# Supplementary material for: Low credibility URL sharing on Twitter during reporting linking rare blood clots with the Oxford/AstraZeneca COVID-19 vaccine
Source: PLoS One. 2024 Jan 19;19(1):e0296444. doi: 10.1371/journal.pone.0296444 (PMC10798519; doi:10.1371/journal.pone.0296444)
Supplement: S26 File — (CSV) [file pone.0296444.s028.csv]

	Unnamed: 0	_id	created_at	extended_tweet.entities.hashtags	URL	retweeted_status.created_at	retweeted_status.extended_tweet.entities.hashtags	RTURL	retweeted_status.extended_tweet.full_text	retweeted_status.user.followers_count	text	user.followers_count	indicator	origin
991800	991800	604f16542daac7003853a924	2021-03-15 08:09:51	[]	[]	Mon Mar 15 05:53:02 +0000 2021	[]	[{"url":"https://t.co/aeZQi1KckK","expanded_url":"https://focusmalaysia.my/featured/report-uk-govt-still-buys-ppes-from-msian-firms-accused-of-labour-abuses/","display_url":"focusmalaysia.my/featured/reporâ€¦","indices":[191,214]}]	The UK continues to source for personal protective equipment (PPE) from companies that have been accused of modern-day slavery, despite the latterâ€™s promise to crack down on such suppliers. https://t.co/aeZQi1KckK	3204.0	RT @FocusMalaysiaMY: The UK continues to source for personal protective equipment (PPE) from companies that have been accused of modern-dayâ€¦	160.0	True	full
991801	991801	604f16542daac7003853a932	2021-03-15 08:09:51	[]	[]	Mon Mar 15 02:30:00 +0000 2021	[{"text":"Chromia","indices":[88,96]}]	[{"url":"https://t.co/Pju5zvft9q","expanded_url":"https://forms.gle/S6Deu366zWpCq7aq5","display_url":"forms.gle/S6Deu366zWpCq7â€¦","indices":[252,275]}]	ðŸ‘©ðŸ�¼â€�ðŸŒ¾ To celebrate $ALICE going live on @Binance today, we're giving away 10 NFTs in the #Chromia Series ðŸŽ� ðŸ�¶ðŸ�‘ðŸ�·ðŸ¦†ðŸ�® SIGN-UP PERIOD: March 15 02:30 UTC to March 16 02:30 UTC PRIZE: 1 NFT each for 10 lucky winners ANN: March 17 WED 14:00 UTC REGISTER HERE: https://t.co/Pju5zvft9q https://t.co/4SwLRuzaQs	33040.0	RT @MyNeighborAlice: ðŸ‘©ðŸ�¼â€�ðŸŒ¾ To celebrate $ALICE going live on @Binance today, we're giving away 10 NFTs in the #Chromia Series ðŸŽ� ðŸ�¶ðŸ�‘ðŸ�·ðŸ¦†ðŸ�® SIGN-â€¦	0.0	True	full
991802	991802	604f16552daac7003853a958	2021-03-15 08:09:51	[]	[]	Mon Mar 15 07:07:18 +0000 2021	[]	[{"url":"https://t.co/XakyDJQLTD","expanded_url":"https://twitter.com/sanchezcastejon/status/1371013139987365888","display_url":"twitter.com/sanchezcastejoâ€¦","indices":[211,234]}]	100.000 muertos, espaÃ±oles arruinados, negocios cerrados. Y este psicÃ³pata habla de haberlo superado, de victoria y de certezas mientras se gasta miles de millones de los espaÃ±oles en chiringuitos ideolÃ³gicos. https://t.co/XakyDJQLTD	91086.0	RT @eledhmel: 100.000 muertos, espaÃ±oles arruinados, negocios cerrados. Y este psicÃ³pata habla de haberlo superado, de victoria y de certeâ€¦	4499.0	True	full
991803	991803	604f16552daac7003853a96a	2021-03-15 08:09:51	[]	[]	Mon Mar 15 07:58:44 +0000 2021	[]	[{"url":"https://t.co/5dc2VQvLSm","expanded_url":"https://twitter.com/dcexaminer/status/1371360863211425792","display_url":"twitter.com/dcexaminer/staâ€¦","indices":[284,307]}]	I look forward to @GOP legislators trying to explain to the American people that these items are bad: -stimulus checks -child tax credits -unemployment benefits -small business loans -funds to keep police officers &amp; paramedics from being laid off -funds for vaccine distribution https://t.co/5dc2VQvLSm	1602700.0	RT @tedlieu: I look forward to @GOP legislators trying to explain to the American people that these items are bad: -stimulus checks -childâ€¦	449.0	True	full
991804	991804	604f16552daac7003853a972	2021-03-15 08:09:52	[]	[]	Mon Mar 15 08:07:00 +0000 2021	[]	[{"url":"https://t.co/JoK8w4PRQB","expanded_url":"https://vaccinations.covid-19.hscni.net/booking","display_url":"vaccinations.covid-19.hscni.net/booking","indices":[161,184]}]	NEW: Vaccines now available to everyone aged 50 and over People wanting to book a vaccination centre appointment are asked to do so online if it all possible: https://t.co/JoK8w4PRQB If online booking is not possible, then the telephone booking number is 0300 200 7813. https://t.co/S0lvgM0sxW	21890.0	RT @AmandaFBelfast: NEW: Vaccines now available to everyone aged 50 and over People wanting to book a vaccination centre appointment areâ€¦	627.0	True	full
991805	991805	604f16552daac7003853a9b4	2021-03-15 08:09:52	[]	[]	Sun Mar 14 18:34:01 +0000 2021	[{"text":"excluded","indices":[35,44]},{"text":"Coronavirus","indices":[50,62]},{"text":"forgottenLTD","indices":[243,256]}]	[{"url":"https://t.co/IUEXIIdIJI","expanded_url":"https://ipse.in/2OGRAk8","display_url":"ipse.in/2OGRAk8","indices":[257,280]}]	Some of the most affected by being #excluded from #Coronavirus support have been Ltd company directors. Despite pressure from IPSE and others and the submission of many proposals, the government continues to say there is no 'workable option'. #forgottenLTD https://t.co/IUEXIIdIJI	18411.0	RT @teamIPSE: Some of the most affected by being #excluded from #Coronavirus support have been Ltd company directors. Despite pressure fromâ€¦	756.0	True	full
991806	991806	604f16552daac7003853a9b6	2021-03-15 08:09:52	[]	[]	Mon Mar 15 08:07:23 +0000 2021	[]	[{"url":"https://t.co/AChM4LdaUS","expanded_url":"https://elpais.com/opinion/2021-03-14/generacion-covid.html?ssm=TW_CC","display_url":"elpais.com/opinion/2021-0â€¦","indices":[186,209]}]	Muchos de los males intergeneracionales en EspaÃ±a son anteriores a una crisis, pero la pandemia ha vuelto a golpear justo a los mÃ¡s damnificados en la Gran RecesiÃ³n - GeneraciÃ³n covid https://t.co/AChM4LdaUS vÃ­a @el_pais	155009.0	RT @kanciller: Muchos de los males intergeneracionales en EspaÃ±a son anteriores a una crisis, pero la pandemia ha vuelto a golpear justo aâ€¦	418.0	True	full
991807	991807	604f16562daac7003853a9c4	2021-03-15 08:09:52	[]	[]	Mon Mar 15 07:58:14 +0000 2021	[{"text":"dissolvetheunion","indices":[126,143]}]	[{"url":"https://t.co/c3psbAUOXU","expanded_url":"https://yoursforscotlandcom.wordpress.com/2021/03/15/both-votes-snp-is-stupid-and-selfish/","display_url":"yoursforscotlandcom.wordpress.com/2021/03/15/botâ€¦","indices":[37,60]}]	BOTH VOTES SNP IS STUPID AND SELFISH https://t.co/c3psbAUOXU via @ILawson27 Donâ€™t elect Tories and Labour MSPâ€™s by a mistake. #dissolvetheunion	2611.0	RT @ILawson27: BOTH VOTES SNP IS STUPID AND SELFISH https://t.co/c3psbAUOXU via @ILawson27 Donâ€™t elect Tories and Labour MSPâ€™s by a mistakeâ€¦	1227.0	True	full
991808	991808	604f16562daac7003853a9ce	2021-03-15 08:09:52	[]	[{"url":"https://t.co/r0WKUNEW8Z","expanded_url":"https://instant-monitor.com/Projects/Details/spiritelectro.com","display_url":"instant-monitor.com/Projects/Detaiâ€¦","indices":[45,68]}]		[]	[]			âœ… SPIRITELECTRO - PAYING, UNDER INSURANCE âœ… https://t.co/r0WKUNEW8Z 2.2 USD deposited to your account. U23073859-â€¦ https://t.co/7CQlbISChE	349.0	True	full
991809	991809	604f16562daac7003853a9d2	2021-03-15 08:09:53	[]	[]	Mon Mar 15 07:20:43 +0000 2021	[]	[{"url":"https://t.co/VRTBRvshTn","expanded_url":"https://www.bfmtv.com/sante/en-direct-covid-19-un-reconfinement-de-l-ile-de-france-est-il-encore-evitable_LN-202103150017.html","display_url":"bfmtv.com/sante/en-direcâ€¦","indices":[132,155]}]	EN DIRECT - Covid-19: reconfiner l'ÃŽle-de-France? Pour un responsable de l'AP-HP, "chaque semaine qui passe est une semaine perdue" https://t.co/VRTBRvshTn https://t.co/5shI1ve0Bx	3034706.0	RT @BFMTV: EN DIRECT - Covid-19: reconfiner l'ÃŽle-de-France? Pour un responsable de l'AP-HP, "chaque semaine qui passe est une semaine perdâ€¦	14.0	True	full
991810	991810	604f16562daac7003853a9d6	2021-03-15 08:09:53	[]	[]	Sun Mar 14 18:33:09 +0000 2021	[]	[{"url":"https://t.co/INNqXlBTIT","expanded_url":"https://www.crypto-law.us/the-sec-said-everything-will-be-decided-in-new-york-so-here-we-come/","display_url":"crypto-law.us/the-sec-said-eâ€¦","indices":[253,276]}]	BREAKING: @JohnEDeaton1 files motion to intervene in @Ripple case in SDNY as an XRP holder. "Today I am filing a motion to intervene [...] Iâ€™m calling the agency on its arguments, and I will see this through to the end." READ HIS ANNOUNCEMENT HERE ðŸ‘‡ https://t.co/INNqXlBTIT	6375.0	RT @CryptoLawUS: BREAKING: @JohnEDeaton1 files motion to intervene in @Ripple case in SDNY as an XRP holder. "Today I am filing a motion tâ€¦	5.0	True	full
991811	991811	604f16562daac7003853a9f8	2021-03-15 08:09:53	[]	[]	Mon Mar 15 07:10:00 +0000 2021	[]	[{"url":"https://t.co/Y0t5vHIL9k","expanded_url":"https://www.opindia.com/2021/03/oxford-racism-rashmi-samant-eam-s-jaishankar-parliament-uk/","display_url":"opindia.com/2021/03/oxfordâ€¦","indices":[122,145]}]	Oxford racism row: EAM S Jaishankar raises the issue in Parliament, says will champion the fight against such intolerance https://t.co/Y0t5vHIL9k	523812.0	RT @OpIndia_com: Oxford racism row: EAM S Jaishankar raises the issue in Parliament, says will champion the fight against such intoleranceâ€¦	146.0	True	full
991812	991812	604f16562daac7003853aa00	2021-03-15 08:09:53	[]	[]	Sun Mar 14 18:49:46 +0000 2021	[]	[{"url":"https://t.co/RvOElPvuOg","expanded_url":"https://medias-presse.info/le-chef-de-corps-des-pompiers-des-bouches-du-rhone-suspend-toute-vaccination-avec-astrazeneca-apres-de-nombreux-effets-secondaires-parmi-les-pompiers/140870/","display_url":"medias-presse.info/le-chef-de-corâ€¦","indices":[150,173]}]	Le Chef de Corps des pompiers des Bouches-du-RhÃ´ne suspend toute vaccination avec AstraZeneca aprÃ¨s de nombreux effets secondaires parmi les pompiers https://t.co/RvOElPvuOg	7501.0	RT @MohamedTahiri_: Le Chef de Corps des pompiers des Bouches-du-RhÃ´ne suspend toute vaccination avec AstraZeneca aprÃ¨s de nombreux effetsâ€¦	79.0	True	full
991813	991813	604f16562daac7003853aa02	2021-03-15 08:09:53	[]	[{"url":"https://t.co/f5WwmzCUPp","expanded_url":"https://vasoscomunicantes.ace-traductores.org/2021/03/15/10345/","display_url":"vasoscomunicantes.ace-traductores.org/2021/03/15/103â€¦","indices":[171,194]}]		[]	[]			Â¡Ay, por favor! Â¡QuÃ© valientes, profesionales y creativas @paulazetaeme y @vidasdemercurio! Traducir a la Stein parâ€¦ https://t.co/TmTRPZsUsZ	3270.0	True	full
991814	991814	604f16562daac7003853aa16	2021-03-15 08:09:53	[{"text":"jardinatis","indices":[207,218]},{"text":"plantas","indices":[219,227]},{"text":"suerte","indices":[228,235]}]	[{"url":"https://t.co/a0zmXgVCwh","expanded_url":"https://www.hogarmania.com/jardineria/mantenimiento/plantas/plantas-atraen-buena-suerte.html?utm_source=Twitter&utm_medium=social&utm_campaign=plantas-atraen-buena-suerte","display_url":"hogarmania.com/jardineria/manâ€¦","indices":[238,261]}]		[]	[]			SegÃºn ciertas creencias populares, algunas plantas aportan bienestar y prosperidad al colocarlas en el hogar. âœ¨ Teâ€¦ https://t.co/vIcIOcjkqs	2608.0	True	full
991815	991815	604f16572daac7003853aa34	2021-03-15 08:09:53	[]	[{"url":"https://t.co/EPzWH6ybnz","expanded_url":"https://www.joinclubhouse.com/event/M4KBbkWk","display_url":"joinclubhouse.com/event/M4KBbkWk","indices":[148,171]}]		[]	[]			I'm discussing â€œTuning into your â˜€ï¸� Awareness to â˜€ï¸� Energise your Lifeâ€� with Vidya Bellur. Today, 15 Mar at 8:30 pmâ€¦ https://t.co/24gbAmf507	1016.0	True	full
991816	991816	604f16572daac7003853aa48	2021-03-15 08:09:54	[]	[{"url":"https://t.co/u9fbpbcrKU","expanded_url":"https://www.actionfrancaise.net/2021/03/15/contre-la-cancel-culture-2/","display_url":"actionfrancaise.net/2021/03/15/conâ€¦","indices":[257,280]}]		[]	[]			Â« Quâ€™est-ce que la cancel culture ? Une haine absolue de la civilisation, de la hiÃ©rarchie dans les arts, des humanâ€¦ https://t.co/1lykapcbky	19081.0	True	full
991817	991817	604f16572daac7003853aa4a	2021-03-15 08:09:54	[{"text":"SackChrisWhitty","indices":[216,232]},{"text":"BorisJohnsonOut","indices":[233,249]}]	[{"url":"https://t.co/OSSkzUcam0","expanded_url":"https://lockdownsceptics.org/2021/03/15/no-boris-you-didnt-lock-down-too-late/","display_url":"lockdownsceptics.org/2021/03/15/no-â€¦","indices":[108,131]}]		[]	[]			"No, Boris, You Didn't Lock Down Too Late" - debunking a lot of these myths about the efficacy of lockdown.â€¦ https://t.co/YkqY5qZEWe	696.0	True	full
991818	991818	604f16572daac7003853aa4c	2021-03-15 08:09:54	[]	[]	Mon Mar 15 06:15:47 +0000 2021	[]	[{"url":"https://t.co/ckhE6xbde4","expanded_url":"https://edition.cnn.com/2021/03/14/europe/ireland-stops-astrazeneca-rollout-intl/index.html","display_url":"edition.cnn.com/2021/03/14/eurâ€¦","indices":[242,265]}]	'Vaccines' have suddenly fallen out of the headlines, just as more blood clots and other severe adverse health effects are being noticed and more countries are banning the Astra Zeneca 'Covid vaccine'. I will not be taking a 'Covid vaccine'. https://t.co/ckhE6xbde4	63820.0	RT @davidkurten: 'Vaccines' have suddenly fallen out of the headlines, just as more blood clots and other severe adverse health effects areâ€¦	3592.0	True	full
991819	991819	604f16572daac7003853aa4e	2021-03-15 08:09:54	[]	[]	Mon Mar 15 04:21:49 +0000 2021	[]	[{"url":"https://t.co/rgZ5J9WCPv","expanded_url":"https://www.hrw.org/news/2021/03/15/targeted-sanctions-needed-against-myanmars-coup-leaders","display_url":"hrw.org/news/2021/03/1â€¦","indices":[255,278]}]	Responding to junta atrocities, the alternative Myanmar government formed by elected members of parliament from the National League for Democracy seeks â€œrobust targeted sanctions â€“ not only on military leaders but also on military enterprises and assets. https://t.co/rgZ5J9WCPv https://t.co/ZkJd6C46Xo	447606.0	RT @KenRoth: Responding to junta atrocities, the alternative Myanmar government formed by elected members of parliament from the National Lâ€¦	29.0	True	full
991820	991820	604f16572daac7003853aa52	2021-03-15 08:09:54	[]	[]	Mon Mar 15 08:06:56 +0000 2021	[{"text":"GOT7","indices":[127,132]},{"text":"Jinyoung","indices":[133,142]},{"text":"ê°“ì„¸ë¸�","indices":[143,147]},{"text":"ì§„ì˜�","indices":[148,151]}]	[{"url":"https://t.co/mUcNzA7w8L","expanded_url":"http://www.wkorea.com/2021/03/15/%EA%B0%93%EC%84%B8%EB%B8%90-%EC%A7%84%EC%98%81-%EB%8D%94%EB%B8%94%EC%9C%A0-4%EC%9B%94%ED%98%B8-%ED%99%94%EB%B3%B4%EC%BB%B7-%EC%84%A0%EA%B3%B5%EA%B0%9C/","display_url":"wkorea.com/2021/03/15/%EAâ€¦","indices":[102,125]}]	[MAG] Jinyoung will appear on W Korea April issue! 6 pages of photos + interview will be included! https://t.co/mUcNzA7w8L #GOT7 #Jinyoung #ê°“ì„¸ë¸� #ì§„ì˜� @GOT7Official https://t.co/jsgprhrDFY	713120.0	RT @GOT7__Fanbase: [MAG] Jinyoung will appear on W Korea April issue! 6 pages of photos + interview will be included! https://t.co/mUcNzâ€¦	114.0	True	full
991821	991821	604f16572daac7003853aa56	2021-03-15 08:09:54	[]	[]	Mon Mar 15 07:45:02 +0000 2021	[{"text":"POW","indices":[5,9]},{"text":"RNS","indices":[10,14]},{"text":"Silver","indices":[15,22]}]	[{"url":"https://t.co/faT8X3EiyM","expanded_url":"https://buff.ly/3bMgs2S","display_url":"buff.ly/3bMgs2S","indices":[219,242]}]	$POW #POW #RNS #Silver ð�—–ð�—®ð�—»ð�—®ð�—±ð�—¶ð�—®ð�—» ð�—¦ð�—¶ð�—¹ð�˜ƒð�—²ð�—¿ ð�—£ð�—¿ð�—¼ð�—·ð�—²ð�—°ð�˜� - ð�—¨ð�—½ð�—±ð�—®ð�˜�ð�—² A new Canadian company is being formed to hold a 100% interest in the property and Power Metal will retain its 30% interest in the Project through the new company https://t.co/faT8X3EiyM https://t.co/BVHMiKDoSN	3414.0	RT @PowerMetRes: $POW #POW #RNS #Silver ð�—–ð�—®ð�—»ð�—®ð�—±ð�—¶ð�—®ð�—» ð�—¦ð�—¶ð�—¹ð�˜ƒð�—²ð�—¿ ð�—£ð�—¿ð�—¼ð�—·ð�—²ð�—°ð�˜� - ð�—¨ð�—½ð�—±ð�—®ð�˜�ð�—² A new Canadian company is being formed to hold a 100% interest inâ€¦	46.0	True	full
991822	991822	604f16572daac7003853aa6a	2021-03-15 08:09:54	[]	[]	Mon Mar 15 08:09:25 +0000 2021	[{"text":"Sparkies","indices":[10,19]},{"text":"SRK","indices":[183,187]}]	[{"url":"https://t.co/0VeoPsyDQk","expanded_url":"https://bit.ly/3vmA5X7","display_url":"bit.ly/3vmA5X7","indices":[204,227]}]	Heads up, #Sparkies! ðŸ“¢ $SRK is coming to @MXC_Exchange! Trading will open at 15:00 (UTC+8), March 16! ðŸ“ˆðŸ“Š Earn $SRK Tokens by staking $USDT $BTC $ETH $MX! Total Yield Pool: 1,250,000 #SRK More Details â–¶ https://t.co/0VeoPsyDQk	77518.0	RT @sparkpointio: Heads up, #Sparkies! ðŸ“¢ $SRK is coming to @MXC_Exchange! Trading will open at 15:00 (UTC+8), March 16! ðŸ“ˆðŸ“Š Earn $SRK Tokenâ€¦	9.0	True	full
991823	991823	604f16582daac7003853aa70	2021-03-15 08:09:54	[{"text":"Diabetic","indices":[0,9]},{"text":"Life","indices":[17,22]},{"text":"Rant","indices":[32,37]},{"text":"Warning","indices":[41,49]},{"text":"LifeLessons","indices":[74,86]},{"text":"ThisHappenedToMe","indices":[87,104]},{"text":"Health","indices":[105,112]},{"text":"InsulinPump","indices":[113,125]},{"text":"Diabetes","indices":[126,135]},{"text":"PersonalDevelopment","indices":[136,156…	[{"url":"https://t.co/Z8RNbcbdnP","expanded_url":"https://link.medium.com/RuZ40DTNDeb","display_url":"link.medium.com/RuZ40DTNDeb","indices":[50,73]}]		[]	[]			#Diabetic Cyborg #Life 3/15: No #Rant, a #Warning https://t.co/Z8RNbcbdnP #LifeLessons #ThisHappenedToMe #Healthâ€¦ https://t.co/RnYyDMhzNN	6343.0	True	full
991824	991824	604f16582daac7003853aa80	2021-03-15 08:09:55	[]	[]	Sun Mar 14 22:17:14 +0000 2021	[{"text":"EnVivo","indices":[0,7]},{"text":"Covid","indices":[115,121]},{"text":"CombatePrevenciÃ³nYControl","indices":[150,176]}]	[{"url":"https://t.co/X0rSK009GA","expanded_url":"http://pscp.tv/w/1nAKELezMqXxL","display_url":"pscp.tv/w/1nAKELezMqXxL","indices":[126,149]}]	#EnVivo ðŸ”´ | Pdte. @NicolasMaduro: ConfÃ­o en la conciencia del pueblo venezolano, sÃ³lo nosotros podemos combatir el #Covid-19. https://t.co/X0rSK009GA #CombatePrevenciÃ³nYControl	252614.0	RT @Mippcivzla: #EnVivo ðŸ”´ | Pdte. @NicolasMaduro: ConfÃ­o en la conciencia del pueblo venezolano, sÃ³lo nosotros podemos combatir el #Covid-1â€¦	21.0	True	full
991825	991825	604f16582daac7003853aa82	2021-03-15 08:09:55	[{"text":"BlastFMHipHop","indices":[44,58]}]	[{"url":"https://t.co/XBKdDQqv9X","expanded_url":"https://blastfmsocial.media/BlastFMHipHopRadio","display_url":"blastfmsocial.media/BlastFMHipHopRâ€¦","indices":[20,43]},{"url":"https://t.co/BFq8tGLGgV","expanded_url":"http://Aloonak70.com","display_url":"Aloonak70.com","indices":[123,146]}]		[]	[]			15-03-2021 08:07:31 https://t.co/XBKdDQqv9X #BlastFMHipHop ðŸ”Š August Alsina - I Luv This Shit (Ft. Chris Brown, Treyâ€¦ https://t.co/SM526vywfW	208.0	True	full
991826	991826	604f16582daac7003853aa9e	2021-03-15 08:09:55	[]	[]	Mon Mar 15 04:25:03 +0000 2021	[{"text":"Bitcoin","indices":[146,154]},{"text":"Crypto","indices":[155,162]},{"text":"BTC","indices":[163,167]}]	[{"url":"https://t.co/IC3JslMC52","expanded_url":"http://wallstreet.events","display_url":"wallstreet.events","indices":[187,210]}]	$10,000 BTC Giveaway! 90 Lucky winners to get $45 each. Top 3 inviters gets $6000 BTC.ðŸ’° To do: âœ… Follow, Retweet, Like âœ… Tag friends + Comment "#Bitcoin #Crypto #BTC" âœ… Complete tasks: https://t.co/IC3JslMC52 ðŸ—“ï¸� April 1,8,15 - 30x $45 each week ðŸ“… April 17 - Main PrizeðŸ�† https://t.co/CpVz1rhC5J	758535.0	RT @WallStreetPump: $10,000 BTC Giveaway! 90 Lucky winners to get $45 each. Top 3 inviters gets $6000 BTC.ðŸ’° To do: âœ… Follow, Retweet, Likâ€¦	46.0	True	full
991827	991827	604f16582daac7003853aaa4	2021-03-15 08:09:55	[]	[]	Mon Mar 15 07:21:08 +0000 2021	[]	[{"url":"https://t.co/4WAaUONwRI","expanded_url":"https://www.bangtansubs.com/videos/2021/3/15/210315-bts-tweet","display_url":"bangtansubs.com/videos/2021/3/â€¦","indices":[130,153]}]	210315 @BTS_twt's Tweet that moment ðŸ˜‚ðŸ˜‚ (Video translation attached) Trans cr; Aditi @ bts-trans Â© TAKE OUT WITH FULL CREDITS ðŸ”—https://t.co/4WAaUONwRI https://t.co/kCzMCOIEml	1559543.0	RT @BTS_Trans: 210315 @BTS_twt's Tweet that moment ðŸ˜‚ðŸ˜‚ (Video translation attached) Trans cr; Aditi @ bts-trans Â© TAKE OUT WITH FULL CREDâ€¦	46.0	True	full
991828	991828	604f16582daac7003853aaaa	2021-03-15 08:09:55	[]	[]	Sat Mar 13 09:23:24 +0000 2021	[]	[{"url":"https://t.co/Hg3gesMjsM","expanded_url":"https://twitter.com/MetalMa90357143/status/1370471996123971585","display_url":"twitter.com/MetalMa9035714â€¦","indices":[179,202]}]	Thank you everyone for your support. The next few days will be difficult but I wasn't aware of how great a community you guys all are and i deeply thank you all for the support. https://t.co/Hg3gesMjsM	751.0	RT @MetalMa90357143: Thank you everyone for your support. The next few days will be difficult but I wasn't aware of how great a communityâ€¦	0.0	True	full
991829	991829	604f16582daac7003853aaac	2021-03-15 08:09:55	[]	[]	Mon Mar 15 05:37:11 +0000 2021	[]	[{"url":"https://t.co/jUdaBrFRl4","expanded_url":"https://twitter.com/ABSCBNNews/status/1371322366542802944","display_url":"twitter.com/ABSCBNNews/staâ€¦","indices":[277,300]}]	35 tests for a single person PERO sobrang allergic sa konsepto ng mass testing kasi may "limited resources". The sense of entitlement and excesses of power in something so "seemingly inconsequential" is pathognomonic of how bad (elitist/out of touch) our COVID-19 response is. https://t.co/jUdaBrFRl4	2800.0	RT @LopaoMD: 35 tests for a single person PERO sobrang allergic sa konsepto ng mass testing kasi may "limited resources". The sense of entiâ€¦	515.0	True	full
991830	991830	604f16592daac7003853aac4	2021-03-15 08:09:55	[]	[{"url":"https://t.co/uyykpnrNap","expanded_url":"https://newrhinegargoyle.wordpress.com/2015/03/15/i-would-like-to-go-to-the-boadicea-and-lemon-tree-today/","display_url":"newrhinegargoyle.wordpress.com/2015/03/15/i-wâ€¦","indices":[256,279]}]		[]	[]			I seem to be trapped inside Germany like an atom in an atom smasher, forever flying around the same ring, with occaâ€¦ https://t.co/qsRx88WgkX	2169.0	True	full
991831	991831	604f16592daac7003853aad8	2021-03-15 08:09:56	[]	[]	Mon Mar 15 08:04:23 +0000 2021	[{"text":"tÃ©lÃ©travail","indices":[21,33]},{"text":"PME","indices":[122,126]},{"text":"NumÃ©rique","indices":[127,137]},{"text":"BonnesPratiques","indices":[138,154]}]	[{"url":"https://t.co/DQlKNRNneo","expanded_url":"https://blog.talkspirit.com/parole-expert-teletravail-apres-covid-cpme/?utm_source=twitter&utm_medium=link&utm_campaign=blog-parole-expert-teletravail-apres-covid-cpme","display_url":"blog.talkspirit.com/parole-expert-â€¦","indices":[96,119]}]	[Parole dâ€™expert] Le #tÃ©lÃ©travail dans lâ€™aprÃ¨s-COVID, avec la @CPMEnationale via @talkspirit https://t.co/DQlKNRNneo #PME #NumÃ©rique #BonnesPratiques	3529.0	RT @pascal_baratoux: [Parole dâ€™expert] Le #tÃ©lÃ©travail dans lâ€™aprÃ¨s-COVID, avec la @CPMEnationale via @talkspirit https://t.co/DQlKNRNneâ€¦	1537.0	True	full
991832	991832	604f16592daac7003853aae2	2021-03-15 08:09:56	[]	[{"url":"https://t.co/CSKOzTWiJ0","expanded_url":"http://nyti.ms/3lhKH4T","display_url":"nyti.ms/3lhKH4T","indices":[180,203]}]		[]	[]			Taiwan, which has had just 10 Covid-19 deaths and fewer than 1,000 cases, has used its success to sell something inâ€¦ https://t.co/LqjzQV4vxn	41763.0	True	full
991833	991833	604f16592daac7003853aafe	2021-03-15 08:09:56	[]	[]	Sun Mar 14 04:39:54 +0000 2021	[{"text":"UPSC2021","indices":[121,130]},{"text":"UPSCExtraAttempt","indices":[131,148]}]	[{"url":"https://t.co/7u5VKfhh9O","expanded_url":"https://twitter.com/aajtak/status/1370742673233956864","display_url":"twitter.com/aajtak/status/â€¦","indices":[149,172]}]	Not a lame excuse, Covid19 and its effects were a reality. Chhoti si maang hai, bas mehnat karne ka mauka hi to chahiye. #UPSC2021 #UPSCExtraAttempt https://t.co/7u5VKfhh9O	90.0	RT @rajatswm: Not a lame excuse, Covid19 and its effects were a reality. Chhoti si maang hai, bas mehnat karne ka mauka hi to chahiye. #UPSâ€¦	4.0	True	full
991834	991834	604f16592daac7003853ab12	2021-03-15 08:09:56	[]	[]	Sat Mar 13 04:38:52 +0000 2021	[]	[{"url":"https://t.co/jDXqKkJjsm","expanded_url":"https://www.unsere-zeit.de/zur-lage-der-kommunen-in-der-krise-143082/","display_url":"unsere-zeit.de/zur-lage-der-kâ€¦","indices":[140,163]}]	Zur Lage der Kommunen in der Krise Die Pandemie wird fÃ¼r einen weiteren Privatisierungsschub in der Ã–ffentlichen DaseinsfÃ¼rsorge genutzt https://t.co/jDXqKkJjsm via @UnsereZeit_UZ	2384.0	RT @partei_dkp: Zur Lage der Kommunen in der Krise Die Pandemie wird fÃ¼r einen weiteren Privatisierungsschub in der Ã–ffentlichen Daseinsfâ€¦	983.0	True	full
991835	991835	604f165a2daac7003853ab1e	2021-03-15 08:09:56	[]	[]	Sun Mar 14 13:55:02 +0000 2021	[{"text":"REPLAY","indices":[2,9]},{"text":"WEBINAR","indices":[10,18]},{"text":"HRTrends2021","indices":[212,225]},{"text":"FutureOfWork","indices":[226,239]},{"text":"workfromhome","indices":[240,253]},{"text":"newnormal","indices":[254,264]},{"text":"covid19","indices":[265,273]},{"text":"RH","indices":[274,277]}]	[{"url":"https://t.co/dqiFu0LDLW","expanded_url":"http://bit.ly/ReplayEnHrTw","display_url":"bit.ly/ReplayEnHrTw","indices":[162,185]}]	â–¶ #REPLAY #WEBINAR | Retrouvez maintenant les grandes tendances de l'annÃ©e 2021 dans notre webinar avec @apachulski, @VNeelie et @EChampagnat, Ã revoir par ici ðŸ‘‰ https://t.co/dqiFu0LDLW @NewsTankRH @exclusiverh #HRTrends2021 #FutureOfWork #workfromhome #newnormal #covid19 #RH https://t.co/AycZWoaHUK	6244.0	RT @Talentsoft: â–¶ #REPLAY #WEBINAR | Retrouvez maintenant les grandes tendances de l'annÃ©e 2021 dans notre webinar avec @apachulski, @VNeelâ€¦	1222.0	True	full
991836	991836	604f165a2daac7003853ab26	2021-03-15 08:09:57	[]	[]	Fri Mar 12 12:09:31 +0000 2021	[]	[{"url":"https://t.co/azMzyUwyIu","expanded_url":"https://deathincustody.noblogs.org/post/2021/03/11/podium-am-15-3-rassistische-polizeigewalt-kritik-und-widerstand/","display_url":"deathincustody.noblogs.org/post/2021/03/1â€¦","indices":[225,248]}]	Rassistische Polizeigewalt â€“ Kritik und Widerstand Podiumsdiskussion am 15. MÃ¤rz um 19 Uhr mit @BEMigrantifa @ISDBund â€žRassistische Polizeigewalt: Kurz- und langfristige HandlungsmÃ¶glichkeiten. FÃ¼r solidarische Auswege!â€œ https://t.co/azMzyUwyIu https://t.co/B4XwmrdgIe	3109.0	RT @DICCampaignDE: Rassistische Polizeigewalt â€“ Kritik und Widerstand Podiumsdiskussion am 15. MÃ¤rz um 19 Uhr mit @BEMigrantifa @ISDBundâ€¦	2817.0	True	full
991837	991837	604f165a2daac7003853ab32	2021-03-15 08:09:57	[]	[]	Mon Mar 15 04:16:01 +0000 2021	[]	[{"url":"https://t.co/G1KA8Loa8I","expanded_url":"https://www.arsenview.com/2021/03/15/martin-odegaard-shines-as-arsenal-come-from-behind-to-conquer-spurs-three-important-takeaway-from-the-north-london-derby/","display_url":"arsenview.com/2021/03/15/marâ€¦","indices":[143,166]}]	Martin Odegaard shines as Arsenal come from behind to conquer Spurs: Three Important Takeaway from the North London Derby. âœ�ðŸ�» @MaleekOlalek https://t.co/G1KA8Loa8I	1120.0	RT @arsenview: Martin Odegaard shines as Arsenal come from behind to conquer Spurs: Three Important Takeaway from the North London Derby.â€¦	118.0	True	full
991838	991838	604f165a2daac7003853ab3c	2021-03-15 08:09:57	[]	[]	Mon Mar 15 08:03:12 +0000 2021	[{"text":"COVIDtesting","indices":[119,132]},{"text":"healthcare","indices":[147,158]}]	[{"url":"https://t.co/7FMWV6UuUZ","expanded_url":"https://www.entrepreneur.com/article/367010","display_url":"entrepreneur.com/article/367010","indices":[180,203]}]	How @avaniisingh who holds a Masterâ€™s degree in public policy from @Stanford revolutionized Covid-19 testing in India? #COVIDtesting @spice_health #healthcare By: @PunitaSabharwal https://t.co/7FMWV6UuUZ	27569.0	RT @EntrepreneurIND: How @avaniisingh who holds a Masterâ€™s degree in public policy from @Stanford revolutionized Covid-19 testing in India?â€¦	896.0	True	full
991839	991839	604f165a2daac7003853ab4e	2021-03-15 08:09:57	[]	[]	Mon Mar 15 08:05:33 +0000 2021	[{"text":"Mundo","indices":[0,6]}]	[{"url":"https://t.co/RPzZEQUeJc","expanded_url":"http://dlvr.it/Rvf80S","display_url":"dlvr.it/Rvf80S","indices":[120,143]}]	#Mundo PAÃ�SES BAJOS ELECCIONES - Abren los colegios electorales en PaÃ­ses Bajos para el voto anticipado por la pandemia https://t.co/RPzZEQUeJc https://t.co/UfawqEDOiC	2135.0	RT @jatirado_oc: #Mundo PAÃ�SES BAJOS ELECCIONES - Abren los colegios electorales en PaÃ­ses Bajos para el voto anticipado por la pandemia htâ€¦	4868.0	True	full
991840	991840	604f165a2daac7003853ab50	2021-03-15 08:09:57	[]	[]	Mon Mar 15 05:30:09 +0000 2021	[]	[{"url":"https://t.co/EbASfc68n5","expanded_url":"http://ow.ly/S5GO50DYyLT","display_url":"ow.ly/S5GO50DYyLT","indices":[209,232]}]	La OrganizaciÃ³n Mundial del Comercio pide a las farmacÃ©uticas que han desarrollado vacunas contra el coronavirus emitir licencias para que se puedan fabricar en otros paÃ­ses, incluidos los menos desarrollados https://t.co/EbASfc68n5	1391690.0	RT @europapress: La OrganizaciÃ³n Mundial del Comercio pide a las farmacÃ©uticas que han desarrollado vacunas contra el coronavirus emitir liâ€¦	1667.0	True	full
991841	991841	604f165a2daac7003853ab58	2021-03-15 08:09:57	[]	[]	Sat Mar 13 15:44:20 +0000 2021	[]	[{"url":"https://t.co/r8pV32GoJY","expanded_url":"https://www.instagram.com/p/CL2O5QkhuQ_Qq3NiwPmyAp5Bq8_1IltFnASNIM0/?igshid=dzba312nsmm3","display_url":"instagram.com/p/CL2O5QkhuQ_Qâ€¦","indices":[154,177]}]	Ù‡Ø¯ÙŠØ© Ù…Ø¨Ù„Øº 100 Ø±ÙŠØ§Ù„ðŸ‡¸ðŸ‡¦ â€¢Ø§Ù„Ù…Ø·Ù„ÙˆØ¨ Ù�Ù‚Ø· : â€¢Ø±ØªÙˆÙŠØª ÙˆØ¥Ø¶Ø§Ù�Ø© Ø§Ù„Ø§Ù†Ø³ØªÙ‚Ø±Ø§Ù… Ù…Ø¹ Ø¶Ø±ÙˆØ±Ø© ØªÙˆØ«ÙŠÙ‚ Ø§Ù„Ø¥Ø¶Ø§Ù�Ø© Ø¨Ø§Ù„Ù…Ù†Ø´Ù† â€¢Ø­Ø³Ø§Ø¨ Ø§Ù„Ø§Ù†Ø³ØªÙ‚Ø±Ø§Ù…â¬‡ï¸� Ø¹Ù†Ø¯Ù‡ Ø¬Ø§Ø¦Ø²Ù‡ Ø¢ÙŠÙ�ÙˆÙ† ÙˆØ§Ù„Ø³Ø­Ø¨ Ø¨Ø¹Ø¯ Ø¨ÙƒØ±Ø§ 15 Ù…Ø§Ø±Ø³ https://t.co/r8pV32GoJY â€¢Ø§Ù„Ø³Ø­Ø¨ Ù…Ù† Ø§Ù„Ø±ØªÙˆÙŠØª Ø£Ùˆ Ø§Ù„Ù…Ù†Ø´Ù† Ø¥Ù„ÙƒØªØ±ÙˆÙ†ÙŠ	220336.0	RT @khaledalngaidan: Ù‡Ø¯ÙŠØ© Ù…Ø¨Ù„Øº 100 Ø±ÙŠØ§Ù„ðŸ‡¸ðŸ‡¦ â€¢Ø§Ù„Ù…Ø·Ù„ÙˆØ¨ Ù�Ù‚Ø· : â€¢Ø±ØªÙˆÙŠØª ÙˆØ¥Ø¶Ø§Ù�Ø© Ø§Ù„Ø§Ù†Ø³ØªÙ‚Ø±Ø§Ù… Ù…Ø¹ Ø¶Ø±ÙˆØ±Ø© ØªÙˆØ«ÙŠÙ‚ Ø§Ù„Ø¥Ø¶Ø§Ù�Ø© Ø¨Ø§Ù„Ù…Ù†Ø´Ù† â€¢Ø­Ø³Ø§Ø¨ Ø§Ù„Ø§Ù†Ø³ØªÙ‚Ø±Ø§Ù…â¬‡ï¸� Ø¹Ù†Ø¯Ù‡ Ø¬â€¦	858.0	True	full
991842	991842	604f165a2daac7003853ab64	2021-03-15 08:09:57	[]	[]	Fri Mar 12 12:16:09 +0000 2021	[{"text":"ForoADEA","indices":[1,10]},{"text":"empresas","indices":[27,36]},{"text":"Aragon","indices":[94,101]},{"text":"Magaiz","indices":[196,203]}]	[{"url":"https://t.co/euldaXwwcv","expanded_url":"https://www.directivosadea.com/actividad/empresas-recuperacion-empleo","display_url":"directivosadea.com/actividad/emprâ€¦","indices":[255,278]}]	ðŸ”œ#ForoADEA El papel de las #empresas en la recuperaciÃ³n del empleo y la mejora de salarios en #Aragon con @josecdiez y representantes de @BDandCo @ibercaja @BancoSabadell @santander_es @caixabank #Magaiz ðŸ—“ï¸�25 de marzo 9.30 a 11.15 h. ðŸ”—Info y streaming: https://t.co/euldaXwwcv https://t.co/JsoeauaLVU	5233.0	RT @directivosAdea: ðŸ”œ#ForoADEA El papel de las #empresas en la recuperaciÃ³n del empleo y la mejora de salarios en #Aragon con @josecdiez yâ€¦	4047.0	True	full
991843	991843	604f165a2daac7003853ab6a	2021-03-15 08:09:57	[]	[]	Sun Mar 14 17:01:09 +0000 2021	[{"text":"HlaingTharYar","indices":[132,146]},{"text":"ShwePyiThar","indices":[153,165]},{"text":"WhatsHappeningInMyanmar","indices":[222,246]},{"text":"Mar14Coup","indices":[247,257]}]	[{"url":"https://t.co/D1LanX1ArG","expanded_url":"https://youtu.be/g1Go2jggglo","display_url":"youtu.be/g1Go2jggglo","indices":[260,283]}]	The junta has killed at least 100 since the start of the coup. The junta has killed at least 30 today and imposed martial law, in #HlaingTharYar &amp; #ShwePyiThar, as China calls on the junta to protect its properties. #WhatsHappeningInMyanmar #Mar14Coup https://t.co/D1LanX1ArG	5894548.0	RT @YourAnonCentral: The junta has killed at least 100 since the start of the coup. The junta has killed at least 30 today and imposed maâ€¦	20.0	True	full
991844	991844	604f165a2daac7003853ab78	2021-03-15 08:09:57	[{"text":"JungHaein","indices":[100,110]},{"text":"ì •í•´ì�¸","indices":[111,115]}]	[{"url":"https://t.co/7XdjSXDXQt","expanded_url":"https://n.news.naver.com/entertain/article/112/0003408575","display_url":"n.news.naver.com/entertain/artiâ€¦","indices":[116,139]}]		[]	[]			210311 | Ù…Ù‚Ø§Ù„ Ø¹Ù„Ù‰ Ù…ÙˆÙ‚Ø¹ Naver Ù„Ø®Ù„Ù� ÙƒÙˆØ§Ù„ÙŠØ³ Ø¬Ù„Ø³Øª ØªØµÙˆÙŠØ± Ø§Ù„Ù…Ù…Ø«Ù„ Ø¬ÙˆÙ†Ù‚ Ù‡Ø§ÙŠ Ø¥Ù† Ù„Ù„Ø¹Ù„Ø§Ù…Ø© Ø§Ù„ØªØ¬Ø§Ø±ÙŠØ© Kodak ðŸ¤�. #JungHaein #ì •í•´ì�¸â€¦ https://t.co/QFdYnzJxPy	2339.0	True	full
991845	991845	604f165b2daac7003853ab80	2021-03-15 08:09:57	[]	[]	Mon Mar 15 01:25:13 +0000 2021	[]	[{"url":"https://t.co/3E0xSJDFbq","expanded_url":"https://lockdownsceptics.org/2021/03/15/no-boris-you-didnt-lock-down-too-late/","display_url":"lockdownsceptics.org/2021/03/15/no-â€¦","indices":[198,221]}]	Infections were falling in the week before March 23rd 2020, and no-lockdown Sweden fared better than the UK. So how can lockdown have come too late? Should have stuck with the original plan, Boris. https://t.co/3E0xSJDFbq	154643.0	RT @toadmeister: Infections were falling in the week before March 23rd 2020, and no-lockdown Sweden fared better than the UK. So how can loâ€¦	1252.0	True	full
991846	991846	604f165b2daac7003853ab8e	2021-03-15 08:09:57	[]	[]	Mon Mar 15 07:36:26 +0000 2021	[]	[{"url":"https://t.co/93WHHIemeQ","expanded_url":"https://twitter.com/leJDD/status/1371355941568937985","display_url":"twitter.com/leJDD/status/1â€¦","indices":[140,163]}]	BORDEL DE MERDE (oui je suis grossier). Mais qu'est-ce que le gouvernement ne comprend pas dans les termes "rendus publics sans dÃ©lai" ???? https://t.co/93WHHIemeQ	8327.0	RT @VincentGranier: BORDEL DE MERDE (oui je suis grossier). Mais qu'est-ce que le gouvernement ne comprend pas dans les termes "rendus publâ€¦	13231.0	True	full
991847	991847	604f165b2daac7003853ab96	2021-03-15 08:09:57	[]	[]	Mon Mar 15 08:03:29 +0000 2021	[]	[{"url":"https://t.co/dPaaPXeRZD","expanded_url":"https://www.infolibre.es/noticias/politica/2021/03/30/domusvi_saco_provecho_los_mas_dos_mil_muertos_por_covid_sus_residencias_actuar_como_comisionista_del_grupo_funerario_memora_117800_1012.html","display_url":"infolibre.es/noticias/politâ€¦","indices":[217,240]}]	La empresa de asilos de aancianos DomusVi sacÃ³ provecho de la hecatombe en sus residencias al actuar como comisionista de las funerarias. Cobra una comisiÃ³n de hasta 700 euros por cada familia de un anciano fallecido https://t.co/dPaaPXeRZD	4048.0	RT @smolny7: La empresa de asilos de aancianos DomusVi sacÃ³ provecho de la hecatombe en sus residencias al actuar como comisionista de lasâ€¦	274.0	True	full
991848	991848	604f165b2daac7003853aba2	2021-03-15 08:09:58	[]	[{"url":"https://t.co/W3HUwH0qZ9","expanded_url":"https://www.sirfnews.com/sachin-vaze-admits-to-planting-bomb-near-ambani-house/","display_url":"sirfnews.com/sachin-vaze-adâ€¦","indices":[148,171]}]		[]	[]			Sachin Vaze has been charged under IPC Sections 286, 465, 473, 506(2), 120 B and relevant provisions of the Explosiâ€¦ https://t.co/6GQBNblKeY	2069.0	True	full
991849	991849	604f165b2daac7003853abb4	2021-03-15 08:09:58	[]	[]	Mon Mar 15 07:31:21 +0000 2021	[{"text":"followback","indices":[156,167]},{"text":"siguemeytesigo","indices":[170,185]},{"text":"news","indices":[188,193]}]	[{"url":"https://t.co/uRbb4FAjtG","expanded_url":"https://cutt.ly/5zh5DU1","display_url":"cutt.ly/5zh5DU1","indices":[103,126]},{"url":"https://t.co/2c8BsLNM2D","expanded_url":"https://youtu.be/Yauv4Fc3ivs","display_url":"youtu.be/Yauv4Fc3ivs","indices":[130,153]}]	AstraZeneca Defends Covid-19 Vaccine Safety As The Netherlands, Ireland Join Others In Suspending Use (https://t.co/uRbb4FAjtGâ€‹) (https://t.co/2c8BsLNM2D) (#followback) (#siguemeytesigo) (#news)	18880.0	RT @iElielSepulchro: AstraZeneca Defends Covid-19 Vaccine Safety As The Netherlands, Ireland Join Others In Suspending Use (https://t.co/uRâ€¦	1785.0	True	full
991850	991850	604f165b2daac7003853abb6	2021-03-15 08:09:58	[]	[]	Mon Mar 15 05:49:08 +0000 2021	[{"text":"HaglerHearns","indices":[243,256]}]	[{"url":"https://t.co/zHeb1OGBRh","expanded_url":"https://www.sportskeeda.com/mma/news-marvin-hagler-cause-death-thomas-hearns-claims-boxing-legend-died-covid-vaccine","display_url":"sportskeeda.com/mma/news-marviâ€¦","indices":[257,280]}]	DE QUOI EST MORT MARVIN HAGLER, LÃ‰GENDE DE LA BOXEðŸ‡ºðŸ‡¸ ? La mort subite le 13 mars de ce boxeur de 66 ans enflamme les rÃ©seaux sociaux auxðŸ‡ºðŸ‡¸ La raison en est un tweet de Thomas Hearns, un de ses principaux rivaux sur le ring et amis dans la vie #HaglerHearns https://t.co/zHeb1OGBRh	79235.0	RT @UPR_Asselineau: DE QUOI EST MORT MARVIN HAGLER, LÃ‰GENDE DE LA BOXEðŸ‡ºðŸ‡¸ ? La mort subite le 13 mars de ce boxeur de 66 ans enflamme les rÃ©â€¦	10.0	True	full
991851	991851	604f165b2daac7003853abb8	2021-03-15 08:09:58	[]	[]	Mon Mar 15 07:46:05 +0000 2021	[]	[{"url":"https://t.co/7QaxcSf9tJ","expanded_url":"https://entertain.naver.com/read?oid=076&aid=0003703487","display_url":"entertain.naver.com/read?oid=076&aâ€¦","indices":[132,155]}]	@BigHitEnt 15.03.21 ØªØ±Ø¬Ù…Ø© [Ù…Ù‚Ø§Ù„] Ø¨Ø§Ù†Ù‚ØªØ§Ù† Ø§Ù„Ù�Ù†Ø§Ù† Ø§Ù„ÙƒÙˆØ±ÙŠ Ø§Ù„Ø£ÙˆÙ„ Ø§Ù„Ø°ÙŠ ÙŠØ­Ø¸Ù‰ Ø¨Ø£Ø¯Ø§Ø¡ Ù…Ù†Ù�Ø±Ø¯ Ù�ÙŠ Ø­Ù�Ù„ Ø§Ù„Ù‚Ø±Ø§Ù…ÙŠ "Ø§Ù„Ø¥Ù†ØªÙ‚Ø§Ù„ Ø¥Ù„Ù‰ Ø§Ù„Ù‡Ø¯Ù� Ø§Ù„ØªØ§Ù„ÙŠ!" ðŸ”—: https://t.co/7QaxcSf9tJ @BTS_twt _T	48182.0	RT @SAUDI_ARMYS: @BigHitEnt 15.03.21 ØªØ±Ø¬Ù…Ø© [Ù…Ù‚Ø§Ù„] Ø¨Ø§Ù†Ù‚ØªØ§Ù† Ø§Ù„Ù�Ù†Ø§Ù† Ø§Ù„ÙƒÙˆØ±ÙŠ Ø§Ù„Ø£ÙˆÙ„ Ø§Ù„Ø°ÙŠ ÙŠØ­Ø¸Ù‰ Ø¨Ø£Ø¯Ø§Ø¡ Ù…Ù†Ù�Ø±Ø¯ Ù�ÙŠ Ø­Ù�Ù„ Ø§Ù„Ù‚Ø±Ø§Ù…ÙŠ "Ø§Ù„Ø¥Ù†ØªÙ‚Ø§Ù„ Ø¥Ù„Ù‰ Ø§Ù„Ù‡Ø¯Ù� Ø§Ù„Øªâ€¦	293.0	True	full
991852	991852	604f165b2daac7003853abc0	2021-03-15 08:09:58	[]	[{"url":"https://t.co/mfeoMqPdut","expanded_url":"https://village-francophone.com/sxsw/6448/0/","display_url":"village-francophone.com/sxsw/6448/0/","indices":[219,242]}]		[]	[]			Rendez-vous Ã 9h30 pour la Matinale Gros plan sur la filiÃ¨re ICC - CÃ´te d'Azur Monaco : Forces OpportunitÃ©s et Enjeâ€¦ https://t.co/U7yTMWSVTz	2405.0	True	full
991853	991853	604f165b2daac7003853abbe	2021-03-15 08:09:58	[]	[{"url":"https://t.co/UUeWW205EM","expanded_url":"https://www.dailymail.co.uk/news/article-9361933/Horrifying-moment-motorist-crashes-cyclist-crosses-road-Sydney.html","display_url":"dailymail.co.uk/news/article-9â€¦","indices":[131,154]}]		[]	[]			"slow-moving Nissan 370Z sports car" Cyclists are "speeding cyclists" when going 15-20mph. Drivers are "slow movinâ€¦ https://t.co/MLwooLrqbX	118.0	True	full
991854	991854	604f165b2daac7003853abcc	2021-03-15 08:09:58	[{"text":"lamourlaligue","indices":[236,250]},{"text":"faceaucancer","indices":[251,264]}]	[{"url":"https://t.co/atVCwusjKp","expanded_url":"https://hymnealamour.ligue-cancer.net/","display_url":"hymnealamour.ligue-cancer.net","indices":[212,235]}]		[]	[]			[ SEMAINE NATIONALE DE LUTTE CONTRE LE CANCER ] Du 15 au 21 mars 2021, Ã l'occasion de la Semaine Nationale de lutâ€¦ https://t.co/ow19mN1Vc9	561.0	True	full
991855	991855	604f165b2daac7003853abd4	2021-03-15 08:09:58	[]	[]	Mon Mar 15 08:03:20 +0000 2021	[]	[{"url":"https://t.co/5HToEE2sOK","expanded_url":"https://bbc.in/3qPiOm1","display_url":"bbc.in/3qPiOm1","indices":[198,221]}]	âž¡ï¸� AstraZeneca jab 'not linked to clots' âž¡ï¸� Capturing life on the Covid-19 frontline âž¡ï¸� Farewell to lockdown locks in Wales Here are five things you need to know about the pandemic this morning â¬‡ï¸� https://t.co/5HToEE2sOK	12087459.0	RT @BBCNews: âž¡ï¸� AstraZeneca jab 'not linked to clots' âž¡ï¸� Capturing life on the Covid-19 frontline âž¡ï¸� Farewell to lockdown locks in Wales Hâ€¦	522626.0	True	full
991856	991856	604f165c2daac7003853abe2	2021-03-15 08:09:58	[]	[]	Sun Mar 14 08:22:54 +0000 2021	[]	[{"url":"https://t.co/ianbbkjL4o","expanded_url":"https://dailyexpose.co.uk/2021/03/08/surprise-surprise-mps-and-scientific-advisors-are-heavily-invested-in-vaccine-industry/","display_url":"dailyexpose.co.uk/2021/03/08/surâ€¦","indices":[205,228]}]	"Sir Patrick, who has had huge influence in dictating the Governmentâ€™s response to the alleged SARS-CoV-2 pandemic, has over 43,111 shares in the company. But the conflict of interest doesnâ€™t end there." https://t.co/ianbbkjL4o	16349.0	RT @AI_Clayton: "Sir Patrick, who has had huge influence in dictating the Governmentâ€™s response to the alleged SARS-CoV-2 pandemic, has oveâ€¦	154.0	True	full
991857	991857	604f165c2daac7003853abfa	2021-03-15 08:09:59	[]	[]	Sun Mar 14 12:09:52 +0000 2021	[]	[{"url":"https://t.co/BwQd4WmgE3","expanded_url":"https://www.mediaite.com/tv/newt-gingrich-tells-fox-business-maria-bartiromo-that-he-was-suspended-from-twitter-for-tweet-about-illegal-immigrants-and-covid/","display_url":"mediaite.com/tv/newt-gingriâ€¦","indices":[252,275]}]	Twitter is becoming more aggressive in its censorship. The company locked Newt Gingrich out of his 2.2m-follower account for 'hateful conduct' unless he deleted the tweet seen below. After a week, Gingrich deleted it, sent (futile) protest to Twitter. https://t.co/BwQd4WmgE3 https://t.co/oBgInjaprS	419200.0	RT @ByronYork: Twitter is becoming more aggressive in its censorship. The company locked Newt Gingrich out of his 2.2m-follower account forâ€¦	0.0	True	full
991858	991858	604f165c2daac7003853ac02	2021-03-15 08:09:59	[]	[{"url":"https://t.co/it9gWAFpc0","expanded_url":"https://twitter.com/Covid19Crusher/status/1367854831076061185?s=20","display_url":"twitter.com/Covid19Crusherâ€¦","indices":[206,229]}]		[]	[]			@seb_hach @ArthurTezlat @MathieuMolimard @Citizen4Sci @FLAHAULT ecoute moi bien : les 2 groupes avaient exactementâ€¦ https://t.co/0DpJo2lFY1	92.0	True	full
991859	991859	604f165c2daac7003853ac08	2021-03-15 08:09:59	[]	[]	Mon Mar 15 05:31:49 +0000 2021	[{"text":"BankStrike","indices":[240,251]}]	[{"url":"https://t.co/DJJzDnI38D","expanded_url":"https://thewire.in/banking/bank-unions-two-day-nationwide-strike-privatisation-of-psbs","display_url":"thewire.in/banking/bank-uâ€¦","indices":[254,277]}]	United Forum of Bank Unions, an umbrella body of nine unions, are on a two-day nationwide strike from March 15 to protest against the proposed privatisation of two state-owned lenders. About 10 lakh bank employees will participate in it. #BankStrike https://t.co/DJJzDnI38D	1011428.0	RT @thewire_in: United Forum of Bank Unions, an umbrella body of nine unions, are on a two-day nationwide strike from March 15 to protest aâ€¦	44.0	True	full
991860	991860	604f165c2daac7003853ac10	2021-03-15 08:09:59	[{"text":"PARLAHD","indices":[167,175]},{"text":"PARLAHeidelberg","indices":[176,192]},{"text":"Worldspeechday","indices":[193,208]},{"text":"humanity","indices":[209,218]},{"text":"democracy","indices":[219,229]},{"text":"communication","indices":[230,244]}]	[{"url":"https://t.co/hJHD2Hz7gV","expanded_url":"https://lnkd.in/dB9brvS","display_url":"lnkd.in/dB9brvS","indices":[142,165]}]		[]	[]			PARLA's CEO Anja Oser makes a 15 sec. statement on the topic "Humanity at a Crossroads". Visit our YouTube channelâ€¦ https://t.co/Yo6Fr05Fw5	41.0	True	full
991861	991861	604f165d2daac7003853ac44	2021-03-15 08:09:59	[{"text":"GRS","indices":[11,15]},{"text":"GROESTLCOIN","indices":[127,139]},{"text":"GRS","indices":[149,153]}]	[{"url":"https://t.co/4zbmwuRGAk","expanded_url":"https://clankapp.com/tx/grs/4fe23ad4f66b7a90d8b049cf7fbca4225e58102525ad519428a77a9b3350cac9?uuid=MzUwNDk3OTQ1OTczOTQ=","display_url":"clankapp.com/tx/grs/4fe23adâ€¦","indices":[164,187]}]		[]	[]			ðŸ’°1,000,000 #GRS (718,008 USD) move from multiple addresses to unknown wallet Date : 2021-03-15 08:08:34 (GMT 0) Bâ€¦ https://t.co/Y2ZLjj4y4U	5743.0	True	full
991862	991862	604f165d2daac7003853ac46	2021-03-15 08:09:59	[{"text":"crypto","indices":[83,90]},{"text":"btc","indices":[91,95]},{"text":"bitcoin","indices":[96,104]},{"text":"binance","indices":[105,113]},{"text":"Ø§Ø¨Ø±Ø§Ù‡ÙŠÙ…","indices":[114,122]},{"text":"Ø§Ù„Ø­Ø±Ø¨ÙŠ","indices":[123,130]},{"text":"ÙŠÙˆÙ�Ù†ØªÙˆØ³","indices":[131,139]},{"text":"Ø§Ø±Ø³Ù†Ø§Ù„","indices":[140,147]},{"text":"Ù„Ù‚Ø§Ø­","indices":[148,153]},{"text":"ÙƒÙˆØ±ÙˆÙ†Ø§","indices"…	[{"url":"https://t.co/LP4qMEndhZ","expanded_url":"http://binance.com/ar?ref=C22Y8CSI","display_url":"binance.com/ar?ref=C22Y8CSI","indices":[56,79]}]		[]	[]			&lt;Bitcoin Price&gt; BTC/USD: 58254.84 ðŸ‘‰ðŸ‘‰ðŸ‘‰Check Price: https://t.co/LP4qMEndhZðŸ‘ˆðŸ‘ˆðŸ‘ˆ #crypto #btc #bitcoin #binanceâ€¦ https://t.co/xdZqLkfcoh	4436.0	True	full
991863	991863	604f165d2daac7003853ac52	2021-03-15 08:10:00	[]	[]	Mon Mar 15 01:58:43 +0000 2021	[{"text":"MakeHealthyChoice","indices":[231,249]}]	[{"url":"https://t.co/wokEn47e0e","expanded_url":"https://letsexpress.home.blog/2020/11/15/shun-the-use-of-aluminum-utensils-and-choose-healthy-cookware/","display_url":"letsexpress.home.blog/2020/11/15/shuâ€¦","indices":[250,273]}]	You've a lot of choices, but it's always on you what you choose. Your cookware matters, remove aluminium utensils and non-stick cookware from your kitchen. They are hazardous for your health and a regular use can even cause cancer #MakeHealthyChoice https://t.co/wokEn47e0e	290.0	RT @SagaSpiritual: You've a lot of choices, but it's always on you what you choose. Your cookware matters, remove aluminium utensils and noâ€¦	3.0	True	full
991864	991864	604f165d2daac7003853ac54	2021-03-15 08:10:00	[]	[{"url":"https://t.co/HZZpxwWC5R","expanded_url":"https://en.m.wikipedia.org/wiki/V_for_Vendetta_(film)","display_url":"en.m.wikipedia.org/wiki/V_for_Venâ€¦","indices":[248,271]}]		[]	[]			That organized crime (in the form of parts of government) is partly consisted of far right wings, hellbent on destrâ€¦ https://t.co/Z1UV6quyuO	42.0	True	full
991865	991865	604f165d2daac7003853ac58	2021-03-15 08:09:59	[]	[{"url":"https://t.co/96MkqerLNv","expanded_url":"https://www.theverge.com/2021/3/14/22330428/facebook-research-vaccine-hesitancy-doubt-coronavirus","display_url":"theverge.com/2021/3/14/2233â€¦","indices":[97,120]}]		[]	[]			Facebook research reportedly finds small number of users responsible for spreading vaccine doubtâ€¦ https://t.co/y6qUMpYKNI	6.0	True	full
991866	991866	604f165d2daac7003853ac5a	2021-03-15 08:09:59	[{"text":"BBCBreakfast","indices":[124,137]}]	[{"url":"https://t.co/xwRpjQDAUs","expanded_url":"https://bbc.in/2Nhj13B","display_url":"bbc.in/2Nhj13B","indices":[255,278]}]		[]	[]			â€œSafety is absolutely paramount, we monitor the data very carefullyâ€� Prof Anthony Harnden, Deputy Chair of the JCâ€¦ https://t.co/2JDJASKzvG	403475.0	True	full
991867	991867	604f165d2daac7003853ac5c	2021-03-15 08:10:00	[]	[]	Mon Mar 15 08:09:25 +0000 2021	[{"text":"Sparkies","indices":[10,19]},{"text":"SRK","indices":[183,187]}]	[{"url":"https://t.co/0VeoPsyDQk","expanded_url":"https://bit.ly/3vmA5X7","display_url":"bit.ly/3vmA5X7","indices":[204,227]}]	Heads up, #Sparkies! ðŸ“¢ $SRK is coming to @MXC_Exchange! Trading will open at 15:00 (UTC+8), March 16! ðŸ“ˆðŸ“Š Earn $SRK Tokens by staking $USDT $BTC $ETH $MX! Total Yield Pool: 1,250,000 #SRK More Details â–¶ https://t.co/0VeoPsyDQk	77518.0	RT @sparkpointio: Heads up, #Sparkies! ðŸ“¢ $SRK is coming to @MXC_Exchange! Trading will open at 15:00 (UTC+8), March 16! ðŸ“ˆðŸ“Š Earn $SRK Tokenâ€¦	2.0	True	full
991868	991868	604f165d2daac7003853ac74	2021-03-15 08:10:00	[]	[{"url":"https://t.co/iRREysWPl9","expanded_url":"https://www.elmundo.es/madrid/2021/03/13/604a52b821efa0846e8b4609.html","display_url":"elmundo.es/madrid/2021/03â€¦","indices":[190,213]}]		[]	[]			Tiendas de cosmÃ©tica natural, de camisetas, de tomates, de quesos... Ã‰sta es la historia de los emprendedores que dâ€¦ https://t.co/ivW3ufN6yk	2444.0	True	full
991869	991869	604f165d2daac7003853ac7a	2021-03-15 08:10:00	[{"text":"COVID19","indices":[24,32]},{"text":"coronavirus","indices":[98,110]},{"text":"vaccine","indices":[111,119]},{"text":"vaccines","indices":[120,129]},{"text":"rwanda","indices":[130,137]}]	[{"url":"https://t.co/XU9VybeDHY","expanded_url":"https://www.universityworldnews.com/post.php?story=20210307211423151&utm_source=twitter&utm_medium=social&utm_campaign=uwn-AF304","display_url":"universityworldnews.com/post.php?storyâ€¦","indices":[138,161]}]		[]	[]			Lecturers in Rwanda get #COVID19 jabs as mass vaccination startsJean d'Amour Mbonyinshuti reports #coronavirusâ€¦ https://t.co/KoDOa1JtwX	20930.0	True	full
991870	991870	604f165d2daac7003853ac7c	2021-03-15 08:10:00	[]	[]	Sun Mar 14 15:14:54 +0000 2021	[{"text":"T2X","indices":[268,272]},{"text":"BSC","indices":[276,280]}]	[{"url":"https://t.co/MPS2Qf6QeH","expanded_url":"https://t.me/phaserbsc","display_url":"t.me/phaserbsc","indices":[176,199]},{"url":"https://t.co/Qoz0HKzNmW","expanded_url":"https://bit.ly/3tlre6p","display_url":"bit.ly/3tlre6p","indices":[226,249]}]	I will send one random person $100 in the next 48hrs all you have to do is RT and be following myself and @Phaser_BSC $50 to winner if post proof your a member of their TG - https://t.co/MPS2Qf6QeH Check the auction here - https://t.co/Qoz0HKzNmW its auction like #T2X on #BSC https://t.co/WL4yczo34H	244272.0	RT @ScottZILWarrior: I will send one random person $100 in the next 48hrs all you have to do is RT and be following myself and @Phaser_BSCâ€¦	240.0	True	full
991871	991871	604f165d2daac7003853ac7e	2021-03-15 08:10:00	[]	[]	Tue Dec 15 09:10:01 +0000 2020	[{"text":"alostartsproject","indices":[63,80]},{"text":"patternparadise","indices":[81,97]},{"text":"crochet","indices":[98,106]},{"text":"handmade","indices":[107,116]},{"text":"yarn","indices":[117,122]},{"text":"hooked","indices":[123,130]},{"text":"hechoamano","indices":[131,142]},{"text":"handmadewithlove","indices":[143,160]}]	[{"url":"https://t.co/af5hci9hVa","expanded_url":"https://pattern-paradise.com/2020/12/15/linky-ladies-community-link-party-200/","display_url":"pattern-paradise.com/2020/12/15/linâ€¦","indices":[39,62]}]	Linky Ladies Community Link Party #200 https://t.co/af5hci9hVa #alostartsproject #patternparadise #crochet #handmade #yarn #hooked #hechoamano #handmadewithlove https://t.co/m6I1EaMQIu	109.0	RT @lostartsproject: Linky Ladies Community Link Party #200 https://t.co/af5hci9hVa #alostartsproject #patternparadise #crochet #handmade #â€¦	109.0	True	full
991872	991872	604f165e2daac7003853ac84	2021-03-15 08:10:00	[]	[]	Sun Mar 14 20:52:17 +0000 2021	[{"text":"Huelva","indices":[240,247]},{"text":"Bus","indices":[250,254]}]	[{"url":"https://t.co/6vLCEzwk8p","expanded_url":"https://romerobus.com/presupuesto/","display_url":"romerobus.com/presupuesto/","indices":[257,280]}]	Las jugadoras del @sportinghuelva vuelven de Bilbao donde han disputado esta maÃ±ana el encuentro correspondiente a la 22Âª jornada de liga. Los compaÃ±eros Antonio y Francisco estÃ¡n al volante de este imponente 15 metros. Â¿Te mueves desde #Huelva? #BusðŸ‘‰ðŸ�¼ https://t.co/6vLCEzwk8p https://t.co/I6H4f4Yjfn	57.0	RT @AutobusesRomero: Las jugadoras del @sportinghuelva vuelven de Bilbao donde han disputado esta maÃ±ana el encuentro correspondiente a laâ€¦	1359.0	True	full
991873	991873	604f165e2daac7003853ac9a	2021-03-15 08:10:01	[]	[]	Wed Mar 10 15:11:07 +0000 2021	[{"text":"Ivermectin","indices":[129,140]}]	[{"url":"https://t.co/i7lGjx1TJZ","expanded_url":"https://youtu.be/ix8i7dfsCJg","display_url":"youtu.be/ix8i7dfsCJg","indices":[261,284]}]	3/ There are v. promising treatment options for Covid-19, &amp; clinical experience demonstrates that early intervention is key. #Ivermectin has decreased mortality in Covid patients by over 60%. Yet Covid patients are often sent home without proper treatment https://t.co/i7lGjx1TJZ	3954.0	RT @davidjthunder: 3/ There are v. promising treatment options for Covid-19, &amp; clinical experience demonstrates that early intervention isâ€¦	129.0	True	full
991874	991874	604f165e2daac7003853ac9e	2021-03-15 08:10:01	[]	[]	Mon Mar 15 06:38:27 +0000 2021	[]	[{"url":"https://t.co/NUCk91YD5S","expanded_url":"https://www.esquire.com/entertainment/music/amp35834335/bts-grammys-awards-2021-performance-watch/","display_url":"esquire.com/entertainment/â€¦","indices":[150,173]}]	This article is about bts grammy performance. Pls give it clicks, its good. Basically talks about Dynamite performances and last years Old Town Road https://t.co/NUCk91YD5S https://t.co/yn1cDlNoyF	42267.0	RT @ot7religion: This article is about bts grammy performance. Pls give it clicks, its good. Basically talks about Dynamite performances aâ€¦	350.0	True	full
991875	991875	604f165e2daac7003853acac	2021-03-15 08:10:01	[]	[]	Sun Mar 14 19:24:01 +0000 2021	[{"text":"COVID19","indices":[0,8]}]	[{"url":"https://t.co/8YKEqaiiRF","expanded_url":"http://onelink.to/x77vn7","display_url":"onelink.to/x77vn7","indices":[240,263]}]	#COVID19 Statistics in SA as at 14 March. Use the COVID Alert SA app to protect yourself, your loved ones and your community. Start using this privacy preserving app today. Add your phone to the fight! Download the Covid Alert SA app now! https://t.co/8YKEqaiiRF https://t.co/yHk9rSIOIv	569733.0	RT @DrZweliMkhize: #COVID19 Statistics in SA as at 14 March. Use the COVID Alert SA app to protect yourself, your loved ones and your commâ€¦	450.0	True	full
991876	991876	604f165e2daac7003853ace6	2021-03-15 08:10:01	[]	[]	Sun Mar 14 16:24:47 +0000 2021	[{"text":"A220","indices":[68,73]}]	[{"url":"https://t.co/PckY6tSKy2","expanded_url":"https://www.aircanada.com/ca/en/aco/home/about/media/media-features/modern-retro.html","display_url":"aircanada.com/ca/en/aco/homeâ€¦","indices":[257,280]}]	Aviation history is back in the skies today with our newest @airbus #A220 in a special commemorative Trans-Canada Air Lines (TCA) livery. Fin 119 left Mirabel on its maiden flight, the second aircraft to fly the historic TCA livery since 1997. Learn more: https://t.co/PckY6tSKy2 https://t.co/LsZRPOqbnn	520335.0	RT @AirCanada: Aviation history is back in the skies today with our newest @airbus #A220 in a special commemorative Trans-Canada Air Linesâ€¦	1383.0	True	full
991877	991877	604f165f2daac7003853acfa	2021-03-15 08:10:01	[]	[]	Mon Mar 15 02:30:00 +0000 2021	[{"text":"Chromia","indices":[88,96]}]	[{"url":"https://t.co/Pju5zvft9q","expanded_url":"https://forms.gle/S6Deu366zWpCq7aq5","display_url":"forms.gle/S6Deu366zWpCq7â€¦","indices":[252,275]}]	ðŸ‘©ðŸ�¼â€�ðŸŒ¾ To celebrate $ALICE going live on @Binance today, we're giving away 10 NFTs in the #Chromia Series ðŸŽ� ðŸ�¶ðŸ�‘ðŸ�·ðŸ¦†ðŸ�® SIGN-UP PERIOD: March 15 02:30 UTC to March 16 02:30 UTC PRIZE: 1 NFT each for 10 lucky winners ANN: March 17 WED 14:00 UTC REGISTER HERE: https://t.co/Pju5zvft9q https://t.co/4SwLRuzaQs	33041.0	RT @MyNeighborAlice: ðŸ‘©ðŸ�¼â€�ðŸŒ¾ To celebrate $ALICE going live on @Binance today, we're giving away 10 NFTs in the #Chromia Series ðŸŽ� ðŸ�¶ðŸ�‘ðŸ�·ðŸ¦†ðŸ�® SIGN-â€¦	12.0	True	full
991878	991878	604f165f2daac7003853ad02	2021-03-15 08:10:01	[]	[]	Mon Mar 15 01:33:40 +0000 2021	[{"text":"MakeHealthyChoice","indices":[0,18]},{"text":"Gurmeetramrahim","indices":[208,224]}]	[{"url":"https://t.co/kWdXGxyzug","expanded_url":"http://01102.home.blog/2020/11/15/why-aluminium-and-non-stick-cookware-are-harmful-for-health/","display_url":"01102.home.blog/2020/11/15/whyâ€¦","indices":[228,251]}]	#MakeHealthyChoice Do not use aluminum utensils. They cause great harm to health and over time, they cause cancer. Millions of people pledged to use steel and iron utensils with the inspiration of St Dr. #Gurmeetramrahim ji https://t.co/kWdXGxyzug	746.0	RT @Rajnees28670483: #MakeHealthyChoice Do not use aluminum utensils. They cause great harm to health and over time, they cause cancer.â€¦	117.0	True	full
991879	991879	604f165f2daac7003853ad08	2021-03-15 08:10:02	[]	[]	Mon Mar 15 06:53:54 +0000 2021	[{"text":"MNow","indices":[108,113]},{"text":"GlobalNews","indices":[114,125]},{"text":"Meteor","indices":[126,133]},{"text":"Space","indices":[134,140]}]	[{"url":"https://t.co/IJvvznJFvN","expanded_url":"https://www.malaysianow.com/out-there-now/2021/03/15/meteorite-older-than-the-sun-crashes-down-into-english-garden/","display_url":"malaysianow.com/out-there-now/â€¦","indices":[142,165]}]	The meteor should give scientists a unique insight into the creation of the solar system. Read more below. #MNow #GlobalNews #Meteor #Space https://t.co/IJvvznJFvN	143.0	RT @MNowNews: The meteor should give scientists a unique insight into the creation of the solar system. Read more below. #MNow #GlobalNewsâ€¦	646.0	True	full
991880	991880	604f165f2daac7003853ad10	2021-03-15 08:10:02	[]	[{"url":"https://t.co/eiVg4JpyT5","expanded_url":"https://www.cope.es/n/1089783","display_url":"cope.es/n/1089783","indices":[186,209]}]		[]	[]			ðŸ”´Un fallecido en las Ãºltimas horas por Covid-19 en el Hospital del Bierzo â�©Te actualizamos los datos de la crisis dâ€¦ https://t.co/RlaEi3JGKg	2324.0	True	full
991881	991881	604f165f2daac7003853ad1a	2021-03-15 08:10:02	[]	[]	Mon Mar 15 07:12:16 +0000 2021	[]	[{"url":"https://t.co/QYN1yCUvaL","expanded_url":"https://www.standardmedia.co.ke/education/article/2001406351/tutors-to-get-jab-as-knec-distributes-exam-papers","display_url":"standardmedia.co.ke/education/artiâ€¦","indices":[164,187]}]	Mass Covid-19 vaccination for teachers kicks off today across the country, in a week that will also see KCPE and KCSE question papers distributed to the regions. https://t.co/QYN1yCUvaL	1499213.0	RT @StandardKenya: Mass Covid-19 vaccination for teachers kicks off today across the country, in a week that will also see KCPE and KCSE quâ€¦	645.0	True	full
991882	991882	604f165f2daac7003853ad1e	2021-03-15 08:10:02	[]	[]	Mon Mar 15 06:12:34 +0000 2021	[{"text":"Myanmar","indices":[136,144]},{"text":"WhatsHappeningInMyanmar","indices":[231,255]}]	[{"url":"https://t.co/CZG0jsq1CS","expanded_url":"https://www.fortifyrights.org/mya-inv-2021-03-15/","display_url":"fortifyrights.org/mya-inv-2021-0â€¦","indices":[256,279]}]	U.N. member states should hold an Emergency Special Session at the U.N. General Assembly to demand collective action in response to the #Myanmar militaryâ€™s widespread and systematic attack on protesters, said @FortifyRights today. #WhatsHappeningInMyanmar https://t.co/CZG0jsq1CS	31249.0	RT @FortifyRights: U.N. member states should hold an Emergency Special Session at the U.N. General Assembly to demand collective action inâ€¦	2.0	True	full
991883	991883	604f165f2daac7003853ad20	2021-03-15 08:10:02	[]	[{"url":"https://t.co/5yrCY27o9M","expanded_url":"https://bit.ly/3qNJlkk","display_url":"bit.ly/3qNJlkk","indices":[252,275]}]		[]	[]			Join us on 15 April 2021 8:00 - 11:30 am EDT for a Puppet Camp dedicated to becoming a better developer in 2021. Heâ€¦ https://t.co/RsbyUZdpll	69627.0	True	full
991884	991884	604f165f2daac7003853ad22	2021-03-15 08:10:02	[]	[]	Sun Mar 14 15:51:06 +0000 2021	[]	[{"url":"https://t.co/kgPlqh3533","expanded_url":"http://ctxt.es/es/20210301/Politica/35342/#.YE4wr0O_vBR.twitter","display_url":"ctxt.es/es/20210301/Poâ€¦","indices":[207,230]}]	"...el hecho de que el afÃ¡n de lucro sea el motor principal en el desarrollo de la investigaciÃ³n mÃ©dica ha sido devastador, especialmente en una pandemia mundial" El caso de la vacuna finlandesa en @ctxt_es https://t.co/kgPlqh3533	9671.0	RT @albertsc79: "...el hecho de que el afÃ¡n de lucro sea el motor principal en el desarrollo de la investigaciÃ³n mÃ©dica ha sido devastador,â€¦	309.0	True	full
991885	991885	604f165f2daac7003853ad24	2021-03-15 08:10:02	[]	[]	Mon Mar 15 04:59:26 +0000 2021	[{"text":"IndiaAgainstPrivatisation","indices":[145,171]}]	[{"url":"https://t.co/71DEKl3WmP","expanded_url":"https://www.indiatoday.in/business/story/bank-strike-today-which-services-are-affected-as-10-lakh-employees-protest-privatisation-1779326-2021-03-15","display_url":"indiatoday.in/business/storyâ€¦","indices":[172,195]}]	"à¤¸à¥Œà¤—à¤‚à¤§ à¤®à¥�à¤�à¥‡ à¤‡à¤¸ à¤®à¤¿à¤Ÿà¥�à¤Ÿà¥€ à¤•à¥€ ... à¤®à¥ˆà¤‚ à¤¦à¥‡à¤¶ à¤¨à¤¹à¥€ à¤¬à¤¿à¤•à¤¨à¥‡ à¤¦à¥‚à¤‚à¤—à¤¾ ... " So now why privatisation for the banking sector ?.. Who will be benefitted by this ? #IndiaAgainstPrivatisation https://t.co/71DEKl3WmP	2008.0	RT @ashwini_mishraa: "à¤¸à¥Œà¤—à¤‚à¤§ à¤®à¥�à¤�à¥‡ à¤‡à¤¸ à¤®à¤¿à¤Ÿà¥�à¤Ÿà¥€ à¤•à¥€ ... à¤®à¥ˆà¤‚ à¤¦à¥‡à¤¶ à¤¨à¤¹à¥€ à¤¬à¤¿à¤•à¤¨à¥‡ à¤¦à¥‚à¤‚à¤—à¤¾ ... " So now why privatisation for the banking sector ?.. Who wilâ€¦	4980.0	True	full
991886	991886	604f165f2daac7003853ad2a	2021-03-15 08:10:02	[]	[]	Mon Mar 15 07:15:57 +0000 2021	[]	[{"url":"https://t.co/RVrX8Y3Wdr","expanded_url":"https://www.infolibre.es/noticias/politica/2021/03/30/domusvi_saco_provecho_los_mas_dos_mil_muertos_por_covid_sus_residencias_actuar_como_comisionista_del_grupo_funerario_memora_117800_1012.html?utm_source=twitter.com&utm_medium=smmshare&utm_campaign=noticias&rnot=1006177","display_url":"infolibre.es/noticias/politâ€¦","indices":[223,246]}]	EXCLUSIVA. DomusVi sacÃ³ provecho de la hecatombe en sus residencias al actuar como comisionista de las funerarias. Hasta 700 euros por anciano muerto que contratara con ellos. Tienen residencias en toda EspaÃ±a. @manuelrico https://t.co/RVrX8Y3Wdr vÃ­a @_infoLibre	148192.0	RT @rosamariaartal: EXCLUSIVA. DomusVi sacÃ³ provecho de la hecatombe en sus residencias al actuar como comisionista de las funerarias. Hastâ€¦	1889.0	True	full
991887	991887	604f165f2daac7003853ad2e	2021-03-15 08:10:02	[]	[]	Mon Mar 15 08:08:37 +0000 2021	[{"text":"TigrayGenocide","indices":[246,261]}]	[{"url":"https://t.co/MRimpKBiUd","expanded_url":"https://ctt.ec/Gaz8q+","display_url":"ctt.ec/Gaz8q+","indices":[264,287]}]	According to its own articles (2 &amp; 7), the military agreement b/w Italy &amp; Ethiopia MUST be in accordance with their respective legal systems &amp; international commitments. @AbiyAhmedAli is starving countless civilians. Cancel the deal! #TigrayGenocide https://t.co/MRimpKBiUd	9.0	RT @Shegemekelle22: According to its own articles (2 &amp; 7), the military agreement b/w Italy &amp; Ethiopia MUST be in accordance with their resâ€¦	215.0	True	full
991888	991888	604f165f2daac7003853ad2c	2021-03-15 08:10:02	[]	[]	Sun Nov 22 15:40:40 +0000 2020	[]	[{"url":"https://t.co/Z0WAjVju96","expanded_url":"https://www.nytimes.com/2020/11/21/upshot/coronavirus-test-thanksgiving-plans.html","display_url":"nytimes.com/2020/11/21/upsâ€¦","indices":[244,267]}]	A negative covid test is â€œnot enoughâ€� Antibodies from past infection is â€œnot enoughâ€� 95% effective vaccine is â€œnot enoughâ€� If you donâ€™t realize the lockdowners have turned this into a mindless cult of control, you arenâ€™t paying attention https://t.co/Z0WAjVju96	479573.0	RT @BuckSexton: A negative covid test is â€œnot enoughâ€� Antibodies from past infection is â€œnot enoughâ€� 95% effective vaccine is â€œnot enouâ€¦	8699.0	True	full
991889	991889	604f16602daac7003853ad58	2021-03-15 08:10:02	[]	[{"url":"https://t.co/9Mkr7MaKQW","expanded_url":"https://valenciaplaza.com/la-capacidad-de-respuesta-del-ivo-posibilita-que-los-pacientes-con-cancer-no-hayan-interrumpido-sus-tratamientos-por-la-pandemia","display_url":"valenciaplaza.com/la-capacidad-dâ€¦","indices":[129,152]}]		[]	[]			La capacidad de respuesta del IVO posibilita que los pacientes con cÃ¡ncer no hayan interrumpido sus tratamientos poâ€¦ https://t.co/urmNBHGRJn	799.0	True	full
991890	991890	604f16602daac7003853ad5e	2021-03-15 08:10:02	[{"text":"cryptocurrencies","indices":[6,23]},{"text":"Bitcoin","indices":[58,66]},{"text":"Ethereum","indices":[82,91]},{"text":"BinanceCoin","indices":[106,118]},{"text":"Tether","indices":[131,138]},{"text":"Cardano","indices":[149,157]},{"text":"altcoin","indices":[168,176]},{"text":"sellorders","indices":[177,188]},{"text":"btfd","indices":[189,194]},{"text":"publickey","indices":[195,205]}]	[{"url":"https://t.co/AAZ9ndKdy7","expanded_url":"http://coinmarkethq.com","display_url":"coinmarkethq.com","indices":[207,230]}]		[]	[]			Top 5 #cryptocurrencies Alert Time: 2021-03-15 11:10:04 #Bitcoin: $58,177.83061 #Ethereum: $1,802.66889â€¦ https://t.co/2opPL0FzPj	73.0	True	full
991891	991891	604f16602daac7003853ad68	2021-03-15 08:10:02	[]	[{"url":"https://t.co/cH5yt7yh8H","expanded_url":"http://bit.ly/3rNlPVh","display_url":"bit.ly/3rNlPVh","indices":[230,253]}]		[]	[]			Health Secretary Francisco Duque III maintains the COVID-19 variant first discovered in the country is not yet a 'vâ€¦ https://t.co/nEvGrMyqx4	1195397.0	True	full
991892	991892	604f16602daac7003853ad70	2021-03-15 08:10:03	[]	[]	Mon Mar 15 07:57:47 +0000 2021	[]	[{"url":"https://t.co/zIczf8CE5e","expanded_url":"https://asia.nikkei.com/Editor-s-Picks/Tea-Leaves/Sri-Lanka-s-cautionary-tale-of-pandemics-and-sorcery","display_url":"asia.nikkei.com/Editor-s-Picksâ€¦","indices":[247,270]}]	Government support for a magic elixir to fight COVID has had predictably miserable results in Sri Lanka â€”A cautionary tale of pandemics and sorcery: When the state buys into local superstitions and homemade potions, it makes for an unhappy ending https://t.co/zIczf8CE5e	191289.0	RT @alfonslopeztena: Government support for a magic elixir to fight COVID has had predictably miserable results in Sri Lanka â€”A cautionaryâ€¦	727.0	True	full
991893	991893	604f16602daac7003853ad7c	2021-03-15 08:10:03	[]	[]	Mon Mar 15 07:00:00 +0000 2021	[]	[{"url":"https://t.co/K4JZjR6pSm","expanded_url":"http://cahiersdufootball.net/blogs/teenage-kicks/tag/naissance-officielle-du-liverpool-fc/","display_url":"cahiersdufootball.net/blogs/teenage-â€¦","indices":[129,152]},{"url":"https://t.co/UD4iea8Ki5","expanded_url":"https://images.app.goo.gl/6g37QnA6dWxpAU33A","display_url":"images.app.goo.gl/6g37QnA6dWxpAUâ€¦","indices":[153,176]}]	Le 15 mars 1892 ðŸŽ‚ Fondation du club anglais de football du Liverpool FC, aujourd'hui l'un des plus prestigieux clubs europÃ©ens. https://t.co/K4JZjR6pSm https://t.co/UD4iea8Ki5	378.0	RT @EsatogluR: Le 15 mars 1892 ðŸŽ‚ Fondation du club anglais de football du Liverpool FC, aujourd'hui l'un des plus prestigieux clubs europÃ©eâ€¦	335.0	True	full
991894	991894	604f16602daac7003853ad84	2021-03-15 08:10:02	[]	[{"url":"https://t.co/ZukSQTjL57","expanded_url":"https://job-hunt.co.za/2021/03/15/learnex-youth-learnership-2021/","display_url":"job-hunt.co.za/2021/03/15/leaâ€¦","indices":[247,270]}]		[]	[]			youth learnership 2021 stipend R4000 PM LOCATION GATENG learnership careers opportunity: Secretarial services Receâ€¦ https://t.co/6C4ZeDjFtM	1676.0	True	full
991895	991895	604f16602daac7003853ad90	2021-03-15 08:10:03	[]	[]	Mon Mar 15 08:00:01 +0000 2021	[{"text":"BuildForwardBetter","indices":[187,206]},{"text":"SDGs","indices":[223,228]},{"text":"CSW65","indices":[255,261]}]	[{"url":"https://t.co/vgw0yhQBGA","expanded_url":"http://bit.ly/3btwlvh","display_url":"bit.ly/3btwlvh","indices":[230,253]}]	It is time to fully harness the power of womenâ€™s leadership to realise a more equal and sustainable future for all. 12 months into the pandemic, we share 1ï¸�âƒ£2ï¸�âƒ£ lessons from COVID-19 to #BuildForwardBetter and achieve the #SDGs. https://t.co/vgw0yhQBGA #CSW65 https://t.co/mRaIcCZeSD	1646640.0	RT @UNDP: It is time to fully harness the power of womenâ€™s leadership to realise a more equal and sustainable future for all. 12 months inâ€¦	36593.0	True	full
991896	991896	604f16602daac7003853ad96	2021-03-15 08:10:03	[{"text":"OHEJPASM2021","indices":[90,103]}]	[{"url":"https://t.co/PWLA36oSfM","expanded_url":"https://ohejp2021.com/abstracts-1","display_url":"ohejp2021.com/abstracts-1","indices":[142,165]},{"url":"https://t.co/XmCVMF5Sp6","expanded_url":"https://ohejp2021.com/registration-1","display_url":"ohejp2021.com/registration-1","indices":[208,231]}]		[]	[]			Today is the day! To submit your abstract! One Health EJP Annual Scientific Meeting 2021 (#OHEJPASM2021), 9-11 Juneâ€¦ https://t.co/pO4eD1Nof3	2028.0	True	full
991897	991897	604f16602daac7003853ada4	2021-03-15 08:10:03	[]	[]	Sun Mar 14 20:26:26 +0000 2021	[]	[{"url":"https://t.co/D2o36XPw2u","expanded_url":"https://www.astrazeneca.com/content/astraz/media-centre/press-releases/2021/update-on-the-safety-of-covid-19-vaccine-astrazeneca.html","display_url":"astrazeneca.com/content/astrazâ€¦","indices":[254,277]}]	AZ have just released this: â€˜A careful review of all..safety data of more than 17 million people vaccinated in the EU and UK..has shown no evidence of increased risk of PE, DVT or thrombocytopenia...also no issues related to any batch of our vaccine. â€˜ https://t.co/D2o36XPw2u	79072.0	RT @laoneill111: AZ have just released this: â€˜A careful review of all..safety data of more than 17 million people vaccinated in the EU andâ€¦	50.0	True	full
991898	991898	604f16602daac7003853adaa	2021-03-15 08:10:03	[{"text":"PeralesDelAlfambra","indices":[228,247]}]	[{"url":"https://t.co/rQLBQSwv1L","expanded_url":"https://diariodepocha.com/es/hemeroteca/15-03-2021/portada","display_url":"diariodepocha.com/es/hemeroteca/â€¦","indices":[249,272]}]		[]	[]			EL PAÃ�S QUE SOMOS. El municipio de PERALES DEL ALFAMBRA perteneciente a la comarca de COMUNIDAD DE TERUEL tiene unaâ€¦ https://t.co/hZvsDsJZ5v	105.0	True	full
991899	991899	604f16602daac7003853adac	2021-03-15 08:10:03	[]	[{"url":"https://t.co/HpvDBVSohj","expanded_url":"http://www.betterthandreams.com/2021/03/why-you-should-or-shouldnt-read-a-book-set-during-covid-19/","display_url":"betterthandreams.com/2021/03/why-yoâ€¦","indices":[201,224]}]		[]	[]			This Sunday is the one-year anniversary of the day the story starts in Unlucky in Lockdown â€“ so here's a blog postâ€¦ https://t.co/tR0KuCC8zY	1177.0	True	full
991900	991900	604f16612daac7003853adae	2021-03-15 08:10:03	[]	[]	Sun Mar 14 17:01:09 +0000 2021	[{"text":"HlaingTharYar","indices":[132,146]},{"text":"ShwePyiThar","indices":[153,165]},{"text":"WhatsHappeningInMyanmar","indices":[222,246]},{"text":"Mar14Coup","indices":[247,257]}]	[{"url":"https://t.co/D1LanX1ArG","expanded_url":"https://youtu.be/g1Go2jggglo","display_url":"youtu.be/g1Go2jggglo","indices":[260,283]}]	The junta has killed at least 100 since the start of the coup. The junta has killed at least 30 today and imposed martial law, in #HlaingTharYar &amp; #ShwePyiThar, as China calls on the junta to protect its properties. #WhatsHappeningInMyanmar #Mar14Coup https://t.co/D1LanX1ArG	5894257.0	RT @YourAnonCentral: The junta has killed at least 100 since the start of the coup. The junta has killed at least 30 today and imposed maâ€¦	65.0	True	full
991901	991901	604f16612daac7003853adb0	2021-03-15 08:10:03	[]	[{"url":"https://t.co/jLIvbbTb4F","expanded_url":"http://ow.ly/xWIF50DYqhg","display_url":"ow.ly/xWIF50DYqhg","indices":[143,166]}]		[]	[]			If you have questions about the self-referral system for unpaid carers to register for your COVID19 vaccination, whâ€¦ https://t.co/k7ljN4j336	5440.0	True	full
991902	991902	604f16612daac7003853adc2	2021-03-15 08:10:03	[{"text":"COVID19","indices":[136,144]}]	[{"url":"https://t.co/iXElQNJOgP","expanded_url":"https://bmj.com/content/370/bmj.m3223","display_url":"bmj.com/content/370/bmâ€¦","indices":[177,200]}]		[]	[]			ðŸ‘‰Conviene tener siempre presente este consejo del BMJ: âš ï¸�"Evitar sitios interiores concurridos mal ventilados"âš ï¸� Riâ€¦ https://t.co/Rt3MJbBS2D	5183.0	True	full
991903	991903	604f16612daac7003853adc8	2021-03-15 08:10:03	[]	[{"url":"https://t.co/3GgpFWmSON","expanded_url":"https://time.com/5851633/best-global-responses-covid-19/","display_url":"time.com/5851633/best-gâ€¦","indices":[140,163]}]		[]	[]			Taiwan, Singapore and South Korea lead .@EurasiaGroup's list of Best Global Responses to the COVID-19 Pandemic, 1â€¦ https://t.co/CWUmfpquca	1348.0	True	full
991904	991904	604f16612daac7003853adca	2021-03-15 08:10:03	[]	[{"url":"https://t.co/o3RkkW97nQ","expanded_url":"http://dlvr.it/Rvf8V0","display_url":"dlvr.it/Rvf8V0","indices":[249,272]}]		[]	[]			Compact: Gegen Corona-Diktatur hilft nur ziviler Ungehorsam! Anmerkungen zum Widerstandsrecht in Art. 20.4 Grundgesâ€¦ https://t.co/vbIHJa0bGY	4969.0	True	full
991905	991905	604f16612daac7003853adcc	2021-03-15 08:10:03	[]	[]	Mon Mar 15 07:21:08 +0000 2021	[]	[{"url":"https://t.co/4WAaUONwRI","expanded_url":"https://www.bangtansubs.com/videos/2021/3/15/210315-bts-tweet","display_url":"bangtansubs.com/videos/2021/3/â€¦","indices":[130,153]}]	210315 @BTS_twt's Tweet that moment ðŸ˜‚ðŸ˜‚ (Video translation attached) Trans cr; Aditi @ bts-trans Â© TAKE OUT WITH FULL CREDITS ðŸ”—https://t.co/4WAaUONwRI https://t.co/kCzMCOIEml	1559544.0	RT @BTS_Trans: 210315 @BTS_twt's Tweet that moment ðŸ˜‚ðŸ˜‚ (Video translation attached) Trans cr; Aditi @ bts-trans Â© TAKE OUT WITH FULL CREDâ€¦	145.0	True	full
991906	991906	604f16612daac7003853add4	2021-03-15 08:10:03	[]	[]	Tue Mar 09 17:28:31 +0000 2021	[]	[{"url":"https://t.co/ckSDymsobJ","expanded_url":"https://hrexecutive.com/software-giant-adds-mental-health-day-to-ease-covid-related-stress/","display_url":"hrexecutive.com/software-giantâ€¦","indices":[183,206]}]	Well done @SAP for this important step to help make mental health support a key component of how employers can improve the life experience of their employees @mayereditor @HRExecMag https://t.co/ckSDymsobJ	1062.0	RT @briankropp: Well done @SAP for this important step to help make mental health support a key component of how employers can improve theâ€¦	704.0	True	full
991907	991907	604f16612daac7003853adde	2021-03-15 08:10:04	[{"text":"fire","indices":[25,30]},{"text":"killed","indices":[47,54]},{"text":"day","indices":[78,82]}]	[{"url":"https://t.co/oz2mLDUlL4","expanded_url":"https://oddcrimes.com/static/2021/03/15/Chinese-factories-set-on-fire-and-at-least-38-killed-in-Myanmars-deadliest-day-since-coup.php","display_url":"oddcrimes.com/static/2021/03â€¦","indices":[128,151]}]		[]	[]			Chinese factories set on #fire and at least 38 #killed in Myanmar's deadliest #day since c - Mar 15 @ 4:08 AM ET [vâ€¦ https://t.co/bv7nkkh6nF	4926.0	True	full
991908	991908	604f16612daac7003853ade8	2021-03-15 08:10:04	[{"text":"WordPress","indices":[162,172]},{"text":"SEO","indices":[173,177]}]	[{"url":"https://t.co/SU3t8vpqiX","expanded_url":"https://buff.ly/38CJAYu","display_url":"buff.ly/38CJAYu","indices":[116,139]}]		[]	[]			Is your WordPress site reaching its full SEO potential? Here are 7 WordPress SEO improvements to add to your site:â€¦ https://t.co/q2kfhJxUqn	1081.0	True	full
991909	991909	604f16612daac7003853adee	2021-03-15 08:10:04	[]	[]	Sat Mar 13 17:01:46 +0000 2021	[{"text":"Mar13Coup","indices":[212,222]},{"text":"WhatsHappeningInMyanmar","indices":[223,247]}]	[{"url":"https://t.co/LLNKkozmfd","expanded_url":"https://youtu.be/OtuOI_iZ8_g","display_url":"youtu.be/OtuOI_iZ8_g","indices":[250,273]}]	The U.S. and allies have stepped up warnings against the Myanmar junta and they promise to restore democracy. The junta is continuing its deadly crackdown on protestors as it killed multiple people nationwide. #Mar13Coup #WhatsHappeningInMyanmar https://t.co/LLNKkozmfd	5894548.0	RT @YourAnonCentral: The U.S. and allies have stepped up warnings against the Myanmar junta and they promise to restore democracy. The juâ€¦	5.0	True	full
991910	991910	604f16612daac7003853adf2	2021-03-15 08:10:04	[]	[{"url":"https://t.co/RxLpk3K8aM","expanded_url":"http://en.wikipedia.org/wiki/Augusta,_Lady_Gregory","display_url":"en.wikipedia.org/wiki/Augusta,_â€¦","indices":[180,203]}]		[]	[]			15 Mar 1852, Roxborough, Co. Galway: Augusta, Lady Gregory born. The dramatist/folklorist, a leading figure of theâ€¦ https://t.co/fU52Vz4VJx	1785.0	True	full
991911	991911	604f16612daac7003853adf4	2021-03-15 08:10:04	[{"text":"CyberSecurity","indices":[247,261]},{"text":"Phising","indices":[262,270]},{"text":"CISO","indices":[271,276]}]	[{"url":"https://t.co/12LnBmrjaY","expanded_url":"https://news.microsoft.com/en-nz/2021/02/26/new-data-from-microsoft-shows-how-the-pandemic-is-accelerating-the-digital-transformation-of-cyber-security/","display_url":"news.microsoft.com/en-nz/2021/02/â€¦","indices":[222,245]}]		[]	[]			Breaking News - Security is important. *saracastic mode off* Check the latest numbers from the last year [Report] Nâ€¦ https://t.co/Dit4tQ7udO	3883.0	True	full
991912	991912	604f16612daac7003853adf8	2021-03-15 08:10:04	[]	[]	Mon Mar 15 07:10:00 +0000 2021	[]	[{"url":"https://t.co/Y0t5vHIL9k","expanded_url":"https://www.opindia.com/2021/03/oxford-racism-rashmi-samant-eam-s-jaishankar-parliament-uk/","display_url":"opindia.com/2021/03/oxfordâ€¦","indices":[122,145]}]	Oxford racism row: EAM S Jaishankar raises the issue in Parliament, says will champion the fight against such intolerance https://t.co/Y0t5vHIL9k	523812.0	RT @OpIndia_com: Oxford racism row: EAM S Jaishankar raises the issue in Parliament, says will champion the fight against such intoleranceâ€¦	3322.0	True	full
991913	991913	604f16612daac7003853adfa	2021-03-15 08:10:04	[]	[{"url":"https://t.co/IlWDesgsXM","expanded_url":"https://vacunasaep.org/documentos/2021-xii-jornadas-digitales","display_url":"vacunasaep.org/documentos/202â€¦","indices":[197,220]}]		[]	[]			XII Jornadas de vacunas del CAV_AEP , las segundas en en modo digital. Te esperamos los dÃ­as 15 y 16 de abril, unoâ€¦ https://t.co/HaYzQuoBvv	19508.0	True	full
991914	991914	604f16612daac7003853adfc	2021-03-15 08:10:04	[]	[{"url":"https://t.co/OSmWECUNh4","expanded_url":"https://www.awin1.com/pclick.php?p=14242054517&a=350383&m=9122","display_url":"awin1.com/pclick.php?p=1â€¦","indices":[204,227]}]		[]	[]			Esperos Village Category: Pauschal Item number: GR0219T_PF_YJAHN Vendor: ITS Reisen DE Company: Holidays Currency:â€¦ https://t.co/mdob095P08	47.0	True	full
991915	991915	604f16622daac7003853ae12	2021-03-15 08:10:04	[{"text":"economy","indices":[3,11]},{"text":"China","indices":[63,69]},{"text":"Washington","indices":[77,88]},{"text":"HSBC","indices":[125,130]}]	[{"url":"https://t.co/kQzYq8jaax","expanded_url":"http://bit.ly/3lbE302","display_url":"bit.ly/3lbE302","indices":[252,275]}]		[]	[]			UK #economy fared better than gloomy expectations in Januaryâ€¦ #China warned #Washington to stop interfering in itsâ€¦ https://t.co/yfE4rj5k4D	3545.0	True	full
991916	991916	604f16622daac7003853ae1a	2021-03-15 08:10:04	[{"text":"compresores","indices":[4,16]},{"text":"Boge","indices":[24,29]},{"text":"mantenimiento","indices":[75,89]}]	[{"url":"https://t.co/aLllW2WHY2","expanded_url":"https://es.boge.com/es/prensa/compresores_de_tornillo_c-2","display_url":"es.boge.com/es/prensa/compâ€¦","indices":[194,217]}]		[]	[]			Los #compresores C-2 de #Boge: â˜‘ï¸�Tienen un diseÃ±o compacto â˜‘ï¸�Presentan un #mantenimiento especialmente sencillo yâ€¦ https://t.co/kR427pUWBE	1060.0	True	full
991917	991917	604f16622daac7003853ae24	2021-03-15 08:10:05	[]	[]	Sun Mar 14 17:55:35 +0000 2021	[]	[{"url":"https://t.co/2ETnnzgit4","expanded_url":"https://twitter.com/JMPSimor/status/1371138930112929799","display_url":"twitter.com/JMPSimor/statuâ€¦","indices":[177,200]}]	All you need to know about the Policing Bill being rushed through Parliament. Its a power grab, a grab from our Democratic rights. You need to care about this and tell your MP. https://t.co/2ETnnzgit4	441114.0	RT @DeborahMeaden: All you need to know about the Policing Bill being rushed through Parliament. Its a power grab, a grab from our Democratâ€¦	11700.0	True	full
991918	991918	604f16622daac7003853ae26	2021-03-15 08:10:05	[]	[]	Mon Mar 15 08:00:33 +0000 2021	[]	[{"url":"https://t.co/z8nFUB5shK","expanded_url":"https://twitter.com/zhaoguixian/status/1371362705873854467","display_url":"twitter.com/zhaoguixian/stâ€¦","indices":[283,306]}]	also no one asked but i think i'll occasionally tweet about interesting/funny stories that happened in the past just so baby elf can get to know more about what happened before ðŸ¥° a lot of stuffs are only between suju-elf &amp; there isn't really any record on wikipedia / anywhere ðŸ˜‚ https://t.co/z8nFUB5shK	12552.0	RT @zhaoguixian: also no one asked but i think i'll occasionally tweet about interesting/funny stories that happened in the past just so baâ€¦	104.0	True	full
991919	991919	604f16622daac7003853ae36	2021-03-15 08:10:05	[{"text":"cryptocurrencies","indices":[6,23]},{"text":"Bitcoin","indices":[58,66]},{"text":"Ethereum","indices":[82,91]},{"text":"BinanceCoin","indices":[106,118]},{"text":"Tether","indices":[131,138]},{"text":"Cardano","indices":[149,157]},{"text":"instabitcoin","indices":[168,181]},{"text":"instaeth","indices":[182,191]},{"text":"btcnews","indices":[192,200]},{"text":"pow","indices":[201,205]}]	[{"url":"https://t.co/ZBxXFDUJa1","expanded_url":"https://www.coin-miners.info","display_url":"coin-miners.info","indices":[207,230]}]		[]	[]			Top 5 #cryptocurrencies Alert Time: 2021-03-15 11:10:05 #Bitcoin: $58,177.83061 #Ethereum: $1,802.66889â€¦ https://t.co/wvcBrLjeS2	2673.0	True	full
991920	991920	604f16622daac7003853ae3a	2021-03-15 08:10:05	[]	[]	Sun Mar 14 16:31:48 +0000 2021	[]	[{"url":"https://t.co/o0Ruf2iKkX","expanded_url":"https://medias-presse.info/une-infirmiere-belge-de-30-ans-perd-definitivement-la-vue-de-loeil-droit-quelques-heures-apres-sa-vaccination-anti-covid/140832/","display_url":"medias-presse.info/une-infirmiereâ€¦","indices":[124,147]}]	Une infirmiÃ¨re belge de 30 ans perd dÃ©finitivement la vue de l'Å“il droit quelques heures aprÃ¨s sa vaccination anti-Covid https://t.co/o0Ruf2iKkX	9514.0	RT @Barberis888: Une infirmiÃ¨re belge de 30 ans perd dÃ©finitivement la vue de l'Å“il droit quelques heures aprÃ¨s sa vaccination anti-Covidâ€¦	1259.0	True	full
991921	991921	604f16622daac7003853ae42	2021-03-15 08:10:05	[]	[{"url":"https://t.co/u8pUtpI6Lz","expanded_url":"https://www.gijon.es/es/eventos/jornada-del-vapor-extraordinaria","display_url":"gijon.es/es/eventos/jorâ€¦","indices":[237,260]}]		[]	[]			Este sÃ¡bado, jornada del vapor extraordinaria con la puesta en marcha de locomotoras histÃ³ricas de vapor o diÃ©sel qâ€¦ https://t.co/LIzuKK172Q	6388.0	True	full
991922	991922	604f16622daac7003853ae46	2021-03-15 08:10:05	[]	[]	Mon Mar 15 08:10:00 +0000 2021	[{"text":"Clubhouse","indices":[179,189]},{"text":"CreatorFirst","indices":[190,203]},{"text":"AudioChat","indices":[204,214]},{"text":"CyberSecurity","indices":[215,229]},{"text":"CyberSecurite","indices":[230,244]},{"text":"CyberSec","indices":[245,254]}]	[{"url":"https://t.co/YJ8OqObfs9","expanded_url":"https://licittech.com/clubhouse-starting-an-accelerator-program-for-creators-on-its-platform/","display_url":"licittech.com/clubhouse-starâ€¦","indices":[71,94]}]	Clubhouse starting an accelerator program for creators on its platform https://t.co/YJ8OqObfs9 via @licit_tech @Mu_Adrien @UwibambeAngeli1 @OliveUwamahoro3 @BernyUmwali @Olindiku #Clubhouse #CreatorFirst #AudioChat #CyberSecurity #CyberSecurite #CyberSec	330.0	RT @MatemeProsper: Clubhouse starting an accelerator program for creators on its platform https://t.co/YJ8OqObfs9 via @licit_tech @Mu_Adrieâ€¦	337.0	True	full
991923	991923	604f16622daac7003853ae50	2021-03-15 08:10:05	[]	[]	Mon Mar 15 08:06:56 +0000 2021	[{"text":"GOT7","indices":[127,132]},{"text":"Jinyoung","indices":[133,142]},{"text":"ê°“ì„¸ë¸�","indices":[143,147]},{"text":"ì§„ì˜�","indices":[148,151]}]	[{"url":"https://t.co/mUcNzA7w8L","expanded_url":"http://www.wkorea.com/2021/03/15/%EA%B0%93%EC%84%B8%EB%B8%90-%EC%A7%84%EC%98%81-%EB%8D%94%EB%B8%94%EC%9C%A0-4%EC%9B%94%ED%98%B8-%ED%99%94%EB%B3%B4%EC%BB%B7-%EC%84%A0%EA%B3%B5%EA%B0%9C/","display_url":"wkorea.com/2021/03/15/%EAâ€¦","indices":[102,125]}]	[MAG] Jinyoung will appear on W Korea April issue! 6 pages of photos + interview will be included! https://t.co/mUcNzA7w8L #GOT7 #Jinyoung #ê°“ì„¸ë¸� #ì§„ì˜� @GOT7Official https://t.co/jsgprhrDFY	713120.0	RT @GOT7__Fanbase: [MAG] Jinyoung will appear on W Korea April issue! 6 pages of photos + interview will be included! https://t.co/mUcNzâ€¦	13.0	True	full
991924	991924	604f16632daac7003853ae54	2021-03-15 08:10:05	[]	[]	Mon Mar 15 08:00:00 +0000 2021	[{"text":"COP26","indices":[58,64]}]	[{"url":"https://t.co/8exYBP321s","expanded_url":"https://ukcop26.org/the-conference/sustainability/","display_url":"ukcop26.org/the-conferenceâ€¦","indices":[214,237]}]	The UK is committed to delivering a sustainable COP26 ðŸ’š #COP26 will be a carbon-neutral conference, with sustainability at its core, that will leave a positive legacy. Learn more about how we plan to do this ðŸ‘‡ https://t.co/8exYBP321s	59895.0	RT @COP26: The UK is committed to delivering a sustainable COP26 ðŸ’š #COP26 will be a carbon-neutral conference, with sustainability at itsâ€¦	23225.0	True	full
991925	991925	604f16632daac7003853ae5e	2021-03-15 08:10:05	[]	[]	Sun Mar 14 22:13:37 +0000 2021	[{"text":"ìœ ë…¸ìœ¤í˜¸","indices":[150,155]},{"text":"ãƒ¦ãƒ³ãƒ›","indices":[156,160]},{"text":"ìœ¤í˜¸_ì‚¬ëž‘í•´","indices":[161,168]},{"text":"We_still_stay_here","indices":[169,188]},{"text":"protectYunho","indices":[189,202]}]	[{"url":"https://t.co/0ZLANN0Nbs","expanded_url":"https://kstationtv.com/2021/03/15/tvxq-fans-engage-in-investigation-to-shed-light-on-the-truth/?lang=en","display_url":"kstationtv.com/2021/03/15/tvxâ€¦","indices":[204,227]}]	The power of ì°�ì¹œ and Cassiopeia â™¥ï¸� Please share, let everyone know they shouldn't gullible and sensationalists. ( In US they say, don't be sheeple) #ìœ ë…¸ìœ¤í˜¸ #ãƒ¦ãƒ³ãƒ› #ìœ¤í˜¸_ì‚¬ëž‘í•´ #We_still_stay_here #protectYunho https://t.co/0ZLANN0Nbs	482.0	RT @UKnowSoloSpprt: The power of ì°�ì¹œ and Cassiopeia â™¥ï¸� Please share, let everyone know they shouldn't gullible and sensationalists. ( In Uâ€¦	168.0	True	full
991926	991926	604f16632daac7003853ae60	2021-03-15 08:10:05	[{"text":"cryptocurrencies","indices":[6,23]},{"text":"Bitcoin","indices":[58,66]},{"text":"Ethereum","indices":[82,91]},{"text":"BinanceCoin","indices":[106,118]},{"text":"Tether","indices":[131,138]},{"text":"Cardano","indices":[149,157]},{"text":"ripple","indices":[168,175]},{"text":"dash","indices":[176,181]},{"text":"eos","indices":[182,186]},{"text":"bch","indices":[187,191]}]	[{"url":"https://t.co/nl8JyaMDN5","expanded_url":"http://coinprofitnews.com","display_url":"coinprofitnews.com","indices":[193,216]}]		[]	[]			Top 5 #cryptocurrencies Alert Time: 2021-03-15 11:10:05 #Bitcoin: $58,177.83061 #Ethereum: $1,802.66889â€¦ https://t.co/99y0jR8igS	19.0	True	full
991927	991927	604f16632daac7003853ae6a	2021-03-15 08:10:05	[]	[]	Sat Nov 07 19:29:50 +0000 2020	[{"text":"Yearnify","indices":[0,9]},{"text":"Finance","indices":[10,18]},{"text":"passive","indices":[74,82]},{"text":"investors","indices":[105,115]},{"text":"security","indices":[186,195]},{"text":"btc","indices":[267,271]},{"text":"DeFi","indices":[272,277]}]	[{"url":"https://t.co/GiZQOf76kp","expanded_url":"https://yearnify.com/index.php/pre-sale-yfy-token","display_url":"yearnify.com/index.php/pre-â€¦","indices":[243,266]}]	#Yearnify #Finance is considered as one of the most innovative sources of #passive income by most of the #investors. It has drawn attention due to its potential high returns and extreme #security majors. Do not miss out on $YFY Presale event https://t.co/GiZQOf76kp #btc #DeFi https://t.co/xzJa536wWF	22828.0	RT @yearnify: #Yearnify #Finance is considered as one of the most innovative sources of #passive income by most of the #investors. It has dâ€¦	7.0	True	full
991928	991928	604f16632daac7003853ae70	2021-03-15 08:10:05	[{"text":"Sudoku","indices":[62,69]},{"text":"Puzzles","indices":[70,78]},{"text":"afanofsudoku","indices":[79,92]}]	[{"url":"https://t.co/CGtGeXC2Hh","expanded_url":"https://youtu.be/w29tZnLfkmY","display_url":"youtu.be/w29tZnLfkmY","indices":[183,206]}]		[]	[]			How to Solve Washington Times Sudoku Difficult March 15, 2021 #Sudoku #Puzzles #afanofsudoku @WashTimesâ€¦ https://t.co/7iMUP7Wu0F	38.0	True	full
991929	991929	604f16632daac7003853ae72	2021-03-15 08:10:05	[{"text":"cryptocurrencies","indices":[6,23]},{"text":"Bitcoin","indices":[58,66]},{"text":"Ethereum","indices":[82,91]},{"text":"BinanceCoin","indices":[106,118]},{"text":"Tether","indices":[131,138]},{"text":"Cardano","indices":[149,157]},{"text":"instavenezuela","indices":[168,183]},{"text":"coldwallet","indices":[184,195]},{"text":"proofofwork","indices":[196,208]},{"text":"kucoin","indices":…	[{"url":"https://t.co/XcOiZpAasd","expanded_url":"https://viewcryptocoins.com","display_url":"viewcryptocoins.com","indices":[218,241]}]		[]	[]			Top 5 #cryptocurrencies Alert Time: 2021-03-15 11:10:04 #Bitcoin: $58,177.83061 #Ethereum: $1,802.66889â€¦ https://t.co/B1r8uvrBGl	7.0	True	full
991930	991930	604f16632daac7003853ae74	2021-03-15 08:10:05	[]	[{"url":"https://t.co/g7iDfGC03m","expanded_url":"https://bit.ly/3v9mzpX","display_url":"bit.ly/3v9mzpX","indices":[310,333]}]		[]	[]			@67Dodge @PassiveCndIncom @SundayInvestor @tshufelt @myownadvisor @SavvyCanadians @TheDividendGuy @MoneySenseâ€¦ https://t.co/pSeLXndrav	616.0	True	full
991931	991931	604f16632daac7003853ae88	2021-03-15 08:10:06	[]	[{"url":"https://t.co/iQ5U7jrJlu","expanded_url":"http://dlvr.it/Rvf8YF","display_url":"dlvr.it/Rvf8YF","indices":[203,226]}]		[]	[]			France raises prospect of mandatory Covid-19 jabs for healthcare staff - Financial Times: Persuasion preferred butâ€¦ https://t.co/WSA9Ir6K2s	20048.0	True	full
991932	991932	604f16632daac7003853ae96	2021-03-15 08:10:06	[]	[]	Mon Mar 15 02:00:04 +0000 2021	[{"text":"a3game","indices":[216,223]}]	[{"url":"https://t.co/wvTm8kC08Q","expanded_url":"https://is.gd/36KFFc","display_url":"is.gd/36KFFc","indices":[192,215]}]	Our next Season Event, Various Vows of Love, is starting on 3/15 after maintenance! Do lots of Event Shows and get lots of Event Items to get SSRs of Tenma and Homare and an SR of Misumi! DL: https://t.co/wvTm8kC08Q #a3game https://t.co/g3JcfwBdIu	32025.0	RT @MankaiCompanyEN: Our next Season Event, Various Vows of Love, is starting on 3/15 after maintenance! Do lots of Event Shows and get lotâ€¦	1211.0	True	full
991933	991933	604f16632daac7003853ae9a	2021-03-15 08:10:06	[]	[]	Mon Mar 15 06:59:23 +0000 2021	[]	[{"url":"https://t.co/lrgyeSBfqp","expanded_url":"https://www.forbes.com/sites/niallmccarthy/2020/01/27/the-countries-best-and-worst-prepared-for-an-epidemic-infographic/amp/?sh=2f7e276b5799&__twitter_impression=true","display_url":"forbes.com/sites/niallmccâ€¦","indices":[248,271]}]	GLOBAL HEALTH SECURITY INDEX said that USA is no 1 and UK is no 2 when it comes to preparedness to tackle COVID in jan 2020. They put India on rank 57. Today India is supplying vaccines and PPEs to the world. This is the caliber of org who rank us https://t.co/lrgyeSBfqp	3875.0	RT @drpsvvardhan: GLOBAL HEALTH SECURITY INDEX said that USA is no 1 and UK is no 2 when it comes to preparedness to tackle COVID in jan 20â€¦	212.0	True	full
991934	991934	604f16632daac7003853ae9e	2021-03-15 08:10:06	[]	[]	Sun Mar 14 22:17:33 +0000 2021	[]	[{"url":"https://t.co/93uc4T0PY3","expanded_url":"https://www.telegraph.co.uk/business/2021/03/14/europes-carbon-regime-control-just-like-vaccine-procurement/?utm_content=telegraph&utm_medium=Social&utm_campaign=Echobox&utm_source=Twitter#Echobox=1615758283","display_url":"telegraph.co.uk/business/2021/â€¦","indices":[134,157]}]	"Rocketing carbon prices risk breaking the â‚¬100 barrier this year, making a mockery of Europe's green deal" | Ambrose Evans-Pritchard https://t.co/93uc4T0PY3	3023581.0	RT @Telegraph: "Rocketing carbon prices risk breaking the â‚¬100 barrier this year, making a mockery of Europe's green deal" | Ambrose Evans-â€¦	253.0	True	full
991935	991935	604f16632daac7003853aea4	2021-03-15 08:10:06	[]	[{"url":"https://t.co/ublXAoXIta","expanded_url":"http://dlvr.it/Rvf8bM","display_url":"dlvr.it/Rvf8bM","indices":[110,133]}]		[]	[]			Pony For Sale, For Lease: Piece of Rain, 15 year-old, 14.1 hand, Welsh Cross Gelding - Hunter. Located in TX.â€¦ https://t.co/MKLMIKeWJB	1808.0	True	full
991936	991936	604f16632daac7003853aeb2	2021-03-15 08:10:06	[]	[{"url":"https://t.co/TtXqZSFfZE","expanded_url":"https://www.bbc.com/news/world-asia-india-56398212","display_url":"bbc.com/news/world-asiâ€¦","indices":[133,156]}]		[]	[]			India has recorded its highest single-day spike this year on Monday, with 26,291 new coronavirus cases reported inâ€¦ https://t.co/p1IcF9fGjC	15045.0	True	full
991937	991937	604f16642daac7003853aeb6	2021-03-15 08:10:06	[]	[]	Mon Mar 15 06:12:34 +0000 2021	[{"text":"Myanmar","indices":[136,144]},{"text":"WhatsHappeningInMyanmar","indices":[231,255]}]	[{"url":"https://t.co/CZG0jsq1CS","expanded_url":"https://www.fortifyrights.org/mya-inv-2021-03-15/","display_url":"fortifyrights.org/mya-inv-2021-0â€¦","indices":[256,279]}]	U.N. member states should hold an Emergency Special Session at the U.N. General Assembly to demand collective action in response to the #Myanmar militaryâ€™s widespread and systematic attack on protesters, said @FortifyRights today. #WhatsHappeningInMyanmar https://t.co/CZG0jsq1CS	31249.0	RT @FortifyRights: U.N. member states should hold an Emergency Special Session at the U.N. General Assembly to demand collective action inâ€¦	58.0	True	full
991938	991938	604f16642daac7003853aebe	2021-03-15 08:10:06	[]	[]	Mon Mar 15 07:20:03 +0000 2021	[]	[{"url":"https://t.co/vGcmhhgFrq","expanded_url":"http://ow.ly/uXbB50DYt6k","display_url":"ow.ly/uXbB50DYt6k","indices":[141,164]}]	â€¼ï¸� DomusVi sacÃ³ provecho de la hecatombe en sus residencias al actuar como comisionista de las funerarias, una investigaciÃ³n de @manuelrico https://t.co/vGcmhhgFrq https://t.co/mTJJQIbaEu	329169.0	RT @_infoLibre: â€¼ï¸� DomusVi sacÃ³ provecho de la hecatombe en sus residencias al actuar como comisionista de las funerarias, una investigaciâ€¦	493.0	True	full
991939	991939	604f16642daac7003853aec2	2021-03-15 08:10:06	[{"text":"stocks","indices":[140,147]},{"text":"stockmarket","indices":[148,160]},{"text":"options","indices":[161,169]},{"text":"daytrading","indices":[170,181]}]	[{"url":"https://t.co/GA7fZBDRYw","expanded_url":"https://sweepcast.com","display_url":"sweepcast.com","indices":[111,134]}]		[]	[]			SweepCast observed: $RLGY with Unusual Options Activity Alerted on $15 CALL Expiring: 06-18-2021 worth 68KðŸ�‚ |ðŸŽ¯â€¦ https://t.co/HhdNwExK0w	615.0	True	full
991940	991940	604f16642daac7003853aed2	2021-03-15 08:10:07	[]	[]	Mon Mar 15 06:53:47 +0000 2021	[{"text":"SB19WhatStreamingPartyD5","indices":[233,258]},{"text":"SB19_JUSTIN","indices":[260,272]},{"text":"SB19","indices":[273,278]}]	[{"url":"https://t.co/Y4FZtcm0zc","expanded_url":"https://philnews.ph/2021/03/15/liza-soberano-comment-on-sb19-presscon-video-netizens-react/","display_url":"philnews.ph/2021/03/15/lizâ€¦","indices":[193,216]}]	âš¡ARTICLE ALERTâš¡ Phil News PH: Liza Soberano caught the attention of netizens, especially the fans of the P-Pop group SB19 because of the comment that she wrote on the press conference video. https://t.co/Y4FZtcm0zc @SB19Official #SB19WhatStreamingPartyD5 #SB19_JUSTIN #SB19	2747.0	RT @SB19Journo: âš¡ARTICLE ALERTâš¡ Phil News PH: Liza Soberano caught the attention of netizens, especially the fans of the P-Pop group SB19â€¦	199.0	True	full
991941	991941	604f16642daac7003853aed6	2021-03-15 08:10:07	[]	[]	Wed Mar 10 08:47:36 +0000 2021	[{"text":"UPSCExtraAttempt","indices":[51,68]}]	[{"url":"https://t.co/s6CRmI4Rem","expanded_url":"https://twitter.com/ANI/status/1369474236838912000","display_url":"twitter.com/ANI/status/136â€¦","indices":[278,301]}]	Thank you so much sir for understanding our pain ðŸ™� #UPSCExtraAttempt @PMOIndia @DrJitendraSingh @SanjayAzadSln @AamAadmiParty @manojkjhadu @narendramodi @SudhanshuTrived @ZeeNews @ArvindKejriwal @RakeshSinha01 @msisodia @supriya_sule @DoPTGoI @ANI @ndtvindia @TheLallantop https://t.co/s6CRmI4Rem	1003.0	RT @UpscExtra: Thank you so much sir for understanding our pain ðŸ™� #UPSCExtraAttempt @PMOIndia @DrJitendraSingh @SanjayAzadSln @AamAadmiPâ€¦	4.0	True	full
991942	991942	604f16642daac7003853aee4	2021-03-15 08:10:07	[]	[]	Mon Mar 15 07:10:00 +0000 2021	[]	[{"url":"https://t.co/nUI0tslFgC","expanded_url":"https://cadenaser.com/programa/2021/03/15/hoy_por_hoy/1615790385_424909.html","display_url":"cadenaser.com/programa/2021/â€¦","indices":[237,260]}]	La ðŸ–Š de @AngelsBarcelo | "A una chapucera mociÃ³n de censura se sumÃ³ una irresponsable convocatoria electoral. En medio, un mercadeo de cargos y militantes del que solo se puede concluir una cosa: sÃ³lo estÃ¡n preocupados por ellos mismos" https://t.co/nUI0tslFgC https://t.co/LR5z1AXCqu	187907.0	RT @HoyPorHoy: La ðŸ–Š de @AngelsBarcelo | "A una chapucera mociÃ³n de censura se sumÃ³ una irresponsable convocatoria electoral. En medio, un mâ€¦	725.0	True	full
991943	991943	604f16642daac7003853aee8	2021-03-15 08:10:07	[]	[]	Mon Mar 15 06:12:34 +0000 2021	[{"text":"Myanmar","indices":[136,144]},{"text":"WhatsHappeningInMyanmar","indices":[231,255]}]	[{"url":"https://t.co/CZG0jsq1CS","expanded_url":"https://www.fortifyrights.org/mya-inv-2021-03-15/","display_url":"fortifyrights.org/mya-inv-2021-0â€¦","indices":[256,279]}]	U.N. member states should hold an Emergency Special Session at the U.N. General Assembly to demand collective action in response to the #Myanmar militaryâ€™s widespread and systematic attack on protesters, said @FortifyRights today. #WhatsHappeningInMyanmar https://t.co/CZG0jsq1CS	31252.0	RT @FortifyRights: U.N. member states should hold an Emergency Special Session at the U.N. General Assembly to demand collective action inâ€¦	236.0	True	full
991944	991944	604f16642daac7003853aeee	2021-03-15 08:10:07	[]	[]	Sun Mar 14 16:01:47 +0000 2021	[]	[{"url":"https://t.co/2nVy1v5pxJ","expanded_url":"https://twitter.com/ChickasawNation/status/1370515443514019848","display_url":"twitter.com/ChickasawNatioâ€¦","indices":[176,199]}]	This is tribal sovereignty. This is acknowledging our shared humanity. This is trusting science. This is Indigenous generosity despite 500+ years of colonization and violence. https://t.co/2nVy1v5pxJ	14920.0	RT @native4data: This is tribal sovereignty. This is acknowledging our shared humanity. This is trusting science. This is Indigenous generoâ€¦	1142.0	True	full
991945	991945	604f16642daac7003853aefc	2021-03-15 08:10:07	[]	[]	Sun Mar 14 16:36:00 +0000 2021	[]	[{"url":"https://t.co/I3Wugj1zPu","expanded_url":"https://change.libdems.org.uk/nhs","display_url":"change.libdems.org.uk/nhs","indices":[122,145]}]	NHS staff have risked their lives over the last year and deserve better than a 1% pay rise. Agree? Back our campaign â¬‡ï¸� https://t.co/I3Wugj1zPu https://t.co/oQI0I6RIuw	324041.0	RT @LibDems: NHS staff have risked their lives over the last year and deserve better than a 1% pay rise. Agree? Back our campaign â¬‡ï¸� httpâ€¦	172.0	True	full
991946	991946	604f16642daac7003853af0a	2021-03-15 08:10:07	[]	[]	Mon Mar 15 07:39:23 +0000 2021	[{"text":"BOE","indices":[179,183]}]	[{"url":"https://t.co/r0fbmCAyAc","expanded_url":"https://civio.es/el-boe-nuestro-de-cada-dia/2021/03/15/la-bombona-de-butano-sigue-subiendo-y-costara-casi-14-euros-desde-el-martes-16/?utm_campaign=share&utm_source=twitter&utm_medium=web","display_url":"civio.es/el-boe-nuestroâ€¦","indices":[155,178]}]	La bombona de butano sigue subiendo y costarÃ¡ casi 14 euros desde el martes 16. En aÃ±os anteriores, en marzo ya empezaba a bajar. Este aÃ±o sigue subiendo. https://t.co/r0fbmCAyAc #BOE https://t.co/1MXthHP0DY	68104.0	RT @evabelmonte: La bombona de butano sigue subiendo y costarÃ¡ casi 14 euros desde el martes 16. En aÃ±os anteriores, en marzo ya empezaba aâ€¦	579.0	True	full
991947	991947	604f16652daac7003853af1a	2021-03-15 08:10:07	[{"text":"deaths","indices":[241,248]},{"text":"ADE","indices":[249,253]}]	[{"url":"https://t.co/yOHxvbDXdW","expanded_url":"https://www.lifesitenews.com/mobile/news/experimental-vaccine-death-rate-for-israels-elderly-40-times-higher-than-covid-19-deaths-researchers?__twitter_impression=true&s=09","display_url":"lifesitenews.com/mobile/news/exâ€¦","indices":[256,279]}]		[]	[]			We have a HUGE responsibility in standing up for our HEALTH &amp; the health of our CHILDREN I am NOT taking EXPERIMENâ€¦ https://t.co/Ud2afhhzhO	1694.0	True	full
991948	991948	604f16652daac7003853af26	2021-03-15 08:10:08	[]	[]	Mon Mar 15 06:53:17 +0000 2021	[{"text":"lockdown","indices":[85,94]},{"text":"FilmNoir","indices":[113,122]}]	[{"url":"https://t.co/yciBh3SZ3D","expanded_url":"https://www.watershed.co.uk/articles/the-talented-robert-hamer-a-forgotten-figure-of-british-cinema#","display_url":"watershed.co.uk/articles/the-tâ€¦","indices":[226,249]}]	Continuing to highlight the work of Robert Hamer (Kind Hearts and Coronets); film in #lockdown for today is Brit #FilmNoir The Long Memory (1953) @Film4, 11am. Great cinematography by Harry Waxman. Read more about Hamer here: https://t.co/yciBh3SZ3D https://t.co/ifV7opN2ZQ	4103.0	RT @jamesmjharrison: Continuing to highlight the work of Robert Hamer (Kind Hearts and Coronets); film in #lockdown for today is Brit #Filmâ€¦	177.0	True	full
991949	991949	604f16652daac7003853af28	2021-03-15 08:10:08	[]	[]	Sun Mar 14 12:29:06 +0000 2021	[]	[{"url":"https://t.co/DRIlr1dYdR","expanded_url":"https://www.insitudiario.es/gastronomia-ricardo-hernandez-rojas-mas-del-40-de-la-hosteleria-tradicional-de-la-capital-cordobesa-cerrara-tras-la-pandemia/","display_url":"insitudiario.es/gastronomia-riâ€¦","indices":[224,247]}]	El profesor de la @Univcordoba R.Hdez.Rojas @GestionHosteler, sugiere fÃ³rmulas para consolidar al turista gastronÃ³mico y lograr el incremento de pernoctaciones en los alojamientos de la capital. Entrevista en @insitudiario https://t.co/DRIlr1dYdR	450.0	RT @CITC_Cordoba: El profesor de la @Univcordoba R.Hdez.Rojas @GestionHosteler, sugiere fÃ³rmulas para consolidar al turista gastronÃ³mico yâ€¦	976.0	True	full
991950	991950	604f16652daac7003853af30	2021-03-15 08:10:08	[]	[]	Mon Feb 08 21:46:07 +0000 2021	[]	[{"url":"https://t.co/jPG6YNMI1s","expanded_url":"https://americanindependent.com/james-clyburn-donald-trump-paul-alexander-virus-testing-slow-down/","display_url":"americanindependent.com/james-clyburn-â€¦","indices":[190,213]}]	Newly released emails show how far Trump officials went to slow down the testing of COVID to meet Trump's demands to make the number of cases look smaller to bolster his reelection chances. https://t.co/jPG6YNMI1s	143307.0	RT @essenviews: Newly released emails show how far Trump officials went to slow down the testing of COVID to meet Trump's demands to make tâ€¦	4331.0	True	full
991951	991951	604f16652daac7003853af32	2021-03-15 08:10:08	[]	[]	Sun Mar 14 19:36:45 +0000 2021	[{"text":"protesto","indices":[187,196]},{"text":"pandemia","indices":[197,206]}]	[{"url":"https://t.co/KmfEjbV2uD","expanded_url":"https://cultura.uol.com.br/noticias/17583_protestos-contra-governadores-e-a-favor-de-bolsonaro-tem-carreatas-e-aglomeracoes.html","display_url":"cultura.uol.com.br/noticias/17583â€¦","indices":[209,232]}]	As manifestaÃ§Ãµes foram contra as medidas de isolamento decretada pelos governadores. Mas, em algumas cidades, foi possÃ­vel ver tambÃ©m cartazes contra o STF e pedindo intervenÃ§Ã£o militar. #protesto #pandemia https://t.co/KmfEjbV2uD	858729.0	RT @tvcultura: As manifestaÃ§Ãµes foram contra as medidas de isolamento decretada pelos governadores. Mas, em algumas cidades, foi possÃ­vel vâ€¦	0.0	True	full
991952	991952	604f16652daac7003853af46	2021-03-15 08:10:08	[]	[]	Mon Mar 15 05:31:49 +0000 2021	[{"text":"BankStrike","indices":[240,251]}]	[{"url":"https://t.co/DJJzDnI38D","expanded_url":"https://thewire.in/banking/bank-unions-two-day-nationwide-strike-privatisation-of-psbs","display_url":"thewire.in/banking/bank-uâ€¦","indices":[254,277]}]	United Forum of Bank Unions, an umbrella body of nine unions, are on a two-day nationwide strike from March 15 to protest against the proposed privatisation of two state-owned lenders. About 10 lakh bank employees will participate in it. #BankStrike https://t.co/DJJzDnI38D	1011428.0	RT @thewire_in: United Forum of Bank Unions, an umbrella body of nine unions, are on a two-day nationwide strike from March 15 to protest aâ€¦	9.0	True	full
991953	991953	604f16652daac7003853af48	2021-03-15 08:10:08	[]	[]	Mon Mar 15 07:22:02 +0000 2021	[]	[{"url":"https://t.co/Wm46jSHYJ6","expanded_url":"https://www.gavi.org/vaccineswork/being-hit-cricket-bat-doctors-battle-long-covid","display_url":"gavi.org/vaccineswork/bâ€¦","indices":[260,283]}]	I hate having to write about an individual, but it this case this this a expert senior professor of infectious disease literally crafting a story blaming ME patients &amp; community for making him "afraid" of LongCovid - he now attacks those why tried ot help https://t.co/Wm46jSHYJ6	5267.0	RT @keithgeraghty: I hate having to write about an individual, but it this case this this a expert senior professor of infectious disease lâ€¦	2711.0	True	full
991954	991954	604f16652daac7003853af52	2021-03-15 08:10:08	[]	[]	Mon Mar 15 02:58:56 +0000 2021	[]	[{"url":"https://t.co/W8pSpDggLb","expanded_url":"http://naver.me/GLKuab7Y","display_url":"naver.me/GLKuab7Y","indices":[112,135]},{"url":"https://t.co/uIbBt082tv","expanded_url":"http://naver.me/xbwLsEiR","display_url":"naver.me/xbwLsEiR","indices":[140,163]},{"url":"https://t.co/8hF2Iy8QMa","expanded_url":"http://naver.me/G5rIpqG9","display_url":"naver.me/G5rIpqG9","indices":[168,191]},{"url":"…	ðŸ“� Jungkook NAVER Articles | 21.03.15 React (1ST emoji) â€¢ Recommend â€¢ Share âžœ Before 3:00 PM KST update! 1ï¸�âƒ£ https://t.co/W8pSpDggLb 2ï¸�âƒ£ https://t.co/uIbBt082tv 3ï¸�âƒ£ https://t.co/8hF2Iy8QMa 4ï¸�âƒ£ https://t.co/rSqUF6bqGa 5ï¸�âƒ£ https://t.co/xmSaSFGoMC â€¢ ð�—šð�—¢ð�—”ð�—Ÿ: Rank all, 3K likes. https://t.co/eCSRxAkNBo	10379.0	RT @NaverforJK: ðŸ“� Jungkook NAVER Articles | 21.03.15 React (1ST emoji) â€¢ Recommend â€¢ Share âžœ Before 3:00 PM KST update! 1ï¸�âƒ£ https://t.câ€¦	25.0	True	full
991955	991955	604f16652daac7003853af5c	2021-03-15 08:10:08	[]	[]	Sun Mar 14 21:28:26 +0000 2021	[{"text":"Covid_19","indices":[8,17]}]	[{"url":"https://t.co/0b0OVMHdiK","expanded_url":"https://bit.ly/3lf7zlH","display_url":"bit.ly/3lf7zlH","indices":[250,273]}]	Face au #Covid_19, certains salariÃ©s peuvent se sentir dÃ©munis. Les TPE-PME sont souvent moins bien Ã©quipÃ©es que les grands groupes pour faire face Ã ces difficultÃ©s psychologiques. A ma demande, l'@Anact_ a dÃ©veloppÃ© des outils pour les aider : https://t.co/0b0OVMHdiK https://t.co/31tUcWl1jy	11772.0	RT @pietraszewski_l: Face au #Covid_19, certains salariÃ©s peuvent se sentir dÃ©munis. Les TPE-PME sont souvent moins bien Ã©quipÃ©es que lesâ€¦	3.0	True	full
991956	991956	604f16652daac7003853af5e	2021-03-15 08:10:08	[]	[]	Mon Mar 15 04:50:00 +0000 2021	[{"text":"MetrÃ³poli","indices":[0,10]},{"text":"yn","indices":[130,133]}]	[{"url":"https://t.co/TfDCopLeKT","expanded_url":"https://bit.ly/2OT6B2e","display_url":"bit.ly/2OT6B2e","indices":[135,158]}]	#MetrÃ³poli | Manuel Horacio es exmagistrado en el Tribunal capitalino y es acusado de violar a sus hijas de 5 y 7 aÃ±os de edad. #yn https://t.co/TfDCopLeKT	428466.0	RT @lasillarota: #MetrÃ³poli | Manuel Horacio es exmagistrado en el Tribunal capitalino y es acusado de violar a sus hijas de 5 y 7 aÃ±os deâ€¦	1217.0	True	full
991957	991957	604f16652daac7003853af6a	2021-03-15 08:10:08	[]	[]	Mon Mar 15 06:18:09 +0000 2021	[{"text":"Myanmar","indices":[58,66]},{"text":"Myanmar","indices":[235,243]}]	[{"url":"https://t.co/QZ6NAIl8jP","expanded_url":"https://www.fortifyrights.org/mya-inv-2021-03-15/","display_url":"fortifyrights.org/mya-inv-2021-0â€¦","indices":[257,280]}]	The UN Security Council is broken. Since it called on the #Myanmar military â€œto exercise utmost restraint,â€� the junta murdered scores. The UN General Assembly, where China has no veto power, should hold an Emergency Special Session on #Myanmar w/out delay. https://t.co/QZ6NAIl8jP	61234.0	RT @matthewfsmith: The UN Security Council is broken. Since it called on the #Myanmar military â€œto exercise utmost restraint,â€� the junta muâ€¦	31.0	True	full
991958	991958	604f16652daac7003853af78	2021-03-15 08:10:08	[]	[]	Mon Mar 15 07:04:53 +0000 2021	[{"text":"cholinergic","indices":[106,118]},{"text":"inflammatory","indices":[146,159]}]	[{"url":"https://t.co/DEh0UaPSzK","expanded_url":"https://doi.org/10.1016/j.fct.2021.112009","display_url":"doi.org/10.1016/j.fct.â€¦","indices":[235,258]}]	Here is exactly how SPIKE protein is interacting with the Î±7 nicotinic acetylcholine receptor through the #cholinergic epitope and deregulate the #inflammatory reflex. The same can happen with the SPIKE after immunization/vaccination https://t.co/DEh0UaPSzK	478.0	RT @konstantinospo7: Here is exactly how SPIKE protein is interacting with the Î±7 nicotinic acetylcholine receptor through the #cholinergicâ€¦	115.0	True	full
991959	991959	604f16662daac7003853af90	2021-03-15 08:10:08	[]	[]	Mon Mar 15 07:42:04 +0000 2021	[{"text":"stopaapihate","indices":[220,233]}]	[{"url":"https://t.co/IfKJ9zIOZ5","expanded_url":"https://www.asian-dawn.com/2021/02/15/rap-music-continues-to-glorify-robbing-asians/","display_url":"asian-dawn.com/2021/02/15/rapâ€¦","indices":[236,259]}]	I'm so disappointed in my own hip hop community where I've been championing solidarity and unity since the early 90's when I started rapping. It hurts to hear Rap Music Continuing to Glorify Robbing Asians @StopAAPIHate #stopaapihate - https://t.co/IfKJ9zIOZ5 via @AsianDawn4	546.0	RT @onlywon: I'm so disappointed in my own hip hop community where I've been championing solidarity and unity since the early 90's when I sâ€¦	2804.0	True	full
991960	991960	604f16662daac7003853af98	2021-03-15 08:10:08	[]	[{"url":"https://t.co/SdLiF8cuvn","expanded_url":"http://dlvr.it/Rvf8cq","display_url":"dlvr.it/Rvf8cq","indices":[221,244]}]		[]	[]			3 Fully Vaccinated People Catch Covid-19 Coronavirus, Says Hawaii DOH - Forbes: Additionally, a fourth person who hâ€¦ https://t.co/Itz9VbPMou	20048.0	True	full
991961	991961	604f16672daac7003853afc0	2021-03-15 08:10:09	[]	[]	Fri Mar 12 21:00:00 +0000 2021	[{"text":"ArtÃ­culosPRL","indices":[0,13]},{"text":"PRL","indices":[14,18]},{"text":"COVID19","indices":[19,27]}]	[{"url":"https://t.co/pgx1HafYtu","expanded_url":"https://prevencionar.com/2021/02/24/la-importancia-de-la-actividad-preventiva-ante-la-actual-crisis-sanitaria/","display_url":"prevencionar.com/2021/02/24/la-â€¦","indices":[124,147]}]	#ArtÃ­culosPRL #PRL #COVID19 La importancia de la actividad preventiva ante la actual crisis sanitaria VÃ­a @prevencionar https://t.co/pgx1HafYtu	2146.0	RT @prevencionjcyl: #ArtÃ­culosPRL #PRL #COVID19 La importancia de la actividad preventiva ante la actual crisis sanitaria VÃ­a @prevencioâ€¦	521.0	True	full
991962	991962	604f16672daac7003853afc4	2021-03-15 08:10:09	[]	[{"url":"https://t.co/QwOHVvjPNU","expanded_url":"https://twitter.com/ThunderBearFire/status/1360247087053434885?s=20","display_url":"twitter.com/ThunderBearFirâ€¦","indices":[132,155]}]		[]	[]			@MedeaCorinth I observe that some SE Asians do indeed visibly look like they have Bharatiya ancestryðŸ˜‚ðŸ˜‚ Can tell byâ€¦ https://t.co/dADRDgXbep	1825.0	True	full
991963	991963	604f16672daac7003853afc8	2021-03-15 08:10:09	[]	[]	Mon Mar 15 08:00:20 +0000 2021	[{"text":"Murcia","indices":[10,17]}]	[{"url":"https://t.co/DkyxB9eSLF","expanded_url":"https://www.electograph.com/2021/03/region-de-murcia-encuesta-sym.html","display_url":"electograph.com/2021/03/regionâ€¦","indices":[195,218]}]	RegiÃ³n de #Murcia | Encuesta elecciones autonÃ³micas ðŸŸ¦ PP 36,5% (19) ðŸŸ¥ PSOE 27,9% (14/15) ðŸŸ© VOX 22,2% (11/12) ðŸŸ§ Cs 3,0% ðŸŸª PODEMOS-EQUO 2,8% â¬œï¸� MC-CCD 2,4% ðŸŸ¨ SR 1,7% ðŸŸ« CR 1,4% ðŸ“Š @Barometrocm â„¹ï¸� https://t.co/DkyxB9eSLF https://t.co/gin6i8pTeW	31698.0	RT @Electograph: RegiÃ³n de #Murcia | Encuesta elecciones autonÃ³micas ðŸŸ¦ PP 36,5% (19) ðŸŸ¥ PSOE 27,9% (14/15) ðŸŸ© VOX 22,2% (11/12) ðŸŸ§ Cs 3,0% ðŸŸªâ€¦	405.0	True	full
991964	991964	604f16672daac7003853afce	2021-03-15 08:10:09	[]	[]	Mon Feb 22 06:15:43 +0000 2021	[]	[{"url":"https://t.co/NJiG8AZFWc","expanded_url":"https://twitter.com/versetasylice/status/1363414835845767170","display_url":"twitter.com/versetasylice/â€¦","indices":[207,230]}]	Cuma sampai sini soalnya habis itu langsung vidcall dan mengatakan magic wordsnya. â€œImagine pre-marital pressing your lips against other people in this pandemic? God will forgive your sins but not C0r0n4.â€� https://t.co/NJiG8AZFWc https://t.co/RVaQSQzyC5	84.0	RT @dayshinota: Cuma sampai sini soalnya habis itu langsung vidcall dan mengatakan magic wordsnya. â€œImagine pre-marital pressing your lipsâ€¦	465.0	True	full
991965	991965	604f16672daac7003853afec	2021-03-15 08:10:10	[]	[{"url":"https://t.co/lVAlaxVnvb","expanded_url":"https://instagr.am/p/CMbpnXpKT7J/","display_url":"instagr.am/p/CMbpnXpKT7J/","indices":[256,279]}]		[]	[]			Apple lo hace oficial: se confirma la discontinuidad del HomePod, un producto que nunca llegÃ³ a penetrar el mercadoâ€¦ https://t.co/sJmIZhUk4Q	124.0	True	full
991966	991966	604f16672daac7003853aff0	2021-03-15 08:10:10	[]	[{"url":"https://t.co/6qkl387MfZ","expanded_url":"https://www.the-scientist.com/news-opinion/will-delaying-vaccine-doses-cause-a-coronavirus-escape-mutant--68424","display_url":"the-scientist.com/news-opinion/wâ€¦","indices":[164,187]}]		[]	[]			Now some people are stirring up fears that vaccination will drive evolution of a new coronavirus strain. For them Iâ€¦ https://t.co/NAwExOqK0g	1149.0	True	full
991967	991967	604f16672daac7003853b010	2021-03-15 08:10:10	[]	[]	Mon Mar 15 08:08:07 +0000 2021	[]	[{"url":"https://t.co/QPwhb6Rw0B","expanded_url":"http://dlvr.it/Rvf8N5","display_url":"dlvr.it/Rvf8N5","indices":[252,275]}]	TV rights top of Motsepe's list as CAF leader: Newly elected Confederation of African Football (CAF) president Patrice Motsepe has promised to sort out the TV rights impasse that has dragged on for a while. Since CAF cancelled its media and marketingâ€¦ https://t.co/QPwhb6Rw0B https://t.co/enJxsiv5AD	810438.0	RT @SABreakingNews: TV rights top of Motsepe's list as CAF leader: Newly elected Confederation of African Football (CAF) president Patriceâ€¦	3018.0	True	full
991968	991968	604f16672daac7003853b014	2021-03-15 08:10:10	[]	[]	Mon Mar 15 05:45:00 +0000 2021	[{"text":"psychanalyse","indices":[182,195]}]	[{"url":"https://t.co/lI1LpR7yyW","expanded_url":"https://events.causefreudienne.org/19-enseignements-ouverts","display_url":"events.causefreudienne.org/19-enseignemenâ€¦","indices":[124,147]}]	Les ENSEIGNEMENTS OUVERTS de l'ECF Cette semaine : 15-21 mars 2021 ! Uniquement en visioconfÃ©rence (ZOOM) Inscriptions : https://t.co/lI1LpR7yyW @ECF_AMP @ACFIdF @EnversDeParis #psychanalyse https://t.co/opKC2XDuG7	830.0	RT @guidelacanienGP: Les ENSEIGNEMENTS OUVERTS de l'ECF Cette semaine : 15-21 mars 2021 ! Uniquement en visioconfÃ©rence (ZOOM) Inscriptiâ€¦	1297.0	True	full
991969	991969	604f16682daac7003853b024	2021-03-15 08:10:10	[]	[{"url":"https://t.co/rIVd2irl9h","expanded_url":"http://dlvr.it/Rvf8dN","display_url":"dlvr.it/Rvf8dN","indices":[209,232]}]		[]	[]			â€˜No normal until 2024': Grim Covid prediction for years ahead - Yahoo News Australia: Here are the challenges we faâ€¦ https://t.co/9kYxC7P2fr	20048.0	True	full
991970	991970	604f16682daac7003853b026	2021-03-15 08:10:10	[]	[]	Mon Mar 15 07:51:23 +0000 2021	[]	[{"url":"https://t.co/c8lCT4MnL5","expanded_url":"https://twitter.com/peterbobbaze/status/1371136127512543237","display_url":"twitter.com/peterbobbaze/sâ€¦","indices":[244,267]}]	Â«Â L'amende est salÃ©e. Un jury a condamnÃ© mardi Johnson &amp; Johnson Ã payer 8 milliards de dollars de dommages et intÃ©rÃªts pour n'avoir pas prÃ©venu qu'un de ses mÃ©dicaments antipsychotiques avait des effets indÃ©sirables chez les hommes.Â Â» â¬‡ï¸� https://t.co/c8lCT4MnL5	13452.0	RT @CorinneReverbel: Â«Â L'amende est salÃ©e. Un jury a condamnÃ© mardi Johnson &amp; Johnson Ã payer 8 milliards de dollars de dommages et intÃ©rÃªtâ€¦	238.0	True	full
991971	991971	604f16682daac7003853b030	2021-03-15 08:10:10	[{"text":"AGR","indices":[19,23]},{"text":"ZambÃ©zia","indices":[39,48]},{"text":"Quelimane","indices":[51,61]},{"text":"BancoNacionaldeInvestimento","indices":[107,135]},{"text":"COVID19","indices":[136,144]},{"text":"MoÃ§ambique","indices":[242,253]}]	[{"url":"https://t.co/wiuuRl5dhq","expanded_url":"https://youtu.be/7ljp7Elhac8","display_url":"youtu.be/7ljp7Elhac8","indices":[255,278]}]		[]	[]			Ali Albuquerque de #AGR Consultoria em #ZambÃ©zia - #Quelimane, fala sobre o impacto das linhas de apoio doâ€¦ https://t.co/umcZgPjnV6	83.0	True	full
991972	991972	604f16682daac7003853b034	2021-03-15 08:10:10	[]	[]	Sun Mar 14 22:43:44 +0000 2021	[]	[{"url":"https://t.co/w2hUUW0Fyu","expanded_url":"http://hill.cm/H2rLNOS","display_url":"hill.cm/H2rLNOS","indices":[125,148]}]	Forwarned America. GET VACCINATED ASAPðŸ¤¦ðŸ�»â€�â™€ï¸� ðŸ˜±ðŸ—¼ Paris may head to lockdown amid ICU's filling up, new COVID Variants ðŸ—¼ðŸ˜± https://t.co/w2hUUW0Fyu	27997.0	RT @aroseblush: Forwarned America. GET VACCINATED ASAPðŸ¤¦ðŸ�»â€�â™€ï¸� ðŸ˜±ðŸ—¼ Paris may head to lockdown amid ICU's filling up, new COVID Variants ðŸ—¼ðŸ˜±â€¦	35156.0	True	full
991973	991973	604f16682daac7003853b044	2021-03-15 08:10:11	[]	[]	Mon Mar 15 01:49:39 +0000 2021	[]	[{"url":"https://t.co/0NktC04RMe","expanded_url":"https://www.sundaymail.co.zw/zim-cuba-to-build-pharmaceutical-plant","display_url":"sundaymail.co.zw/zim-cuba-to-buâ€¦","indices":[221,244]}]	"Ambassador Rodriguez said Zimbabwe would be among the first countries to receive Covid-19 vaccines currently under development by Cuban scientists... "Cuba has a long experience in developing and producing vaccines..." https://t.co/0NktC04RMe	2488.0	RT @Netfafree: "Ambassador Rodriguez said Zimbabwe would be among the first countries to receive Covid-19 vaccines currently under developmâ€¦	4160.0	True	full
991974	991974	604f16682daac7003853b052	2021-03-15 08:10:11	[]	[]	Sun Mar 14 20:10:28 +0000 2021	[]	[{"url":"https://t.co/VZISOsEvtG","expanded_url":"http://ow.ly/wNzB50DJuYL","display_url":"ow.ly/wNzB50DJuYL","indices":[256,279]}]	Accede a los resultados del estudio â€œContinuidad asistencial entre la farmacia hospitalaria y la farmacia comunitaria y costes evitados: una experiencia piloto en tiempos de la COVID-19â€� publicado la revista cientÃ­fica G&amp;R Health Technology Assessment https://t.co/VZISOsEvtG https://t.co/Wy1poKC2Tk	30032.0	RT @Farmaceuticos_: Accede a los resultados del estudio â€œContinuidad asistencial entre la farmacia hospitalaria y la farmacia comunitaria yâ€¦	1048.0	True	full
991975	991975	604f16682daac7003853b056	2021-03-15 08:10:11	[]	[]	Mon Mar 15 07:27:17 +0000 2021	[{"text":"OxfordUniversityRacismRow","indices":[167,193]}]	[{"url":"https://t.co/LvhmkMyWAO","expanded_url":"https://www.indiatoday.in/india/story/bjp-leaders-raise-indian-student-s-oxford-university-racism-row-vow-action-when-required-1779454-2021-03-15","display_url":"indiatoday.in/india/story/bjâ€¦","indices":[195,218]}]	"We have strong ties with the UK. We'll take up such matters with great candour when required,â€� Jaishankar said in Rajya Sabha on Monday on the Oxford University row. #OxfordUniversityRacismRow https://t.co/LvhmkMyWAO	5555192.0	RT @IndiaToday: "We have strong ties with the UK. We'll take up such matters with great candour when required,â€� Jaishankar said in Rajya Saâ€¦	15.0	True	full
991976	991976	604f16682daac7003853b058	2021-03-15 08:10:11	[]	[]	Mon Mar 15 08:08:54 +0000 2021	[]	[{"url":"https://t.co/MvvqAxCvTw","expanded_url":"https://twitter.com/scmpnews/status/1371371225650454531","display_url":"twitter.com/scmpnews/statuâ€¦","indices":[172,195]}]	Ursus Fitness blames it on a nearby apartment block that got Covid-19 infections and so happens where a laundrette that cleans its towels... This is a pretty weak excuse. https://t.co/MvvqAxCvTw	13100.0	RT @JournoDannyAero: Ursus Fitness blames it on a nearby apartment block that got Covid-19 infections and so happens where a laundrette thaâ€¦	3665.0	True	full
991977	991977	604f16682daac7003853b05e	2021-03-15 08:10:11	[]	[]	Tue Mar 09 06:28:08 +0000 2021	[{"text":"RashmiSamant","indices":[230,243]}]	[{"url":"https://t.co/wXImVgW41M","expanded_url":"https://twitter.com/mariawirth1/status/1362641804164624389","display_url":"twitter.com/mariawirth1/stâ€¦","indices":[274,297]}]	Hi @UniofOxford The "shoulders" on whom Newton &amp; others stood to come to their conclusions were "Sanatani" shoulders. You won't acknowledge. but with which right do Oxford students &amp;faculty badly hound a Santani Hindu? #RashmiSamant @authoramish @thebritishhindu https://t.co/wXImVgW41M	116554.0	RT @mariawirth1: Hi @UniofOxford The "shoulders" on whom Newton &amp; others stood to come to their conclusions were "Sanatani" shoulders. Yoâ€¦	19.0	True	full
991978	991978	604f16682daac7003853b064	2021-03-15 08:10:11	[]	[{"url":"https://t.co/loh50Cbt75","expanded_url":"https://ift.tt/2udOmHb","display_url":"ift.tt/2udOmHb","indices":[251,274]}]		[]	[]			Current Conditions: -4.8Â°C Observed at: Burlington Lift Bridge 04:00 AM EDT Monday 15 March 2021 Temperature: -4.8Â°â€¦ https://t.co/FhA0Z0tddb	1205.0	True	full
991979	991979	604f16682daac7003853b06e	2021-03-15 08:10:11	[{"text":"tecnologÃ­a","indices":[167,178]}]	[{"url":"https://t.co/hAuLhiQkZG","expanded_url":"http://mtr.cool/udyhsaptee","display_url":"mtr.cool/udyhsaptee","indices":[179,202]}]		[]	[]			Hoy se celebra el DÃ­a Mundial de las Legumbres y, aunque para muchos es desconocido, es realmente importante resaltâ€¦ https://t.co/smnb2ypA8k	265.0	True	full
991980	991980	604f16682daac7003853b07c	2021-03-15 08:10:11	[]	[]	Mon Mar 15 07:55:04 +0000 2021	[]	[{"url":"https://t.co/l7HZ0yh185","expanded_url":"https://twitter.com/Le_Figaro/status/1371368763891793925","display_url":"twitter.com/Le_Figaro/statâ€¦","indices":[121,144]}]	Ils vont transformer les enfants en cobayes AprÃ¨s les masques qui les Ã©touffent, le vaccin pour finir le travail ðŸ˜¡ðŸ˜¡ðŸ˜¡ðŸ˜¡ðŸ˜¡ðŸ˜¡ https://t.co/l7HZ0yh185	9152.0	RT @ElianeCarrier: Ils vont transformer les enfants en cobayes AprÃ¨s les masques qui les Ã©touffent, le vaccin pour finir le travail ðŸ˜¡ðŸ˜¡ðŸ˜¡ðŸ˜¡ðŸ˜¡ðŸ˜¡â€¦	8615.0	True	full
991981	991981	604f16692daac7003853b086	2021-03-15 08:10:11	[{"text":"UnitedKingdom","indices":[64,78]},{"text":"GreatBritain","indices":[79,92]},{"text":"astrazeneca","indices":[93,105]},{"text":"astrazenecavaccine","indices":[106,125]},{"text":"vaccine","indices":[126,134]},{"text":"evidence","indices":[135,144]},{"text":"Risk","indices":[145,150]},{"text":"Blood","indices":[152,158]},{"text":"clot","indices":[159,164]}]	[{"url":"https://t.co/XYCSzD2Yrc","expanded_url":"https://en.babjdeed.com/health/astrazeneca-no-evidence-of-an-increased-risk-of-blood-clots/","display_url":"en.babjdeed.com/health/astrazeâ€¦","indices":[167,190]}]		[]	[]			ASTRAZENECA : â€œNO EVIDENCE OF AN INCREASED RISK OF BLOOD CLOTSâ€� #UnitedKingdom #GreatBritain #astrazenecaâ€¦ https://t.co/xUCbGLJ9YD	0.0	True	full
991982	991982	604f16692daac7003853b088	2021-03-15 08:10:11	[]	[]	Mon Mar 15 05:31:49 +0000 2021	[{"text":"BankStrike","indices":[240,251]}]	[{"url":"https://t.co/DJJzDnI38D","expanded_url":"https://thewire.in/banking/bank-unions-two-day-nationwide-strike-privatisation-of-psbs","display_url":"thewire.in/banking/bank-uâ€¦","indices":[254,277]}]	United Forum of Bank Unions, an umbrella body of nine unions, are on a two-day nationwide strike from March 15 to protest against the proposed privatisation of two state-owned lenders. About 10 lakh bank employees will participate in it. #BankStrike https://t.co/DJJzDnI38D	1011428.0	RT @thewire_in: United Forum of Bank Unions, an umbrella body of nine unions, are on a two-day nationwide strike from March 15 to protest aâ€¦	9.0	True	full
991983	991983	604f16692daac7003853b08a	2021-03-15 08:10:11	[]	[]	Sun Mar 14 15:51:38 +0000 2021	[{"text":"Fibromialgia","indices":[123,136]},{"text":"DolorCrÃ³nico","indices":[137,150]},{"text":"SiempreAdelante","indices":[234,250]}]	[{"url":"https://t.co/Ckyx6BigY0","expanded_url":"https://www.editorialkurere.com/producto/fibromialgia-mi-companera/","display_url":"editorialkurere.com/producto/fibroâ€¦","indices":[252,275]}]	ðŸ’œFIBROMIALGIA, mi compaÃ±eraðŸ’œ Hace 10 dÃ­as q saliÃ³ a la venta y estoy emocionada con la acogida q estÃ¡ teniendo Si tienes #Fibromialgia #DolorCrÃ³nico o conoces a alguien q la sufraðŸ‘‡tienes q comprarlo!!! Aprovecha la oferta del 15% #SiempreAdelante https://t.co/Ckyx6BigY0 https://t.co/2R9yzzfvyQ	3111.0	RT @danzando_mp: ðŸ’œFIBROMIALGIA, mi compaÃ±eraðŸ’œ Hace 10 dÃ­as q saliÃ³ a la venta y estoy emocionada con la acogida q estÃ¡ teniendo Si tienesâ€¦	253.0	True	full
991984	991984	604f16692daac7003853b090	2021-03-15 08:10:11	[]	[]	Mon Mar 15 03:07:16 +0000 2021	[{"text":"Grammys","indices":[72,80]}]	[{"url":"https://t.co/rpW5q1U6Ah","expanded_url":"https://www.instagram.com/p/CMbHZWyLhn_/?igshid=240zq5d2kubj","display_url":"instagram.com/p/CMbHZWyLhn_/â€¦","indices":[259,282]}]	Ã‰ A MAIOR! A RECORDISTA! ðŸ�� BeyoncÃ© viveu um momento histÃ³rico durante o #Grammys deste domingo (15). Ao receber o trofÃ©u por â€œMelhor Performance R&amp;Bâ€� com â€œBlack Paradeâ€�, a diva quebrou o recorde como a maior vencedora de todos os tempos do p...(ðŸ“·: Getty) https://t.co/rpW5q1U6Ah https://t.co/RvDUxPXiZj	3389520.0	RT @HugoGloss: Ã‰ A MAIOR! A RECORDISTA! ðŸ�� BeyoncÃ© viveu um momento histÃ³rico durante o #Grammys deste domingo (15). Ao receber o trofÃ©u porâ€¦	76.0	True	full
991985	991985	604f16692daac7003853b094	2021-03-15 08:10:11	[]	[]	Sun Mar 14 21:36:48 +0000 2021	[]	[{"url":"https://t.co/WlukO2gWst","expanded_url":"https://www.nytimes.com/2021/03/11/opinion/biden-covid-relief-bill.html?referringSource=articleShare","display_url":"nytimes.com/2021/03/11/opiâ€¦","indices":[251,274]}]	â€œThe poorest fifth of households will see their income rise by 20 percent; a family of four with one working and one unemployed parent will receive $12,460 in benefits. Child poverty will be cut in half.â€� Quiet but revolutionary: Thatâ€™s @JoeBiden https://t.co/WlukO2gWst	1138025.0	RT @tribelaw: â€œThe poorest fifth of households will see their income rise by 20 percent; a family of four with one working and one unemployâ€¦	226.0	True	full
991986	991986	604f16692daac7003853b09a	2021-03-15 08:10:11	[]	[{"url":"https://t.co/zaMVgjvdLv","expanded_url":"https://buff.ly/2Onn0wh","display_url":"buff.ly/2Onn0wh","indices":[46,69]}]		[]	[]			Lost an empire, not found a role â€“ Paul Mason https://t.co/zaMVgjvdLv Paul Mason finds in the UKâ€™s foreign and defeâ€¦ https://t.co/WfEk83jmBC	41844.0	True	full
991987	991987	604f16692daac7003853b0a6	2021-03-15 08:10:12	[]	[]	Sun Mar 14 22:46:57 +0000 2021	[]	[{"url":"https://t.co/F9mLYAQpEa","expanded_url":"http://wa.me/966597988788","display_url":"wa.me/966597988788","indices":[252,275]}]	Ø²ÙŠØ§Ø¯Ø© Ù…ØªØ§Ø¨Ø¹ÙŠÙ† Ø§Ù†Ø³ØªÙ‚Ø±Ø§Ù… Ø­Ù‚ÙŠÙ‚ÙŠ Ø®Ù„ÙŠØ¬ÙŠ Ø®Ù„Ø§Ù„ Ø¯Ø¹Ù… Ø§Ù„Ø­Ø³Ø§Ø¨ Ø¹Ø±Ø¶ Ø§Ù„ÙŠÙˆÙ… Ø­Ù‚ÙŠÙ‚ÙŠ 100% 2000 Ù…ØªØ§Ø¨Ø¹ : 160Ø±ÙŠØ§Ù„ 3000 Ù…ØªØ§Ø¨Ø¹ : 230 Ø±ÙŠØ§Ù„ 5000 Ù…ØªØ§Ø¨Ø¹ : 390Ø±ÙŠØ§Ù„ 7000 Ù…ØªØ§Ø¨Ø¹ : 499 Ø±ÙŠØ§Ù„ 10.000 Ù…ØªØ§Ø¨Ø¹ : 744 Ø±ÙŠØ§Ù„ 15.000 Ù…ØªØ§Ø¨Ø¹ : 1180 Ø±ÙŠØ§Ù„ Ù„Ù„Ø·Ù„Ø¨ ÙˆØ§ØªØ³Ø§Ø¨ Ø§Ùˆ Ø¥ØªØµØ§Ù„ : 0597988788 https://t.co/F9mLYAQpEa https…	101932.0	RT @jvj60: Ø²ÙŠØ§Ø¯Ø© Ù…ØªØ§Ø¨Ø¹ÙŠÙ† Ø§Ù†Ø³ØªÙ‚Ø±Ø§Ù… Ø­Ù‚ÙŠÙ‚ÙŠ Ø®Ù„ÙŠØ¬ÙŠ Ø®Ù„Ø§Ù„ Ø¯Ø¹Ù… Ø§Ù„Ø­Ø³Ø§Ø¨ Ø¹Ø±Ø¶ Ø§Ù„ÙŠÙˆÙ… Ø­Ù‚ÙŠÙ‚ÙŠ 100% 2000 Ù…ØªØ§Ø¨Ø¹ : 160Ø±ÙŠØ§Ù„ 3000 Ù…ØªØ§Ø¨Ø¹ : 230 Ø±ÙŠØ§Ù„ 5000 Ù…ØªØ§Ø¨â€¦	1914.0	True	full
991988	991988	604f16692daac7003853b0aa	2021-03-15 08:10:12	[]	[]	Mon Mar 15 05:13:38 +0000 2021	[{"text":"LISAXCELINE","indices":[20,32]}]	[{"url":"https://t.co/lscfJO2Du5","expanded_url":"http://naver.me/x4bami9k","display_url":"naver.me/x4bami9k","indices":[39,62]},{"url":"https://t.co/sx7kVuUEa1","expanded_url":"http://naver.me/GSigFUvv","display_url":"naver.me/GSigFUvv","indices":[67,90]},{"url":"https://t.co/FLWA9utWWX","expanded_url":"http://www.womaneconomy.kr/news/articleView.html?idxno=100345","display_url":"womaneconomy.kr…	ELLECoverStarLISA #LISAXCELINE 10. https://t.co/lscfJO2Du5 11. https://t.co/sx7kVuUEa1 12. https://t.co/FLWA9utWWX 13. https://t.co/lkePr3tOnr 14. https://t.co/FIZCmsK59x 15. https://t.co/moGlfBblR2 16. https://t.co/liqMxIbSnS	100342.0	RT @LILITEAMTH327: ELLECoverStarLISA #LISAXCELINE 10. https://t.co/lscfJO2Du5 11. https://t.co/sx7kVuUEa1 12. https://t.co/FLWA9utWWX 1â€¦	99.0	True	full
991989	991989	604f16692daac7003853b0b2	2021-03-15 08:10:11	[]	[{"url":"https://t.co/gsYOnRfC9u","expanded_url":"https://bit.ly/2ZxViQ4","display_url":"bit.ly/2ZxViQ4","indices":[201,224]}]		[]	[]			@Chandru36163297 ðŸ‡®ðŸ‡³ï¼¯ï¼°ï¼°ï¼¡ï¼¢ï¼¥ï¼´ðŸ‡®ðŸ‡³ï¼¯ï¼°ï¼°ï¼¡ï¼¢ï¼¥ï¼´ðŸ‡®ðŸ‡³ âš¡The Best Online Casino in Asiaâš¡ ðŸ’‹NO DEPOSIT ðŸ’‹TODAY OFFER ONLY: FREE 75 SPINâ€¦ https://t.co/eqskWTDvDQ	0.0	True	full
991990	991990	604f16692daac7003853b0b4	2021-03-15 08:10:12	[]	[{"url":"https://t.co/aO7gpAXmBQ","expanded_url":"https://www.contrepoints.org/2021/03/15/393147-deprogrammations-medicales-comment-letat-impose-le-tri-des-patients","display_url":"contrepoints.org/2021/03/15/393â€¦","indices":[256,279]}]		[]	[]			Etre virÃ© dÃ¨s le premier mandat n'est pas forcÃ©ment un bon indicateur. L'avantage est que l'Etat permet aux praticiâ€¦ https://t.co/g7ReSowmze	52.0	True	full
991991	991991	604f16692daac7003853b0bc	2021-03-15 08:10:12	[]	[{"url":"https://t.co/M5UBqimT04","expanded_url":"http://Stuff.co.nz","display_url":"Stuff.co.nz","indices":[40,63]},{"url":"https://t.co/W8xjA56fbr","expanded_url":"http://dlvr.it/Rvf8fJ","display_url":"dlvr.it/Rvf8fJ","indices":[213,236]}]		[]	[]			New brews to peruse at Marchfest 2021 - https://t.co/M5UBqimT04: Among the 15 brews on offer at this year's Marchfeâ€¦ https://t.co/jEzZ2HJ2i4	20048.0	True	full
991992	991992	604f16692daac7003853b0ba	2021-03-15 08:10:12	[]	[{"url":"https://t.co/Y6bQBnKXMD","expanded_url":"http://dlvr.it/Rvf8fM","display_url":"dlvr.it/Rvf8fM","indices":[207,230]}]		[]	[]			The 9 Biggest Jaw-Droppers at the 2021 Grammys: The pandemic-postponed 2021 Grammy Awards was a historic night forâ€¦ https://t.co/3ynxJMFgoQ	5665.0	True	full
991993	991993	604f16692daac7003853b0c6	2021-03-15 08:10:12	[]	[]	Fri Mar 12 13:51:41 +0000 2021	[{"text":"PeoplesVaccine","indices":[55,70]},{"text":"TRIPSwaiver","indices":[101,113]}]	[{"url":"https://t.co/NzzXl2UKMF","expanded_url":"https://corporateeurope.org/en/2021/03/patently-absurd","display_url":"corporateeurope.org/en/2021/03/patâ€¦","indices":[239,262]}]	New research shows how no EU member state stood up for #PeoplesVaccine nor did they support proposed #TRIPSwaiver. Instead EU seems united in supporting COVID vaccine monopolies, and is more concerned about how to counter NGO criticism. https://t.co/NzzXl2UKMF	1449.0	RT @vicky_cann: New research shows how no EU member state stood up for #PeoplesVaccine nor did they support proposed #TRIPSwaiver. Insteaâ€¦	264.0	True	full
991994	991994	604f16692daac7003853b0c8	2021-03-15 08:10:12	[]	[]	Mon Mar 15 07:48:28 +0000 2021	[]	[{"url":"https://t.co/GG1NGFdVpP","expanded_url":"http://xn--eikkoarchivesjustposted-le2rea.xn--6ii/","display_url":"eikkoarchivesâ €justâ €posted.â €","indices":[28,51]}]	â €â €â €â €â €â € â €â € â��â�œâ‹® https://t.co/GG1NGFdVpP ðŸ—“ 031521 â€” 15:48 PM Â Â Â Â Â Â ðŸ“�â‹® @DunkEatDonuts â€” BGC. â €â € https://t.co/H4m1VzQ33m	15.0	RT @eikkoarchives: â €â €â €â €â €â € â €â € â��â�œâ‹® https://t.co/GG1NGFdVpP ðŸ—“ 031521 â€” 15:48 PM Â Â Â Â Â Â ðŸ“�â‹® @DunkEatDonuts â€” BGC.â€¦	54.0	True	full
991995	991995	604f16692daac7003853b0d6	2021-03-15 08:10:12	[]	[]	Sun Mar 14 11:16:49 +0000 2021	[]	[{"url":"https://t.co/STpp6KJdKe","expanded_url":"https://www.theguardian.com/commentisfree/2020/oct/18/covid-herd-immunity-funding-bad-science-anti-lockdown","display_url":"theguardian.com/commentisfree/â€¦","indices":[120,143]},{"url":"https://t.co/u6n2vc2f6E","expanded_url":"https://bit.ly/3eDo2i7","display_url":"bit.ly/3eDo2i7","indices":[248,271]}]	For people outside Sweden you may think: but GBD has been debunked, it is completely unscientific, fringe and unethical https://t.co/STpp6KJdKe. @MewasUpdates agrees and for raising this are accused of being 'a threat to democracy' by GBD Wiklund https://t.co/u6n2vc2f6E	863.0	RT @CameliaDewan: For people outside Sweden you may think: but GBD has been debunked, it is completely unscientific, fringe and unethical hâ€¦	1316.0	True	full
991996	991996	604f166a2daac7003853b110	2021-03-15 08:10:13	[]	[]	Sun Mar 14 18:49:46 +0000 2021	[]	[{"url":"https://t.co/RvOElPvuOg","expanded_url":"https://medias-presse.info/le-chef-de-corps-des-pompiers-des-bouches-du-rhone-suspend-toute-vaccination-avec-astrazeneca-apres-de-nombreux-effets-secondaires-parmi-les-pompiers/140870/","display_url":"medias-presse.info/le-chef-de-corâ€¦","indices":[150,173]}]	Le Chef de Corps des pompiers des Bouches-du-RhÃ´ne suspend toute vaccination avec AstraZeneca aprÃ¨s de nombreux effets secondaires parmi les pompiers https://t.co/RvOElPvuOg	7501.0	RT @MohamedTahiri_: Le Chef de Corps des pompiers des Bouches-du-RhÃ´ne suspend toute vaccination avec AstraZeneca aprÃ¨s de nombreux effetsâ€¦	7.0	True	full
991997	991997	604f166a2daac7003853b12c	2021-03-15 08:10:13	[]	[]	Sun Mar 14 23:09:23 +0000 2021	[]	[{"url":"https://t.co/rZgiE6ZpB6","expanded_url":"https://thehill.com/blogs/blog-briefing-room/news/543151-woman-arrested-at-texas-bank-for-bucking-business-mask-mandate","display_url":"thehill.com/blogs/blog-briâ€¦","indices":[137,160]}]	ðŸ‘€ Watch ðŸ‘€ ðŸ˜·ðŸ‘®ðŸ�»â€�â™‚ï¸� Woman arrested at Texas bank after bucking business mask mandate: 'What are you going to do, arrest me?' ðŸ‘®ðŸ�»â€�â™‚ï¸�ðŸ˜· https://t.co/rZgiE6ZpB6	27997.0	RT @aroseblush: ðŸ‘€ Watch ðŸ‘€ ðŸ˜·ðŸ‘®ðŸ�»â€�â™‚ï¸� Woman arrested at Texas bank after bucking business mask mandate: 'What are you going to do, arrest mâ€¦	1472.0	True	full
991998	991998	604f166b2daac7003853b136	2021-03-15 08:10:13	[]	[]	Mon Mar 15 04:27:43 +0000 2021	[{"text":"IndiaAgainstPrivatisation","indices":[206,232]}]	[{"url":"https://t.co/bjvXF8wGzq","expanded_url":"https://www.indiatoday.in/business/story/bank-strike-today-which-services-are-affected-as-10-lakh-employees-protest-privatisation-1779326-2021-03-15","display_url":"indiatoday.in/business/storyâ€¦","indices":[233,256]}]	Bank strike today: 10 lakh employees protest privatisation. It is the worst govt in the history of India who is selling everything to few billionaires Privatisation of Banks is the worst decision ever! #IndiaAgainstPrivatisation https://t.co/bjvXF8wGzq	5731.0	RT @SurrbhiM: Bank strike today: 10 lakh employees protest privatisation. It is the worst govt in the history of India who is selling everâ€¦	7556.0	True	full
991999	991999	604f166b2daac7003853b150	2021-03-15 08:10:14	[]	[]	Mon Mar 15 08:09:25 +0000 2021	[{"text":"Sparkies","indices":[10,19]},{"text":"SRK","indices":[183,187]}]	[{"url":"https://t.co/0VeoPsyDQk","expanded_url":"https://bit.ly/3vmA5X7","display_url":"bit.ly/3vmA5X7","indices":[204,227]}]	Heads up, #Sparkies! ðŸ“¢ $SRK is coming to @MXC_Exchange! Trading will open at 15:00 (UTC+8), March 16! ðŸ“ˆðŸ“Š Earn $SRK Tokens by staking $USDT $BTC $ETH $MX! Total Yield Pool: 1,250,000 #SRK More Details â–¶ https://t.co/0VeoPsyDQk	77518.0	RT @sparkpointio: Heads up, #Sparkies! ðŸ“¢ $SRK is coming to @MXC_Exchange! Trading will open at 15:00 (UTC+8), March 16! ðŸ“ˆðŸ“Š Earn $SRK Tokenâ€¦	2.0	True	full
992000	992000	604f166b2daac7003853b154	2021-03-15 08:10:14	[]	[]	Mon Mar 15 07:44:03 +0000 2021	[{"text":"rÃ©animation","indices":[182,194]},{"text":"Coronavirus","indices":[195,207]},{"text":"covid19","indices":[208,216]},{"text":"covid","indices":[217,223]}]	[{"url":"https://t.co/okkOp53Gm9","expanded_url":"https://www.jeanmarcmorandini.com/article-454788-en-direct-coronavirus-jean-castex-sur-twitch-nous-confinerons-en-idf-quand-le-taux-d-incidence-sera-a-400-pour-100000-il-est-de-391-aujourd-hui-selon-les-derniers-chiffres.html","display_url":"jeanmarcmorandini.com/article-454788â€¦","indices":[224,247]}]	EN DIRECT - Coronavirus - Jean Castex sur Twitch: "Nous confinerons en IDF quand le taux d'incidence sera Ã 400 pour 100.000" - Il est de 391 aujourd'hui selon les derniers chiffres #rÃ©animation #Coronavirus #covid19 #covid https://t.co/okkOp53Gm9	663274.0	RT @morandiniblog: EN DIRECT - Coronavirus - Jean Castex sur Twitch: "Nous confinerons en IDF quand le taux d'incidence sera Ã 400 pour 100â€¦	5.0	True	full
992001	992001	604f166b2daac7003853b158	2021-03-15 08:10:14	[]	[{"url":"https://t.co/hHol4GcAxd","expanded_url":"https://amp.focus.de/gesundheit/coronavirus/corona-impfung-merkel-soll-spahn-verantwortung-ueber-impfstoff-beschaffung-entzogen-haben_id_12832043.html","display_url":"amp.focus.de/gesundheit/corâ€¦","indices":[220,243]},{"url":"https://t.co/HRysWynUGy","expanded_url":"https://www.bild.de/geld/wirtschaft/politik-inland/impf-versagen-so-bremste-kanz…		[]	[]			@marvin_wank ... Angela Merkel und Ursula von der Leyen Deutschland den grÃ¶ÃŸten Schaden zugefÃ¼gt, den je eine gewÃ¤hâ€¦ https://t.co/XJBhzSDEj1	301.0	True	full
992002	992002	604f166b2daac7003853b15a	2021-03-15 08:10:14	[]	[]	Mon Mar 15 08:06:55 +0000 2021	[{"text":"CompPsychiatry","indices":[249,264]},{"text":"opensource","indices":[265,276]}]	[{"url":"https://t.co/iLXoW6l8F1","expanded_url":"https://www.biorxiv.org/content/10.1101/2021.03.12.435091v1.article-info","display_url":"biorxiv.org/content/10.110â€¦","indices":[225,248]}]	New preprint â€žTAPAS: an open-source software package for Translational Neuromodeling and Computational Psychiatryâ€œ is now up on @biorxivpreprint - extremely proud of this joint work with colleagues from @tnuzurich and abroad https://t.co/iLXoW6l8F1 #CompPsychiatry #opensource 1/n https://t.co/VlpCauGJSX	2109.0	RT @stefan_fraessle: New preprint â€žTAPAS: an open-source software package for Translational Neuromodeling and Computational Psychiatryâ€œ isâ€¦	9839.0	True	full
992003	992003	604f166b2daac7003853b160	2021-03-15 08:10:14	[{"text":"coronavirus","indices":[133,145]},{"text":"PresidentTrump","indices":[180,195]}]	[{"url":"https://t.co/USgpPwPyXF","expanded_url":"https://mol.im/a/9361809","display_url":"mol.im/a/9361809","indices":[257,280]}]		[]	[]			Senile @JoeBiden refuses to call for soon ex @NYGovCuomo â€˜s resignation even though @andrewcuomo literally killed Nâ€¦ https://t.co/eAlzgmj6wG	280.0	True	full
992004	992004	604f166b2daac7003853b168	2021-03-15 08:10:14	[]	[]	Mon Mar 15 06:38:16 +0000 2021	[{"text":"knowtherisks","indices":[215,228]},{"text":"safetyfirst","indices":[229,241]}]	[{"url":"https://t.co/mR916zrZr3","expanded_url":"https://www.reuters.com/article/us-health-coronavirus-netherlands/netherlands-halts-use-of-astrazeneca-covid-19-vaccine-idUSKBN2B60OV?il=0","display_url":"reuters.com/article/us-heaâ€¦","indices":[243,266]}]	THE NETHERLANDS has now also suspended the AstraZeneca vaccine. How in good conscious can our Australian health bureaucrats continue to push this specific vaccine when there are known risks? Safety must come first! #knowtherisks #safetyfirst https://t.co/mR916zrZr3	12443.0	RT @CraigKellyMP: THE NETHERLANDS has now also suspended the AstraZeneca vaccine. How in good conscious can our Australian health bureaucraâ€¦	8.0	True	full
992005	992005	604f166b2daac7003853b16c	2021-03-15 08:10:14	[]	[]	Mon Mar 15 07:58:36 +0000 2021	[{"text":"spacesustainability","indices":[49,69]},{"text":"space","indices":[155,161]}]	[{"url":"https://t.co/Ykc0JtIXA5","expanded_url":"https://twitter.com/UNOOSA/status/1369916571662057473","display_url":"twitter.com/UNOOSA/status/â€¦","indices":[218,241]}]	There is still time to join us for this event on #spacesustainability, taking place today in 2 sessions, at 10.30 and 14.00 CET, with experts from leading #space agencies &amp; companies! Click link below to register! https://t.co/Ykc0JtIXA5	25833.0	RT @UNOOSA: There is still time to join us for this event on #spacesustainability, taking place today in 2 sessions, at 10.30 and 14.00 CETâ€¦	75.0	True	full
992006	992006	604f166b2daac7003853b170	2021-03-15 08:10:14	[]	[]	Mon Mar 15 08:06:38 +0000 2021	[]	[{"url":"https://t.co/ShEyYcSfkb","expanded_url":"https://ayr.app/l/oqJd","display_url":"ayr.app/l/oqJd","indices":[213,236]}]	Woolworths, the South African retail giant, said on Friday that proceeds from the sale of its flagship Elizabeth Street property in Sydney, Australia, would be applied towards the repayment of debt in Australia. https://t.co/ShEyYcSfkb	103066.0	RT @busrep: Woolworths, the South African retail giant, said on Friday that proceeds from the sale of its flagship Elizabeth Street propertâ€¦	15876.0	True	full
992007	992007	604f166b2daac7003853b174	2021-03-15 08:10:14	[]	[]	Sun Mar 14 06:47:29 +0000 2021	[]	[{"url":"https://t.co/D9HN3RGZf2","expanded_url":"https://www.outono.net/elentir/2021/03/14/el-alegato-de-vox-pidiendo-ayuda-para-las-madres-el-psoe-y-podemos-se-han-negado/","display_url":"outono.net/elentir/2021/0â€¦","indices":[235,258]}]	El alegato de Vox pidiendo ayuda para las madres: el PSOE y Podemos se han negado. El jueves en el Congreso, la izquierda tuvo la ocasiÃ³n de demostrar que le importan algo las madres espaÃ±olas y sus hijos. Se ve que era mucho pedir: https://t.co/D9HN3RGZf2	28381.0	RT @elentirvigo: El alegato de Vox pidiendo ayuda para las madres: el PSOE y Podemos se han negado. El jueves en el Congreso, la izquierdaâ€¦	2258.0	True	full
992008	992008	604f166b2daac7003853b17a	2021-03-15 08:10:14	[{"text":"KickBack","indices":[72,81]},{"text":"WayV","indices":[184,189]},{"text":"WayVKickBack","indices":[192,205]}]	[{"url":"https://t.co/OhV0mlekRg","expanded_url":"https://www.kpophighindia.com/wayv-tops-indian-itunes-with-their-new-album-kick-back/","display_url":"kpophighindia.com/wayv-tops-indiâ€¦","indices":[206,229]}]		[]	[]			. @WayV_official albumâ€™s title track shares the same name as the album â€œ#KickBackâ€�. Not further than few hours of iâ€¦ https://t.co/ZpEhPPSPgm	2084.0	True	full
992009	992009	604f166c2daac7003853b19a	2021-03-15 08:10:14	[]	[]	Mon Mar 15 06:50:35 +0000 2021	[]	[{"url":"https://t.co/IuS2vue6V8","expanded_url":"https://www.theguardian.com/society/2021/mar/15/killing-amy-wasnt-a-loss-of-control-he-had-it-in-him-before?CMP=Share_iOSApp_Other","display_url":"theguardian.com/society/2021/mâ€¦","indices":[150,173]}]	110 women have been murdered by men in the UK since the first lockdown last March. Here I tell just one of their stories. RIP Amy-Leanne Stringfellow https://t.co/IuS2vue6V8	47398.0	RT @helenpidd: 110 women have been murdered by men in the UK since the first lockdown last March. Here I tell just one of their stories. RIâ€¦	7209.0	True	full
992010	992010	604f166c2daac7003853b1a8	2021-03-15 08:10:14	[]	[]	Mon Mar 15 08:06:56 +0000 2021	[{"text":"GOT7","indices":[127,132]},{"text":"Jinyoung","indices":[133,142]},{"text":"ê°“ì„¸ë¸�","indices":[143,147]},{"text":"ì§„ì˜�","indices":[148,151]}]	[{"url":"https://t.co/mUcNzA7w8L","expanded_url":"http://www.wkorea.com/2021/03/15/%EA%B0%93%EC%84%B8%EB%B8%90-%EC%A7%84%EC%98%81-%EB%8D%94%EB%B8%94%EC%9C%A0-4%EC%9B%94%ED%98%B8-%ED%99%94%EB%B3%B4%EC%BB%B7-%EC%84%A0%EA%B3%B5%EA%B0%9C/","display_url":"wkorea.com/2021/03/15/%EAâ€¦","indices":[102,125]}]	[MAG] Jinyoung will appear on W Korea April issue! 6 pages of photos + interview will be included! https://t.co/mUcNzA7w8L #GOT7 #Jinyoung #ê°“ì„¸ë¸� #ì§„ì˜� @GOT7Official https://t.co/jsgprhrDFY	713120.0	RT @GOT7__Fanbase: [MAG] Jinyoung will appear on W Korea April issue! 6 pages of photos + interview will be included! https://t.co/mUcNzâ€¦	47.0	True	full
992011	992011	604f166c2daac7003853b1b6	2021-03-15 08:10:15	[]	[]	Mon Mar 15 06:30:03 +0000 2021	[{"text":"AldenRichards","indices":[203,217]}]	[{"url":"https://t.co/LwgMiYUswR","expanded_url":"https://www.prnewswire.com/in/news-releases/katy-perry-and-nct-dream-headline-lazada-s-9th-birthday-celebrations-888891656.html","display_url":"prnewswire.com/in/news-releasâ€¦","indices":[239,262]}]	Southeast Asia'sÂ leading eCommerce platform Lazada today unveiled a star-studded lineup for itsÂ Lazada Super Party,Â a virtual concert slated to be simulcast across six countries on 26 March Philippines #AldenRichards and Mimiyuuuh Link: https://t.co/LwgMiYUswR https://t.co/pdBIGY9ma6	2747.0	RT @cutenessavie: Southeast Asia'sÂ leading eCommerce platform Lazada today unveiled a star-studded lineup for itsÂ Lazada Super Party,Â a virâ€¦	9.0	True	full
992012	992012	604f166c2daac7003853b1c0	2021-03-15 08:10:15	[]	[]	Mon Mar 15 08:03:20 +0000 2021	[{"text":"odx","indices":[0,4]}]	[{"url":"https://t.co/NDDxQSsc0z","expanded_url":"https://twitter.com/omegadiagnostic/status/1371365738309632002","display_url":"twitter.com/omegadiagnostiâ€¦","indices":[142,165]}]	#odx When the government values the potential of the first order at TWICE your current market cap level. ðŸ¤¯ðŸ¤¯ If this drops, Iâ€™m loading up. https://t.co/NDDxQSsc0z	836.0	RT @TraderCockney: #odx When the government values the potential of the first order at TWICE your current market cap level. ðŸ¤¯ðŸ¤¯ If this dâ€¦	222.0	True	full
992013	992013	604f166c2daac7003853b1ce	2021-03-15 08:10:15	[{"text":"personaldevelopment","indices":[107,127]},{"text":"inspiration","indices":[128,140]},{"text":"awareness","indices":[141,151]},{"text":"tarot","indices":[152,158]},{"text":"energy","indices":[159,166]},{"text":"forecast","indices":[167,176]},{"text":"numerologist","indices":[177,190]},{"text":"numerology","indices":[191,202]},{"text":"lifepath","indices":[203,212]}]	[{"url":"https://t.co/g6dCx7AerT","expanded_url":"https://numerology-blog.blogspot.com/2021/03/numerology-predictions-march-15-2021.html","display_url":"numerology-blog.blogspot.com/2021/03/numeroâ€¦","indices":[83,106]}]		[]	[]			Numerology predictions, March 15, 2021: Check out your lucky numbers, colours... - https://t.co/g6dCx7AerTâ€¦ https://t.co/T4e2XmErSk	4863.0	True	full
992014	992014	604f166c2daac7003853b1d2	2021-03-15 08:10:15	[]	[]	Mon Mar 15 04:21:49 +0000 2021	[]	[{"url":"https://t.co/rgZ5J9WCPv","expanded_url":"https://www.hrw.org/news/2021/03/15/targeted-sanctions-needed-against-myanmars-coup-leaders","display_url":"hrw.org/news/2021/03/1â€¦","indices":[255,278]}]	Responding to junta atrocities, the alternative Myanmar government formed by elected members of parliament from the National League for Democracy seeks â€œrobust targeted sanctions â€“ not only on military leaders but also on military enterprises and assets. https://t.co/rgZ5J9WCPv https://t.co/ZkJd6C46Xo	447629.0	RT @KenRoth: Responding to junta atrocities, the alternative Myanmar government formed by elected members of parliament from the National Lâ€¦	14.0	True	full
992015	992015	604f166c2daac7003853b1e0	2021-03-15 08:10:15	[]	[]	Mon Mar 15 07:00:00 +0000 2021	[]	[{"url":"https://t.co/iGLG7LraEe","expanded_url":"http://kiosco.eldia.es/","display_url":"kiosco.eldia.es","indices":[80,103]},{"url":"https://t.co/QdY4Vvkxkf","expanded_url":"https://eldia.es/","display_url":"eldia.es","indices":[111,134]}]	Ya puedes consultar la portada de El DÃ­a de este LUNES, 15 de marzo de 2021. â–¶ https://t.co/iGLG7LraEe ðŸŒ� Web: https://t.co/QdY4Vvkxkf Disfruta de El DÃ­a con la copia digital, donde podrÃ¡s ver la ediciÃ³n impresa en tu ordenador o dispositivo mÃ³vil. https://t.co/PuhLW49noB	57275.0	RT @eldia: Ya puedes consultar la portada de El DÃ­a de este LUNES, 15 de marzo de 2021. â–¶ https://t.co/iGLG7LraEe ðŸŒ� Web: https://t.co/QdY4â€¦	1162.0	True	full
992016	992016	604f166c2daac7003853b1e4	2021-03-15 08:10:15	[]	[]	Mon Mar 15 07:53:06 +0000 2021	[{"text":"PoliceCrimeSentencingCourtsBill","indices":[93,125]}]	[{"url":"https://t.co/8boxY0D2K5","expanded_url":"https://twitter.com/thatginamiller/status/1371140373754548230","display_url":"twitter.com/thatginamillerâ€¦","indices":[247,270]}]	Good thread about the oppression of UK citizens (let's call it what it is) arriving with the #PoliceCrimeSentencingCourtsBill This is a govt that 'couldn't find time' for the Environment Bill but has time for infringements of fundamental rights https://t.co/8boxY0D2K5	14605.0	RT @doug_parr: Good thread about the oppression of UK citizens (let's call it what it is) arriving with the #PoliceCrimeSentencingCourtsBilâ€¦	345.0	True	full
992017	992017	604f166d2daac7003853b1ec	2021-03-15 08:10:15	[{"text":"BookRecommendations","indices":[0,20]},{"text":"booklovers","indices":[65,76]},{"text":"bookbloggers","indices":[77,90]},{"text":"GreatReads","indices":[91,102]}]	[{"url":"https://t.co/DeCD92oNgn","expanded_url":"https://fictionophile.com/2021/03/15/bookrecommendations-with-titles-that-start-with-the-letter-c-booklovers-bookbloggers-greatreads/","display_url":"fictionophile.com/2021/03/15/booâ€¦","indices":[103,126]}]		[]	[]			#BookRecommendations with titles that start with the letter 'C' #booklovers #bookbloggers #GreatReadsâ€¦ https://t.co/OWiBv9Uw1X	32442.0	True	full
992018	992018	604f166d2daac7003853b1f2	2021-03-15 08:10:15	[]	[]	Sun Mar 14 17:55:35 +0000 2021	[]	[{"url":"https://t.co/2ETnnzgit4","expanded_url":"https://twitter.com/JMPSimor/status/1371138930112929799","display_url":"twitter.com/JMPSimor/statuâ€¦","indices":[177,200]}]	All you need to know about the Policing Bill being rushed through Parliament. Its a power grab, a grab from our Democratic rights. You need to care about this and tell your MP. https://t.co/2ETnnzgit4	441115.0	RT @DeborahMeaden: All you need to know about the Policing Bill being rushed through Parliament. Its a power grab, a grab from our Democratâ€¦	121.0	True	full
992019	992019	604f166d2daac7003853b1f4	2021-03-15 08:10:15	[{"text":"Wiltshire","indices":[183,193]},{"text":"Railways","indices":[194,203]}]	[{"url":"https://t.co/OSeFq0LAjZ","expanded_url":"https://ift.tt/3hZLgPc","display_url":"ift.tt/3hZLgPc","indices":[159,182]}]		[]	[]			ALERT : 06:07 Salisbury to Exeter St Davids due 08:21 06:07 Salisbury to Exeter St Davids due 08:21 has been delayâ€¦ https://t.co/jIFDrPwwYR	90.0	True	full
992020	992020	604f166d2daac7003853b21a	2021-03-15 08:10:16	[]	[]	Mon Mar 15 07:06:02 +0000 2021	[]	[{"url":"https://t.co/wTAgXM1QOO","expanded_url":"https://www.lemonde.fr/idees/article/2021/03/15/jean-marc-ayrault-la-memoire-de-l-esclavage-et-de-la-colonisation-n-est-pas-une-autoflagellation-mais-un-processus-sain-et-necessaire_6073124_3232.html","display_url":"lemonde.fr/idees/article/â€¦","indices":[148,171]}]	ðŸ‘�ðŸ�»ðŸ‘�ðŸ�»ðŸ‘�ðŸ�» Â«Â La mÃ©moire de lâ€™esclavage et de la colonisation nâ€™est pas une autoflagellation mais un processus sain et nÃ©cessaireÂ Â» â€” via @LaMatinale_M https://t.co/wTAgXM1QOO	40562.0	RT @gaspardgantzer: ðŸ‘�ðŸ�»ðŸ‘�ðŸ�»ðŸ‘�ðŸ�» Â«Â La mÃ©moire de lâ€™esclavage et de la colonisation nâ€™est pas une autoflagellation mais un processus sain et nÃ©ceâ€¦	410.0	True	full
992021	992021	604f166e2daac7003853b24a	2021-03-15 08:10:16	[]	[]	Mon Mar 15 06:02:12 +0000 2021	[]	[{"url":"https://t.co/Mi5U26gXf1","expanded_url":"http://www.cronica.com.mx/notas-medio_millon_de_victimas-1180301-2021","display_url":"cronica.com.mx/notas-medio_miâ€¦","indices":[230,253]}]	En 2020 el gobierno reconociÃ³ 127 mil muertes por Covid19. Pero hubo 326 mil defunciones por encima de lo esperado. Las vÃ­ctimas de la pandemia estÃ¡n llegando al medio millÃ³n. AquÃ­ estÃ¡n las cuentas. Mi columna en @LaCronicadeHoy https://t.co/Mi5U26gXf1	41067.0	RT @ciberfan: En 2020 el gobierno reconociÃ³ 127 mil muertes por Covid19. Pero hubo 326 mil defunciones por encima de lo esperado. Las vÃ­ctiâ€¦	5449.0	True	full
992022	992022	604f166e2daac7003853b25c	2021-03-15 08:10:16	[]	[]	Mon Mar 15 01:08:39 +0000 2021	[]	[{"url":"https://t.co/FrQAFa7mUw","expanded_url":"https://www.brasilwire.com/exclusive-washington-pressured-brazil-not-to-buy-malign-russian-vaccine/","display_url":"brasilwire.com/exclusive-washâ€¦","indices":[201,224]}]	The US pressured Brazil to reject Russia's Sputnik V vaccine. 278,000 are now dead, and they're boasting about it. How many Brazilian lives were lost needlessly as a result? Scoop from @jmcevoy_2. https://t.co/FrQAFa7mUw	5904.0	RT @Daniel_IV_: The US pressured Brazil to reject Russia's Sputnik V vaccine. 278,000 are now dead, and they're boasting about it. How maâ€¦	91.0	True	full
992023	992023	604f166e2daac7003853b26c	2021-03-15 08:10:17	[]	[{"url":"https://t.co/8PlGtJfwcp","expanded_url":"https://bahuexpress.com/2021/03/15/jem-commander-among-2-terrorists-killed-in-j-ks-shopian-encounter/","display_url":"bahuexpress.com/2021/03/15/jemâ€¦","indices":[115,138]}]		[]	[]			Jaish-e-Mohammed (JeM) commanderÂ Sajjad AfghaniÂ wasÂ eliminatedÂ in theÂ Shopian encounterÂ that restarted on Monday.â€¦ https://t.co/ltZdJkkd5D	82.0	True	full
992024	992024	604f166e2daac7003853b270	2021-03-15 08:10:17	[]	[]	Sun Mar 14 10:53:00 +0000 2021	[{"text":"MuseumsTogether","indices":[233,249]},{"text":"Museum","indices":[250,257]}]	[{"url":"https://t.co/yriknvjlhh","expanded_url":"https://www.heartoflincs.com/north-kesteven-airfield-trail","display_url":"heartoflincs.com/north-kestevenâ€¦","indices":[112,135]}]	@CranwellMuseum likes how the NK Aviation Trail has changed its full of fab information now have a look here â¬‡ï¸� https://t.co/yriknvjlhh @RafMetheringham @NewarkAirMus @IntBCC @cottagemuseum @Ex_Heritage @TeensInMuseums @Visit_Lincs #MuseumsTogether #Museum @heartoflincs https://t.co/0Xoh6XLmF8	531.0	RT @CranwellMuseum: @CranwellMuseum likes how the NK Aviation Trail has changed its full of fab information now have a look here â¬‡ï¸� https:/â€¦	1481.0	True	full
992025	992025	604f166e2daac7003853b27e	2021-03-15 08:10:17	[]	[]	Sun Mar 14 21:15:03 +0000 2021	[{"text":"COVID19","indices":[53,61]}]	[{"url":"https://t.co/TeB4m2OlN1","expanded_url":"https://bit.ly/3ln8jVV","display_url":"bit.ly/3ln8jVV","indices":[252,275]}]	Starting TOMORROW, these groups are eligible for the #COVID19 vaccine: ðŸ”´ People 16-64 with certain disabilities/health conditions ðŸ”´ People who live or work in congregate settings like prisons ðŸ”´ People experiencing homelessness ðŸ”´ Public transit workers https://t.co/TeB4m2OlN1	91638.0	RT @KQED: Starting TOMORROW, these groups are eligible for the #COVID19 vaccine: ðŸ”´ People 16-64 with certain disabilities/health conditionsâ€¦	2817.0	True	full
992026	992026	604f166e2daac7003853b28e	2021-03-15 08:10:17	[]	[]	Sun Mar 14 18:09:02 +0000 2021	[]	[{"url":"https://t.co/MbRGTVSKTw","expanded_url":"https://twitter.com/MartinKulldorff/status/1370845780454572043","display_url":"twitter.com/MartinKulldorfâ€¦","indices":[281,304]}]	I am collecting anecdotal about parents of small children in school forced to use face masks (including mine). The amount of cases I hear of them having headaches and fatigue after school is surreal. Then Google tells me when I search that hypoxemia and face masks is a hoax. WTF? https://t.co/MbRGTVSKTw	6731.0	RT @federicolois: I am collecting anecdotal about parents of small children in school forced to use face masks (including mine). The amountâ€¦	1450.0	True	full
992027	992027	604f166e2daac7003853b298	2021-03-15 08:10:17	[]	[]	Mon Mar 15 08:05:55 +0000 2021	[]	[{"url":"https://t.co/9ks3xhKswL","expanded_url":"https://twitter.com/WHOPhilippines/status/1371309638805688321","display_url":"twitter.com/WHOPhilippinesâ€¦","indices":[274,297]}]	Thank you to the EU and UN/WHO family for standing shoulder-to-shoulder with the Filipino people in the most challenging public health event of the century. Your support truly reflects a fundamental aspect of Filipino culture - bayanihan. Indeed, together, we heal as one. https://t.co/9ks3xhKswL	6385.0	RT @SecDuque: Thank you to the EU and UN/WHO family for standing shoulder-to-shoulder with the Filipino people in the most challenging pubâ€¦	23908.0	True	full
992028	992028	604f166e2daac7003853b2a8	2021-03-15 08:10:17	[]	[]	Mon Mar 15 08:07:14 +0000 2021	[{"text":"SOSBirmania","indices":[0,12]}]	[{"url":"https://t.co/dtXe9e3sgq","expanded_url":"https://www.rtve.es/noticias/20210315/junta-militar-birmania-corta-acceso-internet-telefonos-moviles/2082202.shtml","display_url":"rtve.es/noticias/20210â€¦","indices":[257,280]}]	#SOSBirmania. Â¿ALO MUNDO? Los demÃ³cratas de ese paÃ­s no necesitan mÃ¡s "comunicados". Necesitan AYUDA.EstÃ¡n luchando solos! 39 manifestantes asesinados el fin d semana. HOY, La junta militar de Birmania corta el acceso a Internet en los telÃ©fonos mÃ³viles. https://t.co/dtXe9e3sgq	572315.0	RT @TAMARA_SUJU: #SOSBirmania. Â¿ALO MUNDO? Los demÃ³cratas de ese paÃ­s no necesitan mÃ¡s "comunicados". Necesitan AYUDA.EstÃ¡n luchando solos!â€¦	280.0	True	full
992029	992029	604f166f2daac7003853b2c4	2021-03-15 08:10:17	[{"text":"IBMStorageRocks","indices":[233,249]}]	[{"url":"https://t.co/26iW4rUOdy","expanded_url":"http://ow.ly/bHuO50DTeQz","display_url":"ow.ly/bHuO50DTeQz","indices":[209,232]},{"url":"https://t.co/EA7gnhjUB5","expanded_url":"https://bit.ly/3qNWVnh","display_url":"bit.ly/3qNWVnh","indices":[251,274]}]		[]	[]			â€žAfter upgrading its IT system with the IBM all-flash solution, Sira-Kvina reduced data storage costs by 50%, on aâ€¦ https://t.co/PeiBbNWSoR	2130.0	True	full
992030	992030	604f166f2daac7003853b2c6	2021-03-15 08:10:18	[]	[]	Sun Mar 14 21:55:26 +0000 2021	[]	[{"url":"https://t.co/6RrifVTkCw","expanded_url":"https://music.apple.com/us/album/dynamite-single/1527793040","display_url":"music.apple.com/us/album/dynamâ€¦","indices":[193,216]}]	Dynamite â€” iTunes #1 Ecuador (NE) #2 Brazil (+69) #3 Chile (NE) #3 Romania (NE) #5 Nepal #7 Mexico (+21) #8 Philippines #25 Indonesia (+56) #58 United Kingdom (+111) #64 United States (+20) https://t.co/6RrifVTkCw	1497547.0	RT @btschartdata: Dynamite â€” iTunes #1 Ecuador (NE) #2 Brazil (+69) #3 Chile (NE) #3 Romania (NE) #5 Nepal #7 Mexico (+21) #8 Philippinesâ€¦	151.0	True	full
992031	992031	604f166f2daac7003853b2ca	2021-03-15 08:10:18	[]	[]	Sat Mar 13 21:00:35 +0000 2021	[]	[{"url":"https://t.co/ZulzlJ969V","expanded_url":"https://buff.ly/3ldSLDP","display_url":"buff.ly/3ldSLDP","indices":[255,278]}]	Nearly 600,000 vaccine doses beyond the original estimate for health care worker vaccinations were administered to those who identified as Group 1. A DHHS spokesperson says they no longer mandates tracking of group eligibility numbers. From @CPublicPress https://t.co/ZulzlJ969V https://t.co/U1NiiNil0a	19238.0	RT @WFAE: Nearly 600,000 vaccine doses beyond the original estimate for health care worker vaccinations were administered to those who idenâ€¦	5052.0	True	full
992032	992032	604f166f2daac7003853b2d0	2021-03-15 08:10:18	[]	[]	Mon Mar 15 08:08:44 +0000 2021	[]	[{"url":"https://t.co/qfJcuIOLcy","expanded_url":"https://www.youtube.com/channel/UC2ZF-thYe_M95SVuvx-rTVg","display_url":"youtube.com/channel/UC2ZF-â€¦","indices":[241,264]}]	Hoy impartirÃ© la conferencia titulada: "Un repaso a la actualidad de la pandemia: Â¿Hay luz al final del tÃºnel?". La charla es a las 17:30h. en la Casa de Cultura Ignacio Aldecoa de Vitoria-Gasteiz. PodÃ©is seguirla tambiÃ©n a travÃ©s del link: https://t.co/qfJcuIOLcy Â¡Os espero!	46447.0	RT @gorka_orive: Hoy impartirÃ© la conferencia titulada: "Un repaso a la actualidad de la pandemia: Â¿Hay luz al final del tÃºnel?". La charlaâ€¦	133.0	True	full
992033	992033	604f166f2daac7003853b2d2	2021-03-15 08:10:18	[]	[]	Mon Mar 15 06:22:35 +0000 2021	[]	[{"url":"https://t.co/v3atBuLSsX","expanded_url":"https://propakistani.pk/2021/03/15/pakistani-freelancers-earned-150-million-during-fy-2019-20/","display_url":"propakistani.pk/2021/03/15/pakâ€¦","indices":[218,241]}]	The most interesting insight about the Pakistani digital ecosystem is that majority of the Freelancer population, who export their skills and services, are in their 20s and 30s. Remote work is growing more than ever! https://t.co/v3atBuLSsX	15963.0	RT @SaadGH: The most interesting insight about the Pakistani digital ecosystem is that majority of the Freelancer population, who export thâ€¦	100.0	True	full
992034	992034	604f166f2daac7003853b2da	2021-03-15 08:10:18	[]	[]	Mon Mar 15 06:44:36 +0000 2021	[]	[{"url":"https://t.co/22KDroakCO","expanded_url":"https://medias-presse.info/le-chef-de-corps-des-pompiers-des-bouches-du-rhone-suspend-toute-vaccination-avec-astrazeneca-apres-de-nombreux-effets-secondaires-parmi-les-pompiers/140870/?fbclid=IwAR2DV5FAki_uYOtRBSn6IpC_n0SqSDxce7b1hMAXcjyLlI8Vb-DoxTS-brc","display_url":"medias-presse.info/le-chef-de-corâ€¦","indices":[26,49]}]	@louis_aliot @OuestFrance https://t.co/22KDroakCO ASTRAZENECA "Vendredi 12 mars 2021, un sapeur pompier dâ€™Arles a fait un malaise et a eu des pertes de connaissance rÃ©pÃ©tÃ©es. Ces pertes de connaissance sont liÃ©es Ã des micro-arrÃªts cardiaques. - Preuve est faite qu'ils ne savent pas ce qu'ils injectent.	936.0	RT @AlainPatrickM: @louis_aliot @OuestFrance https://t.co/22KDroakCO ASTRAZENECA "Vendredi 12 mars 2021, un sapeur pompier dâ€™Arles a fait uâ€¦	2528.0	True	full
992035	992035	604f166f2daac7003853b2e0	2021-03-15 08:10:18	[]	[]	Mon Mar 15 07:22:02 +0000 2021	[]	[{"url":"https://t.co/Wm46jSHYJ6","expanded_url":"https://www.gavi.org/vaccineswork/being-hit-cricket-bat-doctors-battle-long-covid","display_url":"gavi.org/vaccineswork/bâ€¦","indices":[260,283]}]	I hate having to write about an individual, but it this case this this a expert senior professor of infectious disease literally crafting a story blaming ME patients &amp; community for making him "afraid" of LongCovid - he now attacks those why tried ot help https://t.co/Wm46jSHYJ6	5267.0	RT @keithgeraghty: I hate having to write about an individual, but it this case this this a expert senior professor of infectious disease lâ€¦	4530.0	True	full
992036	992036	604f166f2daac7003853b2e6	2021-03-15 08:10:18	[]	[]	Mon Mar 15 06:46:03 +0000 2021	[{"text":"covid","indices":[68,74]}]	[{"url":"https://t.co/cUbNRGy5qG","expanded_url":"https://twitter.com/Mondedechantal/status/1371239187899424768?s=20","display_url":"twitter.com/Mondedechantalâ€¦","indices":[252,275]}]	Ce gouvernement nous tue "Pendant qu'il nous jouait l'unitÃ© face au #covid, il accÃ©lÃ©rait sur l'ultralibÃ©ralisme de la santÃ©, l'ubÃ©risation de la mÃ©decine &amp; la fermeture des hÃ´pitaux. Il y aura une mÃ©decine pour les pauvres et une pour les riches" https://t.co/cUbNRGy5qG	3169.0	RT @razoor777: Ce gouvernement nous tue "Pendant qu'il nous jouait l'unitÃ© face au #covid, il accÃ©lÃ©rait sur l'ultralibÃ©ralisme de la santÃ©â€¦	3541.0	True	full
992037	992037	604f166f2daac7003853b2ee	2021-03-15 08:10:18	[]	[{"url":"https://t.co/GxAh8Wj78G","expanded_url":"https://www.bbc.co.uk/news/amp/uk-56399097?__twitter_impression=true","display_url":"bbc.co.uk/news/amp/uk-56â€¦","indices":[173,196]}]		[]	[]			@FergalBowers @rtenews Meanwhile the UK health regulator says its fine... What's the odds the government will approâ€¦ https://t.co/pxoYK0ygej	851.0	True	full
992038	992038	604f166f2daac7003853b2fe	2021-03-15 08:10:18	[{"text":"UnAÃ±oEnAlarmaCEX","indices":[132,149]}]	[{"url":"https://t.co/RQBwPW8ynq","expanded_url":"https://twitter.com/i/broadcasts/1OyJAErLlkzJb","display_url":"twitter.com/i/broadcasts/1â€¦","indices":[150,173]}]		[]	[]			ðŸ”´DIRECTO | Â¿Se ha avanzado al mismo ritmo para conseguir tratamientos eficaces para las personas que ingresan en UCâ€¦ https://t.co/gKcIjZoxuS	3638.0	True	full
992039	992039	604f166f2daac7003853b302	2021-03-15 08:10:18	[]	[]	Mon Mar 15 07:58:44 +0000 2021	[]	[{"url":"https://t.co/5dc2VQvLSm","expanded_url":"https://twitter.com/dcexaminer/status/1371360863211425792","display_url":"twitter.com/dcexaminer/staâ€¦","indices":[284,307]}]	I look forward to @GOP legislators trying to explain to the American people that these items are bad: -stimulus checks -child tax credits -unemployment benefits -small business loans -funds to keep police officers &amp; paramedics from being laid off -funds for vaccine distribution https://t.co/5dc2VQvLSm	1602700.0	RT @tedlieu: I look forward to @GOP legislators trying to explain to the American people that these items are bad: -stimulus checks -childâ€¦	187.0	True	full
992040	992040	604f16702daac7003853b308	2021-03-15 08:10:18	[{"text":"awardOfOrder","indices":[0,13]},{"text":"nse","indices":[14,18]},{"text":"bse","indices":[19,23]},{"text":"trading","indices":[24,32]},{"text":"stocks","indices":[33,40]},{"text":"stockmarket","indices":[41,53]},{"text":"PressRelease","indices":[54,67]},{"text":"NATCOPHARM","indices":[68,79]}]	[{"url":"https://t.co/iXfrUVAZxV","expanded_url":"https://rmls.co/jl3nj5","display_url":"rmls.co/jl3nj5","indices":[257,280]}]		[]	[]			#awardOfOrder #nse #bse #trading #stocks #stockmarket #PressRelease #NATCOPHARM - Press Release Natco Pharma Limiteâ€¦ https://t.co/d9ErfP711A	269.0	True	full
992041	992041	604f16702daac7003853b310	2021-03-15 08:10:18	[]	[]	Sun Mar 14 21:57:52 +0000 2021	[{"text":"auspol","indices":[141,148]}]	[{"url":"https://t.co/bvul0gtksN","expanded_url":"https://www.theguardian.com/australia-news/live/2021/mar/15/australia-politics-live-womens-march4justice-rally-pm-scott-morrison-covid-nsw-queensland-hotel-quarantine-security-guard-testing?CMP=share_btn_tw","display_url":"theguardian.com/australia-newsâ€¦","indices":[117,140]}]	Organisers of March4Justice rally reject PM's offer of closed door meeting. Tune in for the latest with @AmyRemeikis https://t.co/bvul0gtksN #auspol	194978.0	RT @murpharoo: Organisers of March4Justice rally reject PM's offer of closed door meeting. Tune in for the latest with @AmyRemeikis https:/â€¦	32.0	True	full
992042	992042	604f16702daac7003853b314	2021-03-15 08:10:18	[{"text":"COVID19","indices":[24,32]}]	[{"url":"https://t.co/ONctwBQ81f","expanded_url":"https://covid.joinzoe.com/","display_url":"covid.joinzoe.com","indices":[148,171]}]		[]	[]			Help slow the spread of #COVID19 and identify at risk cases sooner by self-reporting your symptoms daily, even if yâ€¦ https://t.co/3FJqdj9OgH	1486.0	True	full
992043	992043	604f16702daac7003853b316	2021-03-15 08:10:19	[]	[]	Sun Mar 14 17:01:09 +0000 2021	[{"text":"HlaingTharYar","indices":[132,146]},{"text":"ShwePyiThar","indices":[153,165]},{"text":"WhatsHappeningInMyanmar","indices":[222,246]},{"text":"Mar14Coup","indices":[247,257]}]	[{"url":"https://t.co/D1LanX1ArG","expanded_url":"https://youtu.be/g1Go2jggglo","display_url":"youtu.be/g1Go2jggglo","indices":[260,283]}]	The junta has killed at least 100 since the start of the coup. The junta has killed at least 30 today and imposed martial law, in #HlaingTharYar &amp; #ShwePyiThar, as China calls on the junta to protect its properties. #WhatsHappeningInMyanmar #Mar14Coup https://t.co/D1LanX1ArG	5894256.0	RT @YourAnonCentral: The junta has killed at least 100 since the start of the coup. The junta has killed at least 30 today and imposed maâ€¦	1.0	True	full
992044	992044	604f16702daac7003853b32c	2021-03-15 08:10:19	[]	[]	Mon Mar 15 07:16:40 +0000 2021	[]	[{"url":"https://t.co/4uBTESvhe8","expanded_url":"https://www.news-medical.net/news/20210314/Cannabis-compound-inhibits-SARS-CoV-2-replication-in-human-lung-cells.aspx","display_url":"news-medical.net/news/20210314/â€¦","indices":[260,283]}]	New research announced yday shows cannabidiol (CBD) is a potentially potent covid treatment. It inhibits C19 gene expression in vitro AND vivo &amp; triggers interferon production-an immune system antiviral protein. Paper still being peer reviewed but...wow: https://t.co/4uBTESvhe8 https://t.co/Vabq3Q2ptN	52127.0	RT @silverpebble: New research announced yday shows cannabidiol (CBD) is a potentially potent covid treatment. It inhibits C19 gene expresâ€¦	3780.0	True	full
992045	992045	604f16702daac7003853b32e	2021-03-15 08:10:19	[{"text":"WorldNews","indices":[162,172]},{"text":"Wrestling","indices":[173,183]},{"text":"Mexico","indices":[184,191]}]	[{"url":"https://t.co/MEj5DwQ0hp","expanded_url":"https://h24.news/hE8","display_url":"h24.news/hE8","indices":[192,215]}]		[]	[]			Equipped with face masks and sanitiser, Mexico's famed masked wrestlers encourage unsuspecting stallholders and cusâ€¦ https://t.co/lMxurmfIVe	162.0	True	full
992046	992046	604f16702daac7003853b336	2021-03-15 08:10:19	[]	[]	Mon Mar 15 07:58:37 +0000 2021	[]	[{"url":"https://t.co/BlokH9jcYW","expanded_url":"https://www.telegraph.co.uk/football/2021/03/15/artist-not-shy-hard-work-martin-odegaard-filling-mesut-ozil/?utm_content=football&utm_medium=Social&utm_campaign=Echobox&utm_source=Twitter#Echobox=1615794936","display_url":"telegraph.co.uk/football/2021/â€¦","indices":[122,145]}]	Mesut who? An artist not shy of hard work - how Martin Odegaard is more than filling the Ozil void at Arsenal / @SamJDean https://t.co/BlokH9jcYW	402833.0	RT @TeleFootball: Mesut who? An artist not shy of hard work - how Martin Odegaard is more than filling the Ozil void at Arsenal / @SamJDeanâ€¦	7555.0	True	full
992047	992047	604f16702daac7003853b344	2021-03-15 08:10:19	[]	[]	Tue Mar 09 17:49:11 +0000 2021	[{"text":"UPSCExtraAttempt","indices":[116,133]}]	[{"url":"https://t.co/wfZCv6uLZN","expanded_url":"https://twitter.com/manojkjhadu/status/1369277290861850624","display_url":"twitter.com/manojkjhadu/stâ€¦","indices":[181,204]}]	Really it's sad that government has no sympathy with civil services aspirants . There is no harm in giving them one #UPSCExtraAttempt .@PMOIndia @DoPTGoI @rajnathsingh @PiyushGoyal https://t.co/wfZCv6uLZN	39.0	RT @kodarisunita: Really it's sad that government has no sympathy with civil services aspirants . There is no harm in giving them one #UPSCâ€¦	4.0	True	full
992048	992048	604f16702daac7003853b354	2021-03-15 08:10:19	[]	[]	Mon Mar 15 08:03:09 +0000 2021	[{"text":"WW1","indices":[252,256]},{"text":"Gallipoli","indices":[257,267]},{"text":"Dardanelles","indices":[268,280]}]	[{"url":"https://t.co/SdYO0siTRf","expanded_url":"https://amzn.to/2OJ38mN","display_url":"amzn.to/2OJ38mN","indices":[213,236]}]	15 March 1915 saw the zenith of negotiations to bribe the Ottoman government into making peace and opening up the Dardanelles without the need for military action. Read more about it in the Dardanelles Conspiracy https://t.co/SdYO0siTRf @SharpeBooks #WW1 #Gallipoli #Dardanelles https://t.co/54EVzoenU9	241.0	RT @BardosAlan: 15 March 1915 saw the zenith of negotiations to bribe the Ottoman government into making peace and opening up the Dardanellâ€¦	3353.0	True	full
992049	992049	604f16702daac7003853b358	2021-03-15 08:10:19	[]	[]	Mon Mar 15 06:45:39 +0000 2021	[]	[{"url":"https://t.co/2REw6Px67P","expanded_url":"https://okdiario.com/investigacion/roures-pide-gobierno-rescate-300-millones-salvar-ruina-grupo-mediapro-6956219","display_url":"okdiario.com/investigacion/â€¦","indices":[251,274]}]	CONTINUA EL ROBO NARCOCOMUNISTA DE SÃ�NCHEZ; 53 millones a Chiriguito de Nicolas Maduro, 120 millones a Duro Felguera, testaferros del Chavismo y ahora 300 millones Mediapro, del Multimillonario Comunista, independentista y Terrorista, Jaime Rouresâ¬‡ï¸� https://t.co/2REw6Px67P	20634.0	RT @OrbitaEduardo: CONTINUA EL ROBO NARCOCOMUNISTA DE SÃ�NCHEZ; 53 millones a Chiriguito de Nicolas Maduro, 120 millones a Duro Felguera, tâ€¦	1979.0	True	full
992050	992050	604f16702daac7003853b36a	2021-03-15 08:10:19	[{"text":"HappyFew","indices":[0,9]},{"text":"Covid19","indices":[80,88]},{"text":"PasseportVert","indices":[261,275]}]	[{"url":"https://t.co/zuC74LdTiE","expanded_url":"https://www.lci.fr/international/projet-de-passeport-vert-sanitaire-seuls-les-vaccins-approuves-par-l-agence-europeenne-du-medicament-seront-pris-en-compte-2180600.html","display_url":"lci.fr/international/â€¦","indices":[237,260]}]		[]	[]			#HappyFew Le projet de passeport vert numÃ©rique, prendra en compte les vaccins #Covid19 approuvÃ©s par le rÃ©gulateuâ€¦ https://t.co/giSJC76Z8S	11526.0	True	full
992051	992051	604f16712daac7003853b36e	2021-03-15 08:10:19	[]	[]	Mon Mar 15 07:40:10 +0000 2021	[{"text":"Ferrari","indices":[81,89]},{"text":"SF21","indices":[90,95]},{"text":"F1","indices":[96,99]}]	[{"url":"https://t.co/q4iGhcQdRw","expanded_url":"https://ift.tt/3tks6Ip","display_url":"ift.tt/3tks6Ip","indices":[256,279]}]	F1: Ferrariâ€™s (NYSE:RACE) SF21 Launch and Testing â€œLooking Pretty Goodâ€� (Video) #Ferrari #SF21 #F1 $RACE Mattia Binotto believes Ferrariâ€™s straight-line speed is â€œnot any more a disadvantageâ€� after giving its new F1 power unit a 1st extended run-out in â€¦ https://t.co/q4iGhcQdRw	43367.0	RT @Livetradingnews: F1: Ferrariâ€™s (NYSE:RACE) SF21 Launch and Testing â€œLooking Pretty Goodâ€� (Video) #Ferrari #SF21 #F1 $RACE Mattia Binotâ€¦	10510.0	True	full
992052	992052	604f16712daac7003853b380	2021-03-15 08:10:19	[]	[]	Mon Mar 15 08:09:59 +0000 2021	[{"text":"BBCBreakfast","indices":[124,137]}]	[{"url":"https://t.co/xwRpjQDAUs","expanded_url":"https://bbc.in/2Nhj13B","display_url":"bbc.in/2Nhj13B","indices":[255,278]}]	â€œSafety is absolutely paramount, we monitor the data very carefullyâ€� Prof Anthony Harnden, Deputy Chair of the JCVI tells #BBCBreakfast there is no link between blood clots and the Oxford-Astrazeneca jab, after the Netherlands suspended its rollout â¤µï¸� https://t.co/xwRpjQDAUs https://t.co/15Mez4AKBd	403475.0	RT @BBCBreakfast: â€œSafety is absolutely paramount, we monitor the data very carefullyâ€� Prof Anthony Harnden, Deputy Chair of the JCVI telâ€¦	14163.0	True	full
992053	992053	604f16712daac7003853b384	2021-03-15 08:10:20	[]	[]	Mon Mar 15 08:06:56 +0000 2021	[{"text":"GOT7","indices":[127,132]},{"text":"Jinyoung","indices":[133,142]},{"text":"ê°“ì„¸ë¸�","indices":[143,147]},{"text":"ì§„ì˜�","indices":[148,151]}]	[{"url":"https://t.co/mUcNzA7w8L","expanded_url":"http://www.wkorea.com/2021/03/15/%EA%B0%93%EC%84%B8%EB%B8%90-%EC%A7%84%EC%98%81-%EB%8D%94%EB%B8%94%EC%9C%A0-4%EC%9B%94%ED%98%B8-%ED%99%94%EB%B3%B4%EC%BB%B7-%EC%84%A0%EA%B3%B5%EA%B0%9C/","display_url":"wkorea.com/2021/03/15/%EAâ€¦","indices":[102,125]}]	[MAG] Jinyoung will appear on W Korea April issue! 6 pages of photos + interview will be included! https://t.co/mUcNzA7w8L #GOT7 #Jinyoung #ê°“ì„¸ë¸� #ì§„ì˜� @GOT7Official https://t.co/jsgprhrDFY	713208.0	RT @GOT7__Fanbase: [MAG] Jinyoung will appear on W Korea April issue! 6 pages of photos + interview will be included! https://t.co/mUcNzâ€¦	139.0	True	full
992054	992054	604f16712daac7003853b38e	2021-03-15 08:10:20	[]	[]	Mon Mar 15 06:02:51 +0000 2021	[]	[{"url":"https://t.co/s1fYXg6K5r","expanded_url":"https://www.famitsu.com/news/202103/15215973.html","display_url":"famitsu.com/news/202103/15â€¦","indices":[99,122]}]	The animation style of The World Ends With You Anime is actually so on point!! Source of screens: https://t.co/s1fYXg6K5r https://t.co/flADHVyDdB	34092.0	RT @RedMakuzawa: The animation style of The World Ends With You Anime is actually so on point!! Source of screens: https://t.co/s1fYXg6K5râ€¦	192.0	True	full
992055	992055	604f16712daac7003853b3a8	2021-03-15 08:10:20	[]	[]	Mon Mar 15 00:57:33 +0000 2021	[]	[{"url":"https://t.co/uicYQ3sQza","expanded_url":"https://www.theguardian.com/commentisfree/2021/mar/14/joe-biden-coronavirus-covid-stimulus-trump-tax-cuts-welfare-reagan-clinton","display_url":"theguardian.com/commentisfree/â€¦","indices":[234,257]}]	Bidenomics is exactly the reverse of Republican trickle-down economics: Rather than cut taxes on the top in the hope they'll create jobs, give cash to the bottom two-thirds and their purchasing power will drive growth for everyone. https://t.co/uicYQ3sQza	1309835.0	RT @RBReich: Bidenomics is exactly the reverse of Republican trickle-down economics: Rather than cut taxes on the top in the hope they'll câ€¦	338.0	True	full
992056	992056	604f16722daac7003853b3c6	2021-03-15 08:10:21	[]	[]	Sun Mar 14 07:23:25 +0000 2021	[]	[{"url":"https://t.co/MdK5AxvZ3f","expanded_url":"https://www.bbc.com/news/uk-politics-56376714","display_url":"bbc.com/news/uk-politiâ€¦","indices":[245,268]}]	Monday 15th March: "In Westminster Hall at 16:30, there is a debate on e-petition 569957 on vaccine passports, which states: "We want the government to commit to not rolling out any e-vaccination status/immunity passport to the British public." https://t.co/MdK5AxvZ3f	31047.0	RT @robinmonotti: Monday 15th March: "In Westminster Hall at 16:30, there is a debate on e-petition 569957 on vaccine passports, which statâ€¦	111.0	True	full
992057	992057	604f16722daac7003853b3ca	2021-03-15 08:10:21	[]	[]	Sat Mar 13 18:43:34 +0000 2021	[]	[{"url":"https://t.co/JY7pmpiDQr","expanded_url":"https://jamiedupree.substack.com/p/follow-the-state-and-local-covid","display_url":"jamiedupree.substack.com/p/follow-the-sâ€¦","indices":[191,214]}]	The COVID relief law will send direct aid to every single county in America, $360 billion in all. Check out the spreadsheets to find out how your state / county / city / town will receive. https://t.co/JY7pmpiDQr https://t.co/hlbOjePO9o	148790.0	RT @jamiedupree: The COVID relief law will send direct aid to every single county in America, $360 billion in all. Check out the spreadsheâ€¦	2503.0	True	full
992058	992058	604f16722daac7003853b3cc	2021-03-15 08:10:21	[]	[]	Thu Mar 11 13:23:57 +0000 2021	[{"text":"GOT7","indices":[1,6]},{"text":"Jackson","indices":[7,15]},{"text":"K_SUPPORTER_PROJECT","indices":[73,93]},{"text":"iGOT7","indices":[111,117]},{"text":"ê°“ì„¸ë¸�","indices":[243,247]},{"text":"ìž­ìŠ¨","indices":[248,251]},{"text":"JacksonWang","indices":[252,264]},{"text":"çŽ‹å˜‰å°”","indices":[265,269]}]	[{"url":"https://t.co/qYbNLlqOW2","expanded_url":"http://bit.ly/3qBEQbZ","display_url":"bit.ly/3qBEQbZ","indices":[192,215]}]	ðŸ“¢#GOT7 #Jackson's SUBWAY AD PROPOSAL EVENT CONGRATULATIONS ON REACHING #K_SUPPORTER_PROJECT'S 1ST MILESTONE #iGOT7! SUBMIT YOUR AD PROPOSALS! KSTARGIFT WILL DISPLAY THEM FOR YOU ðŸ“ŒDetails: https://t.co/qYbNLlqOW2 ðŸ“ŒDeadline: 3/15 23:59 KST #ê°“ì„¸ë¸� #ìž­ìŠ¨ #JacksonWang #çŽ‹å˜‰å°” https://t.co/VnIuWoZ7fg	12189.0	RT @kstargift: ðŸ“¢#GOT7 #Jackson's SUBWAY AD PROPOSAL EVENT CONGRATULATIONS ON REACHING #K_SUPPORTER_PROJECT'S 1ST MILESTONE #iGOT7! SUBMIâ€¦	506.0	True	full
992059	992059	604f16722daac7003853b3d0	2021-03-15 08:10:21	[]	[]	Sun Mar 14 12:32:48 +0000 2021	[{"text":"314Day","indices":[16,23]},{"text":"GIVEAWAY","indices":[24,33]}]	[{"url":"https://t.co/UblZv038mX","expanded_url":"https://bossesanonymous.com/collections/314-day-collection?fbclid=IwAR2povB6mmn9vm7j5OX-Ml6QJsvHfSRCOv0HBT5f0Q2Jlh46CbOXC26_3Gk","display_url":"bossesanonymous.com/collections/31â€¦","indices":[165,188]},{"url":"https://t.co/7iJqJDT6fO","expanded_url":"https://twitter.com/allovevie/status/1230927626317025280","display_url":"twitter.com/allovevie/s…	RT TO ENTER our #314Day #GIVEAWAY! Must be following me! Winner will be selected to win a Tee or Hat of their choice! Contest ends 3/15. Winners announced 3/16! | https://t.co/UblZv038mX https://t.co/7iJqJDT6fO	3555.0	RT @allovevie: RT TO ENTER our #314Day #GIVEAWAY! Must be following me! Winner will be selected to win a Tee or Hat of their choice! Conteâ€¦	122.0	True	full
992060	992060	604f16722daac7003853b3d2	2021-03-15 08:10:21	[]	[]	Mon Mar 15 08:07:34 +0000 2021	[]	[{"url":"https://t.co/wBJoOujmgx","expanded_url":"https://www.cope.es/n/1189196","display_url":"cope.es/n/1189196","indices":[166,189]}]	ðŸŽ™ï¸� Herrera: "Cs estÃ¡ en la UCI, al borde de la extremaunciÃ³n, por la absurda ambiciÃ³n de fiarse de SÃ¡nchez" ðŸ“» AquÃ­, su editorial de este lunes, en @herreraencope https://t.co/wBJoOujmgx	463728.0	RT @COPE: ðŸŽ™ï¸� Herrera: "Cs estÃ¡ en la UCI, al borde de la extremaunciÃ³n, por la absurda ambiciÃ³n de fiarse de SÃ¡nchez" ðŸ“» AquÃ­, su editoriâ€¦	21.0	True	full
992061	992061	604f16722daac7003853b3d4	2021-03-15 08:10:21	[]	[{"url":"https://t.co/xtwRvw8fzJ","expanded_url":"https://www.bizjournals.com/washington/news/2021/03/12/small-biz-spotlight-patrick-s-pet-care.html?ana=TRUEANTHEMTWT_WA&csrc=6398&taid=604f166ceaf59800011cf3bb&utm_campaign=trueAnthem%3A+Trending+Content&utm_medium=trueAnthem&utm_source=twitter","display_url":"bizjournals.com/washington/newâ€¦","indices":[227,250]}]		[]	[]			Patrickâ€™s Pet Care was originally a dog-walking business. When that business dried up during Covid, owner Patrick Fâ€¦ https://t.co/r8b1Ok8wik	34181.0	True	full
992062	992062	604f16722daac7003853b3d8	2021-03-15 08:10:21	[]	[{"url":"https://t.co/dNunm41rKT","expanded_url":"https://noticias.uol.com.br/reportagens-especiais/anatomia-da-rachadinha-bolsonaro/index.htm#page2","display_url":"noticias.uol.com.br/reportagens-esâ€¦","indices":[216,239]}]		[]	[]			Hoje vai ser animado. A ver qual serÃ¡ a manobra diversionista do nosso estimado presidente. Do jeito que o homem sâ€¦ https://t.co/y9oapGLmvf	235.0	True	full
992063	992063	604f16722daac7003853b3da	2021-03-15 08:10:21	[]	[]	Wed Mar 10 10:39:08 +0000 2021	[{"text":"Corona","indices":[0,7]},{"text":"Armut","indices":[79,85]},{"text":"GroKo","indices":[148,154]},{"text":"Ungleichheit","indices":[215,228]}]	[{"url":"https://t.co/eUr7qgQEJU","expanded_url":"https://www.spiegel.de/wirtschaft/soziales/deutschlands-armut-und-wie-corona-sie-veraendert-a-6f1e4b32-35b6-4043-a6a5-ff0985d1bfd7","display_url":"spiegel.de/wirtschaft/sozâ€¦","indices":[261,284]}]	#Corona trifft Menschen mit niedrigen Einkommen hÃ¤rter. Immer mehr rutschen in #Armut ab, immer hÃ¤ufiger gilt: einmal arm, immer arm. Warum handelt #GroKo nicht, obwohl mehr als 3 von 4 Menschen vom Staat Abbau von #Ungleichheit &amp; gerechtere LÃ¶hne fordern? https://t.co/eUr7qgQEJU	460882.0	RT @SWagenknecht: #Corona trifft Menschen mit niedrigen Einkommen hÃ¤rter. Immer mehr rutschen in #Armut ab, immer hÃ¤ufiger gilt: einmal armâ€¦	154.0	True	full
992064	992064	604f16722daac7003853b3dc	2021-03-15 08:10:21	[]	[]	Mon Mar 15 07:51:54 +0000 2021	[]	[{"url":"https://t.co/Xuht3ML7XL","expanded_url":"https://www.thestar.com.my/news/nation/2021/03/15/covid-19-immunisation-free-even-if-vaccination-centre-is-at-private-hospital-or-clinic-says-khairy","display_url":"thestar.com.my/news/nation/20â€¦","indices":[101,124]},{"url":"https://t.co/Xuht3ML7XL","expanded_url":"https://www.thestar.com.my/news/nation/2021/03/15/covid-19-immunisation-free-eve…	Covid-19: Immunisation free even if vaccination centre is at private hospital or clinic, says Khairy https://t.co/Xuht3ML7XL https://t.co/Xuht3ML7XL	1673973.0	RT @staronline: Covid-19: Immunisation free even if vaccination centre is at private hospital or clinic, says Khairy https://t.co/Xuht3ML7Xâ€¦	640.0	True	full
992065	992065	604f16722daac7003853b404	2021-03-15 08:10:21	[]	[]	Sun Mar 14 22:17:42 +0000 2021	[]	[{"url":"https://t.co/6j0RjhLJrc","expanded_url":"https://www.francebleu.fr/infos/politique/covid-19-cet-ete-il-ne-faudra-pas-s-attendre-a-des-vacances-normales-previent-jean-castex-sur-twitch-1615750822","display_url":"francebleu.fr/infos/politiquâ€¦","indices":[231,254]}]	Covid-19 : cet Ã©tÃ©, il ne faudra pas s'attendre Ã "des vacances normales", prÃ©vient Jean Castex. â–¶ï¸�Encore des mois de couvre-feu, dâ€™enfermement. â–¶ï¸�Bougeons-nous pour retrouver notre libertÃ©, manifestons contre la folie covidiste ! https://t.co/6j0RjhLJrc	15111.0	RT @PhilippeMurer: Covid-19 : cet Ã©tÃ©, il ne faudra pas s'attendre Ã "des vacances normales", prÃ©vient Jean Castex. â–¶ï¸�Encore des mois de coâ€¦	79.0	True	full
992066	992066	604f16722daac7003853b408	2021-03-15 08:10:21	[]	[{"url":"https://t.co/cRo0ZjMAZ5","expanded_url":"https://oyosm.com/MKHUSSAINI","display_url":"oyosm.com/MKHUSSAINI","indices":[59,82]}]		[]	[]			@MKHUSSAINI Hey! Dear ðŸ™‚ You're all set!, your download's https://t.co/cRo0ZjMAZ5 , save this link as bookmark andâ€¦ https://t.co/wVyuz9CPPu	98487.0	True	full
992067	992067	604f16732daac7003853b438	2021-03-15 08:10:22	[]	[]	Mon Mar 15 08:00:56 +0000 2021	[]	[{"url":"https://t.co/dkegeZQIp3","expanded_url":"https://www.la-croix.com/Economie/Appel-dons-Croix-impressionnant-elan-solidaire-envers-etudiants-2021-03-15-1201145634?utm_medium=Social&utm_source=Twitter#Echobox=1615786976","display_url":"la-croix.com/Economie/Appelâ€¦","indices":[229,252]}]	Appel aux dons de Â« La Croix Â» : un impressionnant Ã©lan solidaire envers les Ã©tudiants ðŸ™� ðŸ‘‰ Lâ€™opÃ©ration conduite par @LaCroix Â» et le groupe Bayard avec la @Fondationfrance a permis, au 8 mars, de collecter une somme importante. https://t.co/dkegeZQIp3 https://t.co/8xBXGnEEZ3	66639.0	RT @LaCroix: Appel aux dons de Â« La Croix Â» : un impressionnant Ã©lan solidaire envers les Ã©tudiants ðŸ™� ðŸ‘‰ Lâ€™opÃ©ration conduite par @LaCroixâ€¦	217.0	True	full
992068	992068	604f16732daac7003853b43e	2021-03-15 08:10:22	[]	[]	Sun Mar 14 23:02:37 +0000 2021	[]	[{"url":"https://t.co/9xSlY4zhnj","expanded_url":"https://youtu.be/ZJZxiNxYLpc","display_url":"youtu.be/ZJZxiNxYLpc","indices":[223,246]}]	â€œIâ€™m a highly passionate vaccine guy but what we are doing right now is a disaster.â€� This is @GVDBossche who is believed to have worked at @gavi Mass Vaccination in a Pandemic - Benefits versus Risks: Interview with G... https://t.co/9xSlY4zhnj https://t.co/Bzy3u9uOZg	74806.0	RT @BreesAnna: â€œIâ€™m a highly passionate vaccine guy but what we are doing right now is a disaster.â€� This is @GVDBossche who is believed toâ€¦	110.0	True	full
992069	992069	604f16732daac7003853b45a	2021-03-15 08:10:22	[]	[]	Mon Mar 15 08:00:21 +0000 2021	[]	[{"url":"https://t.co/vlH7gtCnE2","expanded_url":"http://ow.ly/WSzw30rABfA","display_url":"ow.ly/WSzw30rABfA","indices":[131,154]}]	The 2018 peace agreement of South Sudan has allowed the La Salle School of Rumbek to come to life, despite the Covid-19 pandemic. https://t.co/vlH7gtCnE2	337894.0	RT @VaticanNews: The 2018 peace agreement of South Sudan has allowed the La Salle School of Rumbek to come to life, despite the Covid-19 paâ€¦	129.0	True	full
992070	992070	604f16732daac7003853b45e	2021-03-15 08:10:22	[{"text":"CheltenhamFestival","indices":[107,126]}]	[{"url":"https://t.co/2kfhBh8Y9i","expanded_url":"https://www.theguardian.com/sport/2021/mar/15/cheltenham-prepares-for-remote-festival","display_url":"theguardian.com/sport/2021/marâ€¦","indices":[127,150]}]		[]	[]			Cheltenham. Perhaps if it had been held behind closed doors last year, it could have gone ahead this yearâ€¦ https://t.co/vG8iRKocUM	445.0	True	full
992071	992071	604f16732daac7003853b460	2021-03-15 08:10:22	[]	[]	Mon Mar 15 02:35:12 +0000 2021	[]	[{"url":"https://t.co/A1VwQxgkK0","expanded_url":"https://www.youtube.com/watch?v=QAHi3lX3oGM","display_url":"youtube.com/watch?v=QAHi3lâ€¦","indices":[180,203]},{"url":"https://t.co/sap25XvFVc","expanded_url":"https://www.youtube.com/watch?v=d8o58HB8uYE","display_url":"youtube.com/watch?v=d8o58Hâ€¦","indices":[214,237]},{"url":"https://t.co/ZLdKJKOoNX","expanded_url":"https://rcm.imrpress.com/ar…	@ClareCraigPath @amanda_mandyrj For a Treatable disease. Vaccine was never required. Two US long-standing advocates of early treatment testify to the Texas Senate. Dr. McCullough https://t.co/A1VwQxgkK0 Dr. Urso https://t.co/sap25XvFVc (COVID-19) https://t.co/ZLdKJKOoNX Peter McCullough lead author	2454.0	RT @PiePony1: @ClareCraigPath @amanda_mandyrj For a Treatable disease. Vaccine was never required. Two US long-standing advocates of earlyâ€¦	75.0	True	full
992072	992072	604f16742daac7003853b470	2021-03-15 08:10:22	[]	[{"url":"https://t.co/g7iDfGC03m","expanded_url":"https://bit.ly/3v9mzpX","display_url":"bit.ly/3v9mzpX","indices":[146,169]}]		[]	[]			@Passiveincome1M New AI-Software Swipes Up To 10,000 Targeted Buyers Per Dayâ€¦ All By You Pressing One Simple Buttonâ€¦ https://t.co/DEpZnSbIW4	616.0	True	full
992073	992073	604f16742daac7003853b474	2021-03-15 08:10:22	[]	[]	Mon Mar 15 07:26:18 +0000 2021	[]	[{"url":"https://t.co/2R5x3uKPFq","expanded_url":"https://twitter.com/ZoeJardiniere/status/1371172184702455810?s=19","display_url":"twitter.com/ZoeJardiniere/â€¦","indices":[149,172]}]	Instead I'll re-up this petition, signing it and sharing it are two small things you can do to move us towards a safer world for women this morning. https://t.co/2R5x3uKPFq	30006.0	RT @ZoeJardiniere: Instead I'll re-up this petition, signing it and sharing it are two small things you can do to move us towards a safer wâ€¦	4933.0	True	full
992074	992074	604f16742daac7003853b476	2021-03-15 08:10:22	[{"text":"mercado","indices":[3,11]},{"text":"altatecnologÃ­a","indices":[35,50]},{"text":"sectores","indices":[63,72]},{"text":"infraestructuras","indices":[99,116]},{"text":"construcciÃ³n","indices":[118,131]},{"text":"energÃ­a","indices":[133,141]},{"text":"hÃ¡bitat","indices":[143,151]},{"text":"agroalimentarios","indices":[153,170]},{"text":"pandemia","indices":[196,205]}]	[{"url":"https://t.co/A4CPvV5wVi","expanded_url":"http://bit.ly/3sPStFO","display_url":"bit.ly/3sPStFO","indices":[212,235]}]		[]	[]			El #mercado israelÃ­ destaca por la #altatecnologÃ­a. Pero otros #sectores tambiÃ©n tienen potencial:â€¦ https://t.co/bnZejjPPoP	1957.0	True	full
992075	992075	604f16742daac7003853b4a6	2021-03-15 08:10:23	[]	[]	Mon Mar 15 08:10:14 +0000 2021	[]	[{"url":"https://t.co/hHol4GcAxd","expanded_url":"https://amp.focus.de/gesundheit/coronavirus/corona-impfung-merkel-soll-spahn-verantwortung-ueber-impfstoff-beschaffung-entzogen-haben_id_12832043.html","display_url":"amp.focus.de/gesundheit/corâ€¦","indices":[220,243]},{"url":"https://t.co/HRysWynUGy","expanded_url":"https://www.bild.de/geld/wirtschaft/politik-inland/impf-versagen-so-bremste-kanz…	@marvin_wank ... Angela Merkel und Ursula von der Leyen Deutschland den grÃ¶ÃŸten Schaden zugefÃ¼gt, den je eine gewÃ¤hlte (bei UvdL:naja!) Regierungschefin Deutschland zugefÃ¼gt hat: zigtausende tote Menschen, Milliarden â‚¬- https://t.co/hHol4GcAxd https://t.co/HRysWynUGy https://t.co/ZPchZs1l2J	301.0	RT @HinterfragendeR: @marvin_wank ... Angela Merkel und Ursula von der Leyen Deutschland den grÃ¶ÃŸten Schaden zugefÃ¼gt, den je eine gewÃ¤hlteâ€¦	301.0	True	full
992076	992076	604f16742daac7003853b4aa	2021-03-15 08:10:23	[]	[]	Sat Mar 13 18:24:22 +0000 2021	[]	[{"url":"https://t.co/xyv1SlDWYR","expanded_url":"https://twitter.com/thedaily_expose/status/1370798198810415105","display_url":"twitter.com/thedaily_exposâ€¦","indices":[176,199]}]	Young lady dead. Absolutely no need for her to take this experimental â€˜vaccineâ€™. Just collateral damage to the Govt and to the drug company. Neither will be liable of course. https://t.co/xyv1SlDWYR	92363.0	RT @simondolan: Young lady dead. Absolutely no need for her to take this experimental â€˜vaccineâ€™. Just collateral damage to the Govt and toâ€¦	89.0	True	full
992077	992077	604f16742daac7003853b4b0	2021-03-15 08:10:23	[]	[]	Mon Mar 15 08:09:25 +0000 2021	[{"text":"Sparkies","indices":[10,19]},{"text":"SRK","indices":[183,187]}]	[{"url":"https://t.co/0VeoPsyDQk","expanded_url":"https://bit.ly/3vmA5X7","display_url":"bit.ly/3vmA5X7","indices":[204,227]}]	Heads up, #Sparkies! ðŸ“¢ $SRK is coming to @MXC_Exchange! Trading will open at 15:00 (UTC+8), March 16! ðŸ“ˆðŸ“Š Earn $SRK Tokens by staking $USDT $BTC $ETH $MX! Total Yield Pool: 1,250,000 #SRK More Details â–¶ https://t.co/0VeoPsyDQk	77516.0	RT @sparkpointio: Heads up, #Sparkies! ðŸ“¢ $SRK is coming to @MXC_Exchange! Trading will open at 15:00 (UTC+8), March 16! ðŸ“ˆðŸ“Š Earn $SRK Tokenâ€¦	21.0	True	full
992078	992078	604f16742daac7003853b4b2	2021-03-15 08:10:23	[{"text":"NOWPLAYING","indices":[0,11]},{"text":"quoradio","indices":[89,98]},{"text":"qcradio","indices":[99,107]},{"text":"hiphop","indices":[108,115]},{"text":"rnb","indices":[116,120]},{"text":"pop","indices":[121,125]},{"text":"rock","indices":[126,131]},{"text":"top40","indices":[132,138]},{"text":"radio","indices":[139,145]},{"text":"eclectic","indices":[146,155]},{"text":"onlineradio","in…	[{"url":"https://t.co/CaaGRrfjxk","expanded_url":"https://bit.ly/radioquo","display_url":"bit.ly/radioquo","indices":[61,84]}]		[]	[]			#NOWPLAYING : Bas, A$AP Ferg - Boca Raton LISTEN HERE âž¡ï¸� https://t.co/CaaGRrfjxk #quoradio #qcradio #hiphopâ€¦ https://t.co/oJ0OnDC8YC	1343.0	True	full
992079	992079	604f16742daac7003853b4c6	2021-03-15 08:10:23	[]	[]	Mon Mar 15 06:20:04 +0000 2021	[]	[{"url":"https://t.co/V3QBBcxg3f","expanded_url":"https://youtu.be/0MHnpDCFp-U","display_url":"youtu.be/0MHnpDCFp-U","indices":[163,186]}]	It took 13 years since its appearance in SRW Z (2008) but Grendizer's OP finally has a new SRW DD rendition. Here is a rip of the BGM for your listening pleasure. https://t.co/V3QBBcxg3f	2745.0	RT @180223: It took 13 years since its appearance in SRW Z (2008) but Grendizer's OP finally has a new SRW DD rendition. Here is a rip of tâ€¦	12.0	True	full
992080	992080	604f16752daac7003853b4d8	2021-03-15 08:10:23	[]	[]	Mon Mar 15 07:00:42 +0000 2021	[]	[{"url":"https://t.co/b0dUBYiJAO","expanded_url":"https://elpais.com/cultura/2021-03-14/el-talisman-no-pudo-salvar-el-castillo.html?ssm=TW_CM_CUL&utm_source=Twitter#Echobox=1615789557","display_url":"elpais.com/cultura/2021-0â€¦","indices":[135,158]}]	Los arqueÃ³logos excavan mÃ¡s de 100 metros de muralla de la fortaleza de AlcalÃ¡ de Henares y hallan un objeto protector entre sus muros https://t.co/b0dUBYiJAO	581430.0	RT @elpais_cultura: Los arqueÃ³logos excavan mÃ¡s de 100 metros de muralla de la fortaleza de AlcalÃ¡ de Henares y hallan un objeto protectorâ€¦	297.0	True	full
992081	992081	604f16752daac7003853b4e0	2021-03-15 08:10:24	[]	[]	Mon Mar 15 08:09:50 +0000 2021	[{"text":"ã‚¨ãƒªã‚ªã‚¹R","indices":[20,26]},{"text":"HeliosR","indices":[27,35]}]	[{"url":"https://t.co/kGri0NzsFj","expanded_url":"https://twitter.com/helios_ch/status/1371370582319624195","display_url":"twitter.com/helios_ch/statâ€¦","indices":[216,239]}]	ã€�EVENT ANNOUNCEMENTã€‘#ã‚¨ãƒªã‚ªã‚¹R #HeliosR The next event has been revealed. ã€ŽThe Hero Is A Detective!?ã€�will be a "Hero Event" with an advantage given to COOL cards. The event will occur from the 16th of March 15:00 JST! https://t.co/kGri0NzsFj https://t.co/HOsxKyWIli	3762.0	RT @HeliosR_en: ã€�EVENT ANNOUNCEMENTã€‘#ã‚¨ãƒªã‚ªã‚¹R #HeliosR The next event has been revealed. ã€ŽThe Hero Is A Detective!?ã€�will be a "Hero Event" wiâ€¦	86.0	True	full
992082	992082	604f16752daac7003853b51e	2021-03-15 08:10:24	[]	[]	Mon Mar 15 07:49:55 +0000 2021	[{"text":"Ukraine","indices":[0,8]}]	[{"url":"https://t.co/At8sefKzuV","expanded_url":"https://buff.ly/38BnxkY","display_url":"buff.ly/38BnxkY","indices":[179,202]}]	#Ukraine has registered 6,792 new cases of COVID-19 as of 9 a.m. on March 15. The total number of cases in the country since the start of the pandemic is approaching 1.5 million. https://t.co/At8sefKzuV	177460.0	RT @KyivPost: #Ukraine has registered 6,792 new cases of COVID-19 as of 9 a.m. on March 15. The total number of cases in the country sinceâ€¦	1314.0	True	full
992083	992083	604f16762daac7003853b52a	2021-03-15 08:10:24	[]	[]	Mon Mar 15 08:05:56 +0000 2021	[]	[{"url":"https://t.co/Z7CAKItehr","expanded_url":"http://nyer.cm/WjfkDWe","display_url":"nyer.cm/WjfkDWe","indices":[158,181]}]	In recent months, itâ€™s become clear that coronavirus is mutating in ways that make it more transmissible and resistant to vaccines, and possibly more deadly. https://t.co/Z7CAKItehr	9019093.0	RT @NewYorker: In recent months, itâ€™s become clear that coronavirus is mutating in ways that make it more transmissible and resistant to vaâ€¦	3557.0	True	full
992084	992084	604f16762daac7003853b544	2021-03-15 08:10:25	[]	[]	Mon Mar 15 07:47:03 +0000 2021	[]	[{"url":"https://t.co/m8YlwoFNKm","expanded_url":"https://bit.ly/38COXqw","display_url":"bit.ly/38COXqw","indices":[255,278]}]	Where the fugitives of the 1994 Genocide against the Tutsi are living? 408:ðŸ‡¨ðŸ‡© 277:ðŸ‡ºðŸ‡¬ 63:ðŸ‡²ðŸ‡¼ 52:ðŸ‡¹ðŸ‡¿ 47:ðŸ‡«ðŸ‡· 42:ðŸ‡¨ðŸ‡¬ 40:ðŸ‡§ðŸ‡ª 35:ðŸ‡°ðŸ‡ª 23:ðŸ‡ºðŸ‡¸ 18:ðŸ‡³ðŸ‡± 15:ðŸ‡¿ðŸ‡² 15:ðŸ‡§ðŸ‡® 14:ðŸ‡¨ðŸ‡¦ 13:ðŸ‡²ðŸ‡¿ 11:ðŸ‡¨ðŸ‡« 10:ðŸ‡¨ðŸ‡² 7:ðŸ‡³ðŸ‡´ 7:ðŸ‡¸ðŸ‡ª 7:ðŸ‡¬ðŸ‡¦ 5:ðŸ‡©ðŸ‡ª 5:ðŸ‡¬ðŸ‡§ 5:ðŸ‡¿ðŸ‡¦ 3:ðŸ‡©ðŸ‡° 3:ðŸ‡³ðŸ‡¿ 3:ðŸ‡¨ðŸ‡® 3:ðŸ‡¨ðŸ‡­ 2:ðŸ‡¸ðŸ‡¿ 2:ðŸ‡¿ðŸ‡¼ 1:…	14354.0	RT @RuzindanaRUGASA: Where the fugitives of the 1994 Genocide against the Tutsi are living? 408:ðŸ‡¨ðŸ‡© 277:ðŸ‡ºðŸ‡¬ 63:ðŸ‡²ðŸ‡¼ 52:ðŸ‡¹ðŸ‡¿ 47:ðŸ‡«ðŸ‡· 42:ðŸ‡¨ðŸ‡¬ 40:ðŸ‡§ðŸ‡ª 35:â€¦	1859.0	True	full
992085	992085	604f16762daac7003853b564	2021-03-15 08:10:25	[]	[]	Mon Mar 15 06:00:00 +0000 2021	[]	[{"url":"https://t.co/lrd4B8U6ed","expanded_url":"https://www.awaazmagazine.com/volume-17-issue-3/special-feature/item/1227-constitution-making-and-its-link-to-saba-saba","display_url":"awaazmagazine.com/volume-17-issuâ€¦","indices":[257,280]}]	CONSTITUTION MAKING AND ITS LINK TO SABA SABA: Saba Sabaâ€™s aim was a return to a multi-party state, many who participated in it realized that it was the beginning of a process to re-write the social contract the state had with the people of Kenya in 1963. https://t.co/lrd4B8U6ed	1665.0	RT @AwaazMagazine: CONSTITUTION MAKING AND ITS LINK TO SABA SABA: Saba Sabaâ€™s aim was a return to a multi-party state, many who participateâ€¦	3383.0	True	full
992086	992086	604f16762daac7003853b56c	2021-03-15 08:10:25	[]	[]	Mon Mar 01 12:15:51 +0000 2021	[{"text":"Ayesha","indices":[8,15]},{"text":"SandeepNahar","indices":[19,32]},{"text":"MenToo","indices":[110,117]},{"text":"SuicidePrevention","indices":[118,136]}]	[{"url":"https://t.co/BsGzvkZu9M","expanded_url":"https://www.mensdayout.com/in-the-news/sandeep-nahar-dies-by-suicide-due-to-alleged-harassment-by-wife-and-mother-in-law/","display_url":"mensdayout.com/in-the-news/saâ€¦","indices":[138,161]}]	Its not #Ayesha Vs #SandeepNahar Its the mindset of society that trends the former and overlooks the latter #MenToo #SuicidePrevention https://t.co/BsGzvkZu9M	14147.0	RT @MensDayOutIndia: Its not #Ayesha Vs #SandeepNahar Its the mindset of society that trends the former and overlooks the latter #MenTooâ€¦	23.0	True	full
992087	992087	604f16762daac7003853b570	2021-03-15 08:10:25	[]	[]	Fri Mar 12 09:06:14 +0000 2021	[{"text":"COVID19","indices":[141,149]}]	[{"url":"https://t.co/5etpNKOwQY","expanded_url":"https://www.boe.es/boe/dias/2021/03/12/pdfs/BOE-A-2021-3841.pdf","display_url":"boe.es/boe/dias/2021/â€¦","indices":[220,243]}]	BOE 12/03/21 Acuerdo del Consejo Interterritorial del Sistema Nacional de Salud sobre la declaraciÃ³n de actuaciones coordinadas frente a la #COVID19 con motivo de la festividad de San JosÃ© y de la Semana Santa de 2021 https://t.co/5etpNKOwQY https://t.co/a07UeoF7jY	2146.0	RT @prevencionjcyl: BOE 12/03/21 Acuerdo del Consejo Interterritorial del Sistema Nacional de Salud sobre la declaraciÃ³n de actuaciones coâ€¦	521.0	True	full
992088	992088	604f16772daac7003853b590	2021-03-15 08:10:25	[{"text":"TLAlert","indices":[179,187]},{"text":"TL500s","indices":[188,195]}]	[{"url":"https://t.co/T22cTdjOHl","expanded_url":"https://bit.ly/3vqRtu0","display_url":"bit.ly/3vqRtu0","indices":[155,178]}]		[]	[]			The 5.33pm route 534 outbound bus is delayed 15 minutes due to heavy traffic congestion. This bus is now due to arrâ€¦ https://t.co/rJEPL3HyxL	206488.0	True	full
992089	992089	604f16772daac7003853b5a6	2021-03-15 08:10:26	[{"text":"followback","indices":[153,164]},{"text":"siguemeytesigo","indices":[167,182]},{"text":"news","indices":[185,190]}]	[{"url":"https://t.co/uRbb4FAjtG","expanded_url":"https://cutt.ly/5zh5DU1","display_url":"cutt.ly/5zh5DU1","indices":[99,122]},{"url":"https://t.co/i7vvPCuzTQ","expanded_url":"http://youtu.be/Yauv4Fc3ivs","display_url":"youtu.be/Yauv4Fc3ivs","indices":[127,150]}]		[]	[]			At least 22 governors haven't gotten their COVID-19 vaccine, Insider found. Here's who â€” and why. (â€¦ https://t.co/yfmer7Iiua	18880.0	True	full
992090	992090	604f16772daac7003853b5bc	2021-03-15 08:10:26	[]	[]	Sun Mar 14 23:51:30 +0000 2021	[{"text":"fcunion","indices":[127,135]},{"text":"effzeh","indices":[136,143]},{"text":"fcukoe","indices":[144,151]}]	[{"url":"https://t.co/c27aYT7WPL","expanded_url":"https://www.textilvergehen.de/2021/03/15/456-ein-selbstzerfleischender-wolf/","display_url":"textilvergehen.de/2021/03/15/456â€¦","indices":[103,126]}]	Podcast: Der @fcunion gewinnt gegen KÃ¶ln - auch dank des besten Spiels von Julian Ryerson fÃ¼r Union. https://t.co/c27aYT7WPL #fcunion #effzeh #fcukoe	4224.0	RT @textilvergehen: Podcast: Der @fcunion gewinnt gegen KÃ¶ln - auch dank des besten Spiels von Julian Ryerson fÃ¼r Union. https://t.co/c27â€¦	1295.0	True	full
992091	992091	604f16772daac7003853b5be	2021-03-15 08:10:26	[]	[]	Mon Mar 15 04:21:49 +0000 2021	[]	[{"url":"https://t.co/rgZ5J9WCPv","expanded_url":"https://www.hrw.org/news/2021/03/15/targeted-sanctions-needed-against-myanmars-coup-leaders","display_url":"hrw.org/news/2021/03/1â€¦","indices":[255,278]}]	Responding to junta atrocities, the alternative Myanmar government formed by elected members of parliament from the National League for Democracy seeks â€œrobust targeted sanctions â€“ not only on military leaders but also on military enterprises and assets. https://t.co/rgZ5J9WCPv https://t.co/ZkJd6C46Xo	447629.0	RT @KenRoth: Responding to junta atrocities, the alternative Myanmar government formed by elected members of parliament from the National Lâ€¦	154.0	True	full
992092	992092	604f16772daac7003853b5c2	2021-03-15 08:10:26	[]	[]	Mon Mar 15 08:10:17 +0000 2021	[{"text":"Mercados","indices":[0,9]},{"text":"Ibex","indices":[150,155]}]	[{"url":"https://t.co/Racl3qBpKh","expanded_url":"https://www.expansion.com/mercados/cronica-bolsa/2021/03/15/604f02e1468aeb927b8b460b.html","display_url":"expansion.com/mercados/croniâ€¦","indices":[236,259]}]	#Mercados ðŸ“ˆ | Los mercados inician la semana con moderaciÃ³n, pendientes de la reuniÃ³n de esta semana de la Fed, pero sin descartar nuevas subidas. El #Ibex busca la que serÃ­a la sexta jornada consecutiva al alza. Por Alejandro SÃ¡nchez. https://t.co/Racl3qBpKh	59378.0	RT @ExpansionBolsa: #Mercados ðŸ“ˆ | Los mercados inician la semana con moderaciÃ³n, pendientes de la reuniÃ³n de esta semana de la Fed, pero siâ€¦	744049.0	True	full
992093	992093	604f16772daac7003853b5d6	2021-03-15 08:10:26	[]	[]	Sun Mar 14 11:09:48 +0000 2021	[]	[{"url":"https://t.co/Acozj4RoWi","expanded_url":"https://www.lepoint.fr/politique/frais-de-mandat-la-deputee-anne-christine-lang-sommee-de-rembourser-15-01-2019-2285848_20.php","display_url":"lepoint.fr/politique/fraiâ€¦","indices":[128,151]}]	Frais de mandatÂ : la dÃ©putÃ©e LREM Anne-Christine Lang sommÃ©e de rembourser! Elle nâ€™a pas honte de voler lâ€™argent des FranÃ§ais! https://t.co/Acozj4RoWi	60208.0	RT @EnModeMacaron: Frais de mandatÂ : la dÃ©putÃ©e LREM Anne-Christine Lang sommÃ©e de rembourser! Elle nâ€™a pas honte de voler lâ€™argent des Frâ€¦	761.0	True	full
992094	992094	604f16782daac7003853b5f8	2021-03-15 08:10:27	[]	[]	Sun Mar 14 13:40:58 +0000 2021	[]	[{"url":"https://t.co/Ix6jPAiSeF","expanded_url":"https://www.nottinghampost.com/news/nottingham-news/nottingham-vigil-sarah-everard-peaceful-5169352?utm_source=linkCopy&utm_medium=social&utm_campaign=sharebar","display_url":"nottinghampost.com/news/nottinghaâ€¦","indices":[204,227]}]	Policing the pandemic must be difficult. But last night @nottspolice did it the right way. Yes, the vigil was not allowed, but they accepted it was going to happen anyway and responded proportionately. ðŸ‘� https://t.co/Ix6jPAiSeF	3010.0	RT @nat_fahy: Policing the pandemic must be difficult. But last night @nottspolice did it the right way. Yes, the vigil was not allowed, buâ€¦	31.0	True	full
992095	992095	604f16782daac7003853b604	2021-03-15 08:10:27	[]	[]	Mon Mar 15 08:01:52 +0000 2021	[]	[{"url":"https://t.co/1DdUtnMDB2","expanded_url":"https://www.smh.com.au/politics/federal/right-on-our-doorstep-australia-to-send-medical-team-to-png-as-it-battles-covid-19-outbreak-20210315-p57aqf.html?utm_medium=Social&utm_source=Twitter#Echobox=1615793498","display_url":"smh.com.au/politics/federâ€¦","indices":[225,248]}]	Australia will send a team of doctors including an infectious diseases expert to Papua New Guinea and consider fast-tracking vaccine supplies for the country as it battles an out-of-control coronavirus outbreak | @Gallo_Ways https://t.co/1DdUtnMDB2	833261.0	RT @smh: Australia will send a team of doctors including an infectious diseases expert to Papua New Guinea and consider fast-tracking vacciâ€¦	2067.0	True	full
992096	992096	604f16782daac7003853b606	2021-03-15 08:10:27	[]	[]	Thu Mar 11 14:32:41 +0000 2021	[{"text":"JENNIE","indices":[10,17]}]	[{"url":"https://t.co/TQBRbrpfEL","expanded_url":"https://forms.gle/Cpu7HKKgQitaXrQVA","display_url":"forms.gle/Cpu7HKKgQitaXrâ€¦","indices":[121,144]}]	WTS/LFB - #JENNIE SOLO PHOTO BOOK Special Edition (KTOWN) - FAST ETA THRU EMS ðŸ�’ 1,650 + LSF ðŸ�’ DOP: 03/21 ðŸ�’ DOO: 03/15 ðŸ–‡https://t.co/TQBRbrpfEL https://t.co/kCWqCPNiF6	370.0	RT @BinnoriBox: WTS/LFB - #JENNIE SOLO PHOTO BOOK Special Edition (KTOWN) - FAST ETA THRU EMS ðŸ�’ 1,650 + LSF ðŸ�’ DOP: 03/21 ðŸ�’ DOO: 03/15 ðŸ–‡htâ€¦	33.0	True	full
992097	992097	604f16782daac7003853b632	2021-03-15 08:10:27	[]	[]	Sun Mar 14 16:18:37 +0000 2021	[]	[{"url":"https://t.co/Au332qR8fD","expanded_url":"https://www.webtoons.com/en/challenge/boyfriends/list?title_no=433411","display_url":"webtoons.com/en/challenge/bâ€¦","indices":[200,223]}]	If you havenâ€™t already, please read Boyfriends. Such a good and funny story. Its free, and bonus nsfw chapters and other content available on their Patreon to further support the author. story link: https://t.co/Au332qR8fD https://t.co/YzanT4DRLa	6948.0	RT @insecuremochi: If you havenâ€™t already, please read Boyfriends. Such a good and funny story. Its free, and bonus nsfw chapters and otherâ€¦	23.0	True	full
992098	992098	604f16782daac7003853b63a	2021-03-15 08:10:27	[]	[{"url":"https://t.co/mBpw91OzlA","expanded_url":"https://www.elconfidencial.com/economia/2021-03-15/sepi-rescates-marzo-fondos-europeos-cotizadas_2991047/","display_url":"elconfidencial.com/economia/2021-â€¦","indices":[175,198]}]		[]	[]			El sueÃ±o bolchevique de pablemos: el estado propietario de la miseria empresarial. La SEPI teme un alud de rescatesâ€¦ https://t.co/czulrnrhFe	280.0	True	full
992099	992099	604f16782daac7003853b644	2021-03-15 08:10:27	[]	[]	Mon Mar 15 08:03:35 +0000 2021	[{"text":"MXCExchange","indices":[24,36]}]	[{"url":"https://t.co/B2MiYbxRlw","expanded_url":"https://bit.ly/3vmA5X7","display_url":"bit.ly/3vmA5X7","indices":[257,280]}]	ðŸŽ‰$SRK will be listed on #MXCExchange @sparkpointio ðŸ”¥ 1. Deposit &amp; Withdrawal: opened 2. Trading Launch: 15:00(UTC+8), Mar 16 Stake $USDT $BTC $ETH $MX from Mar 15 - Mar 18 to Earn $SRK Tokens. Total Yield Pool: 1,250,000 SRK TokensðŸª™ ðŸ”—More Details: https://t.co/B2MiYbxRlw https://t.co/7wsjay54W1	67392.0	RT @MXC_Exchange: ðŸŽ‰$SRK will be listed on #MXCExchange @sparkpointio ðŸ”¥ 1. Deposit &amp; Withdrawal: opened 2. Trading Launch: 15:00(UTC+8), Mâ€¦	7.0	True	full
992100	992100	604f16782daac7003853b646	2021-03-15 08:10:27	[]	[{"url":"https://t.co/cWw5obQbkE","expanded_url":"https://etsy.me/3cvyRjF","display_url":"etsy.me/3cvyRjF","indices":[135,158]}]		[]	[]			2x4 Vintage Turkish Kilim, Anatolian Kilim, Hand Woven Wool Kilim, Home Decore Area Kilim Rug Floor Mat 120 cm x 62â€¦ https://t.co/G8Zhsw0a1x	9.0	True	full
992101	992101	604f16792daac7003853b64a	2021-03-15 08:10:27	[{"text":"cryptocurrencies","indices":[6,23]},{"text":"Bitcoin","indices":[58,66]},{"text":"Ethereum","indices":[82,91]},{"text":"BinanceCoin","indices":[106,118]},{"text":"Tether","indices":[131,138]},{"text":"Cardano","indices":[149,157]},{"text":"instavenezuela","indices":[168,183]},{"text":"mining","indices":[184,191]},{"text":"dapps","indices":[192,198]},{"text":"dash","indices":[199,204]}]	[{"url":"https://t.co/wgaAYEMhht","expanded_url":"https://cryptocurrencytracker.info","display_url":"cryptocurrencytracker.info","indices":[206,229]}]		[]	[]			Top 5 #cryptocurrencies Alert Time: 2021-03-15 11:10:27 #Bitcoin: $58,166.50023 #Ethereum: $1,802.43860â€¦ https://t.co/Ya2SYn4uIc	14.0	True	full
992102	992102	604f16792daac7003853b65c	2021-03-15 08:10:27	[{"text":"Allemagne","indices":[83,93]},{"text":"Europe","indices":[94,101]}]	[{"url":"https://t.co/MHMtdi1Pon","expanded_url":"https://www.ouest-france.fr/europe/allemagne/allemagne-le-parti-d-angela-merkel-largement-battu-dans-deux-elections-regionales-7186367","display_url":"ouest-france.fr/europe/allemagâ€¦","indices":[102,125]}]		[]	[]			Allemagne. Le parti dâ€™Angela Merkel largement battu dans deux Ã©lections rÃ©gionales #Allemagne #Europeâ€¦ https://t.co/TpShzrDr4J	429.0	True	full
992103	992103	604f16792daac7003853b662	2021-03-15 08:10:28	[]	[]	Mon Mar 15 07:29:19 +0000 2021	[]	[{"url":"https://t.co/HZjlQHtSkb","expanded_url":"https://zeitung.faz.net/faz/wirtschaft/2021-03-15/jetzt-in-bildung-investieren/584501.html","display_url":"zeitung.faz.net/faz/wirtschaftâ€¦","indices":[246,269]}]	Es muss JETZT mehr geschehen, um alle SchÃ¼ler:innen zu erreichen, weitere LernrÃ¼ckstÃ¤nde zu vermeiden und entstandene RÃ¼ckstÃ¤nde aufzuholen! Der Schaden entsteht nicht nur den Betroffenen, sondern der Gesellschaft als Ganzes. @SVR_WirtschaftðŸ‘‡ https://t.co/HZjlQHtSkb	2882.0	RT @GrimmVeronika: Es muss JETZT mehr geschehen, um alle SchÃ¼ler:innen zu erreichen, weitere LernrÃ¼ckstÃ¤nde zu vermeiden und entstandene RÃ¼â€¦	5110.0	True	full
992104	992104	604f16792daac7003853b664	2021-03-15 08:10:28	[]	[]	Wed Mar 10 13:08:23 +0000 2021	[{"text":"DeFi","indices":[204,209]},{"text":"blockchain","indices":[210,221]},{"text":"Finance","indices":[222,230]}]	[{"url":"https://t.co/gPFkbut6Wv","expanded_url":"https://chainge-finance.medium.com/experience-flexibility-100-security-with-chainge-future-dex-918e003f2bb3","display_url":"chainge-finance.medium.com/experience-fleâ€¦","indices":[233,256]}]	Are you ready to experience true financial freedom &amp; guaranteed safety? If your answers to these questions are yes, then you need to check out our upcoming Future DEX and its amazing capabilities. #DeFi #blockchain #Finance https://t.co/gPFkbut6Wv	25554.0	RT @FinanceChainge: Are you ready to experience true financial freedom &amp; guaranteed safety? If your answers to these questions are yes, thâ€¦	11.0	True	full
992105	992105	604f16792daac7003853b66a	2021-03-15 08:10:28	[]	[]	Mon Mar 15 07:34:23 +0000 2021	[]	[{"url":"https://t.co/9A77KUhn9d","expanded_url":"http://t.m.china.org.cn/convert/c_7H7xUSAA.html","display_url":"t.m.china.org.cn/convert/c_7H7xâ€¦","indices":[243,266]}]	â€˜A turning point for China and the worldâ€™ After managing to control the pandemic and eliminate poverty domestically last year, China has now set its sights on further economic growth, becoming a high-income economy and curbing climate change. https://t.co/9A77KUhn9d	9634.0	RT @JohnRoss43: â€˜A turning point for China and the worldâ€™ After managing to control the pandemic and eliminate poverty domestically last yeâ€¦	427.0	True	full
992106	992106	604f16792daac7003853b66c	2021-03-15 08:10:28	[]	[]	Mon Mar 15 05:59:52 +0000 2021	[{"text":"internship","indices":[131,142]},{"text":"Hiring","indices":[143,150]}]	[{"url":"https://t.co/ZZAaIxAzay","expanded_url":"https://www.joinclubhouse.com/event/Md85rAGR","display_url":"joinclubhouse.com/event/Md85rAGR","indices":[210,233]}]	ðŸ¦„ 7:30 Show: Should Internships be Paid? w/ @rashmiranjan, Govind Kaushik, @vibinbaburajan, and DTC, MicroSaaS &amp; Startups. #internship #Hiring Today, 15 Mar at 7:30 PM IST on @joinclubhouse. Join us! https://t.co/ZZAaIxAzay	3223.0	RT @harshamv: ðŸ¦„ 7:30 Show: Should Internships be Paid? w/ @rashmiranjan, Govind Kaushik, @vibinbaburajan, and DTC, MicroSaaS &amp; Startups.â€¦	2437.0	True	full
992107	992107	604f167a2daac7003853b6a8	2021-03-15 08:10:28	[]	[]	Mon Mar 15 07:08:22 +0000 2021	[]	[{"url":"https://t.co/8gYSRiOo16","expanded_url":"https://lolitawardrobe.com/unideer-autumn-of-floria-vintage-classic-lolita-op-dress_p6128.html","display_url":"lolitawardrobe.com/unideer-autumnâ€¦","indices":[122,145]}]	Round 2 Preorder: Unideer ã€�-Autumn of Floria-ã€‘ Lolita OP Dress and Its Matching Accessories â—† Shopping Link &gt;&gt;&gt; https://t.co/8gYSRiOo16 â—† What's New: Black color dress available; New necktie available. https://t.co/gjFhUiwk8Q	81959.0	RT @LolitaWardrobe: Round 2 Preorder: Unideer ã€�-Autumn of Floria-ã€‘ Lolita OP Dress and Its Matching Accessories â—† Shopping Link &gt;&gt;&gt; https:â€¦	65.0	True	full
992108	992108	604f167a2daac7003853b6ba	2021-03-15 08:10:28	[{"text":"ProyectoBrÃºjula","indices":[26,42]},{"text":"CancÃºn","indices":[151,158]}]	[{"url":"https://t.co/4juw3O1cYX","expanded_url":"http://bit.ly/BrujulaMar2021","display_url":"bit.ly/BrujulaMar2021","indices":[222,245]}]		[]	[]			LlegÃ³ la nueva ediciÃ³n de #ProyectoBrÃºjula ðŸ”´ NÃºmero 454 ðŸ“– del 15 de Marzo ðŸ—“ ðŸ“š En portada: MUJERES EMPODERADASâ€¦ https://t.co/QOGytAJvQg	5077.0	True	full
992109	992109	604f167a2daac7003853b6be	2021-03-15 08:10:29	[]	[]	Mon Mar 15 07:18:46 +0000 2021	[]	[{"url":"https://t.co/9uWMzjvsIw","expanded_url":"https://www.infolibre.es/noticias/politica/2021/03/30/domusvi_saco_provecho_los_mas_dos_mil_muertos_por_covid_sus_residencias_actuar_como_comisionista_del_grupo_funerario_memora_117800_1012.html","display_url":"infolibre.es/noticias/politâ€¦","indices":[205,228]}]	Cuando uno piensa que lo hemos visto todo, no. Necro-capitalismo. Lacerante, inhumano e inmoral.ðŸ‘‡ðŸ�¾ â€œDomusVi sacÃ³ provecho de la hecatombe en sus residencias al actuar como comisionista de las funerariasâ€� https://t.co/9uWMzjvsIw	17442.0	RT @AntonGomezReino: Cuando uno piensa que lo hemos visto todo, no. Necro-capitalismo. Lacerante, inhumano e inmoral.ðŸ‘‡ðŸ�¾ â€œDomusVi sacÃ³ provâ€¦	234.0	True	full
992110	992110	604f167a2daac7003853b6c6	2021-03-15 08:10:29	[]	[{"url":"https://t.co/ZkTXGSvICe","expanded_url":"https://clinicaltrials.gov/ct2/results?cond=COVID-19","display_url":"clinicaltrials.gov/ct2/results?coâ€¦","indices":[184,207]}]		[]	[]			These are the clinical trials for the experimental gene therapy medication (it is NOT a vaccine). Please note: it iâ€¦ https://t.co/pmgT6Txgxn	1623.0	True	full
992111	992111	604f167a2daac7003853b6c8	2021-03-15 08:10:29	[]	[]	Mon Mar 15 07:21:08 +0000 2021	[]	[{"url":"https://t.co/4WAaUONwRI","expanded_url":"https://www.bangtansubs.com/videos/2021/3/15/210315-bts-tweet","display_url":"bangtansubs.com/videos/2021/3/â€¦","indices":[130,153]}]	210315 @BTS_twt's Tweet that moment ðŸ˜‚ðŸ˜‚ (Video translation attached) Trans cr; Aditi @ bts-trans Â© TAKE OUT WITH FULL CREDITS ðŸ”—https://t.co/4WAaUONwRI https://t.co/kCzMCOIEml	1559544.0	RT @BTS_Trans: 210315 @BTS_twt's Tweet that moment ðŸ˜‚ðŸ˜‚ (Video translation attached) Trans cr; Aditi @ bts-trans Â© TAKE OUT WITH FULL CREDâ€¦	1156.0	True	full
992112	992112	604f167a2daac7003853b6d2	2021-03-15 08:10:29	[]	[]	Mon Mar 15 06:41:01 +0000 2021	[{"text":"ShehnaazGill","indices":[108,121]}]	[{"url":"https://t.co/nNmHEk2XvV","expanded_url":"https://www.iwmbuzz.com/movies/snippets-movies/shehnaaz-gill-looks-chic-latest-orange-crop-top-denim-look/2021/03/15","display_url":"iwmbuzz.com/movies/snippetâ€¦","indices":[123,146]}]	.@ishehnaaz_gill looks chic in latest orange crop top and denim look Follow Us on @iwmbuzz @ShehnaazGillFc #ShehnaazGill https://t.co/nNmHEk2XvV	10452.0	RT @iwmbuzz: .@ishehnaaz_gill looks chic in latest orange crop top and denim look Follow Us on @iwmbuzz @ShehnaazGillFc #ShehnaazGill httâ€¦	139.0	True	full
992113	992113	604f167a2daac7003853b6de	2021-03-15 08:10:29	[]	[]	Mon Mar 15 04:21:49 +0000 2021	[]	[{"url":"https://t.co/rgZ5J9WCPv","expanded_url":"https://www.hrw.org/news/2021/03/15/targeted-sanctions-needed-against-myanmars-coup-leaders","display_url":"hrw.org/news/2021/03/1â€¦","indices":[255,278]}]	Responding to junta atrocities, the alternative Myanmar government formed by elected members of parliament from the National League for Democracy seeks â€œrobust targeted sanctions â€“ not only on military leaders but also on military enterprises and assets. https://t.co/rgZ5J9WCPv https://t.co/ZkJd6C46Xo	447609.0	RT @KenRoth: Responding to junta atrocities, the alternative Myanmar government formed by elected members of parliament from the National Lâ€¦	7527.0	True	full
992114	992114	604f167b2daac7003853b70c	2021-03-15 08:10:29	[]	[]	Mon Mar 15 08:08:44 +0000 2021	[]	[{"url":"https://t.co/qfJcuIOLcy","expanded_url":"https://www.youtube.com/channel/UC2ZF-thYe_M95SVuvx-rTVg","display_url":"youtube.com/channel/UC2ZF-â€¦","indices":[241,264]}]	Hoy impartirÃ© la conferencia titulada: "Un repaso a la actualidad de la pandemia: Â¿Hay luz al final del tÃºnel?". La charla es a las 17:30h. en la Casa de Cultura Ignacio Aldecoa de Vitoria-Gasteiz. PodÃ©is seguirla tambiÃ©n a travÃ©s del link: https://t.co/qfJcuIOLcy Â¡Os espero!	46447.0	RT @gorka_orive: Hoy impartirÃ© la conferencia titulada: "Un repaso a la actualidad de la pandemia: Â¿Hay luz al final del tÃºnel?". La charlaâ€¦	40.0	True	full
992115	992115	604f167b2daac7003853b720	2021-03-15 08:10:30	[]	[]	Mon Mar 15 06:03:58 +0000 2021	[]	[{"url":"https://t.co/UWFzYEyVYH","expanded_url":"https://www.outono.net/elentir/2021/03/15/poder-inscribir-a-hijos-por-nacer-en-el-registro-civil-razones-para-apoyar-la-propuesta-de-vox/","display_url":"outono.net/elentir/2021/0â€¦","indices":[257,280]}]	Poder inscribir a hijos por nacer en el Registro Civil: razones para apoyar la propuesta de Vox. En EspaÃ±a el nasciturus puede ser parte en un proceso civil pero no puede ser inscrito. Vox pretende corregir ese absurdo. AquÃ­ un anÃ¡lisis de su propuesta: https://t.co/UWFzYEyVYH	28381.0	RT @elentirvigo: Poder inscribir a hijos por nacer en el Registro Civil: razones para apoyar la propuesta de Vox. En EspaÃ±a el nasciturusâ€¦	1099.0	True	full
992116	992116	604f167b2daac7003853b744	2021-03-15 08:10:30	[]	[]	Mon Mar 15 01:25:13 +0000 2021	[]	[{"url":"https://t.co/3E0xSJDFbq","expanded_url":"https://lockdownsceptics.org/2021/03/15/no-boris-you-didnt-lock-down-too-late/","display_url":"lockdownsceptics.org/2021/03/15/no-â€¦","indices":[198,221]}]	Infections were falling in the week before March 23rd 2020, and no-lockdown Sweden fared better than the UK. So how can lockdown have come too late? Should have stuck with the original plan, Boris. https://t.co/3E0xSJDFbq	154643.0	RT @toadmeister: Infections were falling in the week before March 23rd 2020, and no-lockdown Sweden fared better than the UK. So how can loâ€¦	935.0	True	full
992117	992117	604f167b2daac7003853b746	2021-03-15 08:10:30	[]	[{"url":"https://t.co/p5d2QPVBC5","expanded_url":"https://chineselgz.com/2021/03/15/pierre-tombale-en-pierre-naturelle-paradiso-50-x-40-x-12-cm-avec-gravure-pierre-tombale-coussin-plaque-funeraire/","display_url":"chineselgz.com/2021/03/15/pieâ€¦","indices":[155,178]}]		[]	[]			(Pierre tombale en pierre naturelle Paradiso 50 x 40 x 12 cm avec gravure â€“ Pierre tombale, coussin, plaque funÃ©raiâ€¦ https://t.co/mjlsRBQlKx	81.0	True	full
992118	992118	604f167c2daac7003853b75c	2021-03-15 08:10:31	[]	[]	Mon Mar 15 08:06:56 +0000 2021	[{"text":"GOT7","indices":[127,132]},{"text":"Jinyoung","indices":[133,142]},{"text":"ê°“ì„¸ë¸�","indices":[143,147]},{"text":"ì§„ì˜�","indices":[148,151]}]	[{"url":"https://t.co/mUcNzA7w8L","expanded_url":"http://www.wkorea.com/2021/03/15/%EA%B0%93%EC%84%B8%EB%B8%90-%EC%A7%84%EC%98%81-%EB%8D%94%EB%B8%94%EC%9C%A0-4%EC%9B%94%ED%98%B8-%ED%99%94%EB%B3%B4%EC%BB%B7-%EC%84%A0%EA%B3%B5%EA%B0%9C/","display_url":"wkorea.com/2021/03/15/%EAâ€¦","indices":[102,125]}]	[MAG] Jinyoung will appear on W Korea April issue! 6 pages of photos + interview will be included! https://t.co/mUcNzA7w8L #GOT7 #Jinyoung #ê°“ì„¸ë¸� #ì§„ì˜� @GOT7Official https://t.co/jsgprhrDFY	713120.0	RT @GOT7__Fanbase: [MAG] Jinyoung will appear on W Korea April issue! 6 pages of photos + interview will be included! https://t.co/mUcNzâ€¦	177.0	True	full
992119	992119	604f167c2daac7003853b75e	2021-03-15 08:10:30	[]	[{"url":"https://t.co/Fr0DIFZ6nd","expanded_url":"https://focusingonwildlife.com/news/a-cruel-end-for-a-gentle-giant-critically-endangered-sumatran-elephant-dies-in-agony-after-its-leg-was-caught-in-a-trap-in-indonesia/?utm_source=mailpoet&utm_medium=email&utm_campaign=newsletter-post-title_1120","display_url":"focusingonwildlife.com/news/a-cruel-eâ€¦","indices":[134,157]}]		[]	[]			A cruel end for a gentle giant: Critically endangered Sumatran elephant dies in agony after its leg was caught in aâ€¦ https://t.co/aB9TEbtpAc	471.0	True	full
992120	992120	604f167c2daac7003853b768	2021-03-15 08:10:31	[]	[]	Mon Mar 15 07:21:01 +0000 2021	[]	[{"url":"https://t.co/g0PV5CUc4S","expanded_url":"https://bbc.in/2NhsCrc","display_url":"bbc.in/2NhsCrc","indices":[207,230]}]	"I would walk into places and people would scream at me to leave because they don't want coronavirus" Racist attacks against people of East and South East Asian heritage have increased during the pandemic https://t.co/g0PV5CUc4S	12087458.0	RT @BBCNews: "I would walk into places and people would scream at me to leave because they don't want coronavirus" Racist attacks againstâ€¦	1555.0	True	full
992121	992121	604f167c2daac7003853b772	2021-03-15 08:10:31	[]	[]	Mon Mar 15 08:03:20 +0000 2021	[]	[{"url":"https://t.co/5HToEE2sOK","expanded_url":"https://bbc.in/3qPiOm1","display_url":"bbc.in/3qPiOm1","indices":[198,221]}]	âž¡ï¸� AstraZeneca jab 'not linked to clots' âž¡ï¸� Capturing life on the Covid-19 frontline âž¡ï¸� Farewell to lockdown locks in Wales Here are five things you need to know about the pandemic this morning â¬‡ï¸� https://t.co/5HToEE2sOK	12087092.0	RT @BBCNews: âž¡ï¸� AstraZeneca jab 'not linked to clots' âž¡ï¸� Capturing life on the Covid-19 frontline âž¡ï¸� Farewell to lockdown locks in Wales Hâ€¦	409.0	True	full
992122	992122	604f167c2daac7003853b77c	2021-03-15 08:10:31	[]	[]	Mon Mar 15 06:18:09 +0000 2021	[{"text":"Myanmar","indices":[58,66]},{"text":"Myanmar","indices":[235,243]}]	[{"url":"https://t.co/QZ6NAIl8jP","expanded_url":"https://www.fortifyrights.org/mya-inv-2021-03-15/","display_url":"fortifyrights.org/mya-inv-2021-0â€¦","indices":[257,280]}]	The UN Security Council is broken. Since it called on the #Myanmar military â€œto exercise utmost restraint,â€� the junta murdered scores. The UN General Assembly, where China has no veto power, should hold an Emergency Special Session on #Myanmar w/out delay. https://t.co/QZ6NAIl8jP	61234.0	RT @matthewfsmith: The UN Security Council is broken. Since it called on the #Myanmar military â€œto exercise utmost restraint,â€� the junta muâ€¦	25.0	True	full
992123	992123	604f167c2daac7003853b786	2021-03-15 08:10:31	[]	[]	Mon Mar 15 05:34:45 +0000 2021	[]	[{"url":"https://t.co/beOExeeJob","expanded_url":"https://www.fdesouche.com/2021/03/08/allemagne-une-jeune-militante-pro-migrants-agee-de-15-ans-violee-par-mohamad-et-schadi-deux-syriens-a-qui-elle-portait-assistance/","display_url":"fdesouche.com/2021/03/08/allâ€¦","indices":[133,156]}]	Allemagne : une jeune militante pro-migrants Ã¢gÃ©e de 15 ans violÃ©e par Mohamad et Schadi, deux Syriens Ã qui elle portait assistance https://t.co/beOExeeJob	6062.0	RT @orage31044: Allemagne : une jeune militante pro-migrants Ã¢gÃ©e de 15 ans violÃ©e par Mohamad et Schadi, deux Syriens Ã qui elle portait aâ€¦	196.0	True	full
992124	992124	604f167c2daac7003853b78a	2021-03-15 08:10:31	[]	[]	Sun Mar 14 11:11:00 +0000 2021	[{"text":"COVID19","indices":[0,8]},{"text":"TousAntiCovid","indices":[209,223]}]	[{"url":"https://t.co/ctkqNTIb7m","expanded_url":"http://bonjour.tousanticovid.gouv.fr","display_url":"bonjour.tousanticovid.gouv.fr","indices":[230,253]}]	#COVID19 | Â« Face Ã la forte tension sur le systÃ¨me de soins, l'application rigoureuse de l'ensemble des mesures individuelles et collectives est plus que jamais indispensable. Â» @SantePubliqueFr TÃ©lÃ©chargez #TousAntiCovid sur : https://t.co/ctkqNTIb7m https://t.co/3r5KFK9bwk	4875.0	RT @TousAntiCovid: #COVID19 | Â« Face Ã la forte tension sur le systÃ¨me de soins, l'application rigoureuse de l'ensemble des mesures individâ€¦	1380.0	True	full
992125	992125	604f167c2daac7003853b78c	2021-03-15 08:10:31	[]	[]	Sun Mar 14 18:49:46 +0000 2021	[]	[{"url":"https://t.co/RvOElPvuOg","expanded_url":"https://medias-presse.info/le-chef-de-corps-des-pompiers-des-bouches-du-rhone-suspend-toute-vaccination-avec-astrazeneca-apres-de-nombreux-effets-secondaires-parmi-les-pompiers/140870/","display_url":"medias-presse.info/le-chef-de-corâ€¦","indices":[150,173]}]	Le Chef de Corps des pompiers des Bouches-du-RhÃ´ne suspend toute vaccination avec AstraZeneca aprÃ¨s de nombreux effets secondaires parmi les pompiers https://t.co/RvOElPvuOg	7501.0	RT @MohamedTahiri_: Le Chef de Corps des pompiers des Bouches-du-RhÃ´ne suspend toute vaccination avec AstraZeneca aprÃ¨s de nombreux effetsâ€¦	826.0	True	full
992126	992126	604f167c2daac7003853b796	2021-03-15 08:10:31	[]	[]	Sun Mar 14 19:40:55 +0000 2021	[{"text":"NoManches","indices":[217,227]}]	[{"url":"https://t.co/gW5A2vDRmw","expanded_url":"https://sinlineamx.com/dirigencias-sindicales-sepultan-a-mexicana-de-aviacion-ajteam/","display_url":"sinlineamx.com/dirigencias-siâ€¦","indices":[231,254]}]	ðŸ‘‰La AsociaciÃ³n de Jubilados, Trabajadores y ex Trabajadores de AviaciÃ³n Mexicana (Ajteam), sostuvo que "la Ãºltima luz que le quedaba a Mexicana de AviaciÃ³n, se extingue por la decisiÃ³n de sus dirigencias sindicales". #NoManches ðŸ˜® https://t.co/gW5A2vDRmw	156353.0	RT @SinLinea_Mx: ðŸ‘‰La AsociaciÃ³n de Jubilados, Trabajadores y ex Trabajadores de AviaciÃ³n Mexicana (Ajteam), sostuvo que "la Ãºltima luz queâ€¦	55.0	True	full
992127	992127	604f167d2daac7003853b7b0	2021-03-15 08:10:31	[]	[]	Mon Mar 15 08:07:32 +0000 2021	[{"text":"coronavirus","indices":[29,41]},{"text":"Israel","indices":[59,66]}]	[{"url":"https://t.co/2aYJNqn21M","expanded_url":"https://www.jpost.com/breaking-news/coronavirus-in-israel-1339-new-cases-24-percent-of-tests-return-positive-662033","display_url":"jpost.com/breaking-news/â€¦","indices":[178,201]}]	1,339 new cases of the novel #coronavirus were reported in #Israel on Sunday, with 2.4% of tests returning positive, according to a Monday morning update by the Health Ministry. https://t.co/2aYJNqn21M	487374.0	RT @Jerusalem_Post: 1,339 new cases of the novel #coronavirus were reported in #Israel on Sunday, with 2.4% of tests returning positive, acâ€¦	524.0	True	full
992128	992128	604f167d2daac7003853b7ba	2021-03-15 08:10:32	[]	[]	Sun Mar 14 20:06:42 +0000 2021	[]	[{"url":"https://t.co/rpXctNjlrk","expanded_url":"https://newsone.com/4105374/tommy-hearns-marvin-hagler-cause-death/","display_url":"newsone.com/4105374/tommy-â€¦","indices":[215,238]}]	ðŸ¥Š Le vaccin Covid, plus fort que la lÃ©gende de la boxe Marvin Hagler : celui-ci est dÃ©cÃ©dÃ© brutalement cette nuit Ã 66 ans. Thomas Hearns, autre boxeur, balance que Hagler est mort des suites des effets du vaccin. https://t.co/rpXctNjlrk	5410.0	RT @Yoann2944: ðŸ¥Š Le vaccin Covid, plus fort que la lÃ©gende de la boxe Marvin Hagler : celui-ci est dÃ©cÃ©dÃ© brutalement cette nuit Ã 66 ans.â€¦	3.0	True	full
992129	992129	604f167d2daac7003853b7bc	2021-03-15 08:10:32	[]	[]	Sun Mar 14 15:03:04 +0000 2021	[{"text":"ê°•ë‹¤ë‹ˆì—˜","indices":[121,126]},{"text":"KANGDANIEL","indices":[127,138]},{"text":"PARANOIA","indices":[139,148]}]	[{"url":"https://t.co/NwdtRjD6IR","expanded_url":"https://open.spotify.com/track/1Q6lzzQHM5dvtTCwcfeKDy?si=rqIi3cYORyC0p7-hgqUCLw&utm_source=copy-link","display_url":"open.spotify.com/track/1Q6lzzQHâ€¦","indices":[96,119]}]	ðŸ“ˆSpotify 2021.03.15 00:00KST 3,547,783(+97,899) Streams 995,965(+13,503) Monthly Listeners ðŸŽ¶https://t.co/NwdtRjD6IR #ê°•ë‹¤ë‹ˆì—˜ #KANGDANIEL #PARANOIA @konnect_danielk https://t.co/GUMl4SaIAr	7279.0	RT @KDaniel_Records: ðŸ“ˆSpotify 2021.03.15 00:00KST 3,547,783(+97,899) Streams 995,965(+13,503) Monthly Listeners ðŸŽ¶https://t.co/NwdtRjD6Iâ€¦	462.0	True	full
992130	992130	604f167d2daac7003853b7c6	2021-03-15 08:10:32	[]	[]	Mon Mar 15 07:56:02 +0000 2021	[{"text":"RKI","indices":[4,8]}]	[{"url":"https://t.co/9xE0WIyiQk","expanded_url":"https://www.tagesschau.de/inland/steinmeier-gedenken-corona-opfer-101.html","display_url":"tagesschau.de/inland/steinmeâ€¦","indices":[211,234]}]	Das #RKI stuft eine schwere Grippewelle mit 126000 Toten ein, wissen wir seit den leaks von @aya_velazquez Damit ist die Gedenkfeier am 18.04.21 die pure Heuchelei und erinnert mich an beste DDR-Propaganda. https://t.co/9xE0WIyiQk https://t.co/xnNXbIQ9MO	3588.0	RT @BerlinerHedoni1: Das #RKI stuft eine schwere Grippewelle mit 126000 Toten ein, wissen wir seit den leaks von @aya_velazquez Damit istâ€¦	192.0	True	full
992131	992131	604f167d2daac7003853b7da	2021-03-15 08:10:32	[]	[]	Mon Mar 15 07:21:08 +0000 2021	[]	[{"url":"https://t.co/4WAaUONwRI","expanded_url":"https://www.bangtansubs.com/videos/2021/3/15/210315-bts-tweet","display_url":"bangtansubs.com/videos/2021/3/â€¦","indices":[130,153]},{"url":"https://t.co/maRjBOgpP8","expanded_url":"https://twitter.com/BTS_twt/status/1371324800157712384","display_url":"twitter.com/BTS_twt/statusâ€¦","indices":[154,177]}]	210315 @BTS_twt's Tweet that moment ðŸ˜‚ðŸ˜‚ (Video translation attached) Trans cr; Aditi @ bts-trans Â© TAKE OUT WITH FULL CREDITS ðŸ”—https://t.co/4WAaUONwRI https://t.co/maRjBOgpP8 https://t.co/kCzMCOIEml	1559843.0	RT @BTS_Trans: 210315 @BTS_twt's Tweet that moment ðŸ˜‚ðŸ˜‚ (Video translation attached) Trans cr; Aditi @ bts-trans Â© TAKE OUT WITH FULL CREDâ€¦	6.0	True	full
992132	992132	604f167d2daac7003853b7e0	2021-03-15 08:10:32	[]	[]	Mon Mar 15 08:06:08 +0000 2021	[{"text":"biodiversite","indices":[83,96]}]	[{"url":"https://t.co/uyFxvOCRjN","expanded_url":"https://us05web.zoom.us/j/87656134002?pwd=TGlTYVAzTngybUlqa25tbmZEY1ppdz09#success","display_url":"us05web.zoom.us/j/87656134002?â€¦","indices":[247,270]}]	INVITATION @ParisEnCommun 0 Covid ou vivre avec le virus? Quel lien entre perte de #biodiversite et pandÃ©mie? Transformer nos villes pour protÃ©ger nos Ã©cosystÃ¨mes? &gt; @BernardJomier, SÃ©nateur de Paris &gt;Denis Couvet PrÃ©sident @FRBiodiv Ici : https://t.co/uyFxvOCRjN Code: 720743 https://t.co/0c9uKW5duH	11722.0	RT @Celia_Blauel: INVITATION @ParisEnCommun 0 Covid ou vivre avec le virus? Quel lien entre perte de #biodiversite et pandÃ©mie? Transformerâ€¦	4339.0	True	full
992133	992133	604f167d2daac7003853b7e4	2021-03-15 08:10:32	[]	[]	Mon Mar 15 08:10:04 +0000 2021	[{"text":"Mundo","indices":[137,143]}]	[{"url":"https://t.co/GO6s71iJP0","expanded_url":"http://dlvr.it/Rvf8Vr","display_url":"dlvr.it/Rvf8Vr","indices":[113,136]}]	PAÃ�SES BAJOS ELECCIONES - Abren los colegios electorales en PaÃ­ses Bajos para el voto anticipado por la pandemia https://t.co/GO6s71iJP0 #Mundo	13474.0	RT @coucoumar: PAÃ�SES BAJOS ELECCIONES - Abren los colegios electorales en PaÃ­ses Bajos para el voto anticipado por la pandemia https://t.câ€¦	3029.0	True	full
992134	992134	604f167e2daac7003853b808	2021-03-15 08:10:32	[]	[]	Mon Mar 15 06:50:35 +0000 2021	[]	[{"url":"https://t.co/IuS2vue6V8","expanded_url":"https://www.theguardian.com/society/2021/mar/15/killing-amy-wasnt-a-loss-of-control-he-had-it-in-him-before?CMP=Share_iOSApp_Other","display_url":"theguardian.com/society/2021/mâ€¦","indices":[150,173]}]	110 women have been murdered by men in the UK since the first lockdown last March. Here I tell just one of their stories. RIP Amy-Leanne Stringfellow https://t.co/IuS2vue6V8	47398.0	RT @helenpidd: 110 women have been murdered by men in the UK since the first lockdown last March. Here I tell just one of their stories. RIâ€¦	338.0	True	full
992135	992135	604f167e2daac7003853b810	2021-03-15 08:10:32	[]	[{"url":"https://t.co/PQJ0xtSWBj","expanded_url":"http://dlvr.it/Rvf8jM","display_url":"dlvr.it/Rvf8jM","indices":[249,272]}]		[]	[]			Governo sofre press?o internacional para "mudar de dire??o" na pandemia: Entidades internacionais, comunidade cientâ€¦ https://t.co/boGNrfkv26	15.0	True	full
992136	992136	604f167e2daac7003853b82e	2021-03-15 08:10:33	[]	[]	Mon Mar 15 01:13:59 +0000 2021	[]	[{"url":"https://t.co/tud0FzrtGG","expanded_url":"https://discoursejournals.wordpress.com/2021/03/15/the-grammys-have-never-been-more-openly-racially-divisive/","display_url":"discoursejournals.wordpress.com/2021/03/15/theâ€¦","indices":[150,173]}]	The @RecordingAcad has never been more openly, racially divisive. From pre-show controversy to a @bts_bighit snub, can The Grammy Awards save itself? https://t.co/tud0FzrtGG	4857.0	RT @bangtansdurag: The @RecordingAcad has never been more openly, racially divisive. From pre-show controversy to a @bts_bighit snub, can Tâ€¦	450.0	True	full
992137	992137	604f167e2daac7003853b830	2021-03-15 08:10:33	[]	[]	Sat Feb 27 14:35:11 +0000 2021	[{"text":"KYFI","indices":[181,186]},{"text":"Airdrop","indices":[187,195]},{"text":"Bitcoin","indices":[196,204]}]	[{"url":"https://t.co/6d25SUhP9k","expanded_url":"http://t.me/KYFI_Airdrop_bot","display_url":"t.me/KYFI_Airdrop_bâ€¦","indices":[156,179]}]	KYFI Airdrop â­�ï¸� 1 KYFI = 300 USD ðŸ”¸ For Completing the tasks - Get 0.1 KYFI ($30) ðŸ‘« For Each Valid Refer - Get 0.05 KYFI ($15) Start Bot For Join Airdrop: https://t.co/6d25SUhP9k #KYFI #Airdrop #Bitcoin https://t.co/Zzfj6lUS4W	27991.0	RT @Money_earn_Fi: KYFI Airdrop â­�ï¸� 1 KYFI = 300 USD ðŸ”¸ For Completing the tasks - Get 0.1 KYFI ($30) ðŸ‘« For Each Valid Refer - Get 0.05 KYFIâ€¦	205.0	True	full
992138	992138	604f167e2daac7003853b832	2021-03-15 08:10:33	[{"text":"Ø¹Ø§Ø¬Ù„","indices":[0,5]},{"text":"Ø§Ù„ÙˆÙ‚Ø§Ø¦Ø¹","indices":[69,77]},{"text":"Ø§Ù„ÙˆÙ‚Ø§Ø¦Ø¹_Ø§Ù„Ø§Ø®Ø¨Ø§Ø±ÙŠØ©","indices":[78,96]},{"text":"Ø§Ù„Ø§Ø±Ø¯Ù†","indices":[97,104]},{"text":"Ø§Ù„Ø§Ø±Ø¯Ù†","indices":[124,131]},{"text":"ÙƒÙˆØ±ÙˆÙ†Ø§","indices":[132,139]}]	[{"url":"https://t.co/gn8b0kHOEH","expanded_url":"https://alwakaai.com/article/406883#.YE8WcHKA8pQ.twitter","display_url":"alwakaai.com/article/406883â€¦","indices":[140,163]}]		[]	[]			#Ø¹Ø§Ø¬Ù„ Ø¯ÙˆØ¯ÙŠÙ†: Ù‡Ø°Ø§ Ø³Ø¨Ø¨ ØªÙˆØ§Ø¬Ø¯ Ø§Ù„Ø¯Ù�Ø§Ø¹ Ø§Ù„Ù…Ø¯Ù†ÙŠ Ø£Ù…Ø§Ù… Ù…Ø³ØªØ´Ù�Ù‰ Ø¹Ù…Ø§Ù† Ø§Ù„Ù…ÙŠØ¯Ø§Ù†ÙŠ #Ø§Ù„ÙˆÙ‚Ø§Ø¦Ø¹ #Ø§Ù„ÙˆÙ‚Ø§Ø¦Ø¹_Ø§Ù„Ø§Ø®Ø¨Ø§Ø±ÙŠØ© #Ø§Ù„Ø§Ø±Ø¯Ù† Ø§Ù„ÙˆÙ‚Ø§Ø¦Ø¹ -â€¦ https://t.co/KyXkH85apU	18049.0	True	full
992139	992139	604f167e2daac7003853b838	2021-03-15 08:10:33	[]	[]	Sun Mar 14 18:11:46 +0000 2021	[]	[{"url":"https://t.co/RWqoY75VVL","expanded_url":"https://mobile.francetvinfo.fr/sante/maladie/coronavirus/pour-le-depute-lrem-de-paris-stanislas-guerini-le-pays-a-ete-a-la-hauteur-de-la-situation-face-a-la-crise-sanitaire_4332779.html?utm_medium=Social&utm_source=Facebook&Echobox=1615736248&fbclid=IwAR1MGx1AA14cnXsH2rSlR70CVRHuKU3Ruhq9xpxk4FmUBNU_Z0t4l-1FMJQ#xtor=CS1-746&xtref=http://m.facebook.…	Â«Â 90.000 MortsÂ Â» des millions de franÃ§ais en dÃ©tresse psychologique, des milliers dâ€™Ã©tudiants faisant la queue devant des associations alimentaires. Et @StanGuerini trouve que : Â«le pays a Ã©tÃ© Ã la hauteur de la situation, face Ã la crise sanitaireÂ» ðŸ§� https://t.co/RWqoY75VVL	8089.0	RT @PMoal29: Â«Â 90.000 MortsÂ Â» des millions de franÃ§ais en dÃ©tresse psychologique, des milliers dâ€™Ã©tudiants faisant la queue devant des assoâ€¦	799.0	True	full
992140	992140	604f167e2daac7003853b844	2021-03-15 08:10:33	[]	[]	Mon Mar 15 08:08:56 +0000 2021	[{"text":"Becas","indices":[45,51]},{"text":"EresAwesome","indices":[177,189]},{"text":"BecasTalentum","indices":[190,204]}]	[{"url":"https://t.co/qX3MGmk0eV","expanded_url":"http://catedratelefonica.unex.es/presentacion-de-las-becas-talentum-2021/","display_url":"catedratelefonica.unex.es/presentacion-dâ€¦","indices":[153,176]}]	ðŸ“¢ðŸ“¢MaÃ±ana martes 16 de marzo se presentan las #Becas @Talentum 2021: ðŸ—“ï¸� Martes 16 de marzo de 2021 â�°13.15 horas ðŸ“ŒMÃ¡s informaciÃ³n y acceso a la sesiÃ³n âž¡ https://t.co/qX3MGmk0eV #EresAwesome #BecasTalentum https://t.co/KtKXmS4BOg	2893.0	RT @CatedraTEF_UEx: ðŸ“¢ðŸ“¢MaÃ±ana martes 16 de marzo se presentan las #Becas @Talentum 2021: ðŸ—“ï¸� Martes 16 de marzo de 2021 â�°13.15 horas ðŸ“ŒMÃ¡s iâ€¦	3749.0	True	full
992141	992141	604f167e2daac7003853b84c	2021-03-15 08:10:33	[]	[]	Sat Mar 13 01:04:00 +0000 2021	[]	[{"url":"https://t.co/jBNgtW4lKN","expanded_url":"https://youtu.be/skaTXZmiQ5E","display_url":"youtu.be/skaTXZmiQ5E","indices":[119,142]}]	Â¡Â¡RT Y FAV POR FAVOR!! Â¡ÃšLTIMO MOMENTO! ESCOLTAS DE SAMUEL GARCÃ�A SE ENGORILAN CONTRA SEÃ‘ORA QUE LE DIJO SUS VERDADES. https://t.co/jBNgtW4lKN https://t.co/nP2R0w0CdJ	164199.0	RT @ElNopalTimes: Â¡Â¡RT Y FAV POR FAVOR!! Â¡ÃšLTIMO MOMENTO! ESCOLTAS DE SAMUEL GARCÃ�A SE ENGORILAN CONTRA SEÃ‘ORA QUE LE DIJO SUS VERDADES. htâ€¦	8.0	True	full
992142	992142	604f167e2daac7003853b850	2021-03-15 08:10:33	[]	[]	Mon Mar 15 06:57:13 +0000 2021	[{"text":"CherprangBNK48","indices":[8,23]},{"text":"BNK48_stories","indices":[24,38]},{"text":"JaneBNK48","indices":[52,62]}]	[{"url":"https://t.co/BLhTE3F0LR","expanded_url":"https://www.instagram.com/jane.bnk48official","display_url":"instagram.com/jane.bnk48offiâ€¦","indices":[63,86]},{"url":"https://t.co/2Q53vvgYWS","expanded_url":"https://stories.bnk48scouter.com/cherprang.bnk48official/2021-03-15_06-42-47_UTC.mp4","display_url":"stories.bnk48scouter.com/cherprang.bnk4â€¦","indices":[88,111]}]	stories #CherprangBNK48 #BNK48_stories user tag: #JaneBNK48 https://t.co/BLhTE3F0LR https://t.co/2Q53vvgYWS Mon Mar 15 13:42:47 2021 https://t.co/DW4iA9JE8h	2981.0	RT @stories_feed: stories #CherprangBNK48 #BNK48_stories user tag: #JaneBNK48 https://t.co/BLhTE3F0LR https://t.co/2Q53vvgYWS Mon Marâ€¦	153.0	True	full
992143	992143	604f167e2daac7003853b852	2021-03-15 08:10:33	[]	[]	Mon Mar 15 06:18:21 +0000 2021	[]	[{"url":"https://t.co/JAvnYbUK8P","expanded_url":"https://www.elsaltodiario.com/coronavirus/turistificacion-confinada-canada-murray-aibnb-concentracion-precariedad-virus-propago-turismo-acabo-turistas","display_url":"elsaltodiario.com/coronavirus/tuâ€¦","indices":[255,278]}]	"...Blackrock es actualmente el principal inversor de los grandes bancos espaÃ±oles y Blackstone es desde hace unos aÃ±os el mayor casero del paÃ­s con 20.000 pisos en alquiler. El desembarco de los fondos buitre impactÃ³ de forma especial en el turismo..." https://t.co/JAvnYbUK8P	21034.0	RT @JorgeRiechmann: "...Blackrock es actualmente el principal inversor de los grandes bancos espaÃ±oles y Blackstone es desde hace unos aÃ±osâ€¦	924.0	True	full
992144	992144	604f167e2daac7003853b858	2021-03-15 08:10:33	[]	[]	Sun Mar 14 10:36:09 +0000 2021	[]	[{"url":"https://t.co/SiGczY4L0S","expanded_url":"https://www.bbc.co.uk/news/world-europe-56361840","display_url":"bbc.co.uk/news/world-eurâ€¦","indices":[235,258]}]	UK is escaping pandemic thanks to measures adopted and vaccine programme while EU is rushing headlong into its jaws once more - this outcome for us is due entirely to our newly acquired freedom from EU clutches, infuriating envious EU https://t.co/SiGczY4L0S	2603.0	RT @bom_ding: UK is escaping pandemic thanks to measures adopted and vaccine programme while EU is rushing headlong into its jaws once moreâ€¦	95.0	True	full
992145	992145	604f167f2daac7003853b862	2021-03-15 08:10:33	[{"text":"COVID19","indices":[155,163]}]	[{"url":"https://t.co/0GveAakptv","expanded_url":"https://idps.univ-paris13.fr/PDF/2021/programme_webinar_NGOs_def.pdf","display_url":"idps.univ-paris13.fr/PDF/2021/progrâ€¦","indices":[205,228]}]		[]	[]			TODAY: Join the online conference 'NGOs/CSOs, migration management and border control' PROTECT researcherâ€¦ https://t.co/sgo89PJyQa	893.0	True	full
992146	992146	604f167f2daac7003853b864	2021-03-15 08:10:33	[]	[]	Mon Mar 15 07:15:57 +0000 2021	[]	[{"url":"https://t.co/4lcHqfI0av","expanded_url":"https://www.lefigaro.fr/flash-eco/covid-19-objectif-d-un-certificat-sanitaire-europeen-pour-la-saison-estivale-selon-thierry-breton-20210314","display_url":"lefigaro.fr/flash-eco/coviâ€¦","indices":[255,278]}]	PrÃ©vu dÃ©but Juin, il ne s'agira pour le moment que d'un certificat papier ou numÃ©rique qui contiendra des informations Â« qui vont indiquer quâ€™une personne a Ã©tÃ© vaccinÃ©e contre le virus, ou quâ€™elle a guÃ©ri, ou quâ€™elle a reÃ§u un rÃ©sultat nÃ©gatif au test Â» https://t.co/4lcHqfI0av	8512.0	RT @les_deqodeurs: PrÃ©vu dÃ©but Juin, il ne s'agira pour le moment que d'un certificat papier ou numÃ©rique qui contiendra des informations Â«â€¦	199.0	True	full
992147	992147	604f167f2daac7003853b868	2021-03-15 08:10:33	[]	[]	Sun Mar 14 02:21:52 +0000 2021	[]	[{"url":"https://t.co/eNLki3z2wP","expanded_url":"https://www.reuters.com/article/us-myanmar-politics-crph-idUSKBN2B50I0","display_url":"reuters.com/article/us-myaâ€¦","indices":[224,247]}]	Myanmar's military junta has some nerve calling pro-democracy protesters â€œcriminalsâ€� on the same day that its security forces kill at least 12 protesters. Seriously? We know who the real criminals are, beginning at the top. https://t.co/eNLki3z2wP https://t.co/btkFKASDCO	447610.0	RT @KenRoth: Myanmar's military junta has some nerve calling pro-democracy protesters â€œcriminalsâ€� on the same day that its security forcesâ€¦	167.0	True	full
992148	992148	604f167f2daac7003853b86c	2021-03-15 08:10:33	[{"text":"DiasporaEstate","indices":[162,177]},{"text":"PasakaNaPlot","indices":[178,191]},{"text":"MondayMotivation","indices":[192,209]}]	[{"url":"https://t.co/YN7Pi6pM5c","expanded_url":"https://www.facebook.com/ndatanikenyaplots/photos/a.1013542382029911/4053004374750348/?__cft__[0]=AZXeYGoCC4yML2mBkZSOn80tYVKeOWgOLcYuFOgYUJ45mvhORGrd9lgTTvii46-i8YkG_-vTXuMVvfxGUHZ3jP6D36LdlaVGaAxTval-2cO14qZo-birS1STEf4u9Y7m716NGZ8UcxIXGLjLMB6epnbX7IrodlszakqdIfmZWj_VJkR2KDHOCxBFuIjavwtb78s&__tn__=EH-R","display_url":"facebook.com/ndatanikenyapl…		[]	[]			Diaspora Estate-Kitengela Well beaconed titled plots ideal for residential and commercial development.â€¦ https://t.co/wNrAWlos9x	1204.0	True	full
992149	992149	604f167f2daac7003853b878	2021-03-15 08:10:34	[]	[]	Mon Mar 15 07:40:57 +0000 2021	[{"text":"PENTAGON","indices":[0,9]},{"text":"íŽœíƒ€ê³¤","indices":[10,14]},{"text":"LOVE_or_TAKE","indices":[107,120]},{"text":"DO_or_NOT","indices":[121,131]},{"text":"PTG_COMEBACK","indices":[133,146]},{"text":"íŽœíƒ€ê³¤_ì»´ë°±","indices":[147,154]}]	[{"url":"https://t.co/prKjmCTJOQ","expanded_url":"http://naver.me/FFvngauA","display_url":"naver.me/FFvngauA","indices":[29,52]},{"url":"https://t.co/fhxj0s2p7O","expanded_url":"http://naver.me/GHEZ1Kmh","display_url":"naver.me/GHEZ1Kmh","indices":[55,78]},{"url":"https://t.co/fhxj0s2p7O","expanded_url":"http://naver.me/GHEZ1Kmh","display_url":"naver.me/GHEZ1Kmh","indices":[82,105]}]	#PENTAGON #íŽœíƒ€ê³¤ @CUBE_PTG ðŸ”— https://t.co/prKjmCTJOQ ðŸ”— https://t.co/fhxj0s2p7O ðŸ”— https://t.co/fhxj0s2p7O #LOVE_or_TAKE #DO_or_NOT #PTG_COMEBACK #íŽœíƒ€ê³¤_ì»´ë°± MUSIC RELEASE ðŸ’œðŸ’– 2021. 03. 15. 6PM (KST) https://t.co/tvq2aFRzUM	5510.0	RT @letsgoptg: #PENTAGON #íŽœíƒ€ê³¤ @CUBE_PTG ðŸ”— https://t.co/prKjmCTJOQ ðŸ”— https://t.co/fhxj0s2p7O ðŸ”— https://t.co/fhxj0s2p7O #LOVE_or_TAKE #DOâ€¦	210.0	True	full
992150	992150	604f167f2daac7003853b880	2021-03-15 08:10:33	[{"text":"cooperatoresveritatis","indices":[60,82]},{"text":"coroncinadivinamisericordia","indices":[83,111]},{"text":"santafaustina","indices":[112,126]}]	[{"url":"https://t.co/ucJGpkOhRA","expanded_url":"http://Youtu.be","display_url":"Youtu.be","indices":[18,41]}]		[]	[]			ðŸ™�âœ�ï¸�ORE 15 LIVE su https://t.co/ucJGpkOhRA @cooperatoreveri ðŸ‘‰#cooperatoresveritatis #coroncinadivinamisericordiaâ€¦ https://t.co/P9OU8kjbrh	2.0	True	full
992151	992151	604f167f2daac7003853b88e	2021-03-15 08:10:34	[]	[]	Mon Mar 15 06:18:09 +0000 2021	[{"text":"Myanmar","indices":[58,66]},{"text":"Myanmar","indices":[235,243]}]	[{"url":"https://t.co/QZ6NAIl8jP","expanded_url":"https://www.fortifyrights.org/mya-inv-2021-03-15/","display_url":"fortifyrights.org/mya-inv-2021-0â€¦","indices":[257,280]}]	The UN Security Council is broken. Since it called on the #Myanmar military â€œto exercise utmost restraint,â€� the junta murdered scores. The UN General Assembly, where China has no veto power, should hold an Emergency Special Session on #Myanmar w/out delay. https://t.co/QZ6NAIl8jP	61234.0	RT @matthewfsmith: The UN Security Council is broken. Since it called on the #Myanmar military â€œto exercise utmost restraint,â€� the junta muâ€¦	1.0	True	full
992152	992152	604f167f2daac7003853b896	2021-03-15 08:10:34	[]	[{"url":"https://t.co/JX5cWBM9et","expanded_url":"https://upcomingonscreen.com/2021/03/15/slaxx/","display_url":"upcomingonscreen.com/2021/03/15/slaâ€¦","indices":[248,271]}]		[]	[]			Slaxx - â˜…â˜…â˜…â˜… Elza Kephart's pointed sharp horror satire Slaxx gives the audience everything they never knew they wâ€¦ https://t.co/10ZoXBRpO7	520.0	True	full
992153	992153	604f167f2daac7003853b89a	2021-03-15 08:10:34	[]	[]	Mon Mar 15 08:10:08 +0000 2021	[]	[{"url":"https://t.co/SdLiF8cuvn","expanded_url":"http://dlvr.it/Rvf8cq","display_url":"dlvr.it/Rvf8cq","indices":[221,244]}]	3 Fully Vaccinated People Catch Covid-19 Coronavirus, Says Hawaii DOH - Forbes: Additionally, a fourth person who had received the first of two doses of the vaccine ended up catching the B.1.1.7 variant of the SARS-CoV2. https://t.co/SdLiF8cuvn https://t.co/bedIKViYMC	20048.0	RT @Network_Easy: 3 Fully Vaccinated People Catch Covid-19 Coronavirus, Says Hawaii DOH - Forbes: Additionally, a fourth person who had recâ€¦	4712.0	True	full
992154	992154	604f167f2daac7003853b8be	2021-03-15 08:10:34	[]	[{"url":"https://t.co/D5TfPx3p08","expanded_url":"http://maps.google.com/maps?q=36.988909,-120.625518","display_url":"maps.google.com/maps?q=36.9889â€¦","indices":[122,145]}]		[]	[]			Nidoranâ™€ CP: 600 IV: 93.3% (15/15/12) LV: 26 Despawn: 01:30:23am Time Accurate?: True Coords: 36.9889093714,-120.62â€¦ https://t.co/8m4AwWQd9v	4.0	True	full
992155	992155	604f167f2daac7003853b8c2	2021-03-15 08:10:34	[]	[]	Mon Mar 15 07:42:07 +0000 2021	[{"text":"WhatsHappeningInMyanmar","indices":[174,198]}]	[{"url":"https://t.co/WRtS2eh6gq","expanded_url":"https://www.frontiermyanmar.net/en/aung-san-suu-kyi-trial-delayed-after-bloodiest-day-in-myanmar/","display_url":"frontiermyanmar.net/en/aung-san-suâ€¦","indices":[201,224]}]	"The ruling junta has showed its teeth and taken its mask off â€¦ they are showing their true self," said Khin Maung Zaw, Aund San Suu Kyi's lawyer, said of Sunday's violence. #WhatsHappeningInMyanmar https://t.co/WRtS2eh6gq	143341.0	RT @FrontierMM: "The ruling junta has showed its teeth and taken its mask off â€¦ they are showing their true self," said Khin Maung Zaw, Aunâ€¦	14.0	True	full
992156	992156	604f167f2daac7003853b8c6	2021-03-15 08:10:34	[]	[]	Sun Mar 14 17:36:49 +0000 2021	[]	[{"url":"https://t.co/bh30x3RO9v","expanded_url":"https://criticanacional.com.br/2021/03/14/manifestacoes-em-varias-cidades-contra-lockdowns-em-apoio-ao-presidente-bolsonaro/","display_url":"criticanacional.com.br/2021/03/14/manâ€¦","indices":[246,269]}]	Diante das manifestaÃ§Ãµes espontÃ¢neas deste domingo, o Presidente Bolsonaro tem em mÃ£os a oportunidade histÃ³rica de adotar medidas para restabelecer a ordem e a legalidade no paÃ­s, e retomar as prerrogativas do Executivo para tratar da pandemia. https://t.co/bh30x3RO9v	126716.0	RT @criticanac: Diante das manifestaÃ§Ãµes espontÃ¢neas deste domingo, o Presidente Bolsonaro tem em mÃ£os a oportunidade histÃ³rica de adotar mâ€¦	3368.0	True	full
992157	992157	604f16802daac7003853b8c8	2021-03-15 08:10:34	[]	[]	Mon Mar 15 06:41:01 +0000 2021	[{"text":"ShehnaazGill","indices":[108,121]}]	[{"url":"https://t.co/nNmHEk2XvV","expanded_url":"https://www.iwmbuzz.com/movies/snippets-movies/shehnaaz-gill-looks-chic-latest-orange-crop-top-denim-look/2021/03/15","display_url":"iwmbuzz.com/movies/snippetâ€¦","indices":[123,146]}]	.@ishehnaaz_gill looks chic in latest orange crop top and denim look Follow Us on @iwmbuzz @ShehnaazGillFc #ShehnaazGill https://t.co/nNmHEk2XvV	10452.0	RT @iwmbuzz: .@ishehnaaz_gill looks chic in latest orange crop top and denim look Follow Us on @iwmbuzz @ShehnaazGillFc #ShehnaazGill httâ€¦	100.0	True	full
992158	992158	604f16802daac7003853b8cc	2021-03-15 08:10:34	[]	[]	Mon Mar 15 07:55:28 +0000 2021	[]	[{"url":"https://t.co/YRTcb8nnGq","expanded_url":"https://twitter.com/JJHTweets/status/1371368549432889345","display_url":"twitter.com/JJHTweets/statâ€¦","indices":[176,199]}]	Noting that the border issues are created by GB being outside the Customs Union and not just the Single Market. You might have expected him to be aware of that little nugget. https://t.co/YRTcb8nnGq	32611.0	RT @JJHTweets: Noting that the border issues are created by GB being outside the Customs Union and not just the Single Market. You might hâ€¦	321.0	True	full
992159	992159	604f16802daac7003853b8f2	2021-03-15 08:10:35	[]	[]	Mon Mar 15 06:50:35 +0000 2021	[]	[{"url":"https://t.co/IuS2vue6V8","expanded_url":"https://www.theguardian.com/society/2021/mar/15/killing-amy-wasnt-a-loss-of-control-he-had-it-in-him-before?CMP=Share_iOSApp_Other","display_url":"theguardian.com/society/2021/mâ€¦","indices":[150,173]}]	110 women have been murdered by men in the UK since the first lockdown last March. Here I tell just one of their stories. RIP Amy-Leanne Stringfellow https://t.co/IuS2vue6V8	47398.0	RT @helenpidd: 110 women have been murdered by men in the UK since the first lockdown last March. Here I tell just one of their stories. RIâ€¦	1817.0	True	full
992160	992160	604f16802daac7003853b8f6	2021-03-15 08:10:35	[]	[]	Fri Mar 12 13:58:57 +0000 2021	[{"text":"ADHD","indices":[216,221]},{"text":"Autism","indices":[222,229]},{"text":"Dyslexia","indices":[230,239]},{"text":"Dyspraxia","indices":[240,250]},{"text":"Neurodiversity","indices":[251,266]},{"text":"Inclusion","indices":[267,277]}]	[{"url":"https://t.co/bD10RWKb2k","expanded_url":"http://neurodiversity-celebration-week.com","display_url":"neurodiversity-celebration-week.com","indices":[134,157]}]	The next Neurodiversity Celebration Week will be on March 15 - 21, 2021. Please encourage your school or organisation to register at: https://t.co/bD10RWKb2k "It takes all kinds of different minds" @educationgovuk #ADHD #Autism #Dyslexia #Dyspraxia #Neurodiversity #Inclusion https://t.co/1RufMtSlo1	24333.0	RT @ADHDFoundation: The next Neurodiversity Celebration Week will be on March 15 - 21, 2021. Please encourage your school or organisation tâ€¦	273.0	True	full
992161	992161	604f16802daac7003853b8f8	2021-03-15 08:10:35	[]	[{"url":"https://t.co/UbUMd9i3oo","expanded_url":"https://www.heraldo.es/noticias/aragon/huesca/2021/03/15/el-otro-tesoro-que-lerida-guarda-en-una-caja-fuerte-1477089.html","display_url":"heraldo.es/noticias/aragoâ€¦","indices":[221,244]}]		[]	[]			Se me olvidÃ³ aÃ±adir que este archivo serÃ­a la ocasion magnÃ­fica para que las autoridades culturales aragonesas y caâ€¦ https://t.co/zIT9usdwVT	749.0	True	full
992162	992162	604f16802daac7003853b8fc	2021-03-15 08:10:35	[]	[]	Mon Mar 15 08:10:10 +0000 2021	[]	[{"url":"https://t.co/rIVd2irl9h","expanded_url":"http://dlvr.it/Rvf8dN","display_url":"dlvr.it/Rvf8dN","indices":[209,232]}]	â€˜No normal until 2024': Grim Covid prediction for years ahead - Yahoo News Australia: Here are the challenges we face in Australia over the next 12 months if we are to ever reduce Covid to a sporadic disease. https://t.co/rIVd2irl9h https://t.co/FcEN1HrcWx	20048.0	RT @Network_Easy: â€˜No normal until 2024': Grim Covid prediction for years ahead - Yahoo News Australia: Here are the challenges we face inâ€¦	4712.0	True	full
992163	992163	604f16802daac7003853b90c	2021-03-15 08:10:35	[]	[]	Sun Mar 14 19:36:59 +0000 2021	[{"text":"InvestigaciÃ³n","indices":[0,14]},{"text":"DomusVi","indices":[42,50]},{"text":"residencias","indices":[88,100]}]	[{"url":"https://t.co/Ta47IcOHMG","expanded_url":"https://www.infolibre.es/noticias/politica/2021/03/30/domusvi_saco_provecho_los_mas_dos_mil_muertos_por_covid_sus_residencias_actuar_como_comisionista_del_grupo_funerario_memora_117800_1012.html","display_url":"infolibre.es/noticias/politâ€¦","indices":[165,188]},{"url":"https://t.co/UdwG5X2AWM","expanded_url":"https://www.infolibre.es/index.php/m…	#InvestigaciÃ³n en Portada de @_infoLibre #DomusVi sacÃ³ provecho de la hecatombe en sus #residencias al actuar como comisionista de las funerarias. Por @manuelrico https://t.co/Ta47IcOHMG Ya para suscriptores: https://t.co/UdwG5X2AWM https://t.co/iV5FWd8GbH	403805.0	RT @jesusmarana: #InvestigaciÃ³n en Portada de @_infoLibre #DomusVi sacÃ³ provecho de la hecatombe en sus #residencias al actuar como comisiâ€¦	207.0	True	full
992164	992164	604f16802daac7003853b90e	2021-03-15 08:10:35	[{"text":"pharma","indices":[95,102]},{"text":"biotech","indices":[103,111]},{"text":"covid19","indices":[112,120]},{"text":"vaccines","indices":[121,130]}]	[{"url":"https://t.co/9SCvRSy1lZ","expanded_url":"https://open.spotify.com/show/3DTc3eIh4xI6pVOd6DdO67","display_url":"open.spotify.com/show/3DTc3eIh4â€¦","indices":[71,94]},{"url":"https://t.co/W8U4PdZfdE","expanded_url":"https://scrip.pharmaintelligence.informa.com/articles/2021/03/14/quick-listen-scrips-five-must-know-things","display_url":"scrip.pharmaintelligence.informa.com/articles/2021/â€…		[]	[]			Latest free access weekly podcast and we're also now on @Spotify here: https://t.co/9SCvRSy1lZ #pharma #biotechâ€¦ https://t.co/qvU8Fk9A7p	902.0	True	full
992165	992165	604f16812daac7003853b910	2021-03-15 08:10:35	[]	[]	Sun Mar 14 19:33:51 +0000 2021	[{"text":"MedicareForAll","indices":[210,225]},{"text":"EverybodyInNobodyOut","indices":[237,258]}]	[{"url":"https://t.co/V7wM0uPdx2","expanded_url":"https://www.commondreams.org/news/2021/03/13/jayapal-dingell-unveil-medicare-all-act-exactly-one-year-after-1st-covid-cases","display_url":"commondreams.org/news/2021/03/1â€¦","indices":[260,283]}]	American Healthcare: 31M are Uninsured - resulting in 45K deaths every year 45% of insured adults &lt;65yrs can't pay for needed care 33% of GoFundMe donations are for medical bills Pass the New and Improved #MedicareForAll Act, USA! #EverybodyInNobodyOut https://t.co/V7wM0uPdx2	157346.0	RT @KayKosmos: American Healthcare: 31M are Uninsured - resulting in 45K deaths every year 45% of insured adults &lt;65yrs can't pay for needâ€¦	3857.0	True	full
992166	992166	604f16812daac7003853b912	2021-03-15 08:10:35	[]	[]	Mon Mar 15 06:53:55 +0000 2021	[{"text":"TampaBayFL","indices":[48,59]}]	[{"url":"https://t.co/ZyjuC6Gev1","expanded_url":"https://www.facebook.com/UrgentCatsOfTampaBay/photos/a.183297515183009/1749574601888618","display_url":"facebook.com/UrgentCatsOfTaâ€¦","indices":[261,284]}]	A plea for tabby girl kitty "Astrid" 2125670 in #TampaBayFL when owner was overwhelmed! This poor girl is becoming more scared &amp; stressed each day &amp; her kill date is 03/15! To rescue email RescuePets@HillsboroughCounty.org Pledge for rescue! LAST CALL! https://t.co/ZyjuC6Gev1 https://t.co/41WP5FI00k	9973.0	RT @PeterAskin1: A plea for tabby girl kitty "Astrid" 2125670 in #TampaBayFL when owner was overwhelmed! This poor girl is becoming more scâ€¦	2337.0	True	full
992167	992167	604f16812daac7003853b920	2021-03-15 08:10:35	[]	[]	Mon Mar 15 05:31:49 +0000 2021	[{"text":"BankStrike","indices":[240,251]}]	[{"url":"https://t.co/DJJzDnI38D","expanded_url":"https://thewire.in/banking/bank-unions-two-day-nationwide-strike-privatisation-of-psbs","display_url":"thewire.in/banking/bank-uâ€¦","indices":[254,277]}]	United Forum of Bank Unions, an umbrella body of nine unions, are on a two-day nationwide strike from March 15 to protest against the proposed privatisation of two state-owned lenders. About 10 lakh bank employees will participate in it. #BankStrike https://t.co/DJJzDnI38D	1011429.0	RT @thewire_in: United Forum of Bank Unions, an umbrella body of nine unions, are on a two-day nationwide strike from March 15 to protest aâ€¦	59.0	True	full
992168	992168	604f16812daac7003853b922	2021-03-15 08:10:35	[{"text":"givemhellkathy","indices":[126,141]}]	[{"url":"https://t.co/Yc6y7uRh4a","expanded_url":"https://5stepjusticeslide.com/namaste-3-15-21-if-you-see-this-video,-its-meant-for-you","display_url":"5stepjusticeslide.com/namaste-3-15-2â€¦","indices":[143,166]}]		[]	[]			Namaste ~ 3-15-21~ If You See This Video, IT'S MEANT FOR YOU! Dr. Joe Dispenza (Are you Ready To Achieve Impossibleâ€¦ https://t.co/MopYde459r	4.0	True	full
992169	992169	604f16812daac7003853b924	2021-03-15 08:10:36	[]	[]	Mon Mar 15 07:34:44 +0000 2021	[{"text":"LISA","indices":[199,204]},{"text":"ë¦¬ì‚¬","indices":[205,208]}]	[{"url":"https://t.co/zW1oBgDFm8","expanded_url":"http://naver.me/x4bami9k","display_url":"naver.me/x4bami9k","indices":[109,132]},{"url":"https://t.co/bICnSBZZoD","expanded_url":"http://naver.me/GSigFUvv","display_url":"naver.me/GSigFUvv","indices":[137,160]},{"url":"https://t.co/JVx0eEHC4O","expanded_url":"http://naver.me/FJHFfldF","display_url":"naver.me/FJHFfldF","indices":[165,188]}]	More articles about LISA's April Elle Cover. REACT (2nd emoji), SHARE via Naver blog, &amp; RECOMMENDâ€¼ï¸� [14]https://t.co/zW1oBgDFm8 [15]https://t.co/bICnSBZZoD [16]https://t.co/JVx0eEHC4O ë¸”ëž™í•‘í�¬ ë¦¬ì‚¬ #LISA #ë¦¬ì‚¬ @BLACKPINK https://t.co/izDvmlnMiq	5029.0	RT @LALISA_BR_TEAM: More articles about LISA's April Elle Cover. REACT (2nd emoji), SHARE via Naver blog, &amp; RECOMMENDâ€¼ï¸� [14]https://t.co/zâ€¦	112.0	True	full
992170	992170	604f16812daac7003853b928	2021-03-15 08:10:36	[]	[]	Wed Mar 10 13:08:23 +0000 2021	[{"text":"DeFi","indices":[204,209]},{"text":"blockchain","indices":[210,221]},{"text":"Finance","indices":[222,230]}]	[{"url":"https://t.co/gPFkbut6Wv","expanded_url":"https://chainge-finance.medium.com/experience-flexibility-100-security-with-chainge-future-dex-918e003f2bb3","display_url":"chainge-finance.medium.com/experience-fleâ€¦","indices":[233,256]}]	Are you ready to experience true financial freedom &amp; guaranteed safety? If your answers to these questions are yes, then you need to check out our upcoming Future DEX and its amazing capabilities. #DeFi #blockchain #Finance https://t.co/gPFkbut6Wv	25554.0	RT @FinanceChainge: Are you ready to experience true financial freedom &amp; guaranteed safety? If your answers to these questions are yes, thâ€¦	38.0	True	full
992171	992171	604f16812daac7003853b92a	2021-03-15 08:10:36	[]	[]	Mon Mar 15 01:55:33 +0000 2021	[{"text":"Ethiopian","indices":[4,14]}]	[{"url":"https://t.co/M8XzzOVBpW","expanded_url":"http://amazon.com/Medemer-Amhari","display_url":"amazon.com/Medemer-Amhari","indices":[252,275]}]	The #Ethiopian PM who is commuting atrocities, ethnic cleansing, and weaponizing rape and hunger is selling book on @amazon. If @amazon is serious about its corporate responsibility it prides about, it must take down @AbiyAhmedAli's book. @SWTigray https://t.co/M8XzzOVBpWâ€¦	2587.0	RT @11Lekatit: The #Ethiopian PM who is commuting atrocities, ethnic cleansing, and weaponizing rape and hunger is selling book on @amazon.â€¦	371.0	True	full
992172	992172	604f16812daac7003853b930	2021-03-15 08:10:36	[]	[]	Mon Mar 15 08:10:33 +0000 2021	[{"text":"COVID19","indices":[155,163]}]	[{"url":"https://t.co/0GveAakptv","expanded_url":"https://idps.univ-paris13.fr/PDF/2021/programme_webinar_NGOs_def.pdf","display_url":"idps.univ-paris13.fr/PDF/2021/progrâ€¦","indices":[205,228]}]	TODAY: Join the online conference 'NGOs/CSOs, migration management and border control' PROTECT researcher @Daniela_1975 speaks about NGOs, migration, and #COVID19 at 11.45ðŸ‘� Registration &amp; programme: https://t.co/0GveAakptv @uni_ct, @DspsUnict https://t.co/56LiRPquNc	893.0	RT @PROTECTproject2: TODAY: Join the online conference 'NGOs/CSOs, migration management and border control' PROTECT researcher @Daniela_19â€¦	5994.0	True	full
992173	992173	604f16812daac7003853b940	2021-03-15 08:10:36	[]	[]	Sun Mar 14 23:08:39 +0000 2021	[]	[{"url":"https://t.co/MtHztQlhVR","expanded_url":"https://www.cell.com/cell/pdf/S0092-8674(21)00298-1.pdf?_returnURL=https%3A%2F%2Flinkinghub.elsevier.com%2Fretrieve%2Fpii%2FS0092867421002981%3Fshowall%3Dtrue","display_url":"cell.com/cell/pdf/S0092â€¦","indices":[256,279]}]	(1) Neue Harvard Studie zeigt das Ausmass, in dem Mutationen wie B1351 SÃ¼dafrika und P1 Brasilien der AntikÃ¶rperbildung durch Impfung entkommen. Da noch weitere Varianten folgen ist das Covid Problem mit den bestehenden ImpfmÃ¶glichkeiten noch nicht gelÃ¶st https://t.co/MtHztQlhVR https://t.co/Lbrua5IsIQ	403581.0	RT @Karl_Lauterbach: (1) Neue Harvard Studie zeigt das Ausmass, in dem Mutationen wie B1351 SÃ¼dafrika und P1 Brasilien der AntikÃ¶rperbildunâ€¦	2.0	True	full
992174	992174	604f16812daac7003853b948	2021-03-15 08:10:36	[{"text":"BOE","indices":[24,28]},{"text":"COVID19","indices":[44,52]},{"text":"frontera","indices":[78,87]},{"text":"Portugal","indices":[111,120]},{"text":"Plan","indices":[147,152]},{"text":"EstadÃ­stico","indices":[153,165]}]	[{"url":"https://t.co/5lvtLl81Ro","expanded_url":"https://www.boe.es/boe/dias/2021/03/15/","display_url":"boe.es/boe/dias/2021/â€¦","indices":[230,253]}]		[]	[]			Hoy lunes, 15 de marzo, #BOE publica por la #COVID19 âœ…Prorroga controles en #frontera interior terrestre conâ€¦ https://t.co/NPx0E063M8	2730.0	True	full
992175	992175	604f16812daac7003853b94c	2021-03-15 08:10:36	[]	[]	Sun Mar 14 22:15:28 +0000 2021	[]	[{"url":"https://t.co/iL1NOk6mXv","expanded_url":"https://www.astrazeneca.com/media-centre/press-releases/2021/update-on-the-safety-of-covid-19-vaccine-astrazeneca.html","display_url":"astrazeneca.com/media-centre/pâ€¦","indices":[225,248]}]	Declaraciones de AstraZeneca y los casos de tromboembolismo. No se ha encontrado correlaciÃ³n entre vacunaciÃ³n y apariciÃ³n de trombos. Hay 37 casos entre la UniÃ³n Europea y Reino Unido de un total de 17 millones de vacunados. https://t.co/iL1NOk6mXv	33850.0	RT @Javier__CB: Declaraciones de AstraZeneca y los casos de tromboembolismo. No se ha encontrado correlaciÃ³n entre vacunaciÃ³n y apariciÃ³n dâ€¦	28.0	True	full
992176	992176	604f16812daac7003853b958	2021-03-15 08:10:36	[]	[]	Mon Mar 15 08:10:06 +0000 2021	[]	[{"url":"https://t.co/iQ5U7jrJlu","expanded_url":"http://dlvr.it/Rvf8YF","display_url":"dlvr.it/Rvf8YF","indices":[203,226]}]	France raises prospect of mandatory Covid-19 jabs for healthcare staff - Financial Times: Persuasion preferred but scientific adviser warns Senate it should discuss compulsion if uptake does not improve https://t.co/iQ5U7jrJlu https://t.co/l3p2QqdbXQ	20048.0	RT @Network_Easy: France raises prospect of mandatory Covid-19 jabs for healthcare staff - Financial Times: Persuasion preferred but scientâ€¦	1198.0	True	full
992177	992177	604f16812daac7003853b95e	2021-03-15 08:10:36	[]	[{"url":"https://t.co/DOY1UtEjsE","expanded_url":"https://head2head.napsleague.com/","display_url":"head2head.napsleague.com","indices":[218,241]}]		[]	[]			LATEST NapsLeagueH-2-H ENTRY: @d40tomo Commodore Barry (14:03) Stratford Shutupshirley (14:40) Taunton Moroder (14:â€¦ https://t.co/WQN90OFJ9A	3789.0	True	full
992178	992178	604f16812daac7003853b960	2021-03-15 08:10:36	[]	[]	Mon Mar 15 08:09:36 +0000 2021	[]	[{"url":"https://t.co/eQ1fDu5DLG","expanded_url":"http://naver.me/FrKvJWMI","display_url":"naver.me/FrKvJWMI","indices":[47,70]},{"url":"https://t.co/tcB57kgHoj","expanded_url":"http://naver.me/GJrvLD9b","display_url":"naver.me/GJrvLD9b","indices":[73,96]},{"url":"https://t.co/jDudFTBpjT","expanded_url":"http://naver.me/FpX1WUjT","display_url":"naver.me/FpX1WUjT","indices":[99,122]},{"url":"https…	Pls engage with 3PM articles if you haven't. 1 https://t.co/eQ1fDu5DLG 2 https://t.co/tcB57kgHoj 3 https://t.co/jDudFTBpjT 4 https://t.co/eKEGygvG1I 5 https://t.co/NpgPNTmqjN 3/15 3PM- 2,053 #28 3/5 articles ranked. #28, #29, #30 Very very low engagement. GIF Cr: taejoongifs https://t.co/pJlO3C4paS	8825.0	RT @naver_taehyung: Pls engage with 3PM articles if you haven't. 1 https://t.co/eQ1fDu5DLG 2 https://t.co/tcB57kgHoj 3 https://t.co/jDudFTBâ€¦	497.0	True	full
992179	992179	604f16822daac7003853b974	2021-03-15 08:10:36	[]	[]	Mon Mar 15 04:43:19 +0000 2021	[{"text":"GulfKanawut","indices":[125,137]},{"text":"PhiBalls","indices":[138,147]},{"text":"à¸¥à¸¹à¸�à¸šà¸­à¸¥à¸‚à¸­à¸‡à¸„à¸¸à¸“à¸šà¸´à¹Šà¸�à¸�à¸¥à¸±à¸Ÿ","indices":[148,169]},{"text":"à¸«à¸§à¸²à¸™à¹ƒà¸ˆà¸¡à¸´à¸§à¸�à¸¥à¸±à¸Ÿ","indices":[170,184]}]	[{"url":"https://t.co/xnhixlKz1h","expanded_url":"https://www.instagram.com/p/CMbF7WyFvKA/?igshid=kd4iq5go8uoi","display_url":"instagram.com/p/CMbF7WyFvKA/â€¦","indices":[100,123]}]	15.03.2021 IÍ“Ì½GÍ“Ì½ Í“Ì½UÍ“Ì½pÍ“Ì½dÍ“Ì½aÍ“Ì½tÍ“Ì½eÍ“Ì½:Í“Ì½ bwelldrink with @gulfkanawut ð�˜—ð�˜­ð�˜´, ð�˜­ð�˜ªð�˜¬ð�˜¦ ð�˜¢ð�˜¯ð�˜¥ ð�˜¤ð�˜°ð�˜®ð�˜®ð�˜¦ð�˜¯ð�˜µ ðŸ‘‡ðŸ�» ðŸ”—https://t.co/xnhixlKz1h #GulfKanawut #PhiBalls #à¸¥à¸¹à¸�à¸šà¸­à¸¥à¸‚à¸­à¸‡à¸„à¸¸à¸“à¸šà¸´à¹Šà¸�à¸�à¸¥à¸±à¸Ÿ #à¸«à¸§à¸²à¸™à¹ƒà¸ˆà¸¡à¸´à¸§à¸�à¸¥à¸±à¸Ÿ https://t.co/NHdZ8r9mIk	11291.0	RT @TrendforGulf: 15.03.2021 IÍ“Ì½GÍ“Ì½ Í“Ì½UÍ“Ì½pÍ“Ì½dÍ“Ì½aÍ“Ì½tÍ“Ì½eÍ“Ì½:Í“Ì½ bwelldrink with @gulfkanawut ð�˜—ð�˜­ð�˜´, ð�˜­ð�˜ªð�˜¬ð�˜¦ ð�˜¢ð�˜¯ð�˜¥ ð�˜¤ð�˜°ð�˜®ð�˜®ð�˜¦ð�˜¯ð�˜µ ðŸ‘‡ðŸ�» ðŸ”—https://t.co/xnhixlKzâ€¦	236.0	True	full
992180	992180	604f16822daac7003853b97a	2021-03-15 08:10:36	[]	[]	Mon Mar 15 06:18:09 +0000 2021	[{"text":"Myanmar","indices":[58,66]},{"text":"Myanmar","indices":[235,243]}]	[{"url":"https://t.co/QZ6NAIl8jP","expanded_url":"https://www.fortifyrights.org/mya-inv-2021-03-15/","display_url":"fortifyrights.org/mya-inv-2021-0â€¦","indices":[257,280]}]	The UN Security Council is broken. Since it called on the #Myanmar military â€œto exercise utmost restraint,â€� the junta murdered scores. The UN General Assembly, where China has no veto power, should hold an Emergency Special Session on #Myanmar w/out delay. https://t.co/QZ6NAIl8jP	61234.0	RT @matthewfsmith: The UN Security Council is broken. Since it called on the #Myanmar military â€œto exercise utmost restraint,â€� the junta muâ€¦	78.0	True	full
992181	992181	604f16822daac7003853b97c	2021-03-15 08:10:36	[]	[]	Mon Mar 15 06:59:51 +0000 2021	[]	[{"url":"https://t.co/g89hfcsk1j","expanded_url":"https://www.wionews.com/india-news/first-indian-woman-president-of-oxford-student-union-resigns-over-offensive-posts-370039","display_url":"wionews.com/india-news/firâ€¦","indices":[217,240]}]	Indian-origin Rashmi Samant was the first Indian woman to be elected as the President of the Oxford University Students Union. However, her achievement was short-lived as she was forced to resign within a few days. https://t.co/g89hfcsk1j	143871.0	RT @amritabhinder: Indian-origin Rashmi Samant was the first Indian woman to be elected as the President of the Oxford University Studentsâ€¦	11.0	True	full
992182	992182	604f16822daac7003853b980	2021-03-15 08:10:36	[]	[]	Mon Mar 15 07:42:00 +0000 2021	[{"text":"UpdateDeutschland","indices":[247,265]}]	[{"url":"https://t.co/06QsPLiv4Q","expanded_url":"http://updatedeutschland.org","display_url":"updatedeutschland.org","indices":[223,246]}]	ðŸ†™ Wie sieht die Zukunft nach Corona aus? ZurÃ¼ck in die alte NormalitÃ¤t oder nach vorne in die Zukunft? Deutschland braucht ein Update! 19.-21.03.2021: Beim 48h-Sprint matchen wir Herausforderungen mit Ideen hin zur LÃ¶sung â�©https://t.co/06QsPLiv4Q #UpdateDeutschland @DE_Update https://t.co/bhCZ22Xm91	15759.0	RT @WirVsVirus: ðŸ†™ Wie sieht die Zukunft nach Corona aus? ZurÃ¼ck in die alte NormalitÃ¤t oder nach vorne in die Zukunft? Deutschland brauchtâ€¦	86.0	True	full
992183	992183	604f16822daac7003853b98a	2021-03-15 08:10:36	[]	[]	Mon Mar 15 07:44:00 +0000 2021	[{"text":"hydrogen","indices":[29,38]},{"text":"heavyduty","indices":[42,52]}]	[{"url":"https://t.co/pDt4UZ9Jmx","expanded_url":"https://omnicomgroup.webex.com/mw3300/mywebex/default.do?nomenu=true&siteurl=omnicomgroup&service=6&rnd=0.11904663260224113&main_url=https%3A%2F%2Fomnicomgroup.webex.com%2Fec3300%2Feventcenter%2Fevent%2FeventAction.do%3FtheAction%3Ddetail%26%26%26EMK%3D4832534b0000000421636b57cb8e3d1d48ffbdef58d9cbd8a498be027f065ada1a7cf1553a41a3cd%26siteurl%3Domn…	ðŸ“¢Join us for a discussion on #hydrogen in #heavyduty with insights from the great speakers! ðŸ—“ï¸�Already next week on 23th March at 15.00pm Register hereðŸ‘‰https://t.co/pDt4UZ9Jmx @IsmailErtug https://t.co/V4DbYqYr0Y	1693.0	RT @eu_hmg: ðŸ“¢Join us for a discussion on #hydrogen in #heavyduty with insights from the great speakers! ðŸ—“ï¸�Already next week on 23th March aâ€¦	5486.0	True	full
992184	992184	604f16822daac7003853b996	2021-03-15 08:10:37	[]	[]	Mon Mar 15 07:34:31 +0000 2021	[]	[{"url":"https://t.co/gGTJfKJ6TT","expanded_url":"https://www.smh.com.au/politics/federal/right-on-our-doorstep-australia-to-send-medical-team-to-png-as-it-battles-covid-19-outbreak-20210315-p57aqf.html","display_url":"smh.com.au/politics/federâ€¦","indices":[249,272]}]	Exclusive: Australia will send a medical team to PNG to help with the worsening coronavirus outbreak. The National Security Committee of Cabinet is also meeting at the moment and discussing broader measures such as fast-tracking the vaccine rollout https://t.co/gGTJfKJ6TT	5865.0	RT @Gallo_Ways: Exclusive: Australia will send a medical team to PNG to help with the worsening coronavirus outbreak. The National Securityâ€¦	260.0	True	full
992185	992185	604f16822daac7003853b99a	2021-03-15 08:10:37	[]	[]	Mon Mar 15 06:12:34 +0000 2021	[{"text":"Myanmar","indices":[136,144]},{"text":"WhatsHappeningInMyanmar","indices":[231,255]}]	[{"url":"https://t.co/CZG0jsq1CS","expanded_url":"https://www.fortifyrights.org/mya-inv-2021-03-15/","display_url":"fortifyrights.org/mya-inv-2021-0â€¦","indices":[256,279]}]	U.N. member states should hold an Emergency Special Session at the U.N. General Assembly to demand collective action in response to the #Myanmar militaryâ€™s widespread and systematic attack on protesters, said @FortifyRights today. #WhatsHappeningInMyanmar https://t.co/CZG0jsq1CS	31252.0	RT @FortifyRights: U.N. member states should hold an Emergency Special Session at the U.N. General Assembly to demand collective action inâ€¦	170.0	True	full
992186	992186	604f16822daac7003853b9b0	2021-03-15 08:10:37	[]	[]	Mon Mar 15 07:53:32 +0000 2021	[]	[{"url":"https://t.co/t2wcZBGUKd","expanded_url":"https://indianexpress.com/article/india/no-one-was-ready-to-listen-to-me-udupi-22-yr-old-forced-to-quit-as-oxford-students-union-president-7224598/","display_url":"indianexpress.com/article/india/â€¦","indices":[173,196]}]	â€œI believe my posts were not malicious or racistâ€� Sheâ€™s right. Actually no Indian is racist. Oxford must apologise and â�¦@DrSJaishankarâ�© must move for sanctions forthwith. https://t.co/t2wcZBGUKd	31542.0	RT @Aakar__Patel: â€œI believe my posts were not malicious or racistâ€� Sheâ€™s right. Actually no Indian is racist. Oxford must apologise and â�¦â€¦	46.0	True	full
992187	992187	604f16832daac7003853b9d0	2021-03-15 08:10:37	[]	[]	Mon Mar 15 06:36:25 +0000 2021	[{"text":"LongCovid","indices":[88,98]},{"text":"COVID19","indices":[174,182]}]	[{"url":"https://t.co/tGFhTyvpjx","expanded_url":"https://www.medrxiv.org/content/10.1101/2021.03.11.21253225v3","display_url":"medrxiv.org/content/10.110â€¦","indices":[255,278]}]	Vaccination w/ mRNA or adenoviral vector vaccine was not associated with a worsening of #LongCovid symptoms, quality of life, or mental wellbeing. Individuals with prolonged #COVID19 symptoms should receive vaccinations as suggested by national guidance. https://t.co/tGFhTyvpjx	1033.0	RT @LongCovidCH: Vaccination w/ mRNA or adenoviral vector vaccine was not associated with a worsening of #LongCovid symptoms, quality of liâ€¦	97.0	True	full
992188	992188	604f16832daac7003853b9d2	2021-03-15 08:10:37	[]	[]	Mon Mar 15 07:56:00 +0000 2021	[]	[{"url":"https://t.co/omuyD4VIzs","expanded_url":"http://so.arte/Enfermes","display_url":"so.arte/Enfermes","indices":[132,155]}]	Pour les rÃ©sidents des EHPAD, les contraintes liÃ©es Ã la crise sanitaire du COVID 19 rendent le quotidien toujours plus anxiogÃ¨ne â¤µ https://t.co/omuyD4VIzs https://t.co/2AHFEedjJH	1293974.0	RT @ARTEfr: Pour les rÃ©sidents des EHPAD, les contraintes liÃ©es Ã la crise sanitaire du COVID 19 rendent le quotidien toujours plus anxiogÃ¨â€¦	719.0	True	full
992189	992189	604f16832daac7003853b9d4	2021-03-15 08:10:37	[]	[]	Sat Feb 27 14:35:11 +0000 2021	[{"text":"KYFI","indices":[181,186]},{"text":"Airdrop","indices":[187,195]},{"text":"Bitcoin","indices":[196,204]}]	[{"url":"https://t.co/6d25SUhP9k","expanded_url":"http://t.me/KYFI_Airdrop_bot","display_url":"t.me/KYFI_Airdrop_bâ€¦","indices":[156,179]}]	KYFI Airdrop â­�ï¸� 1 KYFI = 300 USD ðŸ”¸ For Completing the tasks - Get 0.1 KYFI ($30) ðŸ‘« For Each Valid Refer - Get 0.05 KYFI ($15) Start Bot For Join Airdrop: https://t.co/6d25SUhP9k #KYFI #Airdrop #Bitcoin https://t.co/Zzfj6lUS4W	27995.0	RT @Money_earn_Fi: KYFI Airdrop â­�ï¸� 1 KYFI = 300 USD ðŸ”¸ For Completing the tasks - Get 0.1 KYFI ($30) ðŸ‘« For Each Valid Refer - Get 0.05 KYFIâ€¦	11.0	True	full
992190	992190	604f16832daac7003853b9e2	2021-03-15 08:10:37	[{"text":"Grammys","indices":[19,27]}]	[{"url":"https://t.co/SRt6ahj3cS","expanded_url":"https://www.nbcbayarea.com/entertainment/entertainment-news/grammys-honors-lives-of-little-richard-kenny-rogers-and-more-in-stirring-tribute/2492471/?_osource=SocialFlowFB_BAYBrand&fbclid=IwAR1yB2qK-qKIFx2Lpqp8jD3fV5T7MJ496v21RQC7ICmBUVYM-a7usJYXVlk","display_url":"nbcbayarea.com/entertainment/â€¦","indices":[129,152]}]		[]	[]			ICYMI: This yearâ€™s #Grammys In Memoriam featured an especially long list of music stars after a year of the coronavâ€¦ https://t.co/Dw8x73PjxH	4130.0	True	full
992191	992191	604f16832daac7003853b9e4	2021-03-15 08:10:37	[{"text":"BRESIL","indices":[0,7]},{"text":"morts","indices":[32,38]},{"text":"Covid19","indices":[45,53]},{"text":"hors","indices":[88,93]},{"text":"rÃ©animation","indices":[100,112]}]	[{"url":"https://t.co/jC1Drp9VsL","expanded_url":"https://www1.folha.uol.com.br/equilibrioesaude/2021/03/ao-menos-72-mil-pessoas-internadas-morreram-por-covid-19-fora-de-um-leito-de-uti.shtml","display_url":"www1.folha.uol.com.br/equilibrioesauâ€¦","indices":[191,214]}]		[]	[]			#BRESIL 72.264 BrÃ©siliens sont #morts de la #Covid19 dans une unitÃ© hospitaliÃ¨re, mais #hors de la #rÃ©animation (Uâ€¦ https://t.co/uBhX83yF9q	1772.0	True	full
992192	992192	604f16832daac7003853b9f0	2021-03-15 08:10:38	[{"text":"visa","indices":[41,46]}]	[{"url":"https://t.co/lS6aDzKoCb","expanded_url":"https://news.cgtn.com/news/2021-03-15/China-streamlines-visas-for-domestic-COVID-19-vaccine-recipients-in-HK-YE0wg6UYYE/index.html","display_url":"news.cgtn.com/news/2021-03-1â€¦","indices":[102,125]}]		[]	[]			Chinese authority in HKSAR issues easier #visa policy for foreigners inoculated with Chinese vaccineâ€¦ https://t.co/VssYRt2KC2	44058.0	True	full
992193	992193	604f16832daac7003853b9f4	2021-03-15 08:10:38	[]	[]	Mon Mar 15 08:06:31 +0000 2021	[{"text":"zad","indices":[204,208]},{"text":"arlon","indices":[209,215]},{"text":"belgique","indices":[216,225]}]	[{"url":"https://t.co/rqlT1RVYPt","expanded_url":"https://www.sudinfo.be/id381114/article/2021-03-15/la-zad-darlon-ete-evacuee-sans-faire-de-blesses-neuf-personnes-arretees","display_url":"sudinfo.be/id381114/articâ€¦","indices":[226,249]}]	â�—ZAD d'Arlon Ã©vacuÃ©e ce matin, 9 arrestationsâ�— Depuis 1 an et demi, les militant.e.s occupaient lâ€™ancienne sabliÃ¨re de Schoppach en Belgique. Iels s'opposaient Ã la construction d'une zone industrielle. #zad #arlon #belgique https://t.co/rqlT1RVYPt	1119.0	RT @malikabarbot: â�—ZAD d'Arlon Ã©vacuÃ©e ce matin, 9 arrestationsâ�— Depuis 1 an et demi, les militant.e.s occupaient lâ€™ancienne sabliÃ¨re de Sâ€¦	1592.0	True	full
992194	992194	604f16832daac7003853ba04	2021-03-15 08:10:38	[]	[]	Mon Mar 15 07:10:25 +0000 2021	[]	[{"url":"https://t.co/hIQxlu3OEk","expanded_url":"https://www.elconfidencial.com/cultura/2021-03-15/cultura-convirtio-en-progre-ejemplo-anagrama_2989500/?utm_source=newsletter&utm_medium=email&utm_campaign=news_ec&utm_content=textlink&utm_term=2","display_url":"elconfidencial.com/cultura/2021-0â€¦","indices":[249,272]}]	"...si un simple tuit o declaraciÃ³n pÃºblica puede arruinar la vida profesional de un cantante o de un presentador de televisiÃ³n, Â¿cÃ³mo va a dedicar una editorial colecciones enteras a pensamientos o relatos incorrectos o abiertamente provocadores?" https://t.co/hIQxlu3OEk	15229.0	RT @JuanAGAmado: "...si un simple tuit o declaraciÃ³n pÃºblica puede arruinar la vida profesional de un cantante o de un presentador de televâ€¦	1019.0	True	full
992195	992195	604f16832daac7003853ba1c	2021-03-15 08:10:38	[]	[]	Mon Mar 15 04:24:18 +0000 2021	[{"text":"COVID19Aus","indices":[224,235]},{"text":"MedTwitter","indices":[236,247]}]	[{"url":"https://t.co/sM0SMviQNl","expanded_url":"https://bit.ly/3eDf30x","display_url":"bit.ly/3eDf30x","indices":[200,223]}]	Herd immunity is not the aim of this vaccination program. What weâ€™re aiming for is to stop people getting really, really sick, to stop people ending up in hospital and to stop people dying from COVID https://t.co/sM0SMviQNl #COVID19Aus #MedTwitter	29226.0	RT @ama_media: Herd immunity is not the aim of this vaccination program. What weâ€™re aiming for is to stop people getting really, really sicâ€¦	846.0	True	full
992196	992196	604f16842daac7003853ba2e	2021-03-15 08:10:38	[]	[]	Mon Mar 15 07:30:00 +0000 2021	[]	[{"url":"https://t.co/7TUz4QNs7y","expanded_url":"https://www.sowetanlive.co.za/news/south-africa/2021-03-15-eff-move-to-curb-police-use-of-weapons-at-protests/","display_url":"sowetanlive.co.za/news/south-afrâ€¦","indices":[164,187]}]	The EFF is planning to go to the Constitutional Court to declare the use of rubber bullets and stun grenades during protests a violation of human rights. @penwelld https://t.co/7TUz4QNs7y	987400.0	RT @SowetanLIVE: The EFF is planning to go to the Constitutional Court to declare the use of rubber bullets and stun grenades during protesâ€¦	3877.0	True	full
992197	992197	604f16842daac7003853ba3a	2021-03-15 08:10:38	[]	[]	Sun Mar 14 12:09:52 +0000 2021	[]	[{"url":"https://t.co/BwQd4WmgE3","expanded_url":"https://www.mediaite.com/tv/newt-gingrich-tells-fox-business-maria-bartiromo-that-he-was-suspended-from-twitter-for-tweet-about-illegal-immigrants-and-covid/","display_url":"mediaite.com/tv/newt-gingriâ€¦","indices":[252,275]}]	Twitter is becoming more aggressive in its censorship. The company locked Newt Gingrich out of his 2.2m-follower account for 'hateful conduct' unless he deleted the tweet seen below. After a week, Gingrich deleted it, sent (futile) protest to Twitter. https://t.co/BwQd4WmgE3 https://t.co/oBgInjaprS	419200.0	RT @ByronYork: Twitter is becoming more aggressive in its censorship. The company locked Newt Gingrich out of his 2.2m-follower account forâ€¦	101.0	True	full
992198	992198	604f16842daac7003853ba40	2021-03-15 08:10:38	[]	[]	Sun Mar 14 23:23:38 +0000 2021	[]	[{"url":"https://t.co/FcncKLCtcn","expanded_url":"https://www.fdesouche.com/2021/03/15/mila-tweete-un-dessin-de-maternelle-representant-un-pain-au-chocolat-bombardee-dinsultes-elle-repond-et-se-fait-bannir-pour-harcelement/","display_url":"fdesouche.com/2021/03/15/milâ€¦","indices":[142,165]}]	Mila tweete un dessin de maternelle reprÃ©sentant un pain au chocolat. BombardÃ©e d'insultes elle rÃ©pond et se fait bannir pour "harcÃ¨lement" - https://t.co/FcncKLCtcn https://t.co/Tbg2Ds9nlp	86845.0	RT @F_Desouche: Mila tweete un dessin de maternelle reprÃ©sentant un pain au chocolat. BombardÃ©e d'insultes elle rÃ©pond et se fait bannir poâ€¦	249.0	True	full
992199	992199	604f16842daac7003853ba42	2021-03-15 08:10:38	[]	[]	Mon Mar 15 08:08:48 +0000 2021	[]	[{"url":"https://t.co/7W5Lfl3B8F","expanded_url":"https://newsinfo.inquirer.net/1407187/covid-19-positive-roque-is-ultimate-example-of-pasaway-says-zarate?utm_medium=Social&utm_source=Twitter#Echobox=1615794856","display_url":"newsinfo.inquirer.net/1407187/covid-â€¦","indices":[150,173]}]	â€œHow pasaway can you get, especially for a government official lecturing ordinary people to follow health protocols?" Zarate quipped. | @NAMercadoINQ https://t.co/7W5Lfl3B8F	3228780.0	RT @inquirerdotnet: â€œHow pasaway can you get, especially for a government official lecturing ordinary people to follow health protocols?" Zâ€¦	1421.0	True	full
992200	992200	604f16842daac7003853ba4c	2021-03-15 08:10:39	[]	[]	Sun Mar 14 22:25:24 +0000 2021	[{"text":"ReconstruccionArgentina","indices":[171,195]}]	[{"url":"https://t.co/00VmnaDawa","expanded_url":"https://www.argentina.gob.ar/noticias/salud-enviara-refuerzo-estrategico-de-vacunas-contra-covid-19-las-localidades-de-la-comarca","display_url":"argentina.gob.ar/noticias/saludâ€¦","indices":[146,169]}]	El @msalnacion enviarÃ¡ un refuerzo estratÃ©gico de vacunas contra COVID-19 a localidades de la Comarca Andina afectadas por los incendios + info: https://t.co/00VmnaDawa #ReconstruccionArgentina https://t.co/dSZv7cazG3	531844.0	RT @msalnacion: El @msalnacion enviarÃ¡ un refuerzo estratÃ©gico de vacunas contra COVID-19 a localidades de la Comarca Andina afectadas porâ€¦	24.0	True	full
992201	992201	604f16842daac7003853ba5c	2021-03-15 08:10:39	[]	[]	Mon Mar 15 00:33:52 +0000 2021	[]	[{"url":"https://t.co/T97mkyd3h9","expanded_url":"https://m.facebook.com/story.php?story_fbid=3080816395482156&id=1402437823320030","display_url":"m.facebook.com/story.php?storâ€¦","indices":[230,253]}]	Nos enfrentamos a la variante del Covid-19, proveniente de Brasil. No permitas que un descuido te quite la vida. El MÃ©todo 7+7 es clave para mantener el control y la prevenciÃ³n del virus, sin embargo, CUIDARTE es la mejor opciÃ³n. https://t.co/T97mkyd3h9	3879822.0	RT @NicolasMaduro: Nos enfrentamos a la variante del Covid-19, proveniente de Brasil. No permitas que un descuido te quite la vida. El MÃ©toâ€¦	4658.0	True	full
992202	992202	604f16842daac7003853ba62	2021-03-15 08:10:39	[]	[]	Sun Mar 14 21:02:34 +0000 2021	[{"text":"immunitÃ©","indices":[5,14]},{"text":"cellules","indices":[133,142]},{"text":"vaccination","indices":[190,202]}]	[{"url":"https://t.co/qyVU4PemWb","expanded_url":"https://twitter.com/momotchiii/status/1292919294892834816?s=20","display_url":"twitter.com/momotchiii/staâ€¦","indices":[230,253]}]	Si l'#immunitÃ© croisÃ©e au virus SARS-Cov-2 vous intÃ©resse, fil ci-dessous. Plusieurs patients qui n'ont jamais eu le Covid ont leur #cellules T qui rÃ©agissent au virus! Quelle nÃ©cessitÃ© de #vaccination pour ces individus alors? https://t.co/qyVU4PemWb https://t.co/aAh4GxfjzY	14838.0	RT @momotchiii: Si l'#immunitÃ© croisÃ©e au virus SARS-Cov-2 vous intÃ©resse, fil ci-dessous. Plusieurs patients qui n'ont jamais eu le Covidâ€¦	69.0	True	full
992203	992203	604f16842daac7003853ba64	2021-03-15 08:10:39	[]	[{"url":"https://t.co/6IB3Itjmh4","expanded_url":"https://www.cbsnews.com/news/leana-wen-planned-parenthood-president-removed-from-position-today-live-updates-2019-07-16/","display_url":"cbsnews.com/news/leana-wenâ€¦","indices":[214,237]}]		[]	[]			@BusyDrT The Planned Parenthood board removed Dr. Leana Wen from its presidency after a year on the job. Her ethicâ€¦ https://t.co/umdyM1IAbv	181.0	True	full
992204	992204	604f16842daac7003853ba78	2021-03-15 08:10:39	[]	[]	Mon Mar 15 01:25:13 +0000 2021	[]	[{"url":"https://t.co/3E0xSJDFbq","expanded_url":"https://lockdownsceptics.org/2021/03/15/no-boris-you-didnt-lock-down-too-late/","display_url":"lockdownsceptics.org/2021/03/15/no-â€¦","indices":[198,221]}]	Infections were falling in the week before March 23rd 2020, and no-lockdown Sweden fared better than the UK. So how can lockdown have come too late? Should have stuck with the original plan, Boris. https://t.co/3E0xSJDFbq	154643.0	RT @toadmeister: Infections were falling in the week before March 23rd 2020, and no-lockdown Sweden fared better than the UK. So how can loâ€¦	171.0	True	full
992205	992205	604f16842daac7003853ba76	2021-03-15 08:10:39	[{"text":"Ø±Ø§Ø¯ÙŠÙˆ_Ù†ÙˆØ§","indices":[163,173]}]	[{"url":"https://t.co/sPUXctX5p6","expanded_url":"https://www.radionawa.com/all-detail.aspx?jimare=23899","display_url":"radionawa.com/all-detail.aspâ€¦","indices":[176,199]}]		[]	[]			Ø¹Ù„Ù‚Øª ÙˆØ²Ø§Ø±Ø© Ø§Ù„ØµØ­Ø© Ø§Ù„Ø¹Ø±Ø§Ù‚ÙŠØ© Ø¹Ù„Ù‰ ØªØ¹Ø±Ø¶ Ø¯ÙˆÙ„ Ø£ÙˆØ±ÙˆØ¨ÙŠØ© Ù„Ù…ÙˆØ¬Ø© Ø«Ø§Ù„Ø«Ø© Ù…Ù† Ù�ÙŠØ±ÙˆØ³ ÙƒÙˆØ±ÙˆÙ†Ø§ØŒ Ø¹Ù„Ù‰ Ø§Ù„Ø±ØºÙ… Ù…Ù† Ø­Ù…Ù„Ø§Øª Ø§Ù„ØªØ·Ø¹ÙŠÙ… Ø§Ù„ØªÙŠ Ø£Ù†Ø·Ù„Ù‚Øªâ€¦ https://t.co/ha4i7soyyW	402.0	True	full
992206	992206	604f16842daac7003853ba82	2021-03-15 08:10:39	[]	[]	Mon Mar 15 08:08:44 +0000 2021	[]	[{"url":"https://t.co/qfJcuIOLcy","expanded_url":"https://www.youtube.com/channel/UC2ZF-thYe_M95SVuvx-rTVg","display_url":"youtube.com/channel/UC2ZF-â€¦","indices":[241,264]}]	Hoy impartirÃ© la conferencia titulada: "Un repaso a la actualidad de la pandemia: Â¿Hay luz al final del tÃºnel?". La charla es a las 17:30h. en la Casa de Cultura Ignacio Aldecoa de Vitoria-Gasteiz. PodÃ©is seguirla tambiÃ©n a travÃ©s del link: https://t.co/qfJcuIOLcy Â¡Os espero!	46447.0	RT @gorka_orive: Hoy impartirÃ© la conferencia titulada: "Un repaso a la actualidad de la pandemia: Â¿Hay luz al final del tÃºnel?". La charlaâ€¦	333.0	True	full
992207	992207	604f16852daac7003853ba98	2021-03-15 08:10:40	[]	[{"url":"https://t.co/SaIFVMKsYp","expanded_url":"https://radiothek.orf.at/oe1/20210315/631107/1615792846420","display_url":"radiothek.orf.at/oe1/20210315/6â€¦","indices":[140,163]}]		[]	[]			Gautier de Coincy - Efforcier m'estuet ma voiz - fÃ¼r Instrumentalensemble (Harfenconsort) | Er heiÃŸt Waldemarâ€¦, 15.â€¦ https://t.co/eOgXtnhcCM	451.0	True	full
992208	992208	604f16852daac7003853baa2	2021-03-15 08:10:40	[]	[]	Sat Mar 06 16:09:05 +0000 2021	[{"text":"COVID19","indices":[267,275]}]	[{"url":"https://t.co/0Fupw9JInP","expanded_url":"https://bit.ly/3sYLQkr","display_url":"bit.ly/3sYLQkr","indices":[243,266]}]	In this open letter I am appealing to the @WHO and all stakeholders involved, no matter their conviction, to immediately declare such action as THE SINGLE MOST IMPORTANT PUBLIC HEALTH EMERGENCY OF INTERNATIONAL CONCERN. Please read and share: https://t.co/0Fupw9JInP #COVID19 https://t.co/I24mSjpVKM	11053.0	RT @GVDBossche: In this open letter I am appealing to the @WHO and all stakeholders involved, no matter their conviction, to immediately deâ€¦	1492.0	True	full
992209	992209	604f16852daac7003853baae	2021-03-15 08:10:40	[]	[]	Fri Feb 12 14:15:38 +0000 2021	[]	[{"url":"https://t.co/zpa7DTWJno","expanded_url":"http://indifest.org","display_url":"indifest.org","indices":[109,132]},{"url":"https://t.co/6GVeasWZ3a","expanded_url":"https://rb.gy/ohydtu","display_url":"rb.gy/ohydtu","indices":[164,187]}]	Â¡Participa en el @CineIndifest! Tienes hasta el 15 de marzo para enviar tu producciÃ³n. Conoce el festival en https://t.co/zpa7DTWJno y descarga la convocatoria acÃ¡ https://t.co/6GVeasWZ3a. https://t.co/J03Lf9m92I	244.0	RT @sensesnetworkmx: Â¡Participa en el @CineIndifest! Tienes hasta el 15 de marzo para enviar tu producciÃ³n. Conoce el festival en https://tâ€¦	1324.0	True	full
992210	992210	604f16852daac7003853bab0	2021-03-15 08:10:40	[]	[]	Sun Mar 14 03:04:31 +0000 2021	[{"text":"indiedev","indices":[251,260]},{"text":"gamedev","indices":[261,269]},{"text":"atari","indices":[270,276]}]	[{"url":"https://t.co/nag2TiSD3g","expanded_url":"http://aeriform.itch.io/beast","display_url":"aeriform.itch.io/beast","indices":[226,249]}]	Beast is my first Atari 2600 (only second solo) game. It was written in 6502 for a standard 4K ROM and managed to squeeze in 4 massive non-linear areas, 15+ enemy types, key items, objects and sound. I am *very* proud of it. https://t.co/nag2TiSD3g #indiedev #gamedev #atari https://t.co/wihkm6BpIf	2306.0	RT @aeriflame: Beast is my first Atari 2600 (only second solo) game. It was written in 6502 for a standard 4K ROM and managed to squeeze inâ€¦	772.0	True	full
992211	992211	604f16852daac7003853bab2	2021-03-15 08:10:40	[]	[]	Sun Mar 14 23:49:37 +0000 2021	[]	[{"url":"https://t.co/EO6XUTDbaM","expanded_url":"https://www.washingtonpost.com/politics/biden-liberal-agenda/2021/03/13/0cd19510-8285-11eb-ac37-4383f7709abe_story.html#click=https://t.co/JvjmoQsDXg","display_url":"washingtonpost.com/politics/bidenâ€¦","indices":[232,255]}]	This WaPo article about the â€œpolitical risksâ€� of Bidenâ€™s policy agenda, sights policies supported by: â€¢ 67% of voters (15$) â€¢ 69% of voters (immigration) â€¢ 90% of voters (guns) â€¢ 74% of voters (voting) â€¢ 60 of voters (clean energy) https://t.co/EO6XUTDbaM https://t.co/9Ld0Obmo9M	10426.0	RT @CoreyCiorciari: This WaPo article about the â€œpolitical risksâ€� of Bidenâ€™s policy agenda, sights policies supported by: â€¢ 67% of voters (â€¦	174.0	True	full
992212	992212	604f16852daac7003853bad8	2021-03-15 08:10:40	[]	[]	Sun Feb 14 03:43:35 +0000 2021	[{"text":"MCITOT","indices":[44,51]},{"text":"UFC258","indices":[52,59]},{"text":"43Traitors","indices":[60,71]},{"text":"MostRequestedLive","indices":[72,90]},{"text":"MaskedSingerUK","indices":[91,106]},{"text":"ATINPusuanForEveryone","indices":[107,129]},{"text":"Ù…Ù‚Ø§Ø·Ø¹Ù‡_Ø§Ù„Ù…Ù†ØªØ¬Ø§Øª_Ø§Ù„Ù�Ø±Ù†Ø³ÙŠÙ‡110","indices":[130,158]}]	[{"url":"https://t.co/k5Z266kK2S","expanded_url":"https://islamhouse.com/en/articles/35077","display_url":"islamhouse.com/en/articles/35â€¦","indices":[20,43]}]	The Month of Rajab https://t.co/k5Z266kK2S #MCITOT #UFC258 #43Traitors #MostRequestedLive #MaskedSingerUK #ATINPusuanForEveryone #Ù…Ù‚Ø§Ø·Ø¹Ù‡_Ø§Ù„Ù…Ù†ØªØ¬Ø§Øª_Ø§Ù„Ù�Ø±Ù†Ø³ÙŠÙ‡110	2165.0	RT @Preacher094: The Month of Rajab https://t.co/k5Z266kK2S #MCITOT #UFC258 #43Traitors #MostRequestedLive #MaskedSingerUK #ATINPusuanForEâ€¦	104216.0	True	full
992213	992213	604f16852daac7003853badc	2021-03-15 08:10:40	[]	[]	Mon Mar 15 07:41:19 +0000 2021	[{"text":"novela","indices":[7,14]},{"text":"pandemia","indices":[113,122]},{"text":"confinamiento","indices":[128,142]},{"text":"PLAS2020","indices":[219,228]},{"text":"Kindle","indices":[229,236]},{"text":"RecomiendoLeer","indices":[237,252]}]	[{"url":"https://t.co/rhnXeHgI7d","expanded_url":"http://amzn.to/3dEzy9y","display_url":"amzn.to/3dEzy9y","indices":[194,217]}]	âœ…Nueva #novela de @pilarescritoraðŸ“š ðŸ‘‰ HÃ‰ROES BLANCOS ðŸ‘ˆ Covid-19: El virus que parÃ³ el mundo Una novela sobre la #pandemia y el #confinamiento. Basada en hechos reales. Â¿Te atreves a leerla? ðŸ‘‰https://t.co/rhnXeHgI7d #PLAS2020 #Kindle #RecomiendoLeer https://t.co/iVo07ANomM	1045.0	RT @torres_escritor: âœ…Nueva #novela de @pilarescritoraðŸ“š ðŸ‘‰ HÃ‰ROES BLANCOS ðŸ‘ˆ Covid-19: El virus que parÃ³ el mundo Una novela sobre la #pandâ€¦	1162.0	True	full
992214	992214	604f16852daac7003853bae4	2021-03-15 08:10:40	[{"text":"HIV","indices":[12,16]},{"text":"Coronavirus","indices":[36,48]},{"text":"MondayMotivation","indices":[220,237]},{"text":"LivingWellWithHIV","indices":[238,256]}]	[{"url":"https://t.co/iXbfqKyLM0","expanded_url":"https://www.plushealth.org.uk/ai.php?card=txky6ava","display_url":"plushealth.org.uk/ai.php?card=txâ€¦","indices":[257,280]}]		[]	[]			Living with #HIV? Have you had your #Coronavirus jab yet? If you've not been invited we suggest you call your GP.â€¦ https://t.co/SRtfxju5MA	893.0	True	full
992215	992215	604f16862daac7003853baf6	2021-03-15 08:10:40	[]	[]	Mon Mar 15 06:00:00 +0000 2021	[]	[{"url":"https://t.co/ij7vue0qPf","expanded_url":"https://www.facebook.com/media/set/?vanity=SodaStereoMexicoOficial&set=a.680903578717757","display_url":"facebook.com/media/set/?vanâ€¦","indices":[176,199]}]	Gustavo @cerati &amp; @jaguaresmex. Gira Siempre Es Hoy &amp; El Primer Instinto. Gimnasio Universitario de la UACJ. Ciudad JuÃ¡rez, Chihuahua. 15 de Marzo de 2003. MÃ¡s fotos: https://t.co/ij7vue0qPf CrÃ©ditos: Soda Stereo MX; Jaguares MÃ©x; Richy GonzÃ¡lez. @SaulHernandezE @AlfonsoAndre https://t.co/fJnVIgyjg7	6404.0	RT @SodaStereo_Mx: Gustavo @cerati &amp; @jaguaresmex. Gira Siempre Es Hoy &amp; El Primer Instinto. Gimnasio Universitario de la UACJ. Ciudad JuÃ¡râ€¦	56.0	True	full
992216	992216	604f16862daac7003853baf8	2021-03-15 08:10:40	[]	[{"url":"https://t.co/RsjhbCDZ5n","expanded_url":"https://www.thelancet.com/journals/lancet/article/PIIS0140-6736(21)00432-3/fulltext","display_url":"thelancet.com/journals/lanceâ€¦","indices":[157,180]}]		[]	[]			@teddyboylocsin that's not the only vaccine that has been peer reviewed. time to update your info. here's astra fiâ€¦ https://t.co/talTveoaYX	38.0	True	full
992217	992217	604f16862daac7003853bafc	2021-03-15 08:10:40	[]	[]	Mon Mar 15 07:48:10 +0000 2021	[{"text":"PENTAGON","indices":[0,9]},{"text":"íŽœíƒ€ê³¤","indices":[10,14]},{"text":"LOVE_or_TAKE","indices":[80,93]},{"text":"DO_or_NOT","indices":[94,104]},{"text":"PTG_COMEBACK","indices":[106,119]},{"text":"íŽœíƒ€ê³¤_ì»´ë°±","indices":[120,127]}]	[{"url":"https://t.co/E4CD76pLBm","expanded_url":"http://naver.me/FJHF0YZm","display_url":"naver.me/FJHF0YZm","indices":[29,52]},{"url":"https://t.co/YWIY0mdbc6","expanded_url":"https://mnc.asiae.co.kr/view.htm?idxno=2021031516392078668","display_url":"mnc.asiae.co.kr/view.htm?idxnoâ€¦","indices":[55,78]}]	#PENTAGON #íŽœíƒ€ê³¤ @CUBE_PTG ðŸ”— https://t.co/E4CD76pLBm ðŸ”— https://t.co/YWIY0mdbc6 #LOVE_or_TAKE #DO_or_NOT #PTG_COMEBACK #íŽœíƒ€ê³¤_ì»´ë°± MUSIC RELEASE ðŸ’œðŸ’– 2021. 03. 15. 6PM (KST) https://t.co/Y5iUlaAPXV	5510.0	RT @letsgoptg: #PENTAGON #íŽœíƒ€ê³¤ @CUBE_PTG ðŸ”— https://t.co/E4CD76pLBm ðŸ”— https://t.co/YWIY0mdbc6 #LOVE_or_TAKE #DO_or_NOT #PTG_COMEBACK #íŽœíƒ€ê³¤â€¦	210.0	True	full
992218	992218	604f16862daac7003853bb0e	2021-03-15 08:10:41	[]	[{"url":"https://t.co/u6Z5iVAL6b","expanded_url":"https://www.nbcnews.com/nightly-news/video/why-are-republicans-less-likely-to-take-the-vaccine-106762309829","display_url":"nbcnews.com/nightly-news/vâ€¦","indices":[169,192]}]		[]	[]			Republicans, with their incompetence, gullibility and selfishness, have made this pandemic worse than it needed toâ€¦ https://t.co/nfIkyblV9r	135.0	True	full
992219	992219	604f16862daac7003853bb10	2021-03-15 08:10:41	[]	[]	Sun Mar 14 18:49:46 +0000 2021	[]	[{"url":"https://t.co/RvOElPvuOg","expanded_url":"https://medias-presse.info/le-chef-de-corps-des-pompiers-des-bouches-du-rhone-suspend-toute-vaccination-avec-astrazeneca-apres-de-nombreux-effets-secondaires-parmi-les-pompiers/140870/","display_url":"medias-presse.info/le-chef-de-corâ€¦","indices":[150,173]}]	Le Chef de Corps des pompiers des Bouches-du-RhÃ´ne suspend toute vaccination avec AstraZeneca aprÃ¨s de nombreux effets secondaires parmi les pompiers https://t.co/RvOElPvuOg	7501.0	RT @MohamedTahiri_: Le Chef de Corps des pompiers des Bouches-du-RhÃ´ne suspend toute vaccination avec AstraZeneca aprÃ¨s de nombreux effetsâ€¦	143.0	True	full
992220	992220	604f16862daac7003853bb1a	2021-03-15 08:10:41	[]	[]	Mon Mar 15 05:21:06 +0000 2021	[]	[{"url":"https://t.co/11umL67s5D","expanded_url":"http://hill.cm/FPpSFws","display_url":"hill.cm/FPpSFws","indices":[105,128]}]	Woman arrested at Texas bank after bucking business mask mandate: "What are you going to do, arrest me?" https://t.co/11umL67s5D https://t.co/7ZZa54RM1h	4145640.0	RT @thehill: Woman arrested at Texas bank after bucking business mask mandate: "What are you going to do, arrest me?" https://t.co/11umL67sâ€¦	36.0	True	full
992221	992221	604f16862daac7003853bb1c	2021-03-15 08:10:41	[]	[]	Mon Mar 15 00:11:09 +0000 2021	[]	[{"url":"https://t.co/GYY4ohYT5m","expanded_url":"https://twitter.com/greydelisle/status/1370844338150731778","display_url":"twitter.com/greydelisle/stâ€¦","indices":[240,263]}]	Yeah honestly, the more people who get the vaccine, the better protected ALL OF US are, stop being weird about it. Iâ€™m annoyed I canâ€™t get mine yet, but as long as folks arenâ€™t rubbing it in my face, Iâ€™m super glad everyone is getting it. https://t.co/GYY4ohYT5m	1455.0	RT @tabbiewolf: Yeah honestly, the more people who get the vaccine, the better protected ALL OF US are, stop being weird about it. Iâ€™m annâ€¦	327.0	True	full
992222	992222	604f16862daac7003853bb2c	2021-03-15 08:10:41	[]	[]	Mon Mar 15 04:35:03 +0000 2021	[{"text":"CSW65","indices":[93,99]}]	[{"url":"https://t.co/n87LA53BOa","expanded_url":"http://unwo.men/sPzf50DXd4v","display_url":"unwo.men/sPzf50DXd4v","indices":[244,267]}]	The 65th session of the @UN Commission on the Status of Women is happening from 15-26 March! #CSW65 is focusing on womenâ€™s full and effective participation and decision-making in public life, as well as the elimination of violence. Learn more: https://t.co/n87LA53BOa https://t.co/t3HHRkpeMQ	1997931.0	RT @UN_Women: The 65th session of the @UN Commission on the Status of Women is happening from 15-26 March! #CSW65 is focusing on womenâ€™s fuâ€¦	2561.0	True	full
992223	992223	604f16862daac7003853bb30	2021-03-15 08:10:41	[]	[]	Sun Mar 14 16:48:58 +0000 2021	[]	[{"url":"https://t.co/6gbeYp8KiJ","expanded_url":"https://cnn.it/3taxn5g","display_url":"cnn.it/3taxn5g","indices":[166,189]}]	All Duke University undergraduate students have been ordered to stay in their dorms or apartments for a week as the school tries to combat a surge in Covid-19 cases https://t.co/6gbeYp8KiJ https://t.co/hb7IcbK0E4	61118944.0	RT @cnnbrk: All Duke University undergraduate students have been ordered to stay in their dorms or apartments for a week as the school trieâ€¦	6.0	True	full
992224	992224	604f16862daac7003853bb34	2021-03-15 08:10:41	[]	[]	Mon Mar 15 08:05:06 +0000 2021	[]	[{"url":"https://t.co/H7C8nKUvwX","expanded_url":"https://twitter.com/airaniiofifteen/status/1371285628449484802","display_url":"twitter.com/airaniiofifteeâ€¦","indices":[124,147]}]	It's only a short music but I hope you guys enjoyed it and please look out for more in the future I'm not gonna stop here! https://t.co/H7C8nKUvwX	222267.0	RT @airaniiofifteen: It's only a short music but I hope you guys enjoyed it and please look out for more in the future I'm not gonna stopâ€¦	48.0	True	full
992225	992225	604f16862daac7003853bb36	2021-03-15 08:10:41	[]	[]	Mon Mar 15 07:55:56 +0000 2021	[{"text":"VacciNationdrive","indices":[682,699]}]	[{"url":"https://t.co/QmhaYsdZWw","expanded_url":"https://www.hindustantimes.com/india-news/indias-inoculation-drive-now-second-largest-in-world-101615745738512.html","display_url":"hindustantimes.com/india-news/indâ€¦","indices":[900,923]}]	@neerangautam @narendra52 @ArunDeshpande20 @bahuvirupak @sreeramjvc @REESHUPRABHAK10 @Dr_MR_Satapathy @DrAkhilMahajan1 @VijaiSR @drsjrathi @gulwant_devi @nrajabpcl @UjjwalaDesai @Harsh4Uever @narendramodi @savitha_rao @CantstopulovinM @OnlineRajan__ @lakshmianand96 @ToTheePoint @NPIswaran @GauravModified @nsitharaman @rampriyahari @RituKulshresth @VinodKeshava @dhaval8456 @0mNam0 @PMOIndia @vinod…	187.0	RT @nrajabpcla: @neerangautam @narendra52 @ArunDeshpande20 @bahuvirupak @sreeramjvc @REESHUPRABHAK10 @Dr_MR_Satapathy @DrAkhilMahajan1 @Vijâ€¦	4496.0	True	full
992226	992226	604f16872daac7003853bb52	2021-03-15 08:10:42	[{"text":"NLentry","indices":[243,251]},{"text":"GoRacing","indices":[252,261]}]	[{"url":"https://t.co/yg3hefvYWE","expanded_url":"https://head2head.napsleague.com/","display_url":"head2head.napsleague.com","indices":[218,241]}]		[]	[]			LATEST NapsLeagueH-2-H ENTRY: @d40tomo Commodore Barry (14:03) Stratford Shutupshirley (14:40) Taunton Moroder (14:â€¦ https://t.co/JvyPany70O	3640.0	True	full
992227	992227	604f16872daac7003853bb5e	2021-03-15 08:10:42	[]	[]	Fri Mar 12 11:52:04 +0000 2021	[{"text":"UpscExtraAttempt","indices":[235,252]}]	[{"url":"https://t.co/5Gn72acVRp","expanded_url":"https://twitter.com/love17771/status/1370329166395043846","display_url":"twitter.com/love17771/statâ€¦","indices":[253,276]}]	We were effected the same as world got effected. Were the students of civil services not living on this planet during pandemic?? Why this discrimination to us? @Dopt @Narendramodi @sanjayAzadsin @ndtv @zeenews @Aajtak @Sureshpprabhu ##UpscExtraAttempt https://t.co/5Gn72acVRp	15.0	RT @Swati90752641: We were effected the same as world got effected. Were the students of civil services not living on this planet during pâ€¦	4.0	True	full
992228	992228	604f16872daac7003853bb60	2021-03-15 08:10:42	[]	[]	Fri Mar 12 16:38:22 +0000 2021	[]	[{"url":"https://t.co/ASEfzLR1gV","expanded_url":"https://bit.ly/3rIKiuW","display_url":"bit.ly/3rIKiuW","indices":[138,161]}]	1/ ðŸ¥³Tidal Finance is delighted to unveil the process for the early supporter round of its platform token $TIDAL. Dive into more details: https://t.co/ASEfzLR1gV ðŸ�†Participants will be selected through a random process and will be eligible for a maximum individual cap of $300.	21833.0	RT @tidaldefi: 1/ ðŸ¥³Tidal Finance is delighted to unveil the process for the early supporter round of its platform token $TIDAL. Dive intoâ€¦	0.0	True	full
992229	992229	604f16872daac7003853bb62	2021-03-15 08:10:42	[]	[]	Mon Mar 15 07:40:13 +0000 2021	[{"text":"ODS13","indices":[251,257]}]	[{"url":"https://t.co/Zs3PXID90d","expanded_url":"http://odsesionesendirecto.um.es","display_url":"odsesionesendirecto.um.es","indices":[132,155]}]	La agricultura y el turismo: causa y consecuencia del desastre en el Mar Menor Lunes, 15 de marzo, a las 16:00, vÃ­a ZOOM Enlace en: https://t.co/Zs3PXID90d Charla impartida por Genoveva Aparicio, economista de @pactoporelmarmenor @UmuODSesiones @umu #ODS13 https://t.co/hUQk94rRlg	1331.0	RT @MatematicasUMU: La agricultura y el turismo: causa y consecuencia del desastre en el Mar Menor Lunes, 15 de marzo, a las 16:00, vÃ­a ZOOâ€¦	1617.0	True	full
992230	992230	604f16872daac7003853bb7c	2021-03-15 08:10:42	[]	[]	Fri Mar 12 01:30:06 +0000 2021	[{"text":"Lambodefi","indices":[0,10]},{"text":"TokenSale","indices":[79,89]},{"text":"CryptocurrencyNews","indices":[178,197]},{"text":"DeFi","indices":[198,203]},{"text":"YieldFarming","indices":[204,217]},{"text":"ERC20","indices":[218,224]},{"text":"presales","indices":[226,235]},{"text":"cryptoworld","indices":[236,248]},{"text":"Cryptoinvestment","indices":[249,266]},{"text":"investments","…	[{"url":"https://t.co/991kdLFftH","expanded_url":"https://lambodefi.medium.com/lamboswap-announces-its","display_url":"lambodefi.medium.com/lamboswap-annoâ€¦","indices":[41,64]}]	#Lambodefi Network pre-sale stage Detail https://t.co/991kdLFftH... The Lambo #TokenSale will be live on the 25th of March and the sale will go on over a fixed period of time #CryptocurrencyNews #DeFi #YieldFarming #ERC20 #presales #cryptoworld #Cryptoinvestment #investments https://t.co/iCiPQqAwQ5	3017.0	RT @lambodefi: #Lambodefi Network pre-sale stage Detail https://t.co/991kdLFftH... The Lambo #TokenSale will be live on the 25th of Marchâ€¦	8.0	True	full
992231	992231	604f16872daac7003853bb8e	2021-03-15 08:10:42	[]	[]	Sun Mar 14 20:26:26 +0000 2021	[]	[{"url":"https://t.co/D2o36XPw2u","expanded_url":"https://www.astrazeneca.com/content/astraz/media-centre/press-releases/2021/update-on-the-safety-of-covid-19-vaccine-astrazeneca.html","display_url":"astrazeneca.com/content/astrazâ€¦","indices":[254,277]}]	AZ have just released this: â€˜A careful review of all..safety data of more than 17 million people vaccinated in the EU and UK..has shown no evidence of increased risk of PE, DVT or thrombocytopenia...also no issues related to any batch of our vaccine. â€˜ https://t.co/D2o36XPw2u	79072.0	RT @laoneill111: AZ have just released this: â€˜A careful review of all..safety data of more than 17 million people vaccinated in the EU andâ€¦	18553.0	True	full
992232	992232	604f16872daac7003853bb96	2021-03-15 08:10:42	[{"text":"bitcoin","indices":[134,142]}]	[{"url":"https://t.co/Ug97QYxjFr","expanded_url":"https://www.digitalfinancenews.com/index.php/2021/03/15/bitcoin-weekly-outlook-india-ban-scare-fomc-meeting-in-focus-author-yashu-gola/?utm_campaign=twitter&utm_medium=twitter&utm_source=twitter","display_url":"digitalfinancenews.com/index.php/2021â€¦","indices":[84,107]}]		[]	[]			Bitcoin Weekly Outlook: India Ban Scare, FOMC Meeting in Focus: Author â€“ Yashu Gola https://t.co/Ug97QYxjFr Reporteâ€¦ https://t.co/slGidnLgZU	1252.0	True	full
992233	992233	604f16882daac7003853bba2	2021-03-15 08:10:42	[]	[{"url":"https://t.co/tA9Bhu8ZwL","expanded_url":"https://reifenpresse.de/2021/03/15/yokohama-startet-sommerreifen-aktion/","display_url":"reifenpresse.de/2021/03/15/yokâ€¦","indices":[39,62]}]		[]	[]			Yokohama startet Sommerreifen-Aktion - https://t.co/tA9Bhu8ZwL PÃ¼nktlich zum saisonalen Reifenwechsel, startet Reifâ€¦ https://t.co/Lc74qnk8z5	560.0	True	full
992234	992234	604f16882daac7003853bbae	2021-03-15 08:10:43	[]	[]	Mon Mar 15 07:19:14 +0000 2021	[]	[{"url":"https://t.co/IOV9Upkslj","expanded_url":"https://www.mugarikgabe.org/wp-content/uploads/2021/03/Parlamento-Vasco-Eusko-Legabiltzarra-PNL-Pueblos-Indigenas.pdf","display_url":"mugarikgabe.org/wp-content/uplâ€¦","indices":[218,241]}]	@mugarikgabe presenta ProposiciÃ³n No de Ley en el @PVasco_EuskoL sobre situaciÃ³n derechos humanos, pandemia y pueblos indÃ­genas. El 3 de marzo, el Parlamento aprobÃ³ la propuesta @mugarikgabe @ONGDeuskadi @CoordiONGD https://t.co/IOV9Upkslj https://t.co/pcdZrAlf5l	249.0	RT @Jgonzalezpazos: @mugarikgabe presenta ProposiciÃ³n No de Ley en el @PVasco_EuskoL sobre situaciÃ³n derechos humanos, pandemia y pueblos iâ€¦	709.0	True	full
992235	992235	604f16882daac7003853bbb4	2021-03-15 08:10:42	[]	[{"url":"https://t.co/vflhvLfZUH","expanded_url":"https://www.esmartcity.es/2021/03/15/miteco-femp-promueven-gestion-local-fondos-plan-recuperacion-ue#.YE8VDyjZjiA.twitter","display_url":"esmartcity.es/2021/03/15/mitâ€¦","indices":[112,135]}]		[]	[]			â„¹ï¸� El @mitecogob y la @fempcomunica promueven la gestiÃ³n local de los fondos del Plan de RecuperaciÃ³n de la UE.â€¦ https://t.co/GHvhtrdmpm	445.0	True	full
992236	992236	604f16882daac7003853bbc6	2021-03-15 08:10:43	[]	[{"url":"https://t.co/HlPbxUyxPe","expanded_url":"https://joemonster.org/art/8236/Zasady-kazdego-ratownika-medycznego","display_url":"joemonster.org/art/8236/Zasadâ€¦","indices":[147,170]}]		[]	[]			@jojobinder @ClaasGefroi @GerdAschemann Liegt mÃ¶glicherweise daran, dass das Foto von mindestens 2007 ist und so gaâ€¦ https://t.co/eOEv5u0HcP	22.0	True	full
992237	992237	604f16882daac7003853bbca	2021-03-15 08:10:43	[{"text":"TigrayGenocide","indices":[246,261]}]	[{"url":"https://t.co/36XT5v5IUR","expanded_url":"https://ctt.ec/Gaz8q+","display_url":"ctt.ec/Gaz8q+","indices":[264,287]}]		[]	[]			According to its own articles (2 &amp; 7), the military agreement b/w Italy &amp; Ethiopia MUST be in accordance with theirâ€¦ https://t.co/5eDbcRN2Ac	1.0	True	full
992238	992238	604f16882daac7003853bbd2	2021-03-15 08:10:43	[]	[{"url":"https://t.co/g7iDfGC03m","expanded_url":"https://bit.ly/3v9mzpX","display_url":"bit.ly/3v9mzpX","indices":[139,162]}]		[]	[]			@PatFlynn New AI-Software Swipes Up To 10,000 Targeted Buyers Per Dayâ€¦ All By You Pressing One Simple Button Rightâ€¦ https://t.co/0WsgX1XUAi	616.0	True	full
992239	992239	604f16882daac7003853bbd4	2021-03-15 08:10:43	[]	[]	Mon Mar 15 07:58:45 +0000 2021	[]	[{"url":"https://t.co/SDexrc3YyK","expanded_url":"https://www.telegraph.co.uk/news/2021/03/15/world-health-organisations-appeasement-china-has-made-another/","display_url":"telegraph.co.uk/news/2021/03/1â€¦","indices":[257,280]}]	Had a western city with a big virus lab been the site of origin of a pandemic that killed ~3 million ppl, itâ€™d never be allowed â€“ by WHO or anybody else â€“ to get away with denying access to such vital resources. But ðŸ‡¨ðŸ‡³ has got away with it. via @Byron_Wan https://t.co/SDexrc3YyK	7380.0	RT @CCP_China_Watch: Had a western city with a big virus lab been the site of origin of a pandemic that killed ~3 million ppl, itâ€™d never bâ€¦	142.0	True	full
992240	992240	604f16882daac7003853bbec	2021-03-15 08:10:43	[]	[]	Mon Mar 15 07:10:00 +0000 2021	[]	[{"url":"https://t.co/Y0t5vHIL9k","expanded_url":"https://www.opindia.com/2021/03/oxford-racism-rashmi-samant-eam-s-jaishankar-parliament-uk/","display_url":"opindia.com/2021/03/oxfordâ€¦","indices":[122,145]}]	Oxford racism row: EAM S Jaishankar raises the issue in Parliament, says will champion the fight against such intolerance https://t.co/Y0t5vHIL9k	523812.0	RT @OpIndia_com: Oxford racism row: EAM S Jaishankar raises the issue in Parliament, says will champion the fight against such intoleranceâ€¦	2029.0	True	full
992241	992241	604f16892daac7003853bc04	2021-03-15 08:10:43	[]	[]	Mon Mar 15 08:06:03 +0000 2021	[]	[{"url":"https://t.co/EU1PWd0MzD","expanded_url":"https://www.wsj.com/articles/russian-disinformation-campaign-aims-to-undermine-confidence-in-pfizer-other-covid-19-vaccines-u-s-officials-say-11615129200","display_url":"wsj.com/articles/russiâ€¦","indices":[141,164]}]	Beware Russia's disinformation machine - that is actively seeking to undermine confidence in Astra Zenaca, Pfizer and other Western vaccines https://t.co/EU1PWd0MzD	62568.0	RT @Otto_English: Beware Russia's disinformation machine - that is actively seeking to undermine confidence in Astra Zenaca, Pfizer and othâ€¦	10367.0	True	full
992242	992242	604f16892daac7003853bc06	2021-03-15 08:10:43	[]	[]	Mon Mar 15 08:02:57 +0000 2021	[]	[{"url":"https://t.co/kRhYPf1UAA","expanded_url":"https://www.libertaddigital.com/espana/politica/2021-03-15/fran-hervias-era-algo-orquestado-con-moncloa-en-el-que-murcia-y-madrid-tenian-que-caer-6719183/","display_url":"libertaddigital.com/espana/politicâ€¦","indices":[98,121]}]	Fran HervÃ­as: "Era algo orquestado con Moncloa: los gobiernos de Murcia y Madrid tenÃ­an que caer" https://t.co/kRhYPf1UAA a travÃ©s de @libertaddigital	159956.0	RT @eslamananadeFJL: Fran HervÃ­as: "Era algo orquestado con Moncloa: los gobiernos de Murcia y Madrid tenÃ­an que caer" https://t.co/kRhYPf1â€¦	466.0	True	full
992243	992243	604f16892daac7003853bc12	2021-03-15 08:10:44	[]	[]	Mon Mar 15 05:31:49 +0000 2021	[{"text":"BankStrike","indices":[240,251]}]	[{"url":"https://t.co/DJJzDnI38D","expanded_url":"https://thewire.in/banking/bank-unions-two-day-nationwide-strike-privatisation-of-psbs","display_url":"thewire.in/banking/bank-uâ€¦","indices":[254,277]}]	United Forum of Bank Unions, an umbrella body of nine unions, are on a two-day nationwide strike from March 15 to protest against the proposed privatisation of two state-owned lenders. About 10 lakh bank employees will participate in it. #BankStrike https://t.co/DJJzDnI38D	1011429.0	RT @thewire_in: United Forum of Bank Unions, an umbrella body of nine unions, are on a two-day nationwide strike from March 15 to protest aâ€¦	4.0	True	full
992244	992244	604f16892daac7003853bc1a	2021-03-15 08:10:44	[]	[]	Mon Mar 15 07:20:03 +0000 2021	[]	[{"url":"https://t.co/vGcmhhgFrq","expanded_url":"http://ow.ly/uXbB50DYt6k","display_url":"ow.ly/uXbB50DYt6k","indices":[141,164]}]	â€¼ï¸� DomusVi sacÃ³ provecho de la hecatombe en sus residencias al actuar como comisionista de las funerarias, una investigaciÃ³n de @manuelrico https://t.co/vGcmhhgFrq https://t.co/mTJJQIbaEu	329169.0	RT @_infoLibre: â€¼ï¸� DomusVi sacÃ³ provecho de la hecatombe en sus residencias al actuar como comisionista de las funerarias, una investigaciâ€¦	334.0	True	full
992245	992245	604f16892daac7003853bc24	2021-03-15 08:10:44	[]	[]	Mon Mar 15 05:21:45 +0000 2021	[{"text":"Grammys","indices":[0,8]},{"text":"BTS","indices":[15,19]},{"text":"Dynamite","indices":[73,82]},{"text":"grammys2021","indices":[97,109]},{"text":"BTSGrammy","indices":[110,120]},{"text":"BTS_Dynamite","indices":[121,134]},{"text":"BTSARMY","indices":[135,143]},{"text":"DynamiteXGrammy","indices":[145,161]},{"text":"GRAMMYLive","indices":[162,173]}]	[{"url":"https://t.co/JqlR7Y25Xl","expanded_url":"https://www.indulgexpress.com/entertainment/celebs/2021/mar/15/grammys-2021-bts-loses-award-still-sends-twitter-into-meltdown-with-dynamite-performance-32366.html","display_url":"indulgexpress.com/entertainment/â€¦","indices":[175,198]}]	#Grammys 2021: #BTS loses award, still sends Twitter into meltdown with '#Dynamite' performance #grammys2021 #BTSGrammy #BTS_Dynamite #BTSARMY #DynamiteXGrammy #GRAMMYLive https://t.co/JqlR7Y25Xl	2073.0	RT @indulgexpress: #Grammys 2021: #BTS loses award, still sends Twitter into meltdown with '#Dynamite' performance #grammys2021 #BTSGrammyâ€¦	8.0	True	full
992246	992246	604f16892daac7003853bc28	2021-03-15 08:10:44	[]	[]	Sun Mar 14 19:27:57 +0000 2021	[]	[{"url":"https://t.co/vpy196Rlrk","expanded_url":"https://ichan.ciesas.edu.mx/la-pandemia-de-la-violencia-crece-en-la-sombra/","display_url":"ichan.ciesas.edu.mx/la-pandemia-deâ€¦","indices":[204,227]}]	Querido "lectorado": ArtÃ­culo de mi querida @luciamelp LucÃ­a Melgar sobre pandemia y violencias machistas, para CIESAS "La pandemia de la violencia crece en la sombra" CartÃ³n de tu monera escribiente https://t.co/vpy196Rlrk	6192.0	RT @cintiabolio: Querido "lectorado": ArtÃ­culo de mi querida @luciamelp LucÃ­a Melgar sobre pandemia y violencias machistas, para CIESAS "â€¦	57.0	True	full
992247	992247	604f16892daac7003853bc2a	2021-03-15 08:10:44	[]	[]	Mon Mar 15 07:54:02 +0000 2021	[]	[{"url":"https://t.co/tM9mi6e5g4","expanded_url":"https://twitter.com/tconnellyrte/status/1371366926518263812","display_url":"twitter.com/tconnellyrte/sâ€¦","indices":[273,296]}]	Either the UK backs down or this goes to court and the UK loses. Those are the only two options now. Johnson chose this. I donâ€™t see how losing a court case - in all likelihood the first of many - helps him or creates circumstances for successful G7 and COP26 conferences. https://t.co/tM9mi6e5g4	7866.0	RT @mdbuckley: Either the UK backs down or this goes to court and the UK loses. Those are the only two options now. Johnson chose this. I dâ€¦	9356.0	True	full
992248	992248	604f16892daac7003853bc34	2021-03-15 08:10:44	[]	[]	Sat Mar 13 17:32:00 +0000 2021	[]	[{"url":"https://t.co/gLvkpsMO13","expanded_url":"https://www.wtvm.com/2021/03/13/south-korea-gives-gift-k-masks-alabama-veterans-homes/?utm_source=twitter&utm_medium=social&utm_campaign=snd&utm_content=wtvm","display_url":"wtvm.com/2021/03/13/souâ€¦","indices":[151,174]}]	Residents of Alabamaâ€™s state veterans homes have gotten COVID-19 vaccinations at high rates, and on Friday they got another piece of added protection. https://t.co/gLvkpsMO13	34513.0	RT @WTVM: Residents of Alabamaâ€™s state veterans homes have gotten COVID-19 vaccinations at high rates, and on Friday they got another pieceâ€¦	49.0	True	full
992249	992249	604f16892daac7003853bc40	2021-03-15 08:10:44	[]	[]	Mon Mar 08 14:00:26 +0000 2021	[{"text":"WomenAtBletchleyPark","indices":[231,252]}]	[{"url":"https://t.co/mJaHpIpHLV","expanded_url":"http://ow.ly/NzBf50DSTve","display_url":"ow.ly/NzBf50DSTve","indices":[206,229]}]	Rena Stewart was transferred to Germany after its surrender in 1945. Rena and her friend Margery were asked to translate a document that turned out to be Hitlerâ€™s will. Read their extraordinary story â¬‡ï¸� https://t.co/mJaHpIpHLV #WomenAtBletchleyPark https://t.co/RFbTmWb0m8	49946.0	RT @bletchleypark: Rena Stewart was transferred to Germany after its surrender in 1945. Rena and her friend Margery were asked to translaâ€¦	1015.0	True	full
992250	992250	604f16892daac7003853bc42	2021-03-15 08:10:44	[]	[]	Fri Mar 12 07:33:22 +0000 2021	[{"text":"cancelboards2021","indices":[194,211]}]	[{"url":"https://t.co/mvkMgYuWkf","expanded_url":"http://chng.it/kxWHHvg5","display_url":"chng.it/kxWHHvg5","indices":[105,128]}]	Central board of secondary education : Cancel 2021 CBSE Board exams due to COVID-19 - Sign the Petition! https://t.co/mvkMgYuWkf via @ChangeOrg_India Guys let's do this let's sign the petition. #cancelboards2021	3.0	RT @Jennn58960958: Central board of secondary education : Cancel 2021 CBSE Board exams due to COVID-19 - Sign the Petition! https://t.co/mvâ€¦	7.0	True	full
992251	992251	604f168a2daac7003853bc5a	2021-03-15 08:10:45	[]	[{"url":"https://t.co/QyfGgNs6bh","expanded_url":"https://www.heraldlive.co.za/sport/soccer/2021-03-15-rodgers-praises-leicester-strikers-after-sheffield-united-rout/?utm_medium=Social&utm_source=Twitter#Echobox=1615786875","display_url":"heraldlive.co.za/sport/soccer/2â€¦","indices":[191,214]}]		[]	[]			Leicester City manager Brendan Rodgers was full of praise for striker Kelechi Iheanacho, who scored his first Premiâ€¦ https://t.co/daMuq6f8WB	55713.0	True	full
992252	992252	604f168a2daac7003853bc66	2021-03-15 08:10:45	[]	[]	Mon Mar 15 07:39:58 +0000 2021	[{"text":"Myanmar","indices":[15,23]},{"text":"WhatsHappeningInMyanmar","indices":[238,262]}]	[{"url":"https://t.co/5twMG3K7Cr","expanded_url":"https://www.fortifyrights.org/mya-inv-2021-03-15/","display_url":"fortifyrights.org/mya-inv-2021-0â€¦","indices":[263,286]}]	â€œThe people of #Myanmar are desperate for action &amp; the UNSC..failed them,â€� says @FortifyRightsâ€™s @matthewfsmith. â€œNow is the time for an Emergency Special Session at the General Assembly, where China &amp; Russia have no veto power.â€� #WhatsHappeningInMyanmar https://t.co/5twMG3K7Cr	31308.0	RT @MIJamjoom: â€œThe people of #Myanmar are desperate for action &amp; the UNSC..failed them,â€� says @FortifyRightsâ€™s @matthewfsmith. â€œNow is theâ€¦	30.0	True	full
992253	992253	604f168a2daac7003853bc74	2021-03-15 08:10:45	[]	[]	Mon Mar 15 08:00:13 +0000 2021	[]	[{"url":"https://t.co/dwnCtYVYwR","expanded_url":"https://www.spiked-online.com/2021/03/15/mckinsey-how-private-sector-technocracy-took-over/","display_url":"spiked-online.com/2021/03/15/mckâ€¦","indices":[240,263]}]	McKinsey &amp; Company is designing Italyâ€™s economic recovery plan, Franceâ€™s vaccine rollout and a new health agency for the UK. The unchecked spread of management consultants is creating a new unaccountable technocracy, says @FraserMyers https://t.co/dwnCtYVYwR	115271.0	RT @spikedonline: McKinsey &amp; Company is designing Italyâ€™s economic recovery plan, Franceâ€™s vaccine rollout and a new health agency for theâ€¦	70.0	True	full
992254	992254	604f168b2daac7003853bca2	2021-03-15 08:10:45	[]	[]	Mon Mar 15 07:36:48 +0000 2021	[]	[{"url":"https://t.co/jOtAZGB4R8","expanded_url":"https://www.eventbrite.co.uk/e/book-event-scotlands-foreign-policy-footprint-professor-stephen-gethins-tickets-139067862721","display_url":"eventbrite.co.uk/e/book-event-sâ€¦","indices":[220,243]},{"url":"https://t.co/uUKDTG7S5J","expanded_url":"https://www.thetimes.co.uk/article/scotland-can-find-its-place-in-the-world-again-lpjz0zrth","display_u…	A worthwhile read from my friend â�¦@StephenGethinsâ�©. Looking forward to â�¦@CathcartSNPâ�© hosting him next week to discuss his new book, â€˜Nation to Nationâ€™. The event will be chaired by Professor Caron Gentry. Register here https://t.co/jOtAZGB4R8 https://t.co/uUKDTG7S5J	33201.0	RT @StewartMcDonald: A worthwhile read from my friend â�¦@StephenGethinsâ�©. Looking forward to â�¦@CathcartSNPâ�© hosting him next week to discussâ€¦	13231.0	True	full
992255	992255	604f168b2daac7003853bca4	2021-03-15 08:10:45	[{"text":"lillysingh","indices":[140,151]},{"text":"FarmersProstests","indices":[152,169]},{"text":"GRAMMYs","indices":[170,178]}]	[{"url":"https://t.co/95e2iTwdFY","expanded_url":"https://www.outlookindia.com/website/story/india-news-indo-canadian-youtube-star-lilly-singh-sports-i-stand-with-farmers-mask-at-grammys-red-carpet/377252","display_url":"outlookindia.com/website/story/â€¦","indices":[180,203]}]		[]	[]			Indo-Canadian YouTube personality Lilly Singh sported an "I stand with farmers" mask for the red carpet of the 2021â€¦ https://t.co/zKsCeAKhwU	40.0	True	full
992256	992256	604f168b2daac7003853bca6	2021-03-15 08:10:45	[]	[{"url":"https://t.co/3jQMnkxSBv","expanded_url":"https://leohohmann.com/2021/03/09/modernas-top-scientist-we-are-actually-hacking-the-software-of-life/","display_url":"leohohmann.com/2021/03/09/modâ€¦","indices":[232,255]}]		[]	[]			@Hannah74E @rubatotime @maharby @Actual_Science1 @DuncanBannatyne @10DowningStreet They didnâ€™t use the other treatmâ€¦ https://t.co/NikmPvU2XQ	231.0	True	full
992257	992257	604f168b2daac7003853bcae	2021-03-15 08:10:46	[]	[]	Mon Mar 15 07:55:00 +0000 2021	[{"text":"KeinVergessen","indices":[177,191]}]	[{"url":"https://t.co/lRKC7hfIfh","expanded_url":"https://www.spiegel.de/spiegel/print/d-8923537.html","display_url":"spiegel.de/spiegel/print/â€¦","indices":[153,176]}]	15.03.96, Dorsten: Der Aussteiger Martin Kemming wird vom Nazi Thomas Lemke erschossen, da er ihn angezeigt und gegen ihn ausgesagt hatte. HintergrÃ¼nde: https://t.co/lRKC7hfIfh #KeinVergessen	18474.0	RT @OpferNaziGewalt: 15.03.96, Dorsten: Der Aussteiger Martin Kemming wird vom Nazi Thomas Lemke erschossen, da er ihn angezeigt und gegenâ€¦	206.0	True	full
992258	992258	604f168b2daac7003853bcb4	2021-03-15 08:10:46	[]	[{"url":"https://t.co/S9yqqCUb9Q","expanded_url":"https://www.kisannewsservice.com/2021/03/15/2008-batla-house-encounter-case-court-will-give-verdict-on-delhi-police-inspector-mohan-chand-sharma-killer-terrorist-ariz-khan-sentence-in-evening-4-pm/","display_url":"kisannewsservice.com/2021/03/15/200â€¦","indices":[155,178]}]		[]	[]			2008 Batla House Encounter case : Court will give verdict on Delhi Police Inspector Mohan Chand Sharma killer terroâ€¦ https://t.co/ExbhwFeZeq	21.0	True	full
992259	992259	604f168b2daac7003853bcd4	2021-03-15 08:10:46	[]	[]	Mon Mar 15 08:09:36 +0000 2021	[]	[{"url":"https://t.co/eQ1fDu5DLG","expanded_url":"http://naver.me/FrKvJWMI","display_url":"naver.me/FrKvJWMI","indices":[47,70]},{"url":"https://t.co/tcB57kgHoj","expanded_url":"http://naver.me/GJrvLD9b","display_url":"naver.me/GJrvLD9b","indices":[73,96]},{"url":"https://t.co/jDudFTBpjT","expanded_url":"http://naver.me/FpX1WUjT","display_url":"naver.me/FpX1WUjT","indices":[99,122]},{"url":"https…	Pls engage with 3PM articles if you haven't. 1 https://t.co/eQ1fDu5DLG 2 https://t.co/tcB57kgHoj 3 https://t.co/jDudFTBpjT 4 https://t.co/eKEGygvG1I 5 https://t.co/NpgPNTmqjN 3/15 3PM- 2,053 #28 3/5 articles ranked. #28, #29, #30 Very very low engagement. GIF Cr: taejoongifs https://t.co/pJlO3C4paS	8838.0	RT @naver_taehyung: Pls engage with 3PM articles if you haven't. 1 https://t.co/eQ1fDu5DLG 2 https://t.co/tcB57kgHoj 3 https://t.co/jDudFTBâ€¦	82.0	True	full
992260	992260	604f168b2daac7003853bcf0	2021-03-15 08:10:46	[]	[]	Mon Mar 15 08:01:52 +0000 2021	[]	[{"url":"https://t.co/olWQ4wuXz7","expanded_url":"http://rplr.co/covid19mar2021","display_url":"rplr.co/covid19mar2021","indices":[211,234]}]	BREAKING: Exactly a year after Metro Manila was placed on lockdown, the DOH on Monday, March 15, reports 5,404 new COVID-19 cases, the Philippinesâ€™ 4TH BIGGEST SINGLE-DAY TALLY yet. Total cases breach 626,000. https://t.co/olWQ4wuXz7 https://t.co/iWGXeQwy32	3433866.0	RT @rapplerdotcom: BREAKING: Exactly a year after Metro Manila was placed on lockdown, the DOH on Monday, March 15, reports 5,404 new COVIDâ€¦	272.0	True	full
992261	992261	604f168c2daac7003853bd04	2021-03-15 08:10:46	[]	[]	Mon Mar 15 01:54:52 +0000 2021	[{"text":"MakeHealthyChoice","indices":[120,138]}]	[{"url":"https://t.co/FiBw6CiGov","expanded_url":"https://steptowardstruth.wordpress.com/2020/11/15/make-healthy-cookware-choices/","display_url":"steptowardstruth.wordpress.com/2020/11/15/makâ€¦","indices":[257,280]}]	Utensils made up of aluminium are harmful and cause several diseases. Saint Dr. @Gurmeetramrahim Ji motivates masses to #MakeHealthyChoice by quitting the use of aluminium utensils and protect themselves and their family from the ill effects of this metal. https://t.co/FiBw6CiGov	1414.0	RT @LifeLessonbyMSG: Utensils made up of aluminium are harmful and cause several diseases. Saint Dr. @Gurmeetramrahim Ji motivates masses tâ€¦	4.0	True	full
992262	992262	604f168c2daac7003853bd20	2021-03-15 08:10:47	[]	[]	Mon Mar 15 07:58:20 +0000 2021	[]	[{"url":"https://t.co/SI1wDYyTL2","expanded_url":"https://www.heraldscotland.com/news/19159869.sarah-everard-tragedy-new-generation-women-not-ready-back/","display_url":"heraldscotland.com/news/19159869.â€¦","indices":[259,282]}]	Why did Saturdayâ€™s Reclaim the Night vigil on Clapham Common take place? To highlight societyâ€™s almost instinctive aversion to women challenging its unwritten rules, especially in public &amp; at night â€“ domains which have long been the sole preserve of men. https://t.co/SI1wDYyTL2	63626.0	RT @LesleyRiddoch: Why did Saturdayâ€™s Reclaim the Night vigil on Clapham Common take place? To highlight societyâ€™s almost instinctive aversâ€¦	30.0	True	full
992263	992263	604f168c2daac7003853bd22	2021-03-15 08:10:47	[]	[]	Mon Mar 15 05:15:02 +0000 2021	[]	[{"url":"https://t.co/rte8cfrPOe","expanded_url":"https://www.theguardian.com/commentisfree/2021/mar/14/family-sudan-covid-injustice-hospital-resources-uk","display_url":"theguardian.com/commentisfree/â€¦","indices":[255,278]}]	"The only thing that makes us human is that we share when we donâ€™t have to. It is that we understand that there is no natural morality or justice to life unless we actively enforce it through sharing with others. Anything else is apartheid." Resonates. https://t.co/rte8cfrPOe	56904.0	RT @marvicleonen: "The only thing that makes us human is that we share when we donâ€™t have to. It is that we understand that there is no natâ€¦	106.0	True	full
992264	992264	604f168d2daac7003853bd5a	2021-03-15 08:10:47	[]	[]	Mon Mar 15 06:50:47 +0000 2021	[]	[{"url":"https://t.co/sIWNoLeen5","expanded_url":"https://www.al-abdal.net/28029","display_url":"al-abdal.net/28029","indices":[179,202]},{"url":"https://t.co/D00xTvzzSY","expanded_url":"https://www.al-abdal.net/11219","display_url":"al-abdal.net/11219","indices":[232,255]}]	ðŸ–¼ Ø§Ù„Ø´Ù‡ÙŠØ¯ Ø£Ø­Ù…Ø¯ Ù�Ø±Ø­Ø§Ù† Ù�Ø±Ø­Ø§Ù† ðŸ’¢ Ø¨Ø·Ø§Ù‚Ø© Ø§Ù„Ø´Ù‡ÙŠØ¯: â–ªï¸�Ø§Ù„Ø¹Ù…Ø±: 30 Ø¹Ø§Ù… â–ªï¸�Ø§Ù„Ù…Ù†Ø·Ù‚Ø©: Ø³ØªØ±Ø© â€“ Ù…Ù‡Ø²Ø© â–ªï¸�ØªØ§Ø±ÙŠØ® Ø§Ù„Ø§Ø³ØªØ´Ù‡Ø§Ø¯: 15/3/2011Ù… â–ªï¸�Ø³Ø¨Ø¨ Ø§Ù„Ø§Ø³ØªØ´Ù‡Ø§Ø¯: Ø§Ù„Ø±ØµØ§Øµ Ø§Ù„Ø§Ù†Ø´Ø·Ø§Ø±ÙŠ ðŸ“Ž Ù„ØªØ­Ù…ÙŠÙ„ Ø§Ù„Ø¨ÙˆØ³ØªØ± Ø¨Ø¬ÙˆØ¯Ø© Ø¹Ø§Ù„ÙŠØ©: https://t.co/sIWNoLeen5 ðŸ“Ž Ù„Ù‚Ø±Ø§Ø¡Ø© ØªÙ�Ø§ØµÙŠÙ„ Ø­ÙˆÙ„ Ø§Ù„Ø´Ù‡ÙŠØ¯: ht…	471.0	RT @martyrs14bh: ðŸ–¼ Ø§Ù„Ø´Ù‡ÙŠØ¯ Ø£Ø­Ù…Ø¯ Ù�Ø±Ø­Ø§Ù† Ù�Ø±Ø­Ø§Ù† ðŸ’¢ Ø¨Ø·Ø§Ù‚Ø© Ø§Ù„Ø´Ù‡ÙŠØ¯: â–ªï¸�Ø§Ù„Ø¹Ù…Ø±: 30 Ø¹Ø§Ù… â–ªï¸�Ø§Ù„Ù…Ù†Ø·Ù‚Ø©: Ø³ØªØ±Ø© â€“ Ù…Ù‡Ø²Ø© â–ªï¸�ØªØ§Ø±ÙŠØ® Ø§Ù„Ø§Ø³ØªØ´Ù‡Ø§Ø¯: 15/3/2011Ù… â–ªï¸�Ø³Ø¨Ø¨ Ø§Ù„â€¦	1855.0	True	full
992265	992265	604f168d2daac7003853bd68	2021-03-15 08:10:48	[]	[]	Mon Mar 15 08:00:56 +0000 2021	[]	[{"url":"https://t.co/olWQ4wuXz7","expanded_url":"http://rplr.co/covid19mar2021","display_url":"rplr.co/covid19mar2021","indices":[201,224]}]	Exactly a year after Metro Manila was placed on lockdown, the DOH on Monday, March 15, reports 5,404 new COVID-19 cases, the Philippinesâ€™ 4TH BIGGEST SINGLE-DAY TALLY yet. Total cases breach 626,000. https://t.co/olWQ4wuXz7 https://t.co/QyHJTK8h53	3433866.0	RT @rapplerdotcom: Exactly a year after Metro Manila was placed on lockdown, the DOH on Monday, March 15, reports 5,404 new COVID-19 cases,â€¦	1667.0	True	full
992266	992266	604f168d2daac7003853bd70	2021-03-15 08:10:48	[]	[{"url":"https://t.co/mo9VDjT9PS","expanded_url":"https://www.washingtonpost.com/technology/2021/03/14/facebook-vaccine-hesistancy-qanon/","display_url":"washingtonpost.com/technology/202â€¦","indices":[164,187]}]		[]	[]			â€œ...just 111 users contributed half of all vaccine hesitant content.â€�Facebook is studying whoâ€™s behind vaccine skepâ€¦ https://t.co/jk8JF2r5R5	1156.0	True	full
992267	992267	604f168d2daac7003853bd74	2021-03-15 08:10:48	[]	[]	Mon Mar 15 07:44:40 +0000 2021	[]	[{"url":"https://t.co/Tfoq9H7aEP","expanded_url":"https://www.vozpopuli.com/espana/ayuso-ciudadanos-elecciones-madrid-encuesta.html","display_url":"vozpopuli.com/espana/ayuso-câ€¦","indices":[236,259]}]	Si los sondeos de la RazÃ³n ,que se hacen exclusivamente para dirigir el voto , dicen esto ,es porque efectivamente necesitan que les voten todos sus " fieles" y los naranjitos tambiÃ©n. Tienen techo Si vota la izquierda toooda. Pierde. https://t.co/Tfoq9H7aEP	195.0	RT @10453egp: Si los sondeos de la RazÃ³n ,que se hacen exclusivamente para dirigir el voto , dicen esto ,es porque efectivamente necesitanâ€¦	4868.0	True	full
992268	992268	604f168d2daac7003853bd78	2021-03-15 08:10:48	[]	[{"url":"https://t.co/2h5db9iY1r","expanded_url":"http://bit.ly/1XjulJD","display_url":"bit.ly/1XjulJD","indices":[134,157]}]		[]	[]			adidas Yeezy Boost 380 'Covellite' Price:$230 Release Date: 2021-03-15 Style Code:GZ0454 Color:Covellite / Covellitâ€¦ https://t.co/BRyVduq4gs	64496.0	True	full
992269	992269	604f168d2daac7003853bd86	2021-03-15 08:10:48	[]	[{"url":"https://t.co/qF1oXKmYqr","expanded_url":"https://la1ere.francetvinfo.fr/nouvellecaledonie/2-cas-positifs-en-quatorzaine-les-passagers-du-vol-du-3-mars-en-provenance-de-wallis-confines-la-vaccination-en-forte-hausse-l-essentiel-du-point-sanitaire-du-15-mars-958810.html","display_url":"la1ere.francetvinfo.fr/nouvellecaledoâ€¦","indices":[218,241]}]		[]	[]			âž¡ï¸�Les chiffres de l'Ã©pidÃ©mie de Covid-19 en Nouvelle-CalÃ©donie, actuellement en confinement aprÃ¨s la dÃ©tection de 9â€¦ https://t.co/voAFRwhXjH	58949.0	True	full
992270	992270	604f168d2daac7003853bd90	2021-03-15 08:10:48	[]	[]	Mon Mar 15 03:03:03 +0000 2021	[]	[{"url":"https://t.co/hUSsXfOFNK","expanded_url":"https://on.msnbc.com/3tkmgqp","display_url":"on.msnbc.com/3tkmgqp","indices":[239,262]}]	While efforts to combat vaccine hesitancy have so far been mostly focused on African Americans and Latinos, polls suggest the largest group of Americans either hesitant about the Covid-19 vaccine or outright opposed to it are Republicans. https://t.co/hUSsXfOFNK	4155142.0	RT @MSNBC: While efforts to combat vaccine hesitancy have so far been mostly focused on African Americans and Latinos, polls suggest the laâ€¦	27.0	True	full
992271	992271	604f168d2daac7003853bd92	2021-03-15 08:10:48	[]	[]	Mon Mar 15 08:04:57 +0000 2021	[{"text":"ROSÃ‰","indices":[79,84]},{"text":"R","indices":[202,204]}]	[{"url":"https://t.co/9NEU1gVaPC","expanded_url":"https://promo-web.idolchamp.com/app_proxy.html?type=vote&id=vote_2138_1044","display_url":"promo-web.idolchamp.com/app_proxy.htmlâ€¦","indices":[251,274]}]	[ IDOLCHAMP | MARCH COMEBACK POLL ] ðŸ“Š 5PM KST | MAR. 15 | #1 ** â€” 42.86% # 2 #ROSÃ‰ â€” 42.24% ðŸš¨GAP: 0.62%ðŸ”» 1,197 chamsims. ðŸ“£ We are so close to take the lead vote now! Lets get this GLOBAL NEWS PR for #R! @BLACKPINK â†’ 1 vote = 20â�¤ï¸�= 30 votes/day. ðŸ”—https://t.co/9NEU1gVaPC https://t.co/b1IMgZ3gRk	55281.0	RT @BlinkVotingCrew: [ IDOLCHAMP | MARCH COMEBACK POLL ] ðŸ“Š 5PM KST | MAR. 15 | #1 ** â€” 42.86% # 2 #ROSÃ‰ â€” 42.24% ðŸš¨GAP: 0.62%ðŸ”» 1,197 chamsâ€¦	711.0	True	full
992272	992272	604f168d2daac7003853bd96	2021-03-15 08:10:48	[]	[]	Fri Mar 12 17:11:06 +0000 2021	[{"text":"Corona","indices":[100,107]},{"text":"Pflege","indices":[266,273]}]	[{"url":"https://t.co/Sv6ApZz612","expanded_url":"https://www.berlin.de/sen/gpg/service/presse/2021/pressemitteilung.1063280.php","display_url":"berlin.de/sen/gpg/servicâ€¦","indices":[213,236]},{"url":"https://t.co/CSRMboy72V","expanded_url":"https://www.berlin.de/sen/gpg/service/presse/2021/pressemitteilung.1063852.php","display_url":"berlin.de/sen/gpg/servicâ€¦","indices":[241,264]}]	PflegebedÃ¼rftige Menschen kÃ¶nnen bis zu zwei Kontaktpersonen benennen, die Zugang zur Impfung gegen #Corona erhalten. Die Abwicklung lÃ¤uft Ã¼ber ambulante Pflegedienste. Mehr erfahren Sie in den Pressemitteilungen https://t.co/Sv6ApZz612 und https://t.co/CSRMboy72V. #Pflege https://t.co/ljl2GV8tYB	10949.0	RT @SenGPG: PflegebedÃ¼rftige Menschen kÃ¶nnen bis zu zwei Kontaktpersonen benennen, die Zugang zur Impfung gegen #Corona erhalten. Die Abwicâ€¦	211.0	True	full
992273	992273	604f168d2daac7003853bd98	2021-03-15 08:10:48	[]	[]	Mon Mar 15 07:18:50 +0000 2021	[]	[{"url":"https://t.co/IYJsXpJPbA","expanded_url":"https://twitter.com/cine21_editor/status/1369920555185414144","display_url":"twitter.com/cine21_editor/â€¦","indices":[271,294]}]	Pop music critic Kim Yun-ha (also a committee member of Korean Music Awards) praises "ONF: MY NAME" album, especially for its "ì²­ëŸ‰" (refreshing) concept that's widely loved but very hard to pull off. Yet ONF &amp; Monotree managed to fill it with their very own color. + https://t.co/IYJsXpJPbA	67.0	RT @hanifahsausan_n: Pop music critic Kim Yun-ha (also a committee member of Korean Music Awards) praises "ONF: MY NAME" album, especiallyâ€¦	381.0	True	full
992274	992274	604f168d2daac7003853bd9a	2021-03-15 08:10:48	[]	[]	Mon Mar 15 06:55:00 +0000 2021	[{"text":"UNCCDCRIC19","indices":[0,12]},{"text":"LandRestoration","indices":[49,65]},{"text":"LandDegradationNeutrality","indices":[127,153]},{"text":"Gender","indices":[161,168]},{"text":"drought","indices":[222,230]}]	[{"url":"https://t.co/R5HY0jGdaU","expanded_url":"https://www.unccd.int/news-events/cric19-15-19-march-2021-online","display_url":"unccd.int/news-events/crâ€¦","indices":[235,258]}]	#UNCCDCRIC19 opens today, items on the agenda: ðŸ’¬ #LandRestoration of 450 million ha pledged under UNCCD ðŸ’¬ Drought Initiative ðŸ’¬ #LandDegradationNeutrality Fund ðŸ’¬ #Gender and land rights ðŸ’¬ Intergovernmental working group on #drought â–¶ï¸� https://t.co/R5HY0jGdaU https://t.co/WFCzZ1GytC	31735.0	RT @UNCCD: #UNCCDCRIC19 opens today, items on the agenda: ðŸ’¬ #LandRestoration of 450 million ha pledged under UNCCD ðŸ’¬ Drought Initiative ðŸ’¬ #â€¦	2382.0	True	full
992275	992275	604f168d2daac7003853bdac	2021-03-15 08:10:48	[]	[]	Mon Mar 15 04:21:49 +0000 2021	[]	[{"url":"https://t.co/rgZ5J9WCPv","expanded_url":"https://www.hrw.org/news/2021/03/15/targeted-sanctions-needed-against-myanmars-coup-leaders","display_url":"hrw.org/news/2021/03/1â€¦","indices":[255,278]}]	Responding to junta atrocities, the alternative Myanmar government formed by elected members of parliament from the National League for Democracy seeks â€œrobust targeted sanctions â€“ not only on military leaders but also on military enterprises and assets. https://t.co/rgZ5J9WCPv https://t.co/ZkJd6C46Xo	447634.0	RT @KenRoth: Responding to junta atrocities, the alternative Myanmar government formed by elected members of parliament from the National Lâ€¦	31.0	True	full
992276	992276	604f168e2daac7003853bdb6	2021-03-15 08:10:48	[]	[]	Mon Mar 15 05:21:15 +0000 2021	[]	[{"url":"https://t.co/HwwU8k0JKW","expanded_url":"https://www.standardmedia.co.ke/amp/africa/article/2001406093/morocco-government-backs-legalising-cannabis-for-medical-use","display_url":"standardmedia.co.ke/amp/africa/artâ€¦","indices":[257,280]}]	This is what Kenya should do. Morocco is world's largest producer of cannabis resin. A 2020 study puts its annual production at 700 tons. Govt reports show 55k ha are under cannabis. Global cannabis use growth is 30% &amp; 60% in Europe. See the windfall? https://t.co/HwwU8k0JKW	5648.0	RT @TonyMurega: This is what Kenya should do. Morocco is world's largest producer of cannabis resin. A 2020 study puts its annual productioâ€¦	1361.0	True	full
992277	992277	604f168e2daac7003853bdbc	2021-03-15 08:10:48	[]	[]	Sun Mar 14 21:46:14 +0000 2021	[{"text":"EnVivo","indices":[0,7]}]	[{"url":"https://t.co/mStIvoIWJs","expanded_url":"https://www.pscp.tv/NicolasMaduro/1nAKELezMqXxL?t=36s","display_url":"pscp.tv/NicolasMaduro/â€¦","indices":[194,217]}]	#EnVivo ðŸ“¹ | El Pdte. @NicolasMaduro celebra el DÃ­a del Pescador y Pescadora Artesanal, y ofrece balance de las acciones tomadas en lucha contra el COVID-19 en el paÃ­s durante los Ãºltimos dÃ­as. https://t.co/mStIvoIWJs	1188977.0	RT @PresidencialVen: #EnVivo ðŸ“¹ | El Pdte. @NicolasMaduro celebra el DÃ­a del Pescador y Pescadora Artesanal, y ofrece balance de las accioneâ€¦	1152.0	True	full
992278	992278	604f168e2daac7003853bdc2	2021-03-15 08:10:49	[]	[]	Sun Mar 14 22:24:56 +0000 2021	[]	[{"url":"https://t.co/EooyrIAruh","expanded_url":"https://www.thetimes.co.uk/article/profits-from-ppe-buy-6m-mansion-zmlj57t2c","display_url":"thetimes.co.uk/article/profitâ€¦","indices":[215,238]}]	Northamptonshire couple Richard and Sarah Stoute, whose business was handed Â£1.8 billion in PPE contracts by Boris Johnson's government, subsequently bought a Â£6 million mansion and a Bentley. via @Gabriel_Pogrund https://t.co/EooyrIAruh https://t.co/3Q1F2OaXXg	32839.0	RT @Ian_Fraser: Northamptonshire couple Richard and Sarah Stoute, whose business was handed Â£1.8 billion in PPE contracts by Boris Johnson'â€¦	4218.0	True	full
992279	992279	604f168e2daac7003853bdcc	2021-03-15 08:10:49	[]	[]	Mon Mar 15 07:08:22 +0000 2021	[]	[{"url":"https://t.co/8gYSRiOo16","expanded_url":"https://lolitawardrobe.com/unideer-autumn-of-floria-vintage-classic-lolita-op-dress_p6128.html","display_url":"lolitawardrobe.com/unideer-autumnâ€¦","indices":[122,145]}]	Round 2 Preorder: Unideer ã€�-Autumn of Floria-ã€‘ Lolita OP Dress and Its Matching Accessories â—† Shopping Link &gt;&gt;&gt; https://t.co/8gYSRiOo16 â—† What's New: Black color dress available; New necktie available. https://t.co/gjFhUiwk8Q	81959.0	RT @LolitaWardrobe: Round 2 Preorder: Unideer ã€�-Autumn of Floria-ã€‘ Lolita OP Dress and Its Matching Accessories â—† Shopping Link &gt;&gt;&gt; https:â€¦	27.0	True	full
992280	992280	604f168e2daac7003853bdd2	2021-03-15 08:10:49	[]	[]	Mon Mar 15 07:42:07 +0000 2021	[{"text":"WhatsHappeningInMyanmar","indices":[174,198]}]	[{"url":"https://t.co/WRtS2eh6gq","expanded_url":"https://www.frontiermyanmar.net/en/aung-san-suu-kyi-trial-delayed-after-bloodiest-day-in-myanmar/","display_url":"frontiermyanmar.net/en/aung-san-suâ€¦","indices":[201,224]}]	"The ruling junta has showed its teeth and taken its mask off â€¦ they are showing their true self," said Khin Maung Zaw, Aund San Suu Kyi's lawyer, said of Sunday's violence. #WhatsHappeningInMyanmar https://t.co/WRtS2eh6gq	143341.0	RT @FrontierMM: "The ruling junta has showed its teeth and taken its mask off â€¦ they are showing their true self," said Khin Maung Zaw, Aunâ€¦	30.0	True	full
992281	992281	604f168e2daac7003853bdd8	2021-03-15 08:10:49	[]	[]	Fri Mar 12 16:38:22 +0000 2021	[]	[{"url":"https://t.co/ASEfzLR1gV","expanded_url":"https://bit.ly/3rIKiuW","display_url":"bit.ly/3rIKiuW","indices":[138,161]}]	1/ ðŸ¥³Tidal Finance is delighted to unveil the process for the early supporter round of its platform token $TIDAL. Dive into more details: https://t.co/ASEfzLR1gV ðŸ�†Participants will be selected through a random process and will be eligible for a maximum individual cap of $300.	21835.0	RT @tidaldefi: 1/ ðŸ¥³Tidal Finance is delighted to unveil the process for the early supporter round of its platform token $TIDAL. Dive intoâ€¦	23.0	True	full
992282	992282	604f168e2daac7003853bdee	2021-03-15 08:10:49	[]	[]	Mon Mar 15 07:49:20 +0000 2021	[{"text":"Covid_19","indices":[99,108]},{"text":"LaStory","indices":[175,183]}]	[{"url":"https://t.co/I0iial98V9","expanded_url":"https://www.lesechos.fr/industrie-services/tourisme-transport/airbnb-le-pari-du-retour-aux-sources-1297898","display_url":"lesechos.fr/industrie-servâ€¦","indices":[198,221]}]	C'est lundi... Encore un week-end Ã la maison ! Pas simple non plus pour @airbnb_fr Quel impact du #Covid_19 sur son modÃ¨le Ã©conomique. On en parle avec @IsabelleLesniak dans #LaStory de @LesEchos https://t.co/I0iial98V9	2980.0	RT @pierrickfay: C'est lundi... Encore un week-end Ã la maison ! Pas simple non plus pour @airbnb_fr Quel impact du #Covid_19 sur son modÃ¨lâ€¦	8144.0	True	full
992283	992283	604f168e2daac7003853be00	2021-03-15 08:10:49	[]	[]	Sun Mar 14 23:25:32 +0000 2021	[]	[{"url":"https://t.co/Hl2B9craIH","expanded_url":"https://twitter.com/atrupar/status/1371112309494530049","display_url":"twitter.com/atrupar/statusâ€¦","indices":[201,224]}]	Okay this study is getting a lot of attention, here's a quick critical review. The tl;dr is that the study does not really provide evidence that 3ft is 'just as good' as 6ft. I'll focus on two points. https://t.co/Hl2B9craIH	5839.0	RT @jfeldman_epi: Okay this study is getting a lot of attention, here's a quick critical review. The tl;dr is that the study does not reallâ€¦	570.0	True	full
992284	992284	604f168f2daac7003853be16	2021-03-15 08:10:49	[{"text":"TigrayGenocide","indices":[246,261]}]	[{"url":"https://t.co/K8uwOopD36","expanded_url":"https://ctt.ec/Gaz8q+","display_url":"ctt.ec/Gaz8q+","indices":[264,287]}]		[]	[]			According to its own articles (2 &amp; 7), the military agreement b/w Italy &amp; Ethiopia MUST be in accordance with theirâ€¦ https://t.co/Il90vfbZXy	13.0	True	full
992285	992285	604f168f2daac7003853be18	2021-03-15 08:10:49	[]	[]	Mon Mar 15 07:00:00 +0000 2021	[]	[{"url":"https://t.co/hCzEdNGB7C","expanded_url":"https://cadenaser.com/programa/2021/03/15/hoy_por_hoy/1615785140_961304.html","display_url":"cadenaser.com/programa/2021/â€¦","indices":[228,251]}]	El Ojo Izquierdo | "Teodoro GarcÃ­a Egea desenfunda rÃ¡pido y se saca de la buchaca la cartera de los sobornos mÃ¡s raudo que nadie. Â¿Que se necesita una consejerÃ­a para un trÃ¡nsfuga de Ciudadanos? Por un poco mÃ¡s le pongo tres" https://t.co/hCzEdNGB7C	187907.0	RT @HoyPorHoy: El Ojo Izquierdo | "Teodoro GarcÃ­a Egea desenfunda rÃ¡pido y se saca de la buchaca la cartera de los sobornos mÃ¡s raudo queâ€¦	5721.0	True	full
992286	992286	604f168f2daac7003853be1a	2021-03-15 08:10:50	[]	[]	Sun Mar 14 21:53:05 +0000 2021	[]	[{"url":"https://t.co/apjilVdyHl","expanded_url":"https://t.me/joinchat/U8AiMEEq3ovNRMv6","display_url":"t.me/joinchat/U8AiMâ€¦","indices":[143,166]}]	Back to back boom, all posted!! 13 odd on 1xbetðŸ¥‚ðŸ¥‚ðŸ¥‚ðŸ¥‚ðŸ’¥ðŸ”¥ 15 odd on Sportybet ðŸ¥‚ðŸ”¥ðŸ’¥ðŸ¥‚ðŸ”¥ Congrats to all that wonðŸ¥‚ðŸ’¥ðŸ”¥ Join Telegram channel for more ðŸ‘‰https://t.co/apjilVdyHl @LouieDi13 @SomtoSocial @MisturBets @woozzaabets https://t.co/RkD5ujZOp1	14603.0	RT @CHIZZY_BB: Back to back boom, all posted!! 13 odd on 1xbetðŸ¥‚ðŸ¥‚ðŸ¥‚ðŸ¥‚ðŸ’¥ðŸ”¥ 15 odd on Sportybet ðŸ¥‚ðŸ”¥ðŸ’¥ðŸ¥‚ðŸ”¥ Congrats to all that wonðŸ¥‚ðŸ’¥ðŸ”¥ Join Telegramâ€¦	212.0	True	full
992287	992287	604f168f2daac7003853be1c	2021-03-15 08:10:50	[]	[]	Mon Mar 15 08:04:10 +0000 2021	[{"text":"PorscheTaycan","indices":[20,34]}]	[{"url":"https://t.co/rLD0nNeyhi","expanded_url":"http://porsche.click/2Nh0WCM","display_url":"porsche.click/2Nh0WCM","indices":[133,156]}]	With the pioneering #PorscheTaycan, Zuffenhausen continues its tradition of innovation. Find out how electric motors work in detail: https://t.co/rLD0nNeyhi https://t.co/75hqtOUcFd	588390.0	RT @PorscheNewsroom: With the pioneering #PorscheTaycan, Zuffenhausen continues its tradition of innovation. Find out how electric motors wâ€¦	597.0	True	full
992288	992288	604f168f2daac7003853be2a	2021-03-15 08:10:50	[]	[]	Sun Mar 14 15:03:04 +0000 2021	[{"text":"ê°•ë‹¤ë‹ˆì—˜","indices":[121,126]},{"text":"KANGDANIEL","indices":[127,138]},{"text":"PARANOIA","indices":[139,148]}]	[{"url":"https://t.co/NwdtRjD6IR","expanded_url":"https://open.spotify.com/track/1Q6lzzQHM5dvtTCwcfeKDy?si=rqIi3cYORyC0p7-hgqUCLw&utm_source=copy-link","display_url":"open.spotify.com/track/1Q6lzzQHâ€¦","indices":[96,119]}]	ðŸ“ˆSpotify 2021.03.15 00:00KST 3,547,783(+97,899) Streams 995,965(+13,503) Monthly Listeners ðŸŽ¶https://t.co/NwdtRjD6IR #ê°•ë‹¤ë‹ˆì—˜ #KANGDANIEL #PARANOIA @konnect_danielk https://t.co/GUMl4SaIAr	7279.0	RT @KDaniel_Records: ðŸ“ˆSpotify 2021.03.15 00:00KST 3,547,783(+97,899) Streams 995,965(+13,503) Monthly Listeners ðŸŽ¶https://t.co/NwdtRjD6Iâ€¦	230.0	True	full
992289	992289	604f168f2daac7003853be2e	2021-03-15 08:10:50	[]	[]	Mon Mar 15 06:18:09 +0000 2021	[{"text":"Myanmar","indices":[58,66]},{"text":"Myanmar","indices":[235,243]}]	[{"url":"https://t.co/QZ6NAIl8jP","expanded_url":"https://www.fortifyrights.org/mya-inv-2021-03-15/","display_url":"fortifyrights.org/mya-inv-2021-0â€¦","indices":[257,280]}]	The UN Security Council is broken. Since it called on the #Myanmar military â€œto exercise utmost restraint,â€� the junta murdered scores. The UN General Assembly, where China has no veto power, should hold an Emergency Special Session on #Myanmar w/out delay. https://t.co/QZ6NAIl8jP	61234.0	RT @matthewfsmith: The UN Security Council is broken. Since it called on the #Myanmar military â€œto exercise utmost restraint,â€� the junta muâ€¦	37.0	True	full
992290	992290	604f168f2daac7003853be32	2021-03-15 08:10:50	[]	[]	Mon Mar 15 08:08:10 +0000 2021	[{"text":"Takaful","indices":[0,8]},{"text":"Malaysia","indices":[21,30]},{"text":"insurance","indices":[63,73]},{"text":"Covid19","indices":[97,105]},{"text":"pandemic","indices":[106,115]}]	[{"url":"https://t.co/G15aQaI3DJ","expanded_url":"https://lnkd.in/g-MZpSp","display_url":"lnkd.in/g-MZpSp","indices":[162,185]}]	#Takaful business in #Malaysia continued to gain ground in the #insurance market during the 2020 #Covid19 #pandemic, compared to conventional insurance business. https://t.co/G15aQaI3DJ	936.0	RT @cint: #Takaful business in #Malaysia continued to gain ground in the #insurance market during the 2020 #Covid19 #pandemic, compared toâ€¦	383.0	True	full
992291	992291	604f168f2daac7003853be3a	2021-03-15 08:10:50	[]	[]	Sun Mar 14 23:22:28 +0000 2021	[]	[{"url":"https://t.co/Y6xV6clOWH","expanded_url":"https://www.youtube.com/watch?v=QSPoTZvrvlM&t=10s","display_url":"youtube.com/watch?v=QSPoTZâ€¦","indices":[253,276]}]	Il me semble que maintenant les choses sont claires ! J'Ã©cris depuis 6 mois que l'IVERMECTINE est trÃ¨s efficace et sans danger, prÃ©vient et guÃ©rit du COVID-19 Donc l'AMM provisoires de ces vaccins expÃ©rimentaux dangereux doit Ãªtre annulÃ©e @GaumontRene https://t.co/Y6xV6clOWH	9585.0	RT @PeterbobBaze: Il me semble que maintenant les choses sont claires ! J'Ã©cris depuis 6 mois que l'IVERMECTINE est trÃ¨s efficace et sans dâ€¦	39.0	True	full
992292	992292	604f168f2daac7003853be3e	2021-03-15 08:10:50	[{"text":"MondayMotivation","indices":[0,17]}]	[{"url":"https://t.co/hNd78e661d","expanded_url":"https://www.youtube.com/watch?v=OznLC25836A","display_url":"youtube.com/watch?v=OznLC2â€¦","indices":[226,249]}]		[]	[]			#MondayMotivation Find It Difficult To Start The Week Now After A Dark Covid Year Without The Unique Voice Of Thisâ€¦ https://t.co/SpSMrunUtw	321.0	True	full
992293	992293	604f168f2daac7003853be5e	2021-03-15 08:10:50	[]	[]	Mon Mar 15 07:54:29 +0000 2021	[]	[{"url":"https://t.co/7fpdc0gZmK","expanded_url":"http://justfor.fans/RickKelsonXXX?Source=NewFanTwitter","display_url":"justfor.fans/RickKelsonXXX?â€¦","indices":[116,139]}]	A new JFF superfan is enjoying my 112 videos, 114 posts, and 905 likes. Here's a sneak peek. See ALL my content at: https://t.co/7fpdc0gZmK https://t.co/Aysqwfb4KJ	40943.0	RT @RickKelsonXXX: A new JFF superfan is enjoying my 112 videos, 114 posts, and 905 likes. Here's a sneak peek. See ALL my content at: httpâ€¦	42.0	True	full
992294	992294	604f16902daac7003853be76	2021-03-15 08:10:50	[]	[]	Mon Mar 15 07:00:00 +0000 2021	[]	[{"url":"https://t.co/hCzEdNGB7C","expanded_url":"https://cadenaser.com/programa/2021/03/15/hoy_por_hoy/1615785140_961304.html","display_url":"cadenaser.com/programa/2021/â€¦","indices":[228,251]}]	El Ojo Izquierdo | "Teodoro GarcÃ­a Egea desenfunda rÃ¡pido y se saca de la buchaca la cartera de los sobornos mÃ¡s raudo que nadie. Â¿Que se necesita una consejerÃ­a para un trÃ¡nsfuga de Ciudadanos? Por un poco mÃ¡s le pongo tres" https://t.co/hCzEdNGB7C	187907.0	RT @HoyPorHoy: El Ojo Izquierdo | "Teodoro GarcÃ­a Egea desenfunda rÃ¡pido y se saca de la buchaca la cartera de los sobornos mÃ¡s raudo queâ€¦	596.0	True	full
992295	992295	604f16902daac7003853be78	2021-03-15 08:10:50	[]	[{"url":"https://t.co/CtqLk7mby0","expanded_url":"https://www.itv.com/news/2019-12-28/nearly-19-000-children-sexually-groomed-in-england-in-the-past-year","display_url":"itv.com/news/2019-12-2â€¦","indices":[261,284]}]		[]	[]			James O'Brien keen to condemn those who protest during Covid lockdowns, yet so very keen to support BLM Protests, Wâ€¦ https://t.co/hckVfREYsT	10264.0	True	full
992296	992296	604f16902daac7003853be7e	2021-03-15 08:10:50	[]	[]	Mon Mar 15 05:16:52 +0000 2021	[]	[{"url":"https://t.co/O7U9lFa6mz","expanded_url":"https://thenationonlineng.net/power-should-shift-south-in-2023-says-ndume/","display_url":"thenationonlineng.net/power-should-sâ€¦","indices":[240,263]}]	â€œI am against APC producing its presidential candidate from the North. The APC presidential candidate should come from the South. If you have the presidential candidate of the APC from the North, it is tantamount to third term. - Ali Ndume https://t.co/O7U9lFa6mz @OfficialAPCNg	1554180.0	RT @TheNationNews: â€œI am against APC producing its presidential candidate from the North. The APC presidential candidate should come from tâ€¦	516.0	True	full
992297	992297	604f16902daac7003853be88	2021-03-15 08:10:51	[]	[]	Mon Mar 15 06:18:09 +0000 2021	[{"text":"Myanmar","indices":[58,66]},{"text":"Myanmar","indices":[235,243]}]	[{"url":"https://t.co/QZ6NAIl8jP","expanded_url":"https://www.fortifyrights.org/mya-inv-2021-03-15/","display_url":"fortifyrights.org/mya-inv-2021-0â€¦","indices":[257,280]}]	The UN Security Council is broken. Since it called on the #Myanmar military â€œto exercise utmost restraint,â€� the junta murdered scores. The UN General Assembly, where China has no veto power, should hold an Emergency Special Session on #Myanmar w/out delay. https://t.co/QZ6NAIl8jP	61234.0	RT @matthewfsmith: The UN Security Council is broken. Since it called on the #Myanmar military â€œto exercise utmost restraint,â€� the junta muâ€¦	58.0	True	full
992298	992298	604f16902daac7003853beba	2021-03-15 08:10:51	[]	[]	Mon Mar 15 07:54:57 +0000 2021	[{"text":"sida","indices":[184,189]}]	[{"url":"https://t.co/WWlACUeyBW","expanded_url":"https://cutt.ly/9zZbczM","display_url":"cutt.ly/9zZbczM","indices":[241,264]}]	En @TrabEnPositivo estaremos apoyando y haciendo cumplir los compromisos â¤µï¸� ðŸ‘‰El Gobierno de EspaÃ±a ha asumido el compromiso de la comunidad internacional de poner fin a la epidemia de #sida como amenaza para la salud pÃºblica en el aÃ±o #2030 https://t.co/WWlACUeyBW	3095.0	RT @TrabEnPositivo: En @TrabEnPositivo estaremos apoyando y haciendo cumplir los compromisos â¤µï¸� ðŸ‘‰El Gobierno de EspaÃ±a ha asumido el comproâ€¦	107.0	True	full
992299	992299	604f16902daac7003853bebe	2021-03-15 08:10:51	[]	[]	Mon Mar 15 06:15:47 +0000 2021	[]	[{"url":"https://t.co/ckhE6xbde4","expanded_url":"https://edition.cnn.com/2021/03/14/europe/ireland-stops-astrazeneca-rollout-intl/index.html","display_url":"edition.cnn.com/2021/03/14/eurâ€¦","indices":[242,265]}]	'Vaccines' have suddenly fallen out of the headlines, just as more blood clots and other severe adverse health effects are being noticed and more countries are banning the Astra Zeneca 'Covid vaccine'. I will not be taking a 'Covid vaccine'. https://t.co/ckhE6xbde4	63820.0	RT @davidkurten: 'Vaccines' have suddenly fallen out of the headlines, just as more blood clots and other severe adverse health effects areâ€¦	33.0	True	full
992300	992300	604f16902daac7003853bec2	2021-03-15 08:10:51	[]	[]	Sun Mar 14 20:40:05 +0000 2021	[]	[{"url":"https://t.co/bkAVeQw3VX","expanded_url":"https://www.theyworkforyou.com/mp/","display_url":"theyworkforyou.com/mp/","indices":[195,218]},{"url":"https://t.co/UFZfNklcsh","expanded_url":"https://tweetyourmp.com/","display_url":"tweetyourmp.com","indices":[230,253]},{"url":"https://t.co/DYSpepFGeL","expanded_url":"https://otjc.org.uk/defend-the-right-to-protest/","display_url":"otjc.org.uk…	Our right to protest is under threat The Police, Crime, Sentencing &amp; Courts Bill is being debated in Parliament starting tomorrow Monday 15 March Tell your MP to vote against it email them https://t.co/bkAVeQw3VX tweet them https://t.co/UFZfNklcsh https://t.co/DYSpepFGeL https://t.co/wUBXyXfNVI	16446.0	RT @orgreavejustice: Our right to protest is under threat The Police, Crime, Sentencing &amp; Courts Bill is being debated in Parliament startâ€¦	94835.0	True	full
992301	992301	604f16912daac7003853bec4	2021-03-15 08:10:51	[]	[]	Mon Mar 15 07:47:34 +0000 2021	[]	[{"url":"https://t.co/yJIeWdv1KS","expanded_url":"https://martinplaut.com/2021/03/15/situation-report-eepa-horn-no-103-15-march-2021/","display_url":"martinplaut.com/2021/03/15/sitâ€¦","indices":[155,178]}]	Senior European diplomats have agreed on a list of individuals who will be hit with new sanctions due to Human rights violations. It includes Eritreans. https://t.co/yJIeWdv1KS	99823.0	RT @martinplaut: Senior European diplomats have agreed on a list of individuals who will be hit with new sanctions due to Human rights violâ€¦	4.0	True	full
992302	992302	604f16912daac7003853bece	2021-03-15 08:10:51	[]	[]	Sun Mar 14 08:22:12 +0000 2021	[]	[{"url":"https://t.co/k4MJi1NfQw","expanded_url":"https://www.thetimes.co.uk/article/profits-from-ppe-buy-6m-mansion-zmlj57t2c","display_url":"thetimes.co.uk/article/profitâ€¦","indices":[246,269]}]	EXC: A married couple whose business was directly awarded Â£1.2bn in PPE contracts has now bought a Â£6m mansion with several lakes and large grounds Sarah and Richard Stoute have also bought a company with Â£1m, a horse riding venue and a Bentley https://t.co/k4MJi1NfQw https://t.co/LDDJCOHywX	30136.0	RT @Gabriel_Pogrund: EXC: A married couple whose business was directly awarded Â£1.2bn in PPE contracts has now bought a Â£6m mansion with seâ€¦	34.0	True	full
992303	992303	604f16912daac7003853bed4	2021-03-15 08:10:51	[]	[{"url":"https://t.co/jP0pc09hK6","expanded_url":"https://www.bloomberg.com/news/articles/2021-03-14/world-s-best-currency-seen-moving-higher-amid-boc-tapering-calls","display_url":"bloomberg.com/news/articles/â€¦","indices":[119,142]}]		[]	[]			TheÂ Canadian ðŸ‡¨ðŸ‡¦ dollarÂ is outperforming all of its major peers this year, and several analysts see room for more gaâ€¦ https://t.co/Q9NL7gc9Jl	3189.0	True	full
992304	992304	604f16912daac7003853beda	2021-03-15 08:10:52	[]	[{"url":"https://t.co/tzKcSY3StJ","expanded_url":"https://www.expressandstar.com/news/crime/2021/03/15/police-plan-for-super-station-in-black-country-to-move-forward-after-red-tape-delay/","display_url":"expressandstar.com/news/crime/202â€¦","indices":[151,174]}]		[]	[]			Plans for a multi-million pound West Midlands Police â€œsuper-stationâ€� in the Black Country are set to move forward aâ€¦ https://t.co/gXGo1nCP0i	151624.0	True	full
992305	992305	604f16912daac7003853beee	2021-03-15 08:10:52	[]	[]	Sun Mar 14 16:14:34 +0000 2021	[]	[{"url":"https://t.co/GgKXnw1PRN","expanded_url":"https://docs.google.com/document/d/1kXSNIDOxSVBI-u5GRVqPFQqbKPSx63MWKuI3MZmcJos/edit?usp=drivesdk","display_url":"docs.google.com/document/d/1kXâ€¦","indices":[130,153]}]	The brilliant Dr Malcolm Kendrick on vaccine certification. MPs need to think through the full implications of this tomorrow. https://t.co/GgKXnw1PRN	46930.0	RT @ClareCraigPath: The brilliant Dr Malcolm Kendrick on vaccine certification. MPs need to think through the full implications of this tâ€¦	192.0	True	full
992306	992306	604f16912daac7003853befa	2021-03-15 08:10:52	[]	[]	Mon Mar 15 07:21:08 +0000 2021	[{"text":"ì°¬ì—´","indices":[200,203]},{"text":"ì—‘ì†Œì°¬ì—´","indices":[204,209]},{"text":"ì—‘ì†Œ","indices":[210,213]},{"text":"EXO","indices":[214,218]},{"text":"TheBox","indices":[219,226]},{"text":"ë�”ë°•ìŠ¤","indices":[227,231]}]	[{"url":"https://t.co/ZBXVKcfRM1","expanded_url":"http://m.cgv.co.kr/WebApp/EventNotiV4/EventDetailGeneralUnited.aspx?seq=31844&mCode=004&iPage=1&v=141537","display_url":"m.cgv.co.kr/WebApp/EventNoâ€¦","indices":[175,198]}]	210315 [INFO] â€œThe Boxâ€� will hold a paid premiere for 2 days on March 20-21, 1 week before its release. They prepared special gifts and posters for the audience as well. ðŸ”— https://t.co/ZBXVKcfRM1 #ì°¬ì—´ #ì—‘ì†Œì°¬ì—´ #ì—‘ì†Œ #EXO #TheBox #ë�”ë°•ìŠ¤ @thebox_movie https://t.co/hsT591NK7X	74690.0	RT @ChanyeolGlobal: 210315 [INFO] â€œThe Boxâ€� will hold a paid premiere for 2 days on March 20-21, 1 week before its release. They prepared sâ€¦	197.0	True	full
992307	992307	604f16912daac7003853bf24	2021-03-15 08:10:52	[]	[]	Mon Mar 08 14:46:45 +0000 2021	[{"text":"BringBackRashmiSamant","indices":[0,22]}]	[{"url":"https://t.co/9PvqiVgkTk","expanded_url":"https://youtu.be/iHv9kQYsPFA","display_url":"youtu.be/iHv9kQYsPFA","indices":[229,252]}]	#BringBackRashmiSamant You cannot even imagine how dangerous the anti-Hindu system is. @Twitter account of Oxford University President Elect Rashmi Samant was suspended saying that Rashmi had created an account under 13 years https://t.co/9PvqiVgkTk https://t.co/nO6lXEfsSd	17832.0	RT @MediaHarshVT: #BringBackRashmiSamant You cannot even imagine how dangerous the anti-Hindu system is. @Twitter account of Oxford Univerâ€¦	9.0	True	full
992308	992308	604f16912daac7003853bf26	2021-03-15 08:10:52	[]	[]	Mon Mar 15 07:42:00 +0000 2021	[{"text":"UpdateDeutschland","indices":[247,265]}]	[{"url":"https://t.co/06QsPLiv4Q","expanded_url":"http://updatedeutschland.org","display_url":"updatedeutschland.org","indices":[223,246]}]	ðŸ†™ Wie sieht die Zukunft nach Corona aus? ZurÃ¼ck in die alte NormalitÃ¤t oder nach vorne in die Zukunft? Deutschland braucht ein Update! 19.-21.03.2021: Beim 48h-Sprint matchen wir Herausforderungen mit Ideen hin zur LÃ¶sung â�©https://t.co/06QsPLiv4Q #UpdateDeutschland @DE_Update https://t.co/bhCZ22Xm91	15759.0	RT @WirVsVirus: ðŸ†™ Wie sieht die Zukunft nach Corona aus? ZurÃ¼ck in die alte NormalitÃ¤t oder nach vorne in die Zukunft? Deutschland brauchtâ€¦	704.0	True	full
992309	992309	604f16922daac7003853bf50	2021-03-15 08:10:53	[]	[]	Sun Mar 14 22:34:06 +0000 2021	[]	[{"url":"https://t.co/z2AbXrWcFI","expanded_url":"https://academic.oup.com/cje/article-abstract/45/2/243/6104506#.YE6PKGZFXDM.twitter","display_url":"academic.oup.com/cje/article-abâ€¦","indices":[173,196]}]	"...the REF in its present form marginalises heterodox economics, pushes it out of the discipline and endangers pluralism in economics research." @ReteachEcon @rethinkecon https://t.co/z2AbXrWcFI	1516.0	RT @Powell_J_R: "...the REF in its present form marginalises heterodox economics, pushes it out of the discipline and endangers pluralism iâ€¦	1662.0	True	full
992310	992310	604f16922daac7003853bf52	2021-03-15 08:10:53	[]	[]	Mon Mar 15 08:08:35 +0000 2021	[]	[{"url":"https://t.co/isuRWZnzzK","expanded_url":"https://twitter.com/francescosisci/status/1371338886866219009","display_url":"twitter.com/francescosisciâ€¦","indices":[102,125]}]	EU appear to have lost control of most ports to CCP and fail to realize the dangers of allowing this. https://t.co/isuRWZnzzK https://t.co/WF5wMYDVg0	15038.0	RT @TegoArcanaDei: EU appear to have lost control of most ports to CCP and fail to realize the dangers of allowing this. https://t.co/isuRWâ€¦	159.0	True	full
992311	992311	604f16922daac7003853bf54	2021-03-15 08:10:53	[]	[]	Fri Feb 12 14:15:38 +0000 2021	[]	[{"url":"https://t.co/zpa7DTWJno","expanded_url":"http://indifest.org","display_url":"indifest.org","indices":[109,132]},{"url":"https://t.co/6GVeasWZ3a","expanded_url":"https://rb.gy/ohydtu","display_url":"rb.gy/ohydtu","indices":[164,187]}]	Â¡Participa en el @CineIndifest! Tienes hasta el 15 de marzo para enviar tu producciÃ³n. Conoce el festival en https://t.co/zpa7DTWJno y descarga la convocatoria acÃ¡ https://t.co/6GVeasWZ3a. https://t.co/J03Lf9m92I	244.0	RT @sensesnetworkmx: Â¡Participa en el @CineIndifest! Tienes hasta el 15 de marzo para enviar tu producciÃ³n. Conoce el festival en https://tâ€¦	2507.0	True	full
992312	992312	604f16922daac7003853bf5e	2021-03-15 08:10:53	[]	[{"url":"https://t.co/KZ3B3oZ5t2","expanded_url":"https://t.me/REDAM_Crypto_BOT_Channel","display_url":"t.me/REDAM_Crypto_Bâ€¦","indices":[132,155]}]		[]	[]			No active position till now 2021-03-15 08:10:52 GMT Join us on Telegram for signals! $BTC $ETH $LTC $DOT $BNB $ADAâ€¦ https://t.co/VC7mD6bJml	347.0	True	full
992313	992313	604f16922daac7003853bf60	2021-03-15 08:10:53	[{"text":"Amazon","indices":[0,7]},{"text":"AmazonFR","indices":[8,17]},{"text":"Promo","indices":[18,24]}]	[{"url":"https://t.co/sDaRdBQY9z","expanded_url":"https://www.amazon.fr/gp/product/B01HE8K0L4/ref=as_li_tl?ie=UTF8&tag=capridream0b-21&camp=1642&creative=6746&linkCode=as2&creativeASIN=B01HE8K0L4","display_url":"amazon.fr/gp/product/B01â€¦","indices":[135,158]}]		[]	[]			#Amazon #AmazonFR #Promo Disney - 4055407 - Figurine - Lilo &amp; Stitch - 15Ã¨me Anniversaire Prix: 26,20 au lieu deâ€¦ https://t.co/ZiRWWgHO7R	1.0	True	full
992314	992314	604f16922daac7003853bf74	2021-03-15 08:10:53	[]	[]	Mon Mar 15 08:10:42 +0000 2021	[{"text":"NLentry","indices":[243,251]},{"text":"GoRacing","indices":[252,261]}]	[{"url":"https://t.co/yg3hefvYWE","expanded_url":"https://head2head.napsleague.com/","display_url":"head2head.napsleague.com","indices":[218,241]}]	LATEST NapsLeagueH-2-H ENTRY: @d40tomo Commodore Barry (14:03) Stratford Shutupshirley (14:40) Taunton Moroder (14:47) Plumpton Nothing Man (16:10) Taunton Ballydoyle (16:25) Plumpton The Widdow Maker (15:10) Taunton https://t.co/yg3hefvYWE #NLentry #GoRacing	3640.0	RT @HackedUpRacing: LATEST NapsLeagueH-2-H ENTRY: @d40tomo Commodore Barry (14:03) Stratford Shutupshirley (14:40) Taunton Moroder (14:47)â€¦	3789.0	True	full
992315	992315	604f16922daac7003853bf7a	2021-03-15 08:10:53	[]	[]	Sun Mar 14 19:51:36 +0000 2021	[]	[{"url":"https://t.co/d6SPszqzVR","expanded_url":"http://adrreports.eu","display_url":"adrreports.eu","indices":[284,307]}]	@NiusMarco @WillyLAWIN @Dr_moji Ma sÅ“ur est IDE, aucun de ses patients nâ€™a eu de covid grave par chance.Par contre elle commence les remontÃ©es effets secondaires Pfizer et câ€™est pas que des effets grippaux ou des pneumopathies.le site des remontÃ©es europÃ©ennes est censurÃ© sur Google https://t.co/d6SPszqzVR	148.0	RT @RochaCotta: @NiusMarco @WillyLAWIN @Dr_moji Ma sÅ“ur est IDE, aucun de ses patients nâ€™a eu de covid grave par chance.Par contre elle comâ€¦	52.0	True	full
992316	992316	604f16932daac7003853bf86	2021-03-15 08:10:53	[]	[]	Sun Mar 14 12:53:35 +0000 2021	[]	[{"url":"https://t.co/JY7pmpiDQr","expanded_url":"https://jamiedupree.substack.com/p/follow-the-state-and-local-covid","display_url":"jamiedupree.substack.com/p/follow-the-sâ€¦","indices":[225,248]}]	Judging from my inbox, lots of people really really really really did not like me showing where money was going in one part of the COVID relief law. So let's make sure more people get to read it. This is "Regular Order." https://t.co/JY7pmpiDQr https://t.co/MK2qwFO9E7	148790.0	RT @jamiedupree: Judging from my inbox, lots of people really really really really did not like me showing where money was going in one parâ€¦	2503.0	True	full
992317	992317	604f16932daac7003853bf9a	2021-03-15 08:10:54	[]	[]	Mon Mar 15 07:10:00 +0000 2021	[]	[{"url":"https://t.co/Y0t5vHIL9k","expanded_url":"https://www.opindia.com/2021/03/oxford-racism-rashmi-samant-eam-s-jaishankar-parliament-uk/","display_url":"opindia.com/2021/03/oxfordâ€¦","indices":[122,145]}]	Oxford racism row: EAM S Jaishankar raises the issue in Parliament, says will champion the fight against such intolerance https://t.co/Y0t5vHIL9k	523812.0	RT @OpIndia_com: Oxford racism row: EAM S Jaishankar raises the issue in Parliament, says will champion the fight against such intoleranceâ€¦	60.0	True	full
992318	992318	604f16932daac7003853bfa4	2021-03-15 08:10:54	[{"text":"corona","indices":[185,192]},{"text":"coronavirus","indices":[193,205]},{"text":"covid19","indices":[206,214]},{"text":"covid","indices":[215,221]},{"text":"impfung","indices":[222,230]}]	[{"url":"https://t.co/F0FTOvteCH","expanded_url":"https://www.naanoo.com/news/soziologe-fordert-vorgezogene-impfung-der-30-bis-50-jaehrigen","display_url":"naanoo.com/news/soziologeâ€¦","indices":[160,183]}]		[]	[]			Es mÃ¼ssen die geschÃ¼tzt zuerst werden, die sich einem hohen Infektionsrisiko nicht entziehen kÃ¶nnen und das Virus vâ€¦ https://t.co/MpHZqfGE8z	18581.0	True	full
992319	992319	604f16932daac7003853bfae	2021-03-15 08:10:54	[{"text":"INDvsENG","indices":[128,137]},{"text":"IshanKishan","indices":[138,150]},{"text":"India","indices":[152,158]},{"text":"RishabPant","indices":[202,213]},{"text":"INDvEND","indices":[214,222]},{"text":"INDvENG","indices":[223,231]},{"text":"KingKohli","indices":[232,242]},{"text":"Covid_19","indices":[243,252]}]	[{"url":"https://t.co/466iJYmuOH","expanded_url":"https://youtu.be/cFIjsyQfFjU","display_url":"youtu.be/cFIjsyQfFjU","indices":[103,126]}]		[]	[]			Please Watch Inspirational Journey Of IndiaðŸ‡®ðŸ‡³ Vs Australia ð��„ð��©ð��¢ð��¬ð��¨ð���ð��ž ð�Ÿ� - ð��“ð��¡ð��ž ð��ƒð��«ð��šð��¦ð��šð��­ð��¢c ð��“runð��šð��«ð��¨ð��®ð��§ð��� Link ðŸ‘‡â€¦ https://t.co/ERQqqE5RQO	0.0	True	full
992320	992320	604f16932daac7003853bfb0	2021-03-15 08:10:54	[]	[]	Mon Mar 15 08:03:35 +0000 2021	[{"text":"MXCExchange","indices":[24,36]}]	[{"url":"https://t.co/B2MiYbxRlw","expanded_url":"https://bit.ly/3vmA5X7","display_url":"bit.ly/3vmA5X7","indices":[257,280]}]	ðŸŽ‰$SRK will be listed on #MXCExchange @sparkpointio ðŸ”¥ 1. Deposit &amp; Withdrawal: opened 2. Trading Launch: 15:00(UTC+8), Mar 16 Stake $USDT $BTC $ETH $MX from Mar 15 - Mar 18 to Earn $SRK Tokens. Total Yield Pool: 1,250,000 SRK TokensðŸª™ ðŸ”—More Details: https://t.co/B2MiYbxRlw https://t.co/7wsjay54W1	67393.0	RT @MXC_Exchange: ðŸŽ‰$SRK will be listed on #MXCExchange @sparkpointio ðŸ”¥ 1. Deposit &amp; Withdrawal: opened 2. Trading Launch: 15:00(UTC+8), Mâ€¦	24.0	True	full
992321	992321	604f16932daac7003853bfd0	2021-03-15 08:10:54	[]	[]	Sun Mar 14 16:14:34 +0000 2021	[]	[{"url":"https://t.co/GgKXnw1PRN","expanded_url":"https://docs.google.com/document/d/1kXSNIDOxSVBI-u5GRVqPFQqbKPSx63MWKuI3MZmcJos/edit?usp=drivesdk","display_url":"docs.google.com/document/d/1kXâ€¦","indices":[130,153]}]	The brilliant Dr Malcolm Kendrick on vaccine certification. MPs need to think through the full implications of this tomorrow. https://t.co/GgKXnw1PRN	46930.0	RT @ClareCraigPath: The brilliant Dr Malcolm Kendrick on vaccine certification. MPs need to think through the full implications of this tâ€¦	376.0	True	full
992322	992322	604f16932daac7003853bfda	2021-03-15 08:10:54	[]	[]	Mon Mar 15 06:50:35 +0000 2021	[]	[{"url":"https://t.co/IuS2vue6V8","expanded_url":"https://www.theguardian.com/society/2021/mar/15/killing-amy-wasnt-a-loss-of-control-he-had-it-in-him-before?CMP=Share_iOSApp_Other","display_url":"theguardian.com/society/2021/mâ€¦","indices":[150,173]}]	110 women have been murdered by men in the UK since the first lockdown last March. Here I tell just one of their stories. RIP Amy-Leanne Stringfellow https://t.co/IuS2vue6V8	47398.0	RT @helenpidd: 110 women have been murdered by men in the UK since the first lockdown last March. Here I tell just one of their stories. RIâ€¦	6364.0	True	full
992323	992323	604f16942daac7003853bff2	2021-03-15 08:10:55	[]	[]	Mon Mar 15 01:58:55 +0000 2021	[]	[{"url":"https://t.co/WsKITNHeXb","expanded_url":"https://www.msnbc.com/rachel-maddow-show/rick-scott-states-cities-turn-down-covid-relief-funds-n1260710","display_url":"msnbc.com/rachel-maddow-â€¦","indices":[188,211]}]	.@SenRickScott are you going to give back the $1 billion your company defrauded Medicare out of? What about the $300 million golden parachute you received after the fraud was discovered? https://t.co/WsKITNHeXb	165629.0	RT @OmariJHardy: .@SenRickScott are you going to give back the $1 billion your company defrauded Medicare out of? What about the $300 milliâ€¦	245.0	True	full
992324	992324	604f16942daac7003853bff4	2021-03-15 08:10:55	[]	[]	Mon Mar 15 08:09:49 +0000 2021	[{"text":"CoronavirusPH","indices":[174,188]},{"text":"Covid19PH","indices":[189,199]}]	[{"url":"https://t.co/yjwBox8yLb","expanded_url":"http://inq.news/covid-19","display_url":"inq.news/covid-19","indices":[237,260]}]	5,404 NEW CASES. BREAKING: One year after the country was placed on lockdown, the Deparment of Health on Monday recorded 5,404 new cases, the highest daily tally this year. #CoronavirusPH #Covid19PH Real-time updates on COVID-19 here: https://t.co/yjwBox8yLb https://t.co/EoltpCv7nq	3228781.0	RT @inquirerdotnet: 5,404 NEW CASES. BREAKING: One year after the country was placed on lockdown, the Deparment of Health on Monday recordâ€¦	335.0	True	full
992325	992325	604f16942daac7003853bffe	2021-03-15 08:10:55	[]	[]	Mon Mar 15 07:10:00 +0000 2021	[]	[{"url":"https://t.co/Y0t5vHIL9k","expanded_url":"https://www.opindia.com/2021/03/oxford-racism-rashmi-samant-eam-s-jaishankar-parliament-uk/","display_url":"opindia.com/2021/03/oxfordâ€¦","indices":[122,145]}]	Oxford racism row: EAM S Jaishankar raises the issue in Parliament, says will champion the fight against such intolerance https://t.co/Y0t5vHIL9k	523812.0	RT @OpIndia_com: Oxford racism row: EAM S Jaishankar raises the issue in Parliament, says will champion the fight against such intoleranceâ€¦	1771.0	True	full
992326	992326	604f16942daac7003853c004	2021-03-15 08:10:55	[]	[]	Mon Mar 15 06:50:35 +0000 2021	[]	[{"url":"https://t.co/IuS2vue6V8","expanded_url":"https://www.theguardian.com/society/2021/mar/15/killing-amy-wasnt-a-loss-of-control-he-had-it-in-him-before?CMP=Share_iOSApp_Other","display_url":"theguardian.com/society/2021/mâ€¦","indices":[150,173]}]	110 women have been murdered by men in the UK since the first lockdown last March. Here I tell just one of their stories. RIP Amy-Leanne Stringfellow https://t.co/IuS2vue6V8	47398.0	RT @helenpidd: 110 women have been murdered by men in the UK since the first lockdown last March. Here I tell just one of their stories. RIâ€¦	336.0	True	full
992327	992327	604f16942daac7003853c006	2021-03-15 08:10:55	[]	[]	Fri Mar 12 22:25:07 +0000 2021	[]	[{"url":"https://t.co/OsrYzJMoD4","expanded_url":"https://trib.al/IX2mlJy","display_url":"trib.al/IX2mlJy","indices":[253,276]}]	There is little difference between white and Black Americans on reluctance to take the coronavirus vaccine, a new NPR/PBS NewsHour/Marist poll finds. 73% of Black people and 70% of white people say they plan to get the vaccine or have done so already. https://t.co/OsrYzJMoD4	3074479.0	RT @nprpolitics: There is little difference between white and Black Americans on reluctance to take the coronavirus vaccine, a new NPR/PBSâ€¦	879.0	True	full
992328	992328	604f16942daac7003853c02e	2021-03-15 08:10:55	[{"text":"livescore","indices":[110,120]},{"text":"womenssenioronedaytrophy","indices":[121,146]},{"text":"2021livecricketscore","indices":[153,174]},{"text":"ballbyballcommentaryupdates","indices":[175,203]},{"text":"barodawomen","indices":[204,216]},{"text":"brd","indices":[217,221]},{"text":"march15","indices":[224,232]},{"text":"match36","indices":[233,241]},{"text":"match","indices":[242,248…	[{"url":"https://t.co/31bg5XFYnr","expanded_url":"https://tinyurl.com/yj2lya9m","display_url":"tinyurl.com/yj2lya9m","indices":[252,275]}]		[]	[]			Punjab Women vs Baroda Women, Match 36, March 15, 2021 Live Cricket Score, Womens Senior One Day Trophy, 2021â€¦ https://t.co/7gA3OTSqB1	834.0	True	full
992329	992329	604f16942daac7003853c032	2021-03-15 08:10:55	[]	[{"url":"https://t.co/jclkaAW0nT","expanded_url":"https://s.nimo.tv/xtdwsy","display_url":"s.nimo.tv/xtdwsy","indices":[150,173]}]		[]	[]			2021/03/15 08:10 [call of duty - Chegamos a mestre bora ðŸ’¯ðŸ‘½on ] Estou transmitindo Call of Duty: Mobile na NimoTV,â€¦ https://t.co/YZIUaiWq2e	4.0	True	full
992330	992330	604f16942daac7003853c03a	2021-03-15 08:10:55	[]	[]	Sun Mar 14 15:10:15 +0000 2021	[]	[{"url":"https://t.co/9eaUuvzYP8","expanded_url":"https://drive.google.com/file/d/14QdUhMRAkcwlXL6GM9EaCdyaYVN0vNJr/view?usp=sharing","display_url":"drive.google.com/file/d/14QdUhMâ€¦","indices":[176,199]}]	âž¡ï¸� Comparto mi libro. ðŸ“š MetodologÃ­a del fÃºtbol comÃºn. Un libro basado en el pensamiento sobre la forma de entender el proceso de entrenamiento y sus factores a considerar. https://t.co/9eaUuvzYP8	4398.0	RT @AlvaroTato2: âž¡ï¸� Comparto mi libro. ðŸ“š MetodologÃ­a del fÃºtbol comÃºn. Un libro basado en el pensamiento sobre la forma de entender el pâ€¦	17.0	True	full
992331	992331	604f16952daac7003853c048	2021-03-15 08:10:55	[]	[]	Mon Mar 15 07:50:41 +0000 2021	[{"text":"DailyExpress","indices":[0,13]},{"text":"BorisJohnsonOut","indices":[112,128]}]	[{"url":"https://t.co/xTHpWxEt6U","expanded_url":"https://twitter.com/tconnellyRTE/status/1371366926518263812","display_url":"twitter.com/tconnellyRTE/sâ€¦","indices":[129,152]}]	#DailyExpress @Daily_Express and fellow travellers are going to get very excited about this. I can hardly wait. #BorisJohnsonOut https://t.co/xTHpWxEt6U	15945.0	RT @IanIrons: #DailyExpress @Daily_Express and fellow travellers are going to get very excited about this. I can hardly wait. #BorisJohnsonâ€¦	7965.0	True	full
992332	992332	604f16952daac7003853c054	2021-03-15 08:10:55	[]	[]	Mon Mar 15 07:59:05 +0000 2021	[]	[{"url":"https://t.co/3rs8vAmtDU","expanded_url":"https://twitter.com/twice_trans/status/1371370069477879808","display_url":"twitter.com/twice_trans/stâ€¦","indices":[160,183]}]	[210315] JH ðŸ¦„ "hehehehee" "I'm never gonna tell youu" "watch the show to find out if its jeongyeon or not" "we already filmed the next TTT, ru guys curious?!" https://t.co/3rs8vAmtDU	39951.0	RT @twice_trans: [210315] JH ðŸ¦„ "hehehehee" "I'm never gonna tell youu" "watch the show to find out if its jeongyeon or not" "we already fiâ€¦	186.0	True	full
992333	992333	604f16952daac7003853c056	2021-03-15 08:10:56	[]	[]	Mon Mar 15 05:05:00 +0000 2021	[{"text":"ActNow","indices":[167,174]},{"text":"ThinkEatSave","indices":[175,188]},{"text":"BeatPollution","indices":[189,203]}]	[{"url":"https://t.co/AVP4FpXUVb","expanded_url":"https://bit.ly/3qD1CQH","display_url":"bit.ly/3qD1CQH","indices":[141,164]}]	A ðŸ†• report issued this month finds that the world is in the grip of an epidemic of food wastage. Find out why and what you can do about it ðŸ‘‰ https://t.co/AVP4FpXUVb #ActNow #ThinkEatSave #BeatPollution	1092435.0	RT @UNEP: A ðŸ†• report issued this month finds that the world is in the grip of an epidemic of food wastage. Find out why and what you can doâ€¦	15819.0	True	full
992334	992334	604f16952daac7003853c058	2021-03-15 08:10:56	[]	[{"url":"https://t.co/r2L27bPSdz","expanded_url":"https://www.lavanguardia.com/politica/20210314/6374759/consejo-ministros-estado-alarma-covid-coronavirus-espana.html","display_url":"lavanguardia.com/politica/20210â€¦","indices":[149,172]}]		[]	[]			"La ministra de Trabajo, Yolanda DÃ­az, habÃ­a empezado a preparar medidas para las empresas y el decreto de los ERTEâ€¦ https://t.co/mJcW9jEL5c	924.0	True	full
992335	992335	604f16952daac7003853c060	2021-03-15 08:10:56	[]	[]	Mon Mar 15 08:00:01 +0000 2021	[{"text":"BuildForwardBetter","indices":[187,206]},{"text":"SDGs","indices":[223,228]},{"text":"CSW65","indices":[255,261]}]	[{"url":"https://t.co/vgw0yhQBGA","expanded_url":"http://bit.ly/3btwlvh","display_url":"bit.ly/3btwlvh","indices":[230,253]}]	It is time to fully harness the power of womenâ€™s leadership to realise a more equal and sustainable future for all. 12 months into the pandemic, we share 1ï¸�âƒ£2ï¸�âƒ£ lessons from COVID-19 to #BuildForwardBetter and achieve the #SDGs. https://t.co/vgw0yhQBGA #CSW65 https://t.co/mRaIcCZeSD	1646640.0	RT @UNDP: It is time to fully harness the power of womenâ€™s leadership to realise a more equal and sustainable future for all. 12 months inâ€¦	33.0	True	full
992336	992336	604f16952daac7003853c06a	2021-03-15 08:10:56	[]	[]	Mon Mar 15 06:56:24 +0000 2021	[{"text":"ShinHyeSun","indices":[110,121]},{"text":"ShinHaeSun","indices":[122,133]},{"text":"ì‹ í˜œì„ ","indices":[134,138]}]	[{"url":"https://t.co/OFQMc24pak","expanded_url":"https://www.asiatime.co.kr/article/20210315500307","display_url":"asiatime.co.kr/article/202103â€¦","indices":[85,108]}]	â€œSocial enterprise WeMustM donates a mask worth 65 Million Won to Good Neighborsâ€� s: https://t.co/OFQMc24pak #ShinHyeSun #ShinHaeSun #ì‹ í˜œì„ https://t.co/nBdbbHmvQf	1514.0	RT @chezka_sy: â€œSocial enterprise WeMustM donates a mask worth 65 Million Won to Good Neighborsâ€� s: https://t.co/OFQMc24pak #ShinHyeSun #Sâ€¦	44.0	True	full
992337	992337	604f16952daac7003853c078	2021-03-15 08:10:56	[]	[]	Mon Mar 15 06:33:44 +0000 2021	[]	[{"url":"https://t.co/mBdWUs4dbB","expanded_url":"https://www.heise.de/news/Corona-Selbsttests-bei-Aldi-Negativ-Zertifikate-von-Aesku-faktisch-wertlos-5987246.html","display_url":"heise.de/news/Corona-Seâ€¦","indices":[227,250]}]	Corona-Selbsttests bei Aldi: Negativ-Zertifikate faktisch wertlos. Mit den Corona-Selbsttests von Aldi kann sich jeder ein negatives CoVid-Zertifikat ausstellen, ohne je einen Test zu kaufen. Wir fanden auÃŸerdem ein Datenleck. https://t.co/mBdWUs4dbB	4666.0	RT @dasgesetzbinich: Corona-Selbsttests bei Aldi: Negativ-Zertifikate faktisch wertlos. Mit den Corona-Selbsttests von Aldi kann sich jederâ€¦	1150.0	True	full
992338	992338	604f16952daac7003853c08a	2021-03-15 08:10:56	[]	[]	Sat Mar 13 19:27:03 +0000 2021	[]	[{"url":"https://t.co/ACRbb6ZgvO","expanded_url":"https://odysee.com/@klartext:d/verasharav1:a","display_url":"odysee.com/@klartext:d/veâ€¦","indices":[255,278]}]	ErschÃ¼tterndes Interview mit Vera Sharav: "Holocaust-Ãœberlebende: Covid-MaÃŸnahmen `riesiges Verbrechen gegen die Menschlichkeit`...die Covid-Impfung ist ein solcher Menschenversuch, der...im Geiste der Nazi-Ã„rzte und anderer Eugeniker durchgefÃ¼hrt wird." https://t.co/ACRbb6ZgvO	4338.0	RT @AudeMiriam: ErschÃ¼tterndes Interview mit Vera Sharav: "Holocaust-Ãœberlebende: Covid-MaÃŸnahmen `riesiges Verbrechen gegen die Menschlichâ€¦	302.0	True	full
992339	992339	604f16952daac7003853c090	2021-03-15 08:10:56	[]	[]	Mon Mar 15 05:06:00 +0000 2021	[]	[{"url":"https://t.co/jXIC3oHBhM","expanded_url":"https://elpais.com/ciencia/2021-03-11/el-sistema-inmune-de-los-vacunados-neutraliza-todas-las-variantes-peligrosas-del-coronavirus.html?utm_source=Twitter&ssm=TW_CM#Echobox=1615743310","display_url":"elpais.com/ciencia/2021-0â€¦","indices":[128,151]}]	Una buena noticia contra el coronavirus: el sistema inmune de los vacunados neutraliza todas las variantes peligrosas del virus https://t.co/jXIC3oHBhM	8003371.0	RT @el_pais: Una buena noticia contra el coronavirus: el sistema inmune de los vacunados neutraliza todas las variantes peligrosas del viruâ€¦	215.0	True	full
992340	992340	604f16952daac7003853c092	2021-03-15 08:10:56	[]	[{"url":"https://t.co/igAE2Fyo8k","expanded_url":"https://www.lerevenu.com/bourse/conseil-du-jour/carbios-recycler-le-plastique-linfini","display_url":"lerevenu.com/bourse/conseilâ€¦","indices":[237,260]}]		[]	[]			@Le_Revenu "L'action affiche une ascension fulgurante depuis un an (+526 %). Alors quâ€™elle nâ€™avait jamais dÃ©passÃ© lâ€¦ https://t.co/V9OjTnhlwr	2048.0	True	full
992341	992341	604f16962daac7003853c0a0	2021-03-15 08:10:56	[]	[]	Sat Mar 13 10:57:45 +0000 2021	[]	[{"url":"https://t.co/78I7fZ1AbU","expanded_url":"https://covid19commission.org/commission-publications","display_url":"covid19commission.org/commission-pubâ€¦","indices":[255,278]}]	New from our @TheLancet Covid-19 Commission Task Force on Safe Work/School/Travel. "Investigations of COVID-19 case clusters repeatedly fail to assess the role of building ventilation systems in disease transmission. Here, we provide 3 examples... 1/n https://t.co/78I7fZ1AbU https://t.co/YIAkPLCl5u	18468.0	RT @j_g_allen: New from our @TheLancet Covid-19 Commission Task Force on Safe Work/School/Travel. "Investigations of COVID-19 case clusterâ€¦	3357.0	True	full
992342	992342	604f16962daac7003853c0ae	2021-03-15 08:10:57	[]	[]	Mon Mar 15 06:33:00 +0000 2021	[]	[{"url":"https://t.co/MKvXdDo6jz","expanded_url":"https://www.publico.es/economia/16000-familias-quedan-casa-primer-ano-pandemia-pese-moratorias.html?utm_source=twitter&utm_medium=social&utm_campaign=publico","display_url":"publico.es/economia/16000â€¦","indices":[145,168]}]	Los desahucios arrecian mientras el aumento de las demandas de ejecuciones hipotecarias anticipa una nueva situaciÃ³n de emergencia habitacional https://t.co/MKvXdDo6jz	1068296.0	RT @publico_es: Los desahucios arrecian mientras el aumento de las demandas de ejecuciones hipotecarias anticipa una nueva situaciÃ³n de emeâ€¦	1057.0	True	full
992343	992343	604f16962daac7003853c0b2	2021-03-15 08:10:57	[]	[]	Sat Mar 13 18:19:53 +0000 2021	[]	[{"url":"https://t.co/DPDFlg4U45","expanded_url":"https://bit.ly/3lbpQQX","display_url":"bit.ly/3lbpQQX","indices":[134,157]}]	The science behind the catastrophic consequences of thoughtless human intervention in the Covid-19 pandemic. Read full document here: https://t.co/DPDFlg4U45 https://t.co/TISexYqyTq	11053.0	RT @GVDBossche: The science behind the catastrophic consequences of thoughtless human intervention in the Covid-19 pandemic. Read full docuâ€¦	1492.0	True	full
992344	992344	604f16962daac7003853c0d6	2021-03-15 08:10:57	[]	[]	Mon Mar 15 07:57:30 +0000 2021	[{"text":"endourcladdingscandal","indices":[190,212]},{"text":"nbdbuk","indices":[214,221]}]	[{"url":"https://t.co/Mm3TkiNHjB","expanded_url":"https://bestadvice.co.uk/no-industry-faith-in-government-sorting-out-cladding/","display_url":"bestadvice.co.uk/no-industry-faâ€¦","indices":[224,247]}]	Kevin rose for @Best_Advice No industry faith in government sorting out cladding. 256 attendees voted. 50% â€˜not confidentâ€™ 34% were â€˜unsureâ€™ 15% â€˜somewhat confidentâ€™ 1% â€˜very confidentâ€™ #endourcladdingscandal #nbdbuk https://t.co/Mm3TkiNHjB	926.0	RT @nbdbuk: Kevin rose for @Best_Advice No industry faith in government sorting out cladding. 256 attendees voted. 50% â€˜not confidentâ€™ 34â€¦	836.0	True	full
992345	992345	604f16962daac7003853c0d8	2021-03-15 08:10:57	[]	[]	Mon Mar 15 08:01:11 +0000 2021	[{"text":"Liars","indices":[243,249]},{"text":"EndOurCladdingScandal","indices":[250,272]},{"text":"NHS","indices":[273,277]},{"text":"ToryLies","indices":[278,287]}]	[{"url":"https://t.co/GqlSufdSvB","expanded_url":"https://twitter.com/cpeedell/status/1370686017892671490","display_url":"twitter.com/cpeedell/statuâ€¦","indices":[288,311]}]	Daily mail attack on GPs is sickening. My daughter is a salaried GP in a tiny 2 bedroom flat with 2 young kids &amp; is struggling! She canâ€™t get a mortgage coz sheâ€™s on maternity leave &amp; doesnâ€™t earn enough &amp; she has cladding issues! #Liars #EndOurCladdingScandal #NHS #ToryLies https://t.co/GqlSufdSvB	270.0	RT @JustJayne4: Daily mail attack on GPs is sickening. My daughter is a salaried GP in a tiny 2 bedroom flat with 2 young kids &amp; is strugglâ€¦	836.0	True	full
992346	992346	604f16962daac7003853c0f0	2021-03-15 08:10:57	[]	[]	Sat Sep 19 11:05:21 +0000 2020	[{"text":"pathology","indices":[57,67]},{"text":"pathologist","indices":[97,109]},{"text":"experts","indices":[198,206]},{"text":"COVID19","indices":[238,246]},{"text":"covidupdates","indices":[247,260]},{"text":"CoronaVirusUpdates","indices":[261,280]},{"text":"WomenInSTEM","indices":[281,293]}]	[{"url":"https://t.co/JWxBQNJqdB","expanded_url":"https://twitter.com/GetMyGist/status/1288585027773595648","display_url":"twitter.com/GetMyGist/statâ€¦","indices":[153,176]},{"url":"https://t.co/JQWB5Gj1aW","expanded_url":"https://www.youtube.com/watch?v=FdQWZw_nuB4","display_url":"youtube.com/watch?v=FdQWZwâ€¦","indices":[213,236]}]	@florian_krammer How special. Is ANYONE a president of #pathology? @UHN fired a world-class â™€ï¸� #pathologist. @FAScientists still haven't answered me: https://t.co/JWxBQNJqdB Perhaps 1 of you 50 #experts can? ðŸ˜Šhttps://t.co/JQWB5Gj1aW #COVID19 #covidupdates #CoronaVirusUpdates #WomenInSTEM https://t.co/PnEr73JD36	931.0	RT @GetMyGist: @florian_krammer How special. Is ANYONE a president of #pathology? @UHN fired a world-class â™€ï¸� #pathologist. @FAScientistâ€¦	931.0	True	full
992347	992347	604f16962daac7003853c0f2	2021-03-15 08:10:57	[]	[]	Mon Mar 15 08:08:20 +0000 2021	[{"text":"IloveMelvilleLive","indices":[0,18]},{"text":"MelvilleRush","indices":[19,32]},{"text":"Livestream","indices":[69,80]},{"text":"livestreaming","indices":[81,95]},{"text":"LIVE","indices":[96,101]},{"text":"ContentCreator","indices":[102,117]},{"text":"Dynamite1B","indices":[118,129]},{"text":"BTSOurGreatestPrize","indices":[130,150]},{"text":"Brier2021","indices":[151,161]},{"text":"wiz…	[{"url":"https://t.co/x1gMahIzIe","expanded_url":"https://twitter.com/IlovemelvilleL/status/1371370734589673477","display_url":"twitter.com/IlovemelvilleLâ€¦","indices":[268,291]}]	#IloveMelvilleLive #MelvilleRush. Join the live stream. Part 1 of 3. #Livestream #livestreaming #LIVE #ContentCreator #Dynamite1B #BTSOurGreatestPrize #Brier2021 #wizkid #COVID19 #MenziNgubane #KanyeWest #YenidenHilafet #JAYB #Holo #HarryAtTheGRAMMYs #EnoughisEnougth https://t.co/x1gMahIzIe	310.0	RT @IlovemelvilleL: #IloveMelvilleLive #MelvilleRush. Join the live stream. Part 1 of 3. #Livestream #livestreaming #LIVE #ContentCreator #â€¦	5994.0	True	full
992348	992348	604f16972daac7003853c0f8	2021-03-15 08:10:57	[]	[]	Mon Mar 15 08:02:00 +0000 2021	[{"text":"HealthyEurope","indices":[230,244]}]	[{"url":"https://t.co/QuQ5wVcPSx","expanded_url":"http://healthyeurope.eu/2021/01/policy-paper-economy-of-well-being","display_url":"healthyeurope.eu/2021/01/policyâ€¦","indices":[204,227]}]	"The wealth of society regarded in purely economic terms, no matter its nature or how it is distributed, is still considered more important than citizens" â€” Check our Economy of Well-being Policy Paper: https://t.co/QuQ5wVcPSx I #HealthyEurope @OECD_Social @WEAll_Alliance	1294.0	RT @wellbeingEU: "The wealth of society regarded in purely economic terms, no matter its nature or how it is distributed, is still considerâ€¦	5662.0	True	full
992349	992349	604f16972daac7003853c118	2021-03-15 08:10:58	[]	[]	Thu Mar 11 12:15:56 +0000 2021	[]	[{"url":"https://t.co/6cQkZw1n8K","expanded_url":"https://barbara-navarro.com/2020/11/20/listen-to-the-yanomami-shamans-message/","display_url":"barbara-navarro.com/2020/11/20/lisâ€¦","indices":[232,255]}]	"We are the few inhabitants of the forest who survived your fathers' epidemic fumes. This is why I want to speak to you. Do not be deaf to my words! Stop your people from ravaging our land and making us die too!" - Yanomami shaman https://t.co/6cQkZw1n8K via @wordpressdotcom	21801.0	RT @BarbaraNavarro: "We are the few inhabitants of the forest who survived your fathers' epidemic fumes. This is why I want to speak to youâ€¦	963.0	True	full
992350	992350	604f16972daac7003853c128	2021-03-15 08:10:57	[{"text":"Ù…ÙƒØªØ¨_Ø§Ù„ØªØ±Ø¨ÙŠØ©_Ø§Ù„Ø¹Ø±Ø¨ÙŠ_Ù„Ø¯ÙˆÙ„_Ø§Ù„Ø®Ù„ÙŠØ¬","indices":[15,47]}]	[{"url":"https://t.co/bJEkjlpCst","expanded_url":"https://youtube.com/unescobeirutoffice","display_url":"youtube.com/unescobeirutofâ€¦","indices":[256,279]}]		[]	[]			Ù…Ø¹Ø§Ù„ÙŠ Ù…Ø¯ÙŠØ± Ø¹Ø§Ù… #Ù…ÙƒØªØ¨_Ø§Ù„ØªØ±Ø¨ÙŠØ©_Ø§Ù„Ø¹Ø±Ø¨ÙŠ_Ù„Ø¯ÙˆÙ„_Ø§Ù„Ø®Ù„ÙŠØ¬ Ø¯.Ø¹Ø¨Ø¯Ø§Ù„Ø±Ø­Ù…Ù† Ø§Ù„Ø¹Ø§ØµÙ…ÙŠ ÙŠÙ�ØªØªØ­ Ø¬Ø¯ÙˆÙ„ Ø£Ø¹Ù…Ø§Ù„ Ù†Ø¯ÙˆØ© Ø§Ù„Ù�Ø§Ù‚Ø¯ Ø§Ù„ØªØ¹Ù„ÙŠÙ…ÙŠ Ø§Ù„Ù†Ø§Ø¬Ù… Ø¹â€¦ https://t.co/tq2rRmNSWB	50030.0	True	full
992351	992351	604f16972daac7003853c134	2021-03-15 08:10:58	[]	[]	Mon Mar 15 07:53:32 +0000 2021	[]	[{"url":"https://t.co/t2wcZBGUKd","expanded_url":"https://indianexpress.com/article/india/no-one-was-ready-to-listen-to-me-udupi-22-yr-old-forced-to-quit-as-oxford-students-union-president-7224598/","display_url":"indianexpress.com/article/india/â€¦","indices":[173,196]}]	â€œI believe my posts were not malicious or racistâ€� Sheâ€™s right. Actually no Indian is racist. Oxford must apologise and â�¦@DrSJaishankarâ�© must move for sanctions forthwith. https://t.co/t2wcZBGUKd	31542.0	RT @Aakar__Patel: â€œI believe my posts were not malicious or racistâ€� Sheâ€™s right. Actually no Indian is racist. Oxford must apologise and â�¦â€¦	596.0	True	full
992352	992352	604f16972daac7003853c138	2021-03-15 08:10:58	[]	[]	Mon Mar 15 08:06:03 +0000 2021	[]	[{"url":"https://t.co/EU1PWd0MzD","expanded_url":"https://www.wsj.com/articles/russian-disinformation-campaign-aims-to-undermine-confidence-in-pfizer-other-covid-19-vaccines-u-s-officials-say-11615129200","display_url":"wsj.com/articles/russiâ€¦","indices":[141,164]}]	Beware Russia's disinformation machine - that is actively seeking to undermine confidence in Astra Zenaca, Pfizer and other Western vaccines https://t.co/EU1PWd0MzD	62568.0	RT @Otto_English: Beware Russia's disinformation machine - that is actively seeking to undermine confidence in Astra Zenaca, Pfizer and othâ€¦	777.0	True	full
992353	992353	604f16972daac7003853c144	2021-03-15 08:10:58	[{"text":"A40","indices":[58,62]}]	[{"url":"https://t.co/DzyetXlofs","expanded_url":"http://goo.gl/3NPjgg","display_url":"goo.gl/3NPjgg","indices":[127,150]}]		[]	[]			TERMINÃ‰ [15 mars 2021 Ã 4 h 09] Fermeture de 1 voie sur 2 #A40 Ã la hauteur km 157, direction EST, Saint-BarthÃ©lemyâ€¦ https://t.co/HZRKohCfW4	17285.0	True	full
992354	992354	604f16982daac7003853c146	2021-03-15 08:10:58	[]	[]	Mon Mar 15 08:09:33 +0000 2021	[{"text":"IFDays","indices":[37,44]},{"text":"GameStudies","indices":[238,250]}]	[{"url":"https://t.co/8vifmLeZSA","expanded_url":"https://languageatplay.de/2021/03/15/13-sentinels-aegis-rim-und-seine-lippenbekenntnisse-an-queere-identitaeten/","display_url":"languageatplay.de/2021/03/15/13-â€¦","indices":[251,274]}]	Im fulminanten Abschluss der zweiten #IFDays zeigt uns @DommeFridge, wie der 2020er Ãœberraschungshit 13 Sentinels: Aegis Rim mit Queerbaiting spielt und am Ende trotz aller Science Fiction doch zurÃ¼ck in ein konservatives Weltbild fÃ¤llt. #GameStudies https://t.co/8vifmLeZSA	1044.0	RT @LanguageAtPlay: Im fulminanten Abschluss der zweiten #IFDays zeigt uns @DommeFridge, wie der 2020er Ãœberraschungshit 13 Sentinels: Aegiâ€¦	1046.0	True	full
992355	992355	604f16982daac7003853c148	2021-03-15 08:10:58	[]	[]	Sun Mar 14 13:25:07 +0000 2021	[]	[{"url":"https://t.co/NkyLjYYRqp","expanded_url":"https://abcn.ws/3cwkSKE","display_url":"abcn.ws/3cwkSKE","indices":[208,231]}]	GOP Sen. John Barrasso criticizes the sweeping $1.9 trillion COVID relief bill as "false advertising." "This is not supposed to be a bailout, this is supposed to be about helping get the disease behind us." https://t.co/NkyLjYYRqp https://t.co/qRuwmgeBxd	988023.0	RT @ABCPolitics: GOP Sen. John Barrasso criticizes the sweeping $1.9 trillion COVID relief bill as "false advertising." "This is not suppoâ€¦	3362.0	True	full
992356	992356	604f16982daac7003853c162	2021-03-15 08:10:59	[]	[]	Mon Mar 15 07:16:54 +0000 2021	[{"text":"Commission","indices":[170,181]},{"text":"artwork","indices":[182,190]},{"text":"Vtuber","indices":[191,198]},{"text":"genshinimpactart","indices":[200,217]}]	[{"url":"https://t.co/VntK6jXKik","expanded_url":"https://m.facebook.com/oborizukiyumee?tsid=0.14417209279652066&source=result","display_url":"m.facebook.com/oborizukiyumeeâ€¦","indices":[146,169]}]	Commission for Oborizuki Yume done~ Its her cosplaying the BEST GIRL in Genshin Impact, Venti! o(â‰§â–½â‰¦)o You can check her out in her streams here: https://t.co/VntK6jXKik #Commission #artwork #Vtuber #genshinimpactart https://t.co/aVH4bmfvwF	223.0	RT @xenodera: Commission for Oborizuki Yume done~ Its her cosplaying the BEST GIRL in Genshin Impact, Venti! o(â‰§â–½â‰¦)o You can check her outâ€¦	328.0	True	full
992357	992357	604f16982daac7003853c166	2021-03-15 08:10:59	[]	[]	Mon Mar 15 04:02:09 +0000 2021	[{"text":"JIMIN","indices":[248,254]},{"text":"ì§€ë¯¼","indices":[255,258]},{"text":"ë°©íƒ„ì†Œë…„ë‹¨ì§€ë¯¼","indices":[259,267]}]	[{"url":"https://t.co/rtGHyNj19M","expanded_url":"http://naver.me/57wXyUCo","display_url":"naver.me/57wXyUCo","indices":[65,88]},{"url":"https://t.co/GqotKXz7YL","expanded_url":"http://naver.me/FcaIScyG","display_url":"naver.me/FcaIScyG","indices":[96,119]},{"url":"https://t.co/skSQwjTshx","expanded_url":"http://naver.me/xhHABGjc","display_url":"naver.me/xhHABGjc","indices":[127,150]},{"url":"htt…	21.03.15 | NAVER Articles for 3PM ðŸ“� ðŸš¨ 2h to the chart update 1 https://t.co/rtGHyNj19M 2,7k 2 https://t.co/GqotKXz7YL 2,2k 3 https://t.co/skSQwjTshx 3k 4 https://t.co/zhLtgVmoDH 3,6k 5 https://t.co/CRFv8zR9hv 2,7k 6 https://t.co/wSw30isWmE 2,3k #JIMIN #ì§€ë¯¼ #ë°©íƒ„ì†Œë…„ë‹¨ì§€ë¯¼	1954.0	RT @jiminarticles: 21.03.15 | NAVER Articles for 3PM ðŸ“� ðŸš¨ 2h to the chart update 1 https://t.co/rtGHyNj19M 2,7k 2 https://t.co/GqotKXz7YLâ€¦	0.0	True	full
992358	992358	604f16982daac7003853c176	2021-03-15 08:10:59	[{"text":"BookReview","indices":[112,123]},{"text":"IndieAuthor","indices":[124,136]},{"text":"DebutNovel","indices":[137,148]},{"text":"BookBlogger","indices":[149,161]}]	[{"url":"https://t.co/wEZUwPqEFY","expanded_url":"https://manisbookcornerblog.wordpress.com/2021/03/15/the-lightning-knight-by-sean-p-valiente-review/","display_url":"manisbookcornerblog.wordpress.com/2021/03/15/theâ€¦","indices":[162,185]}]		[]	[]			Happy Monday!! I'm back to share my thoughts on another debut novel The Lightning Knight by Sean. P. Valiant!!â€¦ https://t.co/dIa24yisV7	1453.0	True	full
992359	992359	604f16982daac7003853c17a	2021-03-15 08:10:59	[]	[]	Mon Mar 15 08:05:06 +0000 2021	[]	[{"url":"https://t.co/H7C8nKUvwX","expanded_url":"https://twitter.com/airaniiofifteen/status/1371285628449484802","display_url":"twitter.com/airaniiofifteeâ€¦","indices":[124,147]}]	It's only a short music but I hope you guys enjoyed it and please look out for more in the future I'm not gonna stop here! https://t.co/H7C8nKUvwX	222266.0	RT @airaniiofifteen: It's only a short music but I hope you guys enjoyed it and please look out for more in the future I'm not gonna stopâ€¦	264.0	True	full
992360	992360	604f16982daac7003853c188	2021-03-15 08:10:59	[]	[]	Mon Mar 15 00:44:30 +0000 2021	[]	[{"url":"https://t.co/X0a9TDpnU9","expanded_url":"https://www.washingtonpost.com/world/2021/03/12/astrazeneca-who-vaccine/","display_url":"washingtonpost.com/world/2021/03/â€¦","indices":[133,156]}]	Whatever happened to caution and â€œdo no harm?â€� A dozen countries believe this vaccine is too dangerous but no such this in the USA! https://t.co/X0a9TDpnU9	5516.0	RT @katiewr31413491: Whatever happened to caution and â€œdo no harm?â€� A dozen countries believe this vaccine is too dangerous but no such thiâ€¦	177.0	True	full
992361	992361	604f16982daac7003853c18c	2021-03-15 08:10:59	[]	[]	Mon Mar 15 07:22:27 +0000 2021	[]	[{"url":"https://t.co/n97SXfEXoV","expanded_url":"https://www.infolibre.es/noticias/politica/2021/03/13/mi_madre_murio_covid_padre_murio_pena_ano_crueldad_contra_los_mayores_residencias_117900_1012.html?utm_source=twitter.com&utm_medium=smmshare&utm_campaign=noticias&rnot=1015815","display_url":"infolibre.es/noticias/politâ€¦","indices":[108,131]}]	"Mi madre muriÃ³ de covid, mi padre muriÃ³ de pena": un aÃ±o de dolor y angustia en las residencias de mayores https://t.co/n97SXfEXoV a travÃ©s de @_infoLibre	148192.0	RT @rosamariaartal: "Mi madre muriÃ³ de covid, mi padre muriÃ³ de pena": un aÃ±o de dolor y angustia en las residencias de mayores https://t.câ€¦	1252.0	True	full
992362	992362	604f16982daac7003853c1a0	2021-03-15 08:10:59	[]	[]	Mon Mar 15 08:10:00 +0000 2021	[{"text":"Clubhouse","indices":[179,189]},{"text":"CreatorFirst","indices":[190,203]},{"text":"AudioChat","indices":[204,214]},{"text":"CyberSecurity","indices":[215,229]},{"text":"CyberSecurite","indices":[230,244]},{"text":"CyberSec","indices":[245,254]}]	[{"url":"https://t.co/YJ8OqObfs9","expanded_url":"https://licittech.com/clubhouse-starting-an-accelerator-program-for-creators-on-its-platform/","display_url":"licittech.com/clubhouse-starâ€¦","indices":[71,94]}]	Clubhouse starting an accelerator program for creators on its platform https://t.co/YJ8OqObfs9 via @licit_tech @Mu_Adrien @UwibambeAngeli1 @OliveUwamahoro3 @BernyUmwali @Olindiku #Clubhouse #CreatorFirst #AudioChat #CyberSecurity #CyberSecurite #CyberSec	330.0	RT @MatemeProsper: Clubhouse starting an accelerator program for creators on its platform https://t.co/YJ8OqObfs9 via @licit_tech @Mu_Adrieâ€¦	410.0	True	full
992363	992363	604f16982daac7003853c1a2	2021-03-15 08:10:59	[]	[]	Mon Mar 15 04:14:51 +0000 2021	[]	[{"url":"https://t.co/NkOw6e12yg","expanded_url":"https://www.abc.net.au/news/2021-03-15/brittany-higgins-national-womens-march-canberra-parliament-house/13248604","display_url":"abc.net.au/news/2021-03-1â€¦","indices":[257,280]}]	I haven't seen a grassroots movement like this many years. There will be twists and turns, but women will win this. They should and they must. As for the parliament, let the political cards fall where they will. The age of male sexual entitlement must end. https://t.co/NkOw6e12yg https://t.co/WVBf4OJl5w	1572623.0	RT @MrKRudd: I haven't seen a grassroots movement like this many years. There will be twists and turns, but women will win this. They shoulâ€¦	4.0	True	full
992364	992364	604f16982daac7003853c1aa	2021-03-15 08:10:59	[]	[]	Sat Mar 13 15:36:08 +0000 2021	[{"text":"COVID19","indices":[212,220]}]	[{"url":"https://t.co/f5CQXebH0c","expanded_url":"https://www.legeneraliste.fr/actu-pro/politique-de-sante/la-petite-semaine","display_url":"legeneraliste.fr/actu-pro/politâ€¦","indices":[252,275]}]	Il les approvisionne mal, les accuse de thÃ©sauriser les doses et les a privÃ©s de commande de vaccins cette semaine. Le gouvernement mise-t-il encore sur les mÃ©decins gÃ©nÃ©ralistes pour vacciner en ville contre le #COVID19 ? Mon Ã©dito dans @LeGene_hebdo https://t.co/f5CQXebH0c	2665.0	RT @chrisgattuso: Il les approvisionne mal, les accuse de thÃ©sauriser les doses et les a privÃ©s de commande de vaccins cette semaine. Le goâ€¦	6801.0	True	full
[truncated: 109,634 more rows]
