# Supplementary material for: Low credibility URL sharing on Twitter during reporting linking rare blood clots with the Oxford/AstraZeneca COVID-19 vaccine
Source: PLoS One. 2024 Jan 19;19(1):e0296444. doi: 10.1371/journal.pone.0296444 (PMC10798519; doi:10.1371/journal.pone.0296444)
Supplement: S27 File — (CSV) [file pone.0296444.s029.csv]

	Unnamed: 0	_id	created_at	extended_tweet.entities.hashtags	URL	retweeted_status.created_at	retweeted_status.extended_tweet.entities.hashtags	RTURL	retweeted_status.extended_tweet.full_text	retweeted_status.user.followers_count	text	user.followers_count	indicator	origin
1102000	1102000	604f93c2a64d740038edd5e7	2021-03-15 17:05:00	[]	[]	Mon Mar 15 12:30:33 +0000 2021	[]	[{"url":"https://t.co/V7KI1SkjW1","expanded_url":"https://bit.ly/3qLzudZ","display_url":"bit.ly/3qLzudZ","indices":[148,171]}]	ðŸ�ŠðŸ’¥ ð�—£ð�—¿ð�—¼ ð�˜„ð�—¿ð�—²ð�˜€ð�˜�ð�—¹ð�—¶ð�—»ð�—´ ð�—¶ð�˜€ ð�—¯ð�—²ð�—®ð�˜‚ð�˜�ð�—¶ð�—³ð�˜‚ð�—¹ â€” and this literary art journal captures its bumps and bruises in a new light ðŸ‘€ âœ�ï¸� for @dallasnews Read more here: https://t.co/V7KI1SkjW1 ðŸ‘ˆ @orangecrushart https://t.co/5EIblNIyXT	1621.0	RT @ReeceKelleyG: ðŸ�ŠðŸ’¥ ð�—£ð�—¿ð�—¼ ð�˜„ð�—¿ð�—²ð�˜€ð�˜�ð�—¹ð�—¶ð�—»ð�—´ ð�—¶ð�˜€ ð�—¯ð�—²ð�—®ð�˜‚ð�˜�ð�—¶ð�—³ð�˜‚ð�—¹ â€” and this literary art journal captures its bumps and bruises in a new light ðŸ‘€ âœ�ï¸� for @dâ€¦	555.0	True	full
1102001	1102001	604f93c2a64d740038edd5e9	2021-03-15 17:05:00	[]	[]	Mon Mar 15 17:01:16 +0000 2021	[{"text":"bhfyp","indices":[15,21]},{"text":"tech","indices":[22,27]},{"text":"market","indices":[28,35]}]	[{"url":"https://t.co/7xtXECklhU","expanded_url":"https://cutt.ly/BrainElectrodesCouldRevolutionizeNeurology","display_url":"cutt.ly/BrainElectrodeâ€¦","indices":[82,105]}]	Sponsored Post #bhfyp #tech #market Want to be updated in technology? visit here! https://t.co/7xtXECklhU These other companies are said to be generating potential attention on its recent development. Check disclaimer on my profile and landing page.	63.0	RT @dashrosia: Sponsored Post #bhfyp #tech #market Want to be updated in technology? visit here! https://t.co/7xtXECklhU These other companâ€¦	119.0	True	full
1102002	1102002	604f93c2a64d740038edd5eb	2021-03-15 17:05:00	[]	[]	Fri Mar 12 02:23:18 +0000 2021	[]	[{"url":"https://t.co/TSU0vD62jv","expanded_url":"https://lustyage.com/products/full-automatic-piston-telescopic-rotation-male-masturbator-cup?ref=kdo9hrzxfhld","display_url":"lustyage.com/products/full-â€¦","indices":[131,154]}]	WowðŸ˜± this new male Masturbator sex toy feels you like real fuckðŸ˜‹ must use once â�¬ No infection fully injoy hurray up Get from hereðŸ‘‰ðŸ�»https://t.co/TSU0vD62jv https://t.co/v9y2uqUlxx	242170.0	RT @S_r_ay: WowðŸ˜± this new male Masturbator sex toy feels you like real fuckðŸ˜‹ must use once â�¬ No infection fully injoy hurray up Get from heâ€¦	217614.0	True	full
1102003	1102003	604f93c2a64d740038edd5f9	2021-03-15 17:05:00	[]	[]	Mon Mar 15 11:00:37 +0000 2021	[{"text":"OportunidadDeNegocio","indices":[5,26]},{"text":"Compras","indices":[104,112]},{"text":"Empresarios","indices":[140,152]},{"text":"Empresas","indices":[174,183]},{"text":"Ganancias","indices":[198,208]},{"text":"Clientes","indices":[217,226]}]	[{"url":"https://t.co/Y5YlhreURZ","expanded_url":"https://www.solucionalacrisiseconomica.com/imaginalasolucion/","display_url":"solucionalacrisiseconomica.com/imaginalasolucâ€¦","indices":[229,252]}]	Esta #OportunidadDeNegocio muriÃ³... pues los espaÃ±oles prefirieron que el 100% de los beneficios de sus #Compras se lo embolsen los Grandes #Empresarios ðŸ’° Pero cada vez mÃ¡s #Empresas COMPARTEN sus #Ganancias con sus #Clientes ðŸ”ƒ https://t.co/Y5YlhreURZ	17445.0	RT @JoseZabaleta: Esta #OportunidadDeNegocio muriÃ³... pues los espaÃ±oles prefirieron que el 100% de los beneficios de sus #Compras se lo emâ€¦	14231.0	True	full
1102004	1102004	604f93c2a64d740038edd5fb	2021-03-15 17:05:00	[]	[{"url":"https://t.co/JEiuT1vVGP","expanded_url":"https://apnews.com/article/dallas-health-coronavirus-pandemic-immigration-border-patrols-fa567f671faa0e9eb33e37f30746f1b6","display_url":"apnews.com/article/dallasâ€¦","indices":[228,251]}]		[]	[]			"The U.S. government plans to use the downtown Dallas convention center to hold up to 3,000 immigrant teenagers asâ€¦ https://t.co/YKpUXHPOb7	42682.0	True	full
1102005	1102005	604f93c2a64d740038edd60b	2021-03-15 17:05:00	[]	[]	Mon Mar 15 17:00:05 +0000 2021	[{"text":"Bears","indices":[7,13]},{"text":"dabears","indices":[236,244]}]	[{"url":"https://t.co/EioTlvouVd","expanded_url":"https://bearswire.usatoday.com/2021/03/15/bears-russell-wilson-seahawks-no-trade-imminent/","display_url":"bearswire.usatoday.com/2021/03/15/beaâ€¦","indices":[212,235]}]	Sorry, #Bears fans. It doesn't sound like Russell Wilson is being traded anytime soon - Chicago Bears Wire Sorry, Bears fans. It doesn't sound like Russell Wilson is being traded anytime soonÂ Â Chicago Bears Wire https://t.co/EioTlvouVd #dabears	265.0	RT @Aleks_Kins_NFL: Sorry, #Bears fans. It doesn't sound like Russell Wilson is being traded anytime soon - Chicago Bears Wire Sorry, Bearsâ€¦	389.0	True	full
1102006	1102006	604f93c2a64d740038edd60d	2021-03-15 17:05:00	[]	[]	Mon Mar 15 16:17:38 +0000 2021	[]	[{"url":"https://t.co/qKDYFKOhO7","expanded_url":"https://www.wsj.com/articles/germany-becomes-latest-european-country-to-suspend-use-of-astrazenecas-covid-19-vaccine-11615820414?reflink=desktopwebshare_twitter","display_url":"wsj.com/articles/germaâ€¦","indices":[217,240]}]	This will cost lives in Germany and across the EU. A foolish move by Angela Merkel that has nothing at all to do with the science. The UK has already vaccinated tens of millions of people safely with no side effects. https://t.co/qKDYFKOhO7 via @WSJ	13248.0	RT @NileGardiner: This will cost lives in Germany and across the EU. A foolish move by Angela Merkel that has nothing at all to do with theâ€¦	139.0	True	full
1102007	1102007	604f93c2a64d740038edd629	2021-03-15 17:05:00	[]	[{"url":"https://t.co/LZjO0aGveI","expanded_url":"https://tinyurl.com/amvyxcu8","display_url":"tinyurl.com/amvyxcu8","indices":[74,97]}]		[]	[]			Pandemic jeopardises young lawyersâ€™ wellbeing and learning opportunities: https://t.co/LZjO0aGveI Byâ€¦ https://t.co/ePZ8I0CYQm	16895.0	True	full
1102008	1102008	604f93c3a64d740038edd64f	2021-03-15 17:05:01	[]	[]	Mon Mar 15 16:29:47 +0000 2021	[]	[{"url":"https://t.co/BKccKkdzU7","expanded_url":"https://theathletic.com/2450186/2021/03/15/the-yankees-hitting-aaron-hicks-third-is-baseball-by-the-book/","display_url":"theathletic.com/2450186/2021/0â€¦","indices":[238,261]}]	Iâ€™ve had a personal unwritten rule: never write about the lineup order unless there is literally nothing else to write or it involves Barry Bonds. But darnit, this universal explainer/analysis from â�¦@lindseyadlerâ�© is really, really good. https://t.co/BKccKkdzU7	102268.0	RT @extrabaggs: Iâ€™ve had a personal unwritten rule: never write about the lineup order unless there is literally nothing else to write or iâ€¦	1540.0	True	full
1102009	1102009	604f93c3a64d740038edd657	2021-03-15 17:05:01	[]	[]	Mon Mar 15 14:09:00 +0000 2021	[]	[{"url":"https://t.co/Esn262Yro1","expanded_url":"https://www.wbtw.com/trackingthevaccine/community-health-centers-in-conway-little-river-and-hartsville-to-offer-covid-vaccines/","display_url":"wbtw.com/trackingthevacâ€¦","indices":[235,258]}]	By ensuring resources and vaccines get to our most vulnerable communities, we will improve our health outcomes and get those hit hardest by this virus back on track. Community health centers by design serve hard-to-reach populations. https://t.co/Esn262Yro1	146200.0	RT @WhipClyburn: By ensuring resources and vaccines get to our most vulnerable communities, we will improve our health outcomes and get thoâ€¦	22705.0	True	full
1102010	1102010	604f93c3a64d740038edd65b	2021-03-15 17:05:01	[]	[]	Mon Mar 15 17:01:16 +0000 2021	[{"text":"bhfyp","indices":[15,21]},{"text":"tech","indices":[22,27]},{"text":"market","indices":[28,35]}]	[{"url":"https://t.co/7xtXECklhU","expanded_url":"https://cutt.ly/BrainElectrodesCouldRevolutionizeNeurology","display_url":"cutt.ly/BrainElectrodeâ€¦","indices":[82,105]}]	Sponsored Post #bhfyp #tech #market Want to be updated in technology? visit here! https://t.co/7xtXECklhU These other companies are said to be generating potential attention on its recent development. Check disclaimer on my profile and landing page.	63.0	RT @dashrosia: Sponsored Post #bhfyp #tech #market Want to be updated in technology? visit here! https://t.co/7xtXECklhU These other companâ€¦	164.0	True	full
1102011	1102011	604f93c3a64d740038edd65f	2021-03-15 17:05:01	[{"text":"POLÃ‰MICA","indices":[0,9]},{"text":"vacunaciÃ³n","indices":[41,52]},{"text":"Guayaquil","indices":[98,108]},{"text":"SamborondÃ³n","indices":[111,123]},{"text":"Covid19","indices":[134,142]}]	[{"url":"https://t.co/YeiSTmJLXW","expanded_url":"http://www.planvacunarse.ec","display_url":"planvacunarse.ec","indices":[229,252]}]		[]	[]			#POLÃ‰MICA ðŸš« Incertidumbre ha generado la #vacunaciÃ³n de 600 miembros de los clubes de rotarios de #Guayaquil yâ€¦ https://t.co/T8bh7YnsNJ	395.0	True	full
1102012	1102012	604f93c3a64d740038edd663	2021-03-15 17:05:01	[]	[]	Mon Mar 15 16:44:17 +0000 2021	[{"text":"ImagineQuiltsAndMore","indices":[165,186]},{"text":"Etsy","indices":[187,192]},{"text":"Reusable","indices":[193,202]}]	[{"url":"https://t.co/NhZUemJAmv","expanded_url":"https://tuppu.net/8304b241","display_url":"tuppu.net/8304b241","indices":[141,164]}]	Adult Washable Cloth Face Mask Which Is Made Of Two Layers Of 100% Cotton Featuring Blue Flowers, Pink Camouflage, Purple Swirls And Elastic https://t.co/NhZUemJAmv #ImagineQuiltsAndMore #Etsy #Reusable https://t.co/xzcdlWD44X	5691.0	RT @quilts_more: Adult Washable Cloth Face Mask Which Is Made Of Two Layers Of 100% Cotton Featuring Blue Flowers, Pink Camouflage, Purpleâ€¦	2334.0	True	full
1102013	1102013	604f93c3a64d740038edd66b	2021-03-15 17:05:01	[]	[]	Mon Mar 15 15:46:38 +0000 2021	[]	[{"url":"https://t.co/s1aljKorFc","expanded_url":"https://twitchy.com/sarahd-313035/2021/03/15/hold-onto-your-wallets-hope-you-enjoyed-your-economic-stimulus-because-joe-biden-is-reportedly-planning-first-major-tax-hike-in-almost-30-years/","display_url":"twitchy.com/sarahd-313035/â€¦","indices":[150,173]}]	'Hold onto your wallets'! Hope you enjoyed your economic stimulus, because Joe Biden is reportedly 'planning first major tax hike in almost 30 years' https://t.co/s1aljKorFc	166319.0	RT @joelpollak: 'Hold onto your wallets'! Hope you enjoyed your economic stimulus, because Joe Biden is reportedly 'planning first major taâ€¦	27.0	True	full
1102014	1102014	604f93c3a64d740038edd67b	2021-03-15 17:05:01	[]	[]	Mon Mar 15 16:57:13 +0000 2021	[]	[{"url":"https://t.co/RXTLv7kX9u","expanded_url":"https://noticias.uol.com.br/cotidiano/ultimas-noticias/2021/03/15/motoristas-que-protestaram-contra-bolsonaro-foram-multados-em-ate-r-6-mil.htm","display_url":"noticias.uol.com.br/cotidiano/ultiâ€¦","indices":[157,180]}]	Mas o mito Ã© a favor da liberdade sim, amiguinhos. Pode ter certeza. Amigo, quando o Estado quer, ele arruina o cidadÃ£o que quiser. Basta entrar no radar. https://t.co/RXTLv7kX9u	149022.0	RT @aguedescartoon: Mas o mito Ã© a favor da liberdade sim, amiguinhos. Pode ter certeza. Amigo, quando o Estado quer, ele arruina o cidadÃ£â€¦	2465.0	True	full
1102015	1102015	604f93c3a64d740038edd683	2021-03-15 17:05:01	[]	[]	Mon Mar 15 16:57:44 +0000 2021	[]	[{"url":"https://t.co/llf3pPXQ4r","expanded_url":"https://www.mediamatters.org/steve-bannon/steve-bannon-says-coronavirus-vaccines-are-not-technically-vaccines-experimental-gene","display_url":"mediamatters.org/steve-bannon/sâ€¦","indices":[105,128]}]	Steve Bannon says coronavirus vaccines are â€œnot technically vaccinesâ€� but â€œexperimental gene therapiesâ€� https://t.co/llf3pPXQ4r https://t.co/lkhT3IK6o2	1365.0	RT @justinhorowitz_: Steve Bannon says coronavirus vaccines are â€œnot technically vaccinesâ€� but â€œexperimental gene therapiesâ€� https://t.co/â€¦	1222.0	True	full
1102016	1102016	604f93c3a64d740038edd687	2021-03-15 17:05:01	[]	[]	Mon Mar 15 16:36:07 +0000 2021	[]	[{"url":"https://t.co/0qZkNKSM73","expanded_url":"https://www.facebook.com/groups/311227649376063/permalink/1098970290601791/","display_url":"facebook.com/groups/3112276â€¦","indices":[256,279]}]	SabÃ­an que en Paraguay tenemos cactus trepadores nativos? Uno de ellos es Pereskia aculeata, corona de novia u Ora-pro-nobis. Su floraciÃ³n es notablemente bella y perfumada. Helio Francisco Pinto, autor de las fotos, tiene mudas a la venta en Hernandarias https://t.co/0qZkNKSM73 https://t.co/oisI7W8cNC	15124.0	RT @Drunken_Forest: SabÃ­an que en Paraguay tenemos cactus trepadores nativos? Uno de ellos es Pereskia aculeata, corona de novia u Ora-pro-â€¦	882.0	True	full
1102017	1102017	604f93c3a64d740038edd68d	2021-03-15 17:05:02	[]	[]	Mon Mar 15 16:10:51 +0000 2021	[]	[{"url":"https://t.co/KcvM3XRD9z","expanded_url":"https://www.cnnbrasil.com.br/internacional/2021/03/15/vaticano-diz-que-nao-abencoara-unioes-entre-pessoas-do-mesmo-sexo?utm_source=social&utm_medium=twitter-link&utm_campaign=internacional--cnn-brasil&utm_content=link","display_url":"cnnbrasil.com.br/internacional/â€¦","indices":[150,173]}]	Em comunicado aprovado pelo papa Francisco, Santa SÃ© se referiu Ã homossexualidade como uma â€˜escolhaâ€™ e afirmou que Deus â€˜nÃ£o pode abenÃ§oar o pecadoâ€™ https://t.co/KcvM3XRD9z	1128125.0	RT @CNNBrasil: Em comunicado aprovado pelo papa Francisco, Santa SÃ© se referiu Ã homossexualidade como uma â€˜escolhaâ€™ e afirmou que Deus â€˜nÃ£â€¦	1063.0	True	full
1102018	1102018	604f93c3a64d740038edd695	2021-03-15 17:05:02	[]	[]	Mon Mar 15 16:59:44 +0000 2021	[]	[{"url":"https://t.co/njDlpRkAkQ","expanded_url":"https://cadenaser.com/ser/2021/03/15/sociedad/1615823019_338045.html","display_url":"cadenaser.com/ser/2021/03/15â€¦","indices":[78,101]}]	ðŸ”´ ÃšLTIMA HORA | EspaÃ±a paraliza durante 15 dÃ­as la vacunaciÃ³n con AstraZeneca https://t.co/njDlpRkAkQ Informa @mariolalourido https://t.co/lNrb1kos4L	1300035.0	RT @La_SER: ðŸ”´ ÃšLTIMA HORA | EspaÃ±a paraliza durante 15 dÃ­as la vacunaciÃ³n con AstraZeneca https://t.co/njDlpRkAkQ Informa @mariolalourido hâ€¦	5206.0	True	full
1102019	1102019	604f93c4a64d740038edd6a7	2021-03-15 17:05:02	[]	[]	Mon Mar 15 16:54:10 +0000 2021	[]	[{"url":"https://t.co/pvoxT7Ks4L","expanded_url":"https://www.telegraph.co.uk/womens-sport/2021/03/15/season-curtailed-292-womens-teams-across-30-leagues-due-pandemic/","display_url":"telegraph.co.uk/womens-sport/2â€¦","indices":[150,173]}]	For the second year in a row, 292 teams across a total of 30 womenâ€™s leagues have had their seasons curtailed because of the pandemic. | @TomJGarry https://t.co/pvoxT7Ks4L	15235.0	RT @WomensSport: For the second year in a row, 292 teams across a total of 30 womenâ€™s leagues have had their seasons curtailed because of tâ€¦	147.0	True	full
1102020	1102020	604f93c4a64d740038edd6ab	2021-03-15 17:05:02	[]	[]	Mon Mar 15 16:28:00 +0000 2021	[{"text":"MondayMotivation","indices":[144,161]},{"text":"KidsActivities","indices":[234,249]}]	[{"url":"https://t.co/Do1w7OBQXD","expanded_url":"https://twitter.com/TCVtweets/status/1370283421365370884","display_url":"twitter.com/TCVtweets/statâ€¦","indices":[275,298]}]	Calling all young wildlife fans! ðŸ�¯ WLT patron Sir David Attenborough wants us all to get outside and enjoy the natural world ðŸŒ± If that wasn't #MondayMotivation enough, our partner @TCVtweets have created some fantastic nature-based #KidsActivities â€“ check them out below ðŸ‘‡ https://t.co/Do1w7OBQXD	27492.0	RT @worldlandtrust: Calling all young wildlife fans! ðŸ�¯ WLT patron Sir David Attenborough wants us all to get outside and enjoy the naturalâ€¦	2711.0	True	full
1102021	1102021	604f93c4a64d740038edd6b7	2021-03-15 17:05:02	[]	[{"url":"https://t.co/AovYlunSfH","expanded_url":"http://dlvr.it/Rvgvj9","display_url":"dlvr.it/Rvgvj9","indices":[256,279]}]		[]	[]			PÃ©rdida de audiciÃ³n por distrofia facioescapulohumeral: LaÂ distrofia facioescapulohumeralÂ oÂ FSHDÂ (por sus siglas enâ€¦ https://t.co/xCn1oi6XZR	483.0	True	full
1102022	1102022	604f93c4a64d740038edd6bb	2021-03-15 17:05:02	[]	[]	Mon Mar 15 16:56:50 +0000 2021	[{"text":"AlertaEducativa","indices":[0,16]}]	[{"url":"https://t.co/2m3SUTIyE9","expanded_url":"https://www.alertaqronoticias.com/2021/03/15/no-habra-regreso-a-clases-presenciales-en-queretaro-hasta-semaforo-verde-secretaria-de-salud/","display_url":"alertaqronoticias.com/2021/03/15/no-â€¦","indices":[153,176]}]	#AlertaEducativa | El secretario de Salud, Julio CÃ©sar RamÃ­rez ArgÃ¼ello, dijo que actualmente condiciones no hay condiciones para el regreso a las aulas https://t.co/2m3SUTIyE9	8497.0	RT @AlertaQro: #AlertaEducativa | El secretario de Salud, Julio CÃ©sar RamÃ­rez ArgÃ¼ello, dijo que actualmente condiciones no hay condicionesâ€¦	794.0	True	full
1102023	1102023	604f93c4a64d740038edd6bf	2021-03-15 17:05:02	[]	[]	Mon Mar 15 16:01:44 +0000 2021	[]	[{"url":"https://t.co/w7LeaGAJ5b","expanded_url":"https://youtu.be/cs-_fOMwTTQ","display_url":"youtu.be/cs-_fOMwTTQ","indices":[222,245]},{"url":"https://t.co/g6LNXTejlb","expanded_url":"https://friendlyatheist.patheos.com/2021/03/15/canadian-pastor-offers-pathetic-apology-after-giving-wildly-anti-lgbtq-sermon/","display_url":"friendlyatheist.patheos.com/2021/03/15/canâ€¦","indices":[256,279]}]	A Canadian pastor apologized for a recent sermon, saying it "was never intended to condemn the LGBTQ community." He didn't get into specifics. So... what'd he say?! I watched the sermon and compiled the relevant bits: https://t.co/w7LeaGAJ5b Details: https://t.co/g6LNXTejlb	74717.0	RT @hemantmehta: A Canadian pastor apologized for a recent sermon, saying it "was never intended to condemn the LGBTQ community." He didn'tâ€¦	3732.0	True	full
1102024	1102024	604f93c4a64d740038edd6d7	2021-03-15 17:05:02	[]	[]	Mon Mar 15 16:53:32 +0000 2021	[]	[{"url":"https://t.co/jdkWdA9u0g","expanded_url":"https://www.ema.europa.eu/en/news/emas-safety-committee-continues-investigation-covid-19-vaccine-astrazeneca-thromboembolic-events","display_url":"ema.europa.eu/en/news/emas-sâ€¦","indices":[254,277]}]	European Medicines Agency backs the AstraZeneca vaccine: "EMA currently remains of the view that the benefits of the AstraZeneca vaccine in preventing COVID-19, with its associated risk of hospitalisation and death, outweigh the risks of side effects." https://t.co/jdkWdA9u0g	31615.0	RT @JakubKrupa: European Medicines Agency backs the AstraZeneca vaccine: "EMA currently remains of the view that the benefits of the Astraâ€¦	254.0	True	full
1102025	1102025	604f93c4a64d740038edd6e1	2021-03-15 17:05:02	[]	[{"url":"https://t.co/U5dvf1wgZV","expanded_url":"https://buff.ly/2JErVp0","display_url":"buff.ly/2JErVp0","indices":[257,280]}]		[]	[]			One Step Ahead takes the classic cat and mouse tale and flips it on its head. Brandtâ€™s going to make the hairs on tâ€¦ https://t.co/LvgPWmPRJ7	2754.0	True	full
1102026	1102026	604f93c4a64d740038edd701	2021-03-15 17:05:03	[{"text":"Bitfinex","indices":[0,9]}]	[{"url":"https://t.co/3OzpijXy4U","expanded_url":"https://bitfinex.com/f/USD?demo=true","display_url":"bitfinex.com/f/USD?demo=true","indices":[144,167]}]		[]	[]			#Bitfinex Lending Rates $USD Rate Spike (2021-03-15 17:05 Z) ðŸ“ˆ $USD lending rate increased from 0.3599%/day to 0.74â€¦ https://t.co/drITtWRruc	104.0	True	full
1102027	1102027	604f93c5a64d740038edd703	2021-03-15 17:05:03	[]	[]	Mon Mar 15 15:00:08 +0000 2021	[]	[{"url":"https://t.co/qR9x8fubci","expanded_url":"https://gazetabrasil.com.br/politica/2021/03/15/caio-coppolla-cria-peticao-para-pressionar-pacheco-a-pautar-impeachment-de-alexandre-de-moraes/","display_url":"gazetabrasil.com.br/politica/2021/â€¦","indices":[151,174]}]	Caio Coppolla cria petiÃ§Ã£o para pressionar Pacheco a pautar â€˜impeachmentâ€™ de Alexandre de Moraes. A aÃ§Ã£o jÃ¡ ultrapassou a meta de 150 mil assinaturas. https://t.co/qR9x8fubci	61747.0	RT @SigaGazetaBR: Caio Coppolla cria petiÃ§Ã£o para pressionar Pacheco a pautar â€˜impeachmentâ€™ de Alexandre de Moraes. A aÃ§Ã£o jÃ¡ ultrapassou aâ€¦	81.0	True	full
1102028	1102028	604f93c5a64d740038edd70f	2021-03-15 17:05:03	[]	[]	Mon Mar 15 13:24:31 +0000 2021	[{"text":"LIVEUNITED","indices":[261,272]},{"text":"womenpower","indices":[273,284]}]	[{"url":"https://t.co/vxxfT7mx3c","expanded_url":"https://bit.ly/3eD6jr9","display_url":"bit.ly/3eD6jr9","indices":[235,258]}]	Join our Women United and African American Leadership Society for an insightful panel discussion on Women &amp; Equity covering the pandemicâ€™s disproportionate impact on women and how we can regain our momentum forward. Register now! https://t.co/vxxfT7mx3c #LIVEUNITED #womenpower	1123.0	RT @unitedwayshr: Join our Women United and African American Leadership Society for an insightful panel discussion on Women &amp; Equity coveriâ€¦	819.0	True	full
1102029	1102029	604f93c5a64d740038edd717	2021-03-15 17:05:03	[]	[]	Mon Mar 15 13:16:10 +0000 2021	[]	[{"url":"https://t.co/GpHprUbNNh","expanded_url":"https://twitter.com/enriquepenalosa/status/1371147229575184395","display_url":"twitter.com/enriquepenalosâ€¦","indices":[192,215]}]	Este es otro tipo al quÃ© hay que restregarle hasta el cansancio sus mentiras, falsedades y miserable actuar, Enrique sabe que ha sido un asaltante de los ciudadanos y que el pueblo no olvida. https://t.co/GpHprUbNNh	36885.0	RT @charry_manager: Este es otro tipo al quÃ© hay que restregarle hasta el cansancio sus mentiras, falsedades y miserable actuar, Enrique saâ€¦	2093.0	True	full
1102030	1102030	604f93c6a64d740038edd75f	2021-03-15 17:05:04	[]	[]	Mon Mar 15 11:39:42 +0000 2021	[{"text":"artontwitter","indices":[0,13]},{"text":"artistesmÃ©connus","indices":[14,31]}]	[{"url":"https://t.co/tbbnnU4Xym","expanded_url":"http://xn--franais-xxa.Il","display_url":"franÃ§ais.Il","indices":[97,120]}]	#artontwitter #artistesmÃ©connus @dfweb75 AndrÃ© des Gachons,Â°15/3/1871,artiste-peintre et imagier https://t.co/tbbnnU4Xym illustre divers ouvrages dont Lourdes dâ€™Ã‰mile Zola, SalammbÃ´ de Gustave Flaubert7, Tartarin sur les Alpes.1/1 https://t.co/zHgrLoCZw2	246.0	RT @PDansmabul: #artontwitter #artistesmÃ©connus @dfweb75 AndrÃ© des Gachons,Â°15/3/1871,artiste-peintre et imagier https://t.co/tbbnnU4Xym ilâ€¦	20208.0	True	full
1102031	1102031	604f93c6a64d740038edd761	2021-03-15 17:05:04	[]	[]	Mon Mar 15 11:30:00 +0000 2021	[{"text":"Pandemic","indices":[16,25]},{"text":"Vaccinations","indices":[33,46]},{"text":"faith","indices":[151,157]}]	[{"url":"https://t.co/WNt32YcCTs","expanded_url":"https://ifyc.org/faith-and-vaccine/covid-19-stories","display_url":"ifyc.org/faith-and-vaccâ€¦","indices":[176,199]}]	A year into the #Pandemic, COVID #Vaccinations have brought new faith to hospital chaplains. Find this and other uplifting stories on @IFYC and @RNSâ€™s #faith and vaccine site: https://t.co/WNt32YcCTs https://t.co/bYDgq4F3nc	89196.0	RT @RNS: A year into the #Pandemic, COVID #Vaccinations have brought new faith to hospital chaplains. Find this and other uplifting storiesâ€¦	10604.0	True	full
1102032	1102032	604f93c6a64d740038edd763	2021-03-15 17:05:04	[]	[]	Thu Mar 04 11:21:56 +0000 2021	[]	[{"url":"https://t.co/cDkDfHooad","expanded_url":"https://www.youtube.com/watch?v=u06Su5E7DJk","display_url":"youtube.com/watch?v=u06Su5â€¦","indices":[0,23]}]	https://t.co/cDkDfHooad "1970s New York, Graffiti on Walls and Subway Trains" "I guess writing on a wall is like talking to a brick wall, makes a lot of sense. It's either understood, or ignored. I guess its like a Graffiti Artist".	3.0	RT @newworldorder37: https://t.co/cDkDfHooad "1970s New York, Graffiti on Walls and Subway Trains" "I guess writing on a wall is like talâ€¦	3.0	True	full
1102033	1102033	604f93c6a64d740038edd765	2021-03-15 17:05:04	[]	[]	Mon Mar 15 08:13:00 +0000 2021	[]	[{"url":"https://t.co/lifQ6aHSwz","expanded_url":"https://www.elconfidencial.com/espana/2021-03-15/arrimadas-renovacion-cupula-nueva-relacion-beligerante-pp_2991260/?utm_source=twitter&utm_medium=social&utm_campaign=BotoneraWeb","display_url":"elconfidencial.com/espana/2021-03â€¦","indices":[250,273]}]	"Saldremos con los pies por delante". La frase lo dice todo sobre el atornillamiento. Se podrÃ­a elegir entre la responsabilidad y el ridÃ­culo. Prefieren el ridÃ­culo. Arrimadas renovarÃ¡ su cÃºpula para diseÃ±ar una nueva relaciÃ³n beligerante con el PP https://t.co/lifQ6aHSwz	70263.0	RT @cultrun: "Saldremos con los pies por delante". La frase lo dice todo sobre el atornillamiento. Se podrÃ­a elegir entre la responsabilidaâ€¦	1378.0	True	full
1102034	1102034	604f93c6a64d740038edd775	2021-03-15 17:05:04	[]	[{"url":"https://t.co/QJRDy1fnPs","expanded_url":"https://www.simplifyingthemarket.com/en/2021/03/15/how-to-make-a-winning-offer-on-a-home/?a=458258-e0913e3b33faf487833a38195088b266","display_url":"simplifyingthemarket.com/en/2021/03/15/â€¦","indices":[151,174]}]		[]	[]			The latest in Bakersfield Real Estate News! ðŸ�¡ ðŸ‘�ðŸ�¼ How to Make a Winning Offer on a Home Call or Text with any quesâ€¦ https://t.co/p8AA8GPVeF	376.0	True	full
1102035	1102035	604f93c6a64d740038edd781	2021-03-15 17:05:04	[]	[{"url":"https://t.co/EQ1ZE8ePhq","expanded_url":"https://www.tomshardware.com/news/nvidia-hacks-own-geforce-rtx-3060-anti-mining-lock","display_url":"tomshardware.com/news/nvidia-haâ€¦","indices":[183,206]}]		[]	[]			@gyvdtbgg @d0cTB @bdelrizzo @RyanSmithAT Yup, I tested this as well, and updated. It's not "cracked" though -- it'sâ€¦ https://t.co/grIRSTKf8o	976.0	True	full
1102036	1102036	604f93c6a64d740038edd795	2021-03-15 17:05:04	[{"text":"MondayMotivation","indices":[0,17]},{"text":"Covid19","indices":[19,27]},{"text":"impact","indices":[28,35]},{"text":"zerowaste","indices":[60,70]},{"text":"nature","indices":[154,161]},{"text":"waste","indices":[181,187]},{"text":"Covid","indices":[195,201]}]	[{"url":"https://t.co/9NEd1WyQpU","expanded_url":"https://www.earth-changers.com/sustainable-places/nicaragua-jicaro-island-ecolodge","display_url":"earth-changers.com/sustainable-plâ€¦","indices":[250,273]}]		[]	[]			#MondayMotivation: #Covid19 #impact - more difficult to get #zerowaste shopping - even in a capital city of a develâ€¦ https://t.co/C0Xie0t7Ys	2367.0	True	full
1102037	1102037	604f93c6a64d740038edd79d	2021-03-15 17:05:05	[{"text":"H3WorldTV","indices":[206,216]},{"text":"RegionalReport","indices":[217,232]},{"text":"DeafWire","indices":[233,242]},{"text":"InternationalSign","indices":[243,261]}]	[{"url":"https://t.co/59RqxxcMpB","expanded_url":"http://www.h3world.tv","display_url":"h3world.tv","indices":[182,205]}]		[]	[]			DEAFWIRE | 15 March 2021 1. EUROPE: EUD Vice President resigns 2. BOSNIA AND HERZEGOVINA: Accessible theater technâ€¦ https://t.co/Vpz7FmC1SU	3178.0	True	full
1102038	1102038	604f93c6a64d740038edd7a5	2021-03-15 17:05:05	[]	[]	Mon Mar 15 17:00:09 +0000 2021	[{"text":"LaBÃ¡scula","indices":[197,207]},{"text":"COVID19","indices":[226,234]},{"text":"CiudadSostenible","indices":[236,253]}]	[{"url":"https://t.co/Lf9j8YvlHC","expanded_url":"https://ciudaddemendoza.gob.ar/2021/03/12/la-ciudad-concretara-un-nuevo-cronograma-de-mantenimiento-del-arbolado-y-espacios-publicos","display_url":"ciudaddemendoza.gob.ar/2021/03/12/la-â€¦","indices":[257,280]}]	Del 15 al 20 de marzo, con un nuevo cronograma, realizaremos tareas de mantenimiento del arbolado y espacios pÃºblicos de la @ciudaddemendoza. AdemÃ¡s, continuamos con la desinfecciÃ³n permanente de #LaBÃ¡scula por la vacunaciÃ³n #COVID19. #CiudadSostenible ðŸ‘‰ðŸ�½https://t.co/Lf9j8YvlHC https://t.co/KZMdDGaJle	12120.0	RT @UlpianoSuarez: Del 15 al 20 de marzo, con un nuevo cronograma, realizaremos tareas de mantenimiento del arbolado y espacios pÃºblicos deâ€¦	1182.0	True	full
1102039	1102039	604f93c6a64d740038edd7ad	2021-03-15 17:05:05	[]	[{"url":"https://t.co/tY6wt7MdkU","expanded_url":"https://usarmyc5isrcenter.submit.com/","display_url":"usarmyc5isrcenter.submit.com","indices":[242,265]}]		[]	[]			.@BaltCoPS ðŸ”¥ðŸ”¥ðŸ”¥ FREE Zoom meeting for high school students in Baltimore City/County, Cecil County, and Harford Counâ€¦ https://t.co/x3Y1Wsmb3L	405.0	True	full
1102040	1102040	604f93c6a64d740038edd7b5	2021-03-15 17:05:05	[{"text":"endofcovid","indices":[48,59]},{"text":"HR","indices":[81,84]}]	[{"url":"https://t.co/P56ea0Eg7v","expanded_url":"https://buff.ly/2O26XDX","display_url":"buff.ly/2O26XDX","indices":[125,148]}]		[]	[]			Signs are pointing towards the beginning of the #endofcovid pandemic. Therefore, #HR needs to be prepared for the nâ€¦ https://t.co/71CIinPSKv	50.0	True	full
1102041	1102041	604f93c7a64d740038edd7bb	2021-03-15 17:05:05	[]	[]	Mon Mar 15 16:33:54 +0000 2021	[]	[{"url":"https://t.co/SfXJmzbaog","expanded_url":"https://www.correos.es/es/es/particulares/para-el-ciudadano/voto-por-correo","display_url":"correos.es/es/es/particulâ€¦","indices":[165,188]}]	Si votas en la Comunidad de Madrid, te sugiero que lo hagas de manera anticipada. Participar es importante, pero seguimos en pandemia. Solicita tu voto por @Correos https://t.co/SfXJmzbaog	3647.0	RT @ManuRodriguezCC: Si votas en la Comunidad de Madrid, te sugiero que lo hagas de manera anticipada. Participar es importante, pero seguiâ€¦	178.0	True	full
1102042	1102042	604f93c7a64d740038edd7d3	2021-03-15 17:05:05	[]	[{"url":"https://t.co/oQYT65Bkyi","expanded_url":"https://detroit.cbslocal.com/2021/03/15/joe-also-gets-a-chance-to-meet-officer-croissant-who-was-first-on-the-scene-at-the-baggage-carousel-where-joe-went-down/?utm_campaign=snd-autopilot","display_url":"detroit.cbslocal.com/2021/03/15/joeâ€¦","indices":[121,144]}]		[]	[]			Joe Also Gets A Chance To Meet Officer Croissant, Who Was First On The Scene At The Baggage Carousel Where Joe Wentâ€¦ https://t.co/yuBaEmjX1P	36476.0	True	full
1102043	1102043	604f93c7a64d740038edd7d7	2021-03-15 17:05:05	[]	[{"url":"https://t.co/kPqrhXYvXa","expanded_url":"https://twitchy.com/dougp-3137/2021/03/15/this-is-insane-biden-will-appreciate-this-ap-spin-on-reason-republicans-have-seized-on-gov-cuomo-scandals/","display_url":"twitchy.com/dougp-3137/202â€¦","indices":[112,135]}]		[]	[]			â€˜This is insaneâ€™: Biden will appreciate this AP spin on reason â€˜Republicans have seized onâ€™ Gov. Cuomo scandalsâ€¦ https://t.co/bZrlxUn8sl	12829.0	True	full
1102044	1102044	604f93c7a64d740038edd7dd	2021-03-15 17:05:05	[]	[{"url":"https://t.co/8EZxt5pvAw","expanded_url":"https://www.instagram.com/p/CMcnX4ZBugj/?igshid=aw5a02iaky5d","display_url":"instagram.com/p/CMcnX4ZBugj/â€¦","indices":[148,171]}]		[]	[]			Winter skills is cancelled tonight 3/15 due to the very cold temperatures and strong wind. We will make this sessioâ€¦ https://t.co/NcjqyE0WyS	35.0	True	full
1102045	1102045	604f93c7a64d740038edd7df	2021-03-15 17:05:05	[]	[]	Mon Mar 15 17:04:00 +0000 2021	[]	[{"url":"https://t.co/DpMuwk8U4U","expanded_url":"http://cnn.it/3lj0LDO","display_url":"cnn.it/3lj0LDO","indices":[265,288]}]	No, Biden, your Covid relief law does NOT "change the paradigm" &amp; "put working people 1st." The paradigm is capitalism &amp; your new law in no way goes beyond it. To put working people 1st means a far higher min wage, gov't jobs program. Your law did neither. https://t.co/DpMuwk8U4U	171022.0	RT @profwolff: No, Biden, your Covid relief law does NOT "change the paradigm" &amp; "put working people 1st." The paradigm is capitalism &amp; youâ€¦	4079.0	True	full
1102046	1102046	604f93c7a64d740038edd805	2021-03-15 17:05:06	[]	[]	Wed Mar 03 00:28:02 +0000 2021	[]	[{"url":"https://t.co/jkf2fhDN4Q","expanded_url":"https://bit.ly/3076rXK","display_url":"bit.ly/3076rXK","indices":[256,279]}]	Itâ€™s that time again! MOA is seeking submissions for the MOA Shop Emerging Indigenous Artist Contest. Open to any 15 to 25 year old who identifies as Indigenous, Aboriginal, First Nations, Inuit or MÃ©tis. Existing artworks are accepted. Deadline April 30. https://t.co/jkf2fhDN4Q https://t.co/vjVFncITJg	14204.0	RT @MOA_UBC: Itâ€™s that time again! MOA is seeking submissions for the MOA Shop Emerging Indigenous Artist Contest. Open to any 15 to 25 yeaâ€¦	846.0	True	full
1102047	1102047	604f93c7a64d740038edd809	2021-03-15 17:05:06	[{"text":"Beyonce","indices":[20,28]},{"text":"Grammys","indices":[59,67]}]	[{"url":"https://t.co/E7R87wF7yS","expanded_url":"https://www.hot1005.com/2021/03/15/beyonce-shines-at-grammys-sets-new-record-for-most-wins/","display_url":"hot1005.com/2021/03/15/beyâ€¦","indices":[130,153]}]		[]	[]			All hail Queen B! ðŸ‘‘ #Beyonce set a new record for the most #Grammys won by a vocalist - and one of her wins was a fâ€¦ https://t.co/qjmIY98j7m	8836.0	True	full
1102048	1102048	604f93c8a64d740038edd811	2021-03-15 17:05:06	[]	[{"url":"https://t.co/lsLN6bwAbP","expanded_url":"https://www.voanews.com/episode/one-year-mark-covid-19-pandemic-4590281","display_url":"voanews.com/episode/one-yeâ€¦","indices":[221,244]}]		[]	[]			Issues in the News moderator @ShaynaEstulin discusses the top news stories of the week with panelists Kimberly Adamâ€¦ https://t.co/27fXSbi5b0	4993.0	True	full
1102049	1102049	604f93c8a64d740038edd81f	2021-03-15 17:05:06	[]	[]	Mon Mar 15 16:44:09 +0000 2021	[]	[{"url":"https://t.co/85MNCWcJjf","expanded_url":"https://www.larazon.es/comunidad-valenciana/20210315/ggt3vbpdojaezlltwhpmqufrlu.html","display_url":"larazon.es/comunidad-valeâ€¦","indices":[193,216]}]	Mientras tanto, en el mundo real, mÃ¡s allÃ¡ del ruido de los politicastros y sus maniobras electorales, este paÃ­s se va al garete: Ford anuncia 630 despidos y la desapariciÃ³n el turno de noche. https://t.co/85MNCWcJjf	7082.0	RT @ComisionOctubre: Mientras tanto, en el mundo real, mÃ¡s allÃ¡ del ruido de los politicastros y sus maniobras electorales, este paÃ­s se vaâ€¦	507.0	True	full
1102050	1102050	604f93c8a64d740038edd833	2021-03-15 17:05:06	[]	[]	Mon Mar 15 17:02:16 +0000 2021	[]	[{"url":"https://t.co/9PXhv1pXVs","expanded_url":"https://bit.ly/3eLpBuP","display_url":"bit.ly/3eLpBuP","indices":[200,223]}]	Zack Snyder's Justice League features a more mature approach to its superhero drama, better-realized antagonists, and improved action - though not every addition feels totally necessary. Our review: https://t.co/9PXhv1pXVs https://t.co/NvPqH3bVbt	7982694.0	RT @IGN: Zack Snyder's Justice League features a more mature approach to its superhero drama, better-realized antagonists, and improved actâ€¦	176.0	True	full
1102051	1102051	604f93c8a64d740038edd83b	2021-03-15 17:05:06	[]	[{"url":"https://t.co/k3gafojhnb","expanded_url":"https://bit.ly/3rHocJ7","display_url":"bit.ly/3rHocJ7","indices":[245,268]}]		[]	[]			Bet Â£10 Get up to Â£30 in Free Bets - Mobile only ðŸ�‡ðŸ�† New customers who register via Mobile only, min Â£10 stake, winâ€¦ https://t.co/gBCRgBKla3	5922.0	True	full
1102052	1102052	604f93c8a64d740038edd83f	2021-03-15 17:05:06	[]	[{"url":"https://t.co/ljj8gbE5VA","expanded_url":"https://bit.ly/3rQxm6e","display_url":"bit.ly/3rQxm6e","indices":[139,162]}]		[]	[]			An elaborate statue of Edward VII has been hoisted off its pedestal in preparation for multi-million-pound works inâ€¦ https://t.co/0JxJ7N2oCS	17538.0	True	full
1102053	1102053	604f93c8a64d740038edd841	2021-03-15 17:05:06	[]	[]	Mon Mar 15 14:52:52 +0000 2021	[{"text":"EspaÃ±aVaciada","indices":[180,194]}]	[{"url":"https://t.co/IN4rgMQ7M4","expanded_url":"https://heraldodiariodesoria.elmundo.es/articulo/soria/50000-kilometros-miedo-esperanza/20210313191030307525.html","display_url":"heraldodiariodesoria.elmundo.es/articulo/soriaâ€¦","indices":[197,220]}]	176 sorianos tuvieron que desplazarse fuera de la provincia para recibir sesiones de Radioterapia para hacer frente a sus enfermedades oncolÃ³gicas. 50000 km de miedo y esperanza. #EspaÃ±aVaciada https://t.co/IN4rgMQ7M4	14835.0	RT @mjdelrio: 176 sorianos tuvieron que desplazarse fuera de la provincia para recibir sesiones de Radioterapia para hacer frente a sus enfâ€¦	3116.0	True	full
1102054	1102054	604f93c8a64d740038edd853	2021-03-15 17:05:07	[]	[]	Mon Mar 15 13:02:00 +0000 2021	[{"text":"StopVaccinePassports","indices":[175,196]}]	[{"url":"https://t.co/PVWIyjDPro","expanded_url":"http://stopvaccinepassports.co.uk","display_url":"stopvaccinepassports.co.uk","indices":[203,226]}]	ðŸš¨ Remember all those times the gov't ruled out vaccine passports? WE DO! TODAY MPs will debate plunging us into a two-tier state. ðŸ“¨ Use our quick tool to email your MP to #StopVaccinePassports NOW! https://t.co/PVWIyjDPro https://t.co/GBoHIg4FAm	65422.0	RT @BigBrotherWatch: ðŸš¨ Remember all those times the gov't ruled out vaccine passports? WE DO! TODAY MPs will debate plunging us into a tâ€¦	26759.0	True	full
1102055	1102055	604f93c8a64d740038edd85f	2021-03-15 17:05:07	[]	[]	Sat Mar 13 22:38:51 +0000 2021	[]	[{"url":"https://t.co/7u4oPlVxsW","expanded_url":"http://discord.gg/whale","display_url":"discord.gg/whale","indices":[260,283]}]	ðŸ–Œï¸�Join us for an Artist Fireside Chat w/ @sabet on 15/03 @ 1 PM EST (6 PM UTC). Ali Sabet is an Iranian-American Artist and Designer, with work showcased in collaboration with luxury brands such as Montblanc, Furla, BMW, John Varvatos &amp; more.âœ¨ Only at: https://t.co/7u4oPlVxsW https://t.co/oMBDPDqC41	6935.0	RT @whale_community: ðŸ–Œï¸�Join us for an Artist Fireside Chat w/ @sabet on 15/03 @ 1 PM EST (6 PM UTC). Ali Sabet is an Iranian-American Artâ€¦	2.0	True	full
1102056	1102056	604f93c8a64d740038edd861	2021-03-15 17:05:07	[]	[{"url":"https://t.co/G6QYGqh0Zm","expanded_url":"https://www.lavoixdunord.fr/959969/article/2021-03-15/un-ferme-pour-avoir-force-sa-compagne-une-relation-sexuelle-apres-le-bal-des","display_url":"lavoixdunord.fr/959969/articleâ€¦","indices":[166,189]}]		[]	[]			[JUSTICE COMPLICE ] Il viole son (ex)-compagne qui venait de lui annoncer leur rupture âž¡ï¸� 1 an ferme C'est insuppâ€¦ https://t.co/D1Jr83ClXE	9926.0	True	full
1102057	1102057	604f93c9a64d740038edd86d	2021-03-15 17:05:07	[]	[]	Mon Mar 15 16:52:17 +0000 2021	[]	[{"url":"https://t.co/jo2RYtcoa6","expanded_url":"https://twitter.com/BFMTV/status/1371483271607980036","display_url":"twitter.com/BFMTV/status/1â€¦","indices":[279,302]}]	- Suspendre des vaccinations pour 0,0002% de cas de thromboses sans liens avÃ©rÃ©sâ˜‘ï¸� - PiÃ©tiner la balance bÃ©nÃ©fices/risques et donner raison aux marchands de peur antivax â˜‘ï¸� - Entrainer des dizaines de milliers d'infections Ã©vitables (dont beaucoup mortelles) "par prÃ©caution"â˜‘ï¸� https://t.co/jo2RYtcoa6	2434.0	RT @EmmanuelRuimy: - Suspendre des vaccinations pour 0,0002% de cas de thromboses sans liens avÃ©rÃ©sâ˜‘ï¸� - PiÃ©tiner la balance bÃ©nÃ©fices/risqâ€¦	7.0	True	full
1102058	1102058	604f93c9a64d740038edd877	2021-03-15 17:05:07	[{"text":"providence","indices":[117,128]},{"text":"providenceri","indices":[129,142]}]	[{"url":"https://t.co/SLi0O2j0xi","expanded_url":"https://ift.tt/3vppURD","display_url":"ift.tt/3vppURD","indices":[93,116]}]		[]	[]			Providence Community Library can help residents register for their vaccine via /r/providenceâ€¦ https://t.co/S1EbE0l5rb	128.0	True	full
1102059	1102059	604f93c9a64d740038edd87d	2021-03-15 17:05:07	[]	[]	Mon Mar 15 17:02:44 +0000 2021	[{"text":"Newtech","indices":[16,24]},{"text":"MondayMotivation","indices":[25,42]}]	[{"url":"https://t.co/DfropHRni0","expanded_url":"https://cutt.ly/BrainElectrodesCouldRevolutionizeNeurology","display_url":"cutt.ly/BrainElectrodeâ€¦","indices":[97,120]}]	Sponsored Post: #Newtech #MondayMotivation Don't mess the latest news? Click here for more info: https://t.co/DfropHRni0 Through its array of next-generation devices, theseÂ other companies seems to have the potential to save lives. Check disclaimer on profile &amp; landing page.	111.0	RT @mosangboda114: Sponsored Post: #Newtech #MondayMotivation Don't mess the latest news? Click here for more info: https://t.co/DfropHRni0â€¦	25.0	True	full
1102060	1102060	604f93c9a64d740038edd889	2021-03-15 17:05:07	[]	[{"url":"https://t.co/vDbfZwcNXu","expanded_url":"https://mailchi.mp/cc3fe8cb9cb8/california-cannabis-equity-grants-program-provides-15-million-in-grant-funding-for-local-jurisdictions?e=47d35ba1ce","display_url":"mailchi.mp/cc3fe8cb9cb8/câ€¦","indices":[146,169]}]		[]	[]			Great news for a Monday! $15 million in grant funding through the Cannabis Equity Grants Program for Local Jurisdicâ€¦ https://t.co/7aQQtfjsa0	4395.0	True	full
1102061	1102061	604f93c9a64d740038edd88d	2021-03-15 17:05:07	[]	[]	Mon Mar 15 17:04:12 +0000 2021	[{"text":"isolation","indices":[23,33]},{"text":"RemoteWork","indices":[78,89]},{"text":"engagement","indices":[231,242]},{"text":"HR","indices":[269,272]},{"text":"HRTech","indices":[273,280]}]	[{"url":"https://t.co/yBZOEtKVJ6","expanded_url":"https://tinyurl.com/6p9jwf7r","display_url":"tinyurl.com/6p9jwf7r","indices":[245,268]}]	Preventing feelings of #isolation through a screen is particularly difficult. #RemoteWork is taking its toll. In response to the ongoing virtual socializing, we have collated some virtual team activities that can boost morale and #engagement. https://t.co/yBZOEtKVJ6 #HR #HRTech	575.0	RT @PeopleGoal: Preventing feelings of #isolation through a screen is particularly difficult. #RemoteWork is taking its toll. In responseâ€¦	2084.0	True	full
1102062	1102062	604f93c9a64d740038edd891	2021-03-15 17:05:07	[]	[]	Mon Mar 15 16:57:16 +0000 2021	[{"text":"6WithBuckuBucku","indices":[154,170]},{"text":"RMSwag","indices":[171,178]}]	[{"url":"https://t.co/cHXFJTN5Y6","expanded_url":"https://open.spotify.com/playlist/4twkgxxHLIkzbxWTTlkVvm?si=4H6T6EIpTFSRDYCZ3s3-KA&utm_source=copy-link","display_url":"open.spotify.com/playlist/4twkgâ€¦","indices":[190,213]},{"url":"https://t.co/ZDLO4xDmha","expanded_url":"https://youtu.be/6D95qPuVBHM","display_url":"youtu.be/6D95qPuVBHM","indices":[225,248]}]	ðŸŽ‰ - Hoy celebramos 6 aÃ±os del lanzamiento de 'BuckuBucku'. Ãšnete a nosotros para celebrar haciendo stream y compartiendo sus capturas con los Hashtags: #6WithBuckuBucku #RMSwag Spotify: ðŸ”—https://t.co/cHXFJTN5Y6 YouTube: ðŸ”—https://t.co/ZDLO4xDmha -EliðŸ�¨ https://t.co/H7pt5bqJgL	11279.0	RT @RM_Paraguay: ðŸŽ‰ - Hoy celebramos 6 aÃ±os del lanzamiento de 'BuckuBucku'. Ãšnete a nosotros para celebrar haciendo stream y compartiendoâ€¦	230.0	True	full
1102063	1102063	604f93c9a64d740038edd895	2021-03-15 17:05:07	[]	[]	Mon Mar 15 17:01:14 +0000 2021	[]	[{"url":"https://t.co/8Yu8X8cwrw","expanded_url":"https://www.overcomingbias.com/2021/03/what-holds-up-a-north-pole-of-dust.html","display_url":"overcomingbias.com/2021/03/what-hâ€¦","indices":[257,280]}]	I read the GR-explains-galaxy-rotation paper more carefully, &amp; found its big questionable assumption, also made by 4 others papers that explain galaxy rotation curves via more accurate GR calculations. All assume zero pressure, which seems just wrong. https://t.co/8Yu8X8cwrw	46587.0	RT @robinhanson: I read the GR-explains-galaxy-rotation paper more carefully, &amp; found its big questionable assumption, also made by 4 otherâ€¦	1113.0	True	full
1102064	1102064	604f93c9a64d740038edd89d	2021-03-15 17:05:07	[]	[{"url":"https://t.co/foJx2R3ugy","expanded_url":"https://www.capenews.net/bourne/news/bourne-commissioners-debate-sewer-department-versus-sewer-enterprise-fund/article_7a8c7066-fa6e-5f55-b5f1-2a4bc5cef8fd.html","display_url":"capenews.net/bourne/news/boâ€¦","indices":[234,257]}]		[]	[]			The board of sewer commissioners believes the town has grown beyond the point of an enterprise fund financing its sâ€¦ https://t.co/8kKOJ4IoKC	2730.0	True	full
1102065	1102065	604f93c9a64d740038edd8a1	2021-03-15 17:05:07	[]	[]	Mon Mar 15 14:49:51 +0000 2021	[]	[{"url":"https://t.co/z1hyNjwTc2","expanded_url":"http://www.planvacunarse.ec","display_url":"planvacunarse.ec","indices":[181,204]}]	Somos un PaÃ­s de sinvergÃ¼enzas.PolÃ­ticos, rotarios, empresarios y sutoridades acadÃ©micas, vacunÃ¡ndose a diestra y siniestra,mientras el pueblo se revuelca con el COVID19 La pÃ¡gina https://t.co/z1hyNjwTc2 no abre. Un engaÃ±o mÃ¡s de @lenin A lo mejor una revoluciÃ³n es la soluciÃ³n	19849.0	RT @omarmaluk: Somos un PaÃ­s de sinvergÃ¼enzas.PolÃ­ticos, rotarios, empresarios y sutoridades acadÃ©micas, vacunÃ¡ndose a diestra y siniestraâ€¦	7992.0	True	full
1102066	1102066	604f93c9a64d740038edd8a3	2021-03-15 17:05:07	[{"text":"AnulaSTF","indices":[157,166]},{"text":"LulaLivre","indices":[167,177]}]	[{"url":"https://t.co/iSWWdUlQcb","expanded_url":"https://nucleolucianolepera.com.br/index.php/2021/03/15/merlong-solano-a-palavra-de-ordem-e-cooperacao/","display_url":"nucleolucianolepera.com.br/index.php/2021â€¦","indices":[84,107]},{"url":"https://t.co/jpTvtaWEIa","expanded_url":"https://bit.ly/3kmXkv8","display_url":"bit.ly/3kmXkv8","indices":[133,156]}]		[]	[]			Merlong Solano: A palavra de ordem Ã© cooperaÃ§Ã£o - NÃºcleo Luciano Lepera | Rede PT - https://t.co/iSWWdUlQcb Curtaâ€¦ https://t.co/FPlGBvunun	2749.0	True	full
1102067	1102067	604f93c9a64d740038edd8a7	2021-03-15 17:05:07	[{"text":"Corona","indices":[165,172]},{"text":"Selbsttest","indices":[173,184]},{"text":"Lockdown","indices":[185,194]}]	[{"url":"https://t.co/Dv17tIGUI7","expanded_url":"http://s.de/1b11","display_url":"s.de/1b11","indices":[140,163]}]		[]	[]			Seit Anfang MÃ¤rz hat der Verkauf von Corona-Selbsttests begonnen. Die wichtigsten Fragen und Antworten dazu haben wâ€¦ https://t.co/VSdMuHdpzM	587.0	True	full
1102068	1102068	604f93caa64d740038edd8ad	2021-03-15 17:05:08	[]	[]	Mon Mar 15 16:36:21 +0000 2021	[]	[{"url":"https://t.co/ecvipM8Ml0","expanded_url":"https://dailycaller.com/2021/03/15/brian-sicknick-julian-khater-george-tanios/","display_url":"dailycaller.com/2021/03/15/briâ€¦","indices":[208,231]}]	Officer Sicknick told supervisors and colleagues that he was hit in the face with a substance. Other officers said the bear spray they were hit with was stronger than anything they'd faced during training. https://t.co/ecvipM8Ml0 https://t.co/vfgn6T42Pt	122459.0	RT @ChuckRossDC: Officer Sicknick told supervisors and colleagues that he was hit in the face with a substance. Other officers said the bâ€¦	931.0	True	full
1102069	1102069	604f93caa64d740038edd8c7	2021-03-15 17:05:08	[]	[]	Mon Mar 15 16:24:31 +0000 2021	[]	[{"url":"https://t.co/psF2UB7Ksz","expanded_url":"https://sensoincomum.org/2021/03/15/abaixo-assinado-pede-impeachment-de-alexandre-de-moraes/","display_url":"sensoincomum.org/2021/03/15/abaâ€¦","indices":[144,167]}]	Certamente o ministro mais querido do paÃ­s estÃ¡ sob ataques de anti-democrÃ¡ticos nazistas de extrema direita para nÃ£o ser idolatrado como deve https://t.co/psF2UB7Ksz	208908.0	RT @sensoinc: Certamente o ministro mais querido do paÃ­s estÃ¡ sob ataques de anti-democrÃ¡ticos nazistas de extrema direita para nÃ£o ser idoâ€¦	45.0	True	full
1102070	1102070	604f93caa64d740038edd8c9	2021-03-15 17:05:08	[]	[]	Mon Mar 15 14:32:11 +0000 2021	[{"text":"DarkwingDuck","indices":[60,73]}]	[{"url":"https://t.co/vF2m84mA74","expanded_url":"https://news.toyark.com/2021/03/15/darkwing-duck-dah-figure-by-beast-kingdom-420490","display_url":"news.toyark.com/2021/03/15/darâ€¦","indices":[120,143]}]	Let's Get Dangerous! @beast_kingdom has revealed their new #DarkwingDuck DAH Figure. See photos and full details here: https://t.co/vF2m84mA74 https://t.co/hZYajPjJR4	20005.0	RT @Toyark: Let's Get Dangerous! @beast_kingdom has revealed their new #DarkwingDuck DAH Figure. See photos and full details here: https:/â€¦	223.0	True	full
1102071	1102071	604f93caa64d740038edd8d9	2021-03-15 17:05:08	[{"text":"sucesos","indices":[135,143]},{"text":"cartagena","indices":[144,154]}]	[{"url":"https://t.co/RSw1TIrD5U","expanded_url":"http://ow.ly/brjD50DTpHU","display_url":"ow.ly/brjD50DTpHU","indices":[155,178]}]		[]	[]			Dos hermanos afectados: uno muerto y otro herido que estÃ¡ en UCI dejÃ³ un ataque a bala el domingo en la noche en elâ€¦ https://t.co/sTkIfBROMy	348964.0	True	full
1102072	1102072	604f93caa64d740038edd8e1	2021-03-15 17:05:08	[]	[]	Mon Mar 15 14:49:46 +0000 2021	[]	[{"url":"https://t.co/SfaKXnIfIH","expanded_url":"https://onestop.md.gov/preregistration","display_url":"onestop.md.gov/preregistration","indices":[161,184]},{"url":"https://t.co/NU7cGK33im","expanded_url":"https://www.baltimoresun.com/coronavirus/bs-md-mass-vaccination-portal-20210313-tg3z334pj5f73jmnvhs76zd4oi-story.html","display_url":"baltimoresun.com/coronavirus/bsâ€¦","indices":[185,208]}]	Maryland has opened a streamlined pre-registration webpage for scheduling a vaccine! If you are eligible in PHASE 1C, you can pre-register for an appointment at https://t.co/SfaKXnIfIH https://t.co/NU7cGK33im	6251.0	RT @StateSenMaryW: Maryland has opened a streamlined pre-registration webpage for scheduling a vaccine! If you are eligible in PHASE 1C, yoâ€¦	182.0	True	full
1102073	1102073	604f93caa64d740038edd8e7	2021-03-15 17:05:08	[]	[{"url":"https://t.co/EP9GZqkJzl","expanded_url":"https://www.elmundo.es/internacional/2021/03/15/604f51fffdddff509d8b465f.html","display_url":"elmundo.es/internacional/â€¦","indices":[208,231]}]		[]	[]			@ilpeti68 Es temporal, pero ya dicen que esos efectos secundarios no tienen nada que ver con la vacuna. Por ciertâ€¦ https://t.co/yjLEGpIuIa	41.0	True	full
1102074	1102074	604f93caa64d740038edd8ed	2021-03-15 17:05:08	[]	[]	Mon Mar 15 13:32:52 +0000 2021	[]	[{"url":"https://t.co/lmwLuUX709","expanded_url":"https://www.washingtonpost.com/health/2021/03/15/vaccine-hesitant-republicans-focus-group/#click=https://t.co/DdiPrSniMK","display_url":"washingtonpost.com/health/2021/03â€¦","indices":[225,248]}]	Encouraging lessons from a focus group with conservatives skeptical of COVID vax. Straight info on safety and benefits for them and how the vaccines work made all more interested in getting oneâ€”as with other hesitant groups. https://t.co/lmwLuUX709	380970.0	RT @Atul_Gawande: Encouraging lessons from a focus group with conservatives skeptical of COVID vax. Straight info on safety and benefits foâ€¦	252.0	True	full
1102075	1102075	604f93caa64d740038edd8f7	2021-03-15 17:05:08	[]	[]	Mon Mar 15 13:00:02 +0000 2021	[]	[{"url":"https://t.co/Gon5lvbqa2","expanded_url":"https://www.lalsace.fr/sante/2021/03/15/le-nombre-de-contaminations-et-le-taux-d-incidence-legerement-surevalues","display_url":"lalsace.fr/sante/2021/03/â€¦","indices":[121,144]}]	Ã‰pidÃ©mie de Covid-19 : le nombre de contaminations et le taux d'incidence lÃ©gÃ¨rement surÃ©valuÃ©s ces derniÃ¨res semaines - https://t.co/Gon5lvbqa2 https://t.co/MwIZtfkywZ	98495.0	RT @lalsace: Ã‰pidÃ©mie de Covid-19 : le nombre de contaminations et le taux d'incidence lÃ©gÃ¨rement surÃ©valuÃ©s ces derniÃ¨res semaines - httpsâ€¦	115.0	True	full
1102076	1102076	604f93caa64d740038edd8fb	2021-03-15 17:05:08	[]	[]	Mon Mar 15 16:59:49 +0000 2021	[]	[{"url":"https://t.co/TLhiRO1XZg","expanded_url":"https://www.gov.uk/government/news/uk-government-announces-partnership-with-british-rapid-test-manufacturers","display_url":"gov.uk/government/newâ€¦","indices":[264,287]}]	Weâ€™re investing in 2m LFDs per week by end May from British firms @OmegaDiagnostic (ðŸ�´ó �§ó �¢ó �³ó �£ó �´ó �¿) and @mologic to stop the spread of COVID-19. Details ðŸ‘‡ Investment in ðŸ‡¬ðŸ‡§ talent will help "build back better" &amp; create 100s of jobs. ðŸ™� to all involved. ðŸ‡¬ðŸ‡§ðŸ�´ó �§ó �¢ó �³ó �£ó �´ó �¿ðŸ¦ ðŸš€ðŸ™� https://t.co/TLhiRO1XZg	10102.0	RT @JimBethell: Weâ€™re investing in 2m LFDs per week by end May from British firms @OmegaDiagnostic (ðŸ�´ó �§ó �¢ó �³ó �£ó �´ó �¿) and @mologic to stop the spreaâ€¦	409.0	True	full
1102077	1102077	604f93caa64d740038edd8ff	2021-03-15 17:05:08	[{"text":"ATENCIÃ“N","indices":[0,9]}]	[{"url":"https://t.co/QXeHmbhwnk","expanded_url":"http://bit.ly/3lnlmqj","display_url":"bit.ly/3lnlmqj","indices":[168,191]}]		[]	[]			#ATENCIÃ“N Fracasa el primer dÃ­a de registro de adultos mayores al plan de vacunaciÃ³n contra COVID-19. IndignaciÃ³n yâ€¦ https://t.co/5T7I0eRzOY	18726.0	True	full
1102078	1102078	604f93caa64d740038edd907	2021-03-15 17:05:08	[]	[]	Mon Mar 15 17:02:47 +0000 2021	[]	[{"url":"https://t.co/upIX19CJsq","expanded_url":"https://zpr.io/RpLDa","display_url":"zpr.io/RpLDa","indices":[180,203]}]	COVID-19 first-dose vaccine appts are now available at Baptist Health Lexington. Quantities are limited and go quickly - please check back often. Click here to schedule yours now: https://t.co/upIX19CJsq	1103.0	RT @BHLexington: COVID-19 first-dose vaccine appts are now available at Baptist Health Lexington. Quantities are limited and go quickly - pâ€¦	45526.0	True	full
1102079	1102079	604f93cba64d740038edd927	2021-03-15 17:05:09	[]	[]	Mon Mar 15 16:15:02 +0000 2021	[{"text":"CurtisMayfield","indices":[24,39]}]	[{"url":"https://t.co/bemZKsPc8B","expanded_url":"https://bit.ly/2wZ7f5m","display_url":"bit.ly/2wZ7f5m","indices":[202,225]}]	TODAY IN MUSIC HISTORY: #CurtisMayfield was inducted into the Rock &amp; Roll Hall of Fame during a ceremony at New York City's Waldorf-Astoria Hotel 22 years ago on March 15, 1999 | Explore more here: https://t.co/bemZKsPc8B https://t.co/uUtU3wce2g	87777.0	RT @Albumism: TODAY IN MUSIC HISTORY: #CurtisMayfield was inducted into the Rock &amp; Roll Hall of Fame during a ceremony at New York City's Wâ€¦	263.0	True	full
1102080	1102080	604f93cba64d740038edd929	2021-03-15 17:05:09	[]	[]	Mon Mar 15 17:04:00 +0000 2021	[]	[{"url":"https://t.co/DpMuwk8U4U","expanded_url":"http://cnn.it/3lj0LDO","display_url":"cnn.it/3lj0LDO","indices":[265,288]}]	No, Biden, your Covid relief law does NOT "change the paradigm" &amp; "put working people 1st." The paradigm is capitalism &amp; your new law in no way goes beyond it. To put working people 1st means a far higher min wage, gov't jobs program. Your law did neither. https://t.co/DpMuwk8U4U	171022.0	RT @profwolff: No, Biden, your Covid relief law does NOT "change the paradigm" &amp; "put working people 1st." The paradigm is capitalism &amp; youâ€¦	935.0	True	full
1102081	1102081	604f93cba64d740038edd92b	2021-03-15 17:05:09	[]	[]	Mon Mar 15 17:04:47 +0000 2021	[]	[{"url":"https://t.co/LAMb8p2DlW","expanded_url":"https://www.swansea.gov.uk/coronavirusadvice","display_url":"swansea.gov.uk/coronavirusadvâ€¦","indices":[234,257]}]	Latest update on Covid-19 cases in Swansea ðŸ¦ New cases reported in the last seven days: 110 ðŸ¦ New cases reported per 100,000 in the last seven days: 44.5 ðŸ’‰ Number of vaccinations in Swansea Bay Health Board area: 170,519 ðŸ‘‰ Read more: https://t.co/LAMb8p2DlW https://t.co/LS7WhwpEKE	50860.0	RT @SwanseaCouncil: Latest update on Covid-19 cases in Swansea ðŸ¦ New cases reported in the last seven days: 110 ðŸ¦ New cases reported per 10â€¦	13744.0	True	full
1102082	1102082	604f93cba64d740038edd93b	2021-03-15 17:05:09	[]	[]	Mon Mar 15 16:57:35 +0000 2021	[]	[{"url":"https://t.co/vmk8gGlwwM","expanded_url":"https://www.elciudadano.com/chile/rapa-nui-aterrizaje-de-avion-militar-dejo-una-persona-herida-y-afecto-manifestacion-de-mujeres-dirigentas-acusan-intencionalidad-de-la-fach/03/15/","display_url":"elciudadano.com/chile/rapa-nuiâ€¦","indices":[152,175]}]	RAPA NUI: Aterrizaje de aviÃ³n militar dejÃ³ una persona herida y afectÃ³ manifestaciÃ³n pacÃ­fica de mujeres. Dirigentas acusan intencionalidad de la FACH: https://t.co/vmk8gGlwwM	458802.0	RT @El_Ciudadano: RAPA NUI: Aterrizaje de aviÃ³n militar dejÃ³ una persona herida y afectÃ³ manifestaciÃ³n pacÃ­fica de mujeres. Dirigentas acusâ€¦	1070.0	True	full
1102083	1102083	604f93cba64d740038edd943	2021-03-15 17:05:09	[{"text":"Riskassessments","indices":[0,16]},{"text":"COVID19","indices":[20,28]},{"text":"auditrisks","indices":[193,204]},{"text":"pandemic","indices":[216,225]},{"text":"TogetherWeMakeItHappen","indices":[227,250]}]	[{"url":"https://t.co/m885WneGAa","expanded_url":"http://ow.ly/slkL50DMUDe","display_url":"ow.ly/slkL50DMUDe","indices":[257,280]}]		[]	[]			#Riskassessments in #COVID19 are unlike any others, as clients are dealing with significant changes. GHJ Partner Saâ€¦ https://t.co/u1ktjbmsGS	669.0	True	full
1102084	1102084	604f93cba64d740038edd953	2021-03-15 17:05:09	[{"text":"Ø£Ù…Ø§Ø²ÙˆÙ†_Ø§Ù„Ø³Ø¹ÙˆØ¯ÙŠØ©","indices":[203,219]},{"text":"ØªÙ…_Ø§Ù„Ù‚Ø¨Ø¶","indices":[249,258]},{"text":"ØªØ£Ø¬ÙŠÙ„_Ø§Ù„Ø£Ù‚Ø³Ø§Ø·","indices":[259,273]}]	[{"url":"https://t.co/RihaF4Rnol","expanded_url":"https://www.amazon.sa/dp/B086CCCJ31/ref=cm_sw_r_wa_apa_dcD.EbXSQ926R","display_url":"amazon.sa/dp/B086CCCJ31/â€¦","indices":[224,247]}]		[]	[]			Ø³Ù„Ùƒ Ø´Ø§Ø­Ù† 3 Ù…Ù†Ø§Ù�Ø° ÙŠØªÙ…Ø¯Ø¯ ðŸ”‹ðŸ”‹ðŸ”‹ðŸ”‹ ÙŠØ´Ø­Ù† *Ø§ÙŠÙ�ÙˆÙ†* Ùˆ *Ø§Ù†Ø¯Ø±ÙˆÙŠØ¯* Ùˆ *ØªØ§ÙŠØ¨ Ø³ÙŠ* Ø®Ù�ÙŠÙ� Ùˆ Ø§Ù†ÙŠÙ‚ Ùˆ Ø±Ø§Ø¦Ø¹ Ù�ÙŠ Ø§Ù„ØªÙ†Ù‚Ù„ Ù…Ù…ØªØ§Ø² Ù„Ù„Ø´Ø­Ù† Ùˆ Ù†Ù‚Ù„ Ø§Ù„Ø¨â€¦ https://t.co/t40ltcbrtp	1679.0	True	full
1102085	1102085	604f93cba64d740038edd955	2021-03-15 17:05:09	[]	[]	Mon Mar 15 12:05:58 +0000 2021	[{"text":"Landkreisen","indices":[12,24]},{"text":"ThÃ¼ringen","indices":[28,38]},{"text":"Montag","indices":[48,55]},{"text":"Corona","indices":[56,63]},{"text":"kostenlos","indices":[146,156]},{"text":"Covid","indices":[161,167]}]	[{"url":"https://t.co/AoMttUzxe2","expanded_url":"https://www.mdr.de/thueringen/teststationen-corona-schnelltest-landkreise-100.html","display_url":"mdr.de/thueringen/tesâ€¦","indices":[186,209]}]	In mehreren #Landkreisen in #ThÃ¼ringen gehen am #Montag #Corona-Schnelltest-Stationen an den Start. Dort kÃ¶nnen sich ThÃ¼ringerinnen und ThÃ¼ringer #kostenlos auf #Covid-19 testen lassen: https://t.co/AoMttUzxe2	21487.0	RT @mdr_th: In mehreren #Landkreisen in #ThÃ¼ringen gehen am #Montag #Corona-Schnelltest-Stationen an den Start. Dort kÃ¶nnen sich ThÃ¼ringeriâ€¦	323.0	True	full
1102086	1102086	604f93cba64d740038edd95f	2021-03-15 17:05:09	[]	[]	Mon Mar 15 16:03:44 +0000 2021	[]	[{"url":"https://t.co/3y9ZnYIO1g","expanded_url":"https://www.politico.com/news/2021/03/15/men-charged-assault-brian-sicknick-476014","display_url":"politico.com/news/2021/03/1â€¦","indices":[245,268]}]	NEWS: The FBI has arrested two suspects for spraying chemical irritants at US Capitol Police, including Officer SICKNICK. George TANIOS and Julian KHATER allegedly injured three officers, including Sicknick, w/ spray. Story w/ @joshgerstein https://t.co/3y9ZnYIO1g	149998.0	RT @kyledcheney: NEWS: The FBI has arrested two suspects for spraying chemical irritants at US Capitol Police, including Officer SICKNICK.â€¦	1593.0	True	full
1102087	1102087	604f953210ffba00386a77e9	2021-03-15 17:11:08	[{"text":"waleg","indices":[271,277]}]	[{"url":"https://t.co/YhWdHiyGex","expanded_url":"https://crosscut.com/politics/2021/03/planned-parenthood-closes-3-clinics-wa-citing-low-medicaid-rates","display_url":"crosscut.com/politics/2021/â€¦","indices":[247,270]}]		[]	[]			Washington state pays less for family planning services than Idaho and Oregon. @PPGNHI says those low Medicaid reimâ€¦ https://t.co/BIjlc5MiID	10720.0	True	full
1102088	1102088	604f953210ffba00386a77f3	2021-03-15 17:11:08	[{"text":"covid","indices":[203,209]},{"text":"design","indices":[210,217]},{"text":"medical","indices":[218,226]},{"text":"sourcetoday","indices":[227,239]},{"text":"STEM","indices":[240,245]}]	[{"url":"https://t.co/kTqlBBZs7a","expanded_url":"https://bit.ly/3eBh6SY","display_url":"bit.ly/3eBh6SY","indices":[116,139]}]		[]	[]			Students can put their STEM skills to the test by designing a solution related to health for a chance to win prizesâ€¦ https://t.co/WpiXcvjp7X	165.0	True	full
1102089	1102089	604f953210ffba00386a77f5	2021-03-15 17:11:09	[]	[]	Mon Mar 15 16:57:13 +0000 2021	[]	[{"url":"https://t.co/RXTLv7kX9u","expanded_url":"https://noticias.uol.com.br/cotidiano/ultimas-noticias/2021/03/15/motoristas-que-protestaram-contra-bolsonaro-foram-multados-em-ate-r-6-mil.htm","display_url":"noticias.uol.com.br/cotidiano/ultiâ€¦","indices":[157,180]}]	Mas o mito Ã© a favor da liberdade sim, amiguinhos. Pode ter certeza. Amigo, quando o Estado quer, ele arruina o cidadÃ£o que quiser. Basta entrar no radar. https://t.co/RXTLv7kX9u	149021.0	RT @aguedescartoon: Mas o mito Ã© a favor da liberdade sim, amiguinhos. Pode ter certeza. Amigo, quando o Estado quer, ele arruina o cidadÃ£â€¦	29.0	True	full
1102090	1102090	604f953210ffba00386a7819	2021-03-15 17:11:09	[]	[]	Mon Mar 15 13:44:24 +0000 2021	[]	[{"url":"https://t.co/DdiPrSniMK","expanded_url":"https://www.washingtonpost.com/health/2021/03/15/vaccine-hesitant-republicans-focus-group/","display_url":"washingtonpost.com/health/2021/03â€¦","indices":[255,278]}]	About half of GOP voters tell pollsters they donâ€™t want vaccine. But after two-hour focus group with @FrankLuntz, many hardcore Trump voters changed their mind. I watched them go from no to yes. Hereâ€™s how @DrTomFrieden, @GovChristie and others did it. https://t.co/DdiPrSniMK	156904.0	RT @ddiamond: About half of GOP voters tell pollsters they donâ€™t want vaccine. But after two-hour focus group with @FrankLuntz, many hardcâ€¦	5996.0	True	full
1102091	1102091	604f953310ffba00386a7827	2021-03-15 17:11:09	[{"text":"HWatWork","indices":[227,236]},{"text":"workplaceculture","indices":[237,254]}]	[{"url":"https://t.co/dI7XHEwi37","expanded_url":"https://bit.ly/3lmNgmy","display_url":"bit.ly/3lmNgmy","indices":[193,216]}]		[]	[]			Did you know that itâ€™s Health and Wellbeing at Work Week? Healthy, happy employees are vital to the supply chain. Hâ€¦ https://t.co/0ZqS4IcqJ7	2263.0	True	full
1102092	1102092	604f953310ffba00386a7829	2021-03-15 17:11:09	[]	[{"url":"https://t.co/nZmiRKIQiM","expanded_url":"http://www.keepingyouinformed.info/trendspottr/off-the-charts-how-canadas-real-estate-market-defied-expectations-in-the-covid-19-pandemic/?c=eyJ0eXAiOiJKV1QiLCJhbGciOiJIUzI1NiJ9.eyJub2RlX2lkIjo0NzMzOCwicHJldmlldyI6ZmFsc2UsImNvbW1faWQiOjM1NTMyNzYsImRlc3RfaWQiOjQ4NDUxNTIsInJlYWRlcl9pZCI6bnVsbH0.HeZzFjZkPWze4otfT-ePT2o2Bwz1NUD05iLzS1kZPGI","display_u…		[]	[]			Home prices have come roaring back, but saving for a down payment takes longer. The East Coast is hot, but condos aâ€¦ https://t.co/COu95sGgQf	2.0	True	full
1102093	1102093	604f953310ffba00386a7831	2021-03-15 17:11:09	[]	[]	Mon Mar 15 17:06:16 +0000 2021	[]	[{"url":"https://t.co/pvD3LxC55v","expanded_url":"https://circex.org/en/news/daimons-game-john-cabot","display_url":"circex.org/en/news/daimonâ€¦","indices":[221,244]}]	Zoom, Teams, Meet, Slack: who are all these fellows that are increasingly taking over our lives since the pandemic began? Time has come to get to know them better, and discover the demons inhabiting them (and ourselves). https://t.co/pvD3LxC55v https://t.co/nFwCv8zBUJ	385.0	RT @FrenesiGates: Zoom, Teams, Meet, Slack: who are all these fellows that are increasingly taking over our lives since the pandemic began?â€¦	418.0	True	full
1102094	1102094	604f953310ffba00386a7833	2021-03-15 17:11:09	[]	[]	Mon Mar 15 16:31:00 +0000 2021	[]	[{"url":"https://t.co/3qtcDfMFtP","expanded_url":"https://twitter.com/axios/status/1371497070280986629","display_url":"twitter.com/axios/status/1â€¦","indices":[278,301]}]	The most egregious change is a ban on shifts. Why penalize the defense if a batter is so predictable as to where heâ€™ll hit the ball? If defense reacts to a hitter, itâ€™s up to the hitter to compensate. Itâ€™s like telling a football team you canâ€™t double team a great receiver. https://t.co/3qtcDfMFtP	221048.0	RT @TimMurtaugh: The most egregious change is a ban on shifts. Why penalize the defense if a batter is so predictable as to where heâ€™ll hiâ€¦	34.0	True	full
1102095	1102095	604f953310ffba00386a7839	2021-03-15 17:11:09	[]	[]	Mon Mar 15 17:07:48 +0000 2021	[]	[{"url":"https://t.co/PNGyqK743S","expanded_url":"https://www.washingtonpost.com/opinions/2021/03/15/biden-democrats-relief-bill-mike-konczal/","display_url":"washingtonpost.com/opinions/2021/â€¦","indices":[268,291]}]	@rortybomb If Biden and Dems can successfully go big on the economy, covid and infrastructure, that could clear political space for pursuing big change on issues that Dems are supposed to see as "risky," like immigration and climate. @rortybomb on that possibility: https://t.co/PNGyqK743S https://t.co/rTp9YcKMgF	303760.0	RT @ThePlumLineGS: @rortybomb If Biden and Dems can successfully go big on the economy, covid and infrastructure, that could clear politicaâ€¦	3075.0	True	full
1102096	1102096	604f953310ffba00386a783b	2021-03-15 17:11:09	[{"text":"periodontitis","indices":[47,61]},{"text":"COVID19","indices":[182,190]},{"text":"dentistry","indices":[191,201]}]	[{"url":"https://t.co/FICW1yAfR5","expanded_url":"https://bit.ly/3hKANal","display_url":"bit.ly/3hKANal","indices":[158,181]}]		[]	[]			Could treatment for chronic infections such as #periodontitis be a preemptive strategy for mitigating the risk forâ€¦ https://t.co/AytPKQpMr2	773.0	True	full
1102097	1102097	604f953310ffba00386a7843	2021-03-15 17:11:09	[]	[]	Mon Mar 15 13:47:12 +0000 2021	[{"text":"COVID19","indices":[100,108]},{"text":"UniversidadesCubanas","indices":[192,213]},{"text":"EducaciÃ³nSuperior","indices":[214,232]}]	[{"url":"https://t.co/WHszOLQK77","expanded_url":"http://www.juventudrebelde.cu/cuba/2021-03-13/acercarse-al-saber-desde-la-distancia","display_url":"juventudrebelde.cu/cuba/2021-03-1â€¦","indices":[243,266]}]	ðŸ“šðŸ“±ðŸ§‘â€�ðŸ’»La ilusiÃ³n de compartir la vida universitaria estÃ¡ hoy vedada por el peligro que representa la #COVID19. Sin embargo, la academia y sus alumnos apuestan por un curso escolar sui generis. #UniversidadesCubanas #EducaciÃ³nSuperior @CubaMES https://t.co/WHszOLQK77	28825.0	RT @universidad_uci: ðŸ“šðŸ“±ðŸ§‘â€�ðŸ’»La ilusiÃ³n de compartir la vida universitaria estÃ¡ hoy vedada por el peligro que representa la #COVID19. Sin embaâ€¦	5992.0	True	full
1102098	1102098	604f953310ffba00386a7861	2021-03-15 17:11:09	[]	[{"url":"https://t.co/U01uHhDocM","expanded_url":"https://trib.al/brepEHx","display_url":"trib.al/brepEHx","indices":[146,169]}]		[]	[]			Bond purchases under the ECB's pandemic program were muted through the middle of last week, before the Governing Coâ€¦ https://t.co/5q2q3FaZzt	14286.0	True	full
1102099	1102099	604f953310ffba00386a7887	2021-03-15 17:11:09	[]	[]	Mon Mar 15 16:31:45 +0000 2021	[]	[{"url":"https://t.co/1EwXe9WKQ2","expanded_url":"https://twitter.com/ddiamond/status/1371457252872359937","display_url":"twitter.com/ddiamond/statuâ€¦","indices":[138,161]}]	This will be my most important work this year. Iâ€™m determined to crack the â€˜vaccine hesitancyâ€™ code, and help save thousands of lives. https://t.co/1EwXe9WKQ2	306209.0	RT @FrankLuntz: This will be my most important work this year. Iâ€™m determined to crack the â€˜vaccine hesitancyâ€™ code, and help save thousâ€¦	1740.0	True	full
1102100	1102100	604f953410ffba00386a78b1	2021-03-15 17:11:10	[]	[]	Mon Mar 15 17:09:37 +0000 2021	[]	[{"url":"https://t.co/y3Kn0BekYL","expanded_url":"https://www.gameinformer.com/2021/03/15/fall-guys-season-4-takes-the-fun-loving-jellybeans-to-the-future","display_url":"gameinformer.com/2021/03/15/falâ€¦","indices":[168,191]}]	Fall Guys Season 4 launches next week and takes the fun-loving jellybeans to the neon-soaked future. Read the full story to check out the Season's cinematic trailer. https://t.co/y3Kn0BekYL https://t.co/WnwFINoqje	2344081.0	RT @gameinformer: Fall Guys Season 4 launches next week and takes the fun-loving jellybeans to the neon-soaked future. Read the full storyâ€¦	726.0	True	full
1102101	1102101	604f953410ffba00386a78b9	2021-03-15 17:11:10	[]	[]	Mon Mar 15 17:06:11 +0000 2021	[{"text":"techticker","indices":[0,11]}]	[{"url":"https://t.co/tevOpfg9pQ","expanded_url":"https://www.handelsblatt.com/technik/medizin/corona-pandemie-vier-gruende-warum-die-inzidenzwerte-gerade-wieder-stark-steigen/27006196.html","display_url":"handelsblatt.com/technik/mediziâ€¦","indices":[246,269]}]	#techticker: Corona-Pandemie: Vier GrÃ¼nde, warum die Inzidenzwerte gerade wieder stark steigen - Eine Woche nach den ersten Lockerungen steigen die Neuinfektionen wieder an. Politiker und Virologen diskutieren darÃ¼ber, was die Pandemie antreibt. https://t.co/tevOpfg9pQ	2366.0	RT @StephanScheuer: #techticker: Corona-Pandemie: Vier GrÃ¼nde, warum die Inzidenzwerte gerade wieder stark steigen - Eine Woche nach den erâ€¦	27.0	True	full
1102102	1102102	604f953410ffba00386a78db	2021-03-15 17:11:10	[]	[]	Mon Mar 15 17:04:49 +0000 2021	[]	[{"url":"https://t.co/o1ivJLfPDJ","expanded_url":"https://www.eltiempo.com/amp/opinion/columnistas/sara-tufano/crimenes-de-estado-columna-de-sara-tufano-573396?__twitter_impression=true","display_url":"eltiempo.com/amp/opinion/coâ€¦","indices":[136,159]}]	No dejen de leer a @SaraTufanoZ "Aquellos que decÃ­an protegernos y â€˜brindarnos seguridadâ€™ en realidad solo defendÃ­an sus privilegios." https://t.co/o1ivJLfPDJ	295.0	RT @ConTodoRespet0: No dejen de leer a @SaraTufanoZ "Aquellos que decÃ­an protegernos y â€˜brindarnos seguridadâ€™ en realidad solo defendÃ­an suâ€¦	944.0	True	full
1102103	1102103	604f953410ffba00386a78e9	2021-03-15 17:11:10	[]	[]	Mon Mar 15 17:04:29 +0000 2021	[]	[{"url":"https://t.co/Oy0blFkst0","expanded_url":"https://www.aninews.in/news/sports/cricket/ind-vs-eng-remaining-t20is-in-ahmedabad-minus-fans-due-to-prevailing-covid-19-situation20210315223252/","display_url":"aninews.in/news/sports/crâ€¦","indices":[109,132]}]	Ind vs Eng: Remaining T20Is in Ahmedabad minus fans due to prevailing COVID-19 situation Read @ANI Story | https://t.co/Oy0blFkst0 https://t.co/AV0z3hwRHb	169044.0	RT @ani_digital: Ind vs Eng: Remaining T20Is in Ahmedabad minus fans due to prevailing COVID-19 situation Read @ANI Story | https://t.co/â€¦	176.0	True	full
1102104	1102104	604f953410ffba00386a78eb	2021-03-15 17:11:10	[]	[]	Mon Mar 15 16:56:17 +0000 2021	[]	[{"url":"https://t.co/ssKBXkeYkd","expanded_url":"https://apnews.com/article/dallas-health-coronavirus-pandemic-immigration-border-patrols-fa567f671faa0e9eb33e37f30746f1b6","display_url":"apnews.com/article/dallasâ€¦","indices":[253,276]}]	HOUSTON (AP) â€” The U.S. government plans to use the downtown Dallas convention center to hold up to 3,000 immigrant teenagers as sharply higher numbers of border crossings have severely strained the current capacity to hold youths, The AP has learned. https://t.co/ssKBXkeYkd	257190.0	RT @ZekeJMiller: HOUSTON (AP) â€” The U.S. government plans to use the downtown Dallas convention center to hold up to 3,000 immigrant teenagâ€¦	282.0	True	full
1102105	1102105	604f953410ffba00386a7901	2021-03-15 17:11:11	[]	[]	Mon Mar 15 15:45:55 +0000 2021	[]	[{"url":"https://t.co/njDlpRkAkQ","expanded_url":"https://cadenaser.com/ser/2021/03/15/sociedad/1615823019_338045.html","display_url":"cadenaser.com/ser/2021/03/15â€¦","indices":[120,143]}]	ðŸ”´ ÃšLTIMA HORA | Sanidad convoca de urgencia la Interterritorial para analizar si suspende la vacunaciÃ³n con AstraZeneca https://t.co/njDlpRkAkQ Informa @mariolalourido https://t.co/FIgopfCf60	1300039.0	RT @La_SER: ðŸ”´ ÃšLTIMA HORA | Sanidad convoca de urgencia la Interterritorial para analizar si suspende la vacunaciÃ³n con AstraZeneca https:/â€¦	1201.0	True	full
1102106	1102106	604f953410ffba00386a7909	2021-03-15 17:11:11	[]	[]	Sat Mar 13 14:30:42 +0000 2021	[{"text":"ZeroCovid","indices":[52,62]}]	[{"url":"https://t.co/wkNDeV5AFa","expanded_url":"https://twitter.com/zerocovidnow1/status/1370328138698387458","display_url":"twitter.com/zerocovidnow1/â€¦","indices":[141,164]}]	What a great, easy to understand explanation of the #ZeroCovid strategy, clear enough that even politicians should be able to understand it. https://t.co/wkNDeV5AFa	7766.0	RT @sophiecooktalks: What a great, easy to understand explanation of the #ZeroCovid strategy, clear enough that even politicians should beâ€¦	6438.0	True	full
1102107	1102107	604f953410ffba00386a7911	2021-03-15 17:11:11	[]	[]	Mon Mar 15 16:38:18 +0000 2021	[]	[{"url":"https://t.co/f5Sa5ptMIf","expanded_url":"https://www.bfmtv.com/sante/infographies-seul-un-quart-des-doses-du-vaccin-astra-zeneca-livrees-en-france-ont-ete-administrees_AN-202103010359.html","display_url":"bfmtv.com/sante/infograpâ€¦","indices":[257,280]}]	âš ï¸� 1 137 000 de doses du vaccin AstraZeneca ont Ã©tÃ© livrÃ©es en France. Seulement 273.000 avaient Ã©tÃ© injectÃ©es le 27 fÃ©vrier. Mais le gvt a vivement accÃ©lÃ©rÃ© depuis 15 jours. On doit donc Ãªtre autour de 1M de vaccinÃ©s Astra Zeneca sur 5M au total. Source : https://t.co/f5Sa5ptMIf	79281.0	RT @UPR_Asselineau: âš ï¸� 1 137 000 de doses du vaccin AstraZeneca ont Ã©tÃ© livrÃ©es en France. Seulement 273.000 avaient Ã©tÃ© injectÃ©es le 27 fÃ©â€¦	19.0	True	full
1102108	1102108	604f953510ffba00386a7921	2021-03-15 17:11:11	[]	[]	Mon Mar 15 11:09:31 +0000 2021	[{"text":"entreprises","indices":[31,43]},{"text":"indÃ©pendants","indices":[51,64]},{"text":"COVID19","indices":[217,225]},{"text":"TPE","indices":[226,230]},{"text":"PME","indices":[231,235]}]	[{"url":"https://t.co/cuo6ibtNnM","expanded_url":"http://impots.gouv.fr/portail/node/13665","display_url":"impots.gouv.fr/portail/node/1â€¦","indices":[193,216]}]	ðŸ”´ Fonds de solidaritÃ© pour les #entreprises et les #indÃ©pendants : le formulaire de fÃ©vrier est en ligne. ðŸ—“ï¸� Date limite de dÃ©pÃ´t : 30/04/2021. ðŸ“Œ RV dans votre espace particulier. âž• d'infos âž¡ï¸� https://t.co/cuo6ibtNnM #COVID19 #TPE #PME @Economie_Gouv @BrunoLeMaire @alaingriset https://t.co/Lv7rqgrXXN	40457.0	RT @dgfip_officiel: ðŸ”´ Fonds de solidaritÃ© pour les #entreprises et les #indÃ©pendants : le formulaire de fÃ©vrier est en ligne. ðŸ—“ï¸� Date limitâ€¦	1459.0	True	full
1102109	1102109	604f953510ffba00386a7927	2021-03-15 17:11:11	[]	[]	Mon Mar 15 16:51:18 +0000 2021	[]	[{"url":"https://t.co/PdjMlH1vRM","expanded_url":"https://data.ensaaf.org/profile/87/","display_url":"data.ensaaf.org/profile/87/","indices":[209,232]}]	Between March 14, 1997 and March 15, 1997, Punjab Police officials from Tarn Taran police station unlawfully killed Kashmir Singh (27-28) at an undisclosed location near Gurdaspur city in Gurdaspur district. https://t.co/PdjMlH1vRM https://t.co/a5HlSv4k8d	10194.0	RT @ensaaf: Between March 14, 1997 and March 15, 1997, Punjab Police officials from Tarn Taran police station unlawfully killed Kashmir Sinâ€¦	150.0	True	full
1102110	1102110	604f953510ffba00386a7943	2021-03-15 17:11:11	[]	[{"url":"https://t.co/SYHimWY5vI","expanded_url":"https://bit.ly/2HzfzcB","display_url":"bit.ly/2HzfzcB","indices":[149,172]},{"url":"https://t.co/yInErW47Rg","expanded_url":"http://bit.ly/2MvAoKy","display_url":"bit.ly/2MvAoKy","indices":[241,264]}]		[]	[]			@edgarjfv Hola, envÃ­a un reclamo directo a la empresa, tienen 15 dÃ­as hÃ¡biles para responder, si no recibes soluciÃ³â€¦ https://t.co/WwBFTav4kw	173906.0	True	full
1102111	1102111	604f953510ffba00386a7959	2021-03-15 17:11:12	[]	[]	Mon Mar 15 17:02:43 +0000 2021	[{"text":"GuyMariusSagna","indices":[0,15]},{"text":"Sebikhotane","indices":[49,61]},{"text":"kebetu","indices":[62,69]},{"text":"Team221","indices":[70,78]},{"text":"partageleen","indices":[79,91]},{"text":"SnEasy","indices":[104,111]},{"text":"FreeS","indices":[112,118]}]	[{"url":"https://t.co/TpS8H1yJk2","expanded_url":"https://dakar24sn.com/2021/03/15/guy-marius-sagna-et-cie-transferes-a-la-prison-de-sebikhotane/","display_url":"dakar24sn.com/2021/03/15/guyâ€¦","indices":[126,149]}]	#GuyMariusSagna et Cie transfÃ©rÃ©s Ã la prison de #Sebikhotane #kebetu #Team221 #partageleen @Macky_Sall #SnEasy #FreeS enegal https://t.co/TpS8H1yJk2	1651.0	RT @dakar24sn_com: #GuyMariusSagna et Cie transfÃ©rÃ©s Ã la prison de #Sebikhotane #kebetu #Team221 #partageleen @Macky_Sall #SnEasy #FreeS eâ€¦	17089.0	True	full
1102112	1102112	604f953510ffba00386a7965	2021-03-15 17:11:12	[]	[{"url":"https://t.co/32Kjnv4Vqc","expanded_url":"https://www.redbubble.com/fr/i/poster/Mona-Lisa-getting-a-covid-19-coronavirus-vaccine-par-PatternSquad/67319402.LVTDI","display_url":"redbubble.com/fr/i/poster/Moâ€¦","indices":[136,159]}]		[]	[]			@B_more_BaZ @ashtroid22 Thatâ€™s a challenging one to track. Image matching algorithms prefer the original painting.â€¦ https://t.co/krtMIHkvIb	156954.0	True	full
1102113	1102113	604f953610ffba00386a7973	2021-03-15 17:11:12	[]	[]	Mon Mar 15 16:37:24 +0000 2021	[]	[{"url":"https://t.co/DKxUUtyAid","expanded_url":"https://www.itv.com/news/2021-03-15/exclusive-first-pictures-of-downing-street-white-house-style-media-briefing-room","display_url":"itv.com/news/2021-03-1â€¦","indices":[240,263]}]	â€œA source told ITV News: "A Russian owned firm has been installing all of the communications equipment in Number 10. "Questions need to be asked, the company does big installations for a number of organisations - but this is government."â€� https://t.co/DKxUUtyAid	183003.0	RT @mikegalsworthy: â€œA source told ITV News: "A Russian owned firm has been installing all of the communications equipment in Number 10. "â€¦	1410.0	True	full
1102114	1102114	604f953610ffba00386a7975	2021-03-15 17:11:12	[]	[]	Mon Mar 15 16:40:00 +0000 2021	[{"text":"ONEV1","indices":[106,112]},{"text":"DemVoice1","indices":[117,127]}]	[{"url":"https://t.co/lA93ZWWS8H","expanded_url":"https://news.yahoo.com/italy-lockdown-europe-countries-strictest-covid-restrictions-140023306.html?soc_src=social-sh&soc_trk=tw&tsrc=twtr","display_url":"news.yahoo.com/italy-lockdownâ€¦","indices":[129,152]}]	Italy, Spain, Greece, France, Czech Republic see increased Covid rates. Locking down again. HEADS UP USA! #ONEV1 z29 #DemVoice1 https://t.co/lA93ZWWS8H via @YahooNews	10787.0	RT @amarie_coz: Italy, Spain, Greece, France, Czech Republic see increased Covid rates. Locking down again. HEADS UP USA! #ONEV1 z29 #DemVoâ€¦	12292.0	True	full
1102115	1102115	604f953610ffba00386a797b	2021-03-15 17:11:12	[]	[]	Mon Mar 15 17:10:42 +0000 2021	[]	[{"url":"https://t.co/kHO5n35mG9","expanded_url":"https://twitter.com/cnnbrasil/status/1371502145502072835","display_url":"twitter.com/cnnbrasil/statâ€¦","indices":[278,301]}]	Por momentos, a doutora fala como a lÃ­der que o Brasil precisaria na pandemia. E dÃ¡ uma bordoada no negacionismo. Mas quando o assunto resvala pro convite, ela se derrete e evita qualquer crÃ­tica aos porta-vozes do negacionismo. 10 min no fio da navalha entre ciÃªncia e vaidade https://t.co/kHO5n35mG9	47688.0	RT @sxavierfilho: Por momentos, a doutora fala como a lÃ­der que o Brasil precisaria na pandemia. E dÃ¡ uma bordoada no negacionismo. Mas quaâ€¦	118545.0	True	full
1102116	1102116	604f953610ffba00386a7985	2021-03-15 17:11:12	[]	[]	Mon Mar 15 17:10:07 +0000 2021	[]	[{"url":"https://t.co/jwc04vQwYN","expanded_url":"https://twitter.com/NCAPPG/status/1369263344796991495","display_url":"twitter.com/NCAPPG/status/â€¦","indices":[228,251]}]	Very pleased to be a panellist at the launch event for @NCAPPG's inquiry into what Northern Culture needs to rebuild, rebalance and recover. A superb line up of speakers and hopefully, a very fruitful debate. Sign up to attend: https://t.co/jwc04vQwYN	2651.0	RT @HannahMatterson: Very pleased to be a panellist at the launch event for @NCAPPG's inquiry into what Northern Culture needs to rebuild,â€¦	50.0	True	full
1102117	1102117	604f953610ffba00386a7987	2021-03-15 17:11:12	[]	[{"url":"https://t.co/uWtSkogpjP","expanded_url":"https://www.icmif.org/news_story/zenkyoren-produces-educational-dvd-aimed-at-reducing-traffic-accidents-during-the-covid-19-pandemic/","display_url":"icmif.org/news_story/zenâ€¦","indices":[254,277]}]		[]	[]			Japanese ICMIF member Zenkyoren has produced a Traffic Safety Education DVD which it will donate to schools, policeâ€¦ https://t.co/kGkplFP33S	2474.0	True	full
1102118	1102118	604f953610ffba00386a7997	2021-03-15 17:11:12	[]	[{"url":"https://t.co/JRu5RfArfZ","expanded_url":"https://twitter.com/selenaismyrare/status/1370864515877851144?s=19","display_url":"twitter.com/selenaismyrareâ€¦","indices":[239,262]}]		[]	[]			@manugavassi Oi, desculpa incomodar! Minha tia faleceu de covid e eu fiz uma vakinha pra ajudar no aluguel do meu tâ€¦ https://t.co/RFqch2Pc8Y	151.0	True	full
1102119	1102119	604f953610ffba00386a799b	2021-03-15 17:11:12	[]	[]	Mon Mar 15 01:58:55 +0000 2021	[]	[{"url":"https://t.co/WsKITNHeXb","expanded_url":"https://www.msnbc.com/rachel-maddow-show/rick-scott-states-cities-turn-down-covid-relief-funds-n1260710","display_url":"msnbc.com/rachel-maddow-â€¦","indices":[188,211]}]	.@SenRickScott are you going to give back the $1 billion your company defrauded Medicare out of? What about the $300 million golden parachute you received after the fraud was discovered? https://t.co/WsKITNHeXb	165686.0	RT @OmariJHardy: .@SenRickScott are you going to give back the $1 billion your company defrauded Medicare out of? What about the $300 milliâ€¦	1769.0	True	full
1102120	1102120	604f953610ffba00386a79ab	2021-03-15 17:11:12	[]	[]	Mon Mar 08 14:20:28 +0000 2021	[{"text":"CovidVaccine","indices":[140,153]}]	[{"url":"https://t.co/vB8OnkuInX","expanded_url":"http://cmajblogs.com/reflections-on-a-pan-canadian-round-table-on-covid-19-vaccination/","display_url":"cmajblogs.com/reflections-onâ€¦","indices":[257,280]}]	It is with a heavy heart and a glimmer of hope that I share this article. Heavy because I am so tired of advocating for equity in access to #CovidVaccine (and yesterday I fell apart doing so). Glimmer of hope because the panelists were truly inspirational. https://t.co/vB8OnkuInX	8780.0	RT @nilikm: It is with a heavy heart and a glimmer of hope that I share this article. Heavy because I am so tired of advocating for equityâ€¦	1882.0	True	full
1102121	1102121	604f953610ffba00386a79b5	2021-03-15 17:11:13	[]	[]	Mon Mar 15 16:43:30 +0000 2021	[{"text":"Senegal","indices":[111,119]},{"text":"coronavirus","indices":[120,132]},{"text":"Covid_19","indices":[133,142]},{"text":"kebetu","indices":[143,150]}]	[{"url":"https://t.co/YEc0qArkBu","expanded_url":"https://emedia.sn/THIES-PAS-DE-MEDECIN-REANIMATEUR-DANS-L-UNIQUE-CTE.html","display_url":"emedia.sn/THIES-PAS-DE-Mâ€¦","indices":[86,109]}]	PRISE EN CHARGE DES CAS GRAVES: THIÃˆS : PAS DE MEDECIN RÃ‰ANIMATEUR DANS Lâ€™UNIQUE CTE https://t.co/YEc0qArkBu #Senegal #coronavirus #Covid_19 #kebetu https://t.co/Rdum2YMLB2	33960.0	RT @emediasn: PRISE EN CHARGE DES CAS GRAVES: THIÃˆS : PAS DE MEDECIN RÃ‰ANIMATEUR DANS Lâ€™UNIQUE CTE https://t.co/YEc0qArkBu #Senegal #coroâ€¦	10834.0	True	full
1102122	1102122	604f953610ffba00386a79c7	2021-03-15 17:11:13	[]	[]	Mon Mar 15 13:11:53 +0000 2021	[]	[{"url":"https://t.co/Tjo6y1KR8T","expanded_url":"https://www.bloomberg.com/opinion/articles/2021-03-15/new-york-city-mayoral-candidate-dianne-morales-is-ready-for-change?sref=t6aj8Xnp","display_url":"bloomberg.com/opinion/articlâ€¦","indices":[252,275]}]	Great interview with @Dianne4NYC: Why am I not considering this? Iâ€™m not going to let other people define what kind of spaces I can be in. Now itâ€™s bigger than me. Itâ€™s about all others who are like me and what it symbolizes for me to be in this race. https://t.co/Tjo6y1KR8T	26375.0	RT @howiewolf: Great interview with @Dianne4NYC: Why am I not considering this? Iâ€™m not going to let other people define what kind of spaceâ€¦	1490.0	True	full
1102123	1102123	604f953610ffba00386a79cf	2021-03-15 17:11:13	[]	[{"url":"https://t.co/rsOzZ1seoH","expanded_url":"https://theshoestring.org/2021/03/15/op-ed-when-checking-a-box-is-not-enough/","display_url":"theshoestring.org/2021/03/15/op-â€¦","indices":[244,267]}]		[]	[]			The Easthampton group AKINE has written an op-ed asking Easthampton officials to live up to their promises on raciaâ€¦ https://t.co/9Evx4X07Fl	758.0	True	full
1102124	1102124	604f953710ffba00386a79d9	2021-03-15 17:11:13	[]	[]	Sun Mar 14 21:40:53 +0000 2021	[]	[{"url":"https://t.co/ho7xY0RWrb","expanded_url":"https://twitter.com/donkamion78/status/1370638373325582339","display_url":"twitter.com/donkamion78/stâ€¦","indices":[191,214]}]	Are you wanting to let this billionaire nutjob with a Messiah complex dictate what you can and cannot do, where you can go and cannot go - all based on his fanciful claims about "the virus"? https://t.co/ho7xY0RWrb	63548.0	RT @21WIRE: Are you wanting to let this billionaire nutjob with a Messiah complex dictate what you can and cannot do, where you can go andâ€¦	970.0	True	full
1102125	1102125	604f953710ffba00386a79dd	2021-03-15 17:11:13	[]	[{"url":"https://t.co/yOhJqnc5De","expanded_url":"https://open.lbry.com/@BrasileiraoNews:e/veja-algumas-cidades-que-protestaram:f?r=2SYkh15N5JWgLskGGTfFUiPKDqMrQdQk","display_url":"open.lbry.com/@BrasileiraoNeâ€¦","indices":[165,188]}]		[]	[]			@PolitzOficial VEJA ALGUMAS CIDADES QUE PROTESTARAM CONTRA LOCKDOWN E MANEIRA COMO POLÃ�TICOS LIDAM COM A PANDEMIA Mâ€¦ https://t.co/8MYCeD1gtj	1243.0	True	full
1102126	1102126	604f953710ffba00386a79df	2021-03-15 17:11:13	[{"text":"ichlassemichnichtimpfen","indices":[0,24]}]	[{"url":"https://t.co/jPehwYkWXq","expanded_url":"https://leohohmann.com/","display_url":"leohohmann.com","indices":[220,243]}]		[]	[]			#ichlassemichnichtimpfen USA: Covid-Hilfen gehen zum Teil an Bill Gates: The $1.9 trillion COVID relief package juâ€¦ https://t.co/91bPqcJqFs	1.0	True	full
1102127	1102127	604f953710ffba00386a79e9	2021-03-15 17:11:13	[]	[]	Mon Mar 15 16:49:52 +0000 2021	[]	[{"url":"https://t.co/LiqDkwmPt6","expanded_url":"https://www.instagram.com/p/CMck8ISLppK/?igshid=3vovz2uswnh9","display_url":"instagram.com/p/CMck8ISLppK/â€¦","indices":[217,240]}]	Meu querido amigo Paulo Gustavo foi internado com Covid-19 no Rio de Janeiro no sÃ¡bado (13). A hospitalizaÃ§Ã£o se deu por orientaÃ§Ã£o mÃ©dica para que Paulo tenha um melhor acompanhamento. A informaÃ§Ã£o foi confirmada... https://t.co/LiqDkwmPt6 (Foto: ReproduÃ§Ã£o / Instagram) https://t.co/Jdl9X2Vbpv	3390659.0	RT @HugoGloss: Meu querido amigo Paulo Gustavo foi internado com Covid-19 no Rio de Janeiro no sÃ¡bado (13). A hospitalizaÃ§Ã£o se deu por oriâ€¦	23960.0	True	full
1102128	1102128	604f953710ffba00386a79ed	2021-03-15 17:11:13	[]	[]	Mon Mar 15 16:53:24 +0000 2021	[{"text":"San","indices":[0,4]}]	[{"url":"https://t.co/eDxFqRwBVS","expanded_url":"https://twitter.com/fanplus_app/status/1371337519904686083","display_url":"twitter.com/fanplus_app/stâ€¦","indices":[151,174]}]	#San quedÃ³ en la votaciÃ³n god of Stage presence, APP FanplusðŸ“² Preparen sus cuentas para votar por sannieðŸ”¥ðŸ’• Hasta el #2 lugar recibe premio Fighting! https://t.co/eDxFqRwBVS https://t.co/D2NFf2jA5K	505.0	RT @Your4everAurora: #San quedÃ³ en la votaciÃ³n god of Stage presence, APP FanplusðŸ“² Preparen sus cuentas para votar por sannieðŸ”¥ðŸ’• Hasta el #â€¦	126.0	True	full
1102129	1102129	604f953710ffba00386a79ef	2021-03-15 17:11:13	[]	[]	Sat Mar 13 09:36:56 +0000 2021	[]	[{"url":"https://t.co/Vzl0QSym6o","expanded_url":"https://www.iuga.org/international-symposium-on-pelvic-floor-dysfunction/welcome-message","display_url":"iuga.org/international-â€¦","indices":[69,92]}]	What a significant conference, so pleased to present with colleagues https://t.co/Vzl0QSym6o as the National lead for Perinatal Pelvic I am confident that our @NHSEngland NHS Long term plan ambition will make a difference https://t.co/w1uygtOWux	13828.0	RT @TeamCMidO: What a significant conference, so pleased to present with colleagues https://t.co/Vzl0QSym6o as the National lead for Perinâ€¦	63.0	True	full
1102130	1102130	604f953710ffba00386a79f5	2021-03-15 17:11:13	[{"text":"Ebook","indices":[0,6]},{"text":"Clairvoyant","indices":[9,21]},{"text":"Psychic","indices":[22,30]},{"text":"Norsegods","indices":[46,56]},{"text":"Odin","indices":[59,64]},{"text":"Thor","indices":[66,71]},{"text":"Balder","indices":[73,80]},{"text":"Loki","indices":[81,86]},{"text":"Hel","indices":[87,91]},{"text":"Tyr","indices":[92,96]},{"text":"Heimdallr","indices":[97,107]},{"tex…	[{"url":"https://t.co/65My3WES7J","expanded_url":"http://psychicnews.home.blog/2021/03/15/ebook-clairvoyant-psychic-reading-to-the-norsegods-odin-thor-balderlokiheltyrheimdallrvidarelli-vali-bragiidun-forsetihermod-and-the-billionaires-juliath/","display_url":"psychicnews.home.blog/2021/03/15/eboâ€¦","indices":[251,274]}]		[]	[]			#Ebook â€“ #Clairvoyant/#Psychic reading to the #Norsegods : #Odin, #Thor, #Balder,#Loki,#Hel,#Tyr,#Heimdallr,#Vidar,â€¦ https://t.co/0mAxy1ZASm	28.0	True	full
1102131	1102131	604f953710ffba00386a79f7	2021-03-15 17:11:13	[{"text":"TrumpIsALaughingStock","indices":[97,119]}]	[{"url":"https://t.co/0s5BFvELfu","expanded_url":"https://www.cbsnews.com/news/fauci-trump-republicans-covid-vaccine/","display_url":"cbsnews.com/news/fauci-truâ€¦","indices":[59,82]}]		[]	[]			Fauci says Trump should urge Republicans to get vaccinated https://t.co/0s5BFvELfu via @CBSNewsâ€¦ https://t.co/WvVkAyeHOQ	674.0	True	full
1102132	1102132	604f953710ffba00386a79fb	2021-03-15 17:11:13	[{"text":"AstraZeneca","indices":[63,75]}]	[{"url":"https://t.co/HurmOTz0bP","expanded_url":"https://www.ema.europa.eu/en/news/emas-safety-committee-continues-investigation-covid-19-vaccine-astrazeneca-thromboembolic-events","display_url":"ema.europa.eu/en/news/emas-sâ€¦","indices":[250,273]}]		[]	[]			ðŸ”´ReuniÃ³n extraordinaria de la EMA el jueves sobre la vacuna de #AstraZeneca. De momento, la Agencia considera que lâ€¦ https://t.co/lrAkJrSAi0	9441.0	True	full
1102133	1102133	604f953710ffba00386a79fd	2021-03-15 17:11:13	[]	[]	Sun Mar 14 15:27:01 +0000 2021	[]	[{"url":"https://t.co/wtsqdYx5NG","expanded_url":"https://www.usatoday.com/story/travel/airline-news/2021/03/13/mask-required-alaska-airlines-flight-passenger-arrested/4683230001/","display_url":"usatoday.com/story/travel/aâ€¦","indices":[202,225]}]	When I say we have become a nation of overgrown, spoiled, decadent toddlers, I mean "like this guy who wouldn't wear a mask on an airplane and literally pissed himself because he couldn't be bothered" https://t.co/wtsqdYx5NG	517075.0	RT @RadioFreeTom: When I say we have become a nation of overgrown, spoiled, decadent toddlers, I mean "like this guy who wouldn't wear a maâ€¦	11122.0	True	full
1102134	1102134	604f953710ffba00386a7a11	2021-03-15 17:11:14	[]	[{"url":"https://t.co/99Sh3KPSiF","expanded_url":"https://www.msn.com/en-us/news/us/fauci-says-he-doesnt-regret-telling-americans-not-to-wear-masks-at-the-beginning-of-the-pandemic/ar-BB16P84e","display_url":"msn.com/en-us/news/us/â€¦","indices":[203,226]}]		[]	[]			@vancekelley @donaldball @JeweledSkye @chrislhayes And early on, Dr Fauci also said we shouldn't be wearing masks.â€¦ https://t.co/6QJRapdeZr	1451.0	True	full
1102135	1102135	604f953710ffba00386a7a1f	2021-03-15 17:11:14	[]	[]	Mon Mar 15 16:48:08 +0000 2021	[]	[{"url":"https://t.co/cdqklvmjU0","expanded_url":"https://www.twitch.tv/rubenmartinweb","display_url":"twitch.tv/rubenmartinweb","indices":[240,263]}]	Hoy se cumplen 4 aÃ±os de este momento Ãºnico. Hoy le decimos adiÃ³s a este tuit fijado aquÃ­ desde el 15 de marzo de 2017. Lo haremos en directo, a partir de las 18:30 horas, en mi canal de Twitch. Es hora de dejar de vivir de una parada ðŸ¥´ðŸ¤£. https://t.co/cdqklvmjU0	68667.0	RT @rubenmartinweb: Hoy se cumplen 4 aÃ±os de este momento Ãºnico. Hoy le decimos adiÃ³s a este tuit fijado aquÃ­ desde el 15 de marzo de 2017.â€¦	140.0	True	full
1102136	1102136	604f953710ffba00386a7a21	2021-03-15 17:11:14	[]	[{"url":"https://t.co/5tOmHm4N47","expanded_url":"http://bit.ly/3rUQRuo","display_url":"bit.ly/3rUQRuo","indices":[219,242]},{"url":"https://t.co/Rr0IQs9LEq","expanded_url":"http://bit.ly/3rRZBkO","display_url":"bit.ly/3rRZBkO","indices":[257,280]}]		[]	[]			Join us for our Prairies episode in our COVID-19 Legal Info for LGBTQI2S Communities webshow; Tuesday, March 16 @ 1â€¦ https://t.co/50shiTvee7	15030.0	True	full
1102137	1102137	604f953710ffba00386a7a2b	2021-03-15 17:11:14	[]	[]	Mon Mar 08 16:15:41 +0000 2021	[{"text":"FFXIV","indices":[4,10]}]	[{"url":"https://t.co/VKsN25GKjf","expanded_url":"https://sqex.to/TXiTb","display_url":"sqex.to/TXiTb","indices":[181,204]}]	Die #FFXIV Mog Mog Kollektion kehrt am 15. MÃ¤rz zurÃ¼ck!âœ¨ Zahlreiche Belohnungen warten auf euch, also sammelt mÃ¶glichst viele ungewÃ¶hnliche Allagische Steine der Esoterik, kupo! ðŸŽ� https://t.co/VKsN25GKjf https://t.co/Dd7oM5pOHs	14714.0	RT @FF_XIV_DE: Die #FFXIV Mog Mog Kollektion kehrt am 15. MÃ¤rz zurÃ¼ck!âœ¨ Zahlreiche Belohnungen warten auf euch, also sammelt mÃ¶glichst vieâ€¦	106.0	True	full
1102138	1102138	604f953810ffba00386a7a33	2021-03-15 17:11:14	[{"text":"AM1080","indices":[177,184]},{"text":"NoBajemosLaGuardia","indices":[186,205]}]	[{"url":"https://t.co/TNtPOgGzo5","expanded_url":"https://monumental.com.py/","display_url":"monumental.com.py","indices":[152,175]}]		[]	[]			ðŸ“ž En contacto con Luis RamÃ­rez, de la AsociaciÃ³n de Instituciones Educativas Privadas. ðŸ“Œ Hablamos de La suspensiÃ³â€¦ https://t.co/JGIiNpydBr	382604.0	True	full
1102139	1102139	604f953810ffba00386a7a39	2021-03-15 17:11:14	[{"text":"COVID19","indices":[31,39]},{"text":"UVic","indices":[111,116]}]	[{"url":"https://t.co/Bgk9gMRUwP","expanded_url":"https://events.uvic.ca/view/event/date/20210317/event_id/53774","display_url":"events.uvic.ca/view/event/datâ€¦","indices":[254,277]}]		[]	[]			After one full year living the #COVID19 pandemic, what have we learned? What challenges do we still face? Joinâ€¦ https://t.co/FIcpZXay3q	2231.0	True	full
1102140	1102140	604f953810ffba00386a7a49	2021-03-15 17:11:14	[]	[]	Mon Mar 15 14:32:38 +0000 2021	[]	[{"url":"https://t.co/br8MQoXzDd","expanded_url":"https://www.publico.es/politica/monedero-acredita-juez-trabajos-neurona-viajes-america-latina-realizarlos.html?utm_source=twitter&utm_medium=social&utm_campaign=web","display_url":"publico.es/politica/monedâ€¦","indices":[104,127]}]	Monedero acredita ante el juez sus trabajos para Neurona y los viajes a AmÃ©rica Latina para realizarlos https://t.co/br8MQoXzDd a travÃ©s de @publico_es	16776.0	RT @rennoaltocampoo: Monedero acredita ante el juez sus trabajos para Neurona y los viajes a AmÃ©rica Latina para realizarlos https://t.co/bâ€¦	1083.0	True	full
1102141	1102141	604f953810ffba00386a7a51	2021-03-15 17:11:14	[{"text":"CHANYEOL","indices":[162,171]},{"text":"ì°¬ì—´","indices":[172,175]},{"text":"ë°•ì°¬ì—´","indices":[176,180]},{"text":"ì—‘ì†Œì°¬ì—´","indices":[181,186]},{"text":"ë�”ë°•ìŠ¤","indices":[187,191]},{"text":"BringTheBoxToBangladesh","indices":[192,216]}]	[{"url":"https://t.co/tvNmfG2Bhw","expanded_url":"https://open.spotify.com/track/4KL3FJYexPrPuMdPagHPXp?si=XyoWW3DpStSCNYa_gaAPdw&utm_source=copy-link","display_url":"open.spotify.com/track/4KL3FJYeâ€¦","indices":[244,267]}]		[]	[]			@EXOLAllianceBD @weareoneEXO @B_hundred_Hyun @layzhang We are requesting for "ë�” ë°•ìŠ¤ THE BOX" Korean movie, to screenâ€¦ https://t.co/KNrJld2TbR	219.0	True	full
1102142	1102142	604f953810ffba00386a7a5b	2021-03-15 17:11:14	[]	[{"url":"https://t.co/A7QiQJL2FK","expanded_url":"https://youtu.be/-865BtsmjXs?t=44","display_url":"youtu.be/-865BtsmjXs?t=â€¦","indices":[212,235]}]		[]	[]			Â¿Por quÃ© gana la izquierda? Antonio Gramsci y la HegemonÃ­a Izquierda radical de Soros tb en LatinoamÃ©rica. Son losâ€¦ https://t.co/6FTp9GC45C	2988.0	True	full
1102143	1102143	604f953810ffba00386a7a5d	2021-03-15 17:11:14	[]	[]	Mon Mar 15 06:33:44 +0000 2021	[]	[{"url":"https://t.co/mBdWUs4dbB","expanded_url":"https://www.heise.de/news/Corona-Selbsttests-bei-Aldi-Negativ-Zertifikate-von-Aesku-faktisch-wertlos-5987246.html","display_url":"heise.de/news/Corona-Seâ€¦","indices":[227,250]}]	Corona-Selbsttests bei Aldi: Negativ-Zertifikate faktisch wertlos. Mit den Corona-Selbsttests von Aldi kann sich jeder ein negatives CoVid-Zertifikat ausstellen, ohne je einen Test zu kaufen. Wir fanden auÃŸerdem ein Datenleck. https://t.co/mBdWUs4dbB	4669.0	RT @dasgesetzbinich: Corona-Selbsttests bei Aldi: Negativ-Zertifikate faktisch wertlos. Mit den Corona-Selbsttests von Aldi kann sich jederâ€¦	10.0	True	full
1102144	1102144	604f953810ffba00386a7a63	2021-03-15 17:11:14	[]	[]	Mon Mar 15 15:57:52 +0000 2021	[]	[{"url":"https://t.co/1KJVIps3YW","expanded_url":"https://twitter.com/jrcossio/status/1371483942755401733","display_url":"twitter.com/jrcossio/statuâ€¦","indices":[277,300]}]	Esta maÃ±ana @lopezobrador_ escogiÃ³ un nuevo villano, arremetiÃ³ vs el ministro en retiro @JRCossio Es increÃ­ble que AMLO ni siquiera haya aprobado, en su larga y poco productiva carrera universitaria, la materia de â€œIntroducciÃ³n al derechoâ€�, vergonzoso su nivel de ignorancia.ðŸ‘‡ https://t.co/1KJVIps3YW	97951.0	RT @MElenaPerezJaen: Esta maÃ±ana @lopezobrador_ escogiÃ³ un nuevo villano, arremetiÃ³ vs el ministro en retiro @JRCossio Es increÃ­ble que AMLâ€¦	256.0	True	full
1102145	1102145	604f953810ffba00386a7a75	2021-03-15 17:11:15	[]	[]	Mon Mar 15 16:06:24 +0000 2021	[{"text":"Nacional","indices":[0,9]}]	[{"url":"https://t.co/O50QXDUfzf","expanded_url":"https://www.zocalo.com.mx/amlo-no-descarta-otro-pico-de-casos-de-covid-en-mexico-como-en-europa-pide-acelerar-vacunacion/","display_url":"zocalo.com.mx/amlo-no-descarâ€¦","indices":[185,208]}]	#Nacional: AMLO no descartÃ³ que haya otro pico de casos de Covid-19 como ha ocurrido en Europa, por lo que pidiÃ³ acelerar la vacunaciÃ³n contra este virus ante una posible tercera ola. https://t.co/O50QXDUfzf	229301.0	RT @PeriodicoZocalo: #Nacional: AMLO no descartÃ³ que haya otro pico de casos de Covid-19 como ha ocurrido en Europa, por lo que pidiÃ³ aceleâ€¦	3616.0	True	full
1102146	1102146	604f953810ffba00386a7a7d	2021-03-15 17:11:15	[]	[]	Mon Mar 15 16:33:01 +0000 2021	[]	[{"url":"https://t.co/PvUetiD2FK","expanded_url":"https://www.elinformadorchile.cl/2021/03/15/gobierno-decreta-cuarentena-total-para-9-comunas-de-la-region-metropolitana/","display_url":"elinformadorchile.cl/2021/03/15/gobâ€¦","indices":[135,158]}]	Cuarentena total para : El Bosque, Cerrillos, La Florida, Quinta Normal, Lo Prado, Isla de Maipo, Renca, San Miguel, Padre Hurtado âž¡ï¸�https://t.co/PvUetiD2FK	267721.0	RT @ALERTADESISMO: Cuarentena total para : El Bosque, Cerrillos, La Florida, Quinta Normal, Lo Prado, Isla de Maipo, Renca, San Miguel, Pâ€¦	1.0	True	full
1102147	1102147	604f953910ffba00386a7a97	2021-03-15 17:11:15	[]	[{"url":"https://t.co/TMAU87du4R","expanded_url":"https://www.cbsnews.com/news/bill-de-blasio-andrew-cuomo-resign-face-the-nation/","display_url":"cbsnews.com/news/bill-de-bâ€¦","indices":[261,284]}]		[]	[]			1. Didn't CBS run interference for Cuomo all 2020? 2. DeBlasio wakes up every morning looks in the mirror &amp; he stâ€¦ https://t.co/OHENdxWb9N	144.0	True	full
1102148	1102148	604f953910ffba00386a7abf	2021-03-15 17:11:15	[]	[]	Mon Mar 15 13:50:37 +0000 2021	[{"text":"Myanmar","indices":[10,18]}]	[{"url":"https://t.co/HRuXKERcbx","expanded_url":"https://www.hrw.org/news/2021/03/15/targeted-sanctions-needed-against-myanmars-coup-leaders","display_url":"hrw.org/news/2021/03/1â€¦","indices":[250,273]}]	People in #Myanmar are risking their lives every day to challenge military rule, says @mannymaung @hrw, calling on Australia to take concrete actions to help cripple the militaryâ€™s revenue sources and to ensure a return to civilian democratic rule. https://t.co/HRuXKERcbx https://t.co/aXW8mmBCfj	3657.0	RT @LLakhdhir: People in #Myanmar are risking their lives every day to challenge military rule, says @mannymaung @hrw, calling on Australiaâ€¦	7.0	True	full
1102149	1102149	604f953910ffba00386a7ac1	2021-03-15 17:11:15	[]	[]	Mon Mar 15 16:27:20 +0000 2021	[]	[{"url":"https://t.co/Dbtm1Yhzp1","expanded_url":"https://www.outkick.com/florida-vs-california-state-covid-data-proves-lockdowns-dont-work/","display_url":"outkick.com/florida-vs-calâ€¦","indices":[253,276]}]	Floridaâ€™s unemployment rate is 5.1%. All schools stayed open. All sports played. California shut down everything. Its unemployment rate is 9.3%. Yet covid deaths are nearly identical. This should be the number one story in US. â€œExpertsâ€� were all wrong: https://t.co/Dbtm1Yhzp1	736311.0	RT @ClayTravis: Floridaâ€™s unemployment rate is 5.1%. All schools stayed open. All sports played. California shut down everything. Its unempâ€¦	3114.0	True	full
1102150	1102150	604f953910ffba00386a7ad9	2021-03-15 17:11:16	[]	[]	Mon Mar 15 16:59:49 +0000 2021	[]	[{"url":"https://t.co/TLhiRO1XZg","expanded_url":"https://www.gov.uk/government/news/uk-government-announces-partnership-with-british-rapid-test-manufacturers","display_url":"gov.uk/government/newâ€¦","indices":[264,287]}]	Weâ€™re investing in 2m LFDs per week by end May from British firms @OmegaDiagnostic (ðŸ�´ó �§ó �¢ó �³ó �£ó �´ó �¿) and @mologic to stop the spread of COVID-19. Details ðŸ‘‡ Investment in ðŸ‡¬ðŸ‡§ talent will help "build back better" &amp; create 100s of jobs. ðŸ™� to all involved. ðŸ‡¬ðŸ‡§ðŸ�´ó �§ó �¢ó �³ó �£ó �´ó �¿ðŸ¦ ðŸš€ðŸ™� https://t.co/TLhiRO1XZg	10103.0	RT @JimBethell: Weâ€™re investing in 2m LFDs per week by end May from British firms @OmegaDiagnostic (ðŸ�´ó �§ó �¢ó �³ó �£ó �´ó �¿) and @mologic to stop the spreaâ€¦	18.0	True	full
1102151	1102151	604f953a10ffba00386a7ae1	2021-03-15 17:11:16	[]	[]	Mon Mar 15 17:10:00 +0000 2021	[{"text":"Health","indices":[24,31]},{"text":"healthcare","indices":[32,43]},{"text":"fitness","indices":[44,52]},{"text":"Foodie","indices":[53,60]},{"text":"USA","indices":[61,65]},{"text":"uk","indices":[66,69]},{"text":"COVID19","indices":[70,78]},{"text":"animation","indices":[79,89]},{"text":"Twitter","indices":[90,98]},{"text":"Facebook","indices":[99,108]},{"text":"F1Testing","indices":[1…	[{"url":"https://t.co/jsR4RA950s","expanded_url":"https://bit.ly/3aGQLjQ","display_url":"bit.ly/3aGQLjQ","indices":[257,280]}]	Fasting for Your Health #Health #healthcare #fitness #Foodie #USA #uk #COVID19 #animation #Twitter #Facebook #F1Testing #Instagram #Bitcoin #Xbox #fantasy #Trending #Binance #OscarNoms #EndSARS #doge #GRAMMYs #NCTDREAM #UFCVegas21 #zonarossa #SUGA #BTC #F1 https://t.co/jsR4RA950s	7.0	RT @RealHelthyFit: Fasting for Your Health #Health #healthcare #fitness #Foodie #USA #uk #COVID19 #animation #Twitter #Facebook #F1Testingâ€¦	14105.0	True	full
1102152	1102152	604f953a10ffba00386a7ae5	2021-03-15 17:11:16	[]	[]	Mon Mar 15 17:00:29 +0000 2021	[]	[{"url":"https://t.co/EZ3tkYv7hY","expanded_url":"https://www.cincinnati.com/story/news/politics/elections/2021/03/15/super-pac-supporting-possible-ohio-senate-candidate-j-d-vance-gets-10-m-donation-peter-thiel/4700540001/","display_url":"cincinnati.com/story/news/polâ€¦","indices":[170,193]}]	There's nothing normal about billionaires dropping $10 million to help their favorite candidates get elected. We need serious campaign finance reform and we need it now. https://t.co/EZ3tkYv7hY	406945.0	RT @CREWcrew: There's nothing normal about billionaires dropping $10 million to help their favorite candidates get elected. We need seriousâ€¦	268.0	True	full
1102153	1102153	604f953a10ffba00386a7aed	2021-03-15 17:11:16	[]	[]	Mon Mar 15 13:07:13 +0000 2021	[]	[{"url":"https://t.co/FaiPATsqxJ","expanded_url":"https://www.wsj.com/articles/the-lockdowns-werent-worth-it-11615485413","display_url":"wsj.com/articles/the-lâ€¦","indices":[216,239]}]	"The coronavirus lockdowns constitute the most extensive attacks on individual freedom in the West since World War II. Yet not a single government has published a cost-benefit analysis to justify lockdown policies." https://t.co/FaiPATsqxJ	13809.0	RT @MxSba: "The coronavirus lockdowns constitute the most extensive attacks on individual freedom in the West since World War II. Yet not aâ€¦	122.0	True	full
1102154	1102154	604f953a10ffba00386a7aef	2021-03-15 17:11:16	[]	[]	Mon Mar 15 06:40:38 +0000 2021	[{"text":"Jammu","indices":[228,234]}]	[{"url":"https://t.co/VnlI27x4hX","expanded_url":"http://jammubasket.com","display_url":"jammubasket.com","indices":[202,225]}]	I personally spoke to this lady &amp; there was an entrepreneurial dream in her. Lets make ot a success! @JammuBasket promises to give local artisans &amp; local entrepreneurs to sell their products at https://t.co/VnlI27x4hX ! #Jammu lets support them big way. Its now or never to regain	508.0	RT @Saahil_v: I personally spoke to this lady &amp; there was an entrepreneurial dream in her. Lets make ot a success! @JammuBasket promises toâ€¦	107.0	True	full
1102155	1102155	604f953a10ffba00386a7af1	2021-03-15 17:11:16	[{"text":"TheMFL","indices":[0,7]},{"text":"PlayMFL","indices":[235,243]},{"text":"Saints","indices":[244,251]}]	[{"url":"https://t.co/JAkmbnMHqp","expanded_url":"https://www.neworleanssaints.com/news/drew-brees-announces-nfl-retirement-new-orleans-saints-quarterback-career","display_url":"neworleanssaints.com/news/drew-breeâ€¦","indices":[210,233]}]		[]	[]			#TheMFL would like to thank Drew Sleaze for 20 years (15 Zombies, 5 Volts) of top-shelf performance. (Okay, boys..â€¦ https://t.co/l492BymuK3	3443.0	True	full
1102156	1102156	604f953a10ffba00386a7af9	2021-03-15 17:11:16	[]	[]	Mon Mar 15 10:07:49 +0000 2021	[{"text":"FondosBuitre","indices":[1,14]},{"text":"DomusVi","indices":[53,61]},{"text":"fondosbuitre","indices":[75,88]}]	[{"url":"https://t.co/vPGkeqGpjm","expanded_url":"https://www.infolibre.es/noticias/politica/2021/03/30/domusvi_saco_provecho_los_mas_dos_mil_muertos_por_covid_sus_residencias_actuar_como_comisionista_del_grupo_funerario_memora_117800_1012.html","display_url":"infolibre.es/noticias/politâ€¦","indices":[200,223]}]	ðŸ¦…#FondosBuitre en acciÃ³n!: la empresa de residencias #DomusVi, a travÃ©s de #fondosbuitre extranjeros, rentabilizÃ³ la muerte de 2.100 ancianos por covid, porque era comisionista de las funerarias. ðŸ˜ https://t.co/vPGkeqGpjm vÃ­a @_infoLibre	1432.0	RT @StopDesMostoles: ðŸ¦…#FondosBuitre en acciÃ³n!: la empresa de residencias #DomusVi, a travÃ©s de #fondosbuitre extranjeros, rentabilizÃ³ laâ€¦	1608.0	True	full
1102157	1102157	604f953a10ffba00386a7b0f	2021-03-15 17:11:16	[]	[]	Mon Mar 15 10:58:17 +0000 2021	[]	[{"url":"https://t.co/vhWcb04bdF","expanded_url":"https://mercer-titans.ticketleap.com","display_url":"mercer-titans.ticketleap.com","indices":[127,150]},{"url":"https://t.co/1QukVyqjgl","expanded_url":"https://apps.apple.com/us/app/wnjk-jess-fm-listen-live/id948356248","display_url":"apps.apple.com/us/app/wnjk-jeâ€¦","indices":[183,206]}]	Itâ€™s gameday! We play Mercer County TONIGHT at 8:15 PM in the 46th District Semi-Finals at Mercer County. Go Big E! Tickets: https://t.co/vhWcb04bdF Radio: @JessFM1059 Radio App: https://t.co/1QukVyqjgl	250.0	RT @EJHS_BBall: Itâ€™s gameday! We play Mercer County TONIGHT at 8:15 PM in the 46th District Semi-Finals at Mercer County. Go Big E! Tickeâ€¦	122.0	True	full
1102158	1102158	604f953a10ffba00386a7b23	2021-03-15 17:11:17	[]	[]	Mon Mar 15 17:05:33 +0000 2021	[]	[{"url":"https://t.co/48Ex7uCjQw","expanded_url":"https://www.washingtonpost.com/health/2021/03/15/cdc-removes-some-trump-era-guidance/?tid=ss_tw","display_url":"washingtonpost.com/health/2021/03â€¦","indices":[180,203]}]	SCOOP: CDC has completed its review of covid-19 guidance and removed several controversial ones authored under Trump administration that downplayed severity of pandemic. My story. https://t.co/48Ex7uCjQw	18586.0	RT @bylenasun: SCOOP: CDC has completed its review of covid-19 guidance and removed several controversial ones authored under Trump adminisâ€¦	190119.0	True	full
1102159	1102159	604f953a10ffba00386a7b29	2021-03-15 17:11:17	[]	[]	Mon Mar 15 15:08:18 +0000 2021	[]	[{"url":"https://t.co/AJg9Yp0FEM","expanded_url":"https://theresistance.video/watch?id=5febc6a8c3c5ce1ce2f5f8d7","display_url":"theresistance.video/watch?id=5febcâ€¦","indices":[130,153]}]	@Reuters @rexglacer There is no covid 19 or global pandemic all a bill gates fraud to reduce world population via deadly vaccines https://t.co/AJg9Yp0FEM	2830.0	RT @MazurekRob: @Reuters @rexglacer There is no covid 19 or global pandemic all a bill gates fraud to reduce world population via deadly vaâ€¦	1388.0	True	full
1102160	1102160	604f953a10ffba00386a7b2b	2021-03-15 17:11:17	[]	[{"url":"https://t.co/W2zNkinASD","expanded_url":"https://hubs.li/H0JgpjS0","display_url":"hubs.li/H0JgpjS0","indices":[101,124]},{"url":"https://t.co/MpA453REWk","expanded_url":"https://hubs.li/H0JgpcH0","display_url":"hubs.li/H0JgpcH0","indices":[239,262]}]		[]	[]			Making a Virtue of Necessity during the Pandemic â€“ our Co-founder Patrick Mathers got interviewed byâ€¦ https://t.co/oB4XZFMkE2	1572.0	True	full
1102161	1102161	604f953b10ffba00386a7b45	2021-03-15 17:11:17	[]	[]	Mon Mar 15 14:15:56 +0000 2021	[]	[{"url":"https://t.co/pVmLnFa65N","expanded_url":"http://rts.ch","display_url":"rts.ch","indices":[21,44]},{"url":"https://t.co/WoUkE3Std0","expanded_url":"https://www.rts.ch/info/suisse/12046150-alain-berset-nous-etions-loin-dimaginer-que-cette-pandemie-durerait-aussi-longtemps.html","display_url":"rts.ch/info/suisse/12â€¦","indices":[196,219]}]	@t_kurz According to https://t.co/pVmLnFa65N, the Federal Council is reopening, "because people are fed up". And further : "if we listened to epidemiologists, they would tell us not to reopen". https://t.co/WoUkE3Std0	17.0	RT @HelenBeez: @t_kurz According to https://t.co/pVmLnFa65N, the Federal Council is reopening, "because people are fed up". And further :â€¦	197.0	True	full
1102162	1102162	604f953b10ffba00386a7b61	2021-03-15 17:11:17	[]	[{"url":"https://t.co/C3wCrZl3er","expanded_url":"https://www.washingtonpost.com/nation/2021/03/15/coronavirus-covid-live-updates-us/","display_url":"washingtonpost.com/nation/2021/03â€¦","indices":[118,141]}]		[]	[]			Coronavirus live updates: Germany suspends AstraZeneca vaccine, joining several other countries - The Washington Poâ€¦ https://t.co/pDy5Fj7RfV	1370.0	True	full
1102163	1102163	604f953b10ffba00386a7b77	2021-03-15 17:11:17	[]	[]	Mon Mar 15 17:00:37 +0000 2021	[{"text":"MewSuppasit","indices":[151,163]},{"text":"MVThanos4thSingle","indices":[164,182]}]	[{"url":"https://t.co/QJU1g0DIej","expanded_url":"https://youtu.be/JULeNjeFCkU","display_url":"youtu.be/JULeNjeFCkU","indices":[114,137]}]	22.59 : 934,679 views 22.33 : 900,998 views 23.15 : 868,216 views 22.35 : 810,166 views ðŸ“¢ THANOS ~ Mew Suppasit https://t.co/QJU1g0DIej @MSuppasit #MewSuppasit #MVThanos4thSingle https://t.co/8NtooAshiq	4126.0	RT @SweetMew2: 22.59 : 934,679 views 22.33 : 900,998 views 23.15 : 868,216 views 22.35 : 810,166 views ðŸ“¢ THANOS ~ Mew Suppasit https://t.â€¦	159.0	True	full
1102164	1102164	604f953c10ffba00386a7baf	2021-03-15 17:11:18	[]	[]	Mon Mar 15 16:54:22 +0000 2021	[]	[{"url":"https://t.co/6Wxi0iIYIn","expanded_url":"https://bit.ly/3tkDYtU","display_url":"bit.ly/3tkDYtU","indices":[102,125]}]	ðŸ“¸ðŸ“¸ Italia inicia hoy un estricto confinamiento para frenar tercera ola de contagios por coronavirus ðŸ‘‰ https://t.co/6Wxi0iIYIn Foto: AFP https://t.co/uoBqSBTgmx	648345.0	RT @Agencia_Andina: ðŸ“¸ðŸ“¸ Italia inicia hoy un estricto confinamiento para frenar tercera ola de contagios por coronavirus ðŸ‘‰ https://t.co/6Wxiâ€¦	125.0	True	full
1102165	1102165	604f953c10ffba00386a7bb5	2021-03-15 17:11:18	[]	[]	Mon Mar 15 17:10:34 +0000 2021	[{"text":"USpace","indices":[99,106]},{"text":"UAM","indices":[169,173]}]	[{"url":"https://t.co/cKRMUDACWc","expanded_url":"https://docs.google.com/forms/d/e/1FAIpQLScQF1Zm02fvl0Mhm4n4K7uBUy2ORdvWCNzODJQaFKc5PamCsw/viewform","display_url":"docs.google.com/forms/d/e/1FAIâ€¦","indices":[191,214]}]	ðŸ“… Save the date March 18, 2021! @ITGGalicia and @ENAIRE invite you to join the webinar "The new EU #USpace regulatory framework and its challenges to Urban Air Mobility #UAM" Sign up now âž¡ï¸� https://t.co/cKRMUDACWc https://t.co/LJ3ETz8LPn	26583.0	RT @ENAIRE: ðŸ“… Save the date March 18, 2021! @ITGGalicia and @ENAIRE invite you to join the webinar "The new EU #USpace regulatory frameworkâ€¦	2141.0	True	full
1102166	1102166	604f953c10ffba00386a7bb9	2021-03-15 17:11:18	[]	[{"url":"https://t.co/E92qBER199","expanded_url":"https://m.faz.net/aktuell/politik/ausland/sebastian-kurz-kritisiert-verteilung-von-corona-impfstoff-in-der-eu-17245907.amp.html?__twitter_impression=true","display_url":"m.faz.net/aktuell/politiâ€¦","indices":[153,176]}]		[]	[]			Martin Selmayr â€žWenn etwas schief lÃ¤uft in Europa, dann ist â€šdie EUâ€˜ schuld â€“ selbst wenn Regierungen nicht mit ihrâ€¦ https://t.co/qphlmx63QF	84.0	True	full
1102167	1102167	604f953c10ffba00386a7bbd	2021-03-15 17:11:18	[]	[]	Mon Mar 15 17:06:17 +0000 2021	[{"text":"SubMundoDaLavaJato","indices":[184,203]}]	[{"url":"https://t.co/3rPBHlVrj4","expanded_url":"https://www.facebook.com/FirmesConLula/","display_url":"facebook.com/FirmesConLula/","indices":[160,183]}]	Estreia do DocumentÃ¡rio "Submundo: a conspiraÃ§Ã£o da Lava Jato contra Lulaâ€� Data: 15/03/2021 HorÃ¡rio: 19:00h BrasÃ­lia 23:00h Madrid Assista pela nossa PÃ¡gina: https://t.co/3rPBHlVrj4 #SubMundoDaLavaJato @FirmesMadrid @FIBRA2018 @renatosimoespt @carolproner @FlaviaGhesla https://t.co/O2B6vu29fR	255.0	RT @reneceya: Estreia do DocumentÃ¡rio "Submundo: a conspiraÃ§Ã£o da Lava Jato contra Lulaâ€� Data: 15/03/2021 HorÃ¡rio: 19:00h BrasÃ­lia 23:00hâ€¦	2728.0	True	full
1102168	1102168	604f953c10ffba00386a7bc1	2021-03-15 17:11:18	[{"text":"plantbased","indices":[34,45]}]	[{"url":"https://t.co/uywvGS1mRf","expanded_url":"https://thespoon.tech/noquo-foods-rebrands-as-stockeld-dreamery-readies-launch-of-its-plant-based-cheese/","display_url":"thespoon.tech/noquo-foods-reâ€¦","indices":[242,265]}]		[]	[]			The innovation groundswell in the #plantbased cheese category continues! ðŸ§€ Stockholm-based startup Stockeld Dreameâ€¦ https://t.co/Z4M13JEUtt	24643.0	True	full
1102169	1102169	604f953c10ffba00386a7bdd	2021-03-15 17:11:19	[]	[]	Mon Mar 15 12:14:01 +0000 2021	[{"text":"WhatsHappeningInMyanmar","indices":[132,156]},{"text":"EndImpunity","indices":[158,170]},{"text":"Mar15Coup","indices":[171,181]},{"text":"MilkTeaAllianceMyanmar","indices":[183,206]}]	[{"url":"https://t.co/4C3Wx3CFU6","expanded_url":"https://youtu.be/eELW53t-OfE","display_url":"youtu.be/eELW53t-OfE","indices":[223,246]}]	The Myanmar junta cut off mobile internet and declared martial law as it continues its lethal assault against unarmed protestors. #WhatsHappeningInMyanmar #EndImpunity #Mar15Coup #MilkTeaAllianceMyanmar Subscribe!ðŸ‘‡ðŸ‘‡ https://t.co/4C3Wx3CFU6	5893871.0	RT @YourAnonCentral: The Myanmar junta cut off mobile internet and declared martial law as it continues its lethal assault against unarmedâ€¦	9.0	True	full
1102170	1102170	604f953c10ffba00386a7be7	2021-03-15 17:11:19	[]	[]	Mon Mar 15 17:08:58 +0000 2021	[{"text":"BTS","indices":[258,262]}]	[{"url":"https://t.co/IgfT2aYRHQ","expanded_url":"https://los40.com/los40/2021/03/15/musica/1615783756_862483.html","display_url":"los40.com/los40/2021/03/â€¦","indices":[205,228]}]	[Noticias ðŸ‡²ðŸ‡½] "Los 40 MÃ©xico" "Los juegos de luces y los impecables trajes de colores jugaron un importante papel en el efecto de esta presentaciÃ³n que se convirtiÃ³ en UNA DE LAS MEJORES DE LA NOCHE" ðŸ–‡ï¸�https://t.co/IgfT2aYRHQ Gracias! @los40mx @BTS_twt #BTS Cr. ValuJim433 https://t.co/yvYv5gfdOc	14584.0	RT @JinMonterrey: [Noticias ðŸ‡²ðŸ‡½] "Los 40 MÃ©xico" "Los juegos de luces y los impecables trajes de colores jugaron un importante papel en elâ€¦	873.0	True	full
1102171	1102171	604f953d10ffba00386a7bf5	2021-03-15 17:11:19	[{"text":"FlexibilizaciÃ³nParcial","indices":[140,163]}]	[{"url":"https://t.co/UDy90wC9Qj","expanded_url":"https://www.vtv.gob.ve/uci-pacientes-insuficiencia-respiratoria-hospital-clinico-universitario/","display_url":"vtv.gob.ve/uci-pacientes-â€¦","indices":[165,188]}]		[]	[]			Habilitan Ã¡rea de cuidados intensivos para pacientes de COVID-19 con insuficiencia respiratoria aguda en el Hospitaâ€¦ https://t.co/SsU5H53Jse	4669.0	True	full
1102172	1102172	604f953d10ffba00386a7bf7	2021-03-15 17:11:19	[]	[]	Mon Mar 15 14:33:03 +0000 2021	[{"text":"ContraElBloqueoMasRevolucion","indices":[138,167]}]	[{"url":"https://t.co/4qsw96avDe","expanded_url":"https://mazo4f.com/237705","display_url":"mazo4f.com/237705","indices":[113,136]}]	Ministro Abreu: Del 15 al 21 de marzo se suspende las rutas interurbanas en Caracas, Miranda, La Guaira, BolÃ­var https://t.co/4qsw96avDe #ContraElBloqueoMasRevolucion https://t.co/5koo0VKbES	585856.0	RT @ConElMazoDando: Ministro Abreu: Del 15 al 21 de marzo se suspende las rutas interurbanas en Caracas, Miranda, La Guaira, BolÃ­var https:â€¦	57.0	True	full
1102173	1102173	604f953d10ffba00386a7c05	2021-03-15 17:11:19	[]	[]	Mon Mar 15 17:06:01 +0000 2021	[{"text":"kebetu","indices":[64,71]},{"text":"Team221","indices":[72,80]},{"text":"partageleen","indices":[81,93]},{"text":"SnEasy","indices":[106,113]},{"text":"FreeS","indices":[114,120]}]	[{"url":"https://t.co/udyKrtHZNf","expanded_url":"https://dakar24sn.com/2021/03/15/gambie-un-poste-de-police-incendie-par-des-pecheurs-senegalais/","display_url":"dakar24sn.com/2021/03/15/gamâ€¦","indices":[128,151]}]	Gambie: Un poste de police incendiÃ© par des pÃªcheurs SÃ©nÃ©galais.#kebetu #Team221 #partageleen @Macky_Sall #SnEasy #FreeS enegal https://t.co/udyKrtHZNf	1651.0	RT @dakar24sn_com: Gambie: Un poste de police incendiÃ© par des pÃªcheurs SÃ©nÃ©galais.#kebetu #Team221 #partageleen @Macky_Sall #SnEasy #FreeSâ€¦	17089.0	True	full
1102174	1102174	604f953d10ffba00386a7c07	2021-03-15 17:11:19	[]	[]	Mon Mar 15 12:34:04 +0000 2021	[]	[{"url":"https://t.co/zT24xvACqK","expanded_url":"https://cuartodehora.com/2021/03/15/30264","display_url":"cuartodehora.com/2021/03/15/302â€¦","indices":[122,145]}]	â€œEs cuestionable que la FiscalÃ­a haya hecho equipo con la defensa de Uribeâ€�: presidente de la Corte Suprema de Justicia. https://t.co/zT24xvACqK https://t.co/u2GctRhwOA	40108.0	RT @CuartoDeHoraCol: â€œEs cuestionable que la FiscalÃ­a haya hecho equipo con la defensa de Uribeâ€�: presidente de la Corte Suprema de Justiciâ€¦	1504.0	True	full
1102175	1102175	604f953d10ffba00386a7c09	2021-03-15 17:11:19	[]	[]	Mon Mar 15 17:04:29 +0000 2021	[]	[{"url":"https://t.co/Oy0blFkst0","expanded_url":"https://www.aninews.in/news/sports/cricket/ind-vs-eng-remaining-t20is-in-ahmedabad-minus-fans-due-to-prevailing-covid-19-situation20210315223252/","display_url":"aninews.in/news/sports/crâ€¦","indices":[109,132]}]	Ind vs Eng: Remaining T20Is in Ahmedabad minus fans due to prevailing COVID-19 situation Read @ANI Story | https://t.co/Oy0blFkst0 https://t.co/AV0z3hwRHb	169023.0	RT @ani_digital: Ind vs Eng: Remaining T20Is in Ahmedabad minus fans due to prevailing COVID-19 situation Read @ANI Story | https://t.co/â€¦	590.0	True	full
1102176	1102176	604f953d10ffba00386a7c13	2021-03-15 17:11:19	[]	[]	Mon Mar 15 16:47:52 +0000 2021	[]	[{"url":"https://t.co/v4xuRGTmgU","expanded_url":"https://dailyexpose.co.uk/2021/03/15/informed-consent-uk-judge-rules-man-with-learning-difficulties-should-be-vaccinated-against-his-parents-wishes/","display_url":"dailyexpose.co.uk/2021/03/15/infâ€¦","indices":[265,288]}]	'The manâ€™s father used facts in their defence against the NHS &amp; stated that the Covid vaccines have not been tested sufficiently &amp; do not stop people contracting Covid-19, adding that long-term side effects on people with severe health issues were unknown' https://t.co/v4xuRGTmgU	1627.0	RT @alisonfletch1: 'The manâ€™s father used facts in their defence against the NHS &amp; stated that the Covid vaccines have not been tested suffâ€¦	416.0	True	full
1102177	1102177	604f953d10ffba00386a7c1f	2021-03-15 17:11:19	[]	[{"url":"https://t.co/xA5a8RECCP","expanded_url":"https://www.engadget.com/facebook-will-show-you-when-and-where-you-can-get-vaccinated-085707231.html","display_url":"engadget.com/facebook-will-â€¦","indices":[171,194]}]		[]	[]			Facebook has announced that it's launching a tool that will show "when and where you can get vaccinated" for COVID-â€¦ https://t.co/lMRzC8bauJ	2861.0	True	full
1102178	1102178	604f953d10ffba00386a7c3d	2021-03-15 17:11:20	[]	[{"url":"https://t.co/DrKmnowWB4","expanded_url":"https://a-list.lawandstyle.ca/the-heller-group/03-15-21/ip-litigation-associate-2/","display_url":"a-list.lawandstyle.ca/the-heller-groâ€¦","indices":[124,147]}]		[]	[]			From the A-List // A Toronto company is seeking an IP litigation associate with 2 to 6 years of experience to joinâ€¦ https://t.co/95Qnd9Vsjo	8812.0	True	full
1102179	1102179	604f953d10ffba00386a7c41	2021-03-15 17:11:20	[]	[]	Mon Mar 15 13:11:35 +0000 2021	[]	[{"url":"https://t.co/DC7eu4uLxw","expanded_url":"https://elperiodico.com.gt/noticias/investigacion/2021/03/15/aviones-mineria-narcotrafico-y-presidentes/","display_url":"elperiodico.com.gt/noticias/invesâ€¦","indices":[221,244]}]	Un empresario argentino que fue acusado de narcotrÃ¡fico y lavado de dinero por el Gobierno de Estados Unidos habrÃ­a estado detrÃ¡s del financiamiento de varios candidatos a la Presidencia, uno de ellos serÃ­a Jimmy Morales https://t.co/DC7eu4uLxw	817799.0	RT @el_Periodico: Un empresario argentino que fue acusado de narcotrÃ¡fico y lavado de dinero por el Gobierno de Estados Unidos habrÃ­a estadâ€¦	33.0	True	full
1102180	1102180	604f953e10ffba00386a7c61	2021-03-15 17:11:20	[]	[{"url":"https://t.co/oZyipVgRic","expanded_url":"http://allthingsworn.com/profile/maevonlector","display_url":"allthingsworn.com/profile/maevonâ€¦","indices":[135,158]}]		[]	[]			Warming up my feetsies on my coffee stein. ...its been a chilly morning. â˜•ðŸ‘£â™¥ï¸� Check my shop on ATW for well worn itâ€¦ https://t.co/F2tFmMIBLm	499.0	True	full
1102181	1102181	604f953e10ffba00386a7c8b	2021-03-15 17:11:20	[]	[]	Mon Mar 15 17:10:49 +0000 2021	[{"text":"SchoolCaseReports","indices":[167,185]}]	[{"url":"https://t.co/k8ihXAHrlz","expanded_url":"https://planetradio.co.uk/borders/local/news/covid-outbreak-langlee-primary-galashiels/","display_url":"planetradio.co.uk/borders/local/â€¦","indices":[187,210]}]	Covid outbreak confirmed at Borders school on day more pupils return to class | News - Radio Borders â�¦@Parents_Utdâ�© â�¦@UKActionteamâ�© â�¦@SafeEdForAll_UKâ�© â�¦@TigressEllieâ�© #SchoolCaseReports https://t.co/k8ihXAHrlz	3761.0	RT @DmodosCutter: Covid outbreak confirmed at Borders school on day more pupils return to class | News - Radio Borders â�¦@Parents_Utdâ�© â�¦@UKAâ€¦	3311.0	True	full
1102182	1102182	604f953e10ffba00386a7c8d	2021-03-15 17:11:20	[]	[]	Mon Mar 15 06:25:51 +0000 2021	[]	[{"url":"https://t.co/G2Ydme73qi","expanded_url":"https://www.sciencedirect.com/science/article/pii/S0092867421002981","display_url":"sciencedirect.com/science/articlâ€¦","indices":[265,288]}]	Study showing antibodies from people vaccinated with the Pfizer &amp; Moderna vaccines had limited ability to neutralise the South African &amp; Brazilian variants. This suggests even people vaccinated with high-efficacy vaccines will require a third booster dose. https://t.co/G2Ydme73qi https://t.co/lV3RdZUdXz	37814.0	RT @DrZoeHyde: Study showing antibodies from people vaccinated with the Pfizer &amp; Moderna vaccines had limited ability to neutralise the Souâ€¦	6438.0	True	full
1102183	1102183	604f953e10ffba00386a7c8f	2021-03-15 17:11:20	[]	[]	Mon Mar 15 17:02:09 +0000 2021	[]	[{"url":"https://t.co/0tBv8npHhc","expanded_url":"https://www.washingtonpost.com/nation/2021/03/15/derek-chauvin-george-floyd-trial/","display_url":"washingtonpost.com/nation/2021/03â€¦","indices":[248,271]}]	Derek Chauvinâ€™s attorney asked the judge to delay the trial and reconsider a change-of-venue motion, saying he was â€œgravely concernedâ€� the $27 million civil settlement between the city of Minneapolis and the Floyd family has tainted the jury pool. https://t.co/0tBv8npHhc	5977.0	RT @TheTweetOfJohn: Derek Chauvinâ€™s attorney asked the judge to delay the trial and reconsider a change-of-venue motion, saying he was â€œgraâ€¦	585.0	True	full
1102184	1102184	604f953e10ffba00386a7c95	2021-03-15 17:11:21	[{"text":"JetBlue","indices":[26,34]},{"text":"planefence","indices":[139,150]},{"text":"adsb","indices":[151,156]}]	[{"url":"https://t.co/vntlyl3mQy","expanded_url":"https://globe.adsbexchange.com/?icao=a7a956","display_url":"globe.adsbexchange.com/?icao=a7a956","indices":[182,205]}]		[]	[]			ICAO: A7A956 Flt: JBU1451 #JetBlue First seen: 2021/03/15 13:07:49 Min Alt: 4850 ft Min Dist: 1.8 nm Peak Audio: -1â€¦ https://t.co/jDB852zziK	17.0	True	full
1102185	1102185	604f953e10ffba00386a7c97	2021-03-15 17:11:21	[]	[]	Mon Mar 15 17:10:25 +0000 2021	[{"text":"Astrazeneca","indices":[0,12]},{"text":"Sachsen","indices":[86,94]}]	[{"url":"https://t.co/UUZjUUUxZL","expanded_url":"https://www.lvz.de/Region/Mitteldeutschland/Impftermine-in-Sachsen-so-geht-es-weiter?utm_medium=Social&utm_source=Twitter#Echobox=1615827827","display_url":"lvz.de/Region/Mitteldâ€¦","indices":[168,191]}]	#Astrazeneca ist gestoppt, der Impfstoff von Biontech nicht ausreichend vorhanden. In #Sachsen gerÃ¤t der Impfplan durcheinander. Das DRK beantwortet die ersten Fragen. https://t.co/UUZjUUUxZL	75419.0	RT @LVZ: #Astrazeneca ist gestoppt, der Impfstoff von Biontech nicht ausreichend vorhanden. In #Sachsen gerÃ¤t der Impfplan durcheinander. Dâ€¦	474.0	True	full
1102186	1102186	604f953e10ffba00386a7c9f	2021-03-15 17:11:21	[]	[]	Mon Mar 15 10:02:38 +0000 2021	[{"text":"VAWG","indices":[55,60]}]	[{"url":"https://t.co/UmMOPg0SZM","expanded_url":"https://twitter.com/ukhomeoffice/status/1370435787171500044","display_url":"twitter.com/ukhomeoffice/sâ€¦","indices":[163,186]}]	Government has re-opened its call for evidence for its #VAWG strategy. Please do make sure you have your say &amp; share your lived experiences, if you feel able. https://t.co/UmMOPg0SZM	10602.0	RT @LDNVictimsComm: Government has re-opened its call for evidence for its #VAWG strategy. Please do make sure you have your say &amp; share yoâ€¦	664.0	True	full
1102187	1102187	604f953e10ffba00386a7ca3	2021-03-15 17:11:21	[]	[]	Mon Mar 15 16:48:59 +0000 2021	[{"text":"VaccineForAll","indices":[0,14]}]	[{"url":"https://t.co/wiGca0Mjch","expanded_url":"https://www.republicworld.com/anchor/arnab-goswami","display_url":"republicworld.com/anchor/arnab-gâ€¦","indices":[234,257]}]	#VaccineForAll | It's a health issue, there's nothing like MNC or local. Everybody should be allowed to participate: Kewal Handa - Non-Executive Chairman, Union Bank &amp; Former MD, Pfizer Share your views with Arnab Goswami here - https://t.co/wiGca0Mjch	2400371.0	RT @republic: #VaccineForAll | It's a health issue, there's nothing like MNC or local. Everybody should be allowed to participate: Kewal Haâ€¦	18696.0	True	full
1102188	1102188	604f953f10ffba00386a7cb3	2021-03-15 17:11:21	[]	[]	Sun Mar 14 16:46:50 +0000 2021	[{"text":"airdrop","indices":[176,184]},{"text":"Crypto","indices":[185,192]},{"text":"Airdrops","indices":[193,202]},{"text":"cryptocurrency","indices":[203,218]}]	[{"url":"https://t.co/H5IjEAS96V","expanded_url":"https://t.me/KYFI_Airdrop_bot?start=r03376167130","display_url":"t.me/KYFI_Airdrop_bâ€¦","indices":[106,129]}]	ðŸš€ Airdrop: KYFI ðŸ’° Value: $ 30 ðŸ‘¥ Referral: $ 15 ðŸ’¸ 0.1 + 0.05 KYFI â�° 3 minutes Talk with the telegram bot: https://t.co/H5IjEAS96V ðŸ“– Step-by-step guide: ðŸ”¹Do some social tasks #airdrop #Crypto #Airdrops #cryptocurrency	209267.0	RT @CryptoTownEU: ðŸš€ Airdrop: KYFI ðŸ’° Value: $ 30 ðŸ‘¥ Referral: $ 15 ðŸ’¸ 0.1 + 0.05 KYFI â�° 3 minutes Talk with the telegram bot: https://t.co/H5â€¦	5.0	True	full
1102189	1102189	604f953f10ffba00386a7cbf	2021-03-15 17:11:21	[]	[]	Mon Mar 15 16:54:34 +0000 2021	[]	[{"url":"https://t.co/VhystmSESu","expanded_url":"https://www.gub.uy/ministerio-salud-publica/comunicacion/noticias/avances-sobre-estudio-seroprevalencia-ciudad-rivera","display_url":"gub.uy/ministerio-salâ€¦","indices":[245,268]}]	A un aÃ±o de la declaraciÃ³n de la emergencia sanitaria se presentaron, en el departamento de Rivera, resultados primarios de un estudio de seroprevalencia contra el virus del SARS-CoV-2 en el personal de salud del departamento. Nota completa âž¡ï¸� https://t.co/VhystmSESu	103486.0	RT @MSPUruguay: A un aÃ±o de la declaraciÃ³n de la emergencia sanitaria se presentaron, en el departamento de Rivera, resultados primarios deâ€¦	70.0	True	full
1102190	1102190	604f953f10ffba00386a7cc1	2021-03-15 17:11:21	[]	[]	Mon Mar 15 17:10:52 +0000 2021	[]	[{"url":"https://t.co/qCfgyAzp36","expanded_url":"https://twitter.com/ErikSperling/status/1371480271699202062","display_url":"twitter.com/ErikSperling/sâ€¦","indices":[281,304]}]	Another example of the Democrats being the more effective evil: The Biden administration did a PR event falsely claiming it was ending the war on Yemen, when in reality it is *increasing* its support for its civilian-massacring Saudi proxy, while tightening the murderous blockade https://t.co/qCfgyAzp36	148612.0	RT @BenjaminNorton: Another example of the Democrats being the more effective evil: The Biden administration did a PR event falsely claiminâ€¦	704.0	True	full
1102191	1102191	604f953f10ffba00386a7cdb	2021-03-15 17:11:21	[]	[{"url":"https://t.co/jQTO66GUcW","expanded_url":"https://actu.orange.fr/politique/covid-19-emmanuel-macron-evoque-de-nouvelles-decisions-dans-les-jours-a-venir-magic-CNT000001xN0Ca.html","display_url":"actu.orange.fr/politique/coviâ€¦","indices":[242,265]}]		[]	[]			Covid-19 : Emmanuel Macron Ã©voque de "nouvelles dÃ©cisions" dans les jours Ã venir, et a indiquÃ© que la France suspâ€¦ https://t.co/i82rOMVTlw	2429.0	True	full
1102192	1102192	604f953f10ffba00386a7ce1	2021-03-15 17:11:21	[]	[]	Mon Mar 15 14:09:24 +0000 2021	[]	[{"url":"https://t.co/DdGGjHXgXN","expanded_url":"https://www.facebook.com/AzharQaziMashwani/videos/1441921709488883/?d=n","display_url":"facebook.com/AzharQaziMashwâ€¦","indices":[257,280]}]	Visited Expo COVID Vaccination Center to see ground situation Interviewed random people. Alhamdulillah everyone was satisfied with the facilities provided by Govt of Punjab. Note: Register yourself at 1166 (by sending CNIC#) before coming to avoid rush https://t.co/DdGGjHXgXN	62733.0	RT @MashwaniAzhar: Visited Expo COVID Vaccination Center to see ground situation Interviewed random people. Alhamdulillah everyone was saâ€¦	546.0	True	full
1102193	1102193	604f953f10ffba00386a7ce9	2021-03-15 17:11:21	[]	[]	Mon Mar 15 14:55:42 +0000 2021	[{"text":"MajorMeccaPresidenteAlesp","indices":[122,148]}]	[{"url":"https://t.co/CJgUG3czeW","expanded_url":"https://gazetabrasil.com.br/politica/2021/03/15/doria-diz-que-pode-impor-lockdown-em-sao-paulo-nao-hesitaremos/","display_url":"gazetabrasil.com.br/politica/2021/â€¦","indices":[150,173]}]	Doria diz que pode impor â€˜lockdown totalâ€™ em SÃ£o Paulo: â€˜NÃ£o hesitaremosâ€™ Vamos dar um basta nesse projeto de ditador??? #MajorMeccaPresidenteAlesp https://t.co/CJgUG3czeW	12359.0	RT @BolsoMito380: Doria diz que pode impor â€˜lockdown totalâ€™ em SÃ£o Paulo: â€˜NÃ£o hesitaremosâ€™ Vamos dar um basta nesse projeto de ditador???â€¦	1802.0	True	full
1102194	1102194	604f953f10ffba00386a7cf9	2021-03-15 17:11:22	[]	[]	Mon Mar 15 16:58:30 +0000 2021	[{"text":"TinPotDictatorMikeDeWine","indices":[27,52]}]	[{"url":"https://t.co/C12reFo6A1","expanded_url":"https://twitter.com/govmikedewine/status/1371477285736439814","display_url":"twitter.com/govmikedewine/â€¦","indices":[281,304]}]	More tweets from sociopath #TinPotDictatorMikeDeWine. Now Mike talks about recovery and wants to spend $50 MILLION OF OUR TAX DOLLARS TO SHOW AMERICA WEâ€™RE OPEN FOR BUSINESS. Just so happens endorsements for governorâ€™s race begin in only a couple months. Nothing to see here folks https://t.co/C12reFo6A1 https://t.co/PChutHBTSx	50620.0	RT @Dannoacton: More tweets from sociopath #TinPotDictatorMikeDeWine. Now Mike talks about recovery and wants to spend $50 MILLION OF OUR Tâ€¦	60.0	True	full
1102195	1102195	604f953f10ffba00386a7d09	2021-03-15 17:11:22	[]	[]	Tue Jan 26 21:59:37 +0000 2021	[{"text":"SARSCoV2","indices":[162,171]}]	[{"url":"https://t.co/MJBlln0HhZ","expanded_url":"https://noorchashm.medium.com/a-letter-of-warning-to-fda-and-pfizer-on-the-immunological-danger-of-covid-19-vaccination-in-the-7d17d037982d","display_url":"noorchashm.medium.com/a-letter-of-waâ€¦","indices":[232,255]}]	Fascinating letter from an MD/PhD and heart surgeon raising concerns the vaccines may worsen blood clotting in people who are or have been recently infected with #SARSCoV2. Interested to know what other physicians think of this... https://t.co/MJBlln0HhZ	228494.0	RT @AlexBerenson: Fascinating letter from an MD/PhD and heart surgeon raising concerns the vaccines may worsen blood clotting in people whoâ€¦	4663.0	True	full
1102196	1102196	604f954010ffba00386a7d1f	2021-03-15 17:11:22	[]	[]	Mon Mar 15 17:00:02 +0000 2021	[{"text":"CoronavirusGT1AÃ±o","indices":[0,18]},{"text":"Guatemala","indices":[43,53]},{"text":"Covid_19","indices":[106,115]}]	[{"url":"https://t.co/QMXshMzJ5W","expanded_url":"http://bit.ly/3eHTRqq","display_url":"bit.ly/3eHTRqq","indices":[199,222]}]	#CoronavirusGT1AÃ±o | El mercado laboral en #Guatemala retrocediÃ³ al menos 5 aÃ±os debido a la pandemia del #Covid_19 y no se habla de una recuperaciÃ³n de empleos, sino de ocupaciÃ³n y horas laborales. https://t.co/QMXshMzJ5W	11191.0	RT @Economia_pl: #CoronavirusGT1AÃ±o | El mercado laboral en #Guatemala retrocediÃ³ al menos 5 aÃ±os debido a la pandemia del #Covid_19 y no sâ€¦	597.0	True	full
1102197	1102197	604f954010ffba00386a7d25	2021-03-15 17:11:22	[]	[]	Mon Mar 15 11:45:01 +0000 2021	[]	[{"url":"https://t.co/nmuX2oEfrx","expanded_url":"http://www.xywanews2o21.com/nacionales/el-grito-de-angustia-de-militares-venezolanos-temerosos-del-covid-ante-el-precario-sistema-medico-el-destino-es-la-muerte/","display_url":"xywanews2o21.com/nacionales/el-â€¦","indices":[125,148]}]	El grito de angustia de militares venezolanos temerosos del COVID ante el precario sistema mÃ©dico: â€œEl destino es la muerteâ€� https://t.co/nmuX2oEfrx	495301.0	RT @AlbertoRodNews: El grito de angustia de militares venezolanos temerosos del COVID ante el precario sistema mÃ©dico: â€œEl destino es la muâ€¦	317.0	True	full
1102198	1102198	604f954010ffba00386a7d27	2021-03-15 17:11:22	[]	[]	Mon Mar 15 17:09:39 +0000 2021	[{"text":"ÃšltimaHora","indices":[0,11]},{"text":"AstraZeneca","indices":[63,75]}]	[{"url":"https://t.co/zyi5pMHB7f","expanded_url":"https://cadenaser.com/ser/2021/03/15/sociedad/1615823019_338045.html?ssm=tw","display_url":"cadenaser.com/ser/2021/03/15â€¦","indices":[241,264]}]	#ÃšltimaHora EspaÃ±a paraliza durante 15 dÃ­as la vacunaciÃ³n con #AstraZeneca, vÃ­a @La_SER ðŸ”µDesde JUPOL instamos a la DirecciÃ³n General de la PolicÃ­a para que realice un seguimiento a los PolicÃ­as que ya han sido inoculados con esta vacuna. https://t.co/zyi5pMHB7f	40891.0	RT @JupolNacional: #ÃšltimaHora EspaÃ±a paraliza durante 15 dÃ­as la vacunaciÃ³n con #AstraZeneca, vÃ­a @La_SER ðŸ”µDesde JUPOL instamos a la Dirâ€¦	39.0	True	full
1102199	1102199	604f954010ffba00386a7d31	2021-03-15 17:11:22	[]	[]	Mon Mar 15 17:04:43 +0000 2021	[{"text":"vaccine","indices":[224,232]},{"text":"Covid19","indices":[234,242]}]	[{"url":"https://t.co/2MJV7Zf4c5","expanded_url":"https://abcnews.go.com/US/wireStory/nypd-man-shot-officers-dies-coronavirus-70941694","display_url":"abcnews.go.com/US/wireStory/nâ€¦","indices":[244,267]}]	Remember that guy who died "from coronavirus" after being shot by the police? His 7 gunshot wounds were called "complications" on his death certificate. Feels like those bullets would've been fatal if he'd already had the #vaccine. #Covid19 https://t.co/2MJV7Zf4c5	36027.0	RT @OffGuardian0: Remember that guy who died "from coronavirus" after being shot by the police? His 7 gunshot wounds were called "complicaâ€¦	80.0	True	full
1102200	1102200	604f954010ffba00386a7d43	2021-03-15 17:11:22	[]	[]	Mon Mar 15 16:54:26 +0000 2021	[]	[{"url":"https://t.co/h5x3hMuJCU","expanded_url":"https://www.ema.europa.eu/en/news/emas-safety-committee-continues-investigation-covid-19-vaccine-astrazeneca-thromboembolic-events","display_url":"ema.europa.eu/en/news/emas-sâ€¦","indices":[254,277]}]	BREAK: EMA statement â€œWhile its investigation is ongoing, EMA currently remains of the view that the benefits of the AstraZeneca vaccine in preventing COVID-19, with its associated risk of hospitalisation and death, outweigh the risks of side effectsâ€� https://t.co/h5x3hMuJCU	39080.0	RT @DarrenEuronews: BREAK: EMA statement â€œWhile its investigation is ongoing, EMA currently remains of the view that the benefits of the Aâ€¦	73.0	True	full
1102201	1102201	604f954010ffba00386a7d59	2021-03-15 17:11:23	[]	[]	Mon Mar 15 09:02:33 +0000 2021	[]	[{"url":"https://t.co/JJLCn3AbDx","expanded_url":"https://www.wsj.com/articles/biontech-recruits-rivals-to-boost-covid-19-vaccine-production-11615640401?st=entp9htpzutd526&reflink=article_copyURL_share","display_url":"wsj.com/articles/biontâ€¦","indices":[229,252]}]	â�¦â€�â�¦@BioNTech_Groupâ�© SE, German company that joined w/ â�¦â�¦@pfizerâ�© to manufacture, distribute its vaccine, has marshaled alliance of 13 companies in effort to meet ambitious target of making two billion doses of vaccine this yearâ€� https://t.co/JJLCn3AbDx	1281.0	RT @PalmBeachCMA: â�¦â€�â�¦@BioNTech_Groupâ�© SE, German company that joined w/ â�¦â�¦@pfizerâ�© to manufacture, distribute its vaccine, has marshaled alâ€¦	855.0	True	full
1102202	1102202	604f954110ffba00386a7d6f	2021-03-15 17:11:23	[]	[]	Mon Mar 15 15:00:08 +0000 2021	[]	[{"url":"https://t.co/qR9x8fubci","expanded_url":"https://gazetabrasil.com.br/politica/2021/03/15/caio-coppolla-cria-peticao-para-pressionar-pacheco-a-pautar-impeachment-de-alexandre-de-moraes/","display_url":"gazetabrasil.com.br/politica/2021/â€¦","indices":[151,174]}]	Caio Coppolla cria petiÃ§Ã£o para pressionar Pacheco a pautar â€˜impeachmentâ€™ de Alexandre de Moraes. A aÃ§Ã£o jÃ¡ ultrapassou a meta de 150 mil assinaturas. https://t.co/qR9x8fubci	61749.0	RT @SigaGazetaBR: Caio Coppolla cria petiÃ§Ã£o para pressionar Pacheco a pautar â€˜impeachmentâ€™ de Alexandre de Moraes. A aÃ§Ã£o jÃ¡ ultrapassou aâ€¦	50.0	True	full
1102203	1102203	604f954110ffba00386a7d8f	2021-03-15 17:11:23	[]	[{"url":"https://t.co/ELGDzto4eX","expanded_url":"http://rxtremany.com/2021/03/15/presidente-bukele-cuestiona-silencio-de-periodistas-incomodos-tras-confirmacion-de-plazas-fantasmas-por-mario-ponce/","display_url":"rxtremany.com/2021/03/15/preâ€¦","indices":[118,141]}]		[]	[]			Presidente Bukele cuestiona silencio de â€œperiodistas incÃ³modosâ€� tras confirmaciÃ³n de plazas fantasmas por Mario Ponâ€¦ https://t.co/nHbf9tjSKo	44.0	True	full
1102204	1102204	604f954110ffba00386a7da1	2021-03-15 17:11:23	[]	[]	Mon Mar 15 17:09:11 +0000 2021	[]	[{"url":"https://t.co/QON0CqYlgl","expanded_url":"https://cutt.ly/UzCDKKB","display_url":"cutt.ly/UzCDKKB","indices":[164,187]}]	O humorista @PauloGustavo31 foi internado no sÃ¡bado (13/3) em um hospital no Rio de Janeiro, apÃ³s testar positivo para a Covid-19, doenÃ§a causada pelo coronavÃ­rus. https://t.co/QON0CqYlgl https://t.co/R3ROmuiwNU	331974.0	RT @Metropoles: O humorista @PauloGustavo31 foi internado no sÃ¡bado (13/3) em um hospital no Rio de Janeiro, apÃ³s testar positivo para a Coâ€¦	2598.0	True	full
1102205	1102205	604f954110ffba00386a7dab	2021-03-15 17:11:24	[]	[]	Sun Mar 14 20:15:00 +0000 2021	[{"text":"CombatePrevenciÃ³nYControl","indices":[87,113]}]	[{"url":"https://t.co/10dQPRnsT0","expanded_url":"https://www.vtv.gob.ve/oms-gobierno-brasil-medidas-frenar-propagacion-coronavirus/","display_url":"vtv.gob.ve/oms-gobierno-bâ€¦","indices":[115,138]}]	OMS pide al Gobierno de Brasil medidas serias para frenar propagaciÃ³n del Coronavirus #CombatePrevenciÃ³nYControl https://t.co/10dQPRnsT0 https://t.co/4o8CypLfJw	1813972.0	RT @VTVcanal8: OMS pide al Gobierno de Brasil medidas serias para frenar propagaciÃ³n del Coronavirus #CombatePrevenciÃ³nYControl https://tâ€¦	85.0	True	full
1102206	1102206	604f954210ffba00386a7dd7	2021-03-15 17:11:24	[]	[]	Mon Mar 15 15:09:03 +0000 2021	[{"text":"Eritrea","indices":[0,8]}]	[{"url":"https://t.co/lGfZnK1kPP","expanded_url":"https://shabait.com/2021/03/15/announcement-from-the-ministry-of-health-138/","display_url":"shabait.com/2021/03/15/annâ€¦","indices":[255,278]}]	#Eritrea: Announcement from the Ministry of Health *17 patients diagnosed positive for COVID-19 at Q/Centers in Southern &amp; Central Regions; *70 patients Fully Recovered; Total = 2701; *No. of Deaths = 7; *Total No. of Confirmed Cases to-date = 3055 https://t.co/lGfZnK1kPP	96152.0	RT @hawelti: #Eritrea: Announcement from the Ministry of Health *17 patients diagnosed positive for COVID-19 at Q/Centers in Southern &amp; Ceâ€¦	3.0	True	full
1102207	1102207	604f954210ffba00386a7ddd	2021-03-15 17:11:24	[{"text":"MasterAndCommander","indices":[178,197]}]	[{"url":"https://t.co/FqIaGaV0sZ","expanded_url":"https://youtu.be/BWWzmha1_jE","display_url":"youtu.be/BWWzmha1_jE","indices":[212,235]}]		[]	[]			Oh my god, this is just beautiful. Yo-Yo Ma plays cello in vaccine waiting room in Massachusetts after getting hisâ€¦ https://t.co/fWaFEePWYO	1375.0	True	full
1102208	1102208	604f954210ffba00386a7de9	2021-03-15 17:11:24	[]	[]	Mon Mar 15 16:21:06 +0000 2021	[]	[{"url":"https://t.co/ecvipM8Ml0","expanded_url":"https://dailycaller.com/2021/03/15/brian-sicknick-julian-khater-george-tanios/","display_url":"dailycaller.com/2021/03/15/briâ€¦","indices":[242,265]}]	Feds charge two men with using bear spray on Capitol officer Brian Sicknick. According to an FBI affidavit, one of the men, George Tanios, was wearing a shirt at the riot with the logo of his sandwich shop on it. Photos from affidavit: https://t.co/ecvipM8Ml0 https://t.co/zg1RtLsLmz	122459.0	RT @ChuckRossDC: Feds charge two men with using bear spray on Capitol officer Brian Sicknick. According to an FBI affidavit, one of the mâ€¦	19001.0	True	full
1102209	1102209	604f954210ffba00386a7ded	2021-03-15 17:11:24	[]	[]	Mon Mar 15 14:14:02 +0000 2021	[]	[{"url":"https://t.co/qtWU0ATRAR","expanded_url":"https://www.kff.org/report-section/kff-covid-19-vaccine-monitor-january-2021-sources-of-information/","display_url":"kff.org/report-sectionâ€¦","indices":[221,244]}]	At least 1 in 5 adults across levels of vaccine enthusiasm and hesitancy saying they got information about the vaccine from Facebook, including more than a third of those who say they definitely will not get the vaccine. https://t.co/qtWU0ATRAR https://t.co/u5pdpOscQR	110719.0	RT @KFF: At least 1 in 5 adults across levels of vaccine enthusiasm and hesitancy saying they got information about the vaccine from Faceboâ€¦	236.0	True	full
1102210	1102210	604f954210ffba00386a7dfb	2021-03-15 17:11:24	[{"text":"Bisexual","indices":[56,65]},{"text":"kinky","indices":[66,72]},{"text":"PAWG","indices":[73,78]},{"text":"dailycontent","indices":[79,92]},{"text":"customcontent","indices":[93,107]}]	[{"url":"https://t.co/aoS8XYkkLn","expanded_url":"https://onlyfans.com/daddyskitten1469","display_url":"onlyfans.com/daddyskitten14â€¦","indices":[109,132]}]		[]	[]			@NewbieOnlyfans ðŸ�‘top 15% half off sub cum find out why! #Bisexual #kinky #PAWG #dailycontent #customcontentâ€¦ https://t.co/0i1xooO6uZ	164.0	True	full
1102211	1102211	604f954210ffba00386a7dfd	2021-03-15 17:11:24	[]	[{"url":"https://t.co/ImHs1K0mnO","expanded_url":"http://bevjoe.blogspot.co.uk/","display_url":"bevjoe.blogspot.co.uk","indices":[90,113]},{"url":"https://t.co/zYX8ZXqGAO","expanded_url":"http://BEVJOE.BLOGSPOT.COM","display_url":"BEVJOE.BLOGSPOT.COM","indices":[238,261]}]		[]	[]			@UKBlogAwards Joe Morris David Morris 15 May at 12:16 Â· Joe Morris David Morris 3 April Â· https://t.co/ImHs1K0mnO..â€¦ https://t.co/U0VjyNQiXy	16.0	True	full
1102212	1102212	604f954210ffba00386a7e03	2021-03-15 17:11:25	[]	[]	Mon Mar 15 16:25:54 +0000 2021	[]	[{"url":"https://t.co/sUTDdh8XRi","expanded_url":"https://gizmodo.com/iss-ditches-2-9-ton-pallet-of-batteries-creating-its-m-1846476992?rev=1615824133239","display_url":"gizmodo.com/iss-ditches-2-â€¦","indices":[114,137]}]	ISS ditches 2.9-ton pallet of batteries, creating its most massive piece of space trash, as I report for @Gizmodo https://t.co/sUTDdh8XRi https://t.co/HQccu0Uaar	9588.0	RT @dvorsky: ISS ditches 2.9-ton pallet of batteries, creating its most massive piece of space trash, as I report for @Gizmodo https://t.coâ€¦	338.0	True	full
1102213	1102213	604f954210ffba00386a7e05	2021-03-15 17:11:25	[]	[]	Mon Mar 15 01:49:32 +0000 2021	[{"text":"COVIDMemorial","indices":[19,33]}]	[{"url":"https://t.co/s1Qj8DypMM","expanded_url":"http://chabad.org/CoronaTributes","display_url":"chabad.org/CoronaTributes","indices":[164,187]}]	On this evening of #COVIDMemorial We share Each Person, a World: A look at the Jewish lives lost, among so many others, to the coronavirus See the entire project: https://t.co/s1Qj8DypMM https://t.co/IwapM59NAu	31115.0	RT @Chabad: On this evening of #COVIDMemorial We share Each Person, a World: A look at the Jewish lives lost, among so many others, to theâ€¦	13126.0	True	full
1102214	1102214	604f954210ffba00386a7e07	2021-03-15 17:11:25	[]	[{"url":"https://t.co/ewxxjd8h7q","expanded_url":"https://www.sudouest.fr/sante/covid-19-personnes-gueries-test-negatif-qui-pourra-pretendre-au-passeport-vert-envisage-par-l-ue-1681187.php","display_url":"sudouest.fr/sante/covid-19â€¦","indices":[237,260]}]		[]	[]			Covid-19Â : personnes guÃ©ries, test nÃ©gatifâ€¦ Qui pourra prÃ©tendre au Â«Â passeport vertÂ Â» envisagÃ© par lâ€™UEÂ ? Sa miseâ€¦ https://t.co/RPHwyVwhMc	302.0	True	full
1102215	1102215	604f954210ffba00386a7e09	2021-03-15 17:11:25	[]	[]	Mon Mar 15 11:50:07 +0000 2021	[{"text":"AlexSaab","indices":[52,61]}]	[{"url":"https://t.co/8WlrxjYxnT","expanded_url":"https://www.justiciafuser.com/ecowas-ordeno-la-liberacion-inmediata-del-embajador-alex-saab-declararon-que-la-detencion-fue-ilegal-y-arbitraria-reconocio-la-violacion-de-sus-derechos-humanos-y-parar-de-inmediato-el-proceso-de-ex/","display_url":"justiciafuser.com/ecowas-ordeno-â€¦","indices":[147,170]}]	ECOWAS ordenÃ³ la liberaciÃ³n inmediata del embajador #AlexSaab ante la violaciÃ³n de sus derechos humanos y derecho a su defensa. Lee mÃ¡s aquÃ­: https://t.co/8WlrxjYxnT https://t.co/aVskQsZSW2	14980.0	RT @Elias_Cabeza: ECOWAS ordenÃ³ la liberaciÃ³n inmediata del embajador #AlexSaab ante la violaciÃ³n de sus derechos humanos y derecho a su deâ€¦	5241.0	True	full
1102216	1102216	604f954310ffba00386a7e29	2021-03-15 17:11:25	[]	[]	Mon Mar 15 16:00:01 +0000 2021	[]	[{"url":"https://t.co/NMkKCwKoP7","expanded_url":"https://projects.seattletimes.com/2021/first-year-of-pandemic-covid-19-seattle-washington/?utm_medium=social&utm_campaign=owned_echobox_tw_m&utm_source=Twitter#Echobox=1615738621","display_url":"projects.seattletimes.com/2021/first-yeaâ€¦","indices":[236,259]}]	Itâ€™s hard to believe that the Coronavirus pandemic has been our devastating reality for over a year. There is a light at the end of the tunnel â€” but we must keep up our fight against this virus. Weâ€™ll get to the end of this together. https://t.co/NMkKCwKoP7	548684.0	RT @RepJayapal: Itâ€™s hard to believe that the Coronavirus pandemic has been our devastating reality for over a year. There is a light atâ€¦	6693.0	True	full
1102217	1102217	604f954310ffba00386a7e31	2021-03-15 17:11:25	[]	[]	Mon Mar 15 16:55:20 +0000 2021	[{"text":"COVID19","indices":[163,171]}]	[{"url":"https://t.co/XhHdKIQ9Vt","expanded_url":"http://bit.ly/UNFPA_comunicadoMarz","display_url":"bit.ly/UNFPA_comunicaâ€¦","indices":[255,278]}]	Nuevos datos del @UNFPA revelan que casi 12 millones de mujeres perdieron el acceso a mÃ©todos anticonceptivos debido a interrupciones causadas por la pandemia por #COVID19, lo que originÃ³ 1,4 millones de embarazos no planificados. Toda la informaciÃ³n: â–¶ï¸�https://t.co/XhHdKIQ9Vt https://t.co/TKbsDN2B6F	5148.0	RT @UNFPAElSalvador: Nuevos datos del @UNFPA revelan que casi 12 millones de mujeres perdieron el acceso a mÃ©todos anticonceptivos debido aâ€¦	137.0	True	full
1102218	1102218	604f954310ffba00386a7e33	2021-03-15 17:11:25	[]	[]	Mon Mar 15 16:56:40 +0000 2021	[{"text":"MentalHealth","indices":[61,74]},{"text":"wellness","indices":[124,133]},{"text":"psychology","indices":[134,145]},{"text":"mindfulness","indices":[146,158]},{"text":"mindandbody","indices":[159,171]},{"text":"MentalHealthMatters","indices":[172,192]},{"text":"MentalHealthMonday","indices":[193,212]},{"text":"mentalwellbeing","indices":[213,229]}]	[{"url":"https://t.co/KeFgUywWRW","expanded_url":"https://www.margaretbrady.ie/one-year-on/","display_url":"margaretbrady.ie/one-year-on/","indices":[100,123]}]	My dear friend in Ireland posting deeply thoughtful posts on #MentalHealth through this pandemic..ðŸ™�ðŸ�½https://t.co/KeFgUywWRW #wellness #psychology #mindfulness #mindandbody #MentalHealthMatters #MentalHealthMonday #mentalwellbeing ðŸ’¥ðŸ’ƒðŸ�»	2067.0	RT @TarabudDelight: My dear friend in Ireland posting deeply thoughtful posts on #MentalHealth through this pandemic..ðŸ™�ðŸ�½https://t.co/KeFgUyâ€¦	107.0	True	full
1102219	1102219	604f954310ffba00386a7e5b	2021-03-15 17:11:26	[]	[]	Mon Mar 15 12:30:01 +0000 2021	[]	[{"url":"https://t.co/yG4Z3j8HpX","expanded_url":"https://nyti.ms/3rMCfNF","display_url":"nyti.ms/3rMCfNF","indices":[257,280]}]	Mayors are rejecting congressional Republicans' complaints about COVID aid, saying city needs are real. "Honestly, if the federal government sent every community this amount of money every year we'd be living in a cleaner, safer, more prosperous country." https://t.co/yG4Z3j8HpX	1166189.0	RT @kylegriffin1: Mayors are rejecting congressional Republicans' complaints about COVID aid, saying city needs are real. "Honestly, if thâ€¦	1416.0	True	full
1102220	1102220	604f954310ffba00386a7e5f	2021-03-15 17:11:26	[]	[]	Mon Mar 15 16:36:06 +0000 2021	[]	[{"url":"https://t.co/s0oEomhQKw","expanded_url":"https://www.economist.com/asia/2021/03/13/myanmars-generals-have-not-thought-their-coup-through?frsc=dg%7Ce","display_url":"economist.com/asia/2021/03/1â€¦","indices":[254,277]}]	The Myanmar "armyâ€™s worldview is both paranoid and uncompromising. Sequestered in military cantonments inherited from the British, a powerful officer caste peers out at a hostile country." It is now using brutal violence to force its rule on the people. https://t.co/s0oEomhQKw https://t.co/PCi6eRUS3y	449079.0	RT @KenRoth: The Myanmar "armyâ€™s worldview is both paranoid and uncompromising. Sequestered in military cantonments inherited from the Britâ€¦	136.0	True	full
1102221	1102221	604f954310ffba00386a7e63	2021-03-15 17:11:26	[]	[]	Sun Mar 14 08:05:00 +0000 2021	[{"text":"GIVEAWAY","indices":[9,18]},{"text":"WIN","indices":[40,44]},{"text":"Easter","indices":[71,78]},{"text":"sunday","indices":[201,208]},{"text":"weekend","indices":[209,217]},{"text":"goodreads","indices":[218,228]},{"text":"sundayfunday","indices":[229,242]},{"text":"mothersday","indices":[243,254]},{"text":"happymothersday","indices":[255,271]}]	[{"url":"https://t.co/pmQgIatJ6h","expanded_url":"https://hubs.la/H0J6FcH0","display_url":"hubs.la/H0J6FcH0","indices":[177,200]}]	ðŸ’� SUNDAY #GIVEAWAY ðŸ’� Follow &amp; RT to #WIN this delightful bundle of #Easter books and soft toy animals! ðŸ�¤ðŸ�° (In partnership with our lovely friends @panmacmillan ðŸ“–) ENDS 15/3 https://t.co/pmQgIatJ6h #sunday #weekend #goodreads #sundayfunday #mothersday #happymothersday https://t.co/v0AOQCGEFm	6602.0	RT @LivingNatureToy: ðŸ’� SUNDAY #GIVEAWAY ðŸ’� Follow &amp; RT to #WIN this delightful bundle of #Easter books and soft toy animals! ðŸ�¤ðŸ�° (In partnersâ€¦	1002.0	True	full
1102222	1102222	604f954410ffba00386a7e79	2021-03-15 17:11:26	[]	[]	Mon Mar 15 14:00:32 +0000 2021	[]	[{"url":"https://t.co/dzNJvYZTz7","expanded_url":"https://www.guelphpolice.ca/en/media-release-march-15-2021.aspx","display_url":"guelphpolice.ca/en/media-releaâ€¦","indices":[217,240]}]	Media Release â€“ March 15, 2021 -Three impaired drivers taken off the road -Stolen taxi later found abandoned -Suspended driver charged after erratic driving reported Total calls for service in the last 72 hours - 618 https://t.co/dzNJvYZTz7 https://t.co/IbKuGsY2om	26783.0	RT @gpsmedia: Media Release â€“ March 15, 2021 -Three impaired drivers taken off the road -Stolen taxi later found abandoned -Suspended driveâ€¦	9.0	True	full
1102223	1102223	604f954410ffba00386a7e7f	2021-03-15 17:11:26	[]	[]	Sun Mar 14 17:25:02 +0000 2021	[]	[{"url":"https://t.co/QKt7UncmXc","expanded_url":"http://hvrd.me/Mkqa30rA2H4","display_url":"hvrd.me/Mkqa30rA2H4","indices":[171,194]}]	A standard test that measures variation in the volume of red blood cells can identify hospitalized patients with COVID-19 who are at high risk for becoming critically ill https://t.co/QKt7UncmXc	344864.0	RT @harvardmed: A standard test that measures variation in the volume of red blood cells can identify hospitalized patients with COVID-19 wâ€¦	6683.0	True	full
1102224	1102224	604f954410ffba00386a7e97	2021-03-15 17:11:26	[]	[{"url":"https://t.co/Z3jjH4KxyM","expanded_url":"https://thebridge.in/featured/why-shouldnt-you-wear-mask-while-running/?infinitescroll=1","display_url":"thebridge.in/featured/why-sâ€¦","indices":[137,160]}]		[]	[]			OMG STOP NORMALIZING MASKS. STOP IT. NO - YOU SHOULD NOT WEAR A MASK WHILE EXERCISING. STOP IT. SEE ADDITIONAL Lâ€¦ https://t.co/9BVRMoTwoK	4377.0	True	full
1102225	1102225	604f954410ffba00386a7e9d	2021-03-15 17:11:26	[]	[]	Mon Mar 15 09:35:01 +0000 2021	[]	[{"url":"https://t.co/12i6jIeoma","expanded_url":"https://www.brasilwire.com/exclusive-washington-pressured-brazil-not-to-buy-malign-russian-vaccine/","display_url":"brasilwire.com/exclusive-washâ€¦","indices":[210,233]}]	278,000 Brazilians have died from Covid-19. New documents show that the US pressured the Brazilian government not to buy the Russian vaccine, likely killing thousands of Brazilians. My latest in @BrasilWire: https://t.co/12i6jIeoma https://t.co/thVvqFxxGv	5653.0	RT @jmcevoy_2: 278,000 Brazilians have died from Covid-19. New documents show that the US pressured the Brazilian government not to buy thâ€¦	478.0	True	full
1102226	1102226	604f954410ffba00386a7ea1	2021-03-15 17:11:26	[{"text":"Oscars2021","indices":[0,11]}]	[{"url":"https://t.co/qtTPpwtczc","expanded_url":"https://www.lavoixdunord.fr/959982/article/2021-03-15/oscars-2021-le-francais-florian-zeller-bien-place-et-un-peu-de-pas-de-calais?utm_medium=Social&utm_source=Twitter#Echobox=1615823398","display_url":"lavoixdunord.fr/959982/articleâ€¦","indices":[100,123]}]		[]	[]			#Oscars2021 : le FranÃ§ais Florian Zeller bien placÃ© et un peu de Pas-de-Calais dans les nominationsâ€¦ https://t.co/iJJ68Idurm	339504.0	True	full
1102227	1102227	604f954410ffba00386a7ead	2021-03-15 17:11:26	[]	[]	Wed Feb 17 15:21:22 +0000 2021	[]	[{"url":"https://t.co/RiG9IADpab","expanded_url":"https://tedhughescrowat50.eventbrite.co.uk/","display_url":"tedhughescrowat50.eventbrite.co.uk","indices":[260,283]}]	SPECIAL EVENT: â€˜Crowâ€™ at Fifty Members of the TH Society and its partner organisations are invited to a free online panel on 17th March. Speakers include Marina Warner, Alice Oswald, Mark Cocker &amp; @Grzegor54109874. To register and for further details: https://t.co/RiG9IADpab https://t.co/I6T2sfkQSC	1057.0	RT @tedhughessoc: SPECIAL EVENT: â€˜Crowâ€™ at Fifty Members of the TH Society and its partner organisations are invited to a free online paneâ€¦	10005.0	True	full
1102228	1102228	604f954410ffba00386a7eaf	2021-03-15 17:11:26	[]	[]	Mon Mar 15 17:00:04 +0000 2021	[]	[{"url":"https://t.co/270yRNobdy","expanded_url":"https://news.xbox.com/en-us/2021/03/15/undertale-lands-on-xbox-game-pass-march-16/","display_url":"news.xbox.com/en-us/2021/03/â€¦","indices":[118,141]}]	Experience one of indie gamingâ€™s most beloved RPGs when @Undertale launches on Xbox Game Pass tomorrow! Details here: https://t.co/270yRNobdy	137177.0	RT @XboxWire: Experience one of indie gamingâ€™s most beloved RPGs when @Undertale launches on Xbox Game Pass tomorrow! Details here: https:/â€¦	397.0	True	full
1102229	1102229	604f954410ffba00386a7eb1	2021-03-15 17:11:26	[]	[]	Mon Mar 15 17:05:46 +0000 2021	[{"text":"family","indices":[67,74]},{"text":"games","indices":[75,81]},{"text":"toys","indices":[82,87]},{"text":"garden","indices":[88,95]},{"text":"beach","indices":[96,102]},{"text":"park","indices":[103,108]},{"text":"staysafe","indices":[109,118]},{"text":"school","indices":[119,126]},{"text":"teachers","indices":[127,136]}]	[{"url":"https://t.co/qEkYaQUqnE","expanded_url":"http://www.BlueFrogToys.co.uk","display_url":"BlueFrogToys.co.uk","indices":[43,66]}]	Rounders Set, perfect for family weekends! https://t.co/qEkYaQUqnE #family #games #toys #garden #beach #park #staysafe #school #teachers https://t.co/gVERc2gbt9	21042.0	RT @bluefrogtoys: Rounders Set, perfect for family weekends! https://t.co/qEkYaQUqnE #family #games #toys #garden #beach #park #staysafe #sâ€¦	2586.0	True	full
1102230	1102230	604f954410ffba00386a7ecd	2021-03-15 17:11:27	[]	[]	Mon Mar 15 17:00:26 +0000 2021	[]	[{"url":"https://t.co/PQWYgQwofx","expanded_url":"https://www.reuters.com/article/us-health-coronavirus-italy-astrazeneca-idUSKBN2B720S?taid=604f92aad52b5600013a6a63&utm_campaign=trueanthem&utm_medium=trueanthem&utm_source=twitter","display_url":"reuters.com/article/us-heaâ€¦","indices":[182,205]}]	Italy on Monday suspended the use of the AstraZeneca COVID-19 vaccine, making it the latest European country to put the product on hold following reports of recipients falling ill.â€‹ https://t.co/PQWYgQwofx	253193.0	RT @Reuters_Health: Italy on Monday suspended the use of the AstraZeneca COVID-19 vaccine, making it the latest European country to put theâ€¦	42.0	True	full
1102231	1102231	604f954510ffba00386a7ed3	2021-03-15 17:11:27	[]	[]	Mon Mar 15 17:10:50 +0000 2021	[{"text":"macOS","indices":[78,84]},{"text":"BigSur","indices":[85,92]}]	[{"url":"https://t.co/rzvgqeRmtL","expanded_url":"https://appleinsider.com/articles/21/03/15/apple-issues-fourth-macos-big-sur-113-developer-beta","display_url":"appleinsider.com/articles/21/03â€¦","indices":[111,134]}]	Apple has provided developers in its beta testing program the fourth build of #macOS #BigSur 11.3 to try out. https://t.co/rzvgqeRmtL https://t.co/DlkAP5pkct	529776.0	RT @appleinsider: Apple has provided developers in its beta testing program the fourth build of #macOS #BigSur 11.3 to try out. https://t.â€¦	1095.0	True	full
1102232	1102232	604f954510ffba00386a7ed5	2021-03-15 17:11:27	[{"text":"VIDEO","indices":[0,6]}]	[{"url":"https://t.co/Bq2nmH0GCl","expanded_url":"https://larepublica.pe/deportes/2021/03/15/psg-vigilara-las-casas-de-sus-jugadores-tras-el-robo-a-di-maria/","display_url":"larepublica.pe/deportes/2021/â€¦","indices":[205,228]}]		[]	[]			#VIDEO | PSG vigilarÃ¡ las casas de sus jugadores tras el robo a Di MarÃ­a El club francÃ©s tomÃ³ una medida de protecâ€¦ https://t.co/EDLk7y1VHG	32261.0	True	full
1102233	1102233	604f954510ffba00386a7ed7	2021-03-15 17:11:27	[]	[{"url":"https://t.co/QaeNsd4AaN","expanded_url":"https://cdn.ca9.uscourts.gov/datastore/opinions/2020/08/19/15-70636.pdf","display_url":"cdn.ca9.uscourts.gov/datastore/opinâ€¦","indices":[219,242]}]		[]	[]			The case doesn't seem particularly controversial. All three judges on the panel joined a concurrence questioning thâ€¦ https://t.co/2QfoXTE6ps	3859.0	True	full
1102234	1102234	604f954510ffba00386a7ee1	2021-03-15 17:11:27	[]	[]	Mon Mar 15 09:40:03 +0000 2021	[{"text":"OtD","indices":[0,4]}]	[{"url":"https://t.co/n28e0PDPRW","expanded_url":"https://libcom.org/library/quiet-rumours-anarcha-feminist-reader-new-edition","display_url":"libcom.org/library/quiet-â€¦","indices":[156,179]}]	#OtD 15 Mar 1908, "Women anarchists have become the terror of world's police," ran a headline of the Rochester, NY Sunday paper denouncing anarchist women. https://t.co/n28e0PDPRW https://t.co/YcfVv7kG9l	98470.0	RT @wrkclasshistory: #OtD 15 Mar 1908, "Women anarchists have become the terror of world's police," ran a headline of the Rochester, NY Sunâ€¦	3025.0	True	full
1102235	1102235	604f954510ffba00386a7ee7	2021-03-15 17:11:27	[]	[]	Mon Mar 15 06:21:56 +0000 2021	[]	[{"url":"https://t.co/2KvEs0gjJ5","expanded_url":"https://twitter.com/BJP4India","display_url":"twitter.com/BJP4India","indices":[101,124]},{"url":"https://t.co/ifIfbuK9mB","expanded_url":"http://facebook.com/BJP4India","display_url":"facebook.com/BJP4India","indices":[127,150]},{"url":"https://t.co/8FoLpUCOph","expanded_url":"http://youtube.com/BJP4India","display_url":"youtube.com/BJP4India","i…	BJP National President Shri @JPNadda's public programs in Assam on 15 March 2021. Watch LIVE at â€¢ https://t.co/2KvEs0gjJ5 â€¢ https://t.co/ifIfbuK9mB â€¢ https://t.co/8FoLpUCOph â€¢ https://t.co/k08pDN1yTj https://t.co/XnKt4bMGki	3033.0	RT @samarjeetrathor: BJP National President Shri @JPNadda's public programs in Assam on 15 March 2021. Watch LIVE at â€¢ https://t.co/2KvEâ€¦	218.0	True	full
1102236	1102236	604f954510ffba00386a7eef	2021-03-15 17:11:27	[]	[]	Mon Mar 15 17:03:42 +0000 2021	[{"text":"MilObrasTrabajoYEsperanza","indices":[173,199]}]	[{"url":"https://t.co/3TDJlz8zPJ","expanded_url":"https://twitter.com/CasaRosada/status/1371481661192376330?s=1002","display_url":"twitter.com/CasaRosada/staâ€¦","indices":[200,223]}]	Pese al pandemia mundial nuestro gobierno nacional no se detiene y sigue apostando por poner en pie al paÃ­s y generar trabajo. Vamos por la reconstrucciÃ³n de la Argentina. #MilObrasTrabajoYEsperanza https://t.co/3TDJlz8zPJ https://t.co/0ZbPjKZOcG	1099.0	RT @Mjhmdp: Pese al pandemia mundial nuestro gobierno nacional no se detiene y sigue apostando por poner en pie al paÃ­s y generar trabajo.â€¦	865.0	True	full
1102237	1102237	604f954510ffba00386a7ef5	2021-03-15 17:11:27	[]	[]	Mon Mar 15 16:17:05 +0000 2021	[]	[{"url":"https://t.co/LLNK1dOcIg","expanded_url":"https://about.instagram.com/blog/announcements/continuing-to-keep-people-safe-and-informed-about-covid-19","display_url":"about.instagram.com/blog/announcemâ€¦","indices":[155,178]}]	Weâ€™ll keep adding more info in the next few weeks to help you find out where you can get vaccinated, the number of COVID-19 cases in your area and more. https://t.co/LLNK1dOcIg	34735778.0	RT @instagram: Weâ€™ll keep adding more info in the next few weeks to help you find out where you can get vaccinated, the number of COVID-19â€¦	56.0	True	full
1102238	1102238	604f954510ffba00386a7ef9	2021-03-15 17:11:27	[]	[]	Mon Mar 15 15:00:23 +0000 2021	[]	[{"url":"https://t.co/Nwj3iRYdC3","expanded_url":"https://trib.al/m8sqO82","display_url":"trib.al/m8sqO82","indices":[255,278]}]	Servers always want performance, and @AMD has just released its newest EPYC 7003 Milan series of processors. @andreif7 and @IanCutress have tested some of the newest 64-core processors, where it's clear that we have a performance leader. Tip @techmeme https://t.co/Nwj3iRYdC3 https://t.co/apjm7kjN1U	73336.0	RT @anandtech: Servers always want performance, and @AMD has just released its newest EPYC 7003 Milan series of processors. @andreif7 and @â€¦	136.0	True	full
1102239	1102239	604f954510ffba00386a7f0b	2021-03-15 17:11:27	[]	[{"url":"https://t.co/tbBkBNnI0M","expanded_url":"https://www.tortoisemedia.com/2021/03/15/ellen-halliday-this-is-a-reckoning/","display_url":"tortoisemedia.com/2021/03/15/ellâ€¦","indices":[215,238]}]		[]	[]			"Sarah Everardâ€™s killing reminds us that women rely on the men we meet to be benign. Because if they arenâ€™t, and ifâ€¦ https://t.co/VVf6NJEr6Q	76.0	True	full
1102240	1102240	604f954510ffba00386a7f0d	2021-03-15 17:11:27	[]	[{"url":"https://t.co/jDahmmzhXz","expanded_url":"https://www.dossierfamilial.com/actualites/social-sante/covid-19-doit-on-sattendre-a-de-nouveaux-confinements-locaux-879708","display_url":"dossierfamilial.com/actualites/socâ€¦","indices":[208,231]}]		[]	[]			ðŸ˜·Alors que le vaccin dâ€™AstraZeneca fait douter toute lâ€™Europe, la France se prÃ©pare Ã instaurer de nouveaux confineâ€¦ https://t.co/yvI00Y188V	142.0	True	full
1102241	1102241	604f954510ffba00386a7f0f	2021-03-15 17:11:27	[]	[]	Mon Mar 15 16:15:33 +0000 2021	[]	[{"url":"https://t.co/RFA6aOfRpd","expanded_url":"https://twitter.com/anime_whore69?s=09","display_url":"twitter.com/anime_whore69?â€¦","indices":[191,214]}]	Â¡Â¡REPORTE MASIVO!! Esta cuenta estÃ¡ haciendo ðŸ’¬0fensiv0s contra ðŸ…±âž•$ y 4RMY Reportar por cuenta h4ckeada/sp4m/sus tweets son 4busiv0s e 1nc1tan al 0di0 â�ŒREPORTAR, BLOQUEAR Y NO INTERACTUARâ�Œ https://t.co/RFA6aOfRpd -ðŸŒž https://t.co/B9IWKUn5Ge	22071.0	RT @bts_reportes: Â¡Â¡REPORTE MASIVO!! Esta cuenta estÃ¡ haciendo ðŸ’¬0fensiv0s contra ðŸ…±âž•$ y 4RMY Reportar por cuenta h4ckeada/sp4m/sus tweets sâ€¦	265.0	True	full
1102242	1102242	604f954510ffba00386a7f17	2021-03-15 17:11:28	[]	[]	Mon Mar 15 16:56:17 +0000 2021	[]	[{"url":"https://t.co/ssKBXkeYkd","expanded_url":"https://apnews.com/article/dallas-health-coronavirus-pandemic-immigration-border-patrols-fa567f671faa0e9eb33e37f30746f1b6","display_url":"apnews.com/article/dallasâ€¦","indices":[253,276]}]	HOUSTON (AP) â€” The U.S. government plans to use the downtown Dallas convention center to hold up to 3,000 immigrant teenagers as sharply higher numbers of border crossings have severely strained the current capacity to hold youths, The AP has learned. https://t.co/ssKBXkeYkd	257190.0	RT @ZekeJMiller: HOUSTON (AP) â€” The U.S. government plans to use the downtown Dallas convention center to hold up to 3,000 immigrant teenagâ€¦	774.0	True	full
1102243	1102243	604f954510ffba00386a7f19	2021-03-15 17:11:28	[]	[]	Mon Mar 15 17:09:11 +0000 2021	[{"text":"SchoolCaseReports","indices":[138,156]}]	[{"url":"https://t.co/0zY7vRiUtl","expanded_url":"https://www.hulldailymail.co.uk/news/education/beverley-grammar-school-students-test-5182933","display_url":"hulldailymail.co.uk/news/educationâ€¦","indices":[158,181]}]	Beverley Grammar School students test positive for Covid-19 - Hull Live â�¦@Parents_Utdâ�© â�¦@UKActionteamâ�© â�¦@TigressEllieâ�© â�¦@SafeEdForAll_UKâ�© #SchoolCaseReports https://t.co/0zY7vRiUtl	3761.0	RT @DmodosCutter: Beverley Grammar School students test positive for Covid-19 - Hull Live â�¦@Parents_Utdâ�© â�¦@UKActionteamâ�© â�¦@TigressEllieâ�© â�¦@â€¦	3311.0	True	full
1102244	1102244	604f954510ffba00386a7f1b	2021-03-15 17:11:28	[]	[]	Mon Mar 15 16:58:35 +0000 2021	[]	[{"url":"https://t.co/Nj065CIsxp","expanded_url":"http://www.cbsnews.com/live","display_url":"cbsnews.com/live","indices":[213,236]}]	Psaki says President Biden finds the harassment allegations against Gov. Cuomo "troubling" and "hard to read," but says White House will "continue to work with" Cuomo on pandemic response and vaccine coordination https://t.co/Nj065CIsxp https://t.co/PxecPNWWQq	8086295.0	RT @CBSNews: Psaki says President Biden finds the harassment allegations against Gov. Cuomo "troubling" and "hard to read," but says Whiteâ€¦	337004.0	True	full
1102245	1102245	604f954510ffba00386a7f25	2021-03-15 17:11:28	[]	[{"url":"https://t.co/yqHKuMReQB","expanded_url":"http://www.keepingyouinformed.info/trendspottr/real-estate-and-home-sales/demand-for-composite-decking-is-rising-thanks-to-a-diy-boon-trex-ceo-says/?c=eyJ0eXAiOiJKV1QiLCJhbGciOiJIUzI1NiJ9.eyJub2RlX2lkIjozMTUxOSwicHJldmlldyI6ZmFsc2UsImNvbW1faWQiOjM1NTMxNTksImRlc3RfaWQiOjQ4NDQ4OTQsInJlYWRlcl9pZCI6bnVsbH0.ODpGOaEFZzuMvkND4Y573mlcothPYrdP0-_BW4mrZww",…		[]	[]			Trex CEO Bryan Fairbanks told CNBC on Friday that sales for the company's wood-alternative products have increasedâ€¦ https://t.co/jLG9FZVELc	169.0	True	full
1102246	1102246	604f954510ffba00386a7f29	2021-03-15 17:11:28	[]	[]	Mon Mar 15 17:04:54 +0000 2021	[]	[{"url":"https://t.co/umWTcRqsGI","expanded_url":"https://twitter.com/ANI/status/1371502596779700224","display_url":"twitter.com/ANI/status/137â€¦","indices":[142,165]}]	Whole Bollywood was Complimenting him as the BEST CM @OfficeofUT . Now his incompetence governance will hamper there own Bussiness. KARMA https://t.co/umWTcRqsGI	72324.0	RT @thakkar_sameet: Whole Bollywood was Complimenting him as the BEST CM @OfficeofUT . Now his incompetence governance will hamper thereâ€¦	1355.0	True	full
1102247	1102247	604f954510ffba00386a7f2b	2021-03-15 17:11:28	[]	[]	Mon Mar 15 17:07:32 +0000 2021	[]	[{"url":"https://t.co/HcRZdMBHhy","expanded_url":"https://www.gov.uk/government/news/uk-government-announces-partnership-with-british-rapid-test-manufacturers","display_url":"gov.uk/government/newâ€¦","indices":[245,268]}]	DHSC has agreed contracts with: -Omega Diagnostics, HQ in Alva in Scotland - Global Access Diagnostics, based in Thurleigh to provide manufacturing capacity for up to 200 million COVID-19 lateral flow antigen tests, â�¦@deeksjâ�© â�¦@DamianHastieâ�© https://t.co/HcRZdMBHhy	58263.0	RT @fascinatorfun: DHSC has agreed contracts with: -Omega Diagnostics, HQ in Alva in Scotland - Global Access Diagnostics, based in Thurleâ€¦	18297.0	True	full
1102248	1102248	604f954610ffba00386a7f35	2021-03-15 17:11:28	[]	[]	Mon Mar 15 17:05:09 +0000 2021	[]	[{"url":"https://t.co/hsjSXi13AK","expanded_url":"https://invenio.bundesarchiv.de/","display_url":"invenio.bundesarchiv.de","indices":[256,279]}]	Buenas noticias para los husmeadores de archivos... el Bundesarchiv permite el acceso a TODOS sus fondos digitalizados. No se pueden descargar, pero sÃ­ guardarlos en una libreta asociada a nuestra cuenta de usuario @ruhm_online @MrSushi1 @Manfred1943 etc https://t.co/hsjSXi13AK	1182.0	RT @PabloMRCuevas: Buenas noticias para los husmeadores de archivos... el Bundesarchiv permite el acceso a TODOS sus fondos digitalizados.â€¦	2097.0	True	full
1102249	1102249	604f954610ffba00386a7f43	2021-03-15 17:11:28	[]	[]	Mon Mar 15 16:08:39 +0000 2021	[]	[{"url":"https://t.co/cmZ2xnJAcI","expanded_url":"https://www.itv.com/news/2021-03-15/exclusive-first-pictures-of-downing-street-white-house-style-media-briefing-room","display_url":"itv.com/news/2021-03-1â€¦","indices":[255,278]}]	EXCLUSIVE: We've been leaked the first pictures from inside Downing Street's new Â£2.6m media briefing room. The blue TV set includes four Union Jack flags and was built with the help of a Russian-owned firm. Full write-up from my producer @NathanLeeTV. https://t.co/cmZ2xnJAcI	75795.0	RT @PaulBrandITV: EXCLUSIVE: We've been leaked the first pictures from inside Downing Street's new Â£2.6m media briefing room. The blue TV sâ€¦	1212.0	True	full
1102250	1102250	604f954610ffba00386a7f61	2021-03-15 17:11:28	[]	[{"url":"https://t.co/M0F9IKIftx","expanded_url":"https://twitter.com/ajudarcaramelo/status/1369757023798259712?s=19","display_url":"twitter.com/ajudarcarameloâ€¦","indices":[270,293]}]		[]	[]			@UOLNoticias CARAMELO MUDOU DE CLÃ�NICA E AS DIÃ�RIAS DE INTERNAÃ‡ÃƒO NÃƒO SERÃƒO COBRADAS, MAS TEMOS A CIRURGIA DE EMERGâ€¦ https://t.co/S5yLueUlP3	0.0	True	full
1102251	1102251	604f954610ffba00386a7f6d	2021-03-15 17:11:28	[]	[]	Mon Mar 15 15:11:44 +0000 2021	[]	[{"url":"https://t.co/0UXsAss8kP","expanded_url":"https://caracol.com.co/emisora/2021/03/15/medellin/1615820205_901676.html","display_url":"caracol.com.co/emisora/2021/0â€¦","indices":[232,255]}]	Un bus de la empresa Coonorte fue incinerado por miembros de grupos armados en el municipio de Ituango. El hecho ocurriÃ³, cuando el automotor viajaba con pasajeros a borde, entre Ituango y MedellÃ­n, en el departamento de Antioquia. https://t.co/0UXsAss8kP	18338.0	RT @CaracolMedellin: Un bus de la empresa Coonorte fue incinerado por miembros de grupos armados en el municipio de Ituango. El hecho ocurrâ€¦	1736.0	True	full
1102252	1102252	604f954610ffba00386a7f7b	2021-03-15 17:11:29	[]	[{"url":"https://t.co/G2AC4D9Ohm","expanded_url":"https://aristeguinoticias.com/1503/mexico/basilia-castaneda-desiste-de-acciones-contra-salgado-macedonio/","display_url":"aristeguinoticias.com/1503/mexico/baâ€¦","indices":[161,184]}]		[]	[]			@ElAmaDeCasa1 @rochaperiodista Como que ya se tardaron en apoyar a la "victima"... de mÃ­nimo una transferencia porâ€¦ https://t.co/orIJrDPtv8	12.0	True	full
1102253	1102253	604f954610ffba00386a7f8b	2021-03-15 17:11:29	[]	[]	Sun Mar 14 23:10:40 +0000 2021	[]	[{"url":"https://t.co/33T2BIRCdQ","expanded_url":"http://muthaluvin.com","display_url":"muthaluvin.com","indices":[150,173]}]	Donâ€™t forget to take advantage of our 15% off sale this weekend. We also offer Klarna as a form of payment(buy now, pay later). Use code - SYD15 https://t.co/33T2BIRCdQ https://t.co/gJjbQl4MBQ	171.0	RT @MuthaLuvin: Donâ€™t forget to take advantage of our 15% off sale this weekend. We also offer Klarna as a form of payment(buy now, pay lâ€¦	432.0	True	full
1102254	1102254	604f954710ffba00386a7fa9	2021-03-15 17:11:29	[]	[]	Mon Mar 15 17:10:00 +0000 2021	[{"text":"NotiMippCI","indices":[0,11]},{"text":"FlexibilizaciÃ³nParcial","indices":[101,124]}]	[{"url":"https://t.co/DvlgM9aEXO","expanded_url":"https://bit.ly/2Nnb2lK","display_url":"bit.ly/2Nnb2lK","indices":[77,100]}]	#NotiMippCI ðŸ“°ðŸ—ž| AmplÃ­an UCI del Hospital Universitario de Caracas. Lea mÃ¡s â�© https://t.co/DvlgM9aEXO #FlexibilizaciÃ³nParcial https://t.co/JZ4tWjWXvw	252689.0	RT @Mippcivzla: #NotiMippCI ðŸ“°ðŸ—ž| AmplÃ­an UCI del Hospital Universitario de Caracas. Lea mÃ¡s â�© https://t.co/DvlgM9aEXO #FlexibilizaciÃ³nParciaâ€¦	147.0	True	full
1102255	1102255	604f954710ffba00386a7fb3	2021-03-15 17:11:29	[]	[]	Mon Mar 15 15:04:26 +0000 2021	[]	[{"url":"https://t.co/boBABIny9g","expanded_url":"https://www.vgc.news/news/japans-super-nintendo-world-is-already-hinting-at-its-donkey-kong-expansion/","display_url":"vgc.news/news/japans-suâ€¦","indices":[134,157]}]	Japanâ€™s Super Nintendo World is already hinting at its reported Donkey Kong expansion, via a DK-style locked door found at the park. https://t.co/boBABIny9g https://t.co/ehv7cNPc74	44852.0	RT @VGC_News: Japanâ€™s Super Nintendo World is already hinting at its reported Donkey Kong expansion, via a DK-style locked door found at thâ€¦	1569.0	True	full
1102256	1102256	604f954710ffba00386a7fb5	2021-03-15 17:11:29	[{"text":"OTD","indices":[0,4]},{"text":"FightingforLiberty1685","indices":[147,170]},{"text":"MonmouthRebellion","indices":[171,189]},{"text":"OnThisDay","indices":[190,200]},{"text":"17thCentury","indices":[201,213]}]	[{"url":"https://t.co/pRLIcATqOG","expanded_url":"https://warwalks.com/whig-invasion-plan-1685/","display_url":"warwalks.com/whig-invasion-â€¦","indices":[229,252]}]		[]	[]			#OTD March 15, 1685 at Thomas Dare's house in Amsterdam, Monmouth &amp; Argyll meet to agree their invasion plan &amp; setâ€¦ https://t.co/LpRGl1vA74	944.0	True	full
1102257	1102257	604f954710ffba00386a7fc5	2021-03-15 17:11:29	[]	[{"url":"https://t.co/pdQPPxmwSq","expanded_url":"http://instagram.com/ethical_tools","display_url":"instagram.com/ethical_tools","indices":[53,76]}]		[]	[]			@Zelda_BOTW_ @NotBensAcc @ethical_tools on instagram https://t.co/pdQPPxmwSq?â€¦ very good at restoring hacked accounâ€¦ https://t.co/7Ttw50gliu	499.0	True	full
1102258	1102258	604f954710ffba00386a7fcb	2021-03-15 17:11:30	[]	[]	Mon Mar 15 10:01:13 +0000 2021	[{"text":"WoW","indices":[1,5]}]	[{"url":"https://t.co/DDanEdCLkJ","expanded_url":"https://eu.shop.battle.net/es-es/product/world-of-warcraft-shadowlands","display_url":"eu.shop.battle.net/es-es/product/â€¦","indices":[118,141]}]	[#WoW] Hoy es el Ãºltimo dÃ­a para aprovechar el 20% de descuento en Shadowlands y sus diferentes ediciones digitales. https://t.co/DDanEdCLkJ Al adquirir Shadowlands obtendrÃ©is tambiÃ©n la montura &lt;Ancestro errante&gt; incluida recientemente en el juego. https://t.co/2QZEeG9dJu	16330.0	RT @Proenix00: [#WoW] Hoy es el Ãºltimo dÃ­a para aprovechar el 20% de descuento en Shadowlands y sus diferentes ediciones digitales. https:â€¦	478.0	True	full
1102259	1102259	604f954710ffba00386a7fed	2021-03-15 17:11:30	[]	[]	Mon Mar 15 09:35:01 +0000 2021	[]	[{"url":"https://t.co/12i6jIeoma","expanded_url":"https://www.brasilwire.com/exclusive-washington-pressured-brazil-not-to-buy-malign-russian-vaccine/","display_url":"brasilwire.com/exclusive-washâ€¦","indices":[210,233]}]	278,000 Brazilians have died from Covid-19. New documents show that the US pressured the Brazilian government not to buy the Russian vaccine, likely killing thousands of Brazilians. My latest in @BrasilWire: https://t.co/12i6jIeoma https://t.co/thVvqFxxGv	5653.0	RT @jmcevoy_2: 278,000 Brazilians have died from Covid-19. New documents show that the US pressured the Brazilian government not to buy thâ€¦	90.0	True	full
1102260	1102260	604f954810ffba00386a7ff9	2021-03-15 17:11:30	[{"text":"COVID19","indices":[95,103]},{"text":"CovidVaccine","indices":[260,273]}]	[{"url":"https://t.co/Yfr2iuyNBF","expanded_url":"https://www.bloomberg.com/news/articles/2021-03-15/better-covid-vaccines-are-coming-who-s-chief-scientist-says","display_url":"bloomberg.com/news/articles/â€¦","indices":[236,259]}]		[]	[]			Glad to see Bloomberg @business allude to @Vaxart $VXRT in this article.... a single-dose oral #COVID19 pill ðŸ’Š instâ€¦ https://t.co/pOV9ij9r6t	17147.0	True	full
1102261	1102261	604f954810ffba00386a7ffd	2021-03-15 17:11:30	[]	[]	Mon Mar 15 17:03:29 +0000 2021	[]	[{"url":"https://t.co/EbFARbgU5j","expanded_url":"https://apnews.com/article/dallas-health-coronavirus-pandemic-immigration-border-patrols-fa567f671faa0e9eb33e37f30746f1b6","display_url":"apnews.com/article/dallasâ€¦","indices":[257,280]}]	The Dallas Convention Center will be used for up to 90 days to house unaccompanied migrant children, reports @NomaanMerchant and @JZBleiberg. Building capacity quickly and safely is going to be key in making sure kids don't back up in CBP holding cells. https://t.co/EbFARbgU5j	6567.0	RT @KrishVignarajah: The Dallas Convention Center will be used for up to 90 days to house unaccompanied migrant children, reports @NomaanMeâ€¦	135.0	True	full
1102262	1102262	604f954810ffba00386a7fff	2021-03-15 17:11:30	[]	[]	Mon Mar 15 10:06:45 +0000 2021	[]	[{"url":"https://t.co/KCgUTHkqHb","expanded_url":"https://www.larazon.es/madrid/20210315/zqhoszdmkzgpfm4vqd5335zzsm.html","display_url":"larazon.es/madrid/2021031â€¦","indices":[223,246]}]	Con @vox_es tienes la ventaja que sabes a quÃ© atenerte, sabes sus principios y lo que votas. Con el resto de siglas no sabes lo que votas, y a los hechos me remito. âœ”ï¸�Ayuso va a tener que entenderse con Vox @monasterioR https://t.co/KCgUTHkqHb a travÃ©s de @larazon_es	9395.0	RT @rchamode: Con @vox_es tienes la ventaja que sabes a quÃ© atenerte, sabes sus principios y lo que votas. Con el resto de siglas no sabesâ€¦	10964.0	True	full
1102263	1102263	604f954810ffba00386a800f	2021-03-15 17:11:30	[]	[]	Mon Mar 15 15:28:01 +0000 2021	[]	[{"url":"https://t.co/EfK1L7pikA","expanded_url":"https://www.lasprovincias.es/economia/ford-almussfes-sindicatos-comunicacion-importante-20210315132754-nt.html","display_url":"lasprovincias.es/economia/ford-â€¦","indices":[256,279]}]	Hoy a mi el empleo que me preocupa es el de los 630 trabajadores afectados por el ERE de @FordSpain y sus familias, me preocupa la salud de un motor fundamental para la economÃ­a y el futuro que hay que reconstruir para que la Comunitat vuelva a levantarse https://t.co/EfK1L7pikA	19148.0	RT @isabelbonig: Hoy a mi el empleo que me preocupa es el de los 630 trabajadores afectados por el ERE de @FordSpain y sus familias, me preâ€¦	1120.0	True	full
1102264	1102264	604f954810ffba00386a8013	2021-03-15 17:11:30	[]	[]	Mon Mar 15 12:06:18 +0000 2021	[{"text":"covid19","indices":[25,33]},{"text":"vaccines","indices":[34,43]}]	[{"url":"https://t.co/szzzGWPcwi","expanded_url":"http://bit.ly/2OqhjNt","display_url":"bit.ly/2OqhjNt","indices":[218,241]}]	To better understand how #covid19 #vaccines work in different people, we would like to encourage anyone &gt;18 from any ethnic minority background to take part in our vaccine trial. Further information on our website: https://t.co/szzzGWPcwi or email: ENSEMBLE2_Mailbox@uhl-tr.nhs.uk https://t.co/J5Q8kfU4GM	169.0	RT @PRCLeicester: To better understand how #covid19 #vaccines work in different people, we would like to encourage anyone &gt;18 from any ethnâ€¦	19013.0	True	full
1102265	1102265	604f954810ffba00386a8023	2021-03-15 17:11:30	[]	[]	Mon Mar 15 17:09:27 +0000 2021	[]	[{"url":"https://t.co/xdTAqIqe1H","expanded_url":"https://on.mktw.net/3bNFIG8","display_url":"on.mktw.net/3bNFIG8","indices":[237,260]}]	AstraZeneca has said there is no increased risk of blood clots from its COVID-19 vaccine after reviewing safety data of more than 17 million people. A fast-growing list of European countries are suspending inoculations with its vaccine. https://t.co/xdTAqIqe1H	3980078.0	RT @MarketWatch: AstraZeneca has said there is no increased risk of blood clots from its COVID-19 vaccine after reviewing safety data of moâ€¦	73.0	True	full
1102266	1102266	604f954810ffba00386a8025	2021-03-15 17:11:30	[]	[]	Mon Mar 15 16:55:43 +0000 2021	[]	[{"url":"https://t.co/Wrw7azSphy","expanded_url":"https://twitter.com/PEI_Germany/status/1371488924623863813","display_url":"twitter.com/PEI_Germany/stâ€¦","indices":[256,279]}]	Ich weiÃŸ nicht, wie ich das einschÃ¤tzen soll. Die EinschÃ¤tzung des Paul-Ehrlich-Instituts, die eine 180Â° Wendung im Vergleich zu Fr bedeutet, erfolgt wegen einzelnen FÃ¤llen von Sinusvenenthrombose, nicht um Lungenembolie (wie bei der Pflegerin in Zwettl). https://t.co/Wrw7azSphy	7783.0	RT @docjosiahboone: Ich weiÃŸ nicht, wie ich das einschÃ¤tzen soll. Die EinschÃ¤tzung des Paul-Ehrlich-Instituts, die eine 180Â° Wendung im Verâ€¦	296.0	True	full
1102267	1102267	604f954810ffba00386a8027	2021-03-15 17:11:31	[]	[]	Wed Mar 03 15:03:05 +0000 2021	[{"text":"COVID19","indices":[252,260]},{"text":"turnthetide","indices":[261,273]},{"text":"provaxxer","indices":[274,284]}]	[{"url":"https://t.co/kI8DLLcgtD","expanded_url":"https://bit.ly/3q89hWZ","display_url":"bit.ly/3q89hWZ","indices":[222,245]}]	I am EXTREMELY concerned about the impact current Covid-19 vaccines will have when increasingly deployed in mass vaccination campaigns conducted in the heat of a pandemic. Read my global WARNING &amp; scientific evidence: https://t.co/kI8DLLcgtD @WHO #COVID19 #turnthetide #provaxxer https://t.co/B1oTR8lvqF	11889.0	RT @GVDBossche: I am EXTREMELY concerned about the impact current Covid-19 vaccines will have when increasingly deployed in mass vaccinatioâ€¦	25.0	True	full
1102268	1102268	604f954810ffba00386a803b	2021-03-15 17:11:31	[]	[]	Mon Mar 15 15:46:14 +0000 2021	[]	[{"url":"https://t.co/IXch0cQlvr","expanded_url":"https://www.sustainability-times.com/environmental-protection/the-legal-trade-in-wildlife-poses-pandemic-risks-too/","display_url":"sustainability-times.com/environmental-â€¦","indices":[213,236]}]	Covid Covid Covid but media ignores its causes and does nothing to stop next pandemic The wildlife trade has reached epidemic proportions across much of the planet from Africa to Southeast Asia to South America. https://t.co/IXch0cQlvr	26703.0	RT @ECOWARRIORSS: Covid Covid Covid but media ignores its causes and does nothing to stop next pandemic The wildlife trade has reached epiâ€¦	109.0	True	full
1102269	1102269	604f954810ffba00386a803d	2021-03-15 17:11:31	[]	[]	Mon Mar 15 16:02:17 +0000 2021	[{"text":"Navarra","indices":[43,51]}]	[{"url":"https://t.co/5LM5KqZXvP","expanded_url":"https://twitter.com/noticiasgob_na/status/1371450994043813890","display_url":"twitter.com/noticiasgob_naâ€¦","indices":[130,153]}]	Gracias al equipo de @NASERTIC y @salud_na #Navarra dispone de la mayor capacidad de secuenciaciÃ³n de COVID en toda EspaÃ±a ðŸ”� ðŸ”� ðŸ”� https://t.co/5LM5KqZXvP	191.0	RT @CPEN_Navarra: Gracias al equipo de @NASERTIC y @salud_na #Navarra dispone de la mayor capacidad de secuenciaciÃ³n de COVID en toda EspaÃ±â€¦	2310.0	True	full
1102270	1102270	604f954810ffba00386a8043	2021-03-15 17:11:31	[]	[]	Mon Mar 15 12:13:17 +0000 2021	[]	[{"url":"https://t.co/7hgwygQUNi","expanded_url":"https://luizmuller.com/2021/01/15/como-o-gaucho-osmar-terra-ajudou-a-instalar-o-caos-em-manaus-e-enganar-milhares-de-pessoas-brasil-afora/","display_url":"luizmuller.com/2021/01/15/comâ€¦","indices":[105,128]}]	Como o gaÃºcho Osmar Terra ajudou a instalar o Caos em Manaus e enganar milhares de pessoas Brasil afora https://t.co/7hgwygQUNi via @luizmuller	18390.0	RT @luizmuller: Como o gaÃºcho Osmar Terra ajudou a instalar o Caos em Manaus e enganar milhares de pessoas Brasil afora https://t.co/7hgwyâ€¦	1902.0	True	full
1102271	1102271	604f954910ffba00386a8057	2021-03-15 17:11:31	[]	[]	Mon Mar 15 08:00:01 +0000 2021	[{"text":"BuildForwardBetter","indices":[187,206]},{"text":"SDGs","indices":[223,228]},{"text":"CSW65","indices":[255,261]}]	[{"url":"https://t.co/vgw0yhQBGA","expanded_url":"http://bit.ly/3btwlvh","display_url":"bit.ly/3btwlvh","indices":[230,253]}]	It is time to fully harness the power of womenâ€™s leadership to realise a more equal and sustainable future for all. 12 months into the pandemic, we share 1ï¸�âƒ£2ï¸�âƒ£ lessons from COVID-19 to #BuildForwardBetter and achieve the #SDGs. https://t.co/vgw0yhQBGA #CSW65 https://t.co/mRaIcCZeSD	1646830.0	RT @UNDP: It is time to fully harness the power of womenâ€™s leadership to realise a more equal and sustainable future for all. 12 months inâ€¦	796.0	True	full
1102272	1102272	604f954910ffba00386a8079	2021-03-15 17:11:31	[]	[]	Mon Mar 15 15:35:10 +0000 2021	[]	[{"url":"https://t.co/H4rF4TPbfD","expanded_url":"https://larepublica.pe/sociedad/2021/03/15/sjl-sujeto-lanza-monedas-para-distraer-a-vendedora-y-robar-billetera/","display_url":"larepublica.pe/sociedad/2021/â€¦","indices":[176,199]}]	SJL: sujeto lanza monedas para distraer a vendedora y robar billetera El sujeto se llevÃ³ la billetera que contenÃ­a las ganancias del dÃ­a. Comerciantes piden mayor seguridad. https://t.co/H4rF4TPbfD	2352790.0	RT @larepublica_pe: SJL: sujeto lanza monedas para distraer a vendedora y robar billetera El sujeto se llevÃ³ la billetera que contenÃ­a lasâ€¦	423.0	True	full
1102273	1102273	604f954910ffba00386a808b	2021-03-15 17:11:32	[]	[]	Mon Mar 15 16:30:58 +0000 2021	[]	[{"url":"https://t.co/7SnSriMBZO","expanded_url":"https://agoranoticiasbrasil.com.br/vacina-para-covid-holanda-e-8o-pais-a-suspender-imunizante-por-suspeita-de-coagulos-oms-nega-ligacao/","display_url":"agoranoticiasbrasil.com.br/vacina-para-coâ€¦","indices":[103,126]}]	Vacina para covid: Holanda Ã© 8Âº paÃ­s a suspender imunizante por suspeita de coÃ¡gulos; OMS nega ligaÃ§Ã£o https://t.co/7SnSriMBZO via @agoranoticiasbr	133986.0	RT @rosedbarros: Vacina para covid: Holanda Ã© 8Âº paÃ­s a suspender imunizante por suspeita de coÃ¡gulos; OMS nega ligaÃ§Ã£o https://t.co/7SnSriâ€¦	387.0	True	full
1102274	1102274	604f954910ffba00386a8093	2021-03-15 17:11:32	[]	[{"url":"https://t.co/8xbfmUFQ2J","expanded_url":"http://caib.es","display_url":"caib.es","indices":[184,207]},{"url":"https://t.co/t79n06e5Of","expanded_url":"https://goib.es","display_url":"goib.es","indices":[208,231]}]		[]	[]			GOVERN Oficiales: COVID-19: La consejera de Salud y Consumo, Patricia GÃ³mez, ofrecerÃ¡ declaraciones al finalizar lâ€¦ https://t.co/FdPYDkNgGy	988.0	True	full
1102275	1102275	604f954a10ffba00386a80af	2021-03-15 17:11:32	[{"text":"MondayMotivation","indices":[127,144]},{"text":"blog","indices":[145,150]},{"text":"contentcreators","indices":[152,168]},{"text":"COVID19","indices":[169,177]}]	[{"url":"https://t.co/22YX86qoHb","expanded_url":"https://bit.ly/3rPCAz9","display_url":"bit.ly/3rPCAz9","indices":[102,125]}]		[]	[]			@SRDas306346 Hi @SRDas306346 great post. thanks for sharing. let's connect Regards visit my blog:â€¦ https://t.co/iqwnCW6Sxb	43.0	True	full
1102276	1102276	604f954a10ffba00386a80c3	2021-03-15 17:11:32	[]	[]	Mon Mar 15 16:59:08 +0000 2021	[]	[{"url":"https://t.co/2j4ciIlRDp","expanded_url":"https://www.mediamatters.org/steve-bannon/steve-bannon-says-coronavirus-vaccines-are-not-technically-vaccines-experimental-gene","display_url":"mediamatters.org/steve-bannon/sâ€¦","indices":[142,165]}]	We're going to continue to document how @ApplePodcasts is actively choosing to spread vaccine misinformation until they do something about it https://t.co/2j4ciIlRDp https://t.co/D8w2dxG6uU	23554.0	RT @peltzmadeline: We're going to continue to document how @ApplePodcasts is actively choosing to spread vaccine misinformation until theyâ€¦	201.0	True	full
1102277	1102277	604f954a10ffba00386a80c5	2021-03-15 17:11:32	[]	[{"url":"https://t.co/nWAidgv25H","expanded_url":"https://www.forbes.com/sites/qai/2021/03/15/top-stocks-to-short-today-as-the-major-indices-trade-flat/","display_url":"forbes.com/sites/qai/2021â€¦","indices":[58,81]},{"url":"https://t.co/xRf7XyJ4Dg","expanded_url":"http://Q.ai","display_url":"Q.ai","indices":[99,122]}]		[]	[]			Top Stocks To Short Today As The Major Indices Trade Flat https://t.co/nWAidgv25H âž¥ Forbes Money:â€¦ https://t.co/a0tT5ARUZI	204.0	True	full
1102278	1102278	604f954a10ffba00386a80cb	2021-03-15 17:11:32	[]	[]	Sat Mar 13 13:26:34 +0000 2021	[{"text":"Hilo","indices":[3,8]},{"text":"WINk","indices":[9,14]}]	[{"url":"https://t.co/0Eb5Umghg5","expanded_url":"http://wink.org","display_url":"wink.org","indices":[251,274]}]	ðŸŽŠðŸŽ� #Hilo #WINk ðŸŽ�ðŸŽŠ â¬‡ï¸� As scheduled, a New Game is coming â¬‡ï¸� ðŸŽ´ Hilo will be launched at â�°10:00 Mon, 15 March (UTC+0) âœ… Follow @WINkorg777 âœ… RT &amp; Like âœ… Tag 3 friends ðŸ—£ï¸� X6 random winners will $WIN 500 $TRX each ðŸŽ‰ Make sure you check it out at https://t.co/0Eb5Umghg5 https://t.co/5z2aafWPOg	14798.0	RT @WINkorg777: ðŸŽŠðŸŽ� #Hilo #WINk ðŸŽ�ðŸŽŠ â¬‡ï¸� As scheduled, a New Game is coming â¬‡ï¸� ðŸŽ´ Hilo will be launched at â�°10:00 Mon, 15 March (UTC+0) âœ… Folâ€¦	90.0	True	full
1102279	1102279	604f954a10ffba00386a80d3	2021-03-15 17:11:32	[]	[]	Mon Mar 15 16:36:21 +0000 2021	[]	[{"url":"https://t.co/ecvipM8Ml0","expanded_url":"https://dailycaller.com/2021/03/15/brian-sicknick-julian-khater-george-tanios/","display_url":"dailycaller.com/2021/03/15/briâ€¦","indices":[208,231]}]	Officer Sicknick told supervisors and colleagues that he was hit in the face with a substance. Other officers said the bear spray they were hit with was stronger than anything they'd faced during training. https://t.co/ecvipM8Ml0 https://t.co/vfgn6T42Pt	122386.0	RT @ChuckRossDC: Officer Sicknick told supervisors and colleagues that he was hit in the face with a substance. Other officers said the bâ€¦	501.0	True	full
1102280	1102280	604f954a10ffba00386a80e5	2021-03-15 17:11:33	[{"text":"tiktok","indices":[156,163]},{"text":"tiktokindia","indices":[164,176]},{"text":"instagram","indices":[177,187]}]	[{"url":"https://t.co/ckdtPp8mxL","expanded_url":"https://www.popbuzz.com/internet/tiktok/super-straight-movement-reddit-ban/?utm_source=dlvr.it&utm_medium=twitter","display_url":"popbuzz.com/internet/tiktoâ€¦","indices":[132,155]}]		[]	[]			TikTok bans the super straight movement and its creator - PopBuzz: TikTok bans the super straight movement and itsâ€¦ https://t.co/50w81kCBbT	0.0	True	full
1102281	1102281	604f954b10ffba00386a8105	2021-03-15 17:11:33	[]	[{"url":"https://t.co/9in4jAtvaL","expanded_url":"http://Alsace.fr","display_url":"Alsace.fr","indices":[72,95]},{"url":"https://t.co/maV2d8R47e","expanded_url":"https://www.lalsace.fr/societe/2021/03/15/covid-la-semaine-ou-tout-peut-basculer?utm_source=dlvr.it&utm_medium=twitter","display_url":"lalsace.fr/societe/2021/0â€¦","indices":[96,119]}]		[]	[]			Covid-19 | Confinement ou pas : les prochains jours seront dÃ©cisifs - L'https://t.co/9in4jAtvaLâ€¦ https://t.co/cJrgB84Xr0	781.0	True	full
1102282	1102282	604f954b10ffba00386a8107	2021-03-15 17:11:33	[]	[{"url":"https://t.co/0BySsG31Sa","expanded_url":"https://lokalstimme.de/blog/2021/03/15/impfungen-mit-astrazeneca-auch-im-maerkischen-kreis-ausgesetzt/","display_url":"lokalstimme.de/blog/2021/03/1â€¦","indices":[166,189]}]		[]	[]			Auch im MÃ¤rkischen Kreis werden die Impfungen mit dem Covid-19-Impfstoff von AstraZeneca ausgesetzt. Die Entscheiduâ€¦ https://t.co/KdIaNPR4PR	245.0	True	full
1102283	1102283	604f954b10ffba00386a811f	2021-03-15 17:11:33	[]	[]	Mon Mar 15 16:36:53 +0000 2021	[]	[{"url":"https://t.co/yHPttBi9GO","expanded_url":"https://www.theguardian.com/world/2021/mar/15/ze-gotinha-brazil-cartoon-promotes-vaccines-missing?CMP=Share_iOSApp_Other","display_url":"theguardian.com/world/2021/marâ€¦","indices":[175,198]}]	â€˜Whereâ€™s our dear friend ZÃ© Gotinha?â€™ â�¦@LulaOficialâ�© asked, accusing Bolsonaro of â€œsending him packingâ€� because the far-right president considered the cartoon to be a lefty. https://t.co/yHPttBi9GO	70749.0	RT @tomphillipsin: â€˜Whereâ€™s our dear friend ZÃ© Gotinha?â€™ â�¦@LulaOficialâ�© asked, accusing Bolsonaro of â€œsending him packingâ€� because the far-â€¦	416.0	True	full
1102284	1102284	604f954b10ffba00386a8121	2021-03-15 17:11:33	[]	[]	Mon Mar 15 17:10:21 +0000 2021	[{"text":"PutYourHandsUp","indices":[132,147]}]	[{"url":"https://t.co/bXbDt65zyL","expanded_url":"http://twitch.tv/malagaopen","display_url":"twitch.tv/malagaopen","indices":[222,245]}]	Â¡Comenzamos ya el Qualifier #3 de la @MalagaOpen del @TormentaVALes con una tarde llena de enfrentamientos! âš¡ï¸� ðŸ”° Ronda 1 â�° 18:15 âš”ï¸�#PutYourHandsUp vs @KumihoEsports ðŸŽ™ï¸� @SixsvenCast &amp; @Venturini ðŸ“¹ @Megastar_Boom ðŸ–¥ï¸� https://t.co/bXbDt65zyL	2358.0	RT @Venturini: Â¡Comenzamos ya el Qualifier #3 de la @MalagaOpen del @TormentaVALes con una tarde llena de enfrentamientos! âš¡ï¸� ðŸ”° Ronda 1 â�°â€¦	174.0	True	full
1102285	1102285	604f954b10ffba00386a8123	2021-03-15 17:11:33	[]	[]	Mon Mar 15 16:37:00 +0000 2021	[]	[{"url":"https://t.co/vjAqZfMg1q","expanded_url":"https://www.cnn.com/world/live-news/coronavirus-pandemic-vaccine-updates-03-15-21/h_ac33b1776918f9e8966cd71e6ea36c07","display_url":"cnn.com/world/live-newâ€¦","indices":[233,256]}]	Medicare is doubling the reimbursement to health care providers and covering state Medicaid and CHIP costs. We want everyone to get vaccinated and our doctors and nurses to get the pay they deserve for their public health efforts. https://t.co/vjAqZfMg1q	153096.0	RT @aslavitt46: Medicare is doubling the reimbursement to health care providers and covering state Medicaid and CHIP costs. We want everyoâ€¦	11936.0	True	full
1102286	1102286	604f954b10ffba00386a813b	2021-03-15 17:11:34	[]	[]	Mon Mar 15 17:06:14 +0000 2021	[]	[{"url":"https://t.co/hEB83LnX4w","expanded_url":"https://www.theguardian.com/commentisfree/2021/mar/15/evidence-oxford-vaccine-blood-clots-data-causal-links","display_url":"theguardian.com/commentisfree/â€¦","indices":[166,189]}]	I mean, some data show that people vaccinated with AZ have a LOWER rate of blood clots than the general non-vaccinated population. (And no data show a higher rate). https://t.co/hEB83LnX4w	41033.0	RT @DougSaunders: I mean, some data show that people vaccinated with AZ have a LOWER rate of blood clots than the general non-vaccinated poâ€¦	26.0	True	full
1102287	1102287	604f954b10ffba00386a813f	2021-03-15 17:11:34	[]	[]	Mon Mar 15 17:08:07 +0000 2021	[]	[{"url":"https://t.co/X4P3YZTiHp","expanded_url":"https://p7m9w.app.goo.gl/kxicfUtRwCDavvjb7","display_url":"p7m9w.app.goo.gl/kxicfUtRwCDavvâ€¦","indices":[149,172]}]	14 horas para que esta votaciÃ³n culmine, ojalÃ¡ y hayan estado acumulando sus votos y para cuando esto termine resulte ganador el solecito. @BTS_twt https://t.co/X4P3YZTiHp	2176.0	RT @lapizzabubu: 14 horas para que esta votaciÃ³n culmine, ojalÃ¡ y hayan estado acumulando sus votos y para cuando esto termine resulte ganaâ€¦	266.0	True	full
1102288	1102288	604f954b10ffba00386a8141	2021-03-15 17:11:34	[]	[]	Thu Mar 11 13:46:08 +0000 2021	[{"text":"boho","indices":[85,90]},{"text":"etsyhandmade","indices":[91,104]},{"text":"onlinecraft","indices":[105,117]},{"text":"UKEtsyRT","indices":[118,127]}]	[{"url":"https://t.co/wGbCvor8m0","expanded_url":"https://www.etsy.com/uk/listing/110425258/boho-style-necklace-with-purple-vintage?ref=listing_published_alert","display_url":"etsy.com/uk/listing/110â€¦","indices":[130,153]}]	Add a bit of boho style with this great necklace finished with tiny tinkling bells! #boho #etsyhandmade #onlinecraft #UKEtsyRT https://t.co/wGbCvor8m0 https://t.co/vPs2wxCLmP	6558.0	RT @SarahDaisyBlue: Add a bit of boho style with this great necklace finished with tiny tinkling bells! #boho #etsyhandmade #onlinecraft #â€¦	2889.0	True	full
1102289	1102289	604f954c10ffba00386a8153	2021-03-15 17:11:34	[]	[]	Mon Mar 15 17:06:17 +0000 2021	[{"text":"SubMundoDaLavaJato","indices":[184,203]}]	[{"url":"https://t.co/3rPBHlVrj4","expanded_url":"https://www.facebook.com/FirmesConLula/","display_url":"facebook.com/FirmesConLula/","indices":[160,183]}]	Estreia do DocumentÃ¡rio "Submundo: a conspiraÃ§Ã£o da Lava Jato contra Lulaâ€� Data: 15/03/2021 HorÃ¡rio: 19:00h BrasÃ­lia 23:00h Madrid Assista pela nossa PÃ¡gina: https://t.co/3rPBHlVrj4 #SubMundoDaLavaJato @FirmesMadrid @FIBRA2018 @renatosimoespt @carolproner @FlaviaGhesla https://t.co/O2B6vu29fR	255.0	RT @reneceya: Estreia do DocumentÃ¡rio "Submundo: a conspiraÃ§Ã£o da Lava Jato contra Lulaâ€� Data: 15/03/2021 HorÃ¡rio: 19:00h BrasÃ­lia 23:00hâ€¦	14865.0	True	full
1102290	1102290	604f954c10ffba00386a8165	2021-03-15 17:11:34	[]	[]	Mon Mar 15 16:05:31 +0000 2021	[]	[{"url":"https://t.co/3y9ZnYIO1g","expanded_url":"https://www.politico.com/news/2021/03/15/men-charged-assault-brian-sicknick-476014","display_url":"politico.com/news/2021/03/1â€¦","indices":[250,273]}]	@joshgerstein The FBI has video and images of the two men. Khater alleged grabbed the spray out of Tanio's pack, causing officers to retreat from their injuries. One of the other injured officers had " scabbing that remained on her face for weeks." https://t.co/3y9ZnYIO1g https://t.co/JE8EnV0jEC	149997.0	RT @kyledcheney: @joshgerstein The FBI has video and images of the two men. Khater alleged grabbed the spray out of Tanio's pack, causing oâ€¦	35464.0	True	full
1102291	1102291	604f954c10ffba00386a8173	2021-03-15 17:11:34	[]	[]	Mon Mar 15 12:40:05 +0000 2021	[]	[{"url":"https://t.co/vF7WOplbDL","expanded_url":"https://www.ajc.com/news/atlanta-news/health-director-for-cobb-and-douglas-counties-concerned-about-covid-variants/AHSI7Y23IFCWBAKLY763OIM7XQ/?utm_campaign=snd-autopilot&ecmp=cobb&utm_medium=social&utm_source=cobb_tw","display_url":"ajc.com/news/atlanta-nâ€¦","indices":[124,147]}]	The district health director for Cobb and Douglass counties has issued a warning about the potential for a spike in COVI... https://t.co/vF7WOplbDL	13248.0	RT @CobbNewsNow: The district health director for Cobb and Douglass counties has issued a warning about the potential for a spike in COVI..â€¦	1250.0	True	full
1102292	1102292	604f954c10ffba00386a8183	2021-03-15 17:11:34	[]	[]	Mon Mar 15 15:10:01 +0000 2021	[]	[{"url":"https://t.co/dF6qULW0DP","expanded_url":"https://www.washingtonpost.com/local/legal-issues/two-arrested-in-assault-on-police-officer-brian-d-sicknick-who-died-after-jan-6-capitol-riot/2021/03/15/80261550-84ff-11eb-bfdf-4d36dab83a6d_story.html","display_url":"washingtonpost.com/local/legal-isâ€¦","indices":[173,196]}]	Breaking WaPo: U.S. authorities have arrested and charged two men with assaulting U.S. Capitol Police officer Brian Sicknick with bear spray during the Jan. 6 Capitol riot. https://t.co/dF6qULW0DP	1166111.0	RT @kylegriffin1: Breaking WaPo: U.S. authorities have arrested and charged two men with assaulting U.S. Capitol Police officer Brian Sicknâ€¦	648.0	True	full
1102293	1102293	604f954c10ffba00386a8187	2021-03-15 17:11:34	[]	[]	Mon Mar 15 16:50:03 +0000 2021	[{"text":"AstraZeneca","indices":[228,240]}]	[{"url":"https://t.co/2JIMZjtsZW","expanded_url":"https://reitschuster.de/post/impfexperte-zu-astrazeneca-stopp-das-ist-ein-mega-gau/","display_url":"reitschuster.de/post/impfexperâ€¦","indices":[253,276]}]	"Das ist ein Mega-GAU. Die Impfung als das Manna gegen die Pandemie anzupreisen, das vom Himmel fÃ¤llt, war unverantwortlich. Jetzt muss die Politik das lernen, auf dem RÃ¼cken von toten Menschen." Prof. Hockertz im Interview zum #AstraZeneca Impf-Stopp: https://t.co/2JIMZjtsZW	70541.0	RT @reitschuster: "Das ist ein Mega-GAU. Die Impfung als das Manna gegen die Pandemie anzupreisen, das vom Himmel fÃ¤llt, war unverantwortliâ€¦	66.0	True	full
1102294	1102294	604f954c10ffba00386a8193	2021-03-15 17:11:34	[]	[]	Mon Mar 15 15:11:56 +0000 2021	[{"text":"TrumpsRepublicanParty","indices":[9,31]},{"text":"USCapital","indices":[111,121]}]	[{"url":"https://t.co/3PsevL7K5O","expanded_url":"https://www.tmz.com/2021/03/15/capitol-rioter-grew-hitler-mustache-before-siege-nazi-sympathizer","display_url":"tmz.com/2021/03/15/capâ€¦","indices":[236,259]}]	This is #TrumpsRepublicanParty all of the â�¦@GOPSenateâ�© and â�¦@GOPHouseOfRepâ�© are responsible for attacking our #USCapital How can anyone support this?! Alleged Capitol Rioter Grew Hitler 'Stache Before Siege, Prosecutors Say via @TMZ https://t.co/3PsevL7K5O	13821.0	RT @parkse: This is #TrumpsRepublicanParty all of the â�¦@GOPSenateâ�© and â�¦@GOPHouseOfRepâ�© are responsible for attacking our #USCapital Howâ€¦	4285.0	True	full
1102295	1102295	604f954c10ffba00386a81a1	2021-03-15 17:11:35	[]	[]	Sun Mar 14 22:52:23 +0000 2021	[{"text":"science","indices":[140,148]},{"text":"space","indices":[149,155]}]	[{"url":"https://t.co/UFL5GAmkd1","expanded_url":"https://collegeofglobalfutures.asu.edu/blog/2021/03/10/slate-has-a-new-space-podcast-and-its-freakin-awesome/","display_url":"collegeofglobalfutures.asu.edu/blog/2021/03/1â€¦","indices":[116,139]}]	The trailer for the fab new @Slate/@ASU podcast Mission: Interplanetary with @Astro_Cady is up - check it out here: https://t.co/UFL5GAmkd1 #science #space	19841.0	RT @2020science: The trailer for the fab new @Slate/@ASU podcast Mission: Interplanetary with @Astro_Cady is up - check it out here: https:â€¦	558.0	True	full
1102296	1102296	604f954d10ffba00386a81af	2021-03-15 17:11:35	[]	[]	Mon Mar 15 15:49:45 +0000 2021	[]	[{"url":"https://t.co/Lqir7pQsBq","expanded_url":"https://greater-seattle.com/en/2021/03/15/greater-seattle-partners-appoints-global-trade-expert-to-lead-operations-and-strategy/","display_url":"greater-seattle.com/en/2021/03/15/â€¦","indices":[255,278]}]	We are thrilled to announce our new VP of Operations &amp; Strategy, Emily Cantrell. Her experience in global trade, tourism and media will help us bring greater prosperity to our diverse and vibrant communities across the region. Get to know Emily more: https://t.co/Lqir7pQsBq https://t.co/YLDshjg7ZA	452.0	RT @SeattlePartners: We are thrilled to announce our new VP of Operations &amp; Strategy, Emily Cantrell. Her experience in global trade, touriâ€¦	2776.0	True	full
1102297	1102297	604f954d10ffba00386a81b1	2021-03-15 17:11:35	[]	[]	Mon Mar 15 16:11:00 +0000 2021	[]	[{"url":"https://t.co/nWekXZZTP3","expanded_url":"https://buff.ly/2Q6aTnN","display_url":"buff.ly/2Q6aTnN","indices":[198,221]}]	Since mid-January, confirmedÂ Covid-19 infections in South Africa have fallen from a record of nearly 22,000 a day to around 1,000, without a large-scale vaccination campaign or stringent lockdown. https://t.co/nWekXZZTP3	12564.0	RT @jeremycady: Since mid-January, confirmedÂ Covid-19 infections in South Africa have fallen from a record of nearly 22,000 a day to aroundâ€¦	974.0	True	full
1102298	1102298	604f954d10ffba00386a81c3	2021-03-15 17:11:35	[]	[]	Sun Mar 14 22:11:49 +0000 2021	[]	[{"url":"https://t.co/PsBNHdg4qX","expanded_url":"https://youtu.be/mUlDeCRDLnU","display_url":"youtu.be/mUlDeCRDLnU","indices":[164,187]}]	Ø§Ù„Ø¨Ù„Ø¬ÙŠÙƒÙŠ Ø¯. Ø¬ÙŠØ±Øª Ù�Ø§Ù†Ø¯Ù… (Ø¹Ø§Ù„Ù… ÙˆØ®Ø¨ÙŠØ± Ù�ÙŠØ±ÙˆØ³Ø§Øª ÙˆØªØ·Ø¹ÙŠÙ…Ø§Øª) ÙŠØ¯Ø¹Ùˆ Ù…Ù†Ø¸Ù…Ø© Ø§Ù„ØµØ­Ø© ðŸŒ� Ø§Ù„Ù‰ Ù…Ù†Ø§Ø¸Ø±Ø© Ù…Ù�ØªÙˆØ­Ø© Ø­ÙˆÙ„ ÙˆØ¨Ø§Ø¡ ÙƒÙˆÙ�ÙŠØ¯Ù¡Ù© Ø­Ø³Ø§Ø¨Ù‡ Ø¨ØªÙˆÙŠØªØ± @GVDBossche Ù…Ù‚Ø·Ø¹ Ø§Ø¹Ù„Ø§Ù† Ø·Ù„Ø¨Ù‡ Ø§Ù„Ù…Ù†Ø§Ø¸Ø±Ø© ðŸ‘‡ðŸ�¼ https://t.co/PsBNHdg4qX	11367.0	RT @Dr__YAS: Ø§Ù„Ø¨Ù„Ø¬ÙŠÙƒÙŠ Ø¯. Ø¬ÙŠØ±Øª Ù�Ø§Ù†Ø¯Ù… (Ø¹Ø§Ù„Ù… ÙˆØ®Ø¨ÙŠØ± Ù�ÙŠØ±ÙˆØ³Ø§Øª ÙˆØªØ·Ø¹ÙŠÙ…Ø§Øª) ÙŠØ¯Ø¹Ùˆ Ù…Ù†Ø¸Ù…Ø© Ø§Ù„ØµØ­Ø© ðŸŒ� Ø§Ù„Ù‰ Ù…Ù†Ø§Ø¸Ø±Ø© Ù…Ù�ØªÙˆØ­Ø© Ø­ÙˆÙ„ ÙˆØ¨Ø§Ø¡ ÙƒÙˆÙ�ÙŠØ¯Ù¡Ù© Ø­Ø³Ø§Ø¨Ù‡ Ø¨ØªÙˆÙŠØªØ± @GVDâ€¦	68.0	True	full
1102299	1102299	604f954d10ffba00386a81cf	2021-03-15 17:11:35	[]	[]	Mon Mar 15 14:35:38 +0000 2021	[]	[{"url":"https://t.co/RLJPZP1kPg","expanded_url":"https://assets.publishing.service.gov.uk/government/uploads/system/uploads/attachment_data/file/968414/COVID-19_AstraZeneca_Vaccine_Analysis_Print.pdf","display_url":"assets.publishing.service.gov.uk/government/uplâ€¦","indices":[262,285]},{"url":"https://t.co/1rO6QrGyvH","expanded_url":"https://assets.publishing.service.gov.uk/government/uploads/…	@GillRaeWalker @GRHutchinson Between 19th January and 8th March, the UK Adverse Reactions for the COVID Vaccines were: 502 - Deaths 96 - Strokes 43 - Blind 50 - Deaf 22 - Miscarriages 34,656 - Nervous System Disorders 62,010 - Gastrointestinal Disorders https://t.co/RLJPZP1kPg https://t.co/1rO6QrGyvH	964.0	RT @tonto_1964: @GillRaeWalker @GRHutchinson Between 19th January and 8th March, the UK Adverse Reactions for the COVID Vaccines were: 502â€¦	380.0	True	full
1102300	1102300	604f954d10ffba00386a81d7	2021-03-15 17:11:35	[]	[]	Mon Mar 15 12:16:00 +0000 2021	[]	[{"url":"https://t.co/c5AVjMUAYZ","expanded_url":"https://twitter.com/arkansasblog/status/1371112900375539715","display_url":"twitter.com/arkansasblog/sâ€¦","indices":[169,192]}]	Absolutely true! Arkansas is not getting the job done. We had to go to Texarkana to get the vaccine. I refuse to believe that Arkansas canâ€™t do as good a job as Texas! https://t.co/c5AVjMUAYZ	8.0	RT @finzleftar: Absolutely true! Arkansas is not getting the job done. We had to go to Texarkana to get the vaccine. I refuse to believe tâ€¦	613.0	True	full
1102301	1102301	604f954d10ffba00386a81d9	2021-03-15 17:11:35	[]	[{"url":"https://t.co/AD9LGWudMK","expanded_url":"https://www.gov.uk/government/consultations/covid-status-certification-review-call-for-evidence","display_url":"gov.uk/government/conâ€¦","indices":[120,143]}]		[]	[]			I urge everyone who opposes vaccine passports to respond to this. COVID-Status Certification Review - Call for evidâ€¦ https://t.co/3YOtM9SgQd	8.0	True	full
1102302	1102302	604f954d10ffba00386a81e1	2021-03-15 17:11:35	[]	[]	Mon Mar 15 14:56:38 +0000 2021	[]	[{"url":"https://t.co/Hhx6mOWWX3","expanded_url":"https://yenpress.com/9781975320881/sex-education-120-vol-1/","display_url":"yenpress.com/9781975320881/â€¦","indices":[90,113]}]	I lettered this! If you're looking for a sex-positive educational manga, look no further: https://t.co/Hhx6mOWWX3 As someone who grew up in the rural American South, the frustration of not having access to comprehensive sex education really hit home.	1526.0	RT @salinsley: I lettered this! If you're looking for a sex-positive educational manga, look no further: https://t.co/Hhx6mOWWX3 As someonâ€¦	623.0	True	full
1102303	1102303	604f954d10ffba00386a81e9	2021-03-15 17:11:35	[]	[]	Mon Mar 15 16:13:33 +0000 2021	[]	[{"url":"https://t.co/XO2xBE9I5b","expanded_url":"https://buzzflash.com/articles/mark-karlin","display_url":"buzzflash.com/articles/mark-â€¦","indices":[247,270]}]	â€œAs far as former slaves being promised â€˜40 acres and a muleâ€™ ... Andrew Johnson reversed,... and the land was returned to its pre-Confederate War oligarchs. By 1876, the post-Reconstruction restoration of the ... anti-Black South was complete.â€� https://t.co/XO2xBE9I5b	95625.0	RT @BandyXLee1: â€œAs far as former slaves being promised â€˜40 acres and a muleâ€™ ... Andrew Johnson reversed,... and the land was returned toâ€¦	4178.0	True	full
1102304	1102304	604f954e10ffba00386a820b	2021-03-15 17:11:36	[]	[]	Mon Mar 15 10:25:02 +0000 2021	[{"text":"SkyRojo","indices":[28,36]}]	[{"url":"https://t.co/vRt3xGpLiV","expanded_url":"https://mewmagazine.es/miguel-angel-silvestre-cuando-empiezas-a-ver-sky-rojo-no-puedes-despegar-los-ojos-de-la-pantalla/","display_url":"mewmagazine.es/miguel-angel-sâ€¦","indices":[233,256]}]	Â¿CÃ³mo vivieron el rodaje de #SkyRojo sus protagonistas? Â¿habrÃ¡n tenido algÃºn referente para interpretar a sus personajes? Estuve hablando con Miguel Ã�ngel Silvestre, Enric Auquer y Asier Etxeandia y esto es todo lo que nos contaron. https://t.co/vRt3xGpLiV https://t.co/n3bK20h04S	566.0	RT @_Pidge29: Â¿CÃ³mo vivieron el rodaje de #SkyRojo sus protagonistas? Â¿habrÃ¡n tenido algÃºn referente para interpretar a sus personajes? Estâ€¦	1998.0	True	full
1102305	1102305	604f954e10ffba00386a820d	2021-03-15 17:11:36	[]	[{"url":"https://t.co/2EqI0dIv16","expanded_url":"https://act.webull.com/ni/74kpcBbqDltF/jtd/inviteUs/","display_url":"act.webull.com/ni/74kpcBbqDltâ€¦","indices":[12,35]},{"url":"https://t.co/f1ZptSEQiT","expanded_url":"https://accounts.binance.us/en/register?ref=53531865","display_url":"accounts.binance.us/en/register?reâ€¦","indices":[127,150]}]		[]	[]			@Schwabii15 https://t.co/2EqI0dIv16 Move off RobinHood. Do a transfer its best decision I made. WeBull app is wayâ€¦ https://t.co/1SJUwfuPp7	15.0	True	full
1102306	1102306	604f954e10ffba00386a820f	2021-03-15 17:11:36	[]	[]	Mon Mar 15 15:41:41 +0000 2021	[{"text":"Covid_19","indices":[93,102]}]	[{"url":"https://t.co/YBGvDd9hhz","expanded_url":"http://bit.ly/38ICdid","display_url":"bit.ly/38ICdid","indices":[214,237]}]	10:42: La pÃ¡gina donde adultos mayores se deberÃ¡n inscribir para recibir la vacuna contra la #Covid_19, que debiÃ³ recibir usuarios desde las 09:00, no funciona. No hay respuesta desde el Ministerio de Salud. ðŸ’‰ðŸ˜· ðŸ‘‰ðŸ�½ https://t.co/YBGvDd9hhz https://t.co/fXJQ9u65u8	609847.0	RT @lahoraecuador: 10:42: La pÃ¡gina donde adultos mayores se deberÃ¡n inscribir para recibir la vacuna contra la #Covid_19, que debiÃ³ recibiâ€¦	901.0	True	full
1102307	1102307	604f954e10ffba00386a8223	2021-03-15 17:11:36	[]	[{"url":"https://t.co/QCKhitI5Tc","expanded_url":"https://www.kwtx.com/2021/03/15/get-my-payment-irs-tool-active-as-first-stimulus-checks-go-out/?utm_source=twitter&utm_medium=social&utm_campaign=snd&utm_content=kwtx","display_url":"kwtx.com/2021/03/15/getâ€¦","indices":[153,176]}]		[]	[]			HAVE YOU ALREADY RECEIVED YOUR STIMULUS CHECK? People can now check on the IRS website to see when they are expectâ€¦ https://t.co/n6dCIz0rHQ	105342.0	True	full
1102308	1102308	604f954e10ffba00386a8225	2021-03-15 17:11:36	[]	[]	Mon Mar 15 17:05:33 +0000 2021	[]	[{"url":"https://t.co/48Ex7uCjQw","expanded_url":"https://www.washingtonpost.com/health/2021/03/15/cdc-removes-some-trump-era-guidance/?tid=ss_tw","display_url":"washingtonpost.com/health/2021/03â€¦","indices":[180,203]}]	SCOOP: CDC has completed its review of covid-19 guidance and removed several controversial ones authored under Trump administration that downplayed severity of pandemic. My story. https://t.co/48Ex7uCjQw	18586.0	RT @bylenasun: SCOOP: CDC has completed its review of covid-19 guidance and removed several controversial ones authored under Trump adminisâ€¦	6553.0	True	full
1102309	1102309	604f954e10ffba00386a822d	2021-03-15 17:11:36	[]	[{"url":"https://t.co/pdQPPxmwSq","expanded_url":"http://instagram.com/ethical_tools","display_url":"instagram.com/ethical_tools","indices":[106,129]}]		[]	[]			@Christianimati1 @ChrisShwafer @kruvvi @YouTube @YouTubeCreators @TeamYouTube @ethical_tools on instagramâ€¦ https://t.co/1XnKEwjdJx	499.0	True	full
1102310	1102310	604f954e10ffba00386a824d	2021-03-15 17:11:37	[]	[]	Mon Mar 15 13:55:05 +0000 2021	[{"text":"Ù„ÙŠØ¨ÙŠØ§","indices":[110,116]},{"text":"Ø§Ù„Ù…Ø±ØµØ¯","indices":[117,124]}]	[{"url":"https://t.co/3GhA7RBPwt","expanded_url":"https://almarsad.co/2021/03/15/%d8%aa%d8%b9%d9%84%d9%8a%d9%82%d8%a7-%d8%b9%d9%84%d9%89-%d8%a2%d8%af%d8%a7%d8%a1-%d8%ad%d9%83%d9%88%d9%85%d8%a9-%d8%a7%d9%84%d8%af%d8%a8%d9%8a%d8%a8%d8%a9-%d8%a7%d9%84%d9%8a%d9%85%d9%8a%d9%86-%d8%a7/","display_url":"almarsad.co/2021/03/15/%d8â€¦","indices":[125,148]}]	ØªØ¹Ù„ÙŠÙ‚Ø§ Ø¹Ù„Ù‰ Ø¢Ø¯Ø§Ø¡ Ø­ÙƒÙˆÙ…Ø© Ø§Ù„Ø¯Ø¨ÙŠØ¨Ø© Ø§Ù„ÙŠÙ…ÙŠÙ† Ø§Ù„Ù‚Ø§Ù†ÙˆÙ†ÙŠ.. Ø§Ù„Ø£Ù…ÙŠÙ†: Ø§Ù„Ù‚Ø³Ù… ÙŠÙƒÙˆÙ† Ø¨Ø§Ù„Ø¥Ø®Ù„Ø§Øµ Ù„Ù„ÙˆØ·Ù† Ù„Ø§ Ù„Ù�Ø¨Ø±Ø§ÙŠØ± ÙˆØ³Ø¨ØªÙ…Ø¨Ø± ÙˆØ¯ÙŠØ³Ù…Ø¨Ø±. #Ù„ÙŠØ¨ÙŠØ§ #Ø§Ù„Ù…Ø±ØµØ¯ https://t.co/3GhA7RBPwt	131956.0	RT @ObservatoryLY: ØªØ¹Ù„ÙŠÙ‚Ø§ Ø¹Ù„Ù‰ Ø¢Ø¯Ø§Ø¡ Ø­ÙƒÙˆÙ…Ø© Ø§Ù„Ø¯Ø¨ÙŠØ¨Ø© Ø§Ù„ÙŠÙ…ÙŠÙ† Ø§Ù„Ù‚Ø§Ù†ÙˆÙ†ÙŠ.. Ø§Ù„Ø£Ù…ÙŠÙ†: Ø§Ù„Ù‚Ø³Ù… ÙŠÙƒÙˆÙ† Ø¨Ø§Ù„Ø¥Ø®Ù„Ø§Øµ Ù„Ù„ÙˆØ·Ù† Ù„Ø§ Ù„Ù�Ø¨Ø±Ø§ÙŠØ± ÙˆØ³Ø¨ØªÙ…Ø¨Ø± ÙˆØ¯ÙŠØ³Ù…Ø¨Ø±. #Ù„ÙŠØ¨ÙŠØ§ #Ø§Ù„â€¦	19.0	True	full
1102311	1102311	604f954e10ffba00386a8255	2021-03-15 17:11:37	[]	[]	Mon Mar 15 17:02:16 +0000 2021	[{"text":"MarchBreak","indices":[35,46]},{"text":"MaskOn","indices":[52,59]},{"text":"PhysicalDistancing","indices":[62,81]},{"text":"WashYourHands","indices":[85,99]},{"text":"StayHomeIfSick","indices":[121,136]},{"text":"COVID19","indices":[182,190]}]	[{"url":"https://t.co/fHtNWscAG4","expanded_url":"https://www.canada.ca/en/public-health/services/diseases/2019-novel-coronavirus-infection/guidance-documents/plan-safe-holiday-celebration.html","display_url":"canada.ca/en/public-healâ€¦","indices":[229,252]}]	Heading outdoors for some fun this #MarchBreak? âž¡ï¸�#MaskOn âž¡ï¸�#PhysicalDistancing âž¡ï¸�#WashYourHands But donâ€™t forget! âž¡ï¸�#StayHomeIfSick Get more tips to help reduce the spread of #COVID19 while keeping the whole family safer: https://t.co/fHtNWscAG4 https://t.co/UFMClZ98Tr	256436.0	RT @CPHO_Canada: Heading outdoors for some fun this #MarchBreak? âž¡ï¸�#MaskOn âž¡ï¸�#PhysicalDistancing âž¡ï¸�#WashYourHands But donâ€™t forget! âž¡ï¸�#â€¦	952.0	True	full
1102312	1102312	604f954f10ffba00386a8269	2021-03-15 17:11:37	[]	[]	Mon Mar 15 14:58:46 +0000 2021	[{"text":"IFECovid","indices":[79,88]}]	[{"url":"https://t.co/LEdcQ8u8JD","expanded_url":"http://www.ingresodeemergencia.cl","display_url":"ingresodeemergencia.cl","indices":[211,234]}]	ðŸ“…HOY lunes 15 de marzo finaliza el plazo para solicitar el aporte de marzo del #IFECovid, un apoyo a los hogares vulnerables que estuvieron en Cuarentena o TransiciÃ³n entre el 25 de enero y el 28 de febrero. ðŸ’»https://t.co/LEdcQ8u8JD https://t.co/V6aaHWS4lb	176226.0	RT @MinDesarrollo: ðŸ“…HOY lunes 15 de marzo finaliza el plazo para solicitar el aporte de marzo del #IFECovid, un apoyo a los hogares vulneraâ€¦	2364.0	True	full
1102313	1102313	604f954f10ffba00386a827d	2021-03-15 17:11:37	[]	[]	Mon Mar 15 07:44:44 +0000 2021	[]	[{"url":"https://t.co/jttDyErjEm","expanded_url":"https://metfed.org.uk/26-officers-assaulted-metropolitan-police-federation-statement/","display_url":"metfed.org.uk/26-officers-asâ€¦","indices":[239,262]}]	A reminder for all the Breakfast TV show debates that 26 Metropolitan Police officers were assaulted â€“ punched, kicked, spat at â€“ on Saturday in Clapham policing Covid-19 lockdown laws that a democratically elected Government have imposed https://t.co/jttDyErjEm	21808.0	RT @MPFed: A reminder for all the Breakfast TV show debates that 26 Metropolitan Police officers were assaulted â€“ punched, kicked, spat atâ€¦	342.0	True	full
1102314	1102314	604f954f10ffba00386a8295	2021-03-15 17:11:37	[]	[]	Mon Mar 15 17:07:00 +0000 2021	[]	[{"url":"https://t.co/02q9KYm1tO","expanded_url":"https://www.biorxiv.org/content/10.1101/2021.03.14.435359v1","display_url":"biorxiv.org/content/10.110â€¦","indices":[257,280]}]	Thrilled to share our latest preprint on reversible drug resistance in breast cancer mediated by epithelial-mesenchymal transition. A study integrating mechanism-based network modeling, bulk/scRNAseq data analysis, stochastic model, population dynamics.1/n https://t.co/02q9KYm1tO https://t.co/aRDEthsODl	1905.0	RT @mkjolly15: Thrilled to share our latest preprint on reversible drug resistance in breast cancer mediated by epithelial-mesenchymal tranâ€¦	67.0	True	full
1102315	1102315	604f954f10ffba00386a82a7	2021-03-15 17:11:38	[]	[]	Mon Mar 15 16:24:31 +0000 2021	[]	[{"url":"https://t.co/psF2UB7Ksz","expanded_url":"https://sensoincomum.org/2021/03/15/abaixo-assinado-pede-impeachment-de-alexandre-de-moraes/","display_url":"sensoincomum.org/2021/03/15/abaâ€¦","indices":[144,167]}]	Certamente o ministro mais querido do paÃ­s estÃ¡ sob ataques de anti-democrÃ¡ticos nazistas de extrema direita para nÃ£o ser idolatrado como deve https://t.co/psF2UB7Ksz	208908.0	RT @sensoinc: Certamente o ministro mais querido do paÃ­s estÃ¡ sob ataques de anti-democrÃ¡ticos nazistas de extrema direita para nÃ£o ser idoâ€¦	0.0	True	full
1102316	1102316	604f954f10ffba00386a82a9	2021-03-15 17:11:38	[]	[]	Sun Mar 14 20:20:00 +0000 2021	[{"text":"CombatePrevenciÃ³nYControl","indices":[90,116]}]	[{"url":"https://t.co/zqijjZwtlK","expanded_url":"https://www.vtv.gob.ve/lula-da-silva-vacuna-poblacion-liberarse-covid-19/","display_url":"vtv.gob.ve/lula-da-silva-â€¦","indices":[118,141]}]	Lula da Silva se vacuna y llama a la poblaciÃ³n a liberarse del â€œmonstruoâ€� de la COVID-19 #CombatePrevenciÃ³nYControl https://t.co/zqijjZwtlK https://t.co/UDh3LNHWAm	1813972.0	RT @VTVcanal8: Lula da Silva se vacuna y llama a la poblaciÃ³n a liberarse del â€œmonstruoâ€� de la COVID-19 #CombatePrevenciÃ³nYControl https:â€¦	85.0	True	full
1102317	1102317	604f954f10ffba00386a82ad	2021-03-15 17:11:38	[]	[]	Mon Mar 15 08:41:34 +0000 2021	[{"text":"Covid19","indices":[172,180]}]	[{"url":"https://t.co/23O71kv52h","expanded_url":"https://trib.al/zYFGqMA","display_url":"trib.al/zYFGqMA","indices":[253,276]}]	"Nobody at the moment thinks that this is caused by the vaccine, but they wanted to be very cautious." @AucklandUni's @PetousisH answers key questions about AstraZeneca's #Covid19 vaccine as more countries limit its use over blood clot concerns. More: https://t.co/23O71kv52h https://t.co/TJTA3nT03R	1252710.0	RT @Quicktake: "Nobody at the moment thinks that this is caused by the vaccine, but they wanted to be very cautious." @AucklandUni's @Petoâ€¦	264.0	True	full
1102318	1102318	604f954f10ffba00386a82af	2021-03-15 17:11:38	[]	[]	Mon Mar 15 12:25:23 +0000 2021	[{"text":"IMF","indices":[48,52]},{"text":"worldbank","indices":[57,67]},{"text":"Tigray","indices":[123,130]},{"text":"ActNow","indices":[246,253]}]	[{"url":"https://t.co/Hu4E2kI679","expanded_url":"https://www.msf.org/health-facilities-targeted-tigray-region-ethiopia","display_url":"msf.org/health-facilitâ€¦","indices":[254,277]}]	A country that's hugely dependent on funds from #IMF and #worldbank is actively destroying its public health facilities in #Tigray. How would donor countries and @KGeorgieva @WorldBank @WB_Ethiopia @IMFNews @UNDP @UNDPEthiopia react to this? #ActNow https://t.co/Hu4E2kI679	190.0	RT @SelamGYi: A country that's hugely dependent on funds from #IMF and #worldbank is actively destroying its public health facilities in #Tâ€¦	80.0	True	full
1102319	1102319	604f954f10ffba00386a82b3	2021-03-15 17:11:38	[]	[]	Mon Mar 15 15:46:25 +0000 2021	[]	[{"url":"https://t.co/8M3coRAN38","expanded_url":"https://eldeber.com.bo/pais/andronico-dice-que-la-resistencia-juvenil-cochala-envio-dos-infiltrados-para-contagiar-covid-19-en-e_224368?utm_medium=Social&utm_source=Twitter#Echobox=1615823011","display_url":"eldeber.com.bo/pais/andronicoâ€¦","indices":[121,144]}]	AndrÃ³nico dice que la Resistencia Juvenil Cochala enviÃ³ dos infiltrados para contagiar Covid-19 en el TrÃ³pico | EL DEBER https://t.co/8M3coRAN38	682867.0	RT @grupoeldeber: AndrÃ³nico dice que la Resistencia Juvenil Cochala enviÃ³ dos infiltrados para contagiar Covid-19 en el TrÃ³pico | EL DEBERâ€¦	350.0	True	full
1102320	1102320	604f955010ffba00386a82d5	2021-03-15 17:11:38	[]	[{"url":"https://t.co/nI8aJhADVK","expanded_url":"https://www.standard.co.uk/business/leisure-retail/thorntons-pandemic-online-retail-chocolates-ferrero-b924251.html","display_url":"standard.co.uk/business/leisuâ€¦","indices":[200,223]}]		[]	[]			hocolate retailer Thorntons today became the latest victim cof the pandemicâ€™s pummeling of the high street as it anâ€¦ https://t.co/iKOonZTc8Q	6705.0	True	full
1102321	1102321	604f955010ffba00386a82db	2021-03-15 17:11:38	[]	[]	Mon Mar 15 16:27:20 +0000 2021	[]	[{"url":"https://t.co/Dbtm1Yhzp1","expanded_url":"https://www.outkick.com/florida-vs-california-state-covid-data-proves-lockdowns-dont-work/","display_url":"outkick.com/florida-vs-calâ€¦","indices":[253,276]}]	Floridaâ€™s unemployment rate is 5.1%. All schools stayed open. All sports played. California shut down everything. Its unemployment rate is 9.3%. Yet covid deaths are nearly identical. This should be the number one story in US. â€œExpertsâ€� were all wrong: https://t.co/Dbtm1Yhzp1	736380.0	RT @ClayTravis: Floridaâ€™s unemployment rate is 5.1%. All schools stayed open. All sports played. California shut down everything. Its unempâ€¦	83.0	True	full
1102322	1102322	604f955010ffba00386a82e7	2021-03-15 17:11:38	[]	[]	Mon Mar 15 17:00:08 +0000 2021	[]	[{"url":"https://t.co/Mpd9NJ5pMk","expanded_url":"https://cnn.it/3qMFiE9","display_url":"cnn.it/3qMFiE9","indices":[247,270]}]	Germany, France and Italy have become the latest European countries to temporarily halt the rollout of the Oxford-AstraZeneca Covid-19 vaccine over a small number of blood clot concerns, going against the advice of international medical agencies. https://t.co/Mpd9NJ5pMk	53225762.0	RT @CNN: Germany, France and Italy have become the latest European countries to temporarily halt the rollout of the Oxford-AstraZeneca Coviâ€¦	121.0	True	full
1102323	1102323	604f955010ffba00386a82e9	2021-03-15 17:11:38	[]	[]	Mon Mar 15 16:30:04 +0000 2021	[]	[{"url":"https://t.co/MsIN7BDsVe","expanded_url":"https://nyti.ms/3eKtdgn","display_url":"nyti.ms/3eKtdgn","indices":[255,278]}]	The state of the pandemic in Europe seems unnervingly similar to a year ago: Cases are spiking, supplies are short and bureaucracy and logistical obstacles have slowed the pace of inoculations. Governments are enacting new lockdowns to stop a third wave. https://t.co/MsIN7BDsVe	49630128.0	RT @nytimes: The state of the pandemic in Europe seems unnervingly similar to a year ago: Cases are spiking, supplies are short and bureaucâ€¦	168.0	True	full
1102324	1102324	604f955010ffba00386a82f9	2021-03-15 17:11:38	[]	[]	Mon Mar 15 15:50:03 +0000 2021	[{"text":"ableg","indices":[224,230]},{"text":"abhealth","indices":[231,240]}]	[{"url":"https://t.co/UXyFH5Jc1k","expanded_url":"https://edmontonjournal.com/news/local-news/gracelife-church-covid-19-crowds","display_url":"edmontonjournal.com/news/local-newâ€¦","indices":[242,265]}]	So disturbing. GraceLife continues to host packed Sunday services and most in attendance donâ€™t even appear to have been wearing masks. This has to stop, itâ€™s putting people that have never even gone to the church at risk. #ableg #abhealth https://t.co/UXyFH5Jc1k	152964.0	RT @RachelNotley: So disturbing. GraceLife continues to host packed Sunday services and most in attendance donâ€™t even appear to have been wâ€¦	747.0	True	full
1102325	1102325	604f955010ffba00386a8301	2021-03-15 17:11:39	[]	[]	Mon Mar 15 16:57:04 +0000 2021	[]	[{"url":"https://t.co/Ew2NX7HZKu","expanded_url":"https://larepublica.pe/sociedad/2021/03/15/transportistas-de-carga-pesada-acatan-paro-a-nivel-nacional/","display_url":"larepublica.pe/sociedad/2021/â€¦","indices":[237,260]}]	Transportistas de carga pesada acatan paro a nivel nacional Debido al alza del precio del combustible y peajes. Asimismo, descartan bloqueo de carreteras, pero advierten desabastecimiento de productos. [Por Deysi Portuguez | @DeysiPL] https://t.co/Ew2NX7HZKu	2352790.0	RT @larepublica_pe: Transportistas de carga pesada acatan paro a nivel nacional Debido al alza del precio del combustible y peajes. Asimisâ€¦	58.0	True	full
1102326	1102326	604f955010ffba00386a8303	2021-03-15 17:11:39	[]	[]	Mon Mar 15 17:00:04 +0000 2021	[]	[{"url":"https://t.co/270yRNobdy","expanded_url":"https://news.xbox.com/en-us/2021/03/15/undertale-lands-on-xbox-game-pass-march-16/","display_url":"news.xbox.com/en-us/2021/03/â€¦","indices":[118,141]}]	Experience one of indie gamingâ€™s most beloved RPGs when @Undertale launches on Xbox Game Pass tomorrow! Details here: https://t.co/270yRNobdy	137175.0	RT @XboxWire: Experience one of indie gamingâ€™s most beloved RPGs when @Undertale launches on Xbox Game Pass tomorrow! Details here: https:/â€¦	211.0	True	full
1102327	1102327	604f955110ffba00386a8309	2021-03-15 17:11:39	[]	[{"url":"https://t.co/CaxfkIKqVx","expanded_url":"https://www.nytimes.com/2021/03/15/health/covid-medical-workers-deaths.html?action=click&module=Well&pgtype=Homepage&section=Health","display_url":"nytimes.com/2021/03/15/heaâ€¦","indices":[144,167]}]		[]	[]			â€œWeâ€™re not out of the woods yet so it just feels disrespectful to medical workers and devalues the sacrifices weâ€™veâ€¦ https://t.co/0tODMVwD4S	70.0	True	full
1102328	1102328	604f955110ffba00386a8321	2021-03-15 17:11:39	[{"text":"sportsbetting","indices":[108,122]},{"text":"sportspicks","indices":[123,135]},{"text":"bettingtips","indices":[136,148]},{"text":"handicappers","indices":[149,162]},{"text":"freepicks","indices":[163,173]}]	[{"url":"https://t.co/iKStZPvu6Z","expanded_url":"https://www.cappertek.com","display_url":"cappertek.com","indices":[84,107]}]		[]	[]			All service picks revealed 15 minutes after each game starts for 100% transparency! https://t.co/iKStZPvu6Zâ€¦ https://t.co/PP0k9DlW65	10339.0	True	full
1102329	1102329	604f955110ffba00386a834d	2021-03-15 17:11:39	[]	[{"url":"https://t.co/x0Rsb3fzmu","expanded_url":"https://ellatino.news/2021/03/15/gobierno-reduce-gastos-para-un-ahorro-de-rd8283-millones-a-utilizarse-en-servicios-de-calidad-para-la-ciudadania/","display_url":"ellatino.news/2021/03/15/gobâ€¦","indices":[115,138]}]		[]	[]			Gobierno reduce gastos para un ahorro de RD$8,283 millones a utilizarse en servicios de calidad para la ciudadanÃ­aâ€¦ https://t.co/XeYNsm7AAh	27.0	True	full
1102330	1102330	604f955110ffba00386a8351	2021-03-15 17:11:39	[]	[]	Mon Mar 15 15:59:02 +0000 2021	[{"text":"blog","indices":[39,44]},{"text":"COVID19","indices":[89,97]},{"text":"NIH","indices":[120,124]}]	[{"url":"https://t.co/5s3mCYC7lK","expanded_url":"https://bit.ly/3rT6rH4","display_url":"bit.ly/3rT6rH4","indices":[162,185]}]	In a new post on our "I Am Intramural" #blog, @historyatnih takes a look back at how the #COVID19 pandemic has affected #NIH scientists and staff. Take a look at https://t.co/5s3mCYC7lK. https://t.co/n52ttfWs3h	13098.0	RT @IRPatNIH: In a new post on our "I Am Intramural" #blog, @historyatnih takes a look back at how the #COVID19 pandemic has affected #NIHâ€¦	314.0	True	full
1102331	1102331	604f955110ffba00386a8369	2021-03-15 17:11:40	[]	[]	Mon Mar 15 15:53:57 +0000 2021	[]	[{"url":"https://t.co/rOP0HRfhid","expanded_url":"https://noticias.uol.com.br/colunas/kennedy-alencar/2021/03/15/a-noticia-nas-rachadinhas-sempre-foi-o-pai-nao-os-filhos-aprendizes.htm","display_url":"noticias.uol.com.br/colunas/kennedâ€¦","indices":[149,172]}]	Tem gente que acha que foi os filhos que inventou kkkk OpiniÃ£o: Kennedy Alencar - A notÃ­cia nas "rachadinhas" sempre foi o pai, nÃ£o os filhos apr... https://t.co/rOP0HRfhid via @UOLNoticias @UOL	3669.0	RT @ApaixonadaLA: Tem gente que acha que foi os filhos que inventou kkkk OpiniÃ£o: Kennedy Alencar - A notÃ­cia nas "rachadinhas" sempre foiâ€¦	260.0	True	full
1102332	1102332	604f955210ffba00386a837b	2021-03-15 17:11:40	[]	[]	Mon Mar 15 12:55:02 +0000 2021	[]	[{"url":"https://t.co/wgmw3vmGh6","expanded_url":"https://bit.ly/2YJ5qSG","display_url":"bit.ly/2YJ5qSG","indices":[191,214]}]	Though you might think Devon is only known for its cider, it actually has some pretty famous gin distilleries too! Find out more about Devon's Gin here ready for when restrictions are lifted https://t.co/wgmw3vmGh6 https://t.co/wZHQUmVEr8	52839.0	RT @VisitDevon: Though you might think Devon is only known for its cider, it actually has some pretty famous gin distilleries too! Find outâ€¦	2338.0	True	full
1102333	1102333	604f955210ffba00386a839b	2021-03-15 17:11:40	[]	[]	Mon Mar 15 16:15:00 +0000 2021	[{"text":"mensonge","indices":[246,255]}]	[{"url":"https://t.co/U5THhmH3rH","expanded_url":"https://bit.ly/3eDj70M","display_url":"bit.ly/3eDj70M","indices":[256,279]}]	Le passeport vaccinal sÃ¨me la zizanie au sein de lâ€™UE : une proposition de loi qui laisse perplexe les dÃ©fenseurs des droits Ã©thique. Le pass vaccinal :une arme de contrÃ´le prÃªte Ã Ãªtre rÃ©pandue sous couvert dâ€™un retour Ã une vie avant la Covid. #mensonge https://t.co/U5THhmH3rH	24257.0	RT @holdup_ledoc: Le passeport vaccinal sÃ¨me la zizanie au sein de lâ€™UE : une proposition de loi qui laisse perplexe les dÃ©fenseurs des droâ€¦	1334.0	True	full
1102334	1102334	604f955210ffba00386a839d	2021-03-15 17:11:40	[]	[]	Mon Mar 15 09:35:50 +0000 2021	[]	[{"url":"https://t.co/N1P08QWV4h","expanded_url":"https://dailyexpose.co.uk/2021/03/13/cover-up-we-need-to-talk-about-care-home-deaths/","display_url":"dailyexpose.co.uk/2021/03/13/covâ€¦","indices":[164,187]}]	ð�—£ð�—Ÿð�—˜ð�—”ð�—¦ð�—˜ ð�—¦ð�—›ð�—”ð�—¥ð�—˜ ð�—§ð�—µð�—² ð�—¦ð�—¶ð�—¹ð�—²ð�—»ð�—°ð�—² ð�—¶ð�˜€ ð�——ð�—²ð�—®ð�—³ð�—²ð�—»ð�—¶ð�—»ð�—´ Why aren't we talking about a 240% increase in "Covid" Care Home deaths occurring 8 weeks after the Covid Jab roll-out began? https://t.co/N1P08QWV4h	5510.0	RT @thedaily_expose: ð�—£ð�—Ÿð�—˜ð�—”ð�—¦ð�—˜ ð�—¦ð�—›ð�—”ð�—¥ð�—˜ ð�—§ð�—µð�—² ð�—¦ð�—¶ð�—¹ð�—²ð�—»ð�—°ð�—² ð�—¶ð�˜€ ð�——ð�—²ð�—®ð�—³ð�—²ð�—»ð�—¶ð�—»ð�—´ Why aren't we talking about a 240% increase in "Covid" Care Home deaths occurrinâ€¦	37.0	True	full
1102335	1102335	604f955210ffba00386a839f	2021-03-15 17:11:40	[]	[]	Mon Mar 15 16:39:44 +0000 2021	[]	[{"url":"https://t.co/YhM3cQ3jIy","expanded_url":"https://twitter.com/BFMTV/status/1371483271607980036","display_url":"twitter.com/BFMTV/status/1â€¦","indices":[281,304]}]	L'intÃ©rÃªt individuel Ã©crase littÃ©ralement l'intÃ©rÃªt collectif... Rappelons que sur 17 millions de personnes vaccinÃ©es avec AstraZeneca, ont Ã©tÃ© signalÃ©s : - 15 cas de thrombose veineuse profonde - 22 cas d'embolies pulmonaires Un risque de 0,0002%. Aucun lien de causalitÃ© prouvÃ©. https://t.co/YhM3cQ3jIy	75491.0	RT @GeWoessner: L'intÃ©rÃªt individuel Ã©crase littÃ©ralement l'intÃ©rÃªt collectif... Rappelons que sur 17 millions de personnes vaccinÃ©es avecâ€¦	175.0	True	full
1102336	1102336	604f955210ffba00386a83b3	2021-03-15 17:11:40	[]	[]	Mon Mar 15 13:17:10 +0000 2021	[]	[{"url":"https://t.co/1y7V6mXjvc","expanded_url":"https://www.elmundo.es/espana/2021/03/15/604f3db4fdddff2c468b459b.html","display_url":"elmundo.es/espana/2021/03â€¦","indices":[232,255]}]	No esperaba menos de este grandÃ­simo polÃ­tico y persona honesta. @Tonicanto1 dimite de la Ejecutiva de @CiudadanosCs y pide formar una coaliciÃ³n con el @populares en Madrid ðŸ‘�ðŸ‘�ðŸ‘�ðŸ‘� gracias!! Lo mejor para EspaÃ±a! Que grande!! ðŸ‡ªðŸ‡¸ðŸ‡ªðŸ‡¸ðŸ‡ªðŸ‡¸ðŸ‡ªðŸ‡¸ https://t.co/1y7V6mXjvc	22035.0	RT @mcyava: No esperaba menos de este grandÃ­simo polÃ­tico y persona honesta. @Tonicanto1 dimite de la Ejecutiva de @CiudadanosCs y pide forâ€¦	12393.0	True	full
1102337	1102337	604f955310ffba00386a83ed	2021-03-15 17:11:41	[]	[]	Mon Mar 15 16:58:42 +0000 2021	[]	[{"url":"https://t.co/CQCAAuBWwv","expanded_url":"https://www.furialiga.fr/2021/03/15/huesca-javi-galan-la-lateral-gauche-qui-challenge-messi/","display_url":"furialiga.fr/2021/03/15/hueâ€¦","indices":[144,167]}]	ðŸš¨ Javi GalÃ¡n, la latÃ©ral gauche qui challenge Messi Portrait d'un gaucher technique, qui a dÃ©jÃ mis la Liga dans sa poche. Par @BenjaminB_13 https://t.co/CQCAAuBWwv https://t.co/ZuRifvzFMh	12418.0	RT @FuriaLiga: ðŸš¨ Javi GalÃ¡n, la latÃ©ral gauche qui challenge Messi Portrait d'un gaucher technique, qui a dÃ©jÃ mis la Liga dans sa poche.â€¦	614.0	True	full
1102338	1102338	604f955310ffba00386a8405	2021-03-15 17:11:41	[]	[]	Mon Mar 15 15:29:00 +0000 2021	[]	[{"url":"https://t.co/cjZpdFMEvv","expanded_url":"https://bahrainileaks.com/en/2021/03/15/al-qurain/","display_url":"bahrainileaks.com/en/2021/03/15/â€¦","indices":[157,180]}]	The administration of Al-Qurain Prison of the Bahraini authorities has continued to deny political detainees access to visual contact for more than a year. https://t.co/cjZpdFMEvv	9812.0	RT @bahrain_ileaks: The administration of Al-Qurain Prison of the Bahraini authorities has continued to deny political detainees access toâ€¦	8.0	True	full
1102339	1102339	604f955310ffba00386a8409	2021-03-15 17:11:41	[]	[{"url":"https://t.co/rCvx8miRH7","expanded_url":"https://newundergroundchurch.blogspot.com/2021/03/new-yorks-vaccine-czar-called-county.html","display_url":"newundergroundchurch.blogspot.com/2021/03/new-yoâ€¦","indices":[139,162]}]		[]	[]			New York's 'Vaccine Czar' Called County Officials To Assess Their Loyalty To Cuomo March 14, 2021 Heard on Morningâ€¦ https://t.co/pLOZetBA0B	2154.0	True	full
1102340	1102340	604f955310ffba00386a840d	2021-03-15 17:11:41	[]	[]	Sat Mar 13 03:45:03 +0000 2021	[]	[{"url":"https://t.co/mC6nspQpK9","expanded_url":"https://www.law360.com/articles/1364321","display_url":"law360.com/articles/13643â€¦","indices":[149,172]}]	The Texas Supreme Court determined a trial court abused its discretion by ordering prearbitration discovery in an employment discrimination lawsuit. https://t.co/mC6nspQpK9 https://t.co/UyyM0eZfdP	42220.0	RT @Law360: The Texas Supreme Court determined a trial court abused its discretion by ordering prearbitration discovery in an employment diâ€¦	4446.0	True	full
1102341	1102341	604f955410ffba00386a8421	2021-03-15 17:11:42	[]	[]	Mon Mar 15 16:14:19 +0000 2021	[{"text":"Covid","indices":[0,6]},{"text":"vaccin","indices":[45,52]},{"text":"AstraZeneca","indices":[53,65]},{"text":"Castex","indices":[76,83]},{"text":"France","indices":[107,114]},{"text":"vaccination","indices":[126,138]},{"text":"AstraZenaca","indices":[144,156]}]	[{"url":"https://t.co/1LXD45z41H","expanded_url":"https://www.lci.fr/politique/covid-19-il-faut-avoir-confiance-dans-le-vaccin-astrazeneca-estime-jean-castex-2180753.html","display_url":"lci.fr/politique/coviâ€¦","indices":[196,219]}]	#Covid-19 : "Il faut avoir confiance dans le #vaccin #AstraZeneca", dÃ©clare #Castex dimanche et...lundi la #France suspend la #vaccination avec #AstraZenaca...ce premier ministre est un guignol. https://t.co/1LXD45z41H	12268.0	RT @mselon3: #Covid-19 : "Il faut avoir confiance dans le #vaccin #AstraZeneca", dÃ©clare #Castex dimanche et...lundi la #France suspend laâ€¦	711.0	True	full
1102342	1102342	604f955410ffba00386a8425	2021-03-15 17:11:42	[]	[]	Mon Mar 15 17:10:00 +0000 2021	[{"text":"NotiMippCI","indices":[0,11]},{"text":"FlexibilizaciÃ³nParcial","indices":[101,124]}]	[{"url":"https://t.co/DvlgM9aEXO","expanded_url":"https://bit.ly/2Nnb2lK","display_url":"bit.ly/2Nnb2lK","indices":[77,100]}]	#NotiMippCI ðŸ“°ðŸ—ž| AmplÃ­an UCI del Hospital Universitario de Caracas. Lea mÃ¡s â�© https://t.co/DvlgM9aEXO #FlexibilizaciÃ³nParcial https://t.co/JZ4tWjWXvw	252689.0	RT @Mippcivzla: #NotiMippCI ðŸ“°ðŸ—ž| AmplÃ­an UCI del Hospital Universitario de Caracas. Lea mÃ¡s â�© https://t.co/DvlgM9aEXO #FlexibilizaciÃ³nParciaâ€¦	388.0	True	full
1102343	1102343	604f955410ffba00386a8437	2021-03-15 17:11:42	[]	[]	Mon Mar 15 17:00:35 +0000 2021	[]	[{"url":"https://t.co/QAl19WiSjf","expanded_url":"https://nichegamer.com/2021/03/15/bokeh-game-studios-keiichiro-toyama-working-hard-to-collaborate-with-a-famous-creator-in-japan/","display_url":"nichegamer.com/2021/03/15/bokâ€¦","indices":[98,121]}]	Bokeh Game Studio's Keiichiro Toyama Working Hard to "Collaborate with a Famous Creator in Japan" https://t.co/QAl19WiSjf https://t.co/TNcAeK2lkZ	82028.0	RT @nichegamer: Bokeh Game Studio's Keiichiro Toyama Working Hard to "Collaborate with a Famous Creator in Japan" https://t.co/QAl19WiSjf hâ€¦	4154.0	True	full
1102344	1102344	604f955410ffba00386a8451	2021-03-15 17:11:42	[]	[]	Mon Mar 15 15:11:16 +0000 2021	[]	[{"url":"https://t.co/SAGihLzqEW","expanded_url":"https://www.tagesschau.de/inland/corona-impfungen-astrazeneca-deutschland-101.html","display_url":"tagesschau.de/inland/corona-â€¦","indices":[138,161]}]	Es gibt in dieser Laborpandemie zwei Konstanten: 1. Alle VerschwÃ¶rungstheorien werden wahr. 2. Deutschlands Regierung hinkt hinterher. https://t.co/SAGihLzqEW	24413.0	RT @SHomburg: Es gibt in dieser Laborpandemie zwei Konstanten: 1. Alle VerschwÃ¶rungstheorien werden wahr. 2. Deutschlands Regierung hinktâ€¦	1294.0	True	full
1102345	1102345	604f955410ffba00386a845d	2021-03-15 17:11:42	[]	[]	Mon Mar 15 16:52:42 +0000 2021	[]	[{"url":"https://t.co/AfyQIlM72n","expanded_url":"http://bathandbodyworks.com.sa","display_url":"bathandbodyworks.com.sa","indices":[231,254]}]	ÙƒÙˆØ¯ Ø®ØµÙ… Ù…ÙˆÙ‚Ø¹ Ø¨Ø§Ø« Ø§Ù†Ø¯ Ø¨ÙˆØ¯ÙŠ Bath&amp;BodyWorks Ù†Ø³Ø¨Ø© Ø§Ù„Ø®ØµÙ… 10% ÙƒÙˆØ¯ Ø§Ù„Ø®ØµÙ… : M181 Ø¹Ø±ÙˆØ¶ Ø§Ù„Ø±Ø¨ÙŠØ¹ðŸ˜� ðŸ›’Ù…Ø¹Ø·Ø±Ø§Øª Ø§Ù„ØºØ±Ù� Ø§Ø´ØªØ±ÙŠ 5 Ø¨Ø³Ø¹Ø±110Ø±ÙŠØ§Ù„ðŸ”¥ ðŸ›’Ø´Ù…ÙˆØ¹ Ù…Ø®ØªØ§Ø±Ù‡ ðŸ•¯Ø¨Ø«Ù„Ø§Ø« Ù�ØªÙ„Ø§Øª Ø§Ø´ØªØ±ÙŠ 2 Ø¨Ø³Ø¹Ø± 180 Ø±ÙŠØ§Ù„ðŸ”¥ ðŸ›’Ù…Ù†ØªØ¬Ø§Øª Ø§Ù„Ø¹Ù†Ø§ÙŠÙ‡ Ø¨Ø§Ù„Ø¬Ø³Ù… Ø§Ø´ØªØ±ÙŠ 2ÙˆØ§Ø­ØµÙ„ Ø¹Ù„Ù‰ 2Ù…Ø¬Ø§Ù†Ø§ðŸ”¥ https://t.co…	17.0	RT @EngGoneWrong: ÙƒÙˆØ¯ Ø®ØµÙ… Ù…ÙˆÙ‚Ø¹ Ø¨Ø§Ø« Ø§Ù†Ø¯ Ø¨ÙˆØ¯ÙŠ Bath&amp;BodyWorks Ù†Ø³Ø¨Ø© Ø§Ù„Ø®ØµÙ… 10% ÙƒÙˆØ¯ Ø§Ù„Ø®ØµÙ… : M181 Ø¹Ø±ÙˆØ¶ Ø§Ù„Ø±Ø¨ÙŠØ¹ðŸ˜� ðŸ›’Ù…Ø¹Ø·Ø±Ø§Øª Ø§Ù„ØºØ±Ù� Ø§Ø´ØªØ±ÙŠ 5 Ø¨Ø³Ø¹Ø±110â€¦	151552.0	True	full
1102346	1102346	604f955410ffba00386a8461	2021-03-15 17:11:42	[]	[]	Mon Mar 15 13:36:27 +0000 2021	[]	[{"url":"https://t.co/1fcLM67Aw1","expanded_url":"https://www.bizpacreview.com/2021/03/15/internal-memos-show-calif-teachers-contemplating-using-covid-funds-for-staff-bonuses-trips-to-hawaii-1043127/","display_url":"bizpacreview.com/2021/03/15/intâ€¦","indices":[130,153]}]	Imagine my shocked face. â€œInternal memos show Calif. teachers contemplating using COVID funds for staff bonuses, trips to Hawaiiâ€� https://t.co/1fcLM67Aw1	393911.0	RT @HeyTammyBruce: Imagine my shocked face. â€œInternal memos show Calif. teachers contemplating using COVID funds for staff bonuses, trips tâ€¦	33.0	True	full
1102347	1102347	604f955410ffba00386a8463	2021-03-15 17:11:42	[]	[]	Mon Mar 15 12:45:37 +0000 2021	[{"text":"Oscar","indices":[79,85]}]	[{"url":"https://t.co/WKHjfWX1CS","expanded_url":"https://www.latimes.com/entertainment-arts/movies/story/2021-03-15/oscars-2021-riz-ahmed-first-muslim-best-actor-nominee","display_url":"latimes.com/entertainment-â€¦","indices":[134,157]}]	British-Pakistani performer @rizwanahmed is the first Muslim nominated for the #Oscar for lead actor for his role in "Sound of Metal" https://t.co/WKHjfWX1CS	3804812.0	RT @latimes: British-Pakistani performer @rizwanahmed is the first Muslim nominated for the #Oscar for lead actor for his role in "Sound ofâ€¦	112.0	True	full
1102348	1102348	604f955410ffba00386a8467	2021-03-15 17:11:42	[]	[]	Mon Mar 15 17:08:33 +0000 2021	[]	[{"url":"https://t.co/mXU8iPb4bH","expanded_url":"https://twitter.com/taprootyeg/status/1371490654019289102","display_url":"twitter.com/taprootyeg/staâ€¦","indices":[183,206]}]	Become an engaged Edmontonian - subscribe to the daily Pulse newsletter and never miss what council is up to! Plus, they share lots of other great stories, events, and relevant news. https://t.co/mXU8iPb4bH	13197.0	RT @EdmNextGen: Become an engaged Edmontonian - subscribe to the daily Pulse newsletter and never miss what council is up to! Plus, they shâ€¦	1131.0	True	full
1102349	1102349	604f955410ffba00386a8469	2021-03-15 17:11:42	[]	[]	Mon Mar 15 16:50:03 +0000 2021	[{"text":"AstraZeneca","indices":[228,240]}]	[{"url":"https://t.co/2JIMZjtsZW","expanded_url":"https://reitschuster.de/post/impfexperte-zu-astrazeneca-stopp-das-ist-ein-mega-gau/","display_url":"reitschuster.de/post/impfexperâ€¦","indices":[253,276]}]	"Das ist ein Mega-GAU. Die Impfung als das Manna gegen die Pandemie anzupreisen, das vom Himmel fÃ¤llt, war unverantwortlich. Jetzt muss die Politik das lernen, auf dem RÃ¼cken von toten Menschen." Prof. Hockertz im Interview zum #AstraZeneca Impf-Stopp: https://t.co/2JIMZjtsZW	70541.0	RT @reitschuster: "Das ist ein Mega-GAU. Die Impfung als das Manna gegen die Pandemie anzupreisen, das vom Himmel fÃ¤llt, war unverantwortliâ€¦	88.0	True	full
1102350	1102350	604f955410ffba00386a846f	2021-03-15 17:11:42	[]	[]	Mon Mar 15 16:26:58 +0000 2021	[]	[{"url":"https://t.co/dmrKbSu4u6","expanded_url":"https://itsfantastic.moe/money-idol-exchanger-prologue-story/","display_url":"itsfantastic.moe/money-idol-excâ€¦","indices":[257,280]}]	New translation! We have the prologue story for Face's money-themed magical girl puzzle game, Money Idol Exchanger! It recounts the events leading up to the game, with art by the game's character designer, Atsuko Ishida (Rayearth, Brave series, Asuka 120%) https://t.co/dmrKbSu4u6	612.0	RT @ItsFantasticAC: New translation! We have the prologue story for Face's money-themed magical girl puzzle game, Money Idol Exchanger! Itâ€¦	54.0	True	full
1102351	1102351	604f955410ffba00386a8473	2021-03-15 17:11:43	[]	[]	Sun Mar 14 15:14:54 +0000 2021	[{"text":"T2X","indices":[268,272]},{"text":"BSC","indices":[276,280]}]	[{"url":"https://t.co/MPS2Qf6QeH","expanded_url":"https://t.me/phaserbsc","display_url":"t.me/phaserbsc","indices":[176,199]},{"url":"https://t.co/Qoz0HKzNmW","expanded_url":"https://bit.ly/3tlre6p","display_url":"bit.ly/3tlre6p","indices":[226,249]}]	I will send one random person $100 in the next 48hrs all you have to do is RT and be following myself and @Phaser_BSC $50 to winner if post proof your a member of their TG - https://t.co/MPS2Qf6QeH Check the auction here - https://t.co/Qoz0HKzNmW its auction like #T2X on #BSC https://t.co/WL4yczo34H	244600.0	RT @ScottZILWarrior: I will send one random person $100 in the next 48hrs all you have to do is RT and be following myself and @Phaser_BSCâ€¦	112.0	True	full
1102352	1102352	604f955510ffba00386a848b	2021-03-15 17:11:43	[{"text":"COVID19","indices":[38,46]},{"text":"Baracoa","indices":[61,69]},{"text":"SaludPÃºblica","indices":[152,165]}]	[{"url":"https://t.co/ouDU6twBKQ","expanded_url":"https://www.radiobaracoa.icrt.cu/es/item/23294-en-va-y-ven-de-covid,-baracoa-sin-caso-este-domingo","display_url":"radiobaracoa.icrt.cu/es/item/23294-â€¦","indices":[167,190]}]		[]	[]			En la jornada de ayer no hubo caso de #COVID19 con origen en #Baracoa, segÃºn la estadÃ­sitica general que refleja elâ€¦ https://t.co/hk8Sq0TU9Z	5657.0	True	full
1102353	1102353	604f955510ffba00386a848f	2021-03-15 17:11:43	[]	[]	Fri Mar 12 18:30:28 +0000 2021	[{"text":"COVID19","indices":[10,18]}]	[{"url":"https://t.co/O8OPUa3bmZ","expanded_url":"https://www.canada.ca/en/public-health/services/diseases/coronavirus-disease-covid-19/vaccines.html","display_url":"canada.ca/en/public-healâ€¦","indices":[248,271]}]	Never buy #COVID19 vaccines online, by phone or from unauthorized sources. These scams can result in: âž¡ï¸� loss of money âž¡ï¸� identity theft âž¡ï¸� the purchase of an unsafe and ineffective product Protect yourself and learn more about COVID-19 vaccines: https://t.co/O8OPUa3bmZ https://t.co/gj0B9VJ9kp	257738.0	RT @rcmpgrcpolice: Never buy #COVID19 vaccines online, by phone or from unauthorized sources. These scams can result in: âž¡ï¸� loss of moneyâ€¦	16219.0	True	full
1102354	1102354	604f955510ffba00386a8491	2021-03-15 17:11:43	[]	[]	Mon Mar 15 14:04:36 +0000 2021	[{"text":"FlexibilizaciÃ³nParcial","indices":[84,107]}]	[{"url":"https://t.co/e4dYJuktog","expanded_url":"https://www.vtv.gob.ve/china-mantiene-ofrecimiento-asistencia-exportacion-vacunas-covid-19/","display_url":"vtv.gob.ve/china-mantieneâ€¦","indices":[109,132]}]	China mantiene ofrecimiento de asistencia y exportaciÃ³n de vacunas contra COVID-19 #FlexibilizaciÃ³nParcial https://t.co/e4dYJuktog https://t.co/vNtQtqX9KJ	1813972.0	RT @VTVcanal8: China mantiene ofrecimiento de asistencia y exportaciÃ³n de vacunas contra COVID-19 #FlexibilizaciÃ³nParcial https://t.co/e4â€¦	258.0	True	full
1102355	1102355	604f955510ffba00386a8495	2021-03-15 17:11:43	[]	[]	Mon Mar 15 14:51:35 +0000 2021	[{"text":"Australia","indices":[59,69]},{"text":"Myanmar","indices":[93,101]},{"text":"SaveMyanmar","indices":[154,166]},{"text":"WhatsisHappeninginMyanmar","indices":[167,193]},{"text":"SaveBurma","indices":[194,204]},{"text":"Burma","indices":[205,211]}]	[{"url":"https://t.co/UcTCY7jucP","expanded_url":"https://www.hrw.org/news/2021/03/15/targeted-sanctions-needed-against-myanmars-coup-leaders","display_url":"hrw.org/news/2021/03/1â€¦","indices":[213,236]}]	Must read op-ed by @hrw colleague @mannymaung, calling out #Australia's weak response to the #Myanmar military coup and calling on @dfat to do much more. #SaveMyanmar #WhatsisHappeninginMyanmar #SaveBurma #Burma https://t.co/UcTCY7jucP	54876.0	RT @Reaproy: Must read op-ed by @hrw colleague @mannymaung, calling out #Australia's weak response to the #Myanmar military coup and callinâ€¦	8.0	True	full
1102356	1102356	604f955510ffba00386a849f	2021-03-15 17:11:43	[{"text":"Sports","indices":[75,82]},{"text":"Coronavirus","indices":[83,95]},{"text":"Covid","indices":[96,102]},{"text":"LisaMacleod","indices":[106,118]},{"text":"Ohl","indices":[119,123]},{"text":"Ohl2021","indices":[124,132]},{"text":"OntarioCoronavirus","indices":[133,152]},{"text":"OntarioCovid","indices":[153,166]},{"text":"OntarioHockeyLeague","indices":[170,190]}]	[{"url":"https://t.co/uA1v01E8Av","expanded_url":"https://www.flyingeze.com/p/ohl-hub-cities-bubbles","display_url":"flyingeze.com/p/ohl-hub-citiâ€¦","indices":[191,214]}]		[]	[]			Details of OHL hub cities, bubbles being worked on: Ontario sport minister #Sports #Coronavirus #Covid-19â€¦ https://t.co/ImZjKwt05q	1436.0	True	full
1102357	1102357	604f955510ffba00386a84bb	2021-03-15 17:11:43	[]	[]	Mon Mar 15 15:25:43 +0000 2021	[]	[{"url":"https://t.co/ud37w22NJ1","expanded_url":"https://www.aljazeera.com/news/2021/3/14/at-least-14-myanmar-protesters-killed-in-yangon-suburb-media?utm_source=dailybrief&utm_medium=email&utm_campaign=DailyBrief2021Mar15&utm_term=DailyNewsBrief","display_url":"aljazeera.com/news/2021/3/14â€¦","indices":[257,280]}]	The longer it takes for the international community to impose strong consequences on the Myanmar junta, such as targeted sanctions on the big conglomerates that fund its carnage, the longer the generals will think they can get away w/ murdering protesters. https://t.co/ud37w22NJ1 https://t.co/WPCeTlYRcw	449076.0	RT @KenRoth: The longer it takes for the international community to impose strong consequences on the Myanmar junta, such as targeted sanctâ€¦	409.0	True	full
1102358	1102358	604f955510ffba00386a84d1	2021-03-15 17:11:44	[]	[{"url":"https://t.co/5hQOYVxOYh","expanded_url":"https://www.mdpi.com/1422-0067/22/5/2681","display_url":"mdpi.com/1422-0067/22/5â€¦","indices":[232,255]}]		[]	[]			Une analyse trÃ¨s technique sur la faÃ§on dont le virus SARS-CoV-2 pourrait franchir la barriÃ¨re hÃ©mato-encÃ©phaliqueâ€¦ https://t.co/3WkFW0DSyA	459.0	True	full
1102359	1102359	604f955510ffba00386a84df	2021-03-15 17:11:44	[]	[{"url":"https://t.co/oMKx8MPkwW","expanded_url":"https://www.cbc.ca/news/canada/edmonton/edmonton-handcrafted-guitar-business-sees-boom-despite-pandemic-1.5949166","display_url":"cbc.ca/news/canada/edâ€¦","indices":[220,243]}]		[]	[]			Is @CBCNews promoting the business of a guy who attacked a woman at a Women's March protest? This is quite the fluâ€¦ https://t.co/zHtyp7Chg1	2340.0	True	full
1102360	1102360	604f955610ffba00386a84e7	2021-03-15 17:11:44	[]	[{"url":"https://t.co/roZanEBREi","expanded_url":"https://colltales.com/2021/03/15/curtain-raiser-507/","display_url":"colltales.com/2021/03/15/curâ€¦","indices":[40,63]},{"url":"https://t.co/QYPNvbi3GQ","expanded_url":"https://www.huffpost.com/entry/vatican-same-sex-unions_n_604f51f0c5b672fce4ee94dd?ncid=engmodushpmg00000004","display_url":"huffpost.com/entry/vatican-â€¦","indices":[226,249]}]		[]	[]			What Legacies Are All About, Colltalers https://t.co/roZanEBREi via @colltales The Vatican Decreed That the Catholâ€¦ https://t.co/LCSAMvTSu1	300.0	True	full
1102361	1102361	604f955610ffba00386a84ef	2021-03-15 17:11:44	[{"text":"Ebook","indices":[0,6]},{"text":"Clairvoyant","indices":[9,21]},{"text":"Psychic","indices":[22,30]},{"text":"Norsegods","indices":[46,56]},{"text":"Odin","indices":[59,64]},{"text":"Thor","indices":[66,71]},{"text":"Balder","indices":[73,80]},{"text":"Loki","indices":[81,86]},{"text":"Hel","indices":[87,91]},{"text":"Tyr","indices":[92,96]},{"text":"Heimdallr","indices":[97,107]},{"tex…	[{"url":"https://t.co/vG9Cptpvwv","expanded_url":"http://hottestnewspredictionsdimitrinkastaikova2013.home.blog/2021/03/15/ebook-clairvoyant-psychic-reading-to-the-norsegods-odin-thor-balderlokiheltyrheimdallrvidarelli-vali-bragiidun-forsetihermod-and-the-billionaires-juliath/","display_url":"â€¦tionsdimitrinkastaikova2013.home.blog/2021/03/15/eboâ€¦","indices":[251,274]}]		[]	[]			#Ebook â€“ #Clairvoyant/#Psychic reading to the #Norsegods : #Odin, #Thor, #Balder,#Loki,#Hel,#Tyr,#Heimdallr,#Vidar,â€¦ https://t.co/5DixUjo5jG	81.0	True	full
1102362	1102362	604f955610ffba00386a84f1	2021-03-15 17:11:44	[]	[]	Mon Mar 15 17:04:38 +0000 2021	[{"text":"100DaysOfCode","indices":[9,23]}]	[{"url":"https://t.co/SiWFCUubCR","expanded_url":"http://disease.sh","display_url":"disease.sh","indices":[125,148]}]	Day 28 / #100DaysOfCode New projeectt!! Working on a website that shows COVID-19 data from each country, got the data from https://t.co/SiWFCUubCR API if anyone's wondering.. the logic of searching and showing it is made, all that's left is styling it.	6.0	RT @Shanuthrii: Day 28 / #100DaysOfCode New projeectt!! Working on a website that shows COVID-19 data from each country, got the data froâ€¦	641.0	True	full
1102363	1102363	604f955610ffba00386a84fd	2021-03-15 17:11:44	[]	[]	Mon Mar 15 16:40:48 +0000 2021	[{"text":"EPSCO","indices":[273,279]}]	[{"url":"https://t.co/CxuDWuyV1x","expanded_url":"https://europa.eu/!Tx43kH","display_url":"europa.eu/!Tx43kH","indices":[249,272]}]	ðŸ”´ LIVE Press Conference after the meeting of employment ministers at 18.15: @Ana_M_MG, Minister of Labour, Solidarity &amp; Social SecurityðŸ‡µðŸ‡¹ M. Vieira da Silva, Minister of PresidencyðŸ‡µðŸ‡¹ @helenadalli, Commissioner @NicolasSchmitEU, Commissioner ðŸ“º https://t.co/CxuDWuyV1x #EPSCO	81092.0	RT @EU_Social: ðŸ”´ LIVE Press Conference after the meeting of employment ministers at 18.15: @Ana_M_MG, Minister of Labour, Solidarity &amp; Socâ€¦	1016.0	True	full
1102364	1102364	604f955610ffba00386a8517	2021-03-15 17:11:44	[{"text":"Ø¹Ø±Ø¶","indices":[13,17]},{"text":"Ø¬Ù‡Ø§Ø²","indices":[27,32]},{"text":"Ø§Ù„Ø´Ø¹Ø±","indices":[48,54]},{"text":"Ù…Ø¶Ø§Ø¯","indices":[59,64]},{"text":"Ø£ØµÙ„ÙŠ","indices":[81,86]},{"text":"Ù…ØªØ§Ù„ÙŠ","indices":[87,93]},{"text":"Ø¨Ø³Ø¹Ø±","indices":[138,143]}]	[{"url":"https://t.co/SP8EHSKPDu","expanded_url":"https://as-dam.com/","display_url":"as-dam.com","indices":[154,177]}]		[]	[]			@Hashtagat_1 #Ø¹Ø±Ø¶ Ù„Ù† ÙŠØªÙƒØ±Ø± #Ø¬Ù‡Ø§Ø² Ø³ÙŠØ±Ø§Ù…ÙŠÙƒ ÙˆØªØ¬Ø¹ÙŠØ¯ #Ø§Ù„Ø´Ø¹Ø± 2Ã—1 #Ù…Ø¶Ø§Ø¯ Ù„ÙƒÙ„ Ø¹ÙˆØ§Ù…Ù„ Ø§Ù„ØªÙ„Ù� #Ø£ØµÙ„ÙŠ #Ù…ØªØ§Ù„ÙŠ Ù…Ø§Ø±ÙƒØ©ðŸŒ· Ø¨Ø±Ø³ÙƒÙŠÙ† ðŸŒ· Brskiâ€¦ https://t.co/IHwYz66VE2	1.0	True	full
1102365	1102365	604f955710ffba00386a852f	2021-03-15 17:11:45	[]	[]	Mon Mar 15 17:10:54 +0000 2021	[{"text":"WeAreChardon","indices":[261,274]},{"text":"cls","indices":[275,279]}]	[{"url":"https://t.co/7wbYZsT6nS","expanded_url":"http://bit.ly/Mar152021_BOEMtg","display_url":"bit.ly/Mar152021_BOEMâ€¦","indices":[7,30]}]	LINK: https://t.co/7wbYZsT6nS Regular Monthly Board Meeting - Monday, March 15, 2021, 6:30PM. Meeting will be livestreamed via BoxCast with replay available via our CLSD YouTube channel. Live meeting also available via @GTVREPLAYS. See link above for details. #WeAreChardon #cls https://t.co/DiNUwPNABb	3805.0	RT @ChardonSchools: LINK: https://t.co/7wbYZsT6nS Regular Monthly Board Meeting - Monday, March 15, 2021, 6:30PM. Meeting will be livestreâ€¦	1325.0	True	full
1102366	1102366	604f955710ffba00386a853f	2021-03-15 17:11:45	[]	[]	Mon Mar 15 17:07:52 +0000 2021	[{"text":"BethesdaJoinsXbox","indices":[175,193]}]	[{"url":"https://t.co/rPuMYk3Avu","expanded_url":"https://news.xbox.com/en-us/2021/03/15/five-legendary-bethesda-titles-get-fps-boost/","display_url":"news.xbox.com/en-us/2021/03/â€¦","indices":[195,218]}]	Dishonored, Skyrim, Fallout 4, Fallout 76, and Prey all have FPS BOOST MODE ACTIVATED allowing these titles to take full advantage of the power of Xbox Series X|S! ðŸ™ŒðŸ�»ðŸ™…ðŸ�¼â€�â™‚ï¸�ðŸŽ®ðŸ’ªðŸ�» #BethesdaJoinsXbox https://t.co/rPuMYk3Avu	206177.0	RT @aarongreenberg: Dishonored, Skyrim, Fallout 4, Fallout 76, and Prey all have FPS BOOST MODE ACTIVATED allowing these titles to take fulâ€¦	301.0	True	full
1102367	1102367	604f955710ffba00386a8557	2021-03-15 17:11:45	[]	[]	Mon Mar 15 15:13:36 +0000 2021	[]	[{"url":"https://t.co/9QWMbjvnJY","expanded_url":"https://www.fdesouche.com/2021/03/15/hommage-a-adama-traore-aux-cesar-2021-imaginez-quun-acteur-dise-quil-regrette-la-dissolution-de-generation-identitaire-il-y-aurait-deja-une-reaction-de-la-ministre-de-la-culture/","display_url":"fdesouche.com/2021/03/15/homâ€¦","indices":[187,210]}]	Hommage Ã Adama TraorÃ© aux CÃ©sar 2021 : Â« Imaginez quâ€™un acteur dise quâ€™il regrette la dissolution de GÃ©nÃ©ration identitaire, il y aurait dÃ©jÃ une rÃ©action de la ministre de la Culture Â» https://t.co/9QWMbjvnJY	11878.0	RT @fabiennehol_NS: Hommage Ã Adama TraorÃ© aux CÃ©sar 2021 : Â« Imaginez quâ€™un acteur dise quâ€™il regrette la dissolution de GÃ©nÃ©ration identiâ€¦	2192.0	True	full
1102368	1102368	604f955710ffba00386a855f	2021-03-15 17:11:45	[]	[]	Mon Mar 15 16:30:11 +0000 2021	[]	[{"url":"https://t.co/tjoZNaRGxc","expanded_url":"https://fcld.ly/hjis3j6","display_url":"fcld.ly/hjis3j6","indices":[213,236]}]	Not only did Mars once have waterâ€”it also survived an early, devastating bombardment from outer space. These revelations and more, from just 15 grams of a 4.4 billion-year-old meteorite known as â€œBlack Beauty." https://t.co/tjoZNaRGxc	304132.0	RT @NewsfromScience: Not only did Mars once have waterâ€”it also survived an early, devastating bombardment from outer space. These revelatâ€¦	24.0	True	full
1102369	1102369	604f955710ffba00386a8561	2021-03-15 17:11:45	[]	[]	Mon Mar 15 15:57:00 +0000 2021	[]	[{"url":"https://t.co/fcxmbYvydh","expanded_url":"https://www.theguardian.com/world/live/2021/mar/15/coronavirus-live-news-astrazeneca-finds-no-evidence-of-blood-clot-risk-as-netherlands-suspends-vaccine","display_url":"theguardian.com/world/live/202â€¦","indices":[225,248]}]	Para todos los q estÃ¡n asustados con las noticias de Astra Zeneca: los casos de trombosis fueron muy pocos. Se estÃ¡ estudiando si tuvieron q ver o no con la vacuna. Tb hay factores geopolÃ­ticos q otros pueden explicar mejor. https://t.co/fcxmbYvydh	68185.0	RT @spitta1969: Para todos los q estÃ¡n asustados con las noticias de Astra Zeneca: los casos de trombosis fueron muy pocos. Se estÃ¡ estudiaâ€¦	265.0	True	full
1102370	1102370	604f955710ffba00386a856b	2021-03-15 17:11:45	[]	[]	Mon Mar 15 17:07:52 +0000 2021	[{"text":"BethesdaJoinsXbox","indices":[175,193]}]	[{"url":"https://t.co/rPuMYk3Avu","expanded_url":"https://news.xbox.com/en-us/2021/03/15/five-legendary-bethesda-titles-get-fps-boost/","display_url":"news.xbox.com/en-us/2021/03/â€¦","indices":[195,218]}]	Dishonored, Skyrim, Fallout 4, Fallout 76, and Prey all have FPS BOOST MODE ACTIVATED allowing these titles to take full advantage of the power of Xbox Series X|S! ðŸ™ŒðŸ�»ðŸ™…ðŸ�¼â€�â™‚ï¸�ðŸŽ®ðŸ’ªðŸ�» #BethesdaJoinsXbox https://t.co/rPuMYk3Avu	206177.0	RT @aarongreenberg: Dishonored, Skyrim, Fallout 4, Fallout 76, and Prey all have FPS BOOST MODE ACTIVATED allowing these titles to take fulâ€¦	137.0	True	full
1102371	1102371	604f955710ffba00386a856f	2021-03-15 17:11:45	[]	[]	Mon Mar 15 16:14:34 +0000 2021	[]	[{"url":"https://t.co/dMRoxd70tB","expanded_url":"https://www.estrepublicain.fr/societe/2021/03/15/une-arnaque-telephonique-fait-gonfler-la-facture-d-un-couple-de-retraite#","display_url":"estrepublicain.fr/societe/2021/0â€¦","indices":[172,195]}]	Un couple de Chaligny s'est aperÃ§u de l'arnaque en voyant sur sa facture de tÃ©lÃ©phone des appels vers le Burundi et les Ã®les du Pacifique du Vanuatu qu'il n'a jamais passÃ© https://t.co/dMRoxd70tB	7665.0	RT @LEstRepNancy: Un couple de Chaligny s'est aperÃ§u de l'arnaque en voyant sur sa facture de tÃ©lÃ©phone des appels vers le Burundi et les Ã®â€¦	28.0	True	full
1102372	1102372	604f955710ffba00386a857b	2021-03-15 17:11:45	[{"text":"Ebook","indices":[0,6]},{"text":"Clairvoyant","indices":[9,21]},{"text":"Psychic","indices":[22,30]},{"text":"Norsegods","indices":[46,56]},{"text":"Odin","indices":[59,64]},{"text":"Thor","indices":[66,71]},{"text":"Balder","indices":[73,80]},{"text":"Loki","indices":[81,86]},{"text":"Hel","indices":[87,91]},{"text":"Tyr","indices":[92,96]},{"text":"Heimdallr","indices":[97,107]},{"tex…	[{"url":"https://t.co/lDMNJVBim9","expanded_url":"http://hottestnewspredictionsdimitrinkastaikova2013.home.blog/2021/03/15/ebook-clairvoyant-psychic-reading-to-the-norsegods-odin-thor-balderlokiheltyrheimdallrvidarelli-vali-bragiidun-forsetihermod-and-the-billionaires-juliath/","display_url":"â€¦tionsdimitrinkastaikova2013.home.blog/2021/03/15/eboâ€¦","indices":[251,274]}]		[]	[]			#Ebook â€“ #Clairvoyant/#Psychic reading to the #Norsegods : #Odin, #Thor, #Balder,#Loki,#Hel,#Tyr,#Heimdallr,#Vidar,â€¦ https://t.co/nSerXMeynH	28.0	True	full
1102373	1102373	604f955810ffba00386a858f	2021-03-15 17:11:46	[]	[]	Mon Mar 15 16:27:27 +0000 2021	[{"text":"CoronavirusPy","indices":[0,14]}]	[{"url":"https://t.co/k58LdI0b04","expanded_url":"https://www.abc.com.py/nacionales/2021/03/15/circulacion-de-cepa-brasilena-de-covid-19-cambiaria-el-enfoque-epidemiologico-senala-medico-del-ineram/","display_url":"abc.com.py/nacionales/202â€¦","indices":[192,215]}]	#CoronavirusPy| El Dr. JosÃ© Fusillo, en conversaciÃ³n con @ABCCardinal, destacÃ³ que es importante saber si la cepa brasileÃ±a circula en el paÃ­s, pues podrÃ­a cambiar el enfoque epidemiolÃ³gico. https://t.co/k58LdI0b04	1031839.0	RT @ABCDigital: #CoronavirusPy| El Dr. JosÃ© Fusillo, en conversaciÃ³n con @ABCCardinal, destacÃ³ que es importante saber si la cepa brasileÃ±aâ€¦	1712.0	True	full
1102374	1102374	604f955810ffba00386a859d	2021-03-15 17:11:46	[{"text":"lockdowns","indices":[87,97]},{"text":"COVID19","indices":[163,171]},{"text":"Syria","indices":[237,243]},{"text":"ISIS","indices":[244,249]},{"text":"SputnikV","indices":[264,273]}]	[{"url":"https://t.co/czt5W2VUMi","expanded_url":"https://youtu.be/Fo__RgG4jwo","display_url":"youtu.be/Fo__RgG4jwo","indices":[282,305]}]		[]	[]			@canada316 @fordnation While America US, Canada, UK &amp; Netherlands impose draconian #lockdowns and wrecking their ciâ€¦ https://t.co/36uneA7f2U	1165.0	True	full
1102375	1102375	604f955810ffba00386a85bd	2021-03-15 17:11:46	[]	[]	Mon Mar 15 17:06:14 +0000 2021	[]	[{"url":"https://t.co/hEB83LnX4w","expanded_url":"https://www.theguardian.com/commentisfree/2021/mar/15/evidence-oxford-vaccine-blood-clots-data-causal-links","display_url":"theguardian.com/commentisfree/â€¦","indices":[166,189]}]	I mean, some data show that people vaccinated with AZ have a LOWER rate of blood clots than the general non-vaccinated population. (And no data show a higher rate). https://t.co/hEB83LnX4w	41033.0	RT @DougSaunders: I mean, some data show that people vaccinated with AZ have a LOWER rate of blood clots than the general non-vaccinated poâ€¦	109.0	True	full
1102376	1102376	604f955810ffba00386a85d5	2021-03-15 17:11:46	[]	[]	Mon Mar 15 17:07:34 +0000 2021	[]	[{"url":"https://t.co/pIef4ImSty","expanded_url":"https://www.eldiario.es/sociedad/espana-suspende-vacunacion-astrazeneca-conocer-informe-europeo-casos-trombos_1_7311781.html","display_url":"eldiario.es/sociedad/espanâ€¦","indices":[130,153]}]	ÃšLTIMA HORA | EspaÃ±a suspende 15 dÃ­as la vacunaciÃ³n con AstraZeneca mientras Europa elabora un informe sobre los casos de trombos https://t.co/pIef4ImSty	1072474.0	RT @iescolar: ÃšLTIMA HORA | EspaÃ±a suspende 15 dÃ­as la vacunaciÃ³n con AstraZeneca mientras Europa elabora un informe sobre los casos de troâ€¦	214.0	True	full
1102377	1102377	604f955810ffba00386a85e7	2021-03-15 17:11:47	[]	[]	Mon Mar 15 17:11:29 +0000 2021	[{"text":"INFO","indices":[1,6]},{"text":"BTS","indices":[41,45]},{"text":"DynamiteTo1B","indices":[122,135]}]	[{"url":"https://t.co/YmCJ7VUVbr","expanded_url":"https://youtu.be/gdZLi9oWNZg","display_url":"youtu.be/gdZLi9oWNZg","indices":[138,161]}]	[#INFO]ðŸ“Š || 15.03.21 O MV 'Dynamite' de #BTS (@BTS_twt), ultrapassou a marca de 920 MILHÃ•ES de visualizaÃ§Ãµes no YouTube. #DynamiteTo1B ðŸ”—https://t.co/YmCJ7VUVbr ðŸ’œ || Â©ï¸�btsyoutubedata Â©ï¸�EternalArmy_twt https://t.co/Y5g1CDDmPM	3902.0	RT @BTSsuporte7: [#INFO]ðŸ“Š || 15.03.21 O MV 'Dynamite' de #BTS (@BTS_twt), ultrapassou a marca de 920 MILHÃ•ES de visualizaÃ§Ãµes no YouTube.â€¦	5.0	True	full
1102378	1102378	604f955810ffba00386a85ed	2021-03-15 17:11:47	[]	[{"url":"https://t.co/IYBR7CAH9m","expanded_url":"http://meghanewhite.blog/2021/03/15/im-believing-for-a-miracle/","display_url":"meghanewhite.blog/2021/03/15/im-â€¦","indices":[229,252]}]		[]	[]			Last week I was in a head on collision after a driver ran a red light. At the same time my husband was hospitalizedâ€¦ https://t.co/R1WprEpx4Y	11526.0	True	full
1102379	1102379	604f955810ffba00386a85f9	2021-03-15 17:11:47	[]	[]	Mon Mar 15 17:11:11 +0000 2021	[{"text":"ArchieMiller","indices":[16,29]},{"text":"marketplace","indices":[30,42]},{"text":"CBD","indices":[82,86]}]	[{"url":"https://t.co/NWhRZL1lpt","expanded_url":"https://cutt.ly/Green-LeafMarketPotential","display_url":"cutt.ly/Green-LeafMarkâ€¦","indices":[100,123]}]	Sponsored Post: #ArchieMiller #marketplace Are you curious about the potential of #CBD? Check here. https://t.co/NWhRZL1lpt These other companies may especially have one succinct advantage-its use of CBD. Check the disclaimer on profile and landing page.	109.0	RT @CherryR47117071: Sponsored Post: #ArchieMiller #marketplace Are you curious about the potential of #CBD? Check here. https://t.co/NWhRZâ€¦	22.0	True	full
1102380	1102380	604f955810ffba00386a85fb	2021-03-15 17:11:47	[]	[]	Mon Mar 15 15:46:35 +0000 2021	[]	[{"url":"https://t.co/hYyMD2dsXc","expanded_url":"https://www.ciberseguridadlatam.com/2021/03/15/juan-ramallo-de-seguro-sura-a-partir-de-la-pandemia-se-acelero-la-transformacion-digital/","display_url":"ciberseguridadlatam.com/2021/03/15/juaâ€¦","indices":[95,118]}]	Juan Ramallo, de Seguros Sura: "A partir de la pandemia se acelerÃ³ la transformaciÃ³n digital". https://t.co/hYyMD2dsXc https://t.co/LvUeHFFbV1	9878.0	RT @CibersegLATAM: Juan Ramallo, de Seguros Sura: "A partir de la pandemia se acelerÃ³ la transformaciÃ³n digital". https://t.co/hYyMD2dsXc hâ€¦	35.0	True	full
1102381	1102381	604f955910ffba00386a85ff	2021-03-15 17:11:47	[]	[]	Sun Mar 14 19:57:06 +0000 2021	[{"text":"WieGehtsLehrerin","indices":[237,254]}]	[{"url":"https://t.co/EH8TAP1sPi","expanded_url":"https://pisaversteher.com/2021/03/14/hey-lehrerin-wie-gehts-dir-mit-corona/","display_url":"pisaversteher.com/2021/03/14/heyâ€¦","indices":[256,279]}]	@ClarFrie @Bot_TwLehrerZ â€œMeine Schulministerin hat meine UnterstÃ¼tzung schon lange verloren. Ihre Entscheidungen zeigen mir fast durchgÃ¤ngig ihre Unkenntnis Ã¼ber das System Schule auf und den Unwillen, mit Schulen in Kontakt zu tretenâ€œ #WieGehtsLehrerin? https://t.co/EH8TAP1sPi https://t.co/R6iMst6tOL	4757.0	RT @ciffi: @ClarFrie @Bot_TwLehrerZ â€œMeine Schulministerin hat meine UnterstÃ¼tzung schon lange verloren. Ihre Entscheidungen zeigen mir fasâ€¦	90.0	True	full
1102382	1102382	604f955910ffba00386a8623	2021-03-15 17:11:47	[{"text":"HousingStandard","indices":[43,59]},{"text":"TolerableStandard","indices":[74,92]},{"text":"HousingTo2040","indices":[118,132]},{"text":"EnergyEfficientHomes","indices":[133,154]}]	[{"url":"https://t.co/rJ10g3OVpJ","expanded_url":"https://www.designingbuildings.co.uk/wiki/Scottish_housing_standard","display_url":"designingbuildings.co.uk/wiki/Scottish_â€¦","indices":[94,117]}]		[]	[]			The @scotgov announces plans to update its #HousingStandard from the 1969 #TolerableStandard:â€¦ https://t.co/8uHXFoXovk	4086.0	True	full
1102383	1102383	604f955910ffba00386a8629	2021-03-15 17:11:47	[]	[{"url":"https://t.co/QhMOBek50y","expanded_url":"https://www.tokengoodies.com/trade","display_url":"tokengoodies.com/trade","indices":[200,223]}]		[]	[]			New Energy order Energy amount: 500000 Payout: 15 TRX Freeze: 14984 TRX Min. amount: 500000 Payout: 15 TRX Freezeâ€¦ https://t.co/e3GWlOYJhI	207.0	True	full
1102384	1102384	604f955910ffba00386a8631	2021-03-15 17:11:47	[]	[]	Mon Mar 15 17:09:02 +0000 2021	[{"text":"coronavirus","indices":[43,55]}]	[{"url":"https://t.co/frwcRAbGwZ","expanded_url":"https://www.gva.es/es/inicio/area_de_prensa/not_detalle_area_prensa?id=930422","display_url":"gva.es/es/inicio/areaâ€¦","indices":[223,246]}]	ðŸ”˜ La Comunitat registra 87 casos nuevos de #coronavirus y 382 altas Nuevos casos por provincias: âž¡ï¸� 15 en CastellÃ³n âž¡ï¸� 24 en Alicante âž¡ï¸� 48 en Valencia Fallecimientos: 10 ðŸ’‰ Dosis de la vacuna administradas: 488.242 ðŸ”— https://t.co/frwcRAbGwZ https://t.co/qlDXLTGXit	72419.0	RT @GVAsanitat: ðŸ”˜ La Comunitat registra 87 casos nuevos de #coronavirus y 382 altas Nuevos casos por provincias: âž¡ï¸� 15 en CastellÃ³n âž¡ï¸� 24â€¦	204660.0	True	full
1102385	1102385	604f955910ffba00386a8635	2021-03-15 17:11:47	[{"text":"DawnMiklaya","indices":[152,164]},{"text":"SpecMagNC","indices":[227,237]},{"text":"covid","indices":[238,244]},{"text":"pandemic","indices":[245,254]}]	[{"url":"https://t.co/jB2BiDtSNm","expanded_url":"https://spectacularmag.com/2021/03/15/covid-19-and-its-lingering-effect-on-the-vulnerable/","display_url":"spectacularmag.com/2021/03/15/covâ€¦","indices":[255,278]}]		[]	[]			While the direct effects of the pandemic have been devastating, there is now a growing concern about the indirect câ€¦ https://t.co/VdnW5KFAlc	1331.0	True	full
1102386	1102386	604f955910ffba00386a8641	2021-03-15 17:11:48	[]	[]	Mon Mar 15 10:33:06 +0000 2021	[]	[{"url":"https://t.co/PmfFOTsSBH","expanded_url":"https://eduforum.de/","display_url":"eduforum.de","indices":[159,182]}]	Excited for the @dasEduForum event this week. I will be presenting on Wednesday 4.15 pm Berlin time ðŸ‡©ðŸ‡ª There are so many incredible workshops to sign up to! https://t.co/PmfFOTsSBH https://t.co/6JJM3RKaIt	27786.0	RT @KateJones_teach: Excited for the @dasEduForum event this week. I will be presenting on Wednesday 4.15 pm Berlin time ðŸ‡©ðŸ‡ª There are soâ€¦	1465.0	True	full
1102387	1102387	604f955a10ffba00386a8657	2021-03-15 17:11:48	[]	[]	Mon Mar 15 15:54:28 +0000 2021	[]	[{"url":"https://t.co/Dz8IQP0qrN","expanded_url":"https://noticias.uol.com.br/politica/ultimas-noticias/2021/03/15/conversas-indicam-articulacoes-de-moro-com-trf4-contra-lula.htm","display_url":"noticias.uol.com.br/politica/ultimâ€¦","indices":[127,150]}]	Procuradora Laura Tessler, da Lava-Jato: â€œNÃ£o tem previsÃ£o legal nenhuma... Mas nÃ£o dÃ¡ pra negar que moro Ã© criativo, hahahahâ€� https://t.co/Dz8IQP0qrN	167874.0	RT @BernardoMF: Procuradora Laura Tessler, da Lava-Jato: â€œNÃ£o tem previsÃ£o legal nenhuma... Mas nÃ£o dÃ¡ pra negar que moro Ã© criativo, hahahâ€¦	535.0	True	full
1102388	1102388	604f955a10ffba00386a8667	2021-03-15 17:11:48	[]	[]	Mon Mar 15 11:18:20 +0000 2021	[{"text":"IDO","indices":[78,82]},{"text":"Poolz","indices":[102,108]},{"text":"Cookfinance","indices":[119,131]},{"text":"DEX","indices":[196,200]},{"text":"DeFi","indices":[243,248]},{"text":"DefiNews","indices":[249,258]},{"text":"SmartLiquidity","indices":[259,274]}]	[{"url":"https://t.co/C3uCpzqX4x","expanded_url":"https://cook-protocol.medium.com/cook-protocol-conducts-public-sale-on-poolz-on-march-30th-f9f7050f1463","display_url":"cook-protocol.medium.com/cook-protocol-â€¦","indices":[219,242]}]	ðŸ‘¨â€�ðŸ�³ @cook_finance crossed a strategic partnership with @Poolz__ to launch its #IDO on 30-03-2021 ðŸ‘¨â€�ðŸ�³ #Poolz will help #Cookfinance in all aspects on its ecosystem as well as on all stages of its #DEX offerings ðŸ“° INFO https://t.co/C3uCpzqX4x #DeFi #DefiNews #SmartLiquidity	27775.0	RT @Definews_Info: ðŸ‘¨â€�ðŸ�³ @cook_finance crossed a strategic partnership with @Poolz__ to launch its #IDO on 30-03-2021 ðŸ‘¨â€�ðŸ�³ #Poolz will help #â€¦	160.0	True	full
1102389	1102389	604f955a10ffba00386a8671	2021-03-15 17:11:48	[]	[]	Fri Mar 12 00:16:51 +0000 2021	[]	[{"url":"https://t.co/lEWgSpPEsL","expanded_url":"http://ow.ly/ATz830rAl3y","display_url":"ow.ly/ATz830rAl3y","indices":[133,156]}]	Follow CAG &amp; Retweet for a Chance to Win a Legend of Zelda: Majora's Mask Collector's Edition Statue. Ends March 15th at 9PM ET. https://t.co/lEWgSpPEsL https://t.co/wiVFe2lsfW	408655.0	RT @videogamedeals: Follow CAG &amp; Retweet for a Chance to Win a Legend of Zelda: Majora's Mask Collector's Edition Statue. Ends March 15th aâ€¦	18.0	True	full
1102390	1102390	604f955a10ffba00386a8677	2021-03-15 17:11:48	[]	[]	Mon Mar 15 16:28:00 +0000 2021	[]	[{"url":"https://t.co/cpHxu5zEg3","expanded_url":"https://twitter.com/repvaldemings/status/1371495162627686400","display_url":"twitter.com/repvaldemings/â€¦","indices":[145,168]}]	Hey @GovRonDeSantis yâ€™know that not having a vaccine plan? Itâ€™s be great if you could get on that since crowds are flooding in for spring break. https://t.co/cpHxu5zEg3	75.0	RT @DivaInNeverland: Hey @GovRonDeSantis yâ€™know that not having a vaccine plan? Itâ€™s be great if you could get on that since crowds are floâ€¦	609.0	True	full
1102391	1102391	604f955a10ffba00386a867d	2021-03-15 17:11:48	[]	[]	Mon Mar 15 15:09:09 +0000 2021	[]	[{"url":"https://t.co/V2GRs6ENa2","expanded_url":"https://www.nhsinform.scot/carersregister","display_url":"nhsinform.scot/carersregister","indices":[133,156]}]	If you are aged 16 or over and provide vital face-to-face care for someone, you may be eligible for the COVID-19 vaccine now. Visit https://t.co/V2GRs6ENa2 or call 0800 030 8013. https://t.co/AcXGXKS9U9	16422.0	RT @COSLA: If you are aged 16 or over and provide vital face-to-face care for someone, you may be eligible for the COVID-19 vaccine now. Vâ€¦	1316.0	True	full
1102392	1102392	604f955a10ffba00386a867f	2021-03-15 17:11:48	[]	[]	Mon Mar 15 17:07:24 +0000 2021	[{"text":"Ø§Ù„ÙŠÙˆÙ…_Ø§Ù„Ø¹Ø§Ù„Ù…ÙŠ_Ù„Ø­Ù‚ÙˆÙ‚_Ø§Ù„Ù…Ø³ØªÙ‡Ù„Ùƒ","indices":[129,158]}]	[{"url":"https://t.co/rZ041sFb1F","expanded_url":"https://twitter.com/ssrrr22/status/1078933340122681344","display_url":"twitter.com/ssrrr22/statusâ€¦","indices":[194,217]}]	Ø§Ù„Ù…Ø³ØªÙ‡Ù„ÙƒÙŠÙ† Ù‡Ù… Ø§Ù„Ø´Ø±ÙŠØ­Ø© Ø§Ù„ÙƒØ¨ÙŠØ±Ø© Ù�ÙŠ Ø§Ù„Ø¹Ø§Ù„Ù… ÙˆØ§Ù„ØªÙŠ ØªØªØ£Ø«Ø± ÙˆØªØ¤Ø«Ø± Ù�ÙŠ Ø§Ù„Ø³ÙˆÙ‚ Ø§Ù„Ø§Ù‚ØªØµØ§Ø¯ÙŠ ØŒ Ø¥Ù„Ø§ Ø£Ù† ØµÙˆØªÙ‡Ø§ Ù„Ø§ ÙŠØ²Ø§Ù„ ØºÙŠØ± Ù…Ø³Ù…ÙˆØ¹ (Ø¬ÙˆÙ† ÙƒÙ†Ø¯ÙŠ) 15/Ù…Ø§Ø±Ø³ #Ø§Ù„ÙŠÙˆÙ…_Ø§Ù„Ø¹Ø§Ù„Ù…ÙŠ_Ù„Ø­Ù‚ÙˆÙ‚_Ø§Ù„Ù…Ø³ØªÙ‡Ù„Ùƒ ØªØ­Øª Ø´Ø¹Ø§Ø± Ù…Ø¹Ø§Ù„Ø¬Ø© Ø§Ù„ØªÙ„ÙˆØ« Ø§Ù„Ø¨Ù„Ø§Ø³ØªÙŠÙƒÙŠ https://t.co/rZ041sFb1F	1498.0	RT @ztsp7: Ø§Ù„Ù…Ø³ØªÙ‡Ù„ÙƒÙŠÙ† Ù‡Ù… Ø§Ù„Ø´Ø±ÙŠØ­Ø© Ø§Ù„ÙƒØ¨ÙŠØ±Ø© Ù�ÙŠ Ø§Ù„Ø¹Ø§Ù„Ù… ÙˆØ§Ù„ØªÙŠ ØªØªØ£Ø«Ø± ÙˆØªØ¤Ø«Ø± Ù�ÙŠ Ø§Ù„Ø³ÙˆÙ‚ Ø§Ù„Ø§Ù‚ØªØµØ§Ø¯ÙŠ ØŒ Ø¥Ù„Ø§ Ø£Ù† ØµÙˆØªÙ‡Ø§ Ù„Ø§ ÙŠØ²Ø§Ù„ ØºÙŠØ± Ù…Ø³Ù…ÙˆØ¹ (Ø¬ÙˆÙ† ÙƒÙ†Ø¯ÙŠ) 15/Ù…Ø§Ø±Ø³â€¦	39.0	True	full
1102393	1102393	604f955a10ffba00386a8693	2021-03-15 17:11:48	[]	[]	Mon Mar 15 17:03:42 +0000 2021	[{"text":"MilObrasTrabajoYEsperanza","indices":[173,199]}]	[{"url":"https://t.co/3TDJlz8zPJ","expanded_url":"https://twitter.com/CasaRosada/status/1371481661192376330?s=1002","display_url":"twitter.com/CasaRosada/staâ€¦","indices":[200,223]}]	Pese al pandemia mundial nuestro gobierno nacional no se detiene y sigue apostando por poner en pie al paÃ­s y generar trabajo. Vamos por la reconstrucciÃ³n de la Argentina. #MilObrasTrabajoYEsperanza https://t.co/3TDJlz8zPJ https://t.co/0ZbPjKZOcG	1100.0	RT @Mjhmdp: Pese al pandemia mundial nuestro gobierno nacional no se detiene y sigue apostando por poner en pie al paÃ­s y generar trabajo.â€¦	1081.0	True	full
1102394	1102394	604f955a10ffba00386a86a1	2021-03-15 17:11:49	[]	[]	Mon Mar 15 13:00:00 +0000 2021	[]	[{"url":"https://t.co/e0YfBNZerV","expanded_url":"https://calendar.eji.org/racial-injustice/mar/15","display_url":"calendar.eji.org/racial-injustiâ€¦","indices":[257,280]}]	On this day in 1901, after a Black man accused of stealing a white manâ€™s wallet escaped lynching in Rome, Tennessee the mob of white men instead seized and lynched Ballie Crutchfield, his sister. To overcome racial inequality, we must confront our history. https://t.co/e0YfBNZerV	200529.0	RT @eji_org: On this day in 1901, after a Black man accused of stealing a white manâ€™s wallet escaped lynching in Rome, Tennessee the mob ofâ€¦	408.0	True	full
1102395	1102395	604f955b10ffba00386a86bf	2021-03-15 17:11:49	[]	[]	Mon Mar 15 15:05:08 +0000 2021	[{"text":"vaccination","indices":[33,45]},{"text":"COVID","indices":[254,260]}]	[{"url":"https://t.co/Nan2VsHxCE","expanded_url":"https://www.lapresse.ca/international/europe/2021-03-01/la-france-et-l-allemagne-ont-du-mal-a-ecouler-leurs-vaccins-astrazeneca.php","display_url":"lapresse.ca/international/â€¦","indices":[261,284]}]	L'Allemagne Ã son tour arrÃªte la #vaccination AstraZeneca. On persiste en France &amp; demande aux libÃ©raux d'assumer la responsabilitÃ© des injections! Les mots de l'article en PJ Ã archiver. Tout cela va donner dans le dÃ©lictuel si ce n'est le criminel #COVID https://t.co/Nan2VsHxCE	26152.0	RT @Laissonslespre1: L'Allemagne Ã son tour arrÃªte la #vaccination AstraZeneca. On persiste en France &amp; demande aux libÃ©raux d'assumer la râ€¦	400.0	True	full
1102396	1102396	604f955b10ffba00386a86cf	2021-03-15 17:11:49	[]	[]	Mon Mar 15 17:11:41 +0000 2021	[]	[{"url":"https://t.co/rCvx8miRH7","expanded_url":"https://newundergroundchurch.blogspot.com/2021/03/new-yorks-vaccine-czar-called-county.html","display_url":"newundergroundchurch.blogspot.com/2021/03/new-yoâ€¦","indices":[139,162]}]	New York's 'Vaccine Czar' Called County Officials To Assess Their Loyalty To Cuomo March 14, 2021 Heard on Morning Edition SALLY HERSHIPS https://t.co/rCvx8miRH7	2154.0	RT @CoglianeseRalph: New York's 'Vaccine Czar' Called County Officials To Assess Their Loyalty To Cuomo March 14, 2021 Heard on Morning Edâ€¦	2154.0	True	full
1102397	1102397	604f955b10ffba00386a86df	2021-03-15 17:11:49	[]	[{"url":"https://t.co/edkNgGkZDI","expanded_url":"https://wgntv.com/news/coronavirus/illinois-health-officials-report-782-new-cases-of-covid-19-12-deaths-as-state-reports-under-1000-new-cases-in-a-day-for-first-time-since-july-21/","display_url":"wgntv.com/news/coronavirâ€¦","indices":[148,171]}]		[]	[]			Illinois health officials report 782 new cases of COVID-19, 12 deaths as state reports under 1,000 new cases in a dâ€¦ https://t.co/ERcsnGr8Qi	326253.0	True	full
1102398	1102398	604f955b10ffba00386a86e3	2021-03-15 17:11:49	[{"text":"Ebook","indices":[0,6]},{"text":"Clairvoyant","indices":[9,21]},{"text":"Psychic","indices":[22,30]},{"text":"Norsegods","indices":[46,56]},{"text":"Odin","indices":[59,64]},{"text":"Thor","indices":[66,71]},{"text":"Balder","indices":[73,80]},{"text":"Loki","indices":[81,86]},{"text":"Hel","indices":[87,91]},{"text":"Tyr","indices":[92,96]},{"text":"Heimdallr","indices":[97,107]},{"tex…	[{"url":"https://t.co/3gSNu3SMQE","expanded_url":"http://hottestnewspredictionsdimitrinkastaikova2013.home.blog/2021/03/15/ebook-clairvoyant-psychic-reading-to-the-norsegods-odin-thor-balderlokiheltyrheimdallrvidarelli-vali-bragiidun-forsetihermod-and-the-billionaires-juliath/","display_url":"â€¦tionsdimitrinkastaikova2013.home.blog/2021/03/15/eboâ€¦","indices":[251,274]}]		[]	[]			#Ebook â€“ #Clairvoyant/#Psychic reading to the #Norsegods : #Odin, #Thor, #Balder,#Loki,#Hel,#Tyr,#Heimdallr,#Vidar,â€¦ https://t.co/XYYoCrtaXr	2.0	True	full
1102399	1102399	604f955b10ffba00386a86e5	2021-03-15 17:11:49	[]	[]	Mon Mar 15 16:08:29 +0000 2021	[]	[{"url":"https://t.co/sa5ENx8MQD","expanded_url":"https://twitter.com/thecliniccl/status/1371459746872582144","display_url":"twitter.com/thecliniccl/stâ€¦","indices":[162,185]}]	Ciertamente no incita a la violencia o al odio. Es un juego tolerante y democrÃ¡tico. O acaso creen que sacerdotes y carabineros merecen respeto? QuÃ© retrÃ³grados. https://t.co/sa5ENx8MQD	2840.0	RT @titotagle: Ciertamente no incita a la violencia o al odio. Es un juego tolerante y democrÃ¡tico. O acaso creen que sacerdotes y carabineâ€¦	47329.0	True	full
1102400	1102400	604f955b10ffba00386a86f1	2021-03-15 17:11:49	[]	[]	Mon Mar 15 17:09:35 +0000 2021	[]	[{"url":"https://t.co/0kZpgY12y8","expanded_url":"https://www.criterion.com/films/2106-the-human-condition","display_url":"criterion.com/films/2106-theâ€¦","indices":[242,265]}]	THE HUMAN CONDITION (1959), the mammoth humanist drama by Masaki Kobayashi, is one of the most staggering achievements of Japanese cinema. Kobayashiâ€™s riveting, gorgeously filmed nine-and-a-half-hour epic is novelistic cinema at its best. https://t.co/0kZpgY12y8 https://t.co/lCKLMBtOFB	395357.0	RT @Criterion: THE HUMAN CONDITION (1959), the mammoth humanist drama by Masaki Kobayashi, is one of the most staggering achievements of Jaâ€¦	3951.0	True	full
1102401	1102401	604f955b10ffba00386a86ff	2021-03-15 17:11:50	[]	[]	Mon Mar 15 16:49:16 +0000 2021	[{"text":"SuÃ¨de","indices":[3,9]},{"text":"masques","indices":[153,161]},{"text":"Covid19","indices":[246,254]}]	[{"url":"https://t.co/DzEx1eAUkz","expanded_url":"https://www.thelocal.se/20210311/stockholm-school-sends-pupil-home-for-wearing-face-mask/","display_url":"thelocal.se/20210311/stockâ€¦","indices":[255,278]}]	En #SuÃ¨de, un enfant a Ã©tÃ© renvoyÃ© chez lui de l'Ã©cole parce qu'il voulait absolument mettre un masque. L'Agence Publique de santÃ© ne recommande PAS les #masques pour les enfants: ils ne sont pas les vecteurs de l'infection dans cette Ã©pidÃ©mie". #Covid19 https://t.co/DzEx1eAUkz	14862.0	RT @momotchiii: En #SuÃ¨de, un enfant a Ã©tÃ© renvoyÃ© chez lui de l'Ã©cole parce qu'il voulait absolument mettre un masque. L'Agence Publique dâ€¦	15.0	True	full
1102402	1102402	604f955c10ffba00386a8713	2021-03-15 17:11:50	[]	[]	Mon Mar 15 16:56:17 +0000 2021	[]	[{"url":"https://t.co/ssKBXkeYkd","expanded_url":"https://apnews.com/article/dallas-health-coronavirus-pandemic-immigration-border-patrols-fa567f671faa0e9eb33e37f30746f1b6","display_url":"apnews.com/article/dallasâ€¦","indices":[253,276]}]	HOUSTON (AP) â€” The U.S. government plans to use the downtown Dallas convention center to hold up to 3,000 immigrant teenagers as sharply higher numbers of border crossings have severely strained the current capacity to hold youths, The AP has learned. https://t.co/ssKBXkeYkd	257191.0	RT @ZekeJMiller: HOUSTON (AP) â€” The U.S. government plans to use the downtown Dallas convention center to hold up to 3,000 immigrant teenagâ€¦	1854.0	True	full
1102403	1102403	604f955c10ffba00386a872d	2021-03-15 17:11:50	[]	[]	Mon Mar 15 17:09:28 +0000 2021	[]	[{"url":"https://t.co/BQmVFBQpT6","expanded_url":"https://www.lostiempos.com/actualidad/pais/20210315/cocaleros-dicen-que-rjc-envio-covid-19-al-tropico","display_url":"lostiempos.com/actualidad/paiâ€¦","indices":[241,264]}]	Tanto palo para dar a la RJC, por violentos y abusivos, pero lo que dicen es que ellos mandaron el Covid ðŸ¤¦ðŸ�½â€�â™€ï¸�ðŸ¤¦ðŸ�½â€�â™€ï¸�ðŸ¤¦ðŸ�½â€�â™€ï¸� todas las veces que vi imÃ¡genes en pandemia del Chapare NADIE se cuidaba, incluido el jefazo... Esto es chacota nomas. https://t.co/BQmVFBQpT6	1391.0	RT @LilaAndrea86: Tanto palo para dar a la RJC, por violentos y abusivos, pero lo que dicen es que ellos mandaron el Covid ðŸ¤¦ðŸ�½â€�â™€ï¸�ðŸ¤¦ðŸ�½â€�â™€ï¸�ðŸ¤¦ðŸ�½â€�â™€ï¸�â€¦	126.0	True	full
1102404	1102404	604f955c10ffba00386a8731	2021-03-15 17:11:50	[]	[]	Mon Mar 15 11:58:10 +0000 2021	[]	[{"url":"https://t.co/mXlh85nTqy","expanded_url":"https://bylinetimes.com/2021/03/15/peaceful-protests-have-shaped-democracy-we-must-do-everything-we-can-to-protect-them/","display_url":"bylinetimes.com/2021/03/15/peaâ€¦","indices":[210,233]}]	"Protest does not happen in a vacuum. It happens because of system failures." I carried out the first peaceful protests during the pandemic, and I feel we must do everything to safeguard our rights. ðŸ™�ðŸ�¾ Read: https://t.co/mXlh85nTqy	14396.0	RT @meenalsworld: "Protest does not happen in a vacuum. It happens because of system failures." I carried out the first peaceful protestsâ€¦	1057.0	True	full
1102405	1102405	604f955c10ffba00386a873f	2021-03-15 17:11:50	[]	[]	Mon Mar 15 12:28:15 +0000 2021	[]	[{"url":"https://t.co/swhY1LbU33","expanded_url":"https://twitter.com/xoxogossipgita/status/1371158002242351104","display_url":"twitter.com/xoxogossipgitaâ€¦","indices":[280,303]}]	This is what ZS fans are talking about when it comes to critics. If you didn't like the film, its OKAY to say you hated it, wasn't for you, etc. But why personally attack Zack?? Then you tweet, "If you're mad I called him stupid, unfollow me," like that makes the slander okay. https://t.co/swhY1LbU33	910.0	RT @TheRapNerdJso: This is what ZS fans are talking about when it comes to critics. If you didn't like the film, its OKAY to say you hatedâ€¦	104.0	True	full
1102406	1102406	604f955c10ffba00386a8741	2021-03-15 17:11:50	[]	[]	Mon Mar 15 12:30:38 +0000 2021	[]	[{"url":"https://t.co/XKT9oQtXBY","expanded_url":"http://ow.ly/JlF450DXJmA","display_url":"ow.ly/JlF450DXJmA","indices":[237,260]}]	Starting today, people over 50 are eligible to sign up for the COVID-19 vaccine. Our next one is Thurs 3/18 from 9 a.m. to 1 p.m. If you have already received yours let us know by emailing GPH@garlandtx.gov or calling 972-205-3900. https://t.co/XKT9oQtXBY https://t.co/1CHLUqTaoB	8975.0	RT @garlandtxgov: Starting today, people over 50 are eligible to sign up for the COVID-19 vaccine. Our next one is Thurs 3/18 from 9 a.m.â€¦	231.0	True	full
1102407	1102407	604f955c10ffba00386a8749	2021-03-15 17:11:50	[]	[]	Mon Mar 15 17:02:25 +0000 2021	[]	[{"url":"https://t.co/NUVeHGdOqc","expanded_url":"https://www.hiringlab.org/2021/03/15/job-postings-through-march-12-2021/","display_url":"hiringlab.org/2021/03/15/jobâ€¦","indices":[100,123]}]	Job postings on @indeed 8.6% above the pre-pandemic baseline. Big two-point gain in the past week. https://t.co/NUVeHGdOqc 1/ https://t.co/l9cTok7vWZ	19575.0	RT @JedKolko: Job postings on @indeed 8.6% above the pre-pandemic baseline. Big two-point gain in the past week. https://t.co/NUVeHGdOqcâ€¦	502545.0	True	full
1102408	1102408	604f955c10ffba00386a874f	2021-03-15 17:11:51	[]	[]	Mon Mar 15 17:00:29 +0000 2021	[]	[{"url":"https://t.co/EZ3tkYv7hY","expanded_url":"https://www.cincinnati.com/story/news/politics/elections/2021/03/15/super-pac-supporting-possible-ohio-senate-candidate-j-d-vance-gets-10-m-donation-peter-thiel/4700540001/","display_url":"cincinnati.com/story/news/polâ€¦","indices":[170,193]}]	There's nothing normal about billionaires dropping $10 million to help their favorite candidates get elected. We need serious campaign finance reform and we need it now. https://t.co/EZ3tkYv7hY	406945.0	RT @CREWcrew: There's nothing normal about billionaires dropping $10 million to help their favorite candidates get elected. We need seriousâ€¦	2756.0	True	full
1102409	1102409	604f955c10ffba00386a875b	2021-03-15 17:11:51	[]	[]	Mon Mar 15 14:01:06 +0000 2021	[]	[{"url":"https://t.co/s1fZ8gcPUZ","expanded_url":"https://www.fdesouche.com/2021/03/15/57-des-francais-pensent-que-les-journalistes-tentent-deliberement-dinduire-le-public-en-erreur/","display_url":"fdesouche.com/2021/03/15/57-â€¦","indices":[136,159]}]	Pourquoi ?! ...ce n'est pas le cas ?! 57% des FranÃ§ais pensent que les journalistes tentent dÃ©libÃ©rÃ©ment dâ€™induire le public en erreur https://t.co/s1fZ8gcPUZ	1372.0	RT @TheLibellule: Pourquoi ?! ...ce n'est pas le cas ?! 57% des FranÃ§ais pensent que les journalistes tentent dÃ©libÃ©rÃ©ment dâ€™induire le puâ€¦	87.0	True	full
1102410	1102410	604f955d10ffba00386a8785	2021-03-15 17:11:51	[]	[]	Mon Mar 15 17:06:08 +0000 2021	[]	[{"url":"https://t.co/suTuzjjabO","expanded_url":"https://noticias.uol.com.br/colunas/leonardo-sakamoto/2021/03/15/ex-esposa-de-bolsonaro-desponta-como-novo-queiroz-em-esquema-de-rachadinhas.htm","display_url":"noticias.uol.com.br/colunas/leonarâ€¦","indices":[248,271]}]	RevelaÃ§Ãµes sobre Ana Cristina, ex-esposa de Bolsonaro, feitas pelo UOL, indicam que Queiroz pode nÃ£o ter sido o Ãºnico operador do esquema de desvios de dinheiro pÃºblico do clÃ£. O que nos lembra que o patriarca da rachadinha nÃ£o Ã© FlÃ¡vio, mas Jair. https://t.co/suTuzjjabO	437915.0	RT @blogdosakamoto: RevelaÃ§Ãµes sobre Ana Cristina, ex-esposa de Bolsonaro, feitas pelo UOL, indicam que Queiroz pode nÃ£o ter sido o Ãºnico oâ€¦	66.0	True	full
1102411	1102411	604f955d10ffba00386a878b	2021-03-15 17:11:51	[]	[]	Mon Mar 15 16:32:00 +0000 2021	[{"text":"vaccine","indices":[62,70]}]	[{"url":"https://t.co/TWkGEW04rD","expanded_url":"https://twitter.com/guardian/status/1371496335250223111","display_url":"twitter.com/guardian/statuâ€¦","indices":[274,297]}]	Americans: When you read about problems with the @AstraZeneca #vaccine, recall that your @US_FDA declined to approve it based on the company's original data, and AZ is doing new studies. This vaccine is not in use in the U.S. -- we have 3 (&amp; soon 4) safer, better ones. https://t.co/TWkGEW04rD	239489.0	RT @Laurie_Garrett: Americans: When you read about problems with the @AstraZeneca #vaccine, recall that your @US_FDA declined to approve itâ€¦	748.0	True	full
1102412	1102412	604f955d10ffba00386a8795	2021-03-15 17:11:51	[]	[]	Mon Mar 15 17:02:00 +0000 2021	[]	[{"url":"https://t.co/pyaKv1jKuY","expanded_url":"https://bit.ly/3qPPZFS","display_url":"bit.ly/3qPPZFS","indices":[223,246]}]	President Joe Biden, Vice President Kamala Harris and their spouses have begun an ambitious, cross-country tour this week to highlight the benefits of his $1.9 trillion plan to defeat the coronavirus and boost the economy. https://t.co/pyaKv1jKuY	1115.0	RT @dn_nation_world: President Joe Biden, Vice President Kamala Harris and their spouses have begun an ambitious, cross-country tour this wâ€¦	304686.0	True	full
1102413	1102413	604f955d10ffba00386a8797	2021-03-15 17:11:51	[]	[{"url":"https://t.co/Wj381Hi0Eg","expanded_url":"https://www.ema.europa.eu/en/news/emas-safety-committee-continues-investigation-covid-19-vaccine-astrazeneca-thromboembolic-events","display_url":"ema.europa.eu/en/news/emas-sâ€¦","indices":[177,200]}]		[]	[]			Statement from European Medicines Agency: "The number of thromboembolic events overall in vaccinated people seemsâ€¦ https://t.co/8NtnYcbxJP	914.0	True	full
1102414	1102414	604f955d10ffba00386a87b1	2021-03-15 17:11:52	[]	[{"url":"https://t.co/NFy31WRLAb","expanded_url":"https://bit.ly/3hHWpDt","display_url":"bit.ly/3hHWpDt","indices":[111,134]}]		[]	[]			As the owner of quality wood furniture, see these helpful tips on how to keep your furniture looking its best.â€¦ https://t.co/AOqrVspRVU	0.0	True	full
1102415	1102415	604f955d10ffba00386a87b3	2021-03-15 17:11:52	[]	[]	Mon Mar 15 15:52:06 +0000 2021	[{"text":"mondaythoughts","indices":[181,196]}]	[{"url":"https://t.co/COQgzbUq5y","expanded_url":"https://www.washingtonpost.com/nation/2021/03/13/terry-wright-galveston-bank-mask/","display_url":"washingtonpost.com/nation/2021/03â€¦","indices":[199,222]}]	What is wrong with anti-maskers who (mostly) drank the Republican Party's GQP Kool-Aid about covid??? Have you guys never learned what private property is versus public property? #mondaythoughts https://t.co/COQgzbUq5y	127623.0	RT @grantstern: What is wrong with anti-maskers who (mostly) drank the Republican Party's GQP Kool-Aid about covid??? Have you guys neverâ€¦	7136.0	True	full
1102416	1102416	604f955e10ffba00386a87bd	2021-03-15 17:11:52	[]	[]	Mon Mar 15 16:51:44 +0000 2021	[]	[{"url":"https://t.co/UkUqtBwqCH","expanded_url":"https://twitter.com/GabbyGiffords/status/1370039871218323459","display_url":"twitter.com/GabbyGiffords/â€¦","indices":[232,255]}]	We know background checks work. They keep guns out of the hands of dangerous people â€“ and they're supported by over 90% of Americans. The House passed this bill last week. Now, it's up to the Senate to put H.R. 8 on @POTUS's desk. https://t.co/UkUqtBwqCH	135585.0	RT @RepSeanMaloney: We know background checks work. They keep guns out of the hands of dangerous people â€“ and they're supported by over 90%â€¦	141.0	True	full
1102417	1102417	604f955e10ffba00386a87bf	2021-03-15 17:11:52	[]	[]	Sat Feb 06 14:10:29 +0000 2021	[]	[{"url":"https://t.co/wadx81ZwEA","expanded_url":"http://t.me/kimieofficial","display_url":"t.me/kimieofficial","indices":[64,87]},{"url":"https://t.co/tZb6j996FU","expanded_url":"http://alua.com/kimie.loanle","display_url":"alua.com/kimie.loanle","indices":[114,137]}]	When Covid asks you to stay at home ðŸ˜†ðŸ˜‚ JOIN MY GROUP FOR FREE: https://t.co/wadx81ZwEA New uncensored video on: https://t.co/tZb6j996FU â€”&gt; ALL L!NK IN BIðŸ�Š https://t.co/x4MLIfhx2f	77950.0	RT @KimieLoan: When Covid asks you to stay at home ðŸ˜†ðŸ˜‚ JOIN MY GROUP FOR FREE: https://t.co/wadx81ZwEA New uncensored video on: https://t.â€¦	11.0	True	full
1102418	1102418	604f955e10ffba00386a87c1	2021-03-15 17:11:52	[]	[]	Thu Mar 11 05:41:03 +0000 2021	[{"text":"AstraZeneca","indices":[168,180]},{"text":"Covishield","indices":[189,200]}]	[{"url":"https://t.co/2L87rSxeqQ","expanded_url":"https://greatgameindia.com/india-man-dies-astrazeneca-vaccine/","display_url":"greatgameindia.com/india-man-diesâ€¦","indices":[218,241]}]	A 65-year-old man in India collapsed and passed away just five minutes after getting first dose of vaccine against covid-19. He was injected with 0.5 ml dose of Oxford #AstraZeneca vaccine #Covishield intramuscularly. https://t.co/2L87rSxeqQ	22088.0	RT @GreatGameIndia: A 65-year-old man in India collapsed and passed away just five minutes after getting first dose of vaccine against coviâ€¦	2155.0	True	full
1102419	1102419	604f955e10ffba00386a87c7	2021-03-15 17:11:52	[]	[]	Mon Mar 15 16:56:17 +0000 2021	[]	[{"url":"https://t.co/ssKBXkeYkd","expanded_url":"https://apnews.com/article/dallas-health-coronavirus-pandemic-immigration-border-patrols-fa567f671faa0e9eb33e37f30746f1b6","display_url":"apnews.com/article/dallasâ€¦","indices":[253,276]}]	HOUSTON (AP) â€” The U.S. government plans to use the downtown Dallas convention center to hold up to 3,000 immigrant teenagers as sharply higher numbers of border crossings have severely strained the current capacity to hold youths, The AP has learned. https://t.co/ssKBXkeYkd	257191.0	RT @ZekeJMiller: HOUSTON (AP) â€” The U.S. government plans to use the downtown Dallas convention center to hold up to 3,000 immigrant teenagâ€¦	1329.0	True	full
1102420	1102420	604f955e10ffba00386a87d3	2021-03-15 17:11:52	[]	[]	Mon Mar 15 14:30:28 +0000 2021	[{"text":"BDCS","indices":[60,65]}]	[{"url":"https://t.co/tvBTKUnC4i","expanded_url":"https://fkie.fraunhofer.de/bdcs","display_url":"fkie.fraunhofer.de/bdcs","indices":[255,278]}]	Der Countdown lÃ¤uft ðŸ”œ 16. Bonner Dialog fÃ¼r Cybersicherheit #BDCS ðŸ“Œ17. MÃ¤rz, 16-18 Uhr Thema: Â»Corona 2020 â€“ Was sonst noch geschah: IT-Gesetzgebung in auÃŸergewÃ¶hnlichen ZeitenÂ« Keynote: @UlrichKelber â„¹ï¸� Informationen und kostenfreie Anmeldung unter https://t.co/tvBTKUnC4i https://t.co/2aY0Fg6aUD	979.0	RT @CSCBonn: Der Countdown lÃ¤uft ðŸ”œ 16. Bonner Dialog fÃ¼r Cybersicherheit #BDCS ðŸ“Œ17. MÃ¤rz, 16-18 Uhr Thema: Â»Corona 2020 â€“ Was sonst nochâ€¦	28785.0	True	full
1102421	1102421	604f955e10ffba00386a87d5	2021-03-15 17:11:52	[]	[]	Mon Mar 15 15:41:04 +0000 2021	[]	[{"url":"https://t.co/jv9mU4X0iA","expanded_url":"https://youtu.be/gdZLi9oWNZg","display_url":"youtu.be/gdZLi9oWNZg","indices":[128,151]}]	siempre culpar a los demÃ¡s cuando a sus artistas no les va bien! EN FIN STREAM DYNAMITE PARA QUE LLEGUE A 1B Vamos en 920M ðŸ¥ºðŸ‘� https://t.co/jv9mU4X0iA	103628.0	RT @kookiejoels: siempre culpar a los demÃ¡s cuando a sus artistas no les va bien! EN FIN STREAM DYNAMITE PARA QUE LLEGUE A 1B Vamos en 92â€¦	12.0	True	full
1102422	1102422	604f955e10ffba00386a87e7	2021-03-15 17:11:52	[]	[]	Mon Mar 15 14:24:11 +0000 2021	[]	[{"url":"https://t.co/oQ4FZXkAeY","expanded_url":"https://eunoiareview.wordpress.com/2021/03/15/say-prodigy-say-an-apology/","display_url":"eunoiareview.wordpress.com/2021/03/15/sayâ€¦","indices":[191,214]}]	i wrote a piece awhile ago (heh so the bio's kinda not up to date) about being a prodigy and forgiving myself if i'm not one in everything i do, and it's published in the Eunoia Review now!! https://t.co/oQ4FZXkAeY	530.0	RT @sunnyvwrites: i wrote a piece awhile ago (heh so the bio's kinda not up to date) about being a prodigy and forgiving myself if i'm notâ€¦	319.0	True	full
1102423	1102423	604f955e10ffba00386a87ff	2021-03-15 17:11:52	[{"text":"LarrySchwartz","indices":[1,15]},{"text":"NewYork","indices":[39,47]},{"text":"AndrewCuomo","indices":[53,65]},{"text":"coronavirus","indices":[98,110]},{"text":"vaccination","indices":[111,123]},{"text":"Cuomo","indices":[271,277]}]	[{"url":"https://t.co/34FJkZ1fU7","expanded_url":"https://www.commondreams.org/news/2021/03/14/ny-vaccine-czar-reportedly-questioned-county-officials-loyalty-cuomo","display_url":"commondreams.org/news/2021/03/1â€¦","indices":[247,270]}]		[]	[]			"#LarrySchwartz, a longtime adviser to #NewYork Gov. #AndrewCuomo and current head of the state's #coronavirusâ€¦ https://t.co/uU7NO3jOXv	3404.0	True	full
1102424	1102424	604f955e10ffba00386a8803	2021-03-15 17:11:53	[]	[]	Mon Mar 15 16:27:20 +0000 2021	[]	[{"url":"https://t.co/Dbtm1Yhzp1","expanded_url":"https://www.outkick.com/florida-vs-california-state-covid-data-proves-lockdowns-dont-work/","display_url":"outkick.com/florida-vs-calâ€¦","indices":[253,276]}]	Floridaâ€™s unemployment rate is 5.1%. All schools stayed open. All sports played. California shut down everything. Its unemployment rate is 9.3%. Yet covid deaths are nearly identical. This should be the number one story in US. â€œExpertsâ€� were all wrong: https://t.co/Dbtm1Yhzp1	736311.0	RT @ClayTravis: Floridaâ€™s unemployment rate is 5.1%. All schools stayed open. All sports played. California shut down everything. Its unempâ€¦	587.0	True	full
1102425	1102425	604f955e10ffba00386a880b	2021-03-15 17:11:53	[]	[]	Mon Mar 15 16:12:44 +0000 2021	[]	[{"url":"https://t.co/3y9ZnYIO1g","expanded_url":"https://www.politico.com/news/2021/03/15/men-charged-assault-brian-sicknick-476014","display_url":"politico.com/news/2021/03/1â€¦","indices":[250,273]}]	Two officers allegedly hit by KHATER's spray described it "described the spray to their face as a substance as strong as, if not stronger than, any version of pepper spray they had been exposed to during their training as law enforcement officers." https://t.co/3y9ZnYIO1g	149997.0	RT @kyledcheney: Two officers allegedly hit by KHATER's spray described it "described the spray to their face as a substance as strong as,â€¦	974.0	True	full
1102426	1102426	604f955e10ffba00386a8823	2021-03-15 17:11:53	[]	[]	Mon Mar 15 14:31:04 +0000 2021	[]	[{"url":"https://t.co/zr8MhabP7J","expanded_url":"https://www.theguardian.com/world/2021/mar/15/spain-to-launch-trial-of-four-day-working-week","display_url":"theguardian.com/world/2021/marâ€¦","indices":[222,245]}]	Spain is on a roll. Last year they started guaranteeing a minimum income, and now they are testing out the 4-day 32-hour work week. The national trial could be 3 years in duration with around 200 companies participating. https://t.co/zr8MhabP7J	131735.0	RT @scottsantens: Spain is on a roll. Last year they started guaranteeing a minimum income, and now they are testing out the 4-day 32-hourâ€¦	83.0	True	full
1102427	1102427	604f955f10ffba00386a8843	2021-03-15 17:11:53	[]	[]	Mon Mar 15 17:10:33 +0000 2021	[]	[{"url":"https://t.co/l7Gs5iLKKq","expanded_url":"https://trib.al/y3CNuof","display_url":"trib.al/y3CNuof","indices":[229,252]}]	Explore the history of Haiti and its influence on the music, culture and identity of the Crescent City on @worldcafe's new audio documentary series, Kanaval: Haitian Rhythms and the Music of New Orleans, hosted by @LeylaMcCalla. https://t.co/l7Gs5iLKKq	739308.0	RT @nprmusic: Explore the history of Haiti and its influence on the music, culture and identity of the Crescent City on @worldcafe's new auâ€¦	128.0	True	full
1102428	1102428	604f955f10ffba00386a8849	2021-03-15 17:11:53	[]	[]	Mon Mar 15 17:11:31 +0000 2021	[{"text":"NFLFreeAgency","indices":[131,145]},{"text":"FantasyFootball","indices":[199,215]}]	[{"url":"https://t.co/acQCYJt7QK","expanded_url":"https://theathletic.com/2437486/2021/03/15/2021-nfl-free-agent-tracker-fantasy-football/","display_url":"theathletic.com/2437486/2021/0â€¦","indices":[253,276]}]	UPDATE for Jonnu Smith to the Pats (Top 5?) ðŸ¤‘ Also! Special $1/month for new readers if you sign up via the link! ðŸ�ˆ Reminder for #NFLFreeAgency ðŸ–Šï¸�ðŸ—’ï¸� I have your complete free agency tracker with #FantasyFootball spin here (skill players obviously) https://t.co/acQCYJt7QK	69953.0	RT @allinkid: UPDATE for Jonnu Smith to the Pats (Top 5?) ðŸ¤‘ Also! Special $1/month for new readers if you sign up via the link! ðŸ�ˆ Remindeâ€¦	12158.0	True	full
1102429	1102429	604f955f10ffba00386a8857	2021-03-15 17:11:53	[]	[]	Mon Mar 15 15:35:37 +0000 2021	[{"text":"PabloIglesias","indices":[94,108]},{"text":"isabeldiazayuso","indices":[109,125]}]	[{"url":"https://t.co/XI9FXwRokw","expanded_url":"https://www.informacion.es/ocio/tv/2021/03/15/video-pablo-iglesias-presentaba-rojo-43184375.html","display_url":"informacion.es/ocio/tv/2021/0â€¦","indices":[127,150]}]	ðŸ“¹ VÃ�DEO | Cuando Pablo Iglesias presentaba su 'Al rojo vivo' y tenÃ­a a Ayuso de colaboradora. #PabloIglesias #isabeldiazayuso https://t.co/XI9FXwRokw	156658.0	RT @informacion_es: ðŸ“¹ VÃ�DEO | Cuando Pablo Iglesias presentaba su 'Al rojo vivo' y tenÃ­a a Ayuso de colaboradora. #PabloIglesias #isabeldiaâ€¦	2.0	True	full
1102430	1102430	604f955f10ffba00386a885d	2021-03-15 17:11:53	[]	[]	Mon Mar 15 16:34:30 +0000 2021	[]	[{"url":"https://t.co/7B2FTmtxdl","expanded_url":"https://www.washingtonpost.com/local/legal-issues/two-arrested-in-assault-on-police-officer-brian-d-sicknick-who-died-after-jan-6-capitol-riot/2021/03/15/80261550-84ff-11eb-bfdf-4d36dab83a6d_story.html","display_url":"washingtonpost.com/local/legal-isâ€¦","indices":[250,273]}]	Two Trump supporters have now been charged with using potent â€œbear sprayâ€� on Officer Sicknick. Authorities are still waiting for the full autopsy results to determine if this caused the death, but have now charged these two with assaulting Sicknick. https://t.co/7B2FTmtxdl	32512.0	RT @RonFilipkowski: Two Trump supporters have now been charged with using potent â€œbear sprayâ€� on Officer Sicknick. Authorities are still waâ€¦	1873.0	True	full
1102431	1102431	604f955f10ffba00386a8869	2021-03-15 17:11:54	[]	[]	Mon Mar 15 13:56:25 +0000 2021	[]	[{"url":"https://t.co/3fpZX8oSJa","expanded_url":"https://g1.globo.com/economia/noticia/2021/03/15/governo-autoriza-reajuste-de-ate-488percent-em-remedios.ghtml","display_url":"g1.globo.com/economia/noticâ€¦","indices":[252,275]}]	AlÃ©m de nÃ£o garantir vacinas, sabotar polÃ­ticas de combate Ã pandemia e ter um MinistÃ©rio da SaÃºde ineficiente, Bolsonaro libera reajuste no valor dos remÃ©dios durante uma crise sanitÃ¡ria, quando a condiÃ§Ã£o de vida do povo estÃ¡ ainda mais precarizada. https://t.co/3fpZX8oSJa	59692.0	RT @natbonavides: AlÃ©m de nÃ£o garantir vacinas, sabotar polÃ­ticas de combate Ã pandemia e ter um MinistÃ©rio da SaÃºde ineficiente, Bolsonaroâ€¦	99.0	True	full
1102432	1102432	604f955f10ffba00386a886b	2021-03-15 17:11:54	[]	[]	Sun Mar 14 23:03:51 +0000 2021	[{"text":"MacroMarch","indices":[224,235]},{"text":"Sizetwitter","indices":[236,248]}]	[{"url":"https://t.co/JPj1qnROmO","expanded_url":"https://twitter.com/Honeypotbutt/status/1370876185434071042?s=20","display_url":"twitter.com/Honeypotbutt/sâ€¦","indices":[12,35]}]	Previously: https://t.co/JPj1qnROmO GROWTH SPURT 13 =&gt; 756% =&gt; 8,388,749.5 miles 8 million miles!!! Poor sun is left in the dust by now~ Like = 7% Growth Retweet = 15% Growth Tweet with encouragement = 50% Growth #MacroMarch #Sizetwitter https://t.co/V7kKJinhTV	5352.0	RT @Honeypotbutt: Previously: https://t.co/JPj1qnROmO GROWTH SPURT 13 =&gt; 756% =&gt; 8,388,749.5 miles 8 million miles!!! Poor sun is left iâ€¦	2550.0	True	full
1102433	1102433	604f956010ffba00386a8883	2021-03-15 17:11:54	[]	[{"url":"https://t.co/lNJPTBJzPc","expanded_url":"https://mailchi.mp/29b3e49dcd8f/the-weekly-whittling-roundup-february-8-4778504","display_url":"mailchi.mp/29b3e49dcd8f/tâ€¦","indices":[234,257]}]		[]	[]			In this week's Weekly Whittling Roundup, we're interviewing the multitalented @pedbblyhillroad. Click the link to jâ€¦ https://t.co/CpRQ9cBomA	0.0	True	full
1102434	1102434	604f956010ffba00386a8889	2021-03-15 17:11:54	[{"text":"100daysofcode","indices":[54,68]},{"text":"twitch","indices":[69,76]},{"text":"youtube","indices":[77,85]},{"text":"btc","indices":[86,90]},{"text":"bitcoin","indices":[91,99]},{"text":"xrp","indices":[100,104]},{"text":"business","indices":[105,114]},{"text":"tech","indices":[115,120]},{"text":"COVID","indices":[121,127]},{"text":"live","indices":[128,133]},{"text":"coronavirus","indic…	[{"url":"https://t.co/UxfUJbnUxy","expanded_url":"https://dy.si/Zb23QA","display_url":"dy.si/Zb23QA","indices":[179,202]}]		[]	[]			CDW: What Is DevOps - DevOps Services &amp; Solutions #100daysofcode #twitch #youtube #btc #bitcoin #xrp #businessâ€¦ https://t.co/AzYhgPOQm0	8765.0	True	full
1102435	1102435	604f956010ffba00386a888f	2021-03-15 17:11:54	[]	[]	Mon Mar 15 16:00:43 +0000 2021	[]	[{"url":"https://t.co/EAKCJz8bH1","expanded_url":"https://inthesetimes.com/article/cash-bail-abolition-prison-reform-criminal-justice","display_url":"inthesetimes.com/article/cash-bâ€¦","indices":[145,168]}]	Holding people in prison for hundreds of dollars in cash bail is immoral. During a global pandemic, it can be a death sentence. Abolition it! https://t.co/EAKCJz8bH1	2977168.0	RT @IlhanMN: Holding people in prison for hundreds of dollars in cash bail is immoral. During a global pandemic, it can be a death sentencâ€¦	132.0	True	full
1102436	1102436	604f956010ffba00386a8891	2021-03-15 17:11:54	[]	[]	Mon Mar 15 16:07:05 +0000 2021	[{"text":"COVID19","indices":[54,62]}]	[{"url":"https://t.co/q8I8VdEeV4","expanded_url":"https://bit.ly/3tl6v2v","display_url":"bit.ly/3tl6v2v","indices":[242,265]}]	Millions of Californians will become eligible for the #COVID19 vaccine today. But with 40% of the stateâ€™s vaccine supply reserved for low-income communities and another 10% set aside for education workers, there isnâ€™t much left to go around. https://t.co/q8I8VdEeV4 https://t.co/ach0xOqXAV	24047.0	RT @CalMatters: Millions of Californians will become eligible for the #COVID19 vaccine today. But with 40% of the stateâ€™s vaccine supply reâ€¦	3024.0	True	full
1102437	1102437	604f956010ffba00386a88a5	2021-03-15 17:11:54	[]	[]	Mon Mar 15 13:48:38 +0000 2021	[]	[{"url":"https://t.co/8e39lgwXbU","expanded_url":"https://www.washingtonpost.com/nation/2021/03/15/texas-ramen-restaurant-vandalized-graffiti/?tid=ss_tw","display_url":"washingtonpost.com/nation/2021/03â€¦","indices":[244,267]}]	An Asian American chef slammed Texas for lifting its mask mandate. Then racist graffiti hit his shop. Among the terms spray painted was â€œKung flu,â€� a racist slur that Trump helped popularize during his campaign rallies and other appearances. https://t.co/8e39lgwXbU	10363.0	RT @VickyNguyenTV: An Asian American chef slammed Texas for lifting its mask mandate. Then racist graffiti hit his shop. Among the terms sâ€¦	357.0	True	full
1102438	1102438	604f956010ffba00386a88c3	2021-03-15 17:11:55	[]	[]	Mon Mar 15 16:24:03 +0000 2021	[]	[{"url":"https://t.co/Dbtm1XZYxt","expanded_url":"https://www.outkick.com/florida-vs-california-state-covid-data-proves-lockdowns-dont-work/","display_url":"outkick.com/florida-vs-calâ€¦","indices":[208,231]}]	Florida kept its state open. California locked down everything. Yet theyâ€™ve ended up with the same death rate. The data is clear. Lockdowns donâ€™t work. Open up everything. Immediately. Read &amp; share this: https://t.co/Dbtm1XZYxt	736311.0	RT @ClayTravis: Florida kept its state open. California locked down everything. Yet theyâ€™ve ended up with the same death rate. The data isâ€¦	79.0	True	full
1102439	1102439	604f956110ffba00386a88dd	2021-03-15 17:11:55	[]	[]	Mon Mar 15 16:41:11 +0000 2021	[]	[{"url":"https://t.co/pD5wKbU2o2","expanded_url":"https://mittalsouthasiainstitute.harvard.edu/2021/01/crossroads-emerging-leaders-program-back-2021/","display_url":"mittalsouthasiainstitute.harvard.edu/2021/01/crossrâ€¦","indices":[182,205]}]	Join us! Its a @CELP2021 APPLICATION PARTY Your host: PROGRAM MANAGER, TIARA BHATACHARYA Fri 19 Mar '21 3pm CAT | 9am EST Livestream: PABWA FB| Twitter | YT pages OpenðŸ”» https://t.co/pD5wKbU2o2 Tiara will do the application step-by-step with you!ðŸŽ‰ @MittalInstitute https://t.co/bekQjiBUKZ	854.0	RT @pabwa_afcfta: Join us! Its a @CELP2021 APPLICATION PARTY Your host: PROGRAM MANAGER, TIARA BHATACHARYA Fri 19 Mar '21 3pm CAT | 9â€¦	11017.0	True	full
1102440	1102440	604f956110ffba00386a88e5	2021-03-15 17:11:55	[]	[]	Mon Mar 15 17:00:09 +0000 2021	[{"text":"airborne","indices":[40,49]},{"text":"SARSCoV2","indices":[113,122]},{"text":"aerosol","indices":[139,147]},{"text":"Covid19","indices":[220,228]}]	[{"url":"https://t.co/MkLfiWd3wR","expanded_url":"https://bit.ly/30rAGse","display_url":"bit.ly/30rAGse","indices":[256,279]}]	"It quickly became clear there was some #airborne component of transmission," says Dr. Tami Bond, speaking about #SARSCoV2. "A virus is an #aerosol [...] They float in the air, and their movement depends on their size." #Covid19 @EnvSciTech @ColoStateNews https://t.co/MkLfiWd3wR	252.0	RT @LMClinical: "It quickly became clear there was some #airborne component of transmission," says Dr. Tami Bond, speaking about #SARSCoV2.â€¦	594.0	True	full
1102441	1102441	604f956110ffba00386a88f9	2021-03-15 17:11:55	[]	[{"url":"https://t.co/P2urUTeUii","expanded_url":"https://www.sinembargo.mx/14-03-2021/3951166","display_url":"sinembargo.mx/14-03-2021/395â€¦","indices":[117,140]}]		[]	[]			SinEmbargo MX: Mujer que denunciÃ³ a FÃ©lix Salgado no continuarÃ¡ proceso; acusa a autoridades de violar sus derechosâ€¦ https://t.co/rHIwTFQOr4	3029.0	True	full
1102442	1102442	604f956110ffba00386a88fb	2021-03-15 17:11:55	[]	[]	Mon Mar 15 15:41:20 +0000 2021	[]	[{"url":"https://t.co/WdL8boGieG","expanded_url":"https://twitter.com/iHugSaeyoung?s=09","display_url":"twitter.com/iHugSaeyoung?sâ€¦","indices":[169,192]},{"url":"https://t.co/kc4k4BMaGy","expanded_url":"https://twitter.com/xia8ven?s=09","display_url":"twitter.com/xia8ven?s=09","indices":[195,218]},{"url":"https://t.co/logJKDnrWC","expanded_url":"https://twitter.com/P4RANOlA?s=09","display_url":…	â€¼ï¸� REPORTE MASIVO â€¼ï¸� Cuentas que ðŸ—‘ï¸�ðŸ”� de ðŸ…±ï¸�âž•$ Reportar por: sp4n, sus tweets son abu$iv*s o incc1t#n al od^o, cuenta haÂ¢k3ad4 ðŸ’¢ REPORTAR, BLOQUEAR y NO INTERACTUAR ðŸ’¢ ðŸ–‡ï¸�https://t.co/WdL8boGieG ðŸ–‡ï¸�https://t.co/kc4k4BMaGy ðŸ–‡ï¸�https://t.co/logJKDnrWC ðŸ–‡ï¸�https://t.co/FQkYug8vEA â˜�ï¸� https://t.co/PJ7kvDsYjH	22071.0	RT @bts_reportes: â€¼ï¸� REPORTE MASIVO â€¼ï¸� Cuentas que ðŸ—‘ï¸�ðŸ”� de ðŸ…±ï¸�âž•$ Reportar por: sp4n, sus tweets son abu$iv*s o incc1t#n al od^o, cuenta haÂ¢kâ€¦	54.0	True	full
1102443	1102443	604f956110ffba00386a8905	2021-03-15 17:11:55	[]	[]	Mon Mar 15 17:06:14 +0000 2021	[]	[{"url":"https://t.co/hEB83LnX4w","expanded_url":"https://www.theguardian.com/commentisfree/2021/mar/15/evidence-oxford-vaccine-blood-clots-data-causal-links","display_url":"theguardian.com/commentisfree/â€¦","indices":[166,189]}]	I mean, some data show that people vaccinated with AZ have a LOWER rate of blood clots than the general non-vaccinated population. (And no data show a higher rate). https://t.co/hEB83LnX4w	41033.0	RT @DougSaunders: I mean, some data show that people vaccinated with AZ have a LOWER rate of blood clots than the general non-vaccinated poâ€¦	657.0	True	full
1102444	1102444	604f956110ffba00386a8907	2021-03-15 17:11:55	[]	[]	Mon Mar 15 16:34:10 +0000 2021	[]	[{"url":"https://t.co/O94dHzMfXQ","expanded_url":"https://twitter.com/talkradio/status/1371498350235824133","display_url":"twitter.com/talkradio/statâ€¦","indices":[209,232]}]	Wake up call to all the people who think life just goes back to normal after the lockdown ends. It doesn't. You'll emerge into a wasteland of shuttered shops, broken businesses and queues of jobless. Wake up! https://t.co/O94dHzMfXQ	284834.0	RT @JuliaHB1: Wake up call to all the people who think life just goes back to normal after the lockdown ends. It doesn't. You'll emerge intâ€¦	75.0	True	full
1102445	1102445	604f956110ffba00386a891b	2021-03-15 17:11:56	[]	[{"url":"https://t.co/5KZuVr8wb4","expanded_url":"https://www.libertaddigital.com/espana/2021-03-15/los-tres-transfugas-de-vox-en-murcia-no-descartan-apoyar-la-mocion-todo-esta-abierto-6719268/","display_url":"libertaddigital.com/espana/2021-03â€¦","indices":[216,239]}]		[]	[]			Murcia, un feudo donde el PP lleva gobernando un cuarto de siglo, siendo expertos en caciquismo y corrupciÃ³n. No seâ€¦ https://t.co/tAObQJDNMR	6417.0	True	full
1102446	1102446	604f956110ffba00386a8925	2021-03-15 17:11:56	[]	[]	Mon Mar 15 17:04:02 +0000 2021	[{"text":"WomensHistoryMonth","indices":[13,32]},{"text":"authors","indices":[247,255]},{"text":"WomensHistory","indices":[256,270]}]	[{"url":"https://t.co/YAUt3xFn5H","expanded_url":"https://justhistoryposts.com/2021/03/15/womens-history-month-2021-celebrating-female-historians-part-2/","display_url":"justhistoryposts.com/2021/03/15/womâ€¦","indices":[222,245]}]	Part 2 of my #WomensHistoryMonth blog posts is up now on my website! I interview 8 more female historians who write fiction and non-fiction history about their passions and what got them into history. Please check it out! https://t.co/YAUt3xFn5H #authors #WomensHistory	743.0	RT @GemmaHAuthor: Part 2 of my #WomensHistoryMonth blog posts is up now on my website! I interview 8 more female historians who write fictiâ€¦	5663.0	True	full
1102447	1102447	604f956110ffba00386a892f	2021-03-15 17:11:56	[]	[]	Mon Mar 15 15:44:00 +0000 2021	[]	[{"url":"https://t.co/I7p49MN30l","expanded_url":"https://blogs.elconfidencial.com/espana/no-es-no/2021-03-15/pablo-iglesias-inmola-ayuso-comunidad-madrid_2992403/?utm_source=twitter&utm_medium=social&utm_campaign=ECexclusivo","display_url":"blogs.elconfidencial.com/espana/no-es-nâ€¦","indices":[119,142]}]	"Iglesias no parece demasiado consciente de su desprestigio ni de su decadencia polÃ­tica.". Una opiniÃ³n de @Ruben_Amon https://t.co/I7p49MN30l	909276.0	RT @elconfidencial: "Iglesias no parece demasiado consciente de su desprestigio ni de su decadencia polÃ­tica.". Una opiniÃ³n de @Ruben_Amonâ€¦	64.0	True	full
1102448	1102448	604f956210ffba00386a894b	2021-03-15 17:11:56	[]	[]	Mon Mar 15 16:17:18 +0000 2021	[]	[{"url":"https://t.co/Lha0mtowm3","expanded_url":"https://bit.ly/2FtCs1I","display_url":"bit.ly/2FtCs1I","indices":[128,151]},{"url":"https://t.co/BLUPa4hwdU","expanded_url":"https://www.pscp.tv/w/cx4ujjFEWkVvb25EV01FYXl8MVlxS0RlUmtBYmVHVisiydMgTIp0U7rgUJlxEZHCKXCMgfuCks7AyZEiLTu8","display_url":"pscp.tv/w/cx4ujjFEWkVvâ€¦","indices":[152,175]}]	ðŸ”´ LO ÃšLTIMO | Nuevos anuncios en el plan Paso a Paso y actualizaciÃ³n de contagios por COVID-19. MÃ¡s informaciÃ³n en Meganoticias https://t.co/Lha0mtowm3 https://t.co/BLUPa4hwdU	1614545.0	RT @meganoticiascl: ðŸ”´ LO ÃšLTIMO | Nuevos anuncios en el plan Paso a Paso y actualizaciÃ³n de contagios por COVID-19. MÃ¡s informaciÃ³n en Megaâ€¦	1446.0	True	full
1102449	1102449	604f956210ffba00386a8951	2021-03-15 17:11:56	[]	[]	Fri Mar 12 03:45:30 +0000 2021	[]	[{"url":"https://t.co/ofQKyC5PQR","expanded_url":"https://www.badgamehalloffame.com/virtual-hydlide/","display_url":"badgamehalloffame.com/virtual-hydlidâ€¦","indices":[31,54]}]	New article! 'Virtual Hydlide' https://t.co/ofQKyC5PQR In 1984, the first ever 'Action RPG' genre debuted across Japanese computers. In 1995, its world of high fantasy was reimagined for the Sega Saturn. But is this 3D take on Fairyland truly the stuff of nightmares? https://t.co/Ceaq2fQNJi	2890.0	RT @BadGameHOF: New article! 'Virtual Hydlide' https://t.co/ofQKyC5PQR In 1984, the first ever 'Action RPG' genre debuted across Japaneseâ€¦	244.0	True	full
1102450	1102450	604f956210ffba00386a895f	2021-03-15 17:11:56	[{"text":"COVID19","indices":[0,8]}]	[{"url":"https://t.co/9L5xwTRB9R","expanded_url":"https://w.lpnt.fr/2417784t","display_url":"w.lpnt.fr/2417784t","indices":[67,90]}]		[]	[]			#COVID19 : le vaccin dâ€™AstraZeneca Ã©galement suspendu en France ! https://t.co/9L5xwTRB9R Le retour du grand priâ€¦ https://t.co/FqsDRIznAE	2006.0	True	full
1102451	1102451	604f956210ffba00386a896d	2021-03-15 17:11:56	[]	[]	Mon Mar 15 16:10:12 +0000 2021	[]	[{"url":"https://t.co/6SOSP5URFf","expanded_url":"https://www.nature.com/articles/s41577-021-00522-1","display_url":"nature.com/articles/s4157â€¦","indices":[253,276]}]	We've learned a lot on the immune response and multiple discoveries throughout the covid-19 pandemic and I can't imagine it could be better summarized than by this new @NatRevImmunol paper or these authors @CyrilPedia @florian_krammer @VirusesImmunity https://t.co/6SOSP5URFf https://t.co/nOCTOzmzBY	398889.0	RT @EricTopol: We've learned a lot on the immune response and multiple discoveries throughout the covid-19 pandemic and I can't imagine itâ€¦	179782.0	True	full
1102452	1102452	604f956310ffba00386a8993	2021-03-15 17:11:57	[]	[]	Mon Mar 15 16:30:00 +0000 2021	[]	[{"url":"https://t.co/i78leiQwCE","expanded_url":"https://arxiv.org/abs/2103.03123","display_url":"arxiv.org/abs/2103.03123","indices":[0,23]}]	https://t.co/i78leiQwCE A study of image compression by overfittig a small network on a target image. By quantizing the overtrained network and using its weights, the target image can be recovered. https://t.co/gqarBMbwvU	3777.0	RT @AkiraTOSEI: https://t.co/i78leiQwCE A study of image compression by overfittig a small network on a target image. By quantizing the oveâ€¦	43.0	True	full
1102453	1102453	604f956310ffba00386a899b	2021-03-15 17:11:57	[]	[]	Mon Mar 15 14:15:36 +0000 2021	[]	[{"url":"https://t.co/SIjT3XJS7d","expanded_url":"https://www.sinembargo.mx/15-03-2021/3951245","display_url":"sinembargo.mx/15-03-2021/395â€¦","indices":[177,200]}]	Ojo: â�¦@lopezobrador_â�© exhibe al ministro â�¦@JRCossioâ�© y a â�¦@ClaudioXGGâ�© en su conferencia, y le insiste al presidente de la â�¦@SCJNâ�© que investigue al juez que ampara a empresas https://t.co/SIjT3XJS7d	192896.0	RT @alvaro_delgado: Ojo: â�¦@lopezobrador_â�© exhibe al ministro â�¦@JRCossioâ�© y a â�¦@ClaudioXGGâ�© en su conferencia, y le insiste al presidente dâ€¦	1297.0	True	full
1102454	1102454	604f956310ffba00386a89af	2021-03-15 17:11:57	[]	[{"url":"https://t.co/sts0LzcCvq","expanded_url":"https://www.tvo.org/article/i-paint-for-healing-indigenous-art-in-the-time-of-covid-19","display_url":"tvo.org/article/i-painâ€¦","indices":[129,152]}]		[]	[]			During the pandemic, Indigenous artists are finding innovative ways to stay connected, hone their skills, and makeâ€¦ https://t.co/ANVtxzNgwN	817.0	True	full
1102455	1102455	604f956310ffba00386a89b1	2021-03-15 17:11:57	[]	[]	Thu Mar 11 19:56:30 +0000 2021	[{"text":"outdoorplay","indices":[222,234]},{"text":"COVID19","indices":[235,243]}]	[{"url":"https://t.co/5RxaBQLbSt","expanded_url":"https://www.outdoorplaycanada.ca/2021/03/11/rewild-your-kids-article-published-in-the-conversation/","display_url":"outdoorplaycanada.ca/2021/03/11/rewâ€¦","indices":[244,267]}]	In their latest article for @ConversationCA, Dr. Mark Tremblay and Dr. John Reilly discuss how childrenâ€™s outdoor play was in decline before the pandemic, why it is in danger of becoming extinct, and what families can do. #outdoorplay #COVID19 https://t.co/5RxaBQLbSt	923.0	RT @OutdoorPlayCA: In their latest article for @ConversationCA, Dr. Mark Tremblay and Dr. John Reilly discuss how childrenâ€™s outdoor play wâ€¦	386.0	True	full
1102456	1102456	604f956310ffba00386a89b5	2021-03-15 17:11:57	[]	[{"url":"https://t.co/9YRVAc1D58","expanded_url":"https://www.cnnbrasil.com.br/politica/2021/03/15/ludhmila-hajjar-diz-ter-sofrido-ameacas-de-morte-apos-convite-para-ministerio","display_url":"cnnbrasil.com.br/politica/2021/â€¦","indices":[231,254]}]		[]	[]			Ludhmila Hajjar diz ter sofrido ameaÃ§as de morte apÃ³s convite para MinistÃ©rio. Ã€ CNN, mÃ©dica relatou tentativas deâ€¦ https://t.co/bvQ587MfZX	1181269.0	True	full
1102457	1102457	604f956310ffba00386a89b9	2021-03-15 17:11:57	[]	[]	Mon Mar 15 16:53:45 +0000 2021	[]	[{"url":"https://t.co/KsOEG8byE9","expanded_url":"https://los40.com/los40/2021/03/15/musica/1615783756_862483.html","display_url":"los40.com/los40/2021/03/â€¦","indices":[217,240]}]	ðŸ—žï¸�Portal de Noticias: "Los 40 MÃ©xico" "Aunque no se llevaron el premio, @BTS_twt asombro al mundo con su interpretaciÃ³n del hit QUE HA CONQUISTADO LAS LISTAS DE TODO EL MUNDO" GRACIAS ðŸ‡²ðŸ‡½ POR AYUDAR A SERVIR TÃ‰ ðŸ�µ ðŸ–‡ï¸�https://t.co/KsOEG8byE9 https://t.co/gPf5aigwCz	5376.0	RT @ValuJim433: ðŸ—žï¸�Portal de Noticias: "Los 40 MÃ©xico" "Aunque no se llevaron el premio, @BTS_twt asombro al mundo con su interpretaciÃ³n deâ€¦	323.0	True	full
1102458	1102458	604f956310ffba00386a89c3	2021-03-15 17:11:57	[]	[{"url":"https://t.co/sEx9TQAMD5","expanded_url":"https://twitter.com/hori_____zont/status/1371485640064438272?s=28","display_url":"twitter.com/hori_____zont/â€¦","indices":[0,23]},{"url":"https://t.co/sEx9TQAMD5","expanded_url":"https://twitter.com/hori_____zont/status/1371485640064438272?s=28","display_url":"twitter.com/hori_____zont/â€¦","indices":[41,64]},{"url":"https://t.co/pCQ0J8VIvJ","exp…		[]	[]			https://t.co/sEx9TQAMD5 ðŸ›‘ðŸ›‘ðŸ›‘ðŸ›‘ðŸ›‘ðŸ›‘ðŸ›‘ Twitter (https://t.co/sEx9TQAMD5) Horizont Lothar Wieler, 25.02.2021 : "...ein, zweâ€¦ https://t.co/bbukVf8RCY	163.0	True	full
1102459	1102459	604f956310ffba00386a89cf	2021-03-15 17:11:57	[]	[]	Mon Mar 15 14:35:56 +0000 2021	[]	[{"url":"https://t.co/e4kRC0IA2H","expanded_url":"https://newrepublic.com/article/161704/global-vaccine-shortage-intellectual-property","display_url":"newrepublic.com/article/161704â€¦","indices":[145,168]}]	There's an international debate about expanding vaccine access that is being mostly ignored in the U.S., even though we're the ones blocking it. https://t.co/e4kRC0IA2H	109261.0	RT @pareene: There's an international debate about expanding vaccine access that is being mostly ignored in the U.S., even though we're theâ€¦	407.0	True	full
1102460	1102460	604f956310ffba00386a89d1	2021-03-15 17:11:58	[]	[]	Mon Mar 15 13:36:27 +0000 2021	[]	[{"url":"https://t.co/1fcLM67Aw1","expanded_url":"https://www.bizpacreview.com/2021/03/15/internal-memos-show-calif-teachers-contemplating-using-covid-funds-for-staff-bonuses-trips-to-hawaii-1043127/","display_url":"bizpacreview.com/2021/03/15/intâ€¦","indices":[130,153]}]	Imagine my shocked face. â€œInternal memos show Calif. teachers contemplating using COVID funds for staff bonuses, trips to Hawaiiâ€� https://t.co/1fcLM67Aw1	393911.0	RT @HeyTammyBruce: Imagine my shocked face. â€œInternal memos show Calif. teachers contemplating using COVID funds for staff bonuses, trips tâ€¦	358.0	True	full
1102461	1102461	604f956310ffba00386a89eb	2021-03-15 17:11:58	[{"text":"decision","indices":[88,97]},{"text":"manager","indices":[98,106]},{"text":"projectteam","indices":[107,119]},{"text":"leader","indices":[120,127]},{"text":"careerskills","indices":[128,141]}]	[{"url":"https://t.co/0ETL42d03y","expanded_url":"https://artpetty.com/2021/03/15/leadership-caffeine-strengthen-as-a-decision-maker/","display_url":"artpetty.com/2021/03/15/leaâ€¦","indices":[142,165]}]		[]	[]			Use these 5 questions to help strengthen decision-making process, creativity, and rigor #decision #managerâ€¦ https://t.co/16rvMdWpB8	15207.0	True	full
1102462	1102462	604f956410ffba00386a8a01	2021-03-15 17:11:58	[{"text":"business","indices":[32,41]},{"text":"card","indices":[42,47]},{"text":"stationery","indices":[54,65]},{"text":"CUonStrike","indices":[175,186]},{"text":"Syria","indices":[187,193]},{"text":"ZackSnyder","indices":[194,205]},{"text":"AnotherRound","indices":[206,219]},{"text":"WoodyAllen","indices":[220,231]},{"text":"LarrySchwartz","indices":[232,246]},{"text":"Covid_19","indices":[247,…	[{"url":"https://t.co/A5nqW3sLAW","expanded_url":"https://bit.ly/3bhz6Q5","display_url":"bit.ly/3bhz6Q5","indices":[84,107]},{"url":"https://t.co/R2zwJ8Iwi4","expanded_url":"https://bit.ly/2O4wVqj","display_url":"bit.ly/2O4wVqj","indices":[121,144]},{"url":"https://t.co/pkB4DPPC1U","expanded_url":"https://bit.ly/30e4RmI","display_url":"bit.ly/30e4RmI","indices":[150,173]}]		[]	[]			@BT_India Are you looking for a #business #card and a #stationery? contact me here.https://t.co/A5nqW3sLAW See myâ€¦ https://t.co/VRiHxAqYRq	15.0	True	full
1102463	1102463	604f956410ffba00386a8a0d	2021-03-15 17:11:58	[]	[]	Mon Mar 15 17:05:33 +0000 2021	[]	[{"url":"https://t.co/48Ex7uCjQw","expanded_url":"https://www.washingtonpost.com/health/2021/03/15/cdc-removes-some-trump-era-guidance/?tid=ss_tw","display_url":"washingtonpost.com/health/2021/03â€¦","indices":[180,203]}]	SCOOP: CDC has completed its review of covid-19 guidance and removed several controversial ones authored under Trump administration that downplayed severity of pandemic. My story. https://t.co/48Ex7uCjQw	18586.0	RT @bylenasun: SCOOP: CDC has completed its review of covid-19 guidance and removed several controversial ones authored under Trump adminisâ€¦	76.0	True	full
1102464	1102464	604f956410ffba00386a8a37	2021-03-15 17:11:59	[]	[]	Mon Mar 15 17:10:47 +0000 2021	[]	[{"url":"https://t.co/LlSVj7tpSX","expanded_url":"https://www.eldiario.es/sociedad/espana-suspende-vacunacion-astrazeneca-conocer-informe-europeo-casos-trombos_1_7311781.html","display_url":"eldiario.es/sociedad/espanâ€¦","indices":[131,154]}]	ÃšLTIMA HORA | EspaÃ±a suspende 15 dÃ­as la vacunaciÃ³n con AstraZeneca mientras Europa elabora un informe sobre los casos de trombos https://t.co/LlSVj7tpSX	55023.0	RT @cordopolis_es: ÃšLTIMA HORA | EspaÃ±a suspende 15 dÃ­as la vacunaciÃ³n con AstraZeneca mientras Europa elabora un informe sobre los casos dâ€¦	723.0	True	full
1102465	1102465	604f956410ffba00386a8a3b	2021-03-15 17:11:59	[]	[]	Mon Mar 15 11:34:00 +0000 2021	[]	[{"url":"https://t.co/TyOdjI0kIf","expanded_url":"https://lemediaen442.fr/apres-de-nombreux-effets-secondaires-parmi-les-pompiers-le-chef-de-corps-des-pompiers-du-13-suspend-toute-vaccination-avec-astrazeneca/","display_url":"lemediaen442.fr/apres-de-nombrâ€¦","indices":[137,160]}]	AprÃ¨s de nombreux effets secondaires parmi les pompiers, le chef de corps des pompiers du 13 suspend toute vaccination avec Astrazeneca https://t.co/TyOdjI0kIf	7548.0	RT @LeMediaEn442: AprÃ¨s de nombreux effets secondaires parmi les pompiers, le chef de corps des pompiers du 13 suspend toute vaccination avâ€¦	187.0	True	full
1102466	1102466	604f956410ffba00386a8a45	2021-03-15 17:11:59	[]	[]	Mon Mar 15 16:39:45 +0000 2021	[]	[{"url":"https://t.co/2FiIz4U0wW","expanded_url":"https://www.lemonde.fr/planete/live/2021/03/15/vaccin-astrazeneca-suivez-les-reactions-apres-l-annonce-de-sa-suspension-en-france-a-titre-preventif_6073216_3244.html?utm_medium=Social&utm_source=Twitter#Echobox=1615825927","display_url":"lemonde.fr/planete/live/2â€¦","indices":[167,190]}]	La France va suspendre l'utilisation du vaccin d'Astrazeneca Ã titre prÃ©ventif, jusqu'Ã ce qu'un avis europÃ©en soit Ã©mis mardi. Il s'agit d'un principe de prÃ©caution. https://t.co/2FiIz4U0wW	9220502.0	RT @lemondefr: La France va suspendre l'utilisation du vaccin d'Astrazeneca Ã titre prÃ©ventif, jusqu'Ã ce qu'un avis europÃ©en soit Ã©mis marâ€¦	119.0	True	full
1102467	1102467	604f956510ffba00386a8a4f	2021-03-15 17:11:59	[]	[]	Mon Mar 15 15:04:26 +0000 2021	[]	[{"url":"https://t.co/boBABIny9g","expanded_url":"https://www.vgc.news/news/japans-super-nintendo-world-is-already-hinting-at-its-donkey-kong-expansion/","display_url":"vgc.news/news/japans-suâ€¦","indices":[134,157]}]	Japanâ€™s Super Nintendo World is already hinting at its reported Donkey Kong expansion, via a DK-style locked door found at the park. https://t.co/boBABIny9g https://t.co/ehv7cNPc74	44852.0	RT @VGC_News: Japanâ€™s Super Nintendo World is already hinting at its reported Donkey Kong expansion, via a DK-style locked door found at thâ€¦	444.0	True	full
1102468	1102468	604f956510ffba00386a8a53	2021-03-15 17:11:59	[]	[]	Mon Mar 15 11:30:19 +0000 2021	[{"text":"smallstreamers","indices":[13,28]}]	[{"url":"https://t.co/YsSBihTABx","expanded_url":"http://twitch.tv/arsonface","display_url":"twitch.tv/arsonface","indices":[248,271]}]	yooo - since #smallstreamers is a thing that is trending, here is why you should follow my twitch . - i play mainly mc with friends - i am starting a podcast ! - my community is very kind - i interact a lot with chat - i am so unfunny its funny . https://t.co/YsSBihTABx	65.0	RT @arsonface: yooo - since #smallstreamers is a thing that is trending, here is why you should follow my twitch . - i play mainly mc withâ€¦	271.0	True	full
1102469	1102469	604f956510ffba00386a8a55	2021-03-15 17:11:59	[]	[]	Mon Mar 15 17:07:13 +0000 2021	[{"text":"COVID19","indices":[90,98]}]	[{"url":"https://t.co/wTJAFr8lAS","expanded_url":"https://twitter.com/nicolasberrod/status/1371496729149865985?s=20","display_url":"twitter.com/nicolasberrod/â€¦","indices":[252,275]}]	Depuis un an, s'il y a une leÃ§on incontestable, c'est que lorsque la propagation du virus #COVID19 augmente, elle ne s'est jamais enrayÃ©e "toute seule" (i.e. sans mesures supplÃ©mentaires). Illustration en ce moment (pour la XÃ¨me fois) en Ile de France https://t.co/wTJAFr8lAS	21044.0	RT @CedricMas: Depuis un an, s'il y a une leÃ§on incontestable, c'est que lorsque la propagation du virus #COVID19 augmente, elle ne s'est jâ€¦	507.0	True	full
1102470	1102470	604f956510ffba00386a8a6b	2021-03-15 17:11:59	[]	[]	Sat Mar 13 12:05:56 +0000 2021	[]	[{"url":"https://t.co/4kzcMj824T","expanded_url":"https://mol.im/a/9355261","display_url":"mol.im/a/9355261","indices":[253,276]}]	Health experts say Americans are being 'fooled' into relaxing COVID-19 restrictions as weekly cases fall below 400K in US but new model predicts 23K more deaths. Not to forget, experts here predict another 30,000 deaths will follow from reopening now https://t.co/4kzcMj824T	1917.0	RT @ZeroCovidNow1: Health experts say Americans are being 'fooled' into relaxing COVID-19 restrictions as weekly cases fall below 400K in Uâ€¦	6438.0	True	full
1102471	1102471	604f956510ffba00386a8a77	2021-03-15 17:11:59	[]	[]	Mon Mar 15 17:11:19 +0000 2021	[{"text":"FlexibilizaciÃ³nParcial","indices":[140,163]}]	[{"url":"https://t.co/UDy90wC9Qj","expanded_url":"https://www.vtv.gob.ve/uci-pacientes-insuficiencia-respiratoria-hospital-clinico-universitario/","display_url":"vtv.gob.ve/uci-pacientes-â€¦","indices":[165,188]}]	Habilitan Ã¡rea de cuidados intensivos para pacientes de COVID-19 con insuficiencia respiratoria aguda en el Hospital ClÃ­nico Universitario #FlexibilizaciÃ³nParcial https://t.co/UDy90wC9Qj https://t.co/UrJznZcmZY	4669.0	RT @bellezatuyera: Habilitan Ã¡rea de cuidados intensivos para pacientes de COVID-19 con insuficiencia respiratoria aguda en el Hospital ClÃ­â€¦	476.0	True	full
1102472	1102472	604f956510ffba00386a8a8f	2021-03-15 17:12:00	[]	[]	Mon Mar 15 17:09:59 +0000 2021	[]	[{"url":"https://t.co/ubYLjQhkqh","expanded_url":"https://twitter.com/DonnerKay/status/1371501046552530949","display_url":"twitter.com/DonnerKay/statâ€¦","indices":[141,164]}]	Congratulations and happy anniversary, @DonnerKay, @kimberlydgriff and staff. It's been a great inaugural year for @MSFreePress and readers. https://t.co/ubYLjQhkqh	2665.0	RT @CAnitaLee1: Congratulations and happy anniversary, @DonnerKay, @kimberlydgriff and staff. It's been a great inaugural year for @MSFreePâ€¦	9928.0	True	full
1102473	1102473	604f956510ffba00386a8a9b	2021-03-15 17:12:00	[]	[]	Mon Mar 15 16:58:24 +0000 2021	[{"text":"COVID19","indices":[12,20]},{"text":"pandemic","indices":[21,30]},{"text":"patients","indices":[110,119]},{"text":"medical","indices":[131,139]},{"text":"neurology","indices":[208,218]},{"text":"neuroscience","indices":[219,232]},{"text":"Neurosurgery","indices":[233,246]},{"text":"healthy","indices":[247,255]},{"text":"migraine","indices":[256,265]},{"text":"brain","indices":[266,272]}…	[{"url":"https://t.co/cB5NMyules","expanded_url":"https://www.nature.com/articles/s41582-021-00475-y","display_url":"nature.com/articles/s4158â€¦","indices":[183,206]}]	ðŸŒŸDuring the #COVID19 #pandemic time, telemedicine services &amp; electronic diaries were introduced to enable #patients to receive #medical care in absence of face-to-face services. ðŸ‘‰https://t.co/cB5NMyules #neurology #neuroscience #Neurosurgery #healthy #migraine #brain #health	1436.0	RT @AmitChaudhariMD: ðŸŒŸDuring the #COVID19 #pandemic time, telemedicine services &amp; electronic diaries were introduced to enable #patients toâ€¦	1022.0	True	full
1102474	1102474	604f956510ffba00386a8aa3	2021-03-15 17:12:00	[]	[]	Mon Mar 15 16:08:39 +0000 2021	[]	[{"url":"https://t.co/cmZ2xnJAcI","expanded_url":"https://www.itv.com/news/2021-03-15/exclusive-first-pictures-of-downing-street-white-house-style-media-briefing-room","display_url":"itv.com/news/2021-03-1â€¦","indices":[255,278]}]	EXCLUSIVE: We've been leaked the first pictures from inside Downing Street's new Â£2.6m media briefing room. The blue TV set includes four Union Jack flags and was built with the help of a Russian-owned firm. Full write-up from my producer @NathanLeeTV. https://t.co/cmZ2xnJAcI	75795.0	RT @PaulBrandITV: EXCLUSIVE: We've been leaked the first pictures from inside Downing Street's new Â£2.6m media briefing room. The blue TV sâ€¦	1472.0	True	full
1102475	1102475	604f956610ffba00386a8aa9	2021-03-15 17:12:00	[]	[]	Mon Mar 15 10:46:17 +0000 2021	[{"text":"EasyFi","indices":[1,8]},{"text":"YieldFarming","indices":[9,22]}]	[{"url":"https://t.co/WFJwwM541m","expanded_url":"http://bit.ly/2O8aNeQ","display_url":"bit.ly/2O8aNeQ","indices":[213,236]}]	ðŸ˜�#EasyFi #YieldFarming on @0xPolygonðŸ˜� ðŸ”¥ EasyFi Yield Farming is currently ongoing. ðŸ”¥ ðŸ”¥They are distributing 120 $EASY as yield rewards / day in $USDC, $DAI &amp; $USDT markets! ðŸ”¥ ðŸŒ�Refer guide to get going: https://t.co/WFJwwM541m @EasyfiNetwork	45296.0	RT @TheWonderGirl4: ðŸ˜�#EasyFi #YieldFarming on @0xPolygonðŸ˜� ðŸ”¥ EasyFi Yield Farming is currently ongoing. ðŸ”¥ ðŸ”¥They are distributing 120 $Eâ€¦	175.0	True	full
1102476	1102476	604f956610ffba00386a8ab3	2021-03-15 17:12:00	[]	[]	Mon Mar 15 15:16:57 +0000 2021	[{"text":"utleg","indices":[76,82]},{"text":"utpol","indices":[243,249]}]	[{"url":"https://t.co/CBcwy2981x","expanded_url":"https://www.kuer.org/politics-government/2021-03-15/utah-may-have-to-return-100-million-in-federal-coronavirus-relief-money-due-to-state-tax-cuts","display_url":"kuer.org/politics-goverâ€¦","indices":[252,275]}]	Utah could have to return $100 million in federal COVID relief, because the #utleg passed tax cuts of that same amount. BUT the state's tax revenue grew last year, so Utah could be off the hook. It all depends on guidance from the Treasury. #utpol https://t.co/CBcwy2981x	2252.0	RT @SonjaHutson: Utah could have to return $100 million in federal COVID relief, because the #utleg passed tax cuts of that same amount.â€¦	2947.0	True	full
1102477	1102477	604f956610ffba00386a8abf	2021-03-15 17:12:00	[]	[]	Mon Mar 15 16:10:51 +0000 2021	[]	[{"url":"https://t.co/KcvM3XRD9z","expanded_url":"https://www.cnnbrasil.com.br/internacional/2021/03/15/vaticano-diz-que-nao-abencoara-unioes-entre-pessoas-do-mesmo-sexo?utm_source=social&utm_medium=twitter-link&utm_campaign=internacional--cnn-brasil&utm_content=link","display_url":"cnnbrasil.com.br/internacional/â€¦","indices":[150,173]}]	Em comunicado aprovado pelo papa Francisco, Santa SÃ© se referiu Ã homossexualidade como uma â€˜escolhaâ€™ e afirmou que Deus â€˜nÃ£o pode abenÃ§oar o pecadoâ€™ https://t.co/KcvM3XRD9z	1128144.0	RT @CNNBrasil: Em comunicado aprovado pelo papa Francisco, Santa SÃ© se referiu Ã homossexualidade como uma â€˜escolhaâ€™ e afirmou que Deus â€˜nÃ£â€¦	145.0	True	full
1102478	1102478	604f956610ffba00386a8adf	2021-03-15 17:12:01	[]	[]	Mon Mar 15 17:08:07 +0000 2021	[]	[{"url":"https://t.co/X4P3YZTiHp","expanded_url":"https://p7m9w.app.goo.gl/kxicfUtRwCDavvjb7","display_url":"p7m9w.app.goo.gl/kxicfUtRwCDavvâ€¦","indices":[149,172]}]	14 horas para que esta votaciÃ³n culmine, ojalÃ¡ y hayan estado acumulando sus votos y para cuando esto termine resulte ganador el solecito. @BTS_twt https://t.co/X4P3YZTiHp	2176.0	RT @lapizzabubu: 14 horas para que esta votaciÃ³n culmine, ojalÃ¡ y hayan estado acumulando sus votos y para cuando esto termine resulte ganaâ€¦	87.0	True	full
1102479	1102479	604f956610ffba00386a8af1	2021-03-15 17:12:01	[{"text":"futebol","indices":[62,70]},{"text":"esports","indices":[82,90]},{"text":"basquete","indices":[104,113]},{"text":"tenis","indices":[124,130]},{"text":"volei","indices":[140,146]},{"text":"handebol","indices":[159,168]}]	[{"url":"https://t.co/OAMgrWSuMQ","expanded_url":"https://jogodasapostas.com/eventos/aovivo","display_url":"jogodasapostas.com/eventos/aovivo","indices":[190,213]},{"url":"https://t.co/OQod0LNzRo","expanded_url":"https://jogodasapostas.com","display_url":"jogodasapostas.com","indices":[256,279]}]		[]	[]			Evento(s) ao vivo neste momento em nosso site: 53 Futebol: 22 #futebol Esports: 2 #esports Basquete: 15 #basquete Tâ€¦ https://t.co/cAb7pWznxx	14.0	True	full
1102480	1102480	604f956710ffba00386a8b05	2021-03-15 17:12:01	[{"text":"INFO","indices":[1,6]},{"text":"WayV","indices":[170,175]},{"text":"å¨�ç¥žV","indices":[176,180]},{"text":"NCT","indices":[181,185]}]	[{"url":"https://t.co/plh06kNurL","expanded_url":"https://hanteonews.com/en/article/botnews?fc=18587","display_url":"hanteonews.com/en/article/botâ€¦","indices":[144,167]}]		[]	[]			[#INFO]15.03.2021 - 'Kick Back: The 3rd mini Ã¡lbum' teve as vendas acumuladas com 121.972 cÃ³pias vendidas. - dentreâ€¦ https://t.co/UfIAyAb463	1051.0	True	full
1102481	1102481	604f956710ffba00386a8b15	2021-03-15 17:12:01	[]	[]	Mon Mar 15 15:19:07 +0000 2021	[{"text":"Latinus","indices":[92,100]},{"text":"InformaciÃ³nParaTi","indices":[101,119]}]	[{"url":"https://t.co/okqxBBHoND","expanded_url":"https://latinus.us/2021/03/15/responde-cossio-amlo-desafortunado-presidente-injurie-juez-funciones/","display_url":"latinus.us/2021/03/15/resâ€¦","indices":[120,143]}]	Responde CossÃ­o a AMLO: â€œdesafortunado, que el presidente injurie a un juez en funcionesâ€�. #Latinus #InformaciÃ³nParaTi https://t.co/okqxBBHoND	444202.0	RT @latinus_us: Responde CossÃ­o a AMLO: â€œdesafortunado, que el presidente injurie a un juez en funcionesâ€�. #Latinus #InformaciÃ³nParaTi httâ€¦	61.0	True	full
1102482	1102482	604f956710ffba00386a8b1b	2021-03-15 17:12:01	[{"text":"AUC_MoussaFaki","indices":[0,15]},{"text":"TigrayGenocide","indices":[191,206]}]	[{"url":"https://t.co/fSxR3k1nBL","expanded_url":"https://www.aljazeera.com/news/2021/3/15/ethiopia-msf-condemns-widespread-attacks-on-tigray-clinics?utm_campaign=trueAnthem%3A+Trending+Content&utm_medium=trueAnthem&utm_source=facebook","display_url":"aljazeera.com/news/2021/3/15â€¦","indices":[207,230]}]		[]	[]			#AUC_MoussaFaki , This is what you approved legitimate war to keep the unity of the country. How can external forceâ€¦ https://t.co/ShZP2UsD9E	40.0	True	full
1102483	1102483	604f956710ffba00386a8b23	2021-03-15 17:12:01	[]	[]	Mon Mar 15 09:12:26 +0000 2021	[]	[{"url":"https://t.co/ECNVkPU9om","expanded_url":"http://shingeki.tv/final/","display_url":"shingeki.tv/final/","indices":[154,177]}]	Attack on Titan The Final Season will be broadcast again on NHK G! Episode 14: Savagery (New) Episode 15: Sole Salvation Scheduled for March 21 âœ¨More: https://t.co/ECNVkPU9om https://t.co/n0KRMhjAS8	161246.0	RT @animetv_jp: Attack on Titan The Final Season will be broadcast again on NHK G! Episode 14: Savagery (New) Episode 15: Sole Salvationâ€¦	395.0	True	full
1102484	1102484	604f956710ffba00386a8b27	2021-03-15 17:12:01	[]	[]	Mon Mar 15 13:36:30 +0000 2021	[{"text":"Myanmar","indices":[25,33]},{"text":"WhatsHappeningInMyanmar","indices":[224,248]}]	[{"url":"https://t.co/481OAwY9C2","expanded_url":"https://www.irrawaddy.com/in-person/interview/myanmar-regime-murdering-hopeful-future-country-streets-ex-us-ambassador.html","display_url":"irrawaddy.com/in-person/inteâ€¦","indices":[249,272]}]	Former U.S ambassador to #Myanmar: â€œIn my experience China has never worked in cooperation with any other nation to assist Myanmar, but sees the country purely as a function of its own narrow self-interest and well-being.â€� #WhatsHappeningInMyanmar https://t.co/481OAwY9C2	68293.0	RT @poppymcp: Former U.S ambassador to #Myanmar: â€œIn my experience China has never worked in cooperation with any other nation to assist Myâ€¦	132.0	True	full
1102485	1102485	604f956710ffba00386a8b35	2021-03-15 17:12:01	[]	[]	Mon Mar 15 13:06:53 +0000 2021	[]	[{"url":"https://t.co/ecqg5DjJUg","expanded_url":"https://www.npr.org/2021/03/14/977251515/new-yorks-vaccine-czar-called-county-officials-to-assess-their-loyalty-to-cuomo","display_url":"npr.org/2021/03/14/977â€¦","indices":[260,283]}]	Who is Larry Schwartz? Cuomo put him in charge of our vaccine distribution. He has no public health experience. Heck, heâ€™s not even a state public officer. Impeachment investigations &amp; subpoenas can reveal how Larry got to be gatekeeper of our vaccines. https://t.co/ecqg5DjJUg	38020.0	RT @rontkim: Who is Larry Schwartz? Cuomo put him in charge of our vaccine distribution. He has no public health experience. Heck, heâ€™s notâ€¦	86.0	True	full
1102486	1102486	604f956710ffba00386a8b3b	2021-03-15 17:12:02	[]	[]	Mon Mar 15 17:00:15 +0000 2021	[{"text":"coronavirus","indices":[127,139]}]	[{"url":"https://t.co/ToORyeCIhQ","expanded_url":"http://nhsinform.scot/carersregister","display_url":"nhsinform.scot/carersregister","indices":[182,205]}]	If you care for someone due to old age, physical or mental illness, disability or for an addiction you may be eligible for the #coronavirus vaccine now. Find out more: ðŸ–± online at https://t.co/ToORyeCIhQ ðŸ“ž or call 0800 030 8013 https://t.co/P6HU9eyr21	363834.0	RT @scotgov: If you care for someone due to old age, physical or mental illness, disability or for an addiction you may be eligible for theâ€¦	962.0	True	full
1102487	1102487	604f956710ffba00386a8b49	2021-03-15 17:12:02	[]	[]	Mon Mar 15 16:05:27 +0000 2021	[]	[{"url":"https://t.co/q0vo4dV60P","expanded_url":"https://youtu.be/Vd9QkWsd5p4","display_url":"youtu.be/Vd9QkWsd5p4","indices":[245,268]}]	âš ï¸� "Blue Hour" reached it lowest day of views since its release! Yesterday the MV gained 286,299 views! ðŸ˜° MOA, remember we have to keep our daily views above 300K to reach 100M in May. Don't stop streaming the MV! (@TXT_members @TXT_bighit) https://t.co/q0vo4dV60P	86584.0	RT @TXTChartData: âš ï¸� "Blue Hour" reached it lowest day of views since its release! Yesterday the MV gained 286,299 views! ðŸ˜° MOA, remember wâ€¦	79.0	True	full
1102488	1102488	604f956810ffba00386a8b57	2021-03-15 17:12:02	[{"text":"BioNTech","indices":[58,67]},{"text":"AstraZeneca","indices":[130,142]}]	[{"url":"https://t.co/TM21XszQ9q","expanded_url":"https://www.nytimes.com/2021/02/08/health/immune-thrombocytopenia-covid-vaccine-blood.html#click=https://t.co/g8vS46pkEm","display_url":"nytimes.com/2021/02/08/heaâ€¦","indices":[162,185]}]		[]	[]			@nordmann_nrw VerstÃ¤ndlich! Zumal es diese FÃ¤lle auch bei #BioNTech gibt, s. Artikel. Mal sehen, ob Kollegen und icâ€¦ https://t.co/HovZ5xmaUi	426.0	True	full
1102489	1102489	604f956810ffba00386a8b61	2021-03-15 17:12:02	[]	[]	Sun Mar 14 22:19:02 +0000 2021	[{"text":"SelectionSunday","indices":[226,242]},{"text":"marchmadness","indices":[243,256]}]	[{"url":"https://t.co/yd8KuIfdF6","expanded_url":"https://www.latimes.com/opinion/op-ed/la-oe-jackson-college-sports-20180111-story.html","display_url":"latimes.com/opinion/op-ed/â€¦","indices":[257,280]}]	10 years ago we started to learn about UNCâ€™s systemic academic fraud. That moment changed everything for me. Blinders off. For 10 years Iâ€™ve been committed to learning what this is, in all its contradictions and complexities. #SelectionSunday #marchmadness https://t.co/yd8KuIfdF6	4166.0	RT @HistoryRunner: 10 years ago we started to learn about UNCâ€™s systemic academic fraud. That moment changed everything for me. Blinders ofâ€¦	647.0	True	full
1102490	1102490	604f956810ffba00386a8b63	2021-03-15 17:12:02	[]	[{"url":"https://t.co/pjgrOQlqo5","expanded_url":"https://woub.org/2021/03/14/ohio-mens-basketball-bobcats-matched-with-virginia-in-first-round-of-ncaa-tournament/","display_url":"woub.org/2021/03/14/ohiâ€¦","indices":[236,259]}]		[]	[]			â€œWe were an underdog for three-straight games in Cleveland,â€� Coach Jeff Boals said. â€œWeâ€™ll go in free and loose. Wâ€¦ https://t.co/d848lXV6zg	4476.0	True	full
1102491	1102491	604f956810ffba00386a8b65	2021-03-15 17:12:02	[]	[]	Mon Mar 15 17:02:03 +0000 2021	[{"text":"COLUMNA","indices":[0,8]},{"text":"arcÃ¡ngel","indices":[14,23]},{"text":"Covid","indices":[221,227]}]	[{"url":"https://t.co/LdbkenH1zr","expanded_url":"http://ow.ly/aLwv50DZkD4","display_url":"ow.ly/aLwv50DZkD4","indices":[255,278]}]	#COLUMNA. Del #arcÃ¡ngel para el mundo: - Obras Â¿infladas? sino hay que ver las de @irapuatogob y San Miguelde Allende - Disfraces para campaÃ±a - La seguridad de SMA, en manos de un hombre de casi 80 aÃ±os que por miedo al #Covid, tiene meses sin trabajar https://t.co/LdbkenH1zr	7592.0	RT @NewsSanmiguel: #COLUMNA. Del #arcÃ¡ngel para el mundo: - Obras Â¿infladas? sino hay que ver las de @irapuatogob y San Miguelde Allende -â€¦	1619.0	True	full
1102492	1102492	604f956810ffba00386a8b67	2021-03-15 17:12:02	[]	[]	Mon Mar 15 11:18:20 +0000 2021	[{"text":"IDO","indices":[78,82]},{"text":"Poolz","indices":[102,108]},{"text":"Cookfinance","indices":[119,131]},{"text":"DEX","indices":[196,200]},{"text":"DeFi","indices":[243,248]},{"text":"DefiNews","indices":[249,258]},{"text":"SmartLiquidity","indices":[259,274]}]	[{"url":"https://t.co/C3uCpzqX4x","expanded_url":"https://cook-protocol.medium.com/cook-protocol-conducts-public-sale-on-poolz-on-march-30th-f9f7050f1463","display_url":"cook-protocol.medium.com/cook-protocol-â€¦","indices":[219,242]}]	ðŸ‘¨â€�ðŸ�³ @cook_finance crossed a strategic partnership with @Poolz__ to launch its #IDO on 30-03-2021 ðŸ‘¨â€�ðŸ�³ #Poolz will help #Cookfinance in all aspects on its ecosystem as well as on all stages of its #DEX offerings ðŸ“° INFO https://t.co/C3uCpzqX4x #DeFi #DefiNews #SmartLiquidity	27772.0	RT @Definews_Info: ðŸ‘¨â€�ðŸ�³ @cook_finance crossed a strategic partnership with @Poolz__ to launch its #IDO on 30-03-2021 ðŸ‘¨â€�ðŸ�³ #Poolz will help #â€¦	196.0	True	full
1102493	1102493	604f956810ffba00386a8b6b	2021-03-15 17:12:02	[]	[]	Fri Mar 12 08:19:18 +0000 2021	[]	[{"url":"https://t.co/3ZKC3tNqTd","expanded_url":"https://thehill.com/opinion/national-security/542412-the-f-35-tells-everything-thats-broken-in-the-pentagon","display_url":"thehill.com/opinion/nationâ€¦","indices":[207,230]}]	"The F-35 is the most expensive weapon in history, with a cost of $1.7 trillion. Thatâ€™s more than Russiaâ€™s GDP. If this aircraft were a country, its GDP would rank 11th in the world, ahead of Saudi Arabia." https://t.co/3ZKC3tNqTd	85698.0	RT @borzou: "The F-35 is the most expensive weapon in history, with a cost of $1.7 trillion. Thatâ€™s more than Russiaâ€™s GDP. If this aircrafâ€¦	496.0	True	full
1102494	1102494	604f956810ffba00386a8b77	2021-03-15 17:12:02	[]	[]	Thu Mar 04 16:55:28 +0000 2021	[]	[{"url":"https://t.co/g9dCC5aBed","expanded_url":"https://bit.ly/3eaIV4i","display_url":"bit.ly/3eaIV4i","indices":[256,279]}]	ÙƒØªØ§Ø¨ Ù†Ø¯Ø§Ø¡ Ø§Ù„Ø­Ù‚ Ø¬Ø§Ø¡ Ù‚ÙŠØ§Ù…Ø§ Ø¨Ø§Ù„Ø­Ù‚ Ø§Ù„Ø°ÙŠ Ù�Ø±Ø¶Ù‡ Ø§Ù„Ù„Ù‡ Ø¹Ù„ÙŠÙ†Ø§ØŒ Ù„Ù…Ø§â€…Ù†Ø±Ø§Ù‡ Ù…Ù† Ø§Ù†ØªØ´Ø§Ø± ÙƒØ«ÙŠØ± Ù…Ù† Ø§Ù„Ø¹Ø§Ø¯Ø§Øª Ø¨ÙŠÙ† Ø§Ù„Ù†Ø§Ø³Ø› Ù�ØªØ³Ø±ÙŠ Ù„ØªØ´Ù…Ù„ Ù…ÙŽÙ† ÙŠØ¹Ø¯ÙˆÙ† Ù…Ù�Ù† Ø£Ù‡Ù„ Ø§Ù„Ø¹Ù„Ù…ØŒ Ù�Ø±Ø£ÙŠØª Ù…Ù† Ø§Ù„Ø¶Ø±ÙˆØ±Ø© Ø§Ù„ØªÙ†Ø¨ÙŠÙ‡ Ø¹Ù„ÙŠÙ‡Ø§ØŒ Ù…Ù‚ØªØµØ±Ù‹Ø§ Ø¹Ù„Ù‰ Ø£Ù‚Ø³Ø§Ù… Ù…Ù†Ù‡Ø§ØŒ ÙˆØ£ØµØ¯Ø±ÙŽØªÙ‡ @kaleematayba ÙˆÙ�Ù‚ Ù‡Ø°Ù‡ Ø§Ù…	186935.0	RT @AhmedHAlKhalili: ÙƒØªØ§Ø¨ Ù†Ø¯Ø§Ø¡ Ø§Ù„Ø­Ù‚ Ø¬Ø§Ø¡ Ù‚ÙŠØ§Ù…Ø§ Ø¨Ø§Ù„Ø­Ù‚ Ø§Ù„Ø°ÙŠ Ù�Ø±Ø¶Ù‡ Ø§Ù„Ù„Ù‡ Ø¹Ù„ÙŠÙ†Ø§ØŒ Ù„Ù…Ø§â€…Ù†Ø±Ø§Ù‡ Ù…Ù† Ø§Ù†ØªØ´Ø§Ø± ÙƒØ«ÙŠØ± Ù…Ù† Ø§Ù„Ø¹Ø§Ø¯Ø§Øª Ø¨ÙŠÙ† Ø§Ù„Ù†Ø§Ø³Ø› Ù�ØªØ³Ø±ÙŠ Ù„ØªØ´Ù…Ù„ Ù…ÙŽÙ† ÙŠØ¹Ø¯â€¦	9162.0	True	full
1102495	1102495	604f956810ffba00386a8b7b	2021-03-15 17:12:02	[]	[{"url":"https://t.co/q8r8IftGOM","expanded_url":"https://bit.ly/3rOSSbq","display_url":"bit.ly/3rOSSbq","indices":[162,185]}]		[]	[]			The coronavirus pandemic has greatly disrupted the routine vaccination of children in the US, with childhood immuniâ€¦ https://t.co/Tcemov2L7E	2117.0	True	full
1102496	1102496	604f956810ffba00386a8b83	2021-03-15 17:12:02	[]	[{"url":"https://t.co/465tJYWt5p","expanded_url":"https://diariodonordeste.verdesmares.com.br/metro/hospital-de-campanha-do-pv-sera-desmontado-a-partir-desta-segunda-21-1.2990677","display_url":"diariodonordeste.verdesmares.com.br/metro/hospitalâ€¦","indices":[137,160]},{"url":"https://t.co/LKwvxnkUE1","expanded_url":"https://g1.globo.com/ce/ceara/noticia/2021/03/13/em-2021-ceara-abriu-mais-leito…		[]	[]			@luisgon49622608 @diarioonline Boa tarde senhor Luis Gonzaga Numeros, todo o equipamento do PV foi realocado para dâ€¦ https://t.co/FRWkHWD2TT	56.0	True	full
1102497	1102497	604f956810ffba00386a8b85	2021-03-15 17:12:02	[]	[]	Mon Mar 15 17:04:50 +0000 2021	[]	[{"url":"https://t.co/L9vily6miC","expanded_url":"https://nypost.com/2021/03/15/tennessee-woman-nika-holbert-killed-in-shootout-with-cop/?utm_source=twitter_sitebuttons&utm_medium=site%20buttons&utm_campaign=site%20buttons","display_url":"nypost.com/2021/03/15/tenâ€¦","indices":[251,274]}]	I got pulled over this morning, got my ticket &amp; went my merry way. According to BLM I don't get shot because I have "White Privilege". NO it's bc I don't resist &amp; pull a gun. Woman fatally shot by cop in traffic stop-turned-shootout in Tenn. https://t.co/L9vily6miC via @nypost	1061.0	RT @Antman0528: I got pulled over this morning, got my ticket &amp; went my merry way. According to BLM I don't get shot because I have "Whiteâ€¦	980.0	True	full
1102498	1102498	604f956810ffba00386a8b87	2021-03-15 17:12:02	[]	[{"url":"https://t.co/cEgUzZPBLu","expanded_url":"https://amzn.to/389FIxQ","display_url":"amzn.to/389FIxQ","indices":[159,182]},{"url":"https://t.co/zekkvjNo2j","expanded_url":"https://amzn.to/2P0pssA","display_url":"amzn.to/2P0pssA","indices":[228,251]}]		[]	[]			Whirlpool 200 L 4 Star Inverter Direct-Cool Single Door Refrigerator (215 ICEMAGIC PRO ROY 4S INV, Sapphire Mulia,â€¦ https://t.co/7DtT25S1lk	10725.0	True	full
1102499	1102499	604f956810ffba00386a8b91	2021-03-15 17:12:02	[]	[]	Mon Mar 15 15:28:31 +0000 2021	[]	[{"url":"https://t.co/BWUXFj9toM","expanded_url":"https://discoursejournals.wordpress.com/2021/03/15/the-grammys-have-never-been-more-openly-racially-divisive/","display_url":"discoursejournals.wordpress.com/2021/03/15/theâ€¦","indices":[257,280]}]	â€” Discourse Journals sacaron un artÃ­culo hablando de la premiere de GM. Les traduzco un poco: "En un aÃ±o y una entrega de premios que era imposible ignorar la presencia de @BTS_twt, era casi un hecho que el grupo coreano se llevarÃ­a a casa el GM por [...] https://t.co/BWUXFj9toM	8013.0	RT @veeprple2: â€” Discourse Journals sacaron un artÃ­culo hablando de la premiere de GM. Les traduzco un poco: "En un aÃ±o y una entrega de pâ€¦	1535.0	True	full
1102500	1102500	604f956810ffba00386a8ba3	2021-03-15 17:12:03	[]	[]	Mon Mar 15 17:08:44 +0000 2021	[{"text":"Merkel","indices":[17,24]},{"text":"CDUKorruption","indices":[73,87]},{"text":"Union","indices":[88,94]},{"text":"CDUCSU","indices":[95,102]},{"text":"ltwbw2021","indices":[103,113]},{"text":"ltwrlp2021","indices":[114,125]},{"text":"Landtagswahl","indices":[126,139]},{"text":"Landtagswahlen2021","indices":[140,159]},{"text":"Laschet","indices":[160,168]},{"text":"Soeder","indices":[169…	[{"url":"https://t.co/XEHHZvj3Ih","expanded_url":"https://www.spiegel.de/international/germany/fall-from-grace-merkel-s-conservatives-mired-in-scandal-and-incompetence-a-b3b33c92-9855-4a92-9e3f-f1f6667de531","display_url":"spiegel.de/international/â€¦","indices":[234,257]}]	Fall from Grace: #Merkel Conservatives Mired in Scandal and Incompetence #CDUKorruption #Union #CDUCSU #ltwbw2021 #ltwrlp2021 #Landtagswahl #Landtagswahlen2021 #Laschet #Soeder #coronavirus #COVID19 #Covid #Maskenskandal #AstraZeneca https://t.co/XEHHZvj3Ih via @derspiegel	2408.0	RT @Brick_Medak: Fall from Grace: #Merkel Conservatives Mired in Scandal and Incompetence #CDUKorruption #Union #CDUCSU #ltwbw2021 #ltwrlp2â€¦	2932.0	True	full
1102501	1102501	604f956810ffba00386a8bad	2021-03-15 17:12:03	[]	[{"url":"https://t.co/gMBKwzEi24","expanded_url":"https://www.healthywomen.org/your-wellness/scams-masks-cant-protect-us-from","display_url":"healthywomen.org/your-wellness/â€¦","indices":[170,193]}]		[]	[]			DYK more than 76,000 coronavirus scams were reported by fall of 2020? Scammers take advantage of peopleâ€™s COVID-19â€¦ https://t.co/YoxnqrexJb	528.0	True	full
1102502	1102502	604f956810ffba00386a8baf	2021-03-15 17:12:03	[]	[{"url":"https://t.co/xwb0Cq2rgC","expanded_url":"https://www.lacomarcadepuertollano.com/diario/noticia/2021_03_15/61#.YE-VXh6KVH8.twitter","display_url":"lacomarcadepuertollano.com/diario/noticiaâ€¦","indices":[192,215]}]		[]	[]			El Gobierno de Castilla-La Mancha ha destinado cerca de un millÃ³n de euros a apoyar la actividad de los agentes comâ€¦ https://t.co/WvyO5jZirl	4546.0	True	full
1102503	1102503	604f956910ffba00386a8bb9	2021-03-15 17:12:03	[{"text":"CDNAg","indices":[88,94]},{"text":"MentalHealthInAg","indices":[204,221]},{"text":"DoMoreAg","indices":[222,231]}]	[{"url":"https://t.co/YbY1TsHdSK","expanded_url":"http://bit.ly/2YRyEkD","display_url":"bit.ly/2YRyEkD","indices":[180,203]}]		[]	[]			The impact of COVID-19 has added an extra layer of uncertainty and adversity for all in #CDNAg. Here are 9 tips toâ€¦ https://t.co/uarQP7ffil	1066.0	True	full
1102504	1102504	604f956910ffba00386a8bd1	2021-03-15 17:12:03	[{"text":"eCommerce","indices":[0,10]},{"text":"Adobe","indices":[11,17]}]	[{"url":"https://t.co/MG3cD6rBxI","expanded_url":"http://dlvr.it/RvgwlN","display_url":"dlvr.it/RvgwlN","indices":[201,224]},{"url":"https://t.co/mfR4u1ZF8g","expanded_url":"http://cryptogator.co","display_url":"cryptogator.co","indices":[228,251]},{"url":"https://t.co/mfR4u1ZF8g","expanded_url":"http://cryptogator.co","display_url":"cryptogator.co","indices":[255,278]}]		[]	[]			#eCommerce #Adobe U.S. e-commerce on track for its first $1 trillion year by 2022, due to lasting pandemic impacts:â€¦ https://t.co/qtjOVbtNm8	9560.0	True	full
1102505	1102505	604f956910ffba00386a8bd5	2021-03-15 17:12:03	[]	[]	Mon Mar 15 15:17:23 +0000 2021	[]	[{"url":"https://t.co/PIC85gn1xz","expanded_url":"https://www.gameinformer.com/2021/03/15/outriders-joins-xbox-game-pass-at-launch","display_url":"gameinformer.com/2021/03/15/outâ€¦","indices":[105,128]}]	After a weekend of teasing, Microsoft has confirmed that Outriders will be on Xbox Game Pass on day one: https://t.co/PIC85gn1xz https://t.co/fO8UsM5dVm	2344080.0	RT @gameinformer: After a weekend of teasing, Microsoft has confirmed that Outriders will be on Xbox Game Pass on day one: https://t.co/PICâ€¦	165.0	True	full
1102506	1102506	604f956910ffba00386a8bdf	2021-03-15 17:12:03	[]	[]	Mon Mar 15 17:06:17 +0000 2021	[]	[{"url":"https://t.co/Qo0puq0JTJ","expanded_url":"https://twitter.com/rchamode/status/1371402479565475841","display_url":"twitter.com/rchamode/statuâ€¦","indices":[172,195]}]	Ayuso no tendrÃ¡ problemas para entenderse con VOX. Ayuso tendrÃ¡ problemas para entenderse con el PP de GÃ©nova, cuya cÃºpula estÃ¡ mÃ¡s cerca de Redondo y BolaÃ±os que de ella. https://t.co/Qo0puq0JTJ	247135.0	RT @hermanntertsch: Ayuso no tendrÃ¡ problemas para entenderse con VOX. Ayuso tendrÃ¡ problemas para entenderse con el PP de GÃ©nova, cuya cÃºpâ€¦	1538.0	True	full
1102507	1102507	604f956910ffba00386a8be1	2021-03-15 17:12:03	[]	[]	Sat Mar 13 12:02:47 +0000 2021	[{"text":"ZeroCovid","indices":[237,247]}]	[{"url":"https://t.co/fInCsYkfmG","expanded_url":"https://mol.im/a/9355589","display_url":"mol.im/a/9355589","indices":[249,272]}]	No-one can now the full extent of effects of LongCovid, but it is very real and in many cases extemely harmful. 93% of Covid hospital patients suffer lingering symptoms, study says. Another reason why a suppression strategy is needed #ZeroCovid https://t.co/fInCsYkfmG	1917.0	RT @ZeroCovidNow1: No-one can now the full extent of effects of LongCovid, but it is very real and in many cases extemely harmful. 93% ofâ€¦	6438.0	True	full
1102508	1102508	604f956910ffba00386a8be7	2021-03-15 17:12:03	[]	[]	Mon Mar 15 17:07:52 +0000 2021	[{"text":"BethesdaJoinsXbox","indices":[175,193]}]	[{"url":"https://t.co/rPuMYk3Avu","expanded_url":"https://news.xbox.com/en-us/2021/03/15/five-legendary-bethesda-titles-get-fps-boost/","display_url":"news.xbox.com/en-us/2021/03/â€¦","indices":[195,218]}]	Dishonored, Skyrim, Fallout 4, Fallout 76, and Prey all have FPS BOOST MODE ACTIVATED allowing these titles to take full advantage of the power of Xbox Series X|S! ðŸ™ŒðŸ�»ðŸ™…ðŸ�¼â€�â™‚ï¸�ðŸŽ®ðŸ’ªðŸ�» #BethesdaJoinsXbox https://t.co/rPuMYk3Avu	206177.0	RT @aarongreenberg: Dishonored, Skyrim, Fallout 4, Fallout 76, and Prey all have FPS BOOST MODE ACTIVATED allowing these titles to take fulâ€¦	5001.0	True	full
1102509	1102509	604f956910ffba00386a8bed	2021-03-15 17:12:03	[]	[]	Mon Mar 15 17:04:56 +0000 2021	[]	[{"url":"https://t.co/hQ53e5lSG1","expanded_url":"https://bit.ly/38p1sG2","display_url":"bit.ly/38p1sG2","indices":[259,282]}]	Automakers are making the switch to EVs. @VW recently announced an electric sedan that will set â€œnew standardsâ€� with its charging speed &amp; battery range. @Colin_beresford writes in @CARandDRIVER that VW is investing $19B into electrification through 2025: https://t.co/hQ53e5lSG1	3385.0	RT @EnelXChargingNA: Automakers are making the switch to EVs. @VW recently announced an electric sedan that will set â€œnew standardsâ€� with iâ€¦	1791.0	True	full
1102510	1102510	604f956910ffba00386a8bf5	2021-03-15 17:12:04	[]	[]	Mon Mar 15 15:07:43 +0000 2021	[]	[{"url":"https://t.co/n0P1ylyRvL","expanded_url":"https://youtu.be/GHV-gcnYgz8","display_url":"youtu.be/GHV-gcnYgz8","indices":[243,266]}]	El muy hipÃ³crita de @V_TrujilloM "Brozo" saliÃ³ con la mamada de que no es ni "violador, ni acosador, ni misÃ³gino" que nomÃ¡s interpreta personajes, que es actor y que por eso denigrÃ³ y humillÃ³ a todas esas mujeres en sus programas de @Televisa https://t.co/n0P1ylyRvL	357263.0	RT @_VicenteSerrano: El muy hipÃ³crita de @V_TrujilloM "Brozo" saliÃ³ con la mamada de que no es ni "violador, ni acosador, ni misÃ³gino" queâ€¦	27.0	True	full
1102511	1102511	604f956910ffba00386a8c05	2021-03-15 17:12:04	[]	[]	Fri Mar 12 18:22:38 +0000 2021	[]	[{"url":"https://t.co/n4UVAxHh73","expanded_url":"https://science.apa.at/power-search/12555865631846412783","display_url":"science.apa.at/power-search/1â€¦","indices":[190,213]}]	BREAKING: Austrian virologist Dr. Peter Palese of @IcahnMountSinai and his team (@Florian_Krammer) have developed a new COVID-19 vaccine at an astonishing â€œless than one dollar per dose.â€� https://t.co/n4UVAxHh73	2326.0	RT @OSTAustria_DC: BREAKING: Austrian virologist Dr. Peter Palese of @IcahnMountSinai and his team (@Florian_Krammer) have developed a newâ€¦	724.0	True	full
1102512	1102512	604f956a10ffba00386a8c0b	2021-03-15 17:12:04	[]	[]	Mon Mar 15 17:03:18 +0000 2021	[]	[{"url":"https://t.co/qDINiafXAY","expanded_url":"https://twitter.com/gabygarrido10/status/1371506918045388802","display_url":"twitter.com/gabygarrido10/â€¦","indices":[281,304]}]	En serio no lees?no estudias? no analizas? cada que sale una ley o un proyecto, buscan ampararse para que no se lleve acabo, eso es bloquear, mira si vas a escribir en este timeline que sea con inteligencia,de lo contrario no estÃ¡s al nivel del debate y asÃ­ es inÃºtil,no construye https://t.co/qDINiafXAY	73965.0	RT @EdySmol: En serio no lees?no estudias? no analizas? cada que sale una ley o un proyecto, buscan ampararse para que no se lleve acabo, eâ€¦	4381.0	True	full
1102513	1102513	604f956a10ffba00386a8c29	2021-03-15 17:12:04	[]	[]	Mon Mar 15 08:51:12 +0000 2021	[{"text":"Buzzcocks","indices":[50,60]},{"text":"Magazine","indices":[61,70]},{"text":"Luxuria","indices":[71,79]}]	[{"url":"https://t.co/K6lt00M92A","expanded_url":"https://www.youtube.com/watch?v=l4c_Fm5EmDg","display_url":"youtube.com/watch?v=l4c_Fmâ€¦","indices":[183,206]}]	Happy birthday Howard Devoto (born 15 March 1952) #Buzzcocks #Magazine #Luxuria "Time flies, time crawls Like an insect up and down the walls The light pours out of me" Video &gt; https://t.co/K6lt00M92A https://t.co/khxZUoKnLp	43496.0	RT @Mr_Dave_Haslam: Happy birthday Howard Devoto (born 15 March 1952) #Buzzcocks #Magazine #Luxuria "Time flies, time crawls Like an inseâ€¦	2451.0	True	full
1102514	1102514	604f956a10ffba00386a8c2f	2021-03-15 17:12:04	[]	[]	Mon Mar 15 16:45:06 +0000 2021	[]	[{"url":"https://t.co/Ya7XITTaKU","expanded_url":"https://www.ema.europa.eu/en/news/emas-safety-committee-continues-investigation-covid-19-vaccine-astrazeneca-thromboembolic-events","display_url":"ema.europa.eu/en/news/emas-sâ€¦","indices":[214,237]}]	News 15/03/2021 "EMA currently remains of the view that the benefits of the AstraZeneca vaccine in preventing COVID-19, with its associated risk of hospitalisation and death, outweigh the risks of side effects." https://t.co/Ya7XITTaKU	1119.0	RT @NicolasGoetzman: News 15/03/2021 "EMA currently remains of the view that the benefits of the AstraZeneca vaccine in preventing COVID-1â€¦	97.0	True	full
1102515	1102515	604f956a10ffba00386a8c35	2021-03-15 17:12:04	[]	[{"url":"https://t.co/igHzJZI5Wg","expanded_url":"https://los40.com/los40/2021/03/15/musica/1615783756_862483.amp.html?__twitter_impression=true","display_url":"los40.com/los40/2021/03/â€¦","indices":[198,221]}]		[]	[]			EN MÃ‰XICO ESTÃ�N SIRVIENDO EL TÃ‰ DESDE TEMPRANITO, ME ENCANTA. ðŸ�µðŸ‡²ðŸ‡½ "Los coreanos asombraron al mundo con su interprâ€¦ https://t.co/pQumHtigy3	8954.0	True	full
1102516	1102516	604f956a10ffba00386a8c41	2021-03-15 17:12:04	[]	[{"url":"https://t.co/8QzzNmMeG2","expanded_url":"http://dlvr.it/Rvgx5W","display_url":"dlvr.it/Rvgx5W","indices":[112,135]}]		[]	[]			Covid-19: Catarina Martins considera que Governo tem de contratar rÃ¡pido para cobrir trabalho extra nas escolasâ€¦ https://t.co/5m8LcSCg3M	1439.0	True	full
1102517	1102517	604f956a10ffba00386a8c47	2021-03-15 17:12:05	[]	[]	Mon Mar 15 17:00:01 +0000 2021	[]	[{"url":"https://t.co/oa8eCE0CAr","expanded_url":"https://www.ol.fr/fr-fr/contents/Articles/2021/03/15/camilo-prete-a-cuiaba-esporte-clube","display_url":"ol.fr/fr-fr/contentsâ€¦","indices":[232,255]}]	Lâ€™Olympique Lyonnais informe du prÃªt, assorti d'une option d'achat, de Camilo Reijers de Oliveira jusquâ€™au 31 dÃ©cembre 2021 au club brÃ©silien de CuiabÃ Esporte Clube, promu cette annÃ©e en Serie A brÃ©silienne. Plus d'informations ðŸ‘‰ https://t.co/oa8eCE0CAr https://t.co/5Dbf1zXzJv	1964781.0	RT @OL: Lâ€™Olympique Lyonnais informe du prÃªt, assorti d'une option d'achat, de Camilo Reijers de Oliveira jusquâ€™au 31 dÃ©cembre 2021 au clubâ€¦	241.0	True	full
1102518	1102518	604f956a10ffba00386a8c65	2021-03-15 17:12:05	[]	[{"url":"https://t.co/lUwWrFYEf7","expanded_url":"https://turismo12ar.com/2021/03/15/seleccionados-para-realizar-la-diplomatura-en-practicas-culturales/","display_url":"turismo12ar.com/2021/03/15/selâ€¦","indices":[239,262]}]		[]	[]			El @TurDepAR ,la @ciencia_ar, en cooperaciÃ³n con el @CulturaNacionAR y la @UNSJ_Oficial dieron a conocer a los seleâ€¦ https://t.co/63ipgHq8Hw	338.0	True	full
1102519	1102519	604f956a10ffba00386a8c67	2021-03-15 17:12:05	[]	[]	Mon Mar 15 15:10:35 +0000 2021	[]	[{"url":"https://t.co/LF6bWq0uSo","expanded_url":"https://www.theguardian.com/environment/2021/mar/15/revealed-seafood-happening-on-a-vast-global-scale","display_url":"theguardian.com/environment/20â€¦","indices":[252,275]}]	Seafood mislabelling is a global issue that not only poses a threat to existing fish populations, but also humans as they may be exposed to allergens, zoonotic diseases and high levels of pollutants (like mercury and dioxins) without their knowledge. https://t.co/LF6bWq0uSo	285.0	RT @guusketiktak: Seafood mislabelling is a global issue that not only poses a threat to existing fish populations, but also humans as theyâ€¦	796.0	True	full
1102520	1102520	604f956a10ffba00386a8c6b	2021-03-15 17:12:05	[]	[]	Mon Mar 15 16:33:36 +0000 2021	[{"text":"FarmLaws","indices":[65,74]}]	[{"url":"https://t.co/7jPP5aEbt0","expanded_url":"https://www.indiatoday.in/world/story/london-police-face-backlash-after-dragging-mourners-from-vigil-for-woman-killed-by-cop-1779344-2021-03-15","display_url":"indiatoday.in/world/story/loâ€¦","indices":[250,273]}]	Such a hypocrite country UK is .. on one hand Discussing Indian #FarmLaws in UK parliament and on other inhumane treatment to peaceful mourners. Look in your own backyards first @pritipatel @TanDhesi @nadams @morton_wendy @RishiSunak @UKLabour https://t.co/7jPP5aEbt0	1043.0	RT @shivani_sikh: Such a hypocrite country UK is .. on one hand Discussing Indian #FarmLaws in UK parliament and on other inhumane treatmeâ€¦	120.0	True	full
1102521	1102521	604f956b10ffba00386a8c83	2021-03-15 17:12:05	[]	[]	Mon Mar 15 14:45:38 +0000 2021	[]	[{"url":"https://t.co/AOwvtCNrL6","expanded_url":"https://umhoops.com/2021/03/15/first-look-making-sense-of-michigans-ncaa-tournament-draw/","display_url":"umhoops.com/2021/03/15/firâ€¦","indices":[167,190]}]	Texas Southern's high-major transfers, LSU's isolation ball, Mount Saint Mary's slow pace and St. Bonaventure's unique defense. A lot of unpack with Michigan's draw. https://t.co/AOwvtCNrL6	20290.0	RT @umhoops: Texas Southern's high-major transfers, LSU's isolation ball, Mount Saint Mary's slow pace and St. Bonaventure's unique defenseâ€¦	20290.0	True	full
1102522	1102522	604f956b10ffba00386a8c8f	2021-03-15 17:12:05	[]	[]	Mon Mar 15 17:10:12 +0000 2021	[]	[{"url":"https://t.co/r5xzhdRDOA","expanded_url":"https://nenow.in/north-east-news/arunachal-pradesh/arunachal-man-sentenced-to-20-years-in-jail-for-raping-15-year-old-girl.html","display_url":"nenow.in/north-east-newâ€¦","indices":[157,180]}]	Topha Wangshu, a native of Longkhaw village in Longding district was convicted under Section 4 of the POCSO Act for committing â€œpenetrative sexual assaultâ€� https://t.co/r5xzhdRDOA	12033.0	RT @NENowNews: Topha Wangshu, a native of Longkhaw village in Longding district was convicted under Section 4 of the POCSO Act for committiâ€¦	2056.0	True	full
1102523	1102523	604f956b10ffba00386a8c93	2021-03-15 17:12:05	[]	[]	Mon Mar 15 16:59:54 +0000 2021	[]	[{"url":"https://t.co/YpnRHZkO1H","expanded_url":"https://www.gov.uk/government/consultations/covid-status-certification-review-call-for-evidence?utm_medium=email&utm_campaign=govuk-notifications&utm_source=18ce14c1-220f-4dba-91a8-b95c7a41e213&utm_content=immediately","display_url":"gov.uk/government/conâ€¦","indices":[255,278]}]	The government is running an open consultation on the potential use of COVID-status certificates (i.e. the use of testing or vaccination data to enable access to settings or relaxing COVID-secure mitigations). Details are here if you want to respond... https://t.co/YpnRHZkO1H	33633.0	RT @fact_covid: The government is running an open consultation on the potential use of COVID-status certificates (i.e. the use of testing oâ€¦	1255.0	True	full
1102524	1102524	604f956c10ffba00386a8ccb	2021-03-15 17:12:06	[]	[{"url":"https://t.co/tt69nFj2Hr","expanded_url":"https://twitter.com/vantefms/status/1371502761997692931","display_url":"twitter.com/vantefms/statuâ€¦","indices":[183,206]}]		[]	[]			taehyung saying donâ€™t be too optimistic because itâ€™ll hurt even more when it doesnâ€™t happen its literally my life mâ€¦ https://t.co/5r5nWrAA7v	74.0	True	full
1102525	1102525	604f956c10ffba00386a8ccf	2021-03-15 17:12:06	[]	[]	Mon Mar 15 16:08:39 +0000 2021	[]	[{"url":"https://t.co/KBvSmZ2GvN","expanded_url":"https://www.francebleu.fr/infos/sante-sciences/coronavirus-sans-doute-de-nouvelles-decisions-dans-les-jours-qui-viennent-annonce-emmanuel-macron-1615823601","display_url":"francebleu.fr/infos/sante-scâ€¦","indices":[102,125]}]	Coronavirus : "Sans doute de nouvelles dÃ©cisions dans les jours qui viennent" annonce Emmanuel Macron https://t.co/KBvSmZ2GvN https://t.co/mnzKfmiQNA	76777.0	RT @francebleu: Coronavirus : "Sans doute de nouvelles dÃ©cisions dans les jours qui viennent" annonce Emmanuel Macron https://t.co/KBvSmZ2Gâ€¦	28.0	True	full
1102526	1102526	604f956c10ffba00386a8cd7	2021-03-15 17:12:06	[]	[]	Mon Mar 15 03:15:54 +0000 2021	[]	[{"url":"https://t.co/K9jz7VqofU","expanded_url":"https://voragine.co/los-ninos-reclutados-a-la-fuerza-no-son-maquinas-de-guerra/","display_url":"voragine.co/los-ninos-reclâ€¦","indices":[234,257]}]	Danna Lizeth Montilla no fue la Ãºnica menor de edad que muriÃ³ en el bombardeo del EjÃ©rcito a las disidencias de las Farc en el Guaviare, el pasado 2 de marzo. Yeimi SofÃ­a Vega tenÃ­a 15 aÃ±os y tambiÃ©n es una de las vÃ­ctimas fatales. https://t.co/K9jz7VqofU	68711.0	RT @VoragineCo: Danna Lizeth Montilla no fue la Ãºnica menor de edad que muriÃ³ en el bombardeo del EjÃ©rcito a las disidencias de las Farc enâ€¦	1255.0	True	full
1102527	1102527	604f956c10ffba00386a8cd9	2021-03-15 17:12:06	[]	[]	Fri Mar 12 16:38:22 +0000 2021	[]	[{"url":"https://t.co/ASEfzLR1gV","expanded_url":"https://bit.ly/3rIKiuW","display_url":"bit.ly/3rIKiuW","indices":[138,161]}]	1/ ðŸ¥³Tidal Finance is delighted to unveil the process for the early supporter round of its platform token $TIDAL. Dive into more details: https://t.co/ASEfzLR1gV ðŸ�†Participants will be selected through a random process and will be eligible for a maximum individual cap of $300.	26857.0	RT @tidaldefi: 1/ ðŸ¥³Tidal Finance is delighted to unveil the process for the early supporter round of its platform token $TIDAL. Dive intoâ€¦	7.0	True	full
1102528	1102528	604f956c10ffba00386a8cff	2021-03-15 17:12:06	[]	[]	Mon Mar 15 16:54:27 +0000 2021	[]	[{"url":"https://t.co/ADgz8WQC1r","expanded_url":"https://www.itv.com/news/2021-03-15/exclusive-first-pictures-of-downing-street-white-house-style-media-briefing-room","display_url":"itv.com/news/2021-03-1â€¦","indices":[255,278]}]	So @BorisJohnson latest vanity project is a Â£2.6m renovation of No.9 Downing St.,that will be used to televise White House-style media briefings. (4 Union Jackâ€™ ðŸ‡¬ðŸ‡§) Apparently hiring a Moscow based company linked to Russia Today to install communications https://t.co/ADgz8WQC1r	80405.0	RT @AamerAnwar: So @BorisJohnson latest vanity project is a Â£2.6m renovation of No.9 Downing St.,that will be used to televise White House-â€¦	290.0	True	full
1102529	1102529	604f956c10ffba00386a8d13	2021-03-15 17:12:07	[]	[]	Mon Mar 15 17:09:58 +0000 2021	[]	[{"url":"https://t.co/oHk3Y0Drdw","expanded_url":"http://infobae.com/america","display_url":"infobae.com/america","indices":[161,184]}]	ðŸ”´ AHORA | La Agencia de Medicamentos de Europa se reunirÃ¡ de urgencia este jueves para tratar el caso de la vacuna de Oxford y AstraZeneca contra el coronavirus https://t.co/oHk3Y0Drdw https://t.co/cvqp6dShnb	1267261.0	RT @infobaeamerica: ðŸ”´ AHORA | La Agencia de Medicamentos de Europa se reunirÃ¡ de urgencia este jueves para tratar el caso de la vacuna de Oâ€¦	333.0	True	full
1102530	1102530	604f956c10ffba00386a8d15	2021-03-15 17:12:07	[]	[]	Mon Mar 15 12:28:00 +0000 2021	[]	[{"url":"https://t.co/l26Yfpyhti","expanded_url":"https://bahrainileaks.com/en/2021/03/15/council/","display_url":"bahrainileaks.com/en/2021/03/15/â€¦","indices":[178,201]}]	Americans for Democracy and Human Rights in Bahrain has presented the systematic repression of human rights activists in Bahrain before the United Nations Human Rights Council. https://t.co/l26Yfpyhti	9811.0	RT @bahrain_ileaks: Americans for Democracy and Human Rights in Bahrain has presented the systematic repression of human rights activists iâ€¦	8.0	True	full
1102531	1102531	604f956c10ffba00386a8d1d	2021-03-15 17:12:07	[]	[]	Thu Mar 11 15:00:03 +0000 2021	[{"text":"í�¼í”Œí‚¤ìŠ¤","indices":[1,6]},{"text":"PURPLE_KISS","indices":[127,139]},{"text":"INTO_VIOLET","indices":[140,152]},{"text":"ë‚˜ê³ ì�€","indices":[154,158]},{"text":"Na_Go_Eun","indices":[159,169]},{"text":"Ponzona","indices":[170,178]}]	[{"url":"https://t.co/ReuUjLzDBq","expanded_url":"https://youtu.be/yxJ2Xh6bh6w","display_url":"youtu.be/yxJ2Xh6bh6w","indices":[72,95]}]	[#í�¼í”Œí‚¤ìŠ¤] 1ST MINI ALBUM [INTO VIOLET] â–« CONCEPT FILM â–« â–ª NA GO EUN â–ª â–« https://t.co/ReuUjLzDBq â–« ðŸ”³ 2021.03.15 6PM RELEASE ðŸ”³ #PURPLE_KISS #INTO_VIOLET #ë‚˜ê³ ì�€ #Na_Go_Eun #Ponzona https://t.co/Zu6iPQ5a2v	58099.0	RT @RBW_PURPLEKISS: [#í�¼í”Œí‚¤ìŠ¤] 1ST MINI ALBUM [INTO VIOLET] â–« CONCEPT FILM â–« â–ª NA GO EUN â–ª â–« https://t.co/ReuUjLzDBq â–« ðŸ”³ 2021.03.15 6PM RELâ€¦	40.0	True	full
1102532	1102532	604f956d10ffba00386a8d39	2021-03-15 17:12:07	[]	[]	Tue Feb 16 15:02:12 +0000 2021	[]	[{"url":"https://t.co/T6SCEEJXuk","expanded_url":"http://reb.to/EG2Select","display_url":"reb.to/EG2Select","indices":[201,224]}]	PRE-PURCHASE EVIL GENIUS 2 TODAY âœ… 10% Pre-Purchase Discount + Exclusive Loot Items. âœ… 15% Off If You Own The Original Evil Genius. âœ… Sandbox Mode Revealed! Build Without Limits. Pre-Purchase Today: https://t.co/T6SCEEJXuk https://t.co/eWwgIZRuVL	4680.0	RT @evilgenius: PRE-PURCHASE EVIL GENIUS 2 TODAY âœ… 10% Pre-Purchase Discount + Exclusive Loot Items. âœ… 15% Off If You Own The Original Eviâ€¦	756.0	True	full
1102533	1102533	604f956d10ffba00386a8d45	2021-03-15 17:12:07	[]	[{"url":"https://t.co/njvuRC3wFq","expanded_url":"https://www.theguardian.com/football/2021/mar/15/the-fiver-messi-ronaldo-greatest-the-answer-is-obvious","display_url":"theguardian.com/football/2021/â€¦","indices":[152,175]}]		[]	[]			Not to enter a controversy, but what do you think? The Fiver | Whoâ€™s the greatest: Messi or Ronaldo? The answerâ€¦ https://t.co/0RN0NgJ70w	151827.0	True	full
1102534	1102534	604f956d10ffba00386a8d49	2021-03-15 17:12:07	[]	[]	Mon Mar 15 11:42:07 +0000 2021	[{"text":"wearamask","indices":[198,208]},{"text":"maskssavelives","indices":[209,224]}]	[{"url":"https://t.co/Hs5BEG8wjD","expanded_url":"https://etsy.me/2NprqCk","display_url":"etsy.me/2NprqCk","indices":[164,187]}]	Your flowers have arrived. William Morris Marigold from Kelmscott in Red Mask Reversible, Cloth Face Mask, Non-Medical Grade Reusable, Nose Wire and Adj ear Loops https://t.co/Hs5BEG8wjD via @Etsy #wearamask #maskssavelives	10242.0	RT @Antiquebasket: Your flowers have arrived. William Morris Marigold from Kelmscott in Red Mask Reversible, Cloth Face Mask, Non-Medicalâ€¦	4328.0	True	full
1102535	1102535	604f956d10ffba00386a8d57	2021-03-15 17:12:07	[]	[]	Mon Mar 15 16:47:06 +0000 2021	[{"text":"RocketCompanies","indices":[42,58]},{"text":"GME","indices":[59,63]},{"text":"WSB","indices":[64,68]},{"text":"WallStreetBets","indices":[69,84]}]	[{"url":"https://t.co/Es5SWnpZka","expanded_url":"https://twitter.com/WSJ/status/1371502717504475140","display_url":"twitter.com/WSJ/status/137â€¦","indices":[149,172]}]	This is excellent news for $RKT hodlers! #RocketCompanies #GME #WSB #WallStreetBets Not financial advice. Do your own research. I like the stock. https://t.co/Es5SWnpZka	121.0	RT @dirksn: This is excellent news for $RKT hodlers! #RocketCompanies #GME #WSB #WallStreetBets Not financial advice. Do your own researâ€¦	180.0	True	full
1102536	1102536	604f956d10ffba00386a8d5b	2021-03-15 17:12:07	[{"text":"SimcoeMuskoka","indices":[147,161]},{"text":"COVID19","indices":[162,170]}]	[{"url":"https://t.co/0ij9kdvup6","expanded_url":"https://www.country102.ca/2021/03/15/not-all-simcoe-muskoka-vaccine-clinic-locations-and-appointments-are-loaded-yet-into-new-booking-system/","display_url":"country102.ca/2021/03/15/notâ€¦","indices":[123,146]}]		[]	[]			UPDATE: Not All Simcoe-Muskoka Vaccine Clinic Locations and Appointments Are Loaded Yet Into New Provincial Bookingâ€¦ https://t.co/8vWw8Je383	540.0	True	full
1102537	1102537	604f956d10ffba00386a8d5d	2021-03-15 17:12:07	[]	[]	Mon Mar 15 17:00:02 +0000 2021	[]	[{"url":"https://t.co/7FxYME0sSu","expanded_url":"https://www.politico.eu/article/europe-prisoners-limbo-coronavirus-vaccinations/?utm_medium=Social&utm_source=Twitter#Echobox=1615827601","display_url":"politico.eu/article/europeâ€¦","indices":[222,245]}]	ðŸ”¹ Lack of ventilation ðŸ”¹ Cramped, unhygienic facilities ðŸ”¹ High turnover of staff and inmates Europe's prisons have the perfect conditions for coronavirus outbreaks â€” yet prisoners won't be getting vaccinated anytime soon. https://t.co/7FxYME0sSu	276869.0	RT @POLITICOEurope: ðŸ”¹ Lack of ventilation ðŸ”¹ Cramped, unhygienic facilities ðŸ”¹ High turnover of staff and inmates Europe's prisons have theâ€¦	658.0	True	full
1102538	1102538	604f956d10ffba00386a8d61	2021-03-15 17:12:07	[]	[]	Mon Mar 15 15:13:35 +0000 2021	[{"text":"COVID19","indices":[156,164]}]	[{"url":"https://t.co/Qgvwsvgfip","expanded_url":"https://www.lefigaro.fr/flash-actu/norvege-mort-d-une-soignante-vaccinee-avec-le-vaccin-astrazeneca-20210315?utm_medium=Social&utm_source=Twitter#Echobox=1615821215","display_url":"lefigaro.fr/flash-actu/norâ€¦","indices":[165,188]}]	Elle avait Ã©tÃ© hospitalisÃ©e aprÃ¨s avoir reÃ§u une injection du vaccin anti-Covid dâ€™AstraZeneca, sans quâ€™un lien entre les deux puisse Ãªtre Ã©tabli Ã ce stade #COVID19 https://t.co/Qgvwsvgfip	3386802.0	RT @Le_Figaro: Elle avait Ã©tÃ© hospitalisÃ©e aprÃ¨s avoir reÃ§u une injection du vaccin anti-Covid dâ€™AstraZeneca, sans quâ€™un lien entre les deuâ€¦	400.0	True	full
1102539	1102539	604f956d10ffba00386a8d67	2021-03-15 17:12:08	[]	[]	Mon Mar 15 16:00:00 +0000 2021	[]	[{"url":"https://t.co/C8ndhcNPxX","expanded_url":"https://www.mdpi.com/2073-4409/9/11/2450","display_url":"mdpi.com/2073-4409/9/11â€¦","indices":[219,242]}]	Check out ex vivo and in vivo paragraphs I wrote on corneal infection models.... Ocular biofilms are still a 'grey' zone... @BARCOD_biofilms @ukbiofilms @GlasgowBiofilms @Center4Biofilm @biofilmPapers @ScarabSheffield https://t.co/C8ndhcNPxX	10.0	RT @EmeryKasia: Check out ex vivo and in vivo paragraphs I wrote on corneal infection models.... Ocular biofilms are still a 'grey' zone...â€¦	56.0	True	full
1102540	1102540	604f956e10ffba00386a8d77	2021-03-15 17:12:08	[]	[]	Sun Mar 14 13:36:12 +0000 2021	[]	[{"url":"https://t.co/MP88GPdARF","expanded_url":"https://assets.publishing.service.gov.uk/government/uploads/system/uploads/attachment_data/file/968920/sage-long-covid-presentation.pdf","display_url":"assets.publishing.service.gov.uk/government/uplâ€¦","indices":[168,191]}]	Post-hospitalization long covid in the UK Quality of life is poor: 50% have serious long covid symptoms at 7 months after release. 25% are disabled Worse in women https://t.co/MP88GPdARF https://t.co/eFBJhLJ37n	64299.0	RT @yaneerbaryam: Post-hospitalization long covid in the UK Quality of life is poor: 50% have serious long covid symptoms at 7 months aftâ€¦	27.0	True	full
1102541	1102541	604f956e10ffba00386a8d81	2021-03-15 17:12:08	[]	[]	Mon Mar 15 07:09:44 +0000 2021	[{"text":"NZ","indices":[0,3]},{"text":"Audio","indices":[65,71]},{"text":"Listen","indices":[72,79]}]	[{"url":"https://t.co/BjrzSq8Ijl","expanded_url":"https://www.rnz.co.nz/national/programmes/checkpoint/audio/2018787599/salvation-army-apologise-again-to-abuse-victims-in-its-care","display_url":"rnz.co.nz/national/progrâ€¦","indices":[169,192]}]	#NZ Salvation Army apologise again to abuse victims in its care #Audio #Listen @CLAN_AU @Smartcairns11 @Peter_Fox59 @2Rarely @AussiemacJ @HumanHeadline @Kawanatanga1 https://t.co/BjrzSq8Ijl	1588.0	RT @TheWarRoomNZ: #NZ Salvation Army apologise again to abuse victims in its care #Audio #Listen @CLAN_AU @Smartcairns11 @Peter_Fox59 @2Râ€¦	35.0	True	full
1102542	1102542	604f956e10ffba00386a8d83	2021-03-15 17:12:08	[]	[]	Mon Mar 15 17:09:35 +0000 2021	[]	[{"url":"https://t.co/0kZpgY12y8","expanded_url":"https://www.criterion.com/films/2106-the-human-condition","display_url":"criterion.com/films/2106-theâ€¦","indices":[242,265]}]	THE HUMAN CONDITION (1959), the mammoth humanist drama by Masaki Kobayashi, is one of the most staggering achievements of Japanese cinema. Kobayashiâ€™s riveting, gorgeously filmed nine-and-a-half-hour epic is novelistic cinema at its best. https://t.co/0kZpgY12y8 https://t.co/lCKLMBtOFB	395370.0	RT @Criterion: THE HUMAN CONDITION (1959), the mammoth humanist drama by Masaki Kobayashi, is one of the most staggering achievements of Jaâ€¦	98.0	True	full
1102543	1102543	604f956e10ffba00386a8d87	2021-03-15 17:12:08	[]	[]	Mon Mar 15 17:11:00 +0000 2021	[{"text":"LeyGertz","indices":[62,71]}]	[{"url":"https://t.co/ZdvXdMtScg","expanded_url":"http://bit.ly/3l0Ge6L","display_url":"bit.ly/3l0Ge6L","indices":[234,257]}]	Lejos de aspirar a la transformaciÃ³n profunda para la FGR, la #LeyGertz busca instalar la estructura tradicional de la PGR, con todos sus vicios y prÃ¡cticas inquisitorias. AquÃ­ nuestras principales preocupaciones del dictamen actual https://t.co/ZdvXdMtScg	106536.0	RT @mexevalua: Lejos de aspirar a la transformaciÃ³n profunda para la FGR, la #LeyGertz busca instalar la estructura tradicional de la PGR,â€¦	248.0	True	full
1102544	1102544	604f956e10ffba00386a8d8d	2021-03-15 17:12:08	[]	[]	Mon Mar 15 17:10:12 +0000 2021	[{"text":"ZackSnydersJusticeLeague","indices":[127,152]}]	[{"url":"https://t.co/GEWAlmC4ok","expanded_url":"https://cine.no/2021/03/15/hbo-zack-snyders-justice-league-a-gift-for-the-fans/","display_url":"cine.no/2021/03/15/hboâ€¦","indices":[223,246]}]	Here is my review of Zack Snyder's Justice League. It is also our Norwegian film magazine's first English text article. Enjoy. #ZackSnydersJusticeLeague HBO: "Zack Snyder's Justice League" â€“ A gift for the fans! - CINEMA https://t.co/GEWAlmC4ok	238.0	RT @Eirik_Bull: Here is my review of Zack Snyder's Justice League. It is also our Norwegian film magazine's first English text article. Enjâ€¦	126.0	True	full
1102545	1102545	604f956e10ffba00386a8d97	2021-03-15 17:12:08	[]	[]	Mon Mar 15 16:30:07 +0000 2021	[]	[{"url":"https://t.co/uSJwrzG9OQ","expanded_url":"https://twitter.com/diariocorreo/status/1371310314826960899","display_url":"twitter.com/diariocorreo/sâ€¦","indices":[218,241]}]	En lugar de amenazarme o mandar a sus empleados al Congreso a denunciarme, al seÃ±or @rlopezaliaga1 lo reto a un debate de propuestas en su canal favorito, @willaxtv, con Beto Ortiz de moderador. Digan la fecha y hora. https://t.co/uSJwrzG9OQ https://t.co/C0m7reoVht	435004.0	RT @julioguzmanperu: En lugar de amenazarme o mandar a sus empleados al Congreso a denunciarme, al seÃ±or @rlopezaliaga1 lo reto a un debateâ€¦	47.0	True	full
1102546	1102546	604f956e10ffba00386a8dab	2021-03-15 17:12:08	[]	[]	Mon Mar 15 16:59:44 +0000 2021	[]	[{"url":"https://t.co/njDlpRkAkQ","expanded_url":"https://cadenaser.com/ser/2021/03/15/sociedad/1615823019_338045.html","display_url":"cadenaser.com/ser/2021/03/15â€¦","indices":[78,101]}]	ðŸ”´ ÃšLTIMA HORA | EspaÃ±a paraliza durante 15 dÃ­as la vacunaciÃ³n con AstraZeneca https://t.co/njDlpRkAkQ Informa @mariolalourido https://t.co/lNrb1kos4L	1300040.0	RT @La_SER: ðŸ”´ ÃšLTIMA HORA | EspaÃ±a paraliza durante 15 dÃ­as la vacunaciÃ³n con AstraZeneca https://t.co/njDlpRkAkQ Informa @mariolalourido hâ€¦	993.0	True	full
1102547	1102547	604f956e10ffba00386a8dad	2021-03-15 17:12:08	[]	[]	Mon Mar 15 16:24:31 +0000 2021	[]	[{"url":"https://t.co/psF2UB7Ksz","expanded_url":"https://sensoincomum.org/2021/03/15/abaixo-assinado-pede-impeachment-de-alexandre-de-moraes/","display_url":"sensoincomum.org/2021/03/15/abaâ€¦","indices":[144,167]}]	Certamente o ministro mais querido do paÃ­s estÃ¡ sob ataques de anti-democrÃ¡ticos nazistas de extrema direita para nÃ£o ser idolatrado como deve https://t.co/psF2UB7Ksz	208908.0	RT @sensoinc: Certamente o ministro mais querido do paÃ­s estÃ¡ sob ataques de anti-democrÃ¡ticos nazistas de extrema direita para nÃ£o ser idoâ€¦	627.0	True	full
1102548	1102548	604f956e10ffba00386a8db3	2021-03-15 17:12:08	[]	[]	Mon Mar 15 16:03:44 +0000 2021	[]	[{"url":"https://t.co/3y9ZnYIO1g","expanded_url":"https://www.politico.com/news/2021/03/15/men-charged-assault-brian-sicknick-476014","display_url":"politico.com/news/2021/03/1â€¦","indices":[245,268]}]	NEWS: The FBI has arrested two suspects for spraying chemical irritants at US Capitol Police, including Officer SICKNICK. George TANIOS and Julian KHATER allegedly injured three officers, including Sicknick, w/ spray. Story w/ @joshgerstein https://t.co/3y9ZnYIO1g	149997.0	RT @kyledcheney: NEWS: The FBI has arrested two suspects for spraying chemical irritants at US Capitol Police, including Officer SICKNICK.â€¦	974.0	True	full
1102549	1102549	604f956e10ffba00386a8db5	2021-03-15 17:12:08	[]	[]	Mon Mar 15 11:45:00 +0000 2021	[]	[{"url":"https://t.co/BvTtkpg4Ic","expanded_url":"https://tribunemag.co.uk/2021/03/covid-19-shows-corbyn-was-right-about-public-broadband","display_url":"tribunemag.co.uk/2021/03/covid-â€¦","indices":[245,268]}]	â€œLike health and education, broadband is a vital service we should get access to, just by being a citizen or resident of this country. Now would be a good time to plan for the public sector rollout of full fibre broadband as a public service.â€� https://t.co/BvTtkpg4Ic	2435014.0	RT @jeremycorbyn: â€œLike health and education, broadband is a vital service we should get access to, just by being a citizen or resident ofâ€¦	1815.0	True	full
1102550	1102550	604f956e10ffba00386a8dbb	2021-03-15 17:12:08	[]	[]	Mon Mar 15 14:20:00 +0000 2021	[{"text":"FlexibilizaciÃ³nParcial","indices":[143,166]}]	[{"url":"https://t.co/BZWB9XXZOo","expanded_url":"https://www.vtv.gob.ve/gobierno-decreta-cerco-sanitario-aumento-contagios-covid/","display_url":"vtv.gob.ve/gobierno-decreâ€¦","indices":[168,191]}]	Gobierno Nacional decreta cerco sanitario y flexibilizaciÃ³n parcial en RegiÃ³n Capital y estado BolÃ­var ante aumento de contagios por COVID-19 #FlexibilizaciÃ³nParcial https://t.co/BZWB9XXZOo https://t.co/JMZPXLl9o6	1813972.0	RT @VTVcanal8: Gobierno Nacional decreta cerco sanitario y flexibilizaciÃ³n parcial en RegiÃ³n Capital y estado BolÃ­var ante aumento de contaâ€¦	57.0	True	full
1102551	1102551	604f956e10ffba00386a8dc7	2021-03-15 17:12:09	[]	[]	Mon Mar 15 16:27:20 +0000 2021	[]	[{"url":"https://t.co/Dbtm1Yhzp1","expanded_url":"https://www.outkick.com/florida-vs-california-state-covid-data-proves-lockdowns-dont-work/","display_url":"outkick.com/florida-vs-calâ€¦","indices":[253,276]}]	Floridaâ€™s unemployment rate is 5.1%. All schools stayed open. All sports played. California shut down everything. Its unemployment rate is 9.3%. Yet covid deaths are nearly identical. This should be the number one story in US. â€œExpertsâ€� were all wrong: https://t.co/Dbtm1Yhzp1	736380.0	RT @ClayTravis: Floridaâ€™s unemployment rate is 5.1%. All schools stayed open. All sports played. California shut down everything. Its unempâ€¦	6.0	True	full
1102552	1102552	604f956f10ffba00386a8ddb	2021-03-15 17:12:09	[]	[{"url":"https://t.co/SaHdeSF2xY","expanded_url":"http://www.thebatt.com/news/a-m-requiring-students-to-test-for-covid-19-following-three-day-spring-break-weekend/article_f6dcca70-85b0-11eb-b132-6fa7eabc72f7.html","display_url":"thebatt.com/news/a-m-requiâ€¦","indices":[173,196]}]		[]	[]			BREAKING: According to a university-wide email, students who live on campus, work on campus or attend classes on caâ€¦ https://t.co/IcX72bQJUL	29606.0	True	full
1102553	1102553	604f956f10ffba00386a8de9	2021-03-15 17:12:09	[]	[{"url":"https://t.co/UwOsqdDl6K","expanded_url":"https://dailycaller.com/2021/03/15/joe-biden-administration-major-tax-hike-reports-spending-economic-plan/?utm_source=piano&utm_medium=email&utm_campaign=2680&pnespid=j_5vs.kDV1CNYUNNCXsBx2fRTjwhKnL6pS.k72Lk","display_url":"dailycaller.com/2021/03/15/joeâ€¦","indices":[248,271]}]		[]	[]			the presidentâ€™s proposal, while outright rejecting Sen. Elizabeth Warrenâ€™s wealth tax, would raise both the incomeâ€¦ https://t.co/3srG1xvjd1	1.0	True	full
1102554	1102554	604f956f10ffba00386a8e03	2021-03-15 17:12:09	[]	[]	Mon Mar 15 16:37:24 +0000 2021	[]	[{"url":"https://t.co/DKxUUtyAid","expanded_url":"https://www.itv.com/news/2021-03-15/exclusive-first-pictures-of-downing-street-white-house-style-media-briefing-room","display_url":"itv.com/news/2021-03-1â€¦","indices":[240,263]}]	â€œA source told ITV News: "A Russian owned firm has been installing all of the communications equipment in Number 10. "Questions need to be asked, the company does big installations for a number of organisations - but this is government."â€� https://t.co/DKxUUtyAid	183004.0	RT @mikegalsworthy: â€œA source told ITV News: "A Russian owned firm has been installing all of the communications equipment in Number 10. "â€¦	90.0	True	full
1102555	1102555	604f956f10ffba00386a8e11	2021-03-15 17:12:09	[]	[]	Mon Mar 15 17:02:16 +0000 2021	[]	[{"url":"https://t.co/CXIJHV4t5e","expanded_url":"https://www.astrazeneca.com/media-centre/press-releases/2021/update-on-the-safety-of-covid-19-vaccine-astrazeneca.html","display_url":"astrazeneca.com/media-centre/pâ€¦","indices":[255,278]}]	"AstraZeneca would like to offer its reassurance on the safety of its COVID-19 vaccine based on clear scientific evidence." If this sounds like the boilerplate that @pfizer throws out every time there's a question about Comirnaty, that's because it is! https://t.co/CXIJHV4t5e	228495.0	RT @AlexBerenson: "AstraZeneca would like to offer its reassurance on the safety of its COVID-19 vaccine based on clear scientific evidenceâ€¦	231.0	True	full
1102556	1102556	604f956f10ffba00386a8e13	2021-03-15 17:12:09	[]	[]	Mon Mar 15 17:04:57 +0000 2021	[{"text":"1anDeCovid","indices":[0,11]}]	[{"url":"https://t.co/cu51F2yVjr","expanded_url":"https://www.aphp.fr/actualite/1andecovid-lap-hp-mise-en-place-de-la-plateforme-broussais","display_url":"aphp.fr/actualite/1andâ€¦","indices":[251,274]}]	#1anDeCovid Ã lâ€™AP-HP : La plateforme de dÃ©pistage massif dâ€™Ile-de France, appelÃ©e Â« plateforme Broussais Â», rÃ©alise des tests RT-PCR de dÃ©pistage de la Covid-19. Sa capacitÃ© est de 2500 tests/ jour sur une amplitude horaire de 7h30h Ã 21h30 et 7J/7. https://t.co/cu51F2yVjr https://t.co/J8uvI3CoPt	76898.0	RT @APHP: #1anDeCovid Ã lâ€™AP-HP : La plateforme de dÃ©pistage massif dâ€™Ile-de France, appelÃ©e Â« plateforme Broussais Â», rÃ©alise des tests RTâ€¦	14581.0	True	full
1102557	1102557	604f956f10ffba00386a8e17	2021-03-15 17:12:09	[]	[]	Mon Mar 15 17:10:00 +0000 2021	[{"text":"NotiMippCI","indices":[0,11]},{"text":"FlexibilizaciÃ³nParcial","indices":[101,124]}]	[{"url":"https://t.co/DvlgM9aEXO","expanded_url":"https://bit.ly/2Nnb2lK","display_url":"bit.ly/2Nnb2lK","indices":[77,100]}]	#NotiMippCI ðŸ“°ðŸ—ž| AmplÃ­an UCI del Hospital Universitario de Caracas. Lea mÃ¡s â�© https://t.co/DvlgM9aEXO #FlexibilizaciÃ³nParcial https://t.co/JZ4tWjWXvw	252689.0	RT @Mippcivzla: #NotiMippCI ðŸ“°ðŸ—ž| AmplÃ­an UCI del Hospital Universitario de Caracas. Lea mÃ¡s â�© https://t.co/DvlgM9aEXO #FlexibilizaciÃ³nParciaâ€¦	258.0	True	full
1102558	1102558	604f956f10ffba00386a8e1d	2021-03-15 17:12:10	[]	[]	Mon Mar 15 12:14:01 +0000 2021	[{"text":"WhatsHappeningInMyanmar","indices":[132,156]},{"text":"EndImpunity","indices":[158,170]},{"text":"Mar15Coup","indices":[171,181]},{"text":"MilkTeaAllianceMyanmar","indices":[183,206]}]	[{"url":"https://t.co/4C3Wx3CFU6","expanded_url":"https://youtu.be/eELW53t-OfE","display_url":"youtu.be/eELW53t-OfE","indices":[223,246]}]	The Myanmar junta cut off mobile internet and declared martial law as it continues its lethal assault against unarmed protestors. #WhatsHappeningInMyanmar #EndImpunity #Mar15Coup #MilkTeaAllianceMyanmar Subscribe!ðŸ‘‡ðŸ‘‡ https://t.co/4C3Wx3CFU6	5893869.0	RT @YourAnonCentral: The Myanmar junta cut off mobile internet and declared martial law as it continues its lethal assault against unarmedâ€¦	161.0	True	full
1102559	1102559	604f956f10ffba00386a8e2b	2021-03-15 17:12:10	[]	[]	Mon Mar 15 16:17:04 +0000 2021	[{"text":"COVID19","indices":[14,22]},{"text":"AstraZeneca","indices":[37,49]},{"text":"Durchimpfung","indices":[60,73]},{"text":"JohnsonAndJohnson","indices":[125,143]},{"text":"Corona","indices":[199,206]},{"text":"Impfkampagne","indices":[207,220]},{"text":"Zi","indices":[239,242]}]	[{"url":"https://t.co/w8xpsNZGj0","expanded_url":"https://www.zidatasciencelab.de/cov19vaccsim/","display_url":"zidatasciencelab.de/cov19vaccsim/","indices":[255,278]}]	Aussetzen von #COVID19-Impfungen mit #AstraZeneca verzÃ¶gert #Durchimpfung der BevÃ¶lkerung um ca. 1 Monat, wenn Impfstoff von #JohnsonAndJohnson wie geplant geliefert wird und Arztpraxen zÃ¼gig an der #Corona-#Impfkampagne beteiligt werden. #Zi-Dashboard: ðŸ‘‰https://t.co/w8xpsNZGj0 https://t.co/yXEbDZR038	2063.0	RT @Zi_Berlin: Aussetzen von #COVID19-Impfungen mit #AstraZeneca verzÃ¶gert #Durchimpfung der BevÃ¶lkerung um ca. 1 Monat, wenn Impfstoff vonâ€¦	148.0	True	full
1102560	1102560	604f957010ffba00386a8e37	2021-03-15 17:12:10	[]	[]	Mon Mar 15 13:22:23 +0000 2021	[]	[{"url":"https://t.co/yz14Th7BYz","expanded_url":"https://larepublica.pe/politica/2021/03/15/rafael-vela-martin-vizcarra-ha-tratado-de-obstruir-las-investigaciones-que-tiene/","display_url":"larepublica.pe/politica/2021/â€¦","indices":[241,264]}]	Vela: MartÃ­n Vizcarra ha tratado de obstruir las investigaciones que tiene El fiscal coordinador del Equipo Especial Lava Jato, Rafael Vela, advirtiÃ³ que existe el riesgo de que el exmandatario pueda salir del paÃ­s y pedir asilo polÃ­tico. https://t.co/yz14Th7BYz	292894.0	RT @Politica_LR: Vela: MartÃ­n Vizcarra ha tratado de obstruir las investigaciones que tiene El fiscal coordinador del Equipo Especial Lavaâ€¦	2104.0	True	full
1102561	1102561	604f957010ffba00386a8e3f	2021-03-15 17:12:10	[]	[{"url":"https://t.co/o9JhbXt5u5","expanded_url":"https://businesstech.co.za/news/finance/475642/government-wants-a-basic-income-grant-for-south-africa-to-replace-covid-relief/","display_url":"businesstech.co.za/news/finance/4â€¦","indices":[200,223]}]		[]	[]			"Social Development minister Lindiwe Zulu says that South Africa should introduce a basic income grant once Covid-1â€¦ https://t.co/7JSRBmxKn8	119.0	True	full
1102562	1102562	604f957010ffba00386a8e51	2021-03-15 17:12:10	[]	[]	Mon Mar 15 15:43:58 +0000 2021	[{"text":"vaccin","indices":[58,65]},{"text":"AstraZeneca","indices":[66,78]},{"text":"vaccination","indices":[132,144]}]	[{"url":"https://t.co/eH1rbMxqiR","expanded_url":"https://www.leparisien.fr/societe/direct-coronavirus-litalie-aux-trois-quarts-confinee-a-partir-de-ce-lundi-15-03-2021-VC3LXI7QHJF2JKWE4UQH272AJQ.php","display_url":"leparisien.fr/societe/directâ€¦","indices":[247,270]}]	10 minutes aprÃ¨s l'annonce de l'Allemagne de suspendre le #vaccin #AstraZeneca, la France suit. On est Ã 12 pays qui suspendent la #vaccination. C'est le moment de vous renseigner sur les +3000 morts reportÃ©s selon la base de donnÃ©es EUDRA... â�¬ https://t.co/eH1rbMxqiR	14862.0	RT @momotchiii: 10 minutes aprÃ¨s l'annonce de l'Allemagne de suspendre le #vaccin #AstraZeneca, la France suit. On est Ã 12 pays qui suspeâ€¦	1283.0	True	full
1102563	1102563	604f957010ffba00386a8e5d	2021-03-15 17:12:10	[]	[]	Mon Mar 15 11:42:56 +0000 2021	[]	[{"url":"https://t.co/EFUCg5VcJX","expanded_url":"https://secure.actblue.com/donate/ronbegone_social_twitter","display_url":"secure.actblue.com/donate/ronbegoâ€¦","indices":[211,234]}]	Ron DeSantis has turned Florida into Donald Trumpâ€™s playground. Ronâ€™s a failure... ðŸ¦ On COVID ðŸ˜· On Safety ðŸ’‰ On Vaccines Heâ€™d really hate it if you retweeted this video &amp; joined the movement to defeat him: https://t.co/EFUCg5VcJX https://t.co/qxKEd1YPju	71.0	RT @ron_begone: Ron DeSantis has turned Florida into Donald Trumpâ€™s playground. Ronâ€™s a failure... ðŸ¦ On COVID ðŸ˜· On Safety ðŸ’‰ On Vaccines Hâ€¦	481.0	True	full
1102564	1102564	604f957010ffba00386a8e65	2021-03-15 17:12:10	[]	[]	Mon Mar 15 17:03:29 +0000 2021	[]	[{"url":"https://t.co/SQ2npen2sB","expanded_url":"https://www.ema.europa.eu/en/news/emas-safety-committee-continues-investigation-covid-19-vaccine-astrazeneca-thromboembolic-events","display_url":"ema.europa.eu/en/news/emas-sâ€¦","indices":[252,275]}]	EMA now: "The number of thromboembolic events overall in vaccinated people seems not to be higher than that seen in the general population. [...] The benefits of the AstraZeneca vaccine in preventing COVID-19 [...] outweigh the risks of side effects." https://t.co/SQ2npen2sB	6566.0	RT @MSolletty: EMA now: "The number of thromboembolic events overall in vaccinated people seems not to be higher than that seen in the geneâ€¦	184.0	True	full
1102565	1102565	604f957010ffba00386a8e6b	2021-03-15 17:12:10	[]	[]	Mon Mar 15 08:59:55 +0000 2021	[{"text":"Alemania","indices":[0,9]},{"text":"UE","indices":[111,114]},{"text":"anticatalana","indices":[169,182]}]	[{"url":"https://t.co/x5Oqgrn4tS","expanded_url":"https://www.wsws.org/de/articles/2021/03/15/puig-m15.html","display_url":"wsws.org/de/articles/20â€¦","indices":[257,280]}]	#Alemania| El autor: "El Parlamento Europeo levantÃ³ la inmunidad de tres eurodiputados catalanes. Con ello, la #UE ha dado su bendiciÃ³n polÃ­tica a la campaÃ±a fascista y #anticatalana de Madrid". Ãœber die antidemokratische Kollaboration der EU mit Spanien! https://t.co/x5Oqgrn4tS	3174.0	RT @varoufakis3: #Alemania| El autor: "El Parlamento Europeo levantÃ³ la inmunidad de tres eurodiputados catalanes. Con ello, la #UE ha dadoâ€¦	266.0	True	full
1102566	1102566	604f957010ffba00386a8e6d	2021-03-15 17:12:10	[]	[]	Mon Mar 15 16:48:24 +0000 2021	[]	[{"url":"https://t.co/xPqmABg7hp","expanded_url":"https://apnews.com/article/public-health-health-florida-coronavirus-pandemic-ron-desantis-889df3826d4da96447b329f524c33047","display_url":"apnews.com/article/publicâ€¦","indices":[192,215]}]	Finally, an honest comparison from the mainstream press. The virus spread in every state. That's why we focused on hospital capacity to take care of those who needed elevated levels of care. https://t.co/xPqmABg7hp	390871.0	RT @govkristinoem: Finally, an honest comparison from the mainstream press. The virus spread in every state. That's why we focused on hospâ€¦	58.0	True	full
1102567	1102567	604f957010ffba00386a8e71	2021-03-15 17:12:10	[{"text":"AmericanRescuePlan","indices":[163,182]},{"text":"BidenHarris","indices":[183,195]}]	[{"url":"https://t.co/gqvI1XmtIo","expanded_url":"https://www.washingtonpost.com/business/biden-to-name-sperling-to-oversee-covid-19-relief-package/2021/03/15/7a79f5b0-859d-11eb-be4a-24b89f616f2c_story.html","display_url":"washingtonpost.com/business/bidenâ€¦","indices":[197,220]}]		[]	[]			Gene Sperling is a national treasure. @genebsperling's expertise and commitment to an inclusive economic recovery aâ€¦ https://t.co/Xwrzx8Ebqv	15646.0	True	full
1102568	1102568	604f957010ffba00386a8e83	2021-03-15 17:12:11	[]	[]	Mon Mar 15 17:11:34 +0000 2021	[{"text":"GovernadoresContraBrasil","indices":[158,183]},{"text":"GovernadoresGenocidas","indices":[184,206]}]	[{"url":"https://t.co/ktHFfiYmTN","expanded_url":"https://youtu.be/dXHPgdojFXY","display_url":"youtu.be/dXHPgdojFXY","indices":[44,67]}]	AO VIVO: POVO NAS RUAS EM GOIÃ‚NIA PARA A BR https://t.co/ktHFfiYmTN via @YouTube MANIFESTAÃ‡ÃƒO HOJE 15/03 EM GOIANIA PEDE PARA TRABALHAR E FORA @ronaldocaiado #GovernadoresContraBrasil #GovernadoresGenocidas	3064.0	RT @FATIMAA80856038: AO VIVO: POVO NAS RUAS EM GOIÃ‚NIA PARA A BR https://t.co/ktHFfiYmTN via @YouTube MANIFESTAÃ‡ÃƒO HOJE 15/03 EM GOIANIA PEâ€¦	1848.0	True	full
[truncated: 109,630 more rows]
