# Supplementary material for: Low credibility URL sharing on Twitter during reporting linking rare blood clots with the Oxford/AstraZeneca COVID-19 vaccine
Source: PLoS One. 2024 Jan 19;19(1):e0296444. doi: 10.1371/journal.pone.0296444 (PMC10798519; doi:10.1371/journal.pone.0296444)
Supplement: S28 File — (CSV) [file pone.0296444.s030.csv]

	Unnamed: 0	_id	created_at	extended_tweet.entities.hashtags	URL	retweeted_status.created_at	retweeted_status.extended_tweet.entities.hashtags	RTURL	retweeted_status.extended_tweet.full_text	retweeted_status.user.followers_count	text	user.followers_count	indicator	origin
1212200	1212200	605009442df08200380af6a7	2021-03-16 01:26:23	[]	[]	Mon Mar 15 23:53:12 +0000 2021	[]	[{"url":"https://t.co/24cYGK2CB1","expanded_url":"https://twitter.com/alexthomp/status/1371463531858702337","display_url":"twitter.com/alexthomp/statâ€¦","indices":[143,166]}]	Why am I not surprised. Spending our tax money to advocate for a vaccine that THEY undermined publicly...because it was developed under Trump. https://t.co/24cYGK2CB1 https://t.co/sEB7zhjxBx	1032916.0	RT @DanCrenshawTX: Why am I not surprised. Spending our tax money to advocate for a vaccine that THEY undermined publicly...because it wasâ€¦	1385.0	True	full
1212201	1212201	605009442df08200380af6ab	2021-03-16 01:26:23	[]	[]	Mon Mar 15 18:30:51 +0000 2021	[]	[{"url":"https://t.co/jRoBNi21Sb","expanded_url":"https://www.bluradio.com/blu360/bogota/bogota-la-ciudad-mas-congestionada-por-el-trafico-en-2020-en-el-mundo?fbclid=IwAR3_IPeCw6SaLG5qH6lSvHNagZFO4l6O30H_1HchKY9P3bSNyAEyd2DLQBs","display_url":"bluradio.com/blu360/bogota/â€¦","indices":[256,279]}]	BogotÃ¡ es la ciudad mÃ¡s congestionada por culpa de @EnriquePenalosa y @ClaudiaLopez que siguen empeÃ±ados en extender TransMilenio, ocupan el espacio de la vÃ­a para meter sus troncales en lugar de construir metro subterrÃ¡neo. Â¡Gracias por jodernos la vida! https://t.co/jRoBNi21Sb	37262.0	RT @Penalosadas: BogotÃ¡ es la ciudad mÃ¡s congestionada por culpa de @EnriquePenalosa y @ClaudiaLopez que siguen empeÃ±ados en extender Transâ€¦	2099.0	True	full
1212202	1212202	605009442df08200380af6b1	2021-03-16 01:26:22	[{"text":"privacy","indices":[146,154]},{"text":"COVID","indices":[208,214]}]	[{"url":"https://t.co/OefpLPGXtV","expanded_url":"https://youtu.be/BnWLizr8SG8","display_url":"youtu.be/BnWLizr8SG8","indices":[219,242]}]		[]	[]			License-plate reader technology is used by police to help solve crimes where they lack evidence. As helpful as it câ€¦ https://t.co/Pp0sppQm8s	5.0	True	full
1212203	1212203	605009442df08200380af6bd	2021-03-16 01:26:23	[]	[]	Mon Mar 15 02:40:43 +0000 2021	[]	[{"url":"https://t.co/cFsxCiiek2","expanded_url":"https://cnn.it/3twHUIj","display_url":"cnn.it/3twHUIj","indices":[152,175]}]	Federal Covid-19 guidelines "will be much more liberal" by the Fourth of July if US cases drop as more Americans are vaccinated, Dr. Anthony Fauci said https://t.co/cFsxCiiek2	53225735.0	RT @CNN: Federal Covid-19 guidelines "will be much more liberal" by the Fourth of July if US cases drop as more Americans are vaccinated, Dâ€¦	1920.0	True	full
1212204	1212204	605009442df08200380af6cd	2021-03-16 01:26:23	[]	[]	Sat Mar 13 23:39:52 +0000 2021	[]	[{"url":"https://t.co/ssa179Wb2g","expanded_url":"https://nymag.com/intelligencer/2021/03/will-2022-governors-races-be-armageddon-for-voting-rights.html","display_url":"nymag.com/intelligencer/â€¦","indices":[137,160]}]	"The big 2021 political story, aside from efforts to end and recover from the COVID-19 pandemic, is a guerrilla war over voting rights." https://t.co/ssa179Wb2g	465812.0	RT @marceelias: "The big 2021 political story, aside from efforts to end and recover from the COVID-19 pandemic, is a guerrilla war over voâ€¦	34993.0	True	full
1212205	1212205	605009452df08200380af6db	2021-03-16 01:26:23	[]	[]	Tue Mar 16 01:13:14 +0000 2021	[{"text":"COVID19","indices":[66,74]}]	[{"url":"https://t.co/zTMYkMFqj4","expanded_url":"https://www.npr.org/sections/goatsandsoda/2021/03/15/977527808/who-points-to-wildlife-farms-in-southwest-china-as-likely-source-of-pandemic","display_url":"npr.org/sections/goatsâ€¦","indices":[126,149]}]	Wildlife farms in southern China as the most likely source of the #COVID19 pandemic. - A probably not unreasonable suspicion. https://t.co/zTMYkMFqj4	1501.0	RT @petertomasi1: Wildlife farms in southern China as the most likely source of the #COVID19 pandemic. - A probably not unreasonable suspicâ€¦	135.0	True	full
1212206	1212206	605009452df08200380af705	2021-03-16 01:26:24	[]	[]	Tue Mar 16 01:21:03 +0000 2021	[]	[{"url":"https://t.co/iSdTbCxwXk","expanded_url":"http://apne.ws/ZyOJI7o","display_url":"apne.ws/ZyOJI7o","indices":[235,258]}]	President Joe Biden's top messengers - his VP and wife among them - are hitting the road in an effort to highlight his huge COVID relief plan. Biden himself heads out Tuesday on what the White House is calling the â€œHelp is hereâ€� tour. https://t.co/iSdTbCxwXk	15109450.0	RT @AP: President Joe Biden's top messengers - his VP and wife among them - are hitting the road in an effort to highlight his huge COVID râ€¦	91.0	True	full
1212207	1212207	605009452df08200380af709	2021-03-16 01:26:24	[]	[]	Mon Mar 15 13:50:29 +0000 2021	[]	[{"url":"https://t.co/ScK0aQHWnY","expanded_url":"https://reason.com/2021/03/15/the-cdc-thinks-2-year-olds-should-wear-masks-in-schools-even-if-everyone-else-is-vaccinated/","display_url":"reason.com/2021/03/15/theâ€¦","indices":[213,236]}]	The CDC wants 2-year-olds to wear masks at daycare, even if all staff and teachers are vaccinated. It also doesn't want them to share toys or play together on jungle gyms (even outdoors!). This is child cruelty. https://t.co/ScK0aQHWnY	72208.0	RT @robbysoave: The CDC wants 2-year-olds to wear masks at daycare, even if all staff and teachers are vaccinated. It also doesn't want theâ€¦	177.0	True	full
1212208	1212208	605009452df08200380af70b	2021-03-16 01:26:24	[]	[]	Mon Mar 15 11:10:09 +0000 2021	[{"text":"PuffinReadAloud","indices":[219,235]},{"text":"LetKindnessTakeFlight","indices":[237,259]}]	[{"url":"https://t.co/KUaQVoXfMz","expanded_url":"https://nerdybookclub.wordpress.com/2021/03/15/announcing-the-flight-of-the-puffin-read-aloud-connecting-classrooms-coast-to-coast-by-ann-braden/","display_url":"nerdybookclub.wordpress.com/2021/03/15/annâ€¦","indices":[261,284]}]	Drum roll please... Because @PenguinClass &amp; I are excited to announce theâ€¦ ðŸŒ¤ï¸�ðŸŒ¤ï¸�FLIGHT OF THE PUFFIN READ ALOUD: ðŸŒ¤ï¸�ðŸŒ¤ï¸� CONNECTING CLASSROOMS COAST TO COAST!! It kicks off on April 19th &amp; sign-ups open TODAY! #PuffinReadAloud #LetKindnessTakeFlight https://t.co/KUaQVoXfMz	8040.0	RT @annbradenbooks: Drum roll please... Because @PenguinClass &amp; I are excited to announce theâ€¦ ðŸŒ¤ï¸�ðŸŒ¤ï¸�FLIGHT OF THE PUFFIN READ ALOUD: ðŸŒ¤ï¸�ðŸŒ¤ï¸�â€¦	1142.0	True	full
1212209	1212209	605009452df08200380af71d	2021-03-16 01:26:24	[]	[]	Mon Mar 15 18:21:03 +0000 2021	[{"text":"rÃ©animation","indices":[120,132]},{"text":"Coronavirus","indices":[133,145]}]	[{"url":"https://t.co/v3s5rZlKEN","expanded_url":"https://www.jeanmarcmorandini.com/article-454788-en-direct-coronavirus-macron-annonce-que-la-france-suspend-la-vaccination-avec-astrazeneca-jusqu-a-demain-en-attendant-l-avis-de-l-agence-des-medicaments-le-pallier-donne-par-jean-castex-pour-reconfiner-l-idf-est-depasse.html","display_url":"jeanmarcmorandini.com/article-454788â€¦","indices":[146,16…	ðŸ”´ URGENT - Coronavirus: La NorvÃ¨ge annonce ce soir la mort par hÃ©morragie d'une 2e infirmiÃ¨re vaccinÃ©e avec AstraZeneca #rÃ©animation #Coronavirus https://t.co/v3s5rZlKEN	663287.0	RT @morandiniblog: ðŸ”´ URGENT - Coronavirus: La NorvÃ¨ge annonce ce soir la mort par hÃ©morragie d'une 2e infirmiÃ¨re vaccinÃ©e avec AstraZenecaâ€¦	38.0	True	full
1212210	1212210	605009452df08200380af71f	2021-03-16 01:26:24	[]	[]	Mon Mar 15 21:35:00 +0000 2021	[{"text":"VIDEO","indices":[0,6]}]	[{"url":"https://t.co/O06vXtazOt","expanded_url":"https://www.sinembargo.mx/15-03-2021/3951459","display_url":"sinembargo.mx/15-03-2021/395â€¦","indices":[99,122]}]	#VIDEO | IrÃ¡n muestra al mundo su â€œciudad de misilesâ€� bajo tierra. Pero, claro, no dice dÃ³nde estÃ¡ https://t.co/O06vXtazOt https://t.co/NRZkwaBKqm	1533925.0	RT @SinEmbargoMX: #VIDEO | IrÃ¡n muestra al mundo su â€œciudad de misilesâ€� bajo tierra. Pero, claro, no dice dÃ³nde estÃ¡ https://t.co/O06vXtazOâ€¦	43.0	True	full
1212211	1212211	605009452df08200380af721	2021-03-16 01:26:24	[]	[]	Tue Mar 16 01:03:10 +0000 2021	[{"text":"CooperativaRegiones","indices":[78,98]}]	[{"url":"https://t.co/OArnJB2yyP","expanded_url":"https://bit.ly/3cycx9j","display_url":"bit.ly/3cycx9j","indices":[99,122]}]	BebÃ© de seis meses fue vacunada errÃ³neamente contra el Covid-19 en Villarrica #CooperativaRegiones https://t.co/OArnJB2yyP https://t.co/LaU45jg6w3	3011018.0	RT @Cooperativa: BebÃ© de seis meses fue vacunada errÃ³neamente contra el Covid-19 en Villarrica #CooperativaRegiones https://t.co/OArnJB2yyPâ€¦	279.0	True	full
1212212	1212212	605009462df08200380af733	2021-03-16 01:26:24	[]	[]	Tue Mar 16 00:33:04 +0000 2021	[]	[{"url":"https://t.co/1cMZtF04sv","expanded_url":"https://revistaoeste.com/brasil/cidade-mineira-nao-tem-um-unico-doente-internado-por-covid-19/","display_url":"revistaoeste.com/brasil/cidade-â€¦","indices":[238,261]}]	Cidade mineira nÃ£o tem um Ãºnico doente internado por covid-19. â€œEsta antecipaÃ§Ã£o do tratamento com azitromicina, dexametasona, ivermectina, vitamina D e zinco tem salvado a nossa populaÃ§Ã£oâ€� - disse o prefeito Walter Lessa, que Ã© mÃ©dico. https://t.co/1cMZtF04sv	175327.0	RT @ludmilagrilo: Cidade mineira nÃ£o tem um Ãºnico doente internado por covid-19. â€œEsta antecipaÃ§Ã£o do tratamento com azitromicina, dexametaâ€¦	6219.0	True	full
1212213	1212213	605009462df08200380af73f	2021-03-16 01:26:24	[]	[]	Mon Mar 15 21:25:52 +0000 2021	[{"text":"FlexibilizaciÃ³nParcial","indices":[106,129]}]	[{"url":"https://t.co/YNAMoisDwJ","expanded_url":"https://www.vtv.gob.ve/saime-jornada-cedulacion-proteccion-pueblo-variante-p-1-covid-19/","display_url":"vtv.gob.ve/saime-jornada-â€¦","indices":[131,154]}]	Saime suspende jornada de cedulaciÃ³n para la protecciÃ³n de la poblaciÃ³n ante variante P.1 de la COVID-19 #FlexibilizaciÃ³nParcial https://t.co/YNAMoisDwJ https://t.co/h8wrtYq7s9	1814083.0	RT @VTVcanal8: Saime suspende jornada de cedulaciÃ³n para la protecciÃ³n de la poblaciÃ³n ante variante P.1 de la COVID-19 #FlexibilizaciÃ³nPaâ€¦	97.0	True	full
1212214	1212214	605009462df08200380af745	2021-03-16 01:26:24	[]	[]	Mon Mar 15 23:58:25 +0000 2021	[]	[{"url":"https://t.co/Ibo7CIJgxS","expanded_url":"https://www.historyofvaccines.org/content/salk-gives-vaccine-his-family","display_url":"historyofvaccines.org/content/salk-gâ€¦","indices":[205,228]}]	1953 Jonas Salk vacuna a su hijo contra el poliovirus (causante de la poliomielitis). TambiÃ©n se inyectÃ³ a sÃ­ mismo, a su esposa y a sus otros dos hijos. La vacuna todavÃ­a era experimental en ese momento. https://t.co/Ibo7CIJgxS https://t.co/Opo3iwqs4p	40647.0	RT @fedkukso: 1953 Jonas Salk vacuna a su hijo contra el poliovirus (causante de la poliomielitis). TambiÃ©n se inyectÃ³ a sÃ­ mismo, a su espâ€¦	1830.0	True	full
1212215	1212215	605009462df08200380af747	2021-03-16 01:26:24	[]	[]	Tue Mar 16 00:13:07 +0000 2021	[]	[{"url":"https://t.co/rjoIkrxYjB","expanded_url":"https://www.motherjones.com/politics/2021/03/mississippi-governor-rejects-medicaid-expansion-for-working-class-constituents/","display_url":"motherjones.com/politics/2021/â€¦","indices":[252,275]}]	â€œGOP Gov Reeves said he remained opposed to expanding Medicaid in Mississippi even though it would make money under covid law: â€˜My position hasnâ€™t changed.â€™ â€œasked if additional funding might make him reconsider, Reeves said, â€˜No sir, it will notâ€™ â€œ https://t.co/rjoIkrxYjB	466787.0	RT @JohnJHarwood: â€œGOP Gov Reeves said he remained opposed to expanding Medicaid in Mississippi even though it would make money under covidâ€¦	177.0	True	full
1212216	1212216	605009472df08200380af7a3	2021-03-16 01:26:25	[]	[]	Tue Mar 16 01:12:05 +0000 2021	[]	[{"url":"https://t.co/OpBHjQ9HJZ","expanded_url":"https://www.nbcnews.com/news/latino/latinos-grapple-opioid-overdose-rise-covid-pandemic-triggers-surge-us-rcna415","display_url":"nbcnews.com/news/latino/laâ€¦","indices":[139,162]}]	"We Hispanics are the ones who are dyingâ€�: Latinos grapple with opioid overdose rise as Covid pandemic triggers surge in U.S. addictions https://t.co/OpBHjQ9HJZ	81368.0	RT @NBCLatino: "We Hispanics are the ones who are dyingâ€�: Latinos grapple with opioid overdose rise as Covid pandemic triggers surge in U.â€¦	1193.0	True	full
1212217	1212217	605009472df08200380af7ad	2021-03-16 01:26:25	[]	[]	Tue Mar 16 00:00:39 +0000 2021	[]	[{"url":"https://t.co/R9SbndeULc","expanded_url":"https://www.sxsw.com/","display_url":"sxsw.com","indices":[128,151]}]	Banda, maÃ±ana a las 20:00 hrs (horario del festival) seremos parte de este nuevo formato de SXSW!!! Consigan sus tickets aquÃ­: https://t.co/R9SbndeULc https://t.co/DAjSia0fVp	503438.0	RT @dldmexico: Banda, maÃ±ana a las 20:00 hrs (horario del festival) seremos parte de este nuevo formato de SXSW!!! Consigan sus tickets aqâ€¦	180.0	True	full
1212218	1212218	605009482df08200380af7bf	2021-03-16 01:26:26	[]	[{"url":"https://t.co/iqO8Bt6ZtQ","expanded_url":"https://www.bloomberg.com/news/articles/2021-03-15/afl-cio-s-trumka-demands-cutoff-of-solar-products-from-xinjiang","display_url":"bloomberg.com/news/articles/â€¦","indices":[153,176]}]		[]	[]			Climate + Labour + Human Rights + US-China + Trade / Politics. This story has it all. AFL-CIOâ€™s Trumka Demands Cuâ€¦ https://t.co/kiYeXYh7fb	85451.0	True	full
1212219	1212219	605009482df08200380af7c9	2021-03-16 01:26:26	[]	[]	Mon Mar 15 16:05:27 +0000 2021	[]	[{"url":"https://t.co/q0vo4dV60P","expanded_url":"https://youtu.be/Vd9QkWsd5p4","display_url":"youtu.be/Vd9QkWsd5p4","indices":[245,268]}]	âš ï¸� "Blue Hour" reached it lowest day of views since its release! Yesterday the MV gained 286,299 views! ðŸ˜° MOA, remember we have to keep our daily views above 300K to reach 100M in May. Don't stop streaming the MV! (@TXT_members @TXT_bighit) https://t.co/q0vo4dV60P	86638.0	RT @TXTChartData: âš ï¸� "Blue Hour" reached it lowest day of views since its release! Yesterday the MV gained 286,299 views! ðŸ˜° MOA, remember wâ€¦	0.0	True	full
1212220	1212220	605009482df08200380af7d5	2021-03-16 01:26:26	[]	[]	Tue Mar 16 00:21:13 +0000 2021	[]	[{"url":"https://t.co/YbdOMkcVty","expanded_url":"https://www.mediamatters.org/fox-news/fox-news-has-moral-responsibility-help-get-its-viewers-vaccinated-its-pandering-anti","display_url":"mediamatters.org/fox-news/fox-nâ€¦","indices":[223,246]},{"url":"https://t.co/X30pu4lIf4","expanded_url":"https://twitter.com/ndrew_lawrence/status/1371616381775577098","display_url":"twitter.com/ndrew_lawrence…	Carlson has a moral responsibility to help get his audience vaccinated -- but heâ€™s pandering to anti-vaxxers instead. Heâ€™s a cowardly hack who does not care if his viewers live or die as long as he remains rich and famous. https://t.co/YbdOMkcVty https://t.co/X30pu4lIf4	144290.0	RT @MattGertz: Carlson has a moral responsibility to help get his audience vaccinated -- but heâ€™s pandering to anti-vaxxers instead. Heâ€™s aâ€¦	1282.0	True	full
1212221	1212221	605009482df08200380af7d9	2021-03-16 01:26:26	[]	[]	Tue Mar 16 01:17:27 +0000 2021	[]	[{"url":"https://t.co/E8Vk3TxAgl","expanded_url":"https://apnews.com/article/dallas-health-coronavirus-pandemic-immigration-border-patrols-fa567f671faa0e9eb33e37f30746f1b6","display_url":"apnews.com/article/dallasâ€¦","indices":[155,178]}]	Enormous surge in children &amp; teens in detention facilities. Where are the high profile activists who were obsessed with this issue just 6 months ago?? https://t.co/E8Vk3TxAgl	240109.0	RT @RitaPanahi: Enormous surge in children &amp; teens in detention facilities. Where are the high profile activists who were obsessed with thiâ€¦	911.0	True	full
1212222	1212222	605009482df08200380af7e7	2021-03-16 01:26:26	[]	[]	Mon Mar 15 23:20:04 +0000 2021	[]	[{"url":"https://t.co/D4DDO6MYon","expanded_url":"https://nbcnews.to/3vqIRDz","display_url":"nbcnews.to/3vqIRDz","indices":[225,248]}]	Senate Democrats are urging President Biden to cancel up to $50,000 inÂ student debtÂ following the passage of the $1.9T Covid-19 relief package, which includes a provision to make student loan forgiveness tax-free until 2025. https://t.co/D4DDO6MYon	8397562.0	RT @NBCNews: Senate Democrats are urging President Biden to cancel up to $50,000 inÂ student debtÂ following the passage of the $1.9T Covid-1â€¦	355.0	True	full
1212223	1212223	605009482df08200380af7fd	2021-03-16 01:26:26	[]	[]	Thu Mar 11 15:47:36 +0000 2021	[{"text":"VenezuelaInvencible","indices":[100,120]}]	[{"url":"https://t.co/sejqcQNkQC","expanded_url":"https://bit.ly/3esIouq","display_url":"bit.ly/3esIouq","indices":[76,99]}]	Sumando logros en el combate y la prevenciÃ³n del Covid-19. Descargue aquÃ­ ðŸ“¥ https://t.co/sejqcQNkQC #VenezuelaInvencible https://t.co/IyHvS7d3JP#VenezuelaInvencible	17.0	RT @JeanCarlos21_Ve: Sumando logros en el combate y la prevenciÃ³n del Covid-19. Descargue aquÃ­ ðŸ“¥ https://t.co/sejqcQNkQC #VenezuelaInvencibâ€¦	28.0	True	full
1212224	1212224	605009492df08200380af81b	2021-03-16 01:26:27	[]	[]	Tue Mar 16 00:58:49 +0000 2021	[]	[{"url":"https://t.co/kDPk7jQZ4O","expanded_url":"https://twitter.com/i/events/1371532235887628288","display_url":"twitter.com/i/events/13715â€¦","indices":[251,274]}]	Mercury went into Pisces today. They are now square to Mars by sign, and in its detriment. Mercury rules over cars and roadways, Mars rules over accidents and physicality. From now til April 4th you need to be more aware and present when driving https://t.co/kDPk7jQZ4O	133161.0	RT @iJaadee: Mercury went into Pisces today. They are now square to Mars by sign, and in its detriment. Mercury rules over cars and roadwaâ€¦	148.0	True	full
1212225	1212225	605009492df08200380af82d	2021-03-16 01:26:27	[{"text":"linux","indices":[0,6]},{"text":"mac","indices":[7,11]},{"text":"osx","indices":[12,16]}]	[{"url":"https://t.co/OzO4cmF43w","expanded_url":"https://www.mcafee.com/enterprise/en-us/downloads/security-updates.html","display_url":"mcafee.com/enterprise/en-â€¦","indices":[179,202]}]		[]	[]			#linux #mac #osx McAfee Security Updates Useful Tools: Beta .DAT File Updates, GetSusp, Stinger Download V2 Virusâ€¦ https://t.co/DruDobwLBB	90.0	True	full
1212226	1212226	605009492df08200380af83b	2021-03-16 01:26:27	[{"text":"comerciocorporativo","indices":[77,97]},{"text":"emprendimiento","indices":[182,197]},{"text":"pandemia","indices":[219,228]}]	[{"url":"https://t.co/Q11gyvmU7f","expanded_url":"https://lnkd.in/ek8-T6a","display_url":"lnkd.in/ek8-T6a","indices":[256,279]}]		[]	[]			Queremos agradecer a Henry Contreras de @guaohelados por acompaÃ±arnos hoy en #comerciocorporativo con @darioascanioâ€¦ https://t.co/18jD6IwCPq	3109.0	True	full
1212227	1212227	605009492df08200380af851	2021-03-16 01:26:27	[]	[]	Mon Mar 15 17:53:33 +0000 2021	[]	[{"url":"https://t.co/UGeJ8jwTyN","expanded_url":"https://www.bloomberg.com/news/articles/2021-03-15/germany-is-latest-country-to-halt-use-of-astrazeneca-covid-shot","display_url":"bloomberg.com/news/articles/â€¦","indices":[179,202]}]	BREAKING: "Germany joins about a dozen places, including Northern Italy, the Netherlands and Ireland, that have halted use of the product amid reports of serious blood clotting." https://t.co/UGeJ8jwTyN	69580.0	RT @HighWireTalk: BREAKING: "Germany joins about a dozen places, including Northern Italy, the Netherlands and Ireland, that have halted usâ€¦	66.0	True	full
1212228	1212228	605009492df08200380af867	2021-03-16 01:26:28	[]	[]	Tue Mar 16 00:28:02 +0000 2021	[{"text":"ContraElBloqueoMasRevolucion","indices":[138,167]}]	[{"url":"https://t.co/4qsw96avDe","expanded_url":"https://mazo4f.com/237705","display_url":"mazo4f.com/237705","indices":[113,136]}]	Ministro Abreu: Del 15 al 21 de marzo se suspende las rutas interurbanas en Caracas, Miranda, La Guaira, BolÃ­var https://t.co/4qsw96avDe #ContraElBloqueoMasRevolucion https://t.co/udhzwpq6Ae	586007.0	RT @ConElMazoDando: Ministro Abreu: Del 15 al 21 de marzo se suspende las rutas interurbanas en Caracas, Miranda, La Guaira, BolÃ­var https:â€¦	53.0	True	full
1212229	1212229	605009492df08200380af86f	2021-03-16 01:26:28	[]	[]	Mon Mar 15 21:15:27 +0000 2021	[]	[{"url":"https://t.co/wzXaqEnqSN","expanded_url":"http://covid19.nj.gov/vaccine","display_url":"covid19.nj.gov/vaccine","indices":[148,171]}]	Vaccine eligibility expanded today for several categories â€“ including transportation workers, certain public safety workers, and more. Learn more: https://t.co/wzXaqEnqSN https://t.co/8YuOA9PKus	382190.0	RT @GovMurphy: Vaccine eligibility expanded today for several categories â€“ including transportation workers, certain public safety workers,â€¦	38.0	True	full
1212230	1212230	605009492df08200380af879	2021-03-16 01:26:28	[]	[]	Tue Mar 16 00:54:03 +0000 2021	[{"text":"T13Central","indices":[189,200]}]	[{"url":"https://t.co/tdFda9L9XH","expanded_url":"http://T13.cl/en-vivo","display_url":"T13.cl/en-vivo","indices":[203,226]}]	Clases online: suben sus cosas con una carretilla a lo mÃ¡s alto de un cerro para poder conectarse. En su casa no tienen seÃ±al. La historia de dos hermanos en el Valle del Elqui. EN VIVO ðŸ“º #T13Central Â» https://t.co/tdFda9L9XH https://t.co/n7gzJvoKsb	3340447.0	RT @T13: Clases online: suben sus cosas con una carretilla a lo mÃ¡s alto de un cerro para poder conectarse. En su casa no tienen seÃ±al. Laâ€¦	3165.0	True	full
1212231	1212231	6050094a2df08200380af88d	2021-03-16 01:26:28	[]	[]	Tue Mar 16 01:24:13 +0000 2021	[]	[{"url":"https://t.co/32FFvCozWC","expanded_url":"https://www.forbes.com/sites/bryanrolli/2021/03/15/the-grammys-once-again-did-the-bare-minimum-for-bts/?sh=1c80d2176129","display_url":"forbes.com/sites/bryanrolâ€¦","indices":[247,270]}]	Forbes: "@BTS_twt, como siempre, aceptÃ³ el hecho de perder con clase y pasÃ³ a ofrecer otra presentaciÃ³n fascinante que terminÃ³ con ellos en una azotea con el hermoso horizonte de SeÃºl, Corea del Sur detrÃ¡s. Aprovecharon al mÃ¡ximo la oportunidad âž• https://t.co/32FFvCozWC	228638.0	RT @BTS_Peru: Forbes: "@BTS_twt, como siempre, aceptÃ³ el hecho de perder con clase y pasÃ³ a ofrecer otra presentaciÃ³n fascinante que terminâ€¦	7.0	True	full
1212232	1212232	6050094a2df08200380af8ab	2021-03-16 01:26:28	[]	[]	Mon Mar 15 17:24:59 +0000 2021	[]	[{"url":"https://t.co/7V9dDJLxnl","expanded_url":"https://reut.rs/3vtL6pC","display_url":"reut.rs/3vtL6pC","indices":[181,204]}]	Those wearing purple are even allowed free entry to the islands. 'We couldnâ€™t travel overseas due to COVID-19, so we visited these purple islands instead,' said visitor Shin Eun-me https://t.co/7V9dDJLxnl by @minubak and Daewoung Kim 4/4 https://t.co/SL6jHOVlhH	23238323.0	RT @Reuters: Those wearing purple are even allowed free entry to the islands. 'We couldnâ€™t travel overseas due to COVID-19, so we visited tâ€¦	121.0	True	full
1212233	1212233	6050094a2df08200380af8c1	2021-03-16 01:26:28	[]	[]	Mon Mar 15 22:45:45 +0000 2021	[{"text":"SnyderCut","indices":[16,26]}]	[{"url":"https://t.co/wkJAjy4LEr","expanded_url":"https://editorial.rottentomatoes.com/article/zack-snyders-justice-league-first-reviews-the-bigger-better-clearer-version-we-should-have-gotten/?cmp=TWRT_Edit_FirstReviews_ZackSnydersJusticeLeague","display_url":"editorial.rottentomatoes.com/article/zack-sâ€¦","indices":[198,221]}]	Critics say the #SnyderCut is a significant improvement over its theatrical predecessor, with smarter storytelling, more compelling characters, and a better grasp of what it's trying to accomplish. https://t.co/wkJAjy4LEr	2301910.0	RT @RottenTomatoes: Critics say the #SnyderCut is a significant improvement over its theatrical predecessor, with smarter storytelling, morâ€¦	80.0	True	full
1212234	1212234	6050094a2df08200380af8c9	2021-03-16 01:26:29	[]	[]	Tue Mar 16 01:00:09 +0000 2021	[{"text":"RodaViva","indices":[2,11]}]	[{"url":"https://t.co/8syEmNrkOm","expanded_url":"https://twitter.com/i/broadcasts/1ypKdgNRWrQxW","display_url":"twitter.com/i/broadcasts/1â€¦","indices":[244,267]}]	O #RodaViva estÃ¡ no ar! Carla Domingues, imunologista; Pedro Hallal, ex-reitor da Universidade Federal de Pelotas; e Cristiana Toscano, infectologista, sÃ£o os convidados para tratar sobre a crise provocada no PaÃ­s pela pandemia do coronavÃ­rus. https://t.co/8syEmNrkOm	893765.0	RT @rodaviva: O #RodaViva estÃ¡ no ar! Carla Domingues, imunologista; Pedro Hallal, ex-reitor da Universidade Federal de Pelotas; e Cristianâ€¦	1.0	True	full
1212235	1212235	6050094a2df08200380af8d3	2021-03-16 01:26:29	[]	[]	Mon Mar 15 22:55:07 +0000 2021	[]	[{"url":"https://t.co/58Ql3X8CIA","expanded_url":"https://www.washingtonpost.com/business/2021/03/15/georgia-voting-business/","display_url":"washingtonpost.com/business/2021/â€¦","indices":[178,201]}]	UPDATE: @CocaCola says they now OPPOSE the voter suppression bills in the Georgia legislature. This is a big change from 24 hours ago, which is the last time I heard from them https://t.co/58Ql3X8CIA https://t.co/9C7cwVmdvI	486240.0	RT @JuddLegum: UPDATE: @CocaCola says they now OPPOSE the voter suppression bills in the Georgia legislature. This is a big change from 24â€¦	69.0	True	full
1212236	1212236	6050094a2df08200380af8db	2021-03-16 01:26:29	[]	[]	Tue Mar 16 00:22:09 +0000 2021	[]	[{"url":"https://t.co/li2fSd49lp","expanded_url":"https://revistaoeste.com/brasil/cidade-mineira-nao-tem-um-unico-doente-internado-por-covid-19/","display_url":"revistaoeste.com/brasil/cidade-â€¦","indices":[134,157]}]	GraÃ§as ao TRATAMENTO PRECOCE, Cidade mineira de SÃ£o LourenÃ§o cujo Prefeito Ã© MÃ©dico, nÃ£o tem um Ãºnico doente internado por covid-19!! https://t.co/li2fSd49lp	5494.0	RT @AraciBrasil: GraÃ§as ao TRATAMENTO PRECOCE, Cidade mineira de SÃ£o LourenÃ§o cujo Prefeito Ã© MÃ©dico, nÃ£o tem um Ãºnico doente internado porâ€¦	2409.0	True	full
1212237	1212237	6050094a2df08200380af8e1	2021-03-16 01:26:29	[]	[]	Mon Mar 15 19:53:41 +0000 2021	[]	[{"url":"https://t.co/Z3nOKQPOw2","expanded_url":"https://gazetabrasil.com.br/brasil/2021/03/15/em-um-unico-leilao-governo-arrecada-mais-de-r-30-milhoes-com-fazenda-apreendida-de-criminoso/","display_url":"gazetabrasil.com.br/brasil/2021/03â€¦","indices":[209,232]}]	Em um Ãºnico leilÃ£o, Governo arrecada mais de R$ 30 milhÃµes com fazenda apreendida de criminoso. Ã‰ o maior valor unitÃ¡rio arrecadado em leilÃ£o feito no Brasil pela Secretaria Nacional de PolÃ­ticas sobre Drogas https://t.co/Z3nOKQPOw2	61810.0	RT @SigaGazetaBR: Em um Ãºnico leilÃ£o, Governo arrecada mais de R$ 30 milhÃµes com fazenda apreendida de criminoso. Ã‰ o maior valor unitÃ¡rioâ€¦	772.0	True	full
1212238	1212238	6050094b2df08200380af905	2021-03-16 01:26:29	[]	[]	Sun Aug 02 11:06:55 +0000 2020	[{"text":"COVID","indices":[44,50]},{"text":"forex","indices":[51,57]}]	[{"url":"https://t.co/uiraFceIId","expanded_url":"http://bit.ly/MatrixNL","display_url":"bit.ly/MatrixNL","indices":[120,143]}]	What currencies do you want to catch in the #COVID #forex market. Find out in this week's free newsletter. Sign up here https://t.co/uiraFceIId https://t.co/GBFc3Hv0si	1471.0	RT @Matrix_Trade: What currencies do you want to catch in the #COVID #forex market. Find out in this week's free newsletter. Sign up here hâ€¦	1101.0	True	full
1212239	1212239	6050094b2df08200380af915	2021-03-16 01:26:29	[{"text":"COVID19","indices":[50,58]},{"text":"YaFaltaMenos","indices":[136,149]},{"text":"PanavaC19","indices":[152,162]}]	[{"url":"https://t.co/BMyCjKtaqZ","expanded_url":"https://vacunas.panamasolidario.gob.pa/vacunas/","display_url":"vacunas.panamasolidario.gob.pa/vacunas/","indices":[216,239]}]		[]	[]			Cada vez son mÃ¡s las personas vacunadas contra el #COVID19 en el territorio nacional, llevando paz y esperanza a loâ€¦ https://t.co/c1p7YfUVFd	192633.0	True	full
1212240	1212240	6050094b2df08200380af91d	2021-03-16 01:26:29	[]	[]	Mon Mar 15 15:06:00 +0000 2021	[]	[{"url":"https://t.co/fub5GzL86W","expanded_url":"https://www.infobae.com/america/venezuela/2021/03/15/el-grito-de-angustia-de-militares-venezolanos-temerosos-del-covid-ante-el-precario-sistema-medico-el-destino-es-la-muerte/","display_url":"infobae.com/america/venezuâ€¦","indices":[156,179]},{"url":"https://t.co/7YOGCN4oSv","expanded_url":"https://www.fronteraviva.com/el-grito-de-angustia-de-mil…	Mi artÃ­culo de hoy es sobre el grito de angustia de militares venezolanos ante el termo del COVID y el precario sistema de salud. â€œEl destino es la muerteâ€� https://t.co/fub5GzL86W https://t.co/7YOGCN4oSv https://t.co/sDE9OAjrXn https://t.co/B1tS56Nnc6	302220.0	RT @SebastianaB: Mi artÃ­culo de hoy es sobre el grito de angustia de militares venezolanos ante el termo del COVID y el precario sistema deâ€¦	167.0	True	full
1212241	1212241	6050094b2df08200380af92f	2021-03-16 01:26:30	[]	[]	Mon Mar 15 21:30:00 +0000 2021	[{"text":"FlexibilizaciÃ³nParcial","indices":[106,129]}]	[{"url":"https://t.co/MTd5NThd35","expanded_url":"https://bit.ly/3tkl32e","display_url":"bit.ly/3tkl32e","indices":[81,104]}]	Variante P.1 de SARS-CoV-2 estÃ¡ provocando reinfecciones en poblaciÃ³n venezolana https://t.co/MTd5NThd35 #FlexibilizaciÃ³nParcial https://t.co/j7VYwnDJzh	1428287.0	RT @PartidoPSUV: Variante P.1 de SARS-CoV-2 estÃ¡ provocando reinfecciones en poblaciÃ³n venezolana https://t.co/MTd5NThd35 #FlexibilizaciÃ³nâ€¦	25.0	True	full
1212242	1212242	6050094b2df08200380af933	2021-03-16 01:26:29	[]	[{"url":"https://t.co/d0LOo7Dzie","expanded_url":"https://dailycaller.com/2021/03/15/georgia-phone-call-news-outlets-ran-fabricated-donald-trump-quotes/","display_url":"dailycaller.com/2021/03/15/geoâ€¦","indices":[159,182]}]		[]	[]			Will Big Tech ban the Washington Post for spreading Misinformation? â€œRecording Of Georgia Phone Call Shows Multiplâ€¦ https://t.co/6QjLnn0XLg	320816.0	True	full
1212243	1212243	6050094c2df08200380af93d	2021-03-16 01:26:30	[]	[]	Tue Mar 16 01:23:35 +0000 2021	[]	[{"url":"https://t.co/uisp1trfmI","expanded_url":"https://www.politico.com/news/2021/03/15/yevgeny-vindman-promotion-post-trump-476038","display_url":"politico.com/news/2021/03/1â€¦","indices":[164,187]}]	Yevgeny Vindman, target of one of Trump's most vile and petty vendettas at the hands of Trump's shills in the Pentagon, is finally getting the promotion he earned. https://t.co/uisp1trfmI	132484.0	RT @stevesilberman: Yevgeny Vindman, target of one of Trump's most vile and petty vendettas at the hands of Trump's shills in the Pentagon,â€¦	4136.0	True	full
1212244	1212244	6050094c2df08200380af957	2021-03-16 01:26:30	[]	[{"url":"https://t.co/Q3ShFKqQDJ","expanded_url":"https://www.youtube.com/watch?v=v9GRkZMTqCs","display_url":"youtube.com/watch?v=v9GRkZâ€¦","indices":[266,289]}]		[]	[]			@RepMullin SINCE 1823 US MONROE DOCTRINE USED CENTRAL &amp; SOUTH AMERICAS NATURAL RESOURCES AND ITS PEOPLE FOR CHEAPâ€¦ https://t.co/aPZg69aN4F	65.0	True	full
1212245	1212245	6050094c2df08200380af961	2021-03-16 01:26:30	[]	[]	Tue Mar 16 01:24:36 +0000 2021	[]	[{"url":"https://t.co/KNBmyQWD6S","expanded_url":"https://twitter.com/mkraju/status/1371606780912996352","display_url":"twitter.com/mkraju/status/â€¦","indices":[202,225]}]	I guess John Cornynâ€™s â€œshe embarrassed me that time she exposed the crooked cop I gave the â€˜lawman of the yearâ€™ award toâ€� wasnâ€™t as compelling an argument against confirmation as he thought it would be https://t.co/KNBmyQWD6S	339792.0	RT @AdamSerwer: I guess John Cornynâ€™s â€œshe embarrassed me that time she exposed the crooked cop I gave the â€˜lawman of the yearâ€™ award toâ€� wâ€¦	228.0	True	full
1212246	1212246	6050094c2df08200380af975	2021-03-16 01:26:30	[]	[]	Mon Mar 15 15:15:11 +0000 2021	[{"text":"COVID19","indices":[44,52]},{"text":"acadÃ©micoUC","indices":[63,75]}]	[{"url":"https://t.co/NIiXfO0jGQ","expanded_url":"http://bit.ly/3bL1WIW","display_url":"bit.ly/3bL1WIW","indices":[253,276]}]	Â¡Es portada! ðŸ¤©ðŸ“° La vacuna chilena contra el #COVID19 ðŸ‡¨ðŸ‡±ðŸ’‰, del #acadÃ©micoUC y director de @inmunologiae Alexis Kalergis, fue la noticia principal de @lun el fin de semana. âœ… Conoce los detalles de este prototipo que ya superÃ³ la fase preclÃ­nica, AQUÃ�: https://t.co/NIiXfO0jGQ https://t.co/PbLRAuQn97	76077.0	RT @ucatolica: Â¡Es portada! ðŸ¤©ðŸ“° La vacuna chilena contra el #COVID19 ðŸ‡¨ðŸ‡±ðŸ’‰, del #acadÃ©micoUC y director de @inmunologiae Alexis Kalergis, fuâ€¦	1569.0	True	full
1212247	1212247	6050094c2df08200380af977	2021-03-16 01:26:30	[]	[]	Tue Mar 16 00:25:59 +0000 2021	[{"text":"Pfizer","indices":[15,22]}]	[{"url":"https://t.co/6hDCqbfSpB","expanded_url":"https://www.documentcloud.org/documents/20514141-pfe-usq_transcript_2021-03-11","display_url":"documentcloud.org/documents/2051â€¦","indices":[177,200]}]	BOOSTER ALERT: #Pfizer's CFO to investors: "...we believe it's becoming increasingly likely that an annual revaccination is going to take place." (Transcript credit to @lhfang) https://t.co/6hDCqbfSpB https://t.co/g0tQgkIcJf	14981.0	RT @JeffereyJaxen: BOOSTER ALERT: #Pfizer's CFO to investors: "...we believe it's becoming increasingly likely that an annual revaccinationâ€¦	62.0	True	full
1212248	1212248	6050094c2df08200380af983	2021-03-16 01:26:31	[]	[]	Mon Mar 15 23:50:00 +0000 2021	[{"text":"NotiMippCI","indices":[0,11]},{"text":"FlexibilizaciÃ³nParcial","indices":[101,124]}]	[{"url":"https://t.co/8GMSK1ORdb","expanded_url":"https://bit.ly/2Q736WN","display_url":"bit.ly/2Q736WN","indices":[77,100]}]	#NotiMippCI ðŸ“°ðŸ—ž| AmplÃ­an UCI del Hospital Universitario de Caracas. Lea mÃ¡s â�© https://t.co/8GMSK1ORdb #FlexibilizaciÃ³nParcial https://t.co/5Jc9xGnfSQ	252869.0	RT @Mippcivzla: #NotiMippCI ðŸ“°ðŸ—ž| AmplÃ­an UCI del Hospital Universitario de Caracas. Lea mÃ¡s â�© https://t.co/8GMSK1ORdb #FlexibilizaciÃ³nParciaâ€¦	78.0	True	full
1212249	1212249	6050094d2df08200380af991	2021-03-16 01:26:31	[]	[]	Tue Mar 16 01:25:16 +0000 2021	[]	[{"url":"https://t.co/57ewvs6qRZ","expanded_url":"https://www.cnn.com/2021/03/15/opinions/syria-war-hope-10-years-cupp/index.html","display_url":"cnn.com/2021/03/15/opiâ€¦","indices":[252,275]}]	â€œI hope for the release of all detainees in Assad's prisons, including doctors and medical workers who were tortured for doing their jobs.â€� - Dr. Tarraf al-Tarraf, surgeon in Idlib. 10 years later, Syrians tell me their stories of despair - and hope. https://t.co/57ewvs6qRZ	456782.0	RT @secupp: â€œI hope for the release of all detainees in Assad's prisons, including doctors and medical workers who were tortured for doingâ€¦	1244.0	True	full
1212250	1212250	6050094d2df08200380af9b7	2021-03-16 01:26:31	[]	[]	Mon Mar 15 17:12:58 +0000 2021	[{"text":"AstraZeneca","indices":[200,212]},{"text":"bloodclots","indices":[213,224]},{"text":"covid19vaccine","indices":[225,240]}]	[{"url":"https://t.co/Jhf9ILlq6P","expanded_url":"https://bit.ly/3bQGty0","display_url":"bit.ly/3bQGty0","indices":[242,265]}]	Irish health officials announced on Sunday their recommendation of a temporary suspension of the AstraZeneca vaccine roll-out after reports of serious blood clotting after receiving the vaccination. #AstraZeneca #bloodclots #covid19vaccine https://t.co/Jhf9ILlq6P https://t.co/N8SsHtyyDG	9753.0	RT @PTNewsnetwork: Irish health officials announced on Sunday their recommendation of a temporary suspension of the AstraZeneca vaccine rolâ€¦	200.0	True	full
1212251	1212251	6050094d2df08200380af9bb	2021-03-16 01:26:31	[]	[]	Tue Mar 16 00:18:42 +0000 2021	[]	[{"url":"https://t.co/QWtW8wFP86","expanded_url":"https://revistaoeste.com/brasil/cidade-mineira-nao-tem-um-unico-doente-internado-por-covid-19/","display_url":"revistaoeste.com/brasil/cidade-â€¦","indices":[126,149]}]	â€œNossa experiÃªncia aqui foi exitosa, nÃ³s fazemos tratamento precoce jÃ¡ nos pacientes sintomÃ¡ticos, no quarto dia, no mÃ¡ximoâ€� https://t.co/QWtW8wFP86	712366.0	RT @Rconstantino: â€œNossa experiÃªncia aqui foi exitosa, nÃ³s fazemos tratamento precoce jÃ¡ nos pacientes sintomÃ¡ticos, no quarto dia, no mÃ¡xiâ€¦	380.0	True	full
1212252	1212252	6050094d2df08200380af9bd	2021-03-16 01:26:31	[]	[]	Mon Mar 15 21:00:06 +0000 2021	[{"text":"CRISPR","indices":[117,124]}]	[{"url":"https://t.co/UV21L3ilyz","expanded_url":"https://fcld.ly/blwb0qp","display_url":"fcld.ly/blwb0qp","indices":[255,278]}]	A review of â€œThe Code Breakerâ€� by @georgejannas appears in the @SciMagBooks blog: â€œWe must understand the history of #CRISPR before we write, edit, or regulate its future, and books that place the technology in broader context are vital to this pursuit.â€� https://t.co/UV21L3ilyz	2105128.0	RT @ScienceMagazine: A review of â€œThe Code Breakerâ€� by @georgejannas appears in the @SciMagBooks blog: â€œWe must understand the history of #â€¦	476.0	True	full
1212253	1212253	6050094d2df08200380af9c1	2021-03-16 01:26:31	[]	[]	Mon Mar 15 13:36:27 +0000 2021	[]	[{"url":"https://t.co/1fcLM67Aw1","expanded_url":"https://www.bizpacreview.com/2021/03/15/internal-memos-show-calif-teachers-contemplating-using-covid-funds-for-staff-bonuses-trips-to-hawaii-1043127/","display_url":"bizpacreview.com/2021/03/15/intâ€¦","indices":[130,153]}]	Imagine my shocked face. â€œInternal memos show Calif. teachers contemplating using COVID funds for staff bonuses, trips to Hawaiiâ€� https://t.co/1fcLM67Aw1	393769.0	RT @HeyTammyBruce: Imagine my shocked face. â€œInternal memos show Calif. teachers contemplating using COVID funds for staff bonuses, trips tâ€¦	1697.0	True	full
1212254	1212254	6050094d2df08200380af9d5	2021-03-16 01:26:31	[]	[]	Tue Mar 16 01:24:12 +0000 2021	[{"text":"SF9","indices":[0,4]},{"text":"Kingdom","indices":[178,186]}]	[{"url":"https://t.co/bnvMr0afqC","expanded_url":"https://n.news.naver.com/entertain/article/112/0003410327?lfrom=twitter","display_url":"n.news.naver.com/entertain/artiâ€¦","indices":[255,278]}]	#SF9 revealed extraordinary physique of members walking in different suits in the poster Look forward to SF9's leap to show stages that will be imprinted in everyone's mind on #Kingdom, just like their ambition to "Dive into your heart." @SF9official https://t.co/bnvMr0afqC https://t.co/avFMcJisk0	3528.0	RT @twinkystar11: #SF9 revealed extraordinary physique of members walking in different suits in the poster Look forward to SF9's leap toâ€¦	1427.0	True	full
1212255	1212255	6050094e2df08200380af9db	2021-03-16 01:26:31	[]	[]	Mon Mar 15 17:14:05 +0000 2021	[{"text":"TxPharm","indices":[188,196]},{"text":"transplant","indices":[197,208]},{"text":"medtwitter","indices":[209,220]}]	[{"url":"https://t.co/1qRodLtnRR","expanded_url":"https://jamanetwork.com/journals/jama/fullarticle/2777685","display_url":"jamanetwork.com/journals/jama/â€¦","indices":[253,276]}]	Prelim data on COVID vaccination in transplant pts. Only 17% of pts seroconverted with 1st dose. Moderna &gt; Pfizer in SOT recips? Looking forward to more data in this special population #TxPharm #transplant #medtwitter @accpimtrprn @AST_TXPHARMCOP https://t.co/1qRodLtnRR	1610.0	RT @TxPharmD: Prelim data on COVID vaccination in transplant pts. Only 17% of pts seroconverted with 1st dose. Moderna &gt; Pfizer in SOT reciâ€¦	258.0	True	full
1212256	1212256	6050094e2df08200380af9eb	2021-03-16 01:26:31	[]	[{"url":"https://t.co/DgfKTb9lGz","expanded_url":"https://muchadoaboutcorona.ca/covid-19-vaccines/","display_url":"muchadoaboutcorona.ca/covid-19-vacciâ€¦","indices":[111,134]}]		[]	[]			Interview definitely worth sharing, so I did. @mileslunn you're certainly entitled to your opinion, as are we.â€¦ https://t.co/7VLzQEfP6D	22.0	True	full
1212257	1212257	6050094e2df08200380afa03	2021-03-16 01:26:32	[]	[]	Mon Mar 15 20:58:50 +0000 2021	[]	[{"url":"https://t.co/nbOlDhsakb","expanded_url":"https://www.atresplayer.com/","display_url":"atresplayer.com","indices":[100,123]}]	ðŸ“º Este martes a las 9:15, entrevista a @monasterioR en @EspejoPublico âž¡ï¸� SÃ­guelo aquÃ­ en directo: https://t.co/nbOlDhsakb Â¡No te lo pierdas! https://t.co/z4OIrCTuO4	436452.0	RT @vox_es: ðŸ“º Este martes a las 9:15, entrevista a @monasterioR en @EspejoPublico âž¡ï¸� SÃ­guelo aquÃ­ en directo: https://t.co/nbOlDhsakb Â¡â€¦	3177.0	True	full
1212258	1212258	6050094e2df08200380afa15	2021-03-16 01:26:32	[]	[{"url":"https://t.co/JqGbIAc5w1","expanded_url":"https://instagram.com/unitedxmodels?igshid=wzpzi4hb2f1d","display_url":"instagram.com/unitedxmodels?â€¦","indices":[142,165]}]		[]	[]			@queendillweed Hey x â�¤ Your OF has Mindblowing Content ðŸ”¥ Dm me for its Promotion on my promo network on instagram ðŸ”žâ€¦ https://t.co/M0sFJApUxN	6.0	True	full
1212259	1212259	6050094e2df08200380afa19	2021-03-16 01:26:32	[]	[{"url":"https://t.co/WlbcOPxsY9","expanded_url":"http://bsnteamsports.com/shop/PGTRACK21","display_url":"bsnteamsports.com/shop/PGTRACK21","indices":[190,213]}]		[]	[]			Our Nike Team Store is now open! Find items that I've picked out specifically for our team. There is also spiritweaâ€¦ https://t.co/5zKrfUkV6J	186.0	True	full
1212260	1212260	6050094e2df08200380afa1d	2021-03-16 01:26:32	[]	[]	Tue Mar 16 01:14:08 +0000 2021	[]	[{"url":"https://t.co/VskuxZxbQC","expanded_url":"https://www.nytimes.com/2021/03/15/nyregion/kathy-hochul-cuomo.html?smid=tw-share","display_url":"nytimes.com/2021/03/15/nyrâ€¦","indices":[226,249]}]	Un scandale sexuel a donnÃ© Ã NY son 1er gouverneur noir (David Paterson). Un scandale de harcÃ¨lement sexuel pourrait donner Ã NY sa 1Ã¨re femme au poste de gouverneur (Kathy Hochul). Ou comment NY brise les plafonds de verre. https://t.co/VskuxZxbQC	42276.0	RT @richardhetu: Un scandale sexuel a donnÃ© Ã NY son 1er gouverneur noir (David Paterson). Un scandale de harcÃ¨lement sexuel pourrait donneâ€¦	1972.0	True	full
1212261	1212261	6050094e2df08200380afa29	2021-03-16 01:26:32	[]	[]	Tue Mar 16 01:26:20 +0000 2021	[{"text":"Badgers","indices":[91,99]}]	[{"url":"https://t.co/ix5TNl7MCv","expanded_url":"https://www.buckys5thquarter.com/2021/3/15/22332920/wisconsin-badgers-mens-hockey-comes-back-beats-penn-state-in-ot-to-advance-to-big-ten-final?utm_campaign=buckys5thquarter&utm_content=chorus&utm_medium=social&utm_source=twitter","display_url":"buckys5thquarter.com/2021/3/15/2233â€¦","indices":[183,206]}]	Wisconsin menâ€™s hockey comes back, beats Penn State in OT to advance to Big Ten final The #Badgers are on to the B1G Final after a masterful goal-scoring display from Cole Caufield. https://t.co/ix5TNl7MCv https://t.co/3bRSJiIPqJ	15723.0	RT @B5Q: Wisconsin menâ€™s hockey comes back, beats Penn State in OT to advance to Big Ten final The #Badgers are on to the B1G Final afterâ€¦	39.0	True	full
1212262	1212262	6050094e2df08200380afa39	2021-03-16 01:26:32	[]	[]	Mon Mar 15 20:30:30 +0000 2021	[{"text":"covid19","indices":[77,85]},{"text":"healthcareheroes","indices":[234,251]}]	[{"url":"https://t.co/LEJ26nMna7","expanded_url":"https://www.legacy.com/obituaries/name/armando-balaoro-obituary?pid=197914549","display_url":"legacy.com/obituaries/namâ€¦","indices":[252,275]}]	Armando â€œBoyâ€� Balaoro, 64yo HCW, home care facility, Long Beach, CA, died of #covid19 2/21. He immigrated to the US in 2018, and worked sometimes 7 days a week to provide for his family. His kindness and generosity were immeasurable. #healthcareheroes https://t.co/LEJ26nMna7 https://t.co/pAC4T52dtP	23815.0	RT @CTZebra: Armando â€œBoyâ€� Balaoro, 64yo HCW, home care facility, Long Beach, CA, died of #covid19 2/21. He immigrated to the US in 2018, aâ€¦	2670.0	True	full
1212263	1212263	6050094e2df08200380afa47	2021-03-16 01:26:32	[]	[]	Tue Mar 16 01:26:16 +0000 2021	[{"text":"UNFI","indices":[195,200]},{"text":"BinanceLiquidSwap","indices":[201,219]},{"text":"Binance","indices":[220,228]},{"text":"Binance","indices":[229,237]},{"text":"cryptocurrency","indices":[244,259]},{"text":"Bitcoin","indices":[260,268]},{"text":"BTC","indices":[269,273]}]	[{"url":"https://t.co/y1Is00yYBa","expanded_url":"http://bit.ly/3nORYsz","display_url":"bit.ly/3nORYsz","indices":[103,126]}]	New Users and First-Time UNFI Traders ðŸŽ� Exclusive Rewards of $15,000 in â€‹â€‹UNFI ðŸ‘‰ Sign up with link: https://t.co/y1Is00yYBa (Bonus! 10% Trading Fee discount.) @CTBott Adrop Ram 500 TATM 100 #UNFI #BinanceLiquidSwap #Binance #Binance $UNFI #cryptocurrency #Bitcoin #BTC https://t.co/526DnJlAjy	468.0	RT @konnitra: New Users and First-Time UNFI Traders ðŸŽ� Exclusive Rewards of $15,000 in â€‹â€‹UNFI ðŸ‘‰ Sign up with link: https://t.co/y1Is00yYBâ€¦	10648.0	True	full
1212264	1212264	6050094e2df08200380afa51	2021-03-16 01:26:33	[{"text":"Xbox","indices":[46,51]},{"text":"releasedate","indices":[223,235]},{"text":"Xbox","indices":[239,244]}]	[{"url":"https://t.co/ttAGRtEVFw","expanded_url":"http://dlvr.it/Rvj67V","display_url":"dlvr.it/Rvj67V","indices":[254,277]}]		[]	[]			Ruvato: Original Complex releases March 26th; #Xbox Digital Pre-order is available now!: Fast-paced hack and slashâ€¦ https://t.co/vzXH0dmwQo	24318.0	True	full
1212265	1212265	6050094e2df08200380afa53	2021-03-16 01:26:33	[]	[]	Mon Mar 15 23:21:54 +0000 2021	[]	[{"url":"https://t.co/R76BJ2rFiX","expanded_url":"https://elexpediente.co/uribe-destapa-las-reuniones-clandestinas-de-petro-con-carlos-castano-y-sus-vinculos-con-pablo-escobar-y-los-rodriguez-orejuela/","display_url":"elexpediente.co/uribe-destapa-â€¦","indices":[148,171]}]	Uribe destapa las reuniones clandestinas de Petro con Carlos CastaÃ±o y sus vÃ­nculos con Pablo Escobar y los RodrÃ­guez Orejuela via @EIExpedienteCol https://t.co/R76BJ2rFiX	88097.0	RT @ghitis: Uribe destapa las reuniones clandestinas de Petro con Carlos CastaÃ±o y sus vÃ­nculos con Pablo Escobar y los RodrÃ­guez Orejuelaâ€¦	66.0	True	full
1212266	1212266	6050094f2df08200380afa71	2021-03-16 01:26:33	[]	[]	Mon Mar 15 21:54:57 +0000 2021	[]	[{"url":"https://t.co/RN9wRJcsN1","expanded_url":"https://www.infobae.com/america/mundo/2021/03/15/francia-quedo-al-borde-de-un-nuevo-confinamiento-luego-de-que-paris-superara-el-umbral-de-pacientes-en-cuidados-intensivos/?utm_medium=Social&utm_source=Twitter#Echobox=1615838705","display_url":"infobae.com/america/mundo/â€¦","indices":[123,146]}]	Francia quedÃ³ al borde de un nuevo confinamiento luego de que ParÃ­s superara el umbral de pacientes en cuidados intensivos https://t.co/RN9wRJcsN1	1267311.0	RT @infobaeamerica: Francia quedÃ³ al borde de un nuevo confinamiento luego de que ParÃ­s superara el umbral de pacientes en cuidados intensiâ€¦	242.0	True	full
1212267	1212267	6050094f2df08200380afa8d	2021-03-16 01:26:33	[]	[]	Tue Mar 16 01:25:00 +0000 2021	[]	[{"url":"https://t.co/M4FkndGAsw","expanded_url":"https://twitter.com/Deprifrei/status/1371630859221078016","display_url":"twitter.com/Deprifrei/statâ€¦","indices":[214,237]}]	"Die EuropÃ¤er denken zu national. Das ist kurzsichtig. Nationale Strategien helfen fÃ¼r den Moment, aber sie bringen keine langfristigen LÃ¶sungen. Eine globale Pandemie kann nur auf globaler Ebene gestoppt werden." https://t.co/M4FkndGAsw	568.0	RT @pirat_anduril: "Die EuropÃ¤er denken zu national. Das ist kurzsichtig. Nationale Strategien helfen fÃ¼r den Moment, aber sie bringen keinâ€¦	4541.0	True	full
1212268	1212268	6050094f2df08200380afa9d	2021-03-16 01:26:34	[]	[]	Tue Mar 16 00:53:12 +0000 2021	[]	[{"url":"https://t.co/AQ6xYUgRYg","expanded_url":"http://bit.ly/3tiaIny","display_url":"bit.ly/3tiaIny","indices":[254,277]}]	Queremos sus comentarios ðŸŽ� OKEx lanzÃ³ una cuenta unificada para mejorar su experiencia Pruebe una operaciÃ³n en modo Margen y responda nuestra encuesta! Reglas: âœ… Siga @OKEx &amp; RT âœ… Cmt su cosa favorita sobre el Modo de trading simple âœ… Llene form: https://t.co/AQ6xYUgRYg https://t.co/ZbyC2BUe2J	1011.0	RT @OKEx_Espanol: Queremos sus comentarios ðŸŽ� OKEx lanzÃ³ una cuenta unificada para mejorar su experiencia Pruebe una operaciÃ³n en modo Margeâ€¦	584.0	True	full
1212269	1212269	6050094f2df08200380afa9f	2021-03-16 01:26:34	[]	[]	Mon Mar 15 21:28:02 +0000 2021	[{"text":"ContraElBloqueoMasRevolucion","indices":[104,133]}]	[{"url":"https://t.co/X1BwxnSoPW","expanded_url":"https://mazo4f.com/237736","display_url":"mazo4f.com/237736","indices":[79,102]}]	Presidente Maduro: "Â¡Solo juntos lo haremos posible! Â¡CuidÃ©monos!" (+Covid-19) https://t.co/X1BwxnSoPW #ContraElBloqueoMasRevolucion https://t.co/ftvoicjNa5	586007.0	RT @ConElMazoDando: Presidente Maduro: "Â¡Solo juntos lo haremos posible! Â¡CuidÃ©monos!" (+Covid-19) https://t.co/X1BwxnSoPW #ContraElBloqueâ€¦	25.0	True	full
1212270	1212270	6050094f2df08200380afaad	2021-03-16 01:26:34	[]	[]	Tue Mar 16 01:17:01 +0000 2021	[]	[{"url":"https://t.co/90ZdY45zpu","expanded_url":"https://bit.ly/3voFnl0","display_url":"bit.ly/3voFnl0","indices":[217,240]}]	The governor argued that â€œteachers donâ€™t need to be vaccinated to be educating kids,â€� and accused educators of â€œlooking for their own vaccine, and to not participate in the process everyone else is participating in.â€� https://t.co/90ZdY45zpu	1281910.0	RT @thenation: The governor argued that â€œteachers donâ€™t need to be vaccinated to be educating kids,â€� and accused educators of â€œlooking forâ€¦	585.0	True	full
1212271	1212271	605009502df08200380afabb	2021-03-16 01:26:34	[]	[]	Mon Mar 15 22:17:03 +0000 2021	[{"text":"FlexibilizaciÃ³nParcial","indices":[0,23]},{"text":"FlexibilizaciÃ³nParcial","indices":[110,133]}]	[{"url":"https://t.co/cdlnJ4dQaI","expanded_url":"https://bit.ly/2Q736WN","display_url":"bit.ly/2Q736WN","indices":[86,109]}]	#FlexibilizaciÃ³nParcial AmplÃ­an UCI del Hospital Universitario de Caracas. Lea mÃ¡s â�© https://t.co/cdlnJ4dQaI #FlexibilizaciÃ³nParcial https://t.co/07KA8bnyH4	9.0	RT @_Cosit: #FlexibilizaciÃ³nParcial AmplÃ­an UCI del Hospital Universitario de Caracas. Lea mÃ¡s â�© https://t.co/cdlnJ4dQaI #FlexibilizaciÃ³nPâ€¦	28.0	True	full
1212272	1212272	605009502df08200380afac1	2021-03-16 01:26:34	[]	[]	Mon Mar 15 21:07:03 +0000 2021	[]	[{"url":"https://t.co/gTwZHtYcIz","expanded_url":"https://www.politico.com/news/2021/03/15/yevgeny-vindman-promotion-post-trump-476038","display_url":"politico.com/news/2021/03/1â€¦","indices":[246,269]}]	SCOOP: Army Lt. Col. Yevgeny Vindman is set to be promoted to full colonel, despite attempts by Trump loyalists to derail his career following his bit role in the former president's first impeachment, two people familiar with the matter told me. https://t.co/gTwZHtYcIz	42377.0	RT @dlippman: SCOOP: Army Lt. Col. Yevgeny Vindman is set to be promoted to full colonel, despite attempts by Trump loyalists to derail hisâ€¦	35939.0	True	full
1212273	1212273	605009502df08200380afac3	2021-03-16 01:26:34	[]	[]	Mon Mar 15 22:55:07 +0000 2021	[]	[{"url":"https://t.co/58Ql3X8CIA","expanded_url":"https://www.washingtonpost.com/business/2021/03/15/georgia-voting-business/","display_url":"washingtonpost.com/business/2021/â€¦","indices":[178,201]}]	UPDATE: @CocaCola says they now OPPOSE the voter suppression bills in the Georgia legislature. This is a big change from 24 hours ago, which is the last time I heard from them https://t.co/58Ql3X8CIA https://t.co/9C7cwVmdvI	486240.0	RT @JuddLegum: UPDATE: @CocaCola says they now OPPOSE the voter suppression bills in the Georgia legislature. This is a big change from 24â€¦	111.0	True	full
1212274	1212274	605009502df08200380afac9	2021-03-16 01:26:34	[]	[{"url":"https://t.co/7feRGKIZgi","expanded_url":"https://fb.watch/4fMrKVXWM7/","display_url":"fb.watch/4fMrKVXWM7/","indices":[121,144]}]		[]	[]			â€œTemos todos os ministÃ©rios atuando em prol da pandemia e genocida Ã© o Ministro da saÃºde Pazuelloâ€�. Vai fazer o quÃªâ€¦ https://t.co/ocneXCuiNk	353.0	True	full
1212275	1212275	605009502df08200380afae5	2021-03-16 01:26:34	[]	[]	Mon Mar 15 21:42:06 +0000 2021	[{"text":"NOTICIA","indices":[0,8]},{"text":"FlexibilizaciÃ³nParcial","indices":[116,139]}]	[{"url":"https://t.co/UlMfpZbG6K","expanded_url":"http://www.mppre.gob.ve/2021/03/15/venezuela-guinea-ecuatorial-consolidan-extraordinarias-relaciones-materia-bilateral-multilateral/","display_url":"mppre.gob.ve/2021/03/15/venâ€¦","indices":[140,163]}]	#NOTICIA | Venezuela y Guinea Ecuatorial consolidan extraordinarias relaciones en materia bilateral y multilateral #FlexibilizaciÃ³nParcial https://t.co/UlMfpZbG6K https://t.co/4QEtr5Z4RU	416211.0	RT @CancilleriaVE: #NOTICIA | Venezuela y Guinea Ecuatorial consolidan extraordinarias relaciones en materia bilateral y multilateral #Fleâ€¦	738.0	True	full
1212276	1212276	605009502df08200380afae7	2021-03-16 01:26:34	[]	[]	Mon Mar 15 21:39:48 +0000 2021	[{"text":"ReporteCOVID19","indices":[0,15]}]	[{"url":"https://t.co/SiKTpTCQ3W","expanded_url":"http://bit.ly/ReporteCovid19","display_url":"bit.ly/ReporteCovid19","indices":[247,270]}]	#ReporteCOVID19 15 de marzo: 3.630 recuperados 2.740 nuevos casos 100 fallecidos Muestras: 31.002 PCR: 22.267 AntÃ­geno: 8.735 Total: 2.206.210 recuperados 2.305.884 casos 61.243 fallecidos 12.020.903 muestras procesadas 30.845 casos activos https://t.co/SiKTpTCQ3W https://t.co/RAUvK5sM8z	1437312.0	RT @MinSaludCol: #ReporteCOVID19 15 de marzo: 3.630 recuperados 2.740 nuevos casos 100 fallecidos Muestras: 31.002 PCR: 22.267 AntÃ­geno:â€¦	5257.0	True	full
1212277	1212277	605009502df08200380afaed	2021-03-16 01:26:34	[]	[]	Mon Mar 15 14:16:29 +0000 2021	[]	[{"url":"https://t.co/MyD3jckD5f","expanded_url":"https://bit.ly/30MzDnc","display_url":"bit.ly/30MzDnc","indices":[218,241]}]	A PolÃ­cia Federal deflagrou nesta segunda-feira (15/03) a OperaÃ§Ã£o Esquema Novo, com o objetivo de combater desvios de recursos pÃºblicos praticados em detrimento da Prefeitura Municipal de Rio Branco / MT. Saiba mais: https://t.co/MyD3jckD5f https://t.co/mpmza3NE47	2094252.0	RT @policiafederal: A PolÃ­cia Federal deflagrou nesta segunda-feira (15/03) a OperaÃ§Ã£o Esquema Novo, com o objetivo de combater desvios deâ€¦	2790.0	True	full
1212278	1212278	605009502df08200380afaf1	2021-03-16 01:26:35	[]	[]	Tue Mar 16 01:00:00 +0000 2021	[{"text":"NIA","indices":[0,4]},{"text":"ISIS","indices":[113,118]},{"text":"RE","indices":[170,173]}]	[{"url":"https://t.co/MfFariIyZM","expanded_url":"https://www.indiatoday.in/india/story/isis-module-nia-raids-delhi-kerala-karnataka-1779698-2021-03-15","display_url":"indiatoday.in/india/story/isâ€¦","indices":[176,199]}]	#NIA arrested three persons during raids at 11 locations in Delhi, Kerala and Karnataka in connection with a new #ISIS module planning target killings. (@kamaljitsandhu) #RE https://t.co/MfFariIyZM	5555845.0	RT @IndiaToday: #NIA arrested three persons during raids at 11 locations in Delhi, Kerala and Karnataka in connection with a new #ISIS moduâ€¦	459.0	True	full
1212279	1212279	605009502df08200380afaf3	2021-03-16 01:26:35	[]	[{"url":"https://t.co/QIShSDNK6u","expanded_url":"https://johnpavlovitz.com/2015/06/17/if-your-straight-marriage-is-threatened-by-gay-marriage-its-probably-time-to-check-your-straight-marriage/","display_url":"johnpavlovitz.com/2015/06/17/if-â€¦","indices":[165,188]}]		[]	[]			A reminder for the religious bigots who came in late... "Ultimately, this isn't about your theology, it's about thâ€¦ https://t.co/HCCPSwgEAC	299030.0	True	full
1212280	1212280	605009502df08200380afafb	2021-03-16 01:26:35	[]	[]	Tue Mar 16 01:24:52 +0000 2021	[]	[{"url":"https://t.co/ODjZIFmA65","expanded_url":"http://www.usforacle.com/2021/03/15/bulls-seeded-no-8-in-ncaa-tournament-set-to-play-no-9-washington-state-in-round-one/","display_url":"usforacle.com/2021/03/15/bulâ€¦","indices":[244,267]}]	After winning its first-ever regular-season and conference tournament title, the @USFWBB team has earned the No. 8 seed in the Mercado Region of the 2021 NCAA tournament, announced on ESPN Monday night. Story by Richard Silva (@Rich_Silva18) https://t.co/ODjZIFmA65	1312.0	RT @USFOracleSports: After winning its first-ever regular-season and conference tournament title, the @USFWBB team has earned the No. 8 seeâ€¦	53.0	True	full
1212281	1212281	605009502df08200380afb03	2021-03-16 01:26:35	[]	[]	Mon Mar 15 06:00:00 +0000 2021	[{"text":"TAURO","indices":[0,6]},{"text":"MARZO","indices":[17,23]}]	[{"url":"https://t.co/gocQcZKVUV","expanded_url":"https://bit.ly/2LqlOWO","display_url":"bit.ly/2LqlOWO","indices":[206,229]}]	#TAURO HOY 15 DE #MARZO: Una persona estÃ¡ determinada por la mayorÃ­a de sus actos. Posiblemente no recuerdes la ropa que llevabas ayer, pero si lo que hiciste, en especial si esos actos fueron importantesâ€¦ https://t.co/gocQcZKVUV &lt;&lt;&lt;Ver Tu HorÃ³scopo COMPLETO	88678.0	RT @SignoTauroRD: #TAURO HOY 15 DE #MARZO: Una persona estÃ¡ determinada por la mayorÃ­a de sus actos. Posiblemente no recuerdes la ropa queâ€¦	202.0	True	full
1212282	1212282	605009512df08200380afb15	2021-03-16 01:26:35	[]	[]	Tue Mar 16 00:09:00 +0000 2021	[{"text":"Finland","indices":[13,21]},{"text":"vote","indices":[47,52]},{"text":"European","indices":[102,111]},{"text":"suffrage","indices":[130,139]},{"text":"womessuffrage","indices":[140,154]},{"text":"history","indices":[155,163]},{"text":"OTD","indices":[164,168]},{"text":"ad","indices":[169,172]}]	[{"url":"https://t.co/9QXiEzTMLz","expanded_url":"https://amzn.to/3cYBk5F","display_url":"amzn.to/3cYBk5F","indices":[173,196]}]	15 Mar 1906: #Finland gives women the right to #vote and run for political office, becoming the first #European country to do so. #suffrage #womessuffrage #history #OTD #ad https://t.co/9QXiEzTMLz https://t.co/zzxQPkgoq5	49828.0	RT @URDailyHistory: 15 Mar 1906: #Finland gives women the right to #vote and run for political office, becoming the first #European countryâ€¦	655.0	True	full
1212283	1212283	605009512df08200380afb1d	2021-03-16 01:26:35	[]	[]	Mon Mar 15 19:17:57 +0000 2021	[{"text":"Covid_19","indices":[147,156]}]	[{"url":"https://t.co/AkoaWJAv8z","expanded_url":"https://ja.ma/3eNOc25","display_url":"ja.ma/3eNOc25","indices":[105,128]}]	The Importance of Delirium and Delirium Prevention in Older Adults During Lockdowns From @sharon_inouye https://t.co/AkoaWJAv8z via @JAMA_current #Covid_19	3603.0	RT @drohanlon: The Importance of Delirium and Delirium Prevention in Older Adults During Lockdowns From @sharon_inouye https://t.co/AkoaWJâ€¦	202.0	True	full
1212284	1212284	605009512df08200380afb31	2021-03-16 01:26:35	[]	[]	Mon Mar 15 13:11:21 +0000 2021	[]	[{"url":"https://t.co/x9ZNDOCibJ","expanded_url":"https://www.theonlinecitizen.com/2021/03/15/hong-kong-protest-film-screening-pulled-after-media-attacks/","display_url":"theonlinecitizen.com/2021/03/15/honâ€¦","indices":[248,271]}]	â€œInside the Red Brick Wall,â€� an award-winning documentary about Hong Kongâ€™s massive pro-democracy protests, was pulled hours before its first commercial screening, after criticism from Wen Wei Po, a pro-BeijingðŸ‡¨ðŸ‡³ mouthpiece newspaper in Hong Kong. https://t.co/x9ZNDOCibJ	159459.0	RT @Stand_with_HK: â€œInside the Red Brick Wall,â€� an award-winning documentary about Hong Kongâ€™s massive pro-democracy protests, was pulled hâ€¦	3.0	True	full
1212285	1212285	605009512df08200380afb39	2021-03-16 01:26:35	[]	[]	Tue Mar 16 01:04:50 +0000 2021	[]	[{"url":"https://t.co/nEkhf8aBIH","expanded_url":"https://n.news.naver.com/entertain/article/009/0004763765","display_url":"n.news.naver.com/entertain/artiâ€¦","indices":[75,98]},{"url":"https://t.co/1FdNYn0OVD","expanded_url":"https://n.news.naver.com/entertain/article/241/0003100191","display_url":"n.news.naver.com/entertain/artiâ€¦","indices":[99,122]},{"url":"https://t.co/Jfs1kUwNGe","expande…	these are all naver articles about Lisa cover for Elle Korea April issue. https://t.co/nEkhf8aBIH https://t.co/1FdNYn0OVD https://t.co/Jfs1kUwNGe https://t.co/9uZYGoaZxV https://t.co/WGxlqUGvFA https://t.co/8UeRGLnh8t https://t.co/Qzc4eSLeSF https://t.co/QGeHj1kvrk https://t.co/acIQBX3dgw	972.0	RT @crazylovelili: these are all naver articles about Lisa cover for Elle Korea April issue. https://t.co/nEkhf8aBIH https://t.co/1FdNYn0Oâ€¦	262.0	True	full
1212286	1212286	605009512df08200380afb47	2021-03-16 01:26:35	[]	[]	Sun Feb 28 22:27:56 +0000 2021	[{"text":"TransCrowdFund","indices":[151,166]}]	[{"url":"https://t.co/WTZUO8OVP1","expanded_url":"http://gf.me/u/zkbq7n","display_url":"gf.me/u/zkbq7n","indices":[167,190]}]	Halfway already?!? Thank you so, so much to everyone who has donated and shared so far, its meant the world to me! please keep retweeting if u can ðŸ’•ðŸ’•ðŸ’• #TransCrowdFund https://t.co/WTZUO8OVP1	204.0	RT @CakeRulesAll: Halfway already?!? Thank you so, so much to everyone who has donated and shared so far, its meant the world to me! pleaseâ€¦	1505.0	True	full
1212287	1212287	605009512df08200380afb4f	2021-03-16 01:26:35	[]	[]	Mon Mar 15 22:31:01 +0000 2021	[]	[{"url":"https://t.co/W0OfB4yPL1","expanded_url":"https://br.noticias.yahoo.com/hoje-brasil-pode-se-orgulhar-diz-pazuello-sobre-pandemia-195151636.html","display_url":"br.noticias.yahoo.com/hoje-brasil-poâ€¦","indices":[131,154]}]	Somos medalha de ouro em mortes diÃ¡rias e prata em total de mortes, total de casos e novos casos. 4 vezes no pÃ³dio! Chupa, mundo! https://t.co/W0OfB4yPL1	45762.0	RT @hospicio_brasil: Somos medalha de ouro em mortes diÃ¡rias e prata em total de mortes, total de casos e novos casos. 4 vezes no pÃ³dio! Câ€¦	240.0	True	full
1212288	1212288	605009512df08200380afb5d	2021-03-16 01:26:36	[]	[]	Tue Mar 16 01:08:06 +0000 2021	[]	[{"url":"https://t.co/YZUOcwkbzv","expanded_url":"https://mol.im/a/9365443","display_url":"mol.im/a/9365443","indices":[192,215]}]	Supermassive black hole with a mass three million times of the sun is MOVING 110,000mph through a galaxy 230 million light-years from Earth that could be the aftermath of two merging together https://t.co/YZUOcwkbzv	101.0	RT @FrischReport: Supermassive black hole with a mass three million times of the sun is MOVING 110,000mph through a galaxy 230 million lighâ€¦	5.0	True	full
1212289	1212289	605009512df08200380afb5f	2021-03-16 01:26:36	[]	[]	Tue Mar 16 00:57:18 +0000 2021	[]	[{"url":"https://t.co/nwq7WMG7hb","expanded_url":"https://blockclubchicago.org/2021/03/15/city-delays-permit-decision-for-southside-recycling-officials-seek-more-info-to-review-environmental-impact/","display_url":"blockclubchicago.org/2021/03/15/citâ€¦","indices":[252,275]}]	BREAKING: The city is delaying its decision on a permit a controversial Southeast Side metal scrapper needs to open. Officials now say they want to assess the environmental effects of the proposed facility and 4 others already operating at the site. https://t.co/nwq7WMG7hb	135847.0	RT @BlockClubCHI: BREAKING: The city is delaying its decision on a permit a controversial Southeast Side metal scrapper needs to open. Ofâ€¦	147.0	True	full
1212290	1212290	605009512df08200380afb65	2021-03-16 01:26:36	[{"text":"mapoli","indices":[161,168]}]	[{"url":"https://t.co/CxoKjmAIn0","expanded_url":"https://www.thenation.com/article/society/teachers-unions-covid-massachusetts/","display_url":"thenation.com/article/societâ€¦","indices":[169,192]}]		[]	[]			"Yet Baker has in recent weeks displayed a downright Trumpian disregard for the health and safety of public schoolâ€¦ https://t.co/729e4cbTtB	12131.0	True	full
1212291	1212291	605009512df08200380afb6b	2021-03-16 01:26:36	[]	[]	Mon Mar 15 23:10:00 +0000 2021	[{"text":"FlexibilizaciÃ³nParcial","indices":[84,107]}]	[{"url":"https://t.co/e4dYJuC4fO","expanded_url":"https://www.vtv.gob.ve/china-mantiene-ofrecimiento-asistencia-exportacion-vacunas-covid-19/","display_url":"vtv.gob.ve/china-mantieneâ€¦","indices":[109,132]}]	China mantiene ofrecimiento de asistencia y exportaciÃ³n de vacunas contra COVID-19 #FlexibilizaciÃ³nParcial https://t.co/e4dYJuC4fO https://t.co/t6qYbqOVfO	1814083.0	RT @VTVcanal8: China mantiene ofrecimiento de asistencia y exportaciÃ³n de vacunas contra COVID-19 #FlexibilizaciÃ³nParcial https://t.co/e4â€¦	21.0	True	full
1212292	1212292	605009522df08200380afb7b	2021-03-16 01:26:36	[]	[]	Tue Mar 16 01:24:13 +0000 2021	[]	[{"url":"https://t.co/32FFvCozWC","expanded_url":"https://www.forbes.com/sites/bryanrolli/2021/03/15/the-grammys-once-again-did-the-bare-minimum-for-bts/?sh=1c80d2176129","display_url":"forbes.com/sites/bryanrolâ€¦","indices":[247,270]}]	Forbes: "@BTS_twt, como siempre, aceptÃ³ el hecho de perder con clase y pasÃ³ a ofrecer otra presentaciÃ³n fascinante que terminÃ³ con ellos en una azotea con el hermoso horizonte de SeÃºl, Corea del Sur detrÃ¡s. Aprovecharon al mÃ¡ximo la oportunidad âž• https://t.co/32FFvCozWC	228638.0	RT @BTS_Peru: Forbes: "@BTS_twt, como siempre, aceptÃ³ el hecho de perder con clase y pasÃ³ a ofrecer otra presentaciÃ³n fascinante que terminâ€¦	34.0	True	full
1212293	1212293	605009522df08200380afb7d	2021-03-16 01:26:36	[]	[]	Tue Mar 16 00:40:43 +0000 2021	[{"text":"auspol","indices":[274,281]}]	[{"url":"https://t.co/jfhXuZnYcN","expanded_url":"https://ourworldindata.org/grapher/share-people-vaccinated-covid","display_url":"ourworldindata.org/grapher/share-â€¦","indices":[250,273]}]	2.8% of the world has been vaccinated, but just 0.6% of Australians. We rank 94th in vaccination rates, below Bangladesh, Rwanda &amp; Senegal. If you believe last yearâ€™s state lockdowns cost $4b/week, vaccine delays are costing the economy billions https://t.co/jfhXuZnYcN #auspol	47617.0	RT @ALeighMP: 2.8% of the world has been vaccinated, but just 0.6% of Australians. We rank 94th in vaccination rates, below Bangladesh, Rwaâ€¦	59.0	True	full
1212294	1212294	605009522df08200380afb81	2021-03-16 01:26:36	[]	[]	Mon Mar 15 14:53:12 +0000 2021	[]	[{"url":"https://t.co/0d5mIRWPn5","expanded_url":"https://www.radioagricultura.cl/nacional/2021/03/15/subsecretaria-martorell-salir-enfermo-con-covid-a-la-calle-es-casi-lo-mismo-que-salir-con-una-pistola-desenfundada.html","display_url":"radioagricultura.cl/nacional/2021/â€¦","indices":[119,142]}]	Subsecretaria Martorell: â€œSalir enfermo con Covid a la calle es casi lo mismo que salir con una pistola desenfundadaâ€� https://t.co/0d5mIRWPn5	146143.0	RT @AgriculturaFM: Subsecretaria Martorell: â€œSalir enfermo con Covid a la calle es casi lo mismo que salir con una pistola desenfundadaâ€� hâ€¦	3914.0	True	full
1212295	1212295	605009522df08200380afb85	2021-03-16 01:26:36	[]	[]	Mon Mar 15 23:18:39 +0000 2021	[]	[{"url":"https://t.co/LmNJfETuNZ","expanded_url":"https://www.washingtonpost.com/powerpost/capitol-police-suspended-longworth/2021/03/15/b59b0e72-85ca-11eb-82bc-e58213caa38e_story.html","display_url":"washingtonpost.com/powerpost/capiâ€¦","indices":[168,191]}]	A Capitol Police Officer is suspended pending an investigation after a copy of the Nazi text â€œThe Protocols of the Elders of Zionâ€� is seen on a table at his work area. https://t.co/LmNJfETuNZ https://t.co/PWIl5PiuAn	62727.0	RT @hungrybowtie: A Capitol Police Officer is suspended pending an investigation after a copy of the Nazi text â€œThe Protocols of the Eldersâ€¦	81.0	True	full
1212296	1212296	605009522df08200380afb8b	2021-03-16 01:26:36	[]	[]	Mon Mar 15 18:11:08 +0000 2021	[{"text":"Bolivia","indices":[4,12]}]	[{"url":"https://t.co/FIEm5BMjEg","expanded_url":"https://bbc.in/3vsIMPJ","display_url":"bbc.in/3vsIMPJ","indices":[212,235]}]	ðŸ›‘En #Bolivia cÃ³mo os comentÃ¡bamos antes el gobierno acaba de presentar los 4 nuevos juicios contra la GOLPISTA LADRONA Y ASESINA y SUS ECUACES y en las prÃ³ximas semanas se presentarÃ¡ otro penal por las MASACRES. https://t.co/FIEm5BMjEg	107423.0	RT @ChalecosAmarill: ðŸ›‘En #Bolivia cÃ³mo os comentÃ¡bamos antes el gobierno acaba de presentar los 4 nuevos juicios contra la GOLPISTA LADRONAâ€¦	237.0	True	full
1212297	1212297	605009522df08200380afb93	2021-03-16 01:26:36	[]	[]	Tue Mar 16 01:20:35 +0000 2021	[]	[{"url":"https://t.co/oPYMamG8Ag","expanded_url":"https://twitter.com/MendyTV/status/1371473016027222019","display_url":"twitter.com/MendyTV/statusâ€¦","indices":[130,153]}]	As society opens up, the unresolved issues of Antisemitism that boiled up right before the pandemic can not be further ignored... https://t.co/oPYMamG8Ag	12292.0	RT @Mottel: As society opens up, the unresolved issues of Antisemitism that boiled up right before the pandemic can not be further ignored.â€¦	1168.0	True	full
1212298	1212298	605009522df08200380afb9b	2021-03-16 01:26:36	[]	[]	Mon Mar 15 16:51:33 +0000 2021	[]	[{"url":"https://t.co/A7hJuvJjJH","expanded_url":"https://twitter.com/Thomas_Binder/status/1336925339944169474","display_url":"twitter.com/Thomas_Binder/â€¦","indices":[295,318]}]	Hereâ¬‡ï¸�â¬‡ï¸� I had explained the corona scam so that every layperson understands &amp; hereâ¬‡ï¸� so that everybody with IQ &gt;75 &amp; EQ &gt; 0 understands. Your government allegedly does not. So, the only open question is: Is your government a bunch of village idiots, of psychopaths, or of both? https://t.co/A7hJuvJjJH https://t.co/3XU6FYbeWQ	39188.0	RT @Thomas_Binder: Hereâ¬‡ï¸�â¬‡ï¸� I had explained the corona scam so that every layperson understands &amp; hereâ¬‡ï¸� so that everybody with IQ &gt;75 &amp; EQâ€¦	591.0	True	full
1212299	1212299	605009522df08200380afba3	2021-03-16 01:26:36	[]	[]	Mon Mar 15 22:26:33 +0000 2021	[]	[{"url":"https://t.co/x34sALHbcA","expanded_url":"http://Facebook.com/BeTheSeeds","display_url":"Facebook.com/BeTheSeeds","indices":[173,196]},{"url":"https://t.co/YdJmjjF7gf","expanded_url":"https://www.facebook.com/groups/digital.media.radio/?ref=share","display_url":"facebook.com/groups/digitalâ€¦","indices":[198,221]}]	Be The Seed, un proyecto creado por Armys profesionistas y estÃ¡ dirigido al mundo. EstarÃ¡n las representantes de sus 5 Ã¡reas. Conoce mÃ¡s sobre este proyecto Para mÃ¡s info: https://t.co/x34sALHbcA https://t.co/YdJmjjF7gf https://t.co/GGzdhWUpHW	98921.0	RT @Carlhillos: Be The Seed, un proyecto creado por Armys profesionistas y estÃ¡ dirigido al mundo. EstarÃ¡n las representantes de sus 5 Ã¡reaâ€¦	68.0	True	full
1212300	1212300	605009522df08200380afbad	2021-03-16 01:26:36	[]	[]	Mon Mar 15 23:17:00 +0000 2021	[]	[{"url":"https://t.co/8VzLrUdfqQ","expanded_url":"https://www.cnn.com/2021/03/15/politics/covid-19-white-house-vaccine-plan/index.html","display_url":"cnn.com/2021/03/15/polâ€¦","indices":[158,181]}]	The White House is racing to prevent &amp; prepare for a potential fourth coronavirus surge as more transmissible coronavirus variants spread across the US . https://t.co/8VzLrUdfqQ	78562.0	RT @Women4Biden: The White House is racing to prevent &amp; prepare for a potential fourth coronavirus surge as more transmissible coronavirusâ€¦	248.0	True	full
1212301	1212301	605009522df08200380afbb9	2021-03-16 01:26:37	[]	[]	Mon Mar 15 21:17:00 +0000 2021	[]	[{"url":"https://t.co/LZnYiZAZGJ","expanded_url":"https://vtdigger.org/2021/03/15/gender-bias-in-media-event/","display_url":"vtdigger.org/2021/03/15/genâ€¦","indices":[181,204]}]	At a special event on Thursday, April 1, at 6 p.m., @rtraister will give a keynote address, followed by a forum with women leaders in the Vermont media, moderated by Jane Lindholm. https://t.co/LZnYiZAZGJ	38058.0	RT @vtdigger: At a special event on Thursday, April 1, at 6 p.m., @rtraister will give a keynote address, followed by a forum with women leâ€¦	693.0	True	full
1212302	1212302	605009532df08200380afbd5	2021-03-16 01:26:37	[]	[{"url":"https://t.co/sZ0lF0DTWG","expanded_url":"https://www.aljazeera.com/news/2021/3/15/which-countries-have-halted-use-of-astrazenecas-covid-vaccine","display_url":"aljazeera.com/news/2021/3/15â€¦","indices":[164,187]}]		[]	[]			@ShaneBeattyNews @PatKennyNT Along with 14 other countries from Indonesia to the DRC! All "not trusting the sciencâ€¦ https://t.co/aJWB8lPi8h	442.0	True	full
1212303	1212303	605009532df08200380afbff	2021-03-16 01:26:38	[]	[]	Sun Mar 14 01:01:59 +0000 2021	[]	[{"url":"https://t.co/C7YoUmAaaV","expanded_url":"https://forms.gle/fhdqspb6faq44yCD7","display_url":"forms.gle/fhdqspb6faq44yâ€¦","indices":[141,164]}]	ðŸ‡ºðŸ‡¸ USA GO ðŸŒ¼ Please RT - Short Period! Jimin + Jungkook Acrylic Standees @gywk1010_2 ðŸŒ¼ which version ðŸ�¥ðŸ�°? ðŸŒ¼ $10.50 each ðŸŒ¼ 3.15 @ 9pm pst ðŸŒ¼ https://t.co/C7YoUmAaaV https://t.co/iqVVPKh4Jy	1807.0	RT @bewitchingsuga: ðŸ‡ºðŸ‡¸ USA GO ðŸŒ¼ Please RT - Short Period! Jimin + Jungkook Acrylic Standees @gywk1010_2 ðŸŒ¼ which version ðŸ�¥ðŸ�°? ðŸŒ¼ $10.50 eaâ€¦	50.0	True	full
1212304	1212304	605009532df08200380afc01	2021-03-16 01:26:38	[]	[]	Tue Mar 16 00:18:42 +0000 2021	[]	[{"url":"https://t.co/QWtW8wFP86","expanded_url":"https://revistaoeste.com/brasil/cidade-mineira-nao-tem-um-unico-doente-internado-por-covid-19/","display_url":"revistaoeste.com/brasil/cidade-â€¦","indices":[126,149]}]	â€œNossa experiÃªncia aqui foi exitosa, nÃ³s fazemos tratamento precoce jÃ¡ nos pacientes sintomÃ¡ticos, no quarto dia, no mÃ¡ximoâ€� https://t.co/QWtW8wFP86	712366.0	RT @Rconstantino: â€œNossa experiÃªncia aqui foi exitosa, nÃ³s fazemos tratamento precoce jÃ¡ nos pacientes sintomÃ¡ticos, no quarto dia, no mÃ¡xiâ€¦	17.0	True	full
1212305	1212305	605009532df08200380afc07	2021-03-16 01:26:38	[]	[]	Mon Mar 15 13:36:27 +0000 2021	[]	[{"url":"https://t.co/1fcLM67Aw1","expanded_url":"https://www.bizpacreview.com/2021/03/15/internal-memos-show-calif-teachers-contemplating-using-covid-funds-for-staff-bonuses-trips-to-hawaii-1043127/","display_url":"bizpacreview.com/2021/03/15/intâ€¦","indices":[130,153]}]	Imagine my shocked face. â€œInternal memos show Calif. teachers contemplating using COVID funds for staff bonuses, trips to Hawaiiâ€� https://t.co/1fcLM67Aw1	393960.0	RT @HeyTammyBruce: Imagine my shocked face. â€œInternal memos show Calif. teachers contemplating using COVID funds for staff bonuses, trips tâ€¦	110.0	True	full
1212306	1212306	605009532df08200380afc0f	2021-03-16 01:26:38	[]	[]	Tue Mar 16 00:45:00 +0000 2021	[]	[{"url":"https://t.co/Ki8MXpvxWL","expanded_url":"https://aje.io/tnp9p","display_url":"aje.io/tnp9p","indices":[113,136]}]	Demand, priorities, and avoiding vaccine waste â€“Â US experts tackle ethical dilemmas posed by the vaccine rollout https://t.co/Ki8MXpvxWL https://t.co/7wbaph2bD5	6678135.0	RT @AJEnglish: Demand, priorities, and avoiding vaccine waste â€“Â US experts tackle ethical dilemmas posed by the vaccine rollout https://t.câ€¦	610.0	True	full
1212307	1212307	605009532df08200380afc15	2021-03-16 01:26:38	[]	[]	Tue Mar 16 01:24:13 +0000 2021	[]	[{"url":"https://t.co/32FFvCozWC","expanded_url":"https://www.forbes.com/sites/bryanrolli/2021/03/15/the-grammys-once-again-did-the-bare-minimum-for-bts/?sh=1c80d2176129","display_url":"forbes.com/sites/bryanrolâ€¦","indices":[247,270]}]	Forbes: "@BTS_twt, como siempre, aceptÃ³ el hecho de perder con clase y pasÃ³ a ofrecer otra presentaciÃ³n fascinante que terminÃ³ con ellos en una azotea con el hermoso horizonte de SeÃºl, Corea del Sur detrÃ¡s. Aprovecharon al mÃ¡ximo la oportunidad âž• https://t.co/32FFvCozWC	228638.0	RT @BTS_Peru: Forbes: "@BTS_twt, como siempre, aceptÃ³ el hecho de perder con clase y pasÃ³ a ofrecer otra presentaciÃ³n fascinante que terminâ€¦	119.0	True	full
1212308	1212308	605009532df08200380afc19	2021-03-16 01:26:38	[{"text":"Unesco","indices":[141,148]}]	[{"url":"https://t.co/SbkfZi2EBF","expanded_url":"https://is.gd/4Z1Xxd","display_url":"is.gd/4Z1Xxd","indices":[151,174]}]		[]	[]			Por sus caracterÃ­sticas, la antigua ciudad Maya y los bosques tropicales protegidos, son catalogados como Bien Mixtâ€¦ https://t.co/kracUhtzWJ	840.0	True	full
1212309	1212309	605009532df08200380afc2d	2021-03-16 01:26:38	[]	[]	Tue Mar 16 01:03:10 +0000 2021	[{"text":"CooperativaRegiones","indices":[78,98]}]	[{"url":"https://t.co/OArnJB2yyP","expanded_url":"https://bit.ly/3cycx9j","display_url":"bit.ly/3cycx9j","indices":[99,122]}]	BebÃ© de seis meses fue vacunada errÃ³neamente contra el Covid-19 en Villarrica #CooperativaRegiones https://t.co/OArnJB2yyP https://t.co/LaU45jg6w3	3011018.0	RT @Cooperativa: BebÃ© de seis meses fue vacunada errÃ³neamente contra el Covid-19 en Villarrica #CooperativaRegiones https://t.co/OArnJB2yyPâ€¦	5.0	True	full
1212310	1212310	605009542df08200380afc2f	2021-03-16 01:26:38	[]	[]	Mon Mar 15 16:39:35 +0000 2021	[]	[{"url":"https://t.co/8tE0GUnQnP","expanded_url":"https://denuncia.com.py/2021/03/15/clan-wasmosy-el-principal-beneficiado-de-la-pandemia-ahora-pretende-vender-vacunas-al-estado/","display_url":"denuncia.com.py/2021/03/15/claâ€¦","indices":[255,278]}]	Desde el inicio de la pandemia los negociados del clan Wasmosy se dispararon. Ahora este Â«cartel farmacÃ©uticoÂ» estÃ¡ por cerrar la intermediaciÃ³n de compras de vacunas contra el covid, pretendiendo introducir al paÃ­s 3.000.000 de dosis de la vacuna china. https://t.co/8tE0GUnQnP	6457.0	RT @GuachireM: Desde el inicio de la pandemia los negociados del clan Wasmosy se dispararon. Ahora este Â«cartel farmacÃ©uticoÂ» estÃ¡ por cerrâ€¦	104.0	True	full
1212311	1212311	605009542df08200380afc37	2021-03-16 01:26:38	[]	[]	Mon Mar 15 21:30:00 +0000 2021	[{"text":"FlexibilizaciÃ³nParcial","indices":[106,129]}]	[{"url":"https://t.co/MTd5NThd35","expanded_url":"https://bit.ly/3tkl32e","display_url":"bit.ly/3tkl32e","indices":[81,104]}]	Variante P.1 de SARS-CoV-2 estÃ¡ provocando reinfecciones en poblaciÃ³n venezolana https://t.co/MTd5NThd35 #FlexibilizaciÃ³nParcial https://t.co/j7VYwnDJzh	1428287.0	RT @PartidoPSUV: Variante P.1 de SARS-CoV-2 estÃ¡ provocando reinfecciones en poblaciÃ³n venezolana https://t.co/MTd5NThd35 #FlexibilizaciÃ³nâ€¦	24.0	True	full
1212312	1212312	605009542df08200380afc47	2021-03-16 01:26:38	[]	[]	Tue Mar 16 01:24:12 +0000 2021	[{"text":"SF9","indices":[0,4]},{"text":"Kingdom","indices":[178,186]}]	[{"url":"https://t.co/bnvMr0afqC","expanded_url":"https://n.news.naver.com/entertain/article/112/0003410327?lfrom=twitter","display_url":"n.news.naver.com/entertain/artiâ€¦","indices":[255,278]}]	#SF9 revealed extraordinary physique of members walking in different suits in the poster Look forward to SF9's leap to show stages that will be imprinted in everyone's mind on #Kingdom, just like their ambition to "Dive into your heart." @SF9official https://t.co/bnvMr0afqC https://t.co/avFMcJisk0	3528.0	RT @twinkystar11: #SF9 revealed extraordinary physique of members walking in different suits in the poster Look forward to SF9's leap toâ€¦	113.0	True	full
1212313	1212313	605009542df08200380afc55	2021-03-16 01:26:38	[]	[]	Tue Mar 16 01:25:30 +0000 2021	[]	[{"url":"https://t.co/i0Wep08olg","expanded_url":"https://twitter.com/Muff1nWalru5/status/1371632069680463872","display_url":"twitter.com/Muff1nWalru5/sâ€¦","indices":[204,227]}]	No I'm not a hero. It wasn't just me. It was a group of people who all hung out together trying to get two people help at 2 different times. Its not something to brag about as it's the decent thing to do https://t.co/i0Wep08olg	7765.0	RT @Actually_Tina: No I'm not a hero. It wasn't just me. It was a group of people who all hung out together trying to get two people help aâ€¦	662.0	True	full
1212314	1212314	605009542df08200380afc5f	2021-03-16 01:26:39	[]	[]	Tue Mar 16 01:24:36 +0000 2021	[]	[{"url":"https://t.co/KNBmyQWD6S","expanded_url":"https://twitter.com/mkraju/status/1371606780912996352","display_url":"twitter.com/mkraju/status/â€¦","indices":[202,225]}]	I guess John Cornynâ€™s â€œshe embarrassed me that time she exposed the crooked cop I gave the â€˜lawman of the yearâ€™ award toâ€� wasnâ€™t as compelling an argument against confirmation as he thought it would be https://t.co/KNBmyQWD6S	339792.0	RT @AdamSerwer: I guess John Cornynâ€™s â€œshe embarrassed me that time she exposed the crooked cop I gave the â€˜lawman of the yearâ€™ award toâ€� wâ€¦	1740.0	True	full
1212315	1212315	605009542df08200380afc7f	2021-03-16 01:26:39	[]	[{"url":"https://t.co/4fuqt5ZxEV","expanded_url":"https://laprensadesantacruz.info/2021/03/15/docentes-de-santa-cruz-rechazan-oferta-salarial-del-gobierno-por-insuficiente-y-anunciaron-paro-para-este-martes-y-miercoles/","display_url":"laprensadesantacruz.info/2021/03/15/docâ€¦","indices":[143,166]}]		[]	[]			Docentes de Santa Cruz rechazan oferta salarial del gobierno por Â«insuficienteÂ» y anunciaron paro para este martesâ€¦ https://t.co/1M0t2HkJvv	129.0	True	full
1212316	1212316	605009552df08200380afc89	2021-03-16 01:26:39	[]	[]	Mon Mar 15 23:25:32 +0000 2021	[]	[{"url":"https://t.co/oFuhyPVX1B","expanded_url":"https://www.nytimes.com/2021/03/15/climate/Deb-Haaland-Interior.html","display_url":"nytimes.com/2021/03/15/cliâ€¦","indices":[243,266]}]	This is really good news and important. And if you have to ask why, in 2021, this is so important, then, I donâ€™t know, maybe change it to read â€˜...becomes first white male Cabinet Secretaryâ€™ and then see how you feel. In 2021. This matters. https://t.co/oFuhyPVX1B	75709.0	RT @SkinnerPm: This is really good news and important. And if you have to ask why, in 2021, this is so important, then, I donâ€™t know, maybeâ€¦	64.0	True	full
1212317	1212317	605009552df08200380afc9d	2021-03-16 01:26:39	[]	[]	Tue Mar 16 01:19:07 +0000 2021	[{"text":"Artigo52","indices":[117,126]}]	[{"url":"https://t.co/jATh8o01xa","expanded_url":"https://www.gp1.com.br/blog/herbert-sousa/2021/3/15/caio-coppolla-cria-peticao-a-favor-de-impeachment-de-alexandre-de-moraes-401871.html#.YFAHQZ4DXb8.twitter","display_url":"gp1.com.br/blog/herbert-sâ€¦","indices":[128,151]}]	Coppolla cria petiÃ§Ã£o a favor de impeachment de Alexandre de Moraes, e jÃ¡ alcanÃ§a mais de 1,5 milhÃ£o de assinaturas #Artigo52 https://t.co/jATh8o01xa	19152.0	RT @OProprioToninho: Coppolla cria petiÃ§Ã£o a favor de impeachment de Alexandre de Moraes, e jÃ¡ alcanÃ§a mais de 1,5 milhÃ£o de assinaturas #â€¦	370.0	True	full
1212318	1212318	605009552df08200380afca3	2021-03-16 01:26:39	[]	[]	Mon Mar 15 19:20:00 +0000 2021	[{"text":"NotiMippCI","indices":[0,11]},{"text":"FlexibilizaciÃ³nParcial","indices":[132,155]}]	[{"url":"https://t.co/9NLeuohxP0","expanded_url":"https://bit.ly/3s2LGsB","display_url":"bit.ly/3s2LGsB","indices":[108,131]}]	#NotiMippCI ðŸ“°ðŸ—ž| Variante P.1 de SARS-CoV-2 estÃ¡ provocando reinfecciones en poblaciÃ³n venezolana. Lea mÃ¡s â�© https://t.co/9NLeuohxP0 #FlexibilizaciÃ³nParcial https://t.co/BD55auhr9a	252869.0	RT @Mippcivzla: #NotiMippCI ðŸ“°ðŸ—ž| Variante P.1 de SARS-CoV-2 estÃ¡ provocando reinfecciones en poblaciÃ³n venezolana. Lea mÃ¡s â�© https://t.co/9Nâ€¦	35.0	True	full
1212319	1212319	605009552df08200380afca7	2021-03-16 01:26:39	[]	[]	Mon Mar 15 22:46:35 +0000 2021	[]	[{"url":"https://t.co/GsjqvIZhqs","expanded_url":"https://www.politico.com/news/2021/03/15/china-growing-threat-taiwan-476170","display_url":"politico.com/news/2021/03/1â€¦","indices":[259,282]}]	New from Tokyo: Top U.S. officials are warning w/ increasing urgency that China could soon invade Taiwanâ€”a timeline they say has accelerated by Trumpâ€™s repeated provocation of Beijing, Chinaâ€™s military build-up, &amp; signs Taiwan could declare independence. https://t.co/GsjqvIZhqs	61433.0	RT @laraseligman: New from Tokyo: Top U.S. officials are warning w/ increasing urgency that China could soon invade Taiwanâ€”a timeline theyâ€¦	12131.0	True	full
1212320	1212320	605009552df08200380afcad	2021-03-16 01:26:40	[]	[]	Tue Mar 16 01:23:26 +0000 2021	[{"text":"programming","indices":[0,12]},{"text":"programmer","indices":[13,24]},{"text":"Python","indices":[25,32]},{"text":"javascript","indices":[33,44]},{"text":"NodeJS","indices":[45,52]},{"text":"Cybersecurity","indices":[81,95]},{"text":"NetworkDigital360","indices":[96,114]},{"text":"django","indices":[125,132]},{"text":"100DaysOfCode","indices":[133,147]},{"text":"js","indices":[148,151]…	[{"url":"https://t.co/dWZocBnwbC","expanded_url":"https://feodotracker.abuse.ch/browse/","display_url":"feodotracker.abuse.ch/browse/","indices":[257,280]}]	#programming #programmer #Python #javascript #NodeJS @javascriptflx @PhishFindR #Cybersecurity #NetworkDigital360 @abu7ala1 #django #100DaysOfCode #js #cybersecurity #linux #mac #osx Browse Botnet C&amp;Cs. Malware (Dridex) 2021-03-15 - 12:28:47 (Online) https://t.co/dWZocBnwbC	90.0	RT @42Sz40: #programming #programmer #Python #javascript #NodeJS @javascriptflx @PhishFindR #Cybersecurity #NetworkDigital360 @abu7ala1 #dâ€¦	9791.0	True	full
1212321	1212321	605009552df08200380afcaf	2021-03-16 01:26:40	[]	[]	Tue Mar 16 01:23:26 +0000 2021	[{"text":"programming","indices":[0,12]},{"text":"programmer","indices":[13,24]},{"text":"Python","indices":[25,32]},{"text":"javascript","indices":[33,44]},{"text":"NodeJS","indices":[45,52]},{"text":"Cybersecurity","indices":[81,95]},{"text":"NetworkDigital360","indices":[96,114]},{"text":"django","indices":[125,132]},{"text":"100DaysOfCode","indices":[133,147]},{"text":"js","indices":[148,151]…	[{"url":"https://t.co/dWZocBnwbC","expanded_url":"https://feodotracker.abuse.ch/browse/","display_url":"feodotracker.abuse.ch/browse/","indices":[257,280]}]	#programming #programmer #Python #javascript #NodeJS @javascriptflx @PhishFindR #Cybersecurity #NetworkDigital360 @abu7ala1 #django #100DaysOfCode #js #cybersecurity #linux #mac #osx Browse Botnet C&amp;Cs. Malware (Dridex) 2021-03-15 - 12:28:47 (Online) https://t.co/dWZocBnwbC	90.0	RT @42Sz40: #programming #programmer #Python #javascript #NodeJS @javascriptflx @PhishFindR #Cybersecurity #NetworkDigital360 @abu7ala1 #dâ€¦	9791.0	True	full
1212322	1212322	605009552df08200380afcb1	2021-03-16 01:26:40	[]	[]	Tue Mar 16 01:23:26 +0000 2021	[{"text":"programming","indices":[0,12]},{"text":"programmer","indices":[13,24]},{"text":"Python","indices":[25,32]},{"text":"javascript","indices":[33,44]},{"text":"NodeJS","indices":[45,52]},{"text":"Cybersecurity","indices":[81,95]},{"text":"NetworkDigital360","indices":[96,114]},{"text":"django","indices":[125,132]},{"text":"100DaysOfCode","indices":[133,147]},{"text":"js","indices":[148,151]…	[{"url":"https://t.co/dWZocBnwbC","expanded_url":"https://feodotracker.abuse.ch/browse/","display_url":"feodotracker.abuse.ch/browse/","indices":[257,280]}]	#programming #programmer #Python #javascript #NodeJS @javascriptflx @PhishFindR #Cybersecurity #NetworkDigital360 @abu7ala1 #django #100DaysOfCode #js #cybersecurity #linux #mac #osx Browse Botnet C&amp;Cs. Malware (Dridex) 2021-03-15 - 12:28:47 (Online) https://t.co/dWZocBnwbC	90.0	RT @42Sz40: #programming #programmer #Python #javascript #NodeJS @javascriptflx @PhishFindR #Cybersecurity #NetworkDigital360 @abu7ala1 #dâ€¦	9791.0	True	full
1212323	1212323	605009552df08200380afcc7	2021-03-16 01:26:40	[]	[{"url":"https://t.co/IrRz642vn7","expanded_url":"https://www.publimetro.co/co/noticias/2021/01/30/noticias-mueren-11-abuelos-que-ya-habian-sido-vacunados-en-espana.html","display_url":"publimetro.co/co/noticias/20â€¦","indices":[133,156]},{"url":"https://t.co/nTMoI5ybIq","expanded_url":"https://gloria.tv/post/8LCATtHUQhwH3omZ1c2Dm9eUo","display_url":"gloria.tv/post/8LCATtHUQâ€¦","indices":[209,2…		[]	[]			@CalderonMarcos_ @Yago42135391 @migescara @MiguelPoloP @CarlosGuevara @VamosDeivi @josemontes0322 SON MUCHOS MÃ�S ENâ€¦ https://t.co/tMRwziSArN	6.0	True	full
1212324	1212324	605009552df08200380afcd5	2021-03-16 01:26:40	[{"text":"Residence","indices":[47,57]},{"text":"ResidenceMaldivesFalhumaafushi","indices":[184,215]},{"text":"MaldivesLuxuryResorts","indices":[219,241]}]	[{"url":"https://t.co/lf9AbuPlw5","expanded_url":"https://tinyurl.com/y8b6zopv","display_url":"tinyurl.com/y8b6zopv","indices":[244,267]}]		[]	[]			Surrounded by the wonders of the Indian Ocean, #Residence Maldives Falhumaafushi makes its home in one of the largeâ€¦ https://t.co/6gejTYXROT	1737.0	True	full
1212325	1212325	605009562df08200380afcf3	2021-03-16 01:26:40	[]	[]	Mon Mar 15 21:13:18 +0000 2021	[]	[{"url":"https://t.co/4Xqxt3mcHk","expanded_url":"https://www.washingtonexaminer.com/opinion/audio-shows-the-media-got-the-trump-georgia-story-all-wrong","display_url":"washingtonexaminer.com/opinion/audio-â€¦","indices":[247,270]}]	you all are missing the real story re: WaPo's correction of its Trump/Ga. investigations chief "scoop." the real scandal is that a bunch of newsrooms claimed at the time they â€œconfirmedâ€� the details of the "scoop" with their own anon sourcing. https://t.co/4Xqxt3mcHk	53481.0	RT @BecketAdams: you all are missing the real story re: WaPo's correction of its Trump/Ga. investigations chief "scoop." the real scandalâ€¦	52.0	True	full
1212326	1212326	605009562df08200380afcf9	2021-03-16 01:26:40	[]	[]	Tue Mar 16 01:25:30 +0000 2021	[{"text":"PoderyVerdad","indices":[230,243]}]	[{"url":"https://t.co/iDZj6rwCcO","expanded_url":"https://www.elciudadano.com/chile/en-la-academia-de-guerra-naval-se-torturo-que-no-se-acerquen-ahora-a-los-ninos-de-chile/03/15/","display_url":"elciudadano.com/chile/en-la-acâ€¦","indices":[206,229]}]	En la Academia de Guerra Naval se torturÃ³ Los gritos eran interminables. DÃ­a y noche como brasas ardientes horadaban los oÃ­dos y el corazÃ³n. Era el infierno de la tortura en la Academia Naval en ValparaÃ­so https://t.co/iDZj6rwCcO #PoderyVerdad	80324.0	RT @Chile_Alerta: En la Academia de Guerra Naval se torturÃ³ Los gritos eran interminables. DÃ­a y noche como brasas ardientes horadaban losâ€¦	1699.0	True	full
1212327	1212327	605009562df08200380afd21	2021-03-16 01:26:41	[]	[]	Mon Mar 15 21:56:20 +0000 2021	[{"text":"elintermedioIglesias","indices":[221,242]}]	[{"url":"https://t.co/xtB0cpI04w","expanded_url":"https://www.cuartopoder.es/ideas/opinion/2021/03/15/gobierno-decente-o-de-ultraderecha-agustin-moreno/","display_url":"cuartopoder.es/ideas/opinion/â€¦","indices":[255,278]}]	Wyoming entrevista a @PabloIglesias Tiene muy claro que solo la movilizaciÃ³n de los progresistas evitarÃ¡ el peligro de que se forme un gobierno de ultraderecha. De ahÃ­ su generosidad de participar en la batalla de Madrid #elintermedioIglesias Lo explico: https://t.co/xtB0cpI04w https://t.co/TOAay5us0D	64775.0	RT @MorenoG_Agustin: Wyoming entrevista a @PabloIglesias Tiene muy claro que solo la movilizaciÃ³n de los progresistas evitarÃ¡ el peligro deâ€¦	4946.0	True	full
1212328	1212328	605009562df08200380afd23	2021-03-16 01:26:41	[]	[]	Mon Mar 15 07:07:20 +0000 2021	[]	[{"url":"https://t.co/ce9r1Nsk3d","expanded_url":"https://trib.al/xKe9IbU","display_url":"trib.al/xKe9IbU","indices":[218,241]}]	Boris Johnson will meet senior police officers today as the UK's largest force continues to face criticism over its handling of a vigil for Sarah Everard, with the prime minister "deeply concerned" about what happened https://t.co/ce9r1Nsk3d	7023599.0	RT @SkyNews: Boris Johnson will meet senior police officers today as the UK's largest force continues to face criticism over its handling oâ€¦	122.0	True	full
1212329	1212329	605009572df08200380afd3d	2021-03-16 01:26:41	[]	[]	Mon Mar 15 21:58:46 +0000 2021	[{"text":"4yearsOfà¸«à¸™à¹‰à¸²à¸�à¸²à¸�à¸ˆà¸´à¸‡à¹‚à¸ˆà¹‰","indices":[0,22]},{"text":"à¹€à¸›à¹Šà¸�à¸œà¸¥à¸´à¸•à¹‚à¸Šà¸„","indices":[233,245]},{"text":"PeckPaLitChoke","indices":[246,261]}]	[{"url":"https://t.co/ISIQoFuGot","expanded_url":"https://youtu.be/IFRmF3x1mDU","display_url":"youtu.be/IFRmF3x1mDU","indices":[208,231]}]	#4yearsOfà¸«à¸™à¹‰à¸²à¸�à¸²à¸�à¸ˆà¸´à¸‡à¹‚à¸ˆà¹‰ The original TV show from The Mask Singer Thailand Versace on the floor cover by @peckpalit published on 16 Mar 17. His voice just like a magic to bring you to another world ðŸŽ¶ ðŸŽ¶ YT https://t.co/ISIQoFuGot #à¹€à¸›à¹Šà¸�à¸œà¸¥à¸´à¸•à¹‚à¸Šà¸„ #PeckPaLitChoke	1581.0	RT @aorpaka: #4yearsOfà¸«à¸™à¹‰à¸²à¸�à¸²à¸�à¸ˆà¸´à¸‡à¹‚à¸ˆà¹‰ The original TV show from The Mask Singer Thailand Versace on the floor cover by @peckpalit publishedâ€¦	268.0	True	full
1212330	1212330	605009572df08200380afd51	2021-03-16 01:26:41	[]	[]	Mon Mar 15 16:33:29 +0000 2021	[]	[{"url":"https://t.co/A3TI3Polfh","expanded_url":"https://jamanetwork.com/journals/jama/fullarticle/2777685","display_url":"jamanetwork.com/journals/jama/â€¦","indices":[197,220]}]	Read the newest research paper "Immunogenicity of a Single Dose of SARS-CoV-2 Messenger RNA Vaccine in Solid Organ Transplant Recipients" by some of our ERGOT members. Click the link to read more: https://t.co/A3TI3Polfh	1165.0	RT @ERGOT_JH: Read the newest research paper "Immunogenicity of a Single Dose of SARS-CoV-2 Messenger RNA Vaccine in Solid Organ Transplantâ€¦	258.0	True	full
1212331	1212331	605009572df08200380afd53	2021-03-16 01:26:41	[]	[{"url":"https://t.co/adIcSZLQif","expanded_url":"https://nationwideradiojm.com/29-new-covid-19-cases-confirmed-at-the-hilltop-juvenile-correctional-centre/","display_url":"nationwideradiojm.com/29-new-covid-1â€¦","indices":[255,278]}]		[]	[]			The Department of Correctional Services, DCS, is reporting 29 new positive cases of COVID-19 in the ward and staffâ€¦ https://t.co/a9C21KWUzV	66009.0	True	full
1212332	1212332	605009572df08200380afd57	2021-03-16 01:26:41	[]	[]	Mon Mar 15 16:08:45 +0000 2021	[]	[{"url":"https://t.co/0lNyyFZXDx","expanded_url":"http://W.Va","display_url":"W.Va","indices":[84,107]},{"url":"https://t.co/C9TlhKTSKF","expanded_url":"https://www.washingtonpost.com/local/legal-issues/two-arrested-in-assault-on-police-officer-brian-d-sicknick-who-died-after-jan-6-capitol-riot/2021/03/15/80261550-84ff-11eb-bfdf-4d36dab83a6d_story.html","display_url":"washingtonpost.com/local/leg…	Julian Elie Khater, 32, of Pennsylvania and George Pierre Tanios, 39 of Morgantown, https://t.co/0lNyyFZXDx., were arrested for assaulting Capitol Police officer Brian Sicknick with bear spray during the Jan. 6 Capitol insurrection. Sicknick later died. https://t.co/C9TlhKTSKF	190042.0	RT @TimOBrien: Julian Elie Khater, 32, of Pennsylvania and George Pierre Tanios, 39 of Morgantown, https://t.co/0lNyyFZXDx., were arrestedâ€¦	1267.0	True	full
1212333	1212333	605009572df08200380afd59	2021-03-16 01:26:42	[]	[]	Tue Mar 16 00:40:58 +0000 2021	[{"text":"FlexibilizaciÃ³nParcial","indices":[157,180]}]	[{"url":"https://t.co/lypiZAvwBg","expanded_url":"https://www.vtv.gob.ve/plan-cada-familia-una-escuela-educacion-pais-ninos-pandemia/","display_url":"vtv.gob.ve/plan-cada-famiâ€¦","indices":[182,205]}]	AsÃ­ lo explicÃ³ bien claro el Ministro IstÃºriz: Plan PedagÃ³gico Cada Familia Una Escuela no hipotecÃ³ el derecho a la educaciÃ³n de los niÃ±os y niÃ±as del paÃ­s #FlexibilizaciÃ³nParcial https://t.co/lypiZAvwBg https://t.co/H36zLkEHXF	43289.0	RT @NellyPSUVYa: AsÃ­ lo explicÃ³ bien claro el Ministro IstÃºriz: Plan PedagÃ³gico Cada Familia Una Escuela no hipotecÃ³ el derecho a la educacâ€¦	1334.0	True	full
1212334	1212334	605009572df08200380afd5b	2021-03-16 01:26:42	[]	[]	Tue Mar 16 00:05:05 +0000 2021	[{"text":"CovidVaccine","indices":[67,80]}]	[{"url":"https://t.co/o3DcB8U2i6","expanded_url":"https://assets.publishing.service.gov.uk/government/uploads/system/uploads/attachment_data/file/968414/COVID-19_AstraZeneca_Vaccine_Analysis_Print.pdf","display_url":"assets.publishing.service.gov.uk/government/uplâ€¦","indices":[198,221]}]	@3AW693 The UK adverse reactions reports regarding the AstraZeneca #CovidVaccine report that in the UK till the 28th of Feb that there have been 201,622 adverse reactions reported &amp; 275 deaths https://t.co/o3DcB8U2i6 https://t.co/xkIESTjGv0	2499.0	RT @welosthim: @3AW693 The UK adverse reactions reports regarding the AstraZeneca #CovidVaccine report that in the UK till the 28th of Febâ€¦	229.0	True	full
1212335	1212335	605009572df08200380afd5f	2021-03-16 01:26:42	[]	[]	Mon Mar 15 18:10:06 +0000 2021	[]	[{"url":"https://t.co/GNFU1wIUr6","expanded_url":"https://nyti.ms/2Q86eBN","display_url":"nyti.ms/2Q86eBN","indices":[183,206]}]	The world-renowned cellist Yo-Yo Ma gave a surprise concert at a vaccination site in Massachusetts during the 15 minutes he spent under observation after his second Covid-19 vaccine. https://t.co/GNFU1wIUr6 https://t.co/heagR96lCO	49622240.0	RT @nytimes: The world-renowned cellist Yo-Yo Ma gave a surprise concert at a vaccination site in Massachusetts during the 15 minutes he spâ€¦	16.0	True	full
1212336	1212336	605009572df08200380afd65	2021-03-16 01:26:42	[]	[{"url":"https://t.co/Y1BghgLclC","expanded_url":"https://m.facebook.com/story.php?story_fbid=1321930676157512&id=104019604615298","display_url":"m.facebook.com/story.php?storâ€¦","indices":[27,50]},{"url":"https://t.co/e7s3ohoqZj","expanded_url":"https://m.facebook.com/story.php?story_fbid=1322540002763246&id=104019604615298","display_url":"m.facebook.com/story.php?storâ€¦","indices":[78,101]},{…		[]	[]			[2/20, 07:57] Andhen Anna: https://t.co/Y1BghgLclC [2/21, 07:15] Andhen Anna: https://t.co/e7s3ohoqZj [2/22, 09:07]â€¦ https://t.co/5xtk8bDaDH	7.0	True	full
1212337	1212337	605009572df08200380afd81	2021-03-16 01:26:42	[]	[]	Mon Mar 15 22:15:00 +0000 2021	[{"text":"EnVideo","indices":[0,8]},{"text":"FlexibilizaciÃ³nParcial","indices":[153,176]}]	[{"url":"https://t.co/56LALsF7L1","expanded_url":"https://youtu.be/ncrfgbPUpZs","display_url":"youtu.be/ncrfgbPUpZs","indices":[179,202]}]	#EnVideo ðŸ“¹ | Metro de Caracas y Ferrocarril prestarÃ¡n servicio a sectores priorizados durante cerco sanitario ante la variante brasileÃ±a de la COVID-19 #FlexibilizaciÃ³nParcial https://t.co/56LALsF7L1	1814083.0	RT @VTVcanal8: #EnVideo ðŸ“¹ | Metro de Caracas y Ferrocarril prestarÃ¡n servicio a sectores priorizados durante cerco sanitario ante la varianâ€¦	21.0	True	full
1212338	1212338	605009582df08200380afdc5	2021-03-16 01:26:42	[]	[]	Tue Mar 16 01:23:26 +0000 2021	[{"text":"programming","indices":[0,12]},{"text":"programmer","indices":[13,24]},{"text":"Python","indices":[25,32]},{"text":"javascript","indices":[33,44]},{"text":"NodeJS","indices":[45,52]},{"text":"Cybersecurity","indices":[81,95]},{"text":"NetworkDigital360","indices":[96,114]},{"text":"django","indices":[125,132]},{"text":"100DaysOfCode","indices":[133,147]},{"text":"js","indices":[148,151]…	[{"url":"https://t.co/dWZocBnwbC","expanded_url":"https://feodotracker.abuse.ch/browse/","display_url":"feodotracker.abuse.ch/browse/","indices":[257,280]}]	#programming #programmer #Python #javascript #NodeJS @javascriptflx @PhishFindR #Cybersecurity #NetworkDigital360 @abu7ala1 #django #100DaysOfCode #js #cybersecurity #linux #mac #osx Browse Botnet C&amp;Cs. Malware (Dridex) 2021-03-15 - 12:28:47 (Online) https://t.co/dWZocBnwbC	90.0	RT @42Sz40: #programming #programmer #Python #javascript #NodeJS @javascriptflx @PhishFindR #Cybersecurity #NetworkDigital360 @abu7ala1 #dâ€¦	7473.0	True	full
1212339	1212339	605009582df08200380afddd	2021-03-16 01:26:43	[]	[]	Tue Mar 16 01:26:31 +0000 2021	[]	[{"url":"https://t.co/Hfv16cXrVx","expanded_url":"https://onlyfans.com/sweetunicorn666","display_url":"onlyfans.com/sweetunicorn666","indices":[205,228]}]	GRAN PROMOCIÃ“N ðŸ”¥ðŸ”žðŸ¥µ con el 30% de descuento, (CUPOS LIMITADOS ) mira sus videos completos doble penetracion, anal, y solita dÃ¡ndose placer sin censura contenido 100 % explÃ­cito mas de 400 publicaciones! https://t.co/Hfv16cXrVx â˜�ðŸ�»ï¸�â˜�ðŸ�»ï¸�â˜�ðŸ�»ï¸�â˜�ðŸ�»ï¸�â˜�ðŸ�»ï¸� https://t.co/wy9DMsdS4A	57717.0	RT @fucking666Sweet: GRAN PROMOCIÃ“N ðŸ”¥ðŸ”žðŸ¥µ con el 30% de descuento, (CUPOS LIMITADOS ) mira sus videos completos doble penetracion, anal, yâ€¦	8.0	True	full
1212340	1212340	605009592df08200380afdf9	2021-03-16 01:26:43	[]	[]	Tue Mar 16 00:10:34 +0000 2021	[]	[{"url":"https://t.co/yITsvbxU5G","expanded_url":"https://prospect.org/first100/forgotten-bills-biden-can-get-through-by-majority-vote/","display_url":"prospect.org/first100/forgoâ€¦","indices":[75,98]}]	March 9, @theprospect: where are the Congressional Review Act resolutions? https://t.co/yITsvbxU5G March 15, Politico: where are the Congressional Review Act resolutions? You know the drill.	68828.0	RT @ddayen: March 9, @theprospect: where are the Congressional Review Act resolutions? https://t.co/yITsvbxU5G March 15, Politico: where arâ€¦	280.0	True	full
1212341	1212341	605009592df08200380afe01	2021-03-16 01:26:43	[]	[]	Mon Mar 15 20:04:18 +0000 2021	[]	[{"url":"https://t.co/RW8dW3orA4","expanded_url":"https://secure.actblue.com/donate/stoprecall-mar21?refcode=twitter-schiff","display_url":"secure.actblue.com/donate/stoprecâ€¦","indices":[253,276]}]	.@GavinNewsom stepped up, and took swift action to protect Californians during the pandemic and get them help quickly. Now Republicans are wasting time and taxpayersÂ $$ trying to recall him. We need to fight back. Help us stop the Republican recallÂ âž¡ https://t.co/RW8dW3orA4	561955.0	RT @AdamSchiff: .@GavinNewsom stepped up, and took swift action to protect Californians during the pandemic and get them help quickly. Nowâ€¦	158.0	True	full
1212342	1212342	605009592df08200380afe15	2021-03-16 01:26:43	[]	[]	Tue Mar 16 00:29:14 +0000 2021	[]	[{"url":"https://t.co/IoifpnHinN","expanded_url":"https://www.azcentral.com/story/news/politics/elections/2021/03/15/arizona-republican-party-ordered-pay-legal-fees-election-lawsuit/4704149001/","display_url":"azcentral.com/story/news/polâ€¦","indices":[261,284]}]	Calling its suit challenging 2020 election procedures 'groundless' &amp; 'disingenuous,' a judge has ordered the AZGOPâ€”and its attysâ€”to cough up 18k in legal fees. 'Public mistrust is a political issue, not a legal or factual basis for litigation,' he wrote. https://t.co/IoifpnHinN	7784.0	RT @mpolletta: Calling its suit challenging 2020 election procedures 'groundless' &amp; 'disingenuous,' a judge has ordered the AZGOPâ€”and its aâ€¦	32.0	True	full
1212343	1212343	605009592df08200380afe19	2021-03-16 01:26:43	[]	[]	Mon Mar 15 13:12:23 +0000 2021	[{"text":"Kinderkrankheit","indices":[23,39]},{"text":"Turnerin","indices":[52,61]},{"text":"COVID","indices":[88,94]},{"text":"LongCovid","indices":[228,238]},{"text":"twlz","indices":[246,251]},{"text":"kmk","indices":[252,256]}]	[{"url":"https://t.co/9OPH6BiKf6","expanded_url":"https://www.thetimes.co.uk/article/forgotten-children-living-long-covid-s0c6z0f20?utm_medium=Social&utm_source=Twitter#Echobox=1615654040","display_url":"thetimes.co.uk/article/forgotâ€¦","indices":[257,280]}]	LongCovid wird globale #Kinderkrankheit Isabel (10) #Turnerin/Kampfsportlerin muss seit #COVID in ihr Bett getragen werden. Sie ist eines von mehr als 80.000 Kindern in England, von denen angenommen wird, dass sie bereits unter #LongCovid leiden #twlz #kmk https://t.co/9OPH6BiKf6	1625.0	RT @WeingartenDE: LongCovid wird globale #Kinderkrankheit Isabel (10) #Turnerin/Kampfsportlerin muss seit #COVID in ihr Bett getragen werdeâ€¦	892.0	True	full
1212344	1212344	605009592df08200380afe1b	2021-03-16 01:26:43	[]	[{"url":"https://t.co/rSGuBHkhz5","expanded_url":"https://www.theatlantic.com/ideas/archive/2021/03/right-wing-propagandists-were-doing-something-unique/618267/?utm_source=twitter&utm_content=edit-promo&utm_term=2021-03-15T22%3A00%3A10&utm_campaign=the-atlantic&utm_medium=social","display_url":"theatlantic.com/ideas/archive/â€¦","indices":[246,269]}]		[]	[]			"Misinformation has entered its industrial era. It has always existed, but now it is girded by structures, moves viâ€¦ https://t.co/iISYsrrXkf	315002.0	True	full
1212345	1212345	605009592df08200380afe21	2021-03-16 01:26:43	[]	[]	Mon Mar 15 12:53:11 +0000 2021	[]	[{"url":"https://t.co/Rgcgn56Yc2","expanded_url":"https://www.futura-sciences.com/sante/actualites/coronavirus-coronavirus-efficacite-anticorps-reduite-zero-moins-80-jours-85338/","display_url":"futura-sciences.com/sante/actualitâ€¦","indices":[196,219]}]	Coronavirus : l'efficacitÃ© des anticorps est rÃ©duite Ã zÃ©ro en moins de 80 jours par apparition de variants. La prudence nous incite Ã plaider pour les traitements et contre vaccins/ confinement. https://t.co/Rgcgn56Yc2	15141.0	RT @PhilippeMurer: Coronavirus : l'efficacitÃ© des anticorps est rÃ©duite Ã zÃ©ro en moins de 80 jours par apparition de variants. La prudenceâ€¦	1013.0	True	full
1212346	1212346	605009592df08200380afe39	2021-03-16 01:26:44	[]	[]	Mon Mar 15 19:10:00 +0000 2021	[{"text":"NotiMippCI","indices":[0,11]},{"text":"FlexibilizaciÃ³nParcial","indices":[101,124]}]	[{"url":"https://t.co/8GMSK26s4J","expanded_url":"https://bit.ly/2Q736WN","display_url":"bit.ly/2Q736WN","indices":[77,100]}]	#NotiMippCI ðŸ“°ðŸ—ž| AmplÃ­an UCI del Hospital Universitario de Caracas. Lea mÃ¡s â�© https://t.co/8GMSK26s4J #FlexibilizaciÃ³nParcial https://t.co/l8k7kiyf1W	252869.0	RT @Mippcivzla: #NotiMippCI ðŸ“°ðŸ—ž| AmplÃ­an UCI del Hospital Universitario de Caracas. Lea mÃ¡s â�© https://t.co/8GMSK26s4J #FlexibilizaciÃ³nParciaâ€¦	41.0	True	full
1212347	1212347	605009592df08200380afe47	2021-03-16 01:26:44	[]	[]	Mon Mar 15 21:00:00 +0000 2021	[{"text":"datos","indices":[48,54]},{"text":"vacunas","indices":[101,109]},{"text":"COVID19","indices":[117,125]}]	[{"url":"https://t.co/HIppgesfUB","expanded_url":"https://p.dw.com/p/3qfHU","display_url":"p.dw.com/p/3qfHU","indices":[147,170]}]	En tiempos de noticias falsas , este chequeo de #datos es muy necesario: Â¿hubo realmente muertes por #vacunas contra #COVID19 ? DW verifica. (cp). https://t.co/HIppgesfUB	901887.0	RT @dw_espanol: En tiempos de noticias falsas , este chequeo de #datos es muy necesario: Â¿hubo realmente muertes por #vacunas contra #COVIDâ€¦	57.0	True	full
1212348	1212348	605009592df08200380afe4d	2021-03-16 01:26:44	[{"text":"ë°©íƒ„ì†Œë…„ë‹¨ë‚¨ì¤€","indices":[116,124]},{"text":"ë°©íƒ„ì†Œë…„ë‹¨RM","indices":[125,133]},{"text":"ë‚¨ì¤€","indices":[134,137]}]	[{"url":"https://t.co/DPNLJGbZxc","expanded_url":"https://www.pagina7.cl/notas/tendencias-y-vida-sana/2021/03/15/los-lujosos-looks-de-bts-en-los-grammy-2021-rm-y-j-hope-lucieron-los-trajes-mas-llamativos.shtml","display_url":"pagina7.cl/notas/tendenciâ€¦","indices":[92,115]}]		[]	[]			Los lujosos looks de BTS en los Grammy 2021: RM y J-Hope lucieron los trajes mÃ¡s llamativos https://t.co/DPNLJGbZxcâ€¦ https://t.co/Ag3TWY5fYg	2.0	True	full
1212349	1212349	6050095a2df08200380afe61	2021-03-16 01:26:44	[]	[]	Mon Mar 15 14:16:29 +0000 2021	[]	[{"url":"https://t.co/MyD3jckD5f","expanded_url":"https://bit.ly/30MzDnc","display_url":"bit.ly/30MzDnc","indices":[218,241]}]	A PolÃ­cia Federal deflagrou nesta segunda-feira (15/03) a OperaÃ§Ã£o Esquema Novo, com o objetivo de combater desvios de recursos pÃºblicos praticados em detrimento da Prefeitura Municipal de Rio Branco / MT. Saiba mais: https://t.co/MyD3jckD5f https://t.co/mpmza3NE47	2094253.0	RT @policiafederal: A PolÃ­cia Federal deflagrou nesta segunda-feira (15/03) a OperaÃ§Ã£o Esquema Novo, com o objetivo de combater desvios deâ€¦	26845.0	True	full
1212350	1212350	6050095a2df08200380afe6d	2021-03-16 01:26:44	[{"text":"Tamaulipas","indices":[0,11]},{"text":"exalcalde","indices":[34,44]},{"text":"SotoLaMarina","indices":[48,61]},{"text":"HabielMedina","indices":[63,76]},{"text":"polÃ­tico","indices":[108,117]}]	[{"url":"https://t.co/OjzuPZ6gRr","expanded_url":"https://bit.ly/3eJW0Si","display_url":"bit.ly/3eJW0Si","indices":[80,103]}]		[]	[]			#Tamaulipas Detiene @FGJ_Tam al #exalcalde de #SotoLaMarina, #HabielMedina âž¡ï¸� https://t.co/OjzuPZ6gRr Elâ€¦ https://t.co/dzK4fQw1ql	15287.0	True	full
1212351	1212351	6050095a2df08200380afe79	2021-03-16 01:26:45	[]	[]	Mon Mar 15 13:15:16 +0000 2021	[]	[{"url":"https://t.co/dkEzRj7RXh","expanded_url":"https://theathletic.com/2447728/2021/03/15/rj-barrett-defies-comparison-heres-what-the-second-year-wings-rise-means-for-the-knicks-long-term?source=emp-shared-article","display_url":"theathletic.com/2447728/2021/0â€¦","indices":[257,280]}]	RJ Barrett can defy comparison because of his skill set. But he's on an upward trajectory in his 2nd NBA season and that bodes well for the Knicks. His statistical comps are elite. What his rise means for the franchise long term, and why he's been so good: https://t.co/dkEzRj7RXh	19826.0	RT @MikeVorkunov: RJ Barrett can defy comparison because of his skill set. But he's on an upward trajectory in his 2nd NBA season and thatâ€¦	19826.0	True	full
1212352	1212352	6050095a2df08200380afe9d	2021-03-16 01:26:45	[]	[]	Tue Mar 16 00:25:09 +0000 2021	[{"text":"MarchMadness","indices":[63,76]},{"text":"Covid_19","indices":[101,110]}]	[{"url":"https://t.co/SQ0UppokNg","expanded_url":"https://www.sportingnews.com/us/ncaa-basketball/news/march-madness-ncaa-officials-covid-tests-contact-tracing/es5a85up0nmy1r9wvja6xqg2l","display_url":"sportingnews.com/us/ncaa-basketâ€¦","indices":[212,235]}]	The NCAA had to send home a half dozen top game officials from #MarchMadness because of one positive #Covid_19 test and contact tracing. Our source said it didnâ€™t help some refsâ€™ rooms werenâ€™t ready upon arrival https://t.co/SQ0UppokNg	51113.0	RT @tsnmike: The NCAA had to send home a half dozen top game officials from #MarchMadness because of one positive #Covid_19 test and contacâ€¦	10673.0	True	full
1212353	1212353	6050095b2df08200380afeaf	2021-03-16 01:26:45	[]	[]	Tue Mar 16 01:26:29 +0000 2021	[]	[{"url":"https://t.co/d0LOo7Dzie","expanded_url":"https://dailycaller.com/2021/03/15/georgia-phone-call-news-outlets-ran-fabricated-donald-trump-quotes/","display_url":"dailycaller.com/2021/03/15/geoâ€¦","indices":[159,182]}]	Will Big Tech ban the Washington Post for spreading Misinformation? â€œRecording Of Georgia Phone Call Shows Multiple News Outlets Ran Fabricated Trump Quoteâ€� https://t.co/d0LOo7Dzie	320816.0	RT @bennyjohnson: Will Big Tech ban the Washington Post for spreading Misinformation? â€œRecording Of Georgia Phone Call Shows Multiple Newsâ€¦	1434.0	True	full
1212354	1212354	6050095b2df08200380afeb1	2021-03-16 01:26:45	[]	[]	Mon Mar 15 21:07:03 +0000 2021	[]	[{"url":"https://t.co/gTwZHtYcIz","expanded_url":"https://www.politico.com/news/2021/03/15/yevgeny-vindman-promotion-post-trump-476038","display_url":"politico.com/news/2021/03/1â€¦","indices":[246,269]}]	SCOOP: Army Lt. Col. Yevgeny Vindman is set to be promoted to full colonel, despite attempts by Trump loyalists to derail his career following his bit role in the former president's first impeachment, two people familiar with the matter told me. https://t.co/gTwZHtYcIz	42374.0	RT @dlippman: SCOOP: Army Lt. Col. Yevgeny Vindman is set to be promoted to full colonel, despite attempts by Trump loyalists to derail hisâ€¦	1853.0	True	full
1212355	1212355	6050095b2df08200380afecf	2021-03-16 01:26:45	[]	[]	Mon Mar 15 19:41:30 +0000 2021	[]	[{"url":"https://t.co/EN7yVeCkrR","expanded_url":"https://www.theguardian.com/commentisfree/2021/mar/15/tories-statues-safety-women-police-crime-sentencing-and-courts-bill-government","display_url":"theguardian.com/commentisfree/â€¦","indices":[219,242]}]	Attacking a statue = 10 years in prison Rape sentences = 5 years in prison Nothing on outlawing street harassment. Labour won't support the Conservatives' Bill which doesnâ€™t tackle violence against women and girls. https://t.co/EN7yVeCkrR	1110440.0	RT @Keir_Starmer: Attacking a statue = 10 years in prison Rape sentences = 5 years in prison Nothing on outlawing street harassment. Labâ€¦	251.0	True	full
1212356	1212356	6050095b2df08200380afeeb	2021-03-16 01:26:46	[]	[]	Tue Mar 16 01:25:58 +0000 2021	[{"text":"GetVaccinated","indices":[207,221]}]	[{"url":"https://t.co/8bCQ8xk9Sh","expanded_url":"https://twitter.com/jeremyfaust/status/1371626110216237059","display_url":"twitter.com/jeremyfaust/stâ€¦","indices":[222,245]}]	Thank you @jeremyfaust. Youâ€™ve been a leader &amp; beacon of hope &amp; hero on the frontline throughout the response. We are grateful for you. And what an amazing picture of a vaccinated family. Finally. #GetVaccinated https://t.co/8bCQ8xk9Sh	28395.0	RT @RickABright: Thank you @jeremyfaust. Youâ€™ve been a leader &amp; beacon of hope &amp; hero on the frontline throughout the response. We are gratâ€¦	3706.0	True	full
1212357	1212357	6050095b2df08200380afeef	2021-03-16 01:26:46	[]	[]	Tue Mar 16 01:20:00 +0000 2021	[]	[{"url":"https://t.co/UtXE7nx2Zk","expanded_url":"https://reut.rs/38FPjgo","display_url":"reut.rs/38FPjgo","indices":[235,258]}]	Germany, France and Italy said that they will be pausing their rollout of the AstraZeneca vaccine, after several countries reported possible serious side-effects, throwing Europe's already struggling vaccination campaign into disarray https://t.co/UtXE7nx2Zk https://t.co/4RNXWtpNZM	23236388.0	RT @Reuters: Germany, France and Italy said that they will be pausing their rollout of the AstraZeneca vaccine, after several countries repâ€¦	441.0	True	full
1212358	1212358	6050095b2df08200380afef1	2021-03-16 01:26:46	[]	[]	Mon Mar 15 23:50:36 +0000 2021	[{"text":"Tacoma","indices":[54,61]},{"text":"PierceCo","indices":[66,75]},{"text":"COVID19","indices":[98,106]}]	[{"url":"https://t.co/n5wGfgprS1","expanded_url":"http://piercecountywa.gov/housinghelp","display_url":"piercecountywa.gov/housinghelp","indices":[199,222]}]	More rental &amp; utility assistance is available for #Tacoma and #PierceCo residents impacted by #COVID19 and are behind on rent! We've partnered with @PierceCo on this program and you can apply at https://t.co/n5wGfgprS1 or by calling 211.	56402.0	RT @CityofTacoma: More rental &amp; utility assistance is available for #Tacoma and #PierceCo residents impacted by #COVID19 and are behind onâ€¦	1969.0	True	full
1212359	1212359	6050095b2df08200380afef5	2021-03-16 01:26:46	[]	[]	Mon Mar 15 17:12:15 +0000 2021	[]	[{"url":"https://t.co/F8qMNFRxGp","expanded_url":"https://www.sinembargo.mx/15-03-2021/3951305","display_url":"sinembargo.mx/15-03-2021/395â€¦","indices":[126,149]}]	El ministro en retiro â�¦@JRCossioâ�© se dice preocupado, pero no explica por quÃ© negÃ³ su apoyo a vÃ­ctimas de casos emblemÃ¡ticos https://t.co/F8qMNFRxGp	192956.0	RT @alvaro_delgado: El ministro en retiro â�¦@JRCossioâ�© se dice preocupado, pero no explica por quÃ© negÃ³ su apoyo a vÃ­ctimas de casos emblemÃ¡â€¦	405.0	True	full
1212360	1212360	6050095b2df08200380afefd	2021-03-16 01:26:46	[]	[]	Thu Mar 11 16:16:37 +0000 2021	[{"text":"Vaccine","indices":[0,8]},{"text":"PBC","indices":[22,26]},{"text":"COVID19","indices":[53,61]},{"text":"StrongerTogether","indices":[133,150]},{"text":"PBCGov","indices":[151,158]},{"text":"CombatCOVID","indices":[159,171]},{"text":"SocialDistance","indices":[172,187]},{"text":"ReadyToVaccinate","indices":[188,205]},{"text":"MaskOnPBC","indices":[206,216]},{"text":"WearAMask","indices"…	[{"url":"https://t.co/kfOhSxqZuD","expanded_url":"http://ow.ly/Cmtv50DWm0V","display_url":"ow.ly/Cmtv50DWm0V","indices":[108,131]}]	#Vaccine Update 3/11: #PBC up-to-date information on #COVID19 vaccination sites. Links in document here: ðŸ‘‰ https://t.co/kfOhSxqZuD #StrongerTogether #PBCGov #CombatCOVID #SocialDistance #ReadyToVaccinate #MaskOnPBC #WearAMask #PBCStrong https://t.co/g0W07fKbwC	59849.0	RT @pbcgov: #Vaccine Update 3/11: #PBC up-to-date information on #COVID19 vaccination sites. Links in document here: ðŸ‘‰ https://t.co/kfOhSxâ€¦	1229.0	True	full
1212361	1212361	6050095c2df08200380aff19	2021-03-16 01:26:46	[]	[]	Tue Mar 16 01:17:27 +0000 2021	[]	[{"url":"https://t.co/E8Vk3TxAgl","expanded_url":"https://apnews.com/article/dallas-health-coronavirus-pandemic-immigration-border-patrols-fa567f671faa0e9eb33e37f30746f1b6","display_url":"apnews.com/article/dallasâ€¦","indices":[155,178]}]	Enormous surge in children &amp; teens in detention facilities. Where are the high profile activists who were obsessed with this issue just 6 months ago?? https://t.co/E8Vk3TxAgl	240109.0	RT @RitaPanahi: Enormous surge in children &amp; teens in detention facilities. Where are the high profile activists who were obsessed with thiâ€¦	83.0	True	full
1212362	1212362	6050095c2df08200380aff29	2021-03-16 01:26:46	[]	[{"url":"https://t.co/7TcVXDaPFb","expanded_url":"https://www.nytimes.com/2020/09/12/us/politics/trump-coronavirus-politics-cdc.html?smid=tw-share","display_url":"nytimes.com/2020/09/12/us/â€¦","indices":[145,168]}]		[]	[]			Literally ZERO shock here. Who didnâ€™t realize this in real time?? Political Appointees Meddled in C.D.C.â€™s â€˜Holiesâ€¦ https://t.co/5CfaNKT1Ly	414.0	True	full
1212363	1212363	6050095c2df08200380aff33	2021-03-16 01:26:46	[]	[]	Mon Mar 15 05:15:54 +0000 2021	[]	[{"url":"https://t.co/4bL8OWyHiG","expanded_url":"https://twitter.com/lizzadwoskin/status/1371181460305047553","display_url":"twitter.com/lizzadwoskin/sâ€¦","indices":[205,228]}]	Repeatedly, and across contexts, researchers are finding that a small number of dedicated disinformers are doing a significant amount of damage to the health of discourse, democracy, and society at large. https://t.co/4bL8OWyHiG	38545.0	RT @katestarbird: Repeatedly, and across contexts, researchers are finding that a small number of dedicated disinformers are doing a signifâ€¦	2245.0	True	full
1212364	1212364	6050095c2df08200380aff59	2021-03-16 01:26:47	[]	[]	Mon Mar 15 23:13:02 +0000 2021	[]	[{"url":"https://t.co/FB3xVfZtZ5","expanded_url":"https://buff.ly/3vi8GWa","display_url":"buff.ly/3vi8GWa","indices":[183,206]}]	Â¡La primavera estÃ¡ prÃ³xima y la floraciÃ³n de buganvilias ya comenzÃ³! Aprovecha las flores de esta planta para hacer un agua refrescante y de paso fortalecer tus sistema respiratorio. https://t.co/FB3xVfZtZ5 https://t.co/37I9x0vsuA	1348932.0	RT @mexdesconocido: Â¡La primavera estÃ¡ prÃ³xima y la floraciÃ³n de buganvilias ya comenzÃ³! Aprovecha las flores de esta planta para hacer unâ€¦	89.0	True	full
1212365	1212365	6050095d2df08200380aff5b	2021-03-16 01:26:47	[]	[]	Tue Mar 16 01:23:01 +0000 2021	[]	[{"url":"https://t.co/eKR7limY8w","expanded_url":"http://www.MagicTannic.com","display_url":"MagicTannic.com","indices":[80,103]}]	Hola padrinos mÃ¡gicos, tambiÃ©n puedo hacerles dibujos publicitados como este de https://t.co/eKR7limY8w y subirlo a mi cuenta. Si les interesa, me pueden escribir sus solicitudes ðŸ’ªðŸ’ªðŸ’ª https://t.co/QCSq8Kl45W	15786.0	RT @Samuela58097885: Hola padrinos mÃ¡gicos, tambiÃ©n puedo hacerles dibujos publicitados como este de https://t.co/eKR7limY8w y subirlo a miâ€¦	3727.0	True	full
1212366	1212366	6050095d2df08200380affad	2021-03-16 01:26:48	[]	[]	Tue Mar 16 00:31:29 +0000 2021	[{"text":"FlexibilizaciÃ³nParcial","indices":[128,151]}]	[{"url":"https://t.co/GDBcTFpgBh","expanded_url":"https://www.vtv.gob.ve/plan-cada-familia-una-escuela-educacion-pais-ninos-pandemia/","display_url":"vtv.gob.ve/plan-cada-famiâ€¦","indices":[153,176]}]	Ministro IstÃºriz: Plan PedagÃ³gico Cada Familia Una Escuela no hipotecÃ³ el derecho a la educaciÃ³n de los niÃ±os y niÃ±as del paÃ­s #FlexibilizaciÃ³nParcial https://t.co/GDBcTFpgBh https://t.co/sLOooIhO7T	1814083.0	RT @VTVcanal8: Ministro IstÃºriz: Plan PedagÃ³gico Cada Familia Una Escuela no hipotecÃ³ el derecho a la educaciÃ³n de los niÃ±os y niÃ±as del paâ€¦	0.0	True	full
1212367	1212367	6050095d2df08200380affaf	2021-03-16 01:26:48	[]	[]	Tue Mar 16 00:07:17 +0000 2021	[]	[{"url":"https://t.co/1dlbw5jxrN","expanded_url":"https://www.mytwintiers.com/forecast-discussion-2/forecast-discussion-3-15-21-pm-chance-for-light-showers-tuesday/","display_url":"mytwintiers.com/forecast-discuâ€¦","indices":[119,142]}]	Building cloud cover tonight ahead of our next weather-maker that moves in tomorrow. Chance for light showers Tuesday: https://t.co/1dlbw5jxrN	827.0	RT @18StormShelby: Building cloud cover tonight ahead of our next weather-maker that moves in tomorrow. Chance for light showers Tuesday: hâ€¦	1958.0	True	full
1212368	1212368	6050095d2df08200380affb5	2021-03-16 01:26:48	[{"text":"stayhome","indices":[199,208]},{"text":"stayathome","indices":[209,220]},{"text":"quedateencasa","indices":[221,235]},{"text":"trancefamily","indices":[236,249]}]	[{"url":"https://t.co/pMppK4zJiQ","expanded_url":"http://twitch.tv/last_sunlight_official","display_url":"twitch.tv/last_sunlight_â€¦","indices":[142,165]},{"url":"https://t.co/YSO0MIKBeL","expanded_url":"http://www.familydance.ar","display_url":"familydance.ar","indices":[174,197]}]		[]	[]			Now On Air Last Sunlight - Music For The Soul 500 19. @ElectronicElite &amp; DMPV With Anveld - Aquila (Extended Mix)â€¦ https://t.co/75vEnbN8Yn	654.0	True	full
1212369	1212369	6050095e2df08200380affc1	2021-03-16 01:26:48	[]	[]	Tue Mar 16 01:22:00 +0000 2021	[]	[{"url":"https://t.co/GwPFSNm42N","expanded_url":"https://www.univision.com/shows/noticiero-univision/unos-se-fueron-y-otros-van-en-camino-como-un-pueblo-de-guatemala-ha-visto-partir-hacia-eeuu-a-casi-todos-sus-habitantes-video?utm_campaign=PrimerImpacto&utm_medium=social&utm_source=twitter","display_url":"univision.com/shows/noticierâ€¦","indices":[153,176]}]	ðŸŽ¥ "Unos se fueron y otros van en camino": cÃ³mo un pueblo de Guatemala ha visto partir hacia EEUU a casi todos sus habitantes. Informa @pedroultreras https://t.co/GwPFSNm42N	1092583.0	RT @PrimerImpacto: ðŸŽ¥ "Unos se fueron y otros van en camino": cÃ³mo un pueblo de Guatemala ha visto partir hacia EEUU a casi todos sus habitaâ€¦	6378.0	True	full
1212370	1212370	6050095e2df08200380affdf	2021-03-16 01:26:48	[]	[]	Tue Mar 16 01:25:14 +0000 2021	[{"text":"TwitchAffiliate","indices":[73,89]},{"text":"Fortntie","indices":[186,195]},{"text":"FFXIV","indices":[196,202]},{"text":"NoMansSky","indices":[203,213]},{"text":"KingdomHearts","indices":[214,228]},{"text":"Persona4","indices":[229,238]},{"text":"indiegame","indices":[239,249]},{"text":"indiedev","indices":[250,259]},{"text":"Twitch","indices":[260,267]},{"text":"TwitchTV","indices":[2…	[{"url":"https://t.co/tLWTxejNL8","expanded_url":"http://twitch.tv/storymodeaus","display_url":"twitch.tv/storymodeaus","indices":[161,184]}]	ðŸŽ® OUR STREAM SCHEDULE 15/03-21/03 Come by sometime this week to our new #TwitchAffiliate channel and join in our activities! Don't forget to drop us a follow! https://t.co/tLWTxejNL8 #Fortntie #FFXIV #NoMansSky #KingdomHearts #Persona4 #indiegame #indiedev #Twitch #TwitchTV https://t.co/OlUQVZKCV2	245.0	RT @StoryModeAUS: ðŸŽ® OUR STREAM SCHEDULE 15/03-21/03 Come by sometime this week to our new #TwitchAffiliate channel and join in our activitâ€¦	990.0	True	full
1212371	1212371	6050095e2df08200380afffb	2021-03-16 01:26:48	[]	[]	Mon Mar 15 23:42:29 +0000 2021	[]	[{"url":"https://t.co/qqiueRJXI0","expanded_url":"https://twitter.com/lhfang/status/1371593036166090755?s=20","display_url":"twitter.com/lhfang/status/â€¦","indices":[190,213]}]	@lhfang for Pfizer, pharma execs its always profits over ppl, no amount of money will satisfy their greed. Even tho the research was mostly funded by the govt, who didn't see this coming? https://t.co/qqiueRJXI0	226.0	RT @c_Kid1: @lhfang for Pfizer, pharma execs its always profits over ppl, no amount of money will satisfy their greed. Even tho the researcâ€¦	6.0	True	full
1212372	1212372	6050095e2df08200380b0001	2021-03-16 01:26:48	[]	[]	Tue Mar 16 01:26:35 +0000 2021	[]	[{"url":"https://t.co/QIShSDNK6u","expanded_url":"https://johnpavlovitz.com/2015/06/17/if-your-straight-marriage-is-threatened-by-gay-marriage-its-probably-time-to-check-your-straight-marriage/","display_url":"johnpavlovitz.com/2015/06/17/if-â€¦","indices":[165,188]}]	A reminder for the religious bigots who came in late... "Ultimately, this isn't about your theology, it's about the fadingÂ fine art of minding your own business." https://t.co/QIShSDNK6u	299013.0	RT @johnpavlovitz: A reminder for the religious bigots who came in late... "Ultimately, this isn't about your theology, it's about the fadâ€¦	2173.0	True	full
1212373	1212373	6050095e2df08200380b0003	2021-03-16 01:26:49	[]	[]	Mon Mar 15 20:23:18 +0000 2021	[]	[{"url":"https://t.co/dlyI0Ogxy4","expanded_url":"http://rebelne.ws/3qLFLGB","display_url":"rebelne.ws/3qLFLGB","indices":[164,187]}]	The judge found that the Big Tech company failed to notify its users that their data was still being collected in Incognito mode in the Google Chrome web browser. https://t.co/dlyI0Ogxy4	197990.0	RT @RebelNewsOnline: The judge found that the Big Tech company failed to notify its users that their data was still being collected in Incoâ€¦	108.0	True	full
1212374	1212374	6050095e2df08200380b000b	2021-03-16 01:26:49	[]	[]	Tue Mar 16 01:26:16 +0000 2021	[{"text":"UNFI","indices":[195,200]},{"text":"BinanceLiquidSwap","indices":[201,219]},{"text":"Binance","indices":[220,228]},{"text":"Binance","indices":[229,237]},{"text":"cryptocurrency","indices":[244,259]},{"text":"Bitcoin","indices":[260,268]},{"text":"BTC","indices":[269,273]}]	[{"url":"https://t.co/y1Is00yYBa","expanded_url":"http://bit.ly/3nORYsz","display_url":"bit.ly/3nORYsz","indices":[103,126]}]	New Users and First-Time UNFI Traders ðŸŽ� Exclusive Rewards of $15,000 in â€‹â€‹UNFI ðŸ‘‰ Sign up with link: https://t.co/y1Is00yYBa (Bonus! 10% Trading Fee discount.) @CTBott Adrop Ram 500 TATM 100 #UNFI #BinanceLiquidSwap #Binance #Binance $UNFI #cryptocurrency #Bitcoin #BTC https://t.co/526DnJlAjy	469.0	RT @konnitra: New Users and First-Time UNFI Traders ðŸŽ� Exclusive Rewards of $15,000 in â€‹â€‹UNFI ðŸ‘‰ Sign up with link: https://t.co/y1Is00yYBâ€¦	4.0	True	full
1212375	1212375	6050095e2df08200380b0015	2021-03-16 01:26:49	[]	[{"url":"https://t.co/ZQMYoJ0xL6","expanded_url":"http://justfor.fans/frisconycxxx","display_url":"justfor.fans/frisconycxxx","indices":[84,107]},{"url":"https://t.co/ZQMYoJ0xL6","expanded_url":"http://justfor.fans/frisconycxxx","display_url":"justfor.fans/frisconycxxx","indices":[108,131]}]		[]	[]			WELCOME TO MY @JustForFansSite!!âœ¨ The FIRST 15 subscribers pay $6.99 (50% OFF) ðŸ˜˜ https://t.co/ZQMYoJ0xL6â€¦ https://t.co/Q6f3dGp7Lt	7575.0	True	full
1212376	1212376	6050095f2df08200380b001b	2021-03-16 01:26:49	[]	[]	Tue Mar 16 01:02:10 +0000 2021	[{"text":"SECRET_NUMBER","indices":[188,202]},{"text":"LOCKEY","indices":[204,211]}]	[{"url":"https://t.co/lbtMumQ9dy","expanded_url":"https://open.spotify.com/album/4nm8wEyl4QruhHqvJRxZOo?si=eigSmjxZTmeCbJO72K5tGg","display_url":"open.spotify.com/album/4nm8wEylâ€¦","indices":[213,236]}]	Spotify Update: March 14, 2021 2nd Single Album : Got That Boom @5ecretNumber 1. Got That Boom - 3,870,066 (+12,530) 2. Privacy - 775,280 (+2,886) Total Streams : 4,645,346 (+15,416) #SECRET_NUMBER #LOCKEY https://t.co/lbtMumQ9dy	361.0	RT @5N_SpotifyData: Spotify Update: March 14, 2021 2nd Single Album : Got That Boom @5ecretNumber 1. Got That Boom - 3,870,066 (+12,530â€¦	386.0	True	full
1212377	1212377	6050095f2df08200380b0029	2021-03-16 01:26:49	[]	[]	Mon Mar 15 16:24:13 +0000 2021	[{"text":"INDIGENOUS","indices":[81,92]},{"text":"vaccine","indices":[93,101]},{"text":"vaccines","indices":[102,111]},{"text":"COVID19","indices":[112,120]},{"text":"COVID19Ontario","indices":[121,136]},{"text":"onpoli","indices":[137,144]}]	[{"url":"https://t.co/oQMSsRnBmc","expanded_url":"https://www.tvo.org/article/the-worst-thing-ive-ever-heard-an-ontario-premier-say","display_url":"tvo.org/article/the-woâ€¦","indices":[57,80]}]	The worst thing Iâ€™ve ever heard an Ontario premier say: https://t.co/oQMSsRnBmc #INDIGENOUS #vaccine #vaccines #COVID19 #COVID19Ontario #onpoli @OntarioNDP @OntarioPCParty @fordnation	103510.0	RT @spaikin: The worst thing Iâ€™ve ever heard an Ontario premier say: https://t.co/oQMSsRnBmc #INDIGENOUS #vaccine #vaccines #COVID19 #COVIâ€¦	22.0	True	full
1212378	1212378	6050095f2df08200380b0043	2021-03-16 01:26:50	[]	[]	Mon Mar 15 23:10:10 +0000 2021	[]	[{"url":"https://t.co/8g9KrHhMQM","expanded_url":"https://www.northcoastjournal.com/NewsBlog/archives/2021/03/15/public-health-confirms-21-new-covid-19-cases-one-new-hospitalization","display_url":"northcoastjournal.com/NewsBlog/archiâ€¦","indices":[175,198]}]	Humboldt County's test-positivity rate has dropped to 5.1 percent through the first 15 days of March, down from 6.5 percent in February and a high of 9.9 percent in January. https://t.co/8g9KrHhMQM	5931.0	RT @ncj_of_humboldt: Humboldt County's test-positivity rate has dropped to 5.1 percent through the first 15 days of March, down from 6.5 peâ€¦	753.0	True	full
1212379	1212379	6050095f2df08200380b0057	2021-03-16 01:26:50	[]	[{"url":"https://t.co/89aKYbXMXJ","expanded_url":"https://www.elespanol.com/espana/tribunales/20210315/monedero-niega-factura-neurona-falsa-guerra-juridica/566194291_0.html","display_url":"elespanol.com/espana/tribunaâ€¦","indices":[255,278]}]		[]	[]			Â¿SerÃ¡ que en ecuador hicieron las cosas bien? Asesores de la RoboluciÃ³n del Socialismo del Siglo XXI.â€¦ https://t.co/YjXSl9CeoU	172.0	True	full
1212380	1212380	605009602df08200380b006f	2021-03-16 01:26:50	[]	[]	Sat Mar 13 00:30:00 +0000 2021	[]	[{"url":"https://t.co/9c4csCLWZv","expanded_url":"https://bit.ly/3lbuv5l","display_url":"bit.ly/3lbuv5l","indices":[256,279]}]	Mientras crecÃ­a la demanda de camas en unidades de cuidados intermedios e intensivos en el paÃ­s por Covid-19, el @MinSaludCol creÃ³ un incentivo que le pagaba a entidades de salud para mantenerlas vacÃ­as. Lee 'El millonario negocio de las camas vacÃ­as' ðŸ‘‡ðŸ�½ https://t.co/9c4csCLWZv	78192.0	RT @cuestion_p: Mientras crecÃ­a la demanda de camas en unidades de cuidados intermedios e intensivos en el paÃ­s por Covid-19, el @MinSaludCâ€¦	3328.0	True	full
1212381	1212381	605009602df08200380b0081	2021-03-16 01:26:50	[]	[]	Tue Mar 16 01:11:05 +0000 2021	[]	[{"url":"https://t.co/S2zZLs52rM","expanded_url":"https://4pelagatos.com/2021/03/15/en-bolivia-ya-empezo-la-venganza/","display_url":"4pelagatos.com/2021/03/15/en-â€¦","indices":[175,198]}]	La OEA, Human Rights Watch y varios organismos internacionales ya han dado la alarma. El arresto de exfuncionarios en Bolivia huele a venganza, no a justicia. Lea mÃ¡s aquÃ­. https://t.co/S2zZLs52rM	156366.0	RT @4pelagatos4: La OEA, Human Rights Watch y varios organismos internacionales ya han dado la alarma. El arresto de exfuncionarios en Boliâ€¦	61.0	True	full
1212382	1212382	605009602df08200380b0091	2021-03-16 01:26:50	[]	[]	Tue Mar 16 00:18:42 +0000 2021	[]	[{"url":"https://t.co/QWtW8wFP86","expanded_url":"https://revistaoeste.com/brasil/cidade-mineira-nao-tem-um-unico-doente-internado-por-covid-19/","display_url":"revistaoeste.com/brasil/cidade-â€¦","indices":[126,149]}]	â€œNossa experiÃªncia aqui foi exitosa, nÃ³s fazemos tratamento precoce jÃ¡ nos pacientes sintomÃ¡ticos, no quarto dia, no mÃ¡ximoâ€� https://t.co/QWtW8wFP86	712367.0	RT @Rconstantino: â€œNossa experiÃªncia aqui foi exitosa, nÃ³s fazemos tratamento precoce jÃ¡ nos pacientes sintomÃ¡ticos, no quarto dia, no mÃ¡xiâ€¦	14.0	True	full
1212383	1212383	605009602df08200380b0095	2021-03-16 01:26:50	[]	[]	Mon Mar 15 16:08:45 +0000 2021	[]	[{"url":"https://t.co/0lNyyFZXDx","expanded_url":"http://W.Va","display_url":"W.Va","indices":[84,107]},{"url":"https://t.co/C9TlhKTSKF","expanded_url":"https://www.washingtonpost.com/local/legal-issues/two-arrested-in-assault-on-police-officer-brian-d-sicknick-who-died-after-jan-6-capitol-riot/2021/03/15/80261550-84ff-11eb-bfdf-4d36dab83a6d_story.html","display_url":"washingtonpost.com/local/leg…	Julian Elie Khater, 32, of Pennsylvania and George Pierre Tanios, 39 of Morgantown, https://t.co/0lNyyFZXDx., were arrested for assaulting Capitol Police officer Brian Sicknick with bear spray during the Jan. 6 Capitol insurrection. Sicknick later died. https://t.co/C9TlhKTSKF	190037.0	RT @TimOBrien: Julian Elie Khater, 32, of Pennsylvania and George Pierre Tanios, 39 of Morgantown, https://t.co/0lNyyFZXDx., were arrestedâ€¦	153.0	True	full
1212384	1212384	605009602df08200380b0099	2021-03-16 01:26:50	[]	[]	Mon Mar 15 22:20:16 +0000 2021	[]	[{"url":"https://t.co/9u1GBLgaS0","expanded_url":"https://www.bbc.co.uk/iplayer/episode/m000t8td/panorama-cashing-in-on-covid","display_url":"bbc.co.uk/iplayer/episodâ€¦","indices":[251,274]}]	A city trader with no experience in PPE deals was given a government contract But suppliers who had PPE ready to go say they were overlooked The government say all deals were awarded by impartial civil servants and went through the same processes https://t.co/9u1GBLgaS0 https://t.co/vJtA2BGQW6	124453.0	RT @BBCPanorama: A city trader with no experience in PPE deals was given a government contract But suppliers who had PPE ready to go sayâ€¦	2948.0	True	full
1212385	1212385	605009602df08200380b00a3	2021-03-16 01:26:51	[]	[]	Mon Mar 15 23:50:00 +0000 2021	[{"text":"NotiMippCI","indices":[0,11]},{"text":"FlexibilizaciÃ³nParcial","indices":[101,124]}]	[{"url":"https://t.co/8GMSK1ORdb","expanded_url":"https://bit.ly/2Q736WN","display_url":"bit.ly/2Q736WN","indices":[77,100]}]	#NotiMippCI ðŸ“°ðŸ—ž| AmplÃ­an UCI del Hospital Universitario de Caracas. Lea mÃ¡s â�© https://t.co/8GMSK1ORdb #FlexibilizaciÃ³nParcial https://t.co/5Jc9xGnfSQ	252869.0	RT @Mippcivzla: #NotiMippCI ðŸ“°ðŸ—ž| AmplÃ­an UCI del Hospital Universitario de Caracas. Lea mÃ¡s â�© https://t.co/8GMSK1ORdb #FlexibilizaciÃ³nParciaâ€¦	35.0	True	full
1212386	1212386	605009602df08200380b00b3	2021-03-16 01:26:51	[]	[{"url":"https://t.co/XcF0LE859l","expanded_url":"https://twitter.com/HackneyAbbott/status/1371566900577243142?s=09","display_url":"twitter.com/HackneyAbbott/â€¦","indices":[245,268]}]		[]	[]			Liebour have made a massive deal (for votes) about the BAME community being in more covid danger, so their BAME MP'â€¦ https://t.co/3myA33D0jw	7976.0	True	full
1212387	1212387	605009602df08200380b00bf	2021-03-16 01:26:51	[]	[]	Mon Mar 15 13:50:29 +0000 2021	[]	[{"url":"https://t.co/ScK0aQHWnY","expanded_url":"https://reason.com/2021/03/15/the-cdc-thinks-2-year-olds-should-wear-masks-in-schools-even-if-everyone-else-is-vaccinated/","display_url":"reason.com/2021/03/15/theâ€¦","indices":[213,236]}]	The CDC wants 2-year-olds to wear masks at daycare, even if all staff and teachers are vaccinated. It also doesn't want them to share toys or play together on jungle gyms (even outdoors!). This is child cruelty. https://t.co/ScK0aQHWnY	72219.0	RT @robbysoave: The CDC wants 2-year-olds to wear masks at daycare, even if all staff and teachers are vaccinated. It also doesn't want theâ€¦	12.0	True	full
1212388	1212388	605009602df08200380b00d1	2021-03-16 01:26:51	[]	[]	Mon Mar 15 23:06:11 +0000 2021	[]	[{"url":"https://t.co/p459uATlWx","expanded_url":"https://portaldenoticias.com.ar/2021/03/15/martin-soria-sera-el-nuevo-ministro-de-justicia/","display_url":"portaldenoticias.com.ar/2021/03/15/marâ€¦","indices":[163,186]}]	MartÃ­n Soria serÃ¡ el nuevo ministro de Justicia Lo dijo hoy el presidente en declaraciones grabadas al programa Fuego Amigo que se emitirÃ¡ esta noche en Canal 9 https://t.co/p459uATlWx	1128938.0	RT @FernandezAnibal: MartÃ­n Soria serÃ¡ el nuevo ministro de Justicia Lo dijo hoy el presidente en declaraciones grabadas al programa Fuegoâ€¦	900.0	True	full
1212389	1212389	605009612df08200380b00d5	2021-03-16 01:26:51	[]	[]	Mon Mar 15 13:23:04 +0000 2021	[{"text":"Cuba","indices":[129,134]},{"text":"Venezuela","indices":[137,147]},{"text":"BarrioAdentro18Aniversario","indices":[236,263]},{"text":"CubaViva","indices":[265,274]}]	[{"url":"https://t.co/MmPWxhabsm","expanded_url":"https://twitter.com/Eam12V/status/1371449493921599488","display_url":"twitter.com/Eam12V/status/â€¦","indices":[275,298]}]	Los colaboradores cubanos en Amazonas, continuaremos dando lo mejor de sÃ­ en nuestra labor diaria, poniendo en alto el nombre de #Cuba y #Venezuela. Representamos a un pueblo digno, que jamÃ¡s dejara de luchar defendiendo sus conquistas #BarrioAdentro18Aniversario #CubaViva https://t.co/MmPWxhabsm	50.0	RT @BaryolJose: Los colaboradores cubanos en Amazonas, continuaremos dando lo mejor de sÃ­ en nuestra labor diaria, poniendo en alto el nombâ€¦	12.0	True	full
1212390	1212390	605009612df08200380b00eb	2021-03-16 01:26:51	[]	[]	Tue Mar 16 00:15:02 +0000 2021	[]	[{"url":"https://t.co/5MscGrSvHT","expanded_url":"https://www.rebelnews.com/terri_trim_case_dismissed","display_url":"rebelnews.com/terri_trim_casâ€¦","indices":[192,215]}]	This video is hard to watch, but everyone needs to see what happened to a supermarket worker from the covid-cops perspective in his never published before police bodycam. WATCH. RT. SUPPORT. https://t.co/5MscGrSvHT	122489.0	RT @OzraeliAvi: This video is hard to watch, but everyone needs to see what happened to a supermarket worker from the covid-cops perspectivâ€¦	829.0	True	full
1212391	1212391	605009612df08200380b00f1	2021-03-16 01:26:51	[]	[]	Tue Mar 16 00:21:35 +0000 2021	[]	[{"url":"https://t.co/5piajG6cbL","expanded_url":"https://www.elperiodico.com/es/sociedad/20210315/covid-19-paises-suspendido-astrazeneca-vacuna-11580127","display_url":"elperiodico.com/es/sociedad/20â€¦","indices":[168,191]}]	20 paÃ­ses han suspendido Astrazenexa y @LPacoSucre dice que ya se pagaronâ�‰ï¸� las van a traer? Dr. Menguele dice que el % de fallecidos es bajo = normal panameÃ±o pela ðŸ‘€ https://t.co/5piajG6cbL	1213.0	RT @MarielaCastrel2: 20 paÃ­ses han suspendido Astrazenexa y @LPacoSucre dice que ya se pagaronâ�‰ï¸� las van a traer? Dr. Menguele dice que elâ€¦	357.0	True	full
1212392	1212392	605009612df08200380b0101	2021-03-16 01:26:52	[]	[]	Tue Mar 16 00:09:34 +0000 2021	[]	[{"url":"https://t.co/zAhi9jh1eo","expanded_url":"https://www.azcentral.com/story/news/politics/washington/2021/03/15/senate-confirms-deb-haaland-first-indigenous-interior-secretary/6949368002/","display_url":"azcentral.com/story/news/polâ€¦","indices":[189,212]}]	New Mexico Rep. Deb Haaland, a member of the Laguna Pueblo, was confirmed by the Senate as Interior secretary on Monday, the first time a Native American has held a cabinet-level position. https://t.co/zAhi9jh1eo âœ�ï¸�ðŸ�¾@Debkrol	22089.0	RT @azcenvironment: New Mexico Rep. Deb Haaland, a member of the Laguna Pueblo, was confirmed by the Senate as Interior secretary on Mondayâ€¦	4061.0	True	full
1212393	1212393	605009612df08200380b0105	2021-03-16 01:26:51	[]	[{"url":"https://t.co/TZraZnxCCC","expanded_url":"https://twitter.com/casieudamonn/status/1368255508176662531","display_url":"twitter.com/casieudamonn/sâ€¦","indices":[250,273]}]		[]	[]			Me gusta Captain Marvel de la historieta, por toda la trayectoria que tiene a sus espaldas. Por desgracia, no tengoâ€¦ https://t.co/KraVj8P4XL	98.0	True	full
1212394	1212394	605009612df08200380b0113	2021-03-16 01:26:52	[]	[]	Tue Mar 16 01:14:34 +0000 2021	[]	[{"url":"https://t.co/ylouEq5RuB","expanded_url":"https://thenewdaily.com.au/news/2021/03/16/matt-canavan-astra-zeneca-vaccine/","display_url":"thenewdaily.com.au/news/2021/03/1â€¦","indices":[89,112]}]	Coalition senator urges pause to AstraZeneca rollout, casts doubt on TGA | The New Daily https://t.co/ylouEq5RuB Practicing medicine without a license is no different to practicing politics without a brain is it Matt.	31114.0	RT @MGliksmanMDPhD: Coalition senator urges pause to AstraZeneca rollout, casts doubt on TGA | The New Daily https://t.co/ylouEq5RuB Practiâ€¦	119.0	True	full
1212395	1212395	605009612df08200380b0117	2021-03-16 01:26:52	[]	[]	Mon Mar 15 23:50:00 +0000 2021	[{"text":"NotiMippCI","indices":[0,11]},{"text":"FlexibilizaciÃ³nParcial","indices":[101,124]}]	[{"url":"https://t.co/8GMSK1ORdb","expanded_url":"https://bit.ly/2Q736WN","display_url":"bit.ly/2Q736WN","indices":[77,100]}]	#NotiMippCI ðŸ“°ðŸ—ž| AmplÃ­an UCI del Hospital Universitario de Caracas. Lea mÃ¡s â�© https://t.co/8GMSK1ORdb #FlexibilizaciÃ³nParcial https://t.co/5Jc9xGnfSQ	252869.0	RT @Mippcivzla: #NotiMippCI ðŸ“°ðŸ—ž| AmplÃ­an UCI del Hospital Universitario de Caracas. Lea mÃ¡s â�© https://t.co/8GMSK1ORdb #FlexibilizaciÃ³nParciaâ€¦	310.0	True	full
1212396	1212396	605009612df08200380b0119	2021-03-16 01:26:52	[]	[]	Mon Mar 15 07:15:57 +0000 2021	[]	[{"url":"https://t.co/RVrX8Y3Wdr","expanded_url":"https://www.infolibre.es/noticias/politica/2021/03/30/domusvi_saco_provecho_los_mas_dos_mil_muertos_por_covid_sus_residencias_actuar_como_comisionista_del_grupo_funerario_memora_117800_1012.html?utm_source=twitter.com&utm_medium=smmshare&utm_campaign=noticias&rnot=1006177","display_url":"infolibre.es/noticias/politâ€¦","indices":[223,246]}]	EXCLUSIVA. DomusVi sacÃ³ provecho de la hecatombe en sus residencias al actuar como comisionista de las funerarias. Hasta 700 euros por anciano muerto que contratara con ellos. Tienen residencias en toda EspaÃ±a. @manuelrico https://t.co/RVrX8Y3Wdr vÃ­a @_infoLibre	148263.0	RT @rosamariaartal: EXCLUSIVA. DomusVi sacÃ³ provecho de la hecatombe en sus residencias al actuar como comisionista de las funerarias. Hastâ€¦	40.0	True	full
1212397	1212397	605009612df08200380b011f	2021-03-16 01:26:52	[]	[]	Mon Mar 15 09:30:53 +0000 2021	[]	[{"url":"https://t.co/HNexhOc18X","expanded_url":"https://t.me/kardiachain","display_url":"t.me/kardiachain","indices":[103,126]}]	$35 in 24 hours to someone that retweets this tweet, follows us, @KardiaChain and joins their TG group https://t.co/HNexhOc18X. Additional $15 if you show proof. That's it, good luck!	93258.0	RT @CompBrosCrypto: $35 in 24 hours to someone that retweets this tweet, follows us, @KardiaChain and joins their TG group https://t.co/HNeâ€¦	504.0	True	full
1212398	1212398	605009612df08200380b0121	2021-03-16 01:26:52	[]	[]	Tue Mar 16 00:44:18 +0000 2021	[]	[{"url":"https://t.co/boIIotNAaO","expanded_url":"https://bit.ly/2OEJw3D","display_url":"bit.ly/2OEJw3D","indices":[158,181]}]	COVID-19 has devastated Latinx people in Massachusetts, yet they are last in vaccinations. Who, asks @marcela_elisa in @globeopinion, is advocating for them? https://t.co/boIIotNAaO	12862.0	RT @reneeygraham: COVID-19 has devastated Latinx people in Massachusetts, yet they are last in vaccinations. Who, asks @marcela_elisa in @gâ€¦	675.0	True	full
1212399	1212399	605009612df08200380b0123	2021-03-16 01:26:52	[]	[]	Tue Mar 16 00:29:27 +0000 2021	[]	[{"url":"https://t.co/aPMz6Jzymn","expanded_url":"https://bit.ly/3bLSO6G","display_url":"bit.ly/3bLSO6G","indices":[125,148]}]	Recoleta: tenÃ­a 94 aÃ±os, sufrÃ­a de cÃ¡ncer y le hicieron firmar un testamento para quedarse con su departamento y sus ahorros https://t.co/aPMz6Jzymn https://t.co/KDDprJ2A5u	3569918.0	RT @LANACION: Recoleta: tenÃ­a 94 aÃ±os, sufrÃ­a de cÃ¡ncer y le hicieron firmar un testamento para quedarse con su departamento y sus ahorrosâ€¦	366.0	True	full
1212400	1212400	605009622df08200380b012b	2021-03-16 01:26:52	[]	[]	Tue Mar 16 00:18:45 +0000 2021	[{"text":"KIMYOHAN","indices":[173,182]},{"text":"ê¹€ìš”í•œ","indices":[183,187]},{"text":"ìœ„ì•„ì�´","indices":[188,192]},{"text":"WEi","indices":[193,197]},{"text":"ìœ„ì•„ì�´ê¹€ìš”í•œ","indices":[198,205]}]	[{"url":"https://t.co/a2j3G4yJFl","expanded_url":"https://n.news.naver.com/entertain/article/112/000341029","display_url":"n.news.naver.com/entertain/artiâ€¦","indices":[148,171]}]	"Weekly Idol" Kim Yohan, The specialty of "Blowing the Recorder with Your Nose" has been revealed âœ· Perfect for both performance and entertainment https://t.co/a2j3G4yJFl #KIMYOHAN #ê¹€ìš”í•œ #ìœ„ì•„ì�´ #WEi #ìœ„ì•„ì�´ê¹€ìš”í•œ @WEi__official @WEi__member https://t.co/l61qudAmv5	1417.0	RT @KYH_diary2: "Weekly Idol" Kim Yohan, The specialty of "Blowing the Recorder with Your Nose" has been revealed âœ· Perfect for both perforâ€¦	320.0	True	full
1212401	1212401	605009622df08200380b012f	2021-03-16 01:26:52	[]	[{"url":"https://t.co/LJTbUHNtVD","expanded_url":"http://elcuadernoazul.com.ar/2021/03/15/selva-negra-por-camila-dabat/","display_url":"elcuadernoazul.com.ar/2021/03/15/selâ€¦","indices":[106,129]}]		[]	[]			Largamos la segunda tanda de la muestra online y se viene picante. Hoy: Selva negra, por @camiladabatâ€¦ https://t.co/cgt9NEzaF9	529.0	True	full
1212402	1212402	605009622df08200380b0137	2021-03-16 01:26:52	[]	[]	Tue Mar 16 01:16:18 +0000 2021	[{"text":"covid","indices":[136,142]}]	[{"url":"https://t.co/PO3JYzAQkq","expanded_url":"https://news.yahoo.com/tucker-casts-doubt-vaccines-biden-031933055.html","display_url":"news.yahoo.com/tucker-casts-dâ€¦","indices":[251,274]}]	Iâ€™m guessing about a year since I was last on â�¦@TuckerCarlsonâ�© but always willing to return or address any concerns he might have about #covid vaccines. Iâ€™m concerned about 3 polls, including ours, showing high rates of hesitancy among conservatives https://t.co/PO3JYzAQkq	134968.0	RT @PeterHotez: Iâ€™m guessing about a year since I was last on â�¦@TuckerCarlsonâ�© but always willing to return or address any concerns he mighâ€¦	27.0	True	full
1212403	1212403	605009622df08200380b0157	2021-03-16 01:26:53	[]	[]	Tue Mar 16 01:21:03 +0000 2021	[]	[{"url":"https://t.co/iSdTbCxwXk","expanded_url":"http://apne.ws/ZyOJI7o","display_url":"apne.ws/ZyOJI7o","indices":[235,258]}]	President Joe Biden's top messengers - his VP and wife among them - are hitting the road in an effort to highlight his huge COVID relief plan. Biden himself heads out Tuesday on what the White House is calling the â€œHelp is hereâ€� tour. https://t.co/iSdTbCxwXk	15109449.0	RT @AP: President Joe Biden's top messengers - his VP and wife among them - are hitting the road in an effort to highlight his huge COVID râ€¦	154.0	True	full
1212404	1212404	605009622df08200380b015b	2021-03-16 01:26:53	[]	[]	Tue Mar 16 01:25:16 +0000 2021	[]	[{"url":"https://t.co/57ewvs6qRZ","expanded_url":"https://www.cnn.com/2021/03/15/opinions/syria-war-hope-10-years-cupp/index.html","display_url":"cnn.com/2021/03/15/opiâ€¦","indices":[252,275]}]	â€œI hope for the release of all detainees in Assad's prisons, including doctors and medical workers who were tortured for doing their jobs.â€� - Dr. Tarraf al-Tarraf, surgeon in Idlib. 10 years later, Syrians tell me their stories of despair - and hope. https://t.co/57ewvs6qRZ	456793.0	RT @secupp: â€œI hope for the release of all detainees in Assad's prisons, including doctors and medical workers who were tortured for doingâ€¦	1615.0	True	full
1212405	1212405	605009622df08200380b0179	2021-03-16 01:26:53	[]	[]	Mon Mar 15 16:24:03 +0000 2021	[]	[{"url":"https://t.co/Dbtm1XZYxt","expanded_url":"https://www.outkick.com/florida-vs-california-state-covid-data-proves-lockdowns-dont-work/","display_url":"outkick.com/florida-vs-calâ€¦","indices":[208,231]}]	Florida kept its state open. California locked down everything. Yet theyâ€™ve ended up with the same death rate. The data is clear. Lockdowns donâ€™t work. Open up everything. Immediately. Read &amp; share this: https://t.co/Dbtm1XZYxt	736425.0	RT @ClayTravis: Florida kept its state open. California locked down everything. Yet theyâ€™ve ended up with the same death rate. The data isâ€¦	445.0	True	full
1212406	1212406	605009622df08200380b0183	2021-03-16 01:26:53	[]	[]	Mon Mar 15 19:30:00 +0000 2021	[]	[{"url":"https://t.co/DvMq9ZByUn","expanded_url":"https://go.usa.gov/xsjAp","display_url":"go.usa.gov/xsjAp","indices":[132,155]}]	.@SecBlinken on COVID-19: We re-engaged the @WHO and contributed an initial $2 billion to COVAX, the global vaccination initiative. https://t.co/DvMq9ZByUn https://t.co/mpnpkGnH6v	6123242.0	RT @StateDept: .@SecBlinken on COVID-19: We re-engaged the @WHO and contributed an initial $2 billion to COVAX, the global vaccination initâ€¦	341133.0	True	full
1212407	1212407	605009622df08200380b0185	2021-03-16 01:26:53	[{"text":"mubb","indices":[153,158]}]	[{"url":"https://t.co/OnAIHbPwOI","expanded_url":"https://www.anonymouseagle.com/2021/3/15/22332962/marquette-golden-eagles-basketball-assistant-coach-dwayne-killings-albany-great-danes?utm_campaign=anonymouseagle&utm_content=chorus&utm_medium=social&utm_source=twitter","display_url":"anonymouseagle.com/2021/3/15/2233â€¦","indices":[159,182]}]		[]	[]			NEW ON AE: ICYMI during the womenâ€™s selection show, it appears that Marquette associate head coach Dwayne Killingsâ€¦ https://t.co/bETqcdAvV3	6003.0	True	full
1212408	1212408	605009632df08200380b0197	2021-03-16 01:26:53	[]	[]	Mon Mar 15 15:56:53 +0000 2021	[{"text":"Lifeboat","indices":[251,260]}]	[{"url":"https://t.co/8gUXllnhRo","expanded_url":"https://www.hongkongwatch.org/all-posts/2021/3/15/a-cross-party-canadian-parliamentarians-call-on-the-government-to-improve-its-lifeboat-scheme-for-hong-kongers","display_url":"hongkongwatch.org/all-posts/2021â€¦","indices":[261,284]}]	Following the charging of 47 pro-democracy activists &amp; Beijing's electoral reforms, today a cross-party group of Canadian Parliamentarians have written to Immigration Minister @marcomendicino urging him to improve Canada's lifeboat scheme for HK. #Lifeboat https://t.co/8gUXllnhRo	139957.0	RT @hk_watch: Following the charging of 47 pro-democracy activists &amp; Beijing's electoral reforms, today a cross-party group of Canadian Parâ€¦	33.0	True	full
1212409	1212409	605009632df08200380b019f	2021-03-16 01:26:53	[]	[{"url":"https://t.co/BTzO8La6Uk","expanded_url":"https://www.nytimes.com/2021/03/15/world/americas/brazil-vaccine-china.html","display_url":"nytimes.com/2021/03/15/worâ€¦","indices":[249,272]}]		[]	[]			I know for a fact China is conditioning the vaccine for access to the whole surveillance infrastructure of countrieâ€¦ https://t.co/oREqFqvV7d	44422.0	True	full
1212410	1212410	605009632df08200380b01db	2021-03-16 01:26:54	[]	[]	Mon Mar 15 21:07:03 +0000 2021	[]	[{"url":"https://t.co/gTwZHtYcIz","expanded_url":"https://www.politico.com/news/2021/03/15/yevgeny-vindman-promotion-post-trump-476038","display_url":"politico.com/news/2021/03/1â€¦","indices":[246,269]}]	SCOOP: Army Lt. Col. Yevgeny Vindman is set to be promoted to full colonel, despite attempts by Trump loyalists to derail his career following his bit role in the former president's first impeachment, two people familiar with the matter told me. https://t.co/gTwZHtYcIz	42377.0	RT @dlippman: SCOOP: Army Lt. Col. Yevgeny Vindman is set to be promoted to full colonel, despite attempts by Trump loyalists to derail hisâ€¦	438.0	True	full
1212411	1212411	605009642df08200380b01e7	2021-03-16 01:26:54	[]	[]	Tue Mar 16 00:54:47 +0000 2021	[]	[{"url":"https://t.co/Dwhdi5tPTb","expanded_url":"https://www.motherjones.com/politics/2021/03/mississippi-governor-rejects-medicaid-expansion-for-working-class-constituents/","display_url":"motherjones.com/politics/2021/â€¦","indices":[253,276]}]	Mississippi Gov. to the poor: Drop dead. Reeves will forfeit hundreds of millions of dollars simply to deny his constituents health care in the middle of a pandemic. Nearly 60% whoâ€™d gain insurance would be people of color, vast majority being Black. https://t.co/Dwhdi5tPTb	191665.0	RT @TheDailyEdge: Mississippi Gov. to the poor: Drop dead. Reeves will forfeit hundreds of millions of dollars simply to deny his constituâ€¦	383.0	True	full
1212412	1212412	605009642df08200380b0205	2021-03-16 01:26:54	[]	[]	Tue Mar 16 01:00:00 +0000 2021	[]	[{"url":"https://t.co/cEk5SAaOVi","expanded_url":"https://www.dictionary.com/e/word-of-the-day/lickety-split-2021-03-15/?utm_source=twitter&utm_medium=organicsocial&utm_campaign=dcomsocial","display_url":"dictionary.com/e/word-of-the-â€¦","indices":[254,277]}]	Lickety-split means â€œat great speed.â€� The word, which entered English in the first half of the 19th century, remains mostly a colloquialism. The origin of lickety is fancifulâ€”it is an extension of lick, meaning â€œto move quicklyâ€� or â€œrun at full speed.â€� https://t.co/cEk5SAaOVi https://t.co/uvUszrBH7p	391988.0	RT @Dictionarycom: Lickety-split means â€œat great speed.â€� The word, which entered English in the first half of the 19th century, remains moâ€¦	22963.0	True	full
1212413	1212413	605009642df08200380b0209	2021-03-16 01:26:54	[]	[]	Tue Mar 16 01:17:27 +0000 2021	[]	[{"url":"https://t.co/E8Vk3TxAgl","expanded_url":"https://apnews.com/article/dallas-health-coronavirus-pandemic-immigration-border-patrols-fa567f671faa0e9eb33e37f30746f1b6","display_url":"apnews.com/article/dallasâ€¦","indices":[155,178]}]	Enormous surge in children &amp; teens in detention facilities. Where are the high profile activists who were obsessed with this issue just 6 months ago?? https://t.co/E8Vk3TxAgl	240109.0	RT @RitaPanahi: Enormous surge in children &amp; teens in detention facilities. Where are the high profile activists who were obsessed with thiâ€¦	346.0	True	full
1212414	1212414	605009642df08200380b020b	2021-03-16 01:26:54	[]	[]	Tue Mar 16 00:33:06 +0000 2021	[]	[{"url":"https://t.co/E5vW7pXc8e","expanded_url":"https://www.nytimes.com/2021/03/15/health/covid-medical-workers-deaths.html?referringSource=articleShare","display_url":"nytimes.com/2021/03/15/heaâ€¦","indices":[231,254]}]	They Died Saving Others From Covid. Will Anyone Count Them? Medical workers are called heroes. But there hasnâ€™t been a national reckoning over the many thousands lost to Covid. Here are a few of the people who gave their lives.ðŸ™�ðŸ�¼ðŸ˜‡ https://t.co/E5vW7pXc8e	26575.0	RT @cooperchip1: They Died Saving Others From Covid. Will Anyone Count Them? Medical workers are called heroes. But there hasnâ€™t been a natâ€¦	5076.0	True	full
1212415	1212415	605009642df08200380b020f	2021-03-16 01:26:54	[]	[]	Tue Mar 16 01:19:31 +0000 2021	[]	[{"url":"https://t.co/SF6Y3LD8CW","expanded_url":"https://bit.ly/3eIZ9la","display_url":"bit.ly/3eIZ9la","indices":[252,275]}]	RMA Publicity will be leading the virtual workshop, "Pandemic-Proof Ideas for Promoting Your Book," as part of the Rosemount Writers Festival on Sat., Mar. 27. The hour-long workshop will be held from 1 p.m. - 2 p.m. CT via Zoom. Register online here: https://t.co/SF6Y3LD8CW https://t.co/Ls5MUG9oyY	85.0	RT @RMAPublicity: RMA Publicity will be leading the virtual workshop, "Pandemic-Proof Ideas for Promoting Your Book," as part of the Rosemoâ€¦	1250.0	True	full
1212416	1212416	605009642df08200380b0219	2021-03-16 01:26:55	[]	[]	Tue Mar 16 01:05:22 +0000 2021	[]	[{"url":"https://t.co/3GuwpttT3R","expanded_url":"https://youtube.com/channel/UC2C3seyOnsdhz_z6ckFcnVA","display_url":"youtube.com/channel/UC2C3sâ€¦","indices":[102,125]}]	$15 || 700 PHP || 200.000 IDR || one winner || Garangan 04 || RT, like, follow me and Subscribe : https://t.co/3GuwpttT3R Post proof please, thank you. Ends in 180 minutes, good luck. https://t.co/3uOf0XVsQ4	21166.0	RT @Bang_Garr: $15 || 700 PHP || 200.000 IDR || one winner || Garangan 04 || RT, like, follow me and Subscribe : https://t.co/3GuwpttT3â€¦	345.0	True	full
1212417	1212417	605009642df08200380b0223	2021-03-16 01:26:55	[]	[]	Mon Mar 15 23:18:39 +0000 2021	[]	[{"url":"https://t.co/LmNJfETuNZ","expanded_url":"https://www.washingtonpost.com/powerpost/capitol-police-suspended-longworth/2021/03/15/b59b0e72-85ca-11eb-82bc-e58213caa38e_story.html","display_url":"washingtonpost.com/powerpost/capiâ€¦","indices":[168,191]}]	A Capitol Police Officer is suspended pending an investigation after a copy of the Nazi text â€œThe Protocols of the Elders of Zionâ€� is seen on a table at his work area. https://t.co/LmNJfETuNZ https://t.co/PWIl5PiuAn	62730.0	RT @hungrybowtie: A Capitol Police Officer is suspended pending an investigation after a copy of the Nazi text â€œThe Protocols of the Eldersâ€¦	76.0	True	full
1212418	1212418	605009642df08200380b0225	2021-03-16 01:26:55	[]	[]	Tue Mar 16 00:36:14 +0000 2021	[]	[{"url":"https://t.co/G8SxpS0uNv","expanded_url":"https://twitter.com/ananavarro/status/1371153529482719233","display_url":"twitter.com/ananavarro/staâ€¦","indices":[230,253]}]	Trump had to be dragged kicking and screaming into doing anything about Covid19, and he continued spreading the disease through his rallies well into the pandemic. He deserves no credit of any kind. The man should be in prison. https://t.co/G8SxpS0uNv	116603.0	RT @Brimshack: Trump had to be dragged kicking and screaming into doing anything about Covid19, and he continued spreading the disease throâ€¦	3445.0	True	full
1212419	1212419	605009642df08200380b0237	2021-03-16 01:26:55	[]	[]	Tue Mar 16 00:49:33 +0000 2021	[]	[{"url":"https://t.co/Kyub8p2BMb","expanded_url":"https://twitter.com/JuddLegum/status/1371595847662776320","display_url":"twitter.com/JuddLegum/statâ€¦","indices":[129,152]}]	Would you just look at corporate America doing the right thing when they're called out! Still think you're voice doesn't matter? https://t.co/Kyub8p2BMb	6693.0	RT @lcsenecal: Would you just look at corporate America doing the right thing when they're called out! Still think you're voice doesn't matâ€¦	116.0	True	full
1212420	1212420	605009642df08200380b0243	2021-03-16 01:26:55	[]	[]	Mon Mar 15 22:55:07 +0000 2021	[]	[{"url":"https://t.co/58Ql3X8CIA","expanded_url":"https://www.washingtonpost.com/business/2021/03/15/georgia-voting-business/","display_url":"washingtonpost.com/business/2021/â€¦","indices":[178,201]}]	UPDATE: @CocaCola says they now OPPOSE the voter suppression bills in the Georgia legislature. This is a big change from 24 hours ago, which is the last time I heard from them https://t.co/58Ql3X8CIA https://t.co/9C7cwVmdvI	486261.0	RT @JuddLegum: UPDATE: @CocaCola says they now OPPOSE the voter suppression bills in the Georgia legislature. This is a big change from 24â€¦	150.0	True	full
1212421	1212421	605009652df08200380b0245	2021-03-16 01:26:55	[]	[]	Tue Mar 16 01:11:57 +0000 2021	[{"text":"Locales","indices":[0,8]}]	[{"url":"https://t.co/B1opYvCrU9","expanded_url":"https://bit.ly/2OXQKjf","display_url":"bit.ly/2OXQKjf","indices":[72,95]}]	#Locales Personal de salud se encadena y protesta en el frontis del GRT https://t.co/B1opYvCrU9 Piden sanciones inmediatas por pagos irregulares del bono covid.	9409.0	RT @radiouno_pe: #Locales Personal de salud se encadena y protesta en el frontis del GRT https://t.co/B1opYvCrU9 Piden sanciones inmediatasâ€¦	94.0	True	full
1212422	1212422	605009652df08200380b0261	2021-03-16 01:26:55	[]	[]	Mon Mar 15 20:20:32 +0000 2021	[]	[{"url":"https://t.co/j5nNsiVmP7","expanded_url":"https://www.washingtonpost.com/opinions/2021/03/15/wisconsin-brutal-wolf-hunt-conservation-policy/?tid=ss_tw","display_url":"washingtonpost.com/opinions/2021/â€¦","indices":[183,206]}]	Urge Sec Haaland in her first 100 days to reverse Trumps wolf delisting!! @Endangered Opinion | Wisconsinâ€™s brutal wolf hunt shows hunters have too much sway over conservation policy https://t.co/j5nNsiVmP7	243.0	RT @tarathrnt: Urge Sec Haaland in her first 100 days to reverse Trumps wolf delisting!! @Endangered Opinion | Wisconsinâ€™s brutal wolf huntâ€¦	223.0	True	full
1212423	1212423	605009652df08200380b0267	2021-03-16 01:26:55	[]	[]	Tue Mar 16 01:23:26 +0000 2021	[{"text":"programming","indices":[0,12]},{"text":"programmer","indices":[13,24]},{"text":"Python","indices":[25,32]},{"text":"javascript","indices":[33,44]},{"text":"NodeJS","indices":[45,52]},{"text":"Cybersecurity","indices":[81,95]},{"text":"NetworkDigital360","indices":[96,114]},{"text":"django","indices":[125,132]},{"text":"100DaysOfCode","indices":[133,147]},{"text":"js","indices":[148,151]…	[{"url":"https://t.co/dWZocBnwbC","expanded_url":"https://feodotracker.abuse.ch/browse/","display_url":"feodotracker.abuse.ch/browse/","indices":[257,280]}]	#programming #programmer #Python #javascript #NodeJS @javascriptflx @PhishFindR #Cybersecurity #NetworkDigital360 @abu7ala1 #django #100DaysOfCode #js #cybersecurity #linux #mac #osx Browse Botnet C&amp;Cs. Malware (Dridex) 2021-03-15 - 12:28:47 (Online) https://t.co/dWZocBnwbC	90.0	RT @42Sz40: #programming #programmer #Python #javascript #NodeJS @javascriptflx @PhishFindR #Cybersecurity #NetworkDigital360 @abu7ala1 #dâ€¦	742.0	True	full
1212424	1212424	605009652df08200380b0279	2021-03-16 01:26:55	[]	[{"url":"https://t.co/64dox5C4zX","expanded_url":"https://us02web.zoom.us/j/86488118855","display_url":"us02web.zoom.us/j/86488118855","indices":[211,234]}]		[]	[]			Hola, Â¿cÃ³mo estÃ¡s ?, Â¿cÃ³mo estÃ¡ la situaciÃ³n de Covid allÃ­? Me gustarÃ­a invitarte a un Webinar informativo sobre "Bâ€¦ https://t.co/SI6NVTMZ3d	9.0	True	full
1212425	1212425	605009652df08200380b027d	2021-03-16 01:26:56	[]	[]	Sun Mar 14 17:29:43 +0000 2021	[{"text":"MoverNosMueve","indices":[242,256]},{"text":"BP","indices":[257,260]},{"text":"compraspublicas","indices":[261,277]}]	[{"url":"https://t.co/6zj1CigNL3","expanded_url":"https://forms.gle/KrFqML3tWAo51FZu7","display_url":"forms.gle/KrFqML3tWAo51Fâ€¦","indices":[142,165]},{"url":"https://t.co/GjndHZyVuG","expanded_url":"https://www.beltranpardo.com/evento/","display_url":"beltranpardo.com/evento/","indices":[218,241]}]	Â¿Interesado en fortalecer sus competencias analÃ­ticas, estadÃ­sticas, jurÃ­dicas y tÃ©cnicas en elaboraciÃ³n de estudios de sector? InscrÃ­base en https://t.co/6zj1CigNL3 y acceda a ntro curso virtual en abril/21. MÃ¡s â„¹ en https://t.co/GjndHZyVuG #MoverNosMueve #BP #compraspublicas	1435.0	RT @JorgeHBeltranP: Â¿Interesado en fortalecer sus competencias analÃ­ticas, estadÃ­sticas, jurÃ­dicas y tÃ©cnicas en elaboraciÃ³n de estudios deâ€¦	398.0	True	full
1212426	1212426	605009652df08200380b0293	2021-03-16 01:26:56	[]	[]	Tue Mar 16 00:01:02 +0000 2021	[]	[{"url":"https://t.co/2XFDb9nDEg","expanded_url":"https://bit.ly/3cCFxfR","display_url":"bit.ly/3cCFxfR","indices":[166,189]}]	Los invito a participar en el Foro "Liderazgo, Juventud y Democracia en tiempos de Pandemia" organizado por el Bloque Parlamentario UDI del PARLACEN: InscripciÃ³n: https://t.co/2XFDb9nDEg https://t.co/yRTKVB9M76	5741.0	RT @ferbautista: Los invito a participar en el Foro "Liderazgo, Juventud y Democracia en tiempos de Pandemia" organizado por el Bloque Parlâ€¦	324.0	True	full
1212427	1212427	605009662df08200380b02ad	2021-03-16 01:26:56	[]	[]	Mon Mar 15 18:44:26 +0000 2021	[]	[{"url":"https://t.co/ha8K4bGxCK","expanded_url":"https://melenchon.fr/2021/03/15/soutien-a-la-candidature-de-sebastien-jumel-en-normandie/","display_url":"melenchon.fr/2021/03/15/souâ€¦","indices":[257,280]}]	Soutien Ã la candidature de @sebastienjumel en Normandie. PersonnalitÃ© connue et reconnue des Normands, le dÃ©putÃ© du 76 avec lequel je partage de nombreux combats Ã lâ€™AN est le mieux placÃ© pour faire gagner le changement de programme attendu dans la rÃ©gion.https://t.co/ha8K4bGxCK	2258659.0	RT @JLMelenchon: Soutien Ã la candidature de @sebastienjumel en Normandie. PersonnalitÃ© connue et reconnue des Normands, le dÃ©putÃ© du 76 avâ€¦	918.0	True	full
1212428	1212428	605009662df08200380b02c1	2021-03-16 01:26:56	[]	[]	Tue Mar 16 00:25:41 +0000 2021	[]	[{"url":"https://t.co/uas4y4Uxcl","expanded_url":"https://www.elnacional.com/venezuela/los-contagiados-se-estan-quedando-en-sus-casas-evadiendo-la-hospitalizacion-lo-que-no-reflejan-las-cifras-oficiales-del-covid-19-en-venezuela/?utm_source=Twitter&utm_medium=Social&utm_campaign=social","display_url":"elnacional.com/venezuela/los-â€¦","indices":[139,162]}]	Aumento de casos de covid-19 en Venezuela es mÃ¡s probable que se deba a asueto de Carnaval que a la variante brasileÃ±a | Por @DeisyKarina8 https://t.co/uas4y4Uxcl	5124437.0	RT @ElNacionalWeb: Aumento de casos de covid-19 en Venezuela es mÃ¡s probable que se deba a asueto de Carnaval que a la variante brasileÃ±a |â€¦	879.0	True	full
1212429	1212429	605009662df08200380b02cd	2021-03-16 01:26:56	[]	[]	Mon Mar 15 21:17:54 +0000 2021	[]	[{"url":"https://t.co/uVf0EZ5Hia","expanded_url":"https://www.abrarmh.ca/in-this-together","display_url":"abrarmh.ca/in-this-togethâ€¦","indices":[197,220]}]	Proud of the work of young organizers of I n This Together calling for a Post Pandemic Youth Mental Health Recovery Strategy. Check out their web site for all their videos, graphics, open letters. https://t.co/uVf0EZ5Hia @AbrarMch	2009.0	RT @irwinelman: Proud of the work of young organizers of I n This Together calling for a Post Pandemic Youth Mental Health Recovery Strategâ€¦	56.0	True	full
1212430	1212430	605009662df08200380b02d5	2021-03-16 01:26:56	[]	[]	Mon Mar 15 14:25:58 +0000 2021	[]	[{"url":"https://t.co/RfPvJ2Np9u","expanded_url":"https://www.bloomberg.com/news/articles/2021-03-15/the-housing-sales-boom-that-never-ends-already-wiped-out-all-the-short-sellers","display_url":"bloomberg.com/news/articles/â€¦","indices":[179,202]}]	We have more places in Canada where there is no one than places where there is anyone. With so much land &amp; so few people, why is our real estate among the worldâ€™s priciest? https://t.co/RfPvJ2Np9u	128390.0	RT @PierrePoilievre: We have more places in Canada where there is no one than places where there is anyone. With so much land &amp; so few peopâ€¦	141.0	True	full
1212431	1212431	605009662df08200380b02e9	2021-03-16 01:26:57	[]	[]	Mon Mar 15 23:00:45 +0000 2021	[]	[{"url":"https://t.co/C3JktZu2Om","expanded_url":"https://www.politico.com/news/2021/03/15/yevgeny-vindman-promotion-post-trump-476038","display_url":"politico.com/news/2021/03/1â€¦","indices":[194,217]}]	Army Lt. Col. Yevgeny Vindman is set to be promoted to full colonel, despite attempts by Trump loyalists to derail his career following his bit role in the former president's first impeachment. https://t.co/C3JktZu2Om	4503797.0	RT @politico: Army Lt. Col. Yevgeny Vindman is set to be promoted to full colonel, despite attempts by Trump loyalists to derail his careerâ€¦	2251.0	True	full
1212432	1212432	605009672df08200380b031b	2021-03-16 01:26:57	[]	[]	Tue Mar 16 00:23:36 +0000 2021	[{"text":"COVID19","indices":[125,133]},{"text":"lockdownharms","indices":[138,152]}]	[{"url":"https://t.co/31JrUt9kGd","expanded_url":"https://twitter.com/drp_md/status/1371550907117211653","display_url":"twitter.com/drp_md/status/â€¦","indices":[279,302]}]	Thank you Dr. Trozzi for speaking out! To our colleagues: We welcome you to discuss the scientific peer reviewed data re: #COVID19 and #lockdownharms and to drive for policy changes while educating our patients and public Every day which passes more people die unnecessarily https://t.co/31JrUt9kGd	5232.0	RT @ashkaur: Thank you Dr. Trozzi for speaking out! To our colleagues: We welcome you to discuss the scientific peer reviewed data re: #â€¦	30.0	True	full
1212433	1212433	605009672df08200380b0321	2021-03-16 01:26:57	[{"text":"PersonalityReveal","indices":[172,190]},{"text":"shindanmaker","indices":[191,204]}]	[{"url":"https://t.co/h2kCDpWpgu","expanded_url":"https://en.shindanmaker.com/1012296","display_url":"en.shindanmaker.com/1012296","indices":[205,228]}]		[]	[]			olha inteligente nem eu tava sabendo disso- Stats for: Nicole Funny: 9 / 10 Caring: 7 / 10 Loyal: 9 / 10 Creativeâ€¦ https://t.co/jdVLidAxoh	883.0	True	full
1212434	1212434	605009672df08200380b032f	2021-03-16 01:26:57	[]	[]	Tue Mar 16 01:23:38 +0000 2021	[]	[{"url":"https://t.co/5Px76vhEYB","expanded_url":"https://www.reviewjournal.com/opinion/editorials/editorial-virus-lockdowns-dont-appear-to-have-worked-as-advertised-2304332/","display_url":"reviewjournal.com/opinion/editorâ€¦","indices":[240,263]}]	"As states begin to relax their pandemic restrictions in the wake of dramatic reductions in confirmed cases, hospitalizations, and deaths, some observers are reaching a sobering conclusion: strict government lockdowns didnâ€™t do much good." https://t.co/5Px76vhEYB	27657.0	RT @aginnt: "As states begin to relax their pandemic restrictions in the wake of dramatic reductions in confirmed cases, hospitalizations,â€¦	29.0	True	full
1212435	1212435	605009672df08200380b033f	2021-03-16 01:26:58	[]	[]	Tue Mar 16 01:18:57 +0000 2021	[{"text":"FlexibilizaciÃ³nParcial","indices":[133,156]}]	[{"url":"https://t.co/fAfY2rgw3p","expanded_url":"https://www.vtv.gob.ve/covid-19-dia-365-casos-15032021/","display_url":"vtv.gob.ve/covid-19-dia-3â€¦","indices":[158,181]}]	DÃ­a 365 | Lucha contra la COVID-19: Venezuela registra 527 casos comunitarios, ocho importados y tasa de recuperaciÃ³n aumenta a 95% #FlexibilizaciÃ³nParcial https://t.co/fAfY2rgw3p https://t.co/0MvRruNyiI	1814083.0	RT @VTVcanal8: DÃ­a 365 | Lucha contra la COVID-19: Venezuela registra 527 casos comunitarios, ocho importados y tasa de recuperaciÃ³n aumentâ€¦	51.0	True	full
1212436	1212436	605009672df08200380b0347	2021-03-16 01:26:58	[]	[]	Mon Mar 15 21:54:16 +0000 2021	[]	[{"url":"https://t.co/ZoDyO2Vkf5","expanded_url":"https://trib.al/hE7iViG","display_url":"trib.al/hE7iViG","indices":[161,184]}]	JUST IN: A member of the World Health Organization investigative team says wildlife farms in southern China are the most likely source of the COVID-19 pandemic. https://t.co/ZoDyO2Vkf5	8705121.0	RT @NPR: JUST IN: A member of the World Health Organization investigative team says wildlife farms in southern China are the most likely soâ€¦	73.0	True	full
1212437	1212437	605009672df08200380b034d	2021-03-16 01:26:58	[]	[]	Mon Mar 15 23:18:39 +0000 2021	[]	[{"url":"https://t.co/LmNJfETuNZ","expanded_url":"https://www.washingtonpost.com/powerpost/capitol-police-suspended-longworth/2021/03/15/b59b0e72-85ca-11eb-82bc-e58213caa38e_story.html","display_url":"washingtonpost.com/powerpost/capiâ€¦","indices":[168,191]}]	A Capitol Police Officer is suspended pending an investigation after a copy of the Nazi text â€œThe Protocols of the Elders of Zionâ€� is seen on a table at his work area. https://t.co/LmNJfETuNZ https://t.co/PWIl5PiuAn	62727.0	RT @hungrybowtie: A Capitol Police Officer is suspended pending an investigation after a copy of the Nazi text â€œThe Protocols of the Eldersâ€¦	1565.0	True	full
1212438	1212438	605009682df08200380b035f	2021-03-16 01:26:58	[]	[]	Mon Mar 15 16:22:41 +0000 2021	[]	[{"url":"https://t.co/BOBNJUjnHM","expanded_url":"https://oplas.org/sitio/2021/03/15/salvador-schavelzon-las-varias-caras-progresistas-en-campana-sucia-contra-el-candidato-indigena-del-ecuador/","display_url":"oplas.org/sitio/2021/03/â€¦","indices":[256,279]}]	Salvador Schavelzon : "Llama la atenciÃ³n la furia con que defensores de los gobiernos progresistas sudamericanos, desde distintos paÃ­ses, se dedicaron a criticar y difamar de forma tendenciosa a un candidato indÃ­gena a la presidencia Ecuador" @yakuperezg https://t.co/BOBNJUjnHM	483.0	RT @observ_pl_aguas: Salvador Schavelzon : "Llama la atenciÃ³n la furia con que defensores de los gobiernos progresistas sudamericanos, desdâ€¦	460.0	True	full
1212439	1212439	605009682df08200380b0373	2021-03-16 01:26:59	[]	[]	Tue Mar 16 01:20:37 +0000 2021	[]	[{"url":"https://t.co/ZzlTUTXlJc","expanded_url":"https://twitter.com/betha57/status/1371577924122460161","display_url":"twitter.com/betha57/statusâ€¦","indices":[275,298]}]	Â¿No grata en Formosa? Seguramente reprime, secuestra y encierra clandestinamente a la gente. O quizÃ¡s manda a la policÃ­a a fajar mujeres y pibes. O debe ser que le implanta chips de natalidad a las aborÃ­genes. O a lo mejor se roba sus bebÃ©s para venderlos. SÃ­. Debe ser eso. https://t.co/ZzlTUTXlJc	20828.0	RT @sarubbibenitez: Â¿No grata en Formosa? Seguramente reprime, secuestra y encierra clandestinamente a la gente. O quizÃ¡s manda a la policÃ­â€¦	3089.0	True	full
1212440	1212440	605009682df08200380b037b	2021-03-16 01:26:59	[]	[]	Mon Mar 15 20:59:22 +0000 2021	[]	[{"url":"https://t.co/SzAZ2CHjgp","expanded_url":"https://docs.google.com/document/d/12R_mgB4L6sd81to0ZntBBtAfSyRwz8trWI_GbK4LxtE/edit?usp=drivesdk","display_url":"docs.google.com/document/d/12Râ€¦","indices":[182,205]}]	Our 3/15 Bay Area Top 25â¬‡ï¸� @JesuitBaseball @LCSVikings &amp; @Calvary_BB still Remain the Top 3. 2 Schools @NCT_Baseball &amp; @hernbaseball make their Top 10 Debut. FULL RANKING â¬‡ï¸� https://t.co/SzAZ2CHjgp	2264.0	RT @PBRBAYAREA: Our 3/15 Bay Area Top 25â¬‡ï¸� @JesuitBaseball @LCSVikings &amp; @Calvary_BB still Remain the Top 3. 2 Schools @NCT_Baseball &amp; @herâ€¦	531.0	True	full
1212441	1212441	605009682df08200380b0395	2021-03-16 01:26:59	[]	[]	Mon Mar 15 23:21:54 +0000 2021	[]	[{"url":"https://t.co/R76BJ2rFiX","expanded_url":"https://elexpediente.co/uribe-destapa-las-reuniones-clandestinas-de-petro-con-carlos-castano-y-sus-vinculos-con-pablo-escobar-y-los-rodriguez-orejuela/","display_url":"elexpediente.co/uribe-destapa-â€¦","indices":[148,171]}]	Uribe destapa las reuniones clandestinas de Petro con Carlos CastaÃ±o y sus vÃ­nculos con Pablo Escobar y los RodrÃ­guez Orejuela via @EIExpedienteCol https://t.co/R76BJ2rFiX	88097.0	RT @ghitis: Uribe destapa las reuniones clandestinas de Petro con Carlos CastaÃ±o y sus vÃ­nculos con Pablo Escobar y los RodrÃ­guez Orejuelaâ€¦	79.0	True	full
1212442	1212442	605009682df08200380b039d	2021-03-16 01:26:59	[]	[]	Mon Mar 15 22:55:29 +0000 2021	[]	[{"url":"https://t.co/EOX8HpfG66","expanded_url":"https://theintercept.com/2021/03/03/vaccine-coronavirus-big-pharma-biden/","display_url":"theintercept.com/2021/03/03/vacâ€¦","indices":[173,196]}]	Pfizer's lobbyists are pushing to block efforts to share vaccine intellectual property with the developing world, where it could be manufactured and distributed at low cost https://t.co/EOX8HpfG66	178035.0	RT @lhfang: Pfizer's lobbyists are pushing to block efforts to share vaccine intellectual property with the developing world, where it coulâ€¦	10030.0	True	full
1212443	1212443	605009692df08200380b03ad	2021-03-16 01:26:59	[]	[]	Tue Mar 16 01:26:01 +0000 2021	[]	[{"url":"https://t.co/XM56wiGqdr","expanded_url":"https://www.sportico.com/law/analysis/2021/bill-belichick-robert-kraft-emails-1234624352/","display_url":"sportico.com/law/analysis/2â€¦","indices":[212,235]},{"url":"https://t.co/4M5szCLv5o","expanded_url":"https://twitter.com/MarkDanielsPJ/status/1371598766856400902","display_url":"twitter.com/MarkDanielsPJ/â€¦","indices":[281,304]}]	The Patriots committing to nearly $200 million in one day on six free agents (none of whom is an established star) comes a week after Bret Bielema's attorneys argued the Patriots overpaid him as assistant coach: https://t.co/XM56wiGqdr. Maybe the "overpay" argument has some legs. https://t.co/4M5szCLv5o	69856.0	RT @McCannSportsLaw: The Patriots committing to nearly $200 million in one day on six free agents (none of whom is an established star) comâ€¦	7369.0	True	full
1212444	1212444	605009692df08200380b03bd	2021-03-16 01:26:59	[]	[]	Fri Mar 12 16:00:00 +0000 2021	[{"text":"BinanceLearnAndEarn","indices":[217,237]}]	[{"url":"https://t.co/0izv6QnXH6","expanded_url":"https://bit.ly/3qGiiGW","display_url":"bit.ly/3qGiiGW","indices":[192,215]}]	Learn &amp; Earn with Ocean from March 15 to 21! Dive deep into the data economy with @OceanAcademy_ on @binance. Did we mention there's $20,000 in $OCEAN up for grabs? Full details here ðŸ‘‡ðŸ‘‡ https://t.co/0izv6QnXH6 #BinanceLearnAndEarn https://t.co/wKJJTxYx2N	60067.0	RT @oceanprotocol: Learn &amp; Earn with Ocean from March 15 to 21! Dive deep into the data economy with @OceanAcademy_ on @binance. Did we meâ€¦	822.0	True	full
1212445	1212445	605009692df08200380b03d9	2021-03-16 01:26:59	[]	[]	Tue Mar 16 00:48:09 +0000 2021	[]	[{"url":"https://t.co/TuRLbEj27h","expanded_url":"https://www.mdpi.com/2077-1444/11/8/393","display_url":"mdpi.com/2077-1444/11/8â€¦","indices":[212,235]}]	Luego de escuchar al ministro Bellolio, me preguntÃ© Â¿habrÃ¡ algÃºn paper sobre asistencia a misa y COVID? Vamos a Google Scholar y voilÃ¡: Fuerte correlaciÃ³n encuentran en Holanda entre asistencia a misa y COVID https://t.co/TuRLbEj27h (hilo)	49766.0	RT @mechitasdeclavo: Luego de escuchar al ministro Bellolio, me preguntÃ© Â¿habrÃ¡ algÃºn paper sobre asistencia a misa y COVID? Vamos a Googlâ€¦	19.0	True	full
1212446	1212446	605009692df08200380b03eb	2021-03-16 01:26:59	[]	[]	Mon Mar 15 18:49:16 +0000 2021	[]	[{"url":"https://t.co/sHtfWd50OJ","expanded_url":"https://twitter.com/JerryDunleavy/status/1371514863726526468","display_url":"twitter.com/JerryDunleavy/â€¦","indices":[256,279]}]	An overarching media rule in many sectors of US journalism is if you recklessly publish a story that maligns people hated by the outlet &amp; its readers/viewers, and the story turns out to be false, the audience doesn't mind, so the outlet also doesn't: https://t.co/sHtfWd50OJ	1599758.0	RT @ggreenwald: An overarching media rule in many sectors of US journalism is if you recklessly publish a story that maligns people hated bâ€¦	1018.0	True	full
1212447	1212447	605009692df08200380b03f3	2021-03-16 01:27:00	[]	[]	Mon Mar 15 23:18:39 +0000 2021	[]	[{"url":"https://t.co/LmNJfETuNZ","expanded_url":"https://www.washingtonpost.com/powerpost/capitol-police-suspended-longworth/2021/03/15/b59b0e72-85ca-11eb-82bc-e58213caa38e_story.html","display_url":"washingtonpost.com/powerpost/capiâ€¦","indices":[168,191]}]	A Capitol Police Officer is suspended pending an investigation after a copy of the Nazi text â€œThe Protocols of the Elders of Zionâ€� is seen on a table at his work area. https://t.co/LmNJfETuNZ https://t.co/PWIl5PiuAn	62727.0	RT @hungrybowtie: A Capitol Police Officer is suspended pending an investigation after a copy of the Nazi text â€œThe Protocols of the Eldersâ€¦	91.0	True	full
1212448	1212448	605009692df08200380b03f7	2021-03-16 01:27:00	[]	[]	Mon Mar 15 23:50:56 +0000 2021	[]	[{"url":"https://t.co/sTV2cI2KhT","expanded_url":"https://www.ctvnews.ca/health/coronavirus/naci-to-say-astrazeneca-vaccine-ok-for-those-over-age-65-source-1.5348250","display_url":"ctvnews.ca/health/coronavâ€¦","indices":[184,207]}]	Sooooo Many countries are cancelling this vaccine. The US has not approved it for any use- but Canada ploughs ahead. Is this because of Trudeauâ€™s lack of securing other vaccines?? https://t.co/sTV2cI2KhT via @CTVNews	18375.0	RT @Franktmcveety: Sooooo Many countries are cancelling this vaccine. The US has not approved it for any use- but Canada ploughs ahead. Iâ€¦	3856.0	True	full
1212449	1212449	605009692df08200380b03f9	2021-03-16 01:27:00	[]	[]	Tue Mar 16 01:15:02 +0000 2021	[]	[{"url":"https://t.co/yss1AKQnAK","expanded_url":"https://youtu.be/FoyqCkjQjWI","display_url":"youtu.be/FoyqCkjQjWI","indices":[256,279]}]	La legitimidad del @OficialFrenaaa queda entre dicho, cuando vemos que en cada mitin que realizan en contra del presidente @lopezobrador_ recaudan muy buena lana, que hasta esconden entre sus libretas. La pregunta del millÃ³n es Â¿QuÃ© hacen con ese dinero? https://t.co/yss1AKQnAK	357393.0	RT @_VicenteSerrano: La legitimidad del @OficialFrenaaa queda entre dicho, cuando vemos que en cada mitin que realizan en contra del presidâ€¦	1546.0	True	full
1212450	1212450	6050096a2df08200380b0409	2021-03-16 01:27:00	[]	[]	Tue Mar 16 00:11:34 +0000 2021	[]	[{"url":"https://t.co/T8iHTPw1bQ","expanded_url":"https://www.faithwire.com/2021/03/15/twitter-moves-to-dismiss-child-pornography-lawsuit-claiming-legal-immunity/","display_url":"faithwire.com/2021/03/15/twiâ€¦","indices":[245,268]}]	â€œTo sexual abuse survivor and advocate Eliza Bleu, the case of John Doe v. Twitter is the preeminent modern-day example of David and Goliath.â€� Twitter Moves to Dismiss Child Pornography Lawsuit Claiming Legal Immunity â�¦@faithwirenewsâ�© â�¦@tregpâ�© https://t.co/T8iHTPw1bQ	37657.0	RT @elizableu: â€œTo sexual abuse survivor and advocate Eliza Bleu, the case of John Doe v. Twitter is the preeminent modern-day example of Dâ€¦	107.0	True	full
1212451	1212451	6050096a2df08200380b040d	2021-03-16 01:27:00	[]	[]	Mon Mar 15 09:30:53 +0000 2021	[]	[{"url":"https://t.co/HNexhOc18X","expanded_url":"https://t.me/kardiachain","display_url":"t.me/kardiachain","indices":[103,126]}]	$35 in 24 hours to someone that retweets this tweet, follows us, @KardiaChain and joins their TG group https://t.co/HNexhOc18X. Additional $15 if you show proof. That's it, good luck!	93259.0	RT @CompBrosCrypto: $35 in 24 hours to someone that retweets this tweet, follows us, @KardiaChain and joins their TG group https://t.co/HNeâ€¦	993.0	True	full
1212452	1212452	6050096a2df08200380b0415	2021-03-16 01:27:00	[]	[]	Tue Mar 16 01:05:22 +0000 2021	[]	[{"url":"https://t.co/3GuwpttT3R","expanded_url":"https://youtube.com/channel/UC2C3seyOnsdhz_z6ckFcnVA","display_url":"youtube.com/channel/UC2C3sâ€¦","indices":[102,125]}]	$15 || 700 PHP || 200.000 IDR || one winner || Garangan 04 || RT, like, follow me and Subscribe : https://t.co/3GuwpttT3R Post proof please, thank you. Ends in 180 minutes, good luck. https://t.co/3uOf0XVsQ4	21167.0	RT @Bang_Garr: $15 || 700 PHP || 200.000 IDR || one winner || Garangan 04 || RT, like, follow me and Subscribe : https://t.co/3GuwpttT3â€¦	1173.0	True	full
1212453	1212453	6050096a2df08200380b0421	2021-03-16 01:27:00	[]	[]	Fri Mar 12 21:37:02 +0000 2021	[{"text":"floors","indices":[14,21]},{"text":"financing","indices":[66,76]},{"text":"flooring","indices":[199,208]},{"text":"carpet","indices":[209,216]},{"text":"hardwood","indices":[217,226]},{"text":"laminate","indices":[227,236]},{"text":"HomeImprovement","indices":[237,253]},{"text":"DFW","indices":[254,258]},{"text":"Dallas","indices":[259,266]},{"text":"FortWorth","indices":[267,277]}]	[{"url":"https://t.co/CWLmsm3McR","expanded_url":"https://www.flooringdirectdfw.com/financing","display_url":"flooringdirectdfw.com/financing","indices":[174,197]}]	Get brand new #floors with Flooring Direct's 0% interest 15 month #financing! This incredible deal ends Dec. 31st, 2021. For more info, call 888-466-4500 or go to our site. https://t.co/CWLmsm3McR #flooring #carpet #hardwood #laminate #HomeImprovement #DFW #Dallas #FortWorth. https://t.co/m7LZkG1cIP	72.0	RT @FlooringDirecTX: Get brand new #floors with Flooring Direct's 0% interest 15 month #financing! This incredible deal ends Dec. 31st, 202â€¦	72.0	True	full
1212454	1212454	6050096a2df08200380b0427	2021-03-16 01:27:00	[{"text":"VacunaciÃ³nMÃ©xico","indices":[4,21]},{"text":"Covid_19","indices":[88,97]},{"text":"AstraZeneca","indices":[101,113]},{"text":"Entrevista","indices":[177,188]}]	[{"url":"https://t.co/iWVrnaWGIU","expanded_url":"https://youtu.be/9h-xF_vhUL4","display_url":"youtu.be/9h-xF_vhUL4","indices":[227,250]}]		[]	[]			ðŸ“¹ðŸ’‰ðŸ‡²ðŸ‡½#VacunaciÃ³nMÃ©xico "Hasta ahora no hay evidencia contundente de que la vacuna contra #Covid_19 de #AstraZeneca pâ€¦ https://t.co/OeL9qFpPaQ	11668.0	True	full
1212455	1212455	6050096a2df08200380b0435	2021-03-16 01:27:00	[]	[{"url":"https://t.co/qW1BIkMzxh","expanded_url":"https://twitter.com/chinabss/status/1371634069860196354","display_url":"twitter.com/chinabss/statuâ€¦","indices":[158,181]}]		[]	[]			@chinabss Got it, @chinabss! I'll remind you about this on Thursday, 15 April 2021 at 12:00 GMT+0000.ðŸ‘� You can alâ€¦ https://t.co/CfMVqeiRk1	142213.0	True	full
1212456	1212456	6050096a2df08200380b043d	2021-03-16 01:27:00	[]	[]	Tue Mar 16 00:05:00 +0000 2021	[{"text":"EnVideo","indices":[0,8]},{"text":"FlexibilizaciÃ³nParcial","indices":[158,181]}]	[{"url":"https://t.co/FjHmOSizeX","expanded_url":"https://youtu.be/nwTJzupOgxM","display_url":"youtu.be/nwTJzupOgxM","indices":[184,207]}]	#EnVideo ðŸ“¹ | Gobernador Justo Noguera Pietri: BolÃ­var refuerza en todos los municipios las medidas de bioseguridad ante la variante brasileÃ±a de la COVID-19 #FlexibilizaciÃ³nParcial https://t.co/FjHmOSizeX	1814083.0	RT @VTVcanal8: #EnVideo ðŸ“¹ | Gobernador Justo Noguera Pietri: BolÃ­var refuerza en todos los municipios las medidas de bioseguridad ante la vâ€¦	24.0	True	full
1212457	1212457	6050096a2df08200380b0441	2021-03-16 01:27:00	[]	[]	Mon Mar 15 21:07:03 +0000 2021	[]	[{"url":"https://t.co/gTwZHtYcIz","expanded_url":"https://www.politico.com/news/2021/03/15/yevgeny-vindman-promotion-post-trump-476038","display_url":"politico.com/news/2021/03/1â€¦","indices":[246,269]}]	SCOOP: Army Lt. Col. Yevgeny Vindman is set to be promoted to full colonel, despite attempts by Trump loyalists to derail his career following his bit role in the former president's first impeachment, two people familiar with the matter told me. https://t.co/gTwZHtYcIz	42374.0	RT @dlippman: SCOOP: Army Lt. Col. Yevgeny Vindman is set to be promoted to full colonel, despite attempts by Trump loyalists to derail hisâ€¦	187.0	True	full
1212458	1212458	6050096a2df08200380b0445	2021-03-16 01:27:01	[]	[]	Tue Mar 16 01:15:02 +0000 2021	[{"text":"ExijoElDerechoAlRecreoYA","indices":[200,225]},{"text":"LaEducaciÃ³nPresencialesVital","indices":[226,255]}]	[{"url":"https://t.co/5ljZNI3sVy","expanded_url":"https://entretodos.redpapaz.org/es/movilizaciones/yoexijoelderechoalrecreoya","display_url":"entretodos.redpapaz.org/es/movilizacioâ€¦","indices":[257,280]}]	NiÃ±as, niÃ±os y adolescentes han sido los mÃ¡s perjudicados de la pandemia. Exijamos el retorno a la presencialidad y la prestaciÃ³n de servicios de atenciÃ³n integral a la primera infancia de inmediato #ExijoElDerechoAlRecreoYA #LaEducaciÃ³nPresencialesVital https://t.co/5ljZNI3sVy https://t.co/OH209vH4Ad	21871.0	RT @RedPaPaz: NiÃ±as, niÃ±os y adolescentes han sido los mÃ¡s perjudicados de la pandemia. Exijamos el retorno a la presencialidad y la prestaâ€¦	130.0	True	full
1212459	1212459	6050096a2df08200380b044f	2021-03-16 01:27:01	[]	[]	Mon Mar 15 11:03:42 +0000 2021	[{"text":"10SET","indices":[142,148]}]	[{"url":"https://t.co/DkVQ3j0CY5","expanded_url":"https://t.me/tenset_io_eng","display_url":"t.me/tenset_io_eng","indices":[256,279]}]	I will send one random person $500 on 31st march all you have to do is RT and be following myself @TenseT_io_JAPAN &amp; @TenseT_io The day #10SET Will go live on @Uniswap So many people asking how to get involved but its SOLD OUT. Join TG for news - https://t.co/DkVQ3j0CY5 https://t.co/xkMld0HwQM	244570.0	RT @ScottZILWarrior: I will send one random person $500 on 31st march all you have to do is RT and be following myself @TenseT_io_JAPAN &amp; @â€¦	159.0	True	full
1212460	1212460	6050096a2df08200380b0451	2021-03-16 01:27:01	[]	[]	Tue Mar 16 01:23:28 +0000 2021	[]	[{"url":"https://t.co/KXe9FAufqB","expanded_url":"https://www.camioneroschubut.com.ar/2021/03/15/goic-destaco-el-compromiso-social-de-camioneros-y-exter","display_url":"camioneroschubut.com.ar/2021/03/15/goiâ€¦","indices":[175,198]}]	Goic destacÃ³ el compromiso social de Camioneros y exteriorizÃ³ el orgullo que siente por los trabajadores que componen la Sindicato La diputada provincial del CET, Tatiana... https://t.co/KXe9FAufqB... https://t.co/KHvTWSuXZH	1629.0	RT @CamionerosChub: Goic destacÃ³ el compromiso social de Camioneros y exteriorizÃ³ el orgullo que siente por los trabajadores que componen lâ€¦	44.0	True	full
1212461	1212461	6050096a2df08200380b0455	2021-03-16 01:27:01	[]	[]	Mon Mar 15 23:24:39 +0000 2021	[]	[{"url":"https://t.co/a6VOh0m0vF","expanded_url":"https://www.bloomberg.com/news/articles/2021-03-12/the-risk-of-letting-big-finance-write-its-own-climate-rules?sref=ygM2vgD8","display_url":"bloomberg.com/news/articles/â€¦","indices":[253,276]}]	Good piece by Mackenzie on dangers of â€œnet zeroâ€�â€” (a) itâ€™s a spongy, dodgy term; and (b) itâ€™s often decades out when present CEO will be long, long gone. Way too easy; when youâ€™re financing fossil fuel right now, spongy promises for 2050 ring hollow. https://t.co/a6VOh0m0vF	461613.0	RT @SenWhitehouse: Good piece by Mackenzie on dangers of â€œnet zeroâ€�â€” (a) itâ€™s a spongy, dodgy term; and (b) itâ€™s often decades out when preâ€¦	34993.0	True	full
1212462	1212462	6050096a2df08200380b045f	2021-03-16 01:27:01	[{"text":"retailers","indices":[203,213]},{"text":"restraunts","indices":[214,225]},{"text":"smallbusinesses","indices":[226,242]}]	[{"url":"https://t.co/XTSOquKTO1","expanded_url":"https://smarthustle.com/changes-in-consumer-behavior-inspired-retailers-and-restaurants-to-use-technology-reports-square-study/","display_url":"smarthustle.com/changes-in-conâ€¦","indices":[243,266]}]		[]	[]			Covid-19 hit the restaurant industry hardest. So there is no surprise that restaurants are fundamentally changing tâ€¦ https://t.co/RsmtMRG8lg	3627.0	True	full
1212463	1212463	6050096a2df08200380b045d	2021-03-16 01:27:01	[]	[]	Tue Mar 16 01:07:03 +0000 2021	[]	[{"url":"https://t.co/DGI8K7bgZk","expanded_url":"https://www.washingtonpost.com/powerpost/capitol-police-suspended-longworth/2021/03/15/b59b0e72-85ca-11eb-82bc-e58213caa38e_story.html","display_url":"washingtonpost.com/powerpost/capiâ€¦","indices":[167,190]}]	Join me during â�¦@11thHourâ�© with â�¦@BWilliamsâ�©, 11p ET: Capitol Police officer suspended after anti-Semitic document found at checkpoint - The Washington Post â�¦@MSNBCâ�© https://t.co/DGI8K7bgZk	422767.0	RT @FrankFigliuzzi1: Join me during â�¦@11thHourâ�© with â�¦@BWilliamsâ�©, 11p ET: Capitol Police officer suspended after anti-Semitic document fouâ€¦	4933.0	True	full
1212464	1212464	6050096b2df08200380b0471	2021-03-16 01:27:01	[]	[{"url":"https://t.co/Iv3k0KzFw9","expanded_url":"https://www.nytimes.com/2021/03/15/us/jesuits-georgetown-reparations-slavery.html","display_url":"nytimes.com/2021/03/15/us/â€¦","indices":[202,225]}]		[]	[]			The Jesuit order of Catholic priests has vowed to raise $100 million to benefit the descendants of the people it onâ€¦ https://t.co/v1V1IRbqa1	61894.0	True	full
1212465	1212465	6050096b2df08200380b047d	2021-03-16 01:27:01	[]	[]	Mon Mar 15 18:39:16 +0000 2021	[]	[{"url":"https://t.co/o1R18THpMq","expanded_url":"https://www.wfaa.com/mobile/article/news/health/coronavirus/vaccine/minority-disadvantaged-communities-left-behind-north-texas-covid-19-vaccine-rollout/287-3a3a328a-ac40-4193-b95c-9d96b18f2b52","display_url":"wfaa.com/mobile/articleâ€¦","indices":[242,265]}]	North Texas vaccines are going to mostly white, wealthy residents, according to state, federal data Minority groups are being vaccinated far below their population rate and wealthy communities are receiving far more doses than poorer ones https://t.co/o1R18THpMq via @wfaa	40977.0	RT @Bvweir: North Texas vaccines are going to mostly white, wealthy residents, according to state, federal data Minority groups are beingâ€¦	1535.0	True	full
1212466	1212466	6050096b2df08200380b0495	2021-03-16 01:27:02	[]	[]	Tue Mar 16 01:20:00 +0000 2021	[{"text":"MirandoAlFuturo","indices":[200,216]},{"text":"15Mar","indices":[217,223]}]	[{"url":"https://t.co/amaoywFRwf","expanded_url":"https://bit.ly/3cntZ00","display_url":"bit.ly/3cntZ00","indices":[224,247]}]	Despistajes masivos, suspensiÃ³n de actividades grupales, entre otros, son parte de las medidas que activÃ³ el Gobierno de Miranda ante la presencia de la variante brasileÃ±a del coronavirus SARS-CoV-2. #MirandoAlFuturo #15Mar https://t.co/amaoywFRwf https://t.co/X8hL6GVLfh	18390.0	RT @MirandaGob: Despistajes masivos, suspensiÃ³n de actividades grupales, entre otros, son parte de las medidas que activÃ³ el Gobierno de Miâ€¦	1276.0	True	full
1212467	1212467	6050096b2df08200380b04af	2021-03-16 01:27:02	[]	[]	Mon Mar 15 14:39:01 +0000 2021	[{"text":"AmericanIdol","indices":[113,126]}]	[{"url":"https://t.co/72bidUmJyG","expanded_url":"https://on.cff.org/3tmSIbS","display_url":"on.cff.org/3tmSIbS","indices":[139,162]}]	Congratulations to Brianna Collichio, a 15-year-old singer with cystic fibrosis, who received a golden ticket on #AmericanIdol last night! https://t.co/72bidUmJyG	30481.0	RT @CF_Foundation: Congratulations to Brianna Collichio, a 15-year-old singer with cystic fibrosis, who received a golden ticket on #Americâ€¦	30.0	True	full
1212468	1212468	6050096b2df08200380b04b5	2021-03-16 01:27:02	[]	[]	Tue Mar 16 01:19:31 +0000 2021	[]	[{"url":"https://t.co/7PCyAAeiBQ","expanded_url":"http://naver.me/5y40sCCB","display_url":"naver.me/5y40sCCB","indices":[30,53]}]	BTSâ€™ Dream now translation ðŸ”—: https://t.co/7PCyAAeiBQ RM: yes, Grammy is such an honor. But my dream now is to perform offline. Because of Corona, we can't meet ARMY. Our offline performance has become our new dream. ++ https://t.co/q8Z2fdq2kR	18514.0	RT @bimbaptae: BTSâ€™ Dream now translation ðŸ”—: https://t.co/7PCyAAeiBQ RM: yes, Grammy is such an honor. But my dream now is to perform offlâ€¦	1754.0	True	full
1212469	1212469	6050096c2df08200380b04c7	2021-03-16 01:27:02	[]	[]	Mon Mar 15 23:37:28 +0000 2021	[{"text":"TallerABC","indices":[3,13]},{"text":"Pedalea","indices":[226,234]}]	[{"url":"https://t.co/BzYWtcI9sG","expanded_url":"https://bicitekas.org/civicrm/event/info?id=339&reset=1","display_url":"bicitekas.org/civicrm/event/â€¦","indices":[255,278]}]	El #TallerABC de mecÃ¡nica va dirigido a las personas que utilizan la ðŸš² como medio de transporte en la Ciudad y que deseen poder resolver las principales fallas mecÃ¡nicas que pueden presentarse en sus trayectos del dÃ­a a dÃ­a. #Pedalea Inscripciones en ðŸ‘‰ https://t.co/BzYWtcI9sG https://t.co/HaXRHT8VSC	44608.0	RT @Bicitekas: El #TallerABC de mecÃ¡nica va dirigido a las personas que utilizan la ðŸš² como medio de transporte en la Ciudad y que deseen poâ€¦	80.0	True	full
1212470	1212470	6050096c2df08200380b04cb	2021-03-16 01:27:02	[]	[]	Mon Mar 15 17:43:07 +0000 2021	[]	[{"url":"https://t.co/tjbwLcaKOV","expanded_url":"http://bit.ly/30J8Vf9","display_url":"bit.ly/30J8Vf9","indices":[253,276]}]	ðŸ‘©ðŸ�»ðŸ�¦ Apoyamos a las mujeres salvadoreÃ±as con nuestro crÃ©dito â€œInclusiÃ³n Mujerâ€�, el cual cuenta con una tasa de interÃ©s especial para que puedan solicitar fondos para consolidar deudas, invertir en sus proyectos o utilizarlos para capital de trabajo. ðŸ‘‰ https://t.co/tjbwLcaKOV	6513.0	RT @BHElSalvador: ðŸ‘©ðŸ�»ðŸ�¦ Apoyamos a las mujeres salvadoreÃ±as con nuestro crÃ©dito â€œInclusiÃ³n Mujerâ€�, el cual cuenta con una tasa de interÃ©s espâ€¦	46.0	True	full
1212471	1212471	6050096c2df08200380b04d3	2021-03-16 01:27:02	[]	[]	Tue Mar 16 00:04:26 +0000 2021	[{"text":"AgriculturaFamiliar","indices":[110,130]}]	[{"url":"https://t.co/d0FDH5rWK1","expanded_url":"https://bit.ly/2N6r6bt","display_url":"bit.ly/2N6r6bt","indices":[253,276]}]	El MIDAGRI ha publicado el proyecto de reglamento de la Ley de compras estatales de alimentos de origen en la #AgriculturaFamiliar, e invitamos a todas y todos los interesados a enviar sus comentarios y/o sugerencias. Descarga el proyecto desde aquÃ­: https://t.co/d0FDH5rWK1 https://t.co/QDv9cgLGA9	233161.0	RT @midagriperu: El MIDAGRI ha publicado el proyecto de reglamento de la Ley de compras estatales de alimentos de origen en la #Agriculturaâ€¦	1615.0	True	full
1212472	1212472	6050096c2df08200380b04d7	2021-03-16 01:27:02	[]	[]	Mon Mar 15 22:10:49 +0000 2021	[{"text":"Vacunas","indices":[234,242]},{"text":"Soberanas","indices":[243,253]}]	[{"url":"https://t.co/nVWus0qZ7l","expanded_url":"http://www.cubadebate.cu/especiales/2021/03/15/cenpalab-de-los-animales-y-bioproductos-para-la-biotecnologia-a-la-agricultura-de-precision/","display_url":"cubadebate.cu/especiales/202â€¦","indices":[256,279]}]	El @CENPALAB_BCF es un centro de referencia en Cuba en la producciÃ³n de animales de laboratorio para todas las instituciones cientÃ­ficas de la isla. Ha estado involucrado en el suministro de modelos animales para la preclÃ­nica de las #Vacunas #Soberanas. https://t.co/nVWus0qZ7l	10182.0	RT @FinlayInstituto: El @CENPALAB_BCF es un centro de referencia en Cuba en la producciÃ³n de animales de laboratorio para todas las instituâ€¦	1680.0	True	full
1212473	1212473	6050096c2df08200380b04e5	2021-03-16 01:27:02	[]	[{"url":"https://t.co/AhrcDxVtnt","expanded_url":"http://dlvr.it/Rvj6CR","display_url":"dlvr.it/Rvj6CR","indices":[199,222]}]		[]	[]			Manny Manuel sigue internado en Puerto Rico y su situaciÃ³n no mejora; continuarÃ¡ tratamiento en EEUU: El cantante pâ€¦ https://t.co/BfSMiC30HD	1756.0	True	full
1212474	1212474	6050096c2df08200380b04f1	2021-03-16 01:27:03	[]	[]	Mon Mar 15 20:58:54 +0000 2021	[]	[{"url":"https://t.co/rOLlcYnQEt","expanded_url":"https://www.poder360.com.br/governo/se-voce-fizer-lockdown-no-ne-vai-me-foder-e-perco-a-eleicao-diz-bolsonaro/","display_url":"poder360.com.br/governo/se-vocâ€¦","indices":[246,269]}]	Se vocÃª fizer lockdown no NE vai me foder e perco a eleiÃ§Ã£o, diz Bolsonaro | Poder360 Mais: Eduardo Bolsonaro quis saber o que ela achava de 2 temas: aborto e armas. Porque, nÃ©, como combater uma pandemia sem essas duas questÃµes essenciais? https://t.co/rOLlcYnQEt	644669.0	RT @veramagalhaes: Se vocÃª fizer lockdown no NE vai me foder e perco a eleiÃ§Ã£o, diz Bolsonaro | Poder360 Mais: Eduardo Bolsonaro quis sabeâ€¦	235.0	True	full
1212475	1212475	6050096c2df08200380b04f3	2021-03-16 01:27:02	[]	[{"url":"https://t.co/zDKzO8rHy8","expanded_url":"http://dlvr.it/Rvj6BH","display_url":"dlvr.it/Rvj6BH","indices":[85,108]}]		[]	[]			Oscar Nominations â€˜Mankâ€™ Tops List With 10 Including Best Picture; Six 15 Mar 2021 https://t.co/zDKzO8rHy8 Curreâ€¦ https://t.co/HzbRvFaLkt	4399.0	True	full
1212476	1212476	6050096c2df08200380b04f7	2021-03-16 01:27:03	[]	[]	Mon Mar 15 09:30:53 +0000 2021	[]	[{"url":"https://t.co/HNexhOc18X","expanded_url":"https://t.me/kardiachain","display_url":"t.me/kardiachain","indices":[103,126]}]	$35 in 24 hours to someone that retweets this tweet, follows us, @KardiaChain and joins their TG group https://t.co/HNexhOc18X. Additional $15 if you show proof. That's it, good luck!	93259.0	RT @CompBrosCrypto: $35 in 24 hours to someone that retweets this tweet, follows us, @KardiaChain and joins their TG group https://t.co/HNeâ€¦	25.0	True	full
1212477	1212477	6050096d2df08200380b0513	2021-03-16 01:27:03	[]	[]	Mon Mar 15 09:30:53 +0000 2021	[]	[{"url":"https://t.co/HNexhOc18X","expanded_url":"https://t.me/kardiachain","display_url":"t.me/kardiachain","indices":[103,126]}]	$35 in 24 hours to someone that retweets this tweet, follows us, @KardiaChain and joins their TG group https://t.co/HNexhOc18X. Additional $15 if you show proof. That's it, good luck!	93259.0	RT @CompBrosCrypto: $35 in 24 hours to someone that retweets this tweet, follows us, @KardiaChain and joins their TG group https://t.co/HNeâ€¦	33.0	True	full
1212478	1212478	6050096d2df08200380b052b	2021-03-16 01:27:03	[]	[]	Mon Mar 15 23:09:10 +0000 2021	[{"text":"FlexibilizaciÃ³nParcial","indices":[80,103]}]	[{"url":"https://t.co/gaFdBW43uT","expanded_url":"https://www.vtv.gob.ve/comienza-vacunacion-docentes-covid-19-lara/","display_url":"vtv.gob.ve/comienza-vacunâ€¦","indices":[105,128]}]	Comienza jornada de vacunaciÃ³n del personal docente contra la COVID-19 en Lara #FlexibilizaciÃ³nParcial https://t.co/gaFdBW43uT https://t.co/Y2KtVA8eMD	1814083.0	RT @VTVcanal8: Comienza jornada de vacunaciÃ³n del personal docente contra la COVID-19 en Lara #FlexibilizaciÃ³nParcial https://t.co/gaFdBWâ€¦	21.0	True	full
1212479	1212479	6050096d2df08200380b0535	2021-03-16 01:27:03	[]	[]	Tue Mar 16 00:15:02 +0000 2021	[]	[{"url":"https://t.co/5MscGrSvHT","expanded_url":"https://www.rebelnews.com/terri_trim_case_dismissed","display_url":"rebelnews.com/terri_trim_casâ€¦","indices":[192,215]}]	This video is hard to watch, but everyone needs to see what happened to a supermarket worker from the covid-cops perspective in his never published before police bodycam. WATCH. RT. SUPPORT. https://t.co/5MscGrSvHT	122489.0	RT @OzraeliAvi: This video is hard to watch, but everyone needs to see what happened to a supermarket worker from the covid-cops perspectivâ€¦	406.0	True	full
1212480	1212480	6050096d2df08200380b053d	2021-03-16 01:27:03	[]	[]	Tue Mar 16 01:18:57 +0000 2021	[{"text":"FlexibilizaciÃ³nParcial","indices":[133,156]}]	[{"url":"https://t.co/fAfY2rgw3p","expanded_url":"https://www.vtv.gob.ve/covid-19-dia-365-casos-15032021/","display_url":"vtv.gob.ve/covid-19-dia-3â€¦","indices":[158,181]}]	DÃ­a 365 | Lucha contra la COVID-19: Venezuela registra 527 casos comunitarios, ocho importados y tasa de recuperaciÃ³n aumenta a 95% #FlexibilizaciÃ³nParcial https://t.co/fAfY2rgw3p https://t.co/0MvRruNyiI	1814083.0	RT @VTVcanal8: DÃ­a 365 | Lucha contra la COVID-19: Venezuela registra 527 casos comunitarios, ocho importados y tasa de recuperaciÃ³n aumentâ€¦	1.0	True	full
1212481	1212481	6050096e2df08200380b0543	2021-03-16 01:27:03	[]	[]	Tue Mar 16 01:05:22 +0000 2021	[]	[{"url":"https://t.co/3GuwpttT3R","expanded_url":"https://youtube.com/channel/UC2C3seyOnsdhz_z6ckFcnVA","display_url":"youtube.com/channel/UC2C3sâ€¦","indices":[102,125]}]	$15 || 700 PHP || 200.000 IDR || one winner || Garangan 04 || RT, like, follow me and Subscribe : https://t.co/3GuwpttT3R Post proof please, thank you. Ends in 180 minutes, good luck. https://t.co/3uOf0XVsQ4	21167.0	RT @Bang_Garr: $15 || 700 PHP || 200.000 IDR || one winner || Garangan 04 || RT, like, follow me and Subscribe : https://t.co/3GuwpttT3â€¦	244.0	True	full
1212482	1212482	6050096e2df08200380b054f	2021-03-16 01:27:03	[]	[]	Mon Mar 15 22:09:39 +0000 2021	[]	[{"url":"https://t.co/bLDM5mgSXV","expanded_url":"https://twitter.com/igormello/status/1371471317778698242","display_url":"twitter.com/igormello/statâ€¦","indices":[274,297]}]	A imprensa lavajatista defendeu arduamente a legalidade da condenaÃ§Ã£o de Lula justificando que ela foi confirmada em vÃ¡rias instÃ¢ncias. Sobravam indÃ­cios de que havia um conluio entre as instÃ¢ncias, mas eles fingiram que nÃ£o viram. O antipetismo alucinado falou mais alto. https://t.co/bLDM5mgSXV	152900.0	RT @JornalismoWando: A imprensa lavajatista defendeu arduamente a legalidade da condenaÃ§Ã£o de Lula justificando que ela foi confirmada em vâ€¦	127.0	True	full
1212483	1212483	6050096e2df08200380b0551	2021-03-16 01:27:03	[]	[]	Mon Mar 15 23:18:39 +0000 2021	[]	[{"url":"https://t.co/LmNJfETuNZ","expanded_url":"https://www.washingtonpost.com/powerpost/capitol-police-suspended-longworth/2021/03/15/b59b0e72-85ca-11eb-82bc-e58213caa38e_story.html","display_url":"washingtonpost.com/powerpost/capiâ€¦","indices":[168,191]}]	A Capitol Police Officer is suspended pending an investigation after a copy of the Nazi text â€œThe Protocols of the Elders of Zionâ€� is seen on a table at his work area. https://t.co/LmNJfETuNZ https://t.co/PWIl5PiuAn	62730.0	RT @hungrybowtie: A Capitol Police Officer is suspended pending an investigation after a copy of the Nazi text â€œThe Protocols of the Eldersâ€¦	1193.0	True	full
1212484	1212484	6050096e2df08200380b0553	2021-03-16 01:27:03	[]	[]	Mon Mar 15 16:59:02 +0000 2021	[]	[{"url":"https://t.co/UcsKelwNi9","expanded_url":"https://www.ornl.gov/news/pure-promethium-ornl-extracts-demand-isotope-plutonium-leftovers","display_url":"ornl.gov/news/pure-promâ€¦","indices":[147,170]}]	ORNL has developed a method to extract promethium-147, a rare isotope used in nuclear batteries, from its plutonium-238 production. @ORNLIsotopes https://t.co/UcsKelwNi9	49822.0	RT @ORNL: ORNL has developed a method to extract promethium-147, a rare isotope used in nuclear batteries, from its plutonium-238 productioâ€¦	131.0	True	full
1212485	1212485	6050096e2df08200380b0577	2021-03-16 01:27:04	[]	[]	Tue Mar 16 00:33:10 +0000 2021	[]	[{"url":"https://t.co/Qc8HJuLqbY","expanded_url":"https://www.theguardian.com/politics/2021/mar/15/no-10-offers-first-sight-of-26m-white-house-style-briefing-room?CMP=Share_iOSApp_Other","display_url":"theguardian.com/politics/2021/â€¦","indices":[261,284]}]	Universal credit to be cut by Â£20 a week, nurses face a pay cut &amp; the numbers living in destitution doubles but Johnson spends Â£2.6 million to make himself look good on tv in press briefings. Symbolises all you need to know about this sickening narcissist. https://t.co/Qc8HJuLqbY	289457.0	RT @johnmcdonnellMP: Universal credit to be cut by Â£20 a week, nurses face a pay cut &amp; the numbers living in destitution doubles but Johnsoâ€¦	337.0	True	full
1212486	1212486	6050096f2df08200380b05c1	2021-03-16 01:27:05	[]	[]	Mon Mar 15 15:52:48 +0000 2021	[]	[{"url":"https://t.co/NngVI2tEY1","expanded_url":"https://www.nytimes.com/2021/03/15/movies/emerald-fennell-promising-young-woman-oscars.html","display_url":"nytimes.com/2021/03/15/movâ€¦","indices":[256,279]}]	Just spoke to @emeraldfennell, whoâ€™s reeling from all those Oscar nominations for PROMISING YOUNG WOMAN: â€œLast night, I think I did what any sensible person would do: I watched about six hours of â€˜Married at First Sight Australiaâ€™ to take my mind off it.â€� https://t.co/NngVI2tEY1	50949.0	RT @kylebuchanan: Just spoke to @emeraldfennell, whoâ€™s reeling from all those Oscar nominations for PROMISING YOUNG WOMAN: â€œLast night, I tâ€¦	1735.0	True	full
1212487	1212487	6050096f2df08200380b05f1	2021-03-16 01:27:05	[]	[]	Mon Mar 15 04:58:33 +0000 2021	[{"text":"ì„¸ë¸�í‹´","indices":[179,183]},{"text":"SEVENTEEN","indices":[187,197]},{"text":"ã‚¸ãƒ¥ãƒ³","indices":[202,206]},{"text":"ì¤€","indices":[207,209]},{"text":"JUN","indices":[210,214]},{"text":"æ–‡ä¿Šè¾‰","indices":[215,219]}]	[{"url":"https://t.co/DQvDl8hjA2","expanded_url":"https://m.weibo.cn/1729930211/4614988884871297","display_url":"m.weibo.cn/1729930211/461â€¦","indices":[154,177]}]	210315 æ˜•è–‡ï¼ˆViViï¼‰weibo update Jun will be featured in another magazine ! (not sure if its digital or physical) they are collecting questions for him here: https://t.co/DQvDl8hjA2 #ì„¸ë¸�í‹´â� â� â� #SEVENTEENâ� â� â� #ã‚¸ãƒ¥ãƒ³ #ì¤€ #JUN #æ–‡ä¿Šè¾‰ @pledis_17 https://t.co/L5kY9FOgnF	20702.0	RT @menjunfei: 210315 æ˜•è–‡ï¼ˆViViï¼‰weibo update Jun will be featured in another magazine ! (not sure if its digital or physical) they are colleâ€¦	15.0	True	full
1212488	1212488	6050096f2df08200380b05f9	2021-03-16 01:27:05	[]	[]	Mon Mar 15 22:19:07 +0000 2021	[]	[{"url":"https://t.co/nXhO4MAXHY","expanded_url":"https://www.washingtonpost.com/powerpost/capitol-police-suspended-longworth/2021/03/15/b59b0e72-85ca-11eb-82bc-e58213caa38e_story.html","display_url":"washingtonpost.com/powerpost/capiâ€¦","indices":[206,229]}]	NEWS w/ @tylerpager: A Capitol Police officer was suspended Monday after a copy of the Protocols of the Elders of Zion, the infamous anti-Semitic tract, was found Sunday at a Longworth Building checkpoint. https://t.co/nXhO4MAXHY	61506.0	RT @mikedebonis: NEWS w/ @tylerpager: A Capitol Police officer was suspended Monday after a copy of the Protocols of the Elders of Zion, thâ€¦	104.0	True	full
1212489	1212489	605009702df08200380b0639	2021-03-16 01:27:06	[]	[{"url":"https://t.co/MaRlvFNbZA","expanded_url":"https://dailyprogress.com/news/local/govt-and-politics/charlottesville-has-draft-plan-to-reopen-some-pools-recreation-facilities/article_48a33256-85f0-11eb-bba0-77df57adc515.html#utm_campaign=blox&utm_source=twitter&utm_medium=social","display_url":"dailyprogress.com/news/local/govâ€¦","indices":[119,142]}]		[]	[]			City Manager Chip Boyles highlighted that this is a tentative schedule and the city is watching COVID-19 case numbeâ€¦ https://t.co/uLZAkSVGpq	35701.0	True	full
1212490	1212490	605009702df08200380b0653	2021-03-16 01:27:06	[]	[]	Mon Mar 15 15:57:33 +0000 2021	[]	[{"url":"https://t.co/Mt1ApuS6mZ","expanded_url":"https://www.onmanorama.com/kerala/top-news/2021/03/15/manikandan-bjp-mananthavady-candidate-kerala-polls.amp.html?__twitter_impression=true","display_url":"onmanorama.com/kerala/top-newâ€¦","indices":[252,275]}]	According to this report, BJP named a candidate from Mananthavadi assembly (reserved) constituency of Wayanad district in Kerala. That person says he is not a BJP worker, has no clue how he was named as the candidate and he is not interested to fight! https://t.co/Mt1ApuS6mZ	66482.0	RT @t_d_h_nair: According to this report, BJP named a candidate from Mananthavadi assembly (reserved) constituency of Wayanad district in Kâ€¦	753.0	True	full
1212491	1212491	605009702df08200380b0667	2021-03-16 01:27:06	[]	[]	Tue Mar 16 01:10:32 +0000 2021	[]	[{"url":"https://t.co/1hixfDIJJc","expanded_url":"https://tn.com.ar/sociedad/2021/03/15/detectan-en-ezeiza-a-turistas-con-certificados-truchos-de-pcr-negativos-en-coronavirus/","display_url":"tn.com.ar/sociedad/2021/â€¦","indices":[248,271]}]	En CancÃºn no los hisopan sino que les venden el certificado negativo para covid para que puedan viajar a Argentina. AcÃ¡ el 70% diÃ³ positivo. AdemÃ¡s, en el viaje no existiÃ³ el mÃ¡s mÃ­nimo cuidado. De lo contrario imposible que se contagien tantos! https://t.co/1hixfDIJJc	33512.0	RT @rquiroga777: En CancÃºn no los hisopan sino que les venden el certificado negativo para covid para que puedan viajar a Argentina. AcÃ¡ elâ€¦	117.0	True	full
1212492	1212492	605009702df08200380b067f	2021-03-16 01:27:07	[]	[]	Mon Mar 15 23:26:26 +0000 2021	[]	[{"url":"https://t.co/Tm26ogNyvs","expanded_url":"https://www.patreon.com/posts/48797244","display_url":"patreon.com/posts/48797244","indices":[134,157]}]	nightcall collection is up on my patreon for early access! ðŸ–¤15 new bgc items ðŸ–¤ public release: 06 april 2021 ðŸ–¤ more info + download: https://t.co/Tm26ogNyvs https://t.co/alLt6OL4Nz	335.0	RT @arethabeezus: nightcall collection is up on my patreon for early access! ðŸ–¤15 new bgc items ðŸ–¤ public release: 06 april 2021 ðŸ–¤ more infoâ€¦	74.0	True	full
1212493	1212493	605009712df08200380b069d	2021-03-16 01:27:07	[]	[{"url":"https://t.co/5IFFvWZTKb","expanded_url":"https://youtu.be/bmA2MA9rXgY","display_url":"youtu.be/bmA2MA9rXgY","indices":[0,23]}]		[]	[]			https://t.co/5IFFvWZTKb "A bagunÃ§a tÃ¡ instalada no Brasil." Toquinho, Presidente do SindiAero-SP. CONVITE PARA LIVâ€¦ https://t.co/4mTKDjTtIr	2286.0	True	full
1212494	1212494	605009712df08200380b06b7	2021-03-16 01:27:07	[]	[]	Tue Mar 16 00:36:09 +0000 2021	[]	[{"url":"https://t.co/WET7egUERj","expanded_url":"https://www.nytimes.com/2020/11/29/business/economy/nike-coca-cola-xinjiang-forced-labor-bill.html","display_url":"nytimes.com/2020/11/29/busâ€¦","indices":[231,254]}]	Coca Cola actively lobbied against a bill meant to pressure China against exporting products made via the forced labor of persecuted Uighur workers. This isn't about standards or values, it's about appeasing activists like Judd. https://t.co/WET7egUERj	79124.0	RT @AGHamilton29: Coca Cola actively lobbied against a bill meant to pressure China against exporting products made via the forced labor ofâ€¦	195.0	True	full
1212495	1212495	605009712df08200380b06bd	2021-03-16 01:27:07	[]	[]	Fri Mar 12 20:01:28 +0000 2021	[]	[{"url":"https://t.co/sCAq4W3Cew","expanded_url":"https://jornal.usp.br/ciencias/ribeirao-preto-vive-o-agravamento-da-covid-19/","display_url":"jornal.usp.br/ciencias/ribeiâ€¦","indices":[254,277]}]	RibeirÃ£o Preto vive o agravamento da covid-19 Em um mÃªs a taxa de ocupaÃ§Ã£o de leitos de Unidade de Terapia Intensiva aumentou em 30% e levou o Hospital das ClÃ­nicas da Faculdade de Medicina (FMRP) a aumentar esses leitos de 53 para 70 nos Ãºltimos dias https://t.co/sCAq4W3Cew	52672.0	RT @cienciausp: RibeirÃ£o Preto vive o agravamento da covid-19 Em um mÃªs a taxa de ocupaÃ§Ã£o de leitos de Unidade de Terapia Intensiva aumentâ€¦	39.0	True	full
1212496	1212496	605009712df08200380b06c7	2021-03-16 01:27:08	[]	[]	Tue Mar 16 01:00:11 +0000 2021	[]	[{"url":"https://t.co/jpg4KQaGGv","expanded_url":"https://www.overtimeheroics.net/2021/03/15/interview-with-owen-livesey/","display_url":"overtimeheroics.net/2021/03/15/intâ€¦","indices":[163,186]}]	Our own @LGS_MMA got the opportunity to interview Caged Steel fighter Owen Livesey (@LiveseyJudo81). Livesey will be making his MMA Debut this coming April 10 ðŸ‘ŠðŸ”¥ https://t.co/jpg4KQaGGv	1316.0	RT @OTHeroicsMMA: Our own @LGS_MMA got the opportunity to interview Caged Steel fighter Owen Livesey (@LiveseyJudo81). Livesey will be makiâ€¦	575.0	True	full
1212497	1212497	605009712df08200380b06d5	2021-03-16 01:27:08	[]	[{"url":"https://t.co/WTanGMCCqz","expanded_url":"https://nymag.com/intelligencer/2021/03/how-the-west-lost-covid-19.html?utm_source=tw","display_url":"nymag.com/intelligencer/â€¦","indices":[108,131]}]		[]	[]			A long, but detailed, article. The mess we're still living in was a group effort! How the West Lost COVIDâ€¦ https://t.co/rXmP4Tzhya	49.0	True	full
1212498	1212498	605009712df08200380b06d7	2021-03-16 01:27:08	[]	[]	Tue Mar 16 01:10:00 +0000 2021	[{"text":"FlexibilizaciÃ³nParcial","indices":[84,107]}]	[{"url":"https://t.co/e4dYJuktog","expanded_url":"https://www.vtv.gob.ve/china-mantiene-ofrecimiento-asistencia-exportacion-vacunas-covid-19/","display_url":"vtv.gob.ve/china-mantieneâ€¦","indices":[109,132]}]	China mantiene ofrecimiento de asistencia y exportaciÃ³n de vacunas contra COVID-19 #FlexibilizaciÃ³nParcial https://t.co/e4dYJuktog https://t.co/5toGfJ0mrh	1814083.0	RT @VTVcanal8: China mantiene ofrecimiento de asistencia y exportaciÃ³n de vacunas contra COVID-19 #FlexibilizaciÃ³nParcial https://t.co/e4â€¦	1.0	True	full
1212499	1212499	605009712df08200380b06df	2021-03-16 01:27:08	[]	[]	Tue Mar 16 00:16:43 +0000 2021	[]	[{"url":"https://t.co/z9mxbZAJG7","expanded_url":"https://www.nytimes.com/2021/03/15/technology/artificial-intelligence-google-bias.html?action=click&module=Top%20Stories&pgtype=Homepage","display_url":"nytimes.com/2021/03/15/tecâ€¦","indices":[76,99]}]	Moving to alternative search engines and document sharing services, @google https://t.co/z9mxbZAJG7 @timnitGebru @alexhanna https://t.co/C2hLo3yoel	281.0	RT @SusanaDarwin: Moving to alternative search engines and document sharing services, @google https://t.co/z9mxbZAJG7 @timnitGebru @alexhanâ€¦	212.0	True	full
1212500	1212500	605009712df08200380b06e5	2021-03-16 01:27:08	[]	[{"url":"https://t.co/oawtVLDElE","expanded_url":"https://www.washingtonpost.com/health/2021/03/15/cdc-removes-some-trump-era-guidance/?tid=ss_tw","display_url":"washingtonpost.com/health/2021/03â€¦","indices":[145,168]}]		[]	[]			Fire those responsible. &gt;&gt;&gt;&gt; CDC identifies public-health guidance from the Trump administration that downplayed pâ€¦ https://t.co/oD0PxkX33M	33991.0	True	full
1212501	1212501	605009722df08200380b06e9	2021-03-16 01:27:08	[]	[]	Mon Mar 15 23:32:12 +0000 2021	[{"text":"covid19","indices":[45,53]}]	[{"url":"https://t.co/z45zrabr8p","expanded_url":"http://rosario.gob.ar","display_url":"rosario.gob.ar","indices":[140,163]}]	Compartimos la situaciÃ³n sanitaria diaria de #covid19 en la ciudad. Datos del Sistema Nacional de Vigilancia en Salud. MÃ¡s informaciÃ³n en https://t.co/z45zrabr8p https://t.co/lK2EwH4ooZ	12739.0	RT @SaludRosario: Compartimos la situaciÃ³n sanitaria diaria de #covid19 en la ciudad. Datos del Sistema Nacional de Vigilancia en Salud.â€¦	48.0	True	full
1212502	1212502	605009722df08200380b06ed	2021-03-16 01:27:08	[]	[]	Sun Mar 14 03:51:54 +0000 2021	[]	[{"url":"https://t.co/eFaiIrQO3V","expanded_url":"https://principia-scientific.com/breaking-aussie-navy-in-covid-jab-cover-up-after-mass-adverse-reactions/","display_url":"principia-scientific.com/breaking-aussiâ€¦","indices":[256,279]}]	It would be very disturbing if mainstream media were to quietly â€˜disappearâ€™ web pages of a story it had reported. Sounds a lot like Orwell's 1984. So, has the Daily Mail deleted its story on the adverse reaction that Australian sailors had to the vaccine? https://t.co/eFaiIrQO3V	12489.0	RT @CraigKellyMP: It would be very disturbing if mainstream media were to quietly â€˜disappearâ€™ web pages of a story it had reported. Soundsâ€¦	3.0	True	full
1212503	1212503	605009722df08200380b06f3	2021-03-16 01:27:08	[]	[]	Mon Mar 15 20:07:32 +0000 2021	[{"text":"FlexibilizaciÃ³nParcial","indices":[102,125]}]	[{"url":"https://t.co/kj2LnnMGsT","expanded_url":"https://bit.ly/38HVuAC","display_url":"bit.ly/38HVuAC","indices":[77,100]}]	Presidente Maduro: Â¡Solo juntos lo haremos posible! Â¡CuidÃ©monos! (+Covid-19) https://t.co/kj2LnnMGsT #FlexibilizaciÃ³nParcial https://t.co/5EZ50wts9f	1428287.0	RT @PartidoPSUV: Presidente Maduro: Â¡Solo juntos lo haremos posible! Â¡CuidÃ©monos! (+Covid-19) https://t.co/kj2LnnMGsT #FlexibilizaciÃ³nParcâ€¦	24.0	True	full
1212504	1212504	605009722df08200380b06f7	2021-03-16 01:27:08	[]	[]	Tue Mar 16 01:23:35 +0000 2021	[]	[{"url":"https://t.co/uisp1trfmI","expanded_url":"https://www.politico.com/news/2021/03/15/yevgeny-vindman-promotion-post-trump-476038","display_url":"politico.com/news/2021/03/1â€¦","indices":[164,187]}]	Yevgeny Vindman, target of one of Trump's most vile and petty vendettas at the hands of Trump's shills in the Pentagon, is finally getting the promotion he earned. https://t.co/uisp1trfmI	132484.0	RT @stevesilberman: Yevgeny Vindman, target of one of Trump's most vile and petty vendettas at the hands of Trump's shills in the Pentagon,â€¦	259.0	True	full
1212505	1212505	605009722df08200380b0707	2021-03-16 01:27:08	[]	[]	Tue Mar 16 00:33:04 +0000 2021	[]	[{"url":"https://t.co/1cMZtF04sv","expanded_url":"https://revistaoeste.com/brasil/cidade-mineira-nao-tem-um-unico-doente-internado-por-covid-19/","display_url":"revistaoeste.com/brasil/cidade-â€¦","indices":[238,261]}]	Cidade mineira nÃ£o tem um Ãºnico doente internado por covid-19. â€œEsta antecipaÃ§Ã£o do tratamento com azitromicina, dexametasona, ivermectina, vitamina D e zinco tem salvado a nossa populaÃ§Ã£oâ€� - disse o prefeito Walter Lessa, que Ã© mÃ©dico. https://t.co/1cMZtF04sv	175327.0	RT @ludmilagrilo: Cidade mineira nÃ£o tem um Ãºnico doente internado por covid-19. â€œEsta antecipaÃ§Ã£o do tratamento com azitromicina, dexametaâ€¦	66.0	True	full
1212506	1212506	605009722df08200380b0725	2021-03-16 01:27:09	[]	[]	Mon Mar 15 21:15:53 +0000 2021	[{"text":"iPhone12","indices":[49,58]},{"text":"iPhone12Pro","indices":[63,75]}]	[{"url":"https://t.co/NWHkHu1T8e","expanded_url":"https://appleinsider.com/articles/21/03/15/iphone-12-5g-speeds-lag-behind-android-rivals-report-says","display_url":"appleinsider.com/articles/21/03â€¦","indices":[129,152]}]	A new report suggests that 5G performance on the #iPhone12 and #iPhone12Pro lineup lags many of their Android-based competitors. https://t.co/NWHkHu1T8e https://t.co/g7k9ePPzyL	529849.0	RT @appleinsider: A new report suggests that 5G performance on the #iPhone12 and #iPhone12Pro lineup lags many of their Android-based compeâ€¦	28.0	True	full
1212507	1212507	605009722df08200380b0729	2021-03-16 01:27:09	[]	[]	Sat Mar 13 20:40:21 +0000 2021	[]	[{"url":"https://t.co/ho0JIPblJr","expanded_url":"https://twitter.com/BrexitClock/status/1370831676448837637","display_url":"twitter.com/BrexitClock/stâ€¦","indices":[176,199]}]	That's it lads. Go easy on the illegal gatherings of anti-mask demonstrators and football fans. It's grieving women holding a peaceful vigil that really need taught a lesson. https://t.co/ho0JIPblJr	44617.0	RT @ArtyBagger: That's it lads. Go easy on the illegal gatherings of anti-mask demonstrators and football fans. It's grieving women holdinâ€¦	406.0	True	full
1212508	1212508	605009732df08200380b073f	2021-03-16 01:27:09	[]	[]	Mon Mar 15 23:06:53 +0000 2021	[{"text":"AyuntamientoSLP","indices":[102,118]}]	[{"url":"https://t.co/88P1b6gKIM","expanded_url":"https://noticierosslp.com/por-temor-a-incremento-de-casos-covid-en-semana-santa-excavaran-cien-fosas-mas-en-milpillas/","display_url":"noticierosslp.com/por-temor-a-inâ€¦","indices":[121,144]}]	ðŸ˜” | POR TEMOR A INCREMENTO DE CASOS COVID EN SEMANA SANTA, EXCAVARÃ�N CIEN FOSAS MÃ�S EN MILPILLAS âœ�ï¸�ðŸ¦ #AyuntamientoSLP https://t.co/88P1b6gKIM	345.0	RT @NoticierosSLP: ðŸ˜” | POR TEMOR A INCREMENTO DE CASOS COVID EN SEMANA SANTA, EXCAVARÃ�N CIEN FOSAS MÃ�S EN MILPILLAS âœ�ï¸�ðŸ¦ #AyuntamientoSLPâ€¦	2321.0	True	full
1212509	1212509	605009732df08200380b074b	2021-03-16 01:27:09	[]	[]	Tue Mar 16 00:45:02 +0000 2021	[{"text":"ableg","indices":[181,187]},{"text":"abpoli","indices":[188,195]},{"text":"bigfoot","indices":[196,204]},{"text":"bigfootfamily","indices":[205,219]},{"text":"warroom","indices":[220,228]}]	[{"url":"https://t.co/XCs4a3uFlf","expanded_url":"https://www.theguardian.com/world/2021/mar/15/canada-lobby-group-bigfoot-family-oil-and-gas","display_url":"theguardian.com/world/2021/marâ€¦","indices":[230,253]}]	Jason Kenneyâ€™s war room is generating international attention for all the wrong reasons. Exhibit A: the Bigfoot story has jumped the pond and is now being mocked in the Guardian. #ableg #abpoli #bigfoot #bigfootfamily #warroom https://t.co/XCs4a3uFlf	152973.0	RT @RachelNotley: Jason Kenneyâ€™s war room is generating international attention for all the wrong reasons. Exhibit A: the Bigfoot story haâ€¦	35.0	True	full
1212510	1212510	605009732df08200380b075f	2021-03-16 01:27:09	[]	[]	Fri Mar 12 00:16:51 +0000 2021	[]	[{"url":"https://t.co/lEWgSpPEsL","expanded_url":"http://ow.ly/ATz830rAl3y","display_url":"ow.ly/ATz830rAl3y","indices":[133,156]}]	Follow CAG &amp; Retweet for a Chance to Win a Legend of Zelda: Majora's Mask Collector's Edition Statue. Ends March 15th at 9PM ET. https://t.co/lEWgSpPEsL https://t.co/wiVFe2lsfW	408693.0	RT @videogamedeals: Follow CAG &amp; Retweet for a Chance to Win a Legend of Zelda: Majora's Mask Collector's Edition Statue. Ends March 15th aâ€¦	1.0	True	full
1212511	1212511	605009732df08200380b078b	2021-03-16 01:27:10	[]	[]	Tue Mar 16 00:23:47 +0000 2021	[]	[{"url":"https://t.co/BBms77Qp9N","expanded_url":"https://www.nytimes.com/2021/03/15/us/border-migrant-children-texas.html?referringSource=articleShare","display_url":"nytimes.com/2021/03/15/us/â€¦","indices":[147,170]}]	NEW Migrant children are being forced to sleep on gym mats with foil sheets as Biden struggles to handle thousands of young migrants at the border https://t.co/BBms77Qp9N w/ @mirjordan @viaSimonRomero	23002.0	RT @KannoYoungs: NEW Migrant children are being forced to sleep on gym mats with foil sheets as Biden struggles to handle thousands of younâ€¦	189.0	True	full
1212512	1212512	605009742df08200380b079b	2021-03-16 01:27:10	[]	[]	Tue Mar 16 00:10:00 +0000 2021	[{"text":"NotiMippCI","indices":[0,11]},{"text":"FlexibilizaciÃ³nParcial","indices":[132,155]}]	[{"url":"https://t.co/9NLeuoz8Gy","expanded_url":"https://bit.ly/3s2LGsB","display_url":"bit.ly/3s2LGsB","indices":[108,131]}]	#NotiMippCI ðŸ“°ðŸ—ž| Variante P.1 de SARS-CoV-2 estÃ¡ provocando reinfecciones en poblaciÃ³n venezolana. Lea mÃ¡s â�© https://t.co/9NLeuoz8Gy #FlexibilizaciÃ³nParcial https://t.co/tihYjTBjgC	252869.0	RT @Mippcivzla: #NotiMippCI ðŸ“°ðŸ—ž| Variante P.1 de SARS-CoV-2 estÃ¡ provocando reinfecciones en poblaciÃ³n venezolana. Lea mÃ¡s â�© https://t.co/9Nâ€¦	11782.0	True	full
1212513	1212513	605009742df08200380b07b1	2021-03-16 01:27:10	[]	[]	Tue Mar 16 00:25:09 +0000 2021	[{"text":"MarchMadness","indices":[63,76]},{"text":"Covid_19","indices":[101,110]}]	[{"url":"https://t.co/SQ0UppokNg","expanded_url":"https://www.sportingnews.com/us/ncaa-basketball/news/march-madness-ncaa-officials-covid-tests-contact-tracing/es5a85up0nmy1r9wvja6xqg2l","display_url":"sportingnews.com/us/ncaa-basketâ€¦","indices":[212,235]}]	The NCAA had to send home a half dozen top game officials from #MarchMadness because of one positive #Covid_19 test and contact tracing. Our source said it didnâ€™t help some refsâ€™ rooms werenâ€™t ready upon arrival https://t.co/SQ0UppokNg	51113.0	RT @tsnmike: The NCAA had to send home a half dozen top game officials from #MarchMadness because of one positive #Covid_19 test and contacâ€¦	145.0	True	full
1212514	1212514	605009742df08200380b07cf	2021-03-16 01:27:11	[]	[]	Mon Mar 15 18:11:18 +0000 2021	[]	[{"url":"https://t.co/4sr6y8ydbe","expanded_url":"https://www.mdr.de/thueringen/mitte-west-thueringen/erfurt/corona-pandemie-gastronomie-restaurant-rassmanns-schliessung-100.html","display_url":"mdr.de/thueringen/mitâ€¦","indices":[236,259]}]	Es lohnt sich einmal den ganzen Beitrag zu lesen. Und wenn man die betroffene Person kennt, tut es einem um so mehr leid! "Im zurÃ¼ckliegenden Jahr musste er EinnahmeausfÃ¤lle von 200.000 bis 300.000 Euro hinnehmen, schÃ¤tzt Rassmann..." https://t.co/4sr6y8ydbe	8805.0	RT @Spiro0815: Es lohnt sich einmal den ganzen Beitrag zu lesen. Und wenn man die betroffene Person kennt, tut es einem um so mehr leid! "Iâ€¦	428.0	True	full
1212515	1212515	605009742df08200380b07d1	2021-03-16 01:27:11	[]	[]	Mon Mar 15 12:40:52 +0000 2021	[]	[{"url":"https://t.co/baqUaSikOr","expanded_url":"https://www.lshtm.ac.uk/newsevents/news/2021/b117-variant-linked-55-higher-mortality-compared-other-strains-sars-cov-2/","display_url":"lshtm.ac.uk/newsevents/newâ€¦","indices":[214,237]}]	Time to update our descriptions of the B.1.1.7 (UK) variant. B.1.1.7 infection associated with 55% higher mortality compared to other strains of SARS-CoV-2 i.e., it's deadlier along with being more transmissible. https://t.co/baqUaSikOr	10890.0	RT @MoNscience: Time to update our descriptions of the B.1.1.7 (UK) variant. B.1.1.7 infection associated with 55% higher mortality comparâ€¦	318.0	True	full
1212516	1212516	605009742df08200380b07d3	2021-03-16 01:27:11	[]	[]	Mon Mar 15 23:51:58 +0000 2021	[]	[{"url":"https://t.co/p3cNd8ymmf","expanded_url":"https://radio.uchile.cl/2021/03/15/claudio-nash-el-gobierno-ha-elegido-la-apuesta-represiva-como-el-camino-para-gobernar-hasta-marzo-de-2022/","display_url":"radio.uchile.cl/2021/03/15/claâ€¦","indices":[111,134]}]	â€œEl Gobierno ha elegido la apuesta represiva como el camino para gobernar hasta marzo de 2022â€�. Claudio Nash. https://t.co/p3cNd8ymmf vÃ­a @uchileradio https://t.co/p3mqWyjKKu	243017.0	RT @PiensaPrensa: â€œEl Gobierno ha elegido la apuesta represiva como el camino para gobernar hasta marzo de 2022â€�. Claudio Nash. https://t.â€¦	806.0	True	full
1212517	1212517	605009742df08200380b07e3	2021-03-16 01:27:11	[]	[]	Mon Mar 15 15:33:04 +0000 2021	[]	[{"url":"https://t.co/b9gaeDDVwr","expanded_url":"http://stch.hidalgo.gob.mx/pdf/Stch_acuerdo.pdf","display_url":"stch.hidalgo.gob.mx/pdf/Stch_acuerâ€¦","indices":[200,223]}]	A partir de este 15 de marzo entra en vigor la nueva reglamentaciÃ³n del servicio de grÃºas y corralones; te damos a conocer las tarifas autorizadas. Â¡Con tarifas justas, se evitan malos entendidos! https://t.co/b9gaeDDVwr https://t.co/wA3yKI9DS7	274164.0	RT @gobiernohidalgo: A partir de este 15 de marzo entra en vigor la nueva reglamentaciÃ³n del servicio de grÃºas y corralones; te damos a conâ€¦	0.0	True	full
1212518	1212518	605009742df08200380b07eb	2021-03-16 01:27:11	[]	[]	Mon Mar 15 21:39:48 +0000 2021	[{"text":"ReporteCOVID19","indices":[0,15]}]	[{"url":"https://t.co/SiKTpTCQ3W","expanded_url":"http://bit.ly/ReporteCovid19","display_url":"bit.ly/ReporteCovid19","indices":[247,270]}]	#ReporteCOVID19 15 de marzo: 3.630 recuperados 2.740 nuevos casos 100 fallecidos Muestras: 31.002 PCR: 22.267 AntÃ­geno: 8.735 Total: 2.206.210 recuperados 2.305.884 casos 61.243 fallecidos 12.020.903 muestras procesadas 30.845 casos activos https://t.co/SiKTpTCQ3W https://t.co/RAUvK5sM8z	1437312.0	RT @MinSaludCol: #ReporteCOVID19 15 de marzo: 3.630 recuperados 2.740 nuevos casos 100 fallecidos Muestras: 31.002 PCR: 22.267 AntÃ­geno:â€¦	831.0	True	full
1212519	1212519	605009752df08200380b0805	2021-03-16 01:27:11	[]	[]	Tue Mar 16 01:26:29 +0000 2021	[]	[{"url":"https://t.co/d0LOo7Dzie","expanded_url":"https://dailycaller.com/2021/03/15/georgia-phone-call-news-outlets-ran-fabricated-donald-trump-quotes/","display_url":"dailycaller.com/2021/03/15/geoâ€¦","indices":[159,182]}]	Will Big Tech ban the Washington Post for spreading Misinformation? â€œRecording Of Georgia Phone Call Shows Multiple News Outlets Ran Fabricated Trump Quoteâ€� https://t.co/d0LOo7Dzie	320816.0	RT @bennyjohnson: Will Big Tech ban the Washington Post for spreading Misinformation? â€œRecording Of Georgia Phone Call Shows Multiple Newsâ€¦	19392.0	True	full
1212520	1212520	605009752df08200380b0807	2021-03-16 01:27:11	[{"text":"Soberana02","indices":[83,94]},{"text":"PatriaOMuerte","indices":[96,110]},{"text":"CubaVIva","indices":[111,120]},{"text":"Cuba","indices":[121,126]},{"text":"SomosCuba","indices":[127,137]},{"text":"SomosContinuidad","indices":[138,155]}]	[{"url":"https://t.co/scx5R293fp","expanded_url":"http://www.granma.cu/cuba-covid-19/2021-03-15/transcurrio-de-manera-satisfactoria-primera-semana-del-estudio-fase-iii-de-soberana-02-video","display_url":"granma.cu/cuba-covid-19/â€¦","indices":[184,207]}]		[]	[]			TranscurriÃ³ de manera satisfactoria en Cuba primera semana del estudio fase III de #Soberana02. #PatriaOMuerteâ€¦ https://t.co/n369YgBofb	1882.0	True	full
1212521	1212521	605009752df08200380b0825	2021-03-16 01:27:11	[]	[]	Tue Mar 16 00:33:10 +0000 2021	[]	[{"url":"https://t.co/Qc8HJuLqbY","expanded_url":"https://www.theguardian.com/politics/2021/mar/15/no-10-offers-first-sight-of-26m-white-house-style-briefing-room?CMP=Share_iOSApp_Other","display_url":"theguardian.com/politics/2021/â€¦","indices":[261,284]}]	Universal credit to be cut by Â£20 a week, nurses face a pay cut &amp; the numbers living in destitution doubles but Johnson spends Â£2.6 million to make himself look good on tv in press briefings. Symbolises all you need to know about this sickening narcissist. https://t.co/Qc8HJuLqbY	289457.0	RT @johnmcdonnellMP: Universal credit to be cut by Â£20 a week, nurses face a pay cut &amp; the numbers living in destitution doubles but Johnsoâ€¦	25.0	True	full
1212522	1212522	605009752df08200380b0839	2021-03-16 01:27:12	[]	[]	Tue Mar 16 00:13:52 +0000 2021	[]	[{"url":"https://t.co/3y0uCybedJ","expanded_url":"https://youtu.be/nGzqxKwfRq4","display_url":"youtu.be/nGzqxKwfRq4","indices":[55,78]},{"url":"https://t.co/gjWi8WWMeH","expanded_url":"https://youtu.be/UepqI27UTYw","display_url":"youtu.be/UepqI27UTYw","indices":[135,158]},{"url":"https://t.co/P5Y8Rzqj9l","expanded_url":"https://youtu.be/eDVR0SbtNQk","display_url":"youtu.be/eDVR0SbtNQk","indices":…	MÃ©dica escapou de ser ministra da SaÃºde com Bolsonaro: https://t.co/3y0uCybedJ. Roubalheira petista nÃ£o apaga peculato bolsonarista: https://t.co/gjWi8WWMeH. Prender corruptos poderosos gera retaliaÃ§Ã£o do sistema: https://t.co/P5Y8Rzqj9l. Trechos do â€œSalve, Salve, BandNews!â€� https://t.co/Tjg1WT0OrW	1497043.0	RT @FMouraBrasil: MÃ©dica escapou de ser ministra da SaÃºde com Bolsonaro: https://t.co/3y0uCybedJ. Roubalheira petista nÃ£o apaga peculatoâ€¦	152.0	True	full
1212523	1212523	605009752df08200380b083d	2021-03-16 01:27:12	[]	[]	Tue Mar 16 01:24:13 +0000 2021	[]	[{"url":"https://t.co/32FFvCozWC","expanded_url":"https://www.forbes.com/sites/bryanrolli/2021/03/15/the-grammys-once-again-did-the-bare-minimum-for-bts/?sh=1c80d2176129","display_url":"forbes.com/sites/bryanrolâ€¦","indices":[247,270]}]	Forbes: "@BTS_twt, como siempre, aceptÃ³ el hecho de perder con clase y pasÃ³ a ofrecer otra presentaciÃ³n fascinante que terminÃ³ con ellos en una azotea con el hermoso horizonte de SeÃºl, Corea del Sur detrÃ¡s. Aprovecharon al mÃ¡ximo la oportunidad âž• https://t.co/32FFvCozWC	228638.0	RT @BTS_Peru: Forbes: "@BTS_twt, como siempre, aceptÃ³ el hecho de perder con clase y pasÃ³ a ofrecer otra presentaciÃ³n fascinante que terminâ€¦	182.0	True	full
1212524	1212524	605009752df08200380b084d	2021-03-16 01:27:12	[]	[]	Mon Mar 15 19:57:29 +0000 2021	[]	[{"url":"https://t.co/nvzXn9b1ed","expanded_url":"https://www.castanet.net/news/BC/327882/A-conversation-with-Dr-Bonnie-Henry-on-the-pandemic-s-one-year-anniversary","display_url":"castanet.net/news/BC/327882â€¦","indices":[255,278]}]	BREAKING! Bonnie admits making a mistake. Sort of. â€œBut you know, I donâ€™t make these decisions in isolation. I make them with my public health colleagues and they were not as concerned. In retrospect, I probably should have listened to my spidey sense.â€� https://t.co/nvzXn9b1ed https://t.co/YwyPVWe6GE	1516.0	RT @RonaldNHughes: BREAKING! Bonnie admits making a mistake. Sort of. â€œBut you know, I donâ€™t make these decisions in isolation. I make theâ€¦	1694.0	True	full
1212525	1212525	605009752df08200380b084f	2021-03-16 01:27:12	[]	[]	Tue Mar 16 01:04:00 +0000 2021	[]	[{"url":"https://t.co/Id7ziIIUjO","expanded_url":"https://dcist.com/story/21/03/15/elrich-proposes-cutting-positions-montgomery-county-police-department-mental-health/","display_url":"dcist.com/story/21/03/15â€¦","indices":[145,168]}]	Montgomery County Executive Marc Elrich wants to remove 29 positions from the police department and put additional funds toward social services. https://t.co/Id7ziIIUjO https://t.co/mxQo2sZjgC	363634.0	RT @DCist: Montgomery County Executive Marc Elrich wants to remove 29 positions from the police department and put additional funds towardâ€¦	36.0	True	full
1212526	1212526	605009752df08200380b0859	2021-03-16 01:27:12	[]	[]	Mon Mar 15 21:30:18 +0000 2021	[{"text":"BDS","indices":[137,141]}]	[{"url":"https://t.co/323T7OdQe6","expanded_url":"https://english.palinfo.com/news/2021/3/15/IOF-seizes-sheep-demolishes-agricultural-rooms","display_url":"english.palinfo.com/news/2021/3/15â€¦","indices":[142,165]}]	Israeli "soldiers" chase and terrorise Palestinian shepherds, then steal a whole herd of 100 sheep from a farmer in Janab, in East Yatta #BDS https://t.co/323T7OdQe6	58464.0	RT @swilkinsonbc: Israeli "soldiers" chase and terrorise Palestinian shepherds, then steal a whole herd of 100 sheep from a farmer in Janabâ€¦	11.0	True	full
1212527	1212527	605009752df08200380b085d	2021-03-16 01:27:12	[{"text":"astmf3502mask","indices":[100,114]},{"text":"astmf3502","indices":[115,125]},{"text":"womenowned","indices":[126,137]}]	[{"url":"https://t.co/zok8pMtvUo","expanded_url":"https://bit.ly/3qQSx6L","display_url":"bit.ly/3qQSx6L","indices":[75,98]}]		[]	[]			Great interview on the new ASTM F3502 mask standard. Thank you CEOCFO mag! https://t.co/zok8pMtvUo #astmf3502maskâ€¦ https://t.co/qPFaJTLNWZ	1925.0	True	full
1212528	1212528	605009762df08200380b0869	2021-03-16 01:27:12	[]	[]	Tue Mar 16 01:24:14 +0000 2021	[]	[{"url":"https://t.co/F0pikRvaYm","expanded_url":"https://www.infobae.com/america/ciencia-america/2021/03/16/cientificos-piden-cerrar-fronteras-con-brasil-dejar-circular-la-variante-de-manaos-puede-ser-como-empezar-la-pandemia-de-cero/?utm_medium=Echobox&utm_source=Twitter#Echobox=1615857088","display_url":"infobae.com/america/cienciâ€¦","indices":[151,174]}]	CientÃ­ficos piden cerrar fronteras con Brasil: â€œDejar circular la variante de Manaos puede ser como empezar la pandemia de ceroâ€� | Por BelÃ©n Filgueira https://t.co/F0pikRvaYm	2916331.0	RT @infobae: CientÃ­ficos piden cerrar fronteras con Brasil: â€œDejar circular la variante de Manaos puede ser como empezar la pandemia de cerâ€¦	132.0	True	full
1212529	1212529	605009762df08200380b086b	2021-03-16 01:27:12	[]	[]	Mon Mar 15 14:01:47 +0000 2021	[]	[{"url":"https://t.co/hCruexUJYv","expanded_url":"https://www.mpnnow.com/story/sports/high-school/2021/03/15/section-v-wrestling-pal-macs-schafer-burgess-and-ferro-defend-titles/4699571001/","display_url":"mpnnow.com/story/sports/hâ€¦","indices":[255,278]}]	We didn't forget about you, wrestlers. It just took a little bit of time to get there. Congrats to local Section V champs from @palmacsports &amp; @VictorBLDevils along with grapplers from @MWWildcats @CABravesSports @MidlakesAthletx &amp; @RJathletics https://t.co/hCruexUJYv	2599.0	RT @MPN_bchavez: We didn't forget about you, wrestlers. It just took a little bit of time to get there. Congrats to local Section V champâ€¦	2588.0	True	full
1212530	1212530	605009762df08200380b0885	2021-03-16 01:27:12	[]	[]	Tue Mar 16 01:25:18 +0000 2021	[]	[{"url":"https://t.co/oqI6DKcrTc","expanded_url":"https://twitter.com/newsbysmiley/status/1371628691378294786","display_url":"twitter.com/newsbysmiley/sâ€¦","indices":[189,212]}]	New robocall from the district explaining the previous robocall from the district was an old robocall from the district. And a message from @runcie: â€œweâ€™re so sorry for the inconvenience.â€� https://t.co/oqI6DKcrTc	15566.0	RT @NewsbySmiley: New robocall from the district explaining the previous robocall from the district was an old robocall from the district.â€¦	6014.0	True	full
1212531	1212531	605009762df08200380b089f	2021-03-16 01:27:13	[]	[{"url":"https://t.co/S4Sq0BPUfR","expanded_url":"https://lostcoastoutpost.com/2021/mar/15/premature-or-precautionary-california-is-first-to/","display_url":"lostcoastoutpost.com/2021/mar/15/prâ€¦","indices":[134,157]}]		[]	[]			Premature or Precautionary? California Is First to Tackle Microplastics in Drinking Water | Lost Coast Outpost | Huâ€¦ https://t.co/ZDd2PfJLO9	44.0	True	full
1212532	1212532	605009762df08200380b08a3	2021-03-16 01:27:13	[]	[]	Tue Mar 16 01:22:12 +0000 2021	[]	[{"url":"https://t.co/oDO6cRjJc2","expanded_url":"https://www.vox.com/2021/3/15/22331722/american-rescue-plan-salazar-wicker","display_url":"vox.com/2021/3/15/2233â€¦","indices":[262,285]}]	In 2009 and now in 2021, Republicans have shamelessly tried to take credit for the stimulus they voted against. We're not going to let them. Start now &amp; remind every district that the GQP "voted no &amp; took the dough" as Speaker Pelosi perfectly said. https://t.co/oDO6cRjJc2 ,	60218.0	RT @HawaiiDelilah: In 2009 and now in 2021, Republicans have shamelessly tried to take credit for the stimulus they voted against. We'reâ€¦	1213.0	True	full
1212533	1212533	605009762df08200380b08b3	2021-03-16 01:27:13	[]	[]	Mon Mar 15 18:53:13 +0000 2021	[{"text":"Covid19","indices":[183,191]}]	[{"url":"https://t.co/h8natir17i","expanded_url":"https://www.nytimes.com/2021/03/15/health/covid-medical-workers-deaths.html?smid=tw-share","display_url":"nytimes.com/2021/03/15/heaâ€¦","indices":[223,246]}]	They Died Saving Others. Will Anyone Count Them? Medical workers are called heroes. But there hasnâ€™t been a reckoning about those who gave their lives while on the front lines of the #Covid19 pandemic, by @AndrewJacobsNYT https://t.co/h8natir17i via @nytimes @apoorva_nyc	120272.0	RT @picardonhealth: They Died Saving Others. Will Anyone Count Them? Medical workers are called heroes. But there hasnâ€™t been a reckoning aâ€¦	487.0	True	full
1212534	1212534	605009762df08200380b08b5	2021-03-16 01:27:13	[]	[]	Mon Mar 15 20:49:00 +0000 2021	[{"text":"INFO","indices":[2,7]},{"text":"StrayKids","indices":[211,221]},{"text":"ìŠ¤íŠ¸ë ˆì�´í‚¤ì¦ˆ","indices":[222,229]}]	[{"url":"https://t.co/nxqF3BiCgH","expanded_url":"https://youtu.be/KagzGPwDR9w","display_url":"youtu.be/KagzGPwDR9w","indices":[174,197]}]	ã€Œ #INFO â€¢ 15.03.21 ã€� O SKZ-RECORD do Changbin e Felix "ì¢‹ìœ¼ë‹ˆê¹Œ" ultrapassou 1M de visualizaÃ§Ãµes no YouTube em 28 horas, sendo o SKZ-RECORD mais rÃ¡pido a atingir este marco ðŸ’• â†� https://t.co/nxqF3BiCgH @Stray_Kids #StrayKids #ìŠ¤íŠ¸ë ˆì�´í‚¤ì¦ˆ https://t.co/KpFZ81LAaK	56738.0	RT @StrayKidsBrasil: ã€Œ #INFO â€¢ 15.03.21 ã€� O SKZ-RECORD do Changbin e Felix "ì¢‹ìœ¼ë‹ˆê¹Œ" ultrapassou 1M de visualizaÃ§Ãµes no YouTube em 28 horas, sâ€¦	4682.0	True	full
1212535	1212535	605009772df08200380b08eb	2021-03-16 01:27:13	[]	[]	Tue Mar 16 00:25:02 +0000 2021	[]	[{"url":"https://t.co/wYVfOS0LjS","expanded_url":"http://ow.ly/AEYS50DZHuH","display_url":"ow.ly/AEYS50DZHuH","indices":[172,195]}]	Public Health Urges Caution as Sectors Reopen and Vaccination Eligibility Expands Today. 6 New Deaths and 422 New Confirmed Cases of COVID-19 in Los Angeles County. View https://t.co/wYVfOS0LjS for more. https://t.co/KpTwSR0BGO	105843.0	RT @lapublichealth: Public Health Urges Caution as Sectors Reopen and Vaccination Eligibility Expands Today. 6 New Deaths and 422 New Confiâ€¦	392.0	True	full
1212536	1212536	605009772df08200380b090b	2021-03-16 01:27:14	[{"text":"MUFC","indices":[111,116]},{"text":"ManUTD","indices":[117,124]},{"text":"United","indices":[125,132]}]	[{"url":"https://t.co/Al3y1RzpbI","expanded_url":"https://strettynews.com/2021/03/15/manchester-united-star-bruno-fernandes-leads-europes-top-five-leagues-in-crucial-stat/","display_url":"strettynews.com/2021/03/15/manâ€¦","indices":[87,110]}]		[]	[]			Manchester United star Bruno Fernandes leads Europeâ€™s top five leagues in crucial stat https://t.co/Al3y1RzpbIâ€¦ https://t.co/mLUPvofbzp	28334.0	True	full
1212537	1212537	605009782df08200380b0935	2021-03-16 01:27:14	[]	[]	Mon Mar 15 20:33:50 +0000 2021	[]	[{"url":"https://t.co/YRjDbm2gWc","expanded_url":"https://unocha.exposure.co/voicesfromsyria","display_url":"unocha.exposure.co/voicesfromsyria","indices":[213,236]}]	As we mark 10 years of the Syrian conflict, we cannot let this tragic moment pass in silence. These voices from Syria are a reminder of the decade-long nightmare its people have had to endure. This has to stop. https://t.co/YRjDbm2gWc https://t.co/qqapntAdN0	1201483.0	RT @antonioguterres: As we mark 10 years of the Syrian conflict, we cannot let this tragic moment pass in silence. These voices from Syriaâ€¦	13458.0	True	full
1212538	1212538	605009782df08200380b0939	2021-03-16 01:27:14	[{"text":"March4Justice","indices":[16,30]}]	[{"url":"https://t.co/JZZuunXGLc","expanded_url":"https://www.washingtonpost.com/world/asia_pacific/australia-women-protests-march-justice/2021/03/15/2b685fdc-8536-11eb-be4a-24b89f616f2c_story.html","display_url":"washingtonpost.com/world/asia_pacâ€¦","indices":[252,275]}]		[]	[]			TheðŸŒ�is watching #March4Justice: @washingtonpost: @ScottMorrisonMP "drew criticism from opposition lawmakers for sayâ€¦ https://t.co/HJjYMpVErr	3691.0	True	full
1212539	1212539	605009782df08200380b093b	2021-03-16 01:27:14	[]	[]	Mon Mar 15 16:02:45 +0000 2021	[]	[{"url":"https://t.co/c07i6UH7I1","expanded_url":"https://twitter.com/nacion/status/1371439051723567104","display_url":"twitter.com/nacion/status/â€¦","indices":[172,195]}]	Y sigue la fiesta de los burÃ³cratas vividores, atropellando a los costarricenses y defendiendo sus propios intereses, quÃ© falta que hacen los liberales en el congreso... ðŸ˜– https://t.co/c07i6UH7I1	2716.0	RT @RevLiberalCR: Y sigue la fiesta de los burÃ³cratas vividores, atropellando a los costarricenses y defendiendo sus propios intereses, quÃ©â€¦	2624.0	True	full
1212540	1212540	605009782df08200380b0945	2021-03-16 01:27:15	[]	[]	Mon Mar 15 18:20:17 +0000 2021	[]	[{"url":"https://t.co/7MR44Vn3zK","expanded_url":"https://www.emol.com/noticias/Economia/2021/03/15/1014888/Zaldivar-descarta--nacionalizacion-fondos.html","display_url":"emol.com/noticias/Econoâ€¦","indices":[215,238]}]	Candidata Socialista NarvÃ¡ez, se abre a analizar nacionalizaciÃ³n de los fondos de pensiones, ministra ZaldÃ­var le responde, eso es expropiaciÃ³n!! Muy preocupante, cada dÃ­a mÃ¡s extrema la supuesta centro izquierda!! https://t.co/7MR44Vn3zK	12695.0	RT @oscarcerda56: Candidata Socialista NarvÃ¡ez, se abre a analizar nacionalizaciÃ³n de los fondos de pensiones, ministra ZaldÃ­var le respondâ€¦	472.0	True	full
1212541	1212541	605009782df08200380b0957	2021-03-16 01:27:15	[]	[]	Tue Mar 16 00:55:21 +0000 2021	[]	[{"url":"https://t.co/hXcgd8W3qc","expanded_url":"https://www.forbes.com/sites/bryanrolli/2021/03/15/the-grammys-once-again-did-the-bare-minimum-for-bts/?sh=1fa89a6f6129","display_url":"forbes.com/sites/bryanrolâ€¦","indices":[239,262]}]	[ARTÃ�CULO] Les dejamos la traducciÃ³n del artÃ­culo realizado por @BryanRolli para Forbes. "Llamemos a la incesante promociÃ³n de BTS en los Grammys lo que realmente fue: un descarado e inefectivo anzuelo para obtener de audiencia" link:https://t.co/hXcgd8W3qc @BTS_twt|ARMY MX https://t.co/tVSdNamKBt	132330.0	RT @BTS_MXCO: [ARTÃ�CULO] Les dejamos la traducciÃ³n del artÃ­culo realizado por @BryanRolli para Forbes. "Llamemos a la incesante promociÃ³â€¦	6.0	True	full
1212542	1212542	605009782df08200380b095b	2021-03-16 01:27:15	[]	[]	Tue Mar 16 01:23:56 +0000 2021	[{"text":"ChefsForAmerica","indices":[233,249]}]	[{"url":"https://t.co/xL8LIRfvlz","expanded_url":"https://twitter.com/wckitchen/status/1371630481955905536","display_url":"twitter.com/wckitchen/statâ€¦","indices":[250,273]}]	Connie has been an amazing partner to @WCKitchen...preparing thousands of meals in Baltimore! Her restaurant was broken into last month...but it didnâ€™t stop her from serving those in need the very next dayâ€”A true hero! @MayorBMScott #ChefsForAmerica https://t.co/xL8LIRfvlz	982354.0	RT @chefjoseandres: Connie has been an amazing partner to @WCKitchen...preparing thousands of meals in Baltimore! Her restaurant was brokenâ€¦	135.0	True	full
1212543	1212543	605009782df08200380b0963	2021-03-16 01:27:15	[{"text":"EspaÃ±aPuede","indices":[185,197]},{"text":"COVID19","indices":[198,206]}]	[{"url":"https://t.co/nIOQfuSBcm","expanded_url":"https://bit.ly/3rSJTGn","display_url":"bit.ly/3rSJTGn","indices":[226,249]}]		[]	[]			La crisis de Gobierno y los resultados de los comicios de @ComunidadMadrid podrÃ­an precipitar un adelanto electoralâ€¦ https://t.co/G8o7rtWT8Q	39509.0	True	full
1212544	1212544	605009782df08200380b096b	2021-03-16 01:27:15	[]	[]	Mon Mar 15 18:30:51 +0000 2021	[]	[{"url":"https://t.co/jRoBNi21Sb","expanded_url":"https://www.bluradio.com/blu360/bogota/bogota-la-ciudad-mas-congestionada-por-el-trafico-en-2020-en-el-mundo?fbclid=IwAR3_IPeCw6SaLG5qH6lSvHNagZFO4l6O30H_1HchKY9P3bSNyAEyd2DLQBs","display_url":"bluradio.com/blu360/bogota/â€¦","indices":[256,279]}]	BogotÃ¡ es la ciudad mÃ¡s congestionada por culpa de @EnriquePenalosa y @ClaudiaLopez que siguen empeÃ±ados en extender TransMilenio, ocupan el espacio de la vÃ­a para meter sus troncales en lugar de construir metro subterrÃ¡neo. Â¡Gracias por jodernos la vida! https://t.co/jRoBNi21Sb	37262.0	RT @Penalosadas: BogotÃ¡ es la ciudad mÃ¡s congestionada por culpa de @EnriquePenalosa y @ClaudiaLopez que siguen empeÃ±ados en extender Transâ€¦	3328.0	True	full
1212545	1212545	605009792df08200380b0977	2021-03-16 01:27:15	[]	[]	Tue Mar 16 01:18:55 +0000 2021	[]	[{"url":"https://t.co/83g8VpGUdx","expanded_url":"https://twitter.com/Ingenieros_EJC/status/1371629371589586944?s=20","display_url":"twitter.com/Ingenieros_EJCâ€¦","indices":[137,160]}]	Los Ingenieros del Ejercito siguen en sus ayudas en Providencia ðŸ’ªðŸ’ªðŸ‘ŠðŸ‘Š La diferencia entre crear paÃ­s y crear chismes como hacen otros. https://t.co/83g8VpGUdx	4163.0	RT @StephBTSE: Los Ingenieros del Ejercito siguen en sus ayudas en Providencia ðŸ’ªðŸ’ªðŸ‘ŠðŸ‘Š La diferencia entre crear paÃ­s y crear chismes como haâ€¦	846.0	True	full
1212546	1212546	605009792df08200380b0979	2021-03-16 01:27:15	[]	[]	Tue Mar 16 00:17:00 +0000 2021	[]	[{"url":"https://t.co/diKqGkpOzB","expanded_url":"https://twitter.com/LHDM7/status/1371613511890124804","display_url":"twitter.com/LHDM7/status/1â€¦","indices":[274,297]}]	Porque no van a sus barrios y arreglan sus problemas de conos ahÃ­, porque tienen que meter a los clubes, esto tiene que terminar ya. Antes se golpeaban el pecho quitando telas y polos ahora el que gana es el que se mete a los estadios y hace mÃ¡s daÃ±os? Chocaron con LOLO. https://t.co/diKqGkpOzB https://t.co/R4tUL8MGss	4704.0	RT @LHDM7: Porque no van a sus barrios y arreglan sus problemas de conos ahÃ­, porque tienen que meter a los clubes, esto tiene que terminarâ€¦	37.0	True	full
1212547	1212547	605009792df08200380b0985	2021-03-16 01:27:15	[]	[]	Tue Mar 16 01:25:23 +0000 2021	[{"text":"California","indices":[0,11]},{"text":"Comet","indices":[222,228]}]	[{"url":"https://t.co/nE7RE3SScT","expanded_url":"https://local.nixle.com/alert/8598208/?fbclid=IwAR2OQqO_VESlD4FocInGQynCqH6WG1I41XZZCyi9PkpKh3sFmfIt0-xNJVc","display_url":"local.nixle.com/alert/8598208/â€¦","indices":[241,264]}]	#California: Union City Police Department (UCPD) is looking for a missing 10y/o (No Name Provided) black female, who is an at risk due to Autism and possible schizophrenia. She was last seen in March 15, 2021 at 8 am near #Comet Circle. https://t.co/nE7RE3SScT https://t.co/FiTNuOgJCz	13760.0	RT @BAM_FI: #California: Union City Police Department (UCPD) is looking for a missing 10y/o (No Name Provided) black female, who is an at râ€¦	88.0	True	full
1212548	1212548	605009792df08200380b098f	2021-03-16 01:27:15	[]	[]	Mon Mar 15 19:47:47 +0000 2021	[{"text":"vacinaÃ§Ã£o","indices":[176,186]},{"text":"manaus","indices":[187,194]},{"text":"vereador","indices":[195,204]}]	[{"url":"https://t.co/mmRhYePiRb","expanded_url":"https://portalopoder.com/2021/03/15/manifestantes-pro-bolsonaro-deveriam-ficar-sem-vacina-diz-vereador/","display_url":"portalopoder.com/2021/03/15/manâ€¦","indices":[152,175]}]	â€œOs manifestantes prÃ³-Bolsonaro deveriam ficar sem as doses de vacinas contra a Covid-19, o que faria com que â€œsobrasseâ€� vacinas em Manausâ€�, enfatizou. https://t.co/mmRhYePiRb #vacinaÃ§Ã£o #manaus #vereador	501.0	RT @_portalopoder: â€œOs manifestantes prÃ³-Bolsonaro deveriam ficar sem as doses de vacinas contra a Covid-19, o que faria com que â€œsobrasseâ€�â€¦	4096.0	True	full
1212549	1212549	605009792df08200380b0991	2021-03-16 01:27:15	[]	[]	Mon Mar 15 16:21:58 +0000 2021	[]	[{"url":"https://t.co/S8Ypis8iht","expanded_url":"http://pluralidadz.com","display_url":"pluralidadz.com","indices":[152,175]}]	Alejandro RiaÃ±o 'Juanpis GonzÃ¡lez' agradeciÃ³ por los mensajes de solidaridad para con Ã©l y su familia tras recibir amenazas de muerte contra sus hijos. https://t.co/S8Ypis8iht https://t.co/ltNHgqUORL	23720.0	RT @PluralidadZ: Alejandro RiaÃ±o 'Juanpis GonzÃ¡lez' agradeciÃ³ por los mensajes de solidaridad para con Ã©l y su familia tras recibir amenazaâ€¦	261.0	True	full
1212550	1212550	605009792df08200380b099d	2021-03-16 01:27:15	[]	[]	Mon Mar 15 20:35:20 +0000 2021	[{"text":"FreeBritney","indices":[243,255]}]	[{"url":"https://t.co/yPs1pqYMbL","expanded_url":"https://www.forbes.com/sites/trialandheirs/2019/05/15/making-sense-of-the-britney-spears-conservatorship-and-freebritney/","display_url":"forbes.com/sites/trialandâ€¦","indices":[256,279]}]	FORBES:"Britney reportedly earned $672 million during her career up until 2016..Yet her annual conservatorship filings reported her net worth as of early 2018 to be $56 million, only slightly above her reported 2007 net worth, of $54 million."#FreeBritney https://t.co/yPs1pqYMbL	23.0	RT @FreeBritPriest: FORBES:"Britney reportedly earned $672 million during her career up until 2016..Yet her annual conservatorship filingsâ€¦	564.0	True	full
1212551	1212551	605009792df08200380b09a1	2021-03-16 01:27:15	[]	[]	Mon Mar 15 23:06:33 +0000 2021	[]	[{"url":"https://t.co/2vw1cKKF58","expanded_url":"https://www.politico.com/news/2021/03/15/capitol-riot-suspect-detained-testimony-476174","display_url":"politico.com/news/2021/03/1â€¦","indices":[248,271]}]	NEW: The 16-year-old daughter of alleged insurrectionist GUY REFFITT testified on his behalf today and against her brother â€” who accused Reffitt of threatening them. The judge locked him up anyway, calling the evidence grave. w/ @joshgerstein https://t.co/2vw1cKKF58	149719.0	RT @kyledcheney: NEW: The 16-year-old daughter of alleged insurrectionist GUY REFFITT testified on his behalf today and against her brotherâ€¦	3644.0	True	full
1212552	1212552	605009792df08200380b09a7	2021-03-16 01:27:15	[]	[]	Mon Mar 15 17:33:04 +0000 2021	[]	[{"url":"https://t.co/SPCQZENNMH","expanded_url":"http://www.newswire.lk/2021/03/15/no-top-of-the-table-finish-for-sri-lanka-legends-despite-being-ahead-of-indian-legends-in-nrr/","display_url":"newswire.lk/2021/03/15/no-â€¦","indices":[118,141]}]	U-Turn : No top of the table finish for Sri Lanka Legends despite being ahead of Indian Legends in NRR ðŸ‡±ðŸ‡°ðŸ�� Details : https://t.co/SPCQZENNMH https://t.co/dvp9BpqI1V	24842.0	RT @NewsWireLK: U-Turn : No top of the table finish for Sri Lanka Legends despite being ahead of Indian Legends in NRR ðŸ‡±ðŸ‡°ðŸ�� Details : httpsâ€¦	2325.0	True	full
1212553	1212553	605009792df08200380b09b9	2021-03-16 01:27:16	[]	[]	Mon Mar 15 14:11:02 +0000 2021	[]	[{"url":"https://t.co/7gniV4ouaF","expanded_url":"https://open.spotify.com/artist/4mkCQKEe89EI0kn0Q7tMyK?si=3ITbmx69RIe2R6reI1NwtA&utm_source=copy-link","display_url":"open.spotify.com/artist/4mkCQKEâ€¦","indices":[109,132]}]	Nueva subida de oyentes mensuales para @_albxreche en @SpotifySpain suma y sigue (15/03/21) O.M: 591.686 https://t.co/7gniV4ouaF https://t.co/ulPgUlweUf	239.0	RT @GaditaLess: Nueva subida de oyentes mensuales para @_albxreche en @SpotifySpain suma y sigue (15/03/21) O.M: 591.686 https://t.co/7â€¦	115.0	True	full
1212554	1212554	605009792df08200380b09bd	2021-03-16 01:27:16	[]	[]	Mon Mar 15 19:00:00 +0000 2021	[{"text":"USPSTF","indices":[0,7]}]	[{"url":"https://t.co/lo0qLOkqiJ","expanded_url":"https://ja.ma/2Ojbvpx","display_url":"ja.ma/2Ojbvpx","indices":[160,183]}]	#USPSTF recommends yearly screening with low-dose CT in adults 50-80 years old with a 20 pack-year history who still smoke or who quit within the past 15 years https://t.co/lo0qLOkqiJ	419640.0	RT @JAMA_current: #USPSTF recommends yearly screening with low-dose CT in adults 50-80 years old with a 20 pack-year history who still smokâ€¦	5886.0	True	full
1212555	1212555	605009792df08200380b09c7	2021-03-16 01:27:16	[]	[]	Tue Mar 16 01:24:13 +0000 2021	[]	[{"url":"https://t.co/32FFvCozWC","expanded_url":"https://www.forbes.com/sites/bryanrolli/2021/03/15/the-grammys-once-again-did-the-bare-minimum-for-bts/?sh=1c80d2176129","display_url":"forbes.com/sites/bryanrolâ€¦","indices":[247,270]}]	Forbes: "@BTS_twt, como siempre, aceptÃ³ el hecho de perder con clase y pasÃ³ a ofrecer otra presentaciÃ³n fascinante que terminÃ³ con ellos en una azotea con el hermoso horizonte de SeÃºl, Corea del Sur detrÃ¡s. Aprovecharon al mÃ¡ximo la oportunidad âž• https://t.co/32FFvCozWC	228638.0	RT @BTS_Peru: Forbes: "@BTS_twt, como siempre, aceptÃ³ el hecho de perder con clase y pasÃ³ a ofrecer otra presentaciÃ³n fascinante que terminâ€¦	223.0	True	full
1212556	1212556	6050097a2df08200380b09cf	2021-03-16 01:27:16	[{"text":"OpenBanking","indices":[30,42]},{"text":"banking","indices":[62,70]},{"text":"Fintech","indices":[261,269]},{"text":"Finserv","indices":[270,278]}]	[{"url":"https://t.co/3d8Z1CcpAg","expanded_url":"https://www.bbva.com/en/the-present-and-future-of-open-banking-the-movement-that-reinvented-banking-and-its-relationship-with-companies/","display_url":"bbva.com/en/the-presentâ€¦","indices":[116,139]}]		[]	[]			How the present and future of #OpenBanking is reinventing the #banking industry and its relationship with companiesâ€¦ https://t.co/xERuZ8LGeo	32601.0	True	full
1212557	1212557	6050097a2df08200380b09d3	2021-03-16 01:27:16	[]	[]	Tue Mar 16 01:27:01 +0000 2021	[]	[{"url":"https://t.co/Iv3k0KzFw9","expanded_url":"https://www.nytimes.com/2021/03/15/us/jesuits-georgetown-reparations-slavery.html","display_url":"nytimes.com/2021/03/15/us/â€¦","indices":[202,225]}]	The Jesuit order of Catholic priests has vowed to raise $100 million to benefit the descendants of the people it once enslaved and to promote racial reconciliation initiatives across the United States. https://t.co/Iv3k0KzFw9 by @rachelswarns	61894.0	RT @dabeard: The Jesuit order of Catholic priests has vowed to raise $100 million to benefit the descendants of the people it once enslavedâ€¦	4710.0	True	full
1212558	1212558	6050097a2df08200380b09d9	2021-03-16 01:27:16	[]	[]	Mon Mar 15 21:10:09 +0000 2021	[]	[{"url":"https://t.co/lmfdD1xayQ","expanded_url":"https://cadenaser.com/programa/2021/03/15/carrusel_deportivo/1615841937_767702.html","display_url":"cadenaser.com/programa/2021/â€¦","indices":[224,247]}]	ðŸš¨âš½ï¸� @itu_edu ofreciÃ³ su punto de vista acerca del penalti pitado al Huesca en @carrusel ðŸ—£ï¸� "El fÃºtbol es un deporte de contacto, en ningÃºn momento ese contacto es para derribar al jugador. Nos estamos cargando el fÃºtbol" https://t.co/lmfdD1xayQ	339087.0	RT @carrusel: ðŸš¨âš½ï¸� @itu_edu ofreciÃ³ su punto de vista acerca del penalti pitado al Huesca en @carrusel ðŸ—£ï¸� "El fÃºtbol es un deporte de contâ€¦	104.0	True	full
1212559	1212559	6050097a2df08200380b09eb	2021-03-16 01:27:16	[]	[]	Sat Mar 13 21:40:42 +0000 2021	[]	[{"url":"https://t.co/GkNx1laXQp","expanded_url":"https://www.gofundme.com/f/ayuda-a-la-dra-berna-a-recuperarse-de-covid19","display_url":"gofundme.com/f/ayuda-a-la-dâ€¦","indices":[187,210]}]	Hola! Los papÃ¡s de mi mejor amigo se encuentran hospitalizados por COVID y requiere ayuda para cubrir los gastos de la clÃ­nica Por favor, difundir Cualquier ayuda es agradecida Â¡Gracias! https://t.co/GkNx1laXQp	411.0	RT @AleCaroGr: Hola! Los papÃ¡s de mi mejor amigo se encuentran hospitalizados por COVID y requiere ayuda para cubrir los gastos de la clÃ­niâ€¦	415.0	True	full
1212560	1212560	6050097a2df08200380b09f7	2021-03-16 01:27:16	[]	[]	Mon Mar 15 17:01:04 +0000 2021	[{"text":"Myanmar","indices":[0,8]},{"text":"WhatsHappeninglnMyanmar","indices":[130,154]}]	[{"url":"https://t.co/rKSGPPLqae","expanded_url":"https://www.theguardian.com/world/2021/mar/15/the-death-of-zaw-myat-lynn-allegations-torture-used-on-opposition-activist-in-myanmar","display_url":"theguardian.com/world/2021/marâ€¦","indices":[156,179]}]	#Myanmar's military tortured Zaw Myat Lynn to death. No lies, excuses or threats by the coup leaders can obscure the ugly truth. #WhatsHappeninglnMyanmar https://t.co/rKSGPPLqae	29812.0	RT @SAdamsR2P: #Myanmar's military tortured Zaw Myat Lynn to death. No lies, excuses or threats by the coup leaders can obscure the ugly trâ€¦	70.0	True	full
1212561	1212561	6050097a2df08200380b09fd	2021-03-16 01:27:16	[]	[]	Tue Mar 16 01:16:33 +0000 2021	[]	[{"url":"https://t.co/0omNtmFKQk","expanded_url":"http://bit.ly/tvenvivoexitosa","display_url":"bit.ly/tvenvivoexitosa","indices":[241,264]}]	ðŸ”µðŸ”´ Juan Velit, familiar de mujer fallecida por COVID-19 en Barranca: â€œHubo dÃ­as que nos cobraron oxÃ­geno, cuando nosotros incluso llevÃ¡bamos nuestros propios balones. Ellos se quedaban con los balones y a veces no los devolvÃ­anâ€� â–¶ En vivo: https://t.co/0omNtmFKQk https://t.co/c3E6KiC2Md	485304.0	RT @exitosape: ðŸ”µðŸ”´ Juan Velit, familiar de mujer fallecida por COVID-19 en Barranca: â€œHubo dÃ­as que nos cobraron oxÃ­geno, cuando nosotros inâ€¦	364.0	True	full
1212562	1212562	6050097b2df08200380b0a21	2021-03-16 01:27:17	[]	[]	Tue Mar 16 00:33:04 +0000 2021	[]	[{"url":"https://t.co/1cMZtF04sv","expanded_url":"https://revistaoeste.com/brasil/cidade-mineira-nao-tem-um-unico-doente-internado-por-covid-19/","display_url":"revistaoeste.com/brasil/cidade-â€¦","indices":[238,261]}]	Cidade mineira nÃ£o tem um Ãºnico doente internado por covid-19. â€œEsta antecipaÃ§Ã£o do tratamento com azitromicina, dexametasona, ivermectina, vitamina D e zinco tem salvado a nossa populaÃ§Ã£oâ€� - disse o prefeito Walter Lessa, que Ã© mÃ©dico. https://t.co/1cMZtF04sv	175327.0	RT @ludmilagrilo: Cidade mineira nÃ£o tem um Ãºnico doente internado por covid-19. â€œEsta antecipaÃ§Ã£o do tratamento com azitromicina, dexametaâ€¦	104.0	True	full
1212563	1212563	6050097b2df08200380b0a23	2021-03-16 01:27:17	[]	[]	Mon Mar 15 21:15:27 +0000 2021	[]	[{"url":"https://t.co/wzXaqEnqSN","expanded_url":"http://covid19.nj.gov/vaccine","display_url":"covid19.nj.gov/vaccine","indices":[148,171]}]	Vaccine eligibility expanded today for several categories â€“ including transportation workers, certain public safety workers, and more. Learn more: https://t.co/wzXaqEnqSN https://t.co/8YuOA9PKus	382190.0	RT @GovMurphy: Vaccine eligibility expanded today for several categories â€“ including transportation workers, certain public safety workers,â€¦	936.0	True	full
1212564	1212564	6050097b2df08200380b0a2d	2021-03-16 01:27:17	[]	[]	Mon Mar 15 17:00:04 +0000 2021	[]	[{"url":"https://t.co/270yRNobdy","expanded_url":"https://news.xbox.com/en-us/2021/03/15/undertale-lands-on-xbox-game-pass-march-16/","display_url":"news.xbox.com/en-us/2021/03/â€¦","indices":[118,141]}]	Experience one of indie gamingâ€™s most beloved RPGs when @Undertale launches on Xbox Game Pass tomorrow! Details here: https://t.co/270yRNobdy	137932.0	RT @XboxWire: Experience one of indie gamingâ€™s most beloved RPGs when @Undertale launches on Xbox Game Pass tomorrow! Details here: https:/â€¦	43.0	True	full
1212565	1212565	6050097b2df08200380b0a31	2021-03-16 01:27:17	[]	[]	Tue Mar 16 01:25:14 +0000 2021	[{"text":"TwitchAffiliate","indices":[73,89]},{"text":"Fortntie","indices":[186,195]},{"text":"FFXIV","indices":[196,202]},{"text":"NoMansSky","indices":[203,213]},{"text":"KingdomHearts","indices":[214,228]},{"text":"Persona4","indices":[229,238]},{"text":"indiegame","indices":[239,249]},{"text":"indiedev","indices":[250,259]},{"text":"Twitch","indices":[260,267]},{"text":"TwitchTV","indices":[2…	[{"url":"https://t.co/tLWTxejNL8","expanded_url":"http://twitch.tv/storymodeaus","display_url":"twitch.tv/storymodeaus","indices":[161,184]}]	ðŸŽ® OUR STREAM SCHEDULE 15/03-21/03 Come by sometime this week to our new #TwitchAffiliate channel and join in our activities! Don't forget to drop us a follow! https://t.co/tLWTxejNL8 #Fortntie #FFXIV #NoMansSky #KingdomHearts #Persona4 #indiegame #indiedev #Twitch #TwitchTV https://t.co/OlUQVZKCV2	245.0	RT @StoryModeAUS: ðŸŽ® OUR STREAM SCHEDULE 15/03-21/03 Come by sometime this week to our new #TwitchAffiliate channel and join in our activitâ€¦	857.0	True	full
1212566	1212566	6050097b2df08200380b0a3b	2021-03-16 01:27:17	[]	[]	Mon Mar 15 20:25:42 +0000 2021	[]	[{"url":"https://t.co/mLFFfQS0kh","expanded_url":"https://www.una.ca/1225/wellness-day-helps-members-safeguard-their-wellbeing-in-a-world-turned-upside-down-by-covid19","display_url":"una.ca/1225/wellness-â€¦","indices":[253,276]}]	On Jan 29, over 600 UNA members took part in a wellness event on Zoom that aimed to lower stress levels and help nurses adapt to the constant rapid change thatâ€™s leaving many feeling burned out. A recording of that day is now available for UNA members: https://t.co/mLFFfQS0kh	12133.0	RT @UnitedNurses: On Jan 29, over 600 UNA members took part in a wellness event on Zoom that aimed to lower stress levels and help nurses aâ€¦	23.0	True	full
1212567	1212567	6050097b2df08200380b0a57	2021-03-16 01:27:18	[]	[]	Tue Mar 16 01:07:10 +0000 2021	[{"text":"cblive","indices":[114,121]},{"text":"Covid_19","indices":[123,132]},{"text":"Crypto","indices":[133,140]},{"text":"cryptoart","indices":[141,151]},{"text":"VacunaGate","indices":[152,163]},{"text":"VacunadosVip","indices":[165,178]},{"text":"VacunaGateEC","indices":[180,193]},{"text":"VacunacionVip","indices":[195,209]},{"text":"vacuna","indices":[211,218]},{"text":"libspill","indices"…	[{"url":"https://t.co/mzkUDBczZ5","expanded_url":"http://youtu.be/h54ywJb-hyM","display_url":"youtu.be/h54ywJb-hyM","indices":[89,112]}]	@Cornie_Wenu JFk sent fetti on vaccy again and drop this fire click here and see more . https://t.co/mzkUDBczZ5 #cblive #Covid_19 #Crypto #cryptoart #VacunaGate #VacunadosVip #VacunaGateEC #VacunacionVip #vacuna #libspill #Latenightonmaxfm #OscarNoms #halay #knjbrokeup	17.0	RT @OnlymanSales: @Cornie_Wenu JFk sent fetti on vaccy again and drop this fire click here and see more . https://t.co/mzkUDBczZ5 #cbliveâ€¦	17.0	True	full
1212568	1212568	6050097b2df08200380b0a59	2021-03-16 01:27:17	[]	[{"url":"https://t.co/hpiXKoOG25","expanded_url":"https://www.infobae.com/politica/2021/03/15/en-la-corte-y-comodoro-py-asumen-que-la-designacion-de-soria-es-una-mala-senal-y-un-triunfo-politico-de-cfk/","display_url":"infobae.com/politica/2021/â€¦","indices":[118,141]}]		[]	[]			En la Corte y Comodoro Py asumen que la designaciÃ³n de Soria es una mala seÃ±al y un triunfo polÃ­tico de CFK - Infobâ€¦ https://t.co/vr8jYGB4l8	571.0	True	full
1212569	1212569	6050097b2df08200380b0a5d	2021-03-16 01:27:18	[]	[]	Tue Mar 16 01:08:34 +0000 2021	[{"text":"cblive","indices":[115,122]},{"text":"Covid_19","indices":[124,133]},{"text":"Crypto","indices":[134,141]},{"text":"cryptoart","indices":[142,152]},{"text":"VacunaGate","indices":[153,164]},{"text":"VacunadosVip","indices":[166,179]},{"text":"VacunaGateEC","indices":[181,194]},{"text":"VacunacionVip","indices":[196,210]},{"text":"vacuna","indices":[212,219]},{"text":"libspill","indices"…	[{"url":"https://t.co/mzkUDBczZ5","expanded_url":"http://youtu.be/h54ywJb-hyM","display_url":"youtu.be/h54ywJb-hyM","indices":[90,113]}]	@WackyYouTube JFk sent fetti on vaccy again and drop this fire click here and see more . https://t.co/mzkUDBczZ5 #cblive #Covid_19 #Crypto #cryptoart #VacunaGate #VacunadosVip #VacunaGateEC #VacunacionVip #vacuna #libspill #Latenightonmaxfm #OscarNoms #halay #knjbrokeup	17.0	RT @OnlymanSales: @WackyYouTube JFk sent fetti on vaccy again and drop this fire click here and see more . https://t.co/mzkUDBczZ5 #cblivâ€¦	17.0	True	full
1212570	1212570	6050097b2df08200380b0a63	2021-03-16 01:27:18	[{"text":"BenShephard","indices":[110,122]},{"text":"SusannaReid","indices":[123,135]},{"text":"Astrazeneca","indices":[136,148]}]	[{"url":"https://t.co/4LqJn0WQQc","expanded_url":"https://h24.news/OAz","display_url":"h24.news/OAz","indices":[149,172]}]		[]	[]			ROGER DALTREY spoke out about having his coronavirus vaccine and hit out at critics during his GMB appearanceâ€¦ https://t.co/OEJEG5gQ3J	162.0	True	full
1212571	1212571	6050097b2df08200380b0a71	2021-03-16 01:27:18	[]	[]	Mon Mar 15 19:01:08 +0000 2021	[{"text":"COVID19","indices":[82,90]}]	[{"url":"https://t.co/O3s4SZSUZB","expanded_url":"http://bit.ly/3cymH9P","display_url":"bit.ly/3cymH9P","indices":[223,246]}]	ðŸ”´ @CarolinaDarias âž¡ï¸� Se suspende cautelar y temporalmente la vacunaciÃ³n contra la #COVID19 con AstraZeneca durante las dos prÃ³ximas semanas, a la espera de los anÃ¡lisis de @EMA_News sobre nuevos eventos trombÃ³ticos âž•â„¹ï¸� ðŸ‘‰ https://t.co/O3s4SZSUZB https://t.co/7KOEP1O1ct	634493.0	RT @sanidadgob: ðŸ”´ @CarolinaDarias âž¡ï¸� Se suspende cautelar y temporalmente la vacunaciÃ³n contra la #COVID19 con AstraZeneca durante las dosâ€¦	971.0	True	full
1212572	1212572	6050097b2df08200380b0a75	2021-03-16 01:27:18	[{"text":"MilagrosLeivaEntrevista","indices":[0,24]}]	[{"url":"https://t.co/4AJELMLOQ2","expanded_url":"https://willax.tv/en-vivo/","display_url":"willax.tv/en-vivo/","indices":[227,250]}]		[]	[]			#MilagrosLeivaEntrevista | @ErnesBustamante: Sagasti tuvo la oportunidad de oro de pasar a la historia como el presâ€¦ https://t.co/zEanRzkoyq	319112.0	True	full
1212573	1212573	6050097c2df08200380b0a93	2021-03-16 01:27:18	[]	[]	Mon Mar 15 19:09:56 +0000 2021	[{"text":"TeletÃ³nTalca","indices":[104,117]}]	[{"url":"https://t.co/TBkOofot06","expanded_url":"https://bit.ly/3rTKqrt","display_url":"bit.ly/3rTKqrt","indices":[231,254]}]	ðŸ—¨ Â¿SabÃ­as quÃ©? | El uso de la telemedicina ha permitido que TeletÃ³n no se detenga durante la pandemia. #TeletÃ³nTalca es uno de los 14 institutos que ha continuado trabajando de forma presencial y a distancia. MÃ¡s detalles acÃ¡ âž¡ https://t.co/TBkOofot06 https://t.co/X2xJkEB0hS	861036.0	RT @Teleton: ðŸ—¨ Â¿SabÃ­as quÃ©? | El uso de la telemedicina ha permitido que TeletÃ³n no se detenga durante la pandemia. #TeletÃ³nTalca es uno dâ€¦	1014.0	True	full
1212574	1212574	6050097c2df08200380b0a9f	2021-03-16 01:27:18	[]	[]	Mon Mar 15 19:00:00 +0000 2021	[{"text":"USPSTF","indices":[0,7]}]	[{"url":"https://t.co/lo0qLOkqiJ","expanded_url":"https://ja.ma/2Ojbvpx","display_url":"ja.ma/2Ojbvpx","indices":[160,183]}]	#USPSTF recommends yearly screening with low-dose CT in adults 50-80 years old with a 20 pack-year history who still smoke or who quit within the past 15 years https://t.co/lo0qLOkqiJ	419640.0	RT @JAMA_current: #USPSTF recommends yearly screening with low-dose CT in adults 50-80 years old with a 20 pack-year history who still smokâ€¦	2872.0	True	full
1212575	1212575	6050097c2df08200380b0ab5	2021-03-16 01:27:19	[]	[]	Tue Mar 16 00:56:34 +0000 2021	[]	[{"url":"https://t.co/i5fLGJVm1L","expanded_url":"https://www.npr.org/2021/03/15/972498203/a-tale-of-2-radicalizations","display_url":"npr.org/2021/03/15/972â€¦","indices":[243,266]}]	Right-wing extremists who attacked the U.S. Capitol on 1/6 were radicalized by what they consumed online and in social media. Experts who study radicalization say that should sound familiar: 10 years ago, ISIS used a similar strategy. â�¦@NPRâ�© https://t.co/i5fLGJVm1L	8550.0	RT @MichelleKinney: Right-wing extremists who attacked the U.S. Capitol on 1/6 were radicalized by what they consumed online and in socialâ€¦	127.0	True	full
1212576	1212576	6050097c2df08200380b0ac3	2021-03-16 01:27:19	[]	[]	Tue Mar 16 00:25:17 +0000 2021	[]	[{"url":"https://t.co/cMb9KGDblb","expanded_url":"https://www.mediaite.com/tv/matthew-dowd-warns-gop-base-is-falling-victim-to-partys-anti-vaccine-misinformation-its-like-they-put-a-gun-to-their-own-head/","display_url":"mediaite.com/tv/matthew-dowâ€¦","indices":[131,154]}]	Matthew Dowd Warns GOP Base Is Falling Victim to Party's Anti-Vaccine Misinformation: 'It's Like They Put a Gun to Their Own Head' https://t.co/cMb9KGDblb	163443.0	RT @Mediaite: Matthew Dowd Warns GOP Base Is Falling Victim to Party's Anti-Vaccine Misinformation: 'It's Like They Put a Gun to Their Ownâ€¦	8588.0	True	full
1212577	1212577	6050097c2df08200380b0ac5	2021-03-16 01:27:19	[]	[]	Tue Mar 16 00:32:13 +0000 2021	[]	[{"url":"https://t.co/GwtSBD5BZC","expanded_url":"https://noticias.uol.com.br/saude/ultimas-noticias/redacao/2021/03/15/pernambuco-decreta-quarentena-de-10-dias-a-partir-de-quinta-feira-18.htm","display_url":"noticias.uol.com.br/saude/ultimas-â€¦","indices":[123,146]}]	Mas na quarta estÃ¡ liberada a Copa Do Brasil.... ðŸ‘€ðŸ‘€ðŸ‘€Pernambuco decreta quarentena de 10 dias a partir de quinta-feira (18) https://t.co/GwtSBD5BZC via @UOLNoticias @UOL	62574.0	RT @mariliaruiz: Mas na quarta estÃ¡ liberada a Copa Do Brasil.... ðŸ‘€ðŸ‘€ðŸ‘€Pernambuco decreta quarentena de 10 dias a partir de quinta-feira (18)â€¦	1688.0	True	full
1212578	1212578	6050097c2df08200380b0acf	2021-03-16 01:27:19	[]	[]	Tue Mar 16 01:15:00 +0000 2021	[{"text":"Venezuela","indices":[0,10]},{"text":"Rusia","indices":[16,22]}]	[{"url":"https://t.co/iZF7b84nPU","expanded_url":"https://go.shr.lc/3bLfPGS","display_url":"go.shr.lc/3bLfPGS","indices":[210,233]}]	#Venezuela ðŸ‡»ðŸ‡ª y #RusiaðŸ‡·ðŸ‡º celebran el aniversario nÃºmero 76 de sus relaciones diplomÃ¡ticas establecidas desde 1945 y fortalecidas bajo los mandatos de los presidentes venezolanos Hugo ChÃ¡vez y NicolÃ¡s Maduro ðŸ§�ðŸ“² https://t.co/iZF7b84nPU	1972541.0	RT @teleSURtv: #Venezuela ðŸ‡»ðŸ‡ª y #RusiaðŸ‡·ðŸ‡º celebran el aniversario nÃºmero 76 de sus relaciones diplomÃ¡ticas establecidas desde 1945 y fortalecâ€¦	7.0	True	full
1212579	1212579	6050097c2df08200380b0ad3	2021-03-16 01:27:19	[]	[]	Mon Mar 15 22:55:07 +0000 2021	[]	[{"url":"https://t.co/58Ql3X8CIA","expanded_url":"https://www.washingtonpost.com/business/2021/03/15/georgia-voting-business/","display_url":"washingtonpost.com/business/2021/â€¦","indices":[178,201]}]	UPDATE: @CocaCola says they now OPPOSE the voter suppression bills in the Georgia legislature. This is a big change from 24 hours ago, which is the last time I heard from them https://t.co/58Ql3X8CIA https://t.co/9C7cwVmdvI	486261.0	RT @JuddLegum: UPDATE: @CocaCola says they now OPPOSE the voter suppression bills in the Georgia legislature. This is a big change from 24â€¦	1584.0	True	full
1212580	1212580	6050097c2df08200380b0adb	2021-03-16 01:27:19	[]	[]	Tue Mar 16 00:59:34 +0000 2021	[]	[{"url":"https://t.co/1HkKjvEs5j","expanded_url":"https://twitter.com/BenjaminT0001/status/1370673981829779457?s=19","display_url":"twitter.com/BenjaminT0001/â€¦","indices":[194,217]}]	Corrupt FISA Judge/Peter Strzok BFF Rudy Contreras blocked Trump's ban on Xiaomi which has deeper People's Liberation Army ties than Huawei: University of Science &amp; Techs Beijng edition: ðŸ”½ https://t.co/1HkKjvEs5j	452.0	RT @BenjaminT0001: Corrupt FISA Judge/Peter Strzok BFF Rudy Contreras blocked Trump's ban on Xiaomi which has deeper People's Liberation Arâ€¦	21572.0	True	full
1212581	1212581	6050097d2df08200380b0aeb	2021-03-16 01:27:19	[]	[]	Tue Mar 16 00:43:18 +0000 2021	[]	[{"url":"https://t.co/XJ4Jz0ab9i","expanded_url":"https://www.democracydocket.com/2021/03/michigan-welfare-rights-organization-v-trump/","display_url":"democracydocket.com/2021/03/michigâ€¦","indices":[256,279]}]	Investigations into Trumpâ€™s â€œBig Lieâ€� and its impact on the November election did not end with the impeachment trial in February. The NAACP brought a lawsuit against Trump, his campaign and the RNC for their efforts to disenfranchise Black voters in 2020. https://t.co/XJ4Jz0ab9i	465812.0	RT @marceelias: Investigations into Trumpâ€™s â€œBig Lieâ€� and its impact on the November election did not end with the impeachment trial in Febâ€¦	621.0	True	full
1212582	1212582	6050097d2df08200380b0aed	2021-03-16 01:27:19	[]	[]	Tue Mar 16 01:15:51 +0000 2021	[{"text":"NoticiasWCovid19","indices":[161,178]},{"text":"YoMeQuedoEnCasa","indices":[204,220]}]	[{"url":"https://t.co/sni9q7Sf2i","expanded_url":"http://bit.ly/COVID-2019MX","display_url":"bit.ly/COVID-2019MX","indices":[179,202]},{"url":"https://t.co/dYHvNDgmt7","expanded_url":"http://bit.ly/MeQuedoEnCasaW","display_url":"bit.ly/MeQuedoEnCasaW","indices":[221,244]}]	ÃšLTIMA HORA | MÃ©xico reporta 234 muertes y 1,439 contagios por coronavirus en las Ãºltimas 24 horas, acumulando 194,944 decesos y 2,167,729 casos confirmados ðŸ”´#NoticiasWCovid19 https://t.co/sni9q7Sf2i ðŸ� #YoMeQuedoEnCasa https://t.co/dYHvNDgmt7 https://t.co/nSIS2makls	258737.0	RT @WRADIOMexico: ÃšLTIMA HORA | MÃ©xico reporta 234 muertes y 1,439 contagios por coronavirus en las Ãºltimas 24 horas, acumulando 194,944â€¦	16.0	True	full
1212583	1212583	6050097d2df08200380b0afd	2021-03-16 01:27:19	[]	[]	Mon Mar 15 23:25:32 +0000 2021	[]	[{"url":"https://t.co/oFuhyPVX1B","expanded_url":"https://www.nytimes.com/2021/03/15/climate/Deb-Haaland-Interior.html","display_url":"nytimes.com/2021/03/15/cliâ€¦","indices":[243,266]}]	This is really good news and important. And if you have to ask why, in 2021, this is so important, then, I donâ€™t know, maybe change it to read â€˜...becomes first white male Cabinet Secretaryâ€™ and then see how you feel. In 2021. This matters. https://t.co/oFuhyPVX1B	75706.0	RT @SkinnerPm: This is really good news and important. And if you have to ask why, in 2021, this is so important, then, I donâ€™t know, maybeâ€¦	221.0	True	full
1212584	1212584	6050097d2df08200380b0b15	2021-03-16 01:27:20	[]	[]	Tue Mar 16 00:56:34 +0000 2021	[]	[{"url":"https://t.co/i5fLGJVm1L","expanded_url":"https://www.npr.org/2021/03/15/972498203/a-tale-of-2-radicalizations","display_url":"npr.org/2021/03/15/972â€¦","indices":[243,266]}]	Right-wing extremists who attacked the U.S. Capitol on 1/6 were radicalized by what they consumed online and in social media. Experts who study radicalization say that should sound familiar: 10 years ago, ISIS used a similar strategy. â�¦@NPRâ�© https://t.co/i5fLGJVm1L	8550.0	RT @MichelleKinney: Right-wing extremists who attacked the U.S. Capitol on 1/6 were radicalized by what they consumed online and in socialâ€¦	160.0	True	full
1212585	1212585	6050097d2df08200380b0b21	2021-03-16 01:27:20	[]	[]	Tue Mar 16 01:26:29 +0000 2021	[]	[{"url":"https://t.co/d0LOo7Dzie","expanded_url":"https://dailycaller.com/2021/03/15/georgia-phone-call-news-outlets-ran-fabricated-donald-trump-quotes/","display_url":"dailycaller.com/2021/03/15/geoâ€¦","indices":[159,182]}]	Will Big Tech ban the Washington Post for spreading Misinformation? â€œRecording Of Georgia Phone Call Shows Multiple News Outlets Ran Fabricated Trump Quoteâ€� https://t.co/d0LOo7Dzie	320816.0	RT @bennyjohnson: Will Big Tech ban the Washington Post for spreading Misinformation? â€œRecording Of Georgia Phone Call Shows Multiple Newsâ€¦	2711.0	True	full
1212586	1212586	6050097e2df08200380b0b33	2021-03-16 01:27:20	[]	[]	Tue Mar 16 01:19:09 +0000 2021	[{"text":"covid19","indices":[27,35]},{"text":"CharlasGIJN","indices":[211,223]},{"text":"SOSDerrameAmazonÃ­a","indices":[249,268]}]	[{"url":"https://t.co/CDuUuVFKZ7","expanded_url":"https://buff.ly/2OhrKD5","display_url":"buff.ly/2OhrKD5","indices":[225,248]}]	Â¿QuÃ© desafÃ­os ha traÃ­do el #covid19 al periodismo en las comunidades indÃ­genas de A.Latina? Â¿CÃ³mo hacer periodismo escrito y audiovisual, desde las comunidades, de manera Ã©tica? Invitamos al primer encuentro de #CharlasGIJNðŸ‘‰ðŸ�¼https://t.co/CDuUuVFKZ7 #SOSDerrameAmazonÃ­a https://t.co/II4K2F6Dat	2388.0	RT @DDHH_Alianza: Â¿QuÃ© desafÃ­os ha traÃ­do el #covid19 al periodismo en las comunidades indÃ­genas de A.Latina? Â¿CÃ³mo hacer periodismo escritâ€¦	1059.0	True	full
1212587	1212587	6050097e2df08200380b0b35	2021-03-16 01:27:20	[]	[]	Tue Mar 16 01:00:01 +0000 2021	[]	[{"url":"https://t.co/tLKCQSOwf2","expanded_url":"https://www.youtube.com/watch?v=aIGk3BDVCwk","display_url":"youtube.com/watch?v=aIGk3Bâ€¦","indices":[215,238]}]	[DOKKAN NOW! Vol 4. Is Out Today!] We've got the latest info on the Saiyan Day Campaign! The video will be released today at 21:00 (PST)! &lt;Release Date&gt; 3/15/2021 21:00 (PST) &lt;Where to Watch&gt; YouTube: https://t.co/tLKCQSOwf2 *Please note this is not a livestream. https://t.co/niGKkzO25z	179726.0	RT @dokkan_global: [DOKKAN NOW! Vol 4. Is Out Today!] We've got the latest info on the Saiyan Day Campaign! The video will be released todaâ€¦	23.0	True	full
1212588	1212588	6050097e2df08200380b0b3d	2021-03-16 01:27:20	[]	[]	Mon Mar 15 18:00:06 +0000 2021	[]	[{"url":"https://t.co/VLSOA5CWR4","expanded_url":"https://buff.ly/3eDEyPk","display_url":"buff.ly/3eDEyPk","indices":[104,127]}]	Global food prices are rising. Not an easy situation to manage in times of a global pandemic... Source: https://t.co/VLSOA5CWR4 https://t.co/Z0DpnjIXch	207214.0	RT @simongerman600: Global food prices are rising. Not an easy situation to manage in times of a global pandemic... Source: https://t.co/VLâ€¦	912.0	True	full
1212589	1212589	6050097e2df08200380b0b3f	2021-03-16 01:27:20	[]	[]	Mon Mar 15 20:17:07 +0000 2021	[]	[{"url":"https://t.co/z2K13JoKGo","expanded_url":"https://www.bizjournals.com/milwaukee/news/2021/03/11/kohls-executives-awarded-bonuses-for-pandemic-per.html","display_url":"bizjournals.com/milwaukee/newsâ€¦","indices":[200,223]}]	Kohl's laid off 15% of its workers after revenue fell 20%. It ended the year down $163 million. Its CEO was rewarded with a $3.9 million raise for "performance," bringing total pay to $12.9 million. https://t.co/z2K13JoKGo	397100.0	RT @DanPriceSeattle: Kohl's laid off 15% of its workers after revenue fell 20%. It ended the year down $163 million. Its CEO was rewardedâ€¦	253.0	True	full
1212590	1212590	6050097e2df08200380b0b43	2021-03-16 01:27:20	[]	[]	Tue Mar 16 01:22:12 +0000 2021	[]	[{"url":"https://t.co/gkJQPQ44vp","expanded_url":"https://twitter.com/BenMitchellSong/status/1371584773756350464","display_url":"twitter.com/BenMitchellSonâ€¦","indices":[178,201]}]	The vaccine is being to deployed to weaken the ADF preliminary to a new low-grade Chinese bio-weapon which will be fatal to those who have the cellular lipid functions disabled. https://t.co/gkJQPQ44vp	762.0	RT @DogDuffy: The vaccine is being to deployed to weaken the ADF preliminary to a new low-grade Chinese bio-weapon which will be fatal to tâ€¦	63.0	True	full
1212591	1212591	6050097e2df08200380b0b47	2021-03-16 01:27:20	[]	[]	Mon Mar 15 19:20:00 +0000 2021	[{"text":"NotiMippCI","indices":[0,11]},{"text":"FlexibilizaciÃ³nParcial","indices":[132,155]}]	[{"url":"https://t.co/9NLeuohxP0","expanded_url":"https://bit.ly/3s2LGsB","display_url":"bit.ly/3s2LGsB","indices":[108,131]}]	#NotiMippCI ðŸ“°ðŸ—ž| Variante P.1 de SARS-CoV-2 estÃ¡ provocando reinfecciones en poblaciÃ³n venezolana. Lea mÃ¡s â�© https://t.co/9NLeuohxP0 #FlexibilizaciÃ³nParcial https://t.co/BD55auhr9a	252869.0	RT @Mippcivzla: #NotiMippCI ðŸ“°ðŸ—ž| Variante P.1 de SARS-CoV-2 estÃ¡ provocando reinfecciones en poblaciÃ³n venezolana. Lea mÃ¡s â�© https://t.co/9Nâ€¦	28.0	True	full
1212592	1212592	6050097e2df08200380b0b55	2021-03-16 01:27:20	[]	[]	Mon Mar 15 22:19:07 +0000 2021	[]	[{"url":"https://t.co/nXhO4MAXHY","expanded_url":"https://www.washingtonpost.com/powerpost/capitol-police-suspended-longworth/2021/03/15/b59b0e72-85ca-11eb-82bc-e58213caa38e_story.html","display_url":"washingtonpost.com/powerpost/capiâ€¦","indices":[206,229]}]	NEWS w/ @tylerpager: A Capitol Police officer was suspended Monday after a copy of the Protocols of the Elders of Zion, the infamous anti-Semitic tract, was found Sunday at a Longworth Building checkpoint. https://t.co/nXhO4MAXHY	61497.0	RT @mikedebonis: NEWS w/ @tylerpager: A Capitol Police officer was suspended Monday after a copy of the Protocols of the Elders of Zion, thâ€¦	252.0	True	full
1212593	1212593	6050097e2df08200380b0b79	2021-03-16 01:27:21	[]	[]	Tue Mar 16 00:08:01 +0000 2021	[]	[{"url":"https://t.co/DLi7DwdGq7","expanded_url":"https://bit.ly/3uJ6Ihj","display_url":"bit.ly/3uJ6Ihj","indices":[242,265]}]	Â¿CÃ³mo es la participaciÃ³n de las familias en la bÃºsqueda de personas desaparecidas? Es importante que conozcan sus derechos y los de sus seres queridos desaparecidos. En esta infografÃ­a respondemos algunas de las preguntas mÃ¡s frecuentes. ðŸ‘‡ https://t.co/DLi7DwdGq7 https://t.co/pO7wXeiVq7	225432.0	RT @CICR_es: Â¿CÃ³mo es la participaciÃ³n de las familias en la bÃºsqueda de personas desaparecidas? Es importante que conozcan sus derechos yâ€¦	149.0	True	full
1212594	1212594	6050097e2df08200380b0b7f	2021-03-16 01:27:21	[]	[]	Tue Mar 16 01:24:13 +0000 2021	[]	[{"url":"https://t.co/32FFvCozWC","expanded_url":"https://www.forbes.com/sites/bryanrolli/2021/03/15/the-grammys-once-again-did-the-bare-minimum-for-bts/?sh=1c80d2176129","display_url":"forbes.com/sites/bryanrolâ€¦","indices":[247,270]}]	Forbes: "@BTS_twt, como siempre, aceptÃ³ el hecho de perder con clase y pasÃ³ a ofrecer otra presentaciÃ³n fascinante que terminÃ³ con ellos en una azotea con el hermoso horizonte de SeÃºl, Corea del Sur detrÃ¡s. Aprovecharon al mÃ¡ximo la oportunidad âž• https://t.co/32FFvCozWC	228638.0	RT @BTS_Peru: Forbes: "@BTS_twt, como siempre, aceptÃ³ el hecho de perder con clase y pasÃ³ a ofrecer otra presentaciÃ³n fascinante que terminâ€¦	57.0	True	full
1212595	1212595	6050097f2df08200380b0b8f	2021-03-16 01:27:21	[]	[]	Tue Mar 16 01:02:26 +0000 2021	[{"text":"JUSTSAYNO","indices":[45,55]},{"text":"JUSTSAYNO","indices":[147,157]}]	[{"url":"https://t.co/JTT3OSZhA8","expanded_url":"https://youtu.be/drA6GqxsnVc","display_url":"youtu.be/drA6GqxsnVc","indices":[0,23]}]	https://t.co/JTT3OSZhA8 Make your own #JUSTSAYNO instagram story tag @realchrissky AND make a post on your instagram wall with the caption #JUSTSAYNO (to the covid vaccine!)	22491.0	RT @chrissaccoccia1: https://t.co/JTT3OSZhA8 Make your own #JUSTSAYNO instagram story tag @realchrissky AND make a post on your insâ€¦	23765.0	True	full
1212596	1212596	6050097f2df08200380b0b91	2021-03-16 01:27:21	[]	[]	Tue Mar 16 00:40:00 +0000 2021	[{"text":"SepaQue","indices":[0,8]},{"text":"COVID19","indices":[229,237]}]	[{"url":"https://t.co/UpV11D2Hzi","expanded_url":"https://bit.ly/2NlMGbX","display_url":"bit.ly/2NlMGbX","indices":[239,262]}]	#SepaQue El presidente de la AsociaciÃ³n Capital de ClÃ­nicas y Hospitales, GermÃ¡n Cortez, informÃ³ que las terapias intensivas de las 11 clÃ­nicas de alta complejidad en Caracas tienen entre 95 y 100% de ocupaciÃ³n por pacientes con #COVID19. https://t.co/UpV11D2Hzi	677694.0	RT @EfectoCocuyo: #SepaQue El presidente de la AsociaciÃ³n Capital de ClÃ­nicas y Hospitales, GermÃ¡n Cortez, informÃ³ que las terapias intensiâ€¦	114.0	True	full
1212597	1212597	6050097f2df08200380b0ba1	2021-03-16 01:27:21	[]	[]	Mon Mar 15 23:08:23 +0000 2021	[{"text":"Capitol","indices":[14,22]}]	[{"url":"https://t.co/qX6jWMaT8T","expanded_url":"https://www.washingtonpost.com/powerpost/capitol-police-suspended-longworth/2021/03/15/b59b0e72-85ca-11eb-82bc-e58213caa38e_story.html","display_url":"washingtonpost.com/powerpost/capiâ€¦","indices":[162,185]}]	DISTURBING: a #Capitol Police officer was just suspended after an infamous antisemitic tract was spotted at a checkpoint. Story: @mikedebonis &amp; @tylerpager https://t.co/qX6jWMaT8T https://t.co/59m2qqgATI	142600.0	RT @jsrailton: DISTURBING: a #Capitol Police officer was just suspended after an infamous antisemitic tract was spotted at a checkpoint. Sâ€¦	298.0	True	full
1212598	1212598	6050097f2df08200380b0baf	2021-03-16 01:27:21	[]	[]	Tue Mar 16 01:05:22 +0000 2021	[]	[{"url":"https://t.co/3GuwpttT3R","expanded_url":"https://youtube.com/channel/UC2C3seyOnsdhz_z6ckFcnVA","display_url":"youtube.com/channel/UC2C3sâ€¦","indices":[102,125]}]	$15 || 700 PHP || 200.000 IDR || one winner || Garangan 04 || RT, like, follow me and Subscribe : https://t.co/3GuwpttT3R Post proof please, thank you. Ends in 180 minutes, good luck. https://t.co/3uOf0XVsQ4	21167.0	RT @Bang_Garr: $15 || 700 PHP || 200.000 IDR || one winner || Garangan 04 || RT, like, follow me and Subscribe : https://t.co/3GuwpttT3â€¦	3072.0	True	full
1212599	1212599	6050097f2df08200380b0bb3	2021-03-16 01:27:21	[]	[]	Mon Mar 15 06:50:32 +0000 2021	[]	[{"url":"https://t.co/zqokSa2nbZ","expanded_url":"https://t.me/Hypro_official","display_url":"t.me/Hypro_official","indices":[86,109]}]	Hypro &amp; OKExChain Joint Test Airdrop Activity: 1, Follow US, and Join telegram ï¼ˆhttps://t.co/zqokSa2nbZ) 2. Retweet the activity Twitter and comments ; 3. Fill in the form to receive 100 OKT and 10 HYPRO test coin airdrop; 4. Airdrop activity time: 3.15-3.20;	1269.0	RT @Hypro_official: Hypro &amp; OKExChain Joint Test Airdrop Activity: 1, Follow US, and Join telegram ï¼ˆhttps://t.co/zqokSa2nbZ) 2. Retweet tâ€¦	805.0	True	full
1212600	1212600	6050097f2df08200380b0bb7	2021-03-16 01:27:21	[]	[]	Tue Mar 16 01:00:09 +0000 2021	[{"text":"March4Justice","indices":[72,86]},{"text":"auspol","indices":[229,236]}]	[{"url":"https://t.co/2t27TC7s8w","expanded_url":"https://thenewdaily.com.au/opinion/2021/03/15/paul-bongiorno-prime-minister-sorry/","display_url":"thenewdaily.com.au/opinion/2021/0â€¦","indices":[238,261]}]	Scott Morrison gave a long defensive spiel after refusing to attend the #March4Justice... Ignoring calls from tens of thousands of women for an inquiry into whether Christian Porter is fit to hold his job, writes @PaulBongiorno. #auspol https://t.co/2t27TC7s8w	28053.0	RT @TheNewDailyAu: Scott Morrison gave a long defensive spiel after refusing to attend the #March4Justice... Ignoring calls from tens of thâ€¦	470.0	True	full
1212601	1212601	6050097f2df08200380b0bb9	2021-03-16 01:27:21	[]	[]	Mon Mar 15 20:00:28 +0000 2021	[]	[{"url":"https://t.co/zmmQdr8N1Y","expanded_url":"https://wayka.pe/lopez-aliaga-acomoda-declaracion-de-aportes-a-sus-candidatos-para-no-quedar-fuera-de-contienda/?fbclid=IwAR0Li-uKnlucjV2JuiWE4adWQfcpFR1ndBeYmAqlMVASIHTttFv0U_fYhNQ","display_url":"wayka.pe/lopez-aliaga-aâ€¦","indices":[236,259]}]	. @rlopezaliaga1 â€˜acomodaâ€™ declaraciÃ³n de aportes a sus candidatos para no quedar fuera de contienda. RevelÃ³ que ayuda a costear campaÃ±a de los miembros de su lista y recibe donaciones que pide que las registren a nombre del partido. âž¡https://t.co/zmmQdr8N1Y https://t.co/UwIZDcE9lr	97825.0	RT @WaykaPeru: . @rlopezaliaga1 â€˜acomodaâ€™ declaraciÃ³n de aportes a sus candidatos para no quedar fuera de contienda. RevelÃ³ que ayuda a cosâ€¦	150.0	True	full
1212602	1212602	6050097f2df08200380b0bbf	2021-03-16 01:27:21	[]	[]	Tue Mar 16 01:26:29 +0000 2021	[{"text":"COVID19","indices":[50,58]},{"text":"YaFaltaMenos","indices":[136,149]},{"text":"PanavaC19","indices":[152,162]}]	[{"url":"https://t.co/BMyCjKtaqZ","expanded_url":"https://vacunas.panamasolidario.gob.pa/vacunas/","display_url":"vacunas.panamasolidario.gob.pa/vacunas/","indices":[216,239]}]	Cada vez son mÃ¡s las personas vacunadas contra el #COVID19 en el territorio nacional, llevando paz y esperanza a los hogares de todos. #YaFaltaMenosðŸ‡µðŸ‡¦ #PanavaC19 RegÃ­strate en el formulario para recibir tu vacuna: https://t.co/BMyCjKtaqZ https://t.co/kTinVhF6rd	192633.0	RT @MINSAPma: Cada vez son mÃ¡s las personas vacunadas contra el #COVID19 en el territorio nacional, llevando paz y esperanza a los hogaresâ€¦	34984.0	True	full
1212603	1212603	6050097f2df08200380b0bdb	2021-03-16 01:27:22	[]	[]	Tue Mar 16 00:57:27 +0000 2021	[]	[{"url":"https://t.co/ONGps3AWCw","expanded_url":"https://twitter.com/kwinnyk/status/1371594769256775680","display_url":"twitter.com/kwinnyk/statusâ€¦","indices":[131,154]}]	Ay pero quÃ© cosa, no sÃ© por quÃ© justo tienen problemas con la sputnik, la oxford y ahora j&amp;j. Alguien que me de una pista ðŸ¤·â€�â™€ï¸� https://t.co/ONGps3AWCw	930.0	RT @MarinBourg: Ay pero quÃ© cosa, no sÃ© por quÃ© justo tienen problemas con la sputnik, la oxford y ahora j&amp;j. Alguien que me de una pistaâ€¦	4517.0	True	full
1212604	1212604	6050097f2df08200380b0bdf	2021-03-16 01:27:22	[]	[]	Mon Mar 15 21:10:00 +0000 2021	[{"text":"NotiMippCI","indices":[0,11]},{"text":"FlexibilizaciÃ³nParcial","indices":[101,124]}]	[{"url":"https://t.co/8GMSK1ORdb","expanded_url":"https://bit.ly/2Q736WN","display_url":"bit.ly/2Q736WN","indices":[77,100]}]	#NotiMippCI ðŸ“°ðŸ—ž| AmplÃ­an UCI del Hospital Universitario de Caracas. Lea mÃ¡s â�© https://t.co/8GMSK1ORdb #FlexibilizaciÃ³nParcial https://t.co/xiqgQOyGZ0	252869.0	RT @Mippcivzla: #NotiMippCI ðŸ“°ðŸ—ž| AmplÃ­an UCI del Hospital Universitario de Caracas. Lea mÃ¡s â�© https://t.co/8GMSK1ORdb #FlexibilizaciÃ³nParciaâ€¦	78.0	True	full
1212605	1212605	605009802df08200380b0bff	2021-03-16 01:27:22	[]	[]	Tue Mar 16 01:22:30 +0000 2021	[{"text":"ForThePeople","indices":[14,27]},{"text":"PassFTPA","indices":[237,246]}]	[{"url":"https://t.co/id7IxH4dPQ","expanded_url":"https://share.demcastusa.com/s/viy-kKgrj3M4xLu-Iv_Zdg","display_url":"share.demcastusa.com/s/viy-kKgrj3M4â€¦","indices":[249,272]}]	What's in the #ForThePeople Act? Automatic voter registration All states allow online updates Limits voter purges Same-day Voter registration Universal vote by mail with online tracking 15 days of early voting Nonpartisan redistricting #PassFTPA https://t.co/id7IxH4dPQ	28915.0	RT @StormMela: What's in the #ForThePeople Act? Automatic voter registration All states allow online updates Limits voter purges Same-dayâ€¦	2301.0	True	full
1212606	1212606	605009802df08200380b0c01	2021-03-16 01:27:22	[]	[]	Mon Mar 15 18:10:06 +0000 2021	[]	[{"url":"https://t.co/GNFU1wIUr6","expanded_url":"https://nyti.ms/2Q86eBN","display_url":"nyti.ms/2Q86eBN","indices":[183,206]}]	The world-renowned cellist Yo-Yo Ma gave a surprise concert at a vaccination site in Massachusetts during the 15 minutes he spent under observation after his second Covid-19 vaccine. https://t.co/GNFU1wIUr6 https://t.co/heagR96lCO	49632021.0	RT @nytimes: The world-renowned cellist Yo-Yo Ma gave a surprise concert at a vaccination site in Massachusetts during the 15 minutes he spâ€¦	117.0	True	full
1212607	1212607	605009802df08200380b0c07	2021-03-16 01:27:22	[{"text":"BidenBorderCrisis","indices":[71,89]},{"text":"cnn","indices":[90,94]},{"text":"Pelosi","indices":[95,102]},{"text":"firefauci","indices":[103,113]},{"text":"coronavirus","indices":[114,126]},{"text":"Cuomo","indices":[127,133]},{"text":"scandals","indices":[134,143]},{"text":"nursinghomes","indices":[144,157]},{"text":"Wapo","indices":[158,163]},{"text":"admitted","indices":[164,173]},…	[{"url":"https://t.co/KwbCpqenVv","expanded_url":"https://youtu.be/cfj47ZOF1-8","display_url":"youtu.be/cfj47ZOF1-8","indices":[47,70]}]		[]	[]			Corrupt Media The Chris Salcedo Show 3/15/21 https://t.co/KwbCpqenVv #BidenBorderCrisis #cnn #Pelosi #firefauciâ€¦ https://t.co/sCtwttghz3	12762.0	True	full
1212608	1212608	605009812df08200380b0c47	2021-03-16 01:27:23	[]	[]	Mon Mar 15 23:03:47 +0000 2021	[]	[{"url":"https://t.co/mztq4m2EoI","expanded_url":"https://www.washingtonpost.com/opinions/2021/03/15/tucker-carlson-stop-pretending-women-men-military/","display_url":"washingtonpost.com/opinions/2021/â€¦","indices":[265,288]}]	Tucker is like so many white men who never served in the military, they love Trump, cuz as a draft-dodger who denigrated POWs &amp; vets w/ PTSD, Trump made it OK to be a coward "Tucker Carlson should stop pretending he cares about the women &amp; men in uniform" https://t.co/mztq4m2EoI	23440.0	RT @GaryRayBetz: Tucker is like so many white men who never served in the military, they love Trump, cuz as a draft-dodger who denigrated Pâ€¦	203.0	True	full
1212609	1212609	605009812df08200380b0c51	2021-03-16 01:27:23	[]	[]	Mon Mar 15 19:22:18 +0000 2021	[{"text":"JoyBaher","indices":[220,229]}]	[{"url":"https://t.co/RfUlniroYV","expanded_url":"https://thefederalist.com/2021/03/15/the-view-co-host-joy-behar-claims-antifa-doesnt-even-exist","display_url":"thefederalist.com/2021/03/15/theâ€¦","indices":[256,279]}]	BREAKING: Joy Baher Told Millions Of ABC Viewers Today, That ANTIFA DOES NOT EXIST!! FactCheck: Been Around Since the 1920s. If ANTIFA doesnâ€™t exist, Then According To Her Â´Logicâ€™ Benito Mussolini Doesnâ€™t Exist Either. #JoyBaher Must Be Canceled Asap! https://t.co/RfUlniroYV	5257.0	RT @TartarusRespawn: BREAKING: Joy Baher Told Millions Of ABC Viewers Today, That ANTIFA DOES NOT EXIST!! FactCheck: Been Around Since theâ€¦	43.0	True	full
1212610	1212610	605009812df08200380b0c55	2021-03-16 01:27:23	[]	[]	Tue Mar 16 00:59:53 +0000 2021	[]	[{"url":"https://t.co/ZFXpvwUe4o","expanded_url":"https://www.joinclubhouse.com/event/xoXG2GDY","display_url":"joinclubhouse.com/event/xoXG2GDY","indices":[226,249]}]	Chatting it up with @Austen @rubenharris and other fine folx in 1min :) ðŸš€ Future of Reskilling &amp; Remote Learningâ€� with @IshIsDeep, @will_mannon, and The Future of Education. Today, Mar 15 at 6:00 PM PDT on @joinclubhouse! https://t.co/ZFXpvwUe4o	1218.0	RT @shaanh: Chatting it up with @Austen @rubenharris and other fine folx in 1min :) ðŸš€ Future of Reskilling &amp; Remote Learningâ€� with @IshIsDeâ€¦	2129.0	True	full
1212611	1212611	605009812df08200380b0c59	2021-03-16 01:27:23	[]	[]	Tue Mar 16 00:18:42 +0000 2021	[]	[{"url":"https://t.co/QWtW8wFP86","expanded_url":"https://revistaoeste.com/brasil/cidade-mineira-nao-tem-um-unico-doente-internado-por-covid-19/","display_url":"revistaoeste.com/brasil/cidade-â€¦","indices":[126,149]}]	â€œNossa experiÃªncia aqui foi exitosa, nÃ³s fazemos tratamento precoce jÃ¡ nos pacientes sintomÃ¡ticos, no quarto dia, no mÃ¡ximoâ€� https://t.co/QWtW8wFP86	712368.0	RT @Rconstantino: â€œNossa experiÃªncia aqui foi exitosa, nÃ³s fazemos tratamento precoce jÃ¡ nos pacientes sintomÃ¡ticos, no quarto dia, no mÃ¡xiâ€¦	1857.0	True	full
1212612	1212612	605009812df08200380b0c63	2021-03-16 01:27:23	[]	[]	Mon Mar 15 20:21:44 +0000 2021	[]	[{"url":"https://t.co/Ah04jNg96Z","expanded_url":"https://elcomercio.pe/lima/sucesos/covid-19-ocupacion-de-camas-hospitalarias-disminuye-por-primera-vez-desde-el-inicio-de-la-segunda-ola-noticia/","display_url":"elcomercio.pe/lima/sucesos/câ€¦","indices":[103,126]}]	COVID-19: ocupaciÃ³n de camas hospitalarias disminuye por primera vez desde el inicio de la segunda ola https://t.co/Ah04jNg96Z vÃ­a @elcomercio_peru	172343.0	RT @MavilaHuertasC: COVID-19: ocupaciÃ³n de camas hospitalarias disminuye por primera vez desde el inicio de la segunda ola https://t.co/Ah0â€¦	588.0	True	full
1212613	1212613	605009812df08200380b0c79	2021-03-16 01:27:24	[]	[]	Mon Mar 15 15:19:07 +0000 2021	[{"text":"Latinus","indices":[92,100]},{"text":"InformaciÃ³nParaTi","indices":[101,119]}]	[{"url":"https://t.co/okqxBBHoND","expanded_url":"https://latinus.us/2021/03/15/responde-cossio-amlo-desafortunado-presidente-injurie-juez-funciones/","display_url":"latinus.us/2021/03/15/resâ€¦","indices":[120,143]}]	Responde CossÃ­o a AMLO: â€œdesafortunado, que el presidente injurie a un juez en funcionesâ€�. #Latinus #InformaciÃ³nParaTi https://t.co/okqxBBHoND	444567.0	RT @latinus_us: Responde CossÃ­o a AMLO: â€œdesafortunado, que el presidente injurie a un juez en funcionesâ€�. #Latinus #InformaciÃ³nParaTi httâ€¦	41.0	True	full
1212614	1212614	605009812df08200380b0c7b	2021-03-16 01:27:24	[{"text":"vted","indices":[112,117]}]	[{"url":"https://t.co/xwblyhoVeM","expanded_url":"https://vtdigger.org/2021/03/15/29-school-board-members-fairness-in-school-funding-cant-wait/","display_url":"vtdigger.org/2021/03/15/29-â€¦","indices":[137,160]}]		[]	[]			Fairness in school funding canâ€™t wait. I signed this op-ed, because itâ€™s time to act for equity in our schools.â€¦ https://t.co/WBJHNK4Y3t	425.0	True	full
1212615	1212615	605009812df08200380b0c87	2021-03-16 01:27:24	[]	[{"url":"https://t.co/aZj4c89YBq","expanded_url":"https://www.politicususa.com/2021/03/15/biden-shots-in-arms-money-in-pockets.html","display_url":"politicususa.com/2021/03/15/bidâ€¦","indices":[143,166]}]		[]	[]			President Biden used a slogan that left Republicans with no counter as he told Americans that heâ€™s putting shots inâ€¦ https://t.co/rXnQM0oo2b	221.0	True	full
1212616	1212616	605009812df08200380b0c97	2021-03-16 01:27:24	[]	[]	Tue Mar 16 01:26:29 +0000 2021	[]	[{"url":"https://t.co/d0LOo7Dzie","expanded_url":"https://dailycaller.com/2021/03/15/georgia-phone-call-news-outlets-ran-fabricated-donald-trump-quotes/","display_url":"dailycaller.com/2021/03/15/geoâ€¦","indices":[159,182]}]	Will Big Tech ban the Washington Post for spreading Misinformation? â€œRecording Of Georgia Phone Call Shows Multiple News Outlets Ran Fabricated Trump Quoteâ€� https://t.co/d0LOo7Dzie	320816.0	RT @bennyjohnson: Will Big Tech ban the Washington Post for spreading Misinformation? â€œRecording Of Georgia Phone Call Shows Multiple Newsâ€¦	21.0	True	full
1212617	1212617	605009812df08200380b0c9b	2021-03-16 01:27:24	[]	[]	Tue Mar 16 01:16:40 +0000 2021	[]	[{"url":"https://t.co/xS25DW05Nb","expanded_url":"https://www.youtube.com/watch?v=BB8r_0DmlU0","display_url":"youtube.com/watch?v=BB8r_0â€¦","indices":[160,183]}]	Teachers union activists Paul Prescod and @KenzoShibata are on @GTAA_Show right now talking about attempts to call cracking open a window a COVID safety plan. https://t.co/xS25DW05Nb	34022.0	RT @BenBurgis: Teachers union activists Paul Prescod and @KenzoShibata are on @GTAA_Show right now talking about attempts to call crackingâ€¦	1249.0	True	full
1212618	1212618	605009822df08200380b0caf	2021-03-16 01:27:24	[]	[]	Tue Mar 16 01:23:35 +0000 2021	[]	[{"url":"https://t.co/uisp1trfmI","expanded_url":"https://www.politico.com/news/2021/03/15/yevgeny-vindman-promotion-post-trump-476038","display_url":"politico.com/news/2021/03/1â€¦","indices":[164,187]}]	Yevgeny Vindman, target of one of Trump's most vile and petty vendettas at the hands of Trump's shills in the Pentagon, is finally getting the promotion he earned. https://t.co/uisp1trfmI	132484.0	RT @stevesilberman: Yevgeny Vindman, target of one of Trump's most vile and petty vendettas at the hands of Trump's shills in the Pentagon,â€¦	2394.0	True	full
1212619	1212619	605009822df08200380b0cbf	2021-03-16 01:27:24	[]	[]	Tue Mar 16 01:11:05 +0000 2021	[]	[{"url":"https://t.co/S2zZLs52rM","expanded_url":"https://4pelagatos.com/2021/03/15/en-bolivia-ya-empezo-la-venganza/","display_url":"4pelagatos.com/2021/03/15/en-â€¦","indices":[175,198]}]	La OEA, Human Rights Watch y varios organismos internacionales ya han dado la alarma. El arresto de exfuncionarios en Bolivia huele a venganza, no a justicia. Lea mÃ¡s aquÃ­. https://t.co/S2zZLs52rM	156366.0	RT @4pelagatos4: La OEA, Human Rights Watch y varios organismos internacionales ya han dado la alarma. El arresto de exfuncionarios en Boliâ€¦	416.0	True	full
1212620	1212620	605009822df08200380b0cc1	2021-03-16 01:27:24	[]	[]	Tue Mar 16 01:20:37 +0000 2021	[]	[{"url":"https://t.co/ZzlTUTXlJc","expanded_url":"https://twitter.com/betha57/status/1371577924122460161","display_url":"twitter.com/betha57/statusâ€¦","indices":[275,298]}]	Â¿No grata en Formosa? Seguramente reprime, secuestra y encierra clandestinamente a la gente. O quizÃ¡s manda a la policÃ­a a fajar mujeres y pibes. O debe ser que le implanta chips de natalidad a las aborÃ­genes. O a lo mejor se roba sus bebÃ©s para venderlos. SÃ­. Debe ser eso. https://t.co/ZzlTUTXlJc	20828.0	RT @sarubbibenitez: Â¿No grata en Formosa? Seguramente reprime, secuestra y encierra clandestinamente a la gente. O quizÃ¡s manda a la policÃ­â€¦	230.0	True	full
1212621	1212621	605009822df08200380b0cd1	2021-03-16 01:27:24	[]	[]	Tue Mar 16 01:10:32 +0000 2021	[]	[{"url":"https://t.co/1hixfDIJJc","expanded_url":"https://tn.com.ar/sociedad/2021/03/15/detectan-en-ezeiza-a-turistas-con-certificados-truchos-de-pcr-negativos-en-coronavirus/","display_url":"tn.com.ar/sociedad/2021/â€¦","indices":[248,271]}]	En CancÃºn no los hisopan sino que les venden el certificado negativo para covid para que puedan viajar a Argentina. AcÃ¡ el 70% diÃ³ positivo. AdemÃ¡s, en el viaje no existiÃ³ el mÃ¡s mÃ­nimo cuidado. De lo contrario imposible que se contagien tantos! https://t.co/1hixfDIJJc	33512.0	RT @rquiroga777: En CancÃºn no los hisopan sino que les venden el certificado negativo para covid para que puedan viajar a Argentina. AcÃ¡ elâ€¦	370.0	True	full
1212622	1212622	605009822df08200380b0cdd	2021-03-16 01:27:25	[]	[]	Mon Mar 15 22:59:04 +0000 2021	[{"text":"Cali24Horas","indices":[40,52]}]	[{"url":"https://t.co/h3eRH5EfpC","expanded_url":"https://bit.ly/3s3GhkE","display_url":"bit.ly/3s3GhkE","indices":[72,95]},{"url":"https://t.co/09uhyJVGKC","expanded_url":"http://cali24horas.com","display_url":"cali24horas.com","indices":[111,134]},{"url":"https://t.co/v8tuX27FGN","expanded_url":"http://wa.link/8y5245","display_url":"wa.link/8y5245","indices":[248,271]}]	Te invitamos a leer el ðŸ—žï¸�Diario virtual #Cali24Horas este 15 de marzo ðŸ‘‰ https://t.co/h3eRH5EfpC VisÃ­tanos en https://t.co/09uhyJVGKC y sÃ­guenos en redes sociales @Cali24Horas SuscrÃ­bete a nuestro WhatsApp y recibe las noticias mÃ¡s importantesðŸ¤³ https://t.co/v8tuX27FGN https://t.co/3TkENWZqXj	2102.0	RT @Cali24Horas: Te invitamos a leer el ðŸ—žï¸�Diario virtual #Cali24Horas este 15 de marzo ðŸ‘‰ https://t.co/h3eRH5EfpC VisÃ­tanos en https://t.câ€¦	7.0	True	full
1212623	1212623	605009822df08200380b0ce5	2021-03-16 01:27:25	[]	[]	Tue Mar 16 01:26:29 +0000 2021	[]	[{"url":"https://t.co/d0LOo7Dzie","expanded_url":"https://dailycaller.com/2021/03/15/georgia-phone-call-news-outlets-ran-fabricated-donald-trump-quotes/","display_url":"dailycaller.com/2021/03/15/geoâ€¦","indices":[159,182]}]	Will Big Tech ban the Washington Post for spreading Misinformation? â€œRecording Of Georgia Phone Call Shows Multiple News Outlets Ran Fabricated Trump Quoteâ€� https://t.co/d0LOo7Dzie	320815.0	RT @bennyjohnson: Will Big Tech ban the Washington Post for spreading Misinformation? â€œRecording Of Georgia Phone Call Shows Multiple Newsâ€¦	605712.0	True	full
1212624	1212624	605009822df08200380b0ce7	2021-03-16 01:27:25	[]	[]	Tue Mar 16 01:13:03 +0000 2021	[]	[{"url":"https://t.co/NpyNThuPD7","expanded_url":"https://cambio21.cl/tendencias/pato-araya-conocido-peluquero-que-particip-en-obra-donde-se-contagiaron-con-covid-toms-vidiella-luis-gnecco-mauricio-pesutic-y-cristin-campos-se-encuentra-en-estado-grave-6050024ccd49b03c4a535b6f?utm_source=dlvr.it&utm_medium=twitter","display_url":"cambio21.cl/tendencias/patâ€¦","indices":[177,200]}]	Pato Araya: Conocido peluquero que participÃ³ en obra donde se contagiaron con covid TomÃ¡s Vidiella, Luis Gnecco, Mauricio Pesutic y CristiÃ¡n Campos se encuentra en estado grave https://t.co/NpyNThuPD7 https://t.co/omMhldAsnW	21537.0	RT @cambio21cl: Pato Araya: Conocido peluquero que participÃ³ en obra donde se contagiaron con covid TomÃ¡s Vidiella, Luis Gnecco, Mauricio Pâ€¦	71.0	True	full
1212625	1212625	605009822df08200380b0ced	2021-03-16 01:27:25	[]	[]	Tue Mar 16 01:26:53 +0000 2021	[]	[{"url":"https://t.co/BTzO8La6Uk","expanded_url":"https://www.nytimes.com/2021/03/15/world/americas/brazil-vaccine-china.html","display_url":"nytimes.com/2021/03/15/worâ€¦","indices":[249,272]}]	I know for a fact China is conditioning the vaccine for access to the whole surveillance infrastructure of countries, and they are meeting no resistance. These are desperate times and theyâ€™re offering what no one else is, a way out of the pandemic. https://t.co/BTzO8La6Uk	44422.0	RT @jorge_guajardo: I know for a fact China is conditioning the vaccine for access to the whole surveillance infrastructure of countries, aâ€¦	2671.0	True	full
1212626	1212626	605009822df08200380b0cf1	2021-03-16 01:27:25	[]	[]	Mon Mar 15 22:55:07 +0000 2021	[]	[{"url":"https://t.co/58Ql3X8CIA","expanded_url":"https://www.washingtonpost.com/business/2021/03/15/georgia-voting-business/","display_url":"washingtonpost.com/business/2021/â€¦","indices":[178,201]}]	UPDATE: @CocaCola says they now OPPOSE the voter suppression bills in the Georgia legislature. This is a big change from 24 hours ago, which is the last time I heard from them https://t.co/58Ql3X8CIA https://t.co/9C7cwVmdvI	486240.0	RT @JuddLegum: UPDATE: @CocaCola says they now OPPOSE the voter suppression bills in the Georgia legislature. This is a big change from 24â€¦	44.0	True	full
1212627	1212627	605009832df08200380b0d09	2021-03-16 01:27:25	[]	[]	Mon Mar 15 13:17:50 +0000 2021	[]	[{"url":"https://t.co/WdJxnnqzPv","expanded_url":"https://www.ama-assn.org/delivering-care/public-health/5-reasons-why-religious-services-pose-high-risk-covid-19-spread","display_url":"ama-assn.org/delivering-carâ€¦","indices":[169,192]}]	Â¿Ministro @jaimebellolio se equivoca la AsociaciÃ³n Americana de Medicina? 5 razones por las cuales los servicios religiosos son de alto riesgo de contagio por COVID-19? https://t.co/WdJxnnqzPv	43539.0	RT @bacigalupe: Â¿Ministro @jaimebellolio se equivoca la AsociaciÃ³n Americana de Medicina? 5 razones por las cuales los servicios religiososâ€¦	1440.0	True	full
1212628	1212628	605009832df08200380b0d0b	2021-03-16 01:27:25	[]	[]	Tue Mar 16 01:10:09 +0000 2021	[]	[{"url":"https://t.co/4ol20z6vXj","expanded_url":"https://calgary.ctvnews.ca/ndp-attacks-ucp-over-house-leader-s-troubling-past-1.4369889","display_url":"calgary.ctvnews.ca/ndp-attacks-ucâ€¦","indices":[241,264]}]	4. We live in a culture where male violence against women is still tolerated to an extent. Men can joke about killing women, often without fear of consequences. Even elected officials have been accused of threatening women in this way. 6/15 https://t.co/4ol20z6vXj	6995.0	RT @Norlaine: 4. We live in a culture where male violence against women is still tolerated to an extent. Men can joke about killing women,â€¦	2991.0	True	full
1212629	1212629	605009832df08200380b0d13	2021-03-16 01:27:25	[]	[]	Mon Mar 15 21:10:00 +0000 2021	[{"text":"NotiMippCI","indices":[0,11]},{"text":"FlexibilizaciÃ³nParcial","indices":[101,124]}]	[{"url":"https://t.co/8GMSK1ORdb","expanded_url":"https://bit.ly/2Q736WN","display_url":"bit.ly/2Q736WN","indices":[77,100]}]	#NotiMippCI ðŸ“°ðŸ—ž| AmplÃ­an UCI del Hospital Universitario de Caracas. Lea mÃ¡s â�© https://t.co/8GMSK1ORdb #FlexibilizaciÃ³nParcial https://t.co/xiqgQOyGZ0	252869.0	RT @Mippcivzla: #NotiMippCI ðŸ“°ðŸ—ž| AmplÃ­an UCI del Hospital Universitario de Caracas. Lea mÃ¡s â�© https://t.co/8GMSK1ORdb #FlexibilizaciÃ³nParciaâ€¦	270.0	True	full
1212630	1212630	605009832df08200380b0d2d	2021-03-16 01:27:26	[]	[]	Mon Mar 15 22:26:33 +0000 2021	[]	[{"url":"https://t.co/x34sALHbcA","expanded_url":"http://Facebook.com/BeTheSeeds","display_url":"Facebook.com/BeTheSeeds","indices":[173,196]},{"url":"https://t.co/YdJmjjF7gf","expanded_url":"https://www.facebook.com/groups/digital.media.radio/?ref=share","display_url":"facebook.com/groups/digitalâ€¦","indices":[198,221]}]	Be The Seed, un proyecto creado por Armys profesionistas y estÃ¡ dirigido al mundo. EstarÃ¡n las representantes de sus 5 Ã¡reas. Conoce mÃ¡s sobre este proyecto Para mÃ¡s info: https://t.co/x34sALHbcA https://t.co/YdJmjjF7gf https://t.co/GGzdhWUpHW	98921.0	RT @Carlhillos: Be The Seed, un proyecto creado por Armys profesionistas y estÃ¡ dirigido al mundo. EstarÃ¡n las representantes de sus 5 Ã¡reaâ€¦	3.0	True	full
1212631	1212631	605009832df08200380b0d31	2021-03-16 01:27:26	[]	[]	Mon Mar 15 20:55:13 +0000 2021	[{"text":"iubb","indices":[275,280]}]	[{"url":"https://t.co/cyxRK4Rx6S","expanded_url":"https://www.indystar.com/story/sports/college/indiana/2021/03/15/indiana-basketball-fires-archie-miller-scott-dolson-coaching-hire-most-important/4703721001/","display_url":"indystar.com/story/sports/câ€¦","indices":[251,274]}]	If Scott Dolson gets this hire wrong, it will weigh him down for the rest of his tenure. If he gets it right, he will have the chance to preside over a period of almost unprecedented success and prosperity for Indiana athletics. Those are the stakes: https://t.co/cyxRK4Rx6S #iubb	23569.0	RT @ZachOsterman: If Scott Dolson gets this hire wrong, it will weigh him down for the rest of his tenure. If he gets it right, he will havâ€¦	188.0	True	full
1212632	1212632	605009832df08200380b0d35	2021-03-16 01:27:26	[]	[]	Tue Mar 16 01:10:35 +0000 2021	[{"text":"cblive","indices":[116,123]},{"text":"Covid_19","indices":[125,134]},{"text":"Crypto","indices":[135,142]},{"text":"cryptoart","indices":[143,153]},{"text":"VacunaGate","indices":[154,165]},{"text":"VacunadosVip","indices":[167,180]},{"text":"VacunaGateEC","indices":[182,195]},{"text":"VacunacionVip","indices":[197,211]},{"text":"vacuna","indices":[213,220]},{"text":"libspill","indices"…	[{"url":"https://t.co/mzkUDBczZ5","expanded_url":"http://youtu.be/h54ywJb-hyM","display_url":"youtu.be/h54ywJb-hyM","indices":[91,114]}]	@YouTubeUpcomers JFk sent fetti on vaccy again and drop this fire click here and see more https://t.co/mzkUDBczZ5 #cblive #Covid_19 #Crypto #cryptoart #VacunaGate #VacunadosVip #VacunaGateEC #VacunacionVip #vacuna #libspill #Latenightonmaxfm #OscarNoms #halay #knjbrokeup	17.0	RT @OnlymanSales: @YouTubeUpcomers JFk sent fetti on vaccy again and drop this fire click here and see more https://t.co/mzkUDBczZ5 #cbliâ€¦	17.0	True	full
1212633	1212633	605009832df08200380b0d4d	2021-03-16 01:27:26	[]	[]	Tue Mar 16 01:24:32 +0000 2021	[]	[{"url":"https://t.co/wpFVucJ3GK","expanded_url":"http://etsy.com/shop/oatmilkangel","display_url":"etsy.com/shop/oatmilkanâ€¦","indices":[182,205]}]	happy spring ðŸ¥° hereâ€™s a sale! now until friday (3/19) take 15% off your order of two or more items and 20% off orders of three or more in my etsy shop (including new styles!) ðŸ’Œâ�¤ï¸�ðŸŒ· https://t.co/wpFVucJ3GK https://t.co/V0altjcet8	370.0	RT @oatmilkangels: happy spring ðŸ¥° hereâ€™s a sale! now until friday (3/19) take 15% off your order of two or more items and 20% off orders oâ€¦	1686.0	True	full
1212634	1212634	605009832df08200380b0d55	2021-03-16 01:27:26	[]	[]	Mon Mar 15 15:36:12 +0000 2021	[{"text":"FarmersProtest","indices":[204,219]},{"text":"Hypocrisy","indices":[229,239]}]	[{"url":"https://t.co/DKzhRyzu6w","expanded_url":"https://www.indiatoday.in/world/story/london-police-face-backlash-after-dragging-mourners-from-vigil-for-woman-killed-by-cop-1779344-2021-03-15#:~:text=London%20police%20faced%20a%20backlash,killer%20is%20a%20police%20officer.&text=Scuffles%20broke%20out%20and%20officers%20dragged%20women%20away%20from%20the%20scene","display_url":"indiatoday.in/w…	On the one hand London Police used heavy-handed tactics to break up an outdoor vigil for a woman whose suspected killer is a police officer. On the other hand they question India over alleged excesses in #FarmersProtest. British #Hypocrisy at it's peak. https://t.co/DKzhRyzu6w.	273.0	RT @hazy_sam: On the one hand London Police used heavy-handed tactics to break up an outdoor vigil for a woman whose suspected killer is aâ€¦	5.0	True	full
1212635	1212635	605009842df08200380b0d5b	2021-03-16 01:27:26	[]	[]	Tue Mar 16 01:23:51 +0000 2021	[]	[{"url":"https://t.co/PU8i7sqMTD","expanded_url":"https://www.nytimes.com/2021/03/15/opinion/cuomo-working-families-party.html?smid=tw-share","display_url":"nytimes.com/2021/03/15/opiâ€¦","indices":[121,144]}]	Governor Cuomo tried to ruin the Working Families Party. It helped ruin him instead. How the Left Made Cuomo Vulnerable https://t.co/PU8i7sqMTD	184158.0	RT @KatrinaNation: Governor Cuomo tried to ruin the Working Families Party. It helped ruin him instead. How the Left Made Cuomo Vulnerableâ€¦	768.0	True	full
1212636	1212636	605009842df08200380b0d63	2021-03-16 01:27:26	[]	[]	Tue Mar 16 01:10:32 +0000 2021	[]	[{"url":"https://t.co/1hixfDIJJc","expanded_url":"https://tn.com.ar/sociedad/2021/03/15/detectan-en-ezeiza-a-turistas-con-certificados-truchos-de-pcr-negativos-en-coronavirus/","display_url":"tn.com.ar/sociedad/2021/â€¦","indices":[248,271]}]	En CancÃºn no los hisopan sino que les venden el certificado negativo para covid para que puedan viajar a Argentina. AcÃ¡ el 70% diÃ³ positivo. AdemÃ¡s, en el viaje no existiÃ³ el mÃ¡s mÃ­nimo cuidado. De lo contrario imposible que se contagien tantos! https://t.co/1hixfDIJJc	33512.0	RT @rquiroga777: En CancÃºn no los hisopan sino que les venden el certificado negativo para covid para que puedan viajar a Argentina. AcÃ¡ elâ€¦	754.0	True	full
1212637	1212637	605009842df08200380b0d69	2021-03-16 01:27:26	[]	[]	Tue Mar 16 00:54:48 +0000 2021	[]	[{"url":"https://t.co/TXF5wxPmH6","expanded_url":"https://twitter.com/stillgray/status/1371175043292532736?s=20","display_url":"twitter.com/stillgray/statâ€¦","indices":[76,99]}]	@naomirwolf This illustrates well what happened here in the Netherlands... https://t.co/TXF5wxPmH6 Our minister of health about what happened: "To see the coronavirus so downplayed is a slap in the face for people in healthcare." He did not mention the excessive police violence.	303.0	RT @Pescotapa1961: @naomirwolf This illustrates well what happened here in the Netherlands... https://t.co/TXF5wxPmH6 Our minister of heaâ€¦	46.0	True	full
1212638	1212638	605009842df08200380b0d6b	2021-03-16 01:27:26	[]	[]	Mon Mar 15 23:47:27 +0000 2021	[]	[{"url":"https://t.co/GeoPVZdGOw","expanded_url":"https://dailycaller.com/2021/03/15/tyree-conyers-page-fbi-black-lives-matter-facebook-page-money-laundering-wire-fraud/","display_url":"dailycaller.com/2021/03/15/tyrâ€¦","indices":[251,274]}]	A federal grand jury has charged the owner of a Facebook account titled â€œBlack Lives Matter of Greater Atlanta" with three counts of money laundering and one count of wire fraud for allegedly using it to defraud individuals of over more than $450,000 https://t.co/GeoPVZdGOw	745291.0	RT @DailyCaller: A federal grand jury has charged the owner of a Facebook account titled â€œBlack Lives Matter of Greater Atlanta" with threeâ€¦	1418.0	True	full
1212639	1212639	605009842df08200380b0d93	2021-03-16 01:27:27	[]	[]	Tue Mar 16 00:33:04 +0000 2021	[]	[{"url":"https://t.co/1cMZtF04sv","expanded_url":"https://revistaoeste.com/brasil/cidade-mineira-nao-tem-um-unico-doente-internado-por-covid-19/","display_url":"revistaoeste.com/brasil/cidade-â€¦","indices":[238,261]}]	Cidade mineira nÃ£o tem um Ãºnico doente internado por covid-19. â€œEsta antecipaÃ§Ã£o do tratamento com azitromicina, dexametasona, ivermectina, vitamina D e zinco tem salvado a nossa populaÃ§Ã£oâ€� - disse o prefeito Walter Lessa, que Ã© mÃ©dico. https://t.co/1cMZtF04sv	175327.0	RT @ludmilagrilo: Cidade mineira nÃ£o tem um Ãºnico doente internado por covid-19. â€œEsta antecipaÃ§Ã£o do tratamento com azitromicina, dexametaâ€¦	4494.0	True	full
1212640	1212640	605009842df08200380b0d99	2021-03-16 01:27:27	[]	[]	Mon Mar 15 22:05:40 +0000 2021	[{"text":"ApplePodcasts","indices":[87,101]},{"text":"selfimprovement","indices":[129,145]},{"text":"podcast","indices":[146,154]},{"text":"theaPODalypse","indices":[155,169]}]	[{"url":"https://t.co/j6m7FYByOB","expanded_url":"https://podcasts.apple.com/us/podcast/3-15-2021-leprechaun-police/id1558011226?i=1000513070178","display_url":"podcasts.apple.com/us/podcast/3-1â€¦","indices":[104,127]}]	New Episode! 3/15/2021: Leprechaun Police Snow storms, leprechauns, &amp; @billburr. #ApplePodcasts ðŸ§ https://t.co/j6m7FYByOB #selfimprovement #podcast #theaPODalypse @ageofradio https://t.co/MSQbflb6pa	145.0	RT @RealBrainsPod: New Episode! 3/15/2021: Leprechaun Police Snow storms, leprechauns, &amp; @billburr. #ApplePodcasts ðŸ§ https://t.co/j6m7FYBâ€¦	3275.0	True	full
1212641	1212641	605009842df08200380b0dab	2021-03-16 01:27:27	[]	[]	Mon Mar 15 20:30:04 +0000 2021	[]	[{"url":"https://t.co/UlxQyDmOwz","expanded_url":"https://twitter.com/oonahathaway/status/1371467428576821248","display_url":"twitter.com/oonahathaway/sâ€¦","indices":[206,229]}]	As someone who was in charge of the Articles Department at a top ten law review, I think that this thread fundamentally misunderstands the unrelenting pressure of the submission season in a COVID world. 1/ https://t.co/UlxQyDmOwz	64.0	RT @AFJRutherford: As someone who was in charge of the Articles Department at a top ten law review, I think that this thread fundamentallyâ€¦	371.0	True	full
1212642	1212642	605009842df08200380b0daf	2021-03-16 01:27:27	[]	[]	Mon Mar 15 17:55:01 +0000 2021	[{"text":"TheBrianKilmeadeShow","indices":[172,193]}]	[{"url":"https://t.co/MxGN38w9lp","expanded_url":"https://radio.foxnews.com/2021/03/15/congressman-burgess-owens-dr-anthony-fauci-has-been-a-government-employee-his-entire-life-doesnt-understand-what-it-means-to-run-a-business-take-a-risk/?fbclid=IwAR3-ZeCIRRWzmKKhpbyN_Ra0RdhxDrmZw_tANiam1YEhGOFpZTEiFvnIKBY","display_url":"radio.foxnews.com/2021/03/15/conâ€¦","indices":[208,231]}]	Congressman @BurgessOwens says Dr. Anthony Fauci has been a government employee his entire life &amp; doesn't understand what it means to run a business &amp; take a risk. #TheBrianKilmeadeShow @foxnewsradio https://t.co/MxGN38w9lp	485348.0	RT @kilmeade: Congressman @BurgessOwens says Dr. Anthony Fauci has been a government employee his entire life &amp; doesn't understand what itâ€¦	0.0	True	full
1212643	1212643	605009842df08200380b0db5	2021-03-16 01:27:27	[]	[]	Mon Mar 15 16:24:13 +0000 2021	[{"text":"INDIGENOUS","indices":[81,92]},{"text":"vaccine","indices":[93,101]},{"text":"vaccines","indices":[102,111]},{"text":"COVID19","indices":[112,120]},{"text":"COVID19Ontario","indices":[121,136]},{"text":"onpoli","indices":[137,144]}]	[{"url":"https://t.co/oQMSsRnBmc","expanded_url":"https://www.tvo.org/article/the-worst-thing-ive-ever-heard-an-ontario-premier-say","display_url":"tvo.org/article/the-woâ€¦","indices":[57,80]}]	The worst thing Iâ€™ve ever heard an Ontario premier say: https://t.co/oQMSsRnBmc #INDIGENOUS #vaccine #vaccines #COVID19 #COVID19Ontario #onpoli @OntarioNDP @OntarioPCParty @fordnation	103510.0	RT @spaikin: The worst thing Iâ€™ve ever heard an Ontario premier say: https://t.co/oQMSsRnBmc #INDIGENOUS #vaccine #vaccines #COVID19 #COVIâ€¦	95.0	True	full
1212644	1212644	605009852df08200380b0db9	2021-03-16 01:27:27	[]	[]	Tue Mar 16 01:17:12 +0000 2021	[{"text":"AmericanRescuePlan","indices":[57,76]}]	[{"url":"https://t.co/F1tUuz9gaX","expanded_url":"https://twitter.com/atrupar/status/1371549446379614212","display_url":"twitter.com/atrupar/statusâ€¦","indices":[181,204]}]	As @SpeakerPelosi has warned, Republicans who oppose the #AmericanRescuePlan will try to â€œvote no and take the doughâ€� just as 100 of them did in 2009 - Democrats are NOT having it! https://t.co/F1tUuz9gaX	178905.0	RT @sfpelosi: As @SpeakerPelosi has warned, Republicans who oppose the #AmericanRescuePlan will try to â€œvote no and take the doughâ€� just asâ€¦	965.0	True	full
1212645	1212645	605009852df08200380b0dbb	2021-03-16 01:27:27	[]	[]	Tue Mar 16 00:10:00 +0000 2021	[{"text":"NotiMippCI","indices":[0,11]},{"text":"FlexibilizaciÃ³nParcial","indices":[132,155]}]	[{"url":"https://t.co/9NLeuoz8Gy","expanded_url":"https://bit.ly/3s2LGsB","display_url":"bit.ly/3s2LGsB","indices":[108,131]}]	#NotiMippCI ðŸ“°ðŸ—ž| Variante P.1 de SARS-CoV-2 estÃ¡ provocando reinfecciones en poblaciÃ³n venezolana. Lea mÃ¡s â�© https://t.co/9NLeuoz8Gy #FlexibilizaciÃ³nParcial https://t.co/tihYjTBjgC	252869.0	RT @Mippcivzla: #NotiMippCI ðŸ“°ðŸ—ž| Variante P.1 de SARS-CoV-2 estÃ¡ provocando reinfecciones en poblaciÃ³n venezolana. Lea mÃ¡s â�© https://t.co/9Nâ€¦	35.0	True	full
1212646	1212646	605009852df08200380b0dbf	2021-03-16 01:27:27	[]	[{"url":"https://t.co/TrmWNbb8Ri","expanded_url":"https://ift.tt/3vvWqll","display_url":"ift.tt/3vvWqll","indices":[134,157]}]		[]	[]			Jump-Start Spring With The Planet Fitness Black CardÂ®; Join For $0 Enrollment For A Limited Time Only From March 15â€¦ https://t.co/R4VW6x5zgQ	754.0	True	full
1212647	1212647	605009852df08200380b0dc5	2021-03-16 01:27:27	[]	[]	Mon Mar 15 15:30:18 +0000 2021	[]	[{"url":"https://t.co/96MlDx61ww","expanded_url":"http://bit.ly/3tacnvj","display_url":"bit.ly/3tacnvj","indices":[177,200]},{"url":"https://t.co/MpRZFvCNCb","expanded_url":"https://indiancountrytoday.com/news/deb-haalands-final-senate-vote-set","display_url":"indiancountrytoday.com/news/deb-haalaâ€¦","indices":[201,224]}]	The U.S. Senate will vote on Rep. Deb Haaland's nomination to be Secretary of the Interior today. Date: Monday, March 15, 2021 Time: Vote begins at 5:30 p.m. E.T. Livestream: https://t.co/96MlDx61ww https://t.co/MpRZFvCNCb	148690.0	RT @IndianCountry: The U.S. Senate will vote on Rep. Deb Haaland's nomination to be Secretary of the Interior today. Date: Monday, Marchâ€¦	1841.0	True	full
1212648	1212648	605009852df08200380b0dd7	2021-03-16 01:27:27	[]	[]	Mon Mar 15 22:26:33 +0000 2021	[]	[{"url":"https://t.co/x34sALHbcA","expanded_url":"http://Facebook.com/BeTheSeeds","display_url":"Facebook.com/BeTheSeeds","indices":[173,196]},{"url":"https://t.co/YdJmjjF7gf","expanded_url":"https://www.facebook.com/groups/digital.media.radio/?ref=share","display_url":"facebook.com/groups/digitalâ€¦","indices":[198,221]}]	Be The Seed, un proyecto creado por Armys profesionistas y estÃ¡ dirigido al mundo. EstarÃ¡n las representantes de sus 5 Ã¡reas. Conoce mÃ¡s sobre este proyecto Para mÃ¡s info: https://t.co/x34sALHbcA https://t.co/YdJmjjF7gf https://t.co/GGzdhWUpHW	98921.0	RT @Carlhillos: Be The Seed, un proyecto creado por Armys profesionistas y estÃ¡ dirigido al mundo. EstarÃ¡n las representantes de sus 5 Ã¡reaâ€¦	133.0	True	full
1212649	1212649	605009852df08200380b0de7	2021-03-16 01:27:27	[]	[]	Tue Mar 16 01:24:40 +0000 2021	[]	[{"url":"https://t.co/MEEw0o3Uw9","expanded_url":"https://www.instagram.com/p/CMdgjVJp3YL/?igshid=et00wflbsz8s","display_url":"instagram.com/p/CMdgjVJp3YL/â€¦","indices":[209,232]}]	A year ago COVID kicked us out of our offices and delayed production. But we havenâ€™t stopped working to bring @onepiecenetflix to life. Thanks for your patience, your questions, and many great suggestions. https://t.co/MEEw0o3Uw9	6413.0	RT @stevemaeda: A year ago COVID kicked us out of our offices and delayed production. But we havenâ€™t stopped working to bring @onepiecenetâ€¦	13236.0	True	full
1212650	1212650	605009852df08200380b0def	2021-03-16 01:27:28	[]	[]	Mon Mar 15 17:11:19 +0000 2021	[]	[{"url":"https://t.co/Ikb84JWYC4","expanded_url":"https://edition.cnn.com/2021/03/15/tech/ai-water-meter-wint-spc-intl/index.html","display_url":"edition.cnn.com/2021/03/15/tecâ€¦","indices":[188,211]}]	Thanks to @CNN for broadcasting this great feature about our awesome client, @WINT_ai. An Israeli company, WINT is a leader in cutting-edge leak prevention and water management solutions. https://t.co/Ikb84JWYC4	4380.0	RT @RipleyPR: Thanks to @CNN for broadcasting this great feature about our awesome client, @WINT_ai. An Israeli company, WINT is a leader iâ€¦	4121.0	True	full
1212651	1212651	605009852df08200380b0df1	2021-03-16 01:27:28	[]	[]	Tue Mar 16 01:23:09 +0000 2021	[]	[{"url":"https://t.co/7Ns0GnKU9S","expanded_url":"https://www.archchicago.org/statement/-/article/2021/03/15/statement-of-cardinal-blase-j-cupich-archbishop-of-chicago-on-same-sex-unions","display_url":"archchicago.org/statement/-/arâ€¦","indices":[119,142]}]	Statement of Cardinal Blase J. Cupich, archbishop of Chicago, on Same Sex Unions - Statements - Archdiocese of Chicago https://t.co/7Ns0GnKU9S	3752.0	RT @Sucesor58: Statement of Cardinal Blase J. Cupich, archbishop of Chicago, on Same Sex Unions - Statements - Archdiocese of Chicago httpsâ€¦	1298.0	True	full
1212652	1212652	605009862df08200380b0e29	2021-03-16 01:27:28	[]	[]	Tue Mar 16 01:15:37 +0000 2021	[]	[{"url":"https://t.co/hz7TavWItK","expanded_url":"https://www.newsbusters.org/blogs/nb/geoffrey-dickens/2021/03/15/disgrace-evening-newscasts-devote-zero-seconds-portland","display_url":"newsbusters.org/blogs/nb/geoffâ€¦","indices":[255,278]}]	â€œEvening Newscasts Devote ZERO Seconds to Portland Violence in 2021â€� â€œPortland remains a city under siege... [ABC, CBS, NBC evening news anchors, reporters &amp; producers] have devoted zero seconds to the ongoing acts of anarchy in Portland this year.â€� https://t.co/hz7TavWItK	88832.0	RT @SteveGuest: â€œEvening Newscasts Devote ZERO Seconds to Portland Violence in 2021â€� â€œPortland remains a city under siege... [ABC, CBS, NBâ€¦	70.0	True	full
1212653	1212653	605009862df08200380b0e49	2021-03-16 01:27:29	[]	[]	Tue Mar 16 00:32:30 +0000 2021	[]	[{"url":"https://t.co/fnYgoiwCfU","expanded_url":"https://n.news.naver.com/entertain/article/112/0003410308","display_url":"n.news.naver.com/entertain/artiâ€¦","indices":[172,195]}]	Yonghwa: All the members have become in their 30s. I ran (kept on working) without a break in my 20s. Now, I want to do music without rushing and while thinking with ease. https://t.co/fnYgoiwCfU	1305.0	RT @hjyh__: Yonghwa: All the members have become in their 30s. I ran (kept on working) without a break in my 20s. Now, I want to do music wâ€¦	72.0	True	full
1212654	1212654	605009862df08200380b0e57	2021-03-16 01:27:29	[]	[]	Mon Mar 15 23:35:23 +0000 2021	[]	[{"url":"https://t.co/nz2CZQuH17","expanded_url":"https://twitter.com/jsrailton/status/1371599184403529733","display_url":"twitter.com/jsrailton/statâ€¦","indices":[270,293]}]	Important to let the investigation run its course, but not a good headline for those securing the Capitol. Also, another shocking reminder of a century old Russian disinfo op still finding traction in the US. @RidT solidly covers the origin in his book Active Measures. https://t.co/nz2CZQuH17	283675.0	RT @C_C_Krebs: Important to let the investigation run its course, but not a good headline for those securing the Capitol. Also, another shoâ€¦	4.0	True	full
1212655	1212655	605009862df08200380b0e6f	2021-03-16 01:27:29	[]	[]	Tue Mar 16 00:37:00 +0000 2021	[]	[{"url":"https://t.co/sHTqMjcCTi","expanded_url":"https://www.washingtonpost.com/world/2021/03/15/spain-four-day-workweek/#click=https://t.co/9AX8GJuqR8","display_url":"washingtonpost.com/world/2021/03/â€¦","indices":[239,262]}]	"Spain is about to find out firsthand whether it works. The country is poised to become one of the first to experiment with a 32-hour workweek, which would allow workers to spend less time at the office without any change in pay." Vamos https://t.co/sHTqMjcCTi	18603.0	RT @OlufemiOTaiwo: "Spain is about to find out firsthand whether it works. The country is poised to become one of the first to experiment wâ€¦	1142.0	True	full
1212656	1212656	605009872df08200380b0ea1	2021-03-16 01:27:30	[]	[]	Tue Mar 16 00:18:42 +0000 2021	[]	[{"url":"https://t.co/QWtW8wFP86","expanded_url":"https://revistaoeste.com/brasil/cidade-mineira-nao-tem-um-unico-doente-internado-por-covid-19/","display_url":"revistaoeste.com/brasil/cidade-â€¦","indices":[126,149]}]	â€œNossa experiÃªncia aqui foi exitosa, nÃ³s fazemos tratamento precoce jÃ¡ nos pacientes sintomÃ¡ticos, no quarto dia, no mÃ¡ximoâ€� https://t.co/QWtW8wFP86	712368.0	RT @Rconstantino: â€œNossa experiÃªncia aqui foi exitosa, nÃ³s fazemos tratamento precoce jÃ¡ nos pacientes sintomÃ¡ticos, no quarto dia, no mÃ¡xiâ€¦	677.0	True	full
1212657	1212657	605009872df08200380b0ea9	2021-03-16 01:27:30	[]	[]	Tue Mar 16 01:19:32 +0000 2021	[]	[{"url":"https://t.co/RPrvxQCT2s","expanded_url":"https://www.abc.net.au/news/2021-03-15/jobkeeper-and-womens-march-4-justice-linked-poverty-violence/13248392","display_url":"abc.net.au/news/2021-03-1â€¦","indices":[176,199]}]	Is this week a good time to talk about how our social security system explicitly traps millions of women in poverty and often makes it v. hard to escape violent relationships? https://t.co/RPrvxQCT2s https://t.co/aduAQQT2aa	1351.0	RT @MChandlerMather: Is this week a good time to talk about how our social security system explicitly traps millions of women in poverty anâ€¦	3681.0	True	full
1212658	1212658	605009872df08200380b0ec9	2021-03-16 01:27:30	[]	[{"url":"https://t.co/BElaDElSKt","expanded_url":"https://www.washingtonpost.com/health/2021/03/15/cdc-removes-some-trump-era-guidance/","display_url":"washingtonpost.com/health/2021/03â€¦","indices":[148,171]}]		[]	[]			@DonaldJTrumpJr Trump is not vindicated. He is still a scumbag and a liar. New stories coming out every day like thâ€¦ https://t.co/f0lEbxUeXz	13.0	True	full
1212659	1212659	605009882df08200380b0ecf	2021-03-16 01:27:30	[]	[{"url":"https://t.co/2aMM7285mX","expanded_url":"https://gofund.me/04306cc4","display_url":"gofund.me/04306cc4","indices":[183,206]}]		[]	[]			@WFTV @Paula_Dockery My cousin Sabrina in WP Beach delivered her baby early (at 31 weeks on 2/28) because she has Câ€¦ https://t.co/IraKGEJWJ1	2519.0	True	full
1212660	1212660	605009882df08200380b0eeb	2021-03-16 01:27:30	[]	[]	Mon Mar 15 23:10:00 +0000 2021	[{"text":"FlexibilizaciÃ³nParcial","indices":[115,138]}]	[{"url":"https://t.co/WRyk8xXb2A","expanded_url":"https://bit.ly/3lmJpWC","display_url":"bit.ly/3lmJpWC","indices":[90,113]}]	Gobernador Noguera: BolÃ­var cuenta con suficiente material para atender casos de Covid-19 https://t.co/WRyk8xXb2A #FlexibilizaciÃ³nParcial https://t.co/EPgl6DWcwJ	1428287.0	RT @PartidoPSUV: Gobernador Noguera: BolÃ­var cuenta con suficiente material para atender casos de Covid-19 https://t.co/WRyk8xXb2A #Flexibâ€¦	434.0	True	full
1212661	1212661	605009882df08200380b0f03	2021-03-16 01:27:30	[]	[{"url":"https://t.co/gWg8GnfNr4","expanded_url":"https://www.marketwatch.com/story/dow-records-fourth-straight-record-as-stocks-shake-off-early-weakness-2021-03-15?siteid=bullytweet","display_url":"marketwatch.com/story/dow-recoâ€¦","indices":[173,196]}]		[]	[]			U.S. stocks finished higher on Monday as investors overcame early lackluster trading amid the prospects for the U.Sâ€¦ https://t.co/t5zDH60486	8543.0	True	full
1212662	1212662	605009882df08200380b0f17	2021-03-16 01:27:31	[]	[]	Tue Mar 16 01:26:53 +0000 2021	[]	[{"url":"https://t.co/BTzO8La6Uk","expanded_url":"https://www.nytimes.com/2021/03/15/world/americas/brazil-vaccine-china.html","display_url":"nytimes.com/2021/03/15/worâ€¦","indices":[249,272]}]	I know for a fact China is conditioning the vaccine for access to the whole surveillance infrastructure of countries, and they are meeting no resistance. These are desperate times and theyâ€™re offering what no one else is, a way out of the pandemic. https://t.co/BTzO8La6Uk	44422.0	RT @jorge_guajardo: I know for a fact China is conditioning the vaccine for access to the whole surveillance infrastructure of countries, aâ€¦	7912.0	True	full
1212663	1212663	605009882df08200380b0f1d	2021-03-16 01:27:31	[]	[]	Mon Mar 15 09:26:26 +0000 2021	[]	[{"url":"https://t.co/58dgxoI09f","expanded_url":"http://toi.in/XilFtb","display_url":"toi.in/XilFtb","indices":[126,149]}]	"Gauahar Khan tested positive for Covid and went for a film's shoot instead of staying home," confirms DCP Chaitanya S Read: https://t.co/58dgxoI09f https://t.co/aMYhNP63XH	13439421.0	RT @timesofindia: "Gauahar Khan tested positive for Covid and went for a film's shoot instead of staying home," confirms DCP Chaitanya S Râ€¦	548.0	True	full
1212664	1212664	605009882df08200380b0f25	2021-03-16 01:27:31	[]	[]	Mon Mar 15 16:29:34 +0000 2021	[{"text":"WhatIsHappeningInMyanmar","indices":[111,136]},{"text":"RejectMilitaryCoup","indices":[137,156]},{"text":"SaveMyanmar","indices":[157,169]},{"text":"2021uprising","indices":[170,183]}]	[{"url":"https://t.co/gD9Jrw2qQp","expanded_url":"http://bit.ly/3eFSqbO","display_url":"bit.ly/3eFSqbO","indices":[86,109]},{"url":"https://t.co/zUJfzEV4Ml","expanded_url":"http://bit.ly/3btQYpR","display_url":"bit.ly/3btQYpR","indices":[254,277]}]	Another 15 Protesters Slain as Myanmar Military Junta Continues Nationwide Crackdown https://t.co/gD9Jrw2qQp #WhatIsHappeningInMyanmar #RejectMilitaryCoup #SaveMyanmar #2021uprising -------------------- Help The Irrawaddy Report the Truth from Myanmar https://t.co/zUJfzEV4Ml	588098.0	RT @IrrawaddyNews: Another 15 Protesters Slain as Myanmar Military Junta Continues Nationwide Crackdown https://t.co/gD9Jrw2qQp #WhatIsHaâ€¦	8.0	True	full
1212665	1212665	605009892df08200380b0f27	2021-03-16 01:27:31	[]	[]	Mon Mar 15 10:51:30 +0000 2021	[{"text":"SaveMyanmar","indices":[38,50]},{"text":"StandWithMyanmar","indices":[51,68]}]	[{"url":"https://t.co/vtZ9kBxulw","expanded_url":"https://www.theguardian.com/world/2021/mar/15/the-death-of-zaw-myat-lynn-allegations-torture-used-on-opposition-activist-in-myanmar","display_url":"theguardian.com/world/2021/marâ€¦","indices":[132,155]}]	Truly shocking and beyond outrageous #SaveMyanmar #StandWithMyanmar Outrage in Myanmar after activist allegedly tortured to death https://t.co/vtZ9kBxulw	98685.0	RT @benedictrogers: Truly shocking and beyond outrageous #SaveMyanmar #StandWithMyanmar Outrage in Myanmar after activist allegedly tortuâ€¦	406.0	True	full
1212666	1212666	605009892df08200380b0f2d	2021-03-16 01:27:31	[]	[]	Mon Mar 15 06:18:09 +0000 2021	[{"text":"Myanmar","indices":[58,66]},{"text":"Myanmar","indices":[235,243]}]	[{"url":"https://t.co/QZ6NAIl8jP","expanded_url":"https://www.fortifyrights.org/mya-inv-2021-03-15/","display_url":"fortifyrights.org/mya-inv-2021-0â€¦","indices":[257,280]}]	The UN Security Council is broken. Since it called on the #Myanmar military â€œto exercise utmost restraint,â€� the junta murdered scores. The UN General Assembly, where China has no veto power, should hold an Emergency Special Session on #Myanmar w/out delay. https://t.co/QZ6NAIl8jP	61760.0	RT @matthewfsmith: The UN Security Council is broken. Since it called on the #Myanmar military â€œto exercise utmost restraint,â€� the junta muâ€¦	282.0	True	full
1212667	1212667	605009892df08200380b0f39	2021-03-16 01:27:31	[]	[]	Mon Mar 15 23:21:28 +0000 2021	[]	[{"url":"https://t.co/yBXtjOAaZW","expanded_url":"https://www.cnn.com/2021/03/15/politics/cdc-guidance-trump-administration-review/index.html","display_url":"cnn.com/2021/03/15/polâ€¦","indices":[215,238]}]	The review was ordered by President Joe Biden's CDC director, Dr. Rochelle Walensky, in response to concerns about some of the agency's guidance during the first year of the pandemic under the Trump administration. https://t.co/yBXtjOAaZW	33134.0	RT @ReportsDaNews: The review was ordered by President Joe Biden's CDC director, Dr. Rochelle Walensky, in response to concerns about someâ€¦	127.0	True	full
1212668	1212668	605009892df08200380b0f3b	2021-03-16 01:27:31	[]	[{"url":"https://t.co/Dzcc8I5v2F","expanded_url":"https://www.lohud.com/story/sports/high-school/ice-hockey/2021/03/15/ice-hockey-vote-lohud-player-week/4666363001/","display_url":"lohud.com/story/sports/hâ€¦","indices":[257,280]}]		[]	[]			HI ALL. so my brother is a senior and this is last time he is nominated for player of the week, so it would be awesâ€¦ https://t.co/2hIbFynLo6	405.0	True	full
1212669	1212669	605009892df08200380b0f47	2021-03-16 01:27:31	[]	[]	Sun Mar 14 14:25:03 +0000 2021	[{"text":"PiPACovidReport","indices":[0,16]}]	[{"url":"https://t.co/EFzOJNuIIE","expanded_url":"https://buff.ly/3uNQ3tf","display_url":"buff.ly/3uNQ3tf","indices":[253,276]}]	#PiPACovidReport reveals the performing arts sector risks a â€˜female talent haemorrhageâ€™ due to the pandemic. Leaders of performing arts orgs are invited to PiPA's 'Learning from Lockdown' event to learn what can be done to tackle the problem. Book now: https://t.co/EFzOJNuIIE https://t.co/ovr8Ecoi48	4531.0	RT @PIPAinfo: #PiPACovidReport reveals the performing arts sector risks a â€˜female talent haemorrhageâ€™ due to the pandemic. Leaders of perfoâ€¦	3220.0	True	full
1212670	1212670	605009892df08200380b0f73	2021-03-16 01:27:32	[]	[]	Tue Mar 16 00:56:34 +0000 2021	[]	[{"url":"https://t.co/i5fLGJVm1L","expanded_url":"https://www.npr.org/2021/03/15/972498203/a-tale-of-2-radicalizations","display_url":"npr.org/2021/03/15/972â€¦","indices":[243,266]}]	Right-wing extremists who attacked the U.S. Capitol on 1/6 were radicalized by what they consumed online and in social media. Experts who study radicalization say that should sound familiar: 10 years ago, ISIS used a similar strategy. â�¦@NPRâ�© https://t.co/i5fLGJVm1L	8550.0	RT @MichelleKinney: Right-wing extremists who attacked the U.S. Capitol on 1/6 were radicalized by what they consumed online and in socialâ€¦	289.0	True	full
1212671	1212671	605009892df08200380b0f81	2021-03-16 01:27:32	[{"text":"EstÃ­muloCultura","indices":[70,86]},{"text":"ReflejosDelBronx","indices":[95,112]},{"text":"FacebookLive","indices":[220,233]}]	[{"url":"https://t.co/MJziSZfOMr","expanded_url":"http://bit.ly/ReflejosdelBronx","display_url":"bit.ly/ReflejosdelBroâ€¦","indices":[241,264]}]		[]	[]			Este martes 16 de marzo, conoce los 15 proyectos transmedia ganadores #EstÃ­muloCultura de Beca #ReflejosDelBronx coâ€¦ https://t.co/P4xtLfakzF	77466.0	True	full
1212672	1212672	6050098a2df08200380b0f85	2021-03-16 01:27:32	[]	[]	Mon Mar 15 23:15:01 +0000 2021	[]	[{"url":"https://t.co/FTV3HVDI8U","expanded_url":"https://gumroad.com/l/ksayK","display_url":"gumroad.com/l/ksayK","indices":[108,131]}]	Art Feature: Ningguang, by @sciamano240! Digital highres images ($15, part of a bundle with NSFW content): https://t.co/FTV3HVDI8U https://t.co/sKONe2P5cR	35919.0	RT @antsstylensfw: Art Feature: Ningguang, by @sciamano240! Digital highres images ($15, part of a bundle with NSFW content): https://t.coâ€¦	42.0	True	full
1212673	1212673	6050098a2df08200380b0fc9	2021-03-16 01:27:33	[]	[]	Tue Mar 16 00:54:34 +0000 2021	[]	[{"url":"https://t.co/xCGE314axU","expanded_url":"https://minnesotareformer.com/2020/12/15/the-bad-cops-how-minneapolis-protects-its-worst-police-officers-until-its-too-late/","display_url":"minnesotareformer.com/2020/12/15/theâ€¦","indices":[245,268]}]	Today in court I formally refused a demand the City of Minneapolis served on me for unpublished material and documents which would reveal sources for this story. I'm disappointed in the City, but thankful we have such a strong media shield law. https://t.co/xCGE314axU	28363.0	RT @webster: Today in court I formally refused a demand the City of Minneapolis served on me for unpublished material and documents which wâ€¦	285.0	True	full
1212674	1212674	6050098a2df08200380b0fcb	2021-03-16 01:27:33	[]	[]	Mon Mar 15 19:02:00 +0000 2021	[]	[{"url":"https://t.co/JYjDlzeajS","expanded_url":"https://guiasvi.prodavinci.com/?1403219","display_url":"guiasvi.prodavinci.com/?1403219","indices":[139,162]}]	Lea "Sociedad Venezolana de InfectologÃ­a: Â¿cÃ³mo atender a un paciente con covid-19?" Tipos de pacientes, recomendaciones y cÃ³mo tratarlos https://t.co/JYjDlzeajS	391290.0	RT @prodavinci: Lea "Sociedad Venezolana de InfectologÃ­a: Â¿cÃ³mo atender a un paciente con covid-19?" Tipos de pacientes, recomendaciones yâ€¦	428.0	True	full
1212675	1212675	6050098a2df08200380b0fcd	2021-03-16 01:27:33	[]	[]	Tue Mar 16 01:00:18 +0000 2021	[]	[{"url":"https://t.co/w9j7QncJLu","expanded_url":"https://www.politico.com/news/2021/03/15/yevgeny-vindman-promotion-post-trump-476038","display_url":"politico.com/news/2021/03/1â€¦","indices":[237,260]}]	AFTER â€œthe Vindman brothers raised concerns with Eisenberg about Trumpâ€™s conduct on the Ukraine call, both were sidelined from their jobs &amp; Yevgeny Vindman was rated â€˜Unsatisfactoryâ€™ and â€˜Unqualifiedâ€™ in his performance evaluation.â€� https://t.co/w9j7QncJLu	158900.0	RT @KatiePhang: AFTER â€œthe Vindman brothers raised concerns with Eisenberg about Trumpâ€™s conduct on the Ukraine call, both were sidelined fâ€¦	2564.0	True	full
1212676	1212676	6050098a2df08200380b0fd1	2021-03-16 01:27:33	[]	[]	Mon Mar 15 19:48:27 +0000 2021	[{"text":"NCAAWrestling","indices":[146,160]}]	[{"url":"https://t.co/IAn3hmKfZf","expanded_url":"https://www.desmoinesregister.com/story/sports/college/northern-iowa/uni-panthers/2021/03/15/ncaa-wrestling-championships-2021-parker-keckeisen-northern-iowa-doug-schwab/4653802001/","display_url":"desmoinesregister.com/story/sports/câ€¦","indices":[254,277]}]	Meet Parker Keckeisen, Northern Iowa's 184-pounder. He won a Big 12 title earlier this month, is 13-0 this season, and is the 4-seed this week at #NCAAWrestling. â€œHe wants to be great. This is what heâ€™s planned to do, and what heâ€™s talked about doing.â€� https://t.co/IAn3hmKfZf	8858.0	RT @codygoodwin: Meet Parker Keckeisen, Northern Iowa's 184-pounder. He won a Big 12 title earlier this month, is 13-0 this season, and isâ€¦	246.0	True	full
1212677	1212677	6050098a2df08200380b0fd3	2021-03-16 01:27:33	[]	[]	Tue Mar 16 00:50:30 +0000 2021	[]	[{"url":"https://t.co/SnyapMRZHI","expanded_url":"https://twitter.com/atrupar/status/1371615817352278026","display_url":"twitter.com/atrupar/statusâ€¦","indices":[154,177]}]	This hack literally cuts off the clip right before the context where Tucker is talking about the AstraZeneca vaccine getting suspended in four countries. https://t.co/SnyapMRZHI https://t.co/Q7meu2xQ6l	4342.0	RT @LibWatchdog: This hack literally cuts off the clip right before the context where Tucker is talking about the AstraZeneca vaccine gettiâ€¦	253.0	True	full
1212678	1212678	6050098b2df08200380b0fed	2021-03-16 01:27:33	[]	[{"url":"https://t.co/63qnfGjiAu","expanded_url":"http://wa.me/905526444338","display_url":"wa.me/905526444338","indices":[196,219]}]		[]	[]			Ø§Ù„Ø³Ø¹ÙˆØ¯ÙŠØ© Ø§Ù„Ø§Ù…Ø§Ø±Ø§Øª Ø³Ù„Ø·Ù†Ø© Ø¹Ù�Ù…Ø§Ù† ØªØ¨ÙˆÙƒ Ø­Ø§Ø¦Ù„ Ø§Ù„Ù‚ØµÙŠÙ… Ø­Ù�Ø±Ø§Ù„Ø¨Ø§Ø·Ù† Ù…Ø³Ù‚Ø· Ù‚Ø·Ø± ØµØ¨Ø§Ø­ Ø§Ù„Ø®ÙŠØ± Ù…Ø³Ø§Ø¡ Ø§Ù„Ø®ÙŠØ± Ø£Ø¨ÙˆØ¸Ø¨ÙŠ Ø¬Ù„Ø¨ Ø§Ù„Ø­Ø¨ÙŠØ¨ Ù�Ùƒ Ø§Ù„Ø³Ø­Ø±â€¦ https://t.co/UmZsUGL6s6	4.0	True	full
1212679	1212679	6050098b2df08200380b0ffb	2021-03-16 01:27:33	[]	[]	Mon Mar 15 17:18:20 +0000 2021	[{"text":"ONEV1","indices":[164,170]},{"text":"DemVoice1","indices":[175,185]}]	[{"url":"https://t.co/DPWaBwld7H","expanded_url":"https://www.nytimes.com/live/2021/03/15/world/covid-19-coronavirus/germany-france-and-italy-become-latest-to-suspend-use-of-astrazenecas-vaccine?referringSource=articleShare","display_url":"nytimes.com/live/2021/03/1â€¦","indices":[187,210]}]	Astra Zeneca vax suspended in Italy, France, Germany. Evidence says itâ€™s safe/ effective at preventing serious illness/ death, but clotting issues still a concern. #ONEV1 z29 #DemVoice1 https://t.co/DPWaBwld7H	10800.0	RT @amarie_coz: Astra Zeneca vax suspended in Italy, France, Germany. Evidence says itâ€™s safe/ effective at preventing serious illness/ deaâ€¦	23056.0	True	full
1212680	1212680	6050098b2df08200380b1007	2021-03-16 01:27:33	[]	[]	Tue Mar 16 01:26:29 +0000 2021	[]	[{"url":"https://t.co/d0LOo7Dzie","expanded_url":"https://dailycaller.com/2021/03/15/georgia-phone-call-news-outlets-ran-fabricated-donald-trump-quotes/","display_url":"dailycaller.com/2021/03/15/geoâ€¦","indices":[159,182]}]	Will Big Tech ban the Washington Post for spreading Misinformation? â€œRecording Of Georgia Phone Call Shows Multiple News Outlets Ran Fabricated Trump Quoteâ€� https://t.co/d0LOo7Dzie	320815.0	RT @bennyjohnson: Will Big Tech ban the Washington Post for spreading Misinformation? â€œRecording Of Georgia Phone Call Shows Multiple Newsâ€¦	261.0	True	full
1212681	1212681	6050098b2df08200380b100b	2021-03-16 01:27:34	[]	[]	Mon Mar 15 22:46:35 +0000 2021	[]	[{"url":"https://t.co/GsjqvIZhqs","expanded_url":"https://www.politico.com/news/2021/03/15/china-growing-threat-taiwan-476170","display_url":"politico.com/news/2021/03/1â€¦","indices":[259,282]}]	New from Tokyo: Top U.S. officials are warning w/ increasing urgency that China could soon invade Taiwanâ€”a timeline they say has accelerated by Trumpâ€™s repeated provocation of Beijing, Chinaâ€™s military build-up, &amp; signs Taiwan could declare independence. https://t.co/GsjqvIZhqs	61424.0	RT @laraseligman: New from Tokyo: Top U.S. officials are warning w/ increasing urgency that China could soon invade Taiwanâ€”a timeline theyâ€¦	2173.0	True	full
1212682	1212682	6050098b2df08200380b1013	2021-03-16 01:27:34	[]	[]	Tue Mar 16 00:56:34 +0000 2021	[]	[{"url":"https://t.co/i5fLGJVm1L","expanded_url":"https://www.npr.org/2021/03/15/972498203/a-tale-of-2-radicalizations","display_url":"npr.org/2021/03/15/972â€¦","indices":[243,266]}]	Right-wing extremists who attacked the U.S. Capitol on 1/6 were radicalized by what they consumed online and in social media. Experts who study radicalization say that should sound familiar: 10 years ago, ISIS used a similar strategy. â�¦@NPRâ�© https://t.co/i5fLGJVm1L	8550.0	RT @MichelleKinney: Right-wing extremists who attacked the U.S. Capitol on 1/6 were radicalized by what they consumed online and in socialâ€¦	3719.0	True	full
1212683	1212683	6050098b2df08200380b1017	2021-03-16 01:27:34	[]	[]	Tue Mar 16 01:10:45 +0000 2021	[]	[{"url":"https://t.co/vdcKL3AulW","expanded_url":"https://www.usatoday.com/story/news/nation/2021/03/15/vatican-says-catholic-church-cant-bless-same-sex-unions/4698628001/?utm_source=native&utm_medium=capi_retrofit&utm_content=inapp&build=native-web_i_t","display_url":"usatoday.com/story/news/natâ€¦","indices":[180,203]}]	ðŸ†˜ Excellency arenâ€™t we all Gods Children ? And what about Transgender people ? My friends What are your opinions on this ? Would really like to hear. âœ…ðŸ‡ºðŸ‡¸. Check out this link: https://t.co/vdcKL3AulW via @would really like to hear	17570.0	RT @groth1945: ðŸ†˜ Excellency arenâ€™t we all Gods Children ? And what about Transgender people ? My friends What are your opinions on this ? Wâ€¦	2127.0	True	full
1212684	1212684	60500aca7f27640038e0daef	2021-03-16 01:32:53	[]	[]	Tue Mar 16 01:30:59 +0000 2021	[]	[{"url":"https://t.co/khD9hkcIFC","expanded_url":"https://cnn.it/2P0ZIMn","display_url":"cnn.it/2P0ZIMn","indices":[171,194]}]	In the first week of March, more than 20% of blood donations from unvaccinated people had Covid-19 antibodies, according to data shared with CNN by the American Red Cross https://t.co/khD9hkcIFC	53229090.0	RT @CNN: In the first week of March, more than 20% of blood donations from unvaccinated people had Covid-19 antibodies, according to data sâ€¦	221.0	True	full
1212685	1212685	60500aca7f27640038e0db01	2021-03-16 01:32:53	[]	[]	Mon Mar 15 00:12:01 +0000 2021	[{"text":"OzHE","indices":[69,74]}]	[{"url":"https://t.co/G1B7ZzoO0o","expanded_url":"https://twitter.com/srmatchett/status/1371230119784640512","display_url":"twitter.com/srmatchett/staâ€¦","indices":[220,243]}]	Thx @SRMatchett for your continuing support for and dissemination of #OzHE learning &amp; teaching thought leadership. This wkâ€™s piece by @Swinburne @mahsood02 with @NUSEducation @CISA_National President &amp; Nat Sect https://t.co/G1B7ZzoO0o https://t.co/XyxKEtko6r	3064.0	RT @KiftSally: Thx @SRMatchett for your continuing support for and dissemination of #OzHE learning &amp; teaching thought leadership. This wkâ€™â€¦	730.0	True	full
1212686	1212686	60500acb7f27640038e0db15	2021-03-16 01:32:53	[]	[]	Tue Mar 16 00:33:04 +0000 2021	[]	[{"url":"https://t.co/1cMZtF04sv","expanded_url":"https://revistaoeste.com/brasil/cidade-mineira-nao-tem-um-unico-doente-internado-por-covid-19/","display_url":"revistaoeste.com/brasil/cidade-â€¦","indices":[238,261]}]	Cidade mineira nÃ£o tem um Ãºnico doente internado por covid-19. â€œEsta antecipaÃ§Ã£o do tratamento com azitromicina, dexametasona, ivermectina, vitamina D e zinco tem salvado a nossa populaÃ§Ã£oâ€� - disse o prefeito Walter Lessa, que Ã© mÃ©dico. https://t.co/1cMZtF04sv	175328.0	RT @ludmilagrilo: Cidade mineira nÃ£o tem um Ãºnico doente internado por covid-19. â€œEsta antecipaÃ§Ã£o do tratamento com azitromicina, dexametaâ€¦	250.0	True	full
1212687	1212687	60500acb7f27640038e0db25	2021-03-16 01:32:53	[]	[]	Tue Mar 16 00:30:07 +0000 2021	[{"text":"CancelaOJogoKalil","indices":[241,259]}]	[{"url":"https://t.co/O2QrZgPWrj","expanded_url":"https://twitter.com/leonor_cordeiro/status/1371614559212077061","display_url":"twitter.com/leonor_cordeirâ€¦","indices":[260,283]}]	Cancela o jogo Kalil! NÃ£o faz nenhum sentido. Vc estava sendo um Ã³timo gestor atÃ© agora. NÃ£o cometa este deslize. NÃ£o vale a pena! Pense hj a noite e cancele o jogo amanhÃ£. O povo de SP e de MG lhe serÃ¡ grato pelo ato de respeito e coragem! #CancelaOJogoKalil https://t.co/O2QrZgPWrj	108376.0	RT @MiguelNicolelis: Cancela o jogo Kalil! NÃ£o faz nenhum sentido. Vc estava sendo um Ã³timo gestor atÃ© agora. NÃ£o cometa este deslize. NÃ£oâ€¦	3518.0	True	full
1212688	1212688	60500acb7f27640038e0db29	2021-03-16 01:32:53	[]	[{"url":"https://t.co/NaQ8QimlST","expanded_url":"https://cbuslibraries.com/2021/03/15/libraries-rise-scott-woods/","display_url":"cbuslibraries.com/2021/03/15/libâ€¦","indices":[251,274]}]		[]	[]			I was invited by the always-hard-working @CbusLibraries to answer a few questions about racial inequality and librâ€¦ https://t.co/wSIiIWZBj6	8184.0	True	full
1212689	1212689	60500acb7f27640038e0db3b	2021-03-16 01:32:53	[]	[]	Mon Mar 15 20:34:59 +0000 2021	[]	[{"url":"https://t.co/JknDu7mZiU","expanded_url":"https://www.cnn.com/2021/03/15/politics/georgia-voting-rights-billboard-campaign/index.html?utm_source=twCNNp&utm_content=2021-03-15T20%3A26%3A02&utm_medium=social&utm_term=link","display_url":"cnn.com/2021/03/15/polâ€¦","indices":[172,195]}]	UPDATE: New billboards by @NewGAProject in Georgia target @CocaCola, @HomeDepot, @Delta, @UPS, and @Aflac for their support of legislators pushing voter suppression bills https://t.co/JknDu7mZiU https://t.co/WGYkH0zEDS	486244.0	RT @JuddLegum: UPDATE: New billboards by @NewGAProject in Georgia target @CocaCola, @HomeDepot, @Delta, @UPS, and @Aflac for their supportâ€¦	151.0	True	full
1212690	1212690	60500acb7f27640038e0db41	2021-03-16 01:32:53	[]	[]	Mon Mar 15 18:41:11 +0000 2021	[]	[{"url":"https://t.co/BNcTLh4H1g","expanded_url":"https://twitter.com/FBI/status/1371488877505093641","display_url":"twitter.com/FBI/status/137â€¦","indices":[253,276]}]	ðŸ•µðŸ�»â€�â™‚ï¸� FBI Most Wanted List ~ 3/15/21 ðŸ•µðŸ�»â€�â™‚ï¸� ðŸ•µðŸ�»â€�â™‚ï¸�âš”ï¸� Can you identify the man in this picture This is Suspect #256. Someone knows him. Do You? If you think you recognize him, notify the FBI Tip Line &amp; reference this photo #256 âš”ï¸�ðŸ•µðŸ�»â€�â™‚ï¸� https://t.co/BNcTLh4H1g	28007.0	RT @aroseblush: ðŸ•µðŸ�»â€�â™‚ï¸� FBI Most Wanted List ~ 3/15/21 ðŸ•µðŸ�»â€�â™‚ï¸� ðŸ•µðŸ�»â€�â™‚ï¸�âš”ï¸� Can you identify the man in this picture This is Suspect #256.â€¦	28007.0	True	full
1212691	1212691	60500acb7f27640038e0db43	2021-03-16 01:32:53	[]	[]	Tue Mar 16 01:24:13 +0000 2021	[]	[{"url":"https://t.co/32FFvCozWC","expanded_url":"https://www.forbes.com/sites/bryanrolli/2021/03/15/the-grammys-once-again-did-the-bare-minimum-for-bts/?sh=1c80d2176129","display_url":"forbes.com/sites/bryanrolâ€¦","indices":[247,270]}]	Forbes: "@BTS_twt, como siempre, aceptÃ³ el hecho de perder con clase y pasÃ³ a ofrecer otra presentaciÃ³n fascinante que terminÃ³ con ellos en una azotea con el hermoso horizonte de SeÃºl, Corea del Sur detrÃ¡s. Aprovecharon al mÃ¡ximo la oportunidad âž• https://t.co/32FFvCozWC	228624.0	RT @BTS_Peru: Forbes: "@BTS_twt, como siempre, aceptÃ³ el hecho de perder con clase y pasÃ³ a ofrecer otra presentaciÃ³n fascinante que terminâ€¦	42.0	True	full
1212692	1212692	60500acb7f27640038e0db4f	2021-03-16 01:32:53	[]	[]	Mon Mar 15 14:44:36 +0000 2021	[{"text":"Suriya","indices":[0,7]},{"text":"SooraraiPottru","indices":[10,25]},{"text":"SudhaKongara","indices":[39,52]},{"text":"OscarNominations","indices":[188,205]},{"text":"Oscar2021","indices":[207,217]}]	[{"url":"https://t.co/7xwK18rfN0","expanded_url":"https://www.cinemaexpress.com/stories/news/2021/mar/15/soorarai-pottru-dropped-out-ofoscar-2021-race-23354.html","display_url":"cinemaexpress.com/stories/news/2â€¦","indices":[219,242]}]	#Suriya's #SooraraiPottru, directed by #SudhaKongara, was sent to the 93rd Academy Awards as a paid submission under the general category. Unfortunately, the film failed to make the cut. #OscarNominations #Oscar2021 https://t.co/7xwK18rfN0	10685.0	RT @XpressCinema: #Suriya's #SooraraiPottru, directed by #SudhaKongara, was sent to the 93rd Academy Awards as a paid submission under theâ€¦	36.0	True	full
1212693	1212693	60500acb7f27640038e0db5d	2021-03-16 01:32:53	[]	[]	Tue Mar 16 01:04:22 +0000 2021	[]	[{"url":"https://t.co/EPJqUNJFk2","expanded_url":"https://elmundoderegina.com/estilo-de-vida/lucero-confiesa-sus-mejores-tips-para-una-vida-fit/","display_url":"elmundoderegina.com/estilo-de-vidaâ€¦","indices":[158,181]}]	Todas queremos el cuerpazo de @LuceroMexico y Â¿ que creen? Ella comparte sus tips y lo que la ayuda a llevar una vida saludable. Te mostramos su rutina aquÃ­ https://t.co/EPJqUNJFk2 https://t.co/TM5zc5vkgI	3039.0	RT @elmundodeRegina: Todas queremos el cuerpazo de @LuceroMexico y Â¿ que creen? Ella comparte sus tips y lo que la ayuda a llevar una vidaâ€¦	1413.0	True	full
1212694	1212694	60500acb7f27640038e0db61	2021-03-16 01:32:53	[]	[]	Fri Jan 15 04:31:47 +0000 2021	[{"text":"cdnpoli","indices":[127,135]},{"text":"COVID","indices":[136,142]},{"text":"CoverUp","indices":[143,151]}]	[{"url":"https://t.co/8Q2pTDH0yl","expanded_url":"https://twitter.com/TheRealKeean/status/1349895261808521216","display_url":"twitter.com/TheRealKeean/sâ€¦","indices":[152,175]}]	I am absolutely NO FAN of The Rebel... but if there's any truth to this... things could get rather ugly for the Trudeau Gov't. #cdnpoli #COVID #CoverUp https://t.co/8Q2pTDH0yl	532.0	RT @ChristianConsrv: I am absolutely NO FAN of The Rebel... but if there's any truth to this... things could get rather ugly for the Trudeaâ€¦	735.0	True	full
1212695	1212695	60500acb7f27640038e0db63	2021-03-16 01:32:53	[]	[]	Mon Mar 15 23:07:08 +0000 2021	[]	[{"url":"https://t.co/JDOjiAZmQv","expanded_url":"https://www.providencejournal.com/story/news/politics/2021/03/15/threatening-emails-target-sponsor-ri-gun-control-bills/4699550001/","display_url":"providencejournal.com/story/news/polâ€¦","indices":[262,285]}]	Shout out to @Justine4RI &amp; the brave women in the General Assembly, @MomsDemand &amp; @CGVPRI leading the fight for gun safety legislation. I'm proud to have added my office's stamp to these bills, yet somehow us men never attract this kind of harassment. https://t.co/JDOjiAZmQv	6493.0	RT @SethMagaziner: Shout out to @Justine4RI &amp; the brave women in the General Assembly, @MomsDemand &amp; @CGVPRI leading the fight for gun safeâ€¦	2512.0	True	full
1212696	1212696	60500acc7f27640038e0db8f	2021-03-16 01:32:53	[]	[]	Mon Mar 15 23:38:34 +0000 2021	[]	[{"url":"https://t.co/GBSkQT0J37","expanded_url":"https://www.cnn.com/2021/03/15/politics/manchin-gupta-justice-department-nomination/index.html","display_url":"cnn.com/2021/03/15/polâ€¦","indices":[257,280]}]	New - Biden likely to get his No. 3 at Justice. Manchin signals he plans to support Gupta. "I have spoken to Merrick Garland -- and he is very high on her. And I have all the respect in the world on his decision making," he told me. Says heâ€™s likely an AYE https://t.co/GBSkQT0J37	578627.0	RT @mkraju: New - Biden likely to get his No. 3 at Justice. Manchin signals he plans to support Gupta. "I have spoken to Merrick Garland --â€¦	3581.0	True	full
1212697	1212697	60500acc7f27640038e0db93	2021-03-16 01:32:53	[]	[]	Tue Mar 16 01:32:48 +0000 2021	[{"text":"programming","indices":[0,12]},{"text":"programmer","indices":[13,24]},{"text":"Python","indices":[25,32]},{"text":"javascript","indices":[33,44]},{"text":"NodeJS","indices":[45,52]},{"text":"Cybersecurity","indices":[81,95]},{"text":"NetworkDigital360","indices":[96,114]},{"text":"django","indices":[125,132]},{"text":"100DaysOfCode","indices":[133,147]},{"text":"js","indices":[148,151]…	[{"url":"https://t.co/Oqp4PdJF0g","expanded_url":"https://cxsecurity.com/bugs/","display_url":"cxsecurity.com/bugs/","indices":[237,260]}]	#programming #programmer #Python #javascript #NodeJS @javascriptflx @PhishFindR #Cybersecurity #NetworkDigital360 @abu7ala1 #django #100DaysOfCode #js #cybersecurity #linux #mac #osx CXSECURITY. Free Vulnerability Database 2021-03-15 https://t.co/Oqp4PdJF0g	91.0	RT @42Sz40: #programming #programmer #Python #javascript #NodeJS @javascriptflx @PhishFindR #Cybersecurity #NetworkDigital360 @abu7ala1 #dâ€¦	3028.0	True	full
1212698	1212698	60500acc7f27640038e0db95	2021-03-16 01:32:54	[]	[]	Mon Mar 15 23:55:32 +0000 2021	[]	[{"url":"https://t.co/Krn5tCIam4","expanded_url":"https://bc.ctvnews.ca/b-c-screening-actually-uncovered-10x-more-covid-variants-than-health-officials-reported-1.5348432","display_url":"bc.ctvnews.ca/b-c-screening-â€¦","indices":[191,214]}]	From @PennyDaflos: CTV News has learned that specialized screening to identify previously undetected variants of COVID-19 uncovered 10 times as many as health officials initially disclosed. https://t.co/Krn5tCIam4	313674.0	RT @CTVVancouver: From @PennyDaflos: CTV News has learned that specialized screening to identify previously undetected variants of COVID-19â€¦	18.0	True	full
1212699	1212699	60500acc7f27640038e0db99	2021-03-16 01:32:54	[]	[]	Tue Mar 16 01:00:12 +0000 2021	[]	[{"url":"https://t.co/CdU80QH1Vp","expanded_url":"https://www.nytimes.com/2021/03/15/world/europe/uk-police-sarah-everard-vigil.html","display_url":"nytimes.com/2021/03/15/worâ€¦","indices":[142,165]},{"url":"https://t.co/voVDgwmzy0","expanded_url":"https://www.twitter.com/BellaKwai/status/1371519160333836292","display_url":"twitter.com/BellaKwai/statâ€¦","indices":[166,189]}]	Hundreds of people gathered in Parliament Square in London on Monday to protest violence against women following the murder of Sarah Everard. https://t.co/CdU80QH1Vp https://t.co/voVDgwmzy0	49632049.0	RT @nytimes: Hundreds of people gathered in Parliament Square in London on Monday to protest violence against women following the murder ofâ€¦	69.0	True	full
1212700	1212700	60500acc7f27640038e0db9b	2021-03-16 01:32:54	[]	[]	Tue Mar 16 01:18:57 +0000 2021	[{"text":"FlexibilizaciÃ³nParcial","indices":[133,156]}]	[{"url":"https://t.co/fAfY2rgw3p","expanded_url":"https://www.vtv.gob.ve/covid-19-dia-365-casos-15032021/","display_url":"vtv.gob.ve/covid-19-dia-3â€¦","indices":[158,181]}]	DÃ­a 365 | Lucha contra la COVID-19: Venezuela registra 527 casos comunitarios, ocho importados y tasa de recuperaciÃ³n aumenta a 95% #FlexibilizaciÃ³nParcial https://t.co/fAfY2rgw3p https://t.co/0MvRruNyiI	1814083.0	RT @VTVcanal8: DÃ­a 365 | Lucha contra la COVID-19: Venezuela registra 527 casos comunitarios, ocho importados y tasa de recuperaciÃ³n aumentâ€¦	896.0	True	full
1212701	1212701	60500acc7f27640038e0dbb5	2021-03-16 01:32:54	[{"text":"thehashmasks","indices":[130,143]},{"text":"hashmasks","indices":[144,154]}]	[{"url":"https://t.co/OLKINWwUow","expanded_url":"https://opensea.io/accounts/0xe2b1dd4e4ccbda8d13206eadb66509a2649d90b2","display_url":"opensea.io/accounts/0xe2bâ€¦","indices":[44,67]},{"url":"https://t.co/1aPmES10xU","expanded_url":"https://opensea.io/accounts/0x2246d1e297e77338e1ab35a9bca52c1dc8e63dcd","display_url":"opensea.io/accounts/0x224â€¦","indices":[73,96]}]		[]	[]			Hashmask #8751 - â€œUnnamedâ€� was purchased by https://t.co/OLKINWwUow from https://t.co/1aPmES10xU for 1.1085 $WETH (â€¦ https://t.co/a8ih6zuTJ9	859.0	True	full
1212702	1212702	60500acc7f27640038e0dbc7	2021-03-16 01:32:54	[]	[]	Tue Mar 16 01:28:51 +0000 2021	[{"text":"BetoOrtiz","indices":[86,96]},{"text":"Curwen","indices":[97,104]},{"text":"ElEstupidoQueHaceLosVideos","indices":[105,132]}]	[{"url":"https://t.co/hx2zEG5g6Y","expanded_url":"https://twitter.com/lilianbraithwa1/status/1371630062223626241","display_url":"twitter.com/lilianbraithwaâ€¦","indices":[133,156]}]	@LilianBraithwa1 Lilian te sigue si la sigues y le dice sus verdades a los caviares. #BetoOrtiz #Curwen #ElEstupidoQueHaceLosVideos https://t.co/hx2zEG5g6Y	485.0	RT @GeneralDelAire3: @LilianBraithwa1 Lilian te sigue si la sigues y le dice sus verdades a los caviares. #BetoOrtiz #Curwen #ElEstupidoQuâ€¦	179.0	True	full
1212703	1212703	60500acc7f27640038e0dbd1	2021-03-16 01:32:54	[{"text":"Tigray","indices":[248,255]},{"text":"EritreaOutOfTigray","indices":[257,276]}]	[{"url":"https://t.co/X4kKPSzOWs","expanded_url":"https://twitter.com/hawelti/status/1370304296357625860?s=21","display_url":"twitter.com/hawelti/statusâ€¦","indices":[277,300]}]		[]	[]			@rcoreyb @AFPAfrica âš ï¸�Guess what happened to all the equipment lootedâš ï¸� Just few days ago the Eritrean regime usedâ€¦ https://t.co/cf3aHli4UG	111.0	True	full
1212704	1212704	60500acc7f27640038e0dbd9	2021-03-16 01:32:54	[]	[]	Tue Mar 16 00:44:29 +0000 2021	[{"text":"CovidVaccine","indices":[30,43]},{"text":"SARSCoV2","indices":[104,113]}]	[{"url":"https://t.co/YZZOyl0Gna","expanded_url":"https://www.technologynetworks.com/biopharma/news/novavax-announces-covid-19-vaccine-has-high-efficacy-against-sars-cov-2-and-variant-strains-346672","display_url":"technologynetworks.com/biopharma/newsâ€¦","indices":[252,275]}]	Revised with correct variant. #CovidVaccine good news. Novavax has excellent efficacy against wild type #SARSCoV2 but halved against the B.1.351 variant in a ZAF trial. Still protects 100% against death and hospitalization. Good against B.1.1.7 also https://t.co/YZZOyl0Gna	14843.0	RT @DrAliSKhan: Revised with correct variant. #CovidVaccine good news. Novavax has excellent efficacy against wild type #SARSCoV2 but halveâ€¦	139.0	True	full
1212705	1212705	60500acc7f27640038e0dbdb	2021-03-16 01:32:54	[]	[{"url":"https://t.co/JivfI8x8cl","expanded_url":"http://bit.ly/justicejustin","display_url":"bit.ly/justicejustin","indices":[231,254]}]		[]	[]			ERA CUPOM DE DESCONTO QUE PEDIRAM ? ðŸ˜‰ "Justice", do Justin Bieber em ediÃ§Ãµes limitadas da Target e Walmart com 10%â€¦ https://t.co/oY6zoRzMF0	4109.0	True	full
1212706	1212706	60500acc7f27640038e0dbeb	2021-03-16 01:32:55	[]	[]	Mon Mar 15 22:55:07 +0000 2021	[]	[{"url":"https://t.co/58Ql3X8CIA","expanded_url":"https://www.washingtonpost.com/business/2021/03/15/georgia-voting-business/","display_url":"washingtonpost.com/business/2021/â€¦","indices":[178,201]}]	UPDATE: @CocaCola says they now OPPOSE the voter suppression bills in the Georgia legislature. This is a big change from 24 hours ago, which is the last time I heard from them https://t.co/58Ql3X8CIA https://t.co/9C7cwVmdvI	486244.0	RT @JuddLegum: UPDATE: @CocaCola says they now OPPOSE the voter suppression bills in the Georgia legislature. This is a big change from 24â€¦	122.0	True	full
1212707	1212707	60500acd7f27640038e0dc01	2021-03-16 01:32:55	[]	[]	Tue Mar 16 00:30:26 +0000 2021	[]	[{"url":"https://t.co/kflTiyjvqp","expanded_url":"https://www.theguardian.com/australia-news/2021/mar/15/voices-raised-in-anger-are-echoing-throughout-the-land-but-it-seems-morrison-still-cant-hear?CMP=Share_iOSApp_Other","display_url":"theguardian.com/australia-newsâ€¦","indices":[243,266]}]	â€œWhat the prime minister doesnâ€™t seem to understand is standing behind the noisy women are more women who wonâ€™t take to the streets with a placard but are nonetheless watching how small Morrison has been in a moment when he needed to be big.â€� https://t.co/kflTiyjvqp	281892.0	RT @SenatorWong: â€œWhat the prime minister doesnâ€™t seem to understand is standing behind the noisy women are more women who wonâ€™t take to thâ€¦	800.0	True	full
1212708	1212708	60500acd7f27640038e0dc07	2021-03-16 01:32:55	[]	[]	Mon Mar 15 17:40:04 +0000 2021	[]	[{"url":"https://t.co/KMuoXdOtUL","expanded_url":"https://propub.li/3rCUzbS","display_url":"propub.li/3rCUzbS","indices":[169,192]}]	On this date in 2020, we looked at how South Korea acted swiftly to ramp up coronavirus testing while the U.S., plagued by delay and dysfunction, wasted its advantage. https://t.co/KMuoXdOtUL	921987.0	RT @propublica: On this date in 2020, we looked at how South Korea acted swiftly to ramp up coronavirus testing while the U.S., plagued byâ€¦	247.0	True	full
1212709	1212709	60500acd7f27640038e0dc1d	2021-03-16 01:32:55	[]	[{"url":"https://t.co/S3W0cCGUgb","expanded_url":"https://www.washingtonpost.com/opinions/2021/03/15/getting-stimulus-check-spend-it-private-school-tuition/","display_url":"washingtonpost.com/opinions/2021/â€¦","indices":[174,197]}]		[]	[]			Yeah, stick it to those godless teachers with their crazy demands not to die from covid. Put your kids in that mythâ€¦ https://t.co/Zl5xBTcmdH	5582.0	True	full
1212710	1212710	60500acd7f27640038e0dc23	2021-03-16 01:32:55	[]	[]	Tue Mar 16 01:30:00 +0000 2021	[]	[{"url":"https://t.co/776hVe74YE","expanded_url":"https://cnn.it/3lledHh","display_url":"cnn.it/3lledHh","indices":[239,262]}]	The White House is racing to prevent and prepare for a potential fourth coronavirus surge: In what would be a first, the White House is drawing up plans to surge vaccines to emerging hotspots in an attempt to blunt the virus' trajectory. https://t.co/776hVe74YE	1166375.0	RT @kylegriffin1: The White House is racing to prevent and prepare for a potential fourth coronavirus surge: In what would be a first, theâ€¦	4340.0	True	full
1212711	1212711	60500acd7f27640038e0dc27	2021-03-16 01:32:55	[]	[]	Mon Mar 15 19:28:36 +0000 2021	[]	[{"url":"https://t.co/piD51gO7uf","expanded_url":"http://www.instagram.com/reumalho","display_url":"instagram.com/reumalho","indices":[257,280]}]	Receberei numa Live no meu instagram no dia 17 de marÃ§o, Ã s 19h30, o @vitormori. Ele vai nos contar tudo de novo na ciÃªncia sobre mÃ¡scaras e proteÃ§Ã£o contra a COVID-19, alÃ©m de nos contar porque agora o foco sÃ£o as mÃ¡scaras PFF2. Vou deixar salva na igtv. https://t.co/piD51gO7uf https://t.co/2aqRCPmmjR	84162.0	RT @reumalho: Receberei numa Live no meu instagram no dia 17 de marÃ§o, Ã s 19h30, o @vitormori. Ele vai nos contar tudo de novo na ciÃªncia sâ€¦	307.0	True	full
1212712	1212712	60500acd7f27640038e0dc43	2021-03-16 01:32:56	[]	[]	Tue Mar 16 00:33:04 +0000 2021	[]	[{"url":"https://t.co/1cMZtF04sv","expanded_url":"https://revistaoeste.com/brasil/cidade-mineira-nao-tem-um-unico-doente-internado-por-covid-19/","display_url":"revistaoeste.com/brasil/cidade-â€¦","indices":[238,261]}]	Cidade mineira nÃ£o tem um Ãºnico doente internado por covid-19. â€œEsta antecipaÃ§Ã£o do tratamento com azitromicina, dexametasona, ivermectina, vitamina D e zinco tem salvado a nossa populaÃ§Ã£oâ€� - disse o prefeito Walter Lessa, que Ã© mÃ©dico. https://t.co/1cMZtF04sv	175328.0	RT @ludmilagrilo: Cidade mineira nÃ£o tem um Ãºnico doente internado por covid-19. â€œEsta antecipaÃ§Ã£o do tratamento com azitromicina, dexametaâ€¦	47.0	True	full
1212713	1212713	60500acd7f27640038e0dc45	2021-03-16 01:32:56	[]	[]	Mon Mar 15 17:30:19 +0000 2021	[]	[{"url":"https://t.co/hFpl8bJU3G","expanded_url":"https://radio.foxnews.com/2021/03/15/david-shor-the-mathematics-of-winning-elections/","display_url":"radio.foxnews.com/2021/03/15/davâ€¦","indices":[137,160]}]	PODCAST: An extended conversation with @davidshor about the new Democratic and Republican coalitions and what they mean for the future. https://t.co/hFpl8bJU3G	139346.0	RT @bdomenech: PODCAST: An extended conversation with @davidshor about the new Democratic and Republican coalitions and what they mean forâ€¦	19011.0	True	full
1212714	1212714	60500acd7f27640038e0dc4b	2021-03-16 01:32:56	[]	[]	Mon Mar 15 23:39:53 +0000 2021	[]	[{"url":"https://t.co/iXnK33n1ge","expanded_url":"https://spencerfernando.com/2021/03/15/the-government-shouldnt-tell-us-to-take-what-were-offered-canadians-should-get-to-pick-which-vaccine-we-get/","display_url":"spencerfernando.com/2021/03/15/theâ€¦","indices":[129,152]}]	And have the choice to reject entirely of course. The government has no right to tell us to just 'take whatever you're offered.' https://t.co/iXnK33n1ge	50674.0	RT @SpencerFernando: And have the choice to reject entirely of course. The government has no right to tell us to just 'take whatever you'reâ€¦	470.0	True	full
1212715	1212715	60500acd7f27640038e0dc5b	2021-03-16 01:32:56	[]	[]	Mon Mar 15 23:50:00 +0000 2021	[{"text":"NotiMippCI","indices":[0,11]},{"text":"FlexibilizaciÃ³nParcial","indices":[101,124]}]	[{"url":"https://t.co/8GMSK1ORdb","expanded_url":"https://bit.ly/2Q736WN","display_url":"bit.ly/2Q736WN","indices":[77,100]}]	#NotiMippCI ðŸ“°ðŸ—ž| AmplÃ­an UCI del Hospital Universitario de Caracas. Lea mÃ¡s â�© https://t.co/8GMSK1ORdb #FlexibilizaciÃ³nParcial https://t.co/5Jc9xGnfSQ	252870.0	RT @Mippcivzla: #NotiMippCI ðŸ“°ðŸ—ž| AmplÃ­an UCI del Hospital Universitario de Caracas. Lea mÃ¡s â�© https://t.co/8GMSK1ORdb #FlexibilizaciÃ³nParciaâ€¦	826.0	True	full
1212716	1212716	60500ace7f27640038e0dc63	2021-03-16 01:32:56	[]	[]	Mon Mar 15 22:19:07 +0000 2021	[]	[{"url":"https://t.co/nXhO4MAXHY","expanded_url":"https://www.washingtonpost.com/powerpost/capitol-police-suspended-longworth/2021/03/15/b59b0e72-85ca-11eb-82bc-e58213caa38e_story.html","display_url":"washingtonpost.com/powerpost/capiâ€¦","indices":[206,229]}]	NEWS w/ @tylerpager: A Capitol Police officer was suspended Monday after a copy of the Protocols of the Elders of Zion, the infamous anti-Semitic tract, was found Sunday at a Longworth Building checkpoint. https://t.co/nXhO4MAXHY	61507.0	RT @mikedebonis: NEWS w/ @tylerpager: A Capitol Police officer was suspended Monday after a copy of the Protocols of the Elders of Zion, thâ€¦	2475.0	True	full
1212717	1212717	60500ace7f27640038e0dc85	2021-03-16 01:32:56	[]	[]	Mon Mar 15 17:30:45 +0000 2021	[]	[{"url":"https://t.co/LzwfeIdSDE","expanded_url":"https://theappeal.org/during-the-pandemic-houston-cops-went-undercover-and-arrested-a-homeless-man-over-0-6-grams-of-meth/","display_url":"theappeal.org/during-the-panâ€¦","indices":[257,280]}]	In light of Art Acevedo becoming Miamiâ€™s new police chief, hereâ€™s a piece I wrote last week about how his cops in Houston launched a drug sting in a homeless encampment during the pandemic, and while the city jail is full. The man arrested died in custody. https://t.co/LzwfeIdSDE	14620.0	RT @jerryiannelli: In light of Art Acevedo becoming Miamiâ€™s new police chief, hereâ€™s a piece I wrote last week about how his cops in Houstoâ€¦	1612.0	True	full
1212718	1212718	60500ace7f27640038e0dc91	2021-03-16 01:32:57	[]	[]	Tue Mar 16 00:15:35 +0000 2021	[{"text":"AstraZeneca","indices":[75,87]}]	[{"url":"https://t.co/9ynNsdqbo8","expanded_url":"https://saludconlupa.com/noticias/quince-paises-europeos-suspenden-la-vacunacion-con-dosis-de-astrazeneca-hasta-esclarecer-casos-de-trombosis/","display_url":"saludconlupa.com/noticias/quincâ€¦","indices":[253,276]}]	Medida preventiva: 15 paÃ­ses europeos suspenden la vacunaciÃ³n con dosis de #AstraZeneca hasta esclarecer si existe relaciÃ³n entre los casos de trombosis y esta vacuna. El 18 de marzo la Agencia Europea del Medicamento (EMA) emitirÃ¡ un reporte concreto. https://t.co/9ynNsdqbo8	16308.0	RT @saludconlupa: Medida preventiva: 15 paÃ­ses europeos suspenden la vacunaciÃ³n con dosis de #AstraZeneca hasta esclarecer si existe relaciâ€¦	687.0	True	full
1212719	1212719	60500ace7f27640038e0dca1	2021-03-16 01:32:57	[]	[]	Tue Mar 16 01:21:30 +0000 2021	[{"text":"Bethesda","indices":[30,39]},{"text":"Xbox","indices":[60,65]},{"text":"Nintendo","indices":[83,92]},{"text":"Sony","indices":[95,100]}]	[{"url":"https://t.co/XmT7TbsmOJ","expanded_url":"https://youtu.be/teCkt8zf1aE","display_url":"youtu.be/teCkt8zf1aE","indices":[110,133]}]	Nuevo video para hablar sobre #Bethesda y sus exclusivos en #Xbox Â¿QuÃ© pasarÃ¡ con #Nintendo y #Sony ahora? âž¤ https://t.co/XmT7TbsmOJðŸ”¥ðŸ”¥ https://t.co/xlkjRqrpxZ	7302.0	RT @MRengar_: Nuevo video para hablar sobre #Bethesda y sus exclusivos en #Xbox Â¿QuÃ© pasarÃ¡ con #Nintendo y #Sony ahora? âž¤ https://t.co/Xmâ€¦	24.0	True	full
1212720	1212720	60500ace7f27640038e0dca5	2021-03-16 01:32:57	[]	[{"url":"https://t.co/BONxd0HOpB","expanded_url":"https://www.faypenn.org/chirp","display_url":"faypenn.org/chirp","indices":[250,273]}]		[]	[]			The PA COVID-19 Hospitality Industry Recovery Program (CHIRP) is now open &amp; accepting applications for grants. Checâ€¦ https://t.co/kyZ87F7Z4Z	864.0	True	full
1212721	1212721	60500ace7f27640038e0dcad	2021-03-16 01:32:57	[]	[]	Mon Mar 15 21:59:16 +0000 2021	[{"text":"COVID19","indices":[89,97]}]	[{"url":"https://t.co/LtdxtginsM","expanded_url":"https://www.nytimes.com/2021/03/14/world/the-last-living-man-of-the-juma-people-in-brazil-has-died-from-covid-19.html","display_url":"nytimes.com/2021/03/14/worâ€¦","indices":[236,259]}]	My God, this is heart-breaking. The last member of the Juma tribe in the Amazon dies of #COVID19, making the language and culture vanish. It reminds me of Ishi, that last of California's Yahi people, who died of tuberculosis in 1914. https://t.co/LtdxtginsM	239473.0	RT @Laurie_Garrett: My God, this is heart-breaking. The last member of the Juma tribe in the Amazon dies of #COVID19, making the languageâ€¦	97.0	True	full
1212722	1212722	60500ace7f27640038e0dcb1	2021-03-16 01:32:57	[]	[]	Sun Mar 14 12:39:38 +0000 2021	[]	[{"url":"https://t.co/sy6vKF2c4W","expanded_url":"https://www.google.com.co/amp/s/www.eltiempo.com/amp/opinion/columnistas/alvaro-uribe-velez/pobreza-desafio-democratico-de-la-pandemia-columna-de-alvaro-uribe-velez-573257","display_url":"google.com.co/amp/s/www.eltiâ€¦","indices":[185,208]}]	Es necesario definir ingresos y ahorros con una reforma fiscal y social, como la quieren denominar. Recomendada columna de @AlvaroUribeVel Pobreza: desafÃ­o democrÃ¡tico de la pandemia. https://t.co/sy6vKF2c4W	7123.0	RT @kikecabralesCD: Es necesario definir ingresos y ahorros con una reforma fiscal y social, como la quieren denominar. Recomendada columnaâ€¦	17773.0	True	full
1212723	1212723	60500ace7f27640038e0dcb7	2021-03-16 01:32:57	[]	[]	Mon Mar 15 19:47:09 +0000 2021	[{"text":"DeVozAVozPerÃº","indices":[1,15]}]	[{"url":"https://t.co/1dMj7RSl5l","expanded_url":"http://bit.ly/3bNcAic","display_url":"bit.ly/3bNcAic","indices":[152,175]}]	ðŸ”º#DeVozAVozPerÃº | OBRA #15: Flavia Gandolfo, â€˜DetrÃ¡sâ€˜ 1993 (2021), 48,7x46 cm. ImpresiÃ³n por inyecciÃ³n de tinta sobre papel de algodÃ³n. ðŸ“°Lee la nota: https://t.co/1dMj7RSl5l âœ¨Este es un proyecto del MAC Lima, @elcomercio_peru, @MovistarPlusPe, gracias al @_mambogotaâœ¨ https://t.co/mQwVedY3qo	19945.0	RT @museomaclima: ðŸ”º#DeVozAVozPerÃº | OBRA #15: Flavia Gandolfo, â€˜DetrÃ¡sâ€˜ 1993 (2021), 48,7x46 cm. ImpresiÃ³n por inyecciÃ³n de tinta sobre papâ€¦	40557.0	True	full
1212724	1212724	60500ace7f27640038e0dcb9	2021-03-16 01:32:57	[]	[]	Sun Feb 28 22:12:20 +0000 2021	[]	[{"url":"https://t.co/0MASA5N0MS","expanded_url":"https://arxiv.org/pdf/2007.16096.pdf","display_url":"arxiv.org/pdf/2007.16096â€¦","indices":[139,162]}]	3) The worst error is to separate the economy vs Covid via defective MBA trade-off analyses. Higher Covid is not better for the economy. https://t.co/0MASA5N0MS	716255.0	RT @nntaleb: 3) The worst error is to separate the economy vs Covid via defective MBA trade-off analyses. Higher Covid is not better for tâ€¦	12556.0	True	full
1212725	1212725	60500acf7f27640038e0dcc7	2021-03-16 01:32:57	[]	[]	Mon Mar 15 23:21:54 +0000 2021	[]	[{"url":"https://t.co/R76BJ2rFiX","expanded_url":"https://elexpediente.co/uribe-destapa-las-reuniones-clandestinas-de-petro-con-carlos-castano-y-sus-vinculos-con-pablo-escobar-y-los-rodriguez-orejuela/","display_url":"elexpediente.co/uribe-destapa-â€¦","indices":[148,171]}]	Uribe destapa las reuniones clandestinas de Petro con Carlos CastaÃ±o y sus vÃ­nculos con Pablo Escobar y los RodrÃ­guez Orejuela via @EIExpedienteCol https://t.co/R76BJ2rFiX	88098.0	RT @ghitis: Uribe destapa las reuniones clandestinas de Petro con Carlos CastaÃ±o y sus vÃ­nculos con Pablo Escobar y los RodrÃ­guez Orejuelaâ€¦	95.0	True	full
1212726	1212726	60500acf7f27640038e0dccb	2021-03-16 01:32:57	[]	[]	Mon Mar 15 21:51:10 +0000 2021	[]	[{"url":"https://t.co/uFcL46bPW1","expanded_url":"https://valor.globo.com/brasil/noticia/2021/03/15/ocde-monta-grupo-indito-para-monitorar-corrupo-no-brasil.ghtml","display_url":"valor.globo.com/brasil/noticiaâ€¦","indices":[206,229]}]	E nÃ£o Ã© que o Brasil, finalmente, chamou a atenÃ§Ã£o da OCDE? SÃ³ que em vez de entrar para a organizaÃ§Ã£o, entrou para a lista de monitoramento de corrupÃ§Ã£o por causa do fim da Lava Jato. A decisÃ£o Ã© inÃ©dita. https://t.co/uFcL46bPW1	108160.0	RT @flaviofachel: E nÃ£o Ã© que o Brasil, finalmente, chamou a atenÃ§Ã£o da OCDE? SÃ³ que em vez de entrar para a organizaÃ§Ã£o, entrou para a lisâ€¦	15.0	True	full
1212727	1212727	60500acf7f27640038e0dccd	2021-03-16 01:32:57	[]	[]	Mon Mar 15 16:00:33 +0000 2021	[]	[{"url":"https://t.co/A6B3ZYNk7C","expanded_url":"https://timothynoah.substack.com/p/taxing-rich-people-really-works","display_url":"timothynoah.substack.com/p/taxing-rich-â€¦","indices":[248,271]},{"url":"https://t.co/c62lhvLGkC","expanded_url":"https://twitter.com/TimothyNoah1/status/1371435538977329152","display_url":"twitter.com/TimothyNoah1/sâ€¦","indices":[272,295]}]	I mention rather hastily at the end of my New Republic piece that a top marginal income-tax rate of 90 percent--as opposed to Clinton-Biden's approach--really did put a lid on executive pay. This warranted further discussion, which I provide here: https://t.co/A6B3ZYNk7C https://t.co/c62lhvLGkC	20750.0	RT @TimothyNoah1: I mention rather hastily at the end of my New Republic piece that a top marginal income-tax rate of 90 percent--as opposeâ€¦	648.0	True	full
1212728	1212728	60500acf7f27640038e0dcd1	2021-03-16 01:32:57	[]	[]	Mon Mar 15 21:30:31 +0000 2021	[]	[{"url":"https://t.co/O80JmmTuB0","expanded_url":"https://dailycaller.com/2021/03/15/democrats-madeleine-dean-used-fake-find-fraud-quote-donald-trump-impeachment-trial/","display_url":"dailycaller.com/2021/03/15/demâ€¦","indices":[139,162]}]	Democrats used a fake quote that was incorrectly attributed to former President Donald Trump during the impeachment trial. @jordylancaster https://t.co/O80JmmTuB0	203923.0	RT @IWV: Democrats used a fake quote that was incorrectly attributed to former President Donald Trump during the impeachment trial. @jordylâ€¦	888.0	True	full
1212729	1212729	60500acf7f27640038e0dcd3	2021-03-16 01:32:57	[]	[]	Tue Mar 16 00:37:24 +0000 2021	[]	[{"url":"https://t.co/Kaisn4PJrg","expanded_url":"https://www.nytimes.com/2021/03/15/us/jesuits-georgetown-reparations-slavery.html?referringSource=articleShare","display_url":"nytimes.com/2021/03/15/us/â€¦","indices":[252,275]}]	Jesuits vow to raise $100 M to benefit descendants of the enslaved people it once owned &amp; to promote racial reconciliation initiatives. This is the largest effort by the Catholic Church to make amends for buying, selling &amp; enslaving people https://t.co/Kaisn4PJrg	450144.0	RT @MiaFarrow: Jesuits vow to raise $100 M to benefit descendants of the enslaved people it once owned &amp; to promote racial reconciliation iâ€¦	1337.0	True	full
1212730	1212730	60500acf7f27640038e0dcfd	2021-03-16 01:32:57	[]	[]	Mon Apr 29 15:37:47 +0000 2019	[{"text":"immunodietica","indices":[257,271]},{"text":"GFindex","indices":[272,280]}]	[{"url":"https://t.co/ywEglPwAMK","expanded_url":"https://www.biorxiv.org/content/10.1101/619700v1","display_url":"biorxiv.org/content/10.110â€¦","indices":[233,256]}]	Autoimmune disorder interacts with diet for many disorders, particularly with Pork. Key takeaway from our project so far- Don't Eat Pork! Very proud of my colleagues @enhancerleo and Andrey Burov for their contributions to our paper https://t.co/ywEglPwAMK #immunodietica #GFindex	136.0	RT @IMGpf: Autoimmune disorder interacts with diet for many disorders, particularly with Pork. Key takeaway from our project so far- Don'tâ€¦	285.0	True	full
1212731	1212731	60500ad07f27640038e0dd1f	2021-03-16 01:32:58	[]	[]	Mon Mar 15 20:21:47 +0000 2021	[]	[{"url":"https://t.co/e7ksl7wjrW","expanded_url":"https://www.pffparatodos.com/ofertas","display_url":"pffparatodos.com/ofertas","indices":[208,231]}]	@vesselfalls @EmaPalaciana @FeSiquelli Esse tipo oferece atÃ© 95% de proteÃ§Ã£o contra Covid. Pode encontrar pela Internet, em casas de materiais de construÃ§Ã£o, lojas de produtos para enfermaria, farmÃ¡cias etc. https://t.co/e7ksl7wjrW	66.0	RT @elnt_x: @vesselfalls @EmaPalaciana @FeSiquelli Esse tipo oferece atÃ© 95% de proteÃ§Ã£o contra Covid. Pode encontrar pela Internet, em casâ€¦	592.0	True	full
1212732	1212732	60500ad07f27640038e0dd23	2021-03-16 01:32:58	[]	[]	Mon Mar 15 13:48:38 +0000 2021	[]	[{"url":"https://t.co/8e39lgwXbU","expanded_url":"https://www.washingtonpost.com/nation/2021/03/15/texas-ramen-restaurant-vandalized-graffiti/?tid=ss_tw","display_url":"washingtonpost.com/nation/2021/03â€¦","indices":[244,267]}]	An Asian American chef slammed Texas for lifting its mask mandate. Then racist graffiti hit his shop. Among the terms spray painted was â€œKung flu,â€� a racist slur that Trump helped popularize during his campaign rallies and other appearances. https://t.co/8e39lgwXbU	10375.0	RT @VickyNguyenTV: An Asian American chef slammed Texas for lifting its mask mandate. Then racist graffiti hit his shop. Among the terms sâ€¦	247.0	True	full
1212733	1212733	60500ad07f27640038e0dd27	2021-03-16 01:32:58	[]	[]	Tue Mar 16 01:05:22 +0000 2021	[]	[{"url":"https://t.co/3GuwpttT3R","expanded_url":"https://youtube.com/channel/UC2C3seyOnsdhz_z6ckFcnVA","display_url":"youtube.com/channel/UC2C3sâ€¦","indices":[102,125]}]	$15 || 700 PHP || 200.000 IDR || one winner || Garangan 04 || RT, like, follow me and Subscribe : https://t.co/3GuwpttT3R Post proof please, thank you. Ends in 180 minutes, good luck. https://t.co/3uOf0XVsQ4	21171.0	RT @Bang_Garr: $15 || 700 PHP || 200.000 IDR || one winner || Garangan 04 || RT, like, follow me and Subscribe : https://t.co/3GuwpttT3â€¦	410.0	True	full
1212734	1212734	60500ad07f27640038e0dd2b	2021-03-16 01:32:58	[]	[{"url":"https://t.co/Tt9hxBKc81","expanded_url":"http://a.msn.com/01/en-gb/BB1eBEPU?ocid=st","display_url":"a.msn.com/01/en-gb/BB1eBâ€¦","indices":[118,141]}]		[]	[]			Opening of US hospital in London could see rise in NHS doctors moving permanently to the private sector, experts waâ€¦ https://t.co/W5rjTORetC	196.0	True	full
1212735	1212735	60500ad07f27640038e0dd47	2021-03-16 01:32:58	[]	[]	Mon Mar 15 12:35:17 +0000 2021	[]	[{"url":"https://t.co/c41TOQr6X9","expanded_url":"https://apnews.com/article/myanmar-martial-law-imposed-parts-of-yangon-e6ffa37ba55920c61254ed9b77c90ff5/gallery/0212050f0fca47fa8f578afe8403a022","display_url":"apnews.com/article/myanmaâ€¦","indices":[199,222]}]	The bravery of the people of Myanmar is truly remarkable, taking to the streets again and again to defend democracy despite the mounting death toll at the hands of the brutal junta and its generals. https://t.co/c41TOQr6X9 https://t.co/NXXSmzoW3z	449211.0	RT @KenRoth: The bravery of the people of Myanmar is truly remarkable, taking to the streets again and again to defend democracy despite thâ€¦	43.0	True	full
1212736	1212736	60500ad07f27640038e0dd4b	2021-03-16 01:32:58	[]	[]	Thu Mar 11 00:01:02 +0000 2021	[]	[{"url":"https://t.co/mTmkaNH9p0","expanded_url":"https://cointelegraph.com/news/not-just-another-gas-token-theta-s-tfuel-surges-775-in-5-weeks","display_url":"cointelegraph.com/news/not-just-â€¦","indices":[187,210]}]	$THETA token has been in a strong uptrend since the start of 2021 and now investors are starting to take note of its @Thetafuel $TFUEL gas token which has rallied 775% in the last month. https://t.co/mTmkaNH9p0	701366.0	RT @Cointelegraph: $THETA token has been in a strong uptrend since the start of 2021 and now investors are starting to take note of its @Thâ€¦	434.0	True	full
1212737	1212737	60500ad17f27640038e0dd9f	2021-03-16 01:32:59	[]	[]	Tue Mar 16 01:32:23 +0000 2021	[{"text":"firefighters","indices":[208,221]},{"text":"firefighter","indices":[222,234]}]	[{"url":"https://t.co/5PbvOWL8D3","expanded_url":"https://www.pe.com/2021/03/15/weary-firefighters-in-crisis-from-understaffed-stations-cal-fires-riverside-county-unit-says","display_url":"pe.com/2021/03/15/weaâ€¦","indices":[98,121]}]	Weary Firefighters in â€˜crisisâ€™ from understaffed stations, Cal Fireâ€™s Riverside County Unit says. https://t.co/5PbvOWL8D3 @IAFFNewsDesk @CalChiefs_CFCA @CAFirefighters @LimaDvp10IAFF @IAFC_SHS @TheSecretList #firefighters #firefighter	39646.0	RT @TheSecretList: Weary Firefighters in â€˜crisisâ€™ from understaffed stations, Cal Fireâ€™s Riverside County Unit says. https://t.co/5PbvOWL8Dâ€¦	84.0	True	full
1212738	1212738	60500ad17f27640038e0ddad	2021-03-16 01:32:59	[]	[]	Tue Mar 16 01:25:29 +0000 2021	[]	[{"url":"https://t.co/yfMz8KMn6x","expanded_url":"https://twitter.com/suntimes/status/1371632563673038849","display_url":"twitter.com/suntimes/statuâ€¦","indices":[248,271]}]	It will never end in this state. We had 5 phases. Now theyâ€™re going to add more steps between phase 4 and phase 5. And masks will be here for years. Itâ€™s pathetic. Meanwhile, Texas and Florida will have full sports stadiums and no mask mandates. https://t.co/yfMz8KMn6x	11366.0	RT @MorningAnswer: It will never end in this state. We had 5 phases. Now theyâ€™re going to add more steps between phase 4 and phase 5. And mâ€¦	1211.0	True	full
1212739	1212739	60500ad17f27640038e0ddb1	2021-03-16 01:32:59	[]	[]	Fri Mar 12 16:29:12 +0000 2021	[{"text":"Testart","indices":[8,16]}]	[{"url":"https://t.co/m1B9Og4bqs","expanded_url":"https://twitter.com/sarahPGZ/status/1369696712101687298","display_url":"twitter.com/sarahPGZ/statuâ€¦","indices":[190,213]}]	Jacques #Testart : Ce sont les vaccinÃ©s qui mettent les autres en danger en favorisant l'apparition de variants dont l'un d'eux pourrait Ãªtre infiniment plus pathogÃ¨ne que le Covid actuel." https://t.co/m1B9Og4bqs	2405.0	RT @JeanYvesTarrade: Jacques #Testart : Ce sont les vaccinÃ©s qui mettent les autres en danger en favorisant l'apparition de variants dont lâ€¦	67.0	True	full
1212740	1212740	60500ad17f27640038e0ddb5	2021-03-16 01:33:00	[]	[]	Mon Mar 15 21:20:00 +0000 2021	[{"text":"NotiMippCI","indices":[0,11]},{"text":"FlexibilizaciÃ³nParcial","indices":[132,155]}]	[{"url":"https://t.co/9NLeuohxP0","expanded_url":"https://bit.ly/3s2LGsB","display_url":"bit.ly/3s2LGsB","indices":[108,131]}]	#NotiMippCI ðŸ“°ðŸ—ž| Variante P.1 de SARS-CoV-2 estÃ¡ provocando reinfecciones en poblaciÃ³n venezolana. Lea mÃ¡s â�© https://t.co/9NLeuohxP0 #FlexibilizaciÃ³nParcial https://t.co/0ANtE6kHX2	252870.0	RT @Mippcivzla: #NotiMippCI ðŸ“°ðŸ—ž| Variante P.1 de SARS-CoV-2 estÃ¡ provocando reinfecciones en poblaciÃ³n venezolana. Lea mÃ¡s â�© https://t.co/9Nâ€¦	411.0	True	full
1212741	1212741	60500ad17f27640038e0ddd5	2021-03-16 01:33:00	[]	[{"url":"https://t.co/yS2NyMgwGP","expanded_url":"https://www.nytimes.com/2021/03/13/us/coronavirus-florida-booming.html","display_url":"nytimes.com/2021/03/13/us/â€¦","indices":[228,251]}]		[]	[]			â€œYet Floridaâ€™s death rate is no worse than the national average, and better than that of some other states that impâ€¦ https://t.co/ihpPjCUQxM	3485.0	True	full
1212742	1212742	60500ad17f27640038e0ddd7	2021-03-16 01:33:00	[]	[]	Mon Mar 15 05:36:42 +0000 2021	[{"text":"COVID19","indices":[55,63]}]	[{"url":"https://t.co/uYrpEeoE4i","expanded_url":"https://link.medium.com/PhoC4cOCDeb","display_url":"link.medium.com/PhoC4cOCDeb","indices":[216,239]}]	I recently wrote myself a letter on the anniversary of #COVID19 in NYC. This is what I wish I couldâ€™ve told myself a year ago. Writing it helped me reflect and heal. Hopefully reading it will help you do the same. https://t.co/uYrpEeoE4i	209550.0	RT @Craig_A_Spencer: I recently wrote myself a letter on the anniversary of #COVID19 in NYC. This is what I wish I couldâ€™ve told myself a yâ€¦	1399.0	True	full
1212743	1212743	60500ad27f27640038e0dddd	2021-03-16 01:33:00	[]	[]	Tue Mar 16 01:30:00 +0000 2021	[]	[{"url":"https://t.co/C74IoV0Uvu","expanded_url":"https://www.gmanetwork.com/news/news/nation/779821/hrw-urges-int-l-community-to-push-duterte-admin-to-end-violence-amid-killings-of-lawyers/story/","display_url":"gmanetwork.com/news/news/natiâ€¦","indices":[232,255]}]	Citing reports, Human Rights Watch (HRW) senior researcher Carlos Conde said that 110 lawyers were killed from 1972 to the present and 61 of those have been recorded since 2016 under the administration of President Rodrigo Duterte. https://t.co/C74IoV0Uvu	5861195.0	RT @gmanews: Citing reports, Human Rights Watch (HRW) senior researcher Carlos Conde said that 110 lawyers were killed from 1972 to the preâ€¦	67.0	True	full
1212744	1212744	60500ad27f27640038e0dde9	2021-03-16 01:33:00	[]	[]	Tue Mar 16 00:36:02 +0000 2021	[]	[{"url":"https://t.co/GoQyfQrNAo","expanded_url":"https://twitter.com/abuttenheim/status/1371598476371451905","display_url":"twitter.com/abuttenheim/stâ€¦","indices":[134,157]}]	Dr. Buttenheim is a great follow. I've personally learned a lot from her about behavioral interventions with regard to public health. https://t.co/GoQyfQrNAo	207638.0	RT @angie_rasmussen: Dr. Buttenheim is a great follow. I've personally learned a lot from her about behavioral interventions with regard toâ€¦	1703.0	True	full
1212745	1212745	60500ad27f27640038e0dded	2021-03-16 01:33:00	[]	[]	Mon Mar 15 22:55:07 +0000 2021	[]	[{"url":"https://t.co/58Ql3X8CIA","expanded_url":"https://www.washingtonpost.com/business/2021/03/15/georgia-voting-business/","display_url":"washingtonpost.com/business/2021/â€¦","indices":[178,201]}]	UPDATE: @CocaCola says they now OPPOSE the voter suppression bills in the Georgia legislature. This is a big change from 24 hours ago, which is the last time I heard from them https://t.co/58Ql3X8CIA https://t.co/9C7cwVmdvI	486244.0	RT @JuddLegum: UPDATE: @CocaCola says they now OPPOSE the voter suppression bills in the Georgia legislature. This is a big change from 24â€¦	81.0	True	full
1212746	1212746	60500ad27f27640038e0ddf3	2021-03-16 01:33:00	[]	[{"url":"https://t.co/Cn0Hjn4yj1","expanded_url":"https://s.flashalert.me/6OBRv","display_url":"s.flashalert.me/6OBRv","indices":[183,206]}]		[]	[]			$MNST [15s. delayed] filed SEC form 4: Director HALL MARK J: Converted securities 1,975 of Common Stock at averageâ€¦ https://t.co/NX5k8c3WBQ	2009.0	True	full
1212747	1212747	60500ad27f27640038e0de03	2021-03-16 01:33:00	[]	[]	Tue Mar 16 01:30:08 +0000 2021	[]	[{"url":"https://t.co/l1fDLSx2Pv","expanded_url":"https://www.theringer.com/nba/2021/2/26/22302466/charlotte-hornets-lamelo-ball-terry-rozier-gordon-hayward","display_url":"theringer.com/nba/2021/2/26/â€¦","indices":[257,280]}]	The Hornets were down 14 midway through the third and came storming back to beat the Kings, 120-116, behind big games from Gordon Hayward and Terry Rozier, and great minutes from their bench. The stats in here are out of date now; the vibe/sentiment holds. https://t.co/l1fDLSx2Pv	51384.0	RT @YourManDevine: The Hornets were down 14 midway through the third and came storming back to beat the Kings, 120-116, behind big games frâ€¦	1859.0	True	full
1212748	1212748	60500ad27f27640038e0de09	2021-03-16 01:33:00	[]	[]	Tue Mar 16 01:20:44 +0000 2021	[]	[{"url":"https://t.co/YeMsWVVMOQ","expanded_url":"https://revistaoeste.com/brasil/cidade-mineira-nao-tem-um-unico-doente-internado-por-covid-19/","display_url":"revistaoeste.com/brasil/cidade-â€¦","indices":[210,233]}]	Cidade mineira nÃ£o tem um Ãºnico doente internado por covid-19. "Nossa experiÃªncia aqui foi exitosa, nÃ³s fazemos tratamento precoce jÃ¡ nos pacientes sintomÃ¡ticos, no quarto dia, no mÃ¡ximoâ€�, afirmou o prefeito". https://t.co/YeMsWVVMOQ	17312.0	RT @Jambock67: Cidade mineira nÃ£o tem um Ãºnico doente internado por covid-19. "Nossa experiÃªncia aqui foi exitosa, nÃ³s fazemos tratamento pâ€¦	1524.0	True	full
1212749	1212749	60500ad27f27640038e0de13	2021-03-16 01:33:00	[]	[]	Mon Mar 15 01:13:33 +0000 2021	[]	[{"url":"https://t.co/7bbsRSGRSm","expanded_url":"https://twitter.com/ecuarauz/status/1371163311287513092","display_url":"twitter.com/ecuarauz/statuâ€¦","indices":[187,210]}]	No he sabido que allanar, matar, y perseguir sin piedad a sus opositores era "estar a la moda". Bajo esa premisa Correa era un tipo a la Ãºltima moda. QuÃ© tipo mÃ¡s pendejo es Ã©ste sujeto. https://t.co/7bbsRSGRSm	854.0	RT @VeroSarauzP: No he sabido que allanar, matar, y perseguir sin piedad a sus opositores era "estar a la moda". Bajo esa premisa Correa erâ€¦	369.0	True	full
1212750	1212750	60500ad27f27640038e0de15	2021-03-16 01:33:01	[]	[]	Mon Mar 15 23:15:04 +0000 2021	[]	[{"url":"https://t.co/51wygY7BV7","expanded_url":"https://7ny.tv/3eGUIr7","display_url":"7ny.tv/3eGUIr7","indices":[214,237]}]	WARNING! ðŸ¦ ðŸ’‰ Health officials are warning about a COVID-19 variant spreading in New York. They say the current vaccines may be LESS effective against the new strain as more Americans are getting the shots. Details: https://t.co/51wygY7BV7 https://t.co/2dk1CbFO7e	705412.0	RT @ABC7NY: WARNING! ðŸ¦ ðŸ’‰ Health officials are warning about a COVID-19 variant spreading in New York. They say the current vaccines may be Lâ€¦	265.0	True	full
1212751	1212751	60500ad27f27640038e0de21	2021-03-16 01:33:01	[]	[]	Mon Mar 15 22:53:28 +0000 2021	[]	[{"url":"https://t.co/Hh4f4VG1MV","expanded_url":"https://www.contralinea.com.mx/archivo-revista/2021/03/15/claudio-x-gonzalez-encabeza-buro-juridico-en-contra-del-gobierno-amlo/","display_url":"contralinea.com.mx/archivo-revistâ€¦","indices":[234,257]}]	El presidente AndrÃ©s Manuel LÃ³pez Obrador acusÃ³ que el empresario Claudio X GonzÃ¡lez encabeza un burÃ³ jurÃ­dico que promueve recursos en contra de las obras e iniciativas gubernamentales, como la cancelaciÃ³n del aeropuerto de Texcoco. https://t.co/Hh4f4VG1MV	1503.0	RT @chairareloaded: El presidente AndrÃ©s Manuel LÃ³pez Obrador acusÃ³ que el empresario Claudio X GonzÃ¡lez encabeza un burÃ³ jurÃ­dico que promâ€¦	1351.0	True	full
1212752	1212752	60500ad37f27640038e0de31	2021-03-16 01:33:01	[]	[]	Mon Mar 15 17:10:33 +0000 2021	[]	[{"url":"https://t.co/6QE61NHo6x","expanded_url":"https://lucesdelsiglo.com/2021/03/15/pide-amlo-a-zaldivar-indagar-a-juez-que-freno-ley-electrica-nacional/","display_url":"lucesdelsiglo.com/2021/03/15/pidâ€¦","indices":[235,258]}]	Â¿AÃºn hay dudas que el Poder Judicial, y el Legislativo estÃ©n de rodillas ante el DICTADOR? Cuesta trabajo pensar que por inquina personal el presidente de la @SCJN Arturo Saldivar, contribuya a la embestida contra el Poder Judicial. https://t.co/6QE61NHo6x @lucesdelsiglo	5499.0	RT @jfernandopedra1: Â¿AÃºn hay dudas que el Poder Judicial, y el Legislativo estÃ©n de rodillas ante el DICTADOR? Cuesta trabajo pensar que pâ€¦	4847.0	True	full
1212753	1212753	60500ad37f27640038e0de3d	2021-03-16 01:33:01	[]	[]	Tue Mar 16 00:38:59 +0000 2021	[]	[{"url":"https://t.co/Xln7Qi2TvC","expanded_url":"https://twitter.com/MollyJongFast/status/1371618543364681730","display_url":"twitter.com/MollyJongFast/â€¦","indices":[265,288]}]	No hyperbole: Tucker Carlson is assuming responsibility for the deaths of thousands who are watching this and deciding to forego a vaccine or the folks coming into contact with them. Understand the gravity of this moment. Carlson is sending people to their deaths. https://t.co/Xln7Qi2TvC	368179.0	RT @cmclymer: No hyperbole: Tucker Carlson is assuming responsibility for the deaths of thousands who are watching this and deciding to forâ€¦	20200.0	True	full
1212754	1212754	60500ad37f27640038e0de45	2021-03-16 01:33:01	[]	[]	Mon Mar 15 14:43:43 +0000 2021	[]	[{"url":"https://t.co/zi2ZDnvjB3","expanded_url":"https://www.thestar.com/news/investigations/2021/03/15/they-had-to-write-an-obituary-for-their-16-year-old-son-this-is-what-sauls-parents-want-you-to-know-about-the-pandemics-effect-on-youth-mental-health.html","display_url":"thestar.com/news/investigaâ€¦","indices":[220,243]}]	Doug Fordâ€™s lockdown kills 16 year old. More young people have died from the lockdown than from COVID19. â€œ16-year-old commits suicide due to isolation.â€� â�¦@randyhillierâ�© â�¦@Milhouse_Van_Hoâ�© â�¦@chrissaccoccia1â�© â�¦@Sflecceâ�© https://t.co/zi2ZDnvjB3	1799.0	RT @truthp0st: Doug Fordâ€™s lockdown kills 16 year old. More young people have died from the lockdown than from COVID19. â€œ16-year-old commiâ€¦	1841.0	True	full
1212755	1212755	60500ad37f27640038e0de5b	2021-03-16 01:33:01	[]	[]	Tue Mar 16 01:32:18 +0000 2021	[]	[{"url":"https://t.co/yvBF7c6i5R","expanded_url":"http://bit.ly/2tDYGry","display_url":"bit.ly/2tDYGry","indices":[198,221]}]	Around the Southwest overnight Monday 15 March 2021 (The mean min temp for the Southwest was 12.2Â°C) @nobby15 Bunbury: The min temp overnight was 12.4Â°C recorded at 04:56 WST 72 hours observations https://t.co/yvBF7c6i5R https://t.co/o7Z9C5wKFY	2120.0	RT @2017Ferret: Around the Southwest overnight Monday 15 March 2021 (The mean min temp for the Southwest was 12.2Â°C) @nobby15 Bunbury: Theâ€¦	9467.0	True	full
1212756	1212756	60500ad37f27640038e0de5d	2021-03-16 01:33:02	[]	[]	Mon Mar 15 22:05:07 +0000 2021	[]	[{"url":"https://t.co/PxCXnWCwDS","expanded_url":"https://www.bbc.co.uk/news/uk-politics-56361599","display_url":"bbc.co.uk/news/uk-politiâ€¦","indices":[165,188]}]	Over last few weeks Iâ€™ve talked to more than 20 of the people who made the life and death decisions on Covid that affected all of us ... this is the inside story ðŸ‘‡ðŸ�¼ https://t.co/PxCXnWCwDS	1312836.0	RT @bbclaurak: Over last few weeks Iâ€™ve talked to more than 20 of the people who made the life and death decisions on Covid that affected aâ€¦	74.0	True	full
[truncated: 109,642 more rows]
