# Supplementary material for: Low credibility URL sharing on Twitter during reporting linking rare blood clots with the Oxford/AstraZeneca COVID-19 vaccine
Source: PLoS One. 2024 Jan 19;19(1):e0296444. doi: 10.1371/journal.pone.0296444 (PMC10798519; doi:10.1371/journal.pone.0296444)
Supplement: S29 File — (CSV) [file pone.0296444.s031.csv]

	Unnamed: 0	_id	created_at	extended_tweet.entities.hashtags	URL	retweeted_status.created_at	retweeted_status.extended_tweet.entities.hashtags	RTURL	retweeted_status.extended_tweet.full_text	retweeted_status.user.followers_count	text	user.followers_count	indicator	origin
1322400	1322400	6050964cd7adad0038311666	2021-03-16 11:28:07	[]	[]	Tue Mar 16 09:19:45 +0000 2021	[]	[{"url":"https://t.co/iOI0yJKcPh","expanded_url":"https://twitter.com/velardedaoiz2/status/1246041501924306945","display_url":"twitter.com/velardedaoiz2/â€¦","indices":[264,287]}]	MagnÃ­fica gestiÃ³n de la pandemia a cargo del Gobierno espaÃ±ol. El paÃ­s de la UE (y creo que de la OCDE) cuyo PIB mÃ¡s ha caÃ­do en 2020, y uno de los mayores, si no el mayor, en exceso de muertes por millÃ³n. Falta ver la velocidad de recuperaciÃ³n. No se podÃ­a saber https://t.co/iOI0yJKcPh	30775.0	RT @velardedaoiz2: MagnÃ­fica gestiÃ³n de la pandemia a cargo del Gobierno espaÃ±ol. El paÃ­s de la UE (y creo que de la OCDE) cuyo PIB mÃ¡s haâ€¦	251.0	True	full
1322401	1322401	6050964dd7adad0038311670	2021-03-16 11:28:07	[]	[]	Tue Mar 16 08:36:20 +0000 2021	[]	[{"url":"https://t.co/nl1gdAQ6Ni","expanded_url":"https://www.mentalhealthtoday.co.uk/innovations/it-s-becoming-apparent-that-we-are-facing-a-dual-mental-health-crisis","display_url":"mentalhealthtoday.co.uk/innovations/itâ€¦","indices":[251,274]}]	'A year into the pandemic, itâ€™s becoming apparent that we are facing a dual mental health crisis'. @Julie_Bass10 @TurningPointUK writes that policymakers need to better understand and take in to account the psychological consequences of long COVID. https://t.co/nl1gdAQ6Ni https://t.co/eQClv8wvF9	100351.0	RT @mhtodaymag: 'A year into the pandemic, itâ€™s becoming apparent that we are facing a dual mental health crisis'. @Julie_Bass10 @TurningPâ€¦	2548.0	True	full
1322402	1322402	6050964dd7adad0038311674	2021-03-16 11:28:07	[]	[]	Tue Mar 16 11:24:18 +0000 2021	[{"text":"SabemosComoHacerlo","indices":[0,19]},{"text":"ModoActivo","indices":[50,61]}]	[{"url":"https://t.co/9xn4qgaH64","expanded_url":"https://bit.ly/3s2LGsB","display_url":"bit.ly/3s2LGsB","indices":[183,206]},{"url":"https://t.co/VZE4YwbhT3","expanded_url":"https://twitter.com/Mippcivzla/status/1371775751964536833","display_url":"twitter.com/Mippcivzla/staâ€¦","indices":[207,230]}]	#SabemosComoHacerlo @NicolasMaduro @profegian2 en #ModoActivo @carmenv33368370 @hugocary Variante P.1 de SARS-CoV-2 estÃ¡ provocando reinfecciones en poblaciÃ³n venezolana. Lea mÃ¡s https://t.co/9xn4qgaH64 https://t.co/VZE4YwbhT3 https://t.co/bCmvRz2LbT	5168.0	RT @hugocary: #SabemosComoHacerlo @NicolasMaduro @profegian2 en #ModoActivo @carmenv33368370 @hugocary Variante P.1 de SARS-CoV-2 estÃ¡ pâ€¦	5168.0	True	full
1322403	1322403	6050964dd7adad0038311676	2021-03-16 11:28:07	[]	[]	Tue Mar 16 11:03:51 +0000 2021	[{"text":"COVID19","indices":[90,98]}]	[{"url":"https://t.co/gdK9j36PSG","expanded_url":"http://NeedaTestGetaTest.com","display_url":"NeedaTestGetaTest.com","indices":[198,221]}]	Weâ€™re on our way to crushing the virus, so donâ€™t let your guard down now. If you feel a #COVID19 symptom or are in contact with someone who tests positive, there are many options for a FREE test: https://t.co/gdK9j36PSG https://t.co/zUnvU5KThM	160295.0	RT @MurielBowser: Weâ€™re on our way to crushing the virus, so donâ€™t let your guard down now. If you feel a #COVID19 symptom or are in contâ€¦	413.0	True	full
1322404	1322404	6050964dd7adad0038311678	2021-03-16 11:28:07	[]	[]	Tue Mar 16 07:49:06 +0000 2021	[]	[{"url":"https://t.co/IdqkhWTyKF","expanded_url":"https://dreddymd.com/2021/03/16/top-vaccine-scientist-warns-the-world-halt-all-covid-19-vaccinations-immediately-or-uncontrollable-monster-will-be-unleashed/","display_url":"dreddymd.com/2021/03/16/topâ€¦","indices":[155,178]}]	Top vaccine scientist warns the world: HALT all covid-19 vaccinations immediately, or â€œuncontrollable monsterâ€� will be unleashed â€“ Dr. Eddy Bettermann MD https://t.co/IdqkhWTyKF	16660.0	RT @SeanCollins66: Top vaccine scientist warns the world: HALT all covid-19 vaccinations immediately, or â€œuncontrollable monsterâ€� will be uâ€¦	7277.0	True	full
1322405	1322405	6050964dd7adad003831168a	2021-03-16 11:28:08	[]	[]	Tue Mar 16 10:16:22 +0000 2021	[]	[{"url":"https://t.co/OVahTsaxSe","expanded_url":"https://www.gmanetwork.com/entertainment/showbiznews/news/75160/super-juniors-latest-track-house-party-is-a-psa-in-disguise/story?fbclid=IwAR2mMxKVgQmRfjJOMM85FiPMLDiLYc0E3TMvSgOMNePSxpD0gP110ST2j5Y?utm_source=SMT_GMAHOA&utm_medium=Twitter&utm_campaign=PSM_KOR","display_url":"gmanetwork.com/entertainment/â€¦","indices":[256,279]}]	KINGS ARE BACK and petition to make this song our pandemic anthem. The way they served quality music while reminding everyone how to be socially responsible. Only SUPER JUNIOR can pull this off! You heard the legends, stay at home and stream House PartyðŸ’™ https://t.co/OVahTsaxSe	30699.0	RT @OfficialGMAHOA: KINGS ARE BACK and petition to make this song our pandemic anthem. The way they served quality music while reminding evâ€¦	3104.0	True	full
1322406	1322406	6050964dd7adad0038311696	2021-03-16 11:28:08	[{"text":"wearamask","indices":[164,174]}]	[{"url":"https://t.co/YL78vvepqS","expanded_url":"http://gag.gl/bf2sDY","display_url":"gag.gl/bf2sDY","indices":[175,198]}]		[]	[]			Simply unimaginable that it's been one year since the world changed for everyone. As we move to the Post-Covid worlâ€¦ https://t.co/z6lh8pfkdv	32.0	True	full
1322407	1322407	6050964dd7adad003831169a	2021-03-16 11:28:08	[]	[{"url":"https://t.co/WZ8XHurMDA","expanded_url":"https://www.14news.com/2021/03/15/tri-state-men-arrested-during-anti-human-trafficking-pedophile-operation/","display_url":"14news.com/2021/03/15/triâ€¦","indices":[157,180]}]		[]	[]			"2 Tri-State men arrested during anti-human trafficking &amp; pedophile operation" "Officials say they used decoy proâ€¦ https://t.co/02HCvJvhzC	47267.0	True	full
1322408	1322408	6050964dd7adad003831169e	2021-03-16 11:28:08	[]	[]	Tue Mar 16 11:09:10 +0000 2021	[]	[{"url":"https://t.co/jR086hBumV","expanded_url":"https://transparencia.registrocivil.org.br/registros","display_url":"transparencia.registrocivil.org.br/registros","indices":[111,134]}]	Ã“bitos Porto Alegre 2019: 19.156 Ã“bitos Porto Alegre 2020: 20.000 Ã“bitos Covid Porto Alegre 2020: 2.706 Fonte: https://t.co/jR086hBumV https://t.co/aboKIf5hRO	12629.0	RT @bellanna: Ã“bitos Porto Alegre 2019: 19.156 Ã“bitos Porto Alegre 2020: 20.000 Ã“bitos Covid Porto Alegre 2020: 2.706 Fonte: https://t.co/jâ€¦	230.0	True	full
1322409	1322409	6050964dd7adad00383116a0	2021-03-16 11:28:08	[]	[]	Tue Mar 16 09:06:13 +0000 2021	[]	[{"url":"https://t.co/8OwwVAuSJk","expanded_url":"https://www.thechronicleherald.ca/news/world/venezuela-will-not-authorise-aztrazeneca-covid-19-vaccine-due-to-effects-on-patients-vp-says-563918/","display_url":"thechronicleherald.ca/news/world/venâ€¦","indices":[252,275]}]	Comrades, even the glorious socialist republic of Venezuela has stopped the AstraZeneca jab!! Surely, all the lefties everywhere will applaud Venezuela for putting the safety of its people first. Shouldn't we just pause the jab for a while to be safe? https://t.co/8OwwVAuSJk	12538.0	RT @CraigKellyMP: Comrades, even the glorious socialist republic of Venezuela has stopped the AstraZeneca jab!! Surely, all the lefties eveâ€¦	1309.0	True	full
1322410	1322410	6050964dd7adad00383116a4	2021-03-16 11:28:08	[]	[]	Tue Mar 16 11:20:48 +0000 2021	[]	[{"url":"https://t.co/FTvdPQalaa","expanded_url":"https://donorportal.wales.nhs.uk/AppointmentSystem/Session?pos=%2853.04304%2C-2.992494%29&utm_source=FCUnitedWrexham&utm_medium=Link&utm_campaign=WREXHAM","display_url":"donorportal.wales.nhs.uk/AppointmentSysâ€¦","indices":[181,204]}]	As a player of @FCUtdofWxm we are extremely proud to support the amazing work that @WelshBlood do to save lives. To help save lives &amp; play trout part please book here today ðŸ‘‰https://t.co/FTvdPQalaa https://t.co/ptfnSCE74k	95.0	RT @jckon3ill: As a player of @FCUtdofWxm we are extremely proud to support the amazing work that @WelshBlood do to save lives. To help sâ€¦	1953.0	True	full
1322411	1322411	6050964dd7adad00383116b2	2021-03-16 11:28:08	[]	[]	Tue Mar 16 11:16:35 +0000 2021	[{"text":"Auschwitz","indices":[182,192]}]	[{"url":"https://t.co/D32nKBWXkI","expanded_url":"https://artsandculture.google.com/exhibit/rwKylRks2DKmKA","display_url":"artsandculture.google.com/exhibit/rwKylRâ€¦","indices":[252,275]}]	16 March 1942 | Tadeusz MaÅ›lak (b. 5 March 1921 in JasieÅ„, no. 262) died during construction of Block 15 at Auschwitz I. He was among the first group of Poles deported by Germans to #Auschwitz on 14 June 1940. More about the transport in @googlearts: https://t.co/D32nKBWXkI	1131637.0	RT @AuschwitzMuseum: 16 March 1942 | Tadeusz MaÅ›lak (b. 5 March 1921 in JasieÅ„, no. 262) died during construction of Block 15 at Auschwitzâ€¦	69872.0	True	full
1322412	1322412	6050964dd7adad00383116b8	2021-03-16 11:28:08	[]	[]	Tue Mar 16 04:44:22 +0000 2021	[]	[{"url":"https://t.co/GEj7VSqSbh","expanded_url":"https://cnn.it/3rRwT3R","display_url":"cnn.it/3rRwT3R","indices":[251,274]}]	NOTE IT: â€œRupert Murdoch, who controls Fox, immediately got himself a Covid vaccine in the UK last December... Yet he pays for his top host to go on TV and undermine the public's confidence in them...â€� (via @BrianStelter) More via @ReliableSources: https://t.co/GEj7VSqSbh https://t.co/CnJxSrxCdO	7297.0	RT @ItsDavidFord: NOTE IT: â€œRupert Murdoch, who controls Fox, immediately got himself a Covid vaccine in the UK last December... Yet he payâ€¦	330.0	True	full
1322413	1322413	6050964dd7adad00383116d0	2021-03-16 11:28:08	[]	[]	Tue Mar 16 11:12:26 +0000 2021	[]	[{"url":"https://t.co/LRmAW0C49V","expanded_url":"https://on.ft.com/3vw38aH","display_url":"on.ft.com/3vw38aH","indices":[133,156]}]	Breaking news: Moderna has begun to test its Covid-19 vaccine on children aged 6 months to 12 years, the youngest in a trial to date https://t.co/LRmAW0C49V https://t.co/Jx283wk7kw	6904506.0	RT @FinancialTimes: Breaking news: Moderna has begun to test its Covid-19 vaccine on children aged 6 months to 12 years, the youngest in aâ€¦	1475.0	True	full
1322414	1322414	6050964dd7adad00383116d2	2021-03-16 11:28:08	[]	[]	Tue Mar 16 11:01:53 +0000 2021	[]	[{"url":"https://t.co/WnJDbKOGwp","expanded_url":"https://on.wsj.com/3vxlAje","display_url":"on.wsj.com/3vxlAje","indices":[139,162]}]	Moderna has started testing its Covid-19 shot in children aged 6 months to 11 years, an age group for which vaccines arenâ€™t yet authorized https://t.co/WnJDbKOGwp	18702319.0	RT @WSJ: Moderna has started testing its Covid-19 shot in children aged 6 months to 11 years, an age group for which vaccines arenâ€™t yet auâ€¦	163.0	True	full
1322415	1322415	6050964dd7adad00383116d4	2021-03-16 11:28:08	[]	[]	Tue Mar 16 03:56:24 +0000 2021	[]	[{"url":"https://t.co/s9e4erO57B","expanded_url":"http://www.granma.cu/cuba-covid-19/2021-03-15/transcurrio-de-manera-satisfactoria-primera-semana-del-estudio-fase-iii-de-soberana-02-video","display_url":"granma.cu/cuba-covid-19/â€¦","indices":[104,127]}]	TranscurriÃ³ de manera satisfactoria en Cuba primera semana del estudio fase III de Soberana 02 ( Video) https://t.co/s9e4erO57B Via @Granma_Digital	19069.0	RT @BioCubaFarma: TranscurriÃ³ de manera satisfactoria en Cuba primera semana del estudio fase III de Soberana 02 ( Video) https://t.co/s9e4â€¦	10180.0	True	full
1322416	1322416	6050964ed7adad00383116f2	2021-03-16 11:28:09	[]	[]	Tue Jan 19 07:49:09 +0000 2021	[{"text":"SimonStevens","indices":[16,29]},{"text":"November2019","indices":[31,44]},{"text":"sittingequally","indices":[70,85]},{"text":"alllife","indices":[86,94]},{"text":"vaccination","indices":[95,107]},{"text":"rollout","indices":[108,116]},{"text":"conservationmeanslife","indices":[117,139]},{"text":"artsocialdocument","indices":[140,158]},{"text":"SPOTtimespotTIME","indices":[159,176]}]	[{"url":"https://t.co/JpONLub7Ng","expanded_url":"https://www.instagram.com/p/CKN--wJDVk0/?igshid=gizoanqacsc1","display_url":"instagram.com/p/CKN--wJDVk0/â€¦","indices":[45,68]}]	A reminder from #SimonStevens #November2019 https://t.co/JpONLub7Ng. #sittingequally #alllife #vaccination #rollout #conservationmeanslife #artsocialdocument #SPOTtimespotTIME @NHSuk @NHSEngland https://t.co/Ig5KcHJ4CE	484.0	RT @ElaineRartist: A reminder from #SimonStevens #November2019 https://t.co/JpONLub7Ng. #sittingequally #alllife #vaccination #rollout #coâ€¦	1.0	True	full
1322417	1322417	6050964ed7adad00383116f6	2021-03-16 11:28:09	[]	[]	Tue Mar 16 09:56:54 +0000 2021	[]	[{"url":"https://t.co/VXkFiB4RgZ","expanded_url":"https://www.elcatalan.es/el-inhabilitado-quim-torra-reconoce-su-fracaso-al-frente-de-la-generalitat","display_url":"elcatalan.es/el-inhabilitadâ€¦","indices":[172,195]}]	El feo racista ya fue un fracaso genÃ©tico de sus padres. Los demÃ¡s fracasos vienen en cadena. El inhabilitado Quim Torra reconoce su â€œfracasoâ€� al frente de la Generalitat https://t.co/VXkFiB4RgZ	23777.0	RT @ignaciadepano: El feo racista ya fue un fracaso genÃ©tico de sus padres. Los demÃ¡s fracasos vienen en cadena. El inhabilitado Quim Torrâ€¦	6270.0	True	full
1322418	1322418	6050964ed7adad00383116fc	2021-03-16 11:28:09	[]	[]	Tue Mar 16 07:39:32 +0000 2021	[]	[{"url":"https://t.co/gNLW9l1yzX","expanded_url":"https://trib.al/BuytMoM","display_url":"trib.al/BuytMoM","indices":[155,178]}]	Shoprite Holdings, Africa's biggest supermarket chain, will focus on its home market of South Africa after easing its push in other areas of the continent https://t.co/gNLW9l1yzX	158702.0	RT @BBGAfrica: Shoprite Holdings, Africa's biggest supermarket chain, will focus on its home market of South Africa after easing its push iâ€¦	2858.0	True	full
1322419	1322419	6050964fd7adad0038311732	2021-03-16 11:28:09	[]	[]	Mon Mar 15 12:14:01 +0000 2021	[{"text":"WhatsHappeningInMyanmar","indices":[132,156]},{"text":"EndImpunity","indices":[158,170]},{"text":"Mar15Coup","indices":[171,181]},{"text":"MilkTeaAllianceMyanmar","indices":[183,206]}]	[{"url":"https://t.co/4C3Wx3CFU6","expanded_url":"https://youtu.be/eELW53t-OfE","display_url":"youtu.be/eELW53t-OfE","indices":[223,246]}]	The Myanmar junta cut off mobile internet and declared martial law as it continues its lethal assault against unarmed protestors. #WhatsHappeningInMyanmar #EndImpunity #Mar15Coup #MilkTeaAllianceMyanmar Subscribe!ðŸ‘‡ðŸ‘‡ https://t.co/4C3Wx3CFU6	5891785.0	RT @YourAnonCentral: The Myanmar junta cut off mobile internet and declared martial law as it continues its lethal assault against unarmedâ€¦	16.0	True	full
1322420	1322420	6050964fd7adad0038311744	2021-03-16 11:28:09	[]	[{"url":"https://t.co/v6XdbZa7DC","expanded_url":"https://twitter.com/BBCRosAtkins/status/1371728222392582144","display_url":"twitter.com/BBCRosAtkins/sâ€¦","indices":[287,310]}]		[]	[]			@Jackbentwarner @doctor_oxford Jack please listen to the report @BBCRosAtkins before accusing other people of beingâ€¦ https://t.co/LYydFKgXub	17392.0	True	full
1322421	1322421	6050964fd7adad0038311746	2021-03-16 11:28:09	[]	[]	Tue Mar 16 11:00:01 +0000 2021	[{"text":"16Mar","indices":[98,104]}]	[{"url":"https://t.co/iUcTVQWoCe","expanded_url":"https://www.vtv.gob.ve/venezuela-ops-estrategias-covid/","display_url":"vtv.gob.ve/venezuela-ops-â€¦","indices":[106,129]}]	Venezuela en conjunto con OPS impulsan estrategias para avanzar en el combate contra la COVID-19 #16Mar https://t.co/iUcTVQWoCe https://t.co/9ZpIf8uk2s	1814125.0	RT @VTVcanal8: Venezuela en conjunto con OPS impulsan estrategias para avanzar en el combate contra la COVID-19 #16Mar https://t.co/iUcTVâ€¦	132.0	True	full
1322422	1322422	6050964fd7adad003831175e	2021-03-16 11:28:10	[]	[]	Mon Mar 15 19:02:16 +0000 2021	[{"text":"R2P","indices":[0,4]},{"text":"Afghanistan","indices":[53,65]},{"text":"Cameroon","indices":[68,77]},{"text":"CentralSahel","indices":[80,93]},{"text":"China","indices":[96,102]},{"text":"DRC","indices":[105,109]},{"text":"Ethiopia","indices":[112,121]},{"text":"Myanmar","indices":[124,132]},{"text":"Burma","indices":[134,140]},{"text":"Syria","indices":[144,150]},{"text":"Venezuela","i…	[{"url":"https://t.co/lnBUJTbgKO","expanded_url":"https://www.globalr2p.org/publications/r2p-monitor-issue-56-15-march-2021/","display_url":"globalr2p.org/publications/râ€¦","indices":[241,264]}]	#R2P Monitor Issue 56 is live! See â¬‡ï¸� for more on ðŸ”´#Afghanistan, ðŸ”´#Cameroon, ðŸ”´#CentralSahel, ðŸ”´#China, ðŸ”´#DRC, ðŸ”´#Ethiopia, ðŸ”´#Myanmar (#Burma), ðŸ”´#Syria, ðŸ”´#Venezuela, ðŸ”´#Yemen, ðŸŸ¡#CARcrisis, ðŸŸ¡#Mozambique, ðŸŸ¡#Nigeria, ðŸŸ¡#SouthSudan &amp; ðŸŸ¡#Sudan. https://t.co/lnBUJTbgKO	67166.0	RT @GCR2P: #R2P Monitor Issue 56 is live! See â¬‡ï¸� for more on ðŸ”´#Afghanistan, ðŸ”´#Cameroon, ðŸ”´#CentralSahel, ðŸ”´#China, ðŸ”´#DRC, ðŸ”´#Ethiopia, ðŸ”´#Myaâ€¦	359.0	True	full
1322423	1322423	6050964fd7adad003831176a	2021-03-16 11:28:10	[]	[]	Mon Mar 15 19:02:16 +0000 2021	[{"text":"R2P","indices":[0,4]},{"text":"Afghanistan","indices":[53,65]},{"text":"Cameroon","indices":[68,77]},{"text":"CentralSahel","indices":[80,93]},{"text":"China","indices":[96,102]},{"text":"DRC","indices":[105,109]},{"text":"Ethiopia","indices":[112,121]},{"text":"Myanmar","indices":[124,132]},{"text":"Burma","indices":[134,140]},{"text":"Syria","indices":[144,150]},{"text":"Venezuela","i…	[{"url":"https://t.co/lnBUJTbgKO","expanded_url":"https://www.globalr2p.org/publications/r2p-monitor-issue-56-15-march-2021/","display_url":"globalr2p.org/publications/râ€¦","indices":[241,264]}]	#R2P Monitor Issue 56 is live! See â¬‡ï¸� for more on ðŸ”´#Afghanistan, ðŸ”´#Cameroon, ðŸ”´#CentralSahel, ðŸ”´#China, ðŸ”´#DRC, ðŸ”´#Ethiopia, ðŸ”´#Myanmar (#Burma), ðŸ”´#Syria, ðŸ”´#Venezuela, ðŸ”´#Yemen, ðŸŸ¡#CARcrisis, ðŸŸ¡#Mozambique, ðŸŸ¡#Nigeria, ðŸŸ¡#SouthSudan &amp; ðŸŸ¡#Sudan. https://t.co/lnBUJTbgKO	67163.0	RT @GCR2P: #R2P Monitor Issue 56 is live! See â¬‡ï¸� for more on ðŸ”´#Afghanistan, ðŸ”´#Cameroon, ðŸ”´#CentralSahel, ðŸ”´#China, ðŸ”´#DRC, ðŸ”´#Ethiopia, ðŸ”´#Myaâ€¦	122.0	True	full
1322424	1322424	6050964fd7adad0038311772	2021-03-16 11:28:10	[]	[]	Tue Mar 16 10:57:42 +0000 2021	[]	[{"url":"https://t.co/9N5RiMicx8","expanded_url":"https://jamanetwork.com/journals/jama/article-abstract/187436","display_url":"jamanetwork.com/journals/jama/â€¦","indices":[257,280]}]	People seeking 0 risk vaccines donâ€™t understand medicine. Aspirin kills &gt;3000 ppl/yr. In US, &gt;100,000 people died of drug reactions just in 1994. We compare risk of treatment vs. the risk of disease Risk of ANY vaccine is NOTHING compared to COVID https://t.co/9N5RiMicx8	204366.0	RT @FaheemYounus: People seeking 0 risk vaccines donâ€™t understand medicine. Aspirin kills &gt;3000 ppl/yr. In US, &gt;100,000 people died of druâ€¦	1761.0	True	full
1322425	1322425	60509650d7adad00383117a2	2021-03-16 11:28:11	[]	[{"url":"https://t.co/zgRMwcml5h","expanded_url":"https://www.bible.com/111/jas.1.12.niv","display_url":"bible.com/111/jas.1.12.nâ€¦","indices":[188,211]}]		[]	[]			â€œBlessed is the one who perseveres under trial because, having stood the test, that person will receive the crown oâ€¦ https://t.co/6LW36GeoTq	173.0	True	full
1322426	1322426	60509650d7adad00383117b4	2021-03-16 11:28:11	[]	[]	Tue Mar 16 11:15:29 +0000 2021	[]	[{"url":"https://t.co/NJd1Oup4r2","expanded_url":"https://sanfrancisco.cbslocal.com/2021/03/15/second-suspect-arrested-fatal-oakland-assault-robbery-75-year-old-asian-man-pak-ho/","display_url":"sanfrancisco.cbslocal.com/2021/03/15/secâ€¦","indices":[257,280]}]	I have come to notice that all those hate crimes against Asians being blamed by White Supremacists don't look white when I look at the videos Stop calling Blacks "White Supremacists" That is cultural appropriation @GiantSlyers If We Fight, We Will Win! https://t.co/NJd1Oup4r2	784.0	RT @SeventhHeavenPg: I have come to notice that all those hate crimes against Asians being blamed by White Supremacists don't look white whâ€¦	8735.0	True	full
1322427	1322427	60509650d7adad00383117be	2021-03-16 11:28:11	[]	[]	Tue Mar 16 11:25:19 +0000 2021	[]	[{"url":"https://t.co/JF30CVxeZA","expanded_url":"https://twitter.com/KrutikaKuppalli/status/1371164483905851394","display_url":"twitter.com/KrutikaKuppallâ€¦","indices":[128,151]}]	To everyone quoting this misinformation about the blood clots, 37 out of 17 MILLION. (0.00021%) ANY vaccine is a good vaccine! https://t.co/JF30CVxeZA	41336.0	RT @MontanaDan30: To everyone quoting this misinformation about the blood clots, 37 out of 17 MILLION. (0.00021%) ANY vaccine is a good vaâ€¦	2944.0	True	full
1322428	1322428	60509650d7adad00383117c2	2021-03-16 11:28:11	[]	[]	Mon Mar 15 23:23:28 +0000 2021	[]	[{"url":"https://t.co/leZ4IXRgQm","expanded_url":"http://www.mpf.mp.br/pgr/noticias-pgr/relator-acata-pedido-do-pgr-e-suspende-acordao-que-atingiria-profissionais-que-atuam-na-linha-de-frente-da-covid-19/","display_url":"mpf.mp.br/pgr/noticias-pâ€¦","indices":[242,265]}]	Relator acata pedido do PGR no sentido de impedir que profissionais de saÃºde que atuam no enfrentamento da pandemia de covid 19 sejam obrigados a escolher entre o benefÃ­cio previdenciÃ¡rio da aposentadoria especial ou o exercÃ­cio da atividade https://t.co/leZ4IXRgQm	710728.0	RT @MPF_PGR: Relator acata pedido do PGR no sentido de impedir que profissionais de saÃºde que atuam no enfrentamento da pandemia de covid 1â€¦	2292.0	True	full
1322429	1322429	60509650d7adad00383117d0	2021-03-16 11:28:11	[]	[]	Mon Mar 15 21:30:37 +0000 2021	[{"text":"psychedelic","indices":[16,28]},{"text":"postpunk","indices":[30,39]},{"text":"band","indices":[40,45]},{"text":"Milan","indices":[51,57]},{"text":"punk","indices":[66,71]},{"text":"musicians","indices":[129,139]},{"text":"interview","indices":[151,161]}]	[{"url":"https://t.co/DfcZAOcZZ3","expanded_url":"https://pigiamazine.com/2021/03/15/the-gluts-band-interview/","display_url":"pigiamazine.com/2021/03/15/theâ€¦","indices":[234,257]}]	@TheGluts are a #psychedelic #postpunk #band from #Milan. Behind #punk attitude they are very united and aware of their role as #musicians. Read full #interview and find out their favorite @joydivision's song! // @FuzzClub ----&gt;https://t.co/DfcZAOcZZ3	123.0	RT @Pigiamazine: @TheGluts are a #psychedelic #postpunk #band from #Milan. Behind #punk attitude they are very united and aware of their râ€¦	345.0	True	full
1322430	1322430	60509650d7adad00383117da	2021-03-16 11:28:11	[]	[]	Mon Mar 15 21:04:15 +0000 2021	[]	[{"url":"https://t.co/AqEnm6aJRF","expanded_url":"https://bit.ly/3s3qMtn","display_url":"bit.ly/3s3qMtn","indices":[269,292]}]	The Democrats' wasteful â€œCOVIDâ€� spending bill shelled out $360B in unneeded bailouts to state &amp; local govâ€™ts. Governors, mayors &amp; state legislatures must protect taxpayer money &amp; reject any federal funding in excess of their reimbursable COVID-19 expenses: https://t.co/AqEnm6aJRF	346050.0	RT @SenRickScott: The Democrats' wasteful â€œCOVIDâ€� spending bill shelled out $360B in unneeded bailouts to state &amp; local govâ€™ts. Governors,â€¦	117.0	True	full
1322431	1322431	60509651d7adad00383117e0	2021-03-16 11:28:11	[]	[]	Sat Mar 13 12:36:22 +0000 2021	[{"text":"InformedConsent","indices":[46,62]},{"text":"vaccine","indices":[180,188]},{"text":"EnoughIsEnough","indices":[201,216]}]	[{"url":"https://t.co/lLL5Dg8UsO","expanded_url":"https://petition.parliament.uk/petitions/569957","display_url":"petition.parliament.uk/petitions/5699â€¦","indices":[260,283]}]	URGENT: Fight for freedom of choice, absolute #InformedConsent and our inalienable right to REJECT any medical intervention with imposed restrictions if we say NO to experimental '#vaccine' coercion. #EnoughIsEnough Let's get over 300,000! Sign &amp; Share: https://t.co/lLL5Dg8UsO https://t.co/kj46wsLwdF	4001.0	RT @FreeFromTyranny: URGENT: Fight for freedom of choice, absolute #InformedConsent and our inalienable right to REJECT any medical interveâ€¦	2639.0	True	full
1322432	1322432	60509651d7adad00383117f0	2021-03-16 11:28:11	[]	[{"url":"https://t.co/5BQGowXuIG","expanded_url":"https://www.rte.ie/radio1/today-with-claire-byrne/programmes/2021/0315/1204101-today-with-claire-byrne-monday-15-march-2021/?clipid=103618702#103618702","display_url":"rte.ie/radio1/today-wâ€¦","indices":[0,23]}]		[]	[]			https://t.co/5BQGowXuIG Claire, there's a HUGE demand for Kegs &amp; taps, all want 1 at home for Cheltenham this weeâ€¦ https://t.co/Obwei6E43N	25.0	True	full
1322433	1322433	60509651d7adad00383117fc	2021-03-16 11:28:11	[]	[{"url":"https://t.co/iYiBm5DRAH","expanded_url":"https://www.bostonglobe.com/2021/03/15/nation/state-police-were-offered-covid-19-vaccines-work-hundreds-have-declined-get-them/?event=event25","display_url":"bostonglobe.com/2021/03/15/natâ€¦","indices":[140,163]}]		[]	[]			Offer them overtime and compliance will skyrocket State Police were offered COVID-19 vaccines at work. Hundreds haâ€¦ https://t.co/bBlTBh1afQ	1817.0	True	full
1322434	1322434	60509651d7adad0038311804	2021-03-16 11:28:11	[]	[{"url":"https://t.co/8W6oi2fqzW","expanded_url":"https://www.illinoispolicy.org/reports/how-connecticuts-tax-on-the-rich-ended-in-middle-class-tax-hikes-lost-jobs-and-more-poverty/","display_url":"illinoispolicy.org/reports/how-coâ€¦","indices":[249,272]}]		[]	[]			@ctcapitolreport typical Connecticut household has seen its income tax rates increase more than 13 percent since 19â€¦ https://t.co/QTd8wgRmml	729.0	True	full
1322435	1322435	60509651d7adad003831180a	2021-03-16 11:28:12	[]	[]	Tue Mar 16 09:30:00 +0000 2021	[]	[{"url":"https://t.co/lVpa1V1HAz","expanded_url":"https://www.oracionmilagrosa.com/2016/10/luz.html","display_url":"oracionmilagrosa.com/2016/10/luz.htâ€¦","indices":[255,278]}]	ORACIÃ“N PARA EL MARTES 16 DE MARZO: Haz esta oraciÃ³n para poner este MARTES en las manos de DIOS y pÃ­dele que sea cuidando de ti, de tu familia, colmando sus vidas de oportunidad y concediÃ©ndoles un dÃ­a de paz, milagros y bendiciÃ³n. Haz esta oraciÃ³n en: https://t.co/lVpa1V1HAz	244510.0	RT @oracion_milagro: ORACIÃ“N PARA EL MARTES 16 DE MARZO: Haz esta oraciÃ³n para poner este MARTES en las manos de DIOS y pÃ­dele que sea cuidâ€¦	662.0	True	full
1322436	1322436	60509651d7adad003831182c	2021-03-16 11:28:12	[]	[]	Tue Mar 16 10:01:16 +0000 2021	[]	[{"url":"https://t.co/6B4RzhEFDM","expanded_url":"https://www.youtube.com/watch?v=V84DMxbona8","display_url":"youtube.com/watch?v=V84DMxâ€¦","indices":[191,214]}]	EMPLOYERS BEWARE Forcing employees to take the jab is a dangerous game. We will fight back. Contact me at my website if you are facing this bullying. We must build a legal case. New Video: https://t.co/6B4RzhEFDM https://t.co/NCKunvsu0M	31376.0	RT @goddersbloom: EMPLOYERS BEWARE Forcing employees to take the jab is a dangerous game. We will fight back. Contact me at my website ifâ€¦	538.0	True	full
1322437	1322437	60509651d7adad003831182e	2021-03-16 11:28:12	[{"text":"Suisse","indices":[120,127]},{"text":"COVID19","indices":[138,146]}]	[{"url":"https://t.co/DYkRnHTnOO","expanded_url":"https://bit.ly/3vt5oQ8","display_url":"bit.ly/3vt5oQ8","indices":[215,238]}]		[]	[]			ðŸ–Œï¸�L'illustratrice Suisse Carole Isler nous a fait l'honneur de mettre en images notre mission menÃ©e l'annÃ©e derniÃ¨râ€¦ https://t.co/rqgRXfsb2x	6696.0	True	full
1322438	1322438	60509652d7adad003831183e	2021-03-16 11:28:12	[{"text":"GÃ©nÃ©ration2021","indices":[0,15]}]	[{"url":"https://t.co/djBNtyM9RS","expanded_url":"https://www.francetvinfo.fr/sante/maladie/coronavirus/generation2021-precarite-etudiante-consultez-la-liste-des-points-de-distribution-alimentaire-dans-notre-carte_4326113.html#xtor=CS2-765-[twitter]-","display_url":"francetvinfo.fr/sante/maladie/â€¦","indices":[122,145]}]		[]	[]			#GÃ©nÃ©ration2021 : consultez la liste des points de distribution alimentaire pour les Ã©tudiants prÃ©caires dans notreâ€¦ https://t.co/Sj7cocemUn	12.0	True	full
1322439	1322439	60509652d7adad0038311864	2021-03-16 11:28:13	[]	[]	Tue Mar 16 10:30:05 +0000 2021	[]	[{"url":"https://t.co/yCP06LXXYq","expanded_url":"https://www.nbc29.com/2021/03/15/snow-fun-lions-romp-fresh-powder-denver-zoo/?utm_source=twitter&utm_medium=social&utm_campaign=snd&utm_content=wvir","display_url":"nbc29.com/2021/03/15/snoâ€¦","indices":[127,150]}]	A cute way to start your day: The 5-year-old brothers â€“ Bahati, Kito, Jasiri and Usiku â€“ can be seen playing in the deep snow. https://t.co/yCP06LXXYq	66666.0	RT @NBC29: A cute way to start your day: The 5-year-old brothers â€“ Bahati, Kito, Jasiri and Usiku â€“ can be seen playing in the deep snow. hâ€¦	2324.0	True	full
1322440	1322440	60509652d7adad003831186c	2021-03-16 11:28:13	[]	[]	Tue Mar 16 09:49:07 +0000 2021	[]	[{"url":"https://t.co/n3ooF1oTwX","expanded_url":"https://www.theguardian.com/us-news/2021/mar/16/fbi-brett-kavanaugh-background-check-fake","display_url":"theguardian.com/us-news/2021/mâ€¦","indices":[84,107]}]	FBI facing allegation that its 2018 background check of Brett Kavanaugh was â€˜fakeâ€™ https://t.co/n3ooF1oTwX CC: @dailybeanspod @MuellerSheWrote @allisongill	1003.0	RT @LolaGayleC: FBI facing allegation that its 2018 background check of Brett Kavanaugh was â€˜fakeâ€™ https://t.co/n3ooF1oTwX CC: @dailybeanâ€¦	253.0	True	full
1322441	1322441	60509652d7adad003831186e	2021-03-16 11:28:13	[]	[]	Mon Mar 15 23:07:34 +0000 2021	[]	[{"url":"https://t.co/S8jwnKFYvF","expanded_url":"https://lockdownsceptics.org/2021/03/15/role-of-sage-to-be-reviewed-over-fears-scientists-hold-too-much-power/","display_url":"lockdownsceptics.org/2021/03/15/rolâ€¦","indices":[186,209]}]	The role of SAGE is likely to be reviewed when the pandemic is over. Some Government insiders have already admitted to having "bowed to" the advisory group too often over the past year. https://t.co/S8jwnKFYvF	154753.0	RT @toadmeister: The role of SAGE is likely to be reviewed when the pandemic is over. Some Government insiders have already admitted to havâ€¦	155.0	True	full
1322442	1322442	60509652d7adad003831187c	2021-03-16 11:28:13	[]	[]	Tue Mar 16 11:12:00 +0000 2021	[{"text":"HealthWorkers","indices":[25,39]},{"text":"COVID19","indices":[141,149]}]	[{"url":"https://t.co/x77HsHZ6KR","expanded_url":"https://bit.ly/3trOjV8","display_url":"bit.ly/3trOjV8","indices":[254,277]}]	Why we need to vaccinate #HealthWorkers first: Healthcare workers make up just 4.9% of Discovery Life clients, but they accounted for 60% of #COVID19-related claims (death claims, income protection benefits and severe illness claims) over the past year. https://t.co/x77HsHZ6KR	10762.0	RT @miamalan: Why we need to vaccinate #HealthWorkers first: Healthcare workers make up just 4.9% of Discovery Life clients, but they accouâ€¦	119.0	True	full
1322443	1322443	60509652d7adad003831188c	2021-03-16 11:28:13	[]	[{"url":"https://t.co/ZrYxM6xVxZ","expanded_url":"https://www.canadanewscentral.ca/half_of_canadians_want_first_covid-19_vaccine_available_poll","display_url":"canadanewscentral.ca/half_of_canadiâ€¦","indices":[133,156]}]		[]	[]			Leger poll finds only about half of Canadians are willing to get vaccinated right away, putting ability to end pandâ€¦ https://t.co/qzwSeNjRo9	823.0	True	full
1322444	1322444	60509652d7adad0038311898	2021-03-16 11:28:13	[]	[]	Tue Mar 16 00:45:40 +0000 2021	[{"text":"Ireland","indices":[0,8]}]	[{"url":"https://t.co/9mN7z6Fmff","expanded_url":"https://news.yahoo.com/ireland-suspends-astrazeneca-oxford-coronavirus-vaccine-blood-clots-173617197.html","display_url":"news.yahoo.com/ireland-suspenâ€¦","indices":[200,223]}]	#Ireland suspends shot: "NIAC recommended the move following a review from the Norwegian Medicines Agency showed four new cases of "serious blood clotting in adults" had occurred after inoculations." https://t.co/9mN7z6Fmff	69641.0	RT @HighWireTalk: #Ireland suspends shot: "NIAC recommended the move following a review from the Norwegian Medicines Agency showed four newâ€¦	198.0	True	full
1322445	1322445	60509653d7adad00383118a6	2021-03-16 11:28:13	[]	[]	Mon Mar 15 19:44:08 +0000 2021	[]	[{"url":"https://t.co/znD3Lx6NpV","expanded_url":"https://www.irishtimes.com/news/ireland/irish-news/public-urged-not-to-lose-sight-of-covid-19-danger-as-575-cases-and-no-deaths-reported-1.4510630","display_url":"irishtimes.com/news/ireland/iâ€¦","indices":[134,157]}]	"Public urged to stay scared as little mice, even though 18 US states and other regions have opened up with no impact on the curves" https://t.co/znD3Lx6NpV	120482.0	RT @FatEmperor: "Public urged to stay scared as little mice, even though 18 US states and other regions have opened up with no impact on thâ€¦	245.0	True	full
1322446	1322446	60509653d7adad00383118be	2021-03-16 11:28:14	[]	[]	Tue Mar 16 11:10:39 +0000 2021	[{"text":"ÙƒÙˆØ±ÙˆÙ†Ø§","indices":[53,60]},{"text":"ØªÙˆÙ†Ø³","indices":[134,139]}]	[{"url":"https://t.co/y0gBDzASvW","expanded_url":"https://tunigate.net/posts/%D8%A7%D9%84%D8%AF%D9%83%D8%AA%D9%88%D8%B1-%D8%B9%D8%A8%D8%AF-%D8%A7%D9%84%D9%85%D8%A4%D9%85%D9%86-%D9%84%D8%A7-%D8%A2%D8%AB%D8%A7%D8%B1-%D8%AC%D8%A7%D9%86%D8%A8%D9%8A%D8%A9-%D9%84%D8%AA%D9%84%D9%82","display_url":"tunigate.net/posts/%D8%A7%Dâ€¦","indices":[189,212]}]	Ø¨Ø¹Ø¯ Ù…Ø±ÙˆØ± 3 Ø£ÙŠØ§Ù… Ø¹Ù„Ù‰ ØªÙ„Ù‚ÙŠÙ‡Ù… Ø£ÙˆÙ„ Ø¬Ø±Ø¹Ø© Ù…Ù† Ù„Ù‚Ø§Ø­ Ø¶Ø¯ Ù�ÙŠØ±ÙˆØ³ #ÙƒÙˆØ±ÙˆÙ†Ø§...Ù‡Ù„ ÙŠØ´Ø¹Ø± Ù…ØªÙ„Ù‚ÙˆÙ‡Ø§ Ø¨Ø£Ø¹Ø±Ø§Ø¶ Ø¬Ø§Ù†Ø¨ÙŠØ©ØŸ Ø§Ù„Ø¯ÙƒØªÙˆØ± Ø³Ù…ÙŠØ± Ø¹Ø¨Ø¯ Ø§Ù„Ù…Ø¤Ù…Ù† Ù�ÙŠ ØªØµØ±ÙŠØ­ Ù„Ø¨ÙˆØ§Ø¨Ø© #ØªÙˆÙ†Ø³: "Ù…Ù�Ø¬Ø±Ù‘Ø¯ Ù‚Ø´Ø¹Ø±ÙŠØ±Ø© Ø£Ùˆ Ø§Ø±ØªÙ�Ø§Ø¹ Ø·Ù�ÙŠÙ� Ù�ÙŠ Ø¯Ø±Ø¬Ø© Ø§Ù„Ø­Ø±Ø§Ø±Ø©" https://t.co/y0gBDzASvW	6036.0	RT @Tunigate: Ø¨Ø¹Ø¯ Ù…Ø±ÙˆØ± 3 Ø£ÙŠØ§Ù… Ø¹Ù„Ù‰ ØªÙ„Ù‚ÙŠÙ‡Ù… Ø£ÙˆÙ„ Ø¬Ø±Ø¹Ø© Ù…Ù† Ù„Ù‚Ø§Ø­ Ø¶Ø¯ Ù�ÙŠØ±ÙˆØ³ #ÙƒÙˆØ±ÙˆÙ†Ø§...Ù‡Ù„ ÙŠØ´Ø¹Ø± Ù…ØªÙ„Ù‚ÙˆÙ‡Ø§ Ø¨Ø£Ø¹Ø±Ø§Ø¶ Ø¬Ø§Ù†Ø¨ÙŠØ©ØŸ Ø§Ù„Ø¯ÙƒØªÙˆØ± Ø³Ù…ÙŠØ± Ø¹Ø¨Ø¯ Ø§Ù„Ù…Ø¤Ù…Ù† Ù�ÙŠ ØªØµØ±ÙŠâ€¦	169377.0	True	full
1322447	1322447	60509653d7adad00383118c2	2021-03-16 11:28:14	[]	[]	Tue Mar 16 11:22:01 +0000 2021	[]	[{"url":"https://t.co/LkgXPCyrli","expanded_url":"https://diariodopoder.com.br/coluna-claudio-humberto/perda-de-tempo-2","display_url":"diariodopoder.com.br/coluna-claudioâ€¦","indices":[227,250]}]	Perda de tempo - A â€œcomissÃ£o especialâ€� da CÃ¢mara que acompanha o enfrentamento Ã pandemia de Covid-19 se reÃºne nesta terÃ§a (16) para â€œdiscutir a situaÃ§Ã£o das vacinas no Brasilâ€�. - A imunizaÃ§Ã£o comeÃ§ou hÃ¡ quase dois meses. https://t.co/LkgXPCyrli	95883.0	RT @N_Carvalheira: Perda de tempo - A â€œcomissÃ£o especialâ€� da CÃ¢mara que acompanha o enfrentamento Ã pandemia de Covid-19 se reÃºne nesta tâ€¦	417.0	True	full
1322448	1322448	60509653d7adad00383118c4	2021-03-16 11:28:14	[]	[]	Tue Mar 16 09:46:08 +0000 2021	[]	[{"url":"https://t.co/N6eP4IhbE6","expanded_url":"https://www.theguardian.com/media/2021/mar/15/daily-telegraph-plans-link-journalists-pay-article-popularity?utm_campaign=newsletter_subscription&utm_medium=email&utm_source=nuzzel","display_url":"theguardian.com/media/2021/marâ€¦","indices":[241,264]}]	Lisez cet info accablante. Ce nâ€™est que le dÃ©but... Lâ€™avenir de lâ€™information nâ€™est plus garanti par les mÃ©dias. Il faut le confier directement aux journalistes. Â«Â Daily Telegraph plans to link journalists' pay with article popularityÂ Â». https://t.co/N6eP4IhbE6	19967.0	RT @rosselin: Lisez cet info accablante. Ce nâ€™est que le dÃ©but... Lâ€™avenir de lâ€™information nâ€™est plus garanti par les mÃ©dias. Il faut leâ€¦	59.0	True	full
1322449	1322449	60509653d7adad00383118d4	2021-03-16 11:28:14	[]	[]	Mon Mar 15 08:00:00 +0000 2021	[{"text":"Ã‰phÃ©mÃ©rideLVSL","indices":[49,64]}]	[{"url":"https://t.co/rLKuQ7RTJU","expanded_url":"https://youtu.be/wRPdYF-xqtY","display_url":"youtu.be/wRPdYF-xqtY","indices":[250,273]}]	LE 15 MARS 1944, LE PROGRAMME DU CNR EST ADOPTÃ‰ #Ã‰phÃ©mÃ©rideLVSL IntitulÃ© Â« Les jours heureux Â», il prÃ©voit un plan dâ€™action pour libÃ©rer le pays et des rÃ©formes qui visent Ã instaurer un nouvel ordre social et dÃ©mocratique. âžœ La vidÃ©o complÃ¨te : https://t.co/rLKuQ7RTJU https://t.co/n6Nffa6C85	28161.0	RT @lvslmedia: LE 15 MARS 1944, LE PROGRAMME DU CNR EST ADOPTÃ‰ #Ã‰phÃ©mÃ©rideLVSL IntitulÃ© Â« Les jours heureux Â», il prÃ©voit un plan dâ€™actiâ€¦	331.0	True	full
1322450	1322450	60509653d7adad00383118e2	2021-03-16 11:28:14	[]	[]	Tue Mar 16 06:02:29 +0000 2021	[{"text":"cell","indices":[149,154]},{"text":"thymus","indices":[200,207]},{"text":"immunology","indices":[217,228]},{"text":"signaling","indices":[229,239]},{"text":"actin","indices":[240,246]}]	[{"url":"https://t.co/KB1QVW7S9m","expanded_url":"https://www.embopress.org/doi/full/10.15252/embr.202052196","display_url":"embopress.org/doi/full/10.15â€¦","indices":[254,277]}]	New findings from Bernard Malissen @CIML_Immunology @inserm @univamu and co-workers: The GTPaseâ€�activating protein ARHGAP45 controls naÃ¯ve Tâ€� and Bâ€� #cell entry into lymph nodes and Tâ€�cell progenitor #thymus seeding. #immunology #signaling #actin -&gt; https://t.co/KB1QVW7S9m https://t.co/9K2FGfSvJV	10210.0	RT @emboreports: New findings from Bernard Malissen @CIML_Immunology @inserm @univamu and co-workers: The GTPaseâ€�activating protein ARHGAP4â€¦	1146.0	True	full
1322451	1322451	60509653d7adad00383118ec	2021-03-16 11:28:14	[]	[]	Tue Mar 16 11:02:34 +0000 2021	[]	[{"url":"https://t.co/6gNDLSyG8c","expanded_url":"https://twitter.com/SANAEnOfficial/status/1371777154174877699","display_url":"twitter.com/SANAEnOfficialâ€¦","indices":[156,179]}]	Thank you, Syria, for backing China as it crushes its Uighur Muslimsâ€”and as you take the floor at the UN to condemn Western democracies for â€œIslamophobia.â€� https://t.co/6gNDLSyG8c	120357.0	RT @HillelNeuer: Thank you, Syria, for backing China as it crushes its Uighur Muslimsâ€”and as you take the floor at the UN to condemn Westerâ€¦	462.0	True	full
1322452	1322452	60509654d7adad00383118f4	2021-03-16 11:28:14	[]	[]	Tue Mar 16 11:10:05 +0000 2021	[]	[{"url":"https://t.co/YVWGIJwhmj","expanded_url":"https://cnn.it/3rU1Ns3","display_url":"cnn.it/3rU1Ns3","indices":[157,180]}]	La Ãºltima ola de contagios de coronavirus ha llevado a Brasil a una crisis sanitaria. Pacientes en el paÃ­s mueren esperando una cama de cuidados intensivos. https://t.co/YVWGIJwhmj	19531247.0	RT @CNNEE: La Ãºltima ola de contagios de coronavirus ha llevado a Brasil a una crisis sanitaria. Pacientes en el paÃ­s mueren esperando unaâ€¦	621.0	True	full
1322453	1322453	60509654d7adad00383118f8	2021-03-16 11:28:14	[]	[]	Tue Mar 16 06:41:57 +0000 2021	[]	[{"url":"https://t.co/rlM57N6Bk0","expanded_url":"https://www.state.gov/briefings/department-press-briefing-march-15-2021/","display_url":"state.gov/briefings/depaâ€¦","indices":[257,280]}]	On March 15, @StateDeputySpox said this weekend "marked another new low," as Burmese security forces brutally attacked their own people, killing dozens all over Burma. "The military juntaâ€™s violence against the people of Burma is immoral and indefensible." https://t.co/rlM57N6Bk0 https://t.co/MvMMFU9OKU	41086.0	RT @eAsiaMediaHub: On March 15, @StateDeputySpox said this weekend "marked another new low," as Burmese security forces brutally attacked tâ€¦	20.0	True	full
1322454	1322454	60509654d7adad00383118fa	2021-03-16 11:28:14	[]	[]	Tue Mar 16 11:04:57 +0000 2021	[]	[{"url":"https://t.co/FpQ2NCcRxR","expanded_url":"https://investors.modernatx.com/news-releases/news-release-details/moderna-announces-first-participants-dosed-phase-23-study-0","display_url":"investors.modernatx.com/news-releases/â€¦","indices":[226,249]}]	We just announced that the first participants have been dosed in the Phase 2/3 study, called the KidCOVE study, of mRNA-1273, our vaccine candidate against COVID-19, in children ages 6 months to less than 12 years. Read more: https://t.co/FpQ2NCcRxR https://t.co/oWZ0UET8e1	88278.0	RT @moderna_tx: We just announced that the first participants have been dosed in the Phase 2/3 study, called the KidCOVE study, of mRNA-127â€¦	4970.0	True	full
1322455	1322455	60509654d7adad0038311906	2021-03-16 11:28:14	[]	[]	Tue Mar 16 01:49:05 +0000 2021	[]	[{"url":"https://t.co/vDKwF3AyST","expanded_url":"https://twitter.com/Elias_Cabeza/status/1371585541418979334","display_url":"twitter.com/Elias_Cabeza/sâ€¦","indices":[163,186]}]	.@Elias_Cabeza Emilio Arvelo Q.E.P.D, popularizÃ³ el CumpleaÃ±os Feliz (Ay, que noche tan preciosa...) pero el creador fue el mÃºsico Luis Cruz, del trÃ­o Los Naipes. https://t.co/vDKwF3AyST	4396.0	RT @Balzajq: .@Elias_Cabeza Emilio Arvelo Q.E.P.D, popularizÃ³ el CumpleaÃ±os Feliz (Ay, que noche tan preciosa...) pero el creador fue el mÃºâ€¦	44418.0	True	full
1322456	1322456	60509654d7adad0038311920	2021-03-16 11:28:14	[]	[]	Tue Mar 16 08:50:37 +0000 2021	[]	[{"url":"https://t.co/SkBJ0R6U2P","expanded_url":"https://andaluciadiario.es/covid-19-marruecos-vacuna-un-50-mas-rapido-que-alemania-y-la-mayoria-de-los-grandes-paises-europeos-centro-de-reflexion-estadounidense/","display_url":"andaluciadiario.es/covid-19-marruâ€¦","indices":[141,164]}]	Covid-19: Marruecos Â«Vacuna Un 50% MÃ¡s RÃ¡pido Que Alemania Y La MayorÃ­a De Los Grandes PaÃ­ses EuropeosÂ» (Centro De ReflexiÃ³n Estadounidense) https://t.co/SkBJ0R6U2P vÃ­a @AndDiario	34363.0	RT @altamiranoMLG: Covid-19: Marruecos Â«Vacuna Un 50% MÃ¡s RÃ¡pido Que Alemania Y La MayorÃ­a De Los Grandes PaÃ­ses EuropeosÂ» (Centro De Refleâ€¦	495.0	True	full
1322457	1322457	60509654d7adad0038311928	2021-03-16 11:28:14	[]	[{"url":"https://t.co/mhUtO5sWZp","expanded_url":"http://www.seaandcoast.in/News/23124/karmol-all-set-to-test-the-new-fsru","display_url":"seaandcoast.in/News/23124/karâ€¦","indices":[242,265]}]		[]	[]			KARMOL a joint venture between Karpowership and Mitsui OSK lines, announced their first floating storage regasificaâ€¦ https://t.co/hPtndIDUDQ	3218.0	True	full
1322458	1322458	60509654d7adad0038311934	2021-03-16 11:28:15	[]	[]	Tue Mar 16 09:12:12 +0000 2021	[]	[{"url":"https://t.co/E6IBjYrhz0","expanded_url":"http://apne.ws/hqd1wsL","display_url":"apne.ws/hqd1wsL","indices":[238,261]}]	Sweden becomes the latest European country to pause use of the AstraZeneca COVID-19 vaccine amid reports of dangerous blood clots in some recipients. The company and international regulators say there is no evidence the shot is to blame. https://t.co/E6IBjYrhz0	15109689.0	RT @AP: Sweden becomes the latest European country to pause use of the AstraZeneca COVID-19 vaccine amid reports of dangerous blood clots iâ€¦	26.0	True	full
1322459	1322459	60509654d7adad003831193c	2021-03-16 11:28:15	[]	[]	Tue Mar 16 10:17:55 +0000 2021	[]	[{"url":"https://t.co/pZHtQ6CXOH","expanded_url":"https://www.un.org/sg/en/content/sg/statement/2021-03-15/statement%C2%A0attributable-the-spokesperson-for-the%C2%A0secretary-general-myanmar","display_url":"un.org/sg/en/content/â€¦","indices":[229,252]}]	â€œI'm appalled by the escalating violence in Myanmar at the hands of the military.â€� â�¦@antonioguterresâ�© of @UN says, â€œI urge the international community to work collectively and bilaterally to help bring an end to the repression.â€� https://t.co/pZHtQ6CXOH	9847.0	RT @kyawhsanhlaing1: â€œI'm appalled by the escalating violence in Myanmar at the hands of the military.â€� â�¦@antonioguterresâ�© of @UN says, â€œIâ€¦	20.0	True	full
1322460	1322460	60509654d7adad0038311942	2021-03-16 11:28:15	[]	[]	Tue Mar 16 03:33:51 +0000 2021	[]	[{"url":"https://t.co/zY9WEdbNKH","expanded_url":"https://twitter.com/SCSArquitecto/status/1360848201016889344?s=20","display_url":"twitter.com/SCSArquitecto/â€¦","indices":[301,324]}]	@KarinaNohales @FernandoLealA @Carabdechile 818 niÃ±os, niÃ±as y adolescentes vulnerados en sus DDHH por agentes del Estado, principalmente por Carabineros de Chile. Incluye violaciones,desnudamientos,tocaciones, sentadillas desnudos,amenazas de violaciÃ³n,daÃ±o ocular,golpes,balas,balines. Ver Informe: https://t.co/zY9WEdbNKH	1703.0	RT @SCSArquitecto: @KarinaNohales @FernandoLealA @Carabdechile 818 niÃ±os, niÃ±as y adolescentes vulnerados en sus DDHH por agentes del Estadâ€¦	433.0	True	full
1322461	1322461	60509655d7adad003831194e	2021-03-16 11:28:15	[]	[]	Tue Mar 16 05:35:29 +0000 2021	[]	[{"url":"https://t.co/woTSeJWF1a","expanded_url":"https://twitter.com/tagblatt_ch/status/1371464318470995972","display_url":"twitter.com/tagblatt_ch/stâ€¦","indices":[195,218]}]	SG hat in der zweiten Welle unheimlich viele COVID-19 Tote und Behinderte gehabt, und Herr Damann hat einer Untersuchung zugestimmt. Und jetzt das. Die dritte Welle wird grausam. Nichts gelernt. https://t.co/woTSeJWF1a	590.0	RT @SusScro58355800: SG hat in der zweiten Welle unheimlich viele COVID-19 Tote und Behinderte gehabt, und Herr Damann hat einer Untersuchuâ€¦	50.0	True	full
1322462	1322462	60509655d7adad0038311952	2021-03-16 11:28:15	[]	[{"url":"https://t.co/2Y2ST7UUNo","expanded_url":"http://www.verdadypaciencia.com/2021/03/covid-19.testimonio-del-dr.mark-trozi-medico-de-urgencias-que-respeta-el-juramento-hipocratico-nos-estan-enganando-y-manipulando.htm","display_url":"verdadypaciencia.com/2021/03/covid-â€¦","indices":[136,159]}]		[]	[]			Covid-19. Testimonio del Dr. Mark Trozi, mÃ©dico de urgencias que respeta el juramento hipocrÃ¡tico: "Nos estÃ¡n engaâ€¦ https://t.co/LIDVe9J0xt	787.0	True	full
1322463	1322463	60509655d7adad003831196a	2021-03-16 11:28:15	[]	[]	Tue Mar 16 09:35:42 +0000 2021	[]	[{"url":"https://t.co/N64frTXC1d","expanded_url":"http://naver.me/GOuCr3Qo","display_url":"naver.me/GOuCr3Qo","indices":[261,284]}]	K media said BTS has been selected as No1 of "The people who made Korea shine" by 91 CEOs from top 500companies in Korea. #1 @BTS_twt :45.7% #2 Son Heung Min, pro footballer :34.8% #3 Jung Eun Kyeong, Korean infectious disease &amp; public health expert :15.2% https://t.co/N64frTXC1d https://t.co/zkbaTPhpmy	1178928.0	RT @choi_bts2: K media said BTS has been selected as No1 of "The people who made Korea shine" by 91 CEOs from top 500companies in Korea. #1â€¦	235.0	True	full
1322464	1322464	60509655d7adad003831196e	2021-03-16 11:28:16	[]	[]	Tue Mar 16 11:27:56 +0000 2021	[]	[{"url":"https://t.co/2Grx72VZg1","expanded_url":"https://twitter.com/ecb/status/1371762108052934664","display_url":"twitter.com/ecb/status/137â€¦","indices":[141,164]}]	Insight- and thoughtful interview the @ecbâ€™s Chief Economist Philip Lane did with the @FTâ€™s Frankfurt bureau chief @MAmdorsky - a must read! https://t.co/2Grx72VZg1	1429.0	RT @WolfgangProissl: Insight- and thoughtful interview the @ecbâ€™s Chief Economist Philip Lane did with the @FTâ€™s Frankfurt bureau chief @MAâ€¦	30692.0	True	full
1322465	1322465	60509655d7adad0038311976	2021-03-16 11:28:16	[]	[]	Tue Mar 16 10:37:47 +0000 2021	[]	[{"url":"https://t.co/lu3Xoo5KNc","expanded_url":"https://www.spiegel.de/wirtschaft/soziales/klimaschutz-regierung-erreicht-fast-alle-ziele-fuer-2020-dank-corona-a-abc5b038-9b8f-4bb2-b817-f310e60626f7","display_url":"spiegel.de/wirtschaft/sozâ€¦","indices":[203,226]}]	Wenn man bei seinen eigenen Klimazielen auf eine Pandemie setzen muss, damit man sie erreicht, lÃ¤uft was falsch. "Ohne Lockdowns hÃ¤tte Deutschland sein Klimaziel verfehlt." sagt das @Umweltbundesamt. https://t.co/lu3Xoo5KNc	11581.0	RT @micha_bloss: Wenn man bei seinen eigenen Klimazielen auf eine Pandemie setzen muss, damit man sie erreicht, lÃ¤uft was falsch. "Ohne Loâ€¦	41.0	True	full
1322466	1322466	60509655d7adad0038311994	2021-03-16 11:28:16	[]	[]	Tue Mar 16 11:28:01 +0000 2021	[]	[{"url":"https://t.co/QOr9sFOGoZ","expanded_url":"https://trib.al/8UVPeYA","display_url":"trib.al/8UVPeYA","indices":[138,161]}]	JUST IN: Britainâ€™s Prince Philip left a London hospital on Tuesday after being treated for an infection and undergoing a heart procedure. https://t.co/QOr9sFOGoZ	17262.0	RT @NewsNationNow: JUST IN: Britainâ€™s Prince Philip left a London hospital on Tuesday after being treated for an infection and undergoing aâ€¦	1476.0	True	full
1322467	1322467	60509655d7adad00383119a4	2021-03-16 11:28:16	[]	[]	Tue Mar 16 03:41:30 +0000 2021	[{"text":"EnVideo","indices":[0,8]},{"text":"Cuba","indices":[134,139]},{"text":"COVID19","indices":[228,236]},{"text":"CubaPorLaVida","indices":[239,253]}]	[{"url":"https://t.co/hBKRblvc2l","expanded_url":"https://youtu.be/JyO8HC6nodg","display_url":"youtu.be/JyO8HC6nodg","indices":[256,279]}]	#EnVideo | Resumen del encuentro sostenido este 15 de marzo entre diputados cubanos y miembros del Grupo de Amistad y Solidaridad con #Cuba en el @Europarl_ES sobre la experiencia de la naciÃ³n caribeÃ±a en el enfrentamiento a la #COVID19 #CubaPorLaVida https://t.co/hBKRblvc2l	79647.0	RT @AsambleaCuba: #EnVideo | Resumen del encuentro sostenido este 15 de marzo entre diputados cubanos y miembros del Grupo de Amistad y Solâ€¦	134.0	True	full
1322468	1322468	60509655d7adad00383119ac	2021-03-16 11:28:16	[]	[]	Tue Mar 16 09:04:01 +0000 2021	[]	[{"url":"https://t.co/io330GvDeh","expanded_url":"https://www.tagesspiegel.de/politik/auf-der-intensivstation-ist-nur-ein-bett-belegt-buergermeister-in-pirmasens-widersetzt-sich-notbremse-trotz-154er-inzidenz/27007652.html","display_url":"tagesspiegel.de/politik/auf-deâ€¦","indices":[257,280]}]	â€žObwohl die 7-Tage-Inzidenz dort seit Tagen Ã¼ber 100 liegt, bleiben GeschÃ¤fte weiter geÃ¶ffnet. Auch auf eine nÃ¤chtliche Ausgangssperre verzichtet die Stadt. Die Inzidenz allein ist als Richtwert nicht zielfÃ¼hrend, auf den Intensivstationen liegt 1 Patientâ€œhttps://t.co/io330GvDeh	2130.0	RT @Marcus05911286: â€žObwohl die 7-Tage-Inzidenz dort seit Tagen Ã¼ber 100 liegt, bleiben GeschÃ¤fte weiter geÃ¶ffnet. Auch auf eine nÃ¤chtlichâ€¦	2297.0	True	full
1322469	1322469	60509655d7adad00383119b0	2021-03-16 11:28:16	[]	[]	Mon Mar 15 16:01:27 +0000 2021	[]	[{"url":"https://t.co/Bl0lwZqhxr","expanded_url":"http://bit.ly/publicacaoInovaBR","display_url":"bit.ly/publicacaoInovâ€¦","indices":[256,279]}]	Vem aÃ­ o Inov@BR, programa criado pelo @govbr com objetivo de promover a modernizaÃ§Ã£o e garantir a seguranÃ§a e eficiÃªncia logÃ­stica das rodovias federais. O decreto foi assinado sexta (12), pelo presidente @jairbolsonaro, e publicado hj (15) no DOU. Leia: https://t.co/Bl0lwZqhxr https://t.co/jYfcnH1Cft	288600.0	RT @MInfraestrutura: Vem aÃ­ o Inov@BR, programa criado pelo @govbr com objetivo de promover a modernizaÃ§Ã£o e garantir a seguranÃ§a e eficiÃªnâ€¦	85.0	True	full
1322470	1322470	60509656d7adad00383119c4	2021-03-16 11:28:16	[]	[]	Tue Mar 16 08:15:41 +0000 2021	[]	[{"url":"https://t.co/vnYUfAGxPz","expanded_url":"https://www.lbc.co.uk/news/uk-leaders-medical-experts-defend-astrazeneca-jab-eu-countries-pause-use/","display_url":"lbc.co.uk/news/uk-leaderâ€¦","indices":[178,201]}]	This vaccine dÃ©bÃ¢cle is the ultimate, definitive example of how the EU is perfectly happy to do huge damage to its own people to vent its resentment against the UK &amp; Brexit. https://t.co/vnYUfAGxPz	23233.0	RT @RogerHelmerMEP: This vaccine dÃ©bÃ¢cle is the ultimate, definitive example of how the EU is perfectly happy to do huge damage to its ownâ€¦	2828.0	True	full
1322471	1322471	60509656d7adad00383119e8	2021-03-16 11:28:17	[]	[]	Fri Mar 12 16:38:22 +0000 2021	[]	[{"url":"https://t.co/ASEfzLR1gV","expanded_url":"https://bit.ly/3rIKiuW","display_url":"bit.ly/3rIKiuW","indices":[138,161]}]	1/ ðŸ¥³Tidal Finance is delighted to unveil the process for the early supporter round of its platform token $TIDAL. Dive into more details: https://t.co/ASEfzLR1gV ðŸ�†Participants will be selected through a random process and will be eligible for a maximum individual cap of $300.	33703.0	RT @tidaldefi: 1/ ðŸ¥³Tidal Finance is delighted to unveil the process for the early supporter round of its platform token $TIDAL. Dive intoâ€¦	217.0	True	full
1322472	1322472	60509656d7adad00383119ea	2021-03-16 11:28:17	[]	[]	Tue Mar 16 11:24:02 +0000 2021	[]	[{"url":"https://t.co/z2wnCkmQ2q","expanded_url":"https://www.jornaldacidadeonline.com.br/noticias/27867/deputado-do-novo-contesta-com-dados-a-eficiencia-do-lockdown-equotnao-ajuda-mas-atrapalhaequot-veja-o-video","display_url":"jornaldacidadeonline.com.br/noticias/27867â€¦","indices":[195,218]}]	â€œDiversas instituiÃ§Ãµes tentaram provar a eficÃ¡cia do lockdown, porÃ©m acabaram comprovando o contrÃ¡rio, que nÃ£o parece haver relaÃ§Ã£o entre a restriÃ§Ã£o severa e a reduÃ§Ã£o de mortes por covid-19.â€� https://t.co/z2wnCkmQ2q	196754.0	RT @JornalDaCidadeO: â€œDiversas instituiÃ§Ãµes tentaram provar a eficÃ¡cia do lockdown, porÃ©m acabaram comprovando o contrÃ¡rio, que nÃ£o pareceâ€¦	634.0	True	full
1322473	1322473	60509656d7adad00383119ee	2021-03-16 11:28:17	[]	[{"url":"https://t.co/cv6xYTqext","expanded_url":"https://www.lemonde.fr/afrique/article/2021/03/15/france-algerie-il-faut-mettre-fin-a-la-double-peine-frappant-les-archives-nucleaires_6073190_3212.html","display_url":"lemonde.fr/afrique/articlâ€¦","indices":[174,197]}]		[]	[]			France-AlgÃ©rieÂ : Â«Â Il faut mettre fin Ã la â€œdouble peineâ€� frappant les archives nuclÃ©airesÂ Â», par Patrice Bouveret,â€¦ https://t.co/vO9Q27Mrqc	2024.0	True	full
1322474	1322474	60509656d7adad00383119f2	2021-03-16 11:28:17	[]	[{"url":"https://t.co/1p9eAMosSm","expanded_url":"https://bible.com/bible/149/jas.1.12.RVR1960","display_url":"bible.com/bible/149/jas.â€¦","indices":[182,205]}]		[]	[]			Bienaventurado el varÃ³n que soporta la tentaciÃ³n; porque cuando haya resistido la prueba, recibirÃ¡ la corona de vidâ€¦ https://t.co/vW9LTLtMgT	89.0	True	full
1322475	1322475	60509656d7adad00383119f4	2021-03-16 11:28:17	[]	[]	Tue Mar 16 09:35:42 +0000 2021	[]	[{"url":"https://t.co/N64frTXC1d","expanded_url":"http://naver.me/GOuCr3Qo","display_url":"naver.me/GOuCr3Qo","indices":[261,284]}]	K media said BTS has been selected as No1 of "The people who made Korea shine" by 91 CEOs from top 500companies in Korea. #1 @BTS_twt :45.7% #2 Son Heung Min, pro footballer :34.8% #3 Jung Eun Kyeong, Korean infectious disease &amp; public health expert :15.2% https://t.co/N64frTXC1d https://t.co/zkbaTPhpmy	1178980.0	RT @choi_bts2: K media said BTS has been selected as No1 of "The people who made Korea shine" by 91 CEOs from top 500companies in Korea. #1â€¦	124.0	True	full
1322476	1322476	60509656d7adad00383119fc	2021-03-16 11:28:17	[]	[]	Tue Mar 16 11:27:33 +0000 2021	[{"text":"bitcoin","indices":[125,133]},{"text":"blockchain","indices":[134,145]},{"text":"fintech","indices":[146,154]},{"text":"crypto","indices":[155,162]},{"text":"cryptocurrency","indices":[163,178]},{"text":"ethereum","indices":[179,188]},{"text":"criptomonedas","indices":[189,203]},{"text":"cryptocurrencies","indices":[204,221]}]	[{"url":"https://t.co/ez8B5pm8lR","expanded_url":"https://www.bloomberg.com/opinion/articles/2021-03-15/bitcoin-replacement-the-fed-can-build-one","display_url":"bloomberg.com/opinion/articlâ€¦","indices":[101,124]}]	Build a Better Bitcoin? Yes We Can. Maybe the Fed shouldnâ€™t fight the cryptocurrency but replace it. https://t.co/ez8B5pm8lR #bitcoin #blockchain #fintech #crypto #cryptocurrency #ethereum #criptomonedas #cryptocurrencies https://t.co/gpQeBRZoP3	25774.0	RT @eraser: Build a Better Bitcoin? Yes We Can. Maybe the Fed shouldnâ€™t fight the cryptocurrency but replace it. https://t.co/ez8B5pm8lR #bâ€¦	28.0	True	full
1322477	1322477	60509657d7adad0038311a02	2021-03-16 11:28:17	[]	[{"url":"https://t.co/alx7SZsnBp","expanded_url":"https://www.washingtonpost.com/local/education/sewanee-racism-lacrosse-reuben-brigety/2021/03/15/6c0d7b56-8344-11eb-ac37-4383f7709abe_story.html","display_url":"washingtonpost.com/local/educatioâ€¦","indices":[154,177]}]		[]	[]			The home of Sewaneeâ€™s first Black vice chancellor has been repeatedly vandalized this year. "It absolutely has a raâ€¦ https://t.co/YDdKUOdNZ0	4659.0	True	full
1322478	1322478	60509657d7adad0038311a12	2021-03-16 11:28:17	[]	[]	Tue Mar 16 11:12:43 +0000 2021	[]	[{"url":"https://t.co/d02ojWUVqL","expanded_url":"https://lapupilainsomne.wordpress.com/2021/03/16/capitalismo-geopolitica-y-pandemia-por-sergio-rodriguez-gelfenstein/","display_url":"lapupilainsomne.wordpress.com/2021/03/16/capâ€¦","indices":[180,203]}]	Tal vez ningÃºn hecho de la historia de los Ãºltimos 250 aÃ±os como el manejo de la pandemia haya evidenciado con tanta transparencia el verdadero talante de la sociedad capitalista. https://t.co/d02ojWUVqL	30613.0	RT @iroelsanchez: Tal vez ningÃºn hecho de la historia de los Ãºltimos 250 aÃ±os como el manejo de la pandemia haya evidenciado con tanta tranâ€¦	152.0	True	full
1322479	1322479	60509657d7adad0038311a1a	2021-03-16 11:28:18	[]	[]	Tue Mar 16 01:10:32 +0000 2021	[]	[{"url":"https://t.co/1hixfDIJJc","expanded_url":"https://tn.com.ar/sociedad/2021/03/15/detectan-en-ezeiza-a-turistas-con-certificados-truchos-de-pcr-negativos-en-coronavirus/","display_url":"tn.com.ar/sociedad/2021/â€¦","indices":[248,271]}]	En CancÃºn no los hisopan sino que les venden el certificado negativo para covid para que puedan viajar a Argentina. AcÃ¡ el 70% diÃ³ positivo. AdemÃ¡s, en el viaje no existiÃ³ el mÃ¡s mÃ­nimo cuidado. De lo contrario imposible que se contagien tantos! https://t.co/1hixfDIJJc	33521.0	RT @rquiroga777: En CancÃºn no los hisopan sino que les venden el certificado negativo para covid para que puedan viajar a Argentina. AcÃ¡ elâ€¦	12.0	True	full
1322480	1322480	60509657d7adad0038311a1c	2021-03-16 11:28:18	[]	[]	Tue Mar 16 09:40:37 +0000 2021	[{"text":"NoToVaccinePassports","indices":[115,136]},{"text":"VaccinePassportDebate","indices":[138,160]},{"text":"VaccinePassports","indices":[161,178]}]	[{"url":"https://t.co/RjhmFBgHa9","expanded_url":"https://www.gov.uk/government/consultations/covid-status-certification-review-call-for-evidence/covid-status-certification-review-call-for-evidence","display_url":"gov.uk/government/conâ€¦","indices":[180,203]}]	ðŸš¨ We call on everyone concerned to read &amp; respond to this consultation by the Cabinet Office. âœ… Please SHARE #NoToVaccinePassports #VaccinePassportDebate #VaccinePassports https://t.co/RjhmFBgHa9	4158.0	RT @Stop_CommonPass: ðŸš¨ We call on everyone concerned to read &amp; respond to this consultation by the Cabinet Office. âœ… Please SHARE #NoToVaâ€¦	2714.0	True	full
1322481	1322481	60509657d7adad0038311a1e	2021-03-16 11:28:18	[{"text":"CheltenhamFestival","indices":[258,277]}]	[{"url":"https://t.co/slC3hZedyw","expanded_url":"http://bit.ly/3eCmNQn","display_url":"bit.ly/3eCmNQn","indices":[210,233]}]		[]	[]			Tuesdayâ€™s Cheltenham tips. 1:20 Appreciate It EVENS 1:55 Shishkin 1/2 2:30 Milan Native 13/2 3:05 Epatante 4/1 3â€¦ https://t.co/OK7iafVDt8	5983.0	True	full
1322482	1322482	60509657d7adad0038311a48	2021-03-16 11:28:18	[]	[{"url":"https://t.co/tPxltAnf6Y","expanded_url":"http://a.msn.com/01/en-us/BB1eBZKC?ocid=st","display_url":"a.msn.com/01/en-us/BB1eBâ€¦","indices":[82,105]}]		[]	[]			WaPo critic chastises CNN for its 'love-a-thon' interviews between Cuomo brothers https://t.co/tPxltAnf6Y now if itâ€¦ https://t.co/IPWL89pGEz	5.0	True	full
1322483	1322483	60509657d7adad0038311a60	2021-03-16 11:28:18	[]	[]	Mon Mar 15 19:02:16 +0000 2021	[{"text":"R2P","indices":[0,4]},{"text":"Afghanistan","indices":[53,65]},{"text":"Cameroon","indices":[68,77]},{"text":"CentralSahel","indices":[80,93]},{"text":"China","indices":[96,102]},{"text":"DRC","indices":[105,109]},{"text":"Ethiopia","indices":[112,121]},{"text":"Myanmar","indices":[124,132]},{"text":"Burma","indices":[134,140]},{"text":"Syria","indices":[144,150]},{"text":"Venezuela","i…	[{"url":"https://t.co/lnBUJTbgKO","expanded_url":"https://www.globalr2p.org/publications/r2p-monitor-issue-56-15-march-2021/","display_url":"globalr2p.org/publications/râ€¦","indices":[241,264]}]	#R2P Monitor Issue 56 is live! See â¬‡ï¸� for more on ðŸ”´#Afghanistan, ðŸ”´#Cameroon, ðŸ”´#CentralSahel, ðŸ”´#China, ðŸ”´#DRC, ðŸ”´#Ethiopia, ðŸ”´#Myanmar (#Burma), ðŸ”´#Syria, ðŸ”´#Venezuela, ðŸ”´#Yemen, ðŸŸ¡#CARcrisis, ðŸŸ¡#Mozambique, ðŸŸ¡#Nigeria, ðŸŸ¡#SouthSudan &amp; ðŸŸ¡#Sudan. https://t.co/lnBUJTbgKO	67171.0	RT @GCR2P: #R2P Monitor Issue 56 is live! See â¬‡ï¸� for more on ðŸ”´#Afghanistan, ðŸ”´#Cameroon, ðŸ”´#CentralSahel, ðŸ”´#China, ðŸ”´#DRC, ðŸ”´#Ethiopia, ðŸ”´#Myaâ€¦	40.0	True	full
1322484	1322484	60509658d7adad0038311a6a	2021-03-16 11:28:18	[]	[]	Tue Mar 16 10:12:52 +0000 2021	[{"text":"DemVoice1","indices":[85,95]}]	[{"url":"https://t.co/r3NaoE9HXX","expanded_url":"https://share.smartnews.com/CTzu","display_url":"share.smartnews.com/CTzu","indices":[98,121]},{"url":"https://t.co/0QL48HaCkC","expanded_url":"https://share.smartnews.com/F947","display_url":"share.smartnews.com/F947","indices":[123,146]}]	"FBI facing allegation that its 2018 background check of Brett Kavanaugh was â€˜fakeâ€™" #DemVoice1 https://t.co/r3NaoE9HXX https://t.co/0QL48HaCkC	19513.0	RT @RN00711: "FBI facing allegation that its 2018 background check of Brett Kavanaugh was â€˜fakeâ€™" #DemVoice1 https://t.co/r3NaoE9HXX httâ€¦	4921.0	True	full
1322485	1322485	60509658d7adad0038311a78	2021-03-16 11:28:18	[]	[]	Tue Mar 16 11:27:03 +0000 2021	[]	[{"url":"https://t.co/ccHLrOJdA2","expanded_url":"https://www.theguardian.com/commentisfree/2021/mar/15/evidence-oxford-vaccine-blood-clots-data-causal-links","display_url":"theguardian.com/commentisfree/â€¦","indices":[141,164]}]	Wise and reassuring piece from statistician @d_spiegel. Well worth a read if you're feel uncertain about having an Astra Zeneca vaccine. https://t.co/ccHLrOJdA2	190916.0	RT @doctor_oxford: Wise and reassuring piece from statistician @d_spiegel. Well worth a read if you're feel uncertain about having an Astâ€¦	2074.0	True	full
1322486	1322486	60509658d7adad0038311a7c	2021-03-16 11:28:18	[]	[]	Tue Mar 16 03:01:34 +0000 2021	[]	[{"url":"https://t.co/OgfUpqaQ9p","expanded_url":"https://bit.ly/3eIUGiz","display_url":"bit.ly/3eIUGiz","indices":[152,175]},{"url":"https://t.co/OzgMFnRf3M","expanded_url":"https://bit.ly/3qQOasu","display_url":"bit.ly/3qQOasu","indices":[181,204]},{"url":"https://t.co/t6FLCi1FuH","expanded_url":"https://bit.ly/3cBUjDD","display_url":"bit.ly/3cBUjDD","indices":[210,233]}]	[Weverse Magazine] Fans, Their Voyage in the room Fans discuss their lives one year into the pandemic Want to know more? Go to Weverse Magazine! KOR: https://t.co/OgfUpqaQ9p ENG: https://t.co/OzgMFnRf3M JPN: https://t.co/t6FLCi1FuH https://t.co/1sSrGJgkfr	2700154.0	RT @weverseofficial: [Weverse Magazine] Fans, Their Voyage in the room Fans discuss their lives one year into the pandemic Want to know moâ€¦	2919.0	True	full
1322487	1322487	60509658d7adad0038311a9e	2021-03-16 11:28:19	[]	[]	Tue Mar 16 11:14:59 +0000 2021	[{"text":"RealityWinner","indices":[0,14]},{"text":"FreeRealityWinner","indices":[143,161]},{"text":"JusticeForReality","indices":[162,180]}]	[{"url":"https://t.co/skLWAG4hL6","expanded_url":"http://Bit.ly/OfficialRWClemencyPetition","display_url":"Bit.ly/OfficialRWClemâ€¦","indices":[183,206]},{"url":"https://t.co/uzfXUpJmdu","expanded_url":"https://twitter.com/Lizseeds0311/status/1371416027595223041","display_url":"twitter.com/Lizseeds0311/sâ€¦","indices":[268,291]}]	#RealityWinner's Official Clemency PetitionðŸ“ƒðŸ‡ºðŸ‡¸ 3/16/21 715am signature check in - 15,505 Next Goal: 20k! 5k - âœ”ï¸� 10k - âœ”ï¸� 15k - âœ”ï¸� 20k - â�‰ï¸� #FreeRealityWinner #JusticeForReality â�©https://t.co/skLWAG4hL6 â�ª @bjwinnerdavis @WendyMeer11 @BrazosPictures @audiomagnate https://t.co/uzfXUpJmdu	3699.0	RT @Lizseeds0311: #RealityWinner's Official Clemency PetitionðŸ“ƒðŸ‡ºðŸ‡¸ 3/16/21 715am signature check in - 15,505 Next Goal: 20k! 5k - âœ”ï¸� 10k -â€¦	5231.0	True	full
1322488	1322488	60509658d7adad0038311aa0	2021-03-16 11:28:19	[]	[]	Tue Mar 16 10:15:00 +0000 2021	[]	[{"url":"https://t.co/jRWwMasJFH","expanded_url":"http://anchor.fm/meidastouch","display_url":"anchor.fm/meidastouch","indices":[237,260]}]	â€œThis is why elections matter!â€� Epidemiologist @DrEricDing says that if Joe Biden were President the last four years, the United States would likely have fewer than 100,000 total deaths from COVID-19. New MeidasTouch Podcast out now: https://t.co/jRWwMasJFH https://t.co/0etMvpIfS4	581470.0	RT @MeidasTouch: â€œThis is why elections matter!â€� Epidemiologist @DrEricDing says that if Joe Biden were President the last four years, thâ€¦	1496.0	True	full
1322489	1322489	60509659d7adad0038311aae	2021-03-16 11:28:19	[]	[]	Tue Mar 16 02:44:16 +0000 2021	[{"text":"WhatsHappeningInMyanmar","indices":[130,154]},{"text":"MyanmarCoup","indices":[155,167]}]	[{"url":"https://t.co/4FaPVHeNGs","expanded_url":"https://aappb.org/wp-content/uploads/2021/03/Recent-Arrest-List-Last-Updated-on-15-March-2021ttt.pdf","display_url":"aappb.org/wp-content/uplâ€¦","indices":[185,208]},{"url":"https://t.co/e1F9f3QtxE","expanded_url":"https://aappb.org/wp-content/uploads/2021/03/Crackdown-Injury-Death-updated-on-15-Mar-21_edited_By-MP-1.pdf","display_url":"aappb.org…	DAILY UPDATE (15/03) 183 killed by this junta coup 2175 arrested, charged, or sentenced since 1 Feb 1856 actively persecuted #WhatsHappeningInMyanmar #MyanmarCoup detention list https://t.co/4FaPVHeNGs fatality list https://t.co/e1F9f3QtxE brief https://t.co/HGkKZXSons https://t.co/ywdkUOB2tx	48873.0	RT @aapp_burma: DAILY UPDATE (15/03) 183 killed by this junta coup 2175 arrested, charged, or sentenced since 1 Feb 1856 actively persecâ€¦	0.0	True	full
1322490	1322490	60509659d7adad0038311aca	2021-03-16 11:28:19	[]	[]	Tue Mar 16 10:15:00 +0000 2021	[]	[{"url":"https://t.co/jRWwMasJFH","expanded_url":"http://anchor.fm/meidastouch","display_url":"anchor.fm/meidastouch","indices":[237,260]}]	â€œThis is why elections matter!â€� Epidemiologist @DrEricDing says that if Joe Biden were President the last four years, the United States would likely have fewer than 100,000 total deaths from COVID-19. New MeidasTouch Podcast out now: https://t.co/jRWwMasJFH https://t.co/0etMvpIfS4	582003.0	RT @MeidasTouch: â€œThis is why elections matter!â€� Epidemiologist @DrEricDing says that if Joe Biden were President the last four years, thâ€¦	182.0	True	full
1322491	1322491	60509659d7adad0038311ace	2021-03-16 11:28:19	[]	[]	Tue Mar 16 06:41:57 +0000 2021	[]	[{"url":"https://t.co/rlM57N6Bk0","expanded_url":"https://www.state.gov/briefings/department-press-briefing-march-15-2021/","display_url":"state.gov/briefings/depaâ€¦","indices":[257,280]}]	On March 15, @StateDeputySpox said this weekend "marked another new low," as Burmese security forces brutally attacked their own people, killing dozens all over Burma. "The military juntaâ€™s violence against the people of Burma is immoral and indefensible." https://t.co/rlM57N6Bk0 https://t.co/MvMMFU9OKU	41086.0	RT @eAsiaMediaHub: On March 15, @StateDeputySpox said this weekend "marked another new low," as Burmese security forces brutally attacked tâ€¦	162.0	True	full
1322492	1322492	60509659d7adad0038311ad8	2021-03-16 11:28:19	[]	[]	Mon Mar 15 12:14:01 +0000 2021	[{"text":"WhatsHappeningInMyanmar","indices":[132,156]},{"text":"EndImpunity","indices":[158,170]},{"text":"Mar15Coup","indices":[171,181]},{"text":"MilkTeaAllianceMyanmar","indices":[183,206]}]	[{"url":"https://t.co/4C3Wx3CFU6","expanded_url":"https://youtu.be/eELW53t-OfE","display_url":"youtu.be/eELW53t-OfE","indices":[223,246]}]	The Myanmar junta cut off mobile internet and declared martial law as it continues its lethal assault against unarmed protestors. #WhatsHappeningInMyanmar #EndImpunity #Mar15Coup #MilkTeaAllianceMyanmar Subscribe!ðŸ‘‡ðŸ‘‡ https://t.co/4C3Wx3CFU6	5891522.0	RT @YourAnonCentral: The Myanmar junta cut off mobile internet and declared martial law as it continues its lethal assault against unarmedâ€¦	4.0	True	full
1322493	1322493	60509659d7adad0038311ae2	2021-03-16 11:28:20	[]	[]	Mon Mar 15 20:22:46 +0000 2021	[]	[{"url":"https://t.co/cqcSaxaG4Y","expanded_url":"https://www.gov.uk/government/news/mhra-response-to-irish-authorities-action-to-temporarily-suspend-the-astrazeneca-covid-19-vaccine","display_url":"gov.uk/government/newâ€¦","indices":[130,153]}]	Reino Unido continuarÃ¡ con la vacunaciÃ³n de AstraZeneca, en contra de la decisiÃ³n adoptada por la mayor parte de paÃ­ses europeos. https://t.co/cqcSaxaG4Y	46517.0	RT @gorka_orive: Reino Unido continuarÃ¡ con la vacunaciÃ³n de AstraZeneca, en contra de la decisiÃ³n adoptada por la mayor parte de paÃ­ses euâ€¦	1210.0	True	full
1322494	1322494	60509659d7adad0038311ae8	2021-03-16 11:28:20	[]	[]	Tue Mar 16 11:26:26 +0000 2021	[{"text":"RLozinski","indices":[166,176]}]	[{"url":"https://t.co/DG8eaCHoGD","expanded_url":"https://youtu.be/FnSxy0cYV9c","display_url":"youtu.be/FnSxy0cYV9c","indices":[178,201]}]	Al aire Mario PatiÃ±o director del Postgrado de Medicina Interna HUC-UCV: en el personal sanitario sentiamos temores ante la pandemia, implicÃ³ aspectos de aprendizaje #RLozinski https://t.co/DG8eaCHoGD	1076423.0	RT @RLOZINSKI: Al aire Mario PatiÃ±o director del Postgrado de Medicina Interna HUC-UCV: en el personal sanitario sentiamos temores ante laâ€¦	537.0	True	full
1322495	1322495	60509659d7adad0038311b02	2021-03-16 11:28:20	[{"text":"PeoplesVaccine","indices":[186,201]},{"text":"NoCovidMonopolies","indices":[202,220]}]	[{"url":"https://t.co/RDZfzcNCWG","expanded_url":"https://www.devex.com/news/exclusive-tony-blair-calls-for-relaxing-ip-rules-for-vaccines-99407","display_url":"devex.com/news/exclusiveâ€¦","indices":[222,245]}]		[]	[]			Even Tony Blair is calling for the relaxation of intellectual property rules, and says leaving solutions to the marâ€¦ https://t.co/SwuZFsEocc	9679.0	True	full
1322496	1322496	60509659d7adad0038311b10	2021-03-16 11:28:20	[]	[]	Tue Mar 16 07:47:24 +0000 2021	[]	[{"url":"https://t.co/UYJCwBafn8","expanded_url":"https://abcn.ws/3vnJVIt","display_url":"abcn.ws/3vnJVIt","indices":[99,122]}]	LOUNGING AROUND: A sleepy walrus relaxed on the rocks on an Irish islandâ€”far from its Arctic home. https://t.co/UYJCwBafn8 https://t.co/tpmzVAYwDP	16579282.0	RT @ABC: LOUNGING AROUND: A sleepy walrus relaxed on the rocks on an Irish islandâ€”far from its Arctic home. https://t.co/UYJCwBafn8 https:/â€¦	662.0	True	full
1322497	1322497	6050965ad7adad0038311b36	2021-03-16 11:28:20	[]	[]	Mon Mar 15 21:07:03 +0000 2021	[]	[{"url":"https://t.co/gTwZHtYcIz","expanded_url":"https://www.politico.com/news/2021/03/15/yevgeny-vindman-promotion-post-trump-476038","display_url":"politico.com/news/2021/03/1â€¦","indices":[246,269]}]	SCOOP: Army Lt. Col. Yevgeny Vindman is set to be promoted to full colonel, despite attempts by Trump loyalists to derail his career following his bit role in the former president's first impeachment, two people familiar with the matter told me. https://t.co/gTwZHtYcIz	42419.0	RT @dlippman: SCOOP: Army Lt. Col. Yevgeny Vindman is set to be promoted to full colonel, despite attempts by Trump loyalists to derail hisâ€¦	599.0	True	full
1322498	1322498	6050965ad7adad0038311b40	2021-03-16 11:28:20	[]	[]	Mon Mar 15 19:01:04 +0000 2021	[{"text":"healthcareheroes","indices":[58,75]}]	[{"url":"https://t.co/ita9bF2Emz","expanded_url":"https://www.nytimes.com/2021/03/15/health/covid-medical-workers-deaths.html?smid=tw-share","display_url":"nytimes.com/2021/03/15/heaâ€¦","indices":[234,257]}]	Really beautifully written article and tributes for a few #healthcareheroes. Thank you for including me in this article @AndrewJacobsNYT. You showed us these lives so well They Died Saving Others From Covid. Will Anyone Count Them? https://t.co/ita9bF2Emz	23838.0	RT @CTZebra: Really beautifully written article and tributes for a few #healthcareheroes. Thank you for including me in this article @Andreâ€¦	387.0	True	full
1322499	1322499	6050965ad7adad0038311b4e	2021-03-16 11:28:21	[]	[]	Tue Mar 16 09:35:42 +0000 2021	[]	[{"url":"https://t.co/N64frTXC1d","expanded_url":"http://naver.me/GOuCr3Qo","display_url":"naver.me/GOuCr3Qo","indices":[261,284]}]	K media said BTS has been selected as No1 of "The people who made Korea shine" by 91 CEOs from top 500companies in Korea. #1 @BTS_twt :45.7% #2 Son Heung Min, pro footballer :34.8% #3 Jung Eun Kyeong, Korean infectious disease &amp; public health expert :15.2% https://t.co/N64frTXC1d https://t.co/zkbaTPhpmy	1178978.0	RT @choi_bts2: K media said BTS has been selected as No1 of "The people who made Korea shine" by 91 CEOs from top 500companies in Korea. #1â€¦	84.0	True	full
1322500	1322500	6050965bd7adad0038311b80	2021-03-16 11:28:21	[]	[]	Tue Mar 16 11:17:25 +0000 2021	[]	[{"url":"https://t.co/YUDJtxteR4","expanded_url":"https://youtube.com/playlist?list=PL1m_hUuYGIN3ZNFV55UR7APoB0q3u6Jrw","display_url":"youtube.com/playlist?list=â€¦","indices":[161,184]}]	@vidaenportadas @porliniers Lo que mÃ¡s me gustÃ³ fue el detalle a @k_Johansen , quien lo ha invitado en varias ocasiones a pintar sus conciertos. AcÃ¡ una muestra https://t.co/YUDJtxteR4 https://t.co/bcqNHFr5lr	353.0	RT @corellat: @vidaenportadas @porliniers Lo que mÃ¡s me gustÃ³ fue el detalle a @k_Johansen , quien lo ha invitado en varias ocasiones a pinâ€¦	75.0	True	full
1322501	1322501	6050965bd7adad0038311b8c	2021-03-16 11:28:22	[]	[]	Tue Mar 16 11:20:03 +0000 2021	[{"text":"thermospores","indices":[128,141]},{"text":"phdlife","indices":[142,150]},{"text":"Dr","indices":[151,154]},{"text":"proudsupervisor","indices":[155,171]}]	[{"url":"https://t.co/0wJ2cFvLQH","expanded_url":"https://twitter.com/EizaguirreLab/status/1371540194436988929","display_url":"twitter.com/EizaguirreLab/â€¦","indices":[177,200]}]	Very proud of my PhD student from @QM_SBCS who passed his viva/defence with flying colors! Congratulations Dr Vitali, you rock! #thermospores #phdlife #Dr #proudsupervisor ðŸ¦ ðŸŽ“ðŸŽ‰ðŸŒŸ https://t.co/0wJ2cFvLQH	387.0	RT @MicroDiversity: Very proud of my PhD student from @QM_SBCS who passed his viva/defence with flying colors! Congratulations Dr Vitali, yâ€¦	548.0	True	full
1322502	1322502	6050965bd7adad0038311b90	2021-03-16 11:28:22	[]	[]	Tue Mar 16 11:08:19 +0000 2021	[]	[{"url":"https://t.co/wYAWY6MyrQ","expanded_url":"https://www.cso.ie/en/statistics/birthsdeathsandmarriages/vitalstatistics/","display_url":"cso.ie/en/statistics/â€¦","indices":[233,256]}]	BREAKING NEWS: Latest CSO release shows total deaths in Ireland DOWN by 3% in Q3 2020. Despite a larger and older population, and a "pandemic". Time for the politicians and bureaucrats to admit their lies and let us all move on. https://t.co/wYAWY6MyrQ https://t.co/5aJy9ISpo8	11718.0	RT @GrahamNeary: BREAKING NEWS: Latest CSO release shows total deaths in Ireland DOWN by 3% in Q3 2020. Despite a larger and older populaâ€¦	216.0	True	full
1322503	1322503	6050965bd7adad0038311b96	2021-03-16 11:28:22	[]	[]	Mon Mar 15 20:15:32 +0000 2021	[]	[{"url":"https://t.co/tM1OSfflIk","expanded_url":"https://www.leparisien.fr/faits-divers/journaliste-bloque-par-richard-ferrand-sur-twitter-l-enquete-rouverte-15-03-2021-8428663.php","display_url":"leparisien.fr/faits-divers/jâ€¦","indices":[252,275]}]	âš ï¸�PLAINTE CONTRE FERRAND, VICTOIRE ! ðŸ“¢C'est une 1Ã¨re en France ! ðŸ‘�Des dizaines de journalistes et de citoyens bloquÃ©s par R. Ferrand. J'ai portÃ© plainte. La chambre d'instruction vient d'ordonner l'ouverture d'une enquÃªte. Bravo Ã mon avocat @Arash https://t.co/tM1OSfflIk	8541.0	RT @GTatu: âš ï¸�PLAINTE CONTRE FERRAND, VICTOIRE ! ðŸ“¢C'est une 1Ã¨re en France ! ðŸ‘�Des dizaines de journalistes et de citoyens bloquÃ©s par R. Fâ€¦	51.0	True	full
1322504	1322504	6050965bd7adad0038311b9a	2021-03-16 11:28:22	[]	[]	Tue Mar 16 11:17:52 +0000 2021	[]	[{"url":"https://t.co/M8zIIZIIYi","expanded_url":"https://elpais.com/television/2021-03-15/polemica-en-paises-bajos-por-un-programa-con-adultos-desnudos-ante-ninos.html?utm_source=Twitter&ssm=TW_CM#Echobox=1615889530","display_url":"elpais.com/television/202â€¦","indices":[225,248]}]	El estreno en PaÃ­ses Bajos de â€˜Desnudosâ€™, donde adultos sin ropa responden preguntas de los niÃ±os, genera polÃ©mica. Si para algunos partidos "promociona la pederastia", sus responsables defienden que es un programa educativo https://t.co/M8zIIZIIYi	8004713.0	RT @el_pais: El estreno en PaÃ­ses Bajos de â€˜Desnudosâ€™, donde adultos sin ropa responden preguntas de los niÃ±os, genera polÃ©mica. Si para alâ€¦	94.0	True	full
1322505	1322505	6050965bd7adad0038311baa	2021-03-16 11:28:22	[]	[]	Wed Mar 10 22:15:57 +0000 2021	[{"text":"Cake","indices":[111,116]},{"text":"Presale","indices":[122,130]},{"text":"cake","indices":[256,261]},{"text":"DeFi","indices":[267,272]}]	[{"url":"https://t.co/pSSRyA9XBZ","expanded_url":"https://app.bounce.finance/fixed-swap/5382","display_url":"app.bounce.finance/fixed-swap/5382","indices":[86,109]},{"url":"https://t.co/vkITQPteMp","expanded_url":"https://t.me/Cake_Defi","display_url":"t.me/Cake_Defi","indices":[231,254]}]	ðŸ�°Cake City stage 1 is live, get ready to witness history with the first Presale link: https://t.co/pSSRyA9XBZ #Cake City #Presale has just begun with 4 different phases ðŸš€ ðŸŽ‚PRICE INFO: Stage1 - ( 4000 CKE-0.15 ETH ) âœ… Telegram = https://t.co/vkITQPteMp #cake $CKE #DeFi https://t.co/fh61Z2W9py	24557.0	RT @CKEcity: ðŸ�°Cake City stage 1 is live, get ready to witness history with the first Presale link: https://t.co/pSSRyA9XBZ #Cake City #Preâ€¦	3.0	True	full
1322506	1322506	6050965bd7adad0038311bc0	2021-03-16 11:28:22	[]	[]	Tue Mar 16 10:44:17 +0000 2021	[]	[{"url":"https://t.co/ojO9aMVtkd","expanded_url":"https://www.cnn.com/2021/03/16/politics/stimulus-bill-democrats-blue-collar-voters/index.html","display_url":"cnn.com/2021/03/16/polâ€¦","indices":[254,277]}]	Good piece by @RonBrownstein: Biden's rescue bill will help a lot of working class whites. That and the universal nature of its programs will make it harder for Republicans and conservatives to demagogue it as "welfare" that only benefits other people: https://t.co/ojO9aMVtkd https://t.co/drEyTF7FcH	303734.0	RT @ThePlumLineGS: Good piece by @RonBrownstein: Biden's rescue bill will help a lot of working class whites. That and the universal natureâ€¦	32.0	True	full
1322507	1322507	6050965bd7adad0038311bc6	2021-03-16 11:28:22	[]	[]	Tue Mar 16 10:48:21 +0000 2021	[]	[{"url":"https://t.co/vsEalMFbvw","expanded_url":"https://static.mediapart.fr/files/2021/03/15/carnet-13ans-bd.pdf","display_url":"static.mediapart.fr/files/2021/03/â€¦","indices":[208,231]}]	.@Mediapart toujours des rÃ©sultats insolents alors que la presse est en crise : 218 000 abonnÃ©s, 4 millions dâ€™euros de rÃ©sultat net en 2020...et une majoritÃ© de femmes dans ses effectifs (poke @Prenonsla1 ðŸ˜‰) https://t.co/vsEalMFbvw	12453.0	RT @Lea_Lejeune: .@Mediapart toujours des rÃ©sultats insolents alors que la presse est en crise : 218 000 abonnÃ©s, 4 millions dâ€™euros de rÃ©sâ€¦	43.0	True	full
1322508	1322508	6050965bd7adad0038311bc8	2021-03-16 11:28:22	[]	[]	Tue Mar 16 10:15:00 +0000 2021	[]	[{"url":"https://t.co/jRWwMasJFH","expanded_url":"http://anchor.fm/meidastouch","display_url":"anchor.fm/meidastouch","indices":[237,260]}]	â€œThis is why elections matter!â€� Epidemiologist @DrEricDing says that if Joe Biden were President the last four years, the United States would likely have fewer than 100,000 total deaths from COVID-19. New MeidasTouch Podcast out now: https://t.co/jRWwMasJFH https://t.co/0etMvpIfS4	582003.0	RT @MeidasTouch: â€œThis is why elections matter!â€� Epidemiologist @DrEricDing says that if Joe Biden were President the last four years, thâ€¦	4012.0	True	full
1322509	1322509	6050965bd7adad0038311bca	2021-03-16 11:28:22	[]	[]	Mon Mar 15 19:02:16 +0000 2021	[{"text":"R2P","indices":[0,4]},{"text":"Afghanistan","indices":[53,65]},{"text":"Cameroon","indices":[68,77]},{"text":"CentralSahel","indices":[80,93]},{"text":"China","indices":[96,102]},{"text":"DRC","indices":[105,109]},{"text":"Ethiopia","indices":[112,121]},{"text":"Myanmar","indices":[124,132]},{"text":"Burma","indices":[134,140]},{"text":"Syria","indices":[144,150]},{"text":"Venezuela","i…	[{"url":"https://t.co/lnBUJTbgKO","expanded_url":"https://www.globalr2p.org/publications/r2p-monitor-issue-56-15-march-2021/","display_url":"globalr2p.org/publications/râ€¦","indices":[241,264]}]	#R2P Monitor Issue 56 is live! See â¬‡ï¸� for more on ðŸ”´#Afghanistan, ðŸ”´#Cameroon, ðŸ”´#CentralSahel, ðŸ”´#China, ðŸ”´#DRC, ðŸ”´#Ethiopia, ðŸ”´#Myanmar (#Burma), ðŸ”´#Syria, ðŸ”´#Venezuela, ðŸ”´#Yemen, ðŸŸ¡#CARcrisis, ðŸŸ¡#Mozambique, ðŸŸ¡#Nigeria, ðŸŸ¡#SouthSudan &amp; ðŸŸ¡#Sudan. https://t.co/lnBUJTbgKO	67167.0	RT @GCR2P: #R2P Monitor Issue 56 is live! See â¬‡ï¸� for more on ðŸ”´#Afghanistan, ðŸ”´#Cameroon, ðŸ”´#CentralSahel, ðŸ”´#China, ðŸ”´#DRC, ðŸ”´#Ethiopia, ðŸ”´#Myaâ€¦	0.0	True	full
1322510	1322510	6050965bd7adad0038311bce	2021-03-16 11:28:22	[]	[]	Tue Mar 17 13:47:42 +0000 2020	[{"text":"UAE","indices":[7,11]},{"text":"COVID19","indices":[71,79]}]	[{"url":"https://t.co/ymyRmcooeC","expanded_url":"https://www.mofaic.gov.ae/en/mediahub/news/2020/3/16/16-03-2020-uae-iran","display_url":"mofaic.gov.ae/en/mediahub/neâ€¦","indices":[160,183]}]	Thanks #UAE ðŸ‡¦ðŸ‡ª and @MohamedBinZayed for your continuing support to the #COVID19 response. Solidarity among international communities is of the utmost necessity https://t.co/ymyRmcooeC	1430537.0	RT @DrTedros: Thanks #UAE ðŸ‡¦ðŸ‡ª and @MohamedBinZayed for your continuing support to the #COVID19 response. Solidarity among international commâ€¦	321.0	True	full
1322511	1322511	6050965cd7adad0038311bd8	2021-03-16 11:28:22	[]	[]	Tue Dec 15 10:16:25 +0000 2020	[{"text":"cats","indices":[247,252]},{"text":"AdoptaNoCompres","indices":[253,269]},{"text":"Sevilla","indices":[270,278]}]	[{"url":"https://t.co/NV8KBaJxzI","expanded_url":"https://www.teaming.net/ghatoverde-grupo","display_url":"teaming.net/ghatoverde-gruâ€¦","indices":[222,245]}]	En @GhatoVerde somos voluntari@s los que cuidamos y controlamos 15 colonias. Necesitamos ayuda para: -alimentar -rescatar -acoger -cuidar -esterilizar Dona, difunde, acoge/adopta, hazte teamer(1â‚¬/MES) Ãšnete y salva vidas https://t.co/NV8KBaJxzI #cats #AdoptaNoCompres #Sevilla https://t.co/5lyvt340tu	4228.0	RT @GhatoVerde: En @GhatoVerde somos voluntari@s los que cuidamos y controlamos 15 colonias. Necesitamos ayuda para: -alimentar -rescatar -â€¦	144.0	True	full
1322512	1322512	6050965cd7adad0038311bda	2021-03-16 11:28:22	[]	[{"url":"https://t.co/EXEXkt0ATi","expanded_url":"https://www.infolibre.es/noticias/opinion/columnas/2021/03/15/pandemia_ano_mas_desigualdad_mas_desafeccion_mas_ultraderecha_118004_1023.html","display_url":"infolibre.es/noticias/opiniâ€¦","indices":[128,151]}]		[]	[]			"Llenar de gente las plazas para vocear consignas fÃ¡ciles y mentiras flagrantes que simulan respuestas y solucionesâ€¦ https://t.co/UaNzejIZnR	555.0	True	full
1322513	1322513	6050965cd7adad0038311c0a	2021-03-16 11:28:23	[]	[]	Tue Mar 16 11:00:31 +0000 2021	[]	[{"url":"https://t.co/al5fknqCgi","expanded_url":"https://www.jobs.nhs.uk/xi/vacancy/916423310","display_url":"jobs.nhs.uk/xi/vacancy/916â€¦","indices":[253,276]}]	Due to graduate 2021? Working as a Band 5 Physiotherapist and fancy a changes? Then have a look at our diverse rotation - includes Paediatrics, MSK, Stroke, In patient and Community rehabilitation. Get in touch if you want to know more. @BrightPhysios https://t.co/al5fknqCgi	691.0	RT @SheilaDoughty: Due to graduate 2021? Working as a Band 5 Physiotherapist and fancy a changes? Then have a look at our diverse rotationâ€¦	2121.0	True	full
1322514	1322514	6050965cd7adad0038311c10	2021-03-16 11:28:23	[]	[]	Tue Mar 16 09:01:43 +0000 2021	[{"text":"goodmorning","indices":[0,12]},{"text":"behindthescenes","indices":[82,98]},{"text":"redhead","indices":[175,183]},{"text":"tattoo","indices":[184,191]},{"text":"glasses","indices":[192,200]},{"text":"viviennewestwood","indices":[201,218]},{"text":"jacket","indices":[219,226]}]	[{"url":"https://t.co/oFSU40VUEA","expanded_url":"http://ZaraFans.com","display_url":"ZaraFans.com","indices":[143,166]}]	#goodmorning - today Iâ€™m filming 2 scenes for my VIP page - will also be posting #behindthescenes pics too.... 15% off for new subscribers... https://t.co/oFSU40VUEA â�¤ï¸�â�¤ï¸�â�¤ï¸� #redhead #tattoo #glasses #viviennewestwood #jacket https://t.co/K69m3yVaO8	98858.0	RT @ZaraDuRose: #goodmorning - today Iâ€™m filming 2 scenes for my VIP page - will also be posting #behindthescenes pics too.... 15% off forâ€¦	122.0	True	full
1322515	1322515	6050965cd7adad0038311c16	2021-03-16 11:28:23	[]	[]	Tue Mar 16 11:24:13 +0000 2021	[{"text":"DeFi","indices":[239,244]},{"text":"DefiNews","indices":[245,254]},{"text":"SmartLiquidity","indices":[255,270]}]	[{"url":"https://t.co/kX6wHKZ2kl","expanded_url":"https://blog.paralink.network/partnership-with-polkafoundry/amp/?__twitter_impression=true","display_url":"blog.paralink.network/partnership-wiâ€¦","indices":[215,238]}]	ðŸ’¥ @ParalinkNetwork forms an alliance with @PolkaFoundry ecosystem ðŸ’¥ Paralink oracle network will be integrated into Polkafoundry production hub to allow its users to access reliable and accurate data feeds ðŸ“° INFO https://t.co/kX6wHKZ2kl #DeFi #DefiNews #SmartLiquidity	27899.0	RT @Definews_Info: ðŸ’¥ @ParalinkNetwork forms an alliance with @PolkaFoundry ecosystem ðŸ’¥ Paralink oracle network will be integrated into Polâ€¦	197.0	True	full
1322516	1322516	6050965cd7adad0038311c1a	2021-03-16 11:28:23	[]	[]	Tue Mar 16 11:27:31 +0000 2021	[]	[{"url":"https://t.co/8xE9v7Gy47","expanded_url":"https://revistaforum.com.br/blogs/sindicatopopular/bolsonaro-ataca-liberdade-sindical-e-de-expressao-contra-aduferpe/","display_url":"revistaforum.com.br/blogs/sindicatâ€¦","indices":[255,278]},{"url":"https://t.co/GMrIhTp9YL","expanded_url":"https://twitter.com/felipeneto/status/1371635310526746625","display_url":"twitter.com/felipeneto/staâ€¦","…	O @felipeneto como a professora Erika Suruagy que fez um outdoor com os dizeres â€œO senhor da morte chefiando o paÃ­s" estÃ£o sendo tolhidos de exercer a liberdade de expressÃ£o pela famÃ­lia Bolsonaro. SÃ£o mais de 270 mil mortes, gente. Toda a solidariedade https://t.co/8xE9v7Gy47 https://t.co/GMrIhTp9YL	40583.0	RT @maria_fro: O @felipeneto como a professora Erika Suruagy que fez um outdoor com os dizeres â€œO senhor da morte chefiando o paÃ­s" estÃ£o sâ€¦	5758.0	True	full
1322517	1322517	6050965cd7adad0038311c20	2021-03-16 11:28:23	[]	[]	Mon Mar 15 16:38:00 +0000 2021	[]	[{"url":"https://t.co/Rml0fT9ag2","expanded_url":"http://SOUTHPARQ.com","display_url":"SOUTHPARQ.com","indices":[137,160]}]	We are ALL being controlled by an elite, wealthy and privileged few. Watch the all-new "South ParQ Vaccination Special" for free now at https://t.co/Rml0fT9ag2. https://t.co/IE5nI8D3ip	3021624.0	RT @SouthPark: We are ALL being controlled by an elite, wealthy and privileged few. Watch the all-new "South ParQ Vaccination Special" forâ€¦	175.0	True	full
1322518	1322518	6050965dd7adad0038311c2e	2021-03-16 11:28:23	[]	[]	Mon Mar 15 18:52:28 +0000 2021	[{"text":"cdnpoli","indices":[255,263]}]	[{"url":"https://t.co/xvNoUKSI3W","expanded_url":"https://spencerfernando.com/2021/03/15/time-for-a-massive-housecleaning-of-canadas-military-leadership/","display_url":"spencerfernando.com/2021/03/15/timâ€¦","indices":[231,254]}]	"At the end of the day, the point of the military is to protect Canada. Instead, it is mired in constant scandal and is unable to recruit enough people. How long can we treat our national defence with such disregard and disdain?" https://t.co/xvNoUKSI3W #cdnpoli	14179.0	RT @rexglacer: "At the end of the day, the point of the military is to protect Canada. Instead, it is mired in constant scandal and is unabâ€¦	81.0	True	full
1322519	1322519	6050965dd7adad0038311c36	2021-03-16 11:28:23	[]	[]	Mon Mar 15 21:17:01 +0000 2021	[]	[{"url":"https://t.co/KTGSkbnhAl","expanded_url":"https://bit.ly/30IXjsq","display_url":"bit.ly/30IXjsq","indices":[191,214]}]	MPF recomenda o cancelamento de eventos na terra indÃ­gena MarÃ£iwatsÃ©dÃ©, da etnia Xavante, em Mato Grosso. Medida visa coibir aglomeraÃ§Ãµes com o intuito de combater a proliferaÃ§Ã£o da covid-19 https://t.co/KTGSkbnhAl	710728.0	RT @MPF_PGR: MPF recomenda o cancelamento de eventos na terra indÃ­gena MarÃ£iwatsÃ©dÃ©, da etnia Xavante, em Mato Grosso. Medida visa coibir aâ€¦	2292.0	True	full
1322520	1322520	6050965dd7adad0038311c3c	2021-03-16 11:28:23	[]	[]	Tue Mar 16 09:35:42 +0000 2021	[]	[{"url":"https://t.co/N64frTXC1d","expanded_url":"http://naver.me/GOuCr3Qo","display_url":"naver.me/GOuCr3Qo","indices":[261,284]}]	K media said BTS has been selected as No1 of "The people who made Korea shine" by 91 CEOs from top 500companies in Korea. #1 @BTS_twt :45.7% #2 Son Heung Min, pro footballer :34.8% #3 Jung Eun Kyeong, Korean infectious disease &amp; public health expert :15.2% https://t.co/N64frTXC1d https://t.co/zkbaTPhpmy	1178929.0	RT @choi_bts2: K media said BTS has been selected as No1 of "The people who made Korea shine" by 91 CEOs from top 500companies in Korea. #1â€¦	1028.0	True	full
1322521	1322521	6050965dd7adad0038311c40	2021-03-16 11:28:23	[]	[]	Mon Mar 15 22:53:57 +0000 2021	[]	[{"url":"https://t.co/ADSWQb5klW","expanded_url":"https://elmuletazo.com/2021/03/15/la-verdad-nunca-se-fue/","display_url":"elmuletazo.com/2021/03/15/la-â€¦","indices":[257,280]}]	âœ�ï¸�"LA VERDAD NUNCA SE FUE" "@RRRafaelillo se enfrenta a una corrida de toros â€œcinqueÃ±aâ€� de Victorino MartÃ­n en JaÃ©n despuÃ©s de haber recorrido la dura travesÃ­a que le puso el destino para conservar su vida. Esta es la verdadera â€œgestaâ€� de la temporada" âž¡ï¸� https://t.co/ADSWQb5klW https://t.co/RJh8UFuhVX	7008.0	RT @ElMuletazo: âœ�ï¸�"LA VERDAD NUNCA SE FUE" "@RRRafaelillo se enfrenta a una corrida de toros â€œcinqueÃ±aâ€� de Victorino MartÃ­n en JaÃ©n despuÃ©â€¦	156.0	True	full
1322522	1322522	6050965dd7adad0038311c42	2021-03-16 11:28:23	[{"text":"CovidVaccine","indices":[11,24]},{"text":"healthequity","indices":[104,117]}]	[{"url":"https://t.co/VjNymYG3Kg","expanded_url":"https://www.theguardian.com/world/2021/mar/14/uk-covid-vaccine-strategy-will-unravel-unless-inequalities-addressed-say-experts","display_url":"theguardian.com/world/2021/marâ€¦","indices":[195,218]}]		[]	[]			"England's #CovidVaccine strategy will 'unravel' unless inequalities addressed, say experts" Importantâ€¦ https://t.co/WJ7DtDEeMD	4819.0	True	full
1322523	1322523	6050965dd7adad0038311c6a	2021-03-16 11:28:24	[]	[]	Tue Mar 16 09:23:40 +0000 2021	[{"text":"WhatIsHappeningInMyanmar","indices":[78,103]},{"text":"RejectMilitaryCoup","indices":[104,123]}]	[{"url":"https://t.co/zUJfzEDtUN","expanded_url":"http://bit.ly/3btQYpR","display_url":"bit.ly/3btQYpR","indices":[194,217]},{"url":"https://t.co/1MS4mJIhA2","expanded_url":"https://bit.ly/3tq1g1G","display_url":"bit.ly/3tq1g1G","indices":[219,242]}]	India Must Break its â€˜Silenceâ€™ on Myanmar Coup to Avoid Global Embarrassment #WhatIsHappeningInMyanmar #RejectMilitaryCoup -------------------- Help The Irrawaddy Report the Truth from Myanmar https://t.co/zUJfzEDtUN https://t.co/1MS4mJIhA2	588484.0	RT @IrrawaddyNews: India Must Break its â€˜Silenceâ€™ on Myanmar Coup to Avoid Global Embarrassment #WhatIsHappeningInMyanmar #RejectMilitaryCâ€¦	30.0	True	full
1322524	1322524	6050965dd7adad0038311c7e	2021-03-16 11:28:24	[]	[]	Tue Mar 16 11:13:16 +0000 2021	[]	[{"url":"https://t.co/BeXq2bpvWV","expanded_url":"https://www.hsj.co.uk/coronavirus/trusts-will-still-be-monitored-on-aande-targets-during-covid-19-crisis/7027259.article","display_url":"hsj.co.uk/coronavirus/trâ€¦","indices":[201,224]}]	UK, where Astrazeneca is still being rolled out: "12 dataset collections paused" Including: ðŸ‘‰"Venous thromboembolism (VTE)"ðŸ‘ˆ That's precisely what Astrazeneca causes. What an amazing coincidence! https://t.co/BeXq2bpvWV	31286.0	RT @robinmonotti: UK, where Astrazeneca is still being rolled out: "12 dataset collections paused" Including: ðŸ‘‰"Venous thromboembolismâ€¦	308.0	True	full
1322525	1322525	6050965ed7adad0038311c96	2021-03-16 11:28:24	[]	[{"url":"https://t.co/P7IEwLi9Td","expanded_url":"https://youtu.be/0w5diXIqAvE","display_url":"youtu.be/0w5diXIqAvE","indices":[47,70]}]		[]	[]			Vaccine passports present ethical issues PM... https://t.co/P7IEwLi9Td via @YouTube It is time to be responsible. Lâ€¦ https://t.co/YpgB6AS1Gb	17.0	True	full
1322526	1322526	6050965ed7adad0038311caa	2021-03-16 11:28:24	[]	[]	Tue Mar 16 10:16:22 +0000 2021	[]	[{"url":"https://t.co/OVahTsaxSe","expanded_url":"https://www.gmanetwork.com/entertainment/showbiznews/news/75160/super-juniors-latest-track-house-party-is-a-psa-in-disguise/story?fbclid=IwAR2mMxKVgQmRfjJOMM85FiPMLDiLYc0E3TMvSgOMNePSxpD0gP110ST2j5Y?utm_source=SMT_GMAHOA&utm_medium=Twitter&utm_campaign=PSM_KOR","display_url":"gmanetwork.com/entertainment/â€¦","indices":[256,279]}]	KINGS ARE BACK and petition to make this song our pandemic anthem. The way they served quality music while reminding everyone how to be socially responsible. Only SUPER JUNIOR can pull this off! You heard the legends, stay at home and stream House PartyðŸ’™ https://t.co/OVahTsaxSe	30699.0	RT @OfficialGMAHOA: KINGS ARE BACK and petition to make this song our pandemic anthem. The way they served quality music while reminding evâ€¦	319.0	True	full
1322527	1322527	6050965ed7adad0038311cb4	2021-03-16 11:28:25	[]	[]	Tue Mar 16 09:49:30 +0000 2021	[{"text":"STANWORLD","indices":[159,169]},{"text":"WONHO","indices":[170,176]},{"text":"ì›�í˜¸","indices":[177,180]}]	[{"url":"https://t.co/TmSCn1m2rR","expanded_url":"https://www.instagram.com/p/CMeVia5p1AC/?igshid=4n00dustkx63","display_url":"instagram.com/p/CMeVia5p1AC/â€¦","indices":[117,140]}]	MAPS Magazine has uploaded a preview of Wonho's photoshoot for its April issue so check it out, like &amp; comment: ðŸ”—https://t.co/TmSCn1m2rR @official__wonho #STANWORLD #WONHO #ì›�í˜¸ https://t.co/c3mLiHm10M	1725.0	RT @Beside_Wonho: MAPS Magazine has uploaded a preview of Wonho's photoshoot for its April issue so check it out, like &amp; comment: ðŸ”—https://â€¦	104.0	True	full
1322528	1322528	6050965ed7adad0038311cb8	2021-03-16 11:28:25	[]	[]	Tue Mar 16 00:35:00 +0000 2021	[]	[{"url":"https://t.co/TnLIjW8psf","expanded_url":"https://www.cnbc.com/2021/03/15/covid-ireland-netherlands-suspend-astrazeneca-vaccine-amid-blood-clot-fears.html","display_url":"cnbc.com/2021/03/15/covâ€¦","indices":[178,201]}]	Weasel words: AZ vaccine suspended over "blood clot fears." But in fact actual living people in multiple countries developed "blood clots in their brains." Kind of a difference. https://t.co/TnLIjW8psf	105846.0	RT @naomirwolf: Weasel words: AZ vaccine suspended over "blood clot fears." But in fact actual living people in multiple countries developeâ€¦	65.0	True	full
1322529	1322529	6050965ed7adad0038311cbe	2021-03-16 11:28:25	[]	[]	Tue Mar 16 10:10:01 +0000 2021	[]	[{"url":"https://t.co/upV1xYdQFb","expanded_url":"https://twitter.com/swati_gs/status/1322580627359608832","display_url":"twitter.com/swati_gs/statuâ€¦","indices":[122,145]}]	When hundreds rallied in streets giving open threats of beheading, govt booked the participants for only covid violations https://t.co/upV1xYdQFb	222496.0	RT @swati_gs: When hundreds rallied in streets giving open threats of beheading, govt booked the participants for only covid violations httâ€¦	34.0	True	full
1322530	1322530	6050965ed7adad0038311cc8	2021-03-16 11:28:25	[]	[]	Tue Mar 16 10:37:13 +0000 2021	[{"text":"challenges","indices":[150,161]},{"text":"nature","indices":[162,169]},{"text":"themes","indices":[170,177]},{"text":"amazingnature","indices":[178,192]},{"text":"hiveblogshare","indices":[193,207]}]	[{"url":"https://t.co/X2tR9uB1Ip","expanded_url":"https://peakd.com/hive-127788/@hive-127788/amazing-nature-contest-challenge-3321","display_url":"peakd.com/hive-127788/@hâ€¦","indices":[124,147]}]	Amazing Nature Contest: Challenge -#3/3/21 (Google translate from Czech) Everything has its time on this planet. After t... https://t.co/X2tR9uB1Ip #challenges #nature #themes #amazingnature #hiveblogshare	232.0	RT @ZacSmit18068838: Amazing Nature Contest: Challenge -#3/3/21 (Google translate from Czech) Everything has its time on this planet. Afterâ€¦	2023.0	True	full
1322531	1322531	6050965ed7adad0038311cd0	2021-03-16 11:28:25	[]	[]	Tue Mar 16 11:15:43 +0000 2021	[{"text":"Venezuela","indices":[36,46]},{"text":"SabemosComoHacerlo","indices":[158,177]}]	[{"url":"https://t.co/CQHVJ8QPZ8","expanded_url":"http://www.psuv.org.ve/portada/dia-365-lucha-contra-covid-19-venezuela-registra-527-casos-comunitarios-ocho-importados-y-tasa-recuperacion-aumenta-a-95/","display_url":"psuv.org.ve/portada/dia-36â€¦","indices":[133,156]}]	DÃ­a 365 | Lucha contra la COVID-19: #Venezuela registra 527 casos comunitarios, ocho importados y tasa de recuperaciÃ³n aumenta a 95% https://t.co/CQHVJ8QPZ8 #SabemosComoHacerlo https://t.co/F4qRxqzfC0	14788.0	RT @luiscarrillo66: DÃ­a 365 | Lucha contra la COVID-19: #Venezuela registra 527 casos comunitarios, ocho importados y tasa de recuperaciÃ³nâ€¦	480.0	True	full
1322532	1322532	6050965ed7adad0038311cde	2021-03-16 11:28:25	[]	[]	Fri Mar 12 16:38:22 +0000 2021	[]	[{"url":"https://t.co/ASEfzLR1gV","expanded_url":"https://bit.ly/3rIKiuW","display_url":"bit.ly/3rIKiuW","indices":[138,161]}]	1/ ðŸ¥³Tidal Finance is delighted to unveil the process for the early supporter round of its platform token $TIDAL. Dive into more details: https://t.co/ASEfzLR1gV ðŸ�†Participants will be selected through a random process and will be eligible for a maximum individual cap of $300.	33696.0	RT @tidaldefi: 1/ ðŸ¥³Tidal Finance is delighted to unveil the process for the early supporter round of its platform token $TIDAL. Dive intoâ€¦	62.0	True	full
1322533	1322533	6050965ed7adad0038311ce2	2021-03-16 11:28:25	[]	[]	Mon Mar 15 20:58:39 +0000 2021	[{"text":"TDUnAÃ±oDeCovid","indices":[148,163]}]	[{"url":"https://t.co/dc7py497WW","expanded_url":"https://www.rtve.es/directo/la-1/","display_url":"rtve.es/directo/la-1/","indices":[167,190]}]	El mundo de la cultura tambiÃ©n ha sufrido a causa de la pandemia. En el cine, ha habido una caÃ­da de espectadores del 86% y de un 62% en el teatro #TDUnAÃ±oDeCovid ðŸ“º https://t.co/dc7py497WW https://t.co/fPONq4Kk5i	234546.0	RT @telediario_tve: El mundo de la cultura tambiÃ©n ha sufrido a causa de la pandemia. En el cine, ha habido una caÃ­da de espectadores del 8â€¦	12.0	True	full
1322534	1322534	6050965fd7adad0038311cea	2021-03-16 11:28:25	[]	[]	Tue Mar 16 11:27:08 +0000 2021	[]	[{"url":"https://t.co/rbqPh4auWN","expanded_url":"https://www.nytimes.com/2021/03/15/us/border-migrant-children-texas.html?smid=tw-share","display_url":"nytimes.com/2021/03/15/us/â€¦","indices":[260,283]}]	Biden-Harris Border Crisis: "Migrant children are being forced to sleep on gym mats with foil sheets &amp; go for days without showering as Border Patrol struggles to handle thousands of young Central Americans who are surging across the southwestern border." https://t.co/rbqPh4auWN	3401829.0	RT @KellyannePolls: Biden-Harris Border Crisis: "Migrant children are being forced to sleep on gym mats with foil sheets &amp; go for days withâ€¦	571.0	True	full
1322535	1322535	6050965fd7adad0038311cec	2021-03-16 11:28:25	[]	[]	Tue Mar 16 10:33:56 +0000 2021	[]	[{"url":"https://t.co/yzdGYgoBff","expanded_url":"https://twitter.com/goyalsanjeev/status/1371754960636022789","display_url":"twitter.com/goyalsanjeev/sâ€¦","indices":[228,251]}]	Whole country doesnt have manual rickshwas or carts of any kind... e rickshaws are recent in Delhi ... I have never seen cycle rickshaws or manual carts in Gujarat, Maha, Karnataka... its a North &amp; East Indian speciality... https://t.co/yzdGYgoBff	8475.0	RT @RMCpost: Whole country doesnt have manual rickshwas or carts of any kind... e rickshaws are recent in Delhi ... I have never seen cycleâ€¦	233.0	True	full
1322536	1322536	6050965fd7adad0038311cf8	2021-03-16 11:28:25	[]	[]	Tue Mar 16 10:51:21 +0000 2021	[]	[{"url":"https://t.co/SOwdeF0YKs","expanded_url":"https://sanfrancisco.cbslocal.com/2021/03/15/second-suspect-arrested-fatal-oakland-assault-robbery-75-year-old-asian-man-pak-ho/","display_url":"sanfrancisco.cbslocal.com/2021/03/15/secâ€¦","indices":[211,234]}]	Police in Oakland arrested a second suspect in the fatal assault of 75-year-old Pak Ho. The deadly attack on the elderly Asian American man has been blamed on Trump &amp; white supremacy by left-wing activists. https://t.co/SOwdeF0YKs	775272.0	RT @MrAndyNgo: Police in Oakland arrested a second suspect in the fatal assault of 75-year-old Pak Ho. The deadly attack on the elderly Asiâ€¦	221.0	True	full
1322537	1322537	6050965fd7adad0038311cfc	2021-03-16 11:28:25	[]	[]	Tue Mar 16 09:35:42 +0000 2021	[]	[{"url":"https://t.co/N64frTXC1d","expanded_url":"http://naver.me/GOuCr3Qo","display_url":"naver.me/GOuCr3Qo","indices":[261,284]}]	K media said BTS has been selected as No1 of "The people who made Korea shine" by 91 CEOs from top 500companies in Korea. #1 @BTS_twt :45.7% #2 Son Heung Min, pro footballer :34.8% #3 Jung Eun Kyeong, Korean infectious disease &amp; public health expert :15.2% https://t.co/N64frTXC1d https://t.co/zkbaTPhpmy	1178981.0	RT @choi_bts2: K media said BTS has been selected as No1 of "The people who made Korea shine" by 91 CEOs from top 500companies in Korea. #1â€¦	18.0	True	full
1322538	1322538	6050965fd7adad0038311d04	2021-03-16 11:28:26	[]	[]	Tue Mar 16 06:06:27 +0000 2021	[]	[{"url":"https://t.co/uhQfCxz2Re","expanded_url":"https://www.bbc.co.uk/news/world-europe-56404542","display_url":"bbc.co.uk/news/world-eurâ€¦","indices":[159,182]}]	Covid-19: Continue using AstraZeneca vaccine, says WHO - Current rate of blood clots seen after vaccine is no greater than expected in the general population https://t.co/uhQfCxz2Re	7498.0	RT @bhwords: Covid-19: Continue using AstraZeneca vaccine, says WHO - Current rate of blood clots seen after vaccine is no greater than expâ€¦	1141.0	True	full
1322539	1322539	6050965fd7adad0038311d10	2021-03-16 11:28:26	[]	[]	Tue Mar 16 11:16:35 +0000 2021	[{"text":"Auschwitz","indices":[182,192]}]	[{"url":"https://t.co/D32nKBWXkI","expanded_url":"https://artsandculture.google.com/exhibit/rwKylRks2DKmKA","display_url":"artsandculture.google.com/exhibit/rwKylRâ€¦","indices":[252,275]}]	16 March 1942 | Tadeusz MaÅ›lak (b. 5 March 1921 in JasieÅ„, no. 262) died during construction of Block 15 at Auschwitz I. He was among the first group of Poles deported by Germans to #Auschwitz on 14 June 1940. More about the transport in @googlearts: https://t.co/D32nKBWXkI	1131637.0	RT @AuschwitzMuseum: 16 March 1942 | Tadeusz MaÅ›lak (b. 5 March 1921 in JasieÅ„, no. 262) died during construction of Block 15 at Auschwitzâ€¦	222.0	True	full
1322540	1322540	6050965fd7adad0038311d1c	2021-03-16 11:28:26	[]	[]	Mon Mar 15 22:51:24 +0000 2021	[]	[{"url":"https://t.co/YcdNewsagX","expanded_url":"https://cnycn.tfaforms.net/61","display_url":"cnycn.tfaforms.net/61","indices":[238,261]}]	CALLING ALL SMALL LANDLORDS &amp; TENANTS ðŸ“£ We want to hear from small landlords and tenants in NYC who have been impacted by the pandemic to connect them with the right resources they need to keep them in their homes. Take our survey: https://t.co/YcdNewsagX https://t.co/3w3APmTXNF	2950.0	RT @CNYCN: CALLING ALL SMALL LANDLORDS &amp; TENANTS ðŸ“£ We want to hear from small landlords and tenants in NYC who have been impacted by the pâ€¦	1087.0	True	full
1322541	1322541	6050965fd7adad0038311d1e	2021-03-16 11:28:26	[{"text":"economic","indices":[63,72]},{"text":"operators","indices":[73,83]},{"text":"devices","indices":[91,99]},{"text":"EUDAMED","indices":[127,135]},{"text":"MDR","indices":[207,211]}]	[{"url":"https://t.co/bHQPP90xAz","expanded_url":"https://lnkd.in/dUUWYGW","display_url":"lnkd.in/dUUWYGW","indices":[256,279]}]		[]	[]			A lot of experts are recommending registration of the relevant #economic #operators and/or #devices in the voluntarâ€¦ https://t.co/Stbg9P1zrW	183.0	True	full
1322542	1322542	6050965fd7adad0038311d22	2021-03-16 11:28:26	[]	[]	Tue Mar 16 11:21:06 +0000 2021	[{"text":"ClarinYLaNacionMienten","indices":[0,23]},{"text":"HabraConsecuencias","indices":[24,43]}]	[{"url":"https://t.co/dKDlmUl5iX","expanded_url":"https://diariopulse.com/ciudad-clausuro-el-hospital-espanol-golpe-a-la-salud-de-los-jubilados-de-pami-en-plena-pandemia/","display_url":"diariopulse.com/ciudad-clausurâ€¦","indices":[147,170]}]	#ClarinYLaNacionMienten #HabraConsecuencias âœ… âœ… Ciudad clausurÃ³ el Hospital EspaÃ±ol | Golpe a la salud de los jubilados de PAMI en plena pandemia https://t.co/dKDlmUl5iX	2375.0	RT @147_yesica: #ClarinYLaNacionMienten #HabraConsecuencias âœ… âœ… Ciudad clausurÃ³ el Hospital EspaÃ±ol | Golpe a la salud de los jubilados deâ€¦	33978.0	True	full
1322543	1322543	6050965fd7adad0038311d34	2021-03-16 11:28:26	[]	[{"url":"https://t.co/ToJAuZJit5","expanded_url":"https://www.theguardian.com/film/2021/mar/15/allen-v-farrow-review-sky-hbo-documentary","display_url":"theguardian.com/film/2021/mar/â€¦","indices":[33,56]},{"url":"https://t.co/MU9y3naTZ1","expanded_url":"https://www.theguardian.com/tv-and-radio/2019/mar/06/leaving-neverland-review-michael-jackson-documentary","display_url":"theguardian.com/tv-an…		[]	[]			You can compare the two reviews: https://t.co/ToJAuZJit5 https://t.co/MU9y3naTZ1 Suffice to say, the MJ one was sâ€¦ https://t.co/2nQTBb7G8V	7080.0	True	full
1322544	1322544	6050965fd7adad0038311d3a	2021-03-16 11:28:26	[]	[]	Tue Mar 16 04:41:10 +0000 2021	[]	[{"url":"https://t.co/xTgiUEBvjg","expanded_url":"https://www.washingtonpost.com/world/asia_pacific/australia-women-protests-march-justice/2021/03/15/2b685fdc-8536-11eb-be4a-24b89f616f2c_story.html?tid=ss_tw","display_url":"washingtonpost.com/world/asia_pacâ€¦","indices":[141,164]}]	International headlines (All the Wrong Reasons) Department: Women march for justice in Australia as rape claims hit highest levels of office https://t.co/xTgiUEBvjg	177390.0	RT @latingle: International headlines (All the Wrong Reasons) Department: Women march for justice in Australia as rape claims hit highest lâ€¦	28.0	True	full
1322545	1322545	6050965fd7adad0038311d3c	2021-03-16 11:28:26	[]	[{"url":"https://t.co/sLAi8sCHEw","expanded_url":"https://tothebestmedia.blogspot.com/book38.php?asin=B07TVXBL3K","display_url":"tothebestmedia.blogspot.com/book38.php?asiâ€¦","indices":[23,46]}]		[]	[]			Download Mobi &gt;&gt; https://t.co/sLAi8sCHEw Adult uncensored striptease big pictures erotic of a girl (#15, 50 Full nâ€¦ https://t.co/bjqhyMOM5b	0.0	True	full
1322546	1322546	60509660d7adad0038311d42	2021-03-16 11:28:26	[]	[{"url":"https://t.co/y5DOXQEEWx","expanded_url":"https://www.publico.pt/2021/03/15/ciencia/noticia/vacina-astrazeneca-suspensa-portugal-parte-europa-reaccao-panico-1954558","display_url":"publico.pt/2021/03/15/cieâ€¦","indices":[160,183]}]		[]	[]			Tudo muito certo, mas mesmo que Ã± se prove a sua relaÃ§Ã£o com esta vacina, a desconfianÃ§a nesta vacina fica e isso Ã±â€¦ https://t.co/QpjF8ND8lv	1163.0	True	full
1322547	1322547	60509660d7adad0038311d4a	2021-03-16 11:28:26	[]	[]	Tue Mar 16 10:30:01 +0000 2021	[{"text":"NHS","indices":[117,121]},{"text":"NHSMilitaryConf","indices":[169,185]}]	[{"url":"https://t.co/5OY6xA3Oie","expanded_url":"https://bit.ly/3quYLtR","display_url":"bit.ly/3quYLtR","indices":[255,278]}]	Armed Forces reservist @VanditaRalhan from @306Hsr and ITU lead @PDuggleby from @BucksHealthcare are sharing how the #NHS can make the most of reservistsâ€™ skills at our #NHSMilitaryConf. Find guidance on how you can support your reservists on our website https://t.co/5OY6xA3Oie https://t.co/S68dnjh9dc	2482.0	RT @NHSEArmedForces: Armed Forces reservist @VanditaRalhan from @306Hsr and ITU lead @PDuggleby from @BucksHealthcare are sharing how the #â€¦	179.0	True	full
1322548	1322548	60509660d7adad0038311d4e	2021-03-16 11:28:26	[]	[{"url":"https://t.co/5YB9abuiXd","expanded_url":"https://www.vdlnews.com/news/89571","display_url":"vdlnews.com/news/89571","indices":[130,153]}]		[]	[]			Ø¬Ø¹Ø¬Ø¹: Ù„Ø§ Ø£Ø­Ù…Ù„ ÙˆØ²Ø§Ø±Ø© Ø§Ù„ØµØ­Ø© Ù…Ø³Ø¤ÙˆÙ„ÙŠØ© Ø§Ù„Ø¨Ø·Ø¡ Ø¨Ø§Ù„ØªØ·Ø¹ÙŠÙ… Ù„ÙƒÙ† Ø§Ù„Ù…Ù†Ø­Ù‰ Ø§Ù„Ø°ÙŠ Ù†Ø³Ù„ÙƒÙ‡ Ù„Ø§ ÙŠØ¨Ø´Ø± Ø¨Ø§Ù„Ø®ÙŠØ± Ø¥Ø° Ø§Ù† Ø³Ø±Ø¹Ø© Ø§Ù„Ù…Ø±Ø¶ Ø£ÙƒØ¨Ø± Ø¨ÙƒØ«ÙŠØ± Ù…â€¦ https://t.co/t0SP5Ugfm0	52898.0	True	full
1322549	1322549	60509660d7adad0038311d50	2021-03-16 11:28:26	[]	[]	Tue Mar 16 11:25:26 +0000 2021	[]	[{"url":"https://t.co/ltc2YhRmw1","expanded_url":"http://www.deeside.com/head-of-childline-prestatyn-talks-about-challenges-the-service-has-faced-in-12-months-since-first-lockdown/","display_url":"deeside.com/head-of-childlâ€¦","indices":[215,238]}]	As a charity â�¦@NSPCC_Cymruâ�© â�¦@NSPCCâ�© has adapted &amp; evolved to ensure it continues to support children during the pandemic - Childline is a critical service, please read below from Head of Childline Prestatyn â¬‡ï¸� https://t.co/ltc2YhRmw1	1539.0	RT @hywelpeterson: As a charity â�¦@NSPCC_Cymruâ�© â�¦@NSPCCâ�© has adapted &amp; evolved to ensure it continues to support children during the pandemiâ€¦	1688.0	True	full
1322550	1322550	60509660d7adad0038311d52	2021-03-16 11:28:26	[]	[{"url":"https://t.co/nvM61QFsjq","expanded_url":"https://www.jornaldacidadeonline.com.br/noticias/27447/em-defesa-da-vida-da-liberdade-e-da-prosperidade-um-apelo-a-ciencia-contra-o-obscurantismo-anti-humanista-de-prefeitos-e-governadores","display_url":"jornaldacidadeonline.com.br/noticias/27447â€¦","indices":[211,234]}]		[]	[]			@SenadoFederal @IzalciLucas JoÃ£o DÃ³ria em sua coletiva jÃ¡ decidiu que atÃ© o fim do mÃªs vÃ£o morrer 300.000 mil pessoâ€¦ https://t.co/19YwLLIuqe	13.0	True	full
1322551	1322551	60509660d7adad0038311d5e	2021-03-16 11:28:26	[]	[]	Tue Mar 16 10:44:17 +0000 2021	[]	[{"url":"https://t.co/ojO9aMVtkd","expanded_url":"https://www.cnn.com/2021/03/16/politics/stimulus-bill-democrats-blue-collar-voters/index.html","display_url":"cnn.com/2021/03/16/polâ€¦","indices":[254,277]}]	Good piece by @RonBrownstein: Biden's rescue bill will help a lot of working class whites. That and the universal nature of its programs will make it harder for Republicans and conservatives to demagogue it as "welfare" that only benefits other people: https://t.co/ojO9aMVtkd https://t.co/drEyTF7FcH	303734.0	RT @ThePlumLineGS: Good piece by @RonBrownstein: Biden's rescue bill will help a lot of working class whites. That and the universal natureâ€¦	75.0	True	full
1322552	1322552	60509660d7adad0038311d64	2021-03-16 11:28:26	[]	[]	Tue Mar 16 11:08:25 +0000 2021	[]	[{"url":"https://t.co/x77R3aA1vL","expanded_url":"https://www.politico.com/states/new-york/city-hall/story/2021/03/15/psaki-calls-cuomo-vaccine-chiefs-political-outreach-inappropriate-1368317","display_url":"politico.com/states/new-yorâ€¦","indices":[180,203]}]	â€œSo we were concerned, of course, about the reports of this inappropriate behavior.â€� If only there were a way the Biden administration could help end this behavior in New York ðŸ¤” https://t.co/x77R3aA1vL	903.0	RT @makracker: â€œSo we were concerned, of course, about the reports of this inappropriate behavior.â€� If only there were a way the Biden adâ€¦	483.0	True	full
1322553	1322553	60509660d7adad0038311d78	2021-03-16 11:28:26	[]	[]	Mon Mar 15 19:21:33 +0000 2021	[]	[{"url":"https://t.co/YZe229gpYq","expanded_url":"https://www.campaignlive.co.uk/article/govt-spent-184m-covid-comms-2020/1708695","display_url":"campaignlive.co.uk/article/govt-sâ€¦","indices":[257,280]}]	The government spent more than Â£184m of taxpayers money on media advertising relating to Covid in 2020. The UK government have gone from the 30th largest media spender in 2019 to the largest in 2020. No wonder our media donâ€™t bite the hand that feeds them. https://t.co/YZe229gpYq	169726.0	RT @JamesMelville: The government spent more than Â£184m of taxpayers money on media advertising relating to Covid in 2020. The UK governmenâ€¦	104.0	True	full
1322554	1322554	60509660d7adad0038311d7c	2021-03-16 11:28:27	[]	[]	Mon Mar 15 19:25:33 +0000 2021	[]	[{"url":"https://t.co/azuUEOZ59Q","expanded_url":"https://twitter.com/cnnee/status/1371445307721064453","display_url":"twitter.com/cnnee/status/1â€¦","indices":[138,161]}]	Mantener creencias arcaicas es lo que hacen mejor. Lo bueno es que Diosito vive fuera de sus dogmas inventados y sus iglesias de oro. ðŸ™�ðŸ�» https://t.co/azuUEOZ59Q	21387.0	RT @lamasdeskrada: Mantener creencias arcaicas es lo que hacen mejor. Lo bueno es que Diosito vive fuera de sus dogmas inventados y sus igâ€¦	50.0	True	full
1322555	1322555	60509660d7adad0038311d82	2021-03-16 11:28:27	[]	[]	Tue Mar 16 10:43:09 +0000 2021	[]	[{"url":"https://t.co/QfqnuCTKJN","expanded_url":"https://youtu.be/siMiyu916KY","display_url":"youtu.be/siMiyu916KY","indices":[144,167]}]	Combate ao covid19: o @minsaude liberou recursos para contrataÃ§Ã£o de quase 4 mil leitos de UTI para pacientes com a doenÃ§a. . Link no YouTube: https://t.co/QfqnuCTKJN https://t.co/9qWvMuaiGW	6685802.0	RT @jairbolsonaro: Combate ao covid19: o @minsaude liberou recursos para contrataÃ§Ã£o de quase 4 mil leitos de UTI para pacientes com a doenâ€¦	845.0	True	full
1322556	1322556	60509660d7adad0038311d8a	2021-03-16 11:28:27	[]	[]	Tue Mar 16 09:35:42 +0000 2021	[]	[{"url":"https://t.co/N64frTXC1d","expanded_url":"http://naver.me/GOuCr3Qo","display_url":"naver.me/GOuCr3Qo","indices":[261,284]}]	K media said BTS has been selected as No1 of "The people who made Korea shine" by 91 CEOs from top 500companies in Korea. #1 @BTS_twt :45.7% #2 Son Heung Min, pro footballer :34.8% #3 Jung Eun Kyeong, Korean infectious disease &amp; public health expert :15.2% https://t.co/N64frTXC1d https://t.co/zkbaTPhpmy	1178981.0	RT @choi_bts2: K media said BTS has been selected as No1 of "The people who made Korea shine" by 91 CEOs from top 500companies in Korea. #1â€¦	12.0	True	full
1322557	1322557	60509661d7adad0038311d9c	2021-03-16 11:28:27	[]	[]	Tue Mar 16 10:26:38 +0000 2021	[]	[{"url":"https://t.co/hSu4l0p9fm","expanded_url":"https://www.weforum.org/videos/21559-mask-tech-uplink","display_url":"weforum.org/videos/21559-mâ€¦","indices":[206,229]}]	From the @wef This thing tells you when too much CO2 has built up inside the mask and tells you to take it off to breath properly. But the â€˜expertsâ€™ say masks donâ€™t affect your breathing donâ€™t they....? https://t.co/hSu4l0p9fm via @wef	92557.0	RT @simondolan: From the @wef This thing tells you when too much CO2 has built up inside the mask and tells you to take it off to breath pâ€¦	1648.0	True	full
1322558	1322558	60509661d7adad0038311da4	2021-03-16 11:28:27	[]	[{"url":"https://t.co/6s21c43mpt","expanded_url":"https://bit.ly/3bxoYCO","display_url":"bit.ly/3bxoYCO","indices":[84,107]}]		[]	[]			@renatoigor *Luto:* Diretor de escola pÃºblica morre por Covid-19 em FlorianÃ³polis - https://t.co/6s21c43mpt o q vcâ€¦ https://t.co/YN9Fun9C9R	3.0	True	full
1322559	1322559	60509661d7adad0038311dac	2021-03-16 11:28:27	[]	[]	Tue Mar 16 00:33:10 +0000 2021	[]	[{"url":"https://t.co/Qc8HJuLqbY","expanded_url":"https://www.theguardian.com/politics/2021/mar/15/no-10-offers-first-sight-of-26m-white-house-style-briefing-room?CMP=Share_iOSApp_Other","display_url":"theguardian.com/politics/2021/â€¦","indices":[261,284]}]	Universal credit to be cut by Â£20 a week, nurses face a pay cut &amp; the numbers living in destitution doubles but Johnson spends Â£2.6 million to make himself look good on tv in press briefings. Symbolises all you need to know about this sickening narcissist. https://t.co/Qc8HJuLqbY	289477.0	RT @johnmcdonnellMP: Universal credit to be cut by Â£20 a week, nurses face a pay cut &amp; the numbers living in destitution doubles but Johnsoâ€¦	1182.0	True	full
1322560	1322560	60509661d7adad0038311db6	2021-03-16 11:28:27	[{"text":"PremioEnergheia","indices":[16,32]}]	[{"url":"https://t.co/f0VWXHCzSl","expanded_url":"https://www.revistaquimera.com/premio-energheia/","display_url":"revistaquimera.com/premio-energheâ€¦","indices":[245,268]}]		[]	[]			ðŸ“£Â¡Convocamos el #PremioEnergheia de cuento 2021! ðŸ–‹ï¸�Dirigido a escritores residentes en EspaÃ±a, de entre 18 y 35 aÃ±â€¦ https://t.co/UbLlVFb7PF	5404.0	True	full
1322561	1322561	60509661d7adad0038311db8	2021-03-16 11:28:28	[]	[{"url":"https://t.co/Xx2jzxSABn","expanded_url":"https://u2p-france.fr/conference-sociale-du-15-mars-2021-lu2p-juge-necessaire-de-poursuivre-le-soutien-aux-entreprises-et","display_url":"u2p-france.fr/conference-socâ€¦","indices":[143,166]}]		[]	[]			ConfÃ©rence sociale du 15 mars 2021Â : lâ€™U2P juge nÃ©cessaire de poursuivre le soutien aux entreprises et lâ€™aide aux câ€¦ https://t.co/HMbL6UMuJi	138.0	True	full
1322562	1322562	60509661d7adad0038311dbe	2021-03-16 11:28:28	[]	[]	Mon Mar 15 14:31:20 +0000 2021	[{"text":"pcp","indices":[208,212]}]	[{"url":"https://t.co/cAk9FFj1yu","expanded_url":"http://www.pcp.pt/node/308633","display_url":"pcp.pt/node/308633","indices":[164,187]}]	A Assembleia RepÃºblica discute dia 8 de Abril a proposta de ResoluÃ§Ã£o do PCP que recomenda ao Governo que diversifique a aquisiÃ§Ã£o de vacinas contra a covid 19. ðŸ‘‰ https://t.co/cAk9FFj1yu Quem vota contra? #pcp https://t.co/5co3gGd2Ep	13792.0	RT @pcp_pt: A Assembleia RepÃºblica discute dia 8 de Abril a proposta de ResoluÃ§Ã£o do PCP que recomenda ao Governo que diversifique a aquisiâ€¦	504.0	True	full
1322563	1322563	60509661d7adad0038311de0	2021-03-16 11:28:28	[]	[]	Tue Mar 16 09:35:42 +0000 2021	[]	[{"url":"https://t.co/N64frTXC1d","expanded_url":"http://naver.me/GOuCr3Qo","display_url":"naver.me/GOuCr3Qo","indices":[261,284]}]	K media said BTS has been selected as No1 of "The people who made Korea shine" by 91 CEOs from top 500companies in Korea. #1 @BTS_twt :45.7% #2 Son Heung Min, pro footballer :34.8% #3 Jung Eun Kyeong, Korean infectious disease &amp; public health expert :15.2% https://t.co/N64frTXC1d https://t.co/zkbaTPhpmy	1178981.0	RT @choi_bts2: K media said BTS has been selected as No1 of "The people who made Korea shine" by 91 CEOs from top 500companies in Korea. #1â€¦	41.0	True	full
1322564	1322564	60509662d7adad0038311dfa	2021-03-16 11:28:28	[]	[]	Tue Mar 16 10:38:45 +0000 2021	[{"text":"JAE","indices":[189,193]},{"text":"DAY6","indices":[194,199]},{"text":"ì œì�´","indices":[200,203]},{"text":"ë°•ì œí˜•","indices":[204,208]},{"text":"ë�°ì�´ì‹�ìŠ¤","indices":[209,214]}]	[{"url":"https://t.co/3WEhBybzkO","expanded_url":"https://www.ironflask.com/products/20-oz-narrow-mouth-water-bottle-with-straw-lid?variant=38143867879601","display_url":"ironflask.com/products/20-ozâ€¦","indices":[164,187]}]	210311/ 15 Jae on HDIGH Podcast and Live in Codemiko Twitch ðŸ�¥ IRON FLASK - 20 Oz Narrow Mouth Water Bottle with Straw Lid Midnight Black USD 20.95 - IDR 302.000 ðŸ”— https://t.co/3WEhBybzkO #JAE #DAY6 #ì œì�´ #ë°•ì œí˜• #ë�°ì�´ì‹�ìŠ¤ https://t.co/Lynvo2YHQz	5707.0	RT @Day6FashionIndo: 210311/ 15 Jae on HDIGH Podcast and Live in Codemiko Twitch ðŸ�¥ IRON FLASK - 20 Oz Narrow Mouth Water Bottle with Strawâ€¦	368.0	True	full
1322565	1322565	60509662d7adad0038311dfe	2021-03-16 11:28:28	[]	[]	Tue Mar 16 10:59:40 +0000 2021	[]	[{"url":"https://t.co/oGaYHLXSjN","expanded_url":"https://cadenaser.com/ser/2021/03/16/internacional/1615891272_398412.html","display_url":"cadenaser.com/ser/2021/03/16â€¦","indices":[107,130]}]	ðŸ”´ Bruselas acuerda con Pfizer adelantar la entrega de 10 millones de dosis de la vacuna contra la COVID-19 https://t.co/oGaYHLXSjN La UE dispondrÃ¡ de 200 millones de dosis de Pfizer en el segundo trimestre del aÃ±o	1300244.0	RT @La_SER: ðŸ”´ Bruselas acuerda con Pfizer adelantar la entrega de 10 millones de dosis de la vacuna contra la COVID-19 https://t.co/oGaYHLXâ€¦	743.0	True	full
1322566	1322566	60509662d7adad0038311e48	2021-03-16 11:28:29	[]	[]	Mon Mar 15 20:33:50 +0000 2021	[]	[{"url":"https://t.co/YRjDbm2gWc","expanded_url":"https://unocha.exposure.co/voicesfromsyria","display_url":"unocha.exposure.co/voicesfromsyria","indices":[213,236]}]	As we mark 10 years of the Syrian conflict, we cannot let this tragic moment pass in silence. These voices from Syria are a reminder of the decade-long nightmare its people have had to endure. This has to stop. https://t.co/YRjDbm2gWc https://t.co/qqapntAdN0	1202151.0	RT @antonioguterres: As we mark 10 years of the Syrian conflict, we cannot let this tragic moment pass in silence. These voices from Syriaâ€¦	8.0	True	full
1322567	1322567	60509663d7adad0038311e4e	2021-03-16 11:28:29	[]	[]	Tue Mar 16 06:31:34 +0000 2021	[]	[{"url":"https://t.co/IyVbjuW8uN","expanded_url":"https://www.francesoir.fr/opinions-tribunes/la-vaccination-risque-maintenant-dentrainer-une-catastrophe-mondiale-sans-egal","display_url":"francesoir.fr/opinions-tribuâ€¦","indices":[150,173]}]	TRIBUNE : Geert Vanden Bossche Ph.D est virologue indÃ©pendant et expert vaccinal, ancien employÃ© chez GAVI et la Fondation Bill &amp; Melinda Gates. https://t.co/IyVbjuW8uN https://t.co/CdoeEMMBo1	2320.0	RT @sarahPGZ: TRIBUNE : Geert Vanden Bossche Ph.D est virologue indÃ©pendant et expert vaccinal, ancien employÃ© chez GAVI et la Fondation Biâ€¦	19.0	True	full
1322568	1322568	60509663d7adad0038311e60	2021-03-16 11:28:29	[]	[]	Tue Mar 16 11:09:00 +0000 2021	[]	[{"url":"https://t.co/vTytVFanrI","expanded_url":"https://digitalpolicylaw.com/empresas-de-tv-paga-de-la-region-se-unen-para-lograr-mayor-poder-de-negociacion-con-los-contenidos/","display_url":"digitalpolicylaw.com/empresas-de-tvâ€¦","indices":[196,219]}]	Operadoras de tv paga de casi toda AmÃ©rica Latina se agrupan en una nueva cÃ¡mara y enuncia sus necesidades. La concentraciÃ³n de proveedores de contenidos es seÃ±alada como un problema del sector ðŸ§� https://t.co/vTytVFanrI	56411.0	RT @aracalacana: Operadoras de tv paga de casi toda AmÃ©rica Latina se agrupan en una nueva cÃ¡mara y enuncia sus necesidades. La concentraciâ€¦	6089.0	True	full
1322569	1322569	60509663d7adad0038311e74	2021-03-16 11:28:30	[]	[]	Wed Feb 24 15:42:30 +0000 2021	[]	[{"url":"https://t.co/HGfL99Wukv","expanded_url":"https://socialhistory.org.uk/2021/02/24/public-history-prize/","display_url":"socialhistory.org.uk/2021/02/24/pubâ€¦","indices":[251,274]}]	We're excited to announce that our Public History Prize has opened for 2021. The prize celebrates the fantastic work early career historians do outside the academy. We know Covid has had a impact here, but can't wait to mark the creative response. https://t.co/HGfL99Wukv	16092.0	RT @socialhistsoc: We're excited to announce that our Public History Prize has opened for 2021. The prize celebrates the fantastic work eâ€¦	1554.0	True	full
1322570	1322570	60509664d7adad0038311eae	2021-03-16 11:28:30	[{"text":"Natural","indices":[0,8]},{"text":"waves","indices":[24,30]},{"text":"tuesdaymotivation","indices":[55,73]},{"text":"tuesdaythoughts","indices":[74,90]},{"text":"Tuesdayvibes","indices":[91,104]},{"text":"tuesdayinspiration","indices":[105,124]},{"text":"tuesdayworkout","indices":[125,140]},{"text":"TuesdayQuote","indices":[141,154]},{"text":"Teamlearning","indices":[155,168]},{"text":"…	[{"url":"https://t.co/ALXgurJDJv","expanded_url":"https://youtu.be/Q6s3uyhhCeI","display_url":"youtu.be/Q6s3uyhhCeI","indices":[31,54]}]		[]	[]			#Natural Sound of ocean #waves https://t.co/ALXgurJDJv #tuesdaymotivation #tuesdaythoughts #Tuesdayvibesâ€¦ https://t.co/GEo9ey3KC0	26.0	True	full
1322571	1322571	60509664d7adad0038311eb2	2021-03-16 11:28:30	[]	[]	Tue Mar 16 09:35:42 +0000 2021	[]	[{"url":"https://t.co/N64frTXC1d","expanded_url":"http://naver.me/GOuCr3Qo","display_url":"naver.me/GOuCr3Qo","indices":[261,284]}]	K media said BTS has been selected as No1 of "The people who made Korea shine" by 91 CEOs from top 500companies in Korea. #1 @BTS_twt :45.7% #2 Son Heung Min, pro footballer :34.8% #3 Jung Eun Kyeong, Korean infectious disease &amp; public health expert :15.2% https://t.co/N64frTXC1d https://t.co/zkbaTPhpmy	1178929.0	RT @choi_bts2: K media said BTS has been selected as No1 of "The people who made Korea shine" by 91 CEOs from top 500companies in Korea. #1â€¦	1101.0	True	full
1322572	1322572	60509664d7adad0038311ecc	2021-03-16 11:28:31	[]	[]	Tue Mar 16 11:27:06 +0000 2021	[{"text":"ONPoli","indices":[140,147]},{"text":"CoronaVirusOntario","indices":[149,168]},{"text":"Covid19Ontario","indices":[169,184]},{"text":"FordVaccinationFailure","indices":[186,209]},{"text":"FordIsFailing","indices":[210,224]},{"text":"FordFailedThePeople","indices":[225,245]},{"text":"VoteFordOut2022","indices":[246,262]}]	[{"url":"https://t.co/1VaeQyxnFd","expanded_url":"https://twitter.com/talk2oleary/status/1371640295360761856?s=20","display_url":"twitter.com/talk2oleary/stâ€¦","indices":[265,288]}]	@l_stone @fordnation @RossRomanoSSM Maybe you can ask Premier Ford about this man's experience working Ontario's Vaccine Portal yesterday? #ONPoli #CoronaVirusOntario #Covid19Ontario #FordVaccinationFailure #FordIsFailing #FordFailedThePeople #VoteFordOut2022 https://t.co/1VaeQyxnFd	1302.0	RT @Swift01_2000: @l_stone @fordnation @RossRomanoSSM Maybe you can ask Premier Ford about this man's experience working Ontario's Vaccineâ€¦	673.0	True	full
1322573	1322573	60509664d7adad0038311ed2	2021-03-16 11:28:31	[]	[]	Tue Mar 16 09:25:42 +0000 2021	[]	[{"url":"https://t.co/5Mv5haXv7i","expanded_url":"https://www.theguardian.com/commentisfree/2021/mar/16/julie-burchill-muslim-islamophobic","display_url":"theguardian.com/commentisfree/â€¦","indices":[256,279]}]	Julie Burchill abused me for being Muslim - but at the time, the press made her out to be a victim of 'cancel culture'. Our industry urgently needs to improve how it deals with issues of race and racism within its own ranks. Me for The Guardian ðŸ‘‡ðŸ�¾ðŸ‘‡ðŸ�¾ðŸ‘‡ðŸ�¾ https://t.co/5Mv5haXv7i	289591.0	RT @AyoCaesar: Julie Burchill abused me for being Muslim - but at the time, the press made her out to be a victim of 'cancel culture'. Ouâ€¦	521.0	True	full
1322574	1322574	60509664d7adad0038311ed8	2021-03-16 11:28:31	[]	[]	Tue Mar 16 11:23:32 +0000 2021	[]	[{"url":"https://t.co/ix26ONhW6p","expanded_url":"https://www.voxespana.es/actualidad/vox-solicita-al-congreso-que-declare-habiles-para-la-camara-los-meses-de-julio-y-agosto-20200511","display_url":"voxespana.es/actualidad/voxâ€¦","indices":[252,275]}]	Coste incumplir Directiva(UE) 2016/680 Parlamento y Consejo Europeo ðŸ”´15 millones de euros de multa ðŸ”´ Mas 89 mil â‚¬ diarios ðŸ”´ Es decir casi 105 millones de â‚¬ en 3 aÃ±os Â¿No han tenido tiempo en 3 aÃ±os? Â¿Cuantas familias vivirÃ­an con 90 mil euros diarios? https://t.co/ix26ONhW6p	47024.0	RT @fjosealcaraz: Coste incumplir Directiva(UE) 2016/680 Parlamento y Consejo Europeo ðŸ”´15 millones de euros de multa ðŸ”´ Mas 89 mil â‚¬ diariosâ€¦	2970.0	True	full
1322575	1322575	60509664d7adad0038311ee6	2021-03-16 11:28:31	[]	[]	Tue Mar 16 00:30:22 +0000 2021	[]	[{"url":"https://t.co/UZmNCKjIYV","expanded_url":"https://www.thestar.com/news/gta/2021/03/15/i-never-want-to-displace-anyone-landlord-offers-reimbursement-for-tenants-evacuated-from-illegal-apartments-on-bloor-street.html","display_url":"thestar.com/news/gta/2021/â€¦","indices":[243,266]}]	Reached by â�¦@TorontoStarâ�© Monday, Toronto housing lawyer â�¦â�¦@CarymaRulesâ�© said sheâ€™s been retained by the tenants of the building and will be representing them, along with two other legal professionals, to make sure they get fair compensation. https://t.co/UZmNCKjIYV	8996.0	RT @CarymaRules: Reached by â�¦@TorontoStarâ�© Monday, Toronto housing lawyer â�¦â�¦@CarymaRulesâ�© said sheâ€™s been retained by the tenants of the buâ€¦	1335.0	True	full
1322576	1322576	60509664d7adad0038311ef2	2021-03-16 11:28:31	[]	[]	Fri Sep 25 23:46:26 +0000 2020	[]	[{"url":"https://t.co/9A3vmMffrQ","expanded_url":"http://serawr.com/2020/09/25/no-building-of-eritrean-road-will-be-halted/?fbclid=IwAR0E37ee5GlzZpdEvnDOgjvWsor1bgGlH0D_OeE581a6FmvvV0KSKakGWAA","display_url":"serawr.com/2020/09/25/no-â€¦","indices":[150,173]}]	No Building of Eritrean Road Will Be Halted!!! Is the European Union Paying A Lip Service Or Has It Caved In At The Expense Of Its Interest? â€“ Serawr https://t.co/9A3vmMffrQ https://t.co/qYmTQURBUm	1930.0	RT @EritreaFirst: No Building of Eritrean Road Will Be Halted!!! Is the European Union Paying A Lip Service Or Has It Caved In At The Expenâ€¦	38.0	True	full
1322577	1322577	60509665d7adad0038311f08	2021-03-16 11:28:31	[]	[{"url":"https://t.co/7fysIu1IiZ","expanded_url":"https://sinlineamx.com/por-riesgo-de-fuga-dan-prision-preventiva-a-jeanine-anez-y-a-dos-de-sus-ministros/","display_url":"sinlineamx.com/por-riesgo-de-â€¦","indices":[231,254]}]		[]	[]			La derecha Mexicana celebrÃ³ el golpe de estado en Bolivia y crucificaron a AMLO por darle asilo polÃ­tico a EVO. Â¿Qâ€¦ https://t.co/9TfD0nRCrr	6098.0	True	full
1322578	1322578	60509665d7adad0038311f24	2021-03-16 11:28:31	[]	[]	Mon Mar 15 23:31:51 +0000 2021	[]	[{"url":"https://t.co/8zBziz1yHE","expanded_url":"https://www.nytimes.com/2021/03/15/us/politics/biden-vaccine-hesitancy-republicans.html","display_url":"nytimes.com/2021/03/15/us/â€¦","indices":[233,256]}]	Joe Grogan, Trump's former DPC director, has been enlisted to get Trump to make a PSA. â€œAs soon as we found out he was vaccinated, I reached out to Joe Grogan. We very much want him to encourage his supporters to get the vaccine.â€� https://t.co/8zBziz1yHE	144432.0	RT @anniekarni: Joe Grogan, Trump's former DPC director, has been enlisted to get Trump to make a PSA. â€œAs soon as we found out he was vacâ€¦	379.0	True	full
1322579	1322579	60509665d7adad0038311f2a	2021-03-16 11:28:32	[]	[]	Mon Mar 15 20:53:09 +0000 2021	[{"text":"Ciipher","indices":[153,161]},{"text":"Tan","indices":[162,166]}]	[{"url":"https://t.co/OaBB9yOh1h","expanded_url":"https://n.news.naver.com/entertain/article/057/0001558139?lfrom=twitter","display_url":"n.news.naver.com/entertain/artiâ€¦","indices":[70,93]}]	[ðŸ“„] 15.03.21 | Artigo "Ciipher TAN que fez seu debut apÃ³s 11 anos" ðŸ”—https://t.co/OaBB9yOh1h ðŸ“�NÃ£o se esqueÃ§am de reagir ao artigo! PT/BR @RAIN_Ciipher #Ciipher #Tan https://t.co/UqW5uOnZWy	188.0	RT @TanBrazil: [ðŸ“„] 15.03.21 | Artigo "Ciipher TAN que fez seu debut apÃ³s 11 anos" ðŸ”—https://t.co/OaBB9yOh1h ðŸ“�NÃ£o se esqueÃ§am de reagir aoâ€¦	276.0	True	full
1322580	1322580	60509665d7adad0038311f2c	2021-03-16 11:28:31	[{"text":"psoe","indices":[112,117]},{"text":"izquierdaUnida","indices":[118,133]},{"text":"pabloIglesias","indices":[134,148]},{"text":"iÃ±igoErrejon","indices":[149,162]},{"text":"pedroSanchez","indices":[163,176]},{"text":"socialistas","indices":[177,189]},{"text":"albertoGarzon","indices":[190,204]},{"text":"prensaCorrupta","indices":[205,220]},{"text":"Espana","indices":[221,228]},{"text":"g…	[{"url":"https://t.co/U55gYHjucH","expanded_url":"https://0pinionpublica.blogspot.com/2021/03/la-madrid-de-ayuso-tapas-cervezas-droga.html","display_url":"0pinionpublica.blogspot.com/2021/03/la-madâ€¦","indices":[0,23]}]		[]	[]			https://t.co/U55gYHjucH La Madrid de Ayuso: Tapas, cervezas, droga, prostituciÃ³n y alarmante nÃºmero del Covid19â€¦ https://t.co/2mKXWr2Dzs	166.0	True	full
1322581	1322581	60509665d7adad0038311f50	2021-03-16 11:28:32	[]	[{"url":"https://t.co/WOgoVEOuG6","expanded_url":"http://incorreccionpoliticacritica.com/2021/03/14/unidas-podemos-el-partido-de-pablo-iglesias-auge-y-caida-de-un-asaltador-de-cielos/","display_url":"incorreccionpoliticacritica.com/2021/03/14/uniâ€¦","indices":[268,291]}]		[]	[]			@LucaCostant "Puedes observar cÃ³mo la divinidad fulmina con sus rayos a los seres que sobresalen demasiado, sin perâ€¦ https://t.co/G5LhvuLIon	234.0	True	full
1322582	1322582	60509666d7adad0038311f72	2021-03-16 11:28:32	[]	[{"url":"https://t.co/8qZ8CrH0Py","expanded_url":"https://cv19.fr/2020/12/28/la-pandemie-de-spars-2025-2028/","display_url":"cv19.fr/2020/12/28/la-â€¦","indices":[154,177]}]		[]	[]			@Nova153 ScÃ©nario SPARS 2025-28... Notre futur est Ã©crit d'avance on dirait bien. Ã‡a a Ã©tÃ© le cas pour le charmanâ€¦ https://t.co/FkEfJBz4ya	2172.0	True	full
1322583	1322583	60509666d7adad0038311f7c	2021-03-16 11:28:32	[]	[]	Mon Mar 15 16:22:16 +0000 2021	[]	[{"url":"https://t.co/FzqJWvbgBV","expanded_url":"http://t.ly/0Y6r","display_url":"t.ly/0Y6r","indices":[251,274]}]	New: Right-wing media are repackaging the centuries-old nativist trope that immigrants are bringing diseases to fit the modern threat of coronavirus Fox News has had at least 65 segments in March alone fearmongering about migrants bringing COVID-19 https://t.co/FzqJWvbgBV	3494.0	RT @CourtneyHagle: New: Right-wing media are repackaging the centuries-old nativist trope that immigrants are bringing diseases to fit theâ€¦	1268.0	True	full
1322584	1322584	60509666d7adad0038311f7e	2021-03-16 11:28:32	[{"text":"GBPUSD","indices":[120,127]},{"text":"Coronavirus","indices":[128,140]},{"text":"RiskAppetite","indices":[141,154]},{"text":"RetailSales","indices":[155,167]},{"text":"Currencies","indices":[168,179]}]	[{"url":"https://t.co/WU5VGj0fE6","expanded_url":"https://s68mv.app.goo.gl/RgriE","display_url":"s68mv.app.goo.gl/RgriE","indices":[96,119]}]		[]	[]			GBP/USD rebounds from one-week lows, back above mid-1.3800s ahead of US data By @HareshMenghaniâ€¦ https://t.co/LxAMQ7Nd70	200422.0	True	full
1322585	1322585	60509666d7adad0038311f86	2021-03-16 11:28:32	[]	[]	Tue Mar 16 11:15:30 +0000 2021	[]	[{"url":"https://t.co/VpXse509Zu","expanded_url":"https://wellcomecollection.org/articles/YDZ6bBMAACUAT1dv","display_url":"wellcomecollection.org/articles/YDZ6bâ€¦","indices":[213,236]}]	After 15 years of speech therapy, @JontyClaypole decided to make peace with his stammer. He explores our fear of disfluency and reveals how accepting it could actually increase our creativity and persuasiveness. https://t.co/VpXse509Zu	76346.0	RT @ExploreWellcome: After 15 years of speech therapy, @JontyClaypole decided to make peace with his stammer. He explores our fear of disfâ€¦	803.0	True	full
1322586	1322586	60509666d7adad0038311f94	2021-03-16 11:28:33	[]	[]	Tue Mar 16 01:33:52 +0000 2021	[{"text":"KidVicious","indices":[109,120]}]	[{"url":"https://t.co/rIIP32H2Te","expanded_url":"https://demcastusa.com/2021/03/15/an-open-letter-to-president-biden-it-is-time-to-pardon-reality-winner/","display_url":"demcastusa.com/2021/03/15/an-â€¦","indices":[124,147]}]	An Open Letter to President Biden: It Is Time to Pardon Reality Winner! Written by my boy @davidmweissman #KidViciousðŸ”ª https://t.co/rIIP32H2Te	213015.0	RT @kirkacevedo: An Open Letter to President Biden: It Is Time to Pardon Reality Winner! Written by my boy @davidmweissman #KidViciousðŸ”ªâ€¦	2411.0	True	full
1322587	1322587	60509666d7adad0038311f9a	2021-03-16 11:28:33	[{"text":"Maharashtra","indices":[0,12]},{"text":"Covid","indices":[96,102]},{"text":"COVID19","indices":[223,231]}]	[{"url":"https://t.co/wy2PRAY0O6","expanded_url":"https://www.dtnext.in/News/National/2021/03/16164500/1281057/Covid-19-Maharashtra-Slides-Under-2nd-Wave-Dist-Admin-.vpf","display_url":"dtnext.in/News/National/â€¦","indices":[246,269]}]		[]	[]			#Maharashtra | Centre warns Maharashtra that it is witnessing a beginning of second wave of the #Covid-19 pandemic.â€¦ https://t.co/tsPB6dXGfe	8160.0	True	full
1322588	1322588	60509666d7adad0038311f9c	2021-03-16 11:28:33	[]	[]	Tue Mar 16 10:26:43 +0000 2021	[{"text":"BinanceSmartChain","indices":[211,229]}]	[{"url":"https://t.co/DlZoJX2nSi","expanded_url":"http://Beefy.Finance","display_url":"Beefy.Finance","indices":[82,105]}]	Beefy ðŸ�® accelerating its expansion at a rapid pace. We are happy to announce that https://t.co/DlZoJX2nSi is now live on 3 different chains. Join us in our journey to democratize cross-chain DeFi. @BinanceChain #BinanceSmartChain https://t.co/AQQ8LhgR0F	60462.0	RT @beefyfinance: Beefy ðŸ�® accelerating its expansion at a rapid pace. We are happy to announce that https://t.co/DlZoJX2nSi is now live onâ€¦	575.0	True	full
1322589	1322589	60509667d7adad0038311ff2	2021-03-16 11:28:34	[]	[]	Mon Mar 15 11:27:06 +0000 2021	[{"text":"EconomÃ­a","indices":[117,126]},{"text":"Mercados","indices":[127,136]},{"text":"Bolsa","indices":[137,143]}]	[{"url":"https://t.co/jfTkXB1J9Q","expanded_url":"http://dlvr.it/RvflCW","display_url":"dlvr.it/RvflCW","indices":[93,116]}]	El Ibex 35 mantiene sus avances del 0,5% a mediodÃ­a con la mirada puesta en los 8.700 puntos https://t.co/jfTkXB1J9Q #EconomÃ­a #Mercados #Bolsa	669.0	RT @SCivil_europea: El Ibex 35 mantiene sus avances del 0,5% a mediodÃ­a con la mirada puesta en los 8.700 puntos https://t.co/jfTkXB1J9Q #Eâ€¦	669.0	True	full
1322590	1322590	60509667d7adad0038311ffa	2021-03-16 11:28:34	[]	[]	Tue Mar 16 10:44:46 +0000 2021	[]	[{"url":"https://t.co/ay6n8xFzO9","expanded_url":"https://mol.im/a/9364569","display_url":"mol.im/a/9364569","indices":[205,228]}]	New York - The man who won't step down: Cuomo refuses to take questions at COVID vaccine site as he clings on to his job after GETTING PASS from Biden in face of SEXUAL HARASSMENT claims from seven women. https://t.co/ay6n8xFzO9 via @MailOnline	13599.0	RT @LynnShawProd: New York - The man who won't step down: Cuomo refuses to take questions at COVID vaccine site as he clings on to his jobâ€¦	2688.0	True	full
1322591	1322591	60509667d7adad0038312002	2021-03-16 11:28:34	[]	[]	Tue Mar 16 11:08:45 +0000 2021	[]	[{"url":"https://t.co/POg0cusysZ","expanded_url":"https://www.theguardian.com/world/2021/mar/16/oxford-vaccine-to-be-reviewed-by-who-after-countries-suspend-jab","display_url":"theguardian.com/world/2021/marâ€¦","indices":[118,141]}]	Vacuna AZ: tanto la OMS como EMA consideran q los beneficios superan los riesgos y debe continuar su administraciÃ³n. https://t.co/POg0cusysZ	68217.0	RT @spitta1969: Vacuna AZ: tanto la OMS como EMA consideran q los beneficios superan los riesgos y debe continuar su administraciÃ³n. httpsâ€¦	120.0	True	full
1322592	1322592	60509667d7adad0038312010	2021-03-16 11:28:34	[]	[]	Tue Mar 16 08:15:00 +0000 2021	[{"text":"AndreaAbaya","indices":[86,98]}]	[{"url":"https://t.co/cUEnaMIBty","expanded_url":"https://push.abs-cbn.com/2021/3/15/fresh-scoops/kobie-brown-says-he-wants-andrea-abaya-as-his-love-192275?fbclid=IwAR2qPhFP56lfsTwqFJwu_3SaY2DTWkWjHtlunYCKDOp0fwVmmyrBE-rvS0A","display_url":"push.abs-cbn.com/2021/3/15/fresâ€¦","indices":[210,233]}]	With netizens supporting his natural chemistry with fellow housemate and Big 4 winner #AndreaAbaya, Kobie admitted he does not see himself being paired with anyone else in showbiz right now. Full details HERE: https://t.co/cUEnaMIBty	1519461.0	RT @ABSCBN: With netizens supporting his natural chemistry with fellow housemate and Big 4 winner #AndreaAbaya, Kobie admitted he does notâ€¦	107.0	True	full
1322593	1322593	60509667d7adad0038312018	2021-03-16 11:28:34	[{"text":"justcantstopbeingassholes","indices":[133,159]},{"text":"WVG","indices":[160,164]},{"text":"Ordnungsamt_Wolfsburg","indices":[165,187]},{"text":"Ortsrat_Detmerode","indices":[188,206]},{"text":"Corona","indices":[207,214]},{"text":"Polizei_WOB","indices":[215,227]},{"text":"Stadt_Wolfsburg","indices":[228,244]}]	[{"url":"https://t.co/FEZ0oqBn2k","expanded_url":"http://youtu.be/jTYypjbPGcQlln","display_url":"youtu.be/jTYypjbPGcQlln","indices":[246,269]}]		[]	[]			Dienstag 12:25 Uhr 9 Minuten bis Abfahrt WVG BelÃ¤stigung Nordseite Warteposition frei VG43 Parken im eingeschrÃ¤nâ€¦ https://t.co/pM2cWW67sN	5.0	True	full
1322594	1322594	60509668d7adad003831203a	2021-03-16 11:28:35	[]	[]	Tue Mar 16 11:01:19 +0000 2021	[]	[{"url":"https://t.co/JYmSwLFdVE","expanded_url":"http://ow.ly/E8ud50DXkTm","display_url":"ow.ly/E8ud50DXkTm","indices":[243,266]}]	Covid-19 has exposed considerable weaknesses in the ability of global health systems to detect early, and respond effectively to, emergent pathogens. How can we create a global early warning surveillance network to deal with emerging threats? https://t.co/JYmSwLFdVE	445965.0	RT @bmj_latest: Covid-19 has exposed considerable weaknesses in the ability of global health systems to detect early, and respond effectiveâ€¦	115.0	True	full
1322595	1322595	60509668d7adad0038312052	2021-03-16 11:28:35	[]	[]	Tue Feb 02 12:31:25 +0000 2021	[{"text":"SputnikV","indices":[9,18]}]	[{"url":"https://t.co/Fk5CHHkqIv","expanded_url":"https://bit.ly/2MGPgIV","display_url":"bit.ly/2MGPgIV","indices":[264,287]}]	BREAKING:#SputnikV phase 3 clinical trials results in @TheLancet. Its 91.6% efficacy overall &amp; 100% for severe cases have been validated by internationally peer reviewed data. With logistics at +2 +8C and &lt;$10/shot, Sputnik V is a vaccine for all humankind.https://t.co/Fk5CHHkqIv	177123.0	RT @sputnikvaccine: BREAKING:#SputnikV phase 3 clinical trials results in @TheLancet. Its 91.6% efficacy overall &amp; 100% for severe cases haâ€¦	3165.0	True	full
1322596	1322596	60509669d7adad0038312088	2021-03-16 11:28:35	[]	[]	Wed Mar 10 13:08:23 +0000 2021	[{"text":"DeFi","indices":[204,209]},{"text":"blockchain","indices":[210,221]},{"text":"Finance","indices":[222,230]}]	[{"url":"https://t.co/gPFkbut6Wv","expanded_url":"https://chainge-finance.medium.com/experience-flexibility-100-security-with-chainge-future-dex-918e003f2bb3","display_url":"chainge-finance.medium.com/experience-fleâ€¦","indices":[233,256]}]	Are you ready to experience true financial freedom &amp; guaranteed safety? If your answers to these questions are yes, then you need to check out our upcoming Future DEX and its amazing capabilities. #DeFi #blockchain #Finance https://t.co/gPFkbut6Wv	26433.0	RT @FinanceChainge: Are you ready to experience true financial freedom &amp; guaranteed safety? If your answers to these questions are yes, thâ€¦	0.0	True	full
1322597	1322597	60509669d7adad00383120b6	2021-03-16 11:28:36	[]	[]	Tue Mar 16 06:15:10 +0000 2021	[]	[{"url":"https://t.co/0KVElJ1cox","expanded_url":"https://www.reuters.com/article/us-health-coronavirus-science-idUKKBN2B72J0?taid=60504ceeeaf59800011cf93a&utm_campaign=trueanthem&utm_medium=trueanthem&utm_source=twitter","display_url":"reuters.com/article/us-heaâ€¦","indices":[185,208]}]	The following is a roundup of some of the latest scientific studies on the novel coronavirus and efforts to find treatments and vaccines for COVID-19, the illness caused by the virus.â€‹ https://t.co/0KVElJ1cox	941756.0	RT @ReutersScience: The following is a roundup of some of the latest scientific studies on the novel coronavirus and efforts to find treatmâ€¦	13.0	True	full
1322598	1322598	60509669d7adad00383120ca	2021-03-16 11:28:36	[]	[]	Tue Mar 16 11:27:40 +0000 2021	[]	[{"url":"https://t.co/S8yVBR4qBa","expanded_url":"https://www.theguardian.com/society/2021/mar/16/services-at-risk-nhs-england-funding","display_url":"theguardian.com/society/2021/mâ€¦","indices":[193,216]}]	â€œWe are just 17 days away from the new financial year &amp; yet the NHS has still not got a finalised budget in place.â€� Services at risk unless NHS England gets Â£8bn extra funding within days https://t.co/S8yVBR4qBa	2894.0	RT @Phil_Free_: â€œWe are just 17 days away from the new financial year &amp; yet the NHS has still not got a finalised budget in place.â€� Servicâ€¦	3991.0	True	full
1322599	1322599	60509669d7adad00383120ce	2021-03-16 11:28:36	[]	[]	Mon Mar 15 19:02:16 +0000 2021	[{"text":"R2P","indices":[0,4]},{"text":"Afghanistan","indices":[53,65]},{"text":"Cameroon","indices":[68,77]},{"text":"CentralSahel","indices":[80,93]},{"text":"China","indices":[96,102]},{"text":"DRC","indices":[105,109]},{"text":"Ethiopia","indices":[112,121]},{"text":"Myanmar","indices":[124,132]},{"text":"Burma","indices":[134,140]},{"text":"Syria","indices":[144,150]},{"text":"Venezuela","i…	[{"url":"https://t.co/lnBUJTbgKO","expanded_url":"https://www.globalr2p.org/publications/r2p-monitor-issue-56-15-march-2021/","display_url":"globalr2p.org/publications/râ€¦","indices":[241,264]}]	#R2P Monitor Issue 56 is live! See â¬‡ï¸� for more on ðŸ”´#Afghanistan, ðŸ”´#Cameroon, ðŸ”´#CentralSahel, ðŸ”´#China, ðŸ”´#DRC, ðŸ”´#Ethiopia, ðŸ”´#Myanmar (#Burma), ðŸ”´#Syria, ðŸ”´#Venezuela, ðŸ”´#Yemen, ðŸŸ¡#CARcrisis, ðŸŸ¡#Mozambique, ðŸŸ¡#Nigeria, ðŸŸ¡#SouthSudan &amp; ðŸŸ¡#Sudan. https://t.co/lnBUJTbgKO	67172.0	RT @GCR2P: #R2P Monitor Issue 56 is live! See â¬‡ï¸� for more on ðŸ”´#Afghanistan, ðŸ”´#Cameroon, ðŸ”´#CentralSahel, ðŸ”´#China, ðŸ”´#DRC, ðŸ”´#Ethiopia, ðŸ”´#Myaâ€¦	185.0	True	full
1322600	1322600	6050966ad7adad00383120ec	2021-03-16 11:28:36	[]	[]	Tue Mar 16 08:19:35 +0000 2021	[{"text":"Exclusive","indices":[0,10]}]	[{"url":"https://t.co/d4Mciyp7sp","expanded_url":"https://www.foxnews.com/politics/farmers-covid-relief-non-whites-division-biden","display_url":"foxnews.com/politics/farmeâ€¦","indices":[133,156]}]	#Exclusive: Farmers blame Biden for 'promoting division' with billions in COVID-19 relief for non-Whites. || @seanhannity @FoxNews https://t.co/d4Mciyp7sp	1244421.0	RT @SaraCarterDC: #Exclusive: Farmers blame Biden for 'promoting division' with billions in COVID-19 relief for non-Whites. || @seanhannityâ€¦	1419.0	True	full
1322601	1322601	6050966ad7adad00383120fe	2021-03-16 11:28:37	[]	[]	Tue Mar 16 07:50:08 +0000 2021	[{"text":"trafic","indices":[248,255]}]	[{"url":"https://t.co/78fkwuWFT0","expanded_url":"https://www.cnews.fr/monde/2021-03-15/migrants-un-rapport-pointe-des-complicites-entre-ong-et-passeurs-1058754","display_url":"cnews.fr/monde/2021-03-â€¦","indices":[257,280]}]	Migrants 651 pages dÃ©noncent des complicitÃ©s entre ONG et passeurs=proximitÃ© entre ds organisations de sauvetage et ls trafiquants qui les avertissent ds dÃ©parts dâ€™embarcations remplies de migrants pour que certaines ONG soient les 1eres sur place #trafic https://t.co/78fkwuWFT0	94779.0	RT @valerieboyer13: Migrants 651 pages dÃ©noncent des complicitÃ©s entre ONG et passeurs=proximitÃ© entre ds organisations de sauvetage et lsâ€¦	949.0	True	full
1322602	1322602	6050966ad7adad0038312102	2021-03-16 11:28:37	[]	[]	Mon Mar 15 12:00:49 +0000 2021	[{"text":"Convergence","indices":[193,205]},{"text":"IDO","indices":[218,222]}]	[{"url":"https://t.co/OBQ9B7ZXkI","expanded_url":"https://convergencefinance.medium.com/convergence-whitelist-for-polkastarter-ido-is-now-open-3-15-9305a43e3e7f","display_url":"convergencefinance.medium.com/convergence-whâ€¦","indices":[167,190]}]	Excited to announce the WHITELIST for the Convergence IDO on @polkastarter! Whitelist kicks off today and will be closed on 19/03/2021 UTC 12:00. Read Full Details: https://t.co/OBQ9B7ZXkI #Convergence $CONV $POLS #IDO	30289.0	RT @ConvergenceFin: Excited to announce the WHITELIST for the Convergence IDO on @polkastarter! Whitelist kicks off today and will be closâ€¦	0.0	True	full
1322603	1322603	6050966ad7adad0038312118	2021-03-16 11:28:37	[]	[{"url":"https://t.co/3lSGnn5zxq","expanded_url":"https://twitter.com/cait08state/status/1369460778886176768","display_url":"twitter.com/cait08state/stâ€¦","indices":[130,153]}]		[]	[]			@MyNameIsUrMomm This account is fake. it posts multiple fundraisers that do not check out and changes its @ when peâ€¦ https://t.co/kF55tL3nGB	755.0	True	full
1322604	1322604	6050966ad7adad003831211a	2021-03-16 11:28:37	[]	[]	Tue Mar 16 11:25:00 +0000 2021	[{"text":"Mapuche","indices":[163,171]}]	[{"url":"https://t.co/t3wPqGirVr","expanded_url":"https://cooperativa.cl/noticias/pais/gobierno/pablo-urquizar-sera-el-nuevo-delegado-para-la-macrozona-sur-tras-salida/2021-03-15/144056.html","display_url":"cooperativa.cl/noticias/pais/â€¦","indices":[256,279]}]	A propÃ³sito salida de CristiÃ¡n Barra, militares en AraucanÃ­a y nuevo delegado presidencial Â¿EstÃ¡ claro que buscan intensificar acciÃ³n bÃ©lica contra comunidades #Mapuche que exigen reparaciÃ³n de tierras? Â¿DiÃ¡logo? Â¿Cuando crean montajes y mÃ¡s represiÃ³n? https://t.co/t3wPqGirVr https://t.co/Tbki61Jlou	1683.0	RT @NatividadLlanq3: A propÃ³sito salida de CristiÃ¡n Barra, militares en AraucanÃ­a y nuevo delegado presidencial Â¿EstÃ¡ claro que buscan iâ€¦	159.0	True	full
1322605	1322605	6050966bd7adad0038312130	2021-03-16 11:28:37	[]	[]	Mon Mar 15 16:37:54 +0000 2021	[{"text":"COVID19","indices":[43,51]},{"text":"LongCovid","indices":[125,135]}]	[{"url":"https://t.co/M7as5OqkiQ","expanded_url":"https://www.medrxiv.org/content/10.1101/2021.03.11.21253225v2","display_url":"medrxiv.org/content/10.110â€¦","indices":[258,281]}]	ðŸ“�VACCINES HELPING LONG COVID: Hospitalized #COVID19 patients who then got Pfizer or Oxford-AstraZeneca vaccine had decreased #LongCovid symptoms (5.6% vacc vs 14.2% not) &amp; â¬†ï¸� symptom resolution (23.2% vacc vs 15.4% not). Both vaccines similar benefit. ðŸ§µ https://t.co/M7as5OqkiQ https://t.co/R1V8rGZKuo	447778.0	RT @DrEricDing: ðŸ“�VACCINES HELPING LONG COVID: Hospitalized #COVID19 patients who then got Pfizer or Oxford-AstraZeneca vaccine had decreaseâ€¦	2052.0	True	full
1322606	1322606	6050966bd7adad0038312134	2021-03-16 11:28:37	[]	[]	Tue Mar 16 11:15:35 +0000 2021	[]	[{"url":"https://t.co/IE5sKL5CKi","expanded_url":"http://ow.ly/NX8S30rASwx","display_url":"ow.ly/NX8S30rASwx","indices":[239,262]}]	Hoy arranca la â€œ22Âª Jornada de ConservaciÃ³n de Arte ContemporÃ¡neoâ€�. Se trata de un encuentro internacional sobre conservaciÃ³n y restauraciÃ³n de obras de arte contemporÃ¡neo. ðŸ‘‰ A partir de las 15:30 h. ðŸ‘‰ Por primera vez de manera online ðŸ‘‰ https://t.co/IE5sKL5CKi https://t.co/kYYM27kqfI	772155.0	RT @museoreinasofia: Hoy arranca la â€œ22Âª Jornada de ConservaciÃ³n de Arte ContemporÃ¡neoâ€�. Se trata de un encuentro internacional sobre consâ€¦	338.0	True	full
1322607	1322607	6050966bd7adad003831213a	2021-03-16 11:28:37	[]	[]	Tue Mar 16 11:28:32 +0000 2021	[{"text":"GBPUSD","indices":[120,127]},{"text":"Coronavirus","indices":[128,140]},{"text":"RiskAppetite","indices":[141,154]},{"text":"RetailSales","indices":[155,167]},{"text":"Currencies","indices":[168,179]}]	[{"url":"https://t.co/WU5VGj0fE6","expanded_url":"https://s68mv.app.goo.gl/RgriE","display_url":"s68mv.app.goo.gl/RgriE","indices":[96,119]}]	GBP/USD rebounds from one-week lows, back above mid-1.3800s ahead of US data By @HareshMenghani https://t.co/WU5VGj0fE6 #GBPUSD #Coronavirus #RiskAppetite #RetailSales #Currencies	200422.0	RT @FXstreetNews: GBP/USD rebounds from one-week lows, back above mid-1.3800s ahead of US data By @HareshMenghani https://t.co/WU5VGj0fE6 #â€¦	1003.0	True	full
1322608	1322608	6050966bd7adad0038312142	2021-03-16 11:28:37	[]	[]	Sun Jan 10 16:52:45 +0000 2021	[{"text":"barranco","indices":[177,186]},{"text":"Lima","indices":[187,192]}]	[{"url":"https://t.co/1L3Z5luDKu","expanded_url":"http://Onlyfans.com/Faysulxxx","display_url":"Onlyfans.com/Faysulxxx","indices":[235,258]}]	Cruising en la Costa Verde Sailing along the green coast In the middle of the pandemic, I went out with @antonymisett_ to see where I could suck her deliciously outdoors, and #barranco #Lima was the ideal place to give her milk ðŸ’¦ ðŸ‘‡ðŸ�¼ https://t.co/1L3Z5luDKu https://t.co/edju2ETM6F	46822.0	RT @faisulxxx: Cruising en la Costa Verde Sailing along the green coast In the middle of the pandemic, I went out with @antonymisett_ toâ€¦	79.0	True	full
1322609	1322609	6050966bd7adad0038312146	2021-03-16 11:28:37	[{"text":"WHM","indices":[228,232]},{"text":"GetLiberatED","indices":[233,246]},{"text":"collectiveliberation","indices":[247,268]},{"text":"LiberatEDSEL","indices":[269,282]}]	[{"url":"https://t.co/pNUKQthWEr","expanded_url":"http://bit.ly/2OAPX7X","display_url":"bit.ly/2OAPX7X","indices":[202,225]}]		[]	[]			Let's recognize human interconnectedness as we rebuild our communities &amp; re-open schools mid-pandemic. Explore Hameâ€¦ https://t.co/oSScbrMPrM	8094.0	True	full
1322610	1322610	6050966bd7adad003831214c	2021-03-16 11:28:37	[]	[]	Mon Mar 15 21:29:15 +0000 2021	[]	[{"url":"https://t.co/X1aeUdDabo","expanded_url":"https://www.bbc.co.uk/news/world-europe-56404542","display_url":"bbc.co.uk/news/world-eurâ€¦","indices":[246,269]}]	Things are getting complicated with the Astra Zeneca vaccine in Europe. Despite the WHO saying itâ€™s fine to use, Germany, France and others have suspended its use. Weâ€™ve looked at why and why some scientists are â€˜baffledâ€™. Produced @michaelcoxJ https://t.co/X1aeUdDabo https://t.co/NsugaLYN3R	89595.0	RT @BBCRosAtkins: Things are getting complicated with the Astra Zeneca vaccine in Europe. Despite the WHO saying itâ€™s fine to use, Germanyâ€¦	56.0	True	full
1322611	1322611	6050966bd7adad003831214e	2021-03-16 11:28:37	[]	[]	Tue Mar 16 07:44:31 +0000 2021	[]	[{"url":"https://t.co/wA7NiBc4sp","expanded_url":"https://www.miamiherald.com/news/coronavirus/article249955549.html","display_url":"miamiherald.com/news/coronavirâ€¦","indices":[211,234]}]	Indian "seculars" were attacking the Bharat Biotech vaccine vs the AstraZeneca Oxford vaccine since the latter went through "Phase III" trials. Well. Now countries are banning the latter due to side-effects. https://t.co/wA7NiBc4sp https://t.co/Zrb3LBqAfO	68695.0	RT @sankrant: Indian "seculars" were attacking the Bharat Biotech vaccine vs the AstraZeneca Oxford vaccine since the latter went through "â€¦	78.0	True	full
1322612	1322612	6050966bd7adad0038312154	2021-03-16 11:28:38	[]	[]	Tue Mar 16 09:04:36 +0000 2021	[]	[{"url":"https://t.co/x41nTek8lt","expanded_url":"https://twitter.com/goib/status/1371746475563180032","display_url":"twitter.com/goib/status/13â€¦","indices":[203,226]}]	No sÃ© vosotros, pero a mÃ­ me cuesta mucho creer que si en casi tres meses de vacunaciÃ³n hemos llegado al 2'7% de la poblaciÃ³n vacunada, en junio vamos a estar en el 70%. La fe la tengo ya muy justita... https://t.co/x41nTek8lt	2234.0	RT @malabache: No sÃ© vosotros, pero a mÃ­ me cuesta mucho creer que si en casi tres meses de vacunaciÃ³n hemos llegado al 2'7% de la poblaciÃ³â€¦	2695.0	True	full
1322613	1322613	6050966bd7adad0038312156	2021-03-16 11:28:37	[]	[{"url":"https://t.co/PkjLLnadTX","expanded_url":"https://www.eldiario.es/1_6f91fd","display_url":"eldiario.es/1_6f91fd","indices":[114,137]}]		[]	[]			SORPRESA! El magnate de la sanidad privada VÃ­ctor Madera cree que su sector saldrÃ¡ "favorecido" por la pandemiaâ€¦ https://t.co/Jbju8KehTf	282.0	True	full
1322614	1322614	6050966bd7adad0038312158	2021-03-16 11:28:38	[]	[]	Tue Mar 16 11:28:32 +0000 2021	[]	[{"url":"https://t.co/dTvJZGxHTq","expanded_url":"https://twitter.com/Lilian_Direita/status/1371781531857997825","display_url":"twitter.com/Lilian_Direitaâ€¦","indices":[280,303]}]	Aqui podemos aplicar isso Pra quem quiser Os a favor do Lockdown vÃ£o pra lÃ¡ Resolvido ESQUERDALHAS OPOSICIONISTAS retardados O pior Ã© que lutamos pela manutenÃ§Ã£o dos direitos bÃ¡sicos individuais pra essa corja falar asneira, caluniar, negar tratamento precoce, sabotar o PR https://t.co/dTvJZGxHTq	1856.0	RT @icobf_ricardo: Aqui podemos aplicar isso Pra quem quiser Os a favor do Lockdown vÃ£o pra lÃ¡ Resolvido ESQUERDALHAS OPOSICIONISTAS reâ€¦	6423.0	True	full
1322615	1322615	6050966bd7adad003831215c	2021-03-16 11:28:38	[]	[]	Tue Mar 16 08:02:25 +0000 2021	[{"text":"Ø§Ù„Ù…Ù…Ù„ÙƒØ©_Ø§Ù„Ø¹Ø±Ø¨ÙŠØ©_Ø§Ù„Ø³Ø¹ÙˆØ¯ÙŠØ©","indices":[36,61]}]	[{"url":"https://t.co/1qy8GYu0UB","expanded_url":"https://albiladdaily.com/2021/03/16/%d9%88%d8%b2%d9%8a%d8%b1-%d8%a7%d9%84%d8%b5%d8%ad%d8%a9-%d8%a7%d9%84%d8%b3%d9%88%d8%af%d8%a7%d9%86%d9%8a-%d9%84%d9%80%d8%a7%d9%84%d8%a8%d9%84%d8%a7%d8%af-%d8%af%d8%b9%d9%85-%d8%a7%d9%84%d9%85%d9%85/?amp=1","display_url":"albiladdaily.com/2021/03/16/%d9â€¦","indices":[156,179]}]	ÙˆØ²ÙŠØ± Ø§Ù„ØµØ­Ø© Ø§Ù„Ø³ÙˆØ¯Ø§Ù†ÙŠ Ù„Ù€(Ø§Ù„Ø¨Ù„Ø§Ø¯): Ø¯Ø¹Ù… #Ø§Ù„Ù…Ù…Ù„ÙƒØ©_Ø§Ù„Ø¹Ø±Ø¨ÙŠØ©_Ø§Ù„Ø³Ø¹ÙˆØ¯ÙŠØ© ÙˆÙ‚Ù�Ø© Ø¥Ù†Ø³Ø§Ù†ÙŠØ© ØµØ§Ø¯Ù‚Ø© Ù…Ù† Ø§Ù„Ø´Ù‚ÙŠÙ‚Ø© Ø§Ù„ÙƒØ¨Ø±Ù‰ - ØµØ­ÙŠÙ�Ø© Ø§Ù„Ø¨Ù„Ø§Ø¯ *Ù…Ø³Ø§Ù†Ø¯Ø© Ø§Ù„Ù…Ù…Ù„ÙƒØ© Ù„Ù„Ø£Ø´Ù‚Ø§Ø¡ Ø¨Ù„Ø§ Ø­Ø¯ÙˆØ¯ ÙˆÙ„Ø§Ø´Ø±ÙˆØ· https://t.co/1qy8GYu0UB https://t.co/yp3PFXt32u	3786.0	RT @maha_awawda: ÙˆØ²ÙŠØ± Ø§Ù„ØµØ­Ø© Ø§Ù„Ø³ÙˆØ¯Ø§Ù†ÙŠ Ù„Ù€(Ø§Ù„Ø¨Ù„Ø§Ø¯): Ø¯Ø¹Ù… #Ø§Ù„Ù…Ù…Ù„ÙƒØ©_Ø§Ù„Ø¹Ø±Ø¨ÙŠØ©_Ø§Ù„Ø³Ø¹ÙˆØ¯ÙŠØ© ÙˆÙ‚Ù�Ø© Ø¥Ù†Ø³Ø§Ù†ÙŠØ© ØµØ§Ø¯Ù‚Ø© Ù…Ù† Ø§Ù„Ø´Ù‚ÙŠÙ‚Ø© Ø§Ù„ÙƒØ¨Ø±Ù‰ - ØµØ­ÙŠÙ�Ø© Ø§Ù„Ø¨Ù„Ø§Ø¯ *Ù…Ø³Ø§Ù†Ø¯Ø©â€¦	2859.0	True	full
1322616	1322616	6050966bd7adad0038312166	2021-03-16 11:28:38	[]	[]	Tue Mar 16 11:25:02 +0000 2021	[]	[{"url":"https://t.co/YXmKAg21te","expanded_url":"https://sanfrancisco.cbslocal.com/2021/03/15/online-payment-app-stripe-sees-value-rise-to-95-billion/?utm_campaign=snd-autopilot","display_url":"sanfrancisco.cbslocal.com/2021/03/15/onlâ€¦","indices":[151,174]}]	After raising $600 million in funding from investors, the online payment company Stripe reached a whopping company valuation of $95 billion last week. https://t.co/YXmKAg21te	103596.0	RT @KPIXtv: After raising $600 million in funding from investors, the online payment company Stripe reached a whopping company valuation ofâ€¦	281.0	True	full
1322617	1322617	6050966bd7adad0038312188	2021-03-16 11:28:38	[]	[{"url":"https://t.co/mlJiWvYsSB","expanded_url":"https://www.roi-nj.com/2021/03/15/opinion/editors-desk/murphys-legacy-nomination-of-wainer-apter-is-another-way-governor-will-shape-n-j-for-decades-to-come/?utm_source=ROI-NJ+MAIN+Newsletter+List+%282%2F4%2F19%29&utm_campaign=248757a84f-EMAIL_CAMPAIGN_2021_03_15_05_25&utm_medium=email&utm_term=0_6732b2b110-248757a84f-44461238","display_url":"roi-n…		[]	[]			Murphyâ€™s legacy: Nomination of Wainer Apter is another way governor will shape N.J. for decades to comeâ€¦ https://t.co/NFJsrTrfuP	4121.0	True	full
1322618	1322618	6050966cd7adad0038312198	2021-03-16 11:28:38	[]	[]	Tue Mar 16 10:14:55 +0000 2021	[]	[{"url":"https://t.co/BO7SXujVs0","expanded_url":"https://caracol.com.co/radio/2021/03/15/internacional/1615835592_364558.html?ssm=tw","display_url":"caracol.com.co/radio/2021/03/â€¦","indices":[204,227]}]	DifÃ­cilmente algÃºn Estado latinoamericano habrÃ¡ protagonizado un espectÃ¡culo mÃ¡s grotesco ante la Corte Interamericano de DDHH: Gobierno colombiano se retira de la audiencia del CIDH por caso de Bedoya https://t.co/BO7SXujVs0 vÃ­a @caracolradio	1301046.0	RT @IvanCepedaCast: DifÃ­cilmente algÃºn Estado latinoamericano habrÃ¡ protagonizado un espectÃ¡culo mÃ¡s grotesco ante la Corte Interamericanoâ€¦	359.0	True	full
1322619	1322619	6050966cd7adad00383121b2	2021-03-16 11:28:39	[]	[]	Tue Mar 16 02:50:12 +0000 2021	[]	[{"url":"https://t.co/n7sD3tnEud","expanded_url":"https://www.npr.org/2021/03/15/977558590/deb-haaland-confirmed-as-first-native-american-interior-secretary?utm_campaign=storyshare&utm_source=twitter.com&utm_medium=social","display_url":"npr.org/2021/03/15/977â€¦","indices":[191,214]}]	I can't adequately articulate how thrilling this is. All the Dem strategists who told me she was a bad choice were so wrong. Deb Haaland Confirmed As 1st Native American Interior Secretary https://t.co/n7sD3tnEud	104380.0	RT @VABVOX: I can't adequately articulate how thrilling this is. All the Dem strategists who told me she was a bad choice were so wrong.â€¦	64.0	True	full
1322620	1322620	6050966cd7adad00383121b6	2021-03-16 11:28:39	[{"text":"BuenosDÃ­asTVN","indices":[2,16]}]	[{"url":"https://t.co/TI6UczNAqs","expanded_url":"http://bit.ly/2GEY51C","display_url":"bit.ly/2GEY51C","indices":[94,117]}]		[]	[]			â˜€ #BuenosDÃ­asTVN Hospital Carlos Van Buren se queda sin camas UCI. ðŸ“¡Sigue la seÃ±al en vivoâ€¦ https://t.co/RUUth8XaSK	1067393.0	True	full
1322621	1322621	6050966cd7adad00383121ba	2021-03-16 11:28:39	[]	[]	Tue Mar 16 11:18:46 +0000 2021	[]	[{"url":"https://t.co/U1SZseeOeF","expanded_url":"https://thetruereporter.com/breaking-boxing-great-marvin-hagler-dies-on-saturday-after-taking-vaccine/","display_url":"thetruereporter.com/breaking-boxinâ€¦","indices":[163,186]}]	El que fuera gran boxeador Marvin "Maravilla" Hagler ha muerto despuÃ©s de recibir la vacuna del Covid-19. Esta noticia tampoco va a salir en los grandes medios. https://t.co/U1SZseeOeF	8347.0	RT @tony73_: El que fuera gran boxeador Marvin "Maravilla" Hagler ha muerto despuÃ©s de recibir la vacuna del Covid-19. Esta noticia tampocâ€¦	2887.0	True	full
1322622	1322622	6050966cd7adad00383121bc	2021-03-16 11:28:39	[{"text":"AstraZeneca","indices":[169,181]},{"text":"vaccine","indices":[182,190]}]	[{"url":"https://t.co/zm1UypnIbe","expanded_url":"https://www.thetimes.co.uk/article/russians-spread-fake-news-over-oxford-coronavirus-vaccine-2nzpk8vrq","display_url":"thetimes.co.uk/article/russiaâ€¦","indices":[275,298]}]		[]	[]			@thomroulet @ForbesEurope great article @thomroulet! I saw news coverage a few months ago that there was some evideâ€¦ https://t.co/czyGg8eRmU	854.0	True	full
1322623	1322623	6050966cd7adad00383121da	2021-03-16 11:28:39	[]	[]	Tue Mar 16 09:35:42 +0000 2021	[]	[{"url":"https://t.co/N64frTXC1d","expanded_url":"http://naver.me/GOuCr3Qo","display_url":"naver.me/GOuCr3Qo","indices":[261,284]}]	K media said BTS has been selected as No1 of "The people who made Korea shine" by 91 CEOs from top 500companies in Korea. #1 @BTS_twt :45.7% #2 Son Heung Min, pro footballer :34.8% #3 Jung Eun Kyeong, Korean infectious disease &amp; public health expert :15.2% https://t.co/N64frTXC1d https://t.co/zkbaTPhpmy	1178981.0	RT @choi_bts2: K media said BTS has been selected as No1 of "The people who made Korea shine" by 91 CEOs from top 500companies in Korea. #1â€¦	819.0	True	full
1322624	1322624	6050966cd7adad00383121e2	2021-03-16 11:28:39	[]	[]	Sun Mar 14 16:16:48 +0000 2021	[{"text":"InternationalWomensDay","indices":[69,92]},{"text":"WomensHistoryMonth","indices":[254,273]}]	[{"url":"https://t.co/SUv4x5wNFZ","expanded_url":"https://www.unilever.com/news/news-and-features/Feature-article/2021/its-time-to-end-the-silence-on-domestic-violence.html","display_url":"unilever.com/news/news-and-â€¦","indices":[230,253]}]	Thank you @Unilever @alanjope @alinecsantos. 'In a business first on #InternationalWomensDay, Unilever is offering businesses and organisations open access to its policy and how it supports colleagues who have experienced abuse.' https://t.co/SUv4x5wNFZ #WomensHistoryMonth	83668.0	RT @cindygallop: Thank you @Unilever @alanjope @alinecsantos. 'In a business first on #InternationalWomensDay, Unilever is offering businesâ€¦	3674.0	True	full
1322625	1322625	6050966cd7adad00383121e4	2021-03-16 11:28:39	[]	[]	Mon Mar 15 09:05:49 +0000 2021	[{"text":"RÃ©novationEnergÃ©tique","indices":[3,25]},{"text":"Climat","indices":[159,166]},{"text":"RÃ©silience","indices":[167,178]}]	[{"url":"https://t.co/sfVvA6iykx","expanded_url":"https://www.assemblee-nationale.fr/dyn/15/amendements/3875/CSLDCRRE/5360.pdf","display_url":"assemblee-nationale.fr/dyn/15/amendemâ€¦","indices":[236,259]}]	La #RÃ©novationEnergÃ©tique performante aura dÃ©sormais 1 dÃ©finition lÃ©gislative via 1 amendement du DÃ©putÃ© @MickaelNogal adoptÃ© le 14/03 dans le cadre de la Loi #Climat-#RÃ©silience ðŸ‘‰ gain de 2 classes Ã©nergÃ©tiques âž• ðŸ‘‰ classe C minimum https://t.co/sfVvA6iykx https://t.co/XItZUsuRCW	3004.0	RT @Coenove: La #RÃ©novationEnergÃ©tique performante aura dÃ©sormais 1 dÃ©finition lÃ©gislative via 1 amendement du DÃ©putÃ© @MickaelNogal adoptÃ©â€¦	87.0	True	full
1322626	1322626	6050966dd7adad00383121ee	2021-03-16 11:28:39	[]	[]	Mon Mar 15 21:29:15 +0000 2021	[]	[{"url":"https://t.co/X1aeUdDabo","expanded_url":"https://www.bbc.co.uk/news/world-europe-56404542","display_url":"bbc.co.uk/news/world-eurâ€¦","indices":[246,269]}]	Things are getting complicated with the Astra Zeneca vaccine in Europe. Despite the WHO saying itâ€™s fine to use, Germany, France and others have suspended its use. Weâ€™ve looked at why and why some scientists are â€˜baffledâ€™. Produced @michaelcoxJ https://t.co/X1aeUdDabo https://t.co/NsugaLYN3R	89595.0	RT @BBCRosAtkins: Things are getting complicated with the Astra Zeneca vaccine in Europe. Despite the WHO saying itâ€™s fine to use, Germanyâ€¦	741.0	True	full
1322627	1322627	6050966dd7adad003831220a	2021-03-16 11:28:39	[]	[]	Tue Mar 16 11:28:32 +0000 2021	[{"text":"GBPUSD","indices":[120,127]},{"text":"Coronavirus","indices":[128,140]},{"text":"RiskAppetite","indices":[141,154]},{"text":"RetailSales","indices":[155,167]},{"text":"Currencies","indices":[168,179]}]	[{"url":"https://t.co/WU5VGj0fE6","expanded_url":"https://s68mv.app.goo.gl/RgriE","display_url":"s68mv.app.goo.gl/RgriE","indices":[96,119]}]	GBP/USD rebounds from one-week lows, back above mid-1.3800s ahead of US data By @HareshMenghani https://t.co/WU5VGj0fE6 #GBPUSD #Coronavirus #RiskAppetite #RetailSales #Currencies	200422.0	RT @FXstreetNews: GBP/USD rebounds from one-week lows, back above mid-1.3800s ahead of US data By @HareshMenghani https://t.co/WU5VGj0fE6 #â€¦	2686.0	True	full
1322628	1322628	6050966dd7adad003831220c	2021-03-16 11:28:40	[]	[]	Tue Mar 16 10:59:57 +0000 2021	[{"text":"ECDC","indices":[22,27]},{"text":"EFSA","indices":[33,38]},{"text":"SARSCoV2","indices":[65,74]},{"text":"coronavirus","indices":[76,88]},{"text":"UE","indices":[185,188]},{"text":"ZeroCovid","indices":[230,240]}]	[{"url":"https://t.co/AB0CM9qDpj","expanded_url":"https://www.ecdc.europa.eu/en/news-events/sars-cov-2-mink-recommendations-improve-monitoring?s=09","display_url":"ecdc.europa.eu/en/news-eventsâ€¦","indices":[255,278]}]	ðŸŽ™ï¸�ðŸ”¬ Nuevo informe del #ECDC y la #EFSA la detecciÃ³n temprana del #SARSCoV2 (#coronavirus) deberÃ­a ser un objetivo prioritario para las actividades de seguimiento en granjas de visones #UE @SaraGilEdwards1 @DathosBD @AlvaroM_ENG #ZeroCovid @CDCemergency https://t.co/AB0CM9qDpj	1003.0	RT @CDCInteligencia: ðŸŽ™ï¸�ðŸ”¬ Nuevo informe del #ECDC y la #EFSA la detecciÃ³n temprana del #SARSCoV2 (#coronavirus) deberÃ­a ser un objetivo prioâ€¦	42.0	True	full
1322629	1322629	6050966dd7adad0038312216	2021-03-16 11:28:40	[]	[{"url":"https://t.co/FbHWFntJzC","expanded_url":"https://www.focus.de/13084657","display_url":"focus.de/13084657","indices":[123,146]}]		[]	[]			Kommentar zu Pandemie-Straftaten: Corona-Hilfen absurd! Staat unterstÃ¼tzt Terroristen - und lÃ¤sst die Ehrlichen imâ€¦ https://t.co/EGbZrMzo16	1177.0	True	full
1322630	1322630	6050966dd7adad003831221a	2021-03-16 11:28:40	[]	[{"url":"https://t.co/03cXchE7Cn","expanded_url":"https://miami.cbslocal.com/2021/03/11/covid-small-weddings-local-even-planner/","display_url":"miami.cbslocal.com/2021/03/11/covâ€¦","indices":[208,231]}]		[]	[]			@HankTester of @CBSMiami and Bill Hansen discuss how our team found a way to stay afloat, despite the events and weâ€¦ https://t.co/ReCEXri2AZ	263.0	True	full
1322631	1322631	6050966dd7adad0038312220	2021-03-16 11:28:40	[]	[]	Tue Mar 16 09:24:49 +0000 2021	[]	[{"url":"https://t.co/rT6QJgT0yD","expanded_url":"https://www.cnn.com/2021/03/15/politics/north-korea-biden-kim-yo-jong/index.html","display_url":"cnn.com/2021/03/15/polâ€¦","indices":[181,204]}]	An unnamed North Korean official told the state Korean Central News Agency in March 2020 that "listening to Pompeo's ludicrous language made us give up on any hopes for dialogue." https://t.co/rT6QJgT0yD	202248.0	RT @UROCKlive1: An unnamed North Korean official told the state Korean Central News Agency in March 2020 that "listening to Pompeo's ludicrâ€¦	1496.0	True	full
1322632	1322632	6050966dd7adad0038312222	2021-03-16 11:28:40	[{"text":"All_Health_Fitness_Tips","indices":[86,110]}]	[{"url":"https://t.co/10pjcekrfL","expanded_url":"https://www.iweller.com/all-health-fitness-tips/high-strength-nicotine-e-cigarettes-can-help-adults-with-schizophrenia-quit-smoking/","display_url":"iweller.com/all-health-fitâ€¦","indices":[253,276]}]		[]	[]			High-strength nicotine e-cigarettes can help adults with schizophrenia quit smoking - #All_Health_Fitness_Tips - Toâ€¦ https://t.co/rgSOa7Pjgv	58.0	True	full
1322633	1322633	6050966dd7adad0038312230	2021-03-16 11:28:40	[]	[]	Tue Mar 16 03:59:17 +0000 2021	[]	[{"url":"https://t.co/j9z93uxU0l","expanded_url":"https://twitter.com/ElsitaLaMendo/status/1371669102415204357?s=09","display_url":"twitter.com/ElsitaLaMendo/â€¦","indices":[256,279]}]	CFK estÃ¡ acorralada y se apura. Necesita cerrar sus causas. La corrupciÃ³n estÃ¡ probada, es real y abrumadora. Su destino es cÃ¡rcel o exilio. Necesita demoler las instituciones. Sino en 2023 jugarÃ¡ MÃ¡ximo porquÃ© no va a poner su libertad en manos de Massa. https://t.co/j9z93uxU0l	32620.0	RT @AlvarodLamadrid: CFK estÃ¡ acorralada y se apura. Necesita cerrar sus causas. La corrupciÃ³n estÃ¡ probada, es real y abrumadora. Su destiâ€¦	416.0	True	full
1322634	1322634	6050966ed7adad003831223c	2021-03-16 11:28:40	[]	[]	Tue Mar 16 11:11:28 +0000 2021	[{"text":"AlloMairie","indices":[242,253]}]	[{"url":"https://t.co/FjJxLU6dM4","expanded_url":"https://sante.fr","display_url":"sante.fr","indices":[215,238]}]	ðŸ’‰ Avec le soutien d'@omfondation, la ville de @marseille a ouvert ce lundi 15 mars son troisiÃ¨me centre de vaccination au coeur de l'@orangevelodrome ! ðŸ�Ÿ ðŸ“² Pour les personnes Ã©ligibles, rÃ©servez votre crÃ©neau sur https://t.co/FjJxLU6dM4 ou #AlloMairie (â˜Žï¸� 3013) ðŸ“… https://t.co/YMjAgyjuk7	49016.0	RT @orangevelodrome: ðŸ’‰ Avec le soutien d'@omfondation, la ville de @marseille a ouvert ce lundi 15 mars son troisiÃ¨me centre de vaccinatioâ€¦	841.0	True	full
1322635	1322635	6050966ed7adad0038312250	2021-03-16 11:28:40	[]	[]	Mon Mar 15 19:32:14 +0000 2021	[{"text":"Italy","indices":[1,7]},{"text":"Tigray","indices":[198,205]},{"text":"TigrayGenocide","indices":[207,222]}]	[{"url":"https://t.co/Unus4gX185","expanded_url":"https://aje.io/xbdhr","display_url":"aje.io/xbdhr","indices":[258,281]}]	.#Italy halted arms sales to Saudi Arabi &amp; UAE due to their egregious human rights violations. Why is Italy maintaining its military pact with @AbiyAhmedAli who's committing ethnic cleansing in #Tigray? #TigrayGenocide @ItalyMFA @ItalyinEU @ItalyinUS https://t.co/Unus4gX185	29.0	RT @TAD_Faato: .#Italy halted arms sales to Saudi Arabi &amp; UAE due to their egregious human rights violations. Why is Italy maintaining itsâ€¦	179.0	True	full
1322636	1322636	6050966ed7adad0038312256	2021-03-16 11:28:40	[]	[]	Wed Mar 10 13:08:23 +0000 2021	[{"text":"DeFi","indices":[204,209]},{"text":"blockchain","indices":[210,221]},{"text":"Finance","indices":[222,230]}]	[{"url":"https://t.co/gPFkbut6Wv","expanded_url":"https://chainge-finance.medium.com/experience-flexibility-100-security-with-chainge-future-dex-918e003f2bb3","display_url":"chainge-finance.medium.com/experience-fleâ€¦","indices":[233,256]}]	Are you ready to experience true financial freedom &amp; guaranteed safety? If your answers to these questions are yes, then you need to check out our upcoming Future DEX and its amazing capabilities. #DeFi #blockchain #Finance https://t.co/gPFkbut6Wv	26433.0	RT @FinanceChainge: Are you ready to experience true financial freedom &amp; guaranteed safety? If your answers to these questions are yes, thâ€¦	73.0	True	full
1322637	1322637	6050966ed7adad0038312262	2021-03-16 11:28:41	[]	[]	Tue Mar 16 02:44:16 +0000 2021	[{"text":"WhatsHappeningInMyanmar","indices":[130,154]},{"text":"MyanmarCoup","indices":[155,167]}]	[{"url":"https://t.co/4FaPVHeNGs","expanded_url":"https://aappb.org/wp-content/uploads/2021/03/Recent-Arrest-List-Last-Updated-on-15-March-2021ttt.pdf","display_url":"aappb.org/wp-content/uplâ€¦","indices":[185,208]},{"url":"https://t.co/e1F9f3QtxE","expanded_url":"https://aappb.org/wp-content/uploads/2021/03/Crackdown-Injury-Death-updated-on-15-Mar-21_edited_By-MP-1.pdf","display_url":"aappb.org…	DAILY UPDATE (15/03) 183 killed by this junta coup 2175 arrested, charged, or sentenced since 1 Feb 1856 actively persecuted #WhatsHappeningInMyanmar #MyanmarCoup detention list https://t.co/4FaPVHeNGs fatality list https://t.co/e1F9f3QtxE brief https://t.co/HGkKZXSons https://t.co/ywdkUOB2tx	48873.0	RT @aapp_burma: DAILY UPDATE (15/03) 183 killed by this junta coup 2175 arrested, charged, or sentenced since 1 Feb 1856 actively persecâ€¦	104.0	True	full
1322638	1322638	6050966ed7adad003831226c	2021-03-16 11:28:41	[]	[]	Tue Mar 16 11:14:02 +0000 2021	[]	[{"url":"https://t.co/QX5hOlvdkD","expanded_url":"https://observador.pt/2021/03/15/sata-gastou-mais-de-40-milhoes-de-euros-no-aluguer-de-aviao-a330-que-parou-em-2019/","display_url":"observador.pt/2021/03/15/satâ€¦","indices":[162,185]}]	Seria importante que se chamasse Ã pedra quem assina este tipo de contratos. SATA gastou mais de 40 milhÃµes de euros no aluguer de aviÃ£o A330 que parou em 2019: https://t.co/QX5hOlvdkD via @observadorpt	6520.0	RT @ArrojaRicardo: Seria importante que se chamasse Ã pedra quem assina este tipo de contratos. SATA gastou mais de 40 milhÃµes de euros noâ€¦	149.0	True	full
1322639	1322639	6050966ed7adad003831226e	2021-03-16 11:28:41	[]	[]	Mon Mar 15 19:18:41 +0000 2021	[]	[{"url":"https://t.co/84F1mkGrvq","expanded_url":"https://www.theguardian.com/commentisfree/2021/mar/15/evidence-oxford-vaccine-blood-clots-data-causal-links","display_url":"theguardian.com/commentisfree/â€¦","indices":[223,246]}]	Superb from Professor David Spiegelhalter on the flawed thinking on adverse reactions to Covid vaccines. From the figures he quotes you could equally well (and equally erroneously) claim they make blood clots less likely ! https://t.co/84F1mkGrvq	3056566.0	RT @ProfBrianCox: Superb from Professor David Spiegelhalter on the flawed thinking on adverse reactions to Covid vaccines. From the figuresâ€¦	13459.0	True	full
1322640	1322640	6050966ed7adad0038312296	2021-03-16 11:28:41	[{"text":"depressionawareness","indices":[50,70]},{"text":"anxiety","indices":[71,79]},{"text":"groundingtechniques","indices":[80,100]},{"text":"mindfulness","indices":[101,113]},{"text":"wellbeing","indices":[114,124]},{"text":"stressmanagement","indices":[125,142]},{"text":"depression","indices":[143,154]},{"text":"mentalhealth","indices":[155,168]},{"text":"asmr","indices":[169,174]},{"text":…	[{"url":"https://t.co/R4oMhINpy4","expanded_url":"https://youtu.be/MbdNes0DCtU","display_url":"youtu.be/MbdNes0DCtU","indices":[26,49]}]		[]	[]			Crackling warm fire sound https://t.co/R4oMhINpy4 #depressionawareness #anxiety #groundingtechniques #mindfulnessâ€¦ https://t.co/W1Ba3otUPy	26.0	True	full
1322641	1322641	6050966fd7adad00383122a6	2021-03-16 11:28:41	[]	[]	Tue Mar 16 11:25:42 +0000 2021	[{"text":"elevenseshour","indices":[142,156]},{"text":"MHHSBD","indices":[157,164]},{"text":"TheCraftersUK","indices":[165,179]}]	[{"url":"https://t.co/ep2pkBp6oV","expanded_url":"https://www.etsy.com/uk/listing/824715979/childrens-personalised-garden-tool-set","display_url":"etsy.com/uk/listing/824â€¦","indices":[180,203]}]	Personalised children's garden tool sets make an alternative Easter gift instead of chocolate, various colours available - Â£15 plus P&amp;P ðŸ’Œ #elevenseshour #MHHSBD #TheCraftersUK https://t.co/ep2pkBp6oV https://t.co/dmaUb9olhK	1315.0	RT @LittlensCrafts: Personalised children's garden tool sets make an alternative Easter gift instead of chocolate, various colours availablâ€¦	2149.0	True	full
1322642	1322642	6050966fd7adad00383122a8	2021-03-16 11:28:41	[]	[]	Mon Mar 15 17:00:41 +0000 2021	[{"text":"EstamosJuntosEnEsto","indices":[0,20]},{"text":"StewartTuttle","indices":[89,103]}]	[{"url":"https://t.co/myD2HTttAr","expanded_url":"https://pa.usembassy.gov/es/embajada-de-estados-unidos-entrega-a-gobierno-panameno-hospitales-moviles-para-gestionar-emergencias-y-covid-19/","display_url":"pa.usembassy.gov/es/embajada-deâ€¦","indices":[189,212]}]	#EstamosJuntosEnEsto En una ceremonia en la sede del @Sinaproc_Panama, el jefe de misiÃ³n #StewartTuttle, entregÃ³ 4 hospitales mÃ³viles al presidente de PanamÃ¡, @NitoCortizo y a ministros â¬‡ï¸� https://t.co/myD2HTttAr	60894.0	RT @USEmbPAN: #EstamosJuntosEnEsto En una ceremonia en la sede del @Sinaproc_Panama, el jefe de misiÃ³n #StewartTuttle, entregÃ³ 4 hospitalesâ€¦	58.0	True	full
1322643	1322643	6050966fd7adad00383122d2	2021-03-16 11:28:42	[]	[]	Mon Mar 15 22:35:02 +0000 2021	[{"text":"NobelDeLaPaz","indices":[68,81]},{"text":"IPPNW","indices":[198,204]}]	[{"url":"https://t.co/ceJxnhWIHm","expanded_url":"https://elpais.com/sociedad/2021-03-15/muere-bernard-lown-medico-comprometido-contra-las-armas-nucleares.html?ssm=TW_CC","display_url":"elpais.com/sociedad/2021-â€¦","indices":[205,228]}]	Muere Bernard Lown, mÃ©dico comprometido contra las armas nucleares. #NobelDeLaPaz "En el caso de una guerra nuclear, la medicina nada puede hacer; por ello, prevenirla es el Ãºnico remedio eficaz". #IPPNW https://t.co/ceJxnhWIHm vÃ­a @el_pais	52417.0	RT @Teresaribera: Muere Bernard Lown, mÃ©dico comprometido contra las armas nucleares. #NobelDeLaPaz "En el caso de una guerra nuclear, la mâ€¦	393.0	True	full
1322644	1322644	60509670d7adad00383122f2	2021-03-16 11:28:42	[]	[{"url":"https://t.co/1x9yydF8S1","expanded_url":"https://twitter.com/eufrasienko/status/1371774807675658244?s=20","display_url":"twitter.com/eufrasienko/stâ€¦","indices":[158,181]}]		[]	[]			@Inesita49487794 Normal; sus mensajes se dirigen a una legiÃ³n de amebas que los van a asumir sin plantearse siquierâ€¦ https://t.co/IJfWuoebt8	5.0	True	full
1322645	1322645	60509670d7adad00383122f4	2021-03-16 11:28:42	[]	[]	Tue Mar 16 11:27:03 +0000 2021	[]	[{"url":"https://t.co/ccHLrOJdA2","expanded_url":"https://www.theguardian.com/commentisfree/2021/mar/15/evidence-oxford-vaccine-blood-clots-data-causal-links","display_url":"theguardian.com/commentisfree/â€¦","indices":[141,164]}]	Wise and reassuring piece from statistician @d_spiegel. Well worth a read if you're feel uncertain about having an Astra Zeneca vaccine. https://t.co/ccHLrOJdA2	190916.0	RT @doctor_oxford: Wise and reassuring piece from statistician @d_spiegel. Well worth a read if you're feel uncertain about having an Astâ€¦	1877.0	True	full
1322646	1322646	60509670d7adad0038312302	2021-03-16 11:28:42	[]	[{"url":"https://t.co/gfO3GdtRcc","expanded_url":"https://bit.ly/PMT-TW-Ashdown-Amps","display_url":"bit.ly/PMT-TW-Ashdownâ€¦","indices":[139,162]}]		[]	[]			Classic British bass growl, check out these @ashdownmusic selections from PMT Oxford. You love to see it! ðŸ˜� Clickâ€¦ https://t.co/4e76qXfGR1	14555.0	True	full
1322647	1322647	60509670d7adad0038312304	2021-03-16 11:28:42	[]	[]	Tue Mar 16 11:28:19 +0000 2021	[]	[{"url":"https://t.co/HuHypZmOo5","expanded_url":"https://www.rtbf.be/info/belgique/detail_inquiet-face-a-la-remontee-des-chiffres-du-covid-19-en-belgique-frank-vandenbroucke-appelle-a-plus-de-teletravail?id=10720265&utm_source=rtbfinfo&utm_campaign=social_share&utm_medium=twitter_share","display_url":"rtbf.be/info/belgique/â€¦","indices":[115,138]}]	Inquiet face Ã la remontÃ©e des chiffres du Covid-19 en Belgique, Frank Vandenbroucke appelle Ã plus de tÃ©lÃ©travail https://t.co/HuHypZmOo5 via @rtbfinfo ET TA SOEUR ?? ...elle bat LE BEURRE ?	42.0	RT @LibertMireillle: Inquiet face Ã la remontÃ©e des chiffres du Covid-19 en Belgique, Frank Vandenbroucke appelle Ã plus de tÃ©lÃ©travail httâ€¦	42.0	True	full
1322648	1322648	60509670d7adad0038312312	2021-03-16 11:28:42	[]	[]	Tue Mar 16 11:27:58 +0000 2021	[{"text":"SantaSede","indices":[23,33]},{"text":"OSCE","indices":[40,45]},{"text":"solidaridad","indices":[85,97]},{"text":"pandemia","indices":[198,207]}]	[{"url":"https://t.co/mQXGFFs8pv","expanded_url":"https://www.vaticannews.va/es/vaticano/news/2021-03/santa-sede-fraternidad-solidaridad-vacunas-combatir-covid19.html","display_url":"vaticannews.va/es/vaticano/neâ€¦","indices":[209,232]}]	El representante de la #SantaSede en la #OSCE en Europa subraya la importancia de la #solidaridad, los modelos econÃ³micos humanos y el acceso equitativo a las vacunas en la lucha mundial contra la #pandemia. https://t.co/mQXGFFs8pv	224604.0	RT @vaticannews_es: El representante de la #SantaSede en la #OSCE en Europa subraya la importancia de la #solidaridad, los modelos econÃ³micâ€¦	3176.0	True	full
1322649	1322649	60509670d7adad0038312314	2021-03-16 11:28:42	[]	[]	Mon Mar 15 21:29:15 +0000 2021	[]	[{"url":"https://t.co/X1aeUdDabo","expanded_url":"https://www.bbc.co.uk/news/world-europe-56404542","display_url":"bbc.co.uk/news/world-eurâ€¦","indices":[246,269]}]	Things are getting complicated with the Astra Zeneca vaccine in Europe. Despite the WHO saying itâ€™s fine to use, Germany, France and others have suspended its use. Weâ€™ve looked at why and why some scientists are â€˜baffledâ€™. Produced @michaelcoxJ https://t.co/X1aeUdDabo https://t.co/NsugaLYN3R	89596.0	RT @BBCRosAtkins: Things are getting complicated with the Astra Zeneca vaccine in Europe. Despite the WHO saying itâ€™s fine to use, Germanyâ€¦	383.0	True	full
1322650	1322650	60509670d7adad0038312318	2021-03-16 11:28:42	[]	[]	Tue Mar 16 11:00:09 +0000 2021	[]	[{"url":"https://t.co/K17Rlupa8F","expanded_url":"https://trib.al/TOSrMMn","display_url":"trib.al/TOSrMMn","indices":[185,208]}]	Members of the White House COVID-19 task force say they suspected some of the doses were being taken from the national supply meant for regular Americans, especially those at high risk https://t.co/K17Rlupa8F	1325489.0	RT @thedailybeast: Members of the White House COVID-19 task force say they suspected some of the doses were being taken from the national sâ€¦	626.0	True	full
1322651	1322651	60509670d7adad003831231e	2021-03-16 11:28:42	[]	[]	Tue Mar 16 10:10:14 +0000 2021	[{"text":"JasminBhasin","indices":[123,136]},{"text":"koimoi","indices":[137,144]}]	[{"url":"https://t.co/AOPN5E0kh8","expanded_url":"https://www.koimoi.com/television/jasmin-bhasin-waves-fine-slip-as-she-says-no-to-paps-for-removing-her-mask-says-aaj-hi-challan-hua-hai/","display_url":"koimoi.com/television/jasâ€¦","indices":[147,170]}]	Jasmin Bhasin Waves â€˜Fine Slipâ€™ As She Says No To Paps For Removing Her Mask, Says â€œAaj Hi Challan Hua Haiâ€� @jasminbhasin #JasminBhasin #koimoi https://t.co/AOPN5E0kh8	232496.0	RT @Koimoi: Jasmin Bhasin Waves â€˜Fine Slipâ€™ As She Says No To Paps For Removing Her Mask, Says â€œAaj Hi Challan Hua Haiâ€� @jasminbhasin #Jasâ€¦	19.0	True	full
1322652	1322652	60509670d7adad0038312328	2021-03-16 11:28:43	[]	[]	Tue Mar 16 09:40:44 +0000 2021	[]	[{"url":"https://t.co/r4F1pidBqE","expanded_url":"https://www.google.com/amp/s/www.aljazeera.net/amp/news/2021/3/15/%25D8%25A3%25D9%2584%25D9%2585%25D8%25A7%25D9%2586%25D9%258A%25D8%25A7-%25D8%25AD%25D8%25B2%25D8%25A8-%25D9%2585%25D9%258A%25D8%25B1%25D9%2583%25D9%2584-%25D9%258A%25D8%25AA%25D9%2583%25D8%25A8%25D8%25AF-%25D8%25AE%25D8%25B3%25D8%25A7%25D8%25B1%25D8%25A9-%25D9%2581%25D8%25A7%25D8%25…	ðŸ‡©ðŸ‡ª| Ø£Ù„Ù…Ø§Ù†ÙŠØ§.. Ø­Ø²Ø¨ Ø§Ù„Ù…Ø³ØªØ´Ø§Ø±Ø© Ø§Ù„Ø£Ù„Ù…Ø§Ù†ÙŠØ© Ø£Ù†Ø¬ÙŠÙ„Ø§ Ù…ÙŠØ±ÙƒÙ„ØŒ ÙˆÙ‚Ø¨Ù„ Ø§Ù„Ø§Ù†ØªØ®Ø§Ø¨Ø§Øª Ø§Ù„ØªØ´Ø±ÙŠØ¹ÙŠØ©ØŒ ÙŠØªÙƒØ¨Ø¯ Ø®Ø³Ø§Ø±Ø§Øª Ù�Ø§Ø¯Ø­Ø© Ù�ÙŠ Ø§Ù„Ø§Ù†ØªØ®Ø§Ø¨Ø§Øª Ø§Ù„Ù…Ø­Ù„ÙŠØ© Ø¹Ù„Ù‰ Ø®Ù„Ù�ÙŠØ© Ø§Ù„ØºØ¶Ø¨ Ø§Ù„Ø´Ø¹Ø¨ÙŠ Ù…Ù† Ø¹Ø¯Ø¯ Ù…Ù† Ø§Ù„Ù…Ù„Ù�Ø§Øª. âœ� Ø¹Ù…ØªÙŠ Ù…ÙŠØ±ÙƒÙ„ Ø¯Ø¹Ø§Ùˆ Ø¹Ù„ÙŠÙ‡Ø§ Ø§Ù„Ø´Ø±Ù�Ø§Ø¡ ðŸ˜‡ . https://t.co/r4F1pidBqE	18855.0	RT @HMeghribi: ðŸ‡©ðŸ‡ª| Ø£Ù„Ù…Ø§Ù†ÙŠØ§.. Ø­Ø²Ø¨ Ø§Ù„Ù…Ø³ØªØ´Ø§Ø±Ø© Ø§Ù„Ø£Ù„Ù…Ø§Ù†ÙŠØ© Ø£Ù†Ø¬ÙŠÙ„Ø§ Ù…ÙŠØ±ÙƒÙ„ØŒ ÙˆÙ‚Ø¨Ù„ Ø§Ù„Ø§Ù†ØªØ®Ø§Ø¨Ø§Øª Ø§Ù„ØªØ´Ø±ÙŠØ¹ÙŠØ©ØŒ ÙŠØªÙƒØ¨Ø¯ Ø®Ø³Ø§Ø±Ø§Øª Ù�Ø§Ø¯Ø­Ø© Ù�ÙŠ Ø§Ù„Ø§Ù†ØªØ®Ø§Ø¨Ø§Øª Ø§Ù„Ù…Ø­Ù„ÙŠØ© Ø¹Ù„Ù‰â€¦	495.0	True	full
1322653	1322653	60509670d7adad0038312348	2021-03-16 11:28:43	[]	[]	Tue Mar 16 08:40:23 +0000 2021	[]	[{"url":"https://t.co/02yHjcxGsE","expanded_url":"https://twitter.com/longfellapoet/status/1106925761703919617","display_url":"twitter.com/longfellapoet/â€¦","indices":[271,294]}]	Two years ago today @HOME_mcr. Sold out venue, two hour solo show. Laughing, crying, cheering, pin drop silences. Many gave a standing ovation, big queue for book signing etc. Drinks afterwards, friends and family. 12 months since my last full gig. Jeez, Iâ€™ve missed it. https://t.co/02yHjcxGsE	25994.0	RT @LongfellaPoet: Two years ago today @HOME_mcr. Sold out venue, two hour solo show. Laughing, crying, cheering, pin drop silences. Many gâ€¦	56501.0	True	full
1322654	1322654	60509670d7adad0038312352	2021-03-16 11:28:43	[]	[]	Mon Mar 15 22:55:07 +0000 2021	[]	[{"url":"https://t.co/58Ql3X8CIA","expanded_url":"https://www.washingtonpost.com/business/2021/03/15/georgia-voting-business/","display_url":"washingtonpost.com/business/2021/â€¦","indices":[178,201]}]	UPDATE: @CocaCola says they now OPPOSE the voter suppression bills in the Georgia legislature. This is a big change from 24 hours ago, which is the last time I heard from them https://t.co/58Ql3X8CIA https://t.co/9C7cwVmdvI	486417.0	RT @JuddLegum: UPDATE: @CocaCola says they now OPPOSE the voter suppression bills in the Georgia legislature. This is a big change from 24â€¦	73.0	True	full
1322655	1322655	60509671d7adad0038312372	2021-03-16 11:28:43	[]	[]	Tue Mar 16 08:23:39 +0000 2021	[{"text":"ArtificialIntelligence","indices":[126,149]}]	[{"url":"https://t.co/hITpVv4Djz","expanded_url":"https://www.timesnownews.com/health/article/liverpool-scientists-deploy-artificial-intelligence-to-develop-model-that-predicts-the-next-pandemic/721490","display_url":"timesnownews.com/health/articleâ€¦","indices":[101,124]}]	Liverpool scientists deploy Artificial Intelligence to develop model that predicts the next pandemic https://t.co/hITpVv4Djz #ArtificialIntelligence	93651.0	RT @machinelearnflx: Liverpool scientists deploy Artificial Intelligence to develop model that predicts the next pandemic https://t.co/hITpâ€¦	1657.0	True	full
1322656	1322656	60509671d7adad0038312382	2021-03-16 11:28:43	[{"text":"Covid19","indices":[87,95]}]	[{"url":"https://t.co/A2fgp7iV9S","expanded_url":"https://france3-regions.francetvinfo.fr/bretagne/cotes-d-armor/lannion/les-autorites-sanitaires-en-alerte-face-au-variant-breton-2000731.html","display_url":"france3-regions.francetvinfo.fr/bretagne/cotesâ€¦","indices":[97,120]}]		[]	[]			La direction gÃ©nÃ©rale de la santÃ© annonce des investigations sur le "variant breton" #Covid19â€¦ https://t.co/iGovT9icfM	74083.0	True	full
1322657	1322657	60509671d7adad003831239a	2021-03-16 11:28:44	[]	[]	Mon Mar 15 16:25:54 +0000 2021	[]	[{"url":"https://t.co/sUTDdh8XRi","expanded_url":"https://gizmodo.com/iss-ditches-2-9-ton-pallet-of-batteries-creating-its-m-1846476992?rev=1615824133239","display_url":"gizmodo.com/iss-ditches-2-â€¦","indices":[114,137]}]	ISS ditches 2.9-ton pallet of batteries, creating its most massive piece of space trash, as I report for @Gizmodo https://t.co/sUTDdh8XRi https://t.co/HQccu0Uaar	9592.0	RT @dvorsky: ISS ditches 2.9-ton pallet of batteries, creating its most massive piece of space trash, as I report for @Gizmodo https://t.coâ€¦	1687.0	True	full
1322658	1322658	60509671d7adad003831239e	2021-03-16 11:28:44	[]	[{"url":"https://t.co/nvM61QFsjq","expanded_url":"https://www.jornaldacidadeonline.com.br/noticias/27447/em-defesa-da-vida-da-liberdade-e-da-prosperidade-um-apelo-a-ciencia-contra-o-obscurantismo-anti-humanista-de-prefeitos-e-governadores","display_url":"jornaldacidadeonline.com.br/noticias/27447â€¦","indices":[196,219]}]		[]	[]			@BolsonaroSP JoÃ£o DÃ³ria em sua coletiva jÃ¡ decidiu que atÃ© o fim do mÃªs vÃ£o morrer 300.000 mil pessoas de covid! Umâ€¦ https://t.co/MOWgvXkjuw	13.0	True	full
1322659	1322659	60509671d7adad00383123a0	2021-03-16 11:28:44	[{"text":"Maharashtra","indices":[0,12]},{"text":"Covid","indices":[96,102]},{"text":"COVID19","indices":[223,231]}]	[{"url":"https://t.co/wy2PRAY0O6","expanded_url":"https://www.dtnext.in/News/National/2021/03/16164500/1281057/Covid-19-Maharashtra-Slides-Under-2nd-Wave-Dist-Admin-.vpf","display_url":"dtnext.in/News/National/â€¦","indices":[246,269]}]		[]	[]			#Maharashtra | Centre warns Maharashtra that it is witnessing a beginning of second wave of the #Covid-19 pandemic.â€¦ https://t.co/GLlkzG8VLd	8160.0	True	full
1322660	1322660	60509671d7adad00383123a8	2021-03-16 11:28:44	[]	[]	Mon Mar 15 20:40:00 +0000 2021	[{"text":"FlexibilizaciÃ³nParcial","indices":[92,115]}]	[{"url":"https://t.co/zwVXCHiTRA","expanded_url":"https://www.vtv.gob.ve/cronograma-suministro-combustible-marzo/","display_url":"vtv.gob.ve/cronograma-sumâ€¦","indices":[117,140]}]	AsÃ­ funcionarÃ¡ el Cronograma de suministro de combustible desde el lunes 15 al 21 de marzo #FlexibilizaciÃ³nParcial https://t.co/zwVXCHiTRA https://t.co/E4xReSoYn7	1814125.0	RT @VTVcanal8: AsÃ­ funcionarÃ¡ el Cronograma de suministro de combustible desde el lunes 15 al 21 de marzo #FlexibilizaciÃ³nParcial https:/â€¦	116.0	True	full
1322661	1322661	60509672d7adad00383123b2	2021-03-16 11:28:44	[]	[{"url":"https://t.co/1Z5HpdkpSr","expanded_url":"https://www.lesechos.fr/industrie-services/industrie-lourde/covid-malgre-la-prise-de-conscience-occidentale-la-china-inc-est-repartie-de-plus-belle-1298384","display_url":"lesechos.fr/industrie-servâ€¦","indices":[307,330]}]		[]	[]			@ABoudet @dicharry_e @alexandrecounis @DelphineIweins En France, comme en Europe, la pandÃ©mie aura permis Ã©galementâ€¦ https://t.co/lzSC0xF880	3134.0	True	full
1322662	1322662	60509672d7adad00383123b6	2021-03-16 11:28:44	[]	[]	Tue Mar 16 11:13:23 +0000 2021	[{"text":"JeromeLavrilleux","indices":[15,32]},{"text":"covid19","indices":[53,61]},{"text":"Bygmalion","indices":[73,83]},{"text":"NicolasSarkozy","indices":[138,153]}]	[{"url":"https://t.co/UAe4hd6boN","expanded_url":"https://twitter.com/Europe1/status/1371752357483192320","display_url":"twitter.com/Europe1/statusâ€¦","indices":[183,206]}]	Les avocats de #JeromeLavrilleux sont touchÃ©s par le #covid19: le procÃ¨s #Bygmalion ( celui des comptes de campagne prÃ©sumÃ©s trafiquÃ©s de #NicolasSarkozy) devrait Ãªtre reportÃ© demain https://t.co/UAe4hd6boN	24045.0	RT @tcabarrus: Les avocats de #JeromeLavrilleux sont touchÃ©s par le #covid19: le procÃ¨s #Bygmalion ( celui des comptes de campagne prÃ©sumÃ©sâ€¦	255.0	True	full
1322663	1322663	60509672d7adad00383123d2	2021-03-16 11:28:45	[]	[]	Mon Mar 15 13:29:15 +0000 2021	[{"text":"dpmg","indices":[267,272]}]	[{"url":"https://t.co/1zNWStQiER","expanded_url":"https://defensoria.mg.def.br/index.php/2021/03/15/mutirao-direito-a-ter-pai-da-dpmg-e-tema-de-reportagem-do-fantastico/","display_url":"defensoria.mg.def.br/index.php/2021â€¦","indices":[243,266]}]	Nosso 'MutirÃ£o Direito a Ter Pai', importante aÃ§Ã£o extrajudicial, com mais de 9 mil atendimentos desde 2011, foi tema de reportagem do FantÃ¡stico. Duas emocionantes histÃ³rias, atuaÃ§Ã£o gratificante e o final esperado pelos nossos assistidos. https://t.co/1zNWStQiER #dpmg	407.0	RT @defensoriamg: Nosso 'MutirÃ£o Direito a Ter Pai', importante aÃ§Ã£o extrajudicial, com mais de 9 mil atendimentos desde 2011, foi tema deâ€¦	37.0	True	full
1322664	1322664	60509672d7adad00383123d4	2021-03-16 11:28:45	[]	[]	Tue Mar 16 08:46:39 +0000 2021	[{"text":"IPAC","indices":[133,138]},{"text":"IntegratedReview","indices":[153,170]}]	[{"url":"https://t.co/1DaCsYIQfn","expanded_url":"https://www.smh.com.au/world/europe/britain-has-one-eye-on-trade-with-china-the-other-on-its-threats-20210316-p57b0m.html","display_url":"smh.com.au/world/europe/bâ€¦","indices":[254,277]}]	â€œdeeper trade links and increased Chinese investment in the UK would seem to directly undermine attempts to meet these challenges." #IPAC ðŸ‡¬ðŸ‡§ comment on #IntegratedReview label of China as the â€œbiggest state-based threatâ€� to the UK's economic security. https://t.co/1DaCsYIQfn	44973.0	RT @ipacglobal: â€œdeeper trade links and increased Chinese investment in the UK would seem to directly undermine attempts to meet these chalâ€¦	421.0	True	full
1322665	1322665	60509672d7adad00383123dc	2021-03-16 11:28:45	[]	[]	Tue Mar 16 11:24:21 +0000 2021	[]	[{"url":"https://t.co/VsJZCQmv8c","expanded_url":"https://www.twitch.tv/hackmadrid27","display_url":"twitch.tv/hackmadrid27","indices":[231,254]},{"url":"https://t.co/T3EsZKQYui","expanded_url":"http://www.youtube.com/c/HackMadrid","display_url":"youtube.com/c/HackMadrid","indices":[255,278]}]	Un Eventazo, desde Argentina, el 02/04/21:00 Evento Online, "Conocimiento Unificado" MatemÃ¡ticas Vorticiales, generaciÃ³n de abundancia y riqueza. Todos temas de gran actualidad e importancia en la era del Covid-21. ## Streaming ## https://t.co/VsJZCQmv8c https://t.co/T3EsZKQYui https://t.co/QagUa8tgGi	6376.0	RT @hackmadrid: Un Eventazo, desde Argentina, el 02/04/21:00 Evento Online, "Conocimiento Unificado" MatemÃ¡ticas Vorticiales, generaciÃ³n deâ€¦	3480.0	True	full
1322666	1322666	60509672d7adad00383123e0	2021-03-16 11:28:45	[]	[]	Tue Mar 16 11:16:47 +0000 2021	[]	[{"url":"https://t.co/FMNcIgPV9K","expanded_url":"https://newsinfo.inquirer.net/1407770/robredo-raises-concern-over-covid-19-surge-uncertainty-of-vaccine-deliveries?utm_medium=Social&utm_source=Twitter#Echobox=1615892716","display_url":"newsinfo.inquirer.net/1407770/robredâ€¦","indices":[169,192]}]	Robredo said while the vaccination program has been rolled out, there is still uncertainty as to when the next supply of vaccines would be delivered. | @nestorburgosINQ https://t.co/FMNcIgPV9K	3228987.0	RT @inquirerdotnet: Robredo said while the vaccination program has been rolled out, there is still uncertainty as to when the next supply oâ€¦	732.0	True	full
1322667	1322667	60509672d7adad00383123ea	2021-03-16 11:28:45	[]	[{"url":"https://t.co/EUMasZoHRs","expanded_url":"http://marinaponzo.loja.avon.com.br","display_url":"marinaponzo.loja.avon.com.br","indices":[53,76]}]		[]	[]			@leh_ssoares Ei! ðŸ›�ï¸� Comprando na minha loja virtual https://t.co/EUMasZoHRs vocÃª pode usar um dos cupons: ðŸ�·ï¸�BV15Câ€¦ https://t.co/hjToWyiuCv	55.0	True	full
1322668	1322668	60509672d7adad0038312400	2021-03-16 11:28:45	[]	[{"url":"https://t.co/fdNRvatVOe","expanded_url":"https://www.wbez.org/stories/vice-president-harris-urges-chicagoans-to-get-covid-19-vaccine/fe3051df-4a92-4d99-829b-48d7dcc0494d","display_url":"wbez.org/stories/vice-pâ€¦","indices":[221,244]}]		[]	[]			@PaulFly93072102 @TomiLahren â€œTrump did nothing to mitigate the virus.â€� Donâ€™t get one of the three vaccines. Remembâ€¦ https://t.co/NaLlr5Bvwp	27.0	True	full
1322669	1322669	60509672d7adad0038312406	2021-03-16 11:28:45	[]	[]	Sun Mar 14 09:09:20 +0000 2021	[]	[{"url":"https://t.co/hnofSskeAU","expanded_url":"https://www.redbubble.com/people/MarineTreasury/explore?asc=u&page=1&sortOrder=recent","display_url":"redbubble.com/people/MarineTâ€¦","indices":[248,271]}]	ðŸŒŸ4 sales away from my goal. Help me reach it this month!!ðŸŒŸ Support my small business on redbubble! I sell prints, stickers, masks, tote bags, mugs,Â phone cases, apparel etc. Use code 'SUBSURF15' for 15% off! See the thread for more designs!! ðŸ¤Žhttps://t.co/hnofSskeAU https://t.co/5rOKVBXfGW	881.0	RT @TreasuryMarine: ðŸŒŸ4 sales away from my goal. Help me reach it this month!!ðŸŒŸ Support my small business on redbubble! I sell prints, sticâ€¦	0.0	True	full
1322670	1322670	60509672d7adad0038312408	2021-03-16 11:28:45	[{"text":"COVID19","indices":[246,254]}]	[{"url":"https://t.co/bAf032OmTq","expanded_url":"https://www.7jours.fr/actualites/cafes-hotels-restaurants-la-reouverture-on-en-parle/","display_url":"7jours.fr/actualites/cafâ€¦","indices":[256,279]}]		[]	[]			Emploi, rÃ©munÃ©ration, activitÃ© partielle, apprentis...les sujets dâ€™inquiÃ©tude sont lÃ©gion pour les pros de toute unâ€¦ https://t.co/8yZdOW29TG	153.0	True	full
1322671	1322671	60509673d7adad0038312426	2021-03-16 11:28:45	[{"text":"cancelcieexams2021","indices":[75,94]},{"text":"Pakistan","indices":[95,104]},{"text":"coronavirus","indices":[105,117]},{"text":"Covid_19","indices":[118,127]},{"text":"PDMLongmarch","indices":[129,142]},{"text":"ElectionCommission","indices":[144,163]},{"text":"ØºØ¯Ø§Ø±_Ù…Ù†Ø¸ÙˆØ±_Ù¾Ø´ØªÛŒÙ†","indices":[165,182]},{"text":"Ø³Ù†Ø¯Ú¾_Ø­Ú©ÙˆÙ…Øª_Ø¬ÙˆØ§Ø¨_Ø¯Ùˆ","indices":[183,202]},{"text"…	[{"url":"https://t.co/PHRJG7yzei","expanded_url":"https://www.youtube.com/watch?v=0yqYCfCEygs&t=33s","display_url":"youtube.com/watch?v=0yqYCfâ€¦","indices":[239,262]}]		[]	[]			What is The Difference Between Civil Officers And Human Beings In Pakistan #cancelcieexams2021 #Pakistanâ€¦ https://t.co/3FkGd2ZK2s	709.0	True	full
1322672	1322672	60509673d7adad0038312428	2021-03-16 11:28:45	[{"text":"REPRO","indices":[73,79]},{"text":"AFIP","indices":[90,95]},{"text":"Covid19","indices":[201,209]}]	[{"url":"https://t.co/hOp36aHjWi","expanded_url":"https://www.radiosudestada.com.ar/2021/03/este-martes-cobran-jubilados-y.html","display_url":"radiosudestada.com.ar/2021/03/este-mâ€¦","indices":[211,234]}]		[]	[]			@ansesgob tambiÃ©n abonarÃ¡ hoy el Programa de RecuperaciÃ³n Productiva II (#REPRO II) de la #AFIP, para dar alivio ecâ€¦ https://t.co/x9jBAYPjIf	5616.0	True	full
1322673	1322673	60509673d7adad003831243c	2021-03-16 11:28:45	[]	[]	Mon Mar 15 13:06:53 +0000 2021	[]	[{"url":"https://t.co/ecqg5DjJUg","expanded_url":"https://www.npr.org/2021/03/14/977251515/new-yorks-vaccine-czar-called-county-officials-to-assess-their-loyalty-to-cuomo","display_url":"npr.org/2021/03/14/977â€¦","indices":[260,283]}]	Who is Larry Schwartz? Cuomo put him in charge of our vaccine distribution. He has no public health experience. Heck, heâ€™s not even a state public officer. Impeachment investigations &amp; subpoenas can reveal how Larry got to be gatekeeper of our vaccines. https://t.co/ecqg5DjJUg	38044.0	RT @rontkim: Who is Larry Schwartz? Cuomo put him in charge of our vaccine distribution. He has no public health experience. Heck, heâ€™s notâ€¦	134.0	True	full
1322674	1322674	60509673d7adad003831244a	2021-03-16 11:28:46	[{"text":"onpoli","indices":[99,106]},{"text":"COVID19","indices":[108,116]}]	[{"url":"https://t.co/hHJDW0mQHE","expanded_url":"https://www.thestar.com/politics/provincial/2021/03/15/small-majority-of-ontarians-give-canada-poor-marks-for-vaccine-rollout-poll-finds.html","display_url":"thestar.com/politics/proviâ€¦","indices":[119,142]}]		[]	[]			Joining @MooreintheAM on @NEWSTALK1010 at 7:45 am with @jerryagar1010, @MAAWLAW, and @_scottreid. #onpoliâ€¦ https://t.co/b6G4JqPxc9	42971.0	True	full
1322675	1322675	60509673d7adad0038312458	2021-03-16 11:28:46	[]	[]	Tue Mar 16 00:45:00 +0000 2021	[{"text":"Kashmir","indices":[19,27]},{"text":"peace","indices":[34,40]},{"text":"Kashmir","indices":[45,53]},{"text":"India","indices":[66,72]},{"text":"instigating","indices":[108,120]},{"text":"fake","indices":[133,138]}]	[{"url":"https://t.co/gfSdBX47jH","expanded_url":"https://twitter.com/qazizaid89/status/1371498075815092225?s=20","display_url":"twitter.com/qazizaid89/staâ€¦","indices":[189,212]}]	The path chosen by #Kashmir is of #peace and #Kashmir stands with #India. People like you who are trying to #instigating people with #fake news will never succeed in your negative notions. https://t.co/gfSdBX47jH	11093.0	RT @KashmirTraitors: The path chosen by #Kashmir is of #peace and #Kashmir stands with #India. People like you who are trying to #instigatiâ€¦	10.0	True	full
1322676	1322676	60509673d7adad0038312460	2021-03-16 11:28:46	[]	[]	Tue Mar 16 11:26:43 +0000 2021	[]	[{"url":"https://t.co/WeVrS7le47","expanded_url":"https://www.theguardian.com/uk-news/2021/mar/15/cap-on-trident-nuclear-warhead-stockpile-to-rise-by-more-than-40","display_url":"theguardian.com/uk-news/2021/mâ€¦","indices":[66,89]}]	Cap on Trident nuclear warhead stockpile to rise by more than 40% https://t.co/WeVrS7le47 Yet we're told that Covid has decimated the economy to such an extent, we can't afford to pay NHS &amp; public sector workers a decent wage. Strange priorities !	42040.0	RT @Hepworthclare: Cap on Trident nuclear warhead stockpile to rise by more than 40% https://t.co/WeVrS7le47 Yet we're told that Covid hasâ€¦	2764.0	True	full
1322677	1322677	60509674d7adad003831247c	2021-03-16 11:28:46	[]	[]	Tue Mar 16 00:09:39 +0000 2021	[]	[{"url":"https://t.co/X02HbBSsLk","expanded_url":"https://bit.ly/3kFldyn","display_url":"bit.ly/3kFldyn","indices":[227,250]}]	One week to clear your calendar for @AusDairyConf virtual forum Processing from the Top. Join leading processing chiefs for discussion re post pandemic markets, forward season analysis &amp; the 'China effect'. Register now at https://t.co/X02HbBSsLk. Proudly supported by @RabobankAU	617.0	RT @AusDairyConf: One week to clear your calendar for @AusDairyConf virtual forum Processing from the Top. Join leading processing chiefs fâ€¦	696.0	True	full
1322678	1322678	60509674d7adad003831247e	2021-03-16 11:28:46	[]	[]	Tue Mar 16 10:15:13 +0000 2021	[{"text":"EmpleoJoven","indices":[82,94]},{"text":"PlanReincorporaT","indices":[100,117]}]	[{"url":"https://t.co/MCdVPdRxqZ","expanded_url":"http://mtr.cool/adladrjcdo","display_url":"mtr.cool/adladrjcdo","indices":[156,179]}]	âž¡ Toda la informaciÃ³n de la Jornada de Buenas PrÃ¡cticas del Plan de Choque por el #EmpleoJoven y el #PlanReincorporaT 2019-2021, celebrada este 15 marzo ðŸ‘‡ https://t.co/MCdVPdRxqZ https://t.co/aZ5Q2h1wqC	11742.0	RT @garantia_juv: âž¡ Toda la informaciÃ³n de la Jornada de Buenas PrÃ¡cticas del Plan de Choque por el #EmpleoJoven y el #PlanReincorporaT 201â€¦	3914.0	True	full
1322679	1322679	60509674d7adad00383124aa	2021-03-16 11:28:47	[]	[]	Mon Mar 15 11:31:06 +0000 2021	[]	[{"url":"https://t.co/mvEiSbqh8X","expanded_url":"https://g1.globo.com/economia/noticia/2021/03/15/governo-autoriza-reajuste-de-ate-488percent-em-remedios.ghtml?utm_source=push&utm_medium=app&utm_campaign=pushg1","display_url":"g1.globo.com/economia/noticâ€¦","indices":[235,258]}]	Governo antecipa em 15 dias reajuste de medicamentos e nÃ£o explica mudanÃ§a de data. Reajuste Ã© autorizado em meio Ã pior fase da pandemia e ainda sem auxÃ­lio emergencial (ano passado, a correÃ§Ã£o foi adiada devido Ã crise sanitÃ¡ria) https://t.co/mvEiSbqh8X	5914.0	RT @tcarran: Governo antecipa em 15 dias reajuste de medicamentos e nÃ£o explica mudanÃ§a de data. Reajuste Ã© autorizado em meio Ã pior fasâ€¦	30.0	True	full
1322680	1322680	60509674d7adad00383124ac	2021-03-16 11:28:47	[{"text":"Tech","indices":[116,121]},{"text":"Programming","indices":[122,134]},{"text":"WebDevelopment","indices":[135,150]},{"text":"Technology","indices":[151,162]},{"text":"SoftwareDevelopment","indices":[163,183]},{"text":"JavaScript","indices":[184,195]}]	[{"url":"https://t.co/McJXc0ZAEi","expanded_url":"https://link.medium.com/KZIfoq3GFeb","display_url":"link.medium.com/KZIfoq3GFeb","indices":[92,115]}]		[]	[]			Vue 3 Development with the PrimeVue Frameworkâ€Šâ€”â€ŠInput Mask and Numeric Inputs by @AuMayeung https://t.co/McJXc0ZAEiâ€¦ https://t.co/6xipkKH8MB	6342.0	True	full
1322681	1322681	60509674d7adad00383124ae	2021-03-16 11:28:47	[]	[]	Tue Mar 16 09:51:20 +0000 2021	[]	[{"url":"https://t.co/82K0yPWG10","expanded_url":"https://ec.europa.eu/commission/presscorner/detail/en/statement_21_1202","display_url":"ec.europa.eu/commission/preâ€¦","indices":[127,150]}]	NEW: European Commission reaches agreement with Pfizer/BioNTech for an accelerated delivery of 10 million doses for Quarter 2 https://t.co/82K0yPWG10	136670.0	RT @tconnellyRTE: NEW: European Commission reaches agreement with Pfizer/BioNTech for an accelerated delivery of 10 million doses for Quartâ€¦	2858.0	True	full
1322682	1322682	60509674d7adad00383124ba	2021-03-16 11:28:47	[]	[]	Tue Mar 16 08:24:42 +0000 2021	[]	[{"url":"https://t.co/PDPBr9hOB1","expanded_url":"https://www.elmundo.es/espana/2021/03/15/604f659ffc6c83df0b8b4574.html","display_url":"elmundo.es/espana/2021/03â€¦","indices":[232,255]}]	Iglesias se hizo comunista cuando el Muro ya habÃ­a caÃ­do, se puso a combatir a Franco cuando Franco ya habÃ­a muerto y fundÃ³ un partido para impedir la TransiciÃ³n cuando la TransiciÃ³n ya se habÃ­a hecho. Mi columna en â�¦@elmundoesâ�©: https://t.co/PDPBr9hOB1	137815.0	RT @JorgeBustos1: Iglesias se hizo comunista cuando el Muro ya habÃ­a caÃ­do, se puso a combatir a Franco cuando Franco ya habÃ­a muerto y funâ€¦	1155.0	True	full
1322683	1322683	60509674d7adad00383124be	2021-03-16 11:28:47	[]	[]	Tue Mar 16 10:29:22 +0000 2021	[]	[{"url":"https://t.co/TYyy6ZvoDA","expanded_url":"https://www.youtube.com/watch?v=GLU9J9vM2Cs","display_url":"youtube.com/watch?v=GLU9J9â€¦","indices":[183,206]}]	In light of revised COVID-19 protocols, the format of the Islamabad Security Dialogue has been revised in the interest of public safety. The event can be viewed on the link below: https://t.co/TYyy6ZvoDA https://t.co/v2uYDQJXQd	1263.0	RT @IsbDialogue: In light of revised COVID-19 protocols, the format of the Islamabad Security Dialogue has been revised in the interest ofâ€¦	1113.0	True	full
1322684	1322684	60509675d7adad00383124c8	2021-03-16 11:28:47	[]	[]	Mon Mar 15 20:16:40 +0000 2021	[]	[{"url":"https://t.co/WLkDuIlvET","expanded_url":"https://www.rtve.es/v/2778135/","display_url":"rtve.es/v/2778135/","indices":[156,179]}]	Hoy es el cumpleaÃ±os de Francisco IbÃ¡Ã±ez. Has crecido con sus personajes. AquÃ­ te habla de todos ellos. De Mortadelo y FilemÃ³n, de 13 Rue del Percebe.... ðŸ‘‰ https://t.co/WLkDuIlvET https://t.co/pW1ehRr7Bu	80742.0	RT @ArchivoRTVE: Hoy es el cumpleaÃ±os de Francisco IbÃ¡Ã±ez. Has crecido con sus personajes. AquÃ­ te habla de todos ellos. De Mortadelo y Filâ€¦	433.0	True	full
1322685	1322685	60509675d7adad00383124d0	2021-03-16 11:28:47	[]	[]	Mon Mar 15 22:20:16 +0000 2021	[]	[{"url":"https://t.co/9u1GBLgaS0","expanded_url":"https://www.bbc.co.uk/iplayer/episode/m000t8td/panorama-cashing-in-on-covid","display_url":"bbc.co.uk/iplayer/episodâ€¦","indices":[251,274]}]	A city trader with no experience in PPE deals was given a government contract But suppliers who had PPE ready to go say they were overlooked The government say all deals were awarded by impartial civil servants and went through the same processes https://t.co/9u1GBLgaS0 https://t.co/vJtA2BGQW6	124550.0	RT @BBCPanorama: A city trader with no experience in PPE deals was given a government contract But suppliers who had PPE ready to go sayâ€¦	706.0	True	full
1322686	1322686	60509675d7adad00383124d4	2021-03-16 11:28:47	[]	[]	Tue Mar 16 00:30:26 +0000 2021	[]	[{"url":"https://t.co/kflTiyjvqp","expanded_url":"https://www.theguardian.com/australia-news/2021/mar/15/voices-raised-in-anger-are-echoing-throughout-the-land-but-it-seems-morrison-still-cant-hear?CMP=Share_iOSApp_Other","display_url":"theguardian.com/australia-newsâ€¦","indices":[243,266]}]	â€œWhat the prime minister doesnâ€™t seem to understand is standing behind the noisy women are more women who wonâ€™t take to the streets with a placard but are nonetheless watching how small Morrison has been in a moment when he needed to be big.â€� https://t.co/kflTiyjvqp	282027.0	RT @SenatorWong: â€œWhat the prime minister doesnâ€™t seem to understand is standing behind the noisy women are more women who wonâ€™t take to thâ€¦	161.0	True	full
1322687	1322687	60509675d7adad00383124d8	2021-03-16 11:28:47	[]	[]	Mon Mar 15 12:45:37 +0000 2021	[{"text":"Oscar","indices":[79,85]}]	[{"url":"https://t.co/WKHjfWX1CS","expanded_url":"https://www.latimes.com/entertainment-arts/movies/story/2021-03-15/oscars-2021-riz-ahmed-first-muslim-best-actor-nominee","display_url":"latimes.com/entertainment-â€¦","indices":[134,157]}]	British-Pakistani performer @rizwanahmed is the first Muslim nominated for the #Oscar for lead actor for his role in "Sound of Metal" https://t.co/WKHjfWX1CS	3804788.0	RT @latimes: British-Pakistani performer @rizwanahmed is the first Muslim nominated for the #Oscar for lead actor for his role in "Sound ofâ€¦	11.0	True	full
1322688	1322688	60509675d7adad00383124e2	2021-03-16 11:28:47	[]	[{"url":"https://t.co/Dnni2kCWDZ","expanded_url":"https://meteo.dintillat.fr","display_url":"meteo.dintillat.fr","indices":[164,187]}]		[]	[]			Vent: 14 km/h Moy. 10mn: 15 km/h Dir.: 20Â° Dir. Moy. 10mn: 359Â° Rafale 10mn: 27 km/h Rafale Max: 35 km/h 10Â° Ã 11:3â€¦ https://t.co/bfqhylqiWn	5.0	True	full
1322689	1322689	60509675d7adad00383124f0	2021-03-16 11:28:47	[]	[]	Tue Mar 16 05:07:16 +0000 2021	[]	[{"url":"https://t.co/mSyJGR8OTj","expanded_url":"https://twitter.com/mentiraslared/status/1371653460886749191","display_url":"twitter.com/mentiraslared/â€¦","indices":[275,298]}]	HernÃ¡ndez Norambuena estÃ¡ preso por Secuestro, extorsiÃ³n, tortura y homicidio calificado, es un avezado Delincuente Terrorista. Al llamarlo Preso PolÃ­tico, se estÃ¡ validando la violencia como herramienta de acciÃ³n polÃ­tica y se estÃ¡n justificando sus deleznables crÃ­menes!!! https://t.co/mSyJGR8OTj	7595.0	RT @MRamirezZunig: HernÃ¡ndez Norambuena estÃ¡ preso por Secuestro, extorsiÃ³n, tortura y homicidio calificado, es un avezado Delincuente Terrâ€¦	272.0	True	full
1322690	1322690	60509675d7adad00383124f6	2021-03-16 11:28:48	[]	[]	Tue Mar 16 00:33:04 +0000 2021	[]	[{"url":"https://t.co/1cMZtF04sv","expanded_url":"https://revistaoeste.com/brasil/cidade-mineira-nao-tem-um-unico-doente-internado-por-covid-19/","display_url":"revistaoeste.com/brasil/cidade-â€¦","indices":[238,261]}]	Cidade mineira nÃ£o tem um Ãºnico doente internado por covid-19. â€œEsta antecipaÃ§Ã£o do tratamento com azitromicina, dexametasona, ivermectina, vitamina D e zinco tem salvado a nossa populaÃ§Ã£oâ€� - disse o prefeito Walter Lessa, que Ã© mÃ©dico. https://t.co/1cMZtF04sv	175394.0	RT @ludmilagrilo: Cidade mineira nÃ£o tem um Ãºnico doente internado por covid-19. â€œEsta antecipaÃ§Ã£o do tratamento com azitromicina, dexametaâ€¦	180.0	True	full
1322691	1322691	60509675d7adad00383124f8	2021-03-16 11:28:48	[]	[]	Sun Mar 14 19:29:31 +0000 2021	[{"text":"VamosMÃ©xico","indices":[0,12]},{"text":"Ã‘oQueÃ‘o","indices":[208,216]},{"text":"TeamGatoPolÃ­tico","indices":[217,234]}]	[{"url":"https://t.co/Y1M0NA51oH","expanded_url":"https://wp.me/pbiqPq-fJA","display_url":"wp.me/pbiqPq-fJA","indices":[236,259]}]	#VamosMÃ©xico ðŸ’ªðŸ‡²ðŸ‡½ Ya llegaron un millÃ³n de vacunas de Sinovac, Ya se tienen mÃ¡s dosis para seguir combatiendo al Covid-19, Vamos a salir adelante. Sin duda alguna tenemos el mejor gobierno en el peor momento. #Ã‘oQueÃ‘o #TeamGatoPolÃ­tico https://t.co/Y1M0NA51oH	108844.0	RT @elgatopolitico_: #VamosMÃ©xico ðŸ’ªðŸ‡²ðŸ‡½ Ya llegaron un millÃ³n de vacunas de Sinovac, Ya se tienen mÃ¡s dosis para seguir combatiendo al Covid-â€¦	94.0	True	full
1322692	1322692	60509675d7adad00383124fe	2021-03-16 11:28:48	[]	[]	Tue Mar 16 11:16:20 +0000 2021	[]	[{"url":"https://t.co/vZD6CXguuc","expanded_url":"https://www.teledoce.com/?p=527808","display_url":"teledoce.com/?p=527808","indices":[204,227]}]	La situaciÃ³n econÃ³mica y la salud son las principales preocupaciones de los uruguayos, segÃºn encuesta de Cifra. El 73 % de los uruguayos dice estar conforme con la gestiÃ³n de gobierno sobre la pandemia. https://t.co/vZD6CXguuc	26545.0	RT @Herrerismo: La situaciÃ³n econÃ³mica y la salud son las principales preocupaciones de los uruguayos, segÃºn encuesta de Cifra. El 73 % deâ€¦	840.0	True	full
1322693	1322693	60509675d7adad0038312502	2021-03-16 11:28:48	[]	[]	Mon Mar 15 17:22:00 +0000 2021	[{"text":"equivalence","indices":[121,133]},{"text":"banks","indices":[185,191]},{"text":"markets","indices":[225,233]}]	[{"url":"https://t.co/KrYZ1Z6Yxw","expanded_url":"https://www.cityam.com/sadiq-khan-calls-for-more-government-engagement-on-financial-services-post-brexit/","display_url":"cityam.com/sadiq-khan-calâ€¦","indices":[234,257]}]	EU financial services deal: The @MayorofLondon @SadiqKhan wrote to#RishiSunak today to call for the government to secure #equivalence for the financial services sector, in order for UK #banks to regain EU-wide access to its #markets https://t.co/KrYZ1Z6Yxw	67561.0	RT @CityAM: EU financial services deal: The @MayorofLondon @SadiqKhan wrote to#RishiSunak today to call for the government to secure #equivâ€¦	1584.0	True	full
1322694	1322694	60509675d7adad0038312504	2021-03-16 11:28:48	[]	[]	Mon Mar 15 23:31:38 +0000 2021	[]	[{"url":"https://t.co/F9mLYAQpEa","expanded_url":"http://wa.me/966597988788","display_url":"wa.me/966597988788","indices":[252,275]}]	Ø²ÙŠØ§Ø¯Ø© Ù…ØªØ§Ø¨Ø¹ÙŠÙ† Ø§Ù†Ø³ØªÙ‚Ø±Ø§Ù… Ø­Ù‚ÙŠÙ‚ÙŠ Ø®Ù„ÙŠØ¬ÙŠ Ø®Ù„Ø§Ù„ Ø¯Ø¹Ù… Ø§Ù„Ø­Ø³Ø§Ø¨ Ø¹Ø±Ø¶ Ø§Ù„ÙŠÙˆÙ… Ø­Ù‚ÙŠÙ‚ÙŠ 100% 2000 Ù…ØªØ§Ø¨Ø¹ : 160Ø±ÙŠØ§Ù„ 3000 Ù…ØªØ§Ø¨Ø¹ : 230 Ø±ÙŠØ§Ù„ 5000 Ù…ØªØ§Ø¨Ø¹ : 390Ø±ÙŠØ§Ù„ 7000 Ù…ØªØ§Ø¨Ø¹ : 499 Ø±ÙŠØ§Ù„ 10.000 Ù…ØªØ§Ø¨Ø¹ : 744 Ø±ÙŠØ§Ù„ 15.000 Ù…ØªØ§Ø¨Ø¹ : 1180 Ø±ÙŠØ§Ù„ Ù„Ù„Ø·Ù„Ø¨ ÙˆØ§ØªØ³Ø§Ø¨ Ø§Ùˆ Ø¥ØªØµØ§Ù„ : 0597988788 https://t.co/F9mLYAQpEa https…	101919.0	RT @jvj60: Ø²ÙŠØ§Ø¯Ø© Ù…ØªØ§Ø¨Ø¹ÙŠÙ† Ø§Ù†Ø³ØªÙ‚Ø±Ø§Ù… Ø­Ù‚ÙŠÙ‚ÙŠ Ø®Ù„ÙŠØ¬ÙŠ Ø®Ù„Ø§Ù„ Ø¯Ø¹Ù… Ø§Ù„Ø­Ø³Ø§Ø¨ Ø¹Ø±Ø¶ Ø§Ù„ÙŠÙˆÙ… Ø­Ù‚ÙŠÙ‚ÙŠ 100% 2000 Ù…ØªØ§Ø¨Ø¹ : 160Ø±ÙŠØ§Ù„ 3000 Ù…ØªØ§Ø¨Ø¹ : 230 Ø±ÙŠØ§Ù„ 5000 Ù…ØªØ§Ø¨â€¦	8591.0	True	full
1322695	1322695	60509676d7adad0038312524	2021-03-16 11:28:48	[]	[]	Tue Mar 16 07:15:00 +0000 2021	[]	[{"url":"https://t.co/KBReccNfIC","expanded_url":"https://bit.ly/2OFdTqc","display_url":"bit.ly/2OFdTqc","indices":[257,280]}]	Todayâ€™s update on Lockdown Sceptics is here. Includes a demolition of the @ONSâ€™s graph showing Covid is the deadliest disease to afflict England and Wales in 100 years, a plea to Scottish schools to drop the mask mandate and the latest on the AZ imbroglio. https://t.co/KBReccNfIC https://t.co/Kq9o7DhnVb	154753.0	RT @toadmeister: Todayâ€™s update on Lockdown Sceptics is here. Includes a demolition of the @ONSâ€™s graph showing Covid is the deadliest diseâ€¦	4302.0	True	full
1322696	1322696	60509676d7adad0038312526	2021-03-16 11:28:48	[]	[{"url":"https://t.co/rpCc07m4KS","expanded_url":"https://vivre-charentes.fr/les-incontournables-arenes-saintes/?utm_source=ReviveOldPost&utm_medium=social&utm_campaign=ReviveOldPost","display_url":"vivre-charentes.fr/les-incontournâ€¦","indices":[152,175]}]		[]	[]			Les incontournables arÃ¨nes de Saintes Au premierÂ siÃ¨cle avant JÃ©sus-Christ, les Romains s'emparent de la Gaule : Sâ€¦ https://t.co/z1WHBISrtf	522.0	True	full
1322697	1322697	60509676d7adad003831252e	2021-03-16 11:28:48	[]	[]	Tue Mar 16 01:51:35 +0000 2021	[{"text":"GOPSeditionCaucus","indices":[125,143]}]	[{"url":"https://t.co/DPCwAMFLAi","expanded_url":"https://www.forbes.com/sites/alisondurkee/2021/03/15/arizona-gop-must-pay-18000-in-legal-fees-for-failed-election-lawsuit/","display_url":"forbes.com/sites/alisonduâ€¦","indices":[145,168]}]	The judge slammed the Republicansâ€™ â€œflimsy excuses for a lawsuitâ€� and said they â€œfiled this lawsuit for political reasons.â€� #GOPSeditionCaucus https://t.co/DPCwAMFLAi	472535.0	RT @TheDemCoalition: The judge slammed the Republicansâ€™ â€œflimsy excuses for a lawsuitâ€� and said they â€œfiled this lawsuit for political reasâ€¦	30.0	True	full
1322698	1322698	60509676d7adad0038312532	2021-03-16 11:28:48	[]	[]	Tue Mar 16 06:30:53 +0000 2021	[{"text":"gamedev","indices":[148,156]},{"text":"UnrealEngine","indices":[157,170]},{"text":"fantasy","indices":[171,179]},{"text":"3dmodeling","indices":[180,191]},{"text":"dinusty","indices":[192,200]}]	[{"url":"https://t.co/MXK7YAdRNJ","expanded_url":"https://www.artstation.com/artwork/aYV9b8","display_url":"artstation.com/artwork/aYV9b8","indices":[0,23]}]	https://t.co/MXK7YAdRNJ Its finally done! my first environment! Based on @jandrew_art "Snowed Inn" Thank you @HazelTheHobbit for the Boromir model! #gamedev #UnrealEngine #fantasy #3dmodeling #dinusty	63.0	RT @R50z: https://t.co/MXK7YAdRNJ Its finally done! my first environment! Based on @jandrew_art "Snowed Inn" Thank you @HazelTheHobbit forâ€¦	2381.0	True	full
1322699	1322699	60509676d7adad0038312568	2021-03-16 11:28:49	[]	[]	Tue Mar 16 11:12:21 +0000 2021	[{"text":"FakeNews","indices":[67,76]}]	[{"url":"https://t.co/z9LhGfu84F","expanded_url":"https://www.newsbusters.org/blogs/nb/nicholas-fondacaro/2021/03/15/abc-pbs-refuse-air-correction-fake-news-about-trump-phone","display_url":"newsbusters.org/blogs/nb/nichoâ€¦","indices":[140,163]}]	.@ABCWorldNews and @NewsHour refuse to issue on-air corrections to #FakeNews in the @washingtonpost about Trump 'find the fraud' phone call https://t.co/z9LhGfu84F	193164.0	RT @newsbusters: .@ABCWorldNews and @NewsHour refuse to issue on-air corrections to #FakeNews in the @washingtonpost about Trump 'find theâ€¦	175.0	True	full
1322700	1322700	60509676d7adad003831256a	2021-03-16 11:28:49	[]	[]	Tue Mar 16 09:35:42 +0000 2021	[]	[{"url":"https://t.co/N64frTXC1d","expanded_url":"http://naver.me/GOuCr3Qo","display_url":"naver.me/GOuCr3Qo","indices":[261,284]}]	K media said BTS has been selected as No1 of "The people who made Korea shine" by 91 CEOs from top 500companies in Korea. #1 @BTS_twt :45.7% #2 Son Heung Min, pro footballer :34.8% #3 Jung Eun Kyeong, Korean infectious disease &amp; public health expert :15.2% https://t.co/N64frTXC1d https://t.co/zkbaTPhpmy	1178929.0	RT @choi_bts2: K media said BTS has been selected as No1 of "The people who made Korea shine" by 91 CEOs from top 500companies in Korea. #1â€¦	1356.0	True	full
1322701	1322701	60509676d7adad003831256e	2021-03-16 11:28:49	[]	[]	Tue Mar 16 11:01:39 +0000 2021	[{"text":"Gamer","indices":[265,271]}]	[{"url":"https://t.co/xmRkanRubm","expanded_url":"https://youtu.be/FRwWD0iXLnQ","display_url":"youtu.be/FRwWD0iXLnQ","indices":[272,295]}]	@Phaethon @MasankoHA Solid strategy: putting an engaging stream in front of more eyes than the Twitch platform can offer by embedding on more discoverable places within Twitch's ToS. Twitch does the same thing for many of its streamers. Sound business strategy! ðŸ‘�ðŸ�½ #Gamer https://t.co/xmRkanRubm	371.0	RT @sidelviajero: @Phaethon @MasankoHA Solid strategy: putting an engaging stream in front of more eyes than the Twitch platform can offerâ€¦	828.0	True	full
1322702	1322702	60509677d7adad0038312580	2021-03-16 11:28:49	[]	[]	Mon Mar 15 12:14:38 +0000 2021	[]	[{"url":"https://t.co/xvzWvExQMr","expanded_url":"https://www.lemonde.fr/societe/article/2021/03/15/des-passages-a-l-acte-beaucoup-plus-terribles-comment-le-confinement-a-aggrave-les-violences-conjugales_6073169_3224.html","display_url":"lemonde.fr/societe/articlâ€¦","indices":[256,279]}]	Une femme sur 10 subit des violences conjugales. Pour 40% d'entre elles, cela a commencÃ© Ã partir du 1er confinement. D'oÃ¹ une hausse de 70 % des appels au 3919. Reste que la moitiÃ© des victimes n'en ont parlÃ© Ã personne et seules 15% ont portÃ© plainte. https://t.co/xvzWvExQMr	13358.0	RT @CFroidevauxMett: Une femme sur 10 subit des violences conjugales. Pour 40% d'entre elles, cela a commencÃ© Ã partir du 1er confinement.â€¦	96.0	True	full
1322703	1322703	60509677d7adad00383125b6	2021-03-16 11:28:50	[]	[]	Mon Mar 15 11:35:52 +0000 2021	[{"text":"PolicingBill","indices":[202,215]}]	[{"url":"https://t.co/tSBCpo8WIr","expanded_url":"https://www.marchforchange.uk/defend_democracy","display_url":"marchforchange.uk/defend_democraâ€¦","indices":[236,259]}]	By passing a Bill that strips its citizens of the right to protest, the government will lose all moral authority to call out the oppression of democratic movements such as in China, Belarus and Russia. #PolicingBill Sign &amp; share: https://t.co/tSBCpo8WIr	16603.0	RT @march_change: By passing a Bill that strips its citizens of the right to protest, the government will lose all moral authority to callâ€¦	16603.0	True	full
1322704	1322704	60509677d7adad00383125c2	2021-03-16 11:28:50	[]	[]	Tue Mar 16 09:49:39 +0000 2021	[{"text":"vaccine","indices":[128,136]}]	[{"url":"https://t.co/Pxw0yRDcTo","expanded_url":"http://bit.ly/30ymFcr","display_url":"bit.ly/30ymFcr","indices":[226,249]}]	What a great idea from @Rjs993. When you go to a restaurant do you leave a little tip as a thank you? Then when you have your #vaccine, why not donate Â£2 to the NHS workers' charity @thehwf as a thank you too? Donate now | https://t.co/Pxw0yRDcTo [Reg charity no. 1189737] https://t.co/Sf3iZx5AX7	53027.0	RT @DrDomPimenta: What a great idea from @Rjs993. When you go to a restaurant do you leave a little tip as a thank you? Then when you havâ€¦	2711.0	True	full
1322705	1322705	60509677d7adad00383125d2	2021-03-16 11:28:50	[]	[]	Tue Mar 16 11:22:09 +0000 2021	[{"text":"AlAireEnLaFM","indices":[13,26]},{"text":"AlCongresoLePido","indices":[233,250]}]	[{"url":"https://t.co/eyTGBdxAeD","expanded_url":"http://bit.ly/2zwppdO","display_url":"bit.ly/2zwppdO","indices":[253,276]}]	@DanielPalam #AlAireEnLaFM @DanielPalam: "Esta reforma social y fiscal corresponde al gasto que hemos realizado para poder atender la pandemia. Lo que se busca es tener los recursos suficientes". Participe en nuestro tema del dÃ­a #AlCongresoLePido https://t.co/eyTGBdxAeD	2512520.0	RT @lafm: @DanielPalam #AlAireEnLaFM @DanielPalam: "Esta reforma social y fiscal corresponde al gasto que hemos realizado para poder atendeâ€¦	20315.0	True	full
1322706	1322706	60509678d7adad00383125de	2021-03-16 11:28:50	[]	[]	Mon Mar 15 22:44:31 +0000 2021	[]	[{"url":"https://t.co/28k4HJbuXq","expanded_url":"https://twitter.com/ryancapperauld/status/1371536956220448770","display_url":"twitter.com/ryancapperauldâ€¦","indices":[211,234]}]	Is it an accident that the one vaccine being singled out is the one made by the firm the EU picked a fight with in January? Or is it an accident that it is the one offering the cheapest vaccines, at no profit? https://t.co/28k4HJbuXq	88169.0	RT @mattwridley: Is it an accident that the one vaccine being singled out is the one made by the firm the EU picked a fight with in Januaryâ€¦	107.0	True	full
1322707	1322707	60509678d7adad00383125e8	2021-03-16 11:28:50	[]	[]	Tue Mar 16 09:33:04 +0000 2021	[]	[{"url":"https://t.co/2hNUSp701R","expanded_url":"http://naver.me/FS6Q8E8a","display_url":"naver.me/FS6Q8E8a","indices":[97,120]}]	B.I (Kim Hanbin) will release a new album in 19th, profits and copyright fees for full donation. https://t.co/2hNUSp701R 'ê¹Šì�€ ë°¤ì�˜ ìœ„ë¡œ' is part of the music donation project 'LOVE STREAMING' &amp; B.I. plans to donate all of its album profits &amp; copyright fees to children in need. https://t.co/ch75lhLQt6	23475.0	RT @im_jammed: B.I (Kim Hanbin) will release a new album in 19th, profits and copyright fees for full donation. https://t.co/2hNUSp701R 'ê¹Šâ€¦	309.0	True	full
1322708	1322708	60509678d7adad00383125ec	2021-03-16 11:28:50	[{"text":"SheriReynolds","indices":[180,194]},{"text":"lesbianfiction","indices":[195,210]},{"text":"well","indices":[211,216]},{"text":"familydrama","indices":[222,234]},{"text":"newbook","indices":[236,244]},{"text":"wow","indices":[245,249]}]	[{"url":"https://t.co/aqod59RZhD","expanded_url":"https://thelesbianbookblog.wordpress.com/2021/03/15/the-tender-grave/","display_url":"thelesbianbookblog.wordpress.com/2021/03/15/theâ€¦","indices":[250,273]}]		[]	[]			Looking for a well-written dramatic lesbian fiction that has compelling characters and a gripping story? Try The Teâ€¦ https://t.co/Bb3uSEtFnX	527.0	True	full
1322709	1322709	60509678d7adad003831260e	2021-03-16 11:28:51	[]	[{"url":"https://t.co/Yjm8IIa5wB","expanded_url":"https://www.huffingtonpost.fr/entry/deja-vaccine-avec-astrazeneca-voici-ce-quil-faut-savoir_fr_605076a5c5b6264a8fb6b6a6","display_url":"huffingtonpost.fr/entry/deja-vacâ€¦","indices":[148,171]}]		[]	[]			QUEL BEAU MENSONGE DE L'ETATS FRANCAIS CES BANDE D'ENCULER VOUS DIT QUE VOUS RISQUER RIEN POUR CE QUI ON RECUSâ€¦ https://t.co/B8JqvSU447	30.0	True	full
1322710	1322710	60509678d7adad0038312616	2021-03-16 11:28:51	[]	[]	Tue Mar 16 09:35:42 +0000 2021	[]	[{"url":"https://t.co/N64frTXC1d","expanded_url":"http://naver.me/GOuCr3Qo","display_url":"naver.me/GOuCr3Qo","indices":[261,284]}]	K media said BTS has been selected as No1 of "The people who made Korea shine" by 91 CEOs from top 500companies in Korea. #1 @BTS_twt :45.7% #2 Son Heung Min, pro footballer :34.8% #3 Jung Eun Kyeong, Korean infectious disease &amp; public health expert :15.2% https://t.co/N64frTXC1d https://t.co/zkbaTPhpmy	1178981.0	RT @choi_bts2: K media said BTS has been selected as No1 of "The people who made Korea shine" by 91 CEOs from top 500companies in Korea. #1â€¦	731.0	True	full
1322711	1322711	60509678d7adad0038312628	2021-03-16 11:28:51	[]	[]	Tue Mar 16 01:00:00 +0000 2021	[]	[{"url":"https://t.co/O5Bmo60Bfy","expanded_url":"https://www.radioagricultura.cl/entretencion/2021/03/15/encuentro-que-le-han-dado-caleta-de-color-maite-orsini-explica-su-controversial-reaccion-en-punto-de-prensa-con-gonzalo-winter.html","display_url":"radioagricultura.cl/entretencion/2â€¦","indices":[130,153]}]	â€œEncuentro que le han dado caleta de colorâ€�: Maite Orsini explica su controversial reacciÃ³n en punto de prensa con Gonzalo Winter https://t.co/O5Bmo60Bfy	146166.0	RT @AgriculturaFM: â€œEncuentro que le han dado caleta de colorâ€�: Maite Orsini explica su controversial reacciÃ³n en punto de prensa con Gonzaâ€¦	812.0	True	full
1322712	1322712	60509678d7adad003831262c	2021-03-16 11:28:51	[]	[]	Mon Mar 15 15:38:38 +0000 2021	[]	[{"url":"https://t.co/oodMEDNiex","expanded_url":"http://bit.ly/3baWRZT","display_url":"bit.ly/3baWRZT","indices":[172,195]}]	Great news. If you are over 50 and live in Harrow, or you are the main carer of an older or vulnerable person, you can now book your first dose of your Covid-19 vaccine at https://t.co/oodMEDNiex or call 119, if you prefer. Please wear your mask and keep your distance afterwards.	16073.0	RT @harrow_council: Great news. If you are over 50 and live in Harrow, or you are the main carer of an older or vulnerable person, you canâ€¦	292.0	True	full
1322713	1322713	60509678d7adad0038312632	2021-03-16 11:28:51	[]	[{"url":"https://t.co/x1YVIdvvpX","expanded_url":"http://YouTube.com/ronsridesnews","display_url":"YouTube.com/ronsridesnews","indices":[202,225]}]		[]	[]			My 2nd YouTube channel RonsRides News is creeping up on its 1st 1,000 SUBS ðŸ‘€ Anytime it looks like someone is maâ€¦ https://t.co/5YAgfdjugB	548.0	True	full
1322714	1322714	60509679d7adad0038312636	2021-03-16 11:28:51	[]	[]	Tue Mar 16 09:10:43 +0000 2021	[]	[{"url":"https://t.co/5ftyI23joo","expanded_url":"https://www.dailyrecord.co.uk/news/politics/snp-call-douglas-ross-quit-23727946","display_url":"dailyrecord.co.uk/news/politics/â€¦","indices":[252,275]}]	Moray deserves, and needs, a full time MP. This is true now more than ever, as local families struggle with the impact of Covid. Douglas Ross cannot be in 4 places at once. If he wants to be in Holyrood, he must resign as MP. For Morayâ€™s sake. https://t.co/5ftyI23joo	3384.0	RT @thelauramitch: Moray deserves, and needs, a full time MP. This is true now more than ever, as local families struggle with the impactâ€¦	8408.0	True	full
1322715	1322715	60509679d7adad0038312648	2021-03-16 11:28:51	[]	[]	Tue Mar 16 11:23:58 +0000 2021	[]	[{"url":"https://t.co/5NKrRHrjxs","expanded_url":"https://www.aljazeera.com/news/2021/3/15/ethiopia-msf-condemns-widespread-attacks-on-tigray-clinics","display_url":"aljazeera.com/news/2021/3/15â€¦","indices":[268,291]}]	MSF has condemned aâ€œtreatment structures in the Ethp region of Tigray were looted, vandalized &amp;destroyed in a deliberate...â€� The MSF said it had visited 106 sites between mid-December &amp; early March &amp; that 70% had been looted Only 13% â€œfunctioned normallyâ€� https://t.co/5NKrRHrjxs	1399.0	RT @AvvZaki: MSF has condemned aâ€œtreatment structures in the Ethp region of Tigray were looted, vandalized &amp;destroyed in a deliberate...â€� Tâ€¦	107088.0	True	full
1322716	1322716	60509679d7adad0038312660	2021-03-16 11:28:52	[]	[]	Mon Mar 15 14:18:07 +0000 2021	[]	[{"url":"https://t.co/a8wOyxC4LQ","expanded_url":"https://sensoincomum.org/2021/03/15/decreto-contra-peste-pede-que-paraenses-tomem-banho-todos-os-dias-e-nao-cuspam/","display_url":"sensoincomum.org/2021/03/15/decâ€¦","indices":[140,163]}]	Governador Helder Barbalho assina decreto detalhando como manter barba e pedindo que cidadÃ£o use elevador apenas â€œde frente para a paredeâ€� https://t.co/a8wOyxC4LQ	208936.0	RT @sensoinc: Governador Helder Barbalho assina decreto detalhando como manter barba e pedindo que cidadÃ£o use elevador apenas â€œde frente pâ€¦	1863.0	True	full
1322717	1322717	60509679d7adad0038312668	2021-03-16 11:28:52	[]	[]	Mon Mar 15 13:26:30 +0000 2021	[{"text":"txlege","indices":[136,143]},{"text":"LeadRight","indices":[144,154]}]	[{"url":"https://t.co/hKBoBK6OEJ","expanded_url":"https://www.texasgop.org/chairman-wests-monday-message-3-15-21/","display_url":"texasgop.org/chairman-westsâ€¦","indices":[111,134]}]	"Choose today which side you will take. I am a Constitutionalist; my oath has meaning." -- Chairman @AllenWest https://t.co/hKBoBK6OEJ #txlege #LeadRight	57062.0	RT @TexasGOP: "Choose today which side you will take. I am a Constitutionalist; my oath has meaning." -- Chairman @AllenWest https://t.co/hâ€¦	300.0	True	full
1322718	1322718	60509679d7adad0038312688	2021-03-16 11:28:52	[]	[{"url":"https://t.co/udO3mgw0Wn","expanded_url":"https://www.ocala.com/story/news/coronavirus/2021/03/15/ocala-nurses-talk-covid-19-after-devastating-pandemic-year-coronavirus/4654588001/?utm_source=twitter&utm_medium=Social&utm_campaign=ghf-ocala-main","display_url":"ocala.com/story/news/corâ€¦","indices":[248,271]}]		[]	[]			âš•ï¸�FOR SUBSCRIBERS | Nurses at Ocala Regional Medical Center have shunned being called heroes, miracle workers and lâ€¦ https://t.co/VBXzga22YH	9535.0	True	full
1322719	1322719	60509679d7adad003831268a	2021-03-16 11:28:52	[]	[]	Tue Mar 16 11:25:27 +0000 2021	[{"text":"News","indices":[0,5]},{"text":"investors","indices":[10,20]},{"text":"media","indices":[25,31]},{"text":"COVID19","indices":[150,158]}]	[{"url":"https://t.co/Z7cnHNbeji","expanded_url":"https://gsk.to/3tqnRLu","display_url":"gsk.to/3tqnRLu","indices":[220,243]}]	#News for #investors and #media: In addition to our earlier announcement, Fast Track designation has been granted from the @US_FDA for @medicagoincâ€™s #COVID19 vaccine candidate in combination with our pandemic adjuvant. https://t.co/Z7cnHNbeji https://t.co/d1qEaVlyDa	219925.0	RT @GSK: #News for #investors and #media: In addition to our earlier announcement, Fast Track designation has been granted from the @US_FDAâ€¦	33.0	True	full
1322720	1322720	6050967ad7adad0038312698	2021-03-16 11:28:52	[]	[{"url":"https://t.co/4dx68cPWBr","expanded_url":"https://www.aljazeera.com/news/2021/3/16/kashmir-students-return-to-schools-after-two-years-of-lockdowns","display_url":"aljazeera.com/news/2021/3/16â€¦","indices":[179,202]}]		[]	[]			Schools will reopen after two years. For the rest of the world, the lockdown has been for a year due to COVID but hâ€¦ https://t.co/kJGx7t1pVg	1276.0	True	full
1322721	1322721	6050967ad7adad00383126c4	2021-03-16 11:28:53	[]	[]	Tue Mar 16 11:28:47 +0000 2021	[{"text":"Tech","indices":[116,121]},{"text":"Programming","indices":[122,134]},{"text":"WebDevelopment","indices":[135,150]},{"text":"Technology","indices":[151,162]},{"text":"SoftwareDevelopment","indices":[163,183]},{"text":"JavaScript","indices":[184,195]}]	[{"url":"https://t.co/McJXc0ZAEi","expanded_url":"https://link.medium.com/KZIfoq3GFeb","display_url":"link.medium.com/KZIfoq3GFeb","indices":[92,115]}]	Vue 3 Development with the PrimeVue Frameworkâ€Šâ€”â€ŠInput Mask and Numeric Inputs by @AuMayeung https://t.co/McJXc0ZAEi #Tech #Programming #WebDevelopment #Technology #SoftwareDevelopment #JavaScript	6346.0	RT @DiabeticCyborgg: Vue 3 Development with the PrimeVue Frameworkâ€Šâ€”â€ŠInput Mask and Numeric Inputs by @AuMayeung https://t.co/McJXc0ZAEi #Tâ€¦	2141.0	True	full
1322722	1322722	6050967ad7adad00383126ce	2021-03-16 11:28:53	[]	[]	Tue Mar 16 10:43:44 +0000 2021	[]	[{"url":"https://t.co/hZJkIKX00S","expanded_url":"https://www.instagram.com/p/CMefmjYpl6G/?igshid=86m9zmrfe6x","display_url":"instagram.com/p/CMefmjYpl6G/â€¦","indices":[161,184]}]	Aqui tem um vÃ­deo de policiais encontrando respiradores jogados na mata em SÃ£o Paulo, tudo isso para deixar os hospitais sem oxigÃªnio e culparem o Presidente.â¬‡ï¸� https://t.co/hZJkIKX00S	10340.0	RT @valter_moraiss: Aqui tem um vÃ­deo de policiais encontrando respiradores jogados na mata em SÃ£o Paulo, tudo isso para deixar os hospitaiâ€¦	466.0	True	full
1322723	1322723	6050967ad7adad00383126d8	2021-03-16 11:28:53	[]	[]	Tue Mar 16 10:05:51 +0000 2021	[]	[{"url":"https://t.co/Dd91Pg5Nrf","expanded_url":"https://de.statista.com/infografik/23756/gesamtzahl-der-todesfaelle-im-zusammenhang-mit-dem-coronavirus-in-deutschland-nach-alter/","display_url":"de.statista.com/infografik/237â€¦","indices":[140,163]}]	@StanglIngrid @iveco_trucker Erblindet....wegen einer Sterbewarscheinlichkeit von 0,1% Manchmal frage ich mich was in den menschen vorgeht. https://t.co/Dd91Pg5Nrf	232.0	RT @DiggeTonne: @StanglIngrid @iveco_trucker Erblindet....wegen einer Sterbewarscheinlichkeit von 0,1% Manchmal frage ich mich was in den mâ€¦	1366.0	True	full
1322724	1322724	6050967ad7adad00383126dc	2021-03-16 11:28:53	[]	[]	Tue Mar 16 09:35:42 +0000 2021	[]	[{"url":"https://t.co/N64frTXC1d","expanded_url":"http://naver.me/GOuCr3Qo","display_url":"naver.me/GOuCr3Qo","indices":[261,284]}]	K media said BTS has been selected as No1 of "The people who made Korea shine" by 91 CEOs from top 500companies in Korea. #1 @BTS_twt :45.7% #2 Son Heung Min, pro footballer :34.8% #3 Jung Eun Kyeong, Korean infectious disease &amp; public health expert :15.2% https://t.co/N64frTXC1d https://t.co/zkbaTPhpmy	1178981.0	RT @choi_bts2: K media said BTS has been selected as No1 of "The people who made Korea shine" by 91 CEOs from top 500companies in Korea. #1â€¦	206.0	True	full
1322725	1322725	6050967ad7adad00383126de	2021-03-16 11:28:53	[]	[{"url":"https://t.co/ndyLX59l09","expanded_url":"http://www.nhs.uk/conditions/coronavirus-covid-19/coronavirus-vaccination/coronavirus-vaccine/","display_url":"nhs.uk/conditions/corâ€¦","indices":[211,234]}]		[]	[]			@CarlBateman14 @WelshGovernment Hi Carl, Weâ€™re here to help with any queries you have relating to the NHS COVID-1â€¦ https://t.co/zr8JvRczWX	23026.0	True	full
1322726	1322726	6050967ad7adad00383126e0	2021-03-16 11:28:53	[]	[]	Tue Mar 16 09:25:06 +0000 2021	[]	[{"url":"https://t.co/jKlRVAusmZ","expanded_url":"https://trib.al/eNaZNDT","display_url":"trib.al/eNaZNDT","indices":[182,205]}]	Africa's Centres for Disease Control is reviewing its guidance on the AstraZeneca Covid-19 vaccine after several European nations suspended its use due to concerns over side effects https://t.co/jKlRVAusmZ	158702.0	RT @BBGAfrica: Africa's Centres for Disease Control is reviewing its guidance on the AstraZeneca Covid-19 vaccine after several European naâ€¦	2858.0	True	full
1322727	1322727	6050967ad7adad00383126e4	2021-03-16 11:28:53	[]	[]	Tue Mar 16 11:22:13 +0000 2021	[]	[{"url":"https://t.co/c4GTlOUTdr","expanded_url":"https://fij.ng/article/house-of-reps-spends-n40m-monthly-on-self-maintenance-but-lawmaker-says-its-not-enough/","display_url":"fij.ng/article/house-â€¦","indices":[234,257]}]	â€œAccording to the bureaucracy, that is our own administrator, to maintain our chambers alone, they are spending over N40million monthly." House of Reps 'Spends Over N40m Monthly on Self-Maintenance' but Lawmaker Says It's Not Enough https://t.co/c4GTlOUTdr	101626.0	RT @fisayosoyombo: â€œAccording to the bureaucracy, that is our own administrator, to maintain our chambers alone, they are spending over N40â€¦	716.0	True	full
1322728	1322728	6050967ad7adad00383126e8	2021-03-16 11:28:53	[]	[]	Mon Mar 15 22:55:12 +0000 2021	[]	[{"url":"https://t.co/wzMPvzFPPK","expanded_url":"https://www.ansa.it/english/news/2021/03/11/serviceman-dies-after-taking-astrazeneca-vaccine_5541a4b6-1ea7-4910-8242-818601015209.html","display_url":"ansa.it/english/news/2â€¦","indices":[122,145]}]	ITALY: -Serviceman dies in Sicily after taking AstraZeneca "vaccine' -Catania police officer also dies after getting jab https://t.co/wzMPvzFPPK https://t.co/MDoeOc1RPb	31286.0	RT @robinmonotti: ITALY: -Serviceman dies in Sicily after taking AstraZeneca "vaccine' -Catania police officer also dies after getting jabâ€¦	335.0	True	full
1322729	1322729	6050967ad7adad00383126ec	2021-03-16 11:28:53	[]	[]	Tue Mar 16 09:35:42 +0000 2021	[]	[{"url":"https://t.co/N64frTXC1d","expanded_url":"http://naver.me/GOuCr3Qo","display_url":"naver.me/GOuCr3Qo","indices":[261,284]}]	K media said BTS has been selected as No1 of "The people who made Korea shine" by 91 CEOs from top 500companies in Korea. #1 @BTS_twt :45.7% #2 Son Heung Min, pro footballer :34.8% #3 Jung Eun Kyeong, Korean infectious disease &amp; public health expert :15.2% https://t.co/N64frTXC1d https://t.co/zkbaTPhpmy	1178981.0	RT @choi_bts2: K media said BTS has been selected as No1 of "The people who made Korea shine" by 91 CEOs from top 500companies in Korea. #1â€¦	1323.0	True	full
1322730	1322730	6050967bd7adad00383126ee	2021-03-16 11:28:53	[]	[]	Tue Mar 16 02:33:32 +0000 2021	[]	[{"url":"https://t.co/uCzO26i9qf","expanded_url":"https://www.cnn.com/2021/03/15/opinions/2021-grammys-bts-performance-opinion-yang/index.html","display_url":"cnn.com/2021/03/15/opiâ€¦","indices":[155,178]}]	"The bottom line is that the Grammys need diverse creators and audiences more than diverse creators and audiences need the Grammys," writes @originalspin. https://t.co/uCzO26i9qf	100905.0	RT @CNNOpinion: "The bottom line is that the Grammys need diverse creators and audiences more than diverse creators and audiences need theâ€¦	3329.0	True	full
1322731	1322731	6050967bd7adad00383126f2	2021-03-16 11:28:53	[]	[]	Tue Mar 16 10:11:58 +0000 2021	[]	[{"url":"https://t.co/BNWAJQ1ppq","expanded_url":"https://www.youtube.com/playlist?list=PLbtQ5E_dceTQWkSQunxaEegces_-VR8ot","display_url":"youtube.com/playlist?list=â€¦","indices":[236,259]}]	Please watch this important animation created by @NHSEngland in your preferred language explaining why everyone should continue to follow COVID-19 rules even after having the vaccine. @Autism @TheVoiceNews @contactfamilies @bbchealth https://t.co/BNWAJQ1ppq	3049.0	RT @A2ndVoice: Please watch this important animation created by @NHSEngland in your preferred language explaining why everyone should contiâ€¦	2069.0	True	full
1322732	1322732	6050967bd7adad0038312700	2021-03-16 11:28:53	[]	[]	Tue Mar 16 10:56:37 +0000 2021	[]	[{"url":"https://t.co/EMhaKZ4UCF","expanded_url":"https://twitter.com/felly500/status/1371773646688161792","display_url":"twitter.com/felly500/statuâ€¦","indices":[176,199]}]	Looking forward to facilitating @ZestCentre menâ€™s Covid-19 Q&amp;A session this evening at 7pm, supported by our fab local Arabic interpreter, Hussein. Please spread the word. https://t.co/EMhaKZ4UCF	239.0	RT @_SevenHills_: Looking forward to facilitating @ZestCentre menâ€™s Covid-19 Q&amp;A session this evening at 7pm, supported by our fab local Arâ€¦	16882.0	True	full
1322733	1322733	6050967bd7adad003831270a	2021-03-16 11:28:53	[{"text":"globalkidneyfoundation","indices":[56,79]},{"text":"organdonation","indices":[80,94]},{"text":"kidneytransplant","indices":[95,112]},{"text":"supportorgandonation","indices":[113,134]},{"text":"nhs","indices":[135,139]},{"text":"story","indices":[140,146]},{"text":"shareyourwishes","indices":[147,163]},{"text":"makethemcertain","indices":[164,180]}]	[{"url":"https://t.co/Qrpy7YT4Hm","expanded_url":"https://www.facebook.com/308381019644605/posts/1074208729728493/?sfnsn=scwspmo","display_url":"facebook.com/30838101964460â€¦","indices":[31,54]}]		[]	[]			Read Ted's incredible story... https://t.co/Qrpy7YT4Hm #globalkidneyfoundation #organdonation #kidneytransplantâ€¦ https://t.co/ppSN42iQjR	126.0	True	full
1322734	1322734	6050967bd7adad0038312714	2021-03-16 11:28:53	[]	[]	Tue Mar 16 06:03:36 +0000 2021	[]	[{"url":"https://t.co/u4TE95iwqG","expanded_url":"https://tribune.com.pk/story/2289080/trouble-in-paradise-1","display_url":"tribune.com.pk/story/2289080/â€¦","indices":[250,273]}]	One of Pakistan's most beautiful areas, KPK, famed for its forests, rivers and glaciers, is becoming into a toxic, trash-strewn dump. It is heartbreaking to watch - and to know that officials appear to be shoulder shrugging their way through this. https://t.co/u4TE95iwqG	25909.0	RT @diaahadid: One of Pakistan's most beautiful areas, KPK, famed for its forests, rivers and glaciers, is becoming into a toxic, trash-strâ€¦	4907.0	True	full
1322735	1322735	6050967bd7adad003831271c	2021-03-16 11:28:53	[]	[]	Tue Mar 16 09:35:42 +0000 2021	[]	[{"url":"https://t.co/N64frTXC1d","expanded_url":"http://naver.me/GOuCr3Qo","display_url":"naver.me/GOuCr3Qo","indices":[261,284]}]	K media said BTS has been selected as No1 of "The people who made Korea shine" by 91 CEOs from top 500companies in Korea. #1 @BTS_twt :45.7% #2 Son Heung Min, pro footballer :34.8% #3 Jung Eun Kyeong, Korean infectious disease &amp; public health expert :15.2% https://t.co/N64frTXC1d https://t.co/zkbaTPhpmy	1178929.0	RT @choi_bts2: K media said BTS has been selected as No1 of "The people who made Korea shine" by 91 CEOs from top 500companies in Korea. #1â€¦	46.0	True	full
1322736	1322736	6050967bd7adad0038312720	2021-03-16 11:28:54	[]	[]	Tue Mar 16 09:35:42 +0000 2021	[]	[{"url":"https://t.co/N64frTXC1d","expanded_url":"http://naver.me/GOuCr3Qo","display_url":"naver.me/GOuCr3Qo","indices":[261,284]}]	K media said BTS has been selected as No1 of "The people who made Korea shine" by 91 CEOs from top 500companies in Korea. #1 @BTS_twt :45.7% #2 Son Heung Min, pro footballer :34.8% #3 Jung Eun Kyeong, Korean infectious disease &amp; public health expert :15.2% https://t.co/N64frTXC1d https://t.co/zkbaTPhpmy	1178981.0	RT @choi_bts2: K media said BTS has been selected as No1 of "The people who made Korea shine" by 91 CEOs from top 500companies in Korea. #1â€¦	415.0	True	full
1322737	1322737	6050967bd7adad0038312730	2021-03-16 11:28:54	[]	[]	Tue Mar 16 10:56:44 +0000 2021	[]	[{"url":"https://t.co/rIYTOQxhIi","expanded_url":"https://www.google.com/amp/s/amp.usatoday.com/amp/4645698001","display_url":"google.com/amp/s/amp.usatâ€¦","indices":[201,224]}]	Tucker Carlson is telling his Republican male viewers not to take the vaccine and fully almost half of them are skeptics now. Meanwhile the data is incontrovertible - vaccines work. This from Israel. https://t.co/rIYTOQxhIi	98544.0	RT @lourdesgnavarro: Tucker Carlson is telling his Republican male viewers not to take the vaccine and fully almost half of them are skeptiâ€¦	2289.0	True	full
1322738	1322738	6050967bd7adad003831273a	2021-03-16 11:28:54	[]	[]	Tue Mar 16 10:55:50 +0000 2021	[{"text":"COVID19","indices":[134,142]}]	[{"url":"https://t.co/L5PXdTyj7u","expanded_url":"http://bit.ly/3cycZ7y","display_url":"bit.ly/3cycZ7y","indices":[262,285]}]	ðŸ§• should continue to share a room with their ðŸ‘¶ from birth &amp; be able to breastfeed &amp; practice skin-to-skin contact - even when #COVID19 infections are suspected or confirmed. They should be supported to ensure appropriate infection prevention practices. ðŸ‘‰https://t.co/L5PXdTyj7u https://t.co/gH8QRFKXjs	9143964.0	RT @WHO: ðŸ§• should continue to share a room with their ðŸ‘¶ from birth &amp; be able to breastfeed &amp; practice skin-to-skin contact - even when #COVâ€¦	3331.0	True	full
1322739	1322739	6050967bd7adad0038312744	2021-03-16 11:28:54	[]	[]	Tue Mar 16 11:05:21 +0000 2021	[{"text":"PoliceBill","indices":[159,170]}]	[{"url":"https://t.co/goMsBT5ZCn","expanded_url":"https://inews.co.uk/opinion/police-sentencing-bill-danger-free-expression-criminalising-protests-914820","display_url":"inews.co.uk/opinion/policeâ€¦","indices":[195,218]}]	The Police, Crime, Sentencing and Courts Bill contains various good ideas - but its restraints on freedom of expression are mistaken in principle and practice #PoliceBill My @theipaper column: https://t.co/goMsBT5ZCn	56889.0	RT @wallaceme: The Police, Crime, Sentencing and Courts Bill contains various good ideas - but its restraints on freedom of expression areâ€¦	482.0	True	full
1322740	1322740	6050967cd7adad0038312748	2021-03-16 11:28:54	[]	[{"url":"https://t.co/HfcBXm8FJ4","expanded_url":"https://www.biorxiv.org/content/10.1101/2021.03.10.432967v1","display_url":"biorxiv.org/content/10.110â€¦","indices":[264,287]}]		[]	[]			@paulwaugh With Cannabis it could be. March 10th study: "CBD Inhibits SARS-CoV-2 Replication and Promotes the Hostâ€¦ https://t.co/Afqs0SBSaY	888.0	True	full
1322741	1322741	6050967cd7adad0038312750	2021-03-16 11:28:54	[]	[]	Tue Mar 16 05:25:34 +0000 2021	[{"text":"ROSÃ‰","indices":[32,37]}]	[{"url":"https://t.co/T8DTz5ck0m","expanded_url":"http://n.news.naver.com/entertain/article/382/0000896934","display_url":"n.news.naver.com/entertain/artiâ€¦","indices":[257,280]}]	According to YouTube, BLACKPINK #ROSÃ‰â€™s â€˜On The Groundâ€™ music video gained 41.6M views in its first 24 hours! This is a new record for a K-Pop solo artist! She also broke the record for the highest YouTube MV Premiere for a solo artist with 1.2M viewers! https://t.co/T8DTz5ck0m https://t.co/5nxxybJFB1	31214.0	RT @jenniesrene: According to YouTube, BLACKPINK #ROSÃ‰â€™s â€˜On The Groundâ€™ music video gained 41.6M views in its first 24 hours! This is a neâ€¦	689.0	True	full
1322742	1322742	6050967cd7adad0038312756	2021-03-16 11:28:54	[]	[]	Tue Mar 16 09:43:59 +0000 2021	[]	[{"url":"https://t.co/YqGS2R1xOg","expanded_url":"https://twitter.com/poppymcp/status/1371455266135306243","display_url":"twitter.com/poppymcp/statuâ€¦","indices":[208,231]}]	Looking at this post, this is the number of account replies with anti-China sentiments in Myanmar (as many as I have the patience to count.) which is created in Feb/March 2021. Makes you wonder, doesn't it? https://t.co/YqGS2R1xOg https://t.co/ii4xDAmDQv	292.0	RT @KKMan20xx: Looking at this post, this is the number of account replies with anti-China sentiments in Myanmar (as many as I have the patâ€¦	2790.0	True	full
1322743	1322743	6050967cd7adad0038312766	2021-03-16 11:28:54	[]	[]	Tue Mar 16 06:30:29 +0000 2021	[]	[{"url":"https://t.co/YloDpTVA2N","expanded_url":"https://latinus.us/2021/03/15/por-tolvanera-evacuaron-sitio-construccion-aeropuerto-santa-lucia/","display_url":"latinus.us/2021/03/15/porâ€¦","indices":[252,275]}]	Como siempre LÃ³pez, atinadÃ­simo en los lugares donde decide construir sus elefantes blancos, lo mismo va a suceder con las ISLAS MARIAS, donde tienes problemas de AGUA POTABLE, CALADO y AUSENCIA DE BARRERAS NATURALES CONTRA LAS INCLEMENCIAS DEL CLIMA! https://t.co/YloDpTVA2N	19451.0	RT @FranciscoFlora3: Como siempre LÃ³pez, atinadÃ­simo en los lugares donde decide construir sus elefantes blancos, lo mismo va a suceder conâ€¦	448.0	True	full
1322744	1322744	6050967cd7adad0038312768	2021-03-16 11:28:54	[]	[]	Tue Mar 16 07:00:28 +0000 2021	[{"text":"BTS","indices":[160,164]}]	[{"url":"https://t.co/bvSt1v5PvU","expanded_url":"https://buff.ly/3bQwJE3","display_url":"buff.ly/3bQwJE3","indices":[211,234]}]	BTSâ€™s music video for â€œI NEED Uâ€� (2015) surpassed 100 million views on YouTube. This is the boy band's 30th time to do so, once again breaking its own record. #BTS @BTS_twt Click the link to find out more! â€” https://t.co/bvSt1v5PvU https://t.co/Cb1nb8BRM7	21214.0	RT @JoongAngDaily: BTSâ€™s music video for â€œI NEED Uâ€� (2015) surpassed 100 million views on YouTube. This is the boy band's 30th time to doâ€¦	1561.0	True	full
1322745	1322745	6050967cd7adad0038312776	2021-03-16 11:28:55	[]	[]	Tue Mar 16 06:45:11 +0000 2021	[]	[{"url":"https://t.co/rlM57N6Bk0","expanded_url":"https://www.state.gov/briefings/department-press-briefing-march-15-2021/","display_url":"state.gov/briefings/depaâ€¦","indices":[263,286]}]	.@StateDeputySpox underscored that the junta's violent response &amp; tactics to calls for the restoration of democracy in Burma "are a reminder that Burmaâ€™s military conducted this coup for their own selfish gains &amp; not to represent the will of the people." https://t.co/rlM57N6Bk0 https://t.co/Fh1zMHBUxc	41087.0	RT @eAsiaMediaHub: .@StateDeputySpox underscored that the junta's violent response &amp; tactics to calls for the restoration of democracy in Bâ€¦	40.0	True	full
1322746	1322746	6050967cd7adad003831277a	2021-03-16 11:28:55	[]	[]	Tue Mar 16 09:55:49 +0000 2021	[]	[{"url":"https://t.co/E1NTsEYKnD","expanded_url":"https://www.ecb.europa.eu/press/inter/date/2021/html/ecb.in210316~930d09ce3c.en.html","display_url":"ecb.europa.eu/press/inter/daâ€¦","indices":[222,245]}]	Lane: We need to offset the shock that the pandemic caused to inflation. We will provide enough monetary accommodation and keep financing conditions favourable until inflation path converges to our aim. Read the interview https://t.co/E1NTsEYKnD 3/3	617979.0	RT @ecb: Lane: We need to offset the shock that the pandemic caused to inflation. We will provide enough monetary accommodation and keep fiâ€¦	3285.0	True	full
1322747	1322747	6050967cd7adad003831277c	2021-03-16 11:28:55	[]	[]	Mon Mar 15 17:45:00 +0000 2021	[]	[{"url":"https://t.co/Sncvmln05h","expanded_url":"https://bit.ly/3eBuG8O","display_url":"bit.ly/3eBuG8O","indices":[171,194]}]	The repeal of Scotland's blasphemy law is a universal win for freedom of speech and religious liberty. We commend @humanistsociety for its tireless efforts on this front! https://t.co/Sncvmln05h https://t.co/MFd4alMOu0	70091.0	RT @FFRF: The repeal of Scotland's blasphemy law is a universal win for freedom of speech and religious liberty. We commend @humanistsocietâ€¦	6141.0	True	full
1322748	1322748	6050967cd7adad003831279c	2021-03-16 11:28:55	[{"text":"CovidVaccine","indices":[95,108]}]	[{"url":"https://t.co/CQuvH2n2nZ","expanded_url":"https://bit.ly/3tnfqAu","display_url":"bit.ly/3tnfqAu","indices":[110,133]}]		[]	[]			Thanks to the efforts of @AFTStLouis, 80-85% of teachers &amp; staff have signed up to get the #CovidVaccineâ€¦ https://t.co/2WPSe0IInM	3531.0	True	full
1322749	1322749	6050967dd7adad00383127a6	2021-03-16 11:28:55	[]	[]	Tue Mar 16 10:50:05 +0000 2021	[]	[{"url":"https://t.co/PNGyqK743S","expanded_url":"https://www.washingtonpost.com/opinions/2021/03/15/biden-democrats-relief-bill-mike-konczal/","display_url":"washingtonpost.com/opinions/2021/â€¦","indices":[271,294]}]	@RonBrownstein Adding to @RonBrownstein's point, I've tried to argue that the universal nature of these programs could also blunt reactionary nationalist appeals, especially if some of them are made permanent. I had an interesting exchange with @rortybomb about this: https://t.co/PNGyqK743S https://t.co/s7NtNxRWbR	303734.0	RT @ThePlumLineGS: @RonBrownstein Adding to @RonBrownstein's point, I've tried to argue that the universal nature of these programs could aâ€¦	2003.0	True	full
1322750	1322750	6050967dd7adad00383127aa	2021-03-16 11:28:55	[{"text":"Canada","indices":[0,7]},{"text":"AstraZeneca","indices":[52,64]},{"text":"COVID19","indices":[65,73]},{"text":"vaccine","indices":[74,82]}]	[{"url":"https://t.co/BBeGPNIk1I","expanded_url":"https://www.instagram.com/p/CMelsVZAHMN/?igshid=1q8ov2uvvatbk","display_url":"instagram.com/p/CMelsVZAHMN/â€¦","indices":[185,208]}]		[]	[]			#Canada is expected to change its guidelines on the #AstraZeneca #COVID19 #vaccine to now recommend its use for Canâ€¦ https://t.co/2nWu51FXt3	3312.0	True	full
1322751	1322751	6050967dd7adad00383127b0	2021-03-16 11:28:55	[]	[{"url":"https://t.co/fzJ7ePdUrJ","expanded_url":"https://bible.com/bible/128/pro.16.9.NVI","display_url":"bible.com/bible/128/pro.â€¦","indices":[96,119]},{"url":"https://t.co/567rD57tpr","expanded_url":"https://www.instagram.com/p/CMels-qrPZd/?igshid=1rm1zhnwifz1w","display_url":"instagram.com/p/CMels-qrPZd/â€¦","indices":[144,167]}]		[]	[]			El corazÃ³n del hombre traza su rumbo, pero sus pasos los dirige el SeÃ±or . Proverbios 16:9 NVIâ€¦ https://t.co/ynOfWgwj6T	73.0	True	full
1322752	1322752	6050967dd7adad00383127ba	2021-03-16 11:28:56	[]	[]	Mon Mar 15 21:13:18 +0000 2021	[]	[{"url":"https://t.co/4Xqxt3mcHk","expanded_url":"https://www.washingtonexaminer.com/opinion/audio-shows-the-media-got-the-trump-georgia-story-all-wrong","display_url":"washingtonexaminer.com/opinion/audio-â€¦","indices":[247,270]}]	you all are missing the real story re: WaPo's correction of its Trump/Ga. investigations chief "scoop." the real scandal is that a bunch of newsrooms claimed at the time they â€œconfirmedâ€� the details of the "scoop" with their own anon sourcing. https://t.co/4Xqxt3mcHk	53528.0	RT @BecketAdams: you all are missing the real story re: WaPo's correction of its Trump/Ga. investigations chief "scoop." the real scandalâ€¦	250.0	True	full
1322753	1322753	6050967dd7adad00383127ce	2021-03-16 11:28:56	[]	[]	Tue Mar 16 00:18:42 +0000 2021	[]	[{"url":"https://t.co/QWtW8wFP86","expanded_url":"https://revistaoeste.com/brasil/cidade-mineira-nao-tem-um-unico-doente-internado-por-covid-19/","display_url":"revistaoeste.com/brasil/cidade-â€¦","indices":[126,149]}]	â€œNossa experiÃªncia aqui foi exitosa, nÃ³s fazemos tratamento precoce jÃ¡ nos pacientes sintomÃ¡ticos, no quarto dia, no mÃ¡ximoâ€� https://t.co/QWtW8wFP86	712385.0	RT @Rconstantino: â€œNossa experiÃªncia aqui foi exitosa, nÃ³s fazemos tratamento precoce jÃ¡ nos pacientes sintomÃ¡ticos, no quarto dia, no mÃ¡xiâ€¦	295.0	True	full
1322754	1322754	6050967dd7adad00383127ee	2021-03-16 11:28:56	[]	[]	Tue Mar 16 06:49:01 +0000 2021	[]	[{"url":"https://t.co/rlM57N6Bk0","expanded_url":"https://www.state.gov/briefings/department-press-briefing-march-15-2021/","display_url":"state.gov/briefings/depaâ€¦","indices":[165,188]}]	"The United States continues to call on all countries to take concrete actions to oppose the [Burma] coup and its escalating violence," @StateDeputySpox reiterated. https://t.co/rlM57N6Bk0 https://t.co/3eJAgSZz8f	41087.0	RT @eAsiaMediaHub: "The United States continues to call on all countries to take concrete actions to oppose the [Burma] coup and its escalaâ€¦	40.0	True	full
1322755	1322755	6050967ed7adad003831281c	2021-03-16 11:28:57	[]	[]	Mon Mar 15 23:15:27 +0000 2021	[{"text":"XboxGamePassUltimate","indices":[11,32]}]	[{"url":"https://t.co/hLT2GUXYRf","expanded_url":"https://news.xbox.com/pt-br/2021/03/15/outriders-esta-chegando-ao-xbox-game-pass-no-dia-de-seu-lancamento/","display_url":"news.xbox.com/pt-br/2021/03/â€¦","indices":[177,200]}]	Assinantes #XboxGamePassUltimate poderÃ£o entrar neste jogo da Square Enix que mistura gÃªneros e combina combate brutal com sistemas de RPG a partir do dia de seu lanÃ§amento! ðŸ‘‰ https://t.co/hLT2GUXYRf https://t.co/UBJTtNYYeq	392133.0	RT @XboxBR: Assinantes #XboxGamePassUltimate poderÃ£o entrar neste jogo da Square Enix que mistura gÃªneros e combina combate brutal com sistâ€¦	2168.0	True	full
1322756	1322756	6050967ed7adad003831282a	2021-03-16 11:28:57	[]	[]	Tue Mar 16 04:27:02 +0000 2021	[]	[{"url":"https://t.co/ju2sk2L9sI","expanded_url":"https://www.washingtonpost.com/opinions/texas-is-on-the-cutting-edge-of-voter-suppression/2021/03/15/5c274fce-85cd-11eb-8a8b-5cf82c3dffe4_story.html?utm_source=reddit.com","display_url":"washingtonpost.com/opinions/texasâ€¦","indices":[246,269]}]	It seems so obvious that the root of the problem here is that Republicans have decided that instead of tailoring their policies to align with a majority of voters, they've decided to eliminate voters until a majority aligns with their policies. https://t.co/ju2sk2L9sI	22885.0	RT @FlossObama: It seems so obvious that the root of the problem here is that Republicans have decided that instead of tailoring their poliâ€¦	1037.0	True	full
1322757	1322757	6050967ed7adad0038312844	2021-03-16 11:28:57	[]	[]	Tue Mar 16 06:20:51 +0000 2021	[{"text":"Coatzacoalcos","indices":[73,87]},{"text":"Veracruz","indices":[114,123]},{"text":"Coatza","indices":[124,131]},{"text":"MinatitlÃ¡n","indices":[132,143]},{"text":"Cosoleacaque","indices":[144,157]},{"text":"JÃ¡ltipan","indices":[158,167]},{"text":"Orizaba","indices":[168,176]},{"text":"CÃ³rdobaVer","indices":[177,188]},{"text":"Verfollow","indices":[189,199]},{"text":"Xalapa","indices"…	[{"url":"https://t.co/AYeq1JBb5a","expanded_url":"http://eldelsur.com/2021/03/15/celoso-hombre-intento-matar-a-su-pareja-por-vestir-shorts-en-coatzacoalcos/","display_url":"eldelsur.com/2021/03/15/celâ€¦","indices":[89,112]}]	SE BUSCA: CELOSO hombre INTENTÃ“ MATAR A SU PAREJA por vestir shorts, en #Coatzacoalcos https://t.co/AYeq1JBb5a #Veracruz #Coatza #MinatitlÃ¡n #Cosoleacaque #JÃ¡ltipan #Orizaba #CÃ³rdobaVer #Verfollow #Xalapa #PozaRica #Tuxpan #CdMx https://t.co/MXispTCaD1	14061.0	RT @Aveefeniix: SE BUSCA: CELOSO hombre INTENTÃ“ MATAR A SU PAREJA por vestir shorts, en #Coatzacoalcos https://t.co/AYeq1JBb5a #Veracruzâ€¦	7911.0	True	full
1322758	1322758	6050967ed7adad0038312848	2021-03-16 11:28:57	[]	[]	Tue Mar 16 11:27:08 +0000 2021	[]	[{"url":"https://t.co/rbqPh4auWN","expanded_url":"https://www.nytimes.com/2021/03/15/us/border-migrant-children-texas.html?smid=tw-share","display_url":"nytimes.com/2021/03/15/us/â€¦","indices":[260,283]}]	Biden-Harris Border Crisis: "Migrant children are being forced to sleep on gym mats with foil sheets &amp; go for days without showering as Border Patrol struggles to handle thousands of young Central Americans who are surging across the southwestern border." https://t.co/rbqPh4auWN	3402316.0	RT @KellyannePolls: Biden-Harris Border Crisis: "Migrant children are being forced to sleep on gym mats with foil sheets &amp; go for days withâ€¦	3.0	True	full
1322759	1322759	6050967ed7adad003831284a	2021-03-16 11:28:57	[]	[]	Tue Mar 16 10:49:18 +0000 2021	[]	[{"url":"https://t.co/Tz8fO1cVG8","expanded_url":"https://abcn.ws/3qSKari","display_url":"abcn.ws/3qSKari","indices":[133,156]}]	Over the past year through the pandemic, this pharmacist's efforts to keep his community safe have been nothing short of superhuman. https://t.co/Tz8fO1cVG8	16579284.0	RT @ABC: Over the past year through the pandemic, this pharmacist's efforts to keep his community safe have been nothing short of superhumaâ€¦	17.0	True	full
1322760	1322760	6050967ed7adad0038312854	2021-03-16 11:28:57	[{"text":"Movie","indices":[185,191]},{"text":"Trailer","indices":[192,200]},{"text":"Tv","indices":[201,204]},{"text":"Hollywood","indices":[205,215]},{"text":"Gaming","indices":[216,223]}]	[{"url":"https://t.co/3XPIMxhHNf","expanded_url":"https://bit.ly/3tmTiGo","display_url":"bit.ly/3tmTiGo","indices":[159,182]}]		[]	[]			Yunus Emre Institute shoots cultural documentary in AlbaniaÂ - The Yunus Emre Institute (YEE) Digital Culture Centeâ€¦ https://t.co/SNmD8VLwQa	1.0	True	full
1322761	1322761	6050967fd7adad0038312874	2021-03-16 11:28:58	[]	[]	Tue Mar 16 11:15:09 +0000 2021	[]	[{"url":"https://t.co/bj86Kv9Mmh","expanded_url":"https://www.inyourarea.co.uk/news/bursaries-up-for-grabs-for-undergrads-in-bath/","display_url":"inyourarea.co.uk/news/bursariesâ€¦","indices":[249,272]}]	Now's the time to sort out student finance, so we're so glad this bursary can help those studying maths, engineering or Physics, at certain UK universities. Open to applicants from all of BA, BS &amp; TA, DT plus SP3/7/8, SN10/12/13/14/15, GL9 https://t.co/bj86Kv9Mmh	2475.0	RT @QuartetCF: Now's the time to sort out student finance, so we're so glad this bursary can help those studying maths, engineering or Phyâ€¦	7784.0	True	full
1322762	1322762	6050967fd7adad0038312890	2021-03-16 11:28:58	[]	[]	Sun Mar 14 16:11:52 +0000 2021	[]	[{"url":"https://t.co/F7GpFsZzSn","expanded_url":"https://twitter.com/jasonwhitely/status/1371102062688227334","display_url":"twitter.com/jasonwhitely/sâ€¦","indices":[276,299]}]	This is very alarming! The Feds are ignoring, avoiding or side-stepping our elected officials. Little good can come from this. And yes, the peak months for immigration are coming, and its looking like our southern border will be experiencing a series of immigration tsunamis. https://t.co/F7GpFsZzSn	2909.0	RT @BorderMayor: This is very alarming! The Feds are ignoring, avoiding or side-stepping our elected officials. Little good can come from tâ€¦	10.0	True	full
1322763	1322763	6050967fd7adad00383128a8	2021-03-16 11:28:58	[]	[]	Tue Mar 16 10:42:50 +0000 2021	[]	[{"url":"https://t.co/FPvtoQphl7","expanded_url":"https://twitter.com/Dr_moji/status/1371481620738404357","display_url":"twitter.com/Dr_moji/statusâ€¦","indices":[243,266]}]	Y'a que Astra Zeneca comme vaccin purÃ©e vous touchez combien par ce labo ......... Macron, buzyn et Pascal Soriot PDG PrÃ©sident-directeur gÃ©nÃ©ral d'AstraZeneca en visite Ã l'usine ........ Quand ont mise sur un mauvais cheval ont perd ..... https://t.co/FPvtoQphl7 https://t.co/tpZG5bBYKR	661.0	RT @Simon7Patrick: Y'a que Astra Zeneca comme vaccin purÃ©e vous touchez combien par ce labo ......... Macron, buzyn et Pascal Soriot PDGâ€¦	661.0	True	full
1322764	1322764	6050967fd7adad00383128ae	2021-03-16 11:28:58	[]	[]	Tue Mar 16 04:44:22 +0000 2021	[]	[{"url":"https://t.co/GEj7VSqSbh","expanded_url":"https://cnn.it/3rRwT3R","display_url":"cnn.it/3rRwT3R","indices":[251,274]}]	NOTE IT: â€œRupert Murdoch, who controls Fox, immediately got himself a Covid vaccine in the UK last December... Yet he pays for his top host to go on TV and undermine the public's confidence in them...â€� (via @BrianStelter) More via @ReliableSources: https://t.co/GEj7VSqSbh https://t.co/CnJxSrxCdO	7297.0	RT @ItsDavidFord: NOTE IT: â€œRupert Murdoch, who controls Fox, immediately got himself a Covid vaccine in the UK last December... Yet he payâ€¦	1491.0	True	full
1322765	1322765	6050967fd7adad00383128b0	2021-03-16 11:28:58	[]	[]	Tue Mar 16 09:35:42 +0000 2021	[]	[{"url":"https://t.co/N64frTXC1d","expanded_url":"http://naver.me/GOuCr3Qo","display_url":"naver.me/GOuCr3Qo","indices":[261,284]}]	K media said BTS has been selected as No1 of "The people who made Korea shine" by 91 CEOs from top 500companies in Korea. #1 @BTS_twt :45.7% #2 Son Heung Min, pro footballer :34.8% #3 Jung Eun Kyeong, Korean infectious disease &amp; public health expert :15.2% https://t.co/N64frTXC1d https://t.co/zkbaTPhpmy	1178982.0	RT @choi_bts2: K media said BTS has been selected as No1 of "The people who made Korea shine" by 91 CEOs from top 500companies in Korea. #1â€¦	8.0	True	full
1322766	1322766	60509680d7adad00383128be	2021-03-16 11:28:58	[]	[{"url":"https://t.co/8CWAHOfwQp","expanded_url":"https://m.elmostrador.cl/noticias/pais/2021/03/15/el-autogol-de-la-moneda-guia-de-la-oms-y-estudio-cientifico-desmienten-que-no-haya-contagios-en-los-cultos-religiosos/","display_url":"m.elmostrador.cl/noticias/pais/â€¦","indices":[119,142]}]		[]	[]			El autogol de La Moneda: GuÃ­a de la OMS y estudio cientÃ­fico desmienten que no haya contagios en los cultos religioâ€¦ https://t.co/7YAfdcXHje	174.0	True	full
1322767	1322767	60509680d7adad00383128ca	2021-03-16 11:28:58	[]	[]	Tue Mar 16 06:41:57 +0000 2021	[]	[{"url":"https://t.co/rlM57N6Bk0","expanded_url":"https://www.state.gov/briefings/department-press-briefing-march-15-2021/","display_url":"state.gov/briefings/depaâ€¦","indices":[257,280]}]	On March 15, @StateDeputySpox said this weekend "marked another new low," as Burmese security forces brutally attacked their own people, killing dozens all over Burma. "The military juntaâ€™s violence against the people of Burma is immoral and indefensible." https://t.co/rlM57N6Bk0 https://t.co/MvMMFU9OKU	41087.0	RT @eAsiaMediaHub: On March 15, @StateDeputySpox said this weekend "marked another new low," as Burmese security forces brutally attacked tâ€¦	44.0	True	full
1322768	1322768	60509680d7adad00383128cc	2021-03-16 11:28:58	[]	[]	Mon Mar 15 18:44:04 +0000 2021	[{"text":"JohnnyDepp","indices":[0,11]}]	[{"url":"https://t.co/FMw9lEzAUo","expanded_url":"https://www.instagram.com/johnnydepp/","display_url":"instagram.com/johnnydepp/","indices":[176,199]}]	#JohnnyDepp has posted on his IG about the documentary 'Crock of Gold - A Few Rounds with Shane MacGowan' &amp; its premiere on BBC4 on Tuesday, March 16th at 10PM (GMT) IG: https://t.co/FMw9lEzAUo https://t.co/k45A4V9r53	587.0	RT @roaringrapids22: #JohnnyDepp has posted on his IG about the documentary 'Crock of Gold - A Few Rounds with Shane MacGowan' &amp; its premiâ€¦	408.0	True	full
1322769	1322769	60509680d7adad00383128ce	2021-03-16 11:28:58	[]	[]	Tue Mar 16 11:28:53 +0000 2021	[]	[{"url":"https://t.co/ndyLX59l09","expanded_url":"http://www.nhs.uk/conditions/coronavirus-covid-19/coronavirus-vaccination/coronavirus-vaccine/","display_url":"nhs.uk/conditions/corâ€¦","indices":[211,234]}]	@CarlBateman14 @WelshGovernment Hi Carl, Weâ€™re here to help with any queries you have relating to the NHS COVID-19 app. If you require information regarding the COVID-19 vaccination in the UK, please visit: https://t.co/ndyLX59l09 Thanks, Ashley	23026.0	RT @NHSCOVID19app: @CarlBateman14 @WelshGovernment Hi Carl, Weâ€™re here to help with any queries you have relating to the NHS COVID-19 appâ€¦	376.0	True	full
1322770	1322770	60509680d7adad00383128da	2021-03-16 11:28:58	[]	[]	Tue Mar 16 11:00:51 +0000 2021	[{"text":"IstanbulConvention","indices":[82,101]},{"text":"CEDAW","indices":[144,150]}]	[{"url":"https://t.co/OFM31dfQfG","expanded_url":"https://twitter.com/CedawPT/status/1371547206617038859?s=19","display_url":"twitter.com/CedawPT/statusâ€¦","indices":[151,174]}]	@SW10etseq @CedawPT @jessphillips @HarrietHarman @PGibsonSNP And Govt ignores the #IstanbulConvention which is exactly what is needed right now #CEDAW https://t.co/OFM31dfQfG	1597.0	RT @KrisGibson13: @SW10etseq @CedawPT @jessphillips @HarrietHarman @PGibsonSNP And Govt ignores the #IstanbulConvention which is exactly whâ€¦	1089.0	True	full
1322771	1322771	60509680d7adad00383128e6	2021-03-16 11:28:59	[]	[]	Mon Mar 15 21:13:18 +0000 2021	[]	[{"url":"https://t.co/4Xqxt3mcHk","expanded_url":"https://www.washingtonexaminer.com/opinion/audio-shows-the-media-got-the-trump-georgia-story-all-wrong","display_url":"washingtonexaminer.com/opinion/audio-â€¦","indices":[247,270]}]	you all are missing the real story re: WaPo's correction of its Trump/Ga. investigations chief "scoop." the real scandal is that a bunch of newsrooms claimed at the time they â€œconfirmedâ€� the details of the "scoop" with their own anon sourcing. https://t.co/4Xqxt3mcHk	53528.0	RT @BecketAdams: you all are missing the real story re: WaPo's correction of its Trump/Ga. investigations chief "scoop." the real scandalâ€¦	2663.0	True	full
1322772	1322772	60509680d7adad00383128e8	2021-03-16 11:28:59	[]	[]	Mon Mar 15 15:23:37 +0000 2021	[]	[{"url":"https://t.co/mffwCllTqo","expanded_url":"https://www.bizjournals.com/boston/news/2021/03/09/ma-pays-private-contractors-for-vaccination-sites.html","display_url":"bizjournals.com/boston/news/20â€¦","indices":[257,280]}]	Wow Massachusetts has paid the private vendors running the mass vaccination sites exorbitantly Meanwhile, many communities in Mass. still have no vaccine sites whatsoever! This is Baker's thing. Enriching the private sector, at the expense of the public https://t.co/mffwCllTqo	3429.0	RT @MilesPerHoward: Wow Massachusetts has paid the private vendors running the mass vaccination sites exorbitantly Meanwhile, many communâ€¦	37.0	True	full
1322773	1322773	60509680d7adad00383128f0	2021-03-16 11:28:58	[]	[{"url":"https://t.co/rPtOYccl7S","expanded_url":"http://www.africagiantnews.com.ng/divisional-police-officer-redeploy-for-working-with-bandits-in-zamfara-state-north-west-nigeria/","display_url":"africagiantnews.com.ng/divisional-polâ€¦","indices":[256,279]}]		[]	[]			The Zamfara police command has redeployed itsÂ divisionalÂ police officer (DPO) in Kaura-Namoda following allegationsâ€¦ https://t.co/Rc9edvQk0I	3.0	True	full
1322774	1322774	60509680d7adad00383128fa	2021-03-16 11:28:59	[]	[]	Mon Mar 15 19:01:17 +0000 2021	[{"text":"QuÃ©Tal","indices":[0,7]}]	[{"url":"https://t.co/AvE10uvvSZ","expanded_url":"https://bit.ly/3ePFbWj","display_url":"bit.ly/3ePFbWj","indices":[257,280]}]	#QuÃ©Tal narcoterroristas Farc reconocen ante el tribunal de impunidad JEP que daban mÃ¡s agua a los cerdos que a los secuestrados. Y de quÃ© nos sirve que reconozcan sus atrocidades si no van a pagar por ellas y no van a reparar a las vÃ­ctimas? SinvergÃ¼enzas https://t.co/AvE10uvvSZ	137140.0	RT @CARLOSFMEJIA: #QuÃ©Tal narcoterroristas Farc reconocen ante el tribunal de impunidad JEP que daban mÃ¡s agua a los cerdos que a los secueâ€¦	294.0	True	full
1322775	1322775	60509680d7adad00383128fc	2021-03-16 11:28:59	[]	[{"url":"https://t.co/3HPgVDr8Sq","expanded_url":"https://www.nexus.org.uk/adult-transfare","display_url":"nexus.org.uk/adult-transfare","indices":[253,276]}]		[]	[]			@joachimnicolas @PlatformTWPTUG @MartinGannon002 Weâ€™re working on better day tickets. For Metro and Bus combined shâ€¦ https://t.co/PNgRamsEEn	6067.0	True	full
1322776	1322776	60509680d7adad0038312904	2021-03-16 11:28:59	[]	[]	Tue Mar 16 10:55:15 +0000 2021	[{"text":"holyroodhealth","indices":[43,58]}]	[{"url":"https://t.co/M4b8Q7miN2","expanded_url":"https://www.samaritans.org/scotland/samaritans-in-scotland/about-samaritans-scotland/campaigning-change-scotland/6-priorities-help-save-lives/","display_url":"samaritans.org/scotland/samarâ€¦","indices":[255,278]}]	Looking forward to playing my part in this #holyroodhealth debate @Sams_Scotland with @Rose_Fitzp and many other colleagues. I'll be talking about the key concerns raised by our callers during COVID and the 6 key priorities we think can help save lives. https://t.co/M4b8Q7miN2 https://t.co/ueM0OTHTsZ	1217.0	RT @r_cackett: Looking forward to playing my part in this #holyroodhealth debate @Sams_Scotland with @Rose_Fitzp and many other colleagues.â€¦	2347.0	True	full
1322777	1322777	60509681d7adad0038312910	2021-03-16 11:28:59	[]	[]	Tue Mar 16 09:06:13 +0000 2021	[]	[{"url":"https://t.co/8OwwVAuSJk","expanded_url":"https://www.thechronicleherald.ca/news/world/venezuela-will-not-authorise-aztrazeneca-covid-19-vaccine-due-to-effects-on-patients-vp-says-563918/","display_url":"thechronicleherald.ca/news/world/venâ€¦","indices":[252,275]}]	Comrades, even the glorious socialist republic of Venezuela has stopped the AstraZeneca jab!! Surely, all the lefties everywhere will applaud Venezuela for putting the safety of its people first. Shouldn't we just pause the jab for a while to be safe? https://t.co/8OwwVAuSJk	12538.0	RT @CraigKellyMP: Comrades, even the glorious socialist republic of Venezuela has stopped the AstraZeneca jab!! Surely, all the lefties eveâ€¦	434.0	True	full
1322778	1322778	60509681d7adad0038312914	2021-03-16 11:28:59	[]	[]	Tue Mar 16 11:01:13 +0000 2021	[{"text":"vitaminD","indices":[221,230]},{"text":"vitaminaD","indices":[231,241]},{"text":"COVID19","indices":[242,250]}]	[{"url":"https://t.co/FpTJ0vflsE","expanded_url":"https://doi.org/10.1186/s12931-021-01666-3","display_url":"doi.org/10.1186/s12931â€¦","indices":[196,219]}]	Vitamin D deficiency is associated with compromised inflammatory responses and higher pulmonary involvement in COVID-19 affected patients, according to a study published in Respiratory Research. https://t.co/FpTJ0vflsE #vitaminD #vitaminaD #COVID19	291.0	RT @gu_bellini: Vitamin D deficiency is associated with compromised inflammatory responses and higher pulmonary involvement in COVID-19 affâ€¦	1131.0	True	full
1322779	1322779	60509681d7adad0038312918	2021-03-16 11:28:59	[]	[{"url":"https://t.co/VcuRb7O7WJ","expanded_url":"https://bible.com/verse-of-the-day/jas.1.12/31389","display_url":"bible.com/verse-of-the-dâ€¦","indices":[182,205]}]		[]	[]			Bienaventurado el varÃ³n que soporta la tentaciÃ³n; porque cuando haya resistido la prueba, recibirÃ¡ la corona de vidâ€¦ https://t.co/TH20yqen91	398.0	True	full
1322780	1322780	60509681d7adad003831291a	2021-03-16 11:28:59	[]	[]	Tue Mar 16 11:21:12 +0000 2021	[]	[{"url":"https://t.co/UIltkAttkg","expanded_url":"https://twitter.com/JessicaCheshi15/status/1371766878541115394","display_url":"twitter.com/JessicaCheshi1â€¦","indices":[195,218]}]	This report is a damning indictment of the government's handling of the data, how they presented it, the lack of transparency and the lack of cooperation with the committee as they investigated. https://t.co/UIltkAttkg	2284.0	RT @JessicaCheshi15: This report is a damning indictment of the government's handling of the data, how they presented it, the lack of transâ€¦	15507.0	True	full
1322781	1322781	60509681d7adad0038312930	2021-03-16 11:29:00	[]	[]	Tue Mar 16 08:20:31 +0000 2021	[]	[{"url":"https://t.co/hCxeNdusJa","expanded_url":"https://trib.al/1CN3Qrf","display_url":"trib.al/1CN3Qrf","indices":[198,221]}]	Public opinion of China is becoming entrenched at a record low in Canada, with Beijingâ€™s use of arbitrary detention and treatment of its minority Muslim population resonating strongly in a new poll https://t.co/hCxeNdusJa	74429.0	RT @BloombergAsia: Public opinion of China is becoming entrenched at a record low in Canada, with Beijingâ€™s use of arbitrary detention andâ€¦	421.0	True	full
1322782	1322782	60509681d7adad0038312936	2021-03-16 11:29:00	[]	[]	Tue Mar 16 09:35:42 +0000 2021	[]	[{"url":"https://t.co/N64frTXC1d","expanded_url":"http://naver.me/GOuCr3Qo","display_url":"naver.me/GOuCr3Qo","indices":[261,284]}]	K media said BTS has been selected as No1 of "The people who made Korea shine" by 91 CEOs from top 500companies in Korea. #1 @BTS_twt :45.7% #2 Son Heung Min, pro footballer :34.8% #3 Jung Eun Kyeong, Korean infectious disease &amp; public health expert :15.2% https://t.co/N64frTXC1d https://t.co/zkbaTPhpmy	1178982.0	RT @choi_bts2: K media said BTS has been selected as No1 of "The people who made Korea shine" by 91 CEOs from top 500companies in Korea. #1â€¦	15.0	True	full
1322783	1322783	60509681d7adad0038312940	2021-03-16 11:29:00	[{"text":"creative","indices":[147,156]}]	[{"url":"https://t.co/zsBX00nD4l","expanded_url":"https://www.instagram.com/p/CMeltgkpGLkSnqGNJHvyUNQxiLfdjAssxT2PC00/?igshid=1cab4q33h3eqz","display_url":"instagram.com/p/CMeltgkpGLkSâ€¦","indices":[178,201]}]		[]	[]			Some people take wearing a mask to a whole new level! Or do you think it's okay to ease up on face coverings now thâ€¦ https://t.co/KI2J3GyVqv	1138.0	True	full
1322784	1322784	60509681d7adad0038312944	2021-03-16 11:29:00	[]	[]	Tue Mar 16 11:26:43 +0000 2021	[]	[{"url":"https://t.co/WeVrS7le47","expanded_url":"https://www.theguardian.com/uk-news/2021/mar/15/cap-on-trident-nuclear-warhead-stockpile-to-rise-by-more-than-40","display_url":"theguardian.com/uk-news/2021/mâ€¦","indices":[66,89]}]	Cap on Trident nuclear warhead stockpile to rise by more than 40% https://t.co/WeVrS7le47 Yet we're told that Covid has decimated the economy to such an extent, we can't afford to pay NHS &amp; public sector workers a decent wage. Strange priorities !	42040.0	RT @Hepworthclare: Cap on Trident nuclear warhead stockpile to rise by more than 40% https://t.co/WeVrS7le47 Yet we're told that Covid hasâ€¦	3300.0	True	full
1322785	1322785	60509681d7adad0038312954	2021-03-16 11:29:00	[]	[]	Tue Mar 16 09:35:42 +0000 2021	[]	[{"url":"https://t.co/N64frTXC1d","expanded_url":"http://naver.me/GOuCr3Qo","display_url":"naver.me/GOuCr3Qo","indices":[261,284]}]	K media said BTS has been selected as No1 of "The people who made Korea shine" by 91 CEOs from top 500companies in Korea. #1 @BTS_twt :45.7% #2 Son Heung Min, pro footballer :34.8% #3 Jung Eun Kyeong, Korean infectious disease &amp; public health expert :15.2% https://t.co/N64frTXC1d https://t.co/zkbaTPhpmy	1178930.0	RT @choi_bts2: K media said BTS has been selected as No1 of "The people who made Korea shine" by 91 CEOs from top 500companies in Korea. #1â€¦	679.0	True	full
1322786	1322786	60509681d7adad0038312958	2021-03-16 11:29:00	[]	[]	Tue Mar 16 09:08:46 +0000 2021	[]	[{"url":"https://t.co/ybnA9BDFw6","expanded_url":"https://bit.ly/3bN5NFk","display_url":"bit.ly/3bN5NFk","indices":[229,252]}]	UN absence in Nagorno Karabakh has been one of the aggravating factors of the lack of international protection. Azerbaijan is hampering the access of UN agencies and humanitarian organizations in an attempt to conceal its crimes https://t.co/ybnA9BDFw6 https://t.co/3uJISA4745	1732.0	RT @Armembsuisse: UN absence in Nagorno Karabakh has been one of the aggravating factors of the lack of international protection. Azerbaijaâ€¦	2393.0	True	full
1322787	1322787	60509681d7adad0038312962	2021-03-16 11:29:00	[]	[]	Tue Mar 16 09:14:12 +0000 2021	[{"text":"IDO","indices":[61,65]},{"text":"Uniswap","indices":[232,240]}]	[{"url":"https://t.co/XL7vXvo7Ng","expanded_url":"http://bit.ly/KonomiPOLSIDO","display_url":"bit.ly/KonomiPOLSIDO","indices":[79,102]},{"url":"https://t.co/95xqu0hu2X","expanded_url":"https://www.polkastarter.com","display_url":"polkastarter.com","indices":[110,133]}]	Here is the list of winners who can participate in the $POLS #IDO at 2 PM UTC! https://t.co/XL7vXvo7Ng Go to https://t.co/95xqu0hu2X and use $ETH to obtain $KONO WHEN THE POOL IS OPEN! First Come First Serve Basis ðŸ”¥ We will be on #Uniswap at 15:30 UTC as wellðŸš€ https://t.co/pMMs9eQRFg	61301.0	RT @KonomiNetwork: Here is the list of winners who can participate in the $POLS #IDO at 2 PM UTC! https://t.co/XL7vXvo7Ng Go to https://t.â€¦	3.0	True	full
1322788	1322788	60509682d7adad003831296a	2021-03-16 11:29:00	[]	[]	Mon Mar 15 17:35:23 +0000 2021	[]	[{"url":"https://t.co/oQWy6q3qYs","expanded_url":"https://www.nature.com/collections/ibajaahdgh","display_url":"nature.com/collections/ibâ€¦","indices":[109,132]}]	Preparing for the next pandemic. A terrific collection of more than a dozen papers out today @NatureMedicine https://t.co/oQWy6q3qYs by so many of the people and labs who have guided us through the current one, including @devisridhar @gmleunghku @Baric_Lab	399084.0	RT @EricTopol: Preparing for the next pandemic. A terrific collection of more than a dozen papers out today @NatureMedicine https://t.co/oQâ€¦	74899.0	True	full
1322789	1322789	60509682d7adad003831297e	2021-03-16 11:29:00	[]	[]	Tue Mar 16 09:21:10 +0000 2021	[{"text":"COVID19","indices":[54,62]}]	[{"url":"https://t.co/9XtlAjC9K8","expanded_url":"https://zoom.us/webinar/register/WN_U6PRuFlVSeqLFeUBBzuL2w","display_url":"zoom.us/webinar/registâ€¦","indices":[253,276]},{"url":"https://t.co/rWSJGoX7P2","expanded_url":"https://twitter.com/CIHRS_Alerts/status/1371390556560093186","display_url":"twitter.com/CIHRS_Alerts/sâ€¦","indices":[277,300]}]	ðŸ”” Reminder ðŸ”” TODAY: "Israeli Health Apartheid during #COVID19" Watch the online discussion, with the attendance of the UN Special Rapporteur on the right to physical &amp; mental health, live on our FB page @ 14:00 (CET), or on zoom, Register hereâž¡ï¸� https://t.co/9XtlAjC9K8 https://t.co/rWSJGoX7P2	27068.0	RT @CIHRS_Alerts: ðŸ”” Reminder ðŸ”” TODAY: "Israeli Health Apartheid during #COVID19" Watch the online discussion, with the attendance of theâ€¦	1321.0	True	full
1322790	1322790	60509682d7adad0038312994	2021-03-16 11:29:01	[]	[]	Tue Mar 16 07:21:00 +0000 2021	[{"text":"JasminBhasin","indices":[0,13]},{"text":"AlyGoni","indices":[45,53]},{"text":"JasAly","indices":[68,75]},{"text":"bollywoodbubble","indices":[125,141]}]	[{"url":"https://t.co/0qf6Y1wOSp","expanded_url":"https://www.bollywoodbubble.com/tv/jasmin-bhasin-flaunts-her-love-for-boyfriend-aly-goni-in-a-special-jasaly-face-mask-check-it-out/","display_url":"bollywoodbubble.com/tv/jasmin-bhasâ€¦","indices":[143,166]}]	#JasminBhasin flaunts her LOVE for boyfriend #AlyGoni in a special â€˜#JasAlyâ€™ face mask; Check it out @jasminbhasin @AlyGoni #bollywoodbubble https://t.co/0qf6Y1wOSp	131420.0	RT @bollybubble: #JasminBhasin flaunts her LOVE for boyfriend #AlyGoni in a special â€˜#JasAlyâ€™ face mask; Check it out @jasminbhasin @AlyGoâ€¦	16.0	True	full
1322791	1322791	60509682d7adad00383129b0	2021-03-16 11:29:01	[]	[]	Tue Mar 16 10:32:03 +0000 2021	[{"text":"WayV","indices":[7,12]},{"text":"WayV_Kick_Back","indices":[232,247]},{"text":"VoteForWayV","indices":[248,260]},{"text":"TEN","indices":[261,265]},{"text":"í…�","indices":[266,268]},{"text":"à¹€à¸•à¸™à¸¥à¹Œ","indices":[269,275]}]	[{"url":"https://t.co/PlmmvbFHwo","expanded_url":"https://mubeat.page.link/gk5A","display_url":"mubeat.page.link/gk5A","indices":[98,121]}]	[VOTE] #WayV Kick Back on Show! Music Core Global Voting [Ep. 718] â�° Mar 16 - 18 11:00 (KST) ðŸ”— https://t.co/PlmmvbFHwo âœ… Unlimited / 1 vote = 3 ðŸ’— Heart beat ðŸ’— Heart beat à¹„à¸”à¹‰à¸ˆà¸²à¸�à¸�à¸²à¸£à¸”à¸¹à¸„à¸¥à¸´à¸› (15 à¸„à¸¥à¸´à¸›/à¸§à¸±à¸™ à¸„à¸¥à¸´à¸›à¸¥à¸° 3ðŸ’—) &amp; à¸—à¸³à¸¡à¸´à¸Šà¸Šà¸±à¹ˆà¸™ #WayV_Kick_Back #VoteForWayV #TEN #í…� #à¹€à¸•à¸™à¸¥à¹Œ https://t.co/BfaUMmgdZC	32930.0	RT @TENzenter: [VOTE] #WayV Kick Back on Show! Music Core Global Voting [Ep. 718] â�° Mar 16 - 18 11:00 (KST) ðŸ”— https://t.co/PlmmvbFHwo âœ…â€¦	97.0	True	full
1322792	1322792	60509682d7adad00383129b8	2021-03-16 11:29:01	[]	[]	Tue Mar 16 09:57:54 +0000 2021	[]	[{"url":"https://t.co/w5XgErdUXO","expanded_url":"https://open.spotify.com/album/6HpMdN52TfJAwVbmkrFeBN?si=s239PaIWTa22FObzVL3Oyw&utm_source=copy-link","display_url":"open.spotify.com/album/6HpMdN52â€¦","indices":[174,197]}]	ðŸ“ˆ| @wizkidayoâ€™s â€˜Made in Lagosâ€™ goes up one spot to #13 on this weekâ€™s Billboard World Albums Chart! â€“ Spending its 18th week, it is the longest staying album this Decade! https://t.co/w5XgErdUXO https://t.co/Rf0LGsrXKS	5093.0	RT @FancyClown2: ðŸ“ˆ| @wizkidayoâ€™s â€˜Made in Lagosâ€™ goes up one spot to #13 on this weekâ€™s Billboard World Albums Chart! â€“ Spending its 18thâ€¦	67.0	True	full
1322793	1322793	60509682d7adad00383129ce	2021-03-16 11:29:01	[{"text":"TapN","indices":[77,82]}]	[{"url":"https://t.co/dQpfDs43hr","expanded_url":"https://bit.ly/2IMxkqc","display_url":"bit.ly/2IMxkqc","indices":[104,127]},{"url":"https://t.co/0MAPCbm3sJ","expanded_url":"http://www.amazon.com/s/ref=nb_sb_noss_1?url=search-alias%3Ddigital-music&tag=AmazonID&field-keywords=Mari_Ruger_-_Its_Da_Dawg","display_url":"amazon.com/s/ref=nb_sb_noâ€¦","indices":[138,161]}]		[]	[]			Our Station Is Now On The Air and We Just Played Its Da Dawg by Mari Ruger - #TapN Click Here to Listenâ€¦ https://t.co/L3dltv5C0p	40457.0	True	full
1322794	1322794	60509683d7adad00383129e0	2021-03-16 11:29:01	[]	[{"url":"https://t.co/ShHcGbZQqO","expanded_url":"https://chicago.cbslocal.com/2021/03/15/serial-stowaway-marilyn-hartman-explains-how-she-repeatedly-got-past-airport-security-the-story-is-crazy/","display_url":"chicago.cbslocal.com/2021/03/15/serâ€¦","indices":[186,209]}]		[]	[]			Incredibly serious account of how she dupped Airport security! Serial Stowaway Marilyn Hartman Explains How She Reâ€¦ https://t.co/7yO0zMg8DM	781.0	True	full
1322795	1322795	60509683d7adad00383129f2	2021-03-16 11:29:02	[]	[]	Tue Mar 16 11:14:56 +0000 2021	[{"text":"Ordnungspolitik","indices":[206,222]}]	[{"url":"https://t.co/YAZJanlsOd","expanded_url":"https://www.handelsblatt.com/meinung/gastbeitraege/gastkommentar-mehr-markt-weniger-staat-im-kampf-gegen-corona/27004238.html?share=twitter","display_url":"handelsblatt.com/meinung/gastbeâ€¦","indices":[224,247]}]	Mehr Markt, weniger Staat im Kampf gegen Corona Bei der BekÃ¤mpfung der Pandemie sind Unternehmen viel innovativer als die Regierung, meint Volker @Wissing. Das muss ordnungspolitische Konsequenzen haben. #Ordnungspolitik https://t.co/YAZJanlsOd	3825.0	RT @GuntherSchnabl: Mehr Markt, weniger Staat im Kampf gegen Corona Bei der BekÃ¤mpfung der Pandemie sind Unternehmen viel innovativer alsâ€¦	981.0	True	full
1322796	1322796	60509683d7adad0038312a00	2021-03-16 11:29:02	[]	[]	Mon Mar 15 23:42:35 +0000 2021	[]	[{"url":"https://t.co/MwajrCtQ7m","expanded_url":"https://www.facebook.com/540658896409892/posts/1102064186936024/?app=fbl","display_url":"facebook.com/54065889640989â€¦","indices":[250,273]}]	Aerovaradero S.A. se suma al espacio creativo y de servicios de ENZONA, brindando a la poblaciÃ³n la opciÃ³n de pago de sus servicios por QR ENZONA. Siguen sumÃ¡ndose entidades mÃ¡s de 10000 establecimientos en todo el territorio nacional lo brindan. https://t.co/MwajrCtQ7m https://t.co/FvD0G7Urk3	6532.0	RT @ENZONA_BX: Aerovaradero S.A. se suma al espacio creativo y de servicios de ENZONA, brindando a la poblaciÃ³n la opciÃ³n de pago de sus sâ€¦	6426.0	True	full
1322797	1322797	60509683d7adad0038312a02	2021-03-16 11:29:02	[]	[]	Tue Mar 16 05:00:57 +0000 2021	[]	[{"url":"https://t.co/atRFpDxcnB","expanded_url":"http://heroaca.com","display_url":"heroaca.com","indices":[101,124]}]	My Hero Academia Season 5 start finally in 11 days! The latest CM (15 sec.) Coming March 20! âœ¨More: https://t.co/atRFpDxcnB https://t.co/TgUbof3Wnq	162099.0	RT @animetv_jp: My Hero Academia Season 5 start finally in 11 days! The latest CM (15 sec.) Coming March 20! âœ¨More: https://t.co/atRFpDxcnâ€¦	16.0	True	full
1322798	1322798	60509683d7adad0038312a0c	2021-03-16 11:29:02	[{"text":"Clubhouse","indices":[183,193]},{"text":"accountants","indices":[194,206]}]	[{"url":"https://t.co/NuLOUjOWVj","expanded_url":"https://buff.ly/3bOAHNs","display_url":"buff.ly/3bOAHNs","indices":[158,181]}]		[]	[]			While Clubhouseâ€™s popularity continues to increase, its time in the spotlight has put the platform under scrutiny.â€¦ https://t.co/4wF6BMXYHL	32925.0	True	full
1322799	1322799	60509683d7adad0038312a10	2021-03-16 11:29:02	[]	[]	Tue Mar 16 09:37:56 +0000 2021	[{"text":"Mozambique","indices":[76,87]}]	[{"url":"https://t.co/NikPYd6P6X","expanded_url":"https://elpais.com/planeta-futuro/2021-03-15/el-pais-con-2500-medicos-para-30-millones-de-habitantes.html","display_url":"elpais.com/planeta-futuroâ€¦","indices":[252,275]}]	En @Planeta_Futuro, esto de @SandraGud sobre el (dÃ©bil) sistema de salud de #Mozambique, con menciÃ³n a los proyectos de la @CooperacionESP y uno al que aquÃ­ le tenemos especial cariÃ±o, el de Luis LÃ³pez y toda la familia de la @ULPGC en Beira y Tete ðŸ‘‡ðŸ�¾ https://t.co/NikPYd6P6X	2889.0	RT @joantp: En @Planeta_Futuro, esto de @SandraGud sobre el (dÃ©bil) sistema de salud de #Mozambique, con menciÃ³n a los proyectos de la @Cooâ€¦	5596.0	True	full
1322800	1322800	60509683d7adad0038312a16	2021-03-16 11:29:02	[]	[]	Tue Mar 16 08:51:18 +0000 2021	[]	[{"url":"https://t.co/8h2XStCt6j","expanded_url":"https://www.theguardian.com/uk-news/2021/mar/15/cap-on-trident-nuclear-warhead-stockpile-to-rise-by-more-than-40","display_url":"theguardian.com/uk-news/2021/mâ€¦","indices":[253,276]}]	How on earth is Britainâ€™s security enhanced by triggering a new global nuclear arms race? This provocative, illegal &amp; morally obscene use of resources would protect us better if it were used to fill the climate shaped hole at the heart of UK policy https://t.co/8h2XStCt6j	491830.0	RT @CarolineLucas: How on earth is Britainâ€™s security enhanced by triggering a new global nuclear arms race? This provocative, illegal &amp; moâ€¦	336.0	True	full
1322801	1322801	60509683d7adad0038312a1a	2021-03-16 11:29:02	[]	[]	Tue Mar 16 11:26:20 +0000 2021	[]	[{"url":"https://t.co/RKdW1Up16a","expanded_url":"https://foreignpolicy.com/2021/03/15/iran-syria-convert-shiism-war-assad/","display_url":"foreignpolicy.com/2021/03/15/iraâ€¦","indices":[253,276]}]	ØªÙ‚Ø±ÙŠØ± Ù„Ù€"FP" Ø¹Ù† Ù…Ø³Ø§Ø¹ÙŠ Ø¥ÙŠØ±Ø§Ù† Ù„ØªØ´ÙŠÙŠØ¹ Ø³ÙˆØ±ÙŠØ§. Ù…Ø¹Ù„ÙˆÙ…Ø§Øª Ù…Ø«ÙŠØ±Ø© Ø¹Ù† Ø§Ø³ØªØ®Ø¯Ø§Ù… Ø§Ù„Ù…Ø§Ù„ Ù�ÙŠ Ø§Ø³ØªÙ‚Ø·Ø§Ø¨ Ø§Ù„Ù�Ù‚Ø±Ø§Ø¡ØŒ ÙˆØ¹Ù† Ø§Ù„Ù…Ø¹Ø§Ø±Ø¶ ÙˆØ§Ù„Ù†Ø´Ø§Ø·Ø§Øª Ø§Ù„Ù…Ø®ØªÙ„Ù�Ø©ØŒ ÙˆØ¹Ù† Ø§Ù„Ø³ÙŠØ·Ø±Ø© Ø¹Ù„Ù‰ Ø§Ù„Ø¨ÙŠÙˆØª. Ù…Ø´Ø±ÙˆØ¹ Ø¹Ø¨Ø«ÙŠØŒ ÙˆØ¥Ù† Ø­Ù‚Ù‚ Ø¨Ø¹Ø¶ Ø§Ù„Ù…ÙƒØ§Ø³Ø¨ Ø¹Ù„Ù‰ Ø§Ù„Ø£Ø±Ø¶. Ù…Ù† ÙŠØ¹Ø§Ø¯ÙŠ ØºØ§Ù„Ø¨ÙŠØ© Ø§Ù„Ø£Ù…Ø©ØŒ Ù„Ù† ÙŠØ±Ø¨…	1247260.0	RT @YZaatreh: ØªÙ‚Ø±ÙŠØ± Ù„Ù€"FP" Ø¹Ù† Ù…Ø³Ø§Ø¹ÙŠ Ø¥ÙŠØ±Ø§Ù† Ù„ØªØ´ÙŠÙŠØ¹ Ø³ÙˆØ±ÙŠØ§. Ù…Ø¹Ù„ÙˆÙ…Ø§Øª Ù…Ø«ÙŠØ±Ø© Ø¹Ù† Ø§Ø³ØªØ®Ø¯Ø§Ù… Ø§Ù„Ù…Ø§Ù„ Ù�ÙŠ Ø§Ø³ØªÙ‚Ø·Ø§Ø¨ Ø§Ù„Ù�Ù‚Ø±Ø§Ø¡ØŒ ÙˆØ¹Ù† Ø§Ù„Ù…Ø¹Ø§Ø±Ø¶ ÙˆØ§Ù„Ù†Ø´Ø§Ø·Ø§Øª Ø§Ù„Ù…Ø®ØªÙ„Ù�Ø©ØŒâ€¦	25055.0	True	full
1322802	1322802	60509684d7adad0038312a38	2021-03-16 11:29:02	[]	[]	Tue Mar 16 11:15:33 +0000 2021	[{"text":"Trading","indices":[54,62]},{"text":"Betfair","indices":[66,74]},{"text":"Portugueseprincess","indices":[107,126]},{"text":"Tissue","indices":[171,178]}]	[{"url":"https://t.co/O7WLtXnLCv","expanded_url":"http://JuiceStorm.com/Live","display_url":"JuiceStorm.com/Live","indices":[80,103]},{"url":"https://t.co/Pbmlj1Aq7H","expanded_url":"http://T.me/JuiceTrades","display_url":"T.me/JuiceTrades","indices":[230,253]}]	Newcastle 16th Mar in the 6f Claim Stks at 19:15 UK. #Trading on #Betfair from https://t.co/O7WLtXnLCv on #Portugueseprincess and waiting to be filled at 5.6 to beat our #Tissue. Join over 700 JuiceStorm traders in Telegram at https://t.co/Pbmlj1Aq7H for all trades.	1151.0	RT @Juicestorm: Newcastle 16th Mar in the 6f Claim Stks at 19:15 UK. #Trading on #Betfair from https://t.co/O7WLtXnLCv on #Portugueseprincâ€¦	524.0	True	full
1322803	1322803	60509684d7adad0038312a3a	2021-03-16 11:29:02	[]	[]	Tue Mar 16 07:37:06 +0000 2021	[]	[{"url":"https://t.co/oHFIJecXOk","expanded_url":"https://norberthaering.de/news/ready-for-full-lockdown/","display_url":"norberthaering.de/news/ready-forâ€¦","indices":[236,259]}]	Bereit machen zum harten Oster-Lockdown! Der Inzidenzhype wird hochgefahren. Dass die Intensivpatienten auf die HÃ¤lfte, die wÃ¶chentlichen Covid-Toten auf ein Drittel des Hochs vom Jahreswechsel gesunken sind, wird tunlichst verdrÃ¤ngt. https://t.co/oHFIJecXOk	8029.0	RT @norberthaering: Bereit machen zum harten Oster-Lockdown! Der Inzidenzhype wird hochgefahren. Dass die Intensivpatienten auf die HÃ¤lfte,â€¦	59.0	True	full
1322804	1322804	60509684d7adad0038312a52	2021-03-16 11:29:02	[]	[]	Tue Mar 16 11:15:33 +0000 2021	[{"text":"Trading","indices":[54,62]},{"text":"Betfair","indices":[66,74]},{"text":"Portugueseprincess","indices":[107,126]},{"text":"Tissue","indices":[171,178]}]	[{"url":"https://t.co/O7WLtXnLCv","expanded_url":"http://JuiceStorm.com/Live","display_url":"JuiceStorm.com/Live","indices":[80,103]},{"url":"https://t.co/Pbmlj1Aq7H","expanded_url":"http://T.me/JuiceTrades","display_url":"T.me/JuiceTrades","indices":[230,253]}]	Newcastle 16th Mar in the 6f Claim Stks at 19:15 UK. #Trading on #Betfair from https://t.co/O7WLtXnLCv on #Portugueseprincess and waiting to be filled at 5.6 to beat our #Tissue. Join over 700 JuiceStorm traders in Telegram at https://t.co/Pbmlj1Aq7H for all trades.	1151.0	RT @Juicestorm: Newcastle 16th Mar in the 6f Claim Stks at 19:15 UK. #Trading on #Betfair from https://t.co/O7WLtXnLCv on #Portugueseprincâ€¦	220.0	True	full
1322805	1322805	60509684d7adad0038312a54	2021-03-16 11:29:02	[]	[]	Tue Mar 16 09:35:42 +0000 2021	[]	[{"url":"https://t.co/N64frTXC1d","expanded_url":"http://naver.me/GOuCr3Qo","display_url":"naver.me/GOuCr3Qo","indices":[261,284]}]	K media said BTS has been selected as No1 of "The people who made Korea shine" by 91 CEOs from top 500companies in Korea. #1 @BTS_twt :45.7% #2 Son Heung Min, pro footballer :34.8% #3 Jung Eun Kyeong, Korean infectious disease &amp; public health expert :15.2% https://t.co/N64frTXC1d https://t.co/zkbaTPhpmy	1178982.0	RT @choi_bts2: K media said BTS has been selected as No1 of "The people who made Korea shine" by 91 CEOs from top 500companies in Korea. #1â€¦	474.0	True	full
1322806	1322806	60509684d7adad0038312a58	2021-03-16 11:29:02	[]	[]	Tue Mar 16 11:15:33 +0000 2021	[{"text":"Trading","indices":[54,62]},{"text":"Betfair","indices":[66,74]},{"text":"Portugueseprincess","indices":[107,126]},{"text":"Tissue","indices":[171,178]}]	[{"url":"https://t.co/O7WLtXnLCv","expanded_url":"http://JuiceStorm.com/Live","display_url":"JuiceStorm.com/Live","indices":[80,103]},{"url":"https://t.co/Pbmlj1Aq7H","expanded_url":"http://T.me/JuiceTrades","display_url":"T.me/JuiceTrades","indices":[230,253]}]	Newcastle 16th Mar in the 6f Claim Stks at 19:15 UK. #Trading on #Betfair from https://t.co/O7WLtXnLCv on #Portugueseprincess and waiting to be filled at 5.6 to beat our #Tissue. Join over 700 JuiceStorm traders in Telegram at https://t.co/Pbmlj1Aq7H for all trades.	1151.0	RT @Juicestorm: Newcastle 16th Mar in the 6f Claim Stks at 19:15 UK. #Trading on #Betfair from https://t.co/O7WLtXnLCv on #Portugueseprincâ€¦	226.0	True	full
1322807	1322807	60509684d7adad0038312a5c	2021-03-16 11:29:03	[]	[]	Tue Mar 16 08:21:59 +0000 2021	[]	[{"url":"https://t.co/MUJHrJ5BON","expanded_url":"https://elpais.com/deportes/2021-03-15/con-gasperini-no-se-puede-debatir.html","display_url":"elpais.com/deportes/2021-â€¦","indices":[225,248]}]	"HabÃ­a una serie de consignas que las debÃ­as cumplir a rajatabla. No habÃ­a lugar a debate, lo que decÃ­a iba a misa. Solo su presencia imponÃ­a respetoâ€�, cuenta Zapater sobre Gasperini, tÃ©cnico del Atalanta y rival del Madrid. https://t.co/MUJHrJ5BON ArtÃ­culo de @Calonge7	649381.0	RT @elpais_deportes: "HabÃ­a una serie de consignas que las debÃ­as cumplir a rajatabla. No habÃ­a lugar a debate, lo que decÃ­a iba a misa. Soâ€¦	59.0	True	full
1322808	1322808	60509684d7adad0038312a60	2021-03-16 11:29:02	[]	[{"url":"https://t.co/LE0ldgI606","expanded_url":"https://technews.bpharmanotes.com/15-6-inch-laptop-briefcase-for-womenwork-bags-unique-laptop-messenger-bag-satchel-bag-laptop-computer-bag-with-professional-padded-compartment-for-tablet-notebook-ultrabook-baby-blue-jay/","display_url":"technews.bpharmanotes.com/15-6-inch-laptâ€¦","indices":[188,211]}]		[]	[]			15.6-Inch Laptop-Briefcase-for-Women,Work-Bags Unique Laptop Messenger Bag Satchel-Bag Laptop-Computer Bag with Proâ€¦ https://t.co/3zS1pts9on	143.0	True	full
1322809	1322809	60509684d7adad0038312a70	2021-03-16 11:29:03	[]	[{"url":"https://t.co/dXoPh4ItnZ","expanded_url":"https://ift.tt/3toGmQj","display_url":"ift.tt/3toGmQj","indices":[149,172]}]		[]	[]			Innerhalb von vier Wochen hat sich die Zahl der Corona-Infektionen im Landkreis Bautzen verdoppelt. Betroffen ist vâ€¦ https://t.co/W4DMZ2TAbe	1174.0	True	full
1322810	1322810	60509685d7adad0038312aa0	2021-03-16 11:29:03	[]	[]	Tue Mar 16 10:30:01 +0000 2021	[]	[{"url":"https://t.co/gjCg8xSg6b","expanded_url":"https://wb.md/3bLWPYW","display_url":"wb.md/3bLWPYW","indices":[257,280]}]	More than 1.35 million people passed through airports on Friday, according to data from the Transportation Security Administration. Thatâ€™s the highest number since March 15, 2020 just after the World Health Organization declared a global COVID-19 pandemic. https://t.co/gjCg8xSg6b https://t.co/1ItVNXDZgM	3153603.0	RT @WebMD: More than 1.35 million people passed through airports on Friday, according to data from the Transportation Security Administratiâ€¦	6761.0	True	full
1322811	1322811	60509685d7adad0038312aaa	2021-03-16 11:29:04	[]	[]	Mon Mar 15 18:50:36 +0000 2021	[{"text":"aportefamiliarpermanente","indices":[112,137]}]	[{"url":"https://t.co/ul7j1KUtev","expanded_url":"http://www.aportefamiliar.cl","display_url":"aportefamiliar.cl","indices":[158,181]}]	ðŸ“£ Las personas con AsignaciÃ³n Familiar o Maternal por sus cargas familiares ya pueden consultar por su pago del #aportefamiliarpermanente, ex Bono Marzo en ðŸ‘‰ https://t.co/ul7j1KUtev o llamando ðŸ“ža 101Ã¨ OpciÃ³n 1 de @Chileatiende. https://t.co/eNWBgF36Iq	201109.0	RT @MinMujeryEG: ðŸ“£ Las personas con AsignaciÃ³n Familiar o Maternal por sus cargas familiares ya pueden consultar por su pago del #aportefamâ€¦	733.0	True	full
1322812	1322812	60509685d7adad0038312aba	2021-03-16 11:29:04	[]	[]	Tue Mar 16 11:10:56 +0000 2021	[]	[{"url":"https://t.co/fnRHLay6px","expanded_url":"https://bit.ly/3ljvNLL","display_url":"bit.ly/3ljvNLL","indices":[250,273]}]	ðŸ“º TV en DIRECTO | Joan BaldovÃ­, sobre la dimisiÃ³n de Toni CantÃ³: "La polÃ­tica valenciana ganarÃ¡ mucho sin un personaje como Ã©l. Nunca ha respetado a sus votantes y le han importado poco Valencia y los valencianos. Solo le importa una cosa, Ã©l mismo" https://t.co/fnRHLay6px https://t.co/pP5m1DJryi	8004714.0	RT @el_pais: ðŸ“º TV en DIRECTO | Joan BaldovÃ­, sobre la dimisiÃ³n de Toni CantÃ³: "La polÃ­tica valenciana ganarÃ¡ mucho sin un personaje como Ã©lâ€¦	851.0	True	full
1322813	1322813	60509685d7adad0038312abc	2021-03-16 11:29:04	[]	[]	Tue Mar 16 11:07:30 +0000 2021	[]	[{"url":"https://t.co/77Au8v8fnd","expanded_url":"https://bit.ly/3qVGd5g","display_url":"bit.ly/3qVGd5g","indices":[249,272]}]	In response to the weekendâ€™s events and vigils following the tragic murder of Sarah Everard, @DaveThompsonCC has called for a law change to include the right to protest as part of the governmentâ€™s â€˜road mapâ€™ out of CoVID-19. Read his full blog âž¡ï¸� https://t.co/77Au8v8fnd https://t.co/5cWtEcJtTN	485621.0	RT @WMPolice: In response to the weekendâ€™s events and vigils following the tragic murder of Sarah Everard, @DaveThompsonCC has called forâ€¦	3292.0	True	full
1322814	1322814	60509685d7adad0038312abe	2021-03-16 11:29:04	[]	[]	Tue Mar 16 11:22:13 +0000 2021	[]	[{"url":"https://t.co/c4GTlOUTdr","expanded_url":"https://fij.ng/article/house-of-reps-spends-n40m-monthly-on-self-maintenance-but-lawmaker-says-its-not-enough/","display_url":"fij.ng/article/house-â€¦","indices":[234,257]}]	â€œAccording to the bureaucracy, that is our own administrator, to maintain our chambers alone, they are spending over N40million monthly." House of Reps 'Spends Over N40m Monthly on Self-Maintenance' but Lawmaker Says It's Not Enough https://t.co/c4GTlOUTdr	101626.0	RT @fisayosoyombo: â€œAccording to the bureaucracy, that is our own administrator, to maintain our chambers alone, they are spending over N40â€¦	488.0	True	full
1322815	1322815	60509685d7adad0038312ac0	2021-03-16 11:29:04	[]	[]	Wed Mar 10 15:30:09 +0000 2021	[]	[{"url":"https://t.co/Eo0D43H3Db","expanded_url":"https://www.flow.cl/btn.php?token=emg1eb7","display_url":"flow.cl/btn.php?token=â€¦","indices":[236,259]}]	Maxi Pastor Aleman rescatado atropellado. Fue llevado nuevamente al veterinario por sus orejitas tiene calcificado los conductos estÃ¡ con mucho dolor, Quienes quieran apoyar dejamos los datos y adjuntamos la boleta. VÃ­a directa Webpay https://t.co/Eo0D43H3Db https://t.co/ZgDIAQfZ6y	6474.0	RT @BuscanHogar_: Maxi Pastor Aleman rescatado atropellado. Fue llevado nuevamente al veterinario por sus orejitas tiene calcificado los coâ€¦	914.0	True	full
1322816	1322816	60509685d7adad0038312ac4	2021-03-16 11:29:04	[]	[]	Mon Mar 15 21:27:43 +0000 2021	[]	[{"url":"https://t.co/qwQs2lNjls","expanded_url":"https://simpleflying.com/aer-lingus-manchester-hiring/?utm_term=Autofeed&utm_medium=Social&utm_content=echo&utm_source=Facebook&fbclid=IwAR1noe2jlfJUmGo-UymlMmDkYPLm_jQcYY5txcVcq0RarVoJHRNc1t78iVc#Echobox=1615731320","display_url":"simpleflying.com/aer-lingus-manâ€¦","indices":[256,279]}]	@EamonRyan @MichealMartinTD @RecovAIRie Aircraft which should be serving Irish people and business after the pandemic moving to a country which provides support and a plan for recovery. How many Irish aviation jobs do you need to see lost before you act? https://t.co/qwQs2lNjls	32.0	RT @conorlukemurray: @EamonRyan @MichealMartinTD @RecovAIRie Aircraft which should be serving Irish people and business after the pandemicâ€¦	79.0	True	full
1322817	1322817	60509685d7adad0038312aca	2021-03-16 11:29:04	[]	[]	Tue Mar 16 10:16:22 +0000 2021	[]	[{"url":"https://t.co/OVahTsaxSe","expanded_url":"https://www.gmanetwork.com/entertainment/showbiznews/news/75160/super-juniors-latest-track-house-party-is-a-psa-in-disguise/story?fbclid=IwAR2mMxKVgQmRfjJOMM85FiPMLDiLYc0E3TMvSgOMNePSxpD0gP110ST2j5Y?utm_source=SMT_GMAHOA&utm_medium=Twitter&utm_campaign=PSM_KOR","display_url":"gmanetwork.com/entertainment/â€¦","indices":[256,279]}]	KINGS ARE BACK and petition to make this song our pandemic anthem. The way they served quality music while reminding everyone how to be socially responsible. Only SUPER JUNIOR can pull this off! You heard the legends, stay at home and stream House PartyðŸ’™ https://t.co/OVahTsaxSe	30702.0	RT @OfficialGMAHOA: KINGS ARE BACK and petition to make this song our pandemic anthem. The way they served quality music while reminding evâ€¦	393.0	True	full
1322818	1322818	60509686d7adad0038312ada	2021-03-16 11:29:04	[]	[]	Tue Mar 16 09:35:42 +0000 2021	[]	[{"url":"https://t.co/N64frTXC1d","expanded_url":"http://naver.me/GOuCr3Qo","display_url":"naver.me/GOuCr3Qo","indices":[261,284]}]	K media said BTS has been selected as No1 of "The people who made Korea shine" by 91 CEOs from top 500companies in Korea. #1 @BTS_twt :45.7% #2 Son Heung Min, pro footballer :34.8% #3 Jung Eun Kyeong, Korean infectious disease &amp; public health expert :15.2% https://t.co/N64frTXC1d https://t.co/zkbaTPhpmy	1178930.0	RT @choi_bts2: K media said BTS has been selected as No1 of "The people who made Korea shine" by 91 CEOs from top 500companies in Korea. #1â€¦	316.0	True	full
1322819	1322819	60509686d7adad0038312ae2	2021-03-16 11:29:04	[]	[{"url":"https://t.co/htX9o2Tl2l","expanded_url":"https://bit.ly/BANK-Talking-Heads","display_url":"bit.ly/BANK-Talking-Hâ€¦","indices":[250,273]}]		[]	[]			ðŸ¤© NEW ARTIST OPPORTUNITY ðŸ¤© As part of One Fine Day, we are inviting 15 artists based in North Kirklees to come togâ€¦ https://t.co/SfGnBKJIqh	2485.0	True	full
1322820	1322820	60509686d7adad0038312ae6	2021-03-16 11:29:04	[]	[]	Tue Mar 16 06:15:00 +0000 2021	[{"text":"ServicioPÃºblico","indices":[0,16]}]	[{"url":"https://t.co/QSQjhhFVtX","expanded_url":"https://www.gofundme.com/f/un-concentrador-de-oxigeno-para-ana-margarita","display_url":"gofundme.com/f/un-concentraâ€¦","indices":[256,279]}]	#ServicioPÃºblico Se solicita con carÃ¡cter de urgencia un concentrador de oxÃ­geno y ayuda econÃ³mica para cubrir los gastos mÃ©dicos de paciente post Covid19 de la tercera edad. Se agradece a las personas o instituciones que puedan colaborar, ingresar aquÃ­: https://t.co/QSQjhhFVtX	5124526.0	RT @ElNacionalWeb: #ServicioPÃºblico Se solicita con carÃ¡cter de urgencia un concentrador de oxÃ­geno y ayuda econÃ³mica para cubrir los gastoâ€¦	133.0	True	full
1322821	1322821	60509686d7adad0038312aea	2021-03-16 11:29:04	[]	[]	Tue Mar 16 10:44:17 +0000 2021	[]	[{"url":"https://t.co/ojO9aMVtkd","expanded_url":"https://www.cnn.com/2021/03/16/politics/stimulus-bill-democrats-blue-collar-voters/index.html","display_url":"cnn.com/2021/03/16/polâ€¦","indices":[254,277]}]	Good piece by @RonBrownstein: Biden's rescue bill will help a lot of working class whites. That and the universal nature of its programs will make it harder for Republicans and conservatives to demagogue it as "welfare" that only benefits other people: https://t.co/ojO9aMVtkd https://t.co/drEyTF7FcH	303734.0	RT @ThePlumLineGS: Good piece by @RonBrownstein: Biden's rescue bill will help a lot of working class whites. That and the universal natureâ€¦	2003.0	True	full
1322822	1322822	60509686d7adad0038312aec	2021-03-16 11:29:04	[]	[]	Tue Mar 16 11:29:00 +0000 2021	[{"text":"ADDBiblicalAnswers","indices":[131,150]},{"text":"TruthsFromTheBible","indices":[151,170]}]	[{"url":"https://t.co/cHQMCZYsua","expanded_url":"https://youtu.be/DKdNujVn8qA","display_url":"youtu.be/DKdNujVn8qA","indices":[171,194]}]	Psalm 112:9 He has distributed freely; he has given to the poor; his righteousness endures forever; his horn is exalted in honor. #ADDBiblicalAnswers #TruthsFromTheBible https://t.co/cHQMCZYsua	243.0	RT @jethodi: Psalm 112:9 He has distributed freely; he has given to the poor; his righteousness endures forever; his horn is exalted in hoâ€¦	110.0	True	full
1322823	1322823	60509686d7adad0038312aee	2021-03-16 11:29:04	[]	[]	Mon Mar 15 19:46:02 +0000 2021	[{"text":"TarjetaJoven","indices":[59,72]}]	[{"url":"https://t.co/pfo67upTAX","expanded_url":"http://www.injuv.gob.cl","display_url":"injuv.gob.cl","indices":[251,274]}]	Â¿Entras a estudiar este aÃ±o? ðŸ“šAprovecha los descuentos que #TarjetaJoven tiene para ti. Revisa aquÃ­ donde la puedes utilizar ðŸ¤© Â¡Es gratis para todas y todos los jÃ³venes de Chile que tienen entre 15 a 29 aÃ±os! Ingresa y obtÃ©n tu tarjeta digital en: https://t.co/pfo67upTAX ðŸ‘ˆðŸ�» https://t.co/RlnoAs4h2y	6245.0	RT @injuvrm: Â¿Entras a estudiar este aÃ±o? ðŸ“šAprovecha los descuentos que #TarjetaJoven tiene para ti. Revisa aquÃ­ donde la puedes utilizar ðŸ¤©â€¦	2844.0	True	full
1322824	1322824	60509686d7adad0038312b06	2021-03-16 11:29:05	[]	[]	Tue Mar 16 04:50:20 +0000 2021	[{"text":"ainalalam","indices":[129,139]},{"text":"rashadiskandrni","indices":[141,157]},{"text":"Ø±Ø´Ø§Ø¯_Ø§Ø³ÙƒÙ†Ø¯Ø±Ø§Ù†ÙŠ","indices":[159,174]},{"text":"Ø¹ÙŠÙ†_Ø§Ù„Ø¹Ø§Ù„Ù…","indices":[176,187]}]	[{"url":"https://t.co/CdGZTvJ56i","expanded_url":"http://ainalalam.com/?p=35089","display_url":"ainalalam.com/?p=35089","indices":[57,80]},{"url":"https://t.co/uXGfpLE4ds","expanded_url":"http://instagram.com/annabellaksa/","display_url":"instagram.com/annabellaksa/","indices":[104,127]},{"url":"https://t.co/cZ8t1hCTk2","expanded_url":"http://snapchat.com/add/rashadiskandrni","display_url":"snapc…	Italian â€œAnnabellaâ€� Restaurant Opens its Doors in Riyadh https://t.co/CdGZTvJ56i @AnnabellaKsa Insta.: https://t.co/uXGfpLE4ds #ainalalam #rashadiskandrni #Ø±Ø´Ø§Ø¯_Ø§Ø³ÙƒÙ†Ø¯Ø±Ø§Ù†ÙŠ #Ø¹ÙŠÙ†_Ø§Ù„Ø¹Ø§Ù„Ù… @rashadiskandrni New coverage add link below https://t.co/cZ8t1hCTk2 https://t.co/bjkFposfE1	683.0	RT @ainalalam: Italian â€œAnnabellaâ€� Restaurant Opens its Doors in Riyadh https://t.co/CdGZTvJ56i @AnnabellaKsa Insta.: https://t.co/uXGfpLEâ€¦	1402.0	True	full
1322825	1322825	60509686d7adad0038312b12	2021-03-16 11:29:05	[]	[]	Tue Mar 16 02:33:32 +0000 2021	[]	[{"url":"https://t.co/uCzO26i9qf","expanded_url":"https://www.cnn.com/2021/03/15/opinions/2021-grammys-bts-performance-opinion-yang/index.html","display_url":"cnn.com/2021/03/15/opiâ€¦","indices":[155,178]}]	"The bottom line is that the Grammys need diverse creators and audiences more than diverse creators and audiences need the Grammys," writes @originalspin. https://t.co/uCzO26i9qf	100905.0	RT @CNNOpinion: "The bottom line is that the Grammys need diverse creators and audiences more than diverse creators and audiences need theâ€¦	188.0	True	full
1322826	1322826	60509686d7adad0038312b14	2021-03-16 11:29:05	[]	[]	Tue Mar 16 10:55:14 +0000 2021	[{"text":"SOHR","indices":[0,5]},{"text":"Syrian","indices":[6,13]},{"text":"Russian","indices":[23,31]},{"text":"ISIS","indices":[93,98]}]	[{"url":"https://t.co/bQMhF4N6E8","expanded_url":"https://www.syriahr.com/en/209347/","display_url":"syriahr.com/en/209347/","indices":[143,166]}]	#SOHR #Syrian desert | #Russian fighter jets carry out over 80 airstrikes, killing nearly 15 #ISIS members and destroying caves and positions https://t.co/bQMhF4N6E8	58000.0	RT @syriahr: #SOHR #Syrian desert | #Russian fighter jets carry out over 80 airstrikes, killing nearly 15 #ISIS members and destroying caveâ€¦	176.0	True	full
1322827	1322827	60509686d7adad0038312b16	2021-03-16 11:29:05	[]	[]	Mon Mar 15 00:04:01 +0000 2021	[{"text":"Importante","indices":[0,11]},{"text":"Venezuela","indices":[82,92]},{"text":"14Mar","indices":[122,128]},{"text":"FANB","indices":[129,134]},{"text":"GNBLara","indices":[135,143]},{"text":"CombatePrevencionYControl","indices":[144,170]},{"text":"PescadoresDeLaPatria","indices":[171,192]}]	[{"url":"https://t.co/A1eGisGR2U","expanded_url":"https://bit.ly/3cKOfJp","display_url":"bit.ly/3cKOfJp","indices":[96,119]}]	#Importante ðŸ“¢|| 21 contagios de Covid por cada 100 mil habitantes se registran en #Venezuela âž¡ï¸� https://t.co/A1eGisGR2U #14Mar #FANB #GNBLara #CombatePrevencionYControl #PescadoresDeLaPatria	8667.0	RT @GNB_Lara: #Importante ðŸ“¢|| 21 contagios de Covid por cada 100 mil habitantes se registran en #Venezuela âž¡ï¸� https://t.co/A1eGisGR2U #14â€¦	445.0	True	full
1322828	1322828	60509686d7adad0038312b26	2021-03-16 11:29:05	[]	[]	Tue Mar 16 09:41:43 +0000 2021	[{"text":"alwx","indices":[195,200]}]	[{"url":"https://t.co/3Zw8gsLjk4","expanded_url":"http://bit.ly/2OEzKi7","display_url":"bit.ly/2OEzKi7","indices":[170,193]}]	âš PLEASE SHARE &amp; PLEASE PREPARE âš An outbreak of life-threatening severe storms is forecast Wednesday-Thursday morning. PLEASE PLAN NOW! Watch the latest forecast âž¡ https://t.co/3Zw8gsLjk4 #alwx https://t.co/rjpM6sjF18	13597.0	RT @StephWVTM13: âš PLEASE SHARE &amp; PLEASE PREPARE âš An outbreak of life-threatening severe storms is forecast Wednesday-Thursday morning. PLâ€¦	371.0	True	full
1322829	1322829	60509687d7adad0038312b36	2021-03-16 11:29:05	[]	[{"url":"https://t.co/GqLP6KRSAg","expanded_url":"https://reason.com/2021/03/10/federal-covid-19-bailout-prohibits-states-from-cutting-taxes/","display_url":"reason.com/2021/03/10/fedâ€¦","indices":[98,121]}]		[]	[]			Reeves seems to have missed the news that Dems outlawed tax cuts in their last corona virus bill.â€¦ https://t.co/U0bKSQ8Tx7	146.0	True	full
1322830	1322830	60509687d7adad0038312b4c	2021-03-16 11:29:05	[]	[]	Mon Feb 15 05:45:01 +0000 2021	[]	[{"url":"https://t.co/DZucmiOKVO","expanded_url":"https://www.periodicodeibiza.es/pitiusas/ibiza/2021/02/15/1238569/historica-marcha-por-equiparacion-sanitarios-calles-ibiza.html?utm_source=twitter&utm_medium=web","display_url":"periodicodeibiza.es/pitiusas/ibizaâ€¦","indices":[77,100]}]	HistÃ³rica marcha por la equiparaciÃ³n d los sanitarios en las calles de Ibiza https://t.co/DZucmiOKVO vÃ­a @periodicibiza @Patgompic @FSEPSOE @F_Armengol @PSOE_Eivissa @PodemEivissa @PodemosBaleares @ppbalears @voxbaleares @CiudadanosIbiza @gloriasantiagoc @tania_ibz @JaviTorresCs	67.0	RT @USEIRI2: HistÃ³rica marcha por la equiparaciÃ³n d los sanitarios en las calles de Ibiza https://t.co/DZucmiOKVO vÃ­a @periodicibiza @Patgoâ€¦	26.0	True	full
1322831	1322831	60509687d7adad0038312b56	2021-03-16 11:29:05	[]	[]	Tue Mar 16 08:29:36 +0000 2021	[{"text":"UCLM","indices":[128,133]},{"text":"enfermeria","indices":[134,145]}]	[{"url":"https://t.co/U6dehn7Ddt","expanded_url":"https://diariosanitario.com/estudiantes-enfermeria-covid/","display_url":"diariosanitario.com/estudiantes-enâ€¦","indices":[222,245]}]	ðŸ“ŒLa labor de los estudiantes de EnfermerÃ­a durante la primera ola de la pandemia â–¶ï¸�Experiencia para unos y fraude para otros ðŸ”» #UCLM #enfermeria VÃ­a:@Jupij79 @Fafeto_UCLM @Enfermeria_Ab @CR_Enfermeria @enfermeriacuclm https://t.co/U6dehn7Ddt	3660.0	RT @DiarioSanitari0: ðŸ“ŒLa labor de los estudiantes de EnfermerÃ­a durante la primera ola de la pandemia â–¶ï¸�Experiencia para unos y fraude parâ€¦	1960.0	True	full
1322832	1322832	60509687d7adad0038312b5e	2021-03-16 11:29:06	[{"text":"Pandemie","indices":[51,60]},{"text":"Arbeitsrecht","indices":[61,74]},{"text":"FÃ¼rsorgepflicht","indices":[75,91]},{"text":"NomoreCovid","indices":[92,104]},{"text":"Impfung","indices":[105,113]},{"text":"Schnelltest","indices":[114,126]}]	[{"url":"https://t.co/56pB9qmc6u","expanded_url":"https://kpmggermany.smh.re/c8M","display_url":"kpmggermany.smh.re/c8M","indices":[127,150]}]		[]	[]			Ich freue mich sehr auf das gemeinsame Webmeeting! #Pandemie #Arbeitsrecht #FÃ¼rsorgepflicht #NomoreCovid #Impfungâ€¦ https://t.co/RfVEPJJP38	15.0	True	full
1322833	1322833	60509687d7adad0038312b66	2021-03-16 11:29:06	[]	[]	Tue Mar 16 09:19:06 +0000 2021	[]	[{"url":"https://t.co/fcUfbZmePo","expanded_url":"https://www.salon.com/2021/03/15/legendary-social-scientist-robert-putnam-we-may-be-on-the-cusp-of-a-new-progressive-era/","display_url":"salon.com/2021/03/15/legâ€¦","indices":[249,272]}]	"Biden's version, of the American Rescue Plan, does not privilege white men (who in Lincoln and Roosevelt's day were presumed to be family breadwinners). It moves money to low-wage earners generally, especially to women and to people of color." â¬‡ï¸� https://t.co/fcUfbZmePo	16013.0	RT @NycsonaPryanka: "Biden's version, of the American Rescue Plan, does not privilege white men (who in Lincoln and Roosevelt's day were prâ€¦	1658.0	True	full
1322834	1322834	60509687d7adad0038312b6e	2021-03-16 11:29:06	[]	[]	Mon Mar 15 23:45:04 +0000 2021	[]	[{"url":"https://t.co/FBAutYVdqg","expanded_url":"https://news.yahoo.com/american-billionaires-could-fund-two-110000968.html","display_url":"news.yahoo.com/american-billiâ€¦","indices":[161,184]}]	American billionaires could fund two-thirds of Biden's COVID-19 relief package just using profits generated during the pandemic, a report shows || By Grace Dean https://t.co/FBAutYVdqg	149544.0	RT @SafetyPinDaily: American billionaires could fund two-thirds of Biden's COVID-19 relief package just using profits generated during theâ€¦	163.0	True	full
1322835	1322835	60509687d7adad0038312b70	2021-03-16 11:29:06	[]	[]	Thu Mar 11 09:12:37 +0000 2021	[]	[{"url":"https://t.co/9OFjiLMoUl","expanded_url":"http://www.cope-scotland.org/index.php/videos/video/using-the-senses-to-relax","display_url":"cope-scotland.org/index.php/videâ€¦","indices":[265,288]}]	@COPEScotland its important with all that's happening, we find ways &amp; time to relax, this wee video offers ideas on relaxation using all our senses. Why not make some time for you today &amp; see if anything offers new ideas. You are worth it &amp; you matter https://t.co/9OFjiLMoUl ðŸ¦‹ https://t.co/jOpYcZIPd2	3474.0	RT @COPEScotland: @COPEScotland its important with all that's happening, we find ways &amp; time to relax, this wee video offers ideas on relaxâ€¦	439.0	True	full
1322836	1322836	60509687d7adad0038312b80	2021-03-16 11:29:06	[]	[]	Tue Mar 16 09:45:43 +0000 2021	[{"text":"FrenchProptech","indices":[57,72]},{"text":"covid","indices":[99,105]},{"text":"webinar","indices":[257,265]},{"text":"immobilier","indices":[266,277]}]	[{"url":"https://t.co/ttr35PNwnR","expanded_url":"https://app.livestorm.co/frenchproptech/table-ronde-immobilier-et-covid-comment-le-secteur-sest-adapte-1?type=detailed","display_url":"app.livestorm.co/frenchproptechâ€¦","indices":[197,220]}]	ðŸ”œ11h Plus que quelques minutes avant le dÃ©but du Webinar #FrenchProptech Bretagne : les impacts du #covid sur le secteur de l'immobilier. ðŸ¦ ðŸ�˜ï¸� Vous pouvez encore vous inscrire en suivant ce lien : https://t.co/ttr35PNwnR A tout de suite ! @Frenchproptech #webinar #immobilier https://t.co/4Nn93QmkJR	348.0	RT @excenseFR: ðŸ”œ11h Plus que quelques minutes avant le dÃ©but du Webinar #FrenchProptech Bretagne : les impacts du #covid sur le secteur deâ€¦	3470.0	True	full
1322837	1322837	60509688d7adad0038312b8e	2021-03-16 11:29:06	[]	[{"url":"https://t.co/7ceAL87VPP","expanded_url":"http://ihe.art/WOqXo3n","display_url":"ihe.art/WOqXo3n","indices":[137,160]}]		[]	[]			Researchers say the findings raise concerns that the pandemic may be worsening existing disparities in overall healâ€¦ https://t.co/PcE3j2soQX	55957.0	True	full
1322838	1322838	60509688d7adad0038312bb2	2021-03-16 11:29:06	[]	[]	Mon Mar 15 19:02:16 +0000 2021	[{"text":"R2P","indices":[0,4]},{"text":"Afghanistan","indices":[53,65]},{"text":"Cameroon","indices":[68,77]},{"text":"CentralSahel","indices":[80,93]},{"text":"China","indices":[96,102]},{"text":"DRC","indices":[105,109]},{"text":"Ethiopia","indices":[112,121]},{"text":"Myanmar","indices":[124,132]},{"text":"Burma","indices":[134,140]},{"text":"Syria","indices":[144,150]},{"text":"Venezuela","i…	[{"url":"https://t.co/lnBUJTbgKO","expanded_url":"https://www.globalr2p.org/publications/r2p-monitor-issue-56-15-march-2021/","display_url":"globalr2p.org/publications/râ€¦","indices":[241,264]}]	#R2P Monitor Issue 56 is live! See â¬‡ï¸� for more on ðŸ”´#Afghanistan, ðŸ”´#Cameroon, ðŸ”´#CentralSahel, ðŸ”´#China, ðŸ”´#DRC, ðŸ”´#Ethiopia, ðŸ”´#Myanmar (#Burma), ðŸ”´#Syria, ðŸ”´#Venezuela, ðŸ”´#Yemen, ðŸŸ¡#CARcrisis, ðŸŸ¡#Mozambique, ðŸŸ¡#Nigeria, ðŸŸ¡#SouthSudan &amp; ðŸŸ¡#Sudan. https://t.co/lnBUJTbgKO	67184.0	RT @GCR2P: #R2P Monitor Issue 56 is live! See â¬‡ï¸� for more on ðŸ”´#Afghanistan, ðŸ”´#Cameroon, ðŸ”´#CentralSahel, ðŸ”´#China, ðŸ”´#DRC, ðŸ”´#Ethiopia, ðŸ”´#Myaâ€¦	17.0	True	full
1322839	1322839	60509688d7adad0038312bdc	2021-03-16 11:29:07	[]	[]	Tue Mar 16 11:27:08 +0000 2021	[]	[{"url":"https://t.co/rbqPh4auWN","expanded_url":"https://www.nytimes.com/2021/03/15/us/border-migrant-children-texas.html?smid=tw-share","display_url":"nytimes.com/2021/03/15/us/â€¦","indices":[260,283]}]	Biden-Harris Border Crisis: "Migrant children are being forced to sleep on gym mats with foil sheets &amp; go for days without showering as Border Patrol struggles to handle thousands of young Central Americans who are surging across the southwestern border." https://t.co/rbqPh4auWN	3402314.0	RT @KellyannePolls: Biden-Harris Border Crisis: "Migrant children are being forced to sleep on gym mats with foil sheets &amp; go for days withâ€¦	159.0	True	full
1322840	1322840	60509688d7adad0038312be2	2021-03-16 11:29:07	[]	[{"url":"https://t.co/dTs4QWrW9u","expanded_url":"https://bbc.in/3tqtNnO","display_url":"bbc.in/3tqtNnO","indices":[142,165]}]		[]	[]			'Isolado' por nÃ£o controlar a covid-19, Brasil deve ser classificado como 'zona vermelha', enquanto paÃ­ses retomamâ€¦ https://t.co/fwMtWR3hGG	2851389.0	True	full
1322841	1322841	60509688d7adad0038312be4	2021-03-16 11:29:07	[]	[]	Tue Mar 16 11:12:14 +0000 2021	[]	[{"url":"https://t.co/Asa6sP1lUv","expanded_url":"https://www.francetvinfo.fr/sante/maladie/coronavirus/vaccin/video-covid-19-le-patron-d-astrazeneca-est-sur-la-sellette-et-il-le-sait-parfaitement-assure-agnes-pannier-runacher_4335127.html","display_url":"francetvinfo.fr/sante/maladie/â€¦","indices":[125,148]}]	VIDÃ‰O â–¶ï¸� Covid-19 : le patron d'AstraZeneca "est sur la sellette et il le sait parfaitement", assure AgnÃ¨s Pannier-Runacher https://t.co/Asa6sP1lUv https://t.co/UPRFkXldY7	1826041.0	RT @franceinfo: VIDÃ‰O â–¶ï¸� Covid-19 : le patron d'AstraZeneca "est sur la sellette et il le sait parfaitement", assure AgnÃ¨s Pannier-Runacherâ€¦	9021.0	True	full
1322842	1322842	60509689d7adad0038312bf0	2021-03-16 11:29:07	[]	[]	Tue Mar 16 09:41:43 +0000 2021	[{"text":"alwx","indices":[195,200]}]	[{"url":"https://t.co/3Zw8gsLjk4","expanded_url":"http://bit.ly/2OEzKi7","display_url":"bit.ly/2OEzKi7","indices":[170,193]}]	âš PLEASE SHARE &amp; PLEASE PREPARE âš An outbreak of life-threatening severe storms is forecast Wednesday-Thursday morning. PLEASE PLAN NOW! Watch the latest forecast âž¡ https://t.co/3Zw8gsLjk4 #alwx https://t.co/rjpM6sjF18	13597.0	RT @StephWVTM13: âš PLEASE SHARE &amp; PLEASE PREPARE âš An outbreak of life-threatening severe storms is forecast Wednesday-Thursday morning. PLâ€¦	480.0	True	full
1322843	1322843	60509689d7adad0038312bfa	2021-03-16 11:29:07	[]	[]	Thu Mar 11 18:20:17 +0000 2021	[{"text":"ivermectin","indices":[134,145]},{"text":"covid19","indices":[146,154]}]	[{"url":"https://t.co/u148ZUsyvy","expanded_url":"https://osf.io/k37ft/","display_url":"osf.io/k37ft/","indices":[110,133]}]	Our systematic review on ivermectin for the prevention and treatment of covid-19 is now up on OSF pre-prints: https://t.co/u148ZUsyvy #ivermectin #covid19	1901.0	RT @EvidenceLimited: Our systematic review on ivermectin for the prevention and treatment of covid-19 is now up on OSF pre-prints: https://â€¦	47.0	True	full
1322844	1322844	60509689d7adad0038312c1c	2021-03-16 11:29:08	[]	[]	Mon Mar 15 23:56:02 +0000 2021	[]	[{"url":"https://t.co/IYmXWAHFLg","expanded_url":"https://www.elconfidencial.com/empresas/2021-03-15/correos-empleados-elecciones-madrid_2992776/","display_url":"elconfidencial.com/empresas/2021-â€¦","indices":[124,147]}]	CUIDADO, CUIDADO, CUIDADO CON EL VOTO POR CORREO Correos quiere contratar a 735 trabajadores para las elecciones de Madrid https://t.co/IYmXWAHFLg	9603.0	RT @ElltimoTemplar1: CUIDADO, CUIDADO, CUIDADO CON EL VOTO POR CORREO Correos quiere contratar a 735 trabajadores para las elecciones de Mâ€¦	1609.0	True	full
1322845	1322845	60509689d7adad0038312c20	2021-03-16 11:29:08	[]	[{"url":"https://t.co/gqm9jzzy4j","expanded_url":"https://finance.yahoo.com/news/allied-energy-hires-prominent-oil-123000012.html","display_url":"finance.yahoo.com/news/allied-enâ€¦","indices":[188,211]}]		[]	[]			$AGYP News March 15, 2021 Allied Energy Hires Prominent Oil Operations Manager Curtis William Boyles to Oversee Leâ€¦ https://t.co/Brw0AMTeFS	672.0	True	full
1322846	1322846	60509689d7adad0038312c28	2021-03-16 11:29:08	[]	[]	Tue Mar 16 08:17:49 +0000 2021	[]	[{"url":"https://t.co/YBUQ61NzaE","expanded_url":"https://www.usatoday.com/story/opinion/2021/03/15/biden-business-defend-black-voting-rights-from-republicans-column/4636042001/","display_url":"usatoday.com/story/opinion/â€¦","indices":[176,199]}]	Please read and share this latest OpEd written by @cliff_notes And @MsLaToshaBrown. The Georgia Republican Party wants to set voting rights back decades. Is your state next? https://t.co/YBUQ61NzaE via @usatoday @wapppHKS @harvardiop @Kennedy_School @harvardcpl @CornellWBrooks	141604.0	RT @MsLaToshaBrown: Please read and share this latest OpEd written by @cliff_notes And @MsLaToshaBrown. The Georgia Republican Party wantâ€¦	30.0	True	full
1322847	1322847	60509689d7adad0038312c38	2021-03-16 11:29:08	[]	[]	Tue Mar 16 11:16:35 +0000 2021	[{"text":"Auschwitz","indices":[182,192]}]	[{"url":"https://t.co/D32nKBWXkI","expanded_url":"https://artsandculture.google.com/exhibit/rwKylRks2DKmKA","display_url":"artsandculture.google.com/exhibit/rwKylRâ€¦","indices":[252,275]}]	16 March 1942 | Tadeusz MaÅ›lak (b. 5 March 1921 in JasieÅ„, no. 262) died during construction of Block 15 at Auschwitz I. He was among the first group of Poles deported by Germans to #Auschwitz on 14 June 1940. More about the transport in @googlearts: https://t.co/D32nKBWXkI	1131638.0	RT @AuschwitzMuseum: 16 March 1942 | Tadeusz MaÅ›lak (b. 5 March 1921 in JasieÅ„, no. 262) died during construction of Block 15 at Auschwitzâ€¦	572.0	True	full
1322848	1322848	6050968ad7adad0038312c46	2021-03-16 11:29:08	[]	[]	Tue Mar 16 11:23:08 +0000 2021	[]	[{"url":"https://t.co/o6j71EpoTA","expanded_url":"https://www.redebrasilatual.com.br/politica/2021/03/novo-ministro-da-saude-diz-que-aceita-tratamento-precoce-contra-covid-19/","display_url":"redebrasilatual.com.br/politica/2021/â€¦","indices":[174,197]}]	â€œOs mÃ©dicos tÃªm autonomia para prescreverâ€�, disse Marcelo Queiroga, em sua primeira entrevista como ministro. Para ele, lockdown sÃ³ deve ser adotado em â€œsituaÃ§Ãµes extremasâ€� https://t.co/o6j71EpoTA	78331.0	RT @redebrasilatual: â€œOs mÃ©dicos tÃªm autonomia para prescreverâ€�, disse Marcelo Queiroga, em sua primeira entrevista como ministro. Para eleâ€¦	33.0	True	full
1322849	1322849	6050968ad7adad0038312c48	2021-03-16 11:29:08	[]	[]	Tue Mar 16 11:27:03 +0000 2021	[]	[{"url":"https://t.co/ccHLrOJdA2","expanded_url":"https://www.theguardian.com/commentisfree/2021/mar/15/evidence-oxford-vaccine-blood-clots-data-causal-links","display_url":"theguardian.com/commentisfree/â€¦","indices":[141,164]}]	Wise and reassuring piece from statistician @d_spiegel. Well worth a read if you're feel uncertain about having an Astra Zeneca vaccine. https://t.co/ccHLrOJdA2	190916.0	RT @doctor_oxford: Wise and reassuring piece from statistician @d_spiegel. Well worth a read if you're feel uncertain about having an Astâ€¦	211.0	True	full
1322850	1322850	6050968ad7adad0038312c6e	2021-03-16 11:29:09	[]	[{"url":"https://t.co/GfGU0tp67I","expanded_url":"https://www.oldham-chronicle.co.uk/news-features/139/main-news/139810/number-of-covid-breaches-increases-following-relaxation-of-restrictions","display_url":"oldham-chronicle.co.uk/news-features/â€¦","indices":[126,149]}]		[]	[]			"If the regulations are not adhered to this could increase the spread of COVID, meaning the date is pushed back forâ€¦ https://t.co/J9uPoxKDL3	16740.0	True	full
1322851	1322851	6050968ad7adad0038312c70	2021-03-16 11:29:09	[]	[]	Mon Mar 15 21:37:52 +0000 2021	[]	[{"url":"https://t.co/Xgbm0Eb5Um","expanded_url":"https://ruststake.com","display_url":"ruststake.com","indices":[124,147]}]	TEMPERED MASK - $250 RULES: RETWEET + FAVORITE THIS TWEET FOLLOW - @benny_surge FOLLOW - @RustStake PLAY ON (optional): https://t.co/Xgbm0Eb5Um ðŸ¥³GIVEAWAY ENDS IN 7 DAYS! GOOD LUCKðŸ¥³ https://t.co/Y4Dz0WYaxL	946.0	RT @RustStake: TEMPERED MASK - $250 RULES: RETWEET + FAVORITE THIS TWEET FOLLOW - @benny_surge FOLLOW - @RustStake PLAY ON (optional):â€¦	9.0	True	full
1322852	1322852	6050968ad7adad0038312c78	2021-03-16 11:29:09	[]	[]	Tue Mar 16 03:02:59 +0000 2021	[{"text":"Pakistan","indices":[42,51]}]	[{"url":"https://t.co/AB7Ns5T3Zk","expanded_url":"https://m.timesofindia.com/india/unhrc-must-pay-attention-to-pakistans-deplorable-human-rights-record-india/amp_articleshow/81516631.cms","display_url":"m.timesofindia.com/india/unhrc-muâ€¦","indices":[161,184]}]	â€œIt is high time that the failed state of #Pakistan stops preaching and focuses on its responsibility towards the millions suffering in Pakistan,â€� @pavanbadhe https://t.co/AB7Ns5T3Zk	10342.0	RT @Par1Ke: â€œIt is high time that the failed state of #Pakistan stops preaching and focuses on its responsibility towards the millions suffâ€¦	10.0	True	full
1322853	1322853	6050968ad7adad0038312c94	2021-03-16 11:29:09	[]	[{"url":"https://t.co/khh3TPcTSI","expanded_url":"https://assets.publishing.service.gov.uk/government/uploads/system/uploads/attachment_data/file/968414/COVID-19_AstraZeneca_Vaccine_Analysis_Print.pdf","display_url":"assets.publishing.service.gov.uk/government/uplâ€¦","indices":[98,121]},{"url":"https://t.co/KQa1b83nnh","expanded_url":"https://assets.publishing.service.gov.uk/government/uploads/s…		[]	[]			@Michael_Heaver @NatalieSuB UK adverse effects COVID-19 poison v@x Oxford University/AstraZenecaâ€¦ https://t.co/PMtX1IgPZr	549.0	True	full
1322854	1322854	6050968bd7adad0038312cc4	2021-03-16 11:29:10	[]	[]	Tue Mar 16 11:26:23 +0000 2021	[{"text":"BrexitBritain","indices":[67,81]},{"text":"Brexit","indices":[163,170]},{"text":"BrexitReality","indices":[171,185]}]	[{"url":"https://t.co/rr3n0q907d","expanded_url":"https://www.ft.com/content/11e49a14-5b89-4f23-ba47-2cde24dcd1ef","display_url":"ft.com/content/11e49aâ€¦","indices":[186,209]}]	@terrychristian Unfortunately weâ€™re likely to get more of this, as #BrexitBritain supplies more of its own food but needs more low-paid migrant workers to pick it #Brexit #BrexitReality https://t.co/rr3n0q907d	280.0	RT @StooMonster: @terrychristian Unfortunately weâ€™re likely to get more of this, as #BrexitBritain supplies more of its own food but needsâ€¦	107831.0	True	full
1322855	1322855	6050968bd7adad0038312ce2	2021-03-16 11:29:10	[]	[]	Tue Mar 16 02:28:19 +0000 2021	[]	[{"url":"https://t.co/yKyuH8rgkH","expanded_url":"https://nyti.ms/3eHklrS","display_url":"nyti.ms/3eHklrS","indices":[234,257]}]	To bask in the feeling that Florida is booming is to ignore the heavy toll the coronavirus exacted. More than 31,000 Floridians have died. And the state is thought to have the highest concentration of a more contagious virus variant. https://t.co/yKyuH8rgkH	1190302.0	RT @NYTHealth: To bask in the feeling that Florida is booming is to ignore the heavy toll the coronavirus exacted. More than 31,000 Floridiâ€¦	2478.0	True	full
1322856	1322856	6050968bd7adad0038312cf4	2021-03-16 11:29:10	[]	[{"url":"https://t.co/LHQREaKpdS","expanded_url":"https://cincodias.elpais.com/cincodias/2021/03/15/lifestyle/1615830057_418046.html?id_externo_rsoc=TW_CC","display_url":"cincodias.elpais.com/cincodias/2021â€¦","indices":[94,117]}]		[]	[]			Esta nueva funcionalidad de @instagram te darÃ¡ las novedades del COVID-19 en un nuevo espacioâ€¦ https://t.co/qIVbc0z0wC	505.0	True	full
1322857	1322857	6050968bd7adad0038312cf6	2021-03-16 11:29:10	[]	[]	Tue Mar 16 11:27:17 +0000 2021	[{"text":"TuesdayMotivation","indices":[195,213]},{"text":"TimelessTuesdays","indices":[214,231]},{"text":"StayAtHome","indices":[232,243]},{"text":"PrayAtHome","indices":[244,255]},{"text":"LearnAtHome","indices":[256,268]}]	[{"url":"https://t.co/NElZsx2r0n","expanded_url":"http://neasdentemple.org","display_url":"neasdentemple.org","indices":[157,180]}]	Life is full of highs and lows, ups and downs ðŸ“Š. How can you prepare yourself to tackle them all? Join todayâ€™s â€˜Timeless Hindu Wisdomâ€™ talk to find out. ðŸŒ� https://t.co/NElZsx2r0n ðŸ•£ 7.30pm GMT #TuesdayMotivation #TimelessTuesdays #StayAtHome #PrayAtHome #LearnAtHome https://t.co/ttzb6K0EwK	7637.0	RT @NeasdenTemple: Life is full of highs and lows, ups and downs ðŸ“Š. How can you prepare yourself to tackle them all? Join todayâ€™s â€˜Timelesâ€¦	82.0	True	full
1322858	1322858	6050968bd7adad0038312cfc	2021-03-16 11:29:10	[]	[]	Mon Dec 07 17:40:59 +0000 2020	[{"text":"Meinungsfreiheit","indices":[17,34]},{"text":"Redefreiheit","indices":[35,48]}]	[{"url":"https://t.co/jpD2egW4n5","expanded_url":"http://arzt-wirtschaft.de","display_url":"arzt-wirtschaft.de","indices":[136,159]},{"url":"https://t.co/M7dgpsDXrW","expanded_url":"https://www.arzt-wirtschaft.de/wie-geht-man-mit-verschwoerungstheoretikern-und-corona-leugnern-im-kollegenkreis-um/","display_url":"arzt-wirtschaft.de/wie-geht-man-mâ€¦","indices":[160,183]}]	Ohne Worte...... #Meinungsfreiheit #Redefreiheit Wie geht man mit VerschwÃ¶rungstheoretikern und Corona-Leugnern im Kollegenkreis um? | https://t.co/jpD2egW4n5 https://t.co/M7dgpsDXrW	30.0	RT @kettmeir: Ohne Worte...... #Meinungsfreiheit #Redefreiheit Wie geht man mit VerschwÃ¶rungstheoretikern und Corona-Leugnern im Kollegenkâ€¦	457.0	True	full
1322859	1322859	6050968cd7adad0038312cfe	2021-03-16 11:29:10	[]	[]	Tue Mar 16 08:09:30 +0000 2021	[{"text":"Bourdindirect","indices":[132,146]},{"text":"Covid_19","indices":[147,156]},{"text":"COVID19","indices":[157,165]},{"text":"AstraZenaca","indices":[166,178]},{"text":"vaccination","indices":[179,191]}]	[{"url":"https://t.co/SmLAWX1hMO","expanded_url":"https://twitter.com/RMCinfo/status/1371730184529936384","display_url":"twitter.com/RMCinfo/statusâ€¦","indices":[192,215]}]	Encore un mÃ©decin, un de plus, qui se laisse aller Ã une petite phrase polÃ©mique pour alimenter la bÃªte mÃ©diatique! C'est dÃ©solant! #Bourdindirect #Covid_19 #COVID19 #AstraZenaca #vaccination https://t.co/SmLAWX1hMO	12945.0	RT @jeangarr78: Encore un mÃ©decin, un de plus, qui se laisse aller Ã une petite phrase polÃ©mique pour alimenter la bÃªte mÃ©diatique! C'est dâ€¦	34.0	True	full
1322860	1322860	6050968cd7adad0038312d00	2021-03-16 11:29:10	[]	[]	Mon Mar 15 21:16:51 +0000 2021	[]	[{"url":"https://t.co/R2a6PYOXl9","expanded_url":"https://www.lemonde.fr/societe/article/2021/03/15/venez-avec-moi-et-vous-verrez-ca-va-etre-sympa-jean-vincent-place-condamne-a-5-000-euros-d-amende-pour-harcelement-sexuel_6073165_3224.html","display_url":"lemonde.fr/societe/articlâ€¦","indices":[209,232]}]	Est condamnÃ© Ã 5.000â‚¬ dâ€™amende le sÃ©nateur qui tente dâ€™embrasser contre son grÃ© la gendarme affectÃ©e Ã sa sÃ©curitÃ© et lâ€™invite Ã le rejoindre chez lui pour un petit plan Â«Â sympaÂ Â». (Tribute to @CJuridiques) https://t.co/R2a6PYOXl9	3897.0	RT @mathieusicard: Est condamnÃ© Ã 5.000â‚¬ dâ€™amende le sÃ©nateur qui tente dâ€™embrasser contre son grÃ© la gendarme affectÃ©e Ã sa sÃ©curitÃ© et lâ€™â€¦	32.0	True	full
1322861	1322861	6050968cd7adad0038312d16	2021-03-16 11:29:10	[]	[]	Tue Mar 16 10:14:55 +0000 2021	[]	[{"url":"https://t.co/BO7SXujVs0","expanded_url":"https://caracol.com.co/radio/2021/03/15/internacional/1615835592_364558.html?ssm=tw","display_url":"caracol.com.co/radio/2021/03/â€¦","indices":[204,227]}]	DifÃ­cilmente algÃºn Estado latinoamericano habrÃ¡ protagonizado un espectÃ¡culo mÃ¡s grotesco ante la Corte Interamericano de DDHH: Gobierno colombiano se retira de la audiencia del CIDH por caso de Bedoya https://t.co/BO7SXujVs0 vÃ­a @caracolradio	1301046.0	RT @IvanCepedaCast: DifÃ­cilmente algÃºn Estado latinoamericano habrÃ¡ protagonizado un espectÃ¡culo mÃ¡s grotesco ante la Corte Interamericanoâ€¦	34.0	True	full
1322862	1322862	6050968cd7adad0038312d1a	2021-03-16 11:29:11	[]	[]	Tue Mar 16 08:31:33 +0000 2021	[]	[{"url":"https://t.co/DhJeUpc7s0","expanded_url":"https://www.swr.de/swraktuell/rheinland-pfalz/kaiserslautern/pirmasens-stadt-verschaerft-corona-massnahmen-100.html","display_url":"swr.de/swraktuell/rheâ€¦","indices":[138,161]}]	@SicherAstrid @rlpNews Hier steht, dass nur SuS ab der 7. Klasse jetzt zu Hause bleiben mÃ¼ssen, der Artikel ist allerdings von gestern... https://t.co/DhJeUpc7s0	844.0	RT @Miellettes: @SicherAstrid @rlpNews Hier steht, dass nur SuS ab der 7. Klasse jetzt zu Hause bleiben mÃ¼ssen, der Artikel ist allerdingsâ€¦	123.0	True	full
1322863	1322863	6050968cd7adad0038312d22	2021-03-16 11:29:11	[]	[]	Tue Mar 16 11:17:07 +0000 2021	[]	[{"url":"https://t.co/KuZbVXhZEO","expanded_url":"https://www.folhadapolitica.com/2021/03/delacoes-sobre-compra-de-respiradores.html?m=1","display_url":"folhadapolitica.com/2021/03/delacoâ€¦","indices":[217,240]}]	DelaÃ§Ãµes sobre compra de respiradores por R$ 100 milhÃµes que nunca foram entregues colocam governador da Bahia Rui Costa PT na mira da PESSOAS NÃƒO MORREM EM FILAS DE HOSPITAIS, ELAS SÃƒO ASSASSINADAS PELA CORRUPÃ‡ÃƒO https://t.co/KuZbVXhZEO*	19723.0	RT @Tia_Do_Zap: DelaÃ§Ãµes sobre compra de respiradores por R$ 100 milhÃµes que nunca foram entregues colocam governador da Bahia Rui Costa PTâ€¦	668.0	True	full
1322864	1322864	6050968cd7adad0038312d32	2021-03-16 11:29:11	[]	[]	Tue Mar 16 05:53:23 +0000 2021	[]	[{"url":"https://t.co/5PijwkDaPU","expanded_url":"https://www.bloomberg.com/opinion/articles/2021-03-07/imagine-the-covid-19-economy-before-zoom-and-amazon","display_url":"bloomberg.com/opinion/articlâ€¦","indices":[237,260]}]	Remember, electricity failed to improve productivity much...until we reorganized our factories around it. Maybe the internet is the same for services. Maybe remote provision is the thing that will make service productivity skyrocket. https://t.co/5PijwkDaPU	198475.0	RT @Noahpinion: Remember, electricity failed to improve productivity much...until we reorganized our factories around it. Maybe the interâ€¦	2825.0	True	full
1322865	1322865	6050968cd7adad0038312d34	2021-03-16 11:29:11	[]	[]	Tue Mar 16 10:22:14 +0000 2021	[{"text":"ForaProjota","indices":[154,166]},{"text":"BBB21","indices":[167,173]}]	[{"url":"https://t.co/EOf1XlpBwB","expanded_url":"https://gshow.globo.com/realities/bbb/bbb21/votacao/paredao-bbb21-vote-para-eliminar-pocah-projota-ou-thais-970ebe79-bfd7-4f7b-86b1-e2b8958ba738.ghtml","display_url":"gshow.globo.com/realities/bbb/â€¦","indices":[129,152]}]	ðŸ‘™MUTIRÃƒO MUSA DA PISCINAðŸ‘™ â�ŒO VOTO Ã‰ PRA ELIMINAR, VOTEM PROJOTA ðŸ‘‰A CADA 50 VOTOS, ENVIE UM EMOJI â�°ENCERRAMOS Ã€S 8:15 ðŸ’»LINK: https://t.co/EOf1XlpBwB #ForaProjota #BBB21 https://t.co/oGHseQxxWx	1472305.0	RT @Pocah: ðŸ‘™MUTIRÃƒO MUSA DA PISCINAðŸ‘™ â�ŒO VOTO Ã‰ PRA ELIMINAR, VOTEM PROJOTA ðŸ‘‰A CADA 50 VOTOS, ENVIE UM EMOJI â�°ENCERRAMOS Ã€S 8:15 ðŸ’»LINK:â€¦	51.0	True	full
1322866	1322866	6050968cd7adad0038312d36	2021-03-16 11:29:11	[]	[]	Tue Mar 16 02:33:32 +0000 2021	[]	[{"url":"https://t.co/uCzO26i9qf","expanded_url":"https://www.cnn.com/2021/03/15/opinions/2021-grammys-bts-performance-opinion-yang/index.html","display_url":"cnn.com/2021/03/15/opiâ€¦","indices":[155,178]}]	"The bottom line is that the Grammys need diverse creators and audiences more than diverse creators and audiences need the Grammys," writes @originalspin. https://t.co/uCzO26i9qf	100905.0	RT @CNNOpinion: "The bottom line is that the Grammys need diverse creators and audiences more than diverse creators and audiences need theâ€¦	73.0	True	full
1322867	1322867	6050968cd7adad0038312d3a	2021-03-16 11:29:11	[{"text":"BookMyEssay","indices":[88,100]},{"text":"Consumer","indices":[173,182]},{"text":"Psychology","indices":[183,194]},{"text":"AssignmentHelp","indices":[195,210]}]	[{"url":"https://t.co/q6rFykxe1A","expanded_url":"https://bit.ly/3tmvQcm","display_url":"bit.ly/3tmvQcm","indices":[254,277]}]		[]	[]			"Everything is worth what its purchaser will pay for it." The team of expert writers at #BookMyEssay is famous forâ€¦ https://t.co/jY8Ef0fmfp	360.0	True	full
1322868	1322868	6050968dd7adad0038312d58	2021-03-16 11:29:11	[{"text":"Etsy","indices":[102,107]},{"text":"Button","indices":[108,115]},{"text":"Craft","indices":[116,122]},{"text":"Etsyireland","indices":[132,144]},{"text":"BeadsBitznBopz","indices":[145,160]},{"text":"Irishbutton","indices":[161,173]},{"text":"ClassicButton","indices":[174,188]}]	[{"url":"https://t.co/iay4GHz8Or","expanded_url":"https://tuppu.net/ef2440fa","display_url":"tuppu.net/ef2440fa","indices":[78,101]}]		[]	[]			Carved Coconut Round Shell Two Holes Buttons| 15 mm | DIY Crafts | 10 buttons https://t.co/iay4GHz8Or #Etsy #Buttonâ€¦ https://t.co/ETaEWb3SK7	1834.0	True	full
1322869	1322869	6050968dd7adad0038312d5e	2021-03-16 11:29:11	[]	[]	Sun Mar 14 09:55:38 +0000 2021	[]	[{"url":"https://t.co/oUjmpEVVhj","expanded_url":"https://www.dailymail.co.uk/sport/boxing/article-9359529/Undisputed-middleweight-champion-Marvelous-Marvin-Hagler-passes-away-unexpectedly-aged-66.html","display_url":"dailymail.co.uk/sport/boxing/aâ€¦","indices":[156,179]}]	Maybe the death of someone famous will wake the vaccine death deniers. Lockdowns, masks, vaccines do more harm than good. How many more people have to die? https://t.co/oUjmpEVVhj	24989.0	RT @RealJoelSmalley: Maybe the death of someone famous will wake the vaccine death deniers. Lockdowns, masks, vaccines do more harm than goâ€¦	857.0	True	full
1322870	1322870	6050968dd7adad0038312d62	2021-03-16 11:29:11	[{"text":"TimeForSiaCoin","indices":[110,125]}]	[{"url":"https://t.co/FV9rWc5pyg","expanded_url":"https://twitter.com/SiaTechHQ/status/1371499740161003525?s=1001","display_url":"twitter.com/SiaTechHQ/statâ€¦","indices":[132,155]}]		[]	[]			Siacoin again declined to $0.001 by mid March as the crash of the crypto market due to the Covid-19 outbreak.â€¦ https://t.co/JbynhtiHQh	1565.0	True	full
1322871	1322871	6050968dd7adad0038312d72	2021-03-16 11:29:12	[]	[]	Tue Mar 16 11:02:15 +0000 2021	[]	[{"url":"https://t.co/M0JGDL5Ap1","expanded_url":"https://www.wsj.com/articles/moderna-is-testing-its-covid-19-vaccine-on-young-children-11615892416?st=stp9q11uuiexj9v&reflink=share_mobilewebshare","display_url":"wsj.com/articles/moderâ€¦","indices":[189,212]}]	Moderna has begun studying its Covid-19 vaccine in children aged six months to 11 years in the U.S. and Canada, the latest effort to widen the mass-vaccination campaign beyond adults $MRNA https://t.co/M0JGDL5Ap1	103371.0	RT @Anthony: Moderna has begun studying its Covid-19 vaccine in children aged six months to 11 years in the U.S. and Canada, the latest effâ€¦	2215.0	True	full
1322872	1322872	6050968dd7adad0038312d88	2021-03-16 11:29:12	[]	[]	Tue Mar 16 11:08:00 +0000 2021	[]	[{"url":"https://t.co/0Z30scmsD0","expanded_url":"https://theukhouse.com/whats-on/","display_url":"theukhouse.com/whats-on/","indices":[159,182]}]	UK House - a showcase for UK creativity - opens its virtual doors today. Register for a free ticket for access to talks, masterclasses and Clubhouse chats: https://t.co/0Z30scmsD0 https://t.co/Ee2VATGQNF	12638.0	RT @CreativeIndsUK: UK House - a showcase for UK creativity - opens its virtual doors today. Register for a free ticket for access to talâ€¦	3456.0	True	full
1322873	1322873	6050968ed7adad0038312df8	2021-03-16 11:29:13	[]	[]	Tue Mar 16 11:28:20 +0000 2021	[{"text":"PeoplesVaccine","indices":[186,201]},{"text":"NoCovidMonopolies","indices":[202,220]}]	[{"url":"https://t.co/RDZfzcNCWG","expanded_url":"https://www.devex.com/news/exclusive-tony-blair-calls-for-relaxing-ip-rules-for-vaccines-99407","display_url":"devex.com/news/exclusiveâ€¦","indices":[222,245]}]	Even Tony Blair is calling for the relaxation of intellectual property rules, and says leaving solutions to the market cannot hope to get us out of a global pandemic. Yep. It's obvious. #PeoplesVaccine #NoCovidMonopolies https://t.co/RDZfzcNCWG	9679.0	RT @nickdearden75: Even Tony Blair is calling for the relaxation of intellectual property rules, and says leaving solutions to the market câ€¦	5909.0	True	full
1322874	1322874	6050968fd7adad0038312e24	2021-03-16 11:29:13	[]	[]	Tue Mar 16 11:27:13 +0000 2021	[]	[{"url":"https://t.co/IrU9g5IGvm","expanded_url":"https://www.washingtonpost.com/politics/2021/03/15/ron-johnsons-unscientific-take-coronavirus-vaccine/?tid=ss_tw","display_url":"washingtonpost.com/politics/2021/â€¦","indices":[124,147]}]	But then, no one said Ron Johnson had any brains.... Analysis | Ron Johnsonâ€™s unscientific take on the coronavirus vaccine https://t.co/IrU9g5IGvm	5462.0	RT @Mstyc: But then, no one said Ron Johnson had any brains.... Analysis | Ron Johnsonâ€™s unscientific take on the coronavirus vaccine httpâ€¦	12748.0	True	full
1322875	1322875	6050968fd7adad0038312e30	2021-03-16 11:29:13	[]	[]	Tue Mar 16 02:44:16 +0000 2021	[{"text":"WhatsHappeningInMyanmar","indices":[130,154]},{"text":"MyanmarCoup","indices":[155,167]}]	[{"url":"https://t.co/4FaPVHeNGs","expanded_url":"https://aappb.org/wp-content/uploads/2021/03/Recent-Arrest-List-Last-Updated-on-15-March-2021ttt.pdf","display_url":"aappb.org/wp-content/uplâ€¦","indices":[185,208]},{"url":"https://t.co/e1F9f3QtxE","expanded_url":"https://aappb.org/wp-content/uploads/2021/03/Crackdown-Injury-Death-updated-on-15-Mar-21_edited_By-MP-1.pdf","display_url":"aappb.org…	DAILY UPDATE (15/03) 183 killed by this junta coup 2175 arrested, charged, or sentenced since 1 Feb 1856 actively persecuted #WhatsHappeningInMyanmar #MyanmarCoup detention list https://t.co/4FaPVHeNGs fatality list https://t.co/e1F9f3QtxE brief https://t.co/HGkKZXSons https://t.co/ywdkUOB2tx	48873.0	RT @aapp_burma: DAILY UPDATE (15/03) 183 killed by this junta coup 2175 arrested, charged, or sentenced since 1 Feb 1856 actively persecâ€¦	40.0	True	full
1322876	1322876	6050968fd7adad0038312e3c	2021-03-16 11:29:14	[]	[]	Tue Mar 16 10:16:22 +0000 2021	[]	[{"url":"https://t.co/OVahTsaxSe","expanded_url":"https://www.gmanetwork.com/entertainment/showbiznews/news/75160/super-juniors-latest-track-house-party-is-a-psa-in-disguise/story?fbclid=IwAR2mMxKVgQmRfjJOMM85FiPMLDiLYc0E3TMvSgOMNePSxpD0gP110ST2j5Y?utm_source=SMT_GMAHOA&utm_medium=Twitter&utm_campaign=PSM_KOR","display_url":"gmanetwork.com/entertainment/â€¦","indices":[256,279]}]	KINGS ARE BACK and petition to make this song our pandemic anthem. The way they served quality music while reminding everyone how to be socially responsible. Only SUPER JUNIOR can pull this off! You heard the legends, stay at home and stream House PartyðŸ’™ https://t.co/OVahTsaxSe	30699.0	RT @OfficialGMAHOA: KINGS ARE BACK and petition to make this song our pandemic anthem. The way they served quality music while reminding evâ€¦	981.0	True	full
1322877	1322877	6050968fd7adad0038312e42	2021-03-16 11:29:14	[]	[]	Mon Mar 15 12:53:11 +0000 2021	[]	[{"url":"https://t.co/Rgcgn56Yc2","expanded_url":"https://www.futura-sciences.com/sante/actualites/coronavirus-coronavirus-efficacite-anticorps-reduite-zero-moins-80-jours-85338/","display_url":"futura-sciences.com/sante/actualitâ€¦","indices":[196,219]}]	Coronavirus : l'efficacitÃ© des anticorps est rÃ©duite Ã zÃ©ro en moins de 80 jours par apparition de variants. La prudence nous incite Ã plaider pour les traitements et contre vaccins/ confinement. https://t.co/Rgcgn56Yc2	15149.0	RT @PhilippeMurer: Coronavirus : l'efficacitÃ© des anticorps est rÃ©duite Ã zÃ©ro en moins de 80 jours par apparition de variants. La prudenceâ€¦	136.0	True	full
1322878	1322878	6050968fd7adad0038312e48	2021-03-16 11:29:14	[]	[]	Tue Mar 16 11:28:26 +0000 2021	[]	[{"url":"https://t.co/ToJAuZJit5","expanded_url":"https://www.theguardian.com/film/2021/mar/15/allen-v-farrow-review-sky-hbo-documentary","display_url":"theguardian.com/film/2021/mar/â€¦","indices":[33,56]},{"url":"https://t.co/MU9y3naTZ1","expanded_url":"https://www.theguardian.com/tv-and-radio/2019/mar/06/leaving-neverland-review-michael-jackson-documentary","display_url":"theguardian.com/tv-an…	You can compare the two reviews: https://t.co/ToJAuZJit5 https://t.co/MU9y3naTZ1 Suffice to say, the MJ one was subject to scrutiny by people who pointed out contradictions and inconsistencies too, but that's never been the focus of any reviews of it.	7080.0	RT @HowUpsetting: You can compare the two reviews: https://t.co/ToJAuZJit5 https://t.co/MU9y3naTZ1 Suffice to say, the MJ one was subjectâ€¦	1002.0	True	full
1322879	1322879	6050968fd7adad0038312e4e	2021-03-16 11:29:14	[]	[]	Tue Mar 16 10:00:02 +0000 2021	[]	[{"url":"https://t.co/XkMseTZFPX","expanded_url":"https://blogs.elconfidencial.com/espana/takoma/2021-03-14/enfermeras-homenaje-coronavirus-pandemia-covid_2990912/?utm_source=twitter&utm_medium=social&utm_campaign=BotoneraWeb","display_url":"blogs.elconfidencial.com/espana/takoma/â€¦","indices":[204,227]}]	"Las enfermeras son un colectivo infrapagado cuya opiniÃ³n importa menos por sistema. No han tenido el mismo espacio para explicarse que polÃ­ticos, doctores, epidemiÃ³logos y oportunistas" @elconfidencial https://t.co/XkMseTZFPX	1197.0	RT @SATSECFNavarra: "Las enfermeras son un colectivo infrapagado cuya opiniÃ³n importa menos por sistema. No han tenido el mismo espacio parâ€¦	35.0	True	full
1322880	1322880	6050968fd7adad0038312e54	2021-03-16 11:29:14	[]	[]	Tue Mar 16 10:37:18 +0000 2021	[{"text":"ì„¸ë¸�í‹´","indices":[236,240]},{"text":"SEVENTEEN","indices":[241,251]},{"text":"ë�„ê²¸","indices":[252,255]},{"text":"DK","indices":[256,259]}]	[{"url":"https://t.co/j1ezcZjELm","expanded_url":"http://bit.ly/3bR1GZ2","display_url":"bit.ly/3bR1GZ2","indices":[211,234]}]	[INFO] Donation Fairy Certificate (â€¢âŒ„â€¢ à¥‚ )âœ§ FANDOM DONATE EVENT Seventeen Dokyeom's fundraising achievement success! (10.000 mask in total) áƒ¦'á´—'áƒ¦ ðŸ†•Mask donation fundraising is in progress at Idol Champâ�—ï¸�â�—ï¸� â�© https://t.co/j1ezcZjELm #ì„¸ë¸�í‹´ #SEVENTEEN #ë�„ê²¸ #DK https://t.co/jwVdZLi8Iw	45247.0	RT @svtbillboard: [INFO] Donation Fairy Certificate (â€¢âŒ„â€¢ à¥‚ )âœ§ FANDOM DONATE EVENT Seventeen Dokyeom's fundraising achievement success! (1â€¦	89.0	True	full
1322881	1322881	6050968fd7adad0038312e60	2021-03-16 11:29:14	[]	[]	Tue Mar 16 10:46:30 +0000 2021	[]	[{"url":"https://t.co/welbrKmsQm","expanded_url":"https://twitter.com/asankris/status/1371514860652072967","display_url":"twitter.com/asankris/statuâ€¦","indices":[265,288]}]	Cuando en un momento tan difÃ­cil como este, las familias de un cole lo dan todo por dar a conocer su centro para el periodo de matriculaciÃ³n que se abre en breve, dice mucho bueno del cole y de sus familias, Â¡enhorabuena @ASankris! Y no se pierdan este cole ðŸ‘‡ðŸ�½ðŸ‘‡ðŸ�½ðŸ‘‡ðŸ�½ https://t.co/welbrKmsQm	3536.0	RT @verdechamberi: Cuando en un momento tan difÃ­cil como este, las familias de un cole lo dan todo por dar a conocer su centro para el periâ€¦	113.0	True	full
1322882	1322882	6050968fd7adad0038312e64	2021-03-16 11:29:14	[]	[]	Tue Mar 16 11:00:00 +0000 2021	[]	[{"url":"https://t.co/DOIPXNO7Qg","expanded_url":"https://tinyurl.com/uz3ffw6w","display_url":"tinyurl.com/uz3ffw6w","indices":[252,275]}]	ðŸ‡¨ðŸ‡´Desde 1997 ha habido en Colombia 120 mil desapariciones. Y cerca 6.400 â€œfalsos positivosâ€�. El 80 % de estos casos se dio durante el gobierno de Ã�lvaro Uribeâ€¼ï¸� Â¿Se imaginan que se produjera uno solo de estos asesinatos extrajudicialesâ€¦ en Cuba?ðŸ¤” ðŸ‘‰https://t.co/DOIPXNO7Qg https://t.co/Qp9vOQGjK6	27946.0	RT @cubainformacion: ðŸ‡¨ðŸ‡´Desde 1997 ha habido en Colombia 120 mil desapariciones. Y cerca 6.400 â€œfalsos positivosâ€�. El 80 % de estos casosâ€¦	1673.0	True	full
1322883	1322883	6050968fd7adad0038312e66	2021-03-16 11:29:14	[]	[]	Tue Mar 16 10:26:01 +0000 2021	[]	[{"url":"https://t.co/GAtLbGL8qf","expanded_url":"http://bit.ly/3eIQOhv","display_url":"bit.ly/3eIQOhv","indices":[252,275]}]	ðŸ‡§ðŸ‡ª La reprise sera Belge ! Notre Ã©quipe Femmes fera sa rentrÃ©e ce dimanche sur l'Omloop van de Westhoek - Memorial Stive Vermaut, en UCI 1.1 (le plus haut niveau de compÃ©tition auquel nous pouvons participer en tant que N1). Les Ã©quipes engagÃ©es : https://t.co/GAtLbGL8qf https://t.co/9yL15Flbhp	6191.0	RT @Auber93Cyclisme: ðŸ‡§ðŸ‡ª La reprise sera Belge ! Notre Ã©quipe Femmes fera sa rentrÃ©e ce dimanche sur l'Omloop van de Westhoek - Memorial Sâ€¦	8.0	True	full
1322884	1322884	60509690d7adad0038312e72	2021-03-16 11:29:14	[]	[]	Tue Mar 16 07:50:46 +0000 2021	[{"text":"AstraZeneca","indices":[119,131]}]	[{"url":"https://t.co/XrUvamENqp","expanded_url":"https://www.aemps.gob.es/informa/notasinformativas/medicamentosusohumano-3/seguridad-1/2021-seguridad-1/el-ministerio-de-sanidad-suspende-a-partir-de-manana-y-durante-las-dos-proximas-semanas-la-vacunacion-con-la-vacuna-frente-a-la-covid-19-de-astrazeneca/","display_url":"aemps.gob.es/informa/notasiâ€¦","indices":[256,279]}]	El Ministerio de Sanidad suspende durante las dos prÃ³ximas semanas la vacunaciÃ³n con la vacuna frente a la COVID-19 de #AstraZeneca, vÃ­a @AEMPSGOB â€¼ï¸�Solicitamos el pronunciamiento de @interiorgob y la @info_dgp para que resuelvan todas las dudas surgidas.https://t.co/XrUvamENqp	40908.0	RT @JupolNacional: El Ministerio de Sanidad suspende durante las dos prÃ³ximas semanas la vacunaciÃ³n con la vacuna frente a la COVID-19 de #â€¦	146.0	True	full
1322885	1322885	60509690d7adad0038312e76	2021-03-16 11:29:14	[]	[]	Tue Mar 16 10:54:30 +0000 2021	[]	[{"url":"https://t.co/mJw74vLy3Y","expanded_url":"https://www.economist.com/graphic-detail/covid-pandemic-mortality-risk-estimator","display_url":"economist.com/graphic-detailâ€¦","indices":[179,202]}]	Over the past months we have built a statistical model that estimates the likelihood of dying or being hospitalized from covid-19 using age, sex and underlying medical conditions https://t.co/mJw74vLy3Y https://t.co/Fro5j2fP8T	4571.0	RT @martgnz: Over the past months we have built a statistical model that estimates the likelihood of dying or being hospitalized from covidâ€¦	84.0	True	full
1322886	1322886	60509690d7adad0038312e90	2021-03-16 11:29:14	[]	[]	Tue Mar 16 10:25:47 +0000 2021	[{"text":"BCG","indices":[70,74]},{"text":"vaccine","indices":[75,83]},{"text":"WorldTBDay2021","indices":[88,103]},{"text":"tuberculosis","indices":[179,192]}]	[{"url":"https://t.co/00vWIzsiEi","expanded_url":"https://www.validate-network.org/bcg100-lecture","display_url":"validate-network.org/bcg100-lecture","indices":[223,246]},{"url":"https://t.co/pdIaX55WJf","expanded_url":"https://twitter.com/OxfordBRC/status/1369281907838566404","display_url":"twitter.com/OxfordBRC/statâ€¦","indices":[276,299]}]	Is this in your diary yet? A fascinating talk on the centenary of the #BCG #vaccine and #WorldTBDay2021. Our Director Prof Helen McShane looks at the history of the fight against #tuberculosis and its modern-day challenges https://t.co/00vWIzsiEi @VaccineTrials @OxfordMedSci https://t.co/pdIaX55WJf	5972.0	RT @OxfordBRC: Is this in your diary yet? A fascinating talk on the centenary of the #BCG #vaccine and #WorldTBDay2021. Our Director Prof Hâ€¦	5124.0	True	full
1322887	1322887	60509690d7adad0038312e9e	2021-03-16 11:29:15	[]	[]	Tue Mar 16 09:35:42 +0000 2021	[]	[{"url":"https://t.co/N64frTXC1d","expanded_url":"http://naver.me/GOuCr3Qo","display_url":"naver.me/GOuCr3Qo","indices":[261,284]}]	K media said BTS has been selected as No1 of "The people who made Korea shine" by 91 CEOs from top 500companies in Korea. #1 @BTS_twt :45.7% #2 Son Heung Min, pro footballer :34.8% #3 Jung Eun Kyeong, Korean infectious disease &amp; public health expert :15.2% https://t.co/N64frTXC1d https://t.co/zkbaTPhpmy	1178930.0	RT @choi_bts2: K media said BTS has been selected as No1 of "The people who made Korea shine" by 91 CEOs from top 500companies in Korea. #1â€¦	1374.0	True	full
1322888	1322888	60509690d7adad0038312ea4	2021-03-16 11:29:15	[{"text":"MSOGang","indices":[133,141]},{"text":"cannabis","indices":[142,151]},{"text":"potstocks","indices":[152,162]},{"text":"weedstocks","indices":[163,174]}]	[{"url":"https://t.co/Q5QIQl6AUN","expanded_url":"https://mjstocktrader.com/green-thumb-industries-opens-rise-paramus-its-second-retail-location-in-new-jersey/","display_url":"mjstocktrader.com/green-thumb-inâ€¦","indices":[95,118]}]		[]	[]			stock_mj: Green Thumb Industries Opens Rise Paramus, Its Second Retail Location in New Jerseyâ€¦ https://t.co/Si9KIWcvoV	13.0	True	full
1322889	1322889	60509690d7adad0038312eaa	2021-03-16 11:29:15	[]	[{"url":"https://t.co/Ide36dQlEv","expanded_url":"https://metro.co.uk/2021/03/15/ministers-vow-45m-fund-for-safer-streets-including-lighting-and-cctv-14249940/","display_url":"metro.co.uk/2021/03/15/minâ€¦","indices":[164,187]}]		[]	[]			Here we go. UK Gov makes an announcement. Everyone says 'brilliant' - but how does it impact Wales? This is my taskâ€¦ https://t.co/EquQtJGsLv	1497.0	True	full
1322890	1322890	60509690d7adad0038312eba	2021-03-16 11:29:15	[]	[]	Tue Mar 16 02:37:23 +0000 2021	[]	[{"url":"https://t.co/ORLrpwjnf3","expanded_url":"https://www.cnn.com/2021/03/15/opinions/2021-grammys-bts-performance-opinion-yang/index.html","display_url":"cnn.com/2021/03/15/opiâ€¦","indices":[132,155]}]	Ohhh look, CNN cited the tweet data I shared yesterday! Pretty cool that it used to close out the article. You can read it here ðŸ‘‡ https://t.co/ORLrpwjnf3 https://t.co/a7lByxMGtm	113423.0	RT @ResearchBTS: Ohhh look, CNN cited the tweet data I shared yesterday! Pretty cool that it used to close out the article. You can readâ€¦	161.0	True	full
1322891	1322891	60509691d7adad0038312ed4	2021-03-16 11:29:15	[]	[{"url":"https://t.co/svxJqi6t5d","expanded_url":"https://www.metropoles.com/mundo/principe-philip-deixa-hospital-em-londres-apos-tratar-infeccao","display_url":"metropoles.com/mundo/principeâ€¦","indices":[162,185]}]		[]	[]			PrÃ­ncipe Philip deixa hospital em Londres apÃ³s tratar infecÃ§Ã£o. O duque de Edimburgo tratou uma infecÃ§Ã£o e foi submâ€¦ https://t.co/seGfWq7p8X	869.0	True	full
1322892	1322892	60509691d7adad0038312edc	2021-03-16 11:29:15	[]	[]	Tue Mar 16 09:35:42 +0000 2021	[]	[{"url":"https://t.co/N64frTXC1d","expanded_url":"http://naver.me/GOuCr3Qo","display_url":"naver.me/GOuCr3Qo","indices":[261,284]}]	K media said BTS has been selected as No1 of "The people who made Korea shine" by 91 CEOs from top 500companies in Korea. #1 @BTS_twt :45.7% #2 Son Heung Min, pro footballer :34.8% #3 Jung Eun Kyeong, Korean infectious disease &amp; public health expert :15.2% https://t.co/N64frTXC1d https://t.co/zkbaTPhpmy	1178982.0	RT @choi_bts2: K media said BTS has been selected as No1 of "The people who made Korea shine" by 91 CEOs from top 500companies in Korea. #1â€¦	168.0	True	full
1322893	1322893	60509691d7adad0038312f00	2021-03-16 11:29:16	[]	[]	Tue Mar 16 11:00:38 +0000 2021	[]	[{"url":"https://t.co/lNwaflgj9s","expanded_url":"https://www.gapsinsupportappg.org/news/parentalrightsproposal","display_url":"gapsinsupportappg.org/news/parentalrâ€¦","indices":[256,279]}]	Later today - 12 months to the day since Boris Johnson told pregnant women they are especially vulnerable to Covid19 - we &amp; others will finally get to meet a government minister to discuss what action the Government should be taking to protect them. https://t.co/lNwaflgj9s https://t.co/QVOEX9o7Wj	11415.0	RT @MaternityAction: Later today - 12 months to the day since Boris Johnson told pregnant women they are especially vulnerable to Covid19 -â€¦	895.0	True	full
1322894	1322894	60509691d7adad0038312f08	2021-03-16 11:29:16	[]	[]	Tue Mar 16 03:12:21 +0000 2021	[]	[{"url":"https://t.co/5UmU5QpNWi","expanded_url":"https://twitter.com/levinepmc/status/1371659688211845120","display_url":"twitter.com/levinepmc/statâ€¦","indices":[167,190]}]	No country in the world except Canada has recommended a dose interval of up to four months for the second shot. This is because of our vaccine shortage, nothing else. https://t.co/5UmU5QpNWi	50474.0	RT @sunlorrie: No country in the world except Canada has recommended a dose interval of up to four months for the second shot. This is becaâ€¦	4038.0	True	full
1322895	1322895	60509691d7adad0038312f10	2021-03-16 11:29:16	[]	[]	Tue Mar 16 11:13:02 +0000 2021	[{"text":"LongCovid","indices":[22,32]}]	[{"url":"https://t.co/Uv0MgwQvtZ","expanded_url":"https://www.qni.org.uk/news-and-events/news/community-nurses-at-forefront-of-care-for-people-with-long-covid/","display_url":"qni.org.uk/news-and-eventâ€¦","indices":[167,190]}]	The 2nd @NIHRevidence #LongCovid Review is published today - new joined-up service models will be needed + community nurses will be at the forefront of managing care: https://t.co/Uv0MgwQvtZ @maxwele2 @RuthPoole @saldri01 @CrystalOldman @BoranSue @AngieHack10	17390.0	RT @TheQNI: The 2nd @NIHRevidence #LongCovid Review is published today - new joined-up service models will be needed + community nurses wilâ€¦	2121.0	True	full
1322896	1322896	60509691d7adad0038312f1c	2021-03-16 11:29:16	[]	[]	Tue Mar 16 03:10:03 +0000 2021	[]	[{"url":"https://t.co/OfmC2G396l","expanded_url":"https://www.kibi.org/virtual-GIC","display_url":"kibi.org/virtual-GIC","indices":[233,256]}]	SPRING CLEANING KICKS OFF ON THURSDAY, APRIL 1! ðŸš® We're inviting you outside your home, work, or school at 12:15 pm on Thursday, April 1 for a 15-minute Great Indy Cleanup wherever you are! Details and cleanup kits available at âž¡ï¸� https://t.co/OfmC2G396l https://t.co/gmU9dBr0JB	14941.0	RT @kibiorg: SPRING CLEANING KICKS OFF ON THURSDAY, APRIL 1! ðŸš® We're inviting you outside your home, work, or school at 12:15 pm on Thursdâ€¦	2945.0	True	full
1322897	1322897	60509692d7adad0038312f3c	2021-03-16 11:29:16	[]	[]	Tue Mar 16 08:03:00 +0000 2021	[{"text":"Mozambique","indices":[0,11]},{"text":"covid19","indices":[85,93]}]	[{"url":"https://t.co/3iDGFOOf7R","expanded_url":"https://elpais.com/planeta-futuro/2021-03-15/el-pais-con-2500-medicos-para-30-millones-de-habitantes.html","display_url":"elpais.com/planeta-futuroâ€¦","indices":[128,151]}]	#Mozambique ya contaba con un sistema sanitario frÃ¡gil hace un aÃ±o. Y luego llegÃ³ la #covid19. AsÃ­ estÃ¡ el paÃ­s. Por @SandraGud https://t.co/3iDGFOOf7R	58331.0	RT @Planeta_Futuro: #Mozambique ya contaba con un sistema sanitario frÃ¡gil hace un aÃ±o. Y luego llegÃ³ la #covid19. AsÃ­ estÃ¡ el paÃ­s. Por @Sâ€¦	5596.0	True	full
1322898	1322898	60509692d7adad0038312f48	2021-03-16 11:29:16	[{"text":"OutOfHomeAdvertising","indices":[234,255]},{"text":"OOHyDOOH","indices":[256,265]}]	[{"url":"https://t.co/Jxb8sBwHTQ","expanded_url":"https://lttr.ai/ecJa","display_url":"lttr.ai/ecJa","indices":[209,232]}]		[]	[]			Beneficios de OOH (Out Of Home) y DOOH (Digital Out Of Home): Gracias a que son digitales, con el escaneo de QRâ€¦ https://t.co/xZ0VebPAJZ	15.0	True	full
1322899	1322899	60509692d7adad0038312f50	2021-03-16 11:29:16	[]	[]	Tue Mar 16 00:43:35 +0000 2021	[]	[{"url":"https://t.co/P1qu5GGnV0","expanded_url":"https://twitter.com/markmobility/status/1371544791994019844","display_url":"twitter.com/markmobility/sâ€¦","indices":[167,190]}]	Uniformed members of the armed United States military visit a civilian representative in order to intimidate her. Smart thinking U.S. Military.... smart thinking. ðŸ™„ https://t.co/P1qu5GGnV0	146433.0	RT @TheLastRefuge2: Uniformed members of the armed United States military visit a civilian representative in order to intimidate her. Smarâ€¦	1419.0	True	full
1322900	1322900	60509692d7adad0038312f54	2021-03-16 11:29:17	[]	[]	Tue Mar 16 00:33:10 +0000 2021	[]	[{"url":"https://t.co/Qc8HJuLqbY","expanded_url":"https://www.theguardian.com/politics/2021/mar/15/no-10-offers-first-sight-of-26m-white-house-style-briefing-room?CMP=Share_iOSApp_Other","display_url":"theguardian.com/politics/2021/â€¦","indices":[261,284]}]	Universal credit to be cut by Â£20 a week, nurses face a pay cut &amp; the numbers living in destitution doubles but Johnson spends Â£2.6 million to make himself look good on tv in press briefings. Symbolises all you need to know about this sickening narcissist. https://t.co/Qc8HJuLqbY	289477.0	RT @johnmcdonnellMP: Universal credit to be cut by Â£20 a week, nurses face a pay cut &amp; the numbers living in destitution doubles but Johnsoâ€¦	50.0	True	full
1322901	1322901	60509692d7adad0038312f58	2021-03-16 11:29:17	[]	[]	Tue Mar 16 11:18:46 +0000 2021	[]	[{"url":"https://t.co/U1SZseeOeF","expanded_url":"https://thetruereporter.com/breaking-boxing-great-marvin-hagler-dies-on-saturday-after-taking-vaccine/","display_url":"thetruereporter.com/breaking-boxinâ€¦","indices":[163,186]}]	El que fuera gran boxeador Marvin "Maravilla" Hagler ha muerto despuÃ©s de recibir la vacuna del Covid-19. Esta noticia tampoco va a salir en los grandes medios. https://t.co/U1SZseeOeF	8347.0	RT @tony73_: El que fuera gran boxeador Marvin "Maravilla" Hagler ha muerto despuÃ©s de recibir la vacuna del Covid-19. Esta noticia tampocâ€¦	12890.0	True	full
1322902	1322902	60509692d7adad0038312f60	2021-03-16 11:29:17	[]	[]	Tue Mar 16 01:30:00 +0000 2021	[]	[{"url":"https://t.co/776hVe74YE","expanded_url":"https://cnn.it/3lledHh","display_url":"cnn.it/3lledHh","indices":[239,262]}]	The White House is racing to prevent and prepare for a potential fourth coronavirus surge: In what would be a first, the White House is drawing up plans to surge vaccines to emerging hotspots in an attempt to blunt the virus' trajectory. https://t.co/776hVe74YE	1166478.0	RT @kylegriffin1: The White House is racing to prevent and prepare for a potential fourth coronavirus surge: In what would be a first, theâ€¦	465.0	True	full
1322903	1322903	60509693d7adad0038312f70	2021-03-16 11:29:17	[]	[]	Tue Mar 16 07:04:58 +0000 2021	[]	[{"url":"https://t.co/aDj2jQYXte","expanded_url":"https://music.apple.com/ng/playlist/new-laycon/pl.u-zPyLmqLIeD8KaKx","display_url":"music.apple.com/ng/playlist/neâ€¦","indices":[0,23]}]	https://t.co/aDj2jQYXte. Apple carefully curated playlists... u can use it, after switch to other apps and go back to using apple music after 8hrs.. its now looking like we are streaming like bots, so re strategize now..	3210.0	RT @teemah_kenny: https://t.co/aDj2jQYXte. Apple carefully curated playlists... u can use it, after switch to other apps and go back toâ€¦	257.0	True	full
1322904	1322904	60509693d7adad0038312f8c	2021-03-16 11:29:18	[]	[]	Tue Mar 16 00:36:35 +0000 2021	[]	[{"url":"https://t.co/DODXbgsDFd","expanded_url":"http://kck.st/3dE6diu","display_url":"kck.st/3dE6diu","indices":[180,203]}]	Young Rebels #1 is $700 away from its goal. Tech prodigy Marco Martinez creates a team of teen superheroes to prevent an apocalypse that they're supposed to create. Get it &gt; https://t.co/DODXbgsDFd https://t.co/Unw23BtlCB	1506.0	RT @Marcel_Dupree: Young Rebels #1 is $700 away from its goal. Tech prodigy Marco Martinez creates a team of teen superheroes to preventâ€¦	1263.0	True	full
1322905	1322905	60509693d7adad0038312f90	2021-03-16 11:29:18	[]	[]	Mon Mar 15 12:00:49 +0000 2021	[{"text":"Convergence","indices":[193,205]},{"text":"IDO","indices":[218,222]}]	[{"url":"https://t.co/OBQ9B7ZXkI","expanded_url":"https://convergencefinance.medium.com/convergence-whitelist-for-polkastarter-ido-is-now-open-3-15-9305a43e3e7f","display_url":"convergencefinance.medium.com/convergence-whâ€¦","indices":[167,190]}]	Excited to announce the WHITELIST for the Convergence IDO on @polkastarter! Whitelist kicks off today and will be closed on 19/03/2021 UTC 12:00. Read Full Details: https://t.co/OBQ9B7ZXkI #Convergence $CONV $POLS #IDO	30295.0	RT @ConvergenceFin: Excited to announce the WHITELIST for the Convergence IDO on @polkastarter! Whitelist kicks off today and will be closâ€¦	25.0	True	full
1322906	1322906	60509693d7adad0038312f94	2021-03-16 11:29:18	[]	[]	Tue Mar 16 11:28:05 +0000 2021	[{"text":"C9N","indices":[181,185]}]	[{"url":"https://t.co/LTep1mGtE8","expanded_url":"http://ow.ly/kTPi30rASHs","display_url":"ow.ly/kTPi30rASHs","indices":[157,180]}]	âš Uno de los colectivos fue intervenido por aglomeraciÃ³n sobre Eusebio Ayala y usuarios reclamaron a los fiscalizadores que deben llegar hasta sus trabajos. https://t.co/LTep1mGtE8 #C9N	99957.0	RT @C9NParaguay: âš Uno de los colectivos fue intervenido por aglomeraciÃ³n sobre Eusebio Ayala y usuarios reclamaron a los fiscalizadores quâ€¦	19.0	True	full
1322907	1322907	60509693d7adad0038312f9a	2021-03-16 11:29:18	[]	[]	Tue Mar 16 10:03:00 +0000 2021	[]	[{"url":"https://t.co/JRRCxjIJSA","expanded_url":"https://elpotosi.net/local/20210316_comcipo-marcha-hoy-y-rechaza-persecuciones.html","display_url":"elpotosi.net/local/20210316â€¦","indices":[248,271]}]	Este martes convocaron a la marcha de la potosinidad por la democracia, por lo que han convocado a la poblaciÃ³n potosina para que participe con sus banderas rojo y blanco para concentrarse en la Plaza El Minero para iniciar la marcha por la tarde. https://t.co/JRRCxjIJSA	27574.0	RT @elpotosinet: Este martes convocaron a la marcha de la potosinidad por la democracia, por lo que han convocado a la poblaciÃ³n potosina pâ€¦	2953.0	True	full
1322908	1322908	60509693d7adad0038312fb8	2021-03-16 11:29:18	[]	[]	Tue Mar 16 01:21:38 +0000 2021	[]	[{"url":"https://t.co/BKX6V2cfic","expanded_url":"https://www.lefigaro.fr/sciences/covid-19-un-variant-breton-detecte-en-france-des-investigations-sont-en-cours-20210315","display_url":"lefigaro.fr/sciences/covidâ€¦","indices":[166,189]}]	Et maintenant un variant BRETON ! Ils nous auront tout fait ! Et pourquoi pas un variant FinistÃ¨re sud ? Un variant du Guilvinec, un variant du Mont saint Michel ... https://t.co/BKX6V2cfic	1621.0	RT @nc_vert: Et maintenant un variant BRETON ! Ils nous auront tout fait ! Et pourquoi pas un variant FinistÃ¨re sud ? Un variant du Guilvinâ€¦	39.0	True	full
1322909	1322909	60509693d7adad0038312fbc	2021-03-16 11:29:18	[]	[]	Tue Mar 16 10:48:07 +0000 2021	[]	[{"url":"https://t.co/mjvQJmXV41","expanded_url":"https://bit.ly/3bRnUtD","display_url":"bit.ly/3bRnUtD","indices":[145,168]}]	The new bill threatening our right to protest is having its second reading in the House of Commons today. Here's how we can speak out against it https://t.co/mjvQJmXV41	89599.0	RT @galdemzine: The new bill threatening our right to protest is having its second reading in the House of Commons today. Here's how we canâ€¦	219.0	True	full
1322910	1322910	60509693d7adad0038312fca	2021-03-16 11:29:18	[{"text":"eaglenews","indices":[140,150]}]	[{"url":"https://t.co/SVpEzGpDhw","expanded_url":"https://www.eaglenews.ph/doh-to-use-525600-doses-of-astrazeneca-as-first-dose-for-health-workers-to-further-expand-jab-rollout/amp","display_url":"eaglenews.ph/doh-to-use-525â€¦","indices":[115,138]}]		[]	[]			DOH to use 525,600 doses of AstraZeneca as first dose for health workers to further expand jab rollout Read here:â€¦ https://t.co/iWDvgLSeB7	23745.0	True	full
1322911	1322911	60509693d7adad0038312fd0	2021-03-16 11:29:18	[]	[]	Tue Mar 16 09:25:42 +0000 2021	[]	[{"url":"https://t.co/5Mv5haXv7i","expanded_url":"https://www.theguardian.com/commentisfree/2021/mar/16/julie-burchill-muslim-islamophobic","display_url":"theguardian.com/commentisfree/â€¦","indices":[256,279]}]	Julie Burchill abused me for being Muslim - but at the time, the press made her out to be a victim of 'cancel culture'. Our industry urgently needs to improve how it deals with issues of race and racism within its own ranks. Me for The Guardian ðŸ‘‡ðŸ�¾ðŸ‘‡ðŸ�¾ðŸ‘‡ðŸ�¾ https://t.co/5Mv5haXv7i	289602.0	RT @AyoCaesar: Julie Burchill abused me for being Muslim - but at the time, the press made her out to be a victim of 'cancel culture'. Ouâ€¦	4765.0	True	full
1322912	1322912	60509694d7adad0038312fe4	2021-03-16 11:29:18	[]	[]	Mon Mar 15 18:50:42 +0000 2021	[]	[{"url":"https://t.co/O5yIGuE6oj","expanded_url":"https://www.crowdfunder.co.uk/help-get-rosie-rawle-and-chris-jarvis-elected","display_url":"crowdfunder.co.uk/help-get-rosieâ€¦","indices":[257,280]}]	In this year's local elections, @rosierawle and I are both standing to be councillors in Oxford. The race will be incredibly tight in both of our areas, and we need to raise Â£1,000 in the next two weeks to run the biggest possible campaign. Can you help? https://t.co/O5yIGuE6oj	3242.0	RT @chrisjarvisdiy: In this year's local elections, @rosierawle and I are both standing to be councillors in Oxford. The race will be incrâ€¦	336.0	True	full
1322913	1322913	60509694d7adad0038312fe6	2021-03-16 11:29:18	[]	[{"url":"https://t.co/3lSGnn5zxq","expanded_url":"https://twitter.com/cait08state/status/1369460778886176768","display_url":"twitter.com/cait08state/stâ€¦","indices":[126,149]}]		[]	[]			@TheLeftTea This account is fake. it posts multiple fundraisers that do not check out and changes its @ when peopleâ€¦ https://t.co/fZyGSOA1rO	755.0	True	full
1322914	1322914	60509694d7adad0038312ff2	2021-03-16 11:29:18	[]	[]	Tue Mar 16 06:41:57 +0000 2021	[]	[{"url":"https://t.co/rlM57N6Bk0","expanded_url":"https://www.state.gov/briefings/department-press-briefing-march-15-2021/","display_url":"state.gov/briefings/depaâ€¦","indices":[257,280]}]	On March 15, @StateDeputySpox said this weekend "marked another new low," as Burmese security forces brutally attacked their own people, killing dozens all over Burma. "The military juntaâ€™s violence against the people of Burma is immoral and indefensible." https://t.co/rlM57N6Bk0 https://t.co/MvMMFU9OKU	41087.0	RT @eAsiaMediaHub: On March 15, @StateDeputySpox said this weekend "marked another new low," as Burmese security forces brutally attacked tâ€¦	79.0	True	full
1322915	1322915	60509694d7adad0038312ffa	2021-03-16 11:29:19	[]	[]	Tue Mar 16 07:21:00 +0000 2021	[{"text":"MaternalPandemic","indices":[171,188]}]	[{"url":"https://t.co/bpSXjWiHf3","expanded_url":"https://www.centreformentalhealth.org.uk/publications/maternal-mental-health-during-pandemic","display_url":"centreformentalhealth.org.uk/publications/mâ€¦","indices":[197,220]}]	The elves are joining @CentreforMH @MMHAllianceâ€™s call for maternal mental health support to be protected after the pandemic and in any future crisis. Read the brand new #MaternalPandemic report https://t.co/bpSXjWiHf3 https://t.co/YqqbaiQW5C	87980.0	RT @Mental_Elf: The elves are joining @CentreforMH @MMHAllianceâ€™s call for maternal mental health support to be protected after the pandemiâ€¦	103.0	True	full
1322916	1322916	60509694d7adad0038313002	2021-03-16 11:29:19	[]	[]	Tue Mar 16 08:45:04 +0000 2021	[]	[{"url":"https://t.co/tzgce5ts0z","expanded_url":"https://www.whittington.nhs.uk/mini-apps/news/newsPage.asp?NewsID=2211","display_url":"whittington.nhs.uk/mini-apps/newsâ€¦","indices":[257,280]}]	Will you be tuning into ITV this evening at 9pm for '2020: The Story of us', a powerful documentary telling the story of our staff and patients from the first wave of COVID-19 as we battled to understand the virus, keep people safe and save lives. More at: https://t.co/tzgce5ts0z https://t.co/wZFCHwd6hy	8693.0	RT @WhitHealth: Will you be tuning into ITV this evening at 9pm for '2020: The Story of us', a powerful documentary telling the story of ouâ€¦	313.0	True	full
1322917	1322917	60509694d7adad0038313022	2021-03-16 11:29:19	[]	[]	Mon Mar 15 23:21:54 +0000 2021	[]	[{"url":"https://t.co/R76BJ2rFiX","expanded_url":"https://elexpediente.co/uribe-destapa-las-reuniones-clandestinas-de-petro-con-carlos-castano-y-sus-vinculos-con-pablo-escobar-y-los-rodriguez-orejuela/","display_url":"elexpediente.co/uribe-destapa-â€¦","indices":[148,171]}]	Uribe destapa las reuniones clandestinas de Petro con Carlos CastaÃ±o y sus vÃ­nculos con Pablo Escobar y los RodrÃ­guez Orejuela via @EIExpedienteCol https://t.co/R76BJ2rFiX	88115.0	RT @ghitis: Uribe destapa las reuniones clandestinas de Petro con Carlos CastaÃ±o y sus vÃ­nculos con Pablo Escobar y los RodrÃ­guez Orejuelaâ€¦	174.0	True	full
1322918	1322918	60509694d7adad0038313032	2021-03-16 11:29:19	[{"text":"COVID19","indices":[0,8]},{"text":"coronavirus","indices":[9,21]},{"text":"VacunasCOVID19","indices":[22,37]},{"text":"ReporteCOVID19","indices":[38,53]}]	[{"url":"https://t.co/gEs9xHcGcr","expanded_url":"https://tinyurl.com/VacunaRhc1","display_url":"tinyurl.com/VacunaRhc1","indices":[156,179]}]		[]	[]			#COVID19 #coronavirus #VacunasCOVID19 #ReporteCOVID19 15 Marzo/2021. "Rollout" de VacunaciÃ³n en ðŸ‡¨ðŸ‡±ðŸ‡¦ðŸ‡·ðŸ‡¨ðŸ‡´ðŸ‡µðŸ‡ªðŸ‡§ðŸ‡·ðŸ‡ªðŸ‡¨ðŸ‡»ðŸ‡ªðŸ‡§ðŸ‡´ðŸŒŽ Aâ€¦ https://t.co/qXaaie1j7U	2306.0	True	full
1322919	1322919	60509695d7adad0038313038	2021-03-16 11:29:19	[]	[]	Sun Mar 14 22:18:13 +0000 2021	[]	[{"url":"https://t.co/P4jnegS9Wo","expanded_url":"https://www.gov.uk/government/news/mhra-response-to-irish-authorities-action-to-temporarily-suspend-the-astrazeneca-covid-19-vaccine","display_url":"gov.uk/government/newâ€¦","indices":[196,219]}]	Pretty clear statement from the UK drug regulator @MHRAgovuk that the available evidence does not suggest an increased rate of venous thromboembolism (blood clots) with the Astra-Zeneca vaccine. https://t.co/P4jnegS9Wo	34215.0	RT @rupert_pearse: Pretty clear statement from the UK drug regulator @MHRAgovuk that the available evidence does not suggest an increased râ€¦	61.0	True	full
1322920	1322920	60509695d7adad0038313042	2021-03-16 11:29:19	[]	[]	Mon Mar 15 21:18:50 +0000 2021	[]	[{"url":"https://t.co/7IqqOb8jHl","expanded_url":"https://www.worldometers.info/coronavirus/country/us/","display_url":"worldometers.info/coronavirus/coâ€¦","indices":[160,183]}]	.@politico Why havenâ€™t you reported on the 133,745 Covid deaths since Biden took office ? Thatâ€™s 24.4% of all Covid deaths in 54 days. ðŸ¦—ðŸ¦—ðŸ¦—ðŸ¦—ðŸ¦—ðŸ¦—ðŸ¦—ðŸ¦—ðŸ¦—ðŸ¦—ðŸ¦—ðŸ¦—ðŸ¦—ðŸ¦—ðŸ¦—ðŸ¦—ðŸ¦—ðŸ¦—ðŸ¦—ðŸ¦—ðŸ¦—ðŸ¦— https://t.co/7IqqOb8jHl https://t.co/rXYE1yyNte	4322.0	RT @CiceroConsulta1: .@politico Why havenâ€™t you reported on the 133,745 Covid deaths since Biden took office ? Thatâ€™s 24.4% of all Covid dâ€¦	55.0	True	full
1322921	1322921	60509695d7adad0038313044	2021-03-16 11:29:19	[]	[{"url":"https://t.co/OlxbDHUZYp","expanded_url":"https://bit.ly/3esOvip","display_url":"bit.ly/3esOvip","indices":[226,249]}]		[]	[]			ðŸ—£ï¸�LSE students and 2020 grads! Share your photo, short film, poster or written pitch addressing the theme "Shapinâ€¦ https://t.co/c0jH7BM2O8	2107.0	True	full
1322922	1322922	60509695d7adad003831305a	2021-03-16 11:29:20	[]	[]	Tue Mar 16 05:31:42 +0000 2021	[]	[{"url":"https://t.co/vYgJfSROHz","expanded_url":"https://slate.com/news-and-politics/2021/02/catholic-church-usd3-billion-taxpayer-backed-pandemic-aid-ppp-paycheck-protection.html","display_url":"slate.com/news-and-politâ€¦","indices":[132,155]}]	@timburchett You're right: The Catholic Church, With Billions in Reserve, Took More Than $3 Billion in Taxpayer-Backed Pandemic Aid https://t.co/vYgJfSROHz	229.0	RT @TNVoteNoOn1: @timburchett You're right: The Catholic Church, With Billions in Reserve, Took More Than $3 Billion in Taxpayer-Backed Panâ€¦	2423.0	True	full
1322923	1322923	60509695d7adad0038313064	2021-03-16 11:29:20	[]	[]	Tue Mar 16 00:33:04 +0000 2021	[]	[{"url":"https://t.co/1cMZtF04sv","expanded_url":"https://revistaoeste.com/brasil/cidade-mineira-nao-tem-um-unico-doente-internado-por-covid-19/","display_url":"revistaoeste.com/brasil/cidade-â€¦","indices":[238,261]}]	Cidade mineira nÃ£o tem um Ãºnico doente internado por covid-19. â€œEsta antecipaÃ§Ã£o do tratamento com azitromicina, dexametasona, ivermectina, vitamina D e zinco tem salvado a nossa populaÃ§Ã£oâ€� - disse o prefeito Walter Lessa, que Ã© mÃ©dico. https://t.co/1cMZtF04sv	175394.0	RT @ludmilagrilo: Cidade mineira nÃ£o tem um Ãºnico doente internado por covid-19. â€œEsta antecipaÃ§Ã£o do tratamento com azitromicina, dexametaâ€¦	21.0	True	full
1322924	1322924	60509695d7adad0038313070	2021-03-16 11:29:20	[]	[]	Mon Mar 15 21:37:00 +0000 2021	[{"text":"covid19","indices":[72,80]},{"text":"healthcareheroes","indices":[215,232]}]	[{"url":"https://t.co/kAobsSev1O","expanded_url":"https://www.bevilbrosfuneralhomes.com/obituary/Linda-Stroup","display_url":"bevilbrosfuneralhomes.com/obituary/Lindaâ€¦","indices":[233,256]},{"url":"https://t.co/EsSwJXXwMc","expanded_url":"https://www.gofundme.com/f/linda-stroup-covid-hero-funeral-expense?qid=29e31132031f3ab949eb0a4aa5445fee","display_url":"gofundme.com/f/linda-stroupâ€¦","indic…	Linda Stroup, 67yo CNA, Fordsville Nursing and Rehab, Kentucky, died of #covid19 1/10. She was selfless, compassionate, kind, dedicated and hard working. She worked at the same Long term care facility for 38 years. #healthcareheroes https://t.co/kAobsSev1O https://t.co/EsSwJXXwMc https://t.co/wnjdAUK9X9	23838.0	RT @CTZebra: Linda Stroup, 67yo CNA, Fordsville Nursing and Rehab, Kentucky, died of #covid19 1/10. She was selfless, compassionate, kind,â€¦	387.0	True	full
1322925	1322925	60509695d7adad0038313074	2021-03-16 11:29:20	[]	[]	Wed Mar 10 01:00:36 +0000 2021	[]	[{"url":"https://t.co/2XpMDblzbH","expanded_url":"https://spoti.fi/3cdUvZS","display_url":"spoti.fi/3cdUvZS","indices":[141,164]}]	Seguimos celebrando el cumpleaÃ±os de nuestra querida @maiteperroni Â¿Ya la felicitaron? Festejemos escuchando algunos de sus grandes Ã©xitos. https://t.co/2XpMDblzbH https://t.co/WEjbWdBgJu	169292.0	RT @RBD_oficial: Seguimos celebrando el cumpleaÃ±os de nuestra querida @maiteperroni Â¿Ya la felicitaron? Festejemos escuchando algunos de suâ€¦	343.0	True	full
1322926	1322926	60509696d7adad0038313096	2021-03-16 11:29:20	[]	[]	Mon Mar 15 20:52:52 +0000 2021	[{"text":"Panorama","indices":[0,9]}]	[{"url":"https://t.co/ncoUFesbnE","expanded_url":"https://www.theguardian.com/politics/2021/mar/09/labour-demands-100-covid-related-contracts-be-published","display_url":"theguardian.com/politics/2021/â€¦","indices":[251,274]}]	#Panorama tonight shows the real fear from NHS workers of PPE shortages, and the cronyism and waste marring government procurement. These mistakes cannot be repeated. The government must fix its procurement, and publish outstanding contracts now. https://t.co/ncoUFesbnE	98983.0	RT @RachelReevesMP: #Panorama tonight shows the real fear from NHS workers of PPE shortages, and the cronyism and waste marring governmentâ€¦	949.0	True	full
1322927	1322927	60509696d7adad003831309a	2021-03-16 11:29:20	[]	[]	Mon Mar 15 23:26:47 +0000 2021	[]	[{"url":"https://t.co/JPGl2mmOnS","expanded_url":"https://skwawkbox.org/2021/03/15/entire-bristol-branch-executive-resigns-over-labour-regional-office-hijacking-and-screwing-up-democratic-selections/","display_url":"skwawkbox.org/2021/03/15/entâ€¦","indices":[120,143]}]	Entire Bristol branch executive resigns over Labour regional office hijacking â€“ and screwing up â€“ democraticÂ selections https://t.co/JPGl2mmOnS	63886.0	RT @skwawkbox: Entire Bristol branch executive resigns over Labour regional office hijacking â€“ and screwing up â€“ democraticÂ selections httpâ€¦	6854.0	True	full
1322928	1322928	60509696d7adad003831309c	2021-03-16 11:29:20	[]	[]	Tue Mar 16 05:46:05 +0000 2021	[]	[{"url":"https://t.co/75kZQQSj5G","expanded_url":"https://www.rnz.de/nachrichten/mannheim_artikel,-corona-ticker-mannheim-alle-kitas-schliessen-ab-mittwoch-update-_arid,559035.html","display_url":"rnz.de/nachrichten/maâ€¦","indices":[183,206]}]	Mannheim: Alle Kitas schlieÃŸen ab Mittwoch bis 1.4. nachdem in der vergangenen Woche verstÃ¤rkt Cluster in Kitas festgestellt wurden u hierbei gehÃ¤uft Mutationen nachgewiesen wurden. https://t.co/75kZQQSj5G	533.0	RT @Lalelu04139749: Mannheim: Alle Kitas schlieÃŸen ab Mittwoch bis 1.4. nachdem in der vergangenen Woche verstÃ¤rkt Cluster in Kitas festgesâ€¦	536.0	True	full
1322929	1322929	60509696d7adad003831309e	2021-03-16 11:29:20	[]	[]	Tue Mar 16 11:13:08 +0000 2021	[]	[{"url":"https://t.co/fnPEAj1H4H","expanded_url":"https://maternityaction.org.uk/wp-content/uploads/Letter-to-Minister-Scully-05-03-21.pdf","display_url":"maternityaction.org.uk/wp-content/uplâ€¦","indices":[259,282]}]	After 12 months of being ignored, we're hoping that, today, business minister @scullyp might actually give us a substantive response to our still outstanding calls for Government action to protect pregnant women &amp; new mothers from the impact of Covid19. https://t.co/fnPEAj1H4H https://t.co/R5M9hl2Epb	11415.0	RT @MaternityAction: After 12 months of being ignored, we're hoping that, today, business minister @scullyp might actually give us a substaâ€¦	895.0	True	full
1322930	1322930	60509696d7adad00383130ac	2021-03-16 11:29:20	[]	[]	Mon Mar 15 22:55:07 +0000 2021	[]	[{"url":"https://t.co/58Ql3X8CIA","expanded_url":"https://www.washingtonpost.com/business/2021/03/15/georgia-voting-business/","display_url":"washingtonpost.com/business/2021/â€¦","indices":[178,201]}]	UPDATE: @CocaCola says they now OPPOSE the voter suppression bills in the Georgia legislature. This is a big change from 24 hours ago, which is the last time I heard from them https://t.co/58Ql3X8CIA https://t.co/9C7cwVmdvI	486442.0	RT @JuddLegum: UPDATE: @CocaCola says they now OPPOSE the voter suppression bills in the Georgia legislature. This is a big change from 24â€¦	749.0	True	full
1322931	1322931	60509696d7adad00383130bc	2021-03-16 11:29:21	[]	[]	Tue Mar 16 09:02:15 +0000 2021	[]	[{"url":"https://t.co/fjhcehzLWI","expanded_url":"https://www.hiddeneurope.eu/rediscovering-the-journey-thoughts-on-travel-in-post-covid-times","display_url":"hiddeneurope.eu/rediscovering-â€¦","indices":[196,219]}]	@SimonCalder @Independent Indeed, we expand on our suspicion that slow travel might just to be about to have its moment in the sun in the new issue of @hiddenEurope â€“ read the piece in full here: https://t.co/fjhcehzLWI	12634.0	RT @EuropeByRail: @SimonCalder @Independent Indeed, we expand on our suspicion that slow travel might just to be about to have its moment iâ€¦	209.0	True	full
1322932	1322932	60509696d7adad00383130c6	2021-03-16 11:29:20	[]	[{"url":"https://t.co/iwrNqE2zvL","expanded_url":"https://www.royalgreenwich.gov.uk/backtoschool","display_url":"royalgreenwich.gov.uk/backtoschool","indices":[249,272]}]		[]	[]			Secondary school students are now being asked to test regularly for COVID-19 Thanks to @UniofGreenwich, we will bâ€¦ https://t.co/D5FcFMT05A	42820.0	True	full
1322933	1322933	60509696d7adad00383130d6	2021-03-16 11:29:21	[]	[]	Tue Mar 16 11:03:36 +0000 2021	[{"text":"DNAcoral","indices":[124,133]}]	[{"url":"https://t.co/FfUJvARYVO","expanded_url":"https://socio-santacruz.futebolcard.com","display_url":"socio-santacruz.futebolcard.com","indices":[193,216]}]	O desafio do dia Ã© convencer mais 15 tricolores a se tornarem sÃ³cios e chegarmos a 5.000 sÃ³cios titulares adimplentes com o #DNAcoral Vou passar pros meus grupos de Zap sobre o @SantaCruzFC https://t.co/FfUJvARYVO https://t.co/JTOXvKgslJ	2508.0	RT @mariodegodoy: O desafio do dia Ã© convencer mais 15 tricolores a se tornarem sÃ³cios e chegarmos a 5.000 sÃ³cios titulares adimplentes comâ€¦	51003.0	True	full
1322934	1322934	60509696d7adad00383130e2	2021-03-16 11:29:21	[]	[]	Tue Mar 16 10:16:22 +0000 2021	[]	[{"url":"https://t.co/OVahTsaxSe","expanded_url":"https://www.gmanetwork.com/entertainment/showbiznews/news/75160/super-juniors-latest-track-house-party-is-a-psa-in-disguise/story?fbclid=IwAR2mMxKVgQmRfjJOMM85FiPMLDiLYc0E3TMvSgOMNePSxpD0gP110ST2j5Y?utm_source=SMT_GMAHOA&utm_medium=Twitter&utm_campaign=PSM_KOR","display_url":"gmanetwork.com/entertainment/â€¦","indices":[256,279]}]	KINGS ARE BACK and petition to make this song our pandemic anthem. The way they served quality music while reminding everyone how to be socially responsible. Only SUPER JUNIOR can pull this off! You heard the legends, stay at home and stream House PartyðŸ’™ https://t.co/OVahTsaxSe	30702.0	RT @OfficialGMAHOA: KINGS ARE BACK and petition to make this song our pandemic anthem. The way they served quality music while reminding evâ€¦	1374.0	True	full
1322935	1322935	60509697d7adad00383130ec	2021-03-16 11:29:21	[]	[]	Mon Mar 15 19:26:46 +0000 2021	[{"text":"vaccination","indices":[116,128]},{"text":"astrazenecavaccine","indices":[203,222]},{"text":"deepveinthro","indices":[242,255]}]	[{"url":"https://t.co/DSr38rojkH","expanded_url":"https://lnkd.in/d6ZR_65","display_url":"lnkd.in/d6ZR_65","indices":[256,279]}]	This was inevitable. People fall ill and die every minute of the day. So people will fall ill and die shortly after #vaccination too. Because that's life. So far 17 million(!) people have received the #astrazenecavaccine. 15 of which had a #deepveinthroâ€¦https://t.co/DSr38rojkH	414.0	RT @sam_proesmans: This was inevitable. People fall ill and die every minute of the day. So people will fall ill and die shortly after #vacâ€¦	10.0	True	full
1322936	1322936	60509697d7adad00383130ee	2021-03-16 11:29:21	[]	[]	Tue Mar 16 11:20:02 +0000 2021	[]	[{"url":"https://t.co/roqQkmnaL7","expanded_url":"https://www.voxespana.es/madrid/programa-electoral-para-la-comunidad-de-madrid","display_url":"voxespana.es/madrid/programâ€¦","indices":[200,223]}]	VOX Madrid presenta sus medidas para cambiar la Comunidad de Madrid bajo cuatro premisas claras: bajar los impuestos, reducir la deuda, derogar las leyes totalitarias y frenar la inmigraciÃ³n ilegal. https://t.co/roqQkmnaL7	3272.0	RT @BonAviador: VOX Madrid presenta sus medidas para cambiar la Comunidad de Madrid bajo cuatro premisas claras: bajar los impuestos, reducâ€¦	559.0	True	full
1322937	1322937	60509697d7adad00383130f4	2021-03-16 11:29:21	[]	[]	Tue Mar 16 09:33:04 +0000 2021	[]	[{"url":"https://t.co/2hNUSp701R","expanded_url":"http://naver.me/FS6Q8E8a","display_url":"naver.me/FS6Q8E8a","indices":[97,120]}]	B.I (Kim Hanbin) will release a new album in 19th, profits and copyright fees for full donation. https://t.co/2hNUSp701R 'ê¹Šì�€ ë°¤ì�˜ ìœ„ë¡œ' is part of the music donation project 'LOVE STREAMING' &amp; B.I. plans to donate all of its album profits &amp; copyright fees to children in need. https://t.co/ch75lhLQt6	23475.0	RT @im_jammed: B.I (Kim Hanbin) will release a new album in 19th, profits and copyright fees for full donation. https://t.co/2hNUSp701R 'ê¹Šâ€¦	916.0	True	full
1322938	1322938	60509697d7adad00383130f8	2021-03-16 11:29:21	[]	[]	Mon Mar 15 14:45:55 +0000 2021	[]	[{"url":"https://t.co/xbhSnDZHbK","expanded_url":"https://www.elmundo.es/espana/2021/03/15/604f4b16fc6c8304638b45ae.html","display_url":"elmundo.es/espana/2021/03â€¦","indices":[253,276]}]	Monedero admite "errores" en la factura de Neurona. La hizo en su casa â€œsin ser experto" en materias financieras. Como experto financiero, se llevÃ³ 425.000â‚¬ por un informe para la creaciÃ³n de una moneda Ãºnica en SudamÃ©rica. Es un experto en mentir. https://t.co/xbhSnDZHbK	44543.0	RT @PedroOtamendi: Monedero admite "errores" en la factura de Neurona. La hizo en su casa â€œsin ser experto" en materias financieras. Comoâ€¦	1506.0	True	full
1322939	1322939	60509697d7adad00383130fe	2021-03-16 11:29:21	[]	[]	Tue Mar 16 11:05:00 +0000 2021	[]	[{"url":"https://t.co/yT5kVTyMGV","expanded_url":"https://www.usatoday.com/story/news/health/2021/03/16/covid-19-vaccine-hesitancy-latino-sterilizations-coronavirus/6834662002/","display_url":"usatoday.com/story/news/heaâ€¦","indices":[156,179]}]	Latino people were the target of medical abuses in the 20th century â€“ and that impact is still a living reality for many amid the COVID-19 vaccine rollout. https://t.co/yT5kVTyMGV	4319684.0	RT @USATODAY: Latino people were the target of medical abuses in the 20th century â€“ and that impact is still a living reality for many amidâ€¦	1745.0	True	full
1322940	1322940	60509697d7adad0038313128	2021-03-16 11:29:22	[]	[]	Tue Mar 16 10:44:17 +0000 2021	[]	[{"url":"https://t.co/ojO9aMVtkd","expanded_url":"https://www.cnn.com/2021/03/16/politics/stimulus-bill-democrats-blue-collar-voters/index.html","display_url":"cnn.com/2021/03/16/polâ€¦","indices":[254,277]}]	Good piece by @RonBrownstein: Biden's rescue bill will help a lot of working class whites. That and the universal nature of its programs will make it harder for Republicans and conservatives to demagogue it as "welfare" that only benefits other people: https://t.co/ojO9aMVtkd https://t.co/drEyTF7FcH	303734.0	RT @ThePlumLineGS: Good piece by @RonBrownstein: Biden's rescue bill will help a lot of working class whites. That and the universal natureâ€¦	52.0	True	full
1322941	1322941	60509697d7adad0038313130	2021-03-16 11:29:22	[]	[]	Tue Mar 16 09:35:42 +0000 2021	[]	[{"url":"https://t.co/N64frTXC1d","expanded_url":"http://naver.me/GOuCr3Qo","display_url":"naver.me/GOuCr3Qo","indices":[261,284]}]	K media said BTS has been selected as No1 of "The people who made Korea shine" by 91 CEOs from top 500companies in Korea. #1 @BTS_twt :45.7% #2 Son Heung Min, pro footballer :34.8% #3 Jung Eun Kyeong, Korean infectious disease &amp; public health expert :15.2% https://t.co/N64frTXC1d https://t.co/zkbaTPhpmy	1178983.0	RT @choi_bts2: K media said BTS has been selected as No1 of "The people who made Korea shine" by 91 CEOs from top 500companies in Korea. #1â€¦	32.0	True	full
1322942	1322942	60509697d7adad0038313148	2021-03-16 11:29:22	[{"text":"NorthernIreland","indices":[115,131]},{"text":"MaroÅ¡Å efÄ�oviÄ�","indices":[132,146]},{"text":"BorisJohnson","indices":[265,278]}]	[{"url":"https://t.co/SWRo8g2pqi","expanded_url":"https://ec.europa.eu/commission/presscorner/detail/en/ip_21_1132/smo","display_url":"ec.europa.eu/commission/preâ€¦","indices":[241,264]}]		[]	[]			Commission sends letter of formal notice to the UK for breach of its obligations under the Protocol on Ireland andâ€¦ https://t.co/q1TGL1YE4Z	14403.0	True	full
1322943	1322943	60509698d7adad0038313154	2021-03-16 11:29:22	[]	[{"url":"https://t.co/LIc9HaxrD3","expanded_url":"https://www.cdc.gov/flu/pandemic-resources/h1n1-summary.htm","display_url":"cdc.gov/flu/pandemic-râ€¦","indices":[193,216]}]		[]	[]			@crackersnatch @Leerose1985 There wasn't no vaccine for the N1H1 virus ( in 2009 that killed over 500K world wide)â€¦ https://t.co/vvRpetdnUc	980.0	True	full
1322944	1322944	60509698d7adad0038313158	2021-03-16 11:29:22	[]	[{"url":"https://t.co/4AFvyBCQMm","expanded_url":"https://news4sanantonio.com/news/local/hospitalizations-in-texas-from-covid-19-continue-to-drop","display_url":"news4sanantonio.com/news/local/hosâ€¦","indices":[146,169]}]		[]	[]			FEWER PEOPLE IN THE HOSPITAL: The number of people hospitalized with COVID-19 in Texas has dropped below 4,000 forâ€¦ https://t.co/qJgDu42abC	201648.0	True	full
1322945	1322945	60509698d7adad0038313172	2021-03-16 11:29:23	[]	[]	Mon Mar 15 22:07:00 +0000 2021	[]	[{"url":"https://t.co/i9Aqx0UMgR","expanded_url":"https://www.infobae.com/2013/01/29/1065631-norcorea-padres-se-comen-los-hijos-hambre/","display_url":"infobae.com/2013/01/29/106â€¦","indices":[159,182]}]	Y el horror de canibalismo con los propios hijos no termina. Corea del Norte: hambrunas que enloquecen a los padres y los llevan a comerse a sus propios hijos https://t.co/i9Aqx0UMgR	47342.0	RT @FridaSiKahlo: Y el horror de canibalismo con los propios hijos no termina. Corea del Norte: hambrunas que enloquecen a los padres y losâ€¦	562.0	True	full
1322946	1322946	60509698d7adad003831317a	2021-03-16 11:29:23	[]	[]	Tue Mar 16 11:08:53 +0000 2021	[]	[{"url":"https://t.co/N3JUsLz2vO","expanded_url":"https://twitter.com/lobs/status/1371724068915929090","display_url":"twitter.com/lobs/status/13â€¦","indices":[158,181]}]	Ce qui ne m'Ã©chappe pas, c'est la gestion sanitaire et politique, la couverture mÃ©diatique instruite, une alchimie qui brouille tous. Un massacre Ã dessein ? https://t.co/N3JUsLz2vO	8706.0	RT @Costes_Olivier: Ce qui ne m'Ã©chappe pas, c'est la gestion sanitaire et politique, la couverture mÃ©diatique instruite, une alchimie quiâ€¦	321.0	True	full
1322947	1322947	60509698d7adad0038313196	2021-03-16 11:29:23	[]	[]	Sun Mar 14 16:22:19 +0000 2021	[]	[{"url":"https://t.co/akOmpjnu8x","expanded_url":"https://twitter.com/Samfr/status/1371132247613566978","display_url":"twitter.com/Samfr/status/1â€¦","indices":[127,150]}]	Â¡QuÃ© lejos estamos nosotros! La diferencia, investigaciÃ³n en ciencia e industria. Nosotros seguimos siendo un paÃ­s subsidiario https://t.co/akOmpjnu8x	25436.0	RT @vbaosv: Â¡QuÃ© lejos estamos nosotros! La diferencia, investigaciÃ³n en ciencia e industria. Nosotros seguimos siendo un paÃ­s subsidiarioâ€¦	3954.0	True	full
1322948	1322948	60509698d7adad00383131a6	2021-03-16 11:29:23	[]	[]	Mon Mar 15 21:41:35 +0000 2021	[]	[{"url":"https://t.co/690BFYZ2E9","expanded_url":"https://twitter.com/renaudpila/status/1371525271279534081","display_url":"twitter.com/renaudpila/staâ€¦","indices":[254,277]}]	URGENT - Coronavirus: La NorvÃ¨ge annonce ce soir la mort par hÃ©morragie d'une 2e infirmiÃ¨re vaccinÃ©e avec AstraZeneca. Et si c'Ã©tait votre fille ? Vous trouveriez normal qu'elle meure Ã cause d'un vaccin expÃ©rimental alors qu'on sait soigner le Covid ? https://t.co/690BFYZ2E9	3415.0	RT @martinacharb: URGENT - Coronavirus: La NorvÃ¨ge annonce ce soir la mort par hÃ©morragie d'une 2e infirmiÃ¨re vaccinÃ©e avec AstraZeneca. Etâ€¦	529.0	True	full
1322949	1322949	60509698d7adad00383131a8	2021-03-16 11:29:23	[]	[]	Tue Mar 16 10:52:33 +0000 2021	[]	[{"url":"https://t.co/ogh00jw8p4","expanded_url":"https://valor.globo.com/mundo/noticia/2021/03/15/governo-trump-pressionou-brasil-a-recusar-vacina-russa-sputnik-v.ghtml","display_url":"valor.globo.com/mundo/noticia/â€¦","indices":[253,276]}]	PolÃ­tica externa brasileira: A subserviÃªncia da polÃ­tica externa brasileira, com o complexo de vira lata, causou mortes. AlÃ©m do negacionismo. Governo Trump pressionou o Brasil a recusar a vacina Sputinik V. As mortes no Brasil foram deliberadas. https://t.co/ogh00jw8p4	11759.0	RT @moreira_uallace: PolÃ­tica externa brasileira: A subserviÃªncia da polÃ­tica externa brasileira, com o complexo de vira lata, causou mortâ€¦	596.0	True	full
1322950	1322950	60509699d7adad00383131aa	2021-03-16 11:29:23	[]	[]	Tue Mar 16 04:49:25 +0000 2021	[{"text":"ainalalam","indices":[129,139]},{"text":"rashadiskandrni","indices":[141,157]},{"text":"Ø±Ø´Ø§Ø¯_Ø§Ø³ÙƒÙ†Ø¯Ø±Ø§Ù†ÙŠ","indices":[159,174]},{"text":"Ø¹ÙŠÙ†_Ø§Ù„Ø¹Ø§Ù„Ù…","indices":[176,187]}]	[{"url":"https://t.co/UvdX6h2uPa","expanded_url":"https://ainalalam.com/?p=35089","display_url":"ainalalam.com/?p=35089","indices":[57,80]},{"url":"https://t.co/m7pNh0JRqu","expanded_url":"https://www.instagram.com/annabellaksa/","display_url":"instagram.com/annabellaksa/","indices":[104,127]},{"url":"https://t.co/vKtVRr5ciZ","expanded_url":"https://www.snapchat.com/add/rashadiskandrni","display_…	Italian â€œAnnabellaâ€� Restaurant Opens its Doors in Riyadh https://t.co/UvdX6h2uPa @AnnabellaKsa Insta.: https://t.co/m7pNh0JRqu #ainalalam #rashadiskandrni #Ø±Ø´Ø§Ø¯_Ø§Ø³ÙƒÙ†Ø¯Ø±Ø§Ù†ÙŠ #Ø¹ÙŠÙ†_Ø§Ù„Ø¹Ø§Ù„Ù… @rashadiskandrni New coverage add link below https://t.co/vKtVRr5ciZ https://t.co/Qlt3ApO4vA	17277.0	RT @rashadiskandrni: Italian â€œAnnabellaâ€� Restaurant Opens its Doors in Riyadh https://t.co/UvdX6h2uPa @AnnabellaKsa Insta.: https://t.co/mâ€¦	1402.0	True	full
1322951	1322951	60509699d7adad00383131cc	2021-03-16 11:29:23	[]	[]	Mon Mar 15 10:17:22 +0000 2021	[]	[{"url":"https://t.co/LIc37EiUIw","expanded_url":"https://youtu.be/DTfDfnNscYI","display_url":"youtu.be/DTfDfnNscYI","indices":[53,76]}]	Howard Andrew Trafford (Devoto) - born 15 March 1952 https://t.co/LIc37EiUIw @magazineband @GCPunkNewWave @NewWaveAndPunk @ViveLeRock1 @louderthanwar @HABooks1 @GJMunro26 @TangoDrums @Beathhigh @caroline_binnie @colinphoenix https://t.co/x6ow5VmbC9	15152.0	RT @ScotsPostPunk: Howard Andrew Trafford (Devoto) - born 15 March 1952 https://t.co/LIc37EiUIw @magazineband @GCPunkNewWave @NewWaveAndPuâ€¦	1647.0	True	full
1322952	1322952	60509699d7adad00383131d8	2021-03-16 11:29:24	[]	[]	Tue Mar 16 02:33:32 +0000 2021	[]	[{"url":"https://t.co/uCzO26i9qf","expanded_url":"https://www.cnn.com/2021/03/15/opinions/2021-grammys-bts-performance-opinion-yang/index.html","display_url":"cnn.com/2021/03/15/opiâ€¦","indices":[155,178]}]	"The bottom line is that the Grammys need diverse creators and audiences more than diverse creators and audiences need the Grammys," writes @originalspin. https://t.co/uCzO26i9qf	100905.0	RT @CNNOpinion: "The bottom line is that the Grammys need diverse creators and audiences more than diverse creators and audiences need theâ€¦	0.0	True	full
1322953	1322953	60509699d7adad00383131da	2021-03-16 11:29:24	[]	[]	Tue Mar 16 11:18:00 +0000 2021	[{"text":"CoronavirusPy","indices":[0,14]}]	[{"url":"https://t.co/YT41v58dt1","expanded_url":"https://www.lanacion.com.py/pais/2021/03/16/covid-19-hay-que-mirar-la-semana-nos-pueden-asustar-los-numeros-de-un-dia-dice-sequera/","display_url":"lanacion.com.py/pais/2021/03/1â€¦","indices":[201,224]}]	#CoronavirusPy. El doctor Guillermo Sequera manifestÃ³ que los nÃºmeros podrÃ­an engaÃ±ar, ya que a veces se les suma a casos del fin de semana y que prefiere mirar los resultados del conteo de la semana. https://t.co/YT41v58dt1	338160.0	RT @LaNacionPy: #CoronavirusPy. El doctor Guillermo Sequera manifestÃ³ que los nÃºmeros podrÃ­an engaÃ±ar, ya que a veces se les suma a casos dâ€¦	33.0	True	full
[truncated: 109,645 more rows]
