# Supplementary material for: Low credibility URL sharing on Twitter during reporting linking rare blood clots with the Oxford/AstraZeneca COVID-19 vaccine
Source: PLoS One. 2024 Jan 19;19(1):e0296444. doi: 10.1371/journal.pone.0296444 (PMC10798519; doi:10.1371/journal.pone.0296444)
Supplement: S30 File — (CSV) [file pone.0296444.s032.csv]

	Unnamed: 0	_id	created_at	extended_tweet.entities.hashtags	URL	retweeted_status.created_at	retweeted_status.extended_tweet.entities.hashtags	RTURL	retweeted_status.extended_tweet.full_text	retweeted_status.user.followers_count	text	user.followers_count	indicator	origin
1432600	1432600	60515910e1e1000038c7d876	2021-03-17 01:19:06	[]	[]	Tue Mar 16 17:55:00 +0000 2021	[{"text":"SabemosComoHacerlo","indices":[128,147]}]	[{"url":"https://t.co/GDBcTFpgBh","expanded_url":"https://www.vtv.gob.ve/plan-cada-familia-una-escuela-educacion-pais-ninos-pandemia/","display_url":"vtv.gob.ve/plan-cada-famiâ€¦","indices":[149,172]}]	Ministro IstÃºriz: Plan PedagÃ³gico Cada Familia Una Escuela no hipotecÃ³ el derecho a la educaciÃ³n de los niÃ±os y niÃ±as del paÃ­s #SabemosComoHacerlo https://t.co/GDBcTFpgBh https://t.co/F8FOkjWVP2	1814356.0	RT @VTVcanal8: Ministro IstÃºriz: Plan PedagÃ³gico Cada Familia Una Escuela no hipotecÃ³ el derecho a la educaciÃ³n de los niÃ±os y niÃ±as del paâ€¦	138.0	True	full
1432601	1432601	60515910e1e1000038c7d882	2021-03-17 01:19:06	[{"text":"SmartNews","indices":[128,138]}]	[{"url":"https://t.co/L6dRf7tA8z","expanded_url":"https://abcnews.go.com/US/800-massachusetts-state-police-employees-decline-covid-19/story?id=76486985","display_url":"abcnews.go.com/US/800-massachâ€¦","indices":[140,163]}]		[]	[]			Should be made Mandatory to all essential workers! More than 800 Massachusetts State Police employees decline COVIâ€¦ https://t.co/nbNqmXv4HX	1274.0	True	full
1432602	1432602	60515910e1e1000038c7d884	2021-03-17 01:19:07	[]	[]	Tue Mar 16 18:21:28 +0000 2021	[]	[{"url":"https://t.co/vfOGpM47iD","expanded_url":"https://reitschuster.de/post/querdenken-chef-ballweg-kuendigt-heissen-fruehling-an/","display_url":"reitschuster.de/post/querdenkeâ€¦","indices":[250,273]}]	Die Querdenken-Bewegung will nach einem ruhigen Winter jetzt massiven Druck von der StraÃŸe gegen die Corona-Politik der Bundes- und Landesregierungen aufbauen. Verbote von Kundgebungen wolle man nicht akzeptieren, kÃ¼ndigt Querdenken-Chef Ballweg an. https://t.co/vfOGpM47iD	70750.0	RT @reitschuster: Die Querdenken-Bewegung will nach einem ruhigen Winter jetzt massiven Druck von der StraÃŸe gegen die Corona-Politik der Bâ€¦	307.0	True	full
1432603	1432603	60515910e1e1000038c7d886	2021-03-17 01:19:07	[]	[]	Tue Mar 16 19:34:20 +0000 2021	[{"text":"Formosa","indices":[14,22]}]	[{"url":"https://t.co/ce09FfvtRo","expanded_url":"https://twitter.com/monicafradeok/status/1371893224210640899","display_url":"twitter.com/monicafradeok/â€¦","indices":[121,144]}]	La policÃ­a de #Formosa y sus reglas propias por encima del sistema republicano. Fuerza y a seguir desafiando el rÃ©gimen. https://t.co/ce09FfvtRo	234911.0	RT @WolffWaldo: La policÃ­a de #Formosa y sus reglas propias por encima del sistema republicano. Fuerza y a seguir desafiando el rÃ©gimen. htâ€¦	1813.0	True	full
1432604	1432604	60515910e1e1000038c7d894	2021-03-17 01:19:07	[]	[]	Tue Mar 16 13:40:27 +0000 2021	[]	[{"url":"https://t.co/CLoiLNw1Hc","expanded_url":"https://okdiario.com/espana/instituto-carlos-iii-desmiente-sanidad-madrid-ya-no-esta-riesgo-extremo-coronavirus-6960844","display_url":"okdiario.com/espana/instituâ€¦","indices":[210,233]}]	Alguien sigue teniendo alguna duda de q las medidas son polÃ­ticas y no tienen nada que ver con nuestra salud? El Instituto Carlos III desmiente a Sanidad: Madrid ya no estÃ¡ en riesgo extremo por coronavirus:. https://t.co/CLoiLNw1Hc	2003.0	RT @JulyResistencia: Alguien sigue teniendo alguna duda de q las medidas son polÃ­ticas y no tienen nada que ver con nuestra salud? El Instâ€¦	327.0	True	full
1432605	1432605	60515911e1e1000038c7d8a8	2021-03-17 01:19:07	[{"text":"ilegal","indices":[92,99]}]	[{"url":"https://t.co/pPzfhUqJk5","expanded_url":"http://saharareporters.com/2021/03/15/ecowas-court-dismisses-suit-against-venezuelan-diplomat-alex-saab-awards-him-200-000","display_url":"saharareporters.com/2021/03/15/ecoâ€¦","indices":[255,278]}]		[]	[]			Ecowas ordenÃ³ la liberaciÃ³n inmediata del Embajador Alex Saab, dijeron que la detenciÃ³n fue #ilegal y arbitraria, râ€¦ https://t.co/FbSPNn4tQQ	0.0	True	full
1432606	1432606	60515911e1e1000038c7d8aa	2021-03-17 01:19:07	[]	[]	Wed Mar 17 01:02:21 +0000 2021	[{"text":"SabemosComoHacerlo","indices":[127,146]}]	[{"url":"https://t.co/SpzXBMJanS","expanded_url":"https://twitter.com/EneidaLayaPsuv/status/1371847425288249354?s=19","display_url":"twitter.com/EneidaLayaPsuvâ€¦","indices":[148,171]}]	@EneidaLayaPsuv Un aÃ±o de inicio de la Cuarentena Social y Voluntaria en Venezuela para hacer frente a la Pandemia @ejalvarezg #SabemosComoHacerlo https://t.co/SpzXBMJanS	31642.0	RT @_dblancog: @EneidaLayaPsuv Un aÃ±o de inicio de la Cuarentena Social y Voluntaria en Venezuela para hacer frente a la Pandemia @ejalvareâ€¦	210.0	True	full
1432607	1432607	60515911e1e1000038c7d8c8	2021-03-17 01:19:07	[]	[]	Tue Mar 02 22:20:18 +0000 2021	[{"text":"MARATONABONVOYAGE","indices":[0,18]}]	[{"url":"https://t.co/stF6U7o5Zq","expanded_url":"http://twitch.tv/bpblives","display_url":"twitch.tv/bpblives","indices":[47,70]}]	#MARATONABONVOYAGE ðŸ—“ï¸� 15/03 a 11/04 â�° 19:00 ðŸ”— https://t.co/stF6U7o5Zq Durante 4 semanas transmitiremos as 4 temporadas do BTS BON VOYAGE, contando com um episÃ³dio + behind por dia! Confira o calendÃ¡rio nos tweets abaixo. + https://t.co/2janAyYRfn	156324.0	RT @btsparabarmys: #MARATONABONVOYAGE ðŸ—“ï¸� 15/03 a 11/04 â�° 19:00 ðŸ”— https://t.co/stF6U7o5Zq Durante 4 semanas transmitiremos as 4 temporadasâ€¦	1252.0	True	full
1432608	1432608	60515911e1e1000038c7d8d2	2021-03-17 01:19:08	[]	[]	Tue Mar 16 20:33:26 +0000 2021	[]	[{"url":"https://t.co/59704cX6yU","expanded_url":"https://twitter.com/scottmstedman/status/1371916567794098182","display_url":"twitter.com/scottmstedman/â€¦","indices":[188,211]}]	I donâ€™t know whatâ€™s worse @ScottMStedman, this or Rudyâ€™s misinformation campaign with Derkach. It made its way into the halls of Congress. Isnâ€™t that right @SenRonJohnson and @DevinNunes? https://t.co/59704cX6yU	39819.0	RT @levparnas: I donâ€™t know whatâ€™s worse @ScottMStedman, this or Rudyâ€™s misinformation campaign with Derkach. It made its way into the hallâ€¦	98.0	True	full
1432609	1432609	60515911e1e1000038c7d8d8	2021-03-17 01:19:08	[]	[]	Tue Mar 16 18:30:06 +0000 2021	[{"text":"PonteVIVO","indices":[195,205]}]	[{"url":"https://t.co/o5FaZjwZOP","expanded_url":"http://ow.ly/2XmC50E0tZh","display_url":"ow.ly/2XmC50E0tZh","indices":[206,229]}]	Para continuar protegiendo la salud de quienes laboran en el @GobQuintanaRoo, decreto la ampliaciÃ³n de la suspensiÃ³n de labores presenciales NO esenciales del 16 de marzo al 15 de abril de 2021. #PonteVIVO https://t.co/o5FaZjwZOP @SEGOBQR https://t.co/baVD6xcLXB	110477.0	RT @CarlosJoaquin: Para continuar protegiendo la salud de quienes laboran en el @GobQuintanaRoo, decreto la ampliaciÃ³n de la suspensiÃ³n deâ€¦	54.0	True	full
1432610	1432610	60515911e1e1000038c7d8da	2021-03-17 01:19:08	[{"text":"ilegal","indices":[92,99]}]	[{"url":"https://t.co/fyQpy2jNJG","expanded_url":"http://saharareporters.com/2021/03/15/ecowas-court-dismisses-suit-against-venezuelan-diplomat-alex-saab-awards-him-200-000","display_url":"saharareporters.com/2021/03/15/ecoâ€¦","indices":[255,278]}]		[]	[]			Ecowas ordenÃ³ la liberaciÃ³n inmediata del Embajador Alex Saab, dijeron que la detenciÃ³n fue #ilegal y arbitraria, râ€¦ https://t.co/66lftEYiAj	0.0	True	full
1432611	1432611	60515911e1e1000038c7d8dc	2021-03-17 01:19:08	[]	[]	Tue Mar 16 23:11:48 +0000 2021	[]	[{"url":"https://t.co/IcGsbtFPQ6","expanded_url":"https://www.usatoday.com/story/news/politics/2021/03/16/nancy-pelosi-keeps-houses-covid-rules-facing-pressure-ease-them/4719281001/","display_url":"usatoday.com/story/news/polâ€¦","indices":[128,151]}]	In case we need more proof that the people who support Trump have a problem, 35% of them say they won't get the Covid vaccine. https://t.co/IcGsbtFPQ6	16196.0	RT @MichaelJStern1: In case we need more proof that the people who support Trump have a problem, 35% of them say they won't get the Covid vâ€¦	218.0	True	full
1432612	1432612	60515911e1e1000038c7d8de	2021-03-17 01:19:08	[]	[]	Wed Mar 17 00:30:00 +0000 2021	[{"text":"NotiMippCI","indices":[0,11]},{"text":"SabemosComoHacerlo","indices":[132,151]}]	[{"url":"https://t.co/bmiLjZNTTR","expanded_url":"https://bit.ly/38NqAXn","display_url":"bit.ly/38NqAXn","indices":[108,131]}]	#NotiMippCI ðŸ“°ðŸ—ž| Variante P.1 de SARS-CoV-2 estÃ¡ provocando reinfecciones en poblaciÃ³n venezolana. Lea mÃ¡s â�© https://t.co/bmiLjZNTTR #SabemosComoHacerlo https://t.co/kzWm1Pwa1L	253181.0	RT @Mippcivzla: #NotiMippCI ðŸ“°ðŸ—ž| Variante P.1 de SARS-CoV-2 estÃ¡ provocando reinfecciones en poblaciÃ³n venezolana. Lea mÃ¡s â�© https://t.co/bmâ€¦	78.0	True	full
1432613	1432613	60515911e1e1000038c7d8e2	2021-03-17 01:19:08	[{"text":"ilegal","indices":[92,99]}]	[{"url":"https://t.co/G3hg0dglWQ","expanded_url":"http://saharareporters.com/2021/03/15/ecowas-court-dismisses-suit-against-venezuelan-diplomat-alex-saab-awards-him-200-000","display_url":"saharareporters.com/2021/03/15/ecoâ€¦","indices":[255,278]}]		[]	[]			Ecowas ordenÃ³ la liberaciÃ³n inmediata del Embajador Alex Saab, dijeron que la detenciÃ³n fue #ilegal y arbitraria, râ€¦ https://t.co/3jUqr6vAQu	0.0	True	full
1432614	1432614	60515911e1e1000038c7d8e6	2021-03-17 01:19:08	[]	[]	Wed Mar 17 01:03:07 +0000 2021	[{"text":"COVID19","indices":[41,49]},{"text":"NoBajemosLaGuardia","indices":[97,116]}]	[{"url":"https://t.co/xxQLOrZhfT","expanded_url":"https://www.gob.pe/es/n/348465","display_url":"gob.pe/es/n/348465","indices":[136,159]}]	ACTUALIZACIÃ“N | Esta es la situaciÃ³n del #COVID19 en PerÃº hasta las 22:00 horas del 15 de marzo. #NoBajemosLaGuardia MÃ¡s informaciÃ³n: https://t.co/xxQLOrZhfT https://t.co/fe8vBufnJO	892580.0	RT @Minsa_Peru: ACTUALIZACIÃ“N | Esta es la situaciÃ³n del #COVID19 en PerÃº hasta las 22:00 horas del 15 de marzo. #NoBajemosLaGuardia MÃ¡sâ€¦	28.0	True	full
1432615	1432615	60515911e1e1000038c7d8ec	2021-03-17 01:19:08	[]	[]	Tue Mar 16 10:15:00 +0000 2021	[]	[{"url":"https://t.co/jRWwMasJFH","expanded_url":"http://anchor.fm/meidastouch","display_url":"anchor.fm/meidastouch","indices":[237,260]}]	â€œThis is why elections matter!â€� Epidemiologist @DrEricDing says that if Joe Biden were President the last four years, the United States would likely have fewer than 100,000 total deaths from COVID-19. New MeidasTouch Podcast out now: https://t.co/jRWwMasJFH https://t.co/0etMvpIfS4	581566.0	RT @MeidasTouch: â€œThis is why elections matter!â€� Epidemiologist @DrEricDing says that if Joe Biden were President the last four years, thâ€¦	43.0	True	full
1432616	1432616	60515911e1e1000038c7d8f2	2021-03-17 01:19:08	[]	[]	Wed Mar 17 01:17:10 +0000 2021	[{"text":"NorwegianCruiseLine","indices":[9,29]},{"text":"cruceros","indices":[103,112]},{"text":"Bahamas","indices":[155,163]}]	[{"url":"https://t.co/ErkIiMwU4Z","expanded_url":"http://dw.com/p/3qiqC","display_url":"dw.com/p/3qiqC","indices":[253,276]}]	El grupo #NorwegianCruiseLine informÃ³ el martes que postergarÃ¡ hasta el 30 de junio el reinicio de sus #cruceros en todo el mundo, mientras el gobierno de #Bahamas anunciÃ³ la reanudaciÃ³n de las travesÃ­as turÃ­sticas a partir del 4 de julio prÃ³ximo. (gs) https://t.co/ErkIiMwU4Z	902313.0	RT @dw_espanol: El grupo #NorwegianCruiseLine informÃ³ el martes que postergarÃ¡ hasta el 30 de junio el reinicio de sus #cruceros en todo elâ€¦	225.0	True	full
1432617	1432617	60515912e1e1000038c7d902	2021-03-17 01:19:08	[]	[]	Wed Mar 17 01:16:53 +0000 2021	[]	[{"url":"https://t.co/QDL3VQRSj8","expanded_url":"https://open.spotify.com/playlist/3S9Uf47Ud0YYS6tStJgm2o?si=ytXkHlA6QwyK9XvVInowtA&utm_source=copy-link&nd=1","display_url":"open.spotify.com/playlist/3S9Ufâ€¦","indices":[172,195]},{"url":"https://t.co/zyg2w2XN1f","expanded_url":"https://open.spotify.com/playlist/2tnsxzFFbVvd2xzCSVoUrc?si=hNx7tP41SXGD4se0a526KA&utm_source=copy-link&nd=1","display…	15 MINUTOS PARA LA SP ðŸ¥³ AcÃ¡ les vamos a dejar las playlists que utilizaremos, incluida una de estudio para aquellos que necesiten concentrarse y no quieran algo movido. â€¢https://t.co/QDL3VQRSj8 â€¢https://t.co/zyg2w2XN1f â€¢https://t.co/ugiL0RjyQ3 [abajo la de estudio]	127.0	RT @HESTREAMINGS: 15 MINUTOS PARA LA SP ðŸ¥³ AcÃ¡ les vamos a dejar las playlists que utilizaremos, incluida una de estudio para aquellos queâ€¦	566.0	True	full
1432618	1432618	60515912e1e1000038c7d918	2021-03-17 01:19:08	[]	[]	Tue Mar 16 23:00:47 +0000 2021	[]	[{"url":"https://t.co/d2BSqbxNMF","expanded_url":"http://ow.ly/qbmA50E0IGH","display_url":"ow.ly/qbmA50E0IGH","indices":[158,181]}]	Una trabajadora de salud vacunada contra la covid-19 dio a luz a una niÃ±a con anticuerpos de la enfermedad, siendo el primer caso registrado a nivel mundial. https://t.co/d2BSqbxNMF	4893241.0	RT @proceso: Una trabajadora de salud vacunada contra la covid-19 dio a luz a una niÃ±a con anticuerpos de la enfermedad, siendo el primer câ€¦	600.0	True	full
1432619	1432619	60515912e1e1000038c7d922	2021-03-17 01:19:09	[]	[]	Tue Mar 16 15:39:36 +0000 2021	[]	[{"url":"https://t.co/k8ovNcKImb","expanded_url":"http://personalfinanceblogs.com","display_url":"personalfinanceblogs.com","indices":[224,247]}]	Check out today's features: How Dollywood Gave Me A Glimpse Of Retirement @xrayvsncom The Death of Diversification as We Know It! @KISS_Investing â€œDo I Have Enoughâ€� Is A Horrible Mask @thebudgetmom Check them out at: https://t.co/k8ovNcKImb https://t.co/XLElHDcfre	2097.0	RT @pfinanceblogs: Check out today's features: How Dollywood Gave Me A Glimpse Of Retirement @xrayvsncom The Death of Diversification asâ€¦	43.0	True	full
1432620	1432620	60515912e1e1000038c7d92e	2021-03-17 01:19:09	[]	[]	Tue Mar 16 22:00:05 +0000 2021	[]	[{"url":"https://t.co/RmeZK6gftW","expanded_url":"https://www.wkyc.com/article/news/health/coronavirus/vaccine/ohio-covid-19-vaccine-eligibility-expands-to-all-ohioans/95-f21755f3-d8fe-4e58-a624-dd9916b2fa42","display_url":"wkyc.com/article/news/hâ€¦","indices":[253,276]}]	According to @GovMikeDeWine: "It's a moral imperative that we move as quickly as we can to vaccinate all Ohioans who wish to be vaccinated. We expect a significant increase in vaccines coming to Ohio soon, so we will expand vaccine eligibility." More: https://t.co/RmeZK6gftW https://t.co/ICpoKFF5Le	186503.0	RT @wkyc: According to @GovMikeDeWine: "It's a moral imperative that we move as quickly as we can to vaccinate all Ohioans who wish to be vâ€¦	87.0	True	full
1432621	1432621	60515912e1e1000038c7d942	2021-03-17 01:19:09	[{"text":"fuckcovid","indices":[103,113]},{"text":"covid","indices":[114,120]}]	[{"url":"https://t.co/2lIMgmUriC","expanded_url":"https://hubs.ly/H0HkjWZ0La","display_url":"hubs.ly/H0HkjWZ0La","indices":[124,147]}]		[]	[]			La intubaciÃ³n tardÃ­a se asociÃ³ con una estancia prolongada de la UTI, y mas dÃ­as de ARM en COVID-19. #fuckcovidâ€¦ https://t.co/gPvtMyvWJc	55.0	True	full
1432622	1432622	60515912e1e1000038c7d946	2021-03-17 01:19:09	[]	[]	Tue Mar 16 23:42:05 +0000 2021	[]	[{"url":"https://t.co/vFKW7E3iQB","expanded_url":"https://www.laregional.net/justicia-resuelve-a-favor-del-gobernador-caicedo-y-responsabiliza-a-la-anterior-administracion-de-no-asegurar-dinero-de-hospitales/","display_url":"laregional.net/justicia-resueâ€¦","indices":[231,254]}]	Â¿QuiÃ©n los investiga a ellos?, CuÃ¡nto le cuesta a la justicia investigaciones producto de falsas denuncias hechas por politiqueros huÃ©rfanos de poder, que buscan puestos y contratos con sus acciones de supuesta defensa del pueblo. https://t.co/vFKW7E3iQB	38941.0	RT @mrafael70: Â¿QuiÃ©n los investiga a ellos?, CuÃ¡nto le cuesta a la justicia investigaciones producto de falsas denuncias hechas por politiâ€¦	875.0	True	full
1432623	1432623	60515912e1e1000038c7d948	2021-03-17 01:19:09	[]	[]	Tue Mar 16 23:01:02 +0000 2021	[]	[{"url":"https://t.co/m4Q6BQafme","expanded_url":"https://www.businessinsider.fr/des-dirigeants-de-pfizer-evoquent-une-hausse-du-prix-du-vaccin-et-linjection-dune-troisieme-dose-186913","display_url":"businessinsider.fr/des-dirigeantsâ€¦","indices":[135,158]}]	ðŸ”¥ Tu commence Ã piger le gnou â¬‡ï¸� : Des dirigeants de Pfizer Ã©voquent une hausse du prix du vaccin et l'injection d'une troisiÃ¨me dose https://t.co/m4Q6BQafme	1727.0	RT @rifain_nouvelle: ðŸ”¥ Tu commence Ã piger le gnou â¬‡ï¸� : Des dirigeants de Pfizer Ã©voquent une hausse du prix du vaccin et l'injection d'unâ€¦	6.0	True	full
1432624	1432624	60515912e1e1000038c7d94e	2021-03-17 01:19:09	[]	[]	Wed Mar 17 00:36:27 +0000 2021	[]	[{"url":"https://t.co/tnuat9Omh8","expanded_url":"https://guideforshawnstans.carrd.co","display_url":"guideforshawnstans.carrd.co","indices":[240,263]}]	shawn stansâ€¼ï¸� les dejamos esta carrd que hicimos, es una guÃ­a de streaming para las diferentes plataformas. ademÃ¡s tienen una guÃ­a de cÃ³mo armar sus propias playlists en spotify, y en el hilo les vamos a dejar algunas playlists ya armadas! https://t.co/tnuat9Omh8	439.0	RT @smprotect: shawn stansâ€¼ï¸� les dejamos esta carrd que hicimos, es una guÃ­a de streaming para las diferentes plataformas. ademÃ¡s tienen unâ€¦	363.0	True	full
1432625	1432625	60515913e1e1000038c7d960	2021-03-17 01:19:09	[]	[]	Tue Mar 16 23:58:27 +0000 2021	[]	[{"url":"https://t.co/6meqoF34CO","expanded_url":"https://www.denverpost.com/2021/03/16/kamala-harris-colorado-visit-denver-covid-stimulus/","display_url":"denverpost.com/2021/03/16/kamâ€¦","indices":[218,241]}]	Help is Here indeed as the @VP and @SecondGentleman discuss how the American Rescue Plan will assist small businesses and main streets across the country, just like Maria Empanada in Denver â€” story by @JustinWingerter https://t.co/6meqoF34CO	5766.0	RT @PeterVelz46: Help is Here indeed as the @VP and @SecondGentleman discuss how the American Rescue Plan will assist small businesses andâ€¦	5.0	True	full
1432626	1432626	60515913e1e1000038c7d968	2021-03-17 01:19:09	[]	[]	Tue Mar 16 16:04:51 +0000 2021	[{"text":"coronavirus","indices":[8,20]},{"text":"ONEV1","indices":[229,235]},{"text":"OVHealthcare","indices":[236,249]}]	[{"url":"https://t.co/yiIcaVoSlQ","expanded_url":"https://www.washingtonpost.com/politics/2021/03/15/ron-johnsons-unscientific-take-coronavirus-vaccine/","display_url":"washingtonpost.com/politics/2021/â€¦","indices":[253,276]}]	Get the #coronavirus vaccine even if you had covid-19. People who had it produce antibodies, but that immunity fades and may not be enough to prevent a repeat infection Reinfections, both mild and severe, are well documented. #ONEV1 #OVHealthcare https://t.co/yiIcaVoSlQ	10140.0	RT @PapooTx: Get the #coronavirus vaccine even if you had covid-19. People who had it produce antibodies, but that immunity fades and mayâ€¦	21158.0	True	full
1432627	1432627	60515913e1e1000038c7d970	2021-03-17 01:19:09	[]	[]	Tue Mar 16 11:36:31 +0000 2021	[]	[{"url":"https://t.co/HLj8AIzX7i","expanded_url":"https://www.instagram.com/p/CMdp1Gdp5DL/?igshid=6dapameru486","display_url":"instagram.com/p/CMdp1Gdp5DL/â€¦","indices":[237,260]}]	Dra Raissa salvou milhares de vidas com o tratamento precose da cloroquina ivermectina em Porto seguro na Bahia, ela agradece ao presidente @jairbolsonaro governo federal pela entrega dos ventiladores. Sigam a Dra Raissa no Instagram ðŸ‘‡ https://t.co/HLj8AIzX7i https://t.co/FejCEL5KG7	26538.0	RT @NildaPatriota: Dra Raissa salvou milhares de vidas com o tratamento precose da cloroquina ivermectina em Porto seguro na Bahia, ela agrâ€¦	615.0	True	full
1432628	1432628	60515913e1e1000038c7d97a	2021-03-17 01:19:10	[]	[]	Wed Mar 17 01:03:18 +0000 2021	[{"text":"COVID19","indices":[236,244]}]	[{"url":"https://t.co/DDjv9nTgt4","expanded_url":"https://mobile.twitter.com/drericding/status/1365678603212648461","display_url":"mobile.twitter.com/drericding/staâ€¦","indices":[245,268]}]	2) We need good safe indoor air quality. Achieved via either natural ventilation (windows or HVAC) or via air cleaning via HEPA filters or UV disinfection (both CDC recommended). Here is the latest CDC school air quality guiadance for #COVID19 https://t.co/DDjv9nTgt4	448002.0	RT @DrEricDing: 2) We need good safe indoor air quality. Achieved via either natural ventilation (windows or HVAC) or via air cleaning viaâ€¦	189.0	True	full
1432629	1432629	60515913e1e1000038c7d992	2021-03-17 01:19:10	[]	[]	Mon Mar 15 17:51:44 +0000 2021	[{"text":"impeachmentAlexandreDeMoraes","indices":[91,120]}]	[{"url":"https://t.co/ctJCsJSlH9","expanded_url":"https://twitter.com/SigaGazetaBR/status/1371476313308069894","display_url":"twitter.com/SigaGazetaBR/sâ€¦","indices":[121,144]}]	assinem assinem assinem, bora patriotas se somos 57 milhoes bora assinar esta petiÃ§ao!!! #impeachmentAlexandreDeMoraes https://t.co/ctJCsJSlH9	19831.0	RT @SilviaTMendona1: assinem assinem assinem, bora patriotas se somos 57 milhoes bora assinar esta petiÃ§ao!!! #impeachmentAlexandreDeMoraâ€¦	1593.0	True	full
1432630	1432630	60515913e1e1000038c7d9a4	2021-03-17 01:19:10	[]	[]	Tue Mar 16 21:57:42 +0000 2021	[]	[{"url":"https://t.co/3Jb4ZzHhuv","expanded_url":"https://oglobo.globo.com/sociedade/vacina/covid-19-maioria-da-populacao-negros-foram-menos-vacinados-ate-agora-24891207","display_url":"oglobo.globo.com/sociedade/vaciâ€¦","indices":[158,181]}]	ESTAMOS DOENTES E CANSADOS DE ESTARMOS DOENTES E CANSADOS. a dificuldade da populaÃ§Ã£o negra ao acesso Ã s mÃ­nimas condiÃ§Ãµes de saÃºde Ã© uma marca do racismo + https://t.co/3Jb4ZzHhuv	3728.0	RT @trotskistanegra: ESTAMOS DOENTES E CANSADOS DE ESTARMOS DOENTES E CANSADOS. a dificuldade da populaÃ§Ã£o negra ao acesso Ã s mÃ­nimas condâ€¦	180.0	True	full
1432631	1432631	60515914e1e1000038c7d9c4	2021-03-17 01:19:10	[]	[]	Wed Mar 17 01:17:07 +0000 2021	[]	[{"url":"https://t.co/13PESxamuw","expanded_url":"https://los40.com.ar/lista40/","display_url":"los40.com.ar/lista40/","indices":[79,102]},{"url":"https://t.co/q38P2OB7SS","expanded_url":"https://play.google.com/store/apps/details?id=com.prisaradio.replicapp.loscuarenta","display_url":"play.google.com/store/apps/detâ€¦","indices":[121,144]}]	ðŸ“» Masiva de Votaciones ðŸ“» Vamos con Los 40 army!! Dejen sus ss ðŸ“² @BTS_twt â€¢https://t.co/13PESxamuw â€¢ app (elegir ðŸ‡¦ðŸ‡·) https://t.co/q38P2OB7SS https://t.co/MtAJrhz7YH	25036.0	RT @BTStreamArg: ðŸ“» Masiva de Votaciones ðŸ“» Vamos con Los 40 army!! Dejen sus ss ðŸ“² @BTS_twt â€¢https://t.co/13PESxamuw â€¢ app (elegir ðŸ‡¦ðŸ‡·) hâ€¦	5928.0	True	full
1432632	1432632	60515914e1e1000038c7d9c6	2021-03-17 01:19:10	[]	[]	Wed Mar 17 01:14:11 +0000 2021	[]	[{"url":"https://t.co/lC9d3PViqw","expanded_url":"https://twitter.com/SonOfJenin/status/1370221648104816643?s=19","display_url":"twitter.com/SonOfJenin/staâ€¦","indices":[249,272]}]	When did the term 'Arabia' begin to refer to the Entire Peninsula? When did it begin to refer to Lands like Yemen, Nejd, Hegaz &amp; The Gulf? Answer: 4th Century BC. A Result of terrible Greek Geography. Source: MCA Macdonald, Oxford University https://t.co/lC9d3PViqw	536.0	RT @SonOfJenin: When did the term 'Arabia' begin to refer to the Entire Peninsula? When did it begin to refer to Lands like Yemen, Nejd, Heâ€¦	23.0	True	full
1432633	1432633	60515914e1e1000038c7da06	2021-03-17 01:19:11	[]	[]	Wed Mar 17 01:15:39 +0000 2021	[{"text":"PerÃº","indices":[161,166]},{"text":"TerrorismoNuncaMÃ¡s","indices":[170,189]}]	[{"url":"https://t.co/cwpkUnQl9K","expanded_url":"https://www.youtube.com/watch?v=7NYzmdfS6aM","display_url":"youtube.com/watch?v=7NYzmdâ€¦","indices":[199,222]}]	Siempre agradecido por recordarnos el genocidio terrorista, Gustavo. Comunistas, marxistas criminales buscando imponer con sangre su insana ideologÃ­a en nuestro #PerÃº ðŸ‡µðŸ‡ª #TerrorismoNuncaMÃ¡s (VIDEO) https://t.co/cwpkUnQl9K	66059.0	RT @ppmarino: Siempre agradecido por recordarnos el genocidio terrorista, Gustavo. Comunistas, marxistas criminales buscando imponer con saâ€¦	433.0	True	full
1432634	1432634	60515915e1e1000038c7da14	2021-03-17 01:19:11	[]	[]	Tue Mar 16 23:59:30 +0000 2021	[{"text":"HRTechConf","indices":[131,142]}]	[{"url":"https://t.co/0VEFNSPkCo","expanded_url":"http://hrexecutive.com/covid-19-digital-transformation-on-tap-for-day-2-of-spring-hr-tech/","display_url":"hrexecutive.com/covid-19-digitâ€¦","indices":[68,91]}]	Digital transformation, COVID-19 on tap for day 2 of Spring HR Tech https://t.co/0VEFNSPkCo via @hrexecmag @BrooksLDS @jessica_lee #HRTechConf	6151.0	RT @jeanneachille: Digital transformation, COVID-19 on tap for day 2 of Spring HR Tech https://t.co/0VEFNSPkCo via @hrexecmag @BrooksLDS @jâ€¦	1285.0	True	full
1432635	1432635	60515915e1e1000038c7da1a	2021-03-17 01:19:11	[]	[]	Tue Mar 16 23:31:23 +0000 2021	[]	[{"url":"https://t.co/UjI4Rx9VuW","expanded_url":"https://clar.in/2P3x7Gf?fromRef=twitter","display_url":"clar.in/2P3x7Gf?fromReâ€¦","indices":[129,152]}]	La gobernadora de RÃ­o Negro tambiÃ©n criticÃ³ la designaciÃ³n de MartÃ­n Soria: "Sus niveles de violencia nos genera preocupaciÃ³n" - https://t.co/UjI4Rx9VuW	112219.0	RT @dsantoro59: La gobernadora de RÃ­o Negro tambiÃ©n criticÃ³ la designaciÃ³n de MartÃ­n Soria: "Sus niveles de violencia nos genera preocupaciâ€¦	110.0	True	full
1432636	1432636	60515915e1e1000038c7da24	2021-03-17 01:19:11	[]	[]	Tue Mar 16 20:09:08 +0000 2021	[]	[{"url":"https://t.co/w4yysM844z","expanded_url":"https://twitter.com/PerMexicum/status/1239700933774381063?s=20","display_url":"twitter.com/PerMexicum/staâ€¦","indices":[225,248]}]	(Tercera) Carta abierta a LÃ³pez-Gatell (un aÃ±o despuÃ©s) Hace un aÃ±o le escribÃ­ una carta con lo que pensaba que iba a pasar en MÃ©xico con la pandemia. Me hubiera encantado equivocarme, la realidad superÃ³ las expectativas. https://t.co/w4yysM844z https://t.co/xPXu3s7rgb	21774.0	RT @PerMexicum: (Tercera) Carta abierta a LÃ³pez-Gatell (un aÃ±o despuÃ©s) Hace un aÃ±o le escribÃ­ una carta con lo que pensaba que iba a pasaâ€¦	703.0	True	full
1432637	1432637	60515915e1e1000038c7da28	2021-03-17 01:19:11	[]	[]	Wed Mar 17 00:37:34 +0000 2021	[]	[{"url":"https://t.co/W8cG9GyxKb","expanded_url":"https://twitter.com/GayConservativ3/status/1371972584183566336","display_url":"twitter.com/GayConservativâ€¦","indices":[241,264]}]	The Demoncrats are trying to keep COVID alive in the US. Why in the hell can we not screen? As bad as colonialists sending wagons filled with smallpox victims across the land to eradicate aborigines. Demoncrats trying to purge Red States? https://t.co/W8cG9GyxKb	354.0	RT @palmetto_gent: The Demoncrats are trying to keep COVID alive in the US. Why in the hell can we not screen? As bad as colonialists sendâ€¦	2909.0	True	full
1432638	1432638	60515915e1e1000038c7da2a	2021-03-17 01:19:12	[]	[]	Tue Mar 16 19:43:59 +0000 2021	[]	[{"url":"https://t.co/GZ8qjvyQmy","expanded_url":"https://www.diarioconcepcion.cl/deportes/2021/03/15/el-sueno-de-gabriel-vargas-amo-al-conce-y-quiero-seguir-en-el-club.html","display_url":"diarioconcepcion.cl/deportes/2021/â€¦","indices":[150,173]}]	"Para mÃ­ jugar acÃ¡ es como defender al equipo del barrio, donde juegas solamente por las ganas de ganar, ya sea con lluvia, frÃ­o, barro o lo que sea" https://t.co/GZ8qjvyQmy	1043.0	RT @solodireeso: "Para mÃ­ jugar acÃ¡ es como defender al equipo del barrio, donde juegas solamente por las ganas de ganar, ya sea con lluviaâ€¦	678.0	True	full
1432639	1432639	60515915e1e1000038c7da2c	2021-03-17 01:19:11	[]	[]	Thu Mar 11 02:55:22 +0000 2021	[]	[{"url":"https://t.co/OoqtDkWVOL","expanded_url":"https://twitter.com/BandaDesemona/status/1358439178124558339","display_url":"twitter.com/BandaDesemona/â€¦","indices":[204,227]}]	Quem foi que traiu a verdade com mentiras? Essa pergunta, Ã© uma verdadeira pergunta. Se vocÃª pensar que nesse teu jogo de vale tudo, tudo Ã© vÃ¡lido... Os traidores da verdade, sÃ£o obviamente, traidores. https://t.co/OoqtDkWVOL	52875.0	RT @BandaDesemona: Quem foi que traiu a verdade com mentiras? Essa pergunta, Ã© uma verdadeira pergunta. Se vocÃª pensar que nesse teu jogoâ€¦	52875.0	True	full
1432640	1432640	60515915e1e1000038c7da3c	2021-03-17 01:19:12	[{"text":"Ayuso","indices":[64,70]},{"text":"Madrid","indices":[74,81]},{"text":"COVID19","indices":[101,109]}]	[{"url":"https://t.co/SfUfAs6FR3","expanded_url":"https://twitter.com/La_OtraGrada/status/1369744138812485637?s=19","display_url":"twitter.com/La_OtraGrada/sâ€¦","indices":[271,294]}]		[]	[]			@fcastellanopab1 QuizÃ¡s os interese el HILO sobre la gestiÃ³n de #Ayuso en #Madrid desde el inicio de #COVID19 con lâ€¦ https://t.co/zbeWWpJkYU	297.0	True	full
1432641	1432641	60515915e1e1000038c7da68	2021-03-17 01:19:12	[{"text":"Embajador","indices":[42,52]}]	[{"url":"https://t.co/afHKeGqVYf","expanded_url":"http://saharareporters.com/2021/03/15/ecowas-court-dismisses-suit-against-venezuelan-diplomat-alex-saab-awards-him-200-000","display_url":"saharareporters.com/2021/03/15/ecoâ€¦","indices":[252,275]}]		[]	[]			Ecowas ordenÃ³ la liberaciÃ³n inmediata del #Embajador Alex Saab, dijeron que la detenciÃ³n fue ilegal y arbitraria, râ€¦ https://t.co/mWssiyU8te	0.0	True	full
1432642	1432642	60515915e1e1000038c7da6a	2021-03-17 01:19:12	[]	[]	Mon Mar 15 16:00:43 +0000 2021	[]	[{"url":"https://t.co/EAKCJz8bH1","expanded_url":"https://inthesetimes.com/article/cash-bail-abolition-prison-reform-criminal-justice","display_url":"inthesetimes.com/article/cash-bâ€¦","indices":[145,168]}]	Holding people in prison for hundreds of dollars in cash bail is immoral. During a global pandemic, it can be a death sentence. Abolition it! https://t.co/EAKCJz8bH1	2977186.0	RT @IlhanMN: Holding people in prison for hundreds of dollars in cash bail is immoral. During a global pandemic, it can be a death sentencâ€¦	4.0	True	full
1432643	1432643	60515916e1e1000038c7da76	2021-03-17 01:19:12	[]	[]	Mon Mar 15 21:29:15 +0000 2021	[]	[{"url":"https://t.co/X1aeUdDabo","expanded_url":"https://www.bbc.co.uk/news/world-europe-56404542","display_url":"bbc.co.uk/news/world-eurâ€¦","indices":[246,269]}]	Things are getting complicated with the Astra Zeneca vaccine in Europe. Despite the WHO saying itâ€™s fine to use, Germany, France and others have suspended its use. Weâ€™ve looked at why and why some scientists are â€˜baffledâ€™. Produced @michaelcoxJ https://t.co/X1aeUdDabo https://t.co/NsugaLYN3R	92060.0	RT @BBCRosAtkins: Things are getting complicated with the Astra Zeneca vaccine in Europe. Despite the WHO saying itâ€™s fine to use, Germanyâ€¦	356.0	True	full
1432644	1432644	60515916e1e1000038c7da88	2021-03-17 01:19:12	[]	[{"url":"https://t.co/uGg3bcpgxv","expanded_url":"https://ift.tt/2Q7GMw1","display_url":"ift.tt/2Q7GMw1","indices":[119,142]}]		[]	[]			Overwolf raises $52.5M for its platform to build, distribute and monetize in-game, user-generated content â€“ TechCruâ€¦ https://t.co/86N4vhUpZt	482.0	True	full
1432645	1432645	60515916e1e1000038c7da8c	2021-03-17 01:19:12	[{"text":"Converse","indices":[0,9]},{"text":"RegÃ­strateGratis","indices":[177,194]}]	[{"url":"https://t.co/xAZf3M4jV7","expanded_url":"https://reforma.com/YQEGif","display_url":"reforma.com/YQEGif","indices":[195,218]}]		[]	[]			#Converse convocÃ³ a varios artistas para convertir a diversas ciudades en sus lienzos y enmarcar las problemÃ¡ticasâ€¦ https://t.co/1zOqCkCofI	288758.0	True	full
1432646	1432646	60515916e1e1000038c7da8e	2021-03-17 01:19:12	[]	[]	Mon Mar 15 07:40:07 +0000 2021	[]	[{"url":"https://t.co/jES8ij7PPs","expanded_url":"https://www.mdpi.com/2227-9059/8/5/129","display_url":"mdpi.com/2227-9059/8/5/â€¦","indices":[217,240]}]	Given the knowledge accumulated since the beginning of the pandemic, this call for a clinical trial of vitamin D +quercetin +/-estradiol from April 2020 to profoundly disrupt Sars-CoV2's action is rather impressive. https://t.co/jES8ij7PPs https://t.co/qC4EXlJlna	21567.0	RT @Covid19Crusher: Given the knowledge accumulated since the beginning of the pandemic, this call for a clinical trial of vitamin D +quercâ€¦	886.0	True	full
1432647	1432647	60515916e1e1000038c7da96	2021-03-17 01:19:13	[]	[]	Tue Mar 16 14:10:27 +0000 2021	[{"text":"MedicareForAll","indices":[229,244]}]	[{"url":"https://t.co/3IEHdW0qbF","expanded_url":"https://www.citizen.org/article/unprepared-covid-report/","display_url":"citizen.org/article/unprepâ€¦","indices":[246,269]}]	Despite having less than 5% of the worldâ€™s population, the U.S. has had 25% of the worldâ€™s confirmed cases and 20% of the deaths. It wasn't just failed leadership, but also fundamental flaws in our for-profit health care system. #MedicareForAll https://t.co/3IEHdW0qbF	690.0	RT @eagankemp: Despite having less than 5% of the worldâ€™s population, the U.S. has had 25% of the worldâ€™s confirmed cases and 20% of the deâ€¦	749.0	True	full
1432648	1432648	60515916e1e1000038c7da9a	2021-03-17 01:19:13	[{"text":"Embajador","indices":[42,52]}]	[{"url":"https://t.co/ZEWHmaUSLp","expanded_url":"http://saharareporters.com/2021/03/15/ecowas-court-dismisses-suit-against-venezuelan-diplomat-alex-saab-awards-him-200-000","display_url":"saharareporters.com/2021/03/15/ecoâ€¦","indices":[252,275]}]		[]	[]			Ecowas ordenÃ³ la liberaciÃ³n inmediata del #Embajador Alex Saab, dijeron que la detenciÃ³n fue ilegal y arbitraria, râ€¦ https://t.co/00JweTYTQY	0.0	True	full
1432649	1432649	60515916e1e1000038c7dac0	2021-03-17 01:19:13	[]	[]	Fri Feb 26 12:39:33 +0000 2021	[{"text":"OASIS","indices":[152,158]},{"text":"DeFi","indices":[222,227]},{"text":"DeFiBank","indices":[267,276]}]	[{"url":"https://t.co/gkShNw7rVr","expanded_url":"https://bit.ly/2O0V14P","display_url":"bit.ly/2O0V14P","indices":[242,265]}]	New partnership and strategic investment in Swiss DexTech AG!ðŸ’¥ With its software solutions for trading cryptocurrencies and the integration of @nimiqs #OASIS in @efinexchange, TEN31 is connecting partners and growing its #DeFi ecosystem.ðŸ’ªðŸ™Œ https://t.co/gkShNw7rVr #DeFiBank https://t.co/UtV8UlIOrD	2322.0	RT @TEN31Bank: New partnership and strategic investment in Swiss DexTech AG!ðŸ’¥ With its software solutions for trading cryptocurrencies andâ€¦	423.0	True	full
1432650	1432650	60515916e1e1000038c7dac4	2021-03-17 01:19:13	[{"text":"Embajador","indices":[42,52]}]	[{"url":"https://t.co/lWkYB39HI7","expanded_url":"http://saharareporters.com/2021/03/15/ecowas-court-dismisses-suit-against-venezuelan-diplomat-alex-saab-awards-him-200-000","display_url":"saharareporters.com/2021/03/15/ecoâ€¦","indices":[252,275]}]		[]	[]			Ecowas ordenÃ³ la liberaciÃ³n inmediata del #Embajador Alex Saab, dijeron que la detenciÃ³n fue ilegal y arbitraria, râ€¦ https://t.co/Gzcqz9ntSk	0.0	True	full
1432651	1432651	60515917e1e1000038c7dad6	2021-03-17 01:19:13	[]	[]	Wed Mar 17 00:10:00 +0000 2021	[{"text":"NotiMippCI","indices":[0,11]},{"text":"SabemosComoHacerlo","indices":[130,149]}]	[{"url":"https://t.co/NJNsjgz6HT","expanded_url":"https://bit.ly/3qUO2rM","display_url":"bit.ly/3qUO2rM","indices":[106,129]}]	#NotiMippCI ðŸ“°ðŸ—ž| Gobierno Nacional convoca a la poblaciÃ³n recuperada de COVID-19 a donar plasma. Lea mÃ¡s â�© https://t.co/NJNsjgz6HT #SabemosComoHacerlo https://t.co/cu805idHm2	253181.0	RT @Mippcivzla: #NotiMippCI ðŸ“°ðŸ—ž| Gobierno Nacional convoca a la poblaciÃ³n recuperada de COVID-19 a donar plasma. Lea mÃ¡s â�© https://t.co/NJNsâ€¦	78.0	True	full
1432652	1432652	60515917e1e1000038c7dae8	2021-03-17 01:19:13	[{"text":"Embajador","indices":[42,52]}]	[{"url":"https://t.co/c7QgXXCMcu","expanded_url":"http://saharareporters.com/2021/03/15/ecowas-court-dismisses-suit-against-venezuelan-diplomat-alex-saab-awards-him-200-000","display_url":"saharareporters.com/2021/03/15/ecoâ€¦","indices":[252,275]}]		[]	[]			Ecowas ordenÃ³ la liberaciÃ³n inmediata del #Embajador Alex Saab, dijeron que la detenciÃ³n fue ilegal y arbitraria, râ€¦ https://t.co/uFe4vl2ZHd	0.0	True	full
1432653	1432653	60515917e1e1000038c7db02	2021-03-17 01:19:14	[{"text":"ZackSnydersJusticeLeague","indices":[0,25]}]	[{"url":"https://t.co/6W2sUo5XfK","expanded_url":"https://www.theonlycritic.com/post/review-zack-snyder-s-justice-league-makes-good-on-its-promise-to-fans","display_url":"theonlycritic.com/post/review-zaâ€¦","indices":[256,279]}]		[]	[]			#ZackSnydersJusticeLeague is a vast improvement over the disastrous 2017 iteration. Thereâ€™s a sense of character anâ€¦ https://t.co/1uVlSGASob	1216.0	True	full
1432654	1432654	60515917e1e1000038c7db0e	2021-03-17 01:19:14	[]	[]	Tue Mar 16 08:00:07 +0000 2021	[]	[{"url":"https://t.co/iBeou7b6jw","expanded_url":"http://bit.ly/3ljrIal","display_url":"bit.ly/3ljrIal","indices":[96,119]}]	Sony is preparing to shut down its PlayStation Communities feature on Playstation 4 next month. https://t.co/iBeou7b6jw https://t.co/SB7skSiE5J	7985897.0	RT @IGN: Sony is preparing to shut down its PlayStation Communities feature on Playstation 4 next month. https://t.co/iBeou7b6jw https://t.â€¦	52.0	True	full
1432655	1432655	60515917e1e1000038c7db16	2021-03-17 01:19:14	[{"text":"Embajador","indices":[42,52]}]	[{"url":"https://t.co/PQgYX9f8lM","expanded_url":"http://saharareporters.com/2021/03/15/ecowas-court-dismisses-suit-against-venezuelan-diplomat-alex-saab-awards-him-200-000","display_url":"saharareporters.com/2021/03/15/ecoâ€¦","indices":[252,275]}]		[]	[]			Ecowas ordenÃ³ la liberaciÃ³n inmediata del #Embajador Alex Saab, dijeron que la detenciÃ³n fue ilegal y arbitraria, râ€¦ https://t.co/21DygdSpRD	0.0	True	full
1432656	1432656	60515918e1e1000038c7db28	2021-03-17 01:19:14	[]	[{"url":"https://t.co/2SdR0epthw","expanded_url":"https://infernointel.com/asu-baseball-sun-devil-win-streak-snapped-in-tuesday-afternoon-shootout/","display_url":"infernointel.com/asu-baseball-sâ€¦","indices":[207,230]}]		[]	[]			ASU baseball had its 9-game winning streak snapped in a 10-9 loss to UNLV. The Sun Devils also received news that pâ€¦ https://t.co/VatOMA1OZQ	293.0	True	full
1432657	1432657	60515918e1e1000038c7db36	2021-03-17 01:19:14	[]	[]	Tue Mar 16 20:22:36 +0000 2021	[]	[{"url":"https://t.co/2sN7I8SsJJ","expanded_url":"https://www.ole.com.ar/coronavirus/coppola-internado-terapia-intensiva_0_aL288Q6re.html","display_url":"ole.com.ar/coronavirus/coâ€¦","indices":[168,191]}]	Guillermo Coppola, en terapia intensiva: el ex representante de Maradona se encuentra internado en el Sanatorio Finochietto a raÃ­z de una fibrosis pulmonar. Â¡Fuerza! ðŸ’ª https://t.co/2sN7I8SsJJ	2892159.0	RT @DiarioOle: Guillermo Coppola, en terapia intensiva: el ex representante de Maradona se encuentra internado en el Sanatorio Finochiettoâ€¦	124.0	True	full
1432658	1432658	60515918e1e1000038c7db3a	2021-03-17 01:19:14	[]	[]	Wed Mar 17 00:16:06 +0000 2021	[{"text":"Covid19","indices":[39,47]}]	[{"url":"https://t.co/nGv6JnARc5","expanded_url":"http://bit.ly/3eLWSWw","display_url":"bit.ly/3eLWSWw","indices":[123,146]}]	Boletim extraordinÃ¡rio do ObservatÃ³rio #Covid19 @fiocruz aponta maior colapso sanitÃ¡rio e hospitalar da histÃ³ria do Brasil https://t.co/nGv6JnARc5 https://t.co/8gftnh6RRE	266257.0	RT @agencia_fiocruz: Boletim extraordinÃ¡rio do ObservatÃ³rio #Covid19 @fiocruz aponta maior colapso sanitÃ¡rio e hospitalar da histÃ³ria do Brâ€¦	130.0	True	full
1432659	1432659	60515918e1e1000038c7db42	2021-03-17 01:19:14	[]	[]	Mon Mar 15 12:00:49 +0000 2021	[{"text":"Convergence","indices":[193,205]},{"text":"IDO","indices":[218,222]}]	[{"url":"https://t.co/OBQ9B7ZXkI","expanded_url":"https://convergencefinance.medium.com/convergence-whitelist-for-polkastarter-ido-is-now-open-3-15-9305a43e3e7f","display_url":"convergencefinance.medium.com/convergence-whâ€¦","indices":[167,190]}]	Excited to announce the WHITELIST for the Convergence IDO on @polkastarter! Whitelist kicks off today and will be closed on 19/03/2021 UTC 12:00. Read Full Details: https://t.co/OBQ9B7ZXkI #Convergence $CONV $POLS #IDO	35961.0	RT @ConvergenceFin: Excited to announce the WHITELIST for the Convergence IDO on @polkastarter! Whitelist kicks off today and will be closâ€¦	0.0	True	full
1432660	1432660	60515918e1e1000038c7db48	2021-03-17 01:19:14	[]	[]	Tue Mar 16 16:19:36 +0000 2021	[]	[{"url":"https://t.co/Tbq4MUc2p5","expanded_url":"https://abc13.co/3trLjb2","display_url":"abc13.co/3trLjb2","indices":[238,261]}]	Daisha Smalls joining attorney Ben Crump weeks after saying her 1 year old son, Legend, was shot by Houston Police when a suspect, they were chasing, took them hostage in their car at a SW Houston gas station. Legend is still in the ICU. https://t.co/Tbq4MUc2p5 ðŸ“¸: Ben Crump Law https://t.co/WeEn7Pubqe	1766.0	RT @TJParkerABC13: Daisha Smalls joining attorney Ben Crump weeks after saying her 1 year old son, Legend, was shot by Houston Police whenâ€¦	70.0	True	full
1432661	1432661	60515918e1e1000038c7db4a	2021-03-17 01:19:14	[]	[]	Tue Mar 16 09:35:42 +0000 2021	[]	[{"url":"https://t.co/N64frTXC1d","expanded_url":"http://naver.me/GOuCr3Qo","display_url":"naver.me/GOuCr3Qo","indices":[261,284]}]	K media said BTS has been selected as No1 of "The people who made Korea shine" by 91 CEOs from top 500companies in Korea. #1 @BTS_twt :45.7% #2 Son Heung Min, pro footballer :34.8% #3 Jung Eun Kyeong, Korean infectious disease &amp; public health expert :15.2% https://t.co/N64frTXC1d https://t.co/zkbaTPhpmy	1180605.0	RT @choi_bts2: K media said BTS has been selected as No1 of "The people who made Korea shine" by 91 CEOs from top 500companies in Korea. #1â€¦	293.0	True	full
1432662	1432662	60515918e1e1000038c7db4c	2021-03-17 01:19:14	[{"text":"BioquÃ­mica","indices":[26,37]},{"text":"BiologÃ­aMolecular","indices":[40,58]}]	[{"url":"https://t.co/t2Y17fytpq","expanded_url":"https://c2b2.com.co","display_url":"c2b2.com.co","indices":[238,261]}]		[]	[]			IV Congreso Colombiano de #BioquÃ­mica y #BiologÃ­aMolecular| Centro de Convenciones de Cartagena de Indias, del 11 aâ€¦ https://t.co/aKjG3TpzNS	1889.0	True	full
1432663	1432663	60515918e1e1000038c7db54	2021-03-17 01:19:15	[{"text":"Embajador","indices":[42,52]}]	[{"url":"https://t.co/G3hg0dglWQ","expanded_url":"http://saharareporters.com/2021/03/15/ecowas-court-dismisses-suit-against-venezuelan-diplomat-alex-saab-awards-him-200-000","display_url":"saharareporters.com/2021/03/15/ecoâ€¦","indices":[252,275]}]		[]	[]			Ecowas ordenÃ³ la liberaciÃ³n inmediata del #Embajador Alex Saab, dijeron que la detenciÃ³n fue ilegal y arbitraria, râ€¦ https://t.co/feoZ1kRxDD	0.0	True	full
1432664	1432664	60515918e1e1000038c7db6a	2021-03-17 01:19:15	[]	[]	Wed Mar 17 01:12:42 +0000 2021	[{"text":"Trump","indices":[18,24]},{"text":"UnitedStates","indices":[258,271]}]	[{"url":"https://t.co/aEBI2s3tHS","expanded_url":"https://news.stlpublicradio.org/show/st-louis-on-the-air/2020-04-06/a-kleptocratic-sadistic-federal-government-sarah-kendzior-on-trumps-power-coronavirus-response","display_url":"news.stlpublicradio.org/show/st-louis-â€¦","indices":[234,257]}]	.@sarahkendzior: "#Trump is backed by a large cohort of people who are using him as a vehicle for their own interests and that ranges from organized crime and kleptocrats to theocrats to ideological extremists to white supremacists." https://t.co/aEBI2s3tHS #UnitedStates	1791.0	RT @jftaveira1993: .@sarahkendzior: "#Trump is backed by a large cohort of people who are using him as a vehicle for their own interests anâ€¦	3177.0	True	full
1432665	1432665	60515918e1e1000038c7db72	2021-03-17 01:19:15	[]	[]	Tue Mar 16 21:40:30 +0000 2021	[]	[{"url":"https://t.co/VinaAYobyt","expanded_url":"https://twitter.com/latimes/status/1371884263184891904","display_url":"twitter.com/latimes/statusâ€¦","indices":[277,300]}]	That's right: I do carry a whiteboard in my purse. It helps with making questions plain for witnesses and the American people (and reminding misbehaving kids of dinner table rules). If youâ€™re going to try to dodge accountability, youâ€™ll have to go through the whiteboard. ðŸ‘©â€�ðŸ’¼ https://t.co/VinaAYobyt	976068.0	RT @RepKatiePorter: That's right: I do carry a whiteboard in my purse. It helps with making questions plain for witnesses and the Americanâ€¦	6662.0	True	full
1432666	1432666	60515919e1e1000038c7db7e	2021-03-17 01:19:15	[]	[]	Tue Mar 16 11:43:52 +0000 2021	[]	[{"url":"https://t.co/domP7PZXib","expanded_url":"https://www.washingtonpost.com/climate-environment/2021/03/15/haaland-interior-secretary/","display_url":"washingtonpost.com/climate-enviroâ€¦","indices":[175,198]}]	First Af-Am Sec Def. First Woman Treas Sec. First LGBTQ cabinet member. First immigrant running DHS. First Cabinet with six African Americans. And today, another first: https://t.co/domP7PZXib	383471.0	RT @WHCOS: First Af-Am Sec Def. First Woman Treas Sec. First LGBTQ cabinet member. First immigrant running DHS. First Cabinet with sixâ€¦	3471.0	True	full
1432667	1432667	60515919e1e1000038c7db8c	2021-03-17 01:19:15	[]	[]	Tue Mar 16 22:30:00 +0000 2021	[]	[{"url":"https://t.co/6T2d3Uos5g","expanded_url":"https://thediplomat.com/2021/03/the-litmus-test-for-hong-kongs-financial-future/","display_url":"thediplomat.com/2021/03/the-liâ€¦","indices":[141,164]}]	The fate of Hong Kongâ€™s most popular fund will be a critical bellwether for the cityâ€™s ability to keep its status as a global financial hub. https://t.co/6T2d3Uos5g	175225.0	RT @Diplomat_APAC: The fate of Hong Kongâ€™s most popular fund will be a critical bellwether for the cityâ€™s ability to keep its status as a gâ€¦	40.0	True	full
1432668	1432668	60515919e1e1000038c7db94	2021-03-17 01:19:15	[]	[]	Tue Mar 16 00:40:25 +0000 2021	[{"text":"Jesuit","indices":[15,22]}]	[{"url":"https://t.co/cZ9PkPuSVF","expanded_url":"https://www.nytimes.com/2021/03/15/us/jesuits-georgetown-reparations-slavery.html?referringSource=articleShare","display_url":"nytimes.com/2021/03/15/us/â€¦","indices":[259,282]}]	BREAKING: U.S. #Jesuit order pledges to raise $100 million for "Descendants Truth &amp; Reconciliation Foundation" benefiting descendants of the enslaved people once owned by Jesuits and to promote racial reconciliation initiatives across the United States. https://t.co/cZ9PkPuSVF	16571.0	RT @IGsolidarityNET: BREAKING: U.S. #Jesuit order pledges to raise $100 million for "Descendants Truth &amp; Reconciliation Foundation" benefiâ€¦	714.0	True	full
1432669	1432669	60515919e1e1000038c7dba8	2021-03-17 01:19:16	[]	[{"url":"https://t.co/bCWyZdxoqg","expanded_url":"https://www.theguardian.com/world/2021/mar/17/covid-has-reached-my-hospital-in-papua-new-guinea-people-could-soon-be-dying-in-the-parking-lot","display_url":"theguardian.com/world/2021/marâ€¦","indices":[134,157]}]		[]	[]			(30% staff +ve) Covid outbreak has reached my hospital in Papua New Guinea. People could soon be dying in the parkiâ€¦ https://t.co/oOlgZvTHVT	666.0	True	full
1432670	1432670	60515919e1e1000038c7dbbc	2021-03-17 01:19:16	[]	[]	Wed Mar 17 00:54:29 +0000 2021	[{"text":"ENVIVO","indices":[0,7]},{"text":"24Play","indices":[133,140]}]	[{"url":"https://t.co/mi3yDUstrf","expanded_url":"http://bit.ly/2uWi6sR","display_url":"bit.ly/2uWi6sR","indices":[143,166]},{"url":"https://t.co/BonaYEliIt","expanded_url":"http://bit.ly/30JmEm7","display_url":"bit.ly/30JmEm7","indices":[198,221]}]	#ENVIVO | Corte ordena pagar 110 millones de pesos a familiares vÃ­ctimas de balacera en Casino Monticello. ðŸ“¡ Sigue la seÃ±al en vivo #24Play âž¡ https://t.co/mi3yDUstrf ðŸ”º SeÃ±al de YouTube en vivo âž¡ https://t.co/BonaYEliIt https://t.co/3O9ylKctFA	3781983.0	RT @24HorasTVN: #ENVIVO | Corte ordena pagar 110 millones de pesos a familiares vÃ­ctimas de balacera en Casino Monticello. ðŸ“¡ Sigue la seÃ±aâ€¦	867.0	True	full
1432671	1432671	60515919e1e1000038c7dbc0	2021-03-17 01:19:16	[]	[{"url":"https://t.co/CGuNQDrMeF","expanded_url":"https://www.gameexp.com/games/shooter-872224.html?t=156&c=552&u=BANGLAMAN9&s=1615940593510","display_url":"gameexp.com/games/shooter-â€¦","indices":[211,234]}]		[]	[]			@PUBG @BANGLAMAN9 Hi BANGLAMAN9, my friend. Iâ€™m a fan of video games and I love to share fun games with everyone. Tâ€¦ https://t.co/NzH49cw4n4	1.0	True	full
1432672	1432672	60515919e1e1000038c7dbc4	2021-03-17 01:19:16	[{"text":"leonardofaÃ±a","indices":[131,144]}]	[{"url":"https://t.co/1KW7FLiysh","expanded_url":"https://portadanacional.com/2021/03/16/11129/fuerte-custodia-militar-para-trasladar-a-leonardo-fana-a-la-carcel-de-najayo/","display_url":"portadanacional.com/2021/03/16/111â€¦","indices":[77,100]}]		[]	[]			Fuerte custodia militar para trasladar a Leonardo FaÃ±a a la cÃ¡rcel de Najayo https://t.co/1KW7FLiysh a travÃ©s deâ€¦ https://t.co/fcwd10hPw9	70.0	True	full
1432673	1432673	6051591ae1e1000038c7dbda	2021-03-17 01:19:16	[]	[]	Tue Mar 16 11:55:01 +0000 2021	[]	[{"url":"https://t.co/v0s9OdvUzW","expanded_url":"https://www.europapress.es/andalucia/noticia-podemos-dice-andalucia-recibira-1000-millones-ayudas-directas-gobierno-pide-junta-identica-cantidad-20210315124846.html","display_url":"europapress.es/andalucia/notiâ€¦","indices":[253,276]}]	Exactamente la misma cantidad que el gobierno progresista sÃ­ ha otorgado a AndalucÃ­a (dentro de los 7.000 para el conjunto del Estado). Pero Moreno Bonilla se queja y sus secuaces no arriman el hombro. ðŸ‘‰ A la hora de la verdad quien ayuda es Podemos. https://t.co/v0s9OdvUzW	27814.0	RT @Podemos_AND: Exactamente la misma cantidad que el gobierno progresista sÃ­ ha otorgado a AndalucÃ­a (dentro de los 7.000 para el conjuntoâ€¦	2489.0	True	full
1432674	1432674	6051591ae1e1000038c7dbdc	2021-03-17 01:19:16	[]	[]	Wed Mar 17 01:18:48 +0000 2021	[]	[{"url":"https://t.co/6ZKa7meEBh","expanded_url":"https://twitter.com/surabees/status/1371980495840497665","display_url":"twitter.com/surabees/statuâ€¦","indices":[162,185]}]	Radicalism must be rooted out if we are going to continue as a republic, itâ€™s really that simple. Even the US Navy refused to drop radicalist literature today. https://t.co/6ZKa7meEBh	1229549.0	RT @JackPosobiec: Radicalism must be rooted out if we are going to continue as a republic, itâ€™s really that simple. Even the US Navy refuâ€¦	7.0	True	full
1432675	1432675	6051591ae1e1000038c7dbde	2021-03-17 01:19:16	[]	[{"url":"https://t.co/GpYJzd7tGG","expanded_url":"https://www.facebook.com/739706739376722/posts/5783033218377357/?sfnsn=scwspmo","display_url":"facebook.com/73970673937672â€¦","indices":[269,292]}]		[]	[]			@QuinteroCalle Todo lo que criticÃ³ un dÃ­a hoy lo estÃ¡ haciendo. Una madre sufriendo, pasa la noche en la intemperieâ€¦ https://t.co/30Ni0NGQdk	23443.0	True	full
1432676	1432676	6051591ae1e1000038c7dbee	2021-03-17 01:19:17	[]	[]	Tue Mar 16 23:31:51 +0000 2021	[]	[{"url":"https://t.co/UF9gb3gc4f","expanded_url":"https://n.news.naver.com/entertain/article/311/0001276178","display_url":"n.news.naver.com/entertain/artiâ€¦","indices":[214,237]}]	Astro, which is receiving public expectations for its full appearance as a whole, is currently preparing for its comeback. "All Yours," which features the charm of Astro, which is FRESHER and MORE POWERFUL... SRC https://t.co/UF9gb3gc4f	2527.0	RT @moonbinmemes126: Astro, which is receiving public expectations for its full appearance as a whole, is currently preparing for its comebâ€¦	477.0	True	full
1432677	1432677	6051591ae1e1000038c7dc0e	2021-03-17 01:19:17	[]	[]	Tue Mar 16 22:22:24 +0000 2021	[]	[{"url":"https://t.co/OisIvxg3NV","expanded_url":"https://cnn.it/30SFpU6","display_url":"cnn.it/30SFpU6","indices":[118,141]}]	Everyone 16 and older in Montana will be eligible for a Covid-19 vaccine starting April 1, the governor has announced https://t.co/OisIvxg3NV	61129515.0	RT @cnnbrk: Everyone 16 and older in Montana will be eligible for a Covid-19 vaccine starting April 1, the governor has announced https://tâ€¦	55.0	True	full
1432678	1432678	6051591ae1e1000038c7dc12	2021-03-17 01:19:17	[]	[]	Wed Mar 17 00:41:45 +0000 2021	[]	[{"url":"https://t.co/RiAt9CDfps","expanded_url":"https://pubmed.ncbi.nlm.nih.gov/22096134/","display_url":"pubmed.ncbi.nlm.nih.gov/22096134/","indices":[221,244]}]	Para todos los que se rieron porque pregunte si administraciÃ³n de vacunas contra COVID, podrÃ­a estar dando un exceso de falsos positivos en test PCR. Sucede con la vacuna contra la influenza, por que no con la del COVID? https://t.co/RiAt9CDfps	39526.0	RT @Jou_Kaiser: Para todos los que se rieron porque pregunte si administraciÃ³n de vacunas contra COVID, podrÃ­a estar dando un exceso de falâ€¦	1740.0	True	full
1432679	1432679	6051591ae1e1000038c7dc20	2021-03-17 01:19:17	[]	[]	Tue Mar 16 19:54:13 +0000 2021	[]	[{"url":"https://t.co/CrbSdWoWCL","expanded_url":"https://www.argentina.gob.ar/noticias/la-psa-presento-el-nuevo-reglamento-de-uniformes-no-binario","display_url":"argentina.gob.ar/noticias/la-psâ€¦","indices":[184,207]}]	Mientras el paÃ­s va cayendo en manos del narcotrÃ¡fico y se facilita le llegada de criminales, una de las Fuerzas Federales de Seguridad, centra sus esfuerzos en UNIFORMES NO BINARIOS. https://t.co/CrbSdWoWCL	28296.0	RT @UNRepublicana: Mientras el paÃ­s va cayendo en manos del narcotrÃ¡fico y se facilita le llegada de criminales, una de las Fuerzas Federalâ€¦	908.0	True	full
1432680	1432680	6051591be1e1000038c7dc46	2021-03-17 01:19:17	[{"text":"violacion","indices":[126,136]}]	[{"url":"https://t.co/afHKeGqVYf","expanded_url":"http://saharareporters.com/2021/03/15/ecowas-court-dismisses-suit-against-venezuelan-diplomat-alex-saab-awards-him-200-000","display_url":"saharareporters.com/2021/03/15/ecoâ€¦","indices":[255,278]}]		[]	[]			Ecowas ordenÃ³ la liberaciÃ³n inmediata del Embajador Alex Saab, dijeron que la detenciÃ³n fue ilegal y arbitraria, reâ€¦ https://t.co/FDXn4ObeDq	0.0	True	full
1432681	1432681	6051591be1e1000038c7dc74	2021-03-17 01:19:18	[]	[]	Wed Mar 17 00:10:00 +0000 2021	[{"text":"NotiMippCI","indices":[0,11]},{"text":"SabemosComoHacerlo","indices":[130,149]}]	[{"url":"https://t.co/NJNsjgz6HT","expanded_url":"https://bit.ly/3qUO2rM","display_url":"bit.ly/3qUO2rM","indices":[106,129]}]	#NotiMippCI ðŸ“°ðŸ—ž| Gobierno Nacional convoca a la poblaciÃ³n recuperada de COVID-19 a donar plasma. Lea mÃ¡s â�© https://t.co/NJNsjgz6HT #SabemosComoHacerlo https://t.co/cu805idHm2	253181.0	RT @Mippcivzla: #NotiMippCI ðŸ“°ðŸ—ž| Gobierno Nacional convoca a la poblaciÃ³n recuperada de COVID-19 a donar plasma. Lea mÃ¡s â�© https://t.co/NJNsâ€¦	621.0	True	full
1432682	1432682	6051591be1e1000038c7dc7a	2021-03-17 01:19:18	[]	[]	Wed Mar 17 01:13:08 +0000 2021	[]	[{"url":"https://t.co/kWhJusMioz","expanded_url":"https://www.cnnbrasil.com.br/saude/2021/03/16/brasil-vive-maior-colapso-hospitalar-e-sanitario-da-historia-diz-fiocruz?utm_source=social&utm_medium=twitter-link&utm_campaign=saude--cnn-brasil&utm_content=","display_url":"cnnbrasil.com.br/saude/2021/03/â€¦","indices":[139,162]}]	A Fiocruz aponta que, no momento, 24 estados e o Distrito Federal estÃ£o com taxas de ocupaÃ§Ã£o de leitos de UTI iguais ou superiores a 80% https://t.co/kWhJusMioz	1131046.0	RT @CNNBrasil: A Fiocruz aponta que, no momento, 24 estados e o Distrito Federal estÃ£o com taxas de ocupaÃ§Ã£o de leitos de UTI iguais ou supâ€¦	58.0	True	full
1432683	1432683	6051591ce1e1000038c7dc92	2021-03-17 01:19:18	[]	[]	Tue Mar 16 17:45:11 +0000 2021	[{"text":"MaryKay","indices":[137,145]}]	[{"url":"https://t.co/MkDsuLi1OP","expanded_url":"http://bit.ly/3bs0gUz","display_url":"bit.ly/3bs0gUz","indices":[112,135]}]	Another surprise â€œcameras onâ€� conference call? Look presentation perfect with a quick 15-minute makeup routine! https://t.co/MkDsuLi1OP #MaryKay https://t.co/G5CSmydEGY	113155.0	RT @MaryKay: Another surprise â€œcameras onâ€� conference call? Look presentation perfect with a quick 15-minute makeup routine! https://t.co/Mâ€¦	8.0	True	full
1432684	1432684	6051591ce1e1000038c7dc94	2021-03-17 01:19:18	[]	[]	Wed Mar 17 00:56:05 +0000 2021	[{"text":"DesmentindoBolsonaro","indices":[153,174]}]	[{"url":"https://t.co/b44ZnuhsFB","expanded_url":"http://bit.ly/38OoAy6","display_url":"bit.ly/38OoAy6","indices":[127,150]}]	"Covid? Eu nÃ£o tenho nada a ver com Covid segundo o Supremo Tribunal Federal." (Jair Bolsonaro em 31/12/20) - ðŸ‘‰ Baixe o vÃ­deo: https://t.co/b44ZnuhsFB - #DesmentindoBolsonaro https://t.co/7wQ1LYX46S	84501.0	RT @desmentindobozo: "Covid? Eu nÃ£o tenho nada a ver com Covid segundo o Supremo Tribunal Federal." (Jair Bolsonaro em 31/12/20) - ðŸ‘‰ Baixeâ€¦	10.0	True	full
1432685	1432685	6051591ce1e1000038c7dc98	2021-03-17 01:19:18	[]	[]	Wed Mar 17 01:14:34 +0000 2021	[{"text":"ATENCIÃ“N","indices":[3,12]},{"text":"COVID","indices":[227,233]}]	[{"url":"https://t.co/o9loF7baKr","expanded_url":"https://exitosanoticias.pe/v1/coronavirus-en-peru-se-elevaron-a-1-427-064-los-casos-positivos-y-1-338-478-las-personas-recuperadas/","display_url":"exitosanoticias.pe/v1/coronavirusâ€¦","indices":[242,265]}]	ðŸ”µðŸ”´ #ATENCIÃ“N | Â¡Buenas noticias! SegÃºn el Ãºltimo reporte del Ministerio de Salud, 8690 nuevos pacientes lograron vencer al COVID-19. Hasta la fecha, 1 338 478 personas han derrotado al virus y han recibido el alta en el PerÃº. #COVID-19 ðŸ‘�ðŸ’ªðŸ‡µðŸ‡ª https://t.co/o9loF7baKr	485563.0	RT @exitosape: ðŸ”µðŸ”´ #ATENCIÃ“N | Â¡Buenas noticias! SegÃºn el Ãºltimo reporte del Ministerio de Salud, 8690 nuevos pacientes lograron vencer al Câ€¦	399.0	True	full
1432686	1432686	6051591ce1e1000038c7dc9e	2021-03-17 01:19:18	[{"text":"violacion","indices":[126,136]}]	[{"url":"https://t.co/lWkYB39HI7","expanded_url":"http://saharareporters.com/2021/03/15/ecowas-court-dismisses-suit-against-venezuelan-diplomat-alex-saab-awards-him-200-000","display_url":"saharareporters.com/2021/03/15/ecoâ€¦","indices":[255,278]}]		[]	[]			Ecowas ordenÃ³ la liberaciÃ³n inmediata del Embajador Alex Saab, dijeron que la detenciÃ³n fue ilegal y arbitraria, reâ€¦ https://t.co/QQxmaBI1LM	0.0	True	full
1432687	1432687	6051591ce1e1000038c7dca8	2021-03-17 01:19:18	[]	[]	Tue Mar 16 18:55:51 +0000 2021	[{"text":"PRAC","indices":[24,29]},{"text":"COVID19vaccine","indices":[81,96]}]	[{"url":"https://t.co/oE5U9eMwCt","expanded_url":"https://www.ema.europa.eu/en/news/investigation-covid-19-vaccine-astrazeneca-thromboembolic-events-continues","display_url":"ema.europa.eu/en/news/investâ€¦","indices":[235,258]}]	EMAâ€™s safety committee (#PRAC) has made further progress on the investigation of #COVID19vaccine AstraZeneca and thromboembolic events. It will conclude and issue any necessary recommendations for further action on Thursday, 18 March. https://t.co/oE5U9eMwCt	77543.0	RT @EMA_News: EMAâ€™s safety committee (#PRAC) has made further progress on the investigation of #COVID19vaccine AstraZeneca and thromboembolâ€¦	4641.0	True	full
1432688	1432688	6051591ce1e1000038c7dcd2	2021-03-17 01:19:19	[]	[{"url":"https://t.co/eRJe2DWL3I","expanded_url":"https://technews.bpharmanotes.com/mens-computer-bags-for-laptops-laptop-bag-for-women-15-6-inch-laptop-shoulder-bag-3d-printed-modern-pattern-laptop-sleeve-case-nonslip-15-6-inch-laptop-shoulder-messenger-bag-briefcase/","display_url":"technews.bpharmanotes.com/mens-computer-â€¦","indices":[185,208]}]		[]	[]			Mens Computer Bags for Laptops Laptop Bag for Women 15.6 Inch Laptop Shoulder Bag 3D Printed Modern Pattern Laptopâ€¦ https://t.co/2PLeH5v8Vs	144.0	True	full
1432689	1432689	6051591ce1e1000038c7dce0	2021-03-17 01:19:19	[{"text":"violacion","indices":[126,136]}]	[{"url":"https://t.co/PQgYX9f8lM","expanded_url":"http://saharareporters.com/2021/03/15/ecowas-court-dismisses-suit-against-venezuelan-diplomat-alex-saab-awards-him-200-000","display_url":"saharareporters.com/2021/03/15/ecoâ€¦","indices":[255,278]}]		[]	[]			Ecowas ordenÃ³ la liberaciÃ³n inmediata del Embajador Alex Saab, dijeron que la detenciÃ³n fue ilegal y arbitraria, reâ€¦ https://t.co/x70fpJLnlY	0.0	True	full
1432690	1432690	6051591de1e1000038c7dcf8	2021-03-17 01:19:19	[]	[]	Tue Mar 16 21:00:11 +0000 2021	[]	[{"url":"https://t.co/9r761YunUd","expanded_url":"https://buff.ly/2TZxgel","display_url":"buff.ly/2TZxgel","indices":[253,276]}]	"It is not so much the thoughts themselves that cause us to suffer but our fascination and preoccupation with them... Sit back and let the mind do its dance. Your involvement is not mandatory." ~Richard Paterson 7 tips to find peace for over thinkers: https://t.co/9r761YunUd https://t.co/ffMXHO84tL	588876.0	RT @tinybuddha: "It is not so much the thoughts themselves that cause us to suffer but our fascination and preoccupation with them... Sit bâ€¦	55.0	True	full
1432691	1432691	6051591de1e1000038c7dcfe	2021-03-17 01:19:19	[{"text":"violacion","indices":[126,136]}]	[{"url":"https://t.co/G3hg0dglWQ","expanded_url":"http://saharareporters.com/2021/03/15/ecowas-court-dismisses-suit-against-venezuelan-diplomat-alex-saab-awards-him-200-000","display_url":"saharareporters.com/2021/03/15/ecoâ€¦","indices":[255,278]}]		[]	[]			Ecowas ordenÃ³ la liberaciÃ³n inmediata del Embajador Alex Saab, dijeron que la detenciÃ³n fue ilegal y arbitraria, reâ€¦ https://t.co/xu6txxmsYy	0.0	True	full
1432692	1432692	6051591de1e1000038c7dd10	2021-03-17 01:19:20	[]	[]	Wed Mar 17 00:51:44 +0000 2021	[]	[{"url":"https://t.co/uas4y4Uxcl","expanded_url":"https://www.elnacional.com/venezuela/los-contagiados-se-estan-quedando-en-sus-casas-evadiendo-la-hospitalizacion-lo-que-no-reflejan-las-cifras-oficiales-del-covid-19-en-venezuela/?utm_source=Twitter&utm_medium=Social&utm_campaign=social","display_url":"elnacional.com/venezuela/los-â€¦","indices":[140,163]}]	Contagiados por covid-19 se quedan en sus casas ante decadencia de los hospitales e imposibilidad de pagar en clÃ­nicas | Por @DeisyKarina8 https://t.co/uas4y4Uxcl	5124929.0	RT @ElNacionalWeb: Contagiados por covid-19 se quedan en sus casas ante decadencia de los hospitales e imposibilidad de pagar en clÃ­nicas |â€¦	1615.0	True	full
1432693	1432693	6051591de1e1000038c7dd1a	2021-03-17 01:19:20	[]	[]	Tue Mar 16 17:37:35 +0000 2021	[{"text":"Cuba","indices":[156,161]},{"text":"ReinaDeLaMusicaCampesina","indices":[176,201]},{"text":"PasiÃ³nXCuba","indices":[231,243]}]	[{"url":"https://t.co/rUeYRTMLH1","expanded_url":"https://twitter.com/cuba_mariana/status/1371876152831250432","display_url":"twitter.com/cuba_mariana/sâ€¦","indices":[246,269]}]	@QbaDCorazon @PresidenciaCuba @cubadebatecu @FrankDCub @Ivettelvarez5 @AliRubioGlez @valoresteam @CarolineSandini @CubaCultura @dr_domqba @IgnacioCubaFL Mi #Cuba recuerda a la #ReinaDeLaMusicaCampesina. Ella tambiÃ©n sentÃ­a inmensa #PasiÃ³nXCuba https://t.co/rUeYRTMLH1	1419.0	RT @cuba_mariana: @QbaDCorazon @PresidenciaCuba @cubadebatecu @FrankDCub @Ivettelvarez5 @AliRubioGlez @valoresteam @CarolineSandini @CubaCuâ€¦	3043.0	True	full
1432694	1432694	6051591de1e1000038c7dd1c	2021-03-17 01:19:20	[]	[]	Wed Mar 17 00:33:18 +0000 2021	[{"text":"ìŠˆì£¼ì™€_ì—˜í”„ì�˜_í•˜ìš°ìŠ¤_íŒŒí‹°","indices":[218,233]},{"text":"HouseParty","indices":[234,245]},{"text":"SUPERJUNIOR","indices":[246,258]}]	[{"url":"https://t.co/Is6n1wiPMi","expanded_url":"https://youtu.be/BtJMOVKjhUo","display_url":"youtu.be/BtJMOVKjhUo","indices":[193,216]}]	@aMrazing SUPER JUNIOR HOUSE PARTY Lagu tentang mematuhi prokes selama pandemi, "The world where everyone is connected without any physical contact. Keep it mask with no mess up please." ðŸ™�ðŸ™‡ ðŸ‘‰ https://t.co/Is6n1wiPMi #ìŠˆì£¼ì™€_ì—˜í”„ì�˜_í•˜ìš°ìŠ¤_íŒŒí‹° #HouseParty #SUPERJUNIOR @SJofficial https://t.co/5UfyJ493OH	220.0	RT @onlysiwonie: @aMrazing SUPER JUNIOR HOUSE PARTY Lagu tentang mematuhi prokes selama pandemi, "The world where everyone is connected witâ€¦	423.0	True	full
1432695	1432695	6051591de1e1000038c7dd2a	2021-03-17 01:19:20	[]	[]	Wed Mar 17 00:50:58 +0000 2021	[{"text":"MewGulf","indices":[0,8]},{"text":"à¸«à¸§à¸²à¸™à¹ƒà¸ˆà¸¡à¸´à¸§à¸�à¸¥à¸±à¸Ÿ","indices":[28,42]},{"text":"MewSuppasit","indices":[243,255]},{"text":"GulfKanawut","indices":[256,268]}]	[{"url":"https://t.co/nJOtJwokwa","expanded_url":"https://www.facebook.com/freefireth/","display_url":"facebook.com/freefireth/","indices":[166,189]},{"url":"https://t.co/00RYLXo0RM","expanded_url":"https://youtube.com/c/GarenaFreeFireThailand","display_url":"youtube.com/c/GarenaFreeFiâ€¦","indices":[217,240]}]	#MewGulf Schedule à¸•à¸²à¸£à¸²à¸‡à¸‡à¸²à¸™ #à¸«à¸§à¸²à¸™à¹ƒà¸ˆà¸¡à¸´à¸§à¸�à¸¥à¸±à¸Ÿ ðŸ“¢ Press conference : Free Fire ICON 2021 ðŸ—“ 17 Mar'21 â�° 13.30 - 15.00ðŸ‡¹ðŸ‡­ #âƒ£ #.FreeFireICON2021 ðŸŽ¬ FB/: Garena Free Fire TH https://t.co/nJOtJwokwa ðŸŽ¬ YT/: Garena Free Fire TH https://t.co/00RYLXo0RM #MewSuppasit #GulfKanawut https://t.co/dC3WoLlPUv	4766.0	RT @Mew_Land: #MewGulf Schedule à¸•à¸²à¸£à¸²à¸‡à¸‡à¸²à¸™ #à¸«à¸§à¸²à¸™à¹ƒà¸ˆà¸¡à¸´à¸§à¸�à¸¥à¸±à¸Ÿ ðŸ“¢ Press conference : Free Fire ICON 2021 ðŸ—“ 17 Mar'21 â�° 13.30 - 15.00ðŸ‡¹ðŸ‡­ #âƒ£ #.Freâ€¦	30.0	True	full
1432696	1432696	6051591de1e1000038c7dd2c	2021-03-17 01:19:20	[]	[]	Tue Mar 16 14:19:08 +0000 2021	[{"text":"SPEAKOUT","indices":[19,28]},{"text":"2Million","indices":[30,39]},{"text":"Dogs","indices":[40,45]},{"text":"Cats","indices":[46,51]},{"text":"Killed","indices":[56,63]},{"text":"Eaten","indices":[64,70]},{"text":"SKorea","indices":[74,81]},{"text":"Yr","indices":[82,85]},{"text":"Consumed","indices":[98,107]},{"text":"BOKNAL","indices":[112,119]},{"text":"3HottestDays","indices":[121,…	[{"url":"https://t.co/7Ji24mZmNG","expanded_url":"https://koreandogs.org/","display_url":"koreandogs.org","indices":[226,249]}]	.@VaticanNews ðŸ™�ðŸ�½ #SPEAKOUT #2Million+#Dogs #Cats are #Killed #Eaten in #SKorea/#Yr 70-80% are #Consumed at #BOKNAL/ #3HottestDays of #Summer 7/16, 7/26, 8/15 #Dogs are #FarmRaised #Tortured #Hung #Stabbed #BledOut... https://t.co/7Ji24mZmNG https://t.co/pSPsF3H3Vs	3121.0	RT @MaryJoe38642126: .@VaticanNews ðŸ™�ðŸ�½ #SPEAKOUT #2Million+#Dogs #Cats are #Killed #Eaten in #SKorea/#Yr 70-80% are #Consumed at #BOKNAâ€¦	397.0	True	full
1432697	1432697	6051591de1e1000038c7dd30	2021-03-17 01:19:20	[]	[]	Tue Mar 16 14:30:48 +0000 2021	[{"text":"Seguimos","indices":[240,249]}]	[{"url":"https://t.co/qdtGHrbycw","expanded_url":"https://www.laestrella.com.pa/opinion/columnistas/210316/elegi-camino","display_url":"laestrella.com.pa/opinion/columnâ€¦","indices":[253,276]}]	"Luego de conseguir inscribirlo, la dirigencia va a someter a un anÃ¡lisis completo y concienzudo la situaciÃ³n que vive PanamÃ¡ en todos sus componentes y proponer un plan de reconstrucciÃ³n del paÃ­s, averiado por tantos aÃ±os de desgobierno". #Seguimos ðŸ’™ðŸ�Š https://t.co/qdtGHrbycw	3799.0	RT @OtrocaminoPma: "Luego de conseguir inscribirlo, la dirigencia va a someter a un anÃ¡lisis completo y concienzudo la situaciÃ³n que vive Pâ€¦	2952.0	True	full
1432698	1432698	6051591de1e1000038c7dd46	2021-03-17 01:19:20	[]	[]	Wed Mar 17 01:16:53 +0000 2021	[]	[{"url":"https://t.co/QDL3VQRSj8","expanded_url":"https://open.spotify.com/playlist/3S9Uf47Ud0YYS6tStJgm2o?si=ytXkHlA6QwyK9XvVInowtA&utm_source=copy-link&nd=1","display_url":"open.spotify.com/playlist/3S9Ufâ€¦","indices":[172,195]},{"url":"https://t.co/zyg2w2XN1f","expanded_url":"https://open.spotify.com/playlist/2tnsxzFFbVvd2xzCSVoUrc?si=hNx7tP41SXGD4se0a526KA&utm_source=copy-link&nd=1","display…	15 MINUTOS PARA LA SP ðŸ¥³ AcÃ¡ les vamos a dejar las playlists que utilizaremos, incluida una de estudio para aquellos que necesiten concentrarse y no quieran algo movido. â€¢https://t.co/QDL3VQRSj8 â€¢https://t.co/zyg2w2XN1f â€¢https://t.co/ugiL0RjyQ3 [abajo la de estudio]	127.0	RT @HESTREAMINGS: 15 MINUTOS PARA LA SP ðŸ¥³ AcÃ¡ les vamos a dejar las playlists que utilizaremos, incluida una de estudio para aquellos queâ€¦	135.0	True	full
1432699	1432699	6051591de1e1000038c7dd4a	2021-03-17 01:19:20	[]	[]	Wed Mar 17 00:12:00 +0000 2021	[]	[{"url":"https://t.co/ljz8nDek4b","expanded_url":"https://www.commondreams.org/news/2021/03/15/omar-leads-letter-urging-biden-end-ice-contracts-local-jails","display_url":"commondreams.org/news/2021/03/1â€¦","indices":[256,279]}]	"In order to truly sever the financial incentives causing the expansion of an unnecessary and abuse-ridden system of mass incarceration, we urge you to end contracts between the federal government and localities for the purposes of immigration detention." https://t.co/ljz8nDek4b	151308.0	RT @OurRevolution: "In order to truly sever the financial incentives causing the expansion of an unnecessary and abuse-ridden system of masâ€¦	588.0	True	full
1432700	1432700	6051591de1e1000038c7dd4c	2021-03-17 01:19:20	[]	[]	Tue Mar 16 23:48:37 +0000 2021	[]	[{"url":"https://t.co/PmBWHL6Uiu","expanded_url":"https://www.politico.com/news/2021/03/16/china-us-alaska-summit-476438","display_url":"politico.com/news/2021/03/1â€¦","indices":[261,284]}]	New details on the U.Sâ€™ upcoming meeting with China in Alaska: Tensions over Covid tests, no plans for a shared meal over 2 days, three 3-hour meetings &amp; US officials insisting this is a â€œone-offâ€� meeting as China seeks to reset relations. with @nahaltoosi https://t.co/PmBWHL6Uiu	738229.0	RT @NatashaBertrand: New details on the U.Sâ€™ upcoming meeting with China in Alaska: Tensions over Covid tests, no plans for a shared meal oâ€¦	1575.0	True	full
1432701	1432701	6051591ee1e1000038c7dd4e	2021-03-17 01:19:20	[]	[]	Wed Mar 17 01:10:59 +0000 2021	[]	[{"url":"https://t.co/0BV0bdLHD3","expanded_url":"https://www.infobae.com/sociedad/policiales/2021/03/17/giro-en-el-caso-del-adolescente-que-atropello-y-mato-a-un-padre-frente-a-su-hijo-ahora-lo-acusan-de-asesinato/","display_url":"infobae.com/sociedad/policâ€¦","indices":[225,248]}]	al chico de 14 que atropellÃ³ y matÃ³ a un padre frente a su hijo lo acusaban de homicidio culposo. ahora lo acusan de asesinato e investigarÃ¡n a sus padres. estÃ¡ preso en un instituto de menores. turno noche en @infobae. https://t.co/0BV0bdLHD3	26584.0	RT @fahsbender125: al chico de 14 que atropellÃ³ y matÃ³ a un padre frente a su hijo lo acusaban de homicidio culposo. ahora lo acusan de asâ€¦	551.0	True	full
1432702	1432702	6051591ee1e1000038c7dd56	2021-03-17 01:19:20	[]	[]	Tue Mar 16 23:53:11 +0000 2021	[]	[{"url":"https://t.co/YXMxHNX4lO","expanded_url":"https://www.nytimes.com/2021/03/16/us/charlie-kirk-liberty-falwell-falkirk.html","display_url":"nytimes.com/2021/03/16/us/â€¦","indices":[242,265]}]	Scoop: Liberty University opted not to renew Charlie Kirk's contract at the Falkirk Center. The unconventional think tank, which is now missing both halves of its portmanteau (Falwell + Kirk), will be renamed the Standing for Freedom Center. https://t.co/YXMxHNX4lO	34742.0	RT @publicroad: Scoop: Liberty University opted not to renew Charlie Kirk's contract at the Falkirk Center. The unconventional think tank,â€¦	4134.0	True	full
1432703	1432703	6051591ee1e1000038c7dd5c	2021-03-17 01:19:20	[]	[]	Tue Mar 16 14:02:16 +0000 2021	[]	[{"url":"https://t.co/NFLlVop9TR","expanded_url":"https://noticiaszmg.com/zmg44989.htm","display_url":"noticiaszmg.com/zmg44989.htm","indices":[86,109]}]	Pide oposiciÃ³n intervenciÃ³n de EU en MÃ©xico, pues son la esperanza para frenar a AMLO https://t.co/NFLlVop9TR a este grado llega el ardor y la traiciÃ³n d estos apÃ¡tridas,los q atacan y se pronuncia saben perfectamente bien, q son los prÃ³ximos en la mira x sus deleznables actos	56996.0	RT @chioreya: Pide oposiciÃ³n intervenciÃ³n de EU en MÃ©xico, pues son la esperanza para frenar a AMLO https://t.co/NFLlVop9TR a este grado llâ€¦	2234.0	True	full
1432704	1432704	6051591ee1e1000038c7dd6c	2021-03-17 01:19:20	[]	[]	Tue Mar 16 16:22:49 +0000 2021	[]	[{"url":"https://t.co/V3g9QS6I21","expanded_url":"https://www.infolibre.es/noticias/opinion/columnas/2021/03/15/socialismo_gurtel_118037_1023.html?utm_source=twitter.com&utm_medium=smmshare&utm_campaign=noticias&rnot=1034945@_infoLibre","display_url":"infolibre.es/noticias/opiniâ€¦","indices":[256,279]}]	Usar "comunista" o "socialismo" como insulto es insultar a Miguel HernÃ¡ndez, Rafael Alberti, MarÃ­a Teresa LeÃ³n, Pablo Neruda, Ã�ngela Figuera Aymerich o Paul Eluard y a quienes lucharon contra la dictadura y por la democracia. Contra la ignorancia, poesÃ­a. https://t.co/V3g9QS6I21	57335.0	RT @pradobenjamin: Usar "comunista" o "socialismo" como insulto es insultar a Miguel HernÃ¡ndez, Rafael Alberti, MarÃ­a Teresa LeÃ³n, Pablo Neâ€¦	106.0	True	full
1432705	1432705	6051591fe1e1000038c7ddb0	2021-03-17 01:19:21	[]	[]	Tue Mar 16 17:23:26 +0000 2021	[]	[{"url":"https://t.co/8PIlfiyIw0","expanded_url":"https://www.humanite.fr/disparition-de-yann-le-pollotec-le-pcf-perd-son-specialiste-de-la-revolution-numerique-701470","display_url":"humanite.fr/disparition-deâ€¦","indices":[200,223]}]	Triste nouvelle : le Covid a emportÃ© Yann Le Pollotec, initiateur et animateur des Ã‰tats GÃ©nÃ©raux de la RÃ©volution NumÃ©rique, responsable du collectif RÃ©volution informationnelle et numÃ©rique au PCF. https://t.co/8PIlfiyIw0	20488.0	RT @AntonioCasilli: Triste nouvelle : le Covid a emportÃ© Yann Le Pollotec, initiateur et animateur des Ã‰tats GÃ©nÃ©raux de la RÃ©volution NumÃ©â€¦	59.0	True	full
1432706	1432706	6051591fe1e1000038c7ddb2	2021-03-17 01:19:21	[]	[]	Wed Mar 17 00:12:02 +0000 2021	[]	[{"url":"https://t.co/mZu5kwrFgy","expanded_url":"https://ops.fyi/Leftovers","display_url":"ops.fyi/Leftovers","indices":[151,174]}]	THE LEFTOVERS (2014) Cinematography by Michael Slovis Directed by Peter Berg From the "Pilot" Read about how this show hid its message in its music: https://t.co/mZu5kwrFgy https://t.co/zV4Bn7EBYt	626014.0	RT @OnePerfectShot: THE LEFTOVERS (2014) Cinematography by Michael Slovis Directed by Peter Berg From the "Pilot" Read about how this shoâ€¦	74.0	True	full
1432707	1432707	6051591fe1e1000038c7ddb6	2021-03-17 01:19:21	[]	[]	Wed Feb 10 03:47:45 +0000 2021	[{"text":"gofundme","indices":[104,113]},{"text":"help","indices":[114,119]},{"text":"Thanks","indices":[120,127]}]	[{"url":"https://t.co/meGrY6l9Kf","expanded_url":"https://www.gofundme.com/f/covid19-expense-help-for-the-blum-luna-family?utm_source=twitter&utm_medium=social&utm_campaign=p_cp+share-sheet","display_url":"gofundme.com/f/covid19-expeâ€¦","indices":[177,200]}]	Su ayuda a travÃ©s del link, ya sea donando o compartiÃ©ndolo, o con sus oraciones, todo es bienvenido! ðŸ™� #gofundme #help #Thanks Covid-19 expense help for the Blum Luna Family https://t.co/meGrY6l9Kf	251.0	RT @hemicitap: Su ayuda a travÃ©s del link, ya sea donando o compartiÃ©ndolo, o con sus oraciones, todo es bienvenido! ðŸ™� #gofundme #help #Thaâ€¦	251.0	True	full
1432708	1432708	6051591fe1e1000038c7ddbc	2021-03-17 01:19:21	[]	[{"url":"https://t.co/YEKzm017NA","expanded_url":"https://bit.ly/Top10-2017-2024-Vaccine-Companies","display_url":"bit.ly/Top10-2017-202â€¦","indices":[0,23]}]		[]	[]			https://t.co/YEKzm017NA DÃª Like 2019 | Top 10 Medical Devices Companies âœ” Brazil SFE CompanyÂ® @GSK @Merck @Sanofiâ€¦ https://t.co/j1zS6MhSsZ	96.0	True	full
1432709	1432709	6051591fe1e1000038c7ddc0	2021-03-17 01:19:21	[]	[]	Wed Mar 17 01:11:03 +0000 2021	[]	[{"url":"https://t.co/Q7Wy6L8o4L","expanded_url":"https://twitter.com/JovemPanNews/status/1371951980365643780","display_url":"twitter.com/JovemPanNews/sâ€¦","indices":[252,275]}]	Jovem Pan e RedeTV precisam se explicar. Fazem propaganda do negacionismo durante a maior crise de saÃºde pÃºblica da histÃ³ria do Brasil. Essa matÃ©ria aÃ­ abaixo Ã© um caÃ§a-clique de bolsonarismo. Ã‰ boicote ao combate Ã pandemia. Ã‰ mais do que vergonhoso. https://t.co/Q7Wy6L8o4L	8882.0	RT @bramatti: Jovem Pan e RedeTV precisam se explicar. Fazem propaganda do negacionismo durante a maior crise de saÃºde pÃºblica da histÃ³riaâ€¦	314.0	True	full
1432710	1432710	6051591fe1e1000038c7ddd6	2021-03-17 01:19:22	[{"text":"yqr","indices":[0,4]},{"text":"lockdown","indices":[15,24]},{"text":"variants","indices":[30,39]},{"text":"yqr","indices":[75,79]},{"text":"mayor","indices":[80,86]}]	[{"url":"https://t.co/JUEr3ZYmVI","expanded_url":"https://globalnews.ca/news/7700426/covid-19-cases-regina-variants-march-16/amp/?__twitter_impression=true","display_url":"globalnews.ca/news/7700426/câ€¦","indices":[119,142]}]		[]	[]			#yqr we need a #lockdown The #variants are extremely dangerous. Thank you #yqr #mayor Sandra Masters for speakingâ€¦ https://t.co/ZAlLF8bBNL	107.0	True	full
1432711	1432711	60515920e1e1000038c7de12	2021-03-17 01:19:22	[{"text":"bloqueo","indices":[61,69]},{"text":"Cuba","indices":[244,249]}]	[{"url":"https://t.co/he8aMdfZ4l","expanded_url":"http://www.acn.cu/mundo/77797-denuncia-cuba-en-foro-regional-impacto-del-bloqueo-de-estados-unidos","display_url":"acn.cu/mundo/77797-deâ€¦","indices":[250,273]}]		[]	[]			ðŸ‡¨ðŸ‡ºðŸ‡ºðŸ‡¸La delegaciÃ³n cubana denunciÃ³ este martes el impacto del #bloqueo de Estados Unidos contra la naciÃ³n, al intervâ€¦ https://t.co/s4UFt9IYcN	40858.0	True	full
1432712	1432712	60515920e1e1000038c7de18	2021-03-17 01:19:22	[]	[]	Tue Mar 16 21:00:03 +0000 2021	[]	[{"url":"https://t.co/CnktC5gfVS","expanded_url":"http://dlvr.it/RvmLTn","display_url":"dlvr.it/RvmLTn","indices":[246,269]}]	Amidst rising Covid infections and stalled vaccinations, Germanyâ€™s â€œsuper election yearâ€� has kicked off with heavy losses for Merkelâ€™s Christian Democrats in two key state elections. The previously unthinkable possibility of the CDU leaving theâ€¦ https://t.co/CnktC5gfVS	36828.0	RT @TheLocalGermany: Amidst rising Covid infections and stalled vaccinations, Germanyâ€™s â€œsuper election yearâ€� has kicked off with heavy losâ€¦	208.0	True	full
1432713	1432713	60515920e1e1000038c7de22	2021-03-17 01:19:23	[]	[]	Wed Mar 17 00:46:02 +0000 2021	[]	[{"url":"https://t.co/5JOchh2EuK","expanded_url":"https://twitter.com/marwa_zaatari/status/1371955683256590337","display_url":"twitter.com/marwa_zaatari/â€¦","indices":[284,307]}]	I warned that many schools will end up buying ineffective crap air cleaners like ionizers (crap!) instead of things that work like HEPA filters &amp; UV if no prioritization in school relief aid package. Lo and behold - @smartrestartaps @HeidiNBCâ€”my earlier sinking fears confirms. https://t.co/5JOchh2EuK	447986.0	RT @DrEricDing: I warned that many schools will end up buying ineffective crap air cleaners like ionizers (crap!) instead of things that woâ€¦	281.0	True	full
1432714	1432714	60515920e1e1000038c7de30	2021-03-17 01:19:23	[]	[]	Wed Mar 17 01:15:11 +0000 2021	[{"text":"Unerg","indices":[41,47]},{"text":"16Mar","indices":[170,176]},{"text":"19Mar","indices":[194,200]}]	[{"url":"https://t.co/jkQC4wtTbX","expanded_url":"http://www.cde.unerg.me","display_url":"cde.unerg.me","indices":[202,225]}]	El programa de ComunicaciÃ³n Social de la #Unerg informa a sus estudiantes regulares que el proceso de inscripciÃ³n en linea del periodo 2021-1, es a partir de este martes #16Mar hasta el viernes #19Mar. https://t.co/jkQC4wtTbX	126.0	RT @Victor_floresAl: El programa de ComunicaciÃ³n Social de la #Unerg informa a sus estudiantes regulares que el proceso de inscripciÃ³n en lâ€¦	288.0	True	full
1432715	1432715	60515920e1e1000038c7de46	2021-03-17 01:19:23	[]	[]	Tue Mar 16 22:18:50 +0000 2021	[{"text":"SabemosComoHacerlo","indices":[162,181]}]	[{"url":"https://t.co/1yE3vtiT3t","expanded_url":"https://www.vtv.gob.ve/contundente-llamado-presidente-maduro-personal-medico-comunas-hospitalizar-casos-detectados-covid-19/","display_url":"vtv.gob.ve/contundente-llâ€¦","indices":[183,206]}]	El contundente llamado del presidente NicolÃ¡s Maduro al personal mÃ©dico y las comunas: hay que hospitalizar con amor al 100% de los casos detectados de COVID-19 #SabemosComoHacerlo https://t.co/1yE3vtiT3t https://t.co/noyTVdMyHS	1814356.0	RT @VTVcanal8: El contundente llamado del presidente NicolÃ¡s Maduro al personal mÃ©dico y las comunas: hay que hospitalizar con amor al 100%â€¦	84.0	True	full
1432716	1432716	60515920e1e1000038c7de48	2021-03-17 01:19:23	[]	[]	Tue Mar 16 12:00:01 +0000 2021	[]	[{"url":"https://t.co/rlM57MP0ss","expanded_url":"https://www.state.gov/briefings/department-press-briefing-march-15-2021/","display_url":"state.gov/briefings/depaâ€¦","indices":[135,158]}]	FINAL THOUGHT FOR TONIGHT: "The military juntaâ€™s violence against the people of Burma is immoral and indefensible." - @StateDeputySpox https://t.co/rlM57MP0ss https://t.co/bjgwsuGI77	41666.0	RT @eAsiaMediaHub: FINAL THOUGHT FOR TONIGHT: "The military juntaâ€™s violence against the people of Burma is immoral and indefensible." - @Sâ€¦	29.0	True	full
1432717	1432717	60515921e1e1000038c7de58	2021-03-17 01:19:23	[]	[]	Tue Mar 16 15:14:42 +0000 2021	[{"text":"TemGenteComFome","indices":[207,223]}]	[{"url":"https://t.co/KSuO9zEjgk","expanded_url":"http://temgentecomfome.com.br","display_url":"temgentecomfome.com.br","indices":[175,198]}]	Durante a pandemia, milhÃµes de pessoas voltaram a passar fome. O Estado nÃ£o dÃ¡ condiÃ§Ãµes bÃ¡sicas para que elas atravessem esse perÃ­odo, sequer, alimentadas! Contribua! Acesse https://t.co/KSuO9zEjgk e Doe. #TemGenteComFome https://t.co/QYJdKJWHsS	57039.0	RT @Nailahnv: Durante a pandemia, milhÃµes de pessoas voltaram a passar fome. O Estado nÃ£o dÃ¡ condiÃ§Ãµes bÃ¡sicas para que elas atravessem essâ€¦	435.0	True	full
1432718	1432718	60515921e1e1000038c7de62	2021-03-17 01:19:23	[]	[]	Wed Mar 17 01:13:00 +0000 2021	[]	[{"url":"https://t.co/yywpZ7SVhE","expanded_url":"https://bit.ly/3tedL0c","display_url":"bit.ly/3tedL0c","indices":[249,272]}]	Once the COVID Relief bill hits the books, total taxpayer expenditure on COVID relief will hit $6 trillionâ€”which, roughly, comes out to $41,870 in spending per federal taxpayer. Did you see anywhere near that much in benefit? Via: @brad_polumbo https://t.co/yywpZ7SVhE	50427.0	RT @feeonline: Once the COVID Relief bill hits the books, total taxpayer expenditure on COVID relief will hit $6 trillionâ€”which, roughly, câ€¦	112.0	True	full
1432719	1432719	60515921e1e1000038c7de7c	2021-03-17 01:19:23	[]	[{"url":"https://t.co/afHKeGqVYf","expanded_url":"http://saharareporters.com/2021/03/15/ecowas-court-dismisses-suit-against-venezuelan-diplomat-alex-saab-awards-him-200-000","display_url":"saharareporters.com/2021/03/15/ecoâ€¦","indices":[254,277]}]		[]	[]			Ecowas ordenÃ³ la liberaciÃ³n INMEDIATA del Embajador Alex Saab, dijeron que la detenciÃ³n fue ilegal y arbitraria, reâ€¦ https://t.co/wUBIWrgD1f	0.0	True	full
1432720	1432720	60515921e1e1000038c7de8e	2021-03-17 01:19:24	[]	[]	Wed Mar 17 01:00:27 +0000 2021	[{"text":"SabemosComoHacerlo","indices":[126,145]}]	[{"url":"https://t.co/xd78VGxNam","expanded_url":"https://twitter.com/EneidaLayaPsuv/status/1371861043824230402?s=19","display_url":"twitter.com/EneidaLayaPsuvâ€¦","indices":[146,169]}]	@EneidaLayaPsuv @ArmadaFANBVzla 40 aÃ±os del Decreto de la Virgen del Valle, como Patrona de la Armada Bolivariana @ejalvarezg #SabemosComoHacerlo https://t.co/xd78VGxNam	31642.0	RT @_dblancog: @EneidaLayaPsuv @ArmadaFANBVzla 40 aÃ±os del Decreto de la Virgen del Valle, como Patrona de la Armada Bolivariana @ejalvarezâ€¦	910.0	True	full
1432721	1432721	60515921e1e1000038c7de92	2021-03-17 01:19:24	[]	[]	Tue Mar 16 20:45:16 +0000 2021	[{"text":"DeFi","indices":[87,92]},{"text":"eFIN","indices":[111,116]},{"text":"TEN31","indices":[117,123]}]	[{"url":"https://t.co/uyNuQDQaJb","expanded_url":"https://twitter.com/efinexchange/status/1371915772004564997","display_url":"twitter.com/efinexchange/sâ€¦","indices":[124,147]}]	Great to see Zilliqa extending its reach, Congratulations @efinexchange for moving the #DeFi movement forward ðŸ‘‡#eFIN #TEN31 https://t.co/uyNuQDQaJb	23648.0	RT @MattDDyer: Great to see Zilliqa extending its reach, Congratulations @efinexchange for moving the #DeFi movement forward ðŸ‘‡#eFIN #TEN31â€¦	2.0	True	full
1432722	1432722	60515922e1e1000038c7deae	2021-03-17 01:19:24	[]	[]	Tue Mar 16 09:05:54 +0000 2021	[]	[{"url":"https://t.co/dczxo5sFZm","expanded_url":"https://www.alhaq.org/advocacy/17999.html","display_url":"alhaq.org/advocacy/17999â€¦","indices":[236,259]}]	15 Jerusalemite families totalling around 195 Palestinians in Sheikh Jarrah neighbourhood and Batn Al-Hawa neighbourhood in Silwan are at imminent risk of forced eviction. Palestinians in Jerusalem continue to endure an ongoing Nakba, https://t.co/dczxo5sFZm	23841.0	RT @alhaq_org: 15 Jerusalemite families totalling around 195 Palestinians in Sheikh Jarrah neighbourhood and Batn Al-Hawa neighbourhood inâ€¦	556.0	True	full
1432723	1432723	60515922e1e1000038c7deb2	2021-03-17 01:19:24	[]	[]	Wed Mar 17 00:44:36 +0000 2021	[{"text":"AstraZeneca","indices":[70,82]},{"text":"Vaccines","indices":[83,92]},{"text":"Vaccine","indices":[93,101]},{"text":"Safety","indices":[102,109]},{"text":"Safetyconcerns","indices":[110,125]},{"text":"Australia","indices":[126,136]},{"text":"News","indices":[137,142]},{"text":"Perth","indices":[143,149]},{"text":"Covid19","indices":[150,158]},{"text":"Coronavirus","indices":[159,171]},{…	[{"url":"https://t.co/sgyA5VwysV","expanded_url":"https://perthnow.org/suspension-of-astrazeneca-covid-19-vaccines-who-reviews-vaccine-data/","display_url":"perthnow.org/suspension-of-â€¦","indices":[235,258]}]	Suspension of AstraZeneca Covid-19 vaccines WHO reviews vaccine data #AstraZeneca #Vaccines #Vaccine #Safety #Safetyconcerns #Australia #News #Perth #Covid19 #Coronavirus #vaccinedeath #Europe #BloodClots #WHO #Immunization #Problems https://t.co/sgyA5VwysV	500.0	RT @LindaSunshine66: Suspension of AstraZeneca Covid-19 vaccines WHO reviews vaccine data #AstraZeneca #Vaccines #Vaccine #Safety #Safetycâ€¦	500.0	True	full
1432724	1432724	60515922e1e1000038c7deb4	2021-03-17 01:19:24	[]	[]	Wed Mar 17 01:12:42 +0000 2021	[{"text":"Trump","indices":[18,24]},{"text":"UnitedStates","indices":[258,271]}]	[{"url":"https://t.co/aEBI2s3tHS","expanded_url":"https://news.stlpublicradio.org/show/st-louis-on-the-air/2020-04-06/a-kleptocratic-sadistic-federal-government-sarah-kendzior-on-trumps-power-coronavirus-response","display_url":"news.stlpublicradio.org/show/st-louis-â€¦","indices":[234,257]}]	.@sarahkendzior: "#Trump is backed by a large cohort of people who are using him as a vehicle for their own interests and that ranges from organized crime and kleptocrats to theocrats to ideological extremists to white supremacists." https://t.co/aEBI2s3tHS #UnitedStates	1794.0	RT @jftaveira1993: .@sarahkendzior: "#Trump is backed by a large cohort of people who are using him as a vehicle for their own interests anâ€¦	184.0	True	full
1432725	1432725	60515922e1e1000038c7deca	2021-03-17 01:19:24	[]	[]	Wed Mar 17 00:20:57 +0000 2021	[]	[{"url":"https://t.co/1rG9bm7q8q","expanded_url":"https://twitter.com/itamaratygovbr/status/1371959340320620547","display_url":"twitter.com/itamaratygovbrâ€¦","indices":[272,295]}]	Algumas das principais aÃ§Ãµes e resultados do MRE nas primeiras duas semanas de marÃ§o (visita a Israel para cooperaÃ§Ã£o contra Covid, nÃ£o-imposiÃ§Ã£o de sobretaxa ao alumÃ­nio brasileiro nos EUA, candidatura Ã Corte Interamericana de Direitos Humanos, etc) aqui recapituladas: https://t.co/1rG9bm7q8q	781459.0	RT @ernestofaraujo: Algumas das principais aÃ§Ãµes e resultados do MRE nas primeiras duas semanas de marÃ§o (visita a Israel para cooperaÃ§Ã£o câ€¦	4211.0	True	full
1432726	1432726	60515922e1e1000038c7ded8	2021-03-17 01:19:25	[]	[{"url":"https://t.co/k4FgTOkXbB","expanded_url":"https://altainfonoticias.com/2021/03/16/jornada-con-siete-casos-de-covid-19-en-alta-gracia-y-uno-en-malagueno/","display_url":"altainfonoticias.com/2021/03/16/jorâ€¦","indices":[144,167]}]		[]	[]			Con estas nuevas confirmaciones, Alta Gracia llega a un total de 2568 contagios; mientras que en MalagueÃ±o el acumuâ€¦ https://t.co/LS1iBeYO1u	60.0	True	full
1432727	1432727	60515922e1e1000038c7df0c	2021-03-17 01:19:25	[]	[{"url":"https://t.co/PQgYX9f8lM","expanded_url":"http://saharareporters.com/2021/03/15/ecowas-court-dismisses-suit-against-venezuelan-diplomat-alex-saab-awards-him-200-000","display_url":"saharareporters.com/2021/03/15/ecoâ€¦","indices":[254,277]}]		[]	[]			Ecowas ordenÃ³ la liberaciÃ³n INMEDIATA del Embajador Alex Saab, dijeron que la detenciÃ³n fue ilegal y arbitraria, reâ€¦ https://t.co/jFcVnvosMT	0.0	True	full
1432728	1432728	60515922e1e1000038c7df12	2021-03-17 01:19:25	[]	[]	Tue Mar 16 00:13:20 +0000 2021	[]	[{"url":"https://t.co/RzhBqRci9E","expanded_url":"http://deportebox.com/2021/03/15/barrio-parque-velez-sarsfield-alumbrado-publico-trabaja-para-encender-mas-de-150-luces/","display_url":"deportebox.com/2021/03/15/barâ€¦","indices":[88,111]}]	Barrio Parque VÃ©lez Sarsfield: Alumbrado PÃºblico trabaja para encender mÃ¡s de 150 luces https://t.co/RzhBqRci9E a travÃ©s de @deportebox.com @MartinLlaryora @miguelsiciliano @MuniCba	592.0	RT @RevistaDeporbox: Barrio Parque VÃ©lez Sarsfield: Alumbrado PÃºblico trabaja para encender mÃ¡s de 150 luces https://t.co/RzhBqRci9E a travâ€¦	8.0	True	full
1432729	1432729	60515922e1e1000038c7df14	2021-03-17 01:19:25	[]	[]	Wed Mar 17 01:10:14 +0000 2021	[]	[{"url":"https://t.co/ZLf9SdOwmq","expanded_url":"https://elpais.com/cultura/2021-03-15/francia-restituira-un-klimt-expoliado-por-los-nazis-a-una-familia-judia-austriaca.html?ssm=TW_CM&utm_source=Twitter#Echobox=1615907374","display_url":"elpais.com/cultura/2021-0â€¦","indices":[241,264]}]	Viktor y Paula Zuckerkandl adquirieron la obra de Klimt en 1911. En 1938, su sobrina se vio obligada a venderla antes de acabar deportada junto a su madre a Polonia, donde fue asesinada en 1942. Ahora la obra serÃ¡ restituida a sus herederos https://t.co/ZLf9SdOwmq	8005469.0	RT @el_pais: Viktor y Paula Zuckerkandl adquirieron la obra de Klimt en 1911. En 1938, su sobrina se vio obligada a venderla antes de acabaâ€¦	57.0	True	full
1432730	1432730	60515923e1e1000038c7df16	2021-03-17 01:19:25	[]	[{"url":"https://t.co/TkBzFNObPl","expanded_url":"http://wonder.cdc.gov/vaers.html","display_url":"wonder.cdc.gov/vaers.html","indices":[101,124]}]		[]	[]			@NMGSports @TuckerCarlson Over 1,700 dead after vax now...? CDC's website and follow the steps below:â€¦ https://t.co/bZcj9Tk9Ae	1386.0	True	full
1432731	1432731	60515923e1e1000038c7df18	2021-03-17 01:19:25	[]	[]	Wed Mar 17 01:00:03 +0000 2021	[]	[{"url":"https://t.co/XIq44yp3KX","expanded_url":"https://nyti.ms/3138kFn","display_url":"nyti.ms/3138kFn","indices":[216,239]}]	Indiaâ€™s focus on online registrations for the Covid-19 vaccine ignored a fundamental fact, @aliaallana writes. â€œMore than half of the Indian population doesnâ€™t have access to the internet, computers or smartphones.â€� https://t.co/XIq44yp3KX	789222.0	RT @nytopinion: Indiaâ€™s focus on online registrations for the Covid-19 vaccine ignored a fundamental fact, @aliaallana writes. â€œMore than hâ€¦	1167.0	True	full
1432732	1432732	60515923e1e1000038c7df22	2021-03-17 01:19:25	[]	[]	Wed Mar 17 01:11:15 +0000 2021	[{"text":"Gophers","indices":[182,190]}]	[{"url":"https://t.co/g2Dbxf3zRE","expanded_url":"https://omny.fm/shows/cory-hepola/todays-top-3-pitino-out-chauvin-trial-drama-covid","display_url":"omny.fm/shows/cory-hepâ€¦","indices":[62,85]},{"url":"https://t.co/JKvj9jPZLb","expanded_url":"https://omny.fm/shows/cory-hepola/what-do-the-gophers-need-in-a-new-basketball-coach","display_url":"omny.fm/shows/cory-hepâ€¦","indices":[124,147]},{"url…	ðŸ�€ICYMI on @wccoradioðŸ�€ Pitino was cool, then PJ showed up âž¡ï¸� https://t.co/g2Dbxf3zRE My Pitch to @GopherMBB candidates âž¡ï¸� https://t.co/JKvj9jPZLb Who @petenajarian would HIRE for #Gophers âž¡ï¸� https://t.co/O9WD3c9Tgl @Shell_Ken on playing for Pitino âž¡ï¸� https://t.co/K9iXUBE4jH https://t.co/m9BidlDPxA	8236.0	RT @CoryHepola: ðŸ�€ICYMI on @wccoradioðŸ�€ Pitino was cool, then PJ showed up âž¡ï¸� https://t.co/g2Dbxf3zRE My Pitch to @GopherMBB candidates âž¡ï¸�â€¦	182443.0	True	full
1432733	1432733	60515923e1e1000038c7df32	2021-03-17 01:19:25	[]	[{"url":"https://t.co/G3hg0dglWQ","expanded_url":"http://saharareporters.com/2021/03/15/ecowas-court-dismisses-suit-against-venezuelan-diplomat-alex-saab-awards-him-200-000","display_url":"saharareporters.com/2021/03/15/ecoâ€¦","indices":[254,277]}]		[]	[]			Ecowas ordenÃ³ la liberaciÃ³n INMEDIATA del Embajador Alex Saab, dijeron que la detenciÃ³n fue ilegal y arbitraria, reâ€¦ https://t.co/UKgnOBXEYd	0.0	True	full
1432734	1432734	60515924e1e1000038c7df70	2021-03-17 01:19:26	[]	[]	Tue Mar 16 22:15:00 +0000 2021	[{"text":"G1","indices":[124,127]}]	[{"url":"https://t.co/TOCQTPFOlD","expanded_url":"http://glo.bo/3tsO6kl","display_url":"glo.bo/3tsO6kl","indices":[100,123]}]	MÃ©dicos desmontam estetoscÃ³pios para usar como mangueira de oxigÃªnio para pacientes com Covid em MT https://t.co/TOCQTPFOlD #G1 https://t.co/L83NvfplGa	12374880.0	RT @g1: MÃ©dicos desmontam estetoscÃ³pios para usar como mangueira de oxigÃªnio para pacientes com Covid em MT https://t.co/TOCQTPFOlD #G1 httâ€¦	37.0	True	full
1432735	1432735	60515924e1e1000038c7df74	2021-03-17 01:19:26	[]	[]	Tue Mar 16 17:02:15 +0000 2021	[{"text":"Business","indices":[170,179]},{"text":"Economicgrowth","indices":[180,195]}]	[{"url":"https://t.co/Zh4ALzcxdp","expanded_url":"https://www.busiweek.com/africas-growth-prospects-2021-bullish-afdb/","display_url":"busiweek.com/africas-growthâ€¦","indices":[196,219]}]	Africa is still expected to have a growth of 3.4% in 2021 despite the effects of the pandemic. This was reported by the @AfDB_Group in their 2021 Africa Economic Outlook #Business #Economicgrowth https://t.co/Zh4ALzcxdp	7021.0	RT @CorpCnclAfrica: Africa is still expected to have a growth of 3.4% in 2021 despite the effects of the pandemic. This was reported by theâ€¦	261.0	True	full
1432736	1432736	60515924e1e1000038c7df80	2021-03-17 01:19:27	[]	[]	Tue Mar 16 20:19:16 +0000 2021	[]	[{"url":"https://t.co/JNJsNcZB86","expanded_url":"https://www.washingtonpost.com/world/2021/03/16/hhs-brazil-sputnik-russia/","display_url":"washingtonpost.com/world/2021/03/â€¦","indices":[201,224]}]	Vaccine Diplomacy is a covid story to watch. Has anyone commented on Mexico's use of Sputnik V? Maybe bigger story than pressure on Brazil is US inability to pressure (or help) an immediate neighbour https://t.co/JNJsNcZB86	322.0	RT @HistMedMichaels: Vaccine Diplomacy is a covid story to watch. Has anyone commented on Mexico's use of Sputnik V? Maybe bigger story thaâ€¦	1684.0	True	full
1432737	1432737	60515924e1e1000038c7dfa0	2021-03-17 01:19:27	[]	[]	Tue Mar 16 13:00:58 +0000 2021	[]	[{"url":"https://t.co/Ok1xDz1vYu","expanded_url":"https://www.harnett.org/publicinfo/covid19-testing-clinics.asp","display_url":"harnett.org/publicinfo/covâ€¦","indices":[247,270]}]	Two no-cost COVID-19 testing clinics are available this week. ðŸ”¹CCCC Harnett Health Sciences Center, located at 51 Red Mulberry Way Lillington, NC 27546 ðŸ”¹City of Dunn Community Center, located at 205 Jackson Road, Dunn, NC 28334. ðŸ‘‰Learn More: https://t.co/Ok1xDz1vYu https://t.co/UP8e4LqKxA	1983.0	RT @HarnettCounty: Two no-cost COVID-19 testing clinics are available this week. ðŸ”¹CCCC Harnett Health Sciences Center, located at 51 Redâ€¦	295.0	True	full
1432738	1432738	60515924e1e1000038c7dfc0	2021-03-17 01:19:27	[]	[]	Wed Mar 17 01:10:14 +0000 2021	[]	[{"url":"https://t.co/ZLf9SdOwmq","expanded_url":"https://elpais.com/cultura/2021-03-15/francia-restituira-un-klimt-expoliado-por-los-nazis-a-una-familia-judia-austriaca.html?ssm=TW_CM&utm_source=Twitter#Echobox=1615907374","display_url":"elpais.com/cultura/2021-0â€¦","indices":[241,264]}]	Viktor y Paula Zuckerkandl adquirieron la obra de Klimt en 1911. En 1938, su sobrina se vio obligada a venderla antes de acabar deportada junto a su madre a Polonia, donde fue asesinada en 1942. Ahora la obra serÃ¡ restituida a sus herederos https://t.co/ZLf9SdOwmq	8005469.0	RT @el_pais: Viktor y Paula Zuckerkandl adquirieron la obra de Klimt en 1911. En 1938, su sobrina se vio obligada a venderla antes de acabaâ€¦	151.0	True	full
1432739	1432739	60515924e1e1000038c7dfc8	2021-03-17 01:19:27	[]	[]	Wed Mar 17 00:13:08 +0000 2021	[{"text":"ALERTA","indices":[0,7]},{"text":"Wayka","indices":[165,171]}]	[{"url":"https://t.co/jlg1mP6aWF","expanded_url":"https://wayka.pe/candidato-de-lopez-aliaga-amenaza-con-censurar-prensa-tras-difusion-de-sus-denuncias-por-violencia/","display_url":"wayka.pe/candidato-de-lâ€¦","indices":[210,233]}]	#ALERTAðŸš¨ | @Yorry_Warthon, candidato de LÃ³pez Aliaga, amenaza con censurar prensa tras difusiÃ³n de sus denuncias por violencia al asegurar que se va a Â«deshacerÂ» de #Wayka si gana elecciones. Cc: @JNE_Peru âž¡ï¸�https://t.co/jlg1mP6aWF https://t.co/W2qfENXoJK	98055.0	RT @WaykaPeru: #ALERTAðŸš¨ | @Yorry_Warthon, candidato de LÃ³pez Aliaga, amenaza con censurar prensa tras difusiÃ³n de sus denuncias por violencâ€¦	54.0	True	full
1432740	1432740	60515925e1e1000038c7dfd2	2021-03-17 01:19:27	[{"text":"WoW","indices":[97,101]},{"text":"WorldofWarcraft","indices":[102,118]},{"text":"shadowlands","indices":[119,131]},{"text":"smallstreamer","indices":[132,146]},{"text":"twitchaffiliate","indices":[147,163]},{"text":"twitch","indices":[164,171]},{"text":"twitchtv","indices":[172,181]},{"text":"mmo","indices":[182,186]},{"text":"MMORPG","indices":[187,194]},{"text":"rpg","indices":[195,19…	[{"url":"https://t.co/41zsRY5VrJ","expanded_url":"http://twitch.tv/Rogueofwarcraft","display_url":"twitch.tv/Rogueofwarcraft","indices":[73,96]}]		[]	[]			Great stream tonight guys, much â�¤ï¸� back to pushing +15 keys on Thursday! https://t.co/41zsRY5VrJ #WoWâ€¦ https://t.co/NxBFCUM189	10.0	True	full
1432741	1432741	60515925e1e1000038c7dfe4	2021-03-17 01:19:27	[{"text":"COM345","indices":[55,62]}]	[{"url":"https://t.co/TH7UN8Zjd5","expanded_url":"https://www.abc.net.au/news/2021-03-04/australias-covid-19-vaccine-targets-dramatic-ramp-up/13212836","display_url":"abc.net.au/news/2021-03-0â€¦","indices":[196,219]}]		[]	[]			Decided to track the COVID-19 vaccine in Australia for #COM345 this is a good article to look at. Australia's COVâ€¦ https://t.co/q7ZmG8JyDt	0.0	True	full
1432742	1432742	60515925e1e1000038c7dff4	2021-03-17 01:19:28	[]	[{"url":"https://t.co/4AHYszvQsN","expanded_url":"https://bit.ly/3lpc7Gf","display_url":"bit.ly/3lpc7Gf","indices":[105,128]}]		[]	[]			Pampita, al borde del llanto por la visita sorpresa de sus hijos: â€œTe amo hasta donde llegue el espacioâ€�â€¦ https://t.co/UNkjvvXDw3	3569764.0	True	full
1432743	1432743	60515925e1e1000038c7dffc	2021-03-17 01:19:28	[]	[]	Tue Mar 16 15:25:31 +0000 2021	[]	[{"url":"https://t.co/RhHwmNrt7T","expanded_url":"https://www.washingtonpost.com/immigration/migrants-are-not-overrunning-us-border-towns-despite-the-political-rhetoric/2021/03/15/b193f3f2-8345-11eb-ac37-4383f7709abe_story.html","display_url":"washingtonpost.com/immigration/miâ€¦","indices":[120,143]}]	THIS IS THE TRUTH! Migrants are not overrunning U.S. border towns, despite the political rhetoric - The Washington Post https://t.co/RhHwmNrt7T	32145.0	RT @BuddJenn: THIS IS THE TRUTH! Migrants are not overrunning U.S. border towns, despite the political rhetoric - The Washington Post httpsâ€¦	1433.0	True	full
1432744	1432744	60515925e1e1000038c7e01a	2021-03-17 01:19:28	[]	[]	Wed Mar 17 01:10:48 +0000 2021	[]	[{"url":"https://t.co/v1oMReYfzA","expanded_url":"http://www.boeatl.org","display_url":"boeatl.org","indices":[164,187]}]	My next event is hosted by @Teaacup_ ! Photo bar by @LexiMoon_ ! I got over 20 vendors selling all types of shit and we downtown AND ITS FREE!!!! Get a free ticket https://t.co/v1oMReYfzA https://t.co/e0shBc2DfK	8762.0	RT @FergCapone: My next event is hosted by @Teaacup_ ! Photo bar by @LexiMoon_ ! I got over 20 vendors selling all types of shit and we dowâ€¦	850.0	True	full
1432745	1432745	60515926e1e1000038c7e026	2021-03-17 01:19:28	[]	[]	Tue Mar 16 19:44:01 +0000 2021	[]	[{"url":"https://t.co/SdesqfbvQp","expanded_url":"https://bit.ly/3eGLHhT","display_url":"bit.ly/3eGLHhT","indices":[228,251]}]	Cuomoâ€™s executive order requiring nursing homes to take Covid patients was disastrous, resulting in thousands of excess deaths. But it was the cover-up that requires resignation: half a year of continuously lying to the public. https://t.co/SdesqfbvQp	1281935.0	RT @thenation: Cuomoâ€™s executive order requiring nursing homes to take Covid patients was disastrous, resulting in thousands of excess deatâ€¦	177.0	True	full
1432746	1432746	60515926e1e1000038c7e028	2021-03-17 01:19:28	[]	[]	Tue Mar 16 22:40:00 +0000 2021	[{"text":"SabemosComoHacerlo","indices":[126,145]}]	[{"url":"https://t.co/nswFMcnNdC","expanded_url":"https://www.vtv.gob.ve/trabajadores-cuerpos-combatientes-milicia-obrera-pequiven/","display_url":"vtv.gob.ve/trabajadores-câ€¦","indices":[147,170]}]	Unos 1.500 trabajadores de Cuerpos de Combatientes y Milicia Obrera de Pequiven garantizan la continuidad en sus operaciones #SabemosComoHacerlo https://t.co/nswFMcnNdC https://t.co/rUYFcshx2t	1814356.0	RT @VTVcanal8: Unos 1.500 trabajadores de Cuerpos de Combatientes y Milicia Obrera de Pequiven garantizan la continuidad en sus operacionesâ€¦	213.0	True	full
1432747	1432747	60515926e1e1000038c7e03a	2021-03-17 01:19:28	[]	[]	Wed Mar 17 01:18:47 +0000 2021	[{"text":"SUPERJUNIOR","indices":[155,167]},{"text":"ìŠˆí�¼ì£¼ë‹ˆì–´","indices":[168,174]}]	[{"url":"https://t.co/kfGwI2035m","expanded_url":"https://entertain.naver.com/read?oid=112&aid=0003410796","display_url":"entertain.naver.com/read?oid=112&aâ€¦","indices":[130,153]}]	Super Junior is number one in 20 regions around the world on iTunes with their 10th full-length album, The dignity of Kpop's King https://t.co/kfGwI2035m #SUPERJUNIOR #ìŠˆí�¼ì£¼ë‹ˆì–´ @SJofficial https://t.co/sXD9ZnC3LC	5993.0	RT @avecsuju: Super Junior is number one in 20 regions around the world on iTunes with their 10th full-length album, The dignity of Kpop'sâ€¦	67.0	True	full
1432748	1432748	60515926e1e1000038c7e04a	2021-03-17 01:19:28	[]	[{"url":"https://t.co/SJffQBV2Dr","expanded_url":"https://www.youtube.com/watch?v=EOTebhPy04g","display_url":"youtube.com/watch?v=EOTebhâ€¦","indices":[233,256]}]		[]	[]			Today's News in Who Rules is @TierraWhack Is it possible to make a 15 track album of 15 tiny one minute songs all oâ€¦ https://t.co/qydp7yIEl6	123.0	True	full
1432749	1432749	60515926e1e1000038c7e064	2021-03-17 01:19:29	[]	[]	Wed Mar 17 01:15:57 +0000 2021	[{"text":"TompkinsFinancial","indices":[156,174]},{"text":"stockmarket","indices":[175,187]},{"text":"stock","indices":[188,194]},{"text":"technicalanalysis","indices":[195,213]},{"text":"money","indices":[214,220]},{"text":"trading","indices":[221,229]},{"text":"investing","indices":[230,240]},{"text":"daytrading","indices":[241,252]},{"text":"news","indices":[253,258]},{"text":"today","indices"…	[{"url":"https://t.co/8VbTjJpzNH","expanded_url":"https://srnk.us/go/2602443","display_url":"srnk.us/go/2602443","indices":[132,155]}]	$TMP's 10-day Moving Average crossed above its 50-day Moving Average on February 10, 2021. View odds for this and other indicators: https://t.co/8VbTjJpzNH #TompkinsFinancial #stockmarket #stock #technicalanalysis #money #trading #investing #daytrading #news #today https://t.co/BYy4Uhvmtd	9123.0	RT @Tickeron: $TMP's 10-day Moving Average crossed above its 50-day Moving Average on February 10, 2021. View odds for this and other indicâ€¦	1094.0	True	full
1432750	1432750	60515926e1e1000038c7e06a	2021-03-17 01:19:29	[]	[]	Wed Mar 17 00:30:00 +0000 2021	[{"text":"NotiMippCI","indices":[0,11]},{"text":"SabemosComoHacerlo","indices":[132,151]}]	[{"url":"https://t.co/bmiLjZNTTR","expanded_url":"https://bit.ly/38NqAXn","display_url":"bit.ly/38NqAXn","indices":[108,131]}]	#NotiMippCI ðŸ“°ðŸ—ž| Variante P.1 de SARS-CoV-2 estÃ¡ provocando reinfecciones en poblaciÃ³n venezolana. Lea mÃ¡s â�© https://t.co/bmiLjZNTTR #SabemosComoHacerlo https://t.co/kzWm1Pwa1L	253181.0	RT @Mippcivzla: #NotiMippCI ðŸ“°ðŸ—ž| Variante P.1 de SARS-CoV-2 estÃ¡ provocando reinfecciones en poblaciÃ³n venezolana. Lea mÃ¡s â�© https://t.co/bmâ€¦	402.0	True	full
1432751	1432751	60515926e1e1000038c7e06e	2021-03-17 01:19:29	[]	[]	Wed Mar 17 01:13:00 +0000 2021	[{"text":"Covid_19","indices":[42,51]},{"text":"Brasil","indices":[120,127]},{"text":"MÃ©xico","indices":[212,219]}]	[{"url":"https://t.co/CimOGoxLbp","expanded_url":"https://go.shr.lc/3rWtcts","display_url":"go.shr.lc/3rWtcts","indices":[224,247]}]	A un aÃ±o del inicio de la pandemia por la #Covid_19ðŸ¦ , el peligro de un rebrote se vuelve cada vez mÃ¡s real Actualmente #BrasilðŸ‡§ðŸ‡·, el gigante suramericano, es una preocupaciÃ³n mundial y a nivel regional le sigue #MÃ©xicoðŸ‡²ðŸ‡½ â†’ https://t.co/CimOGoxLbp https://t.co/cCPPd000lo	1972754.0	RT @teleSURtv: A un aÃ±o del inicio de la pandemia por la #Covid_19ðŸ¦ , el peligro de un rebrote se vuelve cada vez mÃ¡s real Actualmente #Braâ€¦	827.0	True	full
1432752	1432752	60515926e1e1000038c7e080	2021-03-17 01:19:29	[]	[]	Wed Mar 17 01:18:47 +0000 2021	[{"text":"SUPERJUNIOR","indices":[155,167]},{"text":"ìŠˆí�¼ì£¼ë‹ˆì–´","indices":[168,174]}]	[{"url":"https://t.co/kfGwI2035m","expanded_url":"https://entertain.naver.com/read?oid=112&aid=0003410796","display_url":"entertain.naver.com/read?oid=112&aâ€¦","indices":[130,153]}]	Super Junior is number one in 20 regions around the world on iTunes with their 10th full-length album, The dignity of Kpop's King https://t.co/kfGwI2035m #SUPERJUNIOR #ìŠˆí�¼ì£¼ë‹ˆì–´ @SJofficial https://t.co/sXD9ZnC3LC	5993.0	RT @avecsuju: Super Junior is number one in 20 regions around the world on iTunes with their 10th full-length album, The dignity of Kpop'sâ€¦	280.0	True	full
1432753	1432753	60515927e1e1000038c7e090	2021-03-17 01:19:29	[]	[]	Tue Mar 16 16:12:33 +0000 2021	[{"text":"SabemosComoHacerlo","indices":[126,145]}]	[{"url":"https://t.co/nswFMcFoCc","expanded_url":"https://www.vtv.gob.ve/trabajadores-cuerpos-combatientes-milicia-obrera-pequiven/","display_url":"vtv.gob.ve/trabajadores-câ€¦","indices":[147,170]}]	Unos 1.500 trabajadores de Cuerpos de Combatientes y Milicia Obrera de Pequiven garantizan la continuidad en sus operaciones #SabemosComoHacerlo https://t.co/nswFMcFoCc https://t.co/V7XUn1h6Ou	1814356.0	RT @VTVcanal8: Unos 1.500 trabajadores de Cuerpos de Combatientes y Milicia Obrera de Pequiven garantizan la continuidad en sus operacionesâ€¦	197.0	True	full
1432754	1432754	60515927e1e1000038c7e0ac	2021-03-17 01:19:30	[]	[]	Wed Mar 17 01:15:00 +0000 2021	[{"text":"peces","indices":[102,108]},{"text":"ElCampoNoSeDetiene","indices":[137,156]}]	[{"url":"https://t.co/aKNQc1x1sV","expanded_url":"http://bit.ly/2Nu7EFO","display_url":"bit.ly/2Nu7EFO","indices":[112,135]}]	La estreptococcosis es una infecciÃ³n bacteriana responsable de pÃ©rdidas relevantes en los cultivos de #peces. ðŸ�Ÿhttps://t.co/aKNQc1x1sV #ElCampoNoSeDetiene, la pesca y la acuicultura tampoco. @SENASICA https://t.co/siExrOnjJ2	751933.0	RT @Agricultura_mex: La estreptococcosis es una infecciÃ³n bacteriana responsable de pÃ©rdidas relevantes en los cultivos de #peces. ðŸ�Ÿhttps:â€¦	6.0	True	full
1432755	1432755	60515927e1e1000038c7e0c2	2021-03-17 01:19:30	[]	[]	Tue Mar 16 22:18:50 +0000 2021	[{"text":"SabemosComoHacerlo","indices":[162,181]}]	[{"url":"https://t.co/1yE3vtiT3t","expanded_url":"https://www.vtv.gob.ve/contundente-llamado-presidente-maduro-personal-medico-comunas-hospitalizar-casos-detectados-covid-19/","display_url":"vtv.gob.ve/contundente-llâ€¦","indices":[183,206]}]	El contundente llamado del presidente NicolÃ¡s Maduro al personal mÃ©dico y las comunas: hay que hospitalizar con amor al 100% de los casos detectados de COVID-19 #SabemosComoHacerlo https://t.co/1yE3vtiT3t https://t.co/noyTVdMyHS	1814356.0	RT @VTVcanal8: El contundente llamado del presidente NicolÃ¡s Maduro al personal mÃ©dico y las comunas: hay que hospitalizar con amor al 100%â€¦	7.0	True	full
1432756	1432756	60515927e1e1000038c7e0d4	2021-03-17 01:19:30	[]	[]	Tue Mar 16 14:00:00 +0000 2021	[{"text":"MujeresIndÃ­genas","indices":[4,21]},{"text":"LenguaMaternas","indices":[37,52]},{"text":"Video","indices":[222,228]}]	[{"url":"https://t.co/3Qj2np0yxp","expanded_url":"http://bit.ly/37nGCGH","display_url":"bit.ly/37nGCGH","indices":[230,253]}]	Las #MujeresIndÃ­genas transmiten sus #LenguaMaternas a sus hijos e hijas a travÃ©s de las canciones de cuna. Disfruta de 'Tangu yÃº', (muÃ±eca de barro), canciÃ³n de cuna en lengua zapoteca del Istmo de Tehuantepec, Oaxaca. #VideoðŸ“¹ https://t.co/3Qj2np0yxp https://t.co/o7VoVQGROR	27858.0	RT @INPImx: Las #MujeresIndÃ­genas transmiten sus #LenguaMaternas a sus hijos e hijas a travÃ©s de las canciones de cuna. Disfruta de 'Tanguâ€¦	77.0	True	full
1432757	1432757	60515927e1e1000038c7e0d8	2021-03-17 01:19:30	[]	[]	Tue Mar 16 13:51:28 +0000 2021	[]	[{"url":"https://t.co/lRauoT0F4P","expanded_url":"https://trib.al/VGRZW3U","display_url":"trib.al/VGRZW3U","indices":[211,234]}]	After a coronavirus outbreak among its gorillas, the San Diego Zoo is vaccinating its bonobos and orangutans with a shot produced by a veterinary pharmaceutical company. And other zoos are considering it, too. https://t.co/lRauoT0F4P	8707270.0	RT @NPR: After a coronavirus outbreak among its gorillas, the San Diego Zoo is vaccinating its bonobos and orangutans with a shot producedâ€¦	22.0	True	full
1432758	1432758	60515928e1e1000038c7e108	2021-03-17 01:19:31	[]	[{"url":"https://t.co/GeWXxeZhwL","expanded_url":"https://www.reuters.com/article/us-eu-china-sanctions-idUSKBN2B8118","display_url":"reuters.com/article/us-eu-â€¦","indices":[167,190]}]		[]	[]			China warned the European Union against planned EU sanctions for human rights violations, saying Beijing would notâ€¦ https://t.co/C7IKZAey3y	1423.0	True	full
1432759	1432759	60515928e1e1000038c7e12e	2021-03-17 01:19:31	[]	[]	Wed Mar 17 01:10:06 +0000 2021	[]	[{"url":"https://t.co/jT4k0SDhsH","expanded_url":"https://www.whatdotheyknow.com/request/ethylene_oxide_in_connection_wit","display_url":"whatdotheyknow.com/request/ethyleâ€¦","indices":[254,277]}]	UK ðŸ‡¬ðŸ‡§ This is now criminal. Word is out, the Lateral Flow Covid19 test used at Schools, the swab is laced with Ethylene Oxide. In small doses,it's harmless, but these kids are being tested Multiple times weekly, it's a carcinogenic. This is now Insane ðŸ‘Š https://t.co/jT4k0SDhsH https://t.co/p8mSre5dPf	16111.0	RT @timesuppeeps: UK ðŸ‡¬ðŸ‡§ This is now criminal. Word is out, the Lateral Flow Covid19 test used at Schools, the swab is laced with Ethylene Oâ€¦	15015.0	True	full
1432760	1432760	60515928e1e1000038c7e130	2021-03-17 01:19:31	[]	[]	Wed Jan 20 17:32:03 +0000 2021	[]	[{"url":"https://t.co/fojQECGDIJ","expanded_url":"http://www.hamilton.ca/COVIDvaccines","display_url":"hamilton.ca/COVIDvaccines","indices":[240,263]}]	Q: What is in mRNA COVID-19 vaccines? A: Messenger RNA, a fatty coating over the mRNA, sugar, salts, water and polyethylene glycol. There are no preservatives, blood products, fetal cells, pork, egg or live COVID-19 virus in the vaccines. https://t.co/fojQECGDIJ https://t.co/2fjPson0mU	84609.0	RT @cityofhamilton: Q: What is in mRNA COVID-19 vaccines? A: Messenger RNA, a fatty coating over the mRNA, sugar, salts, water and polyethâ€¦	3709.0	True	full
1432761	1432761	60515929e1e1000038c7e134	2021-03-17 01:19:31	[]	[]	Wed Mar 17 01:03:31 +0000 2021	[{"text":"ElChubutDigital","indices":[89,105]},{"text":"QuedateEnCasa","indices":[106,120]}]	[{"url":"https://t.co/92c7Y9eaFM","expanded_url":"https://mpago.la/2QKsHK","display_url":"mpago.la/2QKsHK","indices":[150,173]}]	Ya esta disponible la EdiciÃ³n Digital de DIARIO EL CHUBUT del MIERCOLES 17 de MARZO 2021 #ElChubutDigital #QuedateEnCasa Para comprar hace click Aqui https://t.co/92c7Y9eaFM https://t.co/pjyR41ahQg	31531.0	RT @ElChubut: Ya esta disponible la EdiciÃ³n Digital de DIARIO EL CHUBUT del MIERCOLES 17 de MARZO 2021 #ElChubutDigital #QuedateEnCasa Paraâ€¦	51.0	True	full
1432762	1432762	60515929e1e1000038c7e136	2021-03-17 01:19:31	[{"text":"Coronavirus","indices":[0,12]}]	[{"url":"https://t.co/byPDwGW3ey","expanded_url":"https://bit.ly/3cr6lQq","display_url":"bit.ly/3cr6lQq","indices":[119,142]}]		[]	[]			#Coronavirus ðŸ˜· | ClÃ­nicas de Caracas al borde del colapso de pacientes con covid-19 comienzan a vacunar a su personâ€¦ https://t.co/FvgQZtV6f6	4542286.0	True	full
1432763	1432763	60515929e1e1000038c7e140	2021-03-17 01:19:31	[]	[]	Tue Mar 16 01:18:32 +0000 2021	[]	[{"url":"https://t.co/zM1F6kCBbO","expanded_url":"http://dlvr.it/Rvj5Kz","display_url":"dlvr.it/Rvj5Kz","indices":[127,150]}]	General Hospital Spoilers: Monday, March 15 Recap â€“ Finn Is Chaseâ€™s Father â€“ Samâ€™s Promise to Maxie â€“ Brook Lynn Stuns Michael https://t.co/zM1F6kCBbO	28717.0	RT @celebdirtylaund: General Hospital Spoilers: Monday, March 15 Recap â€“ Finn Is Chaseâ€™s Father â€“ Samâ€™s Promise to Maxie â€“ Brook Lynn Stunsâ€¦	28717.0	True	full
1432764	1432764	60515929e1e1000038c7e142	2021-03-17 01:19:31	[]	[]	Tue Mar 16 12:21:16 +0000 2021	[]	[{"url":"https://t.co/lEeq8GBhJ9","expanded_url":"https://www.semana.com/opinion/articulo/no-son-asesinos-de-ninos/202101/","display_url":"semana.com/opinion/articuâ€¦","indices":[251,274]}]	Los militares no son asesinos de niÃ±os como quiere hacer creer la criminalidad y sus aliados. "No creo que haya un solo piloto en las Fuerzas Militares que se sienta feliz cuando mueren adolescentes en un legÃ­timo bombardeo contra el narcoterrorismo" https://t.co/lEeq8GBhJ9	137184.0	RT @CARLOSFMEJIA: Los militares no son asesinos de niÃ±os como quiere hacer creer la criminalidad y sus aliados. "No creo que haya un solo pâ€¦	5188.0	True	full
1432765	1432765	60515929e1e1000038c7e14e	2021-03-17 01:19:31	[]	[]	Tue Mar 16 15:36:25 +0000 2021	[]	[{"url":"https://t.co/sRP0HSWYwV","expanded_url":"https://brasilsemmedo.com/doacao-com-mascaras-e-testes-para-covid-19-destinada-ao-governo-do-df-esta-abandonada/","display_url":"brasilsemmedo.com/doacao-com-masâ€¦","indices":[155,178]}]	DoaÃ§Ã£o de mÃ¡scaras e testes para covid-19, destinada ao Governo do DF, estÃ¡ abandonada. HÃ¡ quase 1 ano, vale salientar! E aÃ­, governador? @IbaneisOficial https://t.co/sRP0HSWYwV	12600.0	RT @yasminaalencar: DoaÃ§Ã£o de mÃ¡scaras e testes para covid-19, destinada ao Governo do DF, estÃ¡ abandonada. HÃ¡ quase 1 ano, vale salientar!â€¦	3379.0	True	full
1432766	1432766	60515929e1e1000038c7e152	2021-03-17 01:19:31	[]	[{"url":"https://t.co/JRu5RfArfZ","expanded_url":"https://twitter.com/selenaismyrare/status/1370864515877851144?s=19","display_url":"twitter.com/selenaismyrareâ€¦","indices":[238,261]}]		[]	[]			@gabisteca2 Oi, desculpa incomodar! Minha tia faleceu de covid e eu fiz uma vakinha pra ajudar no aluguel do meu tiâ€¦ https://t.co/UVuYH7TVak	160.0	True	full
1432767	1432767	60515929e1e1000038c7e15e	2021-03-17 01:19:32	[]	[]	Tue Mar 16 21:43:54 +0000 2021	[]	[{"url":"https://t.co/gjMucTog2Q","expanded_url":"https://www.instagram.com/p/CMeqv_ZBArF/?igshid=gezp6lerbj2v","display_url":"instagram.com/p/CMeqv_ZBArF/â€¦","indices":[185,208]}]	como ya dije las fotos no son mias, las saque de una cuenta de Instagram. AcÃ¡ dejo el Link de la publicaciÃ³n por si quieren y pueden compartir esto tambiÃ©n en sus cuentas de Instagram. https://t.co/gjMucTog2Q	487.0	RT @loveIovelove_hs: como ya dije las fotos no son mias, las saque de una cuenta de Instagram. AcÃ¡ dejo el Link de la publicaciÃ³n por si quâ€¦	1984.0	True	full
1432768	1432768	60515929e1e1000038c7e162	2021-03-17 01:19:32	[]	[{"url":"https://t.co/kPe45Aa9ve","expanded_url":"https://diariodotransporte.com.br/2021/03/16/paes-regulamenta-carros-de-aplicativo-e-cobrara-15-de-cada-corrida-no-rio-de-janeiro/amp/","display_url":"diariodotransporte.com.br/2021/03/16/paeâ€¦","indices":[141,164]}]		[]	[]			A economia toda fodida, nego sem emprego e qual a ideia do Dudu ? Tacar imposto numa das poucas coisas que o pessoaâ€¦ https://t.co/cROf7iObAR	483.0	True	full
1432769	1432769	60515929e1e1000038c7e16a	2021-03-17 01:19:32	[]	[]	Tue Mar 16 23:20:36 +0000 2021	[]	[{"url":"https://t.co/wHWo7iB1Lj","expanded_url":"http://trib.al/R7usdXW","display_url":"trib.al/R7usdXW","indices":[247,270]}]	@pressprogress @thegreenpagesBC And just a few tweets lower Bloomberg reports "Uber will reclassify all 70,000 of its U.K. drivers as workers, entitling them to the minimum wage, vacation pay and other benefits after a landmark ruling last month https://t.co/wHWo7iB1Lj"	1168.0	RT @stephen_rees: @pressprogress @thegreenpagesBC And just a few tweets lower Bloomberg reports "Uber will reclassify all 70,000 of its U.â€¦	402.0	True	full
1432770	1432770	6051592ae1e1000038c7e1a4	2021-03-17 01:19:32	[]	[]	Tue Mar 16 20:12:12 +0000 2021	[]	[{"url":"https://t.co/taNzfApugY","expanded_url":"https://twitter.com/LawrenceSellin/status/1371912819747254275","display_url":"twitter.com/LawrenceSellinâ€¦","indices":[278,301]}]	â€œin 2002, Shibo Jiang was collaborating with the PLA scientists at the Department of Microbiology of the 4th Military Medical University...â€� To note, PLAâ€™s contemporary bioweapon guidance is written by General XU in 4th Military Medical U in 2015. Yes, Dr. JIANG is important! https://t.co/taNzfApugY	79735.0	RT @DrLiMengYAN1: â€œin 2002, Shibo Jiang was collaborating with the PLA scientists at the Department of Microbiology of the 4th Military Medâ€¦	248.0	True	full
1432771	1432771	6051592ae1e1000038c7e1cc	2021-03-17 01:19:32	[]	[]	Tue Mar 16 14:48:35 +0000 2021	[{"text":"AmericanRescuePlan","indices":[150,169]}]	[{"url":"https://t.co/Q3r2SBFvxl","expanded_url":"https://bit.ly/3cGZjqV","display_url":"bit.ly/3cGZjqV","indices":[234,257]}]	NEW: 100+ Members of Congress are urging the IRS to extend the April 15 federal tax filing deadline given the changes to the tax law contained in the #AmericanRescuePlan. Proud to be leading this bipartisan letter with @BillPascrell: https://t.co/Q3r2SBFvxl https://t.co/56hU2DdvFm	305754.0	RT @RepRaskin: NEW: 100+ Members of Congress are urging the IRS to extend the April 15 federal tax filing deadline given the changes to theâ€¦	222.0	True	full
1432772	1432772	6051592ae1e1000038c7e1e8	2021-03-17 01:19:33	[]	[{"url":"https://t.co/WwoD60HZOj","expanded_url":"https://newsinfo.inquirer.net/1407789/psa-covid-19-seventh-leading-cause-of-death-in-ph-in-2020","display_url":"newsinfo.inquirer.net/1407789/psa-coâ€¦","indices":[241,264]}]		[]	[]			UNDERREPORTED COVD-19 DEATHS "COVID-19 was the seventh leading cause of death in the Philippines in 2020, with 27â€¦ https://t.co/dv3HXi79aI	3254.0	True	full
1432773	1432773	6051592ae1e1000038c7e1ec	2021-03-17 01:19:33	[]	[]	Tue Mar 16 21:47:44 +0000 2021	[]	[{"url":"https://t.co/nXvK09LDBE","expanded_url":"https://www.politics.co.uk/comment/2021/03/16/anti-protest-bill-freedom-dies-in-silence/","display_url":"politics.co.uk/comment/2021/0â€¦","indices":[250,273]}]	â€œToday, the government did not even try to justify what it was doing. Tory MPs barely pretended to have read the bill, let alone understand its contents, let alone challenge them. The great champions of English liberties didnâ€™t say a word.â€� @IanDunt https://t.co/nXvK09LDBE	72297.0	RT @timatkin: â€œToday, the government did not even try to justify what it was doing. Tory MPs barely pretended to have read the bill, let alâ€¦	1317.0	True	full
1432774	1432774	6051592be1e1000038c7e212	2021-03-17 01:19:33	[]	[]	Tue Mar 16 12:06:38 +0000 2021	[]	[{"url":"https://t.co/8NaeH9nL4y","expanded_url":"https://cordopolis.eldiario.es/cordoba-hoy/anuncian-protestas-incumplimiento-flagrante-junta-teletrabajo-administracion_1_7143130.html","display_url":"cordopolis.eldiario.es/cordoba-hoy/anâ€¦","indices":[254,277]}]	ðŸ’» TambiÃ©n han puesto trabas al teletrabajo. Han dificultado la conciliaciÃ³n. ðŸ¤¦â€�â™‚ï¸� Y han puesto todas las piedras en el camino que han podido a todas esas familias que tenÃ­an niÃ±os o mayores a los que cuidar durante la pandemia (que no son una ni dos). https://t.co/8NaeH9nL4y	27814.0	RT @Podemos_AND: ðŸ’» TambiÃ©n han puesto trabas al teletrabajo. Han dificultado la conciliaciÃ³n. ðŸ¤¦â€�â™‚ï¸� Y han puesto todas las piedras en el caâ€¦	2489.0	True	full
1432775	1432775	6051592be1e1000038c7e222	2021-03-17 01:19:34	[]	[]	Wed Mar 17 01:17:02 +0000 2021	[]	[{"url":"https://t.co/56ylNPMgMF","expanded_url":"http://twitch.tv/thatbronzegirl","display_url":"twitch.tv/thatbronzegirl","indices":[114,137]},{"url":"https://t.co/LlJa46Shsu","expanded_url":"https://twitter.com/theGingerBair/status/1371993154942074882","display_url":"twitter.com/theGingerBair/â€¦","indices":[138,161]}]	PEEP THIS IF YOURE A DND HEAD!!! ITS SURE TO BE A GREAT SHOW FT SOME GOATED FOLKS AND RAN BY @ThatBronzeGirl !!! https://t.co/56ylNPMgMF https://t.co/LlJa46Shsu	8738.0	RT @zufats: PEEP THIS IF YOURE A DND HEAD!!! ITS SURE TO BE A GREAT SHOW FT SOME GOATED FOLKS AND RAN BY @ThatBronzeGirl !!! https://t.co/â€¦	21.0	True	full
1432776	1432776	6051592be1e1000038c7e224	2021-03-17 01:19:34	[]	[]	Wed Mar 17 01:02:36 +0000 2021	[]	[{"url":"https://t.co/4CVkfjXxUR","expanded_url":"https://www.cbsnews.com/news/covid-19-vaccines-optimism-pandemic-opinion-poll/?campaign_id=154&emc=edit_cb_20210316&instance_id=28133&nl=coronavirus-briefing&regi_id=78660036&segment_id=53549&te=1&user_id=71071893f19ee4ce4e10cb7d9c28a8dc","display_url":"cbsnews.com/news/covid-19-â€¦","indices":[196,219]}]	La politizaciÃ³n de la vacuna Covid. En una nueva encuesta de CBS News en EEUU, un tercio de los republicanos dijeron que no se vacunarÃ­an, en comparaciÃ³n con el 10 por ciento de los demÃ³cratas. https://t.co/4CVkfjXxUR	270877.0	RT @doctormacias: La politizaciÃ³n de la vacuna Covid. En una nueva encuesta de CBS News en EEUU, un tercio de los republicanos dijeron queâ€¦	84.0	True	full
1432777	1432777	6051592be1e1000038c7e22a	2021-03-17 01:19:34	[]	[]	Tue Mar 16 17:14:54 +0000 2021	[]	[{"url":"https://t.co/nyjpX1IY31","expanded_url":"https://github.com/PTKickass/GenerationsConfigTool_Rewrite/releases/","display_url":"github.com/PTKickass/Geneâ€¦","indices":[221,244]}]	I updated this adding support to language configuration (was not possible in the original config tool) and fixing the crash issue related to switching displays. Please update and do tell me if you find any other bugs :) https://t.co/nyjpX1IY31 https://t.co/Tnkxd9TlfG	936.0	RT @PTKickass: I updated this adding support to language configuration (was not possible in the original config tool) and fixing the crashâ€¦	279.0	True	full
1432778	1432778	6051592ce1e1000038c7e252	2021-03-17 01:19:34	[]	[]	Tue Mar 16 22:30:00 +0000 2021	[]	[{"url":"https://t.co/JH59Kci7Sa","expanded_url":"https://bit.ly/30Ohfdk","display_url":"bit.ly/30Ohfdk","indices":[251,274]}]	Trump Tower staff were reportedly vaccinated under a Chicago program intended to immunize communities of color hardest hit by COVID. The city health department is "looking into" the vaccination event at Trump Tower, saying staff aren't yet eligible. https://t.co/JH59Kci7Sa	1166672.0	RT @kylegriffin1: Trump Tower staff were reportedly vaccinated under a Chicago program intended to immunize communities of color hardest hiâ€¦	93.0	True	full
1432779	1432779	6051592ce1e1000038c7e25e	2021-03-17 01:19:34	[]	[]	Tue Mar 16 13:29:21 +0000 2021	[]	[{"url":"https://t.co/uUzDEmnHtS","expanded_url":"https://youtu.be/Ej30Tjyqgng","display_url":"youtu.be/Ej30Tjyqgng","indices":[232,255]}]	Online Satsang (In Hindi) - Learn the greatness of Hindu Dharma ðŸŒ¸ Dharmasamvad : Basic tenets of Hindu Culture : Eternal Dharmagranths (Part 15) (re-telecast) ðŸ”¸ The unparalleled importance of Shrimadbhagavadgeeta ðŸ–¥ï¸� Watch Live â–«ï¸� https://t.co/uUzDEmnHtS	1755.0	RT @HJSBangalore: Online Satsang (In Hindi) - Learn the greatness of Hindu Dharma ðŸŒ¸ Dharmasamvad : Basic tenets of Hindu Culture : Eternalâ€¦	75.0	True	full
1432780	1432780	6051592ce1e1000038c7e26c	2021-03-17 01:19:34	[]	[{"url":"https://t.co/wL9uchjGEv","expanded_url":"http://you.you","display_url":"you.you","indices":[71,94]},{"url":"https://t.co/9Io28tHail","expanded_url":"http://feature.click","display_url":"feature.click","indices":[191,214]},{"url":"https://t.co/xpue0S9Owd","expanded_url":"https://www.gameexp.com/games/shooter-872224.html?t=155&c=343&u=bdavies&s=1615942640535","display_url":"gameexp.com/gam…		[]	[]			@bdavies Hi bdavies, Iâ€™d like to recommend an awesome shooting game to https://t.co/wL9uchjGEv can control using onâ€¦ https://t.co/Ca4SnvQA0i	1.0	True	full
1432781	1432781	6051592ce1e1000038c7e278	2021-03-17 01:19:35	[]	[]	Tue Mar 16 12:53:31 +0000 2021	[]	[{"url":"https://t.co/lj9LnMDUDx","expanded_url":"https://go.gov.sg/uet3gq","display_url":"go.gov.sg/uet3gq","indices":[253,276]}]	.@sporeMOH has been busy opening more vaccine centres, in order to ramp up vaccinations. By mid-April, 40 will be operating islandwide. I urge everyone medically eligible to get vaccinated. Together, letâ€™s protect our loved ones against COVID-19. â€“ LHL https://t.co/lj9LnMDUDx https://t.co/rfvZ11juLn	791151.0	RT @leehsienloong: .@sporeMOH has been busy opening more vaccine centres, in order to ramp up vaccinations. By mid-April, 40 will be operatâ€¦	0.0	True	full
1432782	1432782	6051592de1e1000038c7e2cc	2021-03-17 01:19:35	[]	[]	Sat Mar 06 22:20:59 +0000 2021	[]	[{"url":"https://t.co/Pg0lLoPml9","expanded_url":"https://trib.al/KD0FNFS","display_url":"trib.al/KD0FNFS","indices":[225,248]}]	City councillor Shelley Carroll is putting forward a motion to Toronto council this week asking for clinics to expand their hours of operation and to consider offering the COVID-19 vaccine 24 hours a day, seven days a week. https://t.co/Pg0lLoPml9	234080.0	RT @globalnewsto: City councillor Shelley Carroll is putting forward a motion to Toronto council this week asking for clinics to expand theâ€¦	332.0	True	full
1432783	1432783	6051592de1e1000038c7e2ce	2021-03-17 01:19:35	[]	[]	Tue Mar 16 20:26:45 +0000 2021	[{"text":"wtpBLUE","indices":[164,172]},{"text":"wtpEDU","indices":[173,180]}]	[{"url":"https://t.co/l9Y0KEiGU8","expanded_url":"https://www.mvtimes.com/2021/03/15/time-end-filibuster/","display_url":"mvtimes.com/2021/03/15/timâ€¦","indices":[181,204]}]	Time to end the filibuster - The Martha's Vineyard Times *Its not in the Constitution or any amendments. The Framers never intended this to be part of the Senate. #wtpBLUE #wtpEDU https://t.co/l9Y0KEiGU8	12512.0	RT @Lalaej: Time to end the filibuster - The Martha's Vineyard Times *Its not in the Constitution or any amendments. The Framers never inteâ€¦	3420.0	True	full
1432784	1432784	6051592ee1e1000038c7e302	2021-03-17 01:19:36	[]	[]	Tue Mar 16 19:49:00 +0000 2021	[]	[{"url":"https://t.co/18qASTzXCN","expanded_url":"https://thecorbynproject.com/petion-affordable-vaccines/","display_url":"thecorbynproject.com/petion-affordaâ€¦","indices":[170,193]}]	Tell Boris Johnson: stop supporting Big Pharmaâ€™s bid to prevent poorer countries making Covid-19 vaccines. No one is safe until everybody is safe. Sign and share now. https://t.co/18qASTzXCN	2435297.0	RT @jeremycorbyn: Tell Boris Johnson: stop supporting Big Pharmaâ€™s bid to prevent poorer countries making Covid-19 vaccines. No one is saâ€¦	15.0	True	full
1432785	1432785	6051592ee1e1000038c7e306	2021-03-17 01:19:36	[]	[]	Tue Mar 16 15:18:45 +0000 2021	[]	[{"url":"https://t.co/km2kkHXqXM","expanded_url":"https://lnkd.in/gxYNDTR","display_url":"lnkd.in/gxYNDTR","indices":[198,221]}]	Los invitamos al segundo dÃ­a de Conversaciones de Futuro: ODS-COVID en torno al ODS 2 HAMBRE CERO Necesitamos una profunda reforma del sistema mundial de agricultura y alimentaciÃ³n. Inscribite âž¡ï¸� https://t.co/km2kkHXqXM https://t.co/ya6oZkExAV	20557.0	RT @UnivAustral: Los invitamos al segundo dÃ­a de Conversaciones de Futuro: ODS-COVID en torno al ODS 2 HAMBRE CERO Necesitamos una profundâ€¦	1181.0	True	full
1432786	1432786	6051592ee1e1000038c7e32e	2021-03-17 01:19:36	[]	[{"url":"https://t.co/0usMhtqlCl","expanded_url":"https://www.washingtonpost.com/politics/2021/01/19/trumps-administration-fell-far-short-its-own-vaccine-promises/","display_url":"washingtonpost.com/politics/2021/â€¦","indices":[143,166]}]		[]	[]			@Kristen62950268 @kevinbrownnc @DanCrenshawTX Thanks Kristen for pointing out that this admin meets and exceeds goaâ€¦ https://t.co/xlsVXVYORL	37.0	True	full
1432787	1432787	6051592ee1e1000038c7e33c	2021-03-17 01:19:37	[]	[]	Tue Mar 16 10:20:59 +0000 2021	[{"text":"COVIDãƒ¼19","indices":[40,49]}]	[{"url":"https://t.co/a3C7IuMMKG","expanded_url":"https://larepublica.pe/mundo/2021/03/16/brasil-supera-115-millones-de-casos-de-covid-19-y-preocupa-a-la-region/","display_url":"larepublica.pe/mundo/2021/03/â€¦","indices":[240,263]}]	Brasil supera 11,5 millones de casos de #COVIDãƒ¼19 y preocupa a la regiÃ³n Alerta. El paÃ­s se ha convertido en el segundo con mÃ¡s nÃºmeros de contagios y muertos por esta enfermedad. La variante local es una amenaza que preocupa a la regiÃ³n. https://t.co/a3C7IuMMKG	2353213.0	RT @larepublica_pe: Brasil supera 11,5 millones de casos de #COVIDãƒ¼19 y preocupa a la regiÃ³n Alerta. El paÃ­s se ha convertido en el segundâ€¦	5154.0	True	full
1432788	1432788	6051592ee1e1000038c7e362	2021-03-17 01:19:37	[]	[]	Tue Mar 16 13:34:03 +0000 2021	[{"text":"ServicoPublicoSOS","indices":[208,226]}]	[{"url":"https://t.co/Le1xlOWar7","expanded_url":"https://congressoemfoco.uol.com.br/legislativo/deputado-do-centrao-sera-o-relator-da-reforma-administrativa-na-ccj/","display_url":"congressoemfoco.uol.com.br/legislativo/deâ€¦","indices":[228,251]}]	O deputado Darci de Matos (PSD-SC) vai relatar a proposta da reforma administrativa (PEC 32/2020) na ComissÃ£o de ConstituiÃ§Ã£o e JustiÃ§a (CCJ) da CÃ¢mara. A relatoria da PEC foi confirmada nesta segunda (15). #ServicoPublicoSOS https://t.co/Le1xlOWar7	545.0	RT @willians_fern: O deputado Darci de Matos (PSD-SC) vai relatar a proposta da reforma administrativa (PEC 32/2020) na ComissÃ£o de Constitâ€¦	2921.0	True	full
1432789	1432789	6051592fe1e1000038c7e366	2021-03-17 01:19:37	[]	[]	Tue Mar 16 22:10:00 +0000 2021	[{"text":"NotiMippCI","indices":[0,11]},{"text":"SabemosComoHacerlo","indices":[132,151]}]	[{"url":"https://t.co/bmiLk05vir","expanded_url":"https://bit.ly/38NqAXn","display_url":"bit.ly/38NqAXn","indices":[108,131]}]	#NotiMippCI ðŸ“°ðŸ—ž| Variante P.1 de SARS-CoV-2 estÃ¡ provocando reinfecciones en poblaciÃ³n venezolana. Lea mÃ¡s â�© https://t.co/bmiLk05vir #SabemosComoHacerlo https://t.co/Gil87x6HcX	253181.0	RT @Mippcivzla: #NotiMippCI ðŸ“°ðŸ—ž| Variante P.1 de SARS-CoV-2 estÃ¡ provocando reinfecciones en poblaciÃ³n venezolana. Lea mÃ¡s â�© https://t.co/bmâ€¦	281.0	True	full
1432790	1432790	6051592fe1e1000038c7e388	2021-03-17 01:19:38	[]	[]	Tue Mar 16 18:56:29 +0000 2021	[]	[{"url":"https://t.co/yhLU3cnN9N","expanded_url":"https://act.hrc.org/page/77300/petition/1?ea.tracking.id=sm_adv_2021","display_url":"act.hrc.org/page/77300/petâ€¦","indices":[171,194]}]	So excited to be part of @HRCâ€™s LBGTQ community event â€œFor Ourselves, For Each Other: Getting to the Other Side of the Pandemicâ€� this Thursday 3/18 at 7p. Register here: https://t.co/yhLU3cnN9N https://t.co/Lje4ZNLFjH	38913.0	RT @oni_blackstock: So excited to be part of @HRCâ€™s LBGTQ community event â€œFor Ourselves, For Each Other: Getting to the Other Side of theâ€¦	146.0	True	full
1432791	1432791	6051592fe1e1000038c7e38c	2021-03-17 01:19:38	[]	[]	Tue Mar 16 19:56:47 +0000 2021	[]	[{"url":"https://t.co/XB1FqwyhX5","expanded_url":"https://www.sbs.com.au/news/calls-mount-for-refugees-to-be-urgently-evacuated-to-australia-as-png-s-coronavirus-crisis-worsens","display_url":"sbs.com.au/news/calls-mouâ€¦","indices":[229,252]}]	My latest: six refugees formerly on Manus Island have tested positive for COVID-19 in PNG in recent days, with advocates arguing the 130 remaining should be brought to Australia to avoid the worsening outbreak (via @AAPNewswire) https://t.co/XB1FqwyhX5	8175.0	RT @HannahD15: My latest: six refugees formerly on Manus Island have tested positive for COVID-19 in PNG in recent days, with advocates argâ€¦	1257.0	True	full
1432792	1432792	6051592fe1e1000038c7e3a4	2021-03-17 01:19:38	[]	[{"url":"https://t.co/sXKZ7T55L5","expanded_url":"https://www.wsws.org/en/articles/2020/12/17/coll-d17.html","display_url":"wsws.org/en/articles/20â€¦","indices":[257,280]}]		[]	[]			The presence of B.1.1.7 on the MSU campus was entirely preventable. The unsafe drive to reopen schools, which has bâ€¦ https://t.co/L2lcBKJX89	365.0	True	full
1432793	1432793	6051592fe1e1000038c7e3a8	2021-03-17 01:19:38	[]	[]	Wed Mar 17 00:16:06 +0000 2021	[{"text":"Covid19","indices":[39,47]}]	[{"url":"https://t.co/nGv6JnARc5","expanded_url":"http://bit.ly/3eLWSWw","display_url":"bit.ly/3eLWSWw","indices":[123,146]}]	Boletim extraordinÃ¡rio do ObservatÃ³rio #Covid19 @fiocruz aponta maior colapso sanitÃ¡rio e hospitalar da histÃ³ria do Brasil https://t.co/nGv6JnARc5 https://t.co/8gftnh6RRE	266265.0	RT @agencia_fiocruz: Boletim extraordinÃ¡rio do ObservatÃ³rio #Covid19 @fiocruz aponta maior colapso sanitÃ¡rio e hospitalar da histÃ³ria do Brâ€¦	18146.0	True	full
1432794	1432794	60515930e1e1000038c7e3ca	2021-03-17 01:19:38	[]	[]	Tue Mar 16 19:30:00 +0000 2021	[{"text":"NotiMippCI","indices":[0,11]},{"text":"SabemosComoHacerlo","indices":[139,158]}]	[{"url":"https://t.co/G3m4LBLOou","expanded_url":"https://bit.ly/3vwdIi7","display_url":"bit.ly/3vwdIi7","indices":[115,138]}]	#NotiMippCI ðŸ“°ðŸ—ž| Venezuela junto a la OPS impulsan estrategias para avanzar en el combate al coronavirus. Lea mÃ¡s â�© https://t.co/G3m4LBLOou #SabemosComoHacerlo https://t.co/mftnn1US27	253181.0	RT @Mippcivzla: #NotiMippCI ðŸ“°ðŸ—ž| Venezuela junto a la OPS impulsan estrategias para avanzar en el combate al coronavirus. Lea mÃ¡s â�© https://â€¦	1016.0	True	full
1432795	1432795	60515930e1e1000038c7e3d6	2021-03-17 01:19:38	[]	[{"url":"https://t.co/4OG1sVRwkv","expanded_url":"https://www.bloomberg.com/news/articles/2021-03-16/china-warns-european-haters-over-human-rights-sanctions","display_url":"bloomberg.com/news/articles/â€¦","indices":[165,188]}]		[]	[]			China warns the European Union not to interfere in its national security affairs, saying any sanctions over human râ€¦ https://t.co/AbM27FZfAi	4451.0	True	full
1432796	1432796	60515930e1e1000038c7e3fe	2021-03-17 01:19:39	[]	[{"url":"https://t.co/afHKeGqVYf","expanded_url":"http://saharareporters.com/2021/03/15/ecowas-court-dismisses-suit-against-venezuelan-diplomat-alex-saab-awards-him-200-000","display_url":"saharareporters.com/2021/03/15/ecoâ€¦","indices":[249,272]}]		[]	[]			Ecowas ORDENÃ“ la liberaciÃ³n inmediata del Embajador Alex Saab, dijeron que la detenciÃ³n fue ilegal y arbitraria, reâ€¦ https://t.co/aH08Uuat4X	0.0	True	full
1432797	1432797	60515931e1e1000038c7e42a	2021-03-17 01:19:39	[]	[]	Wed Mar 17 00:59:12 +0000 2021	[]	[{"url":"https://t.co/UMyq986qMA","expanded_url":"https://theovalpawffice.com/collections/hooman-gear/products/oval-pawffice-mask-chevron","display_url":"theovalpawffice.com/collections/hoâ€¦","indices":[244,267]}]	ðŸ�¾ At the pawblicâ€™s request, as more and more people got vaccinated and are going back to the pawffice, we have created a face mask that has a more pawfessional look. Winston chose the color, heâ€™s a furry pawrtistically inclined kitty. Meowoof! https://t.co/UMyq986qMA	215985.0	RT @TheOvalPawffice: ðŸ�¾ At the pawblicâ€™s request, as more and more people got vaccinated and are going back to the pawffice, we have createdâ€¦	79.0	True	full
1432798	1432798	60515931e1e1000038c7e42c	2021-03-17 01:19:39	[]	[]	Tue Mar 16 18:42:12 +0000 2021	[]	[{"url":"https://t.co/n9stxgzYVR","expanded_url":"https://www.hsj.co.uk/policy-and-regulation/government-to-take-joint-role-in-appointing-nhs-chairs-and-ceos/7029728.article","display_url":"hsj.co.uk/policy-and-regâ€¦","indices":[260,283]}]	Anyone who thinks the government's health white paper isn't paving the way for the end of the NHS as we know it isn't paying attention. This is as outrageous as underfunding, understaffing &amp; running down of services. The cronyism's just getting started. https://t.co/n9stxgzYVR	191233.0	RT @doctor_oxford: Anyone who thinks the government's health white paper isn't paving the way for the end of the NHS as we know it isn't paâ€¦	770.0	True	full
1432799	1432799	60515931e1e1000038c7e436	2021-03-17 01:19:39	[]	[{"url":"https://t.co/ZEWHmaUSLp","expanded_url":"http://saharareporters.com/2021/03/15/ecowas-court-dismisses-suit-against-venezuelan-diplomat-alex-saab-awards-him-200-000","display_url":"saharareporters.com/2021/03/15/ecoâ€¦","indices":[249,272]}]		[]	[]			Ecowas ORDENÃ“ la liberaciÃ³n inmediata del Embajador Alex Saab, dijeron que la detenciÃ³n fue ilegal y arbitraria, reâ€¦ https://t.co/6o9zCUmR73	0.0	True	full
1432800	1432800	60515931e1e1000038c7e44c	2021-03-17 01:19:39	[]	[]	Tue Mar 16 16:16:06 +0000 2021	[]	[{"url":"https://t.co/dcTq3G9euF","expanded_url":"https://nymag.com/intelligencer/2021/03/how-the-west-lost-covid-19.html","display_url":"nymag.com/intelligencer/â€¦","indices":[243,266]}]	One thing I left out of yesterday's big COVID piece: a press critique. Hardly any of the retrospective journalistic accounts of the last year have even acknowledged that the U.S. had not an exceptional but a typical experience. A thread (1/x) https://t.co/dcTq3G9euF	66216.0	RT @dwallacewells: One thing I left out of yesterday's big COVID piece: a press critique. Hardly any of the retrospective journalistic accoâ€¦	30277.0	True	full
1432801	1432801	60515931e1e1000038c7e458	2021-03-17 01:19:40	[]	[]	Wed Mar 17 01:00:00 +0000 2021	[{"text":"16Mar","indices":[0,6]},{"text":"SabemosComoHacerlo","indices":[213,232]},{"text":"FelizMartes","indices":[233,245]}]	[{"url":"https://t.co/YXWKx6QDM9","expanded_url":"https://bit.ly/3tqB6Mg","display_url":"bit.ly/3tqB6Mg","indices":[189,212]}]	#16Mar â€œA los curas, padres, pÃ¡rrocos, les pido utilizar los medios televisivos, radiales, redes sociales, como lo vienen haciendo en pandemia, una forma de comunicaciÃ³n con todos y todasâ€� https://t.co/YXWKx6QDM9 #SabemosComoHacerlo #FelizMartes	2090.0	RT @DIARIOVEAHOY: #16Mar â€œA los curas, padres, pÃ¡rrocos, les pido utilizar los medios televisivos, radiales, redes sociales, como lo vienenâ€¦	910.0	True	full
1432802	1432802	60515931e1e1000038c7e460	2021-03-17 01:19:40	[]	[]	Tue Mar 16 14:28:19 +0000 2021	[]	[{"url":"https://t.co/l52F0kZWfN","expanded_url":"https://m.youtube.com/watch?v=OCbuRA_D3KU","display_url":"m.youtube.com/watch?v=OCbuRAâ€¦","indices":[0,23]}]	https://t.co/l52F0kZWfN ðŸ¤£ðŸ¤£ðŸ¤£ðŸ˜‚ Needed this today, the eve of St Patrickâ€™s Day. Losing the best day of the year for any Irish Pub is hard, but losing it 2 years in a year is absolutely devastating ðŸ˜ž Happy Pandemic Paddyâ€™s Day â˜˜ï¸� @oreillys_pub for free show	2378.0	RT @brendaoreilly: https://t.co/l52F0kZWfN ðŸ¤£ðŸ¤£ðŸ¤£ðŸ˜‚ Needed this today, the eve of St Patrickâ€™s Day. Losing the best day of the year for any Irâ€¦	167.0	True	full
1432803	1432803	60515931e1e1000038c7e464	2021-03-17 01:19:40	[]	[]	Tue Mar 16 14:08:40 +0000 2021	[]	[{"url":"https://t.co/4lipx25VO6","expanded_url":"https://zpr.io/RZP8p","display_url":"zpr.io/RZP8p","indices":[140,163]}]	HSBC building in Central to shut down tomorrow as it will be included in the compulsory testing list after multiple COVID-19 cases detected https://t.co/4lipx25VO6	1388.0	RT @dimsumdaily_hk: HSBC building in Central to shut down tomorrow as it will be included in the compulsory testing list after multiple COVâ€¦	6508.0	True	full
1432804	1432804	60515931e1e1000038c7e46c	2021-03-17 01:19:40	[]	[]	Tue Mar 16 22:11:10 +0000 2021	[]	[{"url":"https://t.co/bLohBCHJ81","expanded_url":"https://rup.kernha.org","display_url":"rup.kernha.org","indices":[269,292]}]	RENT HELP The Housing Authority launched its Rent &amp; Utility Assistance Program, funded by @Bakersfield_Cal &amp; @CountyofKern. If someone in your home is affected by COVID-19, you may qualify for up to 12-mos of help to pay rent/utilities. Learn more &amp; apply: https://t.co/bLohBCHJ81 https://t.co/8kk5yjrcUP	1121.0	RT @Bakersfield_Cal: RENT HELP The Housing Authority launched its Rent &amp; Utility Assistance Program, funded by @Bakersfield_Cal &amp; @Countyofâ€¦	7073.0	True	full
1432805	1432805	60515932e1e1000038c7e476	2021-03-17 01:19:40	[]	[{"url":"https://t.co/c7QgXXCMcu","expanded_url":"http://saharareporters.com/2021/03/15/ecowas-court-dismisses-suit-against-venezuelan-diplomat-alex-saab-awards-him-200-000","display_url":"saharareporters.com/2021/03/15/ecoâ€¦","indices":[249,272]}]		[]	[]			Ecowas ORDENÃ“ la liberaciÃ³n inmediata del Embajador Alex Saab, dijeron que la detenciÃ³n fue ilegal y arbitraria, reâ€¦ https://t.co/s9u0m26gJ8	0.0	True	full
1432806	1432806	60515932e1e1000038c7e47c	2021-03-17 01:19:40	[]	[]	Wed Mar 17 01:18:47 +0000 2021	[{"text":"SUPERJUNIOR","indices":[155,167]},{"text":"ìŠˆí�¼ì£¼ë‹ˆì–´","indices":[168,174]}]	[{"url":"https://t.co/kfGwI2035m","expanded_url":"https://entertain.naver.com/read?oid=112&aid=0003410796","display_url":"entertain.naver.com/read?oid=112&aâ€¦","indices":[130,153]}]	Super Junior is number one in 20 regions around the world on iTunes with their 10th full-length album, The dignity of Kpop's King https://t.co/kfGwI2035m #SUPERJUNIOR #ìŠˆí�¼ì£¼ë‹ˆì–´ @SJofficial https://t.co/sXD9ZnC3LC	5992.0	RT @avecsuju: Super Junior is number one in 20 regions around the world on iTunes with their 10th full-length album, The dignity of Kpop'sâ€¦	465.0	True	full
1432807	1432807	60515932e1e1000038c7e480	2021-03-17 01:19:40	[]	[]	Tue Mar 16 12:00:01 +0000 2021	[]	[{"url":"https://t.co/rlM57MP0ss","expanded_url":"https://www.state.gov/briefings/department-press-briefing-march-15-2021/","display_url":"state.gov/briefings/depaâ€¦","indices":[135,158]}]	FINAL THOUGHT FOR TONIGHT: "The military juntaâ€™s violence against the people of Burma is immoral and indefensible." - @StateDeputySpox https://t.co/rlM57MP0ss https://t.co/bjgwsuGI77	41752.0	RT @eAsiaMediaHub: FINAL THOUGHT FOR TONIGHT: "The military juntaâ€™s violence against the people of Burma is immoral and indefensible." - @Sâ€¦	18.0	True	full
1432808	1432808	60515932e1e1000038c7e498	2021-03-17 01:19:41	[]	[{"url":"https://t.co/pPzfhUqJk5","expanded_url":"http://saharareporters.com/2021/03/15/ecowas-court-dismisses-suit-against-venezuelan-diplomat-alex-saab-awards-him-200-000","display_url":"saharareporters.com/2021/03/15/ecoâ€¦","indices":[249,272]}]		[]	[]			Ecowas ORDENÃ“ la liberaciÃ³n inmediata del Embajador Alex Saab, dijeron que la detenciÃ³n fue ilegal y arbitraria, reâ€¦ https://t.co/0RRCy4HKLq	0.0	True	full
1432809	1432809	60515932e1e1000038c7e4a2	2021-03-17 01:19:41	[]	[]	Wed Mar 17 01:07:06 +0000 2021	[{"text":"vaccination","indices":[84,96]},{"text":"Physicians4InformedConsent","indices":[176,203]},{"text":"1stDoNoHarm","indices":[204,216]},{"text":"Vaccines","indices":[217,226]},{"text":"InformedConsent","indices":[227,243]},{"text":"Science","indices":[244,252]},{"text":"Statistics","indices":[253,264]},{"text":"ChickenPox","indices":[265,276]}]	[{"url":"https://t.co/5XRP4fXK4t","expanded_url":"https://www.ncbi.nlm.nih.gov/pmc/articles/PMC4641405","display_url":"ncbi.nlm.nih.gov/pmc/articles/Pâ€¦","indices":[103,126]},{"url":"https://t.co/tieJwPrrmZ","expanded_url":"https://physiciansforinformedconsent.org/join/","display_url":"physiciansforinformedconsent.org/join/","indices":[151,174]}]	Did you know chickenpox outbreaks occur in schools and kindergartens despite a high #vaccination rate? https://t.co/5XRP4fXK4t Want to stay informed? https://t.co/tieJwPrrmZ #Physicians4InformedConsent #1stDoNoHarm #Vaccines #InformedConsent #Science #Statistics #ChickenPox https://t.co/2nSP6R0TcK	19189.0	RT @picphysicians: Did you know chickenpox outbreaks occur in schools and kindergartens despite a high #vaccination rate? https://t.co/5XRPâ€¦	58.0	True	full
1432810	1432810	60515932e1e1000038c7e4a6	2021-03-17 01:19:41	[]	[]	Wed Mar 17 00:16:06 +0000 2021	[{"text":"Covid19","indices":[39,47]}]	[{"url":"https://t.co/nGv6JnARc5","expanded_url":"http://bit.ly/3eLWSWw","display_url":"bit.ly/3eLWSWw","indices":[123,146]}]	Boletim extraordinÃ¡rio do ObservatÃ³rio #Covid19 @fiocruz aponta maior colapso sanitÃ¡rio e hospitalar da histÃ³ria do Brasil https://t.co/nGv6JnARc5 https://t.co/8gftnh6RRE	266265.0	RT @agencia_fiocruz: Boletim extraordinÃ¡rio do ObservatÃ³rio #Covid19 @fiocruz aponta maior colapso sanitÃ¡rio e hospitalar da histÃ³ria do Brâ€¦	257.0	True	full
1432811	1432811	60515932e1e1000038c7e4ac	2021-03-17 01:19:41	[]	[]	Mon Mar 15 04:25:03 +0000 2021	[{"text":"Bitcoin","indices":[146,154]},{"text":"Crypto","indices":[155,162]},{"text":"BTC","indices":[163,167]}]	[{"url":"https://t.co/IC3JslMC52","expanded_url":"http://wallstreet.events","display_url":"wallstreet.events","indices":[187,210]}]	$10,000 BTC Giveaway! 90 Lucky winners to get $45 each. Top 3 inviters gets $6000 BTC.ðŸ’° To do: âœ… Follow, Retweet, Like âœ… Tag friends + Comment "#Bitcoin #Crypto #BTC" âœ… Complete tasks: https://t.co/IC3JslMC52 ðŸ—“ï¸� April 1,8,15 - 30x $45 each week ðŸ“… April 17 - Main PrizeðŸ�† https://t.co/CpVz1rhC5J	759243.0	RT @WallStreetPump: $10,000 BTC Giveaway! 90 Lucky winners to get $45 each. Top 3 inviters gets $6000 BTC.ðŸ’° To do: âœ… Follow, Retweet, Likâ€¦	18.0	True	full
1432812	1432812	60515932e1e1000038c7e4b2	2021-03-17 01:19:41	[]	[{"url":"https://t.co/h2vOqFmXwJ","expanded_url":"http://dlvr.it/Rvmv4g","display_url":"dlvr.it/Rvmv4g","indices":[245,268]}]		[]	[]			Study shows how pregnancy turns the stress response on its head - Sify News: Washington DC [US], March 16 (ANI): Reâ€¦ https://t.co/zvaiPuxbd4	5670.0	True	full
1432813	1432813	60515932e1e1000038c7e4c0	2021-03-17 01:19:41	[]	[{"url":"https://t.co/iferCkMaej","expanded_url":"https://kansasreflector.com/2021/03/14/kobach-teamed-up-with-wichita-businessman-to-sell-covid-killing-device-an-investigation-found-no-merit-to-their-claims/","display_url":"kansasreflector.com/2021/03/14/kobâ€¦","indices":[124,147]}]		[]	[]			Kobach teamed up with Wichita businessman to sell COVID-killing device. An investigation found no validity to theirâ€¦ https://t.co/GZAEQrWbsy	1136.0	True	full
1432814	1432814	60515932e1e1000038c7e4cc	2021-03-17 01:19:41	[]	[{"url":"https://t.co/kb74snvvMA","expanded_url":"https://www.humblebundle.com/games/stellaris-discovery-bundle?hmb_source=&hmb_medium=product_tile&hmb_campaign=mosaic_section_1_layout_index_1_layout_type_threes_tile_index_1_c_stellarisdiscovery_bundle","display_url":"humblebundle.com/games/stellariâ€¦","indices":[239,262]}]		[]	[]			For those of you with Stellaris in your Steam Wishlist... You can get the game and all the expansions for $15 fromâ€¦ https://t.co/uPrXlHnc7l	698.0	True	full
1432815	1432815	60515932e1e1000038c7e4ce	2021-03-17 01:19:41	[]	[]	Mon Mar 15 00:33:52 +0000 2021	[]	[{"url":"https://t.co/T97mkyd3h9","expanded_url":"https://m.facebook.com/story.php?story_fbid=3080816395482156&id=1402437823320030","display_url":"m.facebook.com/story.php?storâ€¦","indices":[230,253]}]	Nos enfrentamos a la variante del Covid-19, proveniente de Brasil. No permitas que un descuido te quite la vida. El MÃ©todo 7+7 es clave para mantener el control y la prevenciÃ³n del virus, sin embargo, CUIDARTE es la mejor opciÃ³n. https://t.co/T97mkyd3h9	3880180.0	RT @NicolasMaduro: Nos enfrentamos a la variante del Covid-19, proveniente de Brasil. No permitas que un descuido te quite la vida. El MÃ©toâ€¦	190.0	True	full
1432816	1432816	60515932e1e1000038c7e4d6	2021-03-17 01:19:41	[]	[]	Tue Mar 16 22:30:00 +0000 2021	[]	[{"url":"https://t.co/JH59Kci7Sa","expanded_url":"https://bit.ly/30Ohfdk","display_url":"bit.ly/30Ohfdk","indices":[251,274]}]	Trump Tower staff were reportedly vaccinated under a Chicago program intended to immunize communities of color hardest hit by COVID. The city health department is "looking into" the vaccination event at Trump Tower, saying staff aren't yet eligible. https://t.co/JH59Kci7Sa	1166762.0	RT @kylegriffin1: Trump Tower staff were reportedly vaccinated under a Chicago program intended to immunize communities of color hardest hiâ€¦	1946.0	True	full
1432817	1432817	60515933e1e1000038c7e4e6	2021-03-17 01:19:41	[]	[]	Tue Mar 16 17:13:13 +0000 2021	[{"text":"SabemosComoHacerlo","indices":[75,94]}]	[{"url":"https://t.co/NezwqTbcuw","expanded_url":"https://www.vtv.gob.ve/un-total-de-15-atletas-venezolanos-estaran-en-el-suramericano-de-natacion/","display_url":"vtv.gob.ve/un-total-de-15â€¦","indices":[96,119]}]	Un total de 15 atletas venezolanos estarÃ¡n en el suramericano de nataciÃ³n #SabemosComoHacerlo https://t.co/NezwqTbcuw https://t.co/zYr0IWOlWN	1814356.0	RT @VTVcanal8: Un total de 15 atletas venezolanos estarÃ¡n en el suramericano de nataciÃ³n #SabemosComoHacerlo https://t.co/NezwqTbcuw httpâ€¦	138.0	True	full
1432818	1432818	60515933e1e1000038c7e4e8	2021-03-17 01:19:41	[]	[{"url":"https://t.co/G3hg0dglWQ","expanded_url":"http://saharareporters.com/2021/03/15/ecowas-court-dismisses-suit-against-venezuelan-diplomat-alex-saab-awards-him-200-000","display_url":"saharareporters.com/2021/03/15/ecoâ€¦","indices":[249,272]}]		[]	[]			Ecowas ORDENÃ“ la liberaciÃ³n inmediata del Embajador Alex Saab, dijeron que la detenciÃ³n fue ilegal y arbitraria, reâ€¦ https://t.co/mRP16oCas0	0.0	True	full
1432819	1432819	60515933e1e1000038c7e4f2	2021-03-17 01:19:41	[{"text":"Mundo","indices":[111,117]},{"text":"Deceso","indices":[118,125]},{"text":"Coronavirus","indices":[126,138]}]	[{"url":"https://t.co/xmm7qGUq1c","expanded_url":"https://bit.ly/3vAPGSW","display_url":"bit.ly/3vAPGSW","indices":[87,110]}]		[]	[]			Brasil vuelve a romper rÃ©cord de muertes por Covid-19; supera dos mil 800 en 24 horas https://t.co/xmm7qGUq1câ€¦ https://t.co/TaiwzjahNj	5522.0	True	full
1432820	1432820	60515933e1e1000038c7e4f6	2021-03-17 01:19:42	[]	[]	Wed Mar 17 01:10:06 +0000 2021	[]	[{"url":"https://t.co/jT4k0SDhsH","expanded_url":"https://www.whatdotheyknow.com/request/ethylene_oxide_in_connection_wit","display_url":"whatdotheyknow.com/request/ethyleâ€¦","indices":[254,277]}]	UK ðŸ‡¬ðŸ‡§ This is now criminal. Word is out, the Lateral Flow Covid19 test used at Schools, the swab is laced with Ethylene Oxide. In small doses,it's harmless, but these kids are being tested Multiple times weekly, it's a carcinogenic. This is now Insane ðŸ‘Š https://t.co/jT4k0SDhsH https://t.co/p8mSre5dPf	16111.0	RT @timesuppeeps: UK ðŸ‡¬ðŸ‡§ This is now criminal. Word is out, the Lateral Flow Covid19 test used at Schools, the swab is laced with Ethylene Oâ€¦	7015.0	True	full
1432821	1432821	60515933e1e1000038c7e4fa	2021-03-17 01:19:41	[{"text":"twitchstream","indices":[0,13]},{"text":"ResidentEvil","indices":[79,92]},{"text":"SFVCE","indices":[108,114]}]	[{"url":"https://t.co/WVIkIXTln5","expanded_url":"http://Twitch.tv/Blackmore2323","display_url":"Twitch.tv/Blackmore2323","indices":[144,167]}]		[]	[]			#twitchstream time!!! Stream slightly delayed due to nvidia driver update lol. #ResidentEvil outbreak &amp; #SFVCE deatâ€¦ https://t.co/7DC2sRdx71	321.0	True	full
1432822	1432822	60515933e1e1000038c7e4fe	2021-03-17 01:19:42	[]	[]	Tue Mar 16 16:50:00 +0000 2021	[{"text":"NotiMippCI","indices":[0,11]},{"text":"SabemosComoHacerlo","indices":[132,151]}]	[{"url":"https://t.co/bmiLk05vir","expanded_url":"https://bit.ly/38NqAXn","display_url":"bit.ly/38NqAXn","indices":[108,131]}]	#NotiMippCI ðŸ“°ðŸ—ž| Variante P.1 de SARS-CoV-2 estÃ¡ provocando reinfecciones en poblaciÃ³n venezolana. Lea mÃ¡s â�© https://t.co/bmiLk05vir #SabemosComoHacerlo https://t.co/pTKOAE6UIv	253181.0	RT @Mippcivzla: #NotiMippCI ðŸ“°ðŸ—ž| Variante P.1 de SARS-CoV-2 estÃ¡ provocando reinfecciones en poblaciÃ³n venezolana. Lea mÃ¡s â�© https://t.co/bmâ€¦	21.0	True	full
1432823	1432823	60515933e1e1000038c7e506	2021-03-17 01:19:42	[]	[]	Fri Mar 12 20:46:58 +0000 2021	[]	[{"url":"https://t.co/3d3SZ6KSM7","expanded_url":"https://www.washingtonpost.com/opinions/2021/03/12/i-have-not-left-my-castle-ages-i-have-some-questions-about-post-vaccine-guidelines/","display_url":"washingtonpost.com/opinions/2021/â€¦","indices":[243,266]}]	Once I am vaccinated, will I be able to venture out during daylight hours in human form? Should I continue to venture out only as a bat? If I want to become a cloud of bats, does each bat need a separate vaccination? God bless @petridishes ðŸ¦‡https://t.co/3d3SZ6KSM7	11952.0	RT @ChristineEmba: Once I am vaccinated, will I be able to venture out during daylight hours in human form? Should I continue to venture ouâ€¦	175.0	True	full
1432824	1432824	60515933e1e1000038c7e508	2021-03-17 01:19:42	[]	[{"url":"https://t.co/YR7bkkvQIc","expanded_url":"http://filhos.Se","display_url":"filhos.Se","indices":[218,241]}]		[]	[]			Morreu Lucas, o filho de Lucildo CÃ¢mara, com quem trabalhei no Governo Garibaldi. E da jurista Magna LetÃ­cia. Vi noâ€¦ https://t.co/xkW0BZ1tX3	16301.0	True	full
1432825	1432825	60515933e1e1000038c7e526	2021-03-17 01:19:42	[]	[{"url":"https://t.co/AFBxwLBSXW","expanded_url":"https://www.portalprudentino.com.br/noticia/noticias/presidente-prudente-noticias/prudente-bate-recorde-com-61-pessoas-na-uti-dois-obitos-sao-confirmados","display_url":"portalprudentino.com.br/noticia/noticiâ€¦","indices":[192,215]}]		[]	[]			NÃºmero de infectados pelo coronavÃ­rus aumenta: Entre 260 diagnÃ³sticos,144 sÃ£o positivos ! Leia no Portal Prudentinoâ€¦ https://t.co/lnI7QCQ18b	1156.0	True	full
1432826	1432826	60515934e1e1000038c7e52c	2021-03-17 01:19:42	[]	[]	Wed Mar 17 00:42:43 +0000 2021	[]	[{"url":"https://t.co/UuvJafoD7Y","expanded_url":"https://bit.ly/38LSP8O","display_url":"bit.ly/38LSP8O","indices":[118,141]}]	PIADA MUNDIAL: Brazilian politician's cunning plan to fight Covid: spray hand gel from planes | Brazil | The Guardian https://t.co/UuvJafoD7Y	59808.0	RT @revistabula: PIADA MUNDIAL: Brazilian politician's cunning plan to fight Covid: spray hand gel from planes | Brazil | The Guardian httpâ€¦	1067.0	True	full
1432827	1432827	60515934e1e1000038c7e538	2021-03-17 01:19:42	[{"text":"auspol","indices":[232,239]},{"text":"watergate","indices":[240,250]}]	[{"url":"https://t.co/Sy2VVTXnmw","expanded_url":"https://www.theguardian.com/australia-news/2021/mar/17/valuer-tells-auditor-general-water-buyback-price-was-not-in-line-with-its-advice?CMP=Share_iOSApp_Other","display_url":"theguardian.com/australia-newsâ€¦","indices":[252,275]}]		[]	[]			An internal investigation is under way into why the federal government paid at least $13m over the odds for an $80mâ€¦ https://t.co/IaF7No1z8I	4225.0	True	full
1432828	1432828	60515934e1e1000038c7e548	2021-03-17 01:19:42	[]	[]	Tue Mar 16 19:35:42 +0000 2021	[]	[{"url":"https://t.co/VjcLomfv2r","expanded_url":"https://www.reuters.com/article/us-usa-asia-blinken-japan-idUSKBN2B71C9","display_url":"reuters.com/article/us-usaâ€¦","indices":[205,228]}]	Strong message and diplomatic choreography ahead of Anchorage meetings with Chinese officials. SecState in Japan: â€œWe will push back, if necessary, when China uses coercion and aggression to get its way.â€� https://t.co/VjcLomfv2r	13772.0	RT @DerekJGrossman: Strong message and diplomatic choreography ahead of Anchorage meetings with Chinese officials. SecState in Japan: â€œWe wâ€¦	958.0	True	full
1432829	1432829	60515934e1e1000038c7e558	2021-03-17 01:19:43	[]	[]	Tue Mar 16 21:19:31 +0000 2021	[{"text":"dgabc","indices":[221,227]},{"text":"diariodograndeabc","indices":[228,246]},{"text":"COVID19","indices":[247,255]}]	[{"url":"https://t.co/ifzrWrbYUP","expanded_url":"https://www.dgabc.com.br/Noticia/3700841/sao-paulo-tem-recorde-de-mortes-por-covid-19-com-679-registros-nas-ultimas-24h","display_url":"dgabc.com.br/Noticia/370084â€¦","indices":[256,279]}]	SÃ£o Paulo registrou um triste recorde nesta terÃ§a-feira, 16, com o maior nÃºmero de mortes por covid-19 registradas em 24 horas. O Estado contabilizou 679 Ã³bitos, acumulando um total de 64.902 desde o inÃ­cio da pandemia. #dgabc #diariodograndeabc #COVID19 https://t.co/ifzrWrbYUP	15205.0	RT @DGABC: SÃ£o Paulo registrou um triste recorde nesta terÃ§a-feira, 16, com o maior nÃºmero de mortes por covid-19 registradas em 24 horas.â€¦	944.0	True	full
1432830	1432830	60515934e1e1000038c7e55e	2021-03-17 01:19:43	[]	[]	Tue Mar 16 19:40:00 +0000 2021	[]	[{"url":"https://t.co/aWW0v44O30","expanded_url":"https://www.eluniversal.com.mx/cartera/pandemia-pega-53-de-empleos-turisticos","display_url":"eluniversal.com.mx/cartera/pandemâ€¦","indices":[198,221]}]	El Consejo Mundial de Viajes y Turismo (WTTC, por sus siglas en inglÃ©s) informÃ³ que la crisis sanitaria por la pandemia del Covid-19 afectÃ³ a 53% de los empleos que genera el sector a escala global https://t.co/aWW0v44O30	5957065.0	RT @El_Universal_Mx: El Consejo Mundial de Viajes y Turismo (WTTC, por sus siglas en inglÃ©s) informÃ³ que la crisis sanitaria por la pandemiâ€¦	410.0	True	full
1432831	1432831	60515934e1e1000038c7e57a	2021-03-17 01:19:43	[]	[]	Wed Mar 17 00:44:45 +0000 2021	[]	[{"url":"https://t.co/MgdDqtiP0o","expanded_url":"https://bit.ly/3rUbZkB","display_url":"bit.ly/3rUbZkB","indices":[139,162]}]	Ain't nothing like a fresh cut and TRIM-IT is making it sure people can get access to quality, â€œCOVID-compliant" barbers near them ðŸ’‡ðŸ�¿â€�â™‚ï¸� https://t.co/MgdDqtiP0o	27158.0	RT @AfroTech: Ain't nothing like a fresh cut and TRIM-IT is making it sure people can get access to quality, â€œCOVID-compliant" barbers nearâ€¦	952.0	True	full
1432832	1432832	60515935e1e1000038c7e596	2021-03-17 01:19:43	[]	[]	Mon Mar 15 04:25:03 +0000 2021	[{"text":"Bitcoin","indices":[146,154]},{"text":"Crypto","indices":[155,162]},{"text":"BTC","indices":[163,167]}]	[{"url":"https://t.co/IC3JslMC52","expanded_url":"http://wallstreet.events","display_url":"wallstreet.events","indices":[187,210]}]	$10,000 BTC Giveaway! 90 Lucky winners to get $45 each. Top 3 inviters gets $6000 BTC.ðŸ’° To do: âœ… Follow, Retweet, Like âœ… Tag friends + Comment "#Bitcoin #Crypto #BTC" âœ… Complete tasks: https://t.co/IC3JslMC52 ðŸ—“ï¸� April 1,8,15 - 30x $45 each week ðŸ“… April 17 - Main PrizeðŸ�† https://t.co/CpVz1rhC5J	759247.0	RT @WallStreetPump: $10,000 BTC Giveaway! 90 Lucky winners to get $45 each. Top 3 inviters gets $6000 BTC.ðŸ’° To do: âœ… Follow, Retweet, Likâ€¦	128.0	True	full
1432833	1432833	60515935e1e1000038c7e5a6	2021-03-17 01:19:44	[]	[]	Wed Mar 17 00:16:06 +0000 2021	[{"text":"Covid19","indices":[39,47]}]	[{"url":"https://t.co/nGv6JnARc5","expanded_url":"http://bit.ly/3eLWSWw","display_url":"bit.ly/3eLWSWw","indices":[123,146]}]	Boletim extraordinÃ¡rio do ObservatÃ³rio #Covid19 @fiocruz aponta maior colapso sanitÃ¡rio e hospitalar da histÃ³ria do Brasil https://t.co/nGv6JnARc5 https://t.co/8gftnh6RRE	266265.0	RT @agencia_fiocruz: Boletim extraordinÃ¡rio do ObservatÃ³rio #Covid19 @fiocruz aponta maior colapso sanitÃ¡rio e hospitalar da histÃ³ria do Brâ€¦	25.0	True	full
1432834	1432834	60515935e1e1000038c7e5aa	2021-03-17 01:19:44	[]	[]	Tue Mar 16 22:39:03 +0000 2021	[]	[{"url":"https://t.co/zJfXLc2GQ7","expanded_url":"https://www.telegraph.co.uk/news/2021/03/16/joe-bidens-contradictory-stance-north-korea-promises-trouble/?utm_content=telegraph&utm_medium=Social&utm_campaign=Echobox&utm_source=Twitter#Echobox=1615933364","display_url":"telegraph.co.uk/news/2021/03/1â€¦","indices":[148,171]}]	Fifty days into the Biden Administration, Washington admitted that Pyongyang had been ignoring its overtures through the normal diplomatic channels https://t.co/zJfXLc2GQ7	3024246.0	RT @Telegraph: Fifty days into the Biden Administration, Washington admitted that Pyongyang had been ignoring its overtures through the norâ€¦	6525.0	True	full
1432835	1432835	60515935e1e1000038c7e5ce	2021-03-17 01:19:44	[]	[]	Wed Mar 17 01:00:42 +0000 2021	[{"text":"CuandoElOdioEstabaDeModa","indices":[222,247]},{"text":"4P","indices":[248,251]}]	[{"url":"https://t.co/XqWlHVCZI9","expanded_url":"https://4pelagatos.com/2021/03/15/ahora-si-arauz-ama-a-su-perro-y-al-projimo/","display_url":"4pelagatos.com/2021/03/15/ahoâ€¦","indices":[252,275]}]	Creer que Arauz se puede deslindar del odio del rÃ©gimen correÃ­sta que lo pariÃ³ es no tener memoria. SegÃºn el, "el odio ya pasÃ³ de moda", pero no puede negar ni contradecir a su tutor, y ahora quiere parecer un ser de luz. #CuandoElOdioEstabaDeModa #4P https://t.co/XqWlHVCZI9	156441.0	RT @4pelagatos4: Creer que Arauz se puede deslindar del odio del rÃ©gimen correÃ­sta que lo pariÃ³ es no tener memoria. SegÃºn el, "el odio yaâ€¦	7.0	True	full
1432836	1432836	60515936e1e1000038c7e5dc	2021-03-17 01:19:44	[]	[]	Wed Mar 17 00:16:06 +0000 2021	[{"text":"Covid19","indices":[39,47]}]	[{"url":"https://t.co/nGv6JnARc5","expanded_url":"http://bit.ly/3eLWSWw","display_url":"bit.ly/3eLWSWw","indices":[123,146]}]	Boletim extraordinÃ¡rio do ObservatÃ³rio #Covid19 @fiocruz aponta maior colapso sanitÃ¡rio e hospitalar da histÃ³ria do Brasil https://t.co/nGv6JnARc5 https://t.co/8gftnh6RRE	266266.0	RT @agencia_fiocruz: Boletim extraordinÃ¡rio do ObservatÃ³rio #Covid19 @fiocruz aponta maior colapso sanitÃ¡rio e hospitalar da histÃ³ria do Brâ€¦	1926.0	True	full
1432837	1432837	60515936e1e1000038c7e5e4	2021-03-17 01:19:44	[]	[{"url":"https://t.co/a6NINmkgnz","expanded_url":"https://www.cdc.gov/parasites/about.html","display_url":"cdc.gov/parasites/abouâ€¦","indices":[166,189]}]		[]	[]			@JohannaMellis @Derekcrim According to the CDC, â€œa parasite is an organism that lives on or in a host organism andâ€¦ https://t.co/7qIJdNZTx0	1159.0	True	full
1432838	1432838	60515936e1e1000038c7e5f2	2021-03-17 01:19:44	[]	[]	Tue Mar 16 20:56:27 +0000 2021	[]	[{"url":"https://t.co/NR6nc84nf6","expanded_url":"https://www.nytimes.com/2021/03/15/us/border-migrant-children-texas.html","display_url":"nytimes.com/2021/03/15/us/â€¦","indices":[234,257]}]	"Migrant children are being forced to sleep on gym mats with foil sheets and go for days without showering ... thousands of young Central Americans who are surging across the southwestern border, some of them as young as a year old." https://t.co/NR6nc84nf6	835169.0	RT @jonathanvswan: "Migrant children are being forced to sleep on gym mats with foil sheets and go for days without showering ... thousandsâ€¦	490.0	True	full
1432839	1432839	60515936e1e1000038c7e60c	2021-03-17 01:19:45	[]	[]	Tue Mar 16 15:58:25 +0000 2021	[{"text":"LGBTQ","indices":[97,103]},{"text":"COVID19","indices":[157,165]}]	[{"url":"https://t.co/RfYtRu1Bzc","expanded_url":"http://youtu.be/l0EZivV1Zdc","display_url":"youtu.be/l0EZivV1Zdc","indices":[211,234]}]	Our CEO, @AnneAslett1, spoke with @Pop_Council &amp; @OutRightIntl about their ongoing work with #LGBTQ+ communities and how they adapted in response to the #COVID19 pandemic. Watch the full conversation here: https://t.co/RfYtRu1Bzc https://t.co/6YlkIOyJn8	45640.0	RT @ejaf: Our CEO, @AnneAslett1, spoke with @Pop_Council &amp; @OutRightIntl about their ongoing work with #LGBTQ+ communities and how they adaâ€¦	6.0	True	full
1432840	1432840	60515936e1e1000038c7e620	2021-03-17 01:19:45	[]	[]	Wed Mar 17 01:17:07 +0000 2021	[]	[{"url":"https://t.co/13PESxamuw","expanded_url":"https://los40.com.ar/lista40/","display_url":"los40.com.ar/lista40/","indices":[79,102]},{"url":"https://t.co/q38P2OB7SS","expanded_url":"https://play.google.com/store/apps/details?id=com.prisaradio.replicapp.loscuarenta","display_url":"play.google.com/store/apps/detâ€¦","indices":[121,144]}]	ðŸ“» Masiva de Votaciones ðŸ“» Vamos con Los 40 army!! Dejen sus ss ðŸ“² @BTS_twt â€¢https://t.co/13PESxamuw â€¢ app (elegir ðŸ‡¦ðŸ‡·) https://t.co/q38P2OB7SS https://t.co/MtAJrhz7YH	25036.0	RT @BTStreamArg: ðŸ“» Masiva de Votaciones ðŸ“» Vamos con Los 40 army!! Dejen sus ss ðŸ“² @BTS_twt â€¢https://t.co/13PESxamuw â€¢ app (elegir ðŸ‡¦ðŸ‡·) hâ€¦	315.0	True	full
1432841	1432841	60515936e1e1000038c7e626	2021-03-17 01:19:45	[]	[]	Tue Mar 16 19:24:02 +0000 2021	[]	[{"url":"https://t.co/eF19Pt3WwJ","expanded_url":"https://secure.actblue.com/donate/rubiocovid?refcode=RACRE&amount=25&recurring=1","display_url":"secure.actblue.com/donate/rubiocoâ€¦","indices":[219,242]}]	As Floridians are getting their COVID Relief checks, please remember this: Marco Rubio voted AGAINST it. We'll keep reminding voters with out billboards. You can help us get him voted out with a RT and small donation. https://t.co/eF19Pt3WwJ	900436.0	RT @mmpadellan: As Floridians are getting their COVID Relief checks, please remember this: Marco Rubio voted AGAINST it. We'll keep remindâ€¦	119.0	True	full
1432842	1432842	60515936e1e1000038c7e634	2021-03-17 01:19:45	[]	[]	Wed Mar 17 00:16:06 +0000 2021	[{"text":"Covid19","indices":[39,47]}]	[{"url":"https://t.co/nGv6JnARc5","expanded_url":"http://bit.ly/3eLWSWw","display_url":"bit.ly/3eLWSWw","indices":[123,146]}]	Boletim extraordinÃ¡rio do ObservatÃ³rio #Covid19 @fiocruz aponta maior colapso sanitÃ¡rio e hospitalar da histÃ³ria do Brasil https://t.co/nGv6JnARc5 https://t.co/8gftnh6RRE	266267.0	RT @agencia_fiocruz: Boletim extraordinÃ¡rio do ObservatÃ³rio #Covid19 @fiocruz aponta maior colapso sanitÃ¡rio e hospitalar da histÃ³ria do Brâ€¦	2796.0	True	full
1432843	1432843	60515936e1e1000038c7e636	2021-03-17 01:19:45	[]	[]	Tue Mar 16 01:22:30 +0000 2021	[{"text":"ForThePeople","indices":[14,27]},{"text":"PassFTPA","indices":[237,246]}]	[{"url":"https://t.co/id7IxH4dPQ","expanded_url":"https://share.demcastusa.com/s/viy-kKgrj3M4xLu-Iv_Zdg","display_url":"share.demcastusa.com/s/viy-kKgrj3M4â€¦","indices":[249,272]}]	What's in the #ForThePeople Act? Automatic voter registration All states allow online updates Limits voter purges Same-day Voter registration Universal vote by mail with online tracking 15 days of early voting Nonpartisan redistricting #PassFTPA https://t.co/id7IxH4dPQ	28920.0	RT @StormMela: What's in the #ForThePeople Act? Automatic voter registration All states allow online updates Limits voter purges Same-dayâ€¦	5568.0	True	full
1432844	1432844	60515937e1e1000038c7e638	2021-03-17 01:19:45	[]	[{"url":"https://t.co/ZEWHmaUSLp","expanded_url":"http://saharareporters.com/2021/03/15/ecowas-court-dismisses-suit-against-venezuelan-diplomat-alex-saab-awards-him-200-000","display_url":"saharareporters.com/2021/03/15/ecoâ€¦","indices":[255,278]}]		[]	[]			Ecowas ordenÃ³ la liberaciÃ³n inmediata del Embajador Alex Saab, dijeron que la DETENCIÃ“N fue ilegal y arbitraria, reâ€¦ https://t.co/Tbc7OCfSxz	0.0	True	full
1432845	1432845	60515937e1e1000038c7e642	2021-03-17 01:19:45	[]	[]	Wed Mar 17 00:16:06 +0000 2021	[{"text":"Covid19","indices":[39,47]}]	[{"url":"https://t.co/nGv6JnARc5","expanded_url":"http://bit.ly/3eLWSWw","display_url":"bit.ly/3eLWSWw","indices":[123,146]}]	Boletim extraordinÃ¡rio do ObservatÃ³rio #Covid19 @fiocruz aponta maior colapso sanitÃ¡rio e hospitalar da histÃ³ria do Brasil https://t.co/nGv6JnARc5 https://t.co/8gftnh6RRE	266267.0	RT @agencia_fiocruz: Boletim extraordinÃ¡rio do ObservatÃ³rio #Covid19 @fiocruz aponta maior colapso sanitÃ¡rio e hospitalar da histÃ³ria do Brâ€¦	184.0	True	full
1432846	1432846	60515937e1e1000038c7e644	2021-03-17 01:19:45	[]	[]	Wed Mar 17 01:03:18 +0000 2021	[{"text":"COVID19","indices":[236,244]}]	[{"url":"https://t.co/DDjv9nTgt4","expanded_url":"https://mobile.twitter.com/drericding/status/1365678603212648461","display_url":"mobile.twitter.com/drericding/staâ€¦","indices":[245,268]}]	2) We need good safe indoor air quality. Achieved via either natural ventilation (windows or HVAC) or via air cleaning via HEPA filters or UV disinfection (both CDC recommended). Here is the latest CDC school air quality guiadance for #COVID19 https://t.co/DDjv9nTgt4	447987.0	RT @DrEricDing: 2) We need good safe indoor air quality. Achieved via either natural ventilation (windows or HVAC) or via air cleaning viaâ€¦	1213.0	True	full
1432847	1432847	60515937e1e1000038c7e65a	2021-03-17 01:19:45	[]	[{"url":"https://t.co/Cj9CebTIaP","expanded_url":"http://saharareporters.com/2021/03/15/ecowas-court-dismisses-suit-against-venezuelan-diplomat-alex-saab-awards-him-200-000","display_url":"saharareporters.com/2021/03/15/ecoâ€¦","indices":[255,278]}]		[]	[]			Ecowas ordenÃ³ la liberaciÃ³n inmediata del Embajador Alex Saab, dijeron que la DETENCIÃ“N fue ilegal y arbitraria, reâ€¦ https://t.co/iCFfxpbAn6	2.0	True	full
1432848	1432848	60515937e1e1000038c7e65e	2021-03-17 01:19:45	[]	[]	Tue Mar 16 16:15:05 +0000 2021	[{"text":"LawrenceMA","indices":[154,165]}]	[{"url":"https://t.co/O94Vlu5bTh","expanded_url":"http://ow.ly/UGJ650E074B","display_url":"ow.ly/UGJ650E074B","indices":[129,152]}]	ðŸ“° New Lawrence vaccine clinic 'a step in the right direction - Mayor aims to ease worry with city-run space via @eagletribune: https://t.co/O94Vlu5bTh #LawrenceMA https://t.co/h03RyYfBQA	127.0	RT @mayorlawrencema: ðŸ“° New Lawrence vaccine clinic 'a step in the right direction - Mayor aims to ease worry with city-run space via @eagâ€¦	108.0	True	full
1432849	1432849	60515937e1e1000038c7e686	2021-03-17 01:19:46	[]	[]	Wed Mar 17 01:15:43 +0000 2021	[]	[{"url":"https://t.co/Dyqcr8M8lm","expanded_url":"https://bit.ly/3vzwdSD","display_url":"bit.ly/3vzwdSD","indices":[133,156]}]	AMPLIAMOS | ðŸ‡ºðŸ‡¾ Uruguay suspende la obligatoriedad de las clases en todo el sistema educativo por el aumento de contagios de COVID-19 https://t.co/Dyqcr8M8lm https://t.co/M0V4JZisZF	2823018.0	RT @C5N: AMPLIAMOS | ðŸ‡ºðŸ‡¾ Uruguay suspende la obligatoriedad de las clases en todo el sistema educativo por el aumento de contagios de COVID-â€¦	71.0	True	full
1432850	1432850	60515937e1e1000038c7e688	2021-03-17 01:19:46	[]	[]	Fri Mar 05 03:47:42 +0000 2021	[]	[{"url":"https://t.co/2BFNBwlvNe","expanded_url":"http://onlyfans.com/efierrog","display_url":"onlyfans.com/efierrog","indices":[163,186]}]	casados le dijeron a sus mujeres q llegarÃ¡n tarde porque tienen reuniÃ³n de trabajo en la oficina... ðŸ˜ˆðŸ�†ðŸ’¦ 300 rts y subo 2da parte ðŸ˜�ðŸ”¥ â€” video completo, suscrÃ­bete: https://t.co/2BFNBwlvNe https://t.co/LScFrCu6d2	202577.0	RT @dimefierro: casados le dijeron a sus mujeres q llegarÃ¡n tarde porque tienen reuniÃ³n de trabajo en la oficina... ðŸ˜ˆðŸ�†ðŸ’¦ 300 rts y subo 2daâ€¦	795.0	True	full
1432851	1432851	60515938e1e1000038c7e698	2021-03-17 01:19:46	[]	[{"url":"https://t.co/pPzfhUqJk5","expanded_url":"http://saharareporters.com/2021/03/15/ecowas-court-dismisses-suit-against-venezuelan-diplomat-alex-saab-awards-him-200-000","display_url":"saharareporters.com/2021/03/15/ecoâ€¦","indices":[255,278]}]		[]	[]			Ecowas ordenÃ³ la liberaciÃ³n inmediata del Embajador Alex Saab, dijeron que la DETENCIÃ“N fue ilegal y arbitraria, reâ€¦ https://t.co/1m43x6PGk6	0.0	True	full
1432852	1432852	60515938e1e1000038c7e69a	2021-03-17 01:19:46	[]	[]	Tue Mar 16 22:26:11 +0000 2021	[]	[{"url":"https://t.co/VWPALbEGZ3","expanded_url":"https://politi.co/3vxHMKo","display_url":"politi.co/3vxHMKo","indices":[238,261]}]	Emails show six figure-plus donors to Baptist Health of South Florida hospital system were told on New Yearâ€™s Day they were eligible for the Covid-19 vaccine. At that time, the vaccine doses were in short supply in the rest of the state https://t.co/VWPALbEGZ3 w/@ArekSarkissian	17084.0	RT @Mdixon55: Emails show six figure-plus donors to Baptist Health of South Florida hospital system were told on New Yearâ€™s Day they were eâ€¦	4462.0	True	full
1432853	1432853	60515938e1e1000038c7e69e	2021-03-17 01:19:46	[{"text":"Mundo","indices":[111,117]},{"text":"Deceso","indices":[118,125]},{"text":"Coronavirus","indices":[126,138]}]	[{"url":"https://t.co/MAjaYCHisP","expanded_url":"https://bit.ly/3vAPGSW","display_url":"bit.ly/3vAPGSW","indices":[87,110]}]		[]	[]			Brasil vuelve a romper rÃ©cord de muertes por Covid-19; supera dos mil 800 en 24 horas https://t.co/MAjaYCHisPâ€¦ https://t.co/AjKHXaqFP9	11234.0	True	full
1432854	1432854	60515938e1e1000038c7e6ae	2021-03-17 01:19:47	[]	[]	Tue Mar 16 23:09:22 +0000 2021	[]	[{"url":"https://t.co/XbY9O5mF9Y","expanded_url":"https://www.politico.com/states/florida/story/2021/03/16/major-donors-to-south-florida-hospital-foundation-got-early-vaccine-access-1368423","display_url":"politico.com/states/floridaâ€¦","indices":[209,232]}]	Vaccine distribution in Florida has been riddled with corruption since it began. This is exactly why I called for an investigation. We canâ€™t give wealthy donors VIP access while working people wait in line. https://t.co/XbY9O5mF9Y	122573.0	RT @nikkifried: Vaccine distribution in Florida has been riddled with corruption since it began. This is exactly why I called for an invesâ€¦	1148.0	True	full
1432855	1432855	60515938e1e1000038c7e6b4	2021-03-17 01:19:47	[]	[{"url":"https://t.co/fyQpy2jNJG","expanded_url":"http://saharareporters.com/2021/03/15/ecowas-court-dismisses-suit-against-venezuelan-diplomat-alex-saab-awards-him-200-000","display_url":"saharareporters.com/2021/03/15/ecoâ€¦","indices":[255,278]}]		[]	[]			Ecowas ordenÃ³ la liberaciÃ³n inmediata del Embajador Alex Saab, dijeron que la DETENCIÃ“N fue ilegal y arbitraria, reâ€¦ https://t.co/ywq95TDocK	0.0	True	full
1432856	1432856	60515938e1e1000038c7e6c4	2021-03-17 01:19:47	[]	[]	Wed Mar 17 01:18:47 +0000 2021	[{"text":"SUPERJUNIOR","indices":[155,167]},{"text":"ìŠˆí�¼ì£¼ë‹ˆì–´","indices":[168,174]}]	[{"url":"https://t.co/kfGwI2035m","expanded_url":"https://entertain.naver.com/read?oid=112&aid=0003410796","display_url":"entertain.naver.com/read?oid=112&aâ€¦","indices":[130,153]}]	Super Junior is number one in 20 regions around the world on iTunes with their 10th full-length album, The dignity of Kpop's King https://t.co/kfGwI2035m #SUPERJUNIOR #ìŠˆí�¼ì£¼ë‹ˆì–´ @SJofficial https://t.co/sXD9ZnC3LC	5993.0	RT @avecsuju: Super Junior is number one in 20 regions around the world on iTunes with their 10th full-length album, The dignity of Kpop'sâ€¦	942.0	True	full
1432857	1432857	60515938e1e1000038c7e6d2	2021-03-17 01:19:47	[]	[]	Wed Mar 17 00:16:06 +0000 2021	[{"text":"Covid19","indices":[39,47]}]	[{"url":"https://t.co/nGv6JnARc5","expanded_url":"http://bit.ly/3eLWSWw","display_url":"bit.ly/3eLWSWw","indices":[123,146]}]	Boletim extraordinÃ¡rio do ObservatÃ³rio #Covid19 @fiocruz aponta maior colapso sanitÃ¡rio e hospitalar da histÃ³ria do Brasil https://t.co/nGv6JnARc5 https://t.co/8gftnh6RRE	266267.0	RT @agencia_fiocruz: Boletim extraordinÃ¡rio do ObservatÃ³rio #Covid19 @fiocruz aponta maior colapso sanitÃ¡rio e hospitalar da histÃ³ria do Brâ€¦	89.0	True	full
1432858	1432858	60515939e1e1000038c7e700	2021-03-17 01:19:47	[]	[]	Wed Mar 17 01:18:31 +0000 2021	[]	[{"url":"https://t.co/m1KuC8PtBl","expanded_url":"https://twitter.com/agencia_fiocruz/status/1371978615106207746","display_url":"twitter.com/agencia_fiocruâ€¦","indices":[254,277]}]	-Tome os cuidados bÃ¡sicos -Saia de casa apenas se necessÃ¡rio -Informe a seus conhecidos a gravidade da situaÃ§Ã£o e o que podemos fazer para reduzir riscos -Cobre os polÃ­ticos -NÃ£o caia em desinformaÃ§Ã£o, populismo e fake news Cuide-se e cuido dos outros. https://t.co/m1KuC8PtBl	462051.0	RT @joaoamoedonovo: -Tome os cuidados bÃ¡sicos -Saia de casa apenas se necessÃ¡rio -Informe a seus conhecidos a gravidade da situaÃ§Ã£o e o queâ€¦	3.0	True	full
1432859	1432859	60515939e1e1000038c7e70e	2021-03-17 01:19:48	[]	[]	Tue Mar 16 22:45:09 +0000 2021	[{"text":"MacroMarch","indices":[242,253]},{"text":"Sizetwitter","indices":[254,266]}]	[{"url":"https://t.co/Vm9mu9YMJN","expanded_url":"https://twitter.com/Honeypotbutt/status/1371597886039994373?s=20","display_url":"twitter.com/Honeypotbutt/sâ€¦","indices":[12,35]}]	Previously: https://t.co/Vm9mu9YMJN GROWTH SPURT 15 =&gt; 2620% =&gt; 1967 million miles Goshâ€¦ I think I just crushed most of the planets with my boobs! My nipple just pancaked Saturn! Like = 10% Growth Retweet = 20% Tweets = 100% Growth #MacroMarch #Sizetwitter https://t.co/JQrF4beIZg	5355.0	RT @Honeypotbutt: Previously: https://t.co/Vm9mu9YMJN GROWTH SPURT 15 =&gt; 2620% =&gt; 1967 million miles Goshâ€¦ I think I just crushed most ofâ€¦	370.0	True	full
1432860	1432860	60515939e1e1000038c7e714	2021-03-17 01:19:48	[]	[]	Tue Mar 16 20:43:11 +0000 2021	[]	[{"url":"https://t.co/LvoYLkQVZT","expanded_url":"https://www.aphl.org/programs/preparedness/Crisis-Management/Documents/WORK-2021-COVID-19-Genomic-Data-Specialist.pdf","display_url":"aphl.org/programs/prepaâ€¦","indices":[155,178]}]	Any graduate students/post docs looking to help with COVID19 genomic surveillance? @APHL is looking for part-time genomic data scientists. Apply today! https://t.co/LvoYLkQVZT	164.0	RT @chanigan: Any graduate students/post docs looking to help with COVID19 genomic surveillance? @APHL is looking for part-time genomic daâ€¦	20.0	True	full
1432861	1432861	60515939e1e1000038c7e72e	2021-03-17 01:19:48	[]	[]	Tue Mar 16 22:09:41 +0000 2021	[{"text":"EnVivo","indices":[0,7]},{"text":"SabemosComoHacerlo","indices":[173,192]}]	[{"url":"https://t.co/K44lxSiuqF","expanded_url":"https://www.pscp.tv/w/1YpKkzmljAZxj","display_url":"pscp.tv/w/1YpKkzmljAZxj","indices":[193,216]}]	#EnVivo ðŸ”´ | Pdte. @NicolasMaduro: para no desmayar y hospitalizar al 100 por ciento de los casos que se detecten de coronavirus en el paÃ­s. "Con amor hay que atenderlos" #SabemosComoHacerlo https://t.co/K44lxSiuqF	253181.0	RT @Mippcivzla: #EnVivo ðŸ”´ | Pdte. @NicolasMaduro: para no desmayar y hospitalizar al 100 por ciento de los casos que se detecten de coronavâ€¦	227.0	True	full
1432862	1432862	60515939e1e1000038c7e740	2021-03-17 01:19:48	[]	[]	Fri Mar 12 00:21:05 +0000 2021	[{"text":"Netskope","indices":[22,31]},{"text":"RemoteWork","indices":[50,61]},{"text":"SASE","indices":[132,137]},{"text":"cybersecurity","indices":[142,156]},{"text":"dataprotection","indices":[157,172]},{"text":"datasecurity","indices":[173,186]}]	[{"url":"https://t.co/i7kvIiWNrH","expanded_url":"https://opsmtrs.com/2DwLr4v","display_url":"opsmtrs.com/2DwLr4v","indices":[187,210]}]	The latest update for #Netskope includes "How Has #RemoteWork Changed After 1 Year of the COVID-19 Pandemic?" and "A CISO's View of #SASE". #cybersecurity #dataprotection #datasecurity https://t.co/i7kvIiWNrH	2049.0	RT @opsmatters_uk: The latest update for #Netskope includes "How Has #RemoteWork Changed After 1 Year of the COVID-19 Pandemic?" and "A CISâ€¦	1290.0	True	full
1432863	1432863	6051593ae1e1000038c7e75c	2021-03-17 01:19:48	[]	[]	Tue Mar 16 21:08:36 +0000 2021	[]	[{"url":"https://t.co/mqs7Llt8uJ","expanded_url":"https://www.rtl.fr/actu/bien-etre/les-infos-de-18h-coronavirus-les-tgv-sanitaires-prevus-cette-semaine-annules-7900009073","display_url":"rtl.fr/actu/bien-etreâ€¦","indices":[173,196]}]	Coronavirus... Les deux TGV sanitaires, qui devaient partir dâ€™ÃŽle-de-France jeudi et dimanche, sont annulÃ©s faute de patients... Parfois, tout va vraiment de travers.... https://t.co/mqs7Llt8uJ	21149.0	RT @dragonduclos: Coronavirus... Les deux TGV sanitaires, qui devaient partir dâ€™ÃŽle-de-France jeudi et dimanche, sont annulÃ©s faute de patâ€¦	50.0	True	full
1432864	1432864	6051593ae1e1000038c7e764	2021-03-17 01:19:48	[]	[]	Tue Mar 16 22:57:56 +0000 2021	[]	[{"url":"https://t.co/7OVJN85cIh","expanded_url":"https://open.spotify.com/artist/3KonOYiLsU53m4yT7gNotP","display_url":"open.spotify.com/artist/3KonOYiâ€¦","indices":[147,170]}]	TREASURE (@treasuremembers) â€” Spotify Update (03.15): TOTAL streams: 105,441,080 streams. (+566,471). ðŸ”º Monthly Listeners: 1,510,438 listeners. ðŸ”º https://t.co/7OVJN85cIh	56566.0	RT @TREASURE_stats: TREASURE (@treasuremembers) â€” Spotify Update (03.15): TOTAL streams: 105,441,080 streams. (+566,471). ðŸ”º Monthly Listenâ€¦	8.0	True	full
1432865	1432865	6051593ae1e1000038c7e774	2021-03-17 01:19:49	[]	[]	Tue Mar 16 16:50:00 +0000 2021	[{"text":"NotiMippCI","indices":[0,11]},{"text":"SabemosComoHacerlo","indices":[132,151]}]	[{"url":"https://t.co/bmiLk05vir","expanded_url":"https://bit.ly/38NqAXn","display_url":"bit.ly/38NqAXn","indices":[108,131]}]	#NotiMippCI ðŸ“°ðŸ—ž| Variante P.1 de SARS-CoV-2 estÃ¡ provocando reinfecciones en poblaciÃ³n venezolana. Lea mÃ¡s â�© https://t.co/bmiLk05vir #SabemosComoHacerlo https://t.co/pTKOAE6UIv	253182.0	RT @Mippcivzla: #NotiMippCI ðŸ“°ðŸ—ž| Variante P.1 de SARS-CoV-2 estÃ¡ provocando reinfecciones en poblaciÃ³n venezolana. Lea mÃ¡s â�© https://t.co/bmâ€¦	101.0	True	full
1432866	1432866	6051593ae1e1000038c7e77c	2021-03-17 01:19:49	[]	[]	Tue Mar 16 18:55:43 +0000 2021	[]	[{"url":"https://t.co/v61xmntDXV","expanded_url":"https://open.spotify.com/user/wmd2yrlwv8xp0njasxy48pwwz?si=rwa1_BP7TZef_A5s7GaAGA","display_url":"open.spotify.com/user/wmd2yrlwvâ€¦","indices":[130,153]}]	Spotify Top 200 ðŸ‡¦ðŸ‡· 15/03/2021 #84 Dynamite (+48) - 41.719 (+7.556)ðŸ”¥ 206 dÃ­as en el chart Muy bien ARMY, sigamos asÃ­! Playlists: https://t.co/v61xmntDXV https://t.co/yjzj2v7Z3a	5200.0	RT @btschartsarg: Spotify Top 200 ðŸ‡¦ðŸ‡· 15/03/2021 #84 Dynamite (+48) - 41.719 (+7.556)ðŸ”¥ 206 dÃ­as en el chart Muy bien ARMY, sigamos asÃ­! Plâ€¦	1003.0	True	full
1432867	1432867	6051593ae1e1000038c7e78e	2021-03-17 01:19:49	[]	[]	Wed Mar 17 00:16:32 +0000 2021	[{"text":"PlanVacunarse","indices":[76,90]},{"text":"covid19","indices":[91,99]}]	[{"url":"https://t.co/erYPzfhQ7Y","expanded_url":"http://bit.ly/3cFsScb","display_url":"bit.ly/3cFsScb","indices":[130,153]}]	Â¿QuÃ© debe tener a mano para registrar a mayores de 65 aÃ±os en la plataforma #PlanVacunarse #covid19 en Ecuador? Â¿Pudo ingresar? Â» https://t.co/erYPzfhQ7Y https://t.co/KAy4BngngM	1850545.0	RT @elcomerciocom: Â¿QuÃ© debe tener a mano para registrar a mayores de 65 aÃ±os en la plataforma #PlanVacunarse #covid19 en Ecuador? Â¿Pudo inâ€¦	306.0	True	full
1432868	1432868	6051593ae1e1000038c7e792	2021-03-17 01:19:49	[]	[{"url":"https://t.co/PTsgyHMfvK","expanded_url":"https://www.cureus.com/articles/52295-neurological-complications-of-covid-19-guillain-barre-syndrome-following-pfizer-covid-19-vaccine","display_url":"cureus.com/articles/52295â€¦","indices":[152,175]}]		[]	[]			@RoyStrowdMD @AANMember Hi Dr. Strowd, Have you seen any evidence of GBS as a result of Covid vaccination? I've seeâ€¦ https://t.co/kJnpOHiVXd	994.0	True	full
1432869	1432869	6051593ae1e1000038c7e79a	2021-03-17 01:19:49	[]	[]	Tue Mar 16 20:00:01 +0000 2021	[]	[{"url":"https://t.co/VCuooCrEQJ","expanded_url":"https://www.tvnotas.com.mx/noticias-espectaculos-mexico/lucero-mijares-revela-los-consejos-que-le-han-dado-sus-famosos-padres","display_url":"tvnotas.com.mx/noticias-especâ€¦","indices":[156,179]}]	Lucero Mijares revela los consejos que le han dado sus padres para convertirse en una gran estrella como ellos y habla del premio que le ganÃ³ a MÃ­a RubÃ­n. https://t.co/VCuooCrEQJ	439833.0	RT @TVNotasmx: Lucero Mijares revela los consejos que le han dado sus padres para convertirse en una gran estrella como ellos y habla del pâ€¦	204.0	True	full
1432870	1432870	6051593be1e1000038c7e7a6	2021-03-17 01:19:49	[]	[]	Tue Mar 16 22:10:00 +0000 2021	[{"text":"NotiMippCI","indices":[0,11]},{"text":"SabemosComoHacerlo","indices":[132,151]}]	[{"url":"https://t.co/bmiLk05vir","expanded_url":"https://bit.ly/38NqAXn","display_url":"bit.ly/38NqAXn","indices":[108,131]}]	#NotiMippCI ðŸ“°ðŸ—ž| Variante P.1 de SARS-CoV-2 estÃ¡ provocando reinfecciones en poblaciÃ³n venezolana. Lea mÃ¡s â�© https://t.co/bmiLk05vir #SabemosComoHacerlo https://t.co/Gil87x6HcX	253182.0	RT @Mippcivzla: #NotiMippCI ðŸ“°ðŸ—ž| Variante P.1 de SARS-CoV-2 estÃ¡ provocando reinfecciones en poblaciÃ³n venezolana. Lea mÃ¡s â�© https://t.co/bmâ€¦	227.0	True	full
1432871	1432871	6051593be1e1000038c7e7d0	2021-03-17 01:19:50	[]	[]	Tue Mar 16 13:08:12 +0000 2021	[]	[{"url":"https://t.co/QVMWYTp3NR","expanded_url":"https://www.wired.com/story/opinion-big-music-needs-to-be-broken-up-to-save-the-industry/","display_url":"wired.com/story/opinion-â€¦","indices":[245,268]}]	1. Without live music during the pandemic, independent bands and venues have struggled to survive. But long before Covid, corporate concentration created an industry in which indies are dominated by monopoly gatekeepers. New from me in Wired: https://t.co/QVMWYTp3NR	2307.0	RT @ronmknox: 1. Without live music during the pandemic, independent bands and venues have struggled to survive. But long before Covid, câ€¦	274.0	True	full
1432872	1432872	6051593be1e1000038c7e7d8	2021-03-17 01:19:50	[]	[]	Tue Mar 16 20:50:00 +0000 2021	[{"text":"NotiMippCI","indices":[0,11]},{"text":"SabemosComoHacerlo","indices":[124,143]}]	[{"url":"https://t.co/519CK99B09","expanded_url":"https://bit.ly/3bSFVbh","display_url":"bit.ly/3bSFVbh","indices":[100,123]}]	#NotiMippCI ðŸ“°ðŸ—ž| Rector Unesista ofrece balance sobre la formaciÃ³n en tiempos de pandemia. Lea mÃ¡s â�© https://t.co/519CK99B09 #SabemosComoHacerlo https://t.co/cNZyg4yXcp	253182.0	RT @Mippcivzla: #NotiMippCI ðŸ“°ðŸ—ž| Rector Unesista ofrece balance sobre la formaciÃ³n en tiempos de pandemia. Lea mÃ¡s â�© https://t.co/519CK99B09â€¦	41.0	True	full
1432873	1432873	6051593be1e1000038c7e7de	2021-03-17 01:19:50	[]	[]	Tue Mar 16 19:22:10 +0000 2021	[]	[{"url":"https://t.co/XDR3i3XPRe","expanded_url":"http://Etsy.com/shop/devilsheavenart","display_url":"Etsy.com/shop/devilsheaâ€¦","indices":[126,149]}]	ðŸ��âš°ðŸ¥€ NEWWW 2 new prints, a new clear sticker and a couple bundles have been added to my etsy store!!!! âœ¨ Buy 2 for 15% off ðŸ’—ðŸ’ž https://t.co/XDR3i3XPRe https://t.co/4lWvzp23Eo	1421.0	RT @lykeelingart: ðŸ��âš°ðŸ¥€ NEWWW 2 new prints, a new clear sticker and a couple bundles have been added to my etsy store!!!! âœ¨ Buy 2 for 15% ofâ€¦	1482.0	True	full
1432874	1432874	6051593ce1e1000038c7e81e	2021-03-17 01:19:50	[]	[]	Thu Mar 11 23:25:18 +0000 2021	[]	[{"url":"https://t.co/tKThwpH4tz","expanded_url":"https://www.latimes.com/business/story/2021-03-11/california-pandemic-car-insurance","display_url":"latimes.com/business/storyâ€¦","indices":[158,181]}]	In 2020, California auto insurers shortchanged drivers to the tune of $1.75 billion, reports @Davidlaz for @latimes. They have until April 30 to make it up. https://t.co/tKThwpH4tz	2045.0	RT @notsoTan_za: In 2020, California auto insurers shortchanged drivers to the tune of $1.75 billion, reports @Davidlaz for @latimes. Theyâ€¦	1128.0	True	full
1432875	1432875	6051593ce1e1000038c7e828	2021-03-17 01:19:50	[{"text":"SaludDigital","indices":[127,140]}]	[{"url":"https://t.co/wsyr9pzI0D","expanded_url":"http://bit.ly/3kSxzC6","display_url":"bit.ly/3kSxzC6","indices":[157,180]}]		[]	[]			Si alguien de tu casa alguien enferma de COVID-19 toma en cuenta estas recomendaciones que emite @SSaludChih. Descâ€¦ https://t.co/sbWIUg2cqx	1096.0	True	full
1432876	1432876	6051593ce1e1000038c7e83e	2021-03-17 01:19:51	[]	[]	Wed Mar 17 01:03:02 +0000 2021	[]	[{"url":"https://t.co/WDiL7DIGJ6","expanded_url":"https://trib.al/XwrHu0L","display_url":"trib.al/XwrHu0L","indices":[238,261]}]	-AstraZeneca's Covid shot may get the green light, again, in Europe -Wall Street's biggest banks plow billions into China -Bill Gross shorts U.S. Treasuries Here are some of the things you need to know at the start of Asia's trading day https://t.co/WDiL7DIGJ6	871130.0	RT @markets: -AstraZeneca's Covid shot may get the green light, again, in Europe -Wall Street's biggest banks plow billions into China -Bilâ€¦	19.0	True	full
1432877	1432877	6051593ce1e1000038c7e842	2021-03-17 01:19:50	[]	[{"url":"https://t.co/D1qktoj7rq","expanded_url":"https://cbsn.ws/38P7yjj","display_url":"cbsn.ws/38P7yjj","indices":[248,271]}]		[]	[]			More states are reopening and lifting COVID-19 restrictions, which means more Americans are hitting the roads. Aveâ€¦ https://t.co/G0KPt3Juac	337064.0	True	full
1432878	1432878	6051593ce1e1000038c7e844	2021-03-17 01:19:51	[]	[]	Tue Mar 16 15:53:19 +0000 2021	[{"text":"Kalos","indices":[16,22]},{"text":"CasaAlameda","indices":[94,106]},{"text":"Gpe","indices":[169,173]},{"text":"Mty","indices":[176,180]},{"text":"NoHayLoncheGratis","indices":[231,249]}]	[{"url":"https://t.co/5VXlcU2eTd","expanded_url":"https://elnorte.com/K1SOVn","display_url":"elnorte.com/K1SOVn","indices":[253,276]}]	DueÃ±os de Grupo #Kalos, Urbanizaciones Delta y otras empresas arman bÃºnker priista denominado #CasaAlameda para @pacocienfuegos y @AdrianDeLaGarza. En sus gestiones en #Gpe y #Mty, ambos tricolores los beneficiaron con contratos. #NoHayLoncheGratis ðŸ§µ https://t.co/5VXlcU2eTd https://t.co/Eyn4Dj4IQy	3980.0	RT @angelcharlsmty: DueÃ±os de Grupo #Kalos, Urbanizaciones Delta y otras empresas arman bÃºnker priista denominado #CasaAlameda para @pacociâ€¦	43715.0	True	full
1432879	1432879	6051593de1e1000038c7e882	2021-03-17 01:19:51	[]	[]	Tue Mar 16 22:00:01 +0000 2021	[]	[{"url":"https://t.co/21suxS9SC7","expanded_url":"https://1erinforme.com/2021/03/15/maduro-encerro-a-joven-por-hablar-de-enchufados-chavistas-en-tiktok/","display_url":"1erinforme.com/2021/03/15/madâ€¦","indices":[176,199]}]	El joven publicÃ³ una serie de videos en los que llamÃ³ â€œenchufadaâ€� a la hija del cantante de merengue, quien denunciÃ³ al influencer por hablar de su hija en las redes sociales. https://t.co/21suxS9SC7 .	242692.0	RT @cocando: El joven publicÃ³ una serie de videos en los que llamÃ³ â€œenchufadaâ€� a la hija del cantante de merengue, quien denunciÃ³ al influeâ€¦	375.0	True	full
1432880	1432880	6051593de1e1000038c7e886	2021-03-17 01:19:51	[]	[]	Wed Mar 17 01:06:49 +0000 2021	[]	[{"url":"https://t.co/qyXvac8Uhq","expanded_url":"http://latinamas.com/vota","display_url":"latinamas.com/vota","indices":[139,162]}]	RETO GRANDE 24HS: Lograr 120,000 VOTOS EN LA PAGINA entre todos aca abajo en el tweet, ir comentando segun votan. (EJ: +25, +50, +100) â–ªï¸� https://t.co/qyXvac8Uhq Solo VOTOS DE LA WEB! Vamos flojos, solo quedan 7 dias para votar y a partir del jueves no vamos a dar bola. https://t.co/7EzUWWO15v	18506.0	RT @LaliPromotion: RETO GRANDE 24HS: Lograr 120,000 VOTOS EN LA PAGINA entre todos aca abajo en el tweet, ir comentando segun votan. (EJ: +â€¦	659.0	True	full
1432881	1432881	6051593de1e1000038c7e890	2021-03-17 01:19:52	[]	[]	Mon Mar 15 23:51:02 +0000 2021	[{"text":"ONEV1","indices":[146,152]},{"text":"TTDS","indices":[153,158]}]	[{"url":"https://t.co/JAVKlqXAl5","expanded_url":"https://twitter.com/pfefer_r/status/1371606471205556227","display_url":"twitter.com/pfefer_r/statuâ€¦","indices":[159,182]}]	Deb Haaland is going to be wonderful as Cabinet Secretary for the Department of the Interior. Her credentials are impeccable. Congratulations! #ONEV1 #TTDS https://t.co/JAVKlqXAl5	10754.0	RT @Lon_S_J: Deb Haaland is going to be wonderful as Cabinet Secretary for the Department of the Interior. Her credentials are impeccable.â€¦	21158.0	True	full
1432882	1432882	6051593de1e1000038c7e8a2	2021-03-17 01:19:52	[{"text":"COVID19","indices":[41,49]},{"text":"Twitter","indices":[93,101]},{"text":"AI","indices":[102,105]},{"text":"IATSE","indices":[106,112]},{"text":"TEAMSTERS","indices":[113,123]},{"text":"SAG","indices":[124,128]},{"text":"AFTRA","indices":[129,135]},{"text":"SAGAFTRA","indices":[136,145]},{"text":"AEA","indices":[146,150]},{"text":"AFM","indices":[151,155]},{"text":"DGA","indices":[156,…	[{"url":"https://t.co/dig8taSSt4","expanded_url":"https://paper.li/NewZco/1328555736","display_url":"paper.li/NewZco/1328555â€¦","indices":[169,192]}]		[]	[]			SAN FRANCISCO - Entertainment Industry #COVID19 recovery updates through collaboration via #Twitter #AI #IATSEâ€¦ https://t.co/g6HPQKB5hO	736.0	True	full
1432883	1432883	6051593ee1e1000038c7e8c8	2021-03-17 01:19:52	[]	[]	Tue Mar 16 23:42:50 +0000 2021	[{"text":"ForaBolsonaroGenocida","indices":[159,181]},{"text":"ForaBolsonaro","indices":[182,196]},{"text":"ForaGenocida","indices":[197,210]}]	[{"url":"https://t.co/1AyMyvbuFS","expanded_url":"https://twitter.com/felipeneto/status/1371635310526746625","display_url":"twitter.com/felipeneto/staâ€¦","indices":[246,269]}]	Quero ver silenciar a todos... O @felipeneto Ã© apenas a voz de uma populaÃ§Ã£o que clama pra ser ouvida. Esse Ã© o desejo da maior parte do Brasil hoje... GRITAR #ForaBolsonaroGenocida #ForaBolsonaro #ForaGenocida ForÃ§a Felipe Neto, nÃ£o se cale!!! https://t.co/1AyMyvbuFS	6.0	RT @elisjunior1986: Quero ver silenciar a todos... O @felipeneto Ã© apenas a voz de uma populaÃ§Ã£o que clama pra ser ouvida. Esse Ã© o desejoâ€¦	20.0	True	full
1432884	1432884	6051593ee1e1000038c7e8da	2021-03-17 01:19:52	[]	[]	Tue Mar 16 21:27:16 +0000 2021	[]	[{"url":"https://t.co/MKSu5o8Vyl","expanded_url":"https://corona-blog.net/2021/03/12/explosion-der-impfnebenwirkungen-seit-beginn-der-coronavirus-schutzimpfungen-im-vergleich-der-letzten-20-jahre/","display_url":"corona-blog.net/2021/03/12/expâ€¦","indices":[130,153]}]	Krass, was das Paul Ehrlich Institut zu Impfnebenwirkungen der letzten 21 Jahre im Vergleich zur der Corona Impfung preisgibt ... https://t.co/MKSu5o8Vyl	2229.0	RT @docknack: Krass, was das Paul Ehrlich Institut zu Impfnebenwirkungen der letzten 21 Jahre im Vergleich zur der Corona Impfung preisgibtâ€¦	63.0	True	full
1432885	1432885	6051593ee1e1000038c7e8e2	2021-03-17 01:19:53	[]	[]	Tue Mar 16 22:00:54 +0000 2021	[{"text":"COVID19","indices":[47,55]}]	[{"url":"https://t.co/VdqmMD0ObO","expanded_url":"https://elemental.medium.com/the-absolutely-true-incredibly-amazing-story-of-the-covid-19-vaccine-264c65891632","display_url":"elemental.medium.com/the-absolutelyâ€¦","indices":[147,170]}]	.@TaraHaelle on why developing effective, safe #COVID19 vaccines in less than a year is not just great, it's frickin' all-time historical amazing. https://t.co/VdqmMD0ObO	132524.0	RT @stevesilberman: .@TaraHaelle on why developing effective, safe #COVID19 vaccines in less than a year is not just great, it's frickin' aâ€¦	879.0	True	full
1432886	1432886	6051593ee1e1000038c7e8ee	2021-03-17 01:19:53	[]	[]	Tue Mar 16 15:30:57 +0000 2021	[]	[{"url":"https://t.co/v4vtns0sHy","expanded_url":"https://www.google.com/amp/s/www.bluradio.com/salud/vacunacion-contra-el-covid-19/asi-funcionara-el-pico-y-cedula-de-vacunacion-covid-para-mayores-de-80-anos-en-bogota%3F_amp%3Dtrue","display_url":"google.com/amp/s/www.blurâ€¦","indices":[256,279]}]	ðŸ“° Desde este martes 16 de marzo iniciarÃ¡ â€œpico y cÃ©dulaâ€� para que los mayores de 80 aÃ±os que no han sido contactados para la vacunaciÃ³n, puedan recibirla. - Son 465 puntos dispuestos en BogotÃ¡; sedes de las EPS o IPS donde son atendidos los pacientes.â¬‡ï¸� https://t.co/v4vtns0sHy	1833.0	RT @Jlopezconcejal: ðŸ“° Desde este martes 16 de marzo iniciarÃ¡ â€œpico y cÃ©dulaâ€� para que los mayores de 80 aÃ±os que no han sido contactados paâ€¦	55.0	True	full
1432887	1432887	6051593ee1e1000038c7e8f8	2021-03-17 01:19:53	[]	[{"url":"https://t.co/afHKeGqVYf","expanded_url":"http://saharareporters.com/2021/03/15/ecowas-court-dismisses-suit-against-venezuelan-diplomat-alex-saab-awards-him-200-000","display_url":"saharareporters.com/2021/03/15/ecoâ€¦","indices":[257,280]}]		[]	[]			Ecowas ordenÃ³ la liberaciÃ³n inmediata del Embajador Alex Saab, dijeron que la detenciÃ³n fue ilegal y arbitraria, reâ€¦ https://t.co/dZuqU0eQUK	0.0	True	full
1432888	1432888	6051593ee1e1000038c7e900	2021-03-17 01:19:53	[]	[{"url":"https://t.co/NGLe1pLZXO","expanded_url":"http://saharareporters.com/2021/03/15/ecowas-court-dismisses-suit-against-venezuelan-diplomat-alex-saab-awards-him-200-000","display_url":"saharareporters.com/2021/03/15/ecoâ€¦","indices":[257,280]}]		[]	[]			Ecowas ordenÃ³ la liberaciÃ³n inmediata del Embajador Alex Saab, dijeron que la detenciÃ³n fue ilegal y arbitraria, reâ€¦ https://t.co/cgAo0haiWk	0.0	True	full
1432889	1432889	6051593fe1e1000038c7e916	2021-03-17 01:19:53	[]	[{"url":"https://t.co/72lDe7EWWe","expanded_url":"https://oglobo.globo.com/rio/rio-registra-maior-numero-de-pedidos-de-internacao-de-uti-para-covid-19-em-toda-pandemia-24926356?utm_source=Facebook&utm_medium=Social&utm_campaign=O%20Globo","display_url":"oglobo.globo.com/rio/rio-registâ€¦","indices":[45,68]}]		[]	[]			@eduardopaes , @Saude_Rio , @Prefeitura_Rio https://t.co/72lDe7EWWe Ã‰ Ã³bvio que nÃ£o estÃ¡ dando certo prefeito. Umaâ€¦ https://t.co/MSpjnqlSOh	30.0	True	full
1432890	1432890	6051593fe1e1000038c7e91a	2021-03-17 01:19:53	[]	[]	Sun Mar 14 14:57:18 +0000 2021	[]	[{"url":"https://t.co/iHgcfxmTnQ","expanded_url":"https://kansasreflector.com/2021/03/14/kobach-teamed-up-with-wichita-businessman-to-sell-covid-killing-device-an-investigation-found-no-merit-to-their-claims/","display_url":"kansasreflector.com/2021/03/14/kobâ€¦","indices":[235,258]}]	From Secretary of State to failed pitchman for a phony COVID startup, Kris Kobach has sunk to a new low: my latest in the @KansasReflector with @niayancopoulos, @JessicaHuseman, and my investigative techniques class at @columbiajourn. https://t.co/iHgcfxmTnQ	3239.0	RT @J_fassler: From Secretary of State to failed pitchman for a phony COVID startup, Kris Kobach has sunk to a new low: my latest in the @Kâ€¦	414.0	True	full
1432891	1432891	6051593fe1e1000038c7e928	2021-03-17 01:19:53	[]	[{"url":"https://t.co/lWkYB39HI7","expanded_url":"http://saharareporters.com/2021/03/15/ecowas-court-dismisses-suit-against-venezuelan-diplomat-alex-saab-awards-him-200-000","display_url":"saharareporters.com/2021/03/15/ecoâ€¦","indices":[257,280]}]		[]	[]			Ecowas ordenÃ³ la liberaciÃ³n inmediata del Embajador Alex Saab, dijeron que la detenciÃ³n fue ilegal y arbitraria, reâ€¦ https://t.co/9CQqVYzS5p	0.0	True	full
1432892	1432892	6051593fe1e1000038c7e92a	2021-03-17 01:19:53	[]	[{"url":"https://t.co/qTOFfAnfX5","expanded_url":"https://www.argentina.gob.ar/noticias/el-ministerio-de-seguridad-entrego-equipamiento-para-las-fuerzas-federales-por-mas-de-125","display_url":"argentina.gob.ar/noticias/el-miâ€¦","indices":[157,180]},{"url":"https://t.co/NK6e5SjHlf","expanded_url":"https://twitter.com/MalvinasData/status/1371993440305680386","display_url":"twitter.com/MalvinasDat…		[]	[]			Hola @PatoBullrich, @gmilman y @eugenioburzaco, no pueden dejar pasar esto que saliÃ³ en el portal de noticias oficiâ€¦ https://t.co/dwLmyYIsEy	1718.0	True	full
1432893	1432893	6051593fe1e1000038c7e954	2021-03-17 01:19:54	[]	[{"url":"https://t.co/c7QgXXCMcu","expanded_url":"http://saharareporters.com/2021/03/15/ecowas-court-dismisses-suit-against-venezuelan-diplomat-alex-saab-awards-him-200-000","display_url":"saharareporters.com/2021/03/15/ecoâ€¦","indices":[257,280]}]		[]	[]			Ecowas ordenÃ³ la liberaciÃ³n inmediata del Embajador Alex Saab, dijeron que la detenciÃ³n fue ilegal y arbitraria, reâ€¦ https://t.co/jYaO6VGy3H	0.0	True	full
1432894	1432894	6051593fe1e1000038c7e96e	2021-03-17 01:19:54	[]	[]	Tue Mar 16 23:41:42 +0000 2021	[{"text":"PlanVacunarse","indices":[80,94]},{"text":"COVID19","indices":[105,113]},{"text":"BastaDeNoticiasFalsas","indices":[246,268]}]	[{"url":"https://t.co/lkXpVwEZLG","expanded_url":"https://www.planvacunarse.ec/","display_url":"planvacunarse.ec","indices":[118,141]}]	ðŸ“¢ Â¡AtenciÃ³n! âš El Ãºnico sitio web autorizado en Ecuador para registrarse en el #PlanVacunarse contra el #COVID19, es https://t.co/lkXpVwEZLG No caigas en cuentas y links falsos que pueden estafarte, infÃ³rmate siempre por los medios oficiales. #BastaDeNoticiasFalsas https://t.co/jRz2N3x6Rp	442693.0	RT @ComunicacionEc: ðŸ“¢ Â¡AtenciÃ³n! âš El Ãºnico sitio web autorizado en Ecuador para registrarse en el #PlanVacunarse contra el #COVID19, es hâ€¦	2984.0	True	full
1432895	1432895	60515940e1e1000038c7e972	2021-03-17 01:19:54	[]	[{"url":"https://t.co/PQgYX9f8lM","expanded_url":"http://saharareporters.com/2021/03/15/ecowas-court-dismisses-suit-against-venezuelan-diplomat-alex-saab-awards-him-200-000","display_url":"saharareporters.com/2021/03/15/ecoâ€¦","indices":[257,280]}]		[]	[]			Ecowas ordenÃ³ la liberaciÃ³n inmediata del Embajador Alex Saab, dijeron que la detenciÃ³n fue ilegal y arbitraria, reâ€¦ https://t.co/ti6UjhAP69	0.0	True	full
1432896	1432896	60515940e1e1000038c7e97a	2021-03-17 01:19:54	[]	[]	Mon Mar 15 19:00:00 +0000 2021	[]	[{"url":"https://t.co/IjCQe9nsL0","expanded_url":"https://dailynexus.com/2021-03-14/home-sweet-home-ucsb-students-struggle-with-isla-vista-housing-decisions-amid-covid-19-uncertainty/","display_url":"dailynexus.com/2021-03-14/homâ€¦","indices":[194,217]}]	Amidst the COVID-19 pandemic and the financial toll it has caused over the past year, students at UCSB have been challenged by high rental prices and uncertain living situations in Isla Vista. https://t.co/IjCQe9nsL0	7504.0	RT @dailynexus: Amidst the COVID-19 pandemic and the financial toll it has caused over the past year, students at UCSB have been challengedâ€¦	758.0	True	full
1432897	1432897	60515940e1e1000038c7e980	2021-03-17 01:19:54	[]	[{"url":"https://t.co/Tr3NxDhJUL","expanded_url":"https://www1.folha.uol.com.br/equilibrioesaude/2021/03/brasil-registra-2798-mortes-por-covid-em-24-h-recorde-da-pandemia.shtml?utm_source=twitter&utm_medium=social&utm_campaign=comptw","display_url":"www1.folha.uol.com.br/equilibrioesauâ€¦","indices":[138,161]}]		[]	[]			Brasil registra 2.798 mortes por Covid em 24h, recorde da pandemia. NÃºmero Ã© comparÃ¡vel ao de mortos no ataque Ã s Tâ€¦ https://t.co/Eh3gyAltGm	68909.0	True	full
1432898	1432898	60515940e1e1000038c7e984	2021-03-17 01:19:54	[]	[]	Tue Mar 16 13:44:13 +0000 2021	[]	[{"url":"https://t.co/DVzkR1tzFn","expanded_url":"https://tgam.ca/covid19-numbers","display_url":"tgam.ca/covid19-numbers","indices":[257,280]}]	Numbers from the science table show new variants spreading rapidly in the province The variants are â€œessentially out of control," said Anthony Dale, CEO of @OntHospitalAssn. â€œIt seems pretty self-evident that weâ€™re in the early stages of the third wave.â€� https://t.co/DVzkR1tzFn	1886011.0	RT @globeandmail: Numbers from the science table show new variants spreading rapidly in the province The variants are â€œessentially out ofâ€¦	1689.0	True	full
1432899	1432899	60515940e1e1000038c7e998	2021-03-17 01:19:55	[]	[{"url":"https://t.co/G3hg0dglWQ","expanded_url":"http://saharareporters.com/2021/03/15/ecowas-court-dismisses-suit-against-venezuelan-diplomat-alex-saab-awards-him-200-000","display_url":"saharareporters.com/2021/03/15/ecoâ€¦","indices":[257,280]}]		[]	[]			Ecowas ordenÃ³ la liberaciÃ³n inmediata del Embajador Alex Saab, dijeron que la detenciÃ³n fue ilegal y arbitraria, reâ€¦ https://t.co/kutQ0Oz575	0.0	True	full
1432900	1432900	60515940e1e1000038c7e9cc	2021-03-17 01:19:55	[]	[]	Mon Mar 15 22:28:42 +0000 2021	[]	[{"url":"https://t.co/AALg2XhxwH","expanded_url":"https://www.crimeonline.com/2021/03/15/the-boat-has-not-been-searched-friends-call-for-deeper-investigation-after-missing-flight-attendants-boyfriend-said-she-fell-from-catamaran/","display_url":"crimeonline.com/2021/03/15/theâ€¦","indices":[144,167]}]	â€˜The boat has not been searchedâ€™: Friends call for deeper investigation after missing flight attendantâ€™s boyfriend said she fell from catamaran https://t.co/AALg2XhxwH via @crimeonlinenews	411814.0	RT @NancyGrace: â€˜The boat has not been searchedâ€™: Friends call for deeper investigation after missing flight attendantâ€™s boyfriend said sheâ€¦	1355.0	True	full
1432901	1432901	60515941e1e1000038c7e9ee	2021-03-17 01:19:55	[]	[{"url":"https://t.co/V6lxVxN8lc","expanded_url":"https://thedominion.substack.com/p/a-renewed-social-conservative-agenda","display_url":"thedominion.substack.com/p/a-renewed-soâ€¦","indices":[203,226]}]		[]	[]			@SpencerFernando Hereâ€™s an interesting read at a time when CPC has abandoned both social and fiscal conservatism anâ€¦ https://t.co/jQR1EtJa8p	2228.0	True	full
1432902	1432902	60515941e1e1000038c7ea06	2021-03-17 01:19:56	[]	[{"url":"https://t.co/zRHFFRM3nd","expanded_url":"https://dailycaller.com/2021/03/15/facebook-benny-thomas-project-veritas-facebook-google-broken-up/","display_url":"dailycaller.com/2021/03/15/facâ€¦","indices":[120,143]}]		[]	[]			Facebook Executive Says Facebook, Google â€˜No Longer Companies, Theyâ€™re Countriesâ€™ And Need To Be Broken Up, Video Sâ€¦ https://t.co/6HO94wxXJQ	1082.0	True	full
1432903	1432903	60515942e1e1000038c7ea38	2021-03-17 01:19:56	[]	[]	Sun Mar 14 23:21:44 +0000 2021	[{"text":"WorldPremiere","indices":[0,14]}]	[{"url":"https://t.co/S0DBTpWUzn","expanded_url":"https://www.analvids.com/watch/215644/tabitha_poison_meets_the_legend_2_balls_deep_anal_buttrose_dap_atogm_squirt_drink_cumshot_fantasy_gio1757","display_url":"analvids.com/watch/215644/tâ€¦","indices":[31,54]}]	#WorldPremiere â�—ï¸�ðŸŒ�ðŸ†•2021.03.15 https://t.co/S0DBTpWUzn Tabitha Poison Meets the Legend #2 Balls Deep Anal ButtRose, DAP GIO1757 @XFREAXX @legal_porno ðŸ‡·ðŸ‡º@PoisonTabithaðŸ”žðŸ‡¨ðŸ‡¿@BrittanyBardot1ðŸ”ž @GeorgeLee_XXX @23NEEO @Thomas_Lee_XXX @AG_ProPerformer @thomashykaxxx @JohnPriceXoXo https://t.co/hYjxfZK0WT	10121.0	RT @mininounampumas: #WorldPremiere â�—ï¸�ðŸŒ�ðŸ†•2021.03.15 https://t.co/S0DBTpWUzn Tabitha Poison Meets the Legend #2 Balls Deep Anal ButtRose, DAâ€¦	1690.0	True	full
1432904	1432904	60515942e1e1000038c7ea52	2021-03-17 01:19:56	[]	[{"url":"https://t.co/mMbRcKq2UY","expanded_url":"https://youtu.be/zh-0cGSJBGo","display_url":"youtu.be/zh-0cGSJBGo","indices":[165,188]}]		[]	[]			DETIENEN VACUNACIÃ“N EN VARIOS PAISES EUROPEOS, ANTE LA ALERTA POR TROMBOSIS DE LA VACUNA DE ASTRA-ZENECA OXFORD...â€¦ https://t.co/w61e4RICs0	212.0	True	full
1432905	1432905	60515942e1e1000038c7ea5e	2021-03-17 01:19:57	[]	[]	Tue Mar 16 02:33:32 +0000 2021	[]	[{"url":"https://t.co/uCzO26i9qf","expanded_url":"https://www.cnn.com/2021/03/15/opinions/2021-grammys-bts-performance-opinion-yang/index.html","display_url":"cnn.com/2021/03/15/opiâ€¦","indices":[155,178]}]	"The bottom line is that the Grammys need diverse creators and audiences more than diverse creators and audiences need the Grammys," writes @originalspin. https://t.co/uCzO26i9qf	100925.0	RT @CNNOpinion: "The bottom line is that the Grammys need diverse creators and audiences more than diverse creators and audiences need theâ€¦	78.0	True	full
1432906	1432906	60515942e1e1000038c7ea64	2021-03-17 01:19:57	[]	[]	Mon Mar 15 16:55:11 +0000 2021	[]	[{"url":"https://t.co/2ajCHCsFkY","expanded_url":"https://www.vapingpost.com/2021/03/15/kings-college-london-study-confirms-harm-reduction-characteristics-of-e-cigarettes/","display_url":"vapingpost.com/2021/03/15/kinâ€¦","indices":[193,216]}]	â€œAnother study confirms the harm reduction characteristics of electronic cigarettes as a replacement to traditional cigarettesâ€� â�¦@ClovisSangrail4â�© â�¦@HarmReductionâ�© â�¦@UdiACLUâ�© â�¦@EndOverdoseNYâ�© https://t.co/2ajCHCsFkY	3343.0	RT @ourFSDP: â€œAnother study confirms the harm reduction characteristics of electronic cigarettes as a replacement to traditional cigarettesâ€¦	461.0	True	full
1432907	1432907	60515942e1e1000038c7ea68	2021-03-17 01:19:57	[]	[]	Tue Mar 16 23:15:05 +0000 2021	[]	[{"url":"https://t.co/WpwJB6LkYH","expanded_url":"https://www.extra.ec/noticia/farandula/arjona-alista-concierto-5-mil-velas-49672.html","display_url":"extra.ec/noticia/farandâ€¦","indices":[153,176]}]	SerÃ¡ el primer recital de Ricardo Arjona sin luz artificial desde las ruinas de la Antigua Guatemala, para reencontrarse con su pÃºblico tras la pandemia.https://t.co/WpwJB6LkYH	196337.0	RT @DiarioExtraEc: SerÃ¡ el primer recital de Ricardo Arjona sin luz artificial desde las ruinas de la Antigua Guatemala, para reencontrarseâ€¦	1376.0	True	full
1432908	1432908	60515942e1e1000038c7ea86	2021-03-17 01:19:57	[]	[]	Tue Mar 16 13:44:13 +0000 2021	[{"text":"COVID19","indices":[36,44]}]	[{"url":"https://t.co/cojcElSLkR","expanded_url":"https://www.theglobeandmail.com/canada/article-ontario-entering-third-covid-19-wave-hospital-association-warns/","display_url":"theglobeandmail.com/canada/articleâ€¦","indices":[127,150]}]	Ontario has entered a third wave of #COVID19, the province's hospital association and its science advisory table said Monday. https://t.co/cojcElSLkR	1885847.0	RT @globeandmail: Ontario has entered a third wave of #COVID19, the province's hospital association and its science advisory table said Monâ€¦	350.0	True	full
1432909	1432909	60515943e1e1000038c7eab4	2021-03-17 01:19:57	[]	[]	Tue Mar 16 23:00:38 +0000 2021	[]	[{"url":"https://t.co/uXPQQJgmrH","expanded_url":"https://www.elmostrador.cl/destacado/2021/03/16/polemico-instructivo-minsal-defiende-prohibicion-a-directores-de-hospitales-de-relevar-cifras-criticas-y-colmed-la-califica-como-una-medida-sin-logica-sanitaria/","display_url":"elmostrador.cl/destacado/2021â€¦","indices":[257,280]}]	Lo que faltaba. El corrupto gobierno de PiÃ±era sacÃ³ una circular que prohibe a los directores de hospitales informar sobre el colapso de sus hospitales y solo el minsal podrÃ¡ hacerlo, diciendo a Chile con la complicidad de la prensa que todo estÃ¡ perfecto. https://t.co/uXPQQJgmrH	3366.0	RT @Roth001Luis: Lo que faltaba. El corrupto gobierno de PiÃ±era sacÃ³ una circular que prohibe a los directores de hospitales informar sobreâ€¦	276.0	True	full
1432910	1432910	60515943e1e1000038c7eace	2021-03-17 01:19:58	[]	[]	Wed Mar 17 01:12:42 +0000 2021	[{"text":"Trump","indices":[18,24]},{"text":"UnitedStates","indices":[258,271]}]	[{"url":"https://t.co/aEBI2s3tHS","expanded_url":"https://news.stlpublicradio.org/show/st-louis-on-the-air/2020-04-06/a-kleptocratic-sadistic-federal-government-sarah-kendzior-on-trumps-power-coronavirus-response","display_url":"news.stlpublicradio.org/show/st-louis-â€¦","indices":[234,257]}]	.@sarahkendzior: "#Trump is backed by a large cohort of people who are using him as a vehicle for their own interests and that ranges from organized crime and kleptocrats to theocrats to ideological extremists to white supremacists." https://t.co/aEBI2s3tHS #UnitedStates	1794.0	RT @jftaveira1993: .@sarahkendzior: "#Trump is backed by a large cohort of people who are using him as a vehicle for their own interests anâ€¦	5254.0	True	full
1432911	1432911	60515943e1e1000038c7ead0	2021-03-17 01:19:58	[]	[{"url":"https://t.co/3DirAbRaPg","expanded_url":"https://oakbaystarfish.com/2020/07/15/4-stories-the-puget-sound-press-will-not-question-or-report-on/","display_url":"oakbaystarfish.com/2020/07/15/4-sâ€¦","indices":[206,229]}]		[]	[]			@Q13FOXKiggins @Q13FOX WA voters approved enhanced background checks back in 2014. The new requirements have had tâ€¦ https://t.co/s6ouSPn12o	307.0	True	full
1432912	1432912	60515943e1e1000038c7ead2	2021-03-17 01:19:58	[]	[]	Mon Mar 15 04:25:03 +0000 2021	[{"text":"Bitcoin","indices":[146,154]},{"text":"Crypto","indices":[155,162]},{"text":"BTC","indices":[163,167]}]	[{"url":"https://t.co/IC3JslMC52","expanded_url":"http://wallstreet.events","display_url":"wallstreet.events","indices":[187,210]}]	$10,000 BTC Giveaway! 90 Lucky winners to get $45 each. Top 3 inviters gets $6000 BTC.ðŸ’° To do: âœ… Follow, Retweet, Like âœ… Tag friends + Comment "#Bitcoin #Crypto #BTC" âœ… Complete tasks: https://t.co/IC3JslMC52 ðŸ—“ï¸� April 1,8,15 - 30x $45 each week ðŸ“… April 17 - Main PrizeðŸ�† https://t.co/CpVz1rhC5J	759243.0	RT @WallStreetPump: $10,000 BTC Giveaway! 90 Lucky winners to get $45 each. Top 3 inviters gets $6000 BTC.ðŸ’° To do: âœ… Follow, Retweet, Likâ€¦	533.0	True	full
1432913	1432913	60515943e1e1000038c7eae2	2021-03-17 01:19:58	[]	[]	Tue Mar 02 13:00:00 +0000 2021	[{"text":"vaccine","indices":[23,31]},{"text":"mRNA","indices":[37,42]},{"text":"coronavirus","indices":[55,67]},{"text":"research","indices":[220,229]},{"text":"WomeninSTEM","indices":[232,244]},{"text":"steminist","indices":[245,255]}]	[{"url":"https://t.co/4s5McXJljM","expanded_url":"http://ms.spr.ly/6010V85ro","display_url":"ms.spr.ly/6010V85ro","indices":[256,279]}]	A tested and validated #vaccine with #mRNA against the #coronavirus was created in just nine months thanks to Ã–zlem TÃ¼reci's work in the laboratory. Read more about the Chief Medical Officer at @BioNTech_Group &amp; her #research. #WomeninSTEM #steminist https://t.co/4s5McXJljM	15309.0	RT @ger_trends: A tested and validated #vaccine with #mRNA against the #coronavirus was created in just nine months thanks to Ã–zlem TÃ¼reci'â€¦	6991.0	True	full
1432914	1432914	60515944e1e1000038c7eaf6	2021-03-17 01:19:59	[]	[]	Tue Mar 16 17:00:27 +0000 2021	[]	[{"url":"https://t.co/TG6GorgJ8N","expanded_url":"https://bit.ly/2H7gXaU","display_url":"bit.ly/2H7gXaU","indices":[162,185]}]	Plant-based diets as the single most important, yet underutilized, opportunity to reverse the pending obesity and diabetes-induced epidemic of disease and death. https://t.co/TG6GorgJ8N https://t.co/qYLJz0sN2b	121750.0	RT @nutrition_facts: Plant-based diets as the single most important, yet underutilized, opportunity to reverse the pending obesity and diabâ€¦	13.0	True	full
1432915	1432915	60515944e1e1000038c7eafa	2021-03-17 01:19:59	[]	[]	Tue Mar 16 19:10:14 +0000 2021	[]	[{"url":"https://t.co/zskpYGiRzr","expanded_url":"https://twitter.com/matthancock/status/1371869390208139265","display_url":"twitter.com/matthancock/stâ€¦","indices":[128,151]}]	*Again* the NHS is so conspicuous by its absence. Thank you, NHS. Thank you, volunteers. Thank you, scientists. Thank you ðŸ’™ https://t.co/zskpYGiRzr	191233.0	RT @doctor_oxford: *Again* the NHS is so conspicuous by its absence. Thank you, NHS. Thank you, volunteers. Thank you, scientists. Thanâ€¦	727.0	True	full
1432916	1432916	60515944e1e1000038c7eb00	2021-03-17 01:19:59	[]	[]	Tue Mar 16 22:43:51 +0000 2021	[]	[{"url":"https://t.co/oS2ebCzYQT","expanded_url":"https://twitter.com/aitorsolisgar/status/1371840399665471498","display_url":"twitter.com/aitorsolisgar/â€¦","indices":[229,252]}]	En serio... VERGONZOSO ES POCO. Este seÃ±or dimite porque lo estÃ¡n investigando y en la nota de prensa parece que sea la Madre Teresa de Calcuta Repartiendo EPIS entre las enfermeras de primera linea PER SO NAL MEN TE FoooooooðŸ˜‚ðŸ˜‚ðŸ˜‚ https://t.co/oS2ebCzYQT	28250.0	RT @PauMatalap: En serio... VERGONZOSO ES POCO. Este seÃ±or dimite porque lo estÃ¡n investigando y en la nota de prensa parece que sea la Madâ€¦	379.0	True	full
1432917	1432917	60515944e1e1000038c7eb12	2021-03-17 01:19:59	[]	[]	Wed Mar 17 00:35:02 +0000 2021	[{"text":"GHG","indices":[37,41]}]	[{"url":"https://t.co/F60UjmuoyG","expanded_url":"https://www.theguardian.com/us-news/2021/mar/15/race-to-zero-america-emissions-climate-crisis","display_url":"theguardian.com/us-news/2021/mâ€¦","indices":[250,273]}]	Science shows we must reach net-zero #GHG emissions soon in order to avoid the worst impacts of climate change. WRA is working to help Western states and communities achieve that goal. What will it take to make it a reality? @guardian takes a look: https://t.co/F60UjmuoyG	4506.0	RT @wradv: Science shows we must reach net-zero #GHG emissions soon in order to avoid the worst impacts of climate change. WRA is working tâ€¦	831.0	True	full
1432918	1432918	60515944e1e1000038c7eb16	2021-03-17 01:19:59	[]	[]	Tue Mar 16 16:01:55 +0000 2021	[{"text":"MSF","indices":[13,17]},{"text":"Tigray","indices":[51,58]},{"text":"Ethiopia","indices":[104,113]},{"text":"Eritrea","indices":[178,186]},{"text":"TigrayGenocide","indices":[230,245]},{"text":"R2P","indices":[247,251]}]	[{"url":"https://t.co/bjhDaZRzae","expanded_url":"https://www.aljazeera.com/news/2021/3/15/ethiopia-msf-condemns-widespread-attacks-on-tigray-clinics","display_url":"aljazeera.com/news/2021/3/15â€¦","indices":[253,276]}]	According to #MSF, in Abiy Addi, a town in central #Tigray, the hospital was occupied in early March by #Ethiopia|n forces to treat their wounded, while in Mugulat to the east, â€œ#Eritrea|n soldiersâ€� used a local clinic as a base. #TigrayGenocide #R2P https://t.co/bjhDaZRzae	3874.0	RT @MussieTesfaye4: According to #MSF, in Abiy Addi, a town in central #Tigray, the hospital was occupied in early March by #Ethiopia|n forâ€¦	21.0	True	full
1432919	1432919	60515944e1e1000038c7eb18	2021-03-17 01:19:59	[]	[]	Wed Mar 17 01:14:09 +0000 2021	[{"text":"NaciÃ³n","indices":[0,7]},{"text":"ep","indices":[242,245]}]	[{"url":"https://t.co/Bc8SLN1CYB","expanded_url":"https://bit.ly/3rYG3vh","display_url":"bit.ly/3rYG3vh","indices":[248,271]}]	#NaciÃ³n | En MÃ©xico, el 11% de la poblaciÃ³n econÃ³micamente activa pertenece a un sindicato; en mÃ¡s de 25 aÃ±os, estas organizaciones han perdido a mÃ¡s de la mitad de sus afiliados. Conoce un poco mÃ¡s al respecto del sindicalismo en el paÃ­s. â¬‡ #ep https://t.co/Bc8SLN1CYB	428480.0	RT @lasillarota: #NaciÃ³n | En MÃ©xico, el 11% de la poblaciÃ³n econÃ³micamente activa pertenece a un sindicato; en mÃ¡s de 25 aÃ±os, estas organâ€¦	994.0	True	full
1432920	1432920	60515944e1e1000038c7eb1e	2021-03-17 01:19:59	[]	[]	Tue Mar 16 21:37:03 +0000 2021	[]	[{"url":"https://t.co/3oQXN5vxZ9","expanded_url":"https://www.cnnbrasil.com.br/politica/2021/03/16/pgr-cobra-de-governadores-informacoes-sobre-situacao-de-hospitais-de-campanha","display_url":"cnnbrasil.com.br/politica/2021/â€¦","indices":[254,277]}]	PGR cobra de governadores informaÃ§Ãµes sobre situaÃ§Ã£o de hospitais de campanha. Excelente. O povo merece saber pq hospitais de campanha foram fechados em plena pandemia (hoje faltam leitos) e onde foi parar tanto dinheiro enviado pelo Governo Federal. https://t.co/3oQXN5vxZ9	1174921.0	RT @CarlaZambelli38: PGR cobra de governadores informaÃ§Ãµes sobre situaÃ§Ã£o de hospitais de campanha. Excelente. O povo merece saber pq hosâ€¦	383.0	True	full
1432921	1432921	60515944e1e1000038c7eb2a	2021-03-17 01:19:59	[]	[]	Tue Mar 16 13:13:28 +0000 2021	[]	[{"url":"https://t.co/4CKjDXWEnE","expanded_url":"https://lustyage.com/products/penis-enlargement-vacuum-pump?ref=ntishhkr","display_url":"lustyage.com/products/penisâ€¦","indices":[190,213]}]	Grow your Dick size in an efficient, safe &amp; painless way ðŸ˜� And all sex toy product buying go to home Worldwide Free Shipping must try get https 60% discount ðŸ¥° No infection ðŸ‘Œ order now https://t.co/4CKjDXWEnE https://t.co/ks81QTgCOH	7238.0	RT @opylust: Grow your Dick size in an efficient, safe &amp; painless way ðŸ˜� And all sex toy product buying go to home Worldwide Free Shipping mâ€¦	24063.0	True	full
1432922	1432922	60515945e1e1000038c7eb3a	2021-03-17 01:19:59	[]	[]	Tue Mar 16 20:33:23 +0000 2021	[{"text":"covid19","indices":[22,30]},{"text":"Martinique","indices":[75,86]}]	[{"url":"https://t.co/kU9TmG0ir9","expanded_url":"https://www.martinique.gouv.fr/Politiques-publiques/Environnement-sante-publique/Sante/Informations-COVID-19/Renforcement-des-mesures-sanitaires-pour-freiner-la-circulation-du-virus-de-la-covid-19","display_url":"martinique.gouv.fr/Politiques-pubâ€¦","indices":[248,271]}]	Les indicateurs de la #covid19 sont en nette augmentation cette semaine en #Martinique. Le taux d'incidence a franchi son seuil d'alerte pour la 1Ã¨re fois depuis 3 mois. ðŸ“ŒRenforcement des mesures sanitaires pour freiner la circulation du virus âž¡ https://t.co/kU9TmG0ir9	7938.0	RT @Prefet972: Les indicateurs de la #covid19 sont en nette augmentation cette semaine en #Martinique. Le taux d'incidence a franchi son seâ€¦	453.0	True	full
1432923	1432923	60515945e1e1000038c7eb46	2021-03-17 01:19:59	[]	[]	Tue Mar 16 19:35:00 +0000 2021	[{"text":"ATENCIÃ“N","indices":[0,9]},{"text":"Guayaquil","indices":[73,83]}]	[{"url":"https://t.co/u4RIdpDpS4","expanded_url":"http://bit.ly/38NjxOq","display_url":"bit.ly/38NjxOq","indices":[132,155]}]	#ATENCIÃ“N | â€œEstÃ¡ ciudad serÃ¡ conocida a nivel mundialâ€�. La alcaldesa de #Guayaquil, Cynthia Viteri, demanda a Pfizer por vacunas Â» https://t.co/u4RIdpDpS4 https://t.co/kNZwPS0jmb	1850545.0	RT @elcomerciocom: #ATENCIÃ“N | â€œEstÃ¡ ciudad serÃ¡ conocida a nivel mundialâ€�. La alcaldesa de #Guayaquil, Cynthia Viteri, demanda a Pfizer poâ€¦	0.0	True	full
1432924	1432924	60515945e1e1000038c7eb70	2021-03-17 01:20:00	[]	[]	Wed Mar 17 00:46:02 +0000 2021	[]	[{"url":"https://t.co/5JOchh2EuK","expanded_url":"https://twitter.com/marwa_zaatari/status/1371955683256590337","display_url":"twitter.com/marwa_zaatari/â€¦","indices":[284,307]}]	I warned that many schools will end up buying ineffective crap air cleaners like ionizers (crap!) instead of things that work like HEPA filters &amp; UV if no prioritization in school relief aid package. Lo and behold - @smartrestartaps @HeidiNBCâ€”my earlier sinking fears confirms. https://t.co/5JOchh2EuK	447987.0	RT @DrEricDing: I warned that many schools will end up buying ineffective crap air cleaners like ionizers (crap!) instead of things that woâ€¦	749.0	True	full
1432925	1432925	60515946e1e1000038c7ebb2	2021-03-17 01:20:00	[{"text":"contentmarketing","indices":[144,161]},{"text":"digitalmarketing","indices":[162,179]},{"text":"marketingtrends","indices":[180,196]}]	[{"url":"https://t.co/MQP5PK0Cs5","expanded_url":"https://buff.ly/2Q9qBhW","display_url":"buff.ly/2Q9qBhW","indices":[197,220]}]		[]	[]			Its safe to say we're all pretty relieved that 2020 is behind us. Here's a list of Content Marketing trends to watcâ€¦ https://t.co/9ihQSPQ7xJ	2214.0	True	full
1432926	1432926	60515946e1e1000038c7ebce	2021-03-17 01:20:01	[]	[]	Tue Mar 16 19:32:21 +0000 2021	[]	[{"url":"https://t.co/slo9Hkpzh3","expanded_url":"https://nym.ag/3rVQf7F","display_url":"nym.ag/3rVQf7F","indices":[234,257]}]	No single COVID memorial can encompass the infinite varieties of pain experienced over the past year, so we asked 15 design firms to help us remember the pandemic's toll. Here, bronze hands commemorate the barely seen delivery worker https://t.co/slo9Hkpzh3 https://t.co/Pvh2OBDZ6P	1816434.0	RT @NYMag: No single COVID memorial can encompass the infinite varieties of pain experienced over the past year, so we asked 15 design firmâ€¦	80668.0	True	full
1432927	1432927	60515946e1e1000038c7ebd6	2021-03-17 01:20:01	[]	[{"url":"https://t.co/MNxFCwcwy7","expanded_url":"https://www.cartacapital.com.br/economia/lockdown-bem-feito-e-mais-eficiente-para-salvar-a-economia-do-que-o-descontrole/","display_url":"cartacapital.com.br/economia/lockdâ€¦","indices":[281,304]}]		[]	[]			@TatuAngolano @JulianaBrizola VocÃª avalia impactos na economia e como vai ser prejudicial ou nÃ£o com medidas Ã longâ€¦ https://t.co/wiuAzCG3W5	76.0	True	full
1432928	1432928	60515946e1e1000038c7ebd8	2021-03-17 01:20:01	[]	[]	Wed Mar 17 00:58:02 +0000 2021	[{"text":"ContraElBloqueoMasRevolucion","indices":[95,124]}]	[{"url":"https://t.co/lEMBqt2L8u","expanded_url":"https://mazo4f.com/237803","display_url":"mazo4f.com/237803","indices":[70,93]}]	Uso de plasma ha sido eficiente para atender a pacientes con Covid-19 https://t.co/lEMBqt2L8u #ContraElBloqueoMasRevolucion https://t.co/dDWU7EZdfh	586307.0	RT @ConElMazoDando: Uso de plasma ha sido eficiente para atender a pacientes con Covid-19 https://t.co/lEMBqt2L8u #ContraElBloqueoMasRevolâ€¦	58.0	True	full
1432929	1432929	60515946e1e1000038c7ebde	2021-03-17 01:20:01	[]	[]	Tue Mar 16 12:20:56 +0000 2021	[]	[{"url":"https://t.co/TemUe6rrRU","expanded_url":"https://www.theguardian.com/us-news/2021/mar/16/fbi-brett-kavanaugh-background-check-fake","display_url":"theguardian.com/us-news/2021/mâ€¦","indices":[131,154]}]	Hallelujah: It's in Merrick Garland's hands: FBI facing allegation that its 2018 background check of Brett Kavanaugh was â€˜fakeâ€™ | https://t.co/TemUe6rrRU	27161.0	RT @BeachPretzel2: Hallelujah: It's in Merrick Garland's hands: FBI facing allegation that its 2018 background check of Brett Kavanaugh wasâ€¦	4115.0	True	full
1432930	1432930	60515946e1e1000038c7ebe8	2021-03-17 01:20:01	[]	[]	Wed Mar 17 01:19:48 +0000 2021	[]	[{"url":"https://t.co/a7pGu1ncJG","expanded_url":"https://twitter.com/agencia_fiocruz/status/1371978615106207746","display_url":"twitter.com/agencia_fiocruâ€¦","indices":[159,182]}]	Ã‰ verdade que nenhum paÃ­s parou o futebol na segunda onda. Mas nenhum paÃ­s enfrentou algo parecido com isso aqui enquanto times viajam em aviÃµes comerciais... https://t.co/a7pGu1ncJG	34525.0	RT @mart_fern: Ã‰ verdade que nenhum paÃ­s parou o futebol na segunda onda. Mas nenhum paÃ­s enfrentou algo parecido com isso aqui enquanto tiâ€¦	9897.0	True	full
1432931	1432931	60515947e1e1000038c7ec02	2021-03-17 01:20:01	[]	[]	Thu Mar 04 22:51:54 +0000 2021	[{"text":"ProtectTransKids","indices":[238,255]}]	[{"url":"https://t.co/00z7fehSqJ","expanded_url":"https://www.them.us/story/laverne-cox-powerful-message-against-anti-trans-legislative-attacks","display_url":"them.us/story/laverne-â€¦","indices":[256,279]}]	Earlier this week, Alabama native @Lavernecox talked about SB 10 after it passed out of the Alabama Senate on Tuesday. Its passage happened the same day groups gathered at the Alabama State House to protest three anti-trans youth bills. #ProtectTransKids https://t.co/00z7fehSqJ	6464.0	RT @ACLUAlabama: Earlier this week, Alabama native @Lavernecox talked about SB 10 after it passed out of the Alabama Senate on Tuesday. Itâ€¦	151.0	True	full
1432932	1432932	60515947e1e1000038c7ec06	2021-03-17 01:20:01	[{"text":"coronavirus","indices":[128,140]},{"text":"COVID19","indices":[141,149]},{"text":"2019ncov","indices":[150,159]}]	[{"url":"https://t.co/SaCcWoKuxl","expanded_url":"http://link.paperbirds.me/Rvmv57","display_url":"link.paperbirds.me/Rvmv57","indices":[104,127]}]		[]	[]			In the news: COVID-19 In Pennsylvania: State Health Dept. Announces 3119 More Coronavirus Cases, 65 ...â€¦ https://t.co/K33mKxa6ah	139.0	True	full
1432933	1432933	60515947e1e1000038c7ec0e	2021-03-17 01:20:01	[]	[]	Tue Mar 16 18:19:46 +0000 2021	[]	[{"url":"https://t.co/JFVz18XqZB","expanded_url":"https://charity.gofundme.com/o/en/campaign/justinminbirthday/","display_url":"charity.gofundme.com/o/en/campaign/â€¦","indices":[152,175]}]	doing a birthday fundraiser for @unicefusa to support their efforts in providing covid-19 vaccines to vulnerable communities around the world. to help: https://t.co/JFVz18XqZB https://t.co/uyWuhuow5z	305982.0	RT @justinhmin: doing a birthday fundraiser for @unicefusa to support their efforts in providing covid-19 vaccines to vulnerable communitieâ€¦	11.0	True	full
1432934	1432934	60515947e1e1000038c7ec28	2021-03-17 01:20:01	[]	[{"url":"https://t.co/GfTSpNRlWE","expanded_url":"https://www.politico.com/news/2021/03/15/voting-restrictions-states-475732","display_url":"politico.com/news/2021/03/1â€¦","indices":[228,251]}]		[]	[]			Banning Sunday voting, shortening early voting days, banning ballot drop-off boxes. If the Democrats don't end theâ€¦ https://t.co/p9Jvwr8pyy	511.0	True	full
1432935	1432935	60515947e1e1000038c7ec3c	2021-03-17 01:20:02	[]	[]	Tue Mar 16 17:06:10 +0000 2021	[{"text":"CancelStudentDebt","indices":[232,250]}]	[{"url":"https://t.co/jDKDeEhRaA","expanded_url":"https://www.cnbc.com/2021/03/15/student-debt-forgiveness-schumer-warren-menendez-urge-biden-to-cancel-loans.html","display_url":"cnbc.com/2021/03/15/stuâ€¦","indices":[252,275]}]	Canceling student loan debt will help 43 million Americans â€“ disproportionately people of color and 40% without diplomas. And @SenatorMenendez, @SenSchumer and I made sure there won't be surprise taxes. President Biden can and must #CancelStudentDebt. https://t.co/jDKDeEhRaA	6946058.0	RT @SenWarren: Canceling student loan debt will help 43 million Americans â€“ disproportionately people of color and 40% without diplomas. Anâ€¦	4.0	True	full
1432936	1432936	60515947e1e1000038c7ec3e	2021-03-17 01:20:02	[{"text":"Industry","indices":[131,140]},{"text":"Activision","indices":[141,152]},{"text":"Blizzard","indices":[153,162]},{"text":"Coronavirus","indices":[163,175]}]	[{"url":"https://t.co/Z5qNZd3omK","expanded_url":"https://www.nintendolife.com/news/2021/03/close_to_190_employees_have_reportedly_been_laid_off_by_activision_blizzard_due_to_impact_of_the_pandemic","display_url":"nintendolife.com/news/2021/03/câ€¦","indices":[107,130]}]		[]	[]			Close To 190 Employees Have Reportedly Been Laid Off By Activision Blizzard, Due To Impact Of The Pandemicâ€¦ https://t.co/SdPkSLFSaG	198826.0	True	full
1432937	1432937	60515947e1e1000038c7ec42	2021-03-17 01:20:02	[]	[]	Tue Mar 16 03:25:53 +0000 2021	[{"text":"CubaEsCultura","indices":[225,239]},{"text":"TienesLaPalabra","indices":[240,256]}]	[{"url":"https://t.co/ewHMUTsHUw","expanded_url":"https://bit.ly/3rSQu3A","display_url":"bit.ly/3rSQu3A","indices":[257,280]}]	La pandemia trajo retos para los creadores, transformando a internet en el teatro principal para operaciones: mÃ¡s de 270 conciertos de diversos gÃ©neros se realizaron (retransmitidos por emisoras nacionales y el canal clave). #CubaEsCultura #TienesLaPalabra https://t.co/ewHMUTsHUw https://t.co/yx0x6nFG6e	11808.0	RT @CubaCultura: La pandemia trajo retos para los creadores, transformando a internet en el teatro principal para operaciones: mÃ¡s de 270 câ€¦	306.0	True	full
1432938	1432938	60515947e1e1000038c7ec48	2021-03-17 01:20:02	[]	[{"url":"https://t.co/Cj9CebTIaP","expanded_url":"http://saharareporters.com/2021/03/15/ecowas-court-dismisses-suit-against-venezuelan-diplomat-alex-saab-awards-him-200-000","display_url":"saharareporters.com/2021/03/15/ecoâ€¦","indices":[257,280]}]		[]	[]			Ecowas ordenÃ³ la liberaciÃ³n inmediata del Embajador Alex Saab, dijeron que la detenciÃ³n fue ilegal y arbitraria, reâ€¦ https://t.co/lrOPFqtig7	2.0	True	full
1432939	1432939	60515948e1e1000038c7ec5e	2021-03-17 01:20:02	[]	[]	Wed Mar 17 01:13:33 +0000 2021	[]	[{"url":"https://t.co/7mrU2ixMBX","expanded_url":"https://bit.ly/2P1LhIc","display_url":"bit.ly/2P1LhIc","indices":[172,195]}]	La vacuna de AstraZeneca, elaborada a partir de un adenovirus del chimpancÃ©, fue criticada por pausar sus ensayos y provocar alergia y coÃ¡gulos sanguÃ­neos en algunos casos https://t.co/7mrU2ixMBX	739948.0	RT @ObservadorUY: La vacuna de AstraZeneca, elaborada a partir de un adenovirus del chimpancÃ©, fue criticada por pausar sus ensayos y provoâ€¦	789.0	True	full
1432940	1432940	60515948e1e1000038c7ec70	2021-03-17 01:20:02	[]	[]	Tue Mar 16 08:30:00 +0000 2021	[{"text":"Lockerungen","indices":[46,58]},{"text":"Corona","indices":[63,70]},{"text":"Ã–ffnungen","indices":[106,116]}]	[{"url":"https://t.co/Snxv3IqG0A","expanded_url":"https://www.fr.de/wissen/corona-lockerungen-deutschland-coronavirus-virologin-melanie-brinkmann-news-90236432.html","display_url":"fr.de/wissen/corona-â€¦","indices":[150,173]}]	Virologin Melanie Brinkmann Ã¼bt Kritik an den #Lockerungen der #Corona-MaÃŸnahmen in Deutschland. Ãœber die #Ã–ffnungen der Schulen sei sie â€žentsetztâ€œ. https://t.co/Snxv3IqG0A	206654.0	RT @fr: Virologin Melanie Brinkmann Ã¼bt Kritik an den #Lockerungen der #Corona-MaÃŸnahmen in Deutschland. Ãœber die #Ã–ffnungen der Schulen seâ€¦	237.0	True	full
1432941	1432941	60515948e1e1000038c7ec7a	2021-03-17 01:20:02	[]	[]	Wed Mar 17 01:20:00 +0000 2021	[{"text":"Ecuador","indices":[15,23]}]	[{"url":"https://t.co/BkAjbJKqPN","expanded_url":"https://bit.ly/3eJLHxC","display_url":"bit.ly/3eJLHxC","indices":[234,257]}]	El Gobierno de #Ecuador entregÃ³ este martes el "Premio Violeta" a 22 empresas que han incluido a mujeres ecuatorianas en su desarrollo, en el marco de procesos que buscan garantizar la igualdad de sus derechos con los de los hombres. https://t.co/BkAjbJKqPN	94214.0	RT @Opinion_Bolivia: El Gobierno de #Ecuador entregÃ³ este martes el "Premio Violeta" a 22 empresas que han incluido a mujeres ecuatorianasâ€¦	7201.0	True	full
1432942	1432942	60515948e1e1000038c7ec84	2021-03-17 01:20:02	[{"text":"Covid_19","indices":[231,240]},{"text":"Salux","indices":[241,247]},{"text":"washyourhands","indices":[248,262]},{"text":"exfoliate","indices":[263,273]}]	[{"url":"https://t.co/LaBHecTjfc","expanded_url":"http://Saluxshop.com","display_url":"Saluxshop.com","indices":[206,229]}]		[]	[]			We're getting a lot of email asking if we're still open and taking orders. Yes! We're staying open and taking carâ€¦ https://t.co/9VR12s0sCt	96.0	True	full
1432943	1432943	60515948e1e1000038c7ec88	2021-03-17 01:20:02	[]	[{"url":"https://t.co/NGLe1pLZXO","expanded_url":"http://saharareporters.com/2021/03/15/ecowas-court-dismisses-suit-against-venezuelan-diplomat-alex-saab-awards-him-200-000","display_url":"saharareporters.com/2021/03/15/ecoâ€¦","indices":[257,280]}]		[]	[]			Ecowas ordenÃ³ la liberaciÃ³n inmediata del Embajador Alex Saab, dijeron que la detenciÃ³n fue ilegal y arbitraria, reâ€¦ https://t.co/3YnjZFjNqC	0.0	True	full
1432944	1432944	60515948e1e1000038c7ec8e	2021-03-17 01:20:03	[]	[]	Tue Mar 16 15:13:13 +0000 2021	[]	[{"url":"https://t.co/OFS5HCrr92","expanded_url":"https://www.worldometers.info/coronavirus/#countries","display_url":"worldometers.info/coronavirus/#câ€¦","indices":[244,267]}]	@Drmartyufml La France est le 22-iÃ¨me pire pays ... ou 200 sur 221 en taux de mortalitÃ©. Les politiques doivent se baser sur des faits et fournir les sources pour ne pas sombrer dans le mensonge. Le dÃ©bat Ã©clairÃ© est Ã la base de la dÃ©mocratie https://t.co/OFS5HCrr92	152.0	RT @JM_Loubes: @Drmartyufml La France est le 22-iÃ¨me pire pays ... ou 200 sur 221 en taux de mortalitÃ©. Les politiques doivent se baser surâ€¦	175.0	True	full
1432945	1432945	60515948e1e1000038c7ec9e	2021-03-17 01:20:03	[]	[]	Tue Mar 16 22:23:54 +0000 2021	[]	[{"url":"https://t.co/cfuJN6Jp2k","expanded_url":"https://twitter.com/willaxtv/status/1371940896036519947","display_url":"twitter.com/willaxtv/statuâ€¦","indices":[128,151]}]	Â¿VerÃ³nika ya ha gobernado el PerÃº? Porque ya hay niÃ±os vendiendo caramelos, y en las calles. Ah, es que no son sus hijos pues. https://t.co/cfuJN6Jp2k	922.0	RT @RuBenchoRavelo: Â¿VerÃ³nika ya ha gobernado el PerÃº? Porque ya hay niÃ±os vendiendo caramelos, y en las calles. Ah, es que no son sus hijâ€¦	146.0	True	full
1432946	1432946	60515948e1e1000038c7eca0	2021-03-17 01:20:03	[{"text":"Anterix","indices":[139,147]},{"text":"stockmarket","indices":[148,160]},{"text":"stock","indices":[161,167]},{"text":"technicalanalysis","indices":[168,186]},{"text":"money","indices":[187,193]},{"text":"trading","indices":[194,202]},{"text":"investing","indices":[203,213]},{"text":"daytrading","indices":[214,225]},{"text":"news","indices":[226,231]},{"text":"today","indices":[232,238]…	[{"url":"https://t.co/erTBBYXnD2","expanded_url":"https://srnk.us/go/2602449","display_url":"srnk.us/go/2602449","indices":[115,138]}]		[]	[]			$ATEX's price moved above its 50-day Moving Average on December 21, 2020. View odds for this and other indicators:â€¦ https://t.co/BZhdmGC89O	9123.0	True	full
1432947	1432947	60515949e1e1000038c7eca2	2021-03-17 01:20:03	[]	[{"url":"https://t.co/pPzfhUqJk5","expanded_url":"http://saharareporters.com/2021/03/15/ecowas-court-dismisses-suit-against-venezuelan-diplomat-alex-saab-awards-him-200-000","display_url":"saharareporters.com/2021/03/15/ecoâ€¦","indices":[257,280]}]		[]	[]			Ecowas ordenÃ³ la liberaciÃ³n inmediata del Embajador Alex Saab, dijeron que la detenciÃ³n fue ilegal y arbitraria, reâ€¦ https://t.co/Mt74DnfnTu	0.0	True	full
1432948	1432948	60515949e1e1000038c7eca6	2021-03-17 01:20:03	[]	[]	Wed Mar 17 01:01:00 +0000 2021	[{"text":"COVID19","indices":[95,103]}]	[{"url":"https://t.co/UHszXPkCJ7","expanded_url":"https://www.unhcr.org/news/press/2021/3/604b63ed4/rwanda-vaccinates-refugees-asylum-seekers-against-covid-19.html","display_url":"unhcr.org/news/press/202â€¦","indices":[260,283]}]	Rwanda is one of the 1st countries in Africa to include refugees in their national roll-out of #COVID19 vaccines. @Refugees urges governments to ensure their pandemic response plans take into account refugees and internally displaced &amp; stateless people. https://t.co/UHszXPkCJ7	13705359.0	RT @UN: Rwanda is one of the 1st countries in Africa to include refugees in their national roll-out of #COVID19 vaccines. @Refugees urgesâ€¦	472.0	True	full
1432949	1432949	60515949e1e1000038c7ecb0	2021-03-17 01:20:03	[]	[]	Tue Mar 16 15:00:12 +0000 2021	[]	[{"url":"https://t.co/0MEiN1jRDg","expanded_url":"https://trib.al/r3XAKHQ","display_url":"trib.al/r3XAKHQ","indices":[253,276]}]	Today @Intel is officially announcing its 11th Generation Rocket Lake family of desktop processors, using its Cypress Cove microarchitecture. We've got specifications, prices, and information about new overclocking features. Full launch on March 30th. https://t.co/0MEiN1jRDg https://t.co/gRnb8TmgrZ	73355.0	RT @anandtech: Today @Intel is officially announcing its 11th Generation Rocket Lake family of desktop processors, using its Cypress Cove mâ€¦	417.0	True	full
1432950	1432950	60515949e1e1000038c7ecba	2021-03-17 01:20:03	[{"text":"coronavirus","indices":[124,136]},{"text":"COVID19","indices":[137,145]},{"text":"2019ncov","indices":[146,155]}]	[{"url":"https://t.co/Y9CMzKqqMk","expanded_url":"http://link.paperbirds.me/Rvmv5p","display_url":"link.paperbirds.me/Rvmv5p","indices":[100,123]}]		[]	[]			In the news: Dallas County reports 11 coronavirus deaths, 2 new cases of more-contagious UK variantâ€¦ https://t.co/6YUHZGgzmU	139.0	True	full
1432951	1432951	60515949e1e1000038c7ecc8	2021-03-17 01:20:03	[{"text":"ElCampoSigue","indices":[138,151]}]	[{"url":"https://t.co/w0eVkcwKwF","expanded_url":"http://bit.ly/ElCampoSigue_Col","display_url":"bit.ly/ElCampoSigue_Câ€¦","indices":[223,246]}]		[]	[]			ðŸ¤”CÃ³mo mantener vivo el acompaÃ±amiento tÃ©cnico durante el aislamiento por la pandemia? ðŸ“»La radio ha sido parte de laâ€¦ https://t.co/pDwRVVk9yg	23620.0	True	full
1432952	1432952	60515949e1e1000038c7eccc	2021-03-17 01:20:03	[]	[]	Mon Mar 15 20:16:47 +0000 2021	[]	[{"url":"https://t.co/TpiAnYcH8C","expanded_url":"https://www.npr.org/2021/03/15/971931742/ucla-student-charged-in-capitol-riot-took-inspiration-from-online-extremist?utm_campaign=storyshare&utm_source=twitter.com&utm_medium=social","display_url":"npr.org/2021/03/15/971â€¦","indices":[256,279]}]	For about a year, students at UCLA raised concerns about their classmate's extremism, and his support for a far-right podcaster known for holocaust denial. Then, in the days after Jan. 6, they recognized him in footage from the storming of the Capitol. https://t.co/TpiAnYcH8C	5626.0	RT @TomDreisbach: For about a year, students at UCLA raised concerns about their classmate's extremism, and his support for a far-right podâ€¦	97.0	True	full
1432953	1432953	60515949e1e1000038c7ecd8	2021-03-17 01:20:04	[]	[{"url":"https://t.co/fyQpy2jNJG","expanded_url":"http://saharareporters.com/2021/03/15/ecowas-court-dismisses-suit-against-venezuelan-diplomat-alex-saab-awards-him-200-000","display_url":"saharareporters.com/2021/03/15/ecoâ€¦","indices":[257,280]}]		[]	[]			Ecowas ordenÃ³ la liberaciÃ³n inmediata del Embajador Alex Saab, dijeron que la detenciÃ³n fue ilegal y arbitraria, reâ€¦ https://t.co/0YkIvtytpg	0.0	True	full
1432954	1432954	60515949e1e1000038c7ece2	2021-03-17 01:20:04	[{"text":"usnews","indices":[246,253]},{"text":"us","indices":[254,257]},{"text":"news","indices":[258,263]}]	[{"url":"https://t.co/1alLsKZk0M","expanded_url":"http://boston.cbslocal.com","display_url":"boston.cbslocal.com","indices":[72,95]},{"url":"https://t.co/nWakaJ4KrN","expanded_url":"https://briefly.co/anchor/US_news/story/it-just-makes-me-happy-needham-familys-inflatable-unicorn-brings-joy-during-pandemic?f=anthotyros&utm_source=Twitter&utm_medium=autotweet&utm_content=unhighlighted&utm_campaign=…		[]	[]			'It Just Makes Me Happy': Needham Family's Inflatable Unicorn Bring... (https://t.co/1alLsKZk0M) NEEDHAM (CBS) It'â€¦ https://t.co/n5eKnmRG4C	879.0	True	full
1432955	1432955	6051594ae1e1000038c7ed02	2021-03-17 01:20:04	[]	[]	Tue Mar 16 19:44:08 +0000 2021	[]	[{"url":"https://t.co/MEgOO2fx6Z","expanded_url":"https://pagesix.com/2021/03/15/sharon-osbourne-and-sheryl-underwood-still-at-odds/?utm_source=maropost&utm_medium=email&utm_campaign=nypdaily&utm_content=20210316&tpcc=morning_report&mpweb=755-9317663-720705117","display_url":"pagesix.com/2021/03/15/shaâ€¦","indices":[258,281]}]	This is the problem we have in our society. Call out or disagree with a black person &amp; you're a racist. Not a fan of Piers Morgan but so what if he called out a whiny brat like Markle? If Sharon Osbourne agrees with him, that's her right. Deal with it. https://t.co/MEgOO2fx6Z	51023.0	RT @rdrhwke: This is the problem we have in our society. Call out or disagree with a black person &amp; you're a racist. Not a fan of Piers Morâ€¦	154.0	True	full
1432956	1432956	6051594ae1e1000038c7ed04	2021-03-17 01:20:04	[]	[{"url":"https://t.co/ZNvQ7s2kGG","expanded_url":"https://winnipeg.citynews.ca/video/2021/03/16/ab-offers-window-to-canadians-with-next-phase-of-vaccine-eligibility/","display_url":"winnipeg.citynews.ca/video/2021/03/â€¦","indices":[168,191]}]		[]	[]			A window into what Canada can expect? Alberta outlines who qualifies as having high-risk underlying health conditioâ€¦ https://t.co/Wmpf7pjBgw	16996.0	True	full
1432957	1432957	6051594ae1e1000038c7ed0c	2021-03-17 01:20:04	[]	[]	Wed Mar 17 01:12:42 +0000 2021	[{"text":"Trump","indices":[18,24]},{"text":"UnitedStates","indices":[258,271]}]	[{"url":"https://t.co/aEBI2s3tHS","expanded_url":"https://news.stlpublicradio.org/show/st-louis-on-the-air/2020-04-06/a-kleptocratic-sadistic-federal-government-sarah-kendzior-on-trumps-power-coronavirus-response","display_url":"news.stlpublicradio.org/show/st-louis-â€¦","indices":[234,257]},{"url":"https://t.co/Vh7MmlYlhr","expanded_url":"https://twitter.com/DavidCornDC/status/137193693479745536…	.@sarahkendzior: "#Trump is backed by a large cohort of people who are using him as a vehicle for their own interests and that ranges from organized crime and kleptocrats to theocrats to ideological extremists to white supremacists." https://t.co/aEBI2s3tHS #UnitedStates https://t.co/Vh7MmlYlhr	1794.0	RT @jftaveira1993: .@sarahkendzior: "#Trump is backed by a large cohort of people who are using him as a vehicle for their own interests anâ€¦	1619.0	True	full
1432958	1432958	6051594ae1e1000038c7ed16	2021-03-17 01:20:04	[]	[]	Wed Mar 17 01:15:49 +0000 2021	[{"text":"16Mar","indices":[0,6]},{"text":"SabemosComoHacerlo","indices":[11,30]},{"text":"ConAmorPorLaPatria","indices":[31,50]},{"text":"CuidÃ©monos","indices":[108,119]}]	[{"url":"https://t.co/51gX4r1pMC","expanded_url":"https://twitter.com/RABC1859/status/1371924593267597313","display_url":"twitter.com/RABC1859/statuâ€¦","indices":[162,185]}]	#16Mar â�¤ðŸ‡»ðŸ‡ª #SabemosComoHacerlo #ConAmorPorLaPatria ðŸŒ¿ðŸŒº Con Conciencia y Disciplina Venceremos al COVID-19...#CuidÃ©monos .. Feliz dÃ­a de martes.. ðŸ˜·ðŸ‘‹ðŸ‘‹ @RABC1859 https://t.co/51gX4r1pMC	2919.0	RT @Alicia53532006: #16Mar â�¤ðŸ‡»ðŸ‡ª #SabemosComoHacerlo #ConAmorPorLaPatria ðŸŒ¿ðŸŒº Con Conciencia y Disciplina Venceremos al COVID-19...#CuidÃ©monosâ€¦	2136.0	True	full
1432959	1432959	6051594ae1e1000038c7ed2e	2021-03-17 01:20:04	[]	[]	Wed Mar 17 00:46:02 +0000 2021	[]	[{"url":"https://t.co/5JOchh2EuK","expanded_url":"https://twitter.com/marwa_zaatari/status/1371955683256590337","display_url":"twitter.com/marwa_zaatari/â€¦","indices":[284,307]}]	I warned that many schools will end up buying ineffective crap air cleaners like ionizers (crap!) instead of things that work like HEPA filters &amp; UV if no prioritization in school relief aid package. Lo and behold - @smartrestartaps @HeidiNBCâ€”my earlier sinking fears confirms. https://t.co/5JOchh2EuK	448003.0	RT @DrEricDing: I warned that many schools will end up buying ineffective crap air cleaners like ionizers (crap!) instead of things that woâ€¦	21.0	True	full
1432960	1432960	6051594ae1e1000038c7ed40	2021-03-17 01:20:05	[]	[]	Mon Mar 15 05:33:36 +0000 2021	[{"text":"4T","indices":[0,3]},{"text":"COVID","indices":[53,59]}]	[{"url":"https://t.co/Xek5jXapcv","expanded_url":"https://revoluciontrespuntocero.mx/?p=388046","display_url":"revoluciontrespuntocero.mx/?p=388046","indices":[150,173]}]	#4T estima que para agosto estÃ©n vacunados contra el #COVID-19 entre 60 y 80 millones de mexicanos; "permitirÃ¡ reabrir la economÃ­a con mÃ¡s confianza" https://t.co/Xek5jXapcv	4549.0	RT @RamirezbellaJF: #4T estima que para agosto estÃ©n vacunados contra el #COVID-19 entre 60 y 80 millones de mexicanos; "permitirÃ¡ reabrirâ€¦	51.0	True	full
1432961	1432961	6051594be1e1000038c7ed58	2021-03-17 01:20:05	[]	[]	Wed Mar 17 00:35:28 +0000 2021	[]	[{"url":"https://t.co/h2fRGBOtIF","expanded_url":"https://bit.ly/3rWGeai","display_url":"bit.ly/3rWGeai","indices":[137,160]}]	ATENCIÃ“N ðŸš¨ Un investigador de la OMS asegura que el origen del covid-19 habrÃ­a sido en una granja del sur de China. MÃ¡s detalles, aquÃ­ â–º https://t.co/h2fRGBOtIF https://t.co/RHP0T42C3o	7317841.0	RT @ELTIEMPO: ATENCIÃ“N ðŸš¨ Un investigador de la OMS asegura que el origen del covid-19 habrÃ­a sido en una granja del sur de China. MÃ¡s detalâ€¦	1575.0	True	full
1432962	1432962	6051594be1e1000038c7ed6c	2021-03-17 01:20:05	[]	[]	Wed Mar 17 01:19:11 +0000 2021	[]	[{"url":"https://t.co/T9u2pyOHQN","expanded_url":"https://twitter.com/BrianHillFOX5/status/1371985453574934529","display_url":"twitter.com/BrianHillFOX5/â€¦","indices":[136,159]}]	Mass murder of seven including four Asian women. Hate crimes against Asian Americans have risen during the pandemic. We all know why... https://t.co/T9u2pyOHQN	2227.0	RT @LilHulkQ: Mass murder of seven including four Asian women. Hate crimes against Asian Americans have risen during the pandemic. We all kâ€¦	2762.0	True	full
1432963	1432963	6051594be1e1000038c7ed70	2021-03-17 01:20:05	[{"text":"Salud","indices":[0,6]},{"text":"Covid19","indices":[107,115]}]	[{"url":"https://t.co/9jOQ3EQCam","expanded_url":"http://www.meganoticias.mx","display_url":"meganoticias.mx","indices":[165,188]},{"url":"https://t.co/2uSdYjfNHC","expanded_url":"https://bit.ly/3qWmhiJ","display_url":"bit.ly/3qWmhiJ","indices":[205,228]}]		[]	[]			#Salud ðŸ§“ðŸ’‰ðŸ‘´Con largas filas y aglomeraciones, fue como iniciÃ³ este martes la aplicaciÃ³n de la vacuna contra #Covid19â€¦ https://t.co/LHIe4LnwAQ	17061.0	True	full
1432964	1432964	6051594be1e1000038c7ed7c	2021-03-17 01:20:05	[]	[]	Wed Mar 17 01:00:01 +0000 2021	[{"text":"AmazonÃ­a","indices":[60,69]},{"text":"mentiras","indices":[84,93]}]	[{"url":"https://t.co/14Wha10lBl","expanded_url":"https://tinyurl.com/WihtnerFagoOP","display_url":"tinyurl.com/WihtnerFagoOP","indices":[138,161]}]	ðŸ“¢ðŸŽ¶ Descubre a Wihtner FaGo: el rapero shipibo que, desde la #AmazonÃ­a, denuncia las #mentiras relacionadas a la pandemia y la polÃ­tica. ðŸ‘‡ https://t.co/14Wha10lBl https://t.co/MCShXpmgqj	125809.0	RT @Ojo_Publico: ðŸ“¢ðŸŽ¶ Descubre a Wihtner FaGo: el rapero shipibo que, desde la #AmazonÃ­a, denuncia las #mentiras relacionadas a la pandemia yâ€¦	60.0	True	full
1432965	1432965	6051594be1e1000038c7ed82	2021-03-17 01:20:05	[]	[]	Wed Mar 17 01:01:00 +0000 2021	[{"text":"COVID19","indices":[95,103]}]	[{"url":"https://t.co/UHszXPkCJ7","expanded_url":"https://www.unhcr.org/news/press/2021/3/604b63ed4/rwanda-vaccinates-refugees-asylum-seekers-against-covid-19.html","display_url":"unhcr.org/news/press/202â€¦","indices":[260,283]}]	Rwanda is one of the 1st countries in Africa to include refugees in their national roll-out of #COVID19 vaccines. @Refugees urges governments to ensure their pandemic response plans take into account refugees and internally displaced &amp; stateless people. https://t.co/UHszXPkCJ7	13705359.0	RT @UN: Rwanda is one of the 1st countries in Africa to include refugees in their national roll-out of #COVID19 vaccines. @Refugees urgesâ€¦	323.0	True	full
1432966	1432966	6051594be1e1000038c7ed8a	2021-03-17 01:20:05	[]	[]	Tue Mar 16 23:00:08 +0000 2021	[{"text":"EnHonoralaVerdad","indices":[0,17]}]	[{"url":"https://t.co/lY4LNaywo9","expanded_url":"http://ow.ly/1sea50E0IeF","display_url":"ow.ly/1sea50E0IeF","indices":[116,139]}]	#EnHonoralaVerdad Rafael LÃ³pez Aliaga revelÃ³ que aportÃ³ 200 mil dÃ³lares a la campaÃ±a de algunos de sus candidatos â–º https://t.co/lY4LNaywo9 https://t.co/hV3pZvGQb4	2974707.0	RT @noticiAmerica: #EnHonoralaVerdad Rafael LÃ³pez Aliaga revelÃ³ que aportÃ³ 200 mil dÃ³lares a la campaÃ±a de algunos de sus candidatos â–º httpâ€¦	207.0	True	full
1432967	1432967	6051594be1e1000038c7ed8e	2021-03-17 01:20:06	[]	[]	Tue Mar 16 22:18:50 +0000 2021	[{"text":"SabemosComoHacerlo","indices":[162,181]}]	[{"url":"https://t.co/1yE3vtiT3t","expanded_url":"https://www.vtv.gob.ve/contundente-llamado-presidente-maduro-personal-medico-comunas-hospitalizar-casos-detectados-covid-19/","display_url":"vtv.gob.ve/contundente-llâ€¦","indices":[183,206]}]	El contundente llamado del presidente NicolÃ¡s Maduro al personal mÃ©dico y las comunas: hay que hospitalizar con amor al 100% de los casos detectados de COVID-19 #SabemosComoHacerlo https://t.co/1yE3vtiT3t https://t.co/noyTVdMyHS	1814357.0	RT @VTVcanal8: El contundente llamado del presidente NicolÃ¡s Maduro al personal mÃ©dico y las comunas: hay que hospitalizar con amor al 100%â€¦	213.0	True	full
1432968	1432968	6051594ce1e1000038c7eddc	2021-03-17 01:20:06	[]	[]	Wed Mar 17 01:19:42 +0000 2021	[]	[{"url":"https://t.co/YR7bkkvQIc","expanded_url":"http://filhos.Se","display_url":"filhos.Se","indices":[218,241]}]	Morreu Lucas, o filho de Lucildo CÃ¢mara, com quem trabalhei no Governo Garibaldi. E da jurista Magna LetÃ­cia. Vi notÃ­cia de @elianalima Lucas tinha 31 anos. Nem isso sensibilizou o Covid. DespeÃ§o-me despedaÃ§ado, tenho https://t.co/YR7bkkvQIc nÃ£o desabafasse, nÃ£o seria eu. AtÃ©.	16301.0	RT @RubensLemos: Morreu Lucas, o filho de Lucildo CÃ¢mara, com quem trabalhei no Governo Garibaldi. E da jurista Magna LetÃ­cia. Vi notÃ­cia dâ€¦	568.0	True	full
1432969	1432969	6051594ce1e1000038c7edf0	2021-03-17 01:20:07	[]	[]	Wed Mar 17 01:17:26 +0000 2021	[{"text":"AccesoAbierto","indices":[198,212]},{"text":"MesdelasMujeres","indices":[251,267]}]	[{"url":"https://t.co/4QaXGAho39","expanded_url":"https://twitter.com/_CLACSO/status/1370405677290680322","display_url":"twitter.com/_CLACSO/statusâ€¦","indices":[268,291]}]	Alicia Ziccardi, Elizabeth Jelin, Mercedes Olivera y Dora Barrancos, cuatro pilares fundamentales de las ciencias sociales latinoamericanas, cuyas antologÃ­as esenciales se encuentran disponibles en #AccesoAbierto en Nuestra LibrerÃ­a Latinoamericana. #MesdelasMujeres https://t.co/4QaXGAho39 https://t.co/bzu4qAbopP	4120.0	RT @kbatthyany: Alicia Ziccardi, Elizabeth Jelin, Mercedes Olivera y Dora Barrancos, cuatro pilares fundamentales de las ciencias socialesâ€¦	5154.0	True	full
1432970	1432970	6051594ce1e1000038c7edf8	2021-03-17 01:20:07	[]	[]	Tue Mar 16 18:35:48 +0000 2021	[]	[{"url":"https://t.co/1ZAZYm6jmU","expanded_url":"https://www.cp24.com/news/ford-warns-ontarians-to-be-very-cautious-after-province-s-science-advisers-declare-third-wave-of-covid-19-1.5348776","display_url":"cp24.com/news/ford-warnâ€¦","indices":[108,131]}]	Ford warns Ontarians to be 'very cautious' after province's science advisers declare third wave of COVID-19 https://t.co/1ZAZYm6jmU https://t.co/a3xOqTEvhy	1991502.0	RT @CP24: Ford warns Ontarians to be 'very cautious' after province's science advisers declare third wave of COVID-19 https://t.co/1ZAZYm6jâ€¦	2939.0	True	full
1432971	1432971	6051594ce1e1000038c7ee08	2021-03-17 01:20:07	[{"text":"covid19","indices":[171,179]},{"text":"moving","indices":[180,187]},{"text":"knoxville","indices":[188,198]}]	[{"url":"https://t.co/VCKhYIGe5K","expanded_url":"https://bit.ly/2P0XjBk","display_url":"bit.ly/2P0XjBk","indices":[199,222]}]		[]	[]			For people who are moving, there are additional concerns about the cleanliness of their new home. In fact, new homeâ€¦ https://t.co/KOqoHFfq5o	51.0	True	full
1432972	1432972	6051594de1e1000038c7ee10	2021-03-17 01:20:07	[]	[]	Tue Mar 16 17:29:19 +0000 2021	[]	[{"url":"https://t.co/PgMTUV2LGv","expanded_url":"http://bit.ly/3cCM7D9","display_url":"bit.ly/3cCM7D9","indices":[257,280]}]	A AGU recuperou mais de R$ 15,5 milhÃµes de reais em crÃ©ditos devidos por uma cooperativa agrÃ­cola da regiÃ£o de Campinas (SP). Valores liberados pelo Banco do Brasil, na dÃ©cada de 1990, para estimular o mercado do agronegÃ³cio nÃ£o foram quitados. Saiba mais: https://t.co/PgMTUV2LGv https://t.co/jPvCxzdxpl	45383.0	RT @fide_honorisPF: A AGU recuperou mais de R$ 15,5 milhÃµes de reais em crÃ©ditos devidos por uma cooperativa agrÃ­cola da regiÃ£o de Campinasâ€¦	1533.0	True	full
1432973	1432973	6051594de1e1000038c7ee2a	2021-03-17 01:20:07	[]	[]	Wed Mar 17 01:16:53 +0000 2021	[]	[{"url":"https://t.co/QDL3VQRSj8","expanded_url":"https://open.spotify.com/playlist/3S9Uf47Ud0YYS6tStJgm2o?si=ytXkHlA6QwyK9XvVInowtA&utm_source=copy-link&nd=1","display_url":"open.spotify.com/playlist/3S9Ufâ€¦","indices":[172,195]},{"url":"https://t.co/zyg2w2XN1f","expanded_url":"https://open.spotify.com/playlist/2tnsxzFFbVvd2xzCSVoUrc?si=hNx7tP41SXGD4se0a526KA&utm_source=copy-link&nd=1","display…	15 MINUTOS PARA LA SP ðŸ¥³ AcÃ¡ les vamos a dejar las playlists que utilizaremos, incluida una de estudio para aquellos que necesiten concentrarse y no quieran algo movido. â€¢https://t.co/QDL3VQRSj8 â€¢https://t.co/zyg2w2XN1f â€¢https://t.co/ugiL0RjyQ3 [abajo la de estudio]	128.0	RT @HESTREAMINGS: 15 MINUTOS PARA LA SP ðŸ¥³ AcÃ¡ les vamos a dejar las playlists que utilizaremos, incluida una de estudio para aquellos queâ€¦	128.0	True	full
1432974	1432974	6051594de1e1000038c7ee40	2021-03-17 01:20:07	[]	[]	Wed Mar 17 00:28:30 +0000 2021	[]	[{"url":"https://t.co/9xnLQK9iFP","expanded_url":"https://www.politico.com/news/2021/03/16/maga-safechat-falun-gong-epoch-476215","display_url":"politico.com/news/2021/03/1â€¦","indices":[261,284]}]	As Trump supporters flock to alternative social media, many are turning to SafeChat, a platform known for its tolerance of MAGA content. Itâ€™s a hotbed of conspiracy theories &amp; disinformation that paints the Biden administration in the worst possible light. https://t.co/9xnLQK9iFP	781660.0	RT @joncoopertweets: As Trump supporters flock to alternative social media, many are turning to SafeChat, a platform known for its tolerancâ€¦	55.0	True	full
1432975	1432975	6051594de1e1000038c7ee4e	2021-03-17 01:20:07	[]	[]	Mon Mar 08 04:04:26 +0000 2021	[]	[{"url":"https://t.co/6E5TPao9JS","expanded_url":"http://onlyfans.com/nicolas_ponz","display_url":"onlyfans.com/nicolas_ponz","indices":[254,277]}]	With my brother we always end up fuckingðŸ¥µ I love feeling its warmth and enjoying each otherðŸ¥° Do you want to join this adventure? Subscribe to my Onlyfans (it's in PROMO) and ask me for this video (26min) by private message. ðŸ‘‡ðŸ�¼50% OFF ðŸ˜ˆ $3 for 30 daysðŸ‘‡ðŸ�¼ https://t.co/6E5TPao9JS https://t.co/AcTHLeeinZ	58219.0	RT @nicolas_ponz: With my brother we always end up fuckingðŸ¥µ I love feeling its warmth and enjoying each otherðŸ¥° Do you want to join this advâ€¦	1.0	True	full
1432976	1432976	6051594de1e1000038c7ee56	2021-03-17 01:20:08	[]	[]	Tue Mar 16 17:40:00 +0000 2021	[]	[{"url":"https://t.co/ZHgcB8iLCW","expanded_url":"https://www.lionheartv.net/2021/03/ph-media-ridicules-sb19-during-its-first-press-conference-kapamilya-liza-soberano-reacts/","display_url":"lionheartv.net/2021/03/ph-medâ€¦","indices":[118,141]}]	Entertainment writers put @SB19Official on a hot seat on their first press conference, Kapamilya @lizasoberano reacts https://t.co/ZHgcB8iLCW	34589.0	RT @LionhearTVNet: Entertainment writers put @SB19Official on a hot seat on their first press conference, Kapamilya @lizasoberano reacts htâ€¦	611.0	True	full
1432977	1432977	6051594ee1e1000038c7ee7a	2021-03-17 01:20:08	[]	[]	Tue Mar 16 10:01:06 +0000 2021	[]	[{"url":"https://t.co/ui8GTzG0X4","expanded_url":"https://renovamidia.com.br/brasil-fecha-acordo-para-compra-de-138-milhoes-de-vacinas/","display_url":"renovamidia.com.br/brasil-fecha-aâ€¦","indices":[196,219]}]	O ex-ministro da SaÃºde, Eduardo Pazuello, afirmou que fechou acordo para compra de 138 milhÃµes de doses das vacinas contra o coronavÃ­rus produzidas pelas farmacÃªuticas Pfizer/BioNTech e Janssen. https://t.co/ui8GTzG0X4	331084.0	RT @RenovaMidia: O ex-ministro da SaÃºde, Eduardo Pazuello, afirmou que fechou acordo para compra de 138 milhÃµes de doses das vacinas contraâ€¦	22.0	True	full
1432978	1432978	6051594ee1e1000038c7ee98	2021-03-17 01:20:08	[]	[]	Wed Mar 17 01:14:58 +0000 2021	[{"text":"16Mar","indices":[0,6]},{"text":"Coronavirus","indices":[7,19]},{"text":"Venezuela","indices":[20,30]}]	[{"url":"https://t.co/lBRrywTsw4","expanded_url":"http://elnacional.com/venezuela/los-","display_url":"elnacional.com/venezuela/los-","indices":[189,212]}]	#16Mar #Coronavirus #Venezuela Dr. Oletta: â€œHay un volumen de casos que no estÃ¡n siendo diagnosticados y que si fallecen tampoco forman parte de las cifras de mortalidadâ€� - @ElNacionalWeb https://t.co/lBRrywTsw4â€¦	938689.0	RT @ReporteYa: #16Mar #Coronavirus #Venezuela Dr. Oletta: â€œHay un volumen de casos que no estÃ¡n siendo diagnosticados y que si fallecen taâ€¦	4304.0	True	full
1432979	1432979	6051594ee1e1000038c7eeae	2021-03-17 01:20:08	[]	[{"url":"https://t.co/uhttK65hph","expanded_url":"https://www.earningsfly.com/stocks/clne?source=twitter-bot","display_url":"earningsfly.com/stocks/clne?soâ€¦","indices":[65,88]}]		[]	[]			Top 15 Energy stocks with market cap over 1 billion in 5 days. https://t.co/uhttK65hph $CLNE $NFE $SM $KOS $SWNâ€¦ https://t.co/tFABjqT4Yx	1509.0	True	full
1432980	1432980	6051594ee1e1000038c7eeb2	2021-03-17 01:20:09	[]	[]	Wed Mar 17 01:19:50 +0000 2021	[{"text":"COVID19","indices":[39,47]},{"text":"vaccination","indices":[48,60]},{"text":"UKvariant","indices":[138,148]}]	[{"url":"https://t.co/dqEJNmJNXV","expanded_url":"https://view.ceros.com/postmedia-network/cv-vancouver-sun/p/1","display_url":"view.ceros.com/postmedia-netwâ€¦","indices":[226,249]}]	B.C. police are being forced to cancel #COVID19 #vaccination appointments after a mixup. Ontario enters third wave. And, a new study says #UKvariant is 55% deadlier than previous strains. Subscribe to our newsletter for more: https://t.co/dqEJNmJNXV https://t.co/Z8r8lLdNbI	1182.0	RT @dharm_makwana: B.C. police are being forced to cancel #COVID19 #vaccination appointments after a mixup. Ontario enters third wave. And,â€¦	263022.0	True	full
1432981	1432981	6051594ee1e1000038c7eeba	2021-03-17 01:20:09	[{"text":"FactsMatter","indices":[159,171]},{"text":"Covid","indices":[172,178]}]	[{"url":"https://t.co/cGhPmKjImT","expanded_url":"https://covid.cdc.gov/covid-data-tracker/#cases_deathsper100k","display_url":"covid.cdc.gov/covid-data-traâ€¦","indices":[232,255]}]		[]	[]			CDC COVID Data Tracker Facts matter to most people but not to Republicans wanting to recall our Governor! Our deatâ€¦ https://t.co/UeoVyNgQsd	24.0	True	full
1432982	1432982	6051594fe1e1000038c7eeda	2021-03-17 01:20:09	[]	[{"url":"https://t.co/afHKeGqVYf","expanded_url":"http://saharareporters.com/2021/03/15/ecowas-court-dismisses-suit-against-venezuelan-diplomat-alex-saab-awards-him-200-000","display_url":"saharareporters.com/2021/03/15/ecoâ€¦","indices":[254,277]}]		[]	[]			Ecowas ordenÃ³ la liberaciÃ³n inmediata del Embajador Alex Saab, dijeron que la detenciÃ³n fue ilegal y arbitraria. reâ€¦ https://t.co/lFjMzfElxL	0.0	True	full
1432983	1432983	6051594fe1e1000038c7eeec	2021-03-17 01:20:09	[]	[]	Tue Mar 16 23:44:39 +0000 2021	[]	[{"url":"https://t.co/GDt7EENPaB","expanded_url":"https://twitter.com/dw_espanol/status/1371699862677389313?s=19","display_url":"twitter.com/dw_espanol/staâ€¦","indices":[178,201]}]	Uf... Sao Paulo 89% ocupacion UCI en emergencia. Chile lleva 70 dÃ­as sobre 90%, y la mayor parte de vacaciones. Hoy 94,8% ocupaciÃ³n UCI nacional y estamos relajados. CuÃ­dese https://t.co/GDt7EENPaB	5176.0	RT @rafaelg_fisica: Uf... Sao Paulo 89% ocupacion UCI en emergencia. Chile lleva 70 dÃ­as sobre 90%, y la mayor parte de vacaciones. Hoy 94â€¦	104.0	True	full
1432984	1432984	6051594fe1e1000038c7eef4	2021-03-17 01:20:09	[]	[]	Wed Mar 17 01:16:53 +0000 2021	[]	[{"url":"https://t.co/QDL3VQRSj8","expanded_url":"https://open.spotify.com/playlist/3S9Uf47Ud0YYS6tStJgm2o?si=ytXkHlA6QwyK9XvVInowtA&utm_source=copy-link&nd=1","display_url":"open.spotify.com/playlist/3S9Ufâ€¦","indices":[172,195]},{"url":"https://t.co/zyg2w2XN1f","expanded_url":"https://open.spotify.com/playlist/2tnsxzFFbVvd2xzCSVoUrc?si=hNx7tP41SXGD4se0a526KA&utm_source=copy-link&nd=1","display…	15 MINUTOS PARA LA SP ðŸ¥³ AcÃ¡ les vamos a dejar las playlists que utilizaremos, incluida una de estudio para aquellos que necesiten concentrarse y no quieran algo movido. â€¢https://t.co/QDL3VQRSj8 â€¢https://t.co/zyg2w2XN1f â€¢https://t.co/ugiL0RjyQ3 [abajo la de estudio]	128.0	RT @HESTREAMINGS: 15 MINUTOS PARA LA SP ðŸ¥³ AcÃ¡ les vamos a dejar las playlists que utilizaremos, incluida una de estudio para aquellos queâ€¦	2428.0	True	full
1432985	1432985	6051594fe1e1000038c7eef6	2021-03-17 01:20:09	[{"text":"Ayuso","indices":[62,68]},{"text":"Madrid","indices":[72,79]},{"text":"COVID19","indices":[99,107]}]	[{"url":"https://t.co/SfUfAs6FR3","expanded_url":"https://twitter.com/La_OtraGrada/status/1369744138812485637?s=19","display_url":"twitter.com/La_OtraGrada/sâ€¦","indices":[269,292]}]		[]	[]			@mecompletocon QuizÃ¡s os interese el HILO sobre la gestiÃ³n de #Ayuso en #Madrid desde el inicio de #COVID19 con losâ€¦ https://t.co/tLW4m6a8Ed	297.0	True	full
1432986	1432986	6051594fe1e1000038c7ef10	2021-03-17 01:20:10	[{"text":"Internacional","indices":[0,14]}]	[{"url":"https://t.co/xMyWJ0VHKz","expanded_url":"https://inperfecto.com.mx/2021/03/16/brasil-tiene-su-cuarto-ministro-de-salud-en-la-pandemia-y-las-mismas-dudas/","display_url":"inperfecto.com.mx/2021/03/16/braâ€¦","indices":[211,234]}]		[]	[]			#InternacionalÂ ðŸŒŽ El cardiÃ³logo Marcelo Queiroga subrayÃ³ este martes que â€œla polÃ­ticaâ€� contra el coronavirus la dictâ€¦ https://t.co/poA8XLRDAf	748.0	True	full
1432987	1432987	6051594fe1e1000038c7ef14	2021-03-17 01:20:10	[]	[]	Tue Mar 16 21:10:00 +0000 2021	[{"text":"NotiMippCI","indices":[0,11]},{"text":"SabemosComoHacerlo","indices":[130,149]}]	[{"url":"https://t.co/NJNsjgz6HT","expanded_url":"https://bit.ly/3qUO2rM","display_url":"bit.ly/3qUO2rM","indices":[106,129]}]	#NotiMippCI ðŸ“°ðŸ—ž| Gobierno Nacional convoca a la poblaciÃ³n recuperada de COVID-19 a donar plasma. Lea mÃ¡s â�© https://t.co/NJNsjgz6HT #SabemosComoHacerlo https://t.co/dR1ZSxriod	253182.0	RT @Mippcivzla: #NotiMippCI ðŸ“°ðŸ—ž| Gobierno Nacional convoca a la poblaciÃ³n recuperada de COVID-19 a donar plasma. Lea mÃ¡s â�© https://t.co/NJNsâ€¦	435.0	True	full
1432988	1432988	6051594fe1e1000038c7ef24	2021-03-17 01:20:10	[]	[]	Mon Mar 15 14:04:57 +0000 2021	[]	[{"url":"https://t.co/iaWgjirkxY","expanded_url":"https://www.chron.com/news/article/Texas-woman-arrested-not-wearing-mask-16026238.php?IPID=Chron-HP-CP-Spotlight","display_url":"chron.com/news/article/Tâ€¦","indices":[178,201]}]	"GALVESTON, Texas (AP) â€” An arrest warrant was issued for a woman who refused to wear a mask at a Texas bank, saying to a police officer: 'What are you going to do, arrest me?â€™" https://t.co/iaWgjirkxY	61297.0	RT @PoliticsReid: "GALVESTON, Texas (AP) â€” An arrest warrant was issued for a woman who refused to wear a mask at a Texas bank, saying to aâ€¦	138.0	True	full
1432989	1432989	60515950e1e1000038c7ef44	2021-03-17 01:20:10	[]	[{"url":"https://t.co/x8tbvAT86H","expanded_url":"https://www.instagram.com/p/CMgE1VoBFDn/?igshid=14zx60nzezcd0","display_url":"instagram.com/p/CMgE1VoBFDn/â€¦","indices":[184,207]}]		[]	[]			Today marks a year since we closed to COVID. Iâ€™m an incredibly thankful for our patients who put their trust in usâ€¦ https://t.co/jPG4cQu5KV	2.0	True	full
1432990	1432990	60515950e1e1000038c7ef48	2021-03-17 01:20:10	[]	[{"url":"https://t.co/lWkYB39HI7","expanded_url":"http://saharareporters.com/2021/03/15/ecowas-court-dismisses-suit-against-venezuelan-diplomat-alex-saab-awards-him-200-000","display_url":"saharareporters.com/2021/03/15/ecoâ€¦","indices":[254,277]}]		[]	[]			Ecowas ordenÃ³ la liberaciÃ³n inmediata del Embajador Alex Saab, dijeron que la detenciÃ³n fue ilegal y arbitraria. reâ€¦ https://t.co/dDGcQmQiTK	0.0	True	full
1432991	1432991	60515950e1e1000038c7ef4c	2021-03-17 01:20:10	[]	[]	Tue Mar 16 15:40:28 +0000 2021	[{"text":"WhatsHappeningInMyanmar","indices":[198,222]},{"text":"Mar16Coup","indices":[223,233]}]	[{"url":"https://t.co/rBUjS9jCL6","expanded_url":"https://youtu.be/e-U3i-P_KaQ","display_url":"youtu.be/e-U3i-P_KaQ","indices":[250,273]}]	Thousands are fleeing Hlaing Tharyar as the Myanmar junta continues its terror campaign. At least 184 people have been murdered since Feb 1. Protestors continue to confront the armed terrorists. #WhatsHappeningInMyanmar #Mar16Coup Subscribe!ðŸ‘‡ðŸ‘‡ https://t.co/rBUjS9jCL6	5890408.0	RT @YourAnonCentral: Thousands are fleeing Hlaing Tharyar as the Myanmar junta continues its terror campaign. At least 184 people have beâ€¦	9.0	True	full
1432992	1432992	60515950e1e1000038c7ef54	2021-03-17 01:20:10	[{"text":"16Marzo","indices":[0,8]},{"text":"SaludEnFamiliaYComunidad","indices":[9,34]},{"text":"RedFSLN","indices":[35,43]}]	[{"url":"https://t.co/jFlL3TLLVA","expanded_url":"https://www.lavozdelsandinismo.com/","display_url":"lavozdelsandinismo.com","indices":[255,278]}]		[]	[]			#16Marzo #SaludEnFamiliaYComunidad #RedFSLN SituaciÃ³n d la Covid-19 en Nicaragua al 16 d marzo, desde el inicio dâ€¦ https://t.co/GpKeinyWHR	301.0	True	full
1432993	1432993	60515950e1e1000038c7ef6c	2021-03-17 01:20:11	[]	[{"url":"https://t.co/c7QgXXCMcu","expanded_url":"http://saharareporters.com/2021/03/15/ecowas-court-dismisses-suit-against-venezuelan-diplomat-alex-saab-awards-him-200-000","display_url":"saharareporters.com/2021/03/15/ecoâ€¦","indices":[254,277]}]		[]	[]			Ecowas ordenÃ³ la liberaciÃ³n inmediata del Embajador Alex Saab, dijeron que la detenciÃ³n fue ilegal y arbitraria. reâ€¦ https://t.co/vVhIxjMAlC	0.0	True	full
1432994	1432994	60515950e1e1000038c7ef6e	2021-03-17 01:20:11	[]	[{"url":"https://t.co/fyQpy2jNJG","expanded_url":"http://saharareporters.com/2021/03/15/ecowas-court-dismisses-suit-against-venezuelan-diplomat-alex-saab-awards-him-200-000","display_url":"saharareporters.com/2021/03/15/ecoâ€¦","indices":[254,277]}]		[]	[]			Ecowas ordenÃ³ la liberaciÃ³n inmediata del Embajador Alex Saab, dijeron que la detenciÃ³n fue ilegal y arbitraria. reâ€¦ https://t.co/hce53KLGxu	0.0	True	full
1432995	1432995	60515951e1e1000038c7ef82	2021-03-17 01:20:11	[]	[]	Tue Mar 16 12:17:28 +0000 2021	[{"text":"AccessAsia","indices":[237,248]}]	[{"url":"https://t.co/sZcLQPqWM9","expanded_url":"https://f24.my/7THW.f","display_url":"f24.my/7THW.f","indices":[257,280]}]	At the end of its annual meeting, China's National People's Congress called for the overhaul of Hong-Kong's election rules. It's among the latest steps that Beijing has taken to tighten its grip on the semi-autonomous territory. Watch #AccessAsia here â¤µï¸� https://t.co/sZcLQPqWM9 https://t.co/vj9dwcizHH	284045.0	RT @France24_en: At the end of its annual meeting, China's National People's Congress called for the overhaul of Hong-Kong's election rulesâ€¦	40.0	True	full
1432996	1432996	60515951e1e1000038c7ef84	2021-03-17 01:20:11	[]	[]	Tue Mar 16 05:28:51 +0000 2021	[]	[{"url":"https://t.co/VJ0pxjFc5R","expanded_url":"https://www.wsj.com/articles/the-pandemic-ignited-a-housing-boombut-its-different-from-the-last-one-11615824558","display_url":"wsj.com/articles/the-pâ€¦","indices":[223,246]}]	â€œHousing has become a luxury good,â€� Redfin's CEO said. â€œThe economy seems to have officially split in two. There is so much hardship in one part, and then thereâ€™s just an absolute mad dash to buy houses in the other part.â€� https://t.co/VJ0pxjFc5R	2419.0	RT @airhen: â€œHousing has become a luxury good,â€� Redfin's CEO said. â€œThe economy seems to have officially split in two. There is so much harâ€¦	424.0	True	full
1432997	1432997	60515951e1e1000038c7ef96	2021-03-17 01:20:11	[]	[{"url":"https://t.co/PQgYX9f8lM","expanded_url":"http://saharareporters.com/2021/03/15/ecowas-court-dismisses-suit-against-venezuelan-diplomat-alex-saab-awards-him-200-000","display_url":"saharareporters.com/2021/03/15/ecoâ€¦","indices":[254,277]}]		[]	[]			Ecowas ordenÃ³ la liberaciÃ³n inmediata del Embajador Alex Saab, dijeron que la detenciÃ³n fue ilegal y arbitraria. reâ€¦ https://t.co/3wgZrvEafS	0.0	True	full
1432998	1432998	60515951e1e1000038c7efa0	2021-03-17 01:20:11	[]	[]	Mon Mar 15 22:43:57 +0000 2021	[]	[{"url":"https://t.co/rvOy2782Kn","expanded_url":"https://www.documentcloud.org/documents/20514141-pfe-usq_transcript_2021-03-11","display_url":"documentcloud.org/documents/2051â€¦","indices":[232,255]}]	Pfizer executives explain to investors that people may need a third dose of covid vaccine, in addition to regular yearly boosters. The company will soon begin plans to hike prices given the "significant opportunity for our vaccine" https://t.co/rvOy2782Kn	178727.0	RT @lhfang: Pfizer executives explain to investors that people may need a third dose of covid vaccine, in addition to regular yearly boosteâ€¦	133.0	True	full
1432999	1432999	60515951e1e1000038c7efaa	2021-03-17 01:20:12	[]	[]	Wed Mar 17 01:10:14 +0000 2021	[]	[{"url":"https://t.co/ZLf9SdOwmq","expanded_url":"https://elpais.com/cultura/2021-03-15/francia-restituira-un-klimt-expoliado-por-los-nazis-a-una-familia-judia-austriaca.html?ssm=TW_CM&utm_source=Twitter#Echobox=1615907374","display_url":"elpais.com/cultura/2021-0â€¦","indices":[241,264]}]	Viktor y Paula Zuckerkandl adquirieron la obra de Klimt en 1911. En 1938, su sobrina se vio obligada a venderla antes de acabar deportada junto a su madre a Polonia, donde fue asesinada en 1942. Ahora la obra serÃ¡ restituida a sus herederos https://t.co/ZLf9SdOwmq	8005472.0	RT @el_pais: Viktor y Paula Zuckerkandl adquirieron la obra de Klimt en 1911. En 1938, su sobrina se vio obligada a venderla antes de acabaâ€¦	172.0	True	full
1433000	1433000	60515951e1e1000038c7efc2	2021-03-17 01:20:12	[]	[{"url":"https://t.co/G3hg0dglWQ","expanded_url":"http://saharareporters.com/2021/03/15/ecowas-court-dismisses-suit-against-venezuelan-diplomat-alex-saab-awards-him-200-000","display_url":"saharareporters.com/2021/03/15/ecoâ€¦","indices":[254,277]}]		[]	[]			Ecowas ordenÃ³ la liberaciÃ³n inmediata del Embajador Alex Saab, dijeron que la detenciÃ³n fue ilegal y arbitraria. reâ€¦ https://t.co/Z0SdtwLbRZ	0.0	True	full
1433001	1433001	60515951e1e1000038c7efdc	2021-03-17 01:20:12	[]	[]	Tue Mar 16 22:40:00 +0000 2021	[{"text":"SabemosComoHacerlo","indices":[126,145]}]	[{"url":"https://t.co/nswFMcnNdC","expanded_url":"https://www.vtv.gob.ve/trabajadores-cuerpos-combatientes-milicia-obrera-pequiven/","display_url":"vtv.gob.ve/trabajadores-câ€¦","indices":[147,170]}]	Unos 1.500 trabajadores de Cuerpos de Combatientes y Milicia Obrera de Pequiven garantizan la continuidad en sus operaciones #SabemosComoHacerlo https://t.co/nswFMcnNdC https://t.co/rUYFcshx2t	1814357.0	RT @VTVcanal8: Unos 1.500 trabajadores de Cuerpos de Combatientes y Milicia Obrera de Pequiven garantizan la continuidad en sus operacionesâ€¦	89.0	True	full
1433002	1433002	60515952e1e1000038c7efe6	2021-03-17 01:20:12	[]	[]	Wed Mar 17 00:44:51 +0000 2021	[]	[{"url":"https://t.co/biQbNUgad4","expanded_url":"https://www.bbc.com/mundo/noticias-america-latina-56412203","display_url":"bbc.com/mundo/noticiasâ€¦","indices":[141,164]}]	ðŸ‡ºðŸ‡¾ | URUGUAY CÃ³mo Uruguay pasÃ³ de ser una excepciÃ³n en la pandemia de coronavirus al paÃ­s con mayor tasa de casos nuevos en AmÃ©rica Latina https://t.co/biQbNUgad4	91579.0	RT @CoronavirusNewv: ðŸ‡ºðŸ‡¾ | URUGUAY CÃ³mo Uruguay pasÃ³ de ser una excepciÃ³n en la pandemia de coronavirus al paÃ­s con mayor tasa de casos nueâ€¦	13570.0	True	full
1433003	1433003	60515952e1e1000038c7effc	2021-03-17 01:20:12	[]	[]	Tue Mar 16 11:08:19 +0000 2021	[]	[{"url":"https://t.co/wYAWY6MyrQ","expanded_url":"https://www.cso.ie/en/statistics/birthsdeathsandmarriages/vitalstatistics/","display_url":"cso.ie/en/statistics/â€¦","indices":[233,256]}]	BREAKING NEWS: Latest CSO release shows total deaths in Ireland DOWN by 3% in Q3 2020. Despite a larger and older population, and a "pandemic". Time for the politicians and bureaucrats to admit their lies and let us all move on. https://t.co/wYAWY6MyrQ https://t.co/5aJy9ISpo8	11731.0	RT @GrahamNeary: BREAKING NEWS: Latest CSO release shows total deaths in Ireland DOWN by 3% in Q3 2020. Despite a larger and older populaâ€¦	438.0	True	full
1433004	1433004	60515952e1e1000038c7f006	2021-03-17 01:20:12	[]	[]	Tue Mar 16 10:06:04 +0000 2021	[{"text":"AstraZeneca","indices":[89,101]},{"text":"Vaccines","indices":[102,111]},{"text":"Vaccine","indices":[112,120]},{"text":"Safety","indices":[121,128]},{"text":"Safetyconcerns","indices":[129,144]},{"text":"Australia","indices":[145,155]},{"text":"News","indices":[156,161]},{"text":"Perth","indices":[162,168]},{"text":"Covid19","indices":[169,177]},{"text":"Coronavirus","indices":[178,190…	[{"url":"https://t.co/dwVWW8TPlU","expanded_url":"https://perthnow.org/suspension-of-astrazeneca-covid-19-vaccines-who-reviews-vaccine-data/","display_url":"perthnow.org/suspension-of-â€¦","indices":[254,277]}]	All Vaccines are emergency approved Suspension of AstraZeneca Covid-19 vaccines Europe #AstraZeneca #Vaccines #Vaccine #Safety #Safetyconcerns #Australia #News #Perth #Covid19 #Coronavirus #vaccinedeath #Europe #BloodClots #WHO #Immunization #Problems https://t.co/dwVWW8TPlU	353.0	RT @animal_source: All Vaccines are emergency approved Suspension of AstraZeneca Covid-19 vaccines Europe #AstraZeneca #Vaccines #Vaccineâ€¦	353.0	True	full
1433005	1433005	60515952e1e1000038c7f008	2021-03-17 01:20:12	[]	[{"url":"https://t.co/gEs3xGYHIj","expanded_url":"https://bit.ly/30SYp4S","display_url":"bit.ly/30SYp4S","indices":[164,187]}]		[]	[]			When COVID-19 began, SDSU pivoted to serve the community by launching critical programs for contact tracing, mobileâ€¦ https://t.co/QIkSPfhH1V	101111.0	True	full
1433006	1433006	60515952e1e1000038c7f018	2021-03-17 01:20:13	[{"text":"RomSus","indices":[109,116]},{"text":"ChristFic","indices":[117,127]},{"text":"AmReadingRomance","indices":[128,145]},{"text":"1531Ent","indices":[146,154]}]	[{"url":"https://t.co/R1GN1xlJHz","expanded_url":"https://www.1531entertainment.com/2021/03/15/traces-of-guilt-by-dee-henderson/","display_url":"1531entertainment.com/2021/03/15/traâ€¦","indices":[33,56]}]		[]	[]			Traces Of Guilt by Dee Henderson https://t.co/R1GN1xlJHz Pro A Riveting Cold-Case Mystery from Dee Hendersonâ€¦ https://t.co/JshIlo9wBB	208.0	True	full
1433007	1433007	60515952e1e1000038c7f026	2021-03-17 01:20:13	[]	[]	Wed Mar 17 01:00:05 +0000 2021	[]	[{"url":"https://t.co/KC60b3klqO","expanded_url":"https://www.planetizen.com/news/2021/03/112585-exporting-californias-housing-challenges-correcting-record-out-migration","display_url":"planetizen.com/news/2021/03/1â€¦","indices":[150,173]}]	The geography of jobs and wages, more than housing prices, has caused the pandemic urban exodus in California, according to the opinions shared here. https://t.co/KC60b3klqO	76818.0	RT @planetizen: The geography of jobs and wages, more than housing prices, has caused the pandemic urban exodus in California, according toâ€¦	742.0	True	full
1433008	1433008	60515953e1e1000038c7f046	2021-03-17 01:20:13	[]	[]	Wed Mar 17 01:00:01 +0000 2021	[]	[{"url":"https://t.co/lBl7MaiWGv","expanded_url":"http://4NN.cx/.170606","display_url":"4NN.cx/.170606","indices":[183,206]}]	The Evangelion hype continues as the Final Evangelion film earns 3.3 billion yen in its first week alone! Wait till you see the gross differences it had with its previous films HERE: https://t.co/lBl7MaiWGv https://t.co/yk8wckjT8P	932724.0	RT @Anime: The Evangelion hype continues as the Final Evangelion film earns 3.3 billion yen in its first week alone! Wait till you see theâ€¦	96.0	True	full
1433009	1433009	60515953e1e1000038c7f052	2021-03-17 01:20:13	[]	[{"url":"https://t.co/ib5BNsKYWM","expanded_url":"http://game.In","display_url":"game.In","indices":[99,122]},{"url":"https://t.co/4NGrfOHrlG","expanded_url":"https://www.gameexp.com/games/shooter-872224.html?t=162&c=316&u=Bbg_rem&s=1615942142797","display_url":"gameexp.com/games/shooter-â€¦","indices":[222,245]}]		[]	[]			@Bbg_rem @_0scarr_ Hi Bbg_rem, my friend.Our platform has recently discovered a super fun shootingâ€¦ https://t.co/nK3Kq0Hl8G	0.0	True	full
1433010	1433010	60515953e1e1000038c7f064	2021-03-17 01:20:13	[]	[]	Tue Mar 16 23:38:01 +0000 2021	[{"text":"Venezuela","indices":[153,163]},{"text":"16Marzo","indices":[164,172]},{"text":"16Mar","indices":[173,179]}]	[{"url":"https://t.co/MthXU1QUsO","expanded_url":"https://buff.ly/3qSc5rm","display_url":"buff.ly/3qSc5rm","indices":[181,204]}]	Â¡LO DIJO! Julio Castro sobre repunte de casos de COVID-19: â€œSi quieren entender el aumento de contagios revisen Instagram los dÃ­as de Carnavalâ€� (+Datos) #Venezuela #16Marzo #16Mar https://t.co/MthXU1QUsO	274811.0	RT @maduradascom: Â¡LO DIJO! Julio Castro sobre repunte de casos de COVID-19: â€œSi quieren entender el aumento de contagios revisen Instagramâ€¦	145.0	True	full
1433011	1433011	60515953e1e1000038c7f06e	2021-03-17 01:20:14	[]	[]	Tue Mar 16 23:21:37 +0000 2021	[]	[{"url":"https://t.co/8oOpQMtLPw","expanded_url":"https://nypost.com/2021/03/16/italian-teacher-dies-hours-after-getting-astrazeneca-vaccine/","display_url":"nypost.com/2021/03/16/itaâ€¦","indices":[167,190]}]	********************** HOW LONG CAN THE DENIAL GO ON? ********************** Italy Opens Manslaughter Case After Teacher Dies Hours After Getting AstraZeneca Vaccine https://t.co/8oOpQMtLPw	2674.0	RT @MarkAlanMarks1: ********************** HOW LONG CAN THE DENIAL GO ON? ********************** Italy Opens Manslaughter Case After Teacheâ€¦	8729.0	True	full
1433012	1433012	60515953e1e1000038c7f070	2021-03-17 01:20:13	[]	[{"url":"https://t.co/Mhh1GQViK1","expanded_url":"https://twitter.com/MattGertz/status/1371807915233918985","display_url":"twitter.com/MattGertz/statâ€¦","indices":[120,143]}]		[]	[]			13 years ago, Laura Ingraham complained about Fox News repeatedly using video of scantily clad women on its newscasâ€¦ https://t.co/bA0gEhZ6fa	14509.0	True	full
1433013	1433013	60515953e1e1000038c7f076	2021-03-17 01:20:14	[]	[]	Wed Mar 17 01:00:45 +0000 2021	[{"text":"China","indices":[40,46]},{"text":"tariffs","indices":[74,82]}]	[{"url":"https://t.co/83twhjNEko","expanded_url":"https://taxnotes.co/3eMLQjY","display_url":"taxnotes.co/3eMLQjY","indices":[230,253]}]	After failed attempts to negotiate with #China regarding its 80.5 percent #tariffs on Australian barley, Minister of Trade Dan Tehan has announced that Australia has requested the establishment of a @wto dispute settlement panel. https://t.co/83twhjNEko https://t.co/5ccXtihc53	21626.0	RT @TaxNotes: After failed attempts to negotiate with #China regarding its 80.5 percent #tariffs on Australian barley, Minister of Trade Daâ€¦	216.0	True	full
1433014	1433014	60515953e1e1000038c7f07e	2021-03-17 01:20:14	[]	[]	Wed Mar 17 00:16:06 +0000 2021	[{"text":"Covid19","indices":[39,47]}]	[{"url":"https://t.co/nGv6JnARc5","expanded_url":"http://bit.ly/3eLWSWw","display_url":"bit.ly/3eLWSWw","indices":[123,146]}]	Boletim extraordinÃ¡rio do ObservatÃ³rio #Covid19 @fiocruz aponta maior colapso sanitÃ¡rio e hospitalar da histÃ³ria do Brasil https://t.co/nGv6JnARc5 https://t.co/8gftnh6RRE	266272.0	RT @agencia_fiocruz: Boletim extraordinÃ¡rio do ObservatÃ³rio #Covid19 @fiocruz aponta maior colapso sanitÃ¡rio e hospitalar da histÃ³ria do Brâ€¦	731.0	True	full
1433015	1433015	60515953e1e1000038c7f088	2021-03-17 01:20:14	[]	[]	Tue Mar 16 09:44:02 +0000 2021	[{"text":"ArtificialIntelligence","indices":[121,144]},{"text":"AI","indices":[145,148]},{"text":"DataScience","indices":[149,161]},{"text":"MachineLearning","indices":[162,178]},{"text":"BigData","indices":[179,187]},{"text":"DeepLearning","indices":[188,201]},{"text":"NLP","indices":[202,206]},{"text":"Robots","indices":[207,214]},{"text":"IoT","indices":[215,219]}]	[{"url":"https://t.co/t2TwwAzOLL","expanded_url":"https://ift.tt/38JEBW9","display_url":"ift.tt/38JEBW9","indices":[96,119]}]	Expanding Its Use of AI and Machine Learning Technologies, Syncron - AiThority Read more here: https://t.co/t2TwwAzOLL #ArtificialIntelligence #AI #DataScience #MachineLearning #BigData #DeepLearning #NLP #Robots #IoT	3369.0	RT @RoboticsTech1: Expanding Its Use of AI and Machine Learning Technologies, Syncron - AiThority Read more here: https://t.co/t2TwwAzOLLâ€¦	7997.0	True	full
1433016	1433016	60515954e1e1000038c7f0ac	2021-03-17 01:20:14	[]	[]	Tue Mar 16 18:47:45 +0000 2021	[]	[{"url":"https://t.co/bLweLWZnIl","expanded_url":"https://www.buzzfeednews.com/article/josephvlee/seminole-oklahoma-black-freedmen-vaccines","display_url":"buzzfeednews.com/article/josephâ€¦","indices":[173,196]}]	Citizens of Seminole Nation, who are freedmen descendants, are treated like second-class citizensâ€”even when it comes to life and death distribution of COVID-19 vaccines. https://t.co/bLweLWZnIl	93508.0	RT @rebeccanagle: Citizens of Seminole Nation, who are freedmen descendants, are treated like second-class citizensâ€”even when it comes to lâ€¦	1034.0	True	full
1433017	1433017	60515954e1e1000038c7f0ca	2021-03-17 01:20:15	[]	[]	Sat Mar 13 03:00:02 +0000 2021	[]	[{"url":"https://t.co/PmnLwn0WcP","expanded_url":"https://www.wfaa.com/article/news/crime/woman-arrested-refused-to-wear-mask-galveston-bank/285-0f8cfe86-52ad-43f9-8686-5407dbeafdad","display_url":"wfaa.com/article/news/câ€¦","indices":[141,164]}]	Police bodycam video shows the officer ask 65-year-old Terry Wright to put on a mask or leave. She refused and things escalated from there. https://t.co/PmnLwn0WcP	574982.0	RT @wfaa: Police bodycam video shows the officer ask 65-year-old Terry Wright to put on a mask or leave. She refused and things escalated fâ€¦	138.0	True	full
1433018	1433018	60515954e1e1000038c7f0d2	2021-03-17 01:20:15	[]	[]	Mon Nov 23 08:35:42 +0000 2020	[{"text":"Hush","indices":[15,20]},{"text":"YoonA","indices":[126,132]},{"text":"ìœ¤ì•„","indices":[133,136]}]	[{"url":"https://t.co/u01CgFnN1q","expanded_url":"https://scontent.fsin6-1.fna.fbcdn.net/v/t1.0-9/126173237_2201535539980433_4996798928778860001_o.jpg?_nc_cat=110&ccb=2&_nc_sid=730e14&_nc_ohc=qCe2R7djn9kAX9LQ8Xx&_nc_ht=scontent.fsin6-1.fna&oh=e35fcd2a06b5ad4a97c303e84c0e33b0&oe=5FE19984","display_url":"scontent.fsin6-1.fna.fbcdn.net/v/t1.0-9/12617â€¦","indices":[52,75]},{"url":"https://t.co/qrvc4…	201123 YoonA - #Hush Still Cuts from jtbcdrama fb https://t.co/u01CgFnN1q https://t.co/qrvc4SybcC https://t.co/Tx3gTcJX6s #YoonA #ìœ¤ì•„ https://t.co/YKqBcAEcVG	52878.0	RT @mystarmyangel: 201123 YoonA - #Hush Still Cuts from jtbcdrama fb https://t.co/u01CgFnN1q https://t.co/qrvc4SybcC https://t.co/Tx3gTcâ€¦	88.0	True	full
1433019	1433019	60515955e1e1000038c7f110	2021-03-17 01:20:16	[]	[]	Tue Mar 16 16:59:39 +0000 2021	[{"text":"FightFor15","indices":[26,37]},{"text":"RaiseTheWage","indices":[89,102]},{"text":"TYTArmy","indices":[260,268]}]	[{"url":"https://t.co/nXbac6A4XM","expanded_url":"https://twitter.com/axios/status/1371719753291628546","display_url":"twitter.com/axios/status/1â€¦","indices":[269,292]}]	Further evidence that the #FightFor15 is wildly popular and at the very least we need to #RaiseTheWage significantly. This will truly cut child poverty rates on a more permanent basis. If you canâ€™t pay a living wage, you shouldnâ€™t be in business, point blank. #TYTArmy https://t.co/nXbac6A4XM	615.0	RT @CWar20: Further evidence that the #FightFor15 is wildly popular and at the very least we need to #RaiseTheWage significantly. This willâ€¦	26.0	True	full
1433020	1433020	60515955e1e1000038c7f132	2021-03-17 01:20:16	[]	[]	Wed Mar 17 00:32:18 +0000 2021	[{"text":"ProyectoZongolica","indices":[179,197]}]	[{"url":"https://t.co/bSmeLIbPYZ","expanded_url":"https://www.youtube.com/watch?v=-kAthilyj9I","display_url":"youtube.com/watch?v=-kAthiâ€¦","indices":[199,222]}]	A travÃ©s de paneles solares, la comunidad Zongolica, en Veracruz, contarÃ¡ con energÃ­a elÃ©ctrica. Un gran proyecto cuyo objetivo es llevar bienestar a sus habitantes. Conozcan el #ProyectoZongolica: https://t.co/bSmeLIbPYZ https://t.co/gJwlHfWLjW	154746.0	RT @ManuelBartlett: A travÃ©s de paneles solares, la comunidad Zongolica, en Veracruz, contarÃ¡ con energÃ­a elÃ©ctrica. Un gran proyecto cuyoâ€¦	34.0	True	full
1433021	1433021	60515955e1e1000038c7f136	2021-03-17 01:20:16	[]	[]	Tue Mar 16 12:00:01 +0000 2021	[]	[{"url":"https://t.co/rlM57MP0ss","expanded_url":"https://www.state.gov/briefings/department-press-briefing-march-15-2021/","display_url":"state.gov/briefings/depaâ€¦","indices":[135,158]}]	FINAL THOUGHT FOR TONIGHT: "The military juntaâ€™s violence against the people of Burma is immoral and indefensible." - @StateDeputySpox https://t.co/rlM57MP0ss https://t.co/bjgwsuGI77	41755.0	RT @eAsiaMediaHub: FINAL THOUGHT FOR TONIGHT: "The military juntaâ€™s violence against the people of Burma is immoral and indefensible." - @Sâ€¦	128.0	True	full
1433022	1433022	60515955e1e1000038c7f154	2021-03-17 01:20:16	[{"text":"ReverbNation","indices":[21,34]},{"text":"Summerfest","indices":[97,108]}]	[{"url":"https://t.co/7PHtKevARw","expanded_url":"http://www.summerfest.com/","display_url":"summerfest.com","indices":[124,147]},{"url":"https://t.co/2B15if0NP5","expanded_url":"https://www.reverbnation.com/everglazeband","display_url":"reverbnation.com/everglazeband","indices":[148,171]}]		[]	[]			Just applied through #ReverbNation to perform at @Summerfest for one of ReverbNation's 15 slots! #Summerfest Checkâ€¦ https://t.co/sb8eTKrMzw	27.0	True	full
1433023	1433023	60515955e1e1000038c7f156	2021-03-17 01:20:16	[]	[]	Wed Mar 17 01:18:31 +0000 2021	[]	[{"url":"https://t.co/m1KuC8PtBl","expanded_url":"https://twitter.com/agencia_fiocruz/status/1371978615106207746","display_url":"twitter.com/agencia_fiocruâ€¦","indices":[254,277]}]	-Tome os cuidados bÃ¡sicos -Saia de casa apenas se necessÃ¡rio -Informe a seus conhecidos a gravidade da situaÃ§Ã£o e o que podemos fazer para reduzir riscos -Cobre os polÃ­ticos -NÃ£o caia em desinformaÃ§Ã£o, populismo e fake news Cuide-se e cuido dos outros. https://t.co/m1KuC8PtBl	462051.0	RT @joaoamoedonovo: -Tome os cuidados bÃ¡sicos -Saia de casa apenas se necessÃ¡rio -Informe a seus conhecidos a gravidade da situaÃ§Ã£o e o queâ€¦	768.0	True	full
1433024	1433024	60515956e1e1000038c7f17a	2021-03-17 01:20:17	[]	[]	Tue Mar 16 18:08:10 +0000 2021	[]	[{"url":"https://t.co/8MFjktWqD5","expanded_url":"https://www.cdc.gov/coronavirus/2019-ncov/downloads/communication/Guidance-Review.pdf","display_url":"cdc.gov/coronavirus/20â€¦","indices":[171,194]}]	The CDC has now confirmed that the Trump administration authored their own "science" in the @CDCMMWR. This may have led to people dying, but there are zero repercussions. https://t.co/8MFjktWqD5	24181.0	RT @amymaxmen: The CDC has now confirmed that the Trump administration authored their own "science" in the @CDCMMWR. This may have led to pâ€¦	1143.0	True	full
1433025	1433025	60515956e1e1000038c7f17c	2021-03-17 01:20:17	[]	[]	Mon Mar 15 04:19:21 +0000 2021	[]	[{"url":"https://t.co/gml9qTXQFG","expanded_url":"http://onlyfans.com/bananacubanare1","display_url":"onlyfans.com/bananacubanare1","indices":[77,100]},{"url":"https://t.co/OxxL1D8X6v","expanded_url":"https://justfor.fans/Bananacubana","display_url":"justfor.fans/Bananacubana","indices":[127,150]}]	Como extraÃ±o este pinche culo bien prieto y rico .... Enjoy it Nowww too https://t.co/gml9qTXQFG Remember its available https://t.co/OxxL1D8X6v https://t.co/W8LzLWEAez	159945.0	RT @bananacubanare1: Como extraÃ±o este pinche culo bien prieto y rico .... Enjoy it Nowww too https://t.co/gml9qTXQFG Remember its avâ€¦	760.0	True	full
1433026	1433026	60515956e1e1000038c7f17e	2021-03-17 01:20:17	[]	[]	Wed Mar 17 01:17:07 +0000 2021	[]	[{"url":"https://t.co/13PESxamuw","expanded_url":"https://los40.com.ar/lista40/","display_url":"los40.com.ar/lista40/","indices":[79,102]},{"url":"https://t.co/q38P2OB7SS","expanded_url":"https://play.google.com/store/apps/details?id=com.prisaradio.replicapp.loscuarenta","display_url":"play.google.com/store/apps/detâ€¦","indices":[121,144]}]	ðŸ“» Masiva de Votaciones ðŸ“» Vamos con Los 40 army!! Dejen sus ss ðŸ“² @BTS_twt â€¢https://t.co/13PESxamuw â€¢ app (elegir ðŸ‡¦ðŸ‡·) https://t.co/q38P2OB7SS https://t.co/MtAJrhz7YH	25036.0	RT @BTStreamArg: ðŸ“» Masiva de Votaciones ðŸ“» Vamos con Los 40 army!! Dejen sus ss ðŸ“² @BTS_twt â€¢https://t.co/13PESxamuw â€¢ app (elegir ðŸ‡¦ðŸ‡·) hâ€¦	5.0	True	full
1433027	1433027	60515956e1e1000038c7f18c	2021-03-17 01:20:17	[]	[]	Mon Mar 15 20:16:47 +0000 2021	[]	[{"url":"https://t.co/TpiAnYcH8C","expanded_url":"https://www.npr.org/2021/03/15/971931742/ucla-student-charged-in-capitol-riot-took-inspiration-from-online-extremist?utm_campaign=storyshare&utm_source=twitter.com&utm_medium=social","display_url":"npr.org/2021/03/15/971â€¦","indices":[256,279]}]	For about a year, students at UCLA raised concerns about their classmate's extremism, and his support for a far-right podcaster known for holocaust denial. Then, in the days after Jan. 6, they recognized him in footage from the storming of the Capitol. https://t.co/TpiAnYcH8C	5626.0	RT @TomDreisbach: For about a year, students at UCLA raised concerns about their classmate's extremism, and his support for a far-right podâ€¦	657.0	True	full
1433028	1433028	60515956e1e1000038c7f1ac	2021-03-17 01:20:17	[{"text":"Ayuso","indices":[59,65]},{"text":"Madrid","indices":[69,76]},{"text":"COVID19","indices":[96,104]}]	[{"url":"https://t.co/SfUfAs6FR3","expanded_url":"https://twitter.com/La_OtraGrada/status/1369744138812485637?s=19","display_url":"twitter.com/La_OtraGrada/sâ€¦","indices":[266,289]}]		[]	[]			@EsmeAbenia QuizÃ¡s os interese el HILO sobre la gestiÃ³n de #Ayuso en #Madrid desde el inicio de #COVID19 con los 50â€¦ https://t.co/uOZWSghU2r	297.0	True	full
1433029	1433029	60515957e1e1000038c7f1c6	2021-03-17 01:20:17	[]	[]	Wed Mar 17 01:19:50 +0000 2021	[{"text":"COVID19","indices":[39,47]},{"text":"vaccination","indices":[48,60]},{"text":"UKvariant","indices":[138,148]}]	[{"url":"https://t.co/dqEJNmJNXV","expanded_url":"https://view.ceros.com/postmedia-network/cv-vancouver-sun/p/1","display_url":"view.ceros.com/postmedia-netwâ€¦","indices":[226,249]}]	B.C. police are being forced to cancel #COVID19 #vaccination appointments after a mixup. Ontario enters third wave. And, a new study says #UKvariant is 55% deadlier than previous strains. Subscribe to our newsletter for more: https://t.co/dqEJNmJNXV https://t.co/Z8r8lLdNbI	1182.0	RT @dharm_makwana: B.C. police are being forced to cancel #COVID19 #vaccination appointments after a mixup. Ontario enters third wave. And,â€¦	181918.0	True	full
1433030	1433030	60515957e1e1000038c7f1d2	2021-03-17 01:20:17	[]	[{"url":"https://t.co/UniwcBwdTj","expanded_url":"https://reforma.com/bCOUqf","display_url":"reforma.com/bCOUqf","indices":[150,173]}]		[]	[]			VÃ­a @reforma Ssa reportÃ³ 175 muertes mÃ¡s por Covid-19, con lo que suman 195 mil 119; hay 2 millones 169 mil 7 casosâ€¦ https://t.co/0N1c7hEb5U	192.0	True	full
1433031	1433031	60515957e1e1000038c7f1da	2021-03-17 01:20:17	[]	[]	Tue Mar 16 04:41:10 +0000 2021	[]	[{"url":"https://t.co/xTgiUEBvjg","expanded_url":"https://www.washingtonpost.com/world/asia_pacific/australia-women-protests-march-justice/2021/03/15/2b685fdc-8536-11eb-be4a-24b89f616f2c_story.html?tid=ss_tw","display_url":"washingtonpost.com/world/asia_pacâ€¦","indices":[141,164]}]	International headlines (All the Wrong Reasons) Department: Women march for justice in Australia as rape claims hit highest levels of office https://t.co/xTgiUEBvjg	177466.0	RT @latingle: International headlines (All the Wrong Reasons) Department: Women march for justice in Australia as rape claims hit highest lâ€¦	338.0	True	full
1433032	1433032	60515957e1e1000038c7f1e0	2021-03-17 01:20:18	[]	[]	Fri Mar 05 03:20:36 +0000 2021	[{"text":"sfm","indices":[113,117]},{"text":"sfmoney","indices":[118,126]},{"text":"sfmnews","indices":[127,135]},{"text":"sfmairdrop","indices":[136,147]}]	[{"url":"https://t.co/KjOyUy2u7h","expanded_url":"https://t.me/SfmoneyAirdropBot","display_url":"t.me/SfmoneyAirdropâ€¦","indices":[88,111]}]	ð�—”ð�—¶ð�—¿ð�—±ð�—¿ð�—¼ð�—½: ð�—¦ð�—™ð�— ð�—¢ð�—¡ð�—˜ð�—¬ (ð�—¦ð�—™ð�— ) ð�—¥ð�—²ð�˜„ð�—®ð�—¿ð�—±: 10 SFM (50$) for Join ð�—¥ð�—²ð�—³ð�—²ð�—¿ð�—¿ð�—®ð�—¹: 3 SFM (15$) Start bot: https://t.co/KjOyUy2u7h #sfm #sfmoney #sfmnews #sfmairdrop https://t.co/oSuHY9yaPr	52433.0	RT @SFMONEY_SFM: ð�—”ð�—¶ð�—¿ð�—±ð�—¿ð�—¼ð�—½: ð�—¦ð�—™ð�— ð�—¢ð�—¡ð�—˜ð�—¬ (ð�—¦ð�—™ð�— ) ð�—¥ð�—²ð�˜„ð�—®ð�—¿ð�—±: 10 SFM (50$) for Join ð�—¥ð�—²ð�—³ð�—²ð�—¿ð�—¿ð�—®ð�—¹: 3 SFM (15$) Start bot: https://t.co/KjOyUy2u7h #sfm #sfmâ€¦	0.0	True	full
1433033	1433033	60515957e1e1000038c7f1f2	2021-03-17 01:20:18	[]	[{"url":"https://t.co/MHq7sSM2HI","expanded_url":"https://reforma.com/bCOUqf","display_url":"reforma.com/bCOUqf","indices":[150,173]}]		[]	[]			VÃ­a @reforma Ssa reportÃ³ 175 muertes mÃ¡s por Covid-19, con lo que suman 195 mil 119; hay 2 millones 169 mil 7 casosâ€¦ https://t.co/D2m7kCmaUd	104.0	True	full
1433034	1433034	60515957e1e1000038c7f200	2021-03-17 01:20:18	[]	[]	Tue Mar 16 19:42:23 +0000 2021	[]	[{"url":"https://t.co/RS47A7WAjz","expanded_url":"https://www.elindependiente.com/espana/2021/03/15/no-ha-pisado-una-residencia-la-patronal-del-sector-carga-contra-iglesias/?utm_source=share_buttons&utm_medium=twitter&utm_campaign=social_share","display_url":"elindependiente.com/espana/2021/03â€¦","indices":[240,263]}]	El sinvergÃ¼enza del vicepresidente de Asuntos Sociales, un sinvergÃ¼enza responsable de la mayorÃ­a de muertos en residencias, sabÃ­amos que los odiaba pero tantoðŸ‘€ "No ha pisado una residencia": la patronal del sector carga contra Iglesias - https://t.co/RS47A7WAjz	2348.0	RT @PERCA1961: El sinvergÃ¼enza del vicepresidente de Asuntos Sociales, un sinvergÃ¼enza responsable de la mayorÃ­a de muertos en residencias,â€¦	1374.0	True	full
1433035	1433035	60515958e1e1000038c7f206	2021-03-17 01:20:18	[]	[]	Wed Mar 17 00:32:18 +0000 2021	[{"text":"ProyectoZongolica","indices":[179,197]}]	[{"url":"https://t.co/bSmeLIbPYZ","expanded_url":"https://www.youtube.com/watch?v=-kAthilyj9I","display_url":"youtube.com/watch?v=-kAthiâ€¦","indices":[199,222]}]	A travÃ©s de paneles solares, la comunidad Zongolica, en Veracruz, contarÃ¡ con energÃ­a elÃ©ctrica. Un gran proyecto cuyo objetivo es llevar bienestar a sus habitantes. Conozcan el #ProyectoZongolica: https://t.co/bSmeLIbPYZ https://t.co/gJwlHfWLjW	154754.0	RT @ManuelBartlett: A travÃ©s de paneles solares, la comunidad Zongolica, en Veracruz, contarÃ¡ con energÃ­a elÃ©ctrica. Un gran proyecto cuyoâ€¦	387.0	True	full
1433036	1433036	60515958e1e1000038c7f240	2021-03-17 01:20:19	[]	[]	Mon Mar 15 03:07:16 +0000 2021	[{"text":"Grammys","indices":[72,80]}]	[{"url":"https://t.co/rpW5q1U6Ah","expanded_url":"https://www.instagram.com/p/CMbHZWyLhn_/?igshid=240zq5d2kubj","display_url":"instagram.com/p/CMbHZWyLhn_/â€¦","indices":[259,282]}]	Ã‰ A MAIOR! A RECORDISTA! ðŸ�� BeyoncÃ© viveu um momento histÃ³rico durante o #Grammys deste domingo (15). Ao receber o trofÃ©u por â€œMelhor Performance R&amp;Bâ€� com â€œBlack Paradeâ€�, a diva quebrou o recorde como a maior vencedora de todos os tempos do p...(ðŸ“·: Getty) https://t.co/rpW5q1U6Ah https://t.co/RvDUxPXiZj	3395533.0	RT @HugoGloss: Ã‰ A MAIOR! A RECORDISTA! ðŸ�� BeyoncÃ© viveu um momento histÃ³rico durante o #Grammys deste domingo (15). Ao receber o trofÃ©u porâ€¦	31.0	True	full
1433037	1433037	60515958e1e1000038c7f246	2021-03-17 01:20:19	[{"text":"Tigray","indices":[122,129]},{"text":"COVID19","indices":[194,202]},{"text":"TigrayGenocide","indices":[232,247]}]	[{"url":"https://t.co/KxDac3Riwl","expanded_url":"http://yhoo.it/30ORmdr","display_url":"yhoo.it/30ORmdr","indices":[249,272]}]		[]	[]			The @WHO led by @DrTedros must give a statement to alert international actors the urgency of the healthcare crisisâ€¦ https://t.co/y5YfZXmCGe	8.0	True	full
1433038	1433038	60515958e1e1000038c7f248	2021-03-17 01:20:19	[]	[{"url":"https://t.co/pJ10Wamw7t","expanded_url":"https://bit.ly/3vvE2Jb","display_url":"bit.ly/3vvE2Jb","indices":[208,231]}]		[]	[]			Aragua FC y Mineros de Guayana son los dos primeros equipos venezolanos que abren laÂ Copa CONMEBOL SudamericanaÂ enâ€¦ https://t.co/0ADEgOMYkW	1436.0	True	full
1433039	1433039	60515958e1e1000038c7f250	2021-03-17 01:20:19	[{"text":"AHORA","indices":[3,9]}]	[{"url":"https://t.co/0omNtmFKQk","expanded_url":"http://bit.ly/tvenvivoexitosa","display_url":"bit.ly/tvenvivoexitosa","indices":[248,271]}]		[]	[]			ðŸ”µðŸ”´ #AHORA | Lanzen Polimata, periodista ruso: â€œLa Sputnik V tuvo mucha polÃ©mica en sus inicios porque hubo mucho heâ€¦ https://t.co/lL44FKj3JD	485563.0	True	full
1433040	1433040	60515958e1e1000038c7f264	2021-03-17 01:20:19	[]	[]	Wed Mar 17 00:55:43 +0000 2021	[]	[{"url":"https://t.co/WfEtVtVmx8","expanded_url":"https://www.wsj.com/articles/ukraine-to-nationalize-defense-firm-keeping-china-out-in-a-nod-to-u-s-11615908836?reflink=desktopwebshare_twitter","display_url":"wsj.com/articles/ukraiâ€¦","indices":[186,209]}]	Kyiv plans to take over aerospace manufacturer Motor Sich and cancel its acquisition by China, after the U.S. opposed the deal to keep critical defense technology out of Beijingâ€™s hands https://t.co/WfEtVtVmx8 via @WSJ UKRAINE KEEPS CHINA OUT	6583.0	RT @SayNoToSino: Kyiv plans to take over aerospace manufacturer Motor Sich and cancel its acquisition by China, after the U.S. opposed theâ€¦	1152.0	True	full
1433041	1433041	60515958e1e1000038c7f26a	2021-03-17 01:20:19	[]	[]	Tue Mar 16 11:15:29 +0000 2021	[]	[{"url":"https://t.co/NJd1Oup4r2","expanded_url":"https://sanfrancisco.cbslocal.com/2021/03/15/second-suspect-arrested-fatal-oakland-assault-robbery-75-year-old-asian-man-pak-ho/","display_url":"sanfrancisco.cbslocal.com/2021/03/15/secâ€¦","indices":[257,280]}]	I have come to notice that all those hate crimes against Asians being blamed by White Supremacists don't look white when I look at the videos Stop calling Blacks "White Supremacists" That is cultural appropriation @GiantSlyers If We Fight, We Will Win! https://t.co/NJd1Oup4r2	838.0	RT @SeventhHeavenPg: I have come to notice that all those hate crimes against Asians being blamed by White Supremacists don't look white whâ€¦	262.0	True	full
1433042	1433042	60515959e1e1000038c7f270	2021-03-17 01:20:19	[]	[]	Wed Mar 17 01:13:38 +0000 2021	[]	[{"url":"https://t.co/TucGTiQKov","expanded_url":"https://www.foxnews.com/politics/biden-says-cuomo-should-resign-investigation","display_url":"foxnews.com/politics/bidenâ€¦","indices":[177,200]}]	But Joe doesnâ€™t care about the 15,000 + murdered in nursing homes, group homes , and homes for developmentally disabled. I guess thatâ€™s not important to this administration ðŸ¤¬ https://t.co/TucGTiQKov	12693.0	RT @Jade_Lyn_B: But Joe doesnâ€™t care about the 15,000 + murdered in nursing homes, group homes , and homes for developmentally disabled. Iâ€¦	345.0	True	full
1433043	1433043	60515959e1e1000038c7f27e	2021-03-17 01:20:20	[]	[]	Wed Mar 17 00:16:06 +0000 2021	[{"text":"Covid19","indices":[39,47]}]	[{"url":"https://t.co/nGv6JnARc5","expanded_url":"http://bit.ly/3eLWSWw","display_url":"bit.ly/3eLWSWw","indices":[123,146]}]	Boletim extraordinÃ¡rio do ObservatÃ³rio #Covid19 @fiocruz aponta maior colapso sanitÃ¡rio e hospitalar da histÃ³ria do Brasil https://t.co/nGv6JnARc5 https://t.co/8gftnh6RRE	266273.0	RT @agencia_fiocruz: Boletim extraordinÃ¡rio do ObservatÃ³rio #Covid19 @fiocruz aponta maior colapso sanitÃ¡rio e hospitalar da histÃ³ria do Brâ€¦	6.0	True	full
1433044	1433044	60515959e1e1000038c7f286	2021-03-17 01:20:20	[]	[]	Wed Mar 17 01:20:02 +0000 2021	[{"text":"Industry","indices":[131,140]},{"text":"Activision","indices":[141,152]},{"text":"Blizzard","indices":[153,162]},{"text":"Coronavirus","indices":[163,175]}]	[{"url":"https://t.co/Z5qNZd3omK","expanded_url":"https://www.nintendolife.com/news/2021/03/close_to_190_employees_have_reportedly_been_laid_off_by_activision_blizzard_due_to_impact_of_the_pandemic","display_url":"nintendolife.com/news/2021/03/câ€¦","indices":[107,130]}]	Close To 190 Employees Have Reportedly Been Laid Off By Activision Blizzard, Due To Impact Of The Pandemic https://t.co/Z5qNZd3omK #Industry #Activision #Blizzard #Coronavirus https://t.co/zBvH77TPm6	198825.0	RT @nintendolife: Close To 190 Employees Have Reportedly Been Laid Off By Activision Blizzard, Due To Impact Of The Pandemic https://t.co/Zâ€¦	177.0	True	full
1433045	1433045	60515959e1e1000038c7f292	2021-03-17 01:20:20	[]	[]	Mon Mar 15 15:03:26 +0000 2021	[]	[{"url":"https://t.co/Gc120agjw3","expanded_url":"https://forms.cityofnewyork.us/f/homebound","display_url":"forms.cityofnewyork.us/f/homebound","indices":[195,218]}]	NEW: NYC is taking door-to-door vaccination for the homebound citywide. For seniors &amp; those with disabilities. Goal is to vaccinate entire homebound population by end of April. To sign up: https://t.co/Gc120agjw3 or call 877-VAX-4NYC. Uses J&amp;J so only requires a single visit.	58617.0	RT @MarkLevineNYC: NEW: NYC is taking door-to-door vaccination for the homebound citywide. For seniors &amp; those with disabilities. Goal isâ€¦	4494.0	True	full
1433046	1433046	60515959e1e1000038c7f296	2021-03-17 01:20:20	[]	[]	Wed Mar 17 00:10:00 +0000 2021	[{"text":"NotiMippCI","indices":[0,11]},{"text":"SabemosComoHacerlo","indices":[130,149]}]	[{"url":"https://t.co/NJNsjgz6HT","expanded_url":"https://bit.ly/3qUO2rM","display_url":"bit.ly/3qUO2rM","indices":[106,129]}]	#NotiMippCI ðŸ“°ðŸ—ž| Gobierno Nacional convoca a la poblaciÃ³n recuperada de COVID-19 a donar plasma. Lea mÃ¡s â�© https://t.co/NJNsjgz6HT #SabemosComoHacerlo https://t.co/cu805idHm2	253182.0	RT @Mippcivzla: #NotiMippCI ðŸ“°ðŸ—ž| Gobierno Nacional convoca a la poblaciÃ³n recuperada de COVID-19 a donar plasma. Lea mÃ¡s â�© https://t.co/NJNsâ€¦	227.0	True	full
1433047	1433047	60515959e1e1000038c7f298	2021-03-17 01:20:20	[]	[]	Tue Mar 16 23:21:40 +0000 2021	[]	[{"url":"https://t.co/37GSmJH8YO","expanded_url":"https://www.indiatoday.in/coronavirus-outbreak/story/sweden-is-latest-country-to-stop-using-astrazeneca-vaccine-1779964-2021-03-16","display_url":"indiatoday.in/coronavirus-ouâ€¦","indices":[203,226]}]	Dr. @Swamy39 jee : Sweden is latest country to stop using AstraZeneca Covid-19 vaccine following moves by Germany, Italy, France, Spain, Denmark, Norway, and The Netherlands, among other nations. ðŸŒŸðŸ’¥ https://t.co/37GSmJH8YO https://t.co/tnu8dtjWZs	7906.0	RT @Dharma2X: Dr. @Swamy39 jee : Sweden is latest country to stop using AstraZeneca Covid-19 vaccine following moves by Germany, Italy, Frâ€¦	521.0	True	full
1433048	1433048	60515959e1e1000038c7f2aa	2021-03-17 01:20:20	[{"text":"LeftWing","indices":[216,225]},{"text":"Politics","indices":[226,235]},{"text":"d","indices":[236,238]}]	[{"url":"https://t.co/tBvLBpGoLf","expanded_url":"https://briefly.co/anchor/Left_wing_politics/story/trump-urges-people-to-get-the-coronavirus-vaccine?f=caerphilly&utm_source=Twitter&utm_medium=autotweet&utm_content=unhighlighted&utm_campaign=Left_wing_politics","display_url":"briefly.co/anchor/Left_wiâ€¦","indices":[191,214]}]		[]	[]			Trump urges people to get the coronavirus vaccine (East Bay Times) Former President Donald Trump on Tuesday urgedâ€¦ https://t.co/EnL6FF5zFP	3267.0	True	full
1433049	1433049	60515959e1e1000038c7f2ae	2021-03-17 01:20:20	[]	[]	Tue Mar 16 12:00:01 +0000 2021	[]	[{"url":"https://t.co/rlM57MP0ss","expanded_url":"https://www.state.gov/briefings/department-press-briefing-march-15-2021/","display_url":"state.gov/briefings/depaâ€¦","indices":[135,158]}]	FINAL THOUGHT FOR TONIGHT: "The military juntaâ€™s violence against the people of Burma is immoral and indefensible." - @StateDeputySpox https://t.co/rlM57MP0ss https://t.co/bjgwsuGI77	41755.0	RT @eAsiaMediaHub: FINAL THOUGHT FOR TONIGHT: "The military juntaâ€™s violence against the people of Burma is immoral and indefensible." - @Sâ€¦	0.0	True	full
1433050	1433050	6051595ae1e1000038c7f2e2	2021-03-17 01:20:20	[]	[]	Wed Mar 17 00:16:06 +0000 2021	[{"text":"Covid19","indices":[39,47]}]	[{"url":"https://t.co/nGv6JnARc5","expanded_url":"http://bit.ly/3eLWSWw","display_url":"bit.ly/3eLWSWw","indices":[123,146]}]	Boletim extraordinÃ¡rio do ObservatÃ³rio #Covid19 @fiocruz aponta maior colapso sanitÃ¡rio e hospitalar da histÃ³ria do Brasil https://t.co/nGv6JnARc5 https://t.co/8gftnh6RRE	266273.0	RT @agencia_fiocruz: Boletim extraordinÃ¡rio do ObservatÃ³rio #Covid19 @fiocruz aponta maior colapso sanitÃ¡rio e hospitalar da histÃ³ria do Brâ€¦	1239.0	True	full
1433051	1433051	6051595ae1e1000038c7f2ec	2021-03-17 01:20:21	[]	[]	Tue Mar 16 13:54:34 +0000 2021	[]	[{"url":"https://t.co/tUcLyS3QRR","expanded_url":"https://www.brasildefato.com.br/2021/02/18/israel-executa-apartheid-medico-ao-impedir-vacinacao-de-palestinos-acusa-politico","display_url":"brasildefato.com.br/2021/02/18/isrâ€¦","indices":[107,130]}]	La reina SofÃ­a ya se ha vacunado contra el coronavirus &gt;&gt;&gt; SERIA BOM MUDAR UM POUQUINHO O FOCO https://t.co/tUcLyS3QRR https://t.co/Q7HfFc3lfD	15267.0	RT @CacoBrasil2: La reina SofÃ­a ya se ha vacunado contra el coronavirus &gt;&gt;&gt; SERIA BOM MUDAR UM POUQUINHO O FOCO https://t.co/tUcLyS3QRRâ€¦	15267.0	True	full
1433052	1433052	6051595ae1e1000038c7f2f6	2021-03-17 01:20:21	[]	[]	Wed Mar 17 00:16:06 +0000 2021	[{"text":"Covid19","indices":[39,47]}]	[{"url":"https://t.co/nGv6JnARc5","expanded_url":"http://bit.ly/3eLWSWw","display_url":"bit.ly/3eLWSWw","indices":[123,146]}]	Boletim extraordinÃ¡rio do ObservatÃ³rio #Covid19 @fiocruz aponta maior colapso sanitÃ¡rio e hospitalar da histÃ³ria do Brasil https://t.co/nGv6JnARc5 https://t.co/8gftnh6RRE	266273.0	RT @agencia_fiocruz: Boletim extraordinÃ¡rio do ObservatÃ³rio #Covid19 @fiocruz aponta maior colapso sanitÃ¡rio e hospitalar da histÃ³ria do Brâ€¦	89.0	True	full
1433053	1433053	6051595ae1e1000038c7f308	2021-03-17 01:20:21	[{"text":"psychtwitter","indices":[137,150]},{"text":"covid19","indices":[151,159]},{"text":"medstudenttwitter","indices":[160,178]},{"text":"medtwitter","indices":[179,190]},{"text":"psychiatrytwitter","indices":[191,209]},{"text":"wellness","indices":[210,219]}]	[{"url":"https://t.co/ho1ugjdHWl","expanded_url":"https://www.nytimes.com/2021/03/15/well/mind/grief-pandemic-losses.html?referringSource=articleShare","display_url":"nytimes.com/2021/03/15/welâ€¦","indices":[236,259]}]		[]	[]			Love, love, love this article and how it simply gives us permission to feel whatever we want and need to feel aboutâ€¦ https://t.co/IciBQvjYbm	232.0	True	full
1433054	1433054	6051595ae1e1000038c7f30a	2021-03-17 01:20:21	[]	[]	Tue Mar 16 14:30:00 +0000 2021	[]	[{"url":"https://t.co/RWKiUFc7Fs","expanded_url":"https://www.xevt.com/nacional/amlo-busca-denostar-a-jueces-porque-sus-resoluciones-no-convienen-a-sus-intereses-politicos-lilly-tellez/142057","display_url":"xevt.com/nacional/amlo-â€¦","indices":[118,141]}]	.@lopezobrador_ busca denostar a jueces porque sus resoluciones no convienen a sus intereses polÃ­ticos: @LillyTellez https://t.co/RWKiUFc7Fs	73706.0	RT @xevtfm: .@lopezobrador_ busca denostar a jueces porque sus resoluciones no convienen a sus intereses polÃ­ticos: @LillyTellez https://tâ€¦	9.0	True	full
1433055	1433055	6051595ae1e1000038c7f30e	2021-03-17 01:20:21	[]	[]	Wed Mar 17 00:00:01 +0000 2021	[]	[{"url":"https://t.co/aHyi58I7mR","expanded_url":"https://www.miamiherald.com/news/coronavirus/article241312156.html","display_url":"miamiherald.com/news/coronavirâ€¦","indices":[181,204]}]	ONE YEAR AGO TODAY. RICHARD CURREN, 77, of Fort Lauderdale, Florida, died of COVID on March 16, 2020. He was survived by his wife, Sheila, whom he was married to for 57-years. https://t.co/aHyi58I7mR	147770.0	RT @FacesOfCOVID: ONE YEAR AGO TODAY. RICHARD CURREN, 77, of Fort Lauderdale, Florida, died of COVID on March 16, 2020. He was survivedâ€¦	266.0	True	full
1433056	1433056	6051595ae1e1000038c7f31a	2021-03-17 01:20:21	[]	[]	Tue Mar 16 22:09:41 +0000 2021	[{"text":"EnVivo","indices":[0,7]},{"text":"SabemosComoHacerlo","indices":[173,192]}]	[{"url":"https://t.co/K44lxSiuqF","expanded_url":"https://www.pscp.tv/w/1YpKkzmljAZxj","display_url":"pscp.tv/w/1YpKkzmljAZxj","indices":[193,216]}]	#EnVivo ðŸ”´ | Pdte. @NicolasMaduro: para no desmayar y hospitalizar al 100 por ciento de los casos que se detecten de coronavirus en el paÃ­s. "Con amor hay que atenderlos" #SabemosComoHacerlo https://t.co/K44lxSiuqF	253182.0	RT @Mippcivzla: #EnVivo ðŸ”´ | Pdte. @NicolasMaduro: para no desmayar y hospitalizar al 100 por ciento de los casos que se detecten de coronavâ€¦	78.0	True	full
1433057	1433057	6051595ae1e1000038c7f31c	2021-03-17 01:20:21	[]	[]	Wed Mar 17 00:30:00 +0000 2021	[{"text":"NotiMippCI","indices":[0,11]},{"text":"SabemosComoHacerlo","indices":[132,151]}]	[{"url":"https://t.co/bmiLjZNTTR","expanded_url":"https://bit.ly/38NqAXn","display_url":"bit.ly/38NqAXn","indices":[108,131]}]	#NotiMippCI ðŸ“°ðŸ—ž| Variante P.1 de SARS-CoV-2 estÃ¡ provocando reinfecciones en poblaciÃ³n venezolana. Lea mÃ¡s â�© https://t.co/bmiLjZNTTR #SabemosComoHacerlo https://t.co/kzWm1Pwa1L	253182.0	RT @Mippcivzla: #NotiMippCI ðŸ“°ðŸ—ž| Variante P.1 de SARS-CoV-2 estÃ¡ provocando reinfecciones en poblaciÃ³n venezolana. Lea mÃ¡s â�© https://t.co/bmâ€¦	57.0	True	full
1433058	1433058	6051595be1e1000038c7f334	2021-03-17 01:20:21	[]	[]	Wed Mar 03 11:21:42 +0000 2021	[]	[{"url":"https://t.co/pA3UH2LesK","expanded_url":"https://www.thetimes.co.uk/article/its-time-to-cancel-the-2021-olympic-games-3pb6sq9w9","display_url":"thetimes.co.uk/article/its-tiâ€¦","indices":[149,172]}]	Itâ€™s time to cancel this yearâ€™s Olympic Games The risk to the world, not just Japan, of a super-spreading event in Tokyo this summer is too great https://t.co/pA3UH2LesK	1667.0	RT @Asuka_SGP2: Itâ€™s time to cancel this yearâ€™s Olympic Games The risk to the world, not just Japan, of a super-spreading event in Tokyo tâ€¦	2628.0	True	full
1433059	1433059	6051595be1e1000038c7f33a	2021-03-17 01:20:21	[]	[]	Mon Mar 15 18:56:41 +0000 2021	[]	[{"url":"https://t.co/f9beRvG5t3","expanded_url":"https://www.biobiochile.cl/noticias/nacional/region-metropolitana/2021/03/15/formalizan-a-carabinero-acusado-de-violar-a-una-colega-en-la-rm-fiscalia-apelo-para-evitar-libertad.shtml","display_url":"biobiochile.cl/noticias/nacioâ€¦","indices":[191,214]}]	La justicia determinÃ³ dejar en arresto domiciliario nocturno al carabinero acusado de violar a otra uniformada, pero la FiscalÃ­a apelÃ³ de inmediato para evitar que fuese dejado en libertad. https://t.co/f9beRvG5t3	3325382.0	RT @biobio: La justicia determinÃ³ dejar en arresto domiciliario nocturno al carabinero acusado de violar a otra uniformada, pero la FiscalÃ­â€¦	266.0	True	full
1433060	1433060	6051595be1e1000038c7f348	2021-03-17 01:20:21	[]	[]	Tue Mar 16 22:09:41 +0000 2021	[{"text":"EnVivo","indices":[0,7]},{"text":"SabemosComoHacerlo","indices":[173,192]}]	[{"url":"https://t.co/K44lxSiuqF","expanded_url":"https://www.pscp.tv/w/1YpKkzmljAZxj","display_url":"pscp.tv/w/1YpKkzmljAZxj","indices":[193,216]}]	#EnVivo ðŸ”´ | Pdte. @NicolasMaduro: para no desmayar y hospitalizar al 100 por ciento de los casos que se detecten de coronavirus en el paÃ­s. "Con amor hay que atenderlos" #SabemosComoHacerlo https://t.co/K44lxSiuqF	253182.0	RT @Mippcivzla: #EnVivo ðŸ”´ | Pdte. @NicolasMaduro: para no desmayar y hospitalizar al 100 por ciento de los casos que se detecten de coronavâ€¦	126.0	True	full
1433061	1433061	6051595be1e1000038c7f34e	2021-03-17 01:20:21	[]	[]	Wed Mar 17 01:06:03 +0000 2021	[]	[{"url":"https://t.co/BYR3drWkzV","expanded_url":"https://trib.al/BOWE1at","display_url":"trib.al/BOWE1at","indices":[242,265]}]	ðŸ‡¹ðŸ‡­Thai Prime Minister Prayuth Chan-Ocha was among the first to get the AstraZeneca vaccine after a local panel of health experts said the shot posed no risk of clotting, a key reason cited by some European countries to suspend its use. More: https://t.co/BYR3drWkzV https://t.co/S033g8g31W	1252762.0	RT @Quicktake: ðŸ‡¹ðŸ‡­Thai Prime Minister Prayuth Chan-Ocha was among the first to get the AstraZeneca vaccine after a local panel of health expâ€¦	740.0	True	full
1433062	1433062	6051595be1e1000038c7f350	2021-03-17 01:20:21	[]	[{"url":"https://t.co/lQhLzvcKma","expanded_url":"https://www.aph.gov.au/Parliamentary_Business/Committees/Senate/Scrutiny_of_Delegated_Legislation/Exemptfromoversight/Final_report","display_url":"aph.gov.au/Parliamentary_â€¦","indices":[241,264]}]		[]	[]			A/Prof Lorne Neudorfâ€™s work on promoting accountability and transparency in the making of delegated legislation wasâ€¦ https://t.co/8ewiMENZg8	1120.0	True	full
1433063	1433063	6051595be1e1000038c7f352	2021-03-17 01:20:22	[]	[]	Wed Mar 17 01:03:07 +0000 2021	[{"text":"COVID19","indices":[41,49]},{"text":"NoBajemosLaGuardia","indices":[97,116]}]	[{"url":"https://t.co/xxQLOrZhfT","expanded_url":"https://www.gob.pe/es/n/348465","display_url":"gob.pe/es/n/348465","indices":[136,159]}]	ACTUALIZACIÃ“N | Esta es la situaciÃ³n del #COVID19 en PerÃº hasta las 22:00 horas del 15 de marzo. #NoBajemosLaGuardia MÃ¡s informaciÃ³n: https://t.co/xxQLOrZhfT https://t.co/fe8vBufnJO	892581.0	RT @Minsa_Peru: ACTUALIZACIÃ“N | Esta es la situaciÃ³n del #COVID19 en PerÃº hasta las 22:00 horas del 15 de marzo. #NoBajemosLaGuardia MÃ¡sâ€¦	96.0	True	full
1433064	1433064	6051595be1e1000038c7f356	2021-03-17 01:20:22	[]	[]	Wed Mar 17 00:30:00 +0000 2021	[]	[{"url":"https://t.co/xKfcji1hyc","expanded_url":"https://bit.ly/3trrSzd","display_url":"bit.ly/3trrSzd","indices":[255,278]}]	En un mensaje en su cuenta de Twitter, el ahora miembro de El Colegio Nacional respondiÃ³ a las crÃ­ticas del mandatario: â€œMe preocupan sus afirmaciones descontextualizadas y parciales sobre mi persona. Pero mÃ¡s aÃºn su incomprensiÃ³n del estado de derechoâ€�. https://t.co/xKfcji1hyc	2561880.0	RT @lajornadaonline: En un mensaje en su cuenta de Twitter, el ahora miembro de El Colegio Nacional respondiÃ³ a las crÃ­ticas del mandatarioâ€¦	37.0	True	full
1433065	1433065	6051595be1e1000038c7f366	2021-03-17 01:20:22	[]	[]	Tue Mar 16 21:15:21 +0000 2021	[]	[{"url":"https://t.co/3SyTxXInHH","expanded_url":"https://trib.al/R7usdXW","display_url":"trib.al/R7usdXW","indices":[177,200]}]	BREAKING: Uber will reclassify all 70,000 of its U.K. drivers as workers, entitling them to the minimum wage, vacation pay and other benefits after a landmark ruling last month https://t.co/3SyTxXInHH https://t.co/2Vly8yz5Yz	7136219.0	RT @business: BREAKING: Uber will reclassify all 70,000 of its U.K. drivers as workers, entitling them to the minimum wage, vacation pay anâ€¦	114.0	True	full
1433066	1433066	6051595ce1e1000038c7f396	2021-03-17 01:20:22	[]	[]	Wed Mar 17 00:42:55 +0000 2021	[{"text":"C9N","indices":[120,124]}]	[{"url":"https://t.co/k5AXD6cMGE","expanded_url":"http://www.c9n.com.py/envivo","display_url":"c9n.com.py/envivo","indices":[126,149]}]	ðŸ’‰ @MaritoAbdo: "El viernes a las 15 hs. llegan 36.000 vacunas de COVAX" Lo dijo a su salida del Palacio de Gobierno ðŸ“º #C9N: https://t.co/k5AXD6cMGE https://t.co/SqW2nF6leJ	100126.0	RT @C9NParaguay: ðŸ’‰ @MaritoAbdo: "El viernes a las 15 hs. llegan 36.000 vacunas de COVAX" Lo dijo a su salida del Palacio de Gobierno ðŸ“º #Câ€¦	3249.0	True	full
1433067	1433067	6051595ce1e1000038c7f3be	2021-03-17 01:20:23	[]	[]	Tue Mar 16 17:28:50 +0000 2021	[{"text":"LaPrensaSecuestrada","indices":[182,202]}]	[{"url":"https://t.co/Jv0CT2FvT1","expanded_url":"http://prensa.com","display_url":"prensa.com","indices":[223,246]}]	El diputado Gabriel Silva pide al Meduca que busque la manera de que los estudiantes puedan volver a los colegios implementando medidas de bioseguridad para combatir el coronavirus. #LaPrensaSecuestrada sigue informando en https://t.co/Jv0CT2FvT1 https://t.co/HAMJYCn56B	557576.0	RT @prensacom: El diputado Gabriel Silva pide al Meduca que busque la manera de que los estudiantes puedan volver a los colegios implementaâ€¦	143.0	True	full
1433068	1433068	6051595ce1e1000038c7f3c8	2021-03-17 01:20:23	[{"text":"VarianteBrasileÃ±a","indices":[234,252]}]	[{"url":"https://t.co/3ZUlqXWtUC","expanded_url":"https://twitter.com/AsktoMandrake/status/1371941574519701505","display_url":"twitter.com/AsktoMandrake/â€¦","indices":[283,306]}]		[]	[]			@AsktoMandrake @henrycarrasquel @NicolasMaduro necesitaba etiquetar la situaciÃ³n de descontrol de la pandemia, provâ€¦ https://t.co/LX2mXvWiOI	27367.0	True	full
1433069	1433069	6051595de1e1000038c7f3dc	2021-03-17 01:20:23	[]	[]	Mon Mar 15 19:02:16 +0000 2021	[{"text":"R2P","indices":[0,4]},{"text":"Afghanistan","indices":[53,65]},{"text":"Cameroon","indices":[68,77]},{"text":"CentralSahel","indices":[80,93]},{"text":"China","indices":[96,102]},{"text":"DRC","indices":[105,109]},{"text":"Ethiopia","indices":[112,121]},{"text":"Myanmar","indices":[124,132]},{"text":"Burma","indices":[134,140]},{"text":"Syria","indices":[144,150]},{"text":"Venezuela","i…	[{"url":"https://t.co/lnBUJTbgKO","expanded_url":"https://www.globalr2p.org/publications/r2p-monitor-issue-56-15-march-2021/","display_url":"globalr2p.org/publications/râ€¦","indices":[241,264]}]	#R2P Monitor Issue 56 is live! See â¬‡ï¸� for more on ðŸ”´#Afghanistan, ðŸ”´#Cameroon, ðŸ”´#CentralSahel, ðŸ”´#China, ðŸ”´#DRC, ðŸ”´#Ethiopia, ðŸ”´#Myanmar (#Burma), ðŸ”´#Syria, ðŸ”´#Venezuela, ðŸ”´#Yemen, ðŸŸ¡#CARcrisis, ðŸŸ¡#Mozambique, ðŸŸ¡#Nigeria, ðŸŸ¡#SouthSudan &amp; ðŸŸ¡#Sudan. https://t.co/lnBUJTbgKO	73219.0	RT @GCR2P: #R2P Monitor Issue 56 is live! See â¬‡ï¸� for more on ðŸ”´#Afghanistan, ðŸ”´#Cameroon, ðŸ”´#CentralSahel, ðŸ”´#China, ðŸ”´#DRC, ðŸ”´#Ethiopia, ðŸ”´#Myaâ€¦	89.0	True	full
1433070	1433070	6051595de1e1000038c7f3ec	2021-03-17 01:20:23	[]	[{"url":"https://t.co/h7NhlW00E0","expanded_url":"https://docs.google.com/document/d/1aV5X_WjTK0PqZBMrIXWDVpqiOWFNi5dsHDkr7_XHUG8/edit","display_url":"docs.google.com/document/d/1aVâ€¦","indices":[135,158]}]		[]	[]			Teacher friends...consider â€œTeaching the Vaccineâ€� with some curricular resources from some other trusted teacher frâ€¦ https://t.co/VS8iRwIy0g	561.0	True	full
1433071	1433071	6051595de1e1000038c7f40a	2021-03-17 01:20:23	[]	[]	Mon Mar 15 13:36:27 +0000 2021	[]	[{"url":"https://t.co/1fcLM67Aw1","expanded_url":"https://www.bizpacreview.com/2021/03/15/internal-memos-show-calif-teachers-contemplating-using-covid-funds-for-staff-bonuses-trips-to-hawaii-1043127/","display_url":"bizpacreview.com/2021/03/15/intâ€¦","indices":[130,153]}]	Imagine my shocked face. â€œInternal memos show Calif. teachers contemplating using COVID funds for staff bonuses, trips to Hawaiiâ€� https://t.co/1fcLM67Aw1	393949.0	RT @HeyTammyBruce: Imagine my shocked face. â€œInternal memos show Calif. teachers contemplating using COVID funds for staff bonuses, trips tâ€¦	1203.0	True	full
1433072	1433072	6051595de1e1000038c7f40c	2021-03-17 01:20:23	[{"text":"Elecciones2021","indices":[0,15]}]	[{"url":"https://t.co/0iIOAUEZey","expanded_url":"https://bit.ly/30WCART","display_url":"bit.ly/30WCART","indices":[180,203]}]		[]	[]			#Elecciones2021 l AndrÃ©s Arauz se reuniÃ³ con sus seguidores para trabajo comunitario de limpieza de quebradas. Mienâ€¦ https://t.co/YizkmYJNJS	493547.0	True	full
1433073	1433073	6051595de1e1000038c7f418	2021-03-17 01:20:24	[]	[]	Tue Mar 16 11:23:58 +0000 2021	[]	[{"url":"https://t.co/5NKrRHrjxs","expanded_url":"https://www.aljazeera.com/news/2021/3/15/ethiopia-msf-condemns-widespread-attacks-on-tigray-clinics","display_url":"aljazeera.com/news/2021/3/15â€¦","indices":[268,291]}]	MSF has condemned aâ€œtreatment structures in the Ethp region of Tigray were looted, vandalized &amp;destroyed in a deliberate...â€� The MSF said it had visited 106 sites between mid-December &amp; early March &amp; that 70% had been looted Only 13% â€œfunctioned normallyâ€� https://t.co/5NKrRHrjxs	1403.0	RT @AvvZaki: MSF has condemned aâ€œtreatment structures in the Ethp region of Tigray were looted, vandalized &amp;destroyed in a deliberate...â€� Tâ€¦	5.0	True	full
1433074	1433074	6051595de1e1000038c7f432	2021-03-17 01:20:24	[]	[]	Tue Mar 16 12:21:16 +0000 2021	[]	[{"url":"https://t.co/lEeq8GBhJ9","expanded_url":"https://www.semana.com/opinion/articulo/no-son-asesinos-de-ninos/202101/","display_url":"semana.com/opinion/articuâ€¦","indices":[251,274]}]	Los militares no son asesinos de niÃ±os como quiere hacer creer la criminalidad y sus aliados. "No creo que haya un solo piloto en las Fuerzas Militares que se sienta feliz cuando mueren adolescentes en un legÃ­timo bombardeo contra el narcoterrorismo" https://t.co/lEeq8GBhJ9	137185.0	RT @CARLOSFMEJIA: Los militares no son asesinos de niÃ±os como quiere hacer creer la criminalidad y sus aliados. "No creo que haya un solo pâ€¦	6268.0	True	full
1433075	1433075	6051595ee1e1000038c7f436	2021-03-17 01:20:24	[]	[]	Wed Mar 17 00:45:17 +0000 2021	[]	[{"url":"https://t.co/qzKWS6GEEu","expanded_url":"https://fee.org/articles/child-suicide-is-becoming-an-international-epidemic-amid-restricted-pandemic-life-doctors-warn/","display_url":"fee.org/articles/childâ€¦","indices":[182,205]}]	Child Suicide is Becoming an â€˜International Epidemicâ€™ Amid Restricted Pandemic Life, Doctors Warn Most important piece to read today. Bad government policy is killing our children. https://t.co/qzKWS6GEEu	56010.0	RT @kksheld: Child Suicide is Becoming an â€˜International Epidemicâ€™ Amid Restricted Pandemic Life, Doctors Warn Most important piece to reaâ€¦	162.0	True	full
1433076	1433076	6051595ee1e1000038c7f462	2021-03-17 01:20:25	[{"text":"growing","indices":[215,223]},{"text":"follow","indices":[224,231]},{"text":"subscribe","indices":[232,242]}]	[{"url":"https://t.co/nt8HQrAKqs","expanded_url":"https://www.youtube.com/justhopesworld","display_url":"youtube.com/justhopesworld","indices":[32,55]}]		[]	[]			Check out my videos on youtube! https://t.co/nt8HQrAKqs I'm an aspiring radio personality, but since covid I haveâ€¦ https://t.co/Ao6LXu460f	1272.0	True	full
1433077	1433077	6051595ee1e1000038c7f46c	2021-03-17 01:20:25	[]	[]	Wed Mar 17 01:19:37 +0000 2021	[]	[{"url":"https://t.co/nmTdi9bX3j","expanded_url":"https://twitter.com/RARohde/status/1371972305090441225","display_url":"twitter.com/RARohde/statusâ€¦","indices":[281,304]}]	"El mapa de la mortalidad por COVID-19 en el mundo y las miles de lecciones por aprender" Latinoamerica pintada de negro muerte es bÃ¡sicamente un sÃ­ntoma de la terrible inequidad q con el acaparamiento de las vacunas por los paÃ­ses ricos nos condena a una muerte lenta e injusta! https://t.co/nmTdi9bX3j	11597.0	RT @drantonioquispe: "El mapa de la mortalidad por COVID-19 en el mundo y las miles de lecciones por aprender" Latinoamerica pintada de neâ€¦	55.0	True	full
1433078	1433078	6051595ee1e1000038c7f46e	2021-03-17 01:20:25	[]	[]	Wed Mar 17 01:00:37 +0000 2021	[]	[{"url":"https://t.co/aKsL7T96hi","expanded_url":"https://twitter.com/sahilkapur/status/1371985921160138754","display_url":"twitter.com/sahilkapur/staâ€¦","indices":[280,303]}]	This is a start, but the American people need and demand more. They need us to deliver on the promise of democracyâ€”racial justice, a Green New Deal, voting rights, gun safety, the PRO Act, expanding SCOTUS, and a $15 minimum wageâ€”and that will require eliminating the filibuster. https://t.co/aKsL7T96hi	241213.0	RT @EdMarkey: This is a start, but the American people need and demand more. They need us to deliver on the promise of democracyâ€”racial jusâ€¦	296.0	True	full
1433079	1433079	6051595ee1e1000038c7f47c	2021-03-17 01:20:25	[]	[]	Tue Mar 16 06:17:23 +0000 2021	[]	[{"url":"https://t.co/bTUUiRXhXj","expanded_url":"https://media.r18.com/track/NTc0LjEuMS4xLjAuMC4wLjAuMA/videos/vod/movies/list/id=10000217/pagesize=120/price=all/sort=popular/type=category/page=1/","display_url":"media.r18.com/track/NTc0LjEuâ€¦","indices":[207,230]}]	Spring is coming to an end at @R18dotcom as the SPRING SALE on hot AV like this one is ending in 2 days ðŸ’—ðŸ’—ðŸ’—. Enjoy the beauty that is Spring with the beautiful selections of hundreds of discounted AV. Enjoy https://t.co/bTUUiRXhXj https://t.co/U3C0zgKHOc	155885.0	RT @OPPAI_Lover69: Spring is coming to an end at @R18dotcom as the SPRING SALE on hot AV like this one is ending in 2 days ðŸ’—ðŸ’—ðŸ’—. Enjoy the bâ€¦	41.0	True	full
1433080	1433080	6051595ee1e1000038c7f486	2021-03-17 01:20:25	[{"text":"15Mar","indices":[114,120]},{"text":"Transporte","indices":[121,132]},{"text":"Venezuela","indices":[133,143]},{"text":"Cuarentena","indices":[144,155]},{"text":"Coronavirus","indices":[156,168]}]	[{"url":"https://t.co/ZCLqsP4A74","expanded_url":"http://mtr.cool/eawowdtztc","display_url":"mtr.cool/eawowdtztc","indices":[90,113]}]		[]	[]			El transporte estarÃ¡ restringido del 15 al 21 de marzo durante la flexibilizaciÃ³n parcial https://t.co/ZCLqsP4A74â€¦ https://t.co/DJzu4hRBU4	22811.0	True	full
1433081	1433081	6051595ee1e1000038c7f48e	2021-03-17 01:20:25	[{"text":"Rohingya","indices":[186,195]},{"text":"BhasanChar","indices":[229,240]},{"text":"Myanmar","indices":[241,249]}]	[{"url":"https://t.co/OM5BFibYj6","expanded_url":"https://www.voanews.com/east-asia-pacific/rohingya-refugees-seeking-protection-unhcr-detained","display_url":"voanews.com/east-asia-paciâ€¦","indices":[205,228]}]		[]	[]			The UN has reached an agreement with authorities in Bangladesh that will allow a UN delegation to visit the remoteâ€¦ https://t.co/9CWPtgqAnv	10426.0	True	full
1433082	1433082	6051595fe1e1000038c7f492	2021-03-17 01:20:25	[]	[]	Wed Mar 17 01:18:17 +0000 2021	[{"text":"LNPCrimeFamily","indices":[146,161]},{"text":"AuspolSoCorrupt","indices":[163,179]}]	[{"url":"https://t.co/QunRxcO0Xj","expanded_url":"https://www.theguardian.com/australia-news/2021/mar/17/valuer-tells-auditor-general-water-buyback-price-was-not-in-line-with-its-advice","display_url":"theguardian.com/australia-newsâ€¦","indices":[83,106]}]	$13m mistake: valuer says $80m water buyback price was not in line with its advice https://t.co/QunRxcO0Xj Business as usual at Parliament House. #LNPCrimeFamily #AuspolSoCorrupt https://t.co/mYfhyq5jcE	31113.0	RT @MGliksmanMDPhD: $13m mistake: valuer says $80m water buyback price was not in line with its advice https://t.co/QunRxcO0Xj Business asâ€¦	689.0	True	full
1433083	1433083	6051595fe1e1000038c7f4a2	2021-03-17 01:20:25	[]	[]	Wed Mar 17 00:52:18 +0000 2021	[{"text":"Colapso","indices":[0,8]},{"text":"Brasil","indices":[12,19]}]	[{"url":"https://t.co/q2vP8lkp2q","expanded_url":"https://agencia.fiocruz.br/observatorio-covid-19-aponta-maior-colapso-sanitario-e-hospitalar-da-historia-do-brasil","display_url":"agencia.fiocruz.br/observatorio-câ€¦","indices":[244,267]}]	#Colapso en #Brasil - 25 de las 27 unidades federativas registran ocupaciÃ³n hospitalaria superior a 80%; - 15 de ellas con ocupaciÃ³n superior a 90%; Para la @fiocruz, Brasil vive su "mayor colapso sanitario y hospitalario de la historia". https://t.co/q2vP8lkp2q https://t.co/MnJuhg2KPg	7364.0	RT @AndreteleSUR: #Colapso en #Brasil - 25 de las 27 unidades federativas registran ocupaciÃ³n hospitalaria superior a 80%; - 15 de ellasâ€¦	58.0	True	full
1433084	1433084	6051595fe1e1000038c7f4a4	2021-03-17 01:20:25	[]	[]	Wed Mar 17 00:53:46 +0000 2021	[]	[{"url":"https://t.co/YzobWH0p6N","expanded_url":"https://www.jsonline.com/story/news/2021/03/16/wisconsins-1-c-vaccine-group-eligible-march-22-evers-says/4718843001/","display_url":"jsonline.com/story/news/202â€¦","indices":[122,145]}]	Wisconsin moves up vaccine eligibility for people with certain medical conditions to Monday, a week earlier than expected https://t.co/YzobWH0p6N via @journalsentinel	23794.0	RT @MollyBeck: Wisconsin moves up vaccine eligibility for people with certain medical conditions to Monday, a week earlier than expected htâ€¦	1195.0	True	full
1433085	1433085	6051595fe1e1000038c7f4a6	2021-03-17 01:20:25	[]	[]	Wed Mar 17 01:16:04 +0000 2021	[]	[{"url":"https://t.co/ONsfg1gEhx","expanded_url":"http://hill.cm/ncY4a7c","display_url":"hill.cm/ncY4a7c","indices":[108,131]}]	Trump urges supporters to get coronavirus vaccine as concern grows over polls showing GOP vaccine hesitancy https://t.co/ONsfg1gEhx https://t.co/AaPui1DFO9	4145919.0	RT @thehill: Trump urges supporters to get coronavirus vaccine as concern grows over polls showing GOP vaccine hesitancy https://t.co/ONsfgâ€¦	1066.0	True	full
1433086	1433086	6051595fe1e1000038c7f4ac	2021-03-17 01:20:25	[]	[]	Tue Mar 16 21:52:16 +0000 2021	[]	[{"url":"https://t.co/nogHlBMVLS","expanded_url":"https://budgetmodel.wharton.upenn.edu/issues/2021/3/15/budgetary-effects-of-senator-warren-wealth-tax#.YFEmQGz7KyM.twitter","display_url":"budgetmodel.wharton.upenn.edu/issues/2021/3/â€¦","indices":[174,197]}]	New Penn-Wharton analysis: Warren wealth tax would raise $2.7t in 2023-2032 There is so much wealth at the top that even a moderate wealth tax has large revenue potential https://t.co/nogHlBMVLS	70571.0	RT @gabriel_zucman: New Penn-Wharton analysis: Warren wealth tax would raise $2.7t in 2023-2032 There is so much wealth at the top that eâ€¦	3368.0	True	full
1433087	1433087	6051595fe1e1000038c7f4ae	2021-03-17 01:20:25	[]	[]	Wed Mar 17 00:52:00 +0000 2021	[{"text":"Venezuela","indices":[131,141]},{"text":"16Marzo","indices":[142,150]},{"text":"16Mar","indices":[151,157]}]	[{"url":"https://t.co/auhA6DBKbO","expanded_url":"https://buff.ly/3qOJ7Ja","display_url":"buff.ly/3qOJ7Ja","indices":[159,182]}]	Â¡PREOCUPANTE! Las cifras que oculta el rÃ©gimen: hasta 3.500 nuevos casos de COVID-19 se estarÃ­an registrando a diario en Venezuela #Venezuela #16Marzo #16Mar https://t.co/auhA6DBKbO	274811.0	RT @maduradascom: Â¡PREOCUPANTE! Las cifras que oculta el rÃ©gimen: hasta 3.500 nuevos casos de COVID-19 se estarÃ­an registrando a diario enâ€¦	150.0	True	full
1433088	1433088	6051595fe1e1000038c7f4e6	2021-03-17 01:20:26	[]	[{"url":"https://t.co/ZEWHmaUSLp","expanded_url":"http://saharareporters.com/2021/03/15/ecowas-court-dismisses-suit-against-venezuelan-diplomat-alex-saab-awards-him-200-000","display_url":"saharareporters.com/2021/03/15/ecoâ€¦","indices":[252,275]}]		[]	[]			Ecowas ordenÃ³ la liberaciÃ³n inmediata del Embajador Alex Saab, dijeron que la detenciÃ³n fue ilegal y arbitraria, reâ€¦ https://t.co/b6YL5cKYYe	0.0	True	full
1433089	1433089	6051595fe1e1000038c7f4e8	2021-03-17 01:20:26	[{"text":"Covid_19","indices":[84,93]}]	[{"url":"https://t.co/udvBVj8wTY","expanded_url":"https://www.newtral.es/reencuentro-lorenzo-medicos-salvar-vida-uci/20210228/?utm_medium=Social&utm_campaign=Echobox-Twitter&utm_source=Twitter#Echobox=1615887911","display_url":"newtral.es/reencuentro-loâ€¦","indices":[254,277]}]		[]	[]			VÃ�DEO I En plena tercera ola, Lorenzo entrÃ³ en urgencias con un cuadro muy grave de #Covid_19 Tras un mes en la Uâ€¦ https://t.co/f4mC0MPEnT	187242.0	True	full
1433090	1433090	60515960e1e1000038c7f4fc	2021-03-17 01:20:26	[{"text":"MarchMadness","indices":[1,14]}]	[{"url":"https://t.co/Vcx9ZJLvi5","expanded_url":"https://bit.ly/3bTbVf2","display_url":"bit.ly/3bTbVf2","indices":[174,197]}]		[]	[]			ðŸ�€#MarchMadness: There have been 36 different winners of the NCAA Division I menâ€™s basketball tournament ever sinceâ€¦ https://t.co/Q1FJfoIkGF	176337.0	True	full
1433091	1433091	60515960e1e1000038c7f504	2021-03-17 01:20:26	[{"text":"HouseParty","indices":[113,124]}]	[{"url":"https://t.co/3gagQjqxSy","expanded_url":"https://youtu.be/BtJMOVKjhUo","display_url":"youtu.be/BtJMOVKjhUo","indices":[188,211]}]		[]	[]			@EntelPeru Amigo Entel, @SJofficial nos brinda un gran mensaje de aliento, en esta pandemia, en su nueva canciÃ³nâ€¦ https://t.co/UDZChv9ZdN	219.0	True	full
1433092	1433092	60515960e1e1000038c7f506	2021-03-17 01:20:26	[]	[]	Sat Mar 06 18:09:22 +0000 2021	[{"text":"pecla","indices":[212,218]},{"text":"soutbay","indices":[219,227]},{"text":"Beach","indices":[228,234]}]	[{"url":"https://t.co/9fT5RJatWH","expanded_url":"https://thetravnav.com/the-best-things-to-do-in-the-south-bay/","display_url":"thetravnav.com/the-best-thingâ€¦","indices":[235,258]}]	I decided to explore my neighborhood (South Bay of LA) during COVID and found a few activities I never knew existed in my area. I thought I would share my list of recommended activities for the South Bay of LA. #pecla #soutbay #Beach https://t.co/9fT5RJatWH	232.0	RT @thetravnav: I decided to explore my neighborhood (South Bay of LA) during COVID and found a few activities I never knew existed in my aâ€¦	3.0	True	full
1433093	1433093	60515960e1e1000038c7f50e	2021-03-17 01:20:26	[]	[{"url":"https://t.co/Cj9CebTIaP","expanded_url":"http://saharareporters.com/2021/03/15/ecowas-court-dismisses-suit-against-venezuelan-diplomat-alex-saab-awards-him-200-000","display_url":"saharareporters.com/2021/03/15/ecoâ€¦","indices":[252,275]}]		[]	[]			Ecowas ordenÃ³ la liberaciÃ³n inmediata del Embajador Alex Saab, dijeron que la detenciÃ³n fue ilegal y arbitraria, reâ€¦ https://t.co/NTcEkXU47n	2.0	True	full
1433094	1433094	60515960e1e1000038c7f520	2021-03-17 01:20:27	[]	[]	Tue Mar 16 22:37:55 +0000 2021	[]	[{"url":"https://t.co/fj4xlX5omA","expanded_url":"https://www.uol.com.br/splash/colunas/mauricio-stycer/2021/03/16/redetv-corrige-reportagem-mas-segue-exaltando-remedio-nao-recomendado.htm","display_url":"uol.com.br/splash/colunasâ€¦","indices":[164,187]}]	A RedeTV estÃ¡ em campanha pelo uso do antiparasitÃ¡rio Ivermectina no "tratamento precoce" (que nÃ£o existe) da covid-19. E estÃ¡ usando o seu jornalismo para isso. https://t.co/fj4xlX5omA	331432.0	RT @mauriciostycer: A RedeTV estÃ¡ em campanha pelo uso do antiparasitÃ¡rio Ivermectina no "tratamento precoce" (que nÃ£o existe) da covid-19â€¦	61.0	True	full
1433095	1433095	60515960e1e1000038c7f524	2021-03-17 01:20:27	[]	[]	Tue Mar 16 17:32:36 +0000 2021	[{"text":"IPL2021","indices":[80,88]},{"text":"IPL","indices":[185,189]},{"text":"Sponsorship","indices":[190,202]}]	[{"url":"https://t.co/iYuKYhGRmd","expanded_url":"https://www.moneycontrol.com/news/business/ipl-2021-star-india-looks-to-better-last-years-rs-3000-crore-revenue-increases-ad-rates-for-both-tv-and-digital-6651621.html","display_url":"moneycontrol.com/news/business/â€¦","indices":[204,227]}]	From TV alone, @StarIndia is likely to see a 15% increase in ad revenues during #IPL2021. @farooqui_maryam looks at the 2020 numbers &amp; finds out more from experts â¤µï¸� @DisneyPlusHS #IPL #Sponsorship https://t.co/iYuKYhGRmd	1051179.0	RT @moneycontrolcom: From TV alone, @StarIndia is likely to see a 15% increase in ad revenues during #IPL2021. @farooqui_maryam looks at thâ€¦	524.0	True	full
1433096	1433096	60515960e1e1000038c7f530	2021-03-17 01:20:27	[]	[]	Mon Mar 15 07:42:07 +0000 2021	[{"text":"WhatsHappeningInMyanmar","indices":[174,198]}]	[{"url":"https://t.co/WRtS2eh6gq","expanded_url":"https://www.frontiermyanmar.net/en/aung-san-suu-kyi-trial-delayed-after-bloodiest-day-in-myanmar/","display_url":"frontiermyanmar.net/en/aung-san-suâ€¦","indices":[201,224]}]	"The ruling junta has showed its teeth and taken its mask off â€¦ they are showing their true self," said Khin Maung Zaw, Aund San Suu Kyi's lawyer, said of Sunday's violence. #WhatsHappeningInMyanmar https://t.co/WRtS2eh6gq	144893.0	RT @FrontierMM: "The ruling junta has showed its teeth and taken its mask off â€¦ they are showing their true self," said Khin Maung Zaw, Aunâ€¦	608.0	True	full
1433097	1433097	60515960e1e1000038c7f542	2021-03-17 01:20:27	[]	[]	Wed Mar 17 00:52:03 +0000 2021	[]	[{"url":"https://t.co/frpGNqOWu9","expanded_url":"https://trib.al/zppCarV","display_url":"trib.al/zppCarV","indices":[97,120]}]	Ohio will expand access to the Covid-19 vaccine to all residents age 16 and up starting March 29 https://t.co/frpGNqOWu9 https://t.co/wTYHIkLhgx	16686284.0	RT @Forbes: Ohio will expand access to the Covid-19 vaccine to all residents age 16 and up starting March 29 https://t.co/frpGNqOWu9 https:â€¦	61.0	True	full
1433098	1433098	60515961e1e1000038c7f54a	2021-03-17 01:20:27	[]	[{"url":"https://t.co/pPzfhUqJk5","expanded_url":"http://saharareporters.com/2021/03/15/ecowas-court-dismisses-suit-against-venezuelan-diplomat-alex-saab-awards-him-200-000","display_url":"saharareporters.com/2021/03/15/ecoâ€¦","indices":[252,275]}]		[]	[]			Ecowas ordenÃ³ la liberaciÃ³n inmediata del Embajador Alex Saab, dijeron que la detenciÃ³n fue ilegal y arbitraria, reâ€¦ https://t.co/YfJBzbEqsh	0.0	True	full
1433099	1433099	60515961e1e1000038c7f556	2021-03-17 01:20:27	[]	[]	Wed Mar 17 01:20:00 +0000 2021	[{"text":"CartografÃ­aDeLaDesigualdad","indices":[0,27]}]	[{"url":"https://t.co/gyZzhGOYEZ","expanded_url":"http://bit.ly/OPCartografia","display_url":"bit.ly/OPCartografia","indices":[238,261]}]	#CartografÃ­aDeLaDesigualdad Un anÃ¡lisis sobre el dÃ©ficit de espacios pÃºblicos en 44 distritos de Lima y Callao, realizado por OjoPÃºblico y el grupo Espacio y AnÃ¡lisis. Busca el mapa del tuyo, y descubre su situaciÃ³n durante la pandemia ðŸ‘‡ https://t.co/gyZzhGOYEZ https://t.co/yJGZQazkJN	125809.0	RT @Ojo_Publico: #CartografÃ­aDeLaDesigualdad Un anÃ¡lisis sobre el dÃ©ficit de espacios pÃºblicos en 44 distritos de Lima y Callao, realizadoâ€¦	35.0	True	full
1433100	1433100	60515961e1e1000038c7f55e	2021-03-17 01:20:27	[]	[{"url":"https://t.co/4Fg3jzGIWc","expanded_url":"https://s.flashalert.me/CpnJj","display_url":"s.flashalert.me/CpnJj","indices":[217,240]}]		[]	[]			$ZS [15s. delayed] filed SEC form 4: Director BLASING KAREN: Disposed 2,000 of Common Stock at average price $183.â€¦ https://t.co/GPSx3uWdRt	2008.0	True	full
1433101	1433101	60515961e1e1000038c7f56c	2021-03-17 01:20:28	[]	[]	Wed Mar 17 00:50:00 +0000 2021	[]	[{"url":"https://t.co/fTubNmqZIH","expanded_url":"https://www.sinembargo.mx/16-03-2021/3951981","display_url":"sinembargo.mx/16-03-2021/395â€¦","indices":[104,127]}]	La pÃ©rdida de olfato puede indicar que un enfermo superarÃ¡ la COVID-19 sin complicaciones, dice estudio https://t.co/fTubNmqZIH https://t.co/w49QxwWjwe	1534148.0	RT @SinEmbargoMX: La pÃ©rdida de olfato puede indicar que un enfermo superarÃ¡ la COVID-19 sin complicaciones, dice estudio https://t.co/fTubâ€¦	17.0	True	full
1433102	1433102	60515961e1e1000038c7f572	2021-03-17 01:20:27	[]	[]	Wed Mar 17 01:00:37 +0000 2021	[]	[{"url":"https://t.co/aKsL7T96hi","expanded_url":"https://twitter.com/sahilkapur/status/1371985921160138754","display_url":"twitter.com/sahilkapur/staâ€¦","indices":[280,303]}]	This is a start, but the American people need and demand more. They need us to deliver on the promise of democracyâ€”racial justice, a Green New Deal, voting rights, gun safety, the PRO Act, expanding SCOTUS, and a $15 minimum wageâ€”and that will require eliminating the filibuster. https://t.co/aKsL7T96hi	241356.0	RT @EdMarkey: This is a start, but the American people need and demand more. They need us to deliver on the promise of democracyâ€”racial jusâ€¦	7.0	True	full
1433103	1433103	60515962e1e1000038c7f5a8	2021-03-17 01:20:28	[]	[]	Tue Mar 16 23:46:00 +0000 2021	[{"text":"HouseParty","indices":[171,182]},{"text":"SUPERJUNIOR_HouseParty","indices":[183,206]}]	[{"url":"https://t.co/qe9NSKtbTK","expanded_url":"https://youtu.be/BtJMOVKjhUo","display_url":"youtu.be/BtJMOVKjhUo","indices":[209,232]}]	@DrTedros Have you checked out this amazing pandemic anthem by @SJofficial? It includes amazing messages about social distancing and doing your part to end the pandemic! #HouseParty #SUPERJUNIOR_HouseParty https://t.co/qe9NSKtbTK	97.0	RT @koreanhandheart: @DrTedros Have you checked out this amazing pandemic anthem by @SJofficial? It includes amazing messages about socialâ€¦	248.0	True	full
1433104	1433104	60515962e1e1000038c7f5d2	2021-03-17 01:20:29	[]	[]	Tue Mar 16 19:54:51 +0000 2021	[]	[{"url":"https://t.co/yLRkLjAB4D","expanded_url":"https://www.elciudadano.com/actualidad/instructivo-mordaza-minsal-solicita-a-directores-de-hospitales-no-hablar-con-la-prensa-sobre-escasez-de-camas-uci/03/16/","display_url":"elciudadano.com/actualidad/insâ€¦","indices":[118,141]}]	ðŸš¨ Instructivo mordaza: Minsal solicita a directores de Hospitales no hablar con la prensa sobre escasez de camas UCI: https://t.co/yLRkLjAB4D	459039.0	RT @El_Ciudadano: ðŸš¨ Instructivo mordaza: Minsal solicita a directores de Hospitales no hablar con la prensa sobre escasez de camas UCI: httâ€¦	5490.0	True	full
1433105	1433105	60515962e1e1000038c7f5d6	2021-03-17 01:20:29	[]	[]	Tue Mar 16 16:12:33 +0000 2021	[{"text":"SabemosComoHacerlo","indices":[126,145]}]	[{"url":"https://t.co/nswFMcFoCc","expanded_url":"https://www.vtv.gob.ve/trabajadores-cuerpos-combatientes-milicia-obrera-pequiven/","display_url":"vtv.gob.ve/trabajadores-câ€¦","indices":[147,170]}]	Unos 1.500 trabajadores de Cuerpos de Combatientes y Milicia Obrera de Pequiven garantizan la continuidad en sus operaciones #SabemosComoHacerlo https://t.co/nswFMcFoCc https://t.co/V7XUn1h6Ou	1814357.0	RT @VTVcanal8: Unos 1.500 trabajadores de Cuerpos de Combatientes y Milicia Obrera de Pequiven garantizan la continuidad en sus operacionesâ€¦	138.0	True	full
1433106	1433106	60515962e1e1000038c7f5e2	2021-03-17 01:20:29	[]	[]	Tue Mar 16 20:33:26 +0000 2021	[]	[{"url":"https://t.co/59704cX6yU","expanded_url":"https://twitter.com/scottmstedman/status/1371916567794098182","display_url":"twitter.com/scottmstedman/â€¦","indices":[188,211]}]	I donâ€™t know whatâ€™s worse @ScottMStedman, this or Rudyâ€™s misinformation campaign with Derkach. It made its way into the halls of Congress. Isnâ€™t that right @SenRonJohnson and @DevinNunes? https://t.co/59704cX6yU	39819.0	RT @levparnas: I donâ€™t know whatâ€™s worse @ScottMStedman, this or Rudyâ€™s misinformation campaign with Derkach. It made its way into the hallâ€¦	119.0	True	full
1433107	1433107	60515963e1e1000038c7f604	2021-03-17 01:20:29	[]	[]	Tue Mar 16 12:45:03 +0000 2021	[]	[{"url":"https://t.co/bU2KCKVm2U","expanded_url":"https://blogs.sciencemag.org/pipeline/archives/2021/03/16/what-is-going-on-with-the-astrazeneca-oxford-vaccine","display_url":"blogs.sciencemag.org/pipeline/archiâ€¦","indices":[144,167]}]	The situation with the AZ/Oxford vaccine in Europe is not doing anyone any credit at all. It's a gigantic mess that's getting bigger every day: https://t.co/bU2KCKVm2U	41358.0	RT @Dereklowe: The situation with the AZ/Oxford vaccine in Europe is not doing anyone any credit at all. It's a gigantic mess that's gettinâ€¦	1854.0	True	full
1433108	1433108	60515963e1e1000038c7f658	2021-03-17 01:20:30	[]	[]	Tue Mar 16 23:57:41 +0000 2021	[{"text":"EnElRingBlue","indices":[103,116]}]	[{"url":"https://t.co/8PYDiUT3nB","expanded_url":"https://instagram.com/stories/blueradioecuador/2530989910526818866?utm_source=ig_story_item_share&igshid=253bn3vwurx0","display_url":"instagram.com/stories/blueraâ€¦","indices":[217,240]}]	ðŸš¨ Louies ðŸ‡ªðŸ‡¨ ðŸš¨ Vayan a las historias en instagram de @blueradioec y voten por Louis ðŸ™ŒðŸ�¼ El ganador del #EnElRingBlue tendrÃ¡ un especial este jueves!! AsÃ­ que pasen el link a todos sus contactos que debemos ganar ðŸ˜�ðŸ’• ðŸ”—https://t.co/8PYDiUT3nB	2384.0	RT @LouisTEcuador: ðŸš¨ Louies ðŸ‡ªðŸ‡¨ ðŸš¨ Vayan a las historias en instagram de @blueradioec y voten por Louis ðŸ™ŒðŸ�¼ El ganador del #EnElRingBlue tenâ€¦	1374.0	True	full
1433109	1433109	60515963e1e1000038c7f65a	2021-03-17 01:20:30	[]	[]	Tue Mar 16 15:26:29 +0000 2021	[{"text":"FormosaLibre","indices":[229,242]}]	[{"url":"https://t.co/Hdmfh5QeVG","expanded_url":"https://www.losandes.com.ar/politica/cornejo-y-petri-viajaron-a-formosa-en-medio-de-las-protestas-contra-el-gobernador-insfran/","display_url":"losandes.com.ar/politica/corneâ€¦","indices":[245,268]}]	Rumbo a Resistencia en vuelo de AerolÃ­neas Argentinas AR 1780, no hay vuelos a Formosa desde que comenzÃ³ la pandemia. De Chaco a Formosa iremos en auto donde tenemos que llevar PCR negativo y nos vuelven a hisopar en el ingreso. #FormosaLibre https://t.co/Hdmfh5QeVG	46754.0	RT @luispetri: Rumbo a Resistencia en vuelo de AerolÃ­neas Argentinas AR 1780, no hay vuelos a Formosa desde que comenzÃ³ la pandemia. De Chaâ€¦	900.0	True	full
1433110	1433110	60515963e1e1000038c7f65e	2021-03-17 01:20:30	[]	[{"url":"https://t.co/va43F41Nzc","expanded_url":"https://nyti.ms/3tr4JNl","display_url":"nyti.ms/3tr4JNl","indices":[252,275]}]		[]	[]			More New Yorkers are upset about the Cuomo administration's coverup of Covid-19 deaths in nursing homes than they aâ€¦ https://t.co/Rh1POXzbvn	789222.0	True	full
1433111	1433111	60515964e1e1000038c7f662	2021-03-17 01:20:30	[]	[]	Wed Mar 17 00:56:05 +0000 2021	[{"text":"DesmentindoBolsonaro","indices":[153,174]}]	[{"url":"https://t.co/b44ZnuhsFB","expanded_url":"http://bit.ly/38OoAy6","display_url":"bit.ly/38OoAy6","indices":[127,150]}]	"Covid? Eu nÃ£o tenho nada a ver com Covid segundo o Supremo Tribunal Federal." (Jair Bolsonaro em 31/12/20) - ðŸ‘‰ Baixe o vÃ­deo: https://t.co/b44ZnuhsFB - #DesmentindoBolsonaro https://t.co/7wQ1LYX46S	84501.0	RT @desmentindobozo: "Covid? Eu nÃ£o tenho nada a ver com Covid segundo o Supremo Tribunal Federal." (Jair Bolsonaro em 31/12/20) - ðŸ‘‰ Baixeâ€¦	46.0	True	full
1433112	1433112	60515964e1e1000038c7f670	2021-03-17 01:20:30	[]	[]	Tue Mar 16 22:27:48 +0000 2021	[]	[{"url":"https://t.co/agz43UKL5U","expanded_url":"https://twitter.com/nomadleomr/status/1371511743290212363","display_url":"twitter.com/nomadleomr/staâ€¦","indices":[264,287]}]	Â¿Por quÃ© serÃ¡ que el secreto de Estado mejor guardado por @Lenin es el de los beneficiarios de la fase 0 de vacunaciÃ³n? Con seguridad porque provocarÃ­a un terremoto polÃ­tico y se hundirÃ­a el candidato de la banca, @LassoGuillermo, con sus amigos y privilegiados! https://t.co/agz43UKL5U	134934.0	RT @virgiliohernand: Â¿Por quÃ© serÃ¡ que el secreto de Estado mejor guardado por @Lenin es el de los beneficiarios de la fase 0 de vacunaciÃ³nâ€¦	178.0	True	full
1433113	1433113	60515964e1e1000038c7f680	2021-03-17 01:20:31	[]	[]	Tue Mar 16 14:24:50 +0000 2021	[{"text":"HipotecadosUVA","indices":[117,132]}]	[{"url":"https://t.co/M2XIHHXh07","expanded_url":"https://www.hipotecadosuvaargentina.com/post/el-gobierno-nos-gener%C3%B3-otra-deuda-indexada-en-uvas","display_url":"hipotecadosuvaargentina.com/post/el-gobierâ€¦","indices":[257,280]}]	Carta Abierta: EL GOBIERNO NOS GENERÃ“ OTRA DEUDA INDEXADA EN UVAS Frente al doble discurso de @alferdez las familias #HipotecadosUVA manifestamos pÃºblicamente nuestro repudio a la mentira sobre el congelamiento propuesto durante la pandemia CARTA COMPLETA https://t.co/M2XIHHXh07 https://t.co/zClbA0QzD2	5243.0	RT @hipotecadosPBA: Carta Abierta: EL GOBIERNO NOS GENERÃ“ OTRA DEUDA INDEXADA EN UVAS Frente al doble discurso de @alferdez las familias #Hâ€¦	64.0	True	full
1433114	1433114	60515964e1e1000038c7f692	2021-03-17 01:20:31	[]	[]	Wed Mar 17 00:58:56 +0000 2021	[]	[{"url":"https://t.co/bfZnqRYuG2","expanded_url":"https://www.nytimes.com/live/2021/03/16/us/biden-news-today","display_url":"nytimes.com/live/2021/03/1â€¦","indices":[122,145]}]	Lookee see @GOPChairwoman Ha. Ur prez is a Russian tool. But even they couldn't gloss over his neglect of the pandemic. https://t.co/bfZnqRYuG2	2137.0	RT @mimilu: Lookee see @GOPChairwoman Ha. Ur prez is a Russian tool. But even they couldn't gloss over his neglect of the pandemic. httpsâ€¦	14980.0	True	full
1433115	1433115	60515964e1e1000038c7f69e	2021-03-17 01:20:31	[]	[]	Tue Mar 16 16:16:13 +0000 2021	[]	[{"url":"https://t.co/pJaBD6jM7i","expanded_url":"https://www.patreon.com/nexusschoolhouse","display_url":"patreon.com/nexusschoolhouâ€¦","indices":[187,210]}]	Want HGC level coaching on an SL budget? We've got you covered! Our $15 Patreon tier comes with an hour session every month with @CavalierGuest or @zane_hyde, and one free for pledging! https://t.co/pJaBD6jM7i !	27.0	RT @nsh_heroes: Want HGC level coaching on an SL budget? We've got you covered! Our $15 Patreon tier comes with an hour session every monthâ€¦	150.0	True	full
1433116	1433116	60515964e1e1000038c7f6a6	2021-03-17 01:20:31	[]	[]	Wed Mar 17 01:15:43 +0000 2021	[]	[{"url":"https://t.co/Dyqcr8M8lm","expanded_url":"https://bit.ly/3vzwdSD","display_url":"bit.ly/3vzwdSD","indices":[133,156]}]	AMPLIAMOS | ðŸ‡ºðŸ‡¾ Uruguay suspende la obligatoriedad de las clases en todo el sistema educativo por el aumento de contagios de COVID-19 https://t.co/Dyqcr8M8lm https://t.co/M0V4JZisZF	2823017.0	RT @C5N: AMPLIAMOS | ðŸ‡ºðŸ‡¾ Uruguay suspende la obligatoriedad de las clases en todo el sistema educativo por el aumento de contagios de COVID-â€¦	315.0	True	full
1433117	1433117	60515965e1e1000038c7f6bc	2021-03-17 01:20:31	[]	[]	Tue Mar 16 20:59:20 +0000 2021	[]	[{"url":"https://t.co/OJkTwckmeP","expanded_url":"https://www.liamomara.org/","display_url":"liamomara.org","indices":[268,291]}]	@KenCalvert It's time to get this guy out! Enough! @KenCalvert supported the sedition and attack on our capital. Voted against certifying the election AND voted against helping the PEOPLE during a Pandemic that he and his 'former guy' followers made worse for a year. https://t.co/OJkTwckmeP	382.0	RT @PeteColors: @KenCalvert It's time to get this guy out! Enough! @KenCalvert supported the sedition and attack on our capital. Voted agaiâ€¦	837.0	True	full
1433118	1433118	60515965e1e1000038c7f6c2	2021-03-17 01:20:31	[]	[{"url":"https://t.co/gumL233Nof","expanded_url":"https://www.westernjournal.com/civil-rights-attorney-blasts-democrats-covid-plan-for-being-racist-against-white-farmers/?utm_source=Email&utm_medium=conservativebyte&utm_campaign=dailypm&utm_content=libertyalliance","display_url":"westernjournal.com/civil-rights-aâ€¦","indices":[210,233]}]		[]	[]			COMMENTARY Civil Rights Attorney Blasts Democrats' COVID Plan for Being 'Racist' Against White Farmers This monstroâ€¦ https://t.co/GQBdHQW2D7	3234.0	True	full
1433119	1433119	60515965e1e1000038c7f6ce	2021-03-17 01:20:31	[{"text":"Covid19","indices":[0,8]},{"text":"GlocalMedia","indices":[178,190]},{"text":"LaVerdadEnSuSitio","indices":[191,209]}]	[{"url":"https://t.co/3zytSICU6N","expanded_url":"https://glocal.com.mx/primer-bebe-en-el-mundo-que-nace-con-anticuerpos-contra-el-coronavirus/16/03/2021/covid-19/glocal","display_url":"glocal.com.mx/primer-bebe-enâ€¦","indices":[211,234]}]		[]	[]			#Covid19 Una mÃ©dica se vacunÃ³ contra el covid-19 aÃºn estando embarazada de 36 semanas. Pediatras afirmaron que esteâ€¦ https://t.co/Y36xJORbss	34.0	True	full
1433120	1433120	60515965e1e1000038c7f6ee	2021-03-17 01:20:32	[]	[]	Wed Mar 17 01:14:58 +0000 2021	[{"text":"16Mar","indices":[0,6]},{"text":"Coronavirus","indices":[7,19]},{"text":"Venezuela","indices":[20,30]}]	[{"url":"https://t.co/lBRrywTsw4","expanded_url":"http://elnacional.com/venezuela/los-","display_url":"elnacional.com/venezuela/los-","indices":[189,212]}]	#16Mar #Coronavirus #Venezuela Dr. Oletta: â€œHay un volumen de casos que no estÃ¡n siendo diagnosticados y que si fallecen tampoco forman parte de las cifras de mortalidadâ€� - @ElNacionalWeb https://t.co/lBRrywTsw4â€¦	938689.0	RT @ReporteYa: #16Mar #Coronavirus #Venezuela Dr. Oletta: â€œHay un volumen de casos que no estÃ¡n siendo diagnosticados y que si fallecen taâ€¦	43.0	True	full
1433121	1433121	60515965e1e1000038c7f6f8	2021-03-17 01:20:32	[]	[]	Tue Mar 16 14:51:23 +0000 2021	[{"text":"nurses","indices":[17,24]},{"text":"schoolnurses","indices":[31,44]},{"text":"CovidVaccineFacts4Nurses","indices":[124,149]}]	[{"url":"https://t.co/OtOsLHbiBz","expanded_url":"http://CovidVaccineFacts4Nurses.org","display_url":"CovidVaccineFacts4Nurses.org","indices":[162,185]}]	Our new site for #nurses &amp; #schoolnurses has the current and critical COVID-19 vaccine info you need on the frontlines. #CovidVaccineFacts4Nurses See it now: https://t.co/OtOsLHbiBz https://t.co/Av4wdVOlNF	9233.0	RT @schoolnurses: Our new site for #nurses &amp; #schoolnurses has the current and critical COVID-19 vaccine info you need on the frontlines. #â€¦	611.0	True	full
1433122	1433122	60515965e1e1000038c7f6fc	2021-03-17 01:20:32	[]	[]	Tue Mar 16 15:38:09 +0000 2021	[{"text":"GreatBritain","indices":[11,24]},{"text":"Britain","indices":[149,157]},{"text":"HasanIsmaik","indices":[218,230]}]	[{"url":"https://t.co/d7CHb7FQzD","expanded_url":"http://bit.ly/3cr6pzG","display_url":"bit.ly/3cr6pzG","indices":[193,216]}]	Could have #GreatBritain ruled large swaths of land around the globe simply by having the most powerful navy and army? Could power alone have helped #Britain to build its Empire? Read More ðŸ‘‰: https://t.co/d7CHb7FQzD #HasanIsmaik - @Spectator - @SpectatorUSA	348017.0	RT @HasanIsmaik: Could have #GreatBritain ruled large swaths of land around the globe simply by having the most powerful navy and army? Couâ€¦	2211.0	True	full
1433123	1433123	60515966e1e1000038c7f708	2021-03-17 01:20:32	[]	[]	Tue Mar 16 17:55:00 +0000 2021	[{"text":"SabemosComoHacerlo","indices":[128,147]}]	[{"url":"https://t.co/GDBcTFpgBh","expanded_url":"https://www.vtv.gob.ve/plan-cada-familia-una-escuela-educacion-pais-ninos-pandemia/","display_url":"vtv.gob.ve/plan-cada-famiâ€¦","indices":[149,172]}]	Ministro IstÃºriz: Plan PedagÃ³gico Cada Familia Una Escuela no hipotecÃ³ el derecho a la educaciÃ³n de los niÃ±os y niÃ±as del paÃ­s #SabemosComoHacerlo https://t.co/GDBcTFpgBh https://t.co/F8FOkjWVP2	1814357.0	RT @VTVcanal8: Ministro IstÃºriz: Plan PedagÃ³gico Cada Familia Una Escuela no hipotecÃ³ el derecho a la educaciÃ³n de los niÃ±os y niÃ±as del paâ€¦	201.0	True	full
1433124	1433124	60515966e1e1000038c7f70c	2021-03-17 01:20:32	[]	[{"url":"https://t.co/Cj9CebTIaP","expanded_url":"http://saharareporters.com/2021/03/15/ecowas-court-dismisses-suit-against-venezuelan-diplomat-alex-saab-awards-him-200-000","display_url":"saharareporters.com/2021/03/15/ecoâ€¦","indices":[248,271]}]		[]	[]			Ecowas ordenÃ³ la liberaciÃ³n inmediata del Embajador Alex Saab, dijeron que la detenciÃ³n fue ilegal y arbitraria, reâ€¦ https://t.co/m17dVaCwNo	2.0	True	full
1433125	1433125	60515966e1e1000038c7f71e	2021-03-17 01:20:32	[]	[]	Tue Mar 16 15:34:35 +0000 2021	[]	[{"url":"https://t.co/SbGeloCLcx","expanded_url":"https://journals.sagepub.com/doi/full/10.1177/0044118X211001896","display_url":"journals.sagepub.com/doi/full/10.11â€¦","indices":[269,292]}]	NEW PUB: "Childhood Material Hardship &amp; Adolescent Mental Health," co-authored w/ the great @chrisse_edmunds is now available OnlineFirst at Youth &amp; Society. We examine the relationship between material hardship in childhood &amp; mental health @ age 15. (1/8) https://t.co/SbGeloCLcx	642.0	RT @alcmelis: NEW PUB: "Childhood Material Hardship &amp; Adolescent Mental Health," co-authored w/ the great @chrisse_edmunds is now availableâ€¦	189.0	True	full
1433126	1433126	60515966e1e1000038c7f722	2021-03-17 01:20:32	[]	[{"url":"https://t.co/B86fwzd09l","expanded_url":"https://twitchy.com/dougp-3137/2021/03/15/pravda-like-spin-politico-notes-how-biden-has-surprised-many-with-largely-gaffe-free-first-few-weeks/","display_url":"twitchy.com/dougp-3137/202â€¦","indices":[106,129]}]		[]	[]			â€˜Pravda-likeâ€™ spin: Politico notes how Biden has surprised many with â€˜largely gaffe-freeâ€™ first few weeksâ€¦ https://t.co/mk7857ieQO	863.0	True	full
1433127	1433127	60515966e1e1000038c7f736	2021-03-17 01:20:32	[]	[{"url":"https://t.co/NGLe1pLZXO","expanded_url":"http://saharareporters.com/2021/03/15/ecowas-court-dismisses-suit-against-venezuelan-diplomat-alex-saab-awards-him-200-000","display_url":"saharareporters.com/2021/03/15/ecoâ€¦","indices":[248,271]}]		[]	[]			Ecowas ordenÃ³ la liberaciÃ³n inmediata del Embajador Alex Saab, dijeron que la detenciÃ³n fue ilegal y arbitraria, reâ€¦ https://t.co/vHxl4uwnK1	0.0	True	full
1433128	1433128	60515966e1e1000038c7f740	2021-03-17 01:20:33	[]	[]	Tue Mar 16 17:04:26 +0000 2021	[]	[{"url":"https://t.co/tZoyhnpfzg","expanded_url":"https://scroll.in/article/984481/the-deaths-of-pfizer-vaccine-recipients-in-norway-show-it-is-actually-stimulating-an-immune-response","display_url":"scroll.in/article/984481â€¦","indices":[119,142]}]	The deaths of THIRTY Pfizer vaccine recipients in Norway show that "it is stimulating an immune response": yes, death. https://t.co/tZoyhnpfzg	31429.0	RT @robinmonotti: The deaths of THIRTY Pfizer vaccine recipients in Norway show that "it is stimulating an immune response": yes, death. htâ€¦	316.0	True	full
1433129	1433129	60515966e1e1000038c7f75a	2021-03-17 01:20:33	[]	[]	Tue Mar 16 21:15:21 +0000 2021	[]	[{"url":"https://t.co/3SyTxXInHH","expanded_url":"https://trib.al/R7usdXW","display_url":"trib.al/R7usdXW","indices":[177,200]}]	BREAKING: Uber will reclassify all 70,000 of its U.K. drivers as workers, entitling them to the minimum wage, vacation pay and other benefits after a landmark ruling last month https://t.co/3SyTxXInHH https://t.co/2Vly8yz5Yz	7136220.0	RT @business: BREAKING: Uber will reclassify all 70,000 of its U.K. drivers as workers, entitling them to the minimum wage, vacation pay anâ€¦	642.0	True	full
1433130	1433130	60515966e1e1000038c7f75e	2021-03-17 01:20:33	[]	[{"url":"https://t.co/pPzfhUqJk5","expanded_url":"http://saharareporters.com/2021/03/15/ecowas-court-dismisses-suit-against-venezuelan-diplomat-alex-saab-awards-him-200-000","display_url":"saharareporters.com/2021/03/15/ecoâ€¦","indices":[248,271]}]		[]	[]			Ecowas ordenÃ³ la liberaciÃ³n inmediata del Embajador Alex Saab, dijeron que la detenciÃ³n fue ilegal y arbitraria, reâ€¦ https://t.co/y9lzqFOpy5	0.0	True	full
1433131	1433131	60515967e1e1000038c7f788	2021-03-17 01:20:33	[]	[{"url":"https://t.co/4WTzuvre8V","expanded_url":"http://tcrspy.co/Rvmv8V","display_url":"tcrspy.co/Rvmv8V","indices":[135,158]}]		[]	[]			La aplicaciÃ³n Apple Maps mostrarÃ¡ a partir de ahora las ubicaciones de los centros de vacunaciÃ³n contra el COVID-19â€¦ https://t.co/1XezwQP5TA	5369.0	True	full
1433132	1433132	60515967e1e1000038c7f792	2021-03-17 01:20:33	[]	[]	Tue Mar 16 17:55:00 +0000 2021	[{"text":"SabemosComoHacerlo","indices":[128,147]}]	[{"url":"https://t.co/GDBcTFpgBh","expanded_url":"https://www.vtv.gob.ve/plan-cada-familia-una-escuela-educacion-pais-ninos-pandemia/","display_url":"vtv.gob.ve/plan-cada-famiâ€¦","indices":[149,172]}]	Ministro IstÃºriz: Plan PedagÃ³gico Cada Familia Una Escuela no hipotecÃ³ el derecho a la educaciÃ³n de los niÃ±os y niÃ±as del paÃ­s #SabemosComoHacerlo https://t.co/GDBcTFpgBh https://t.co/F8FOkjWVP2	1814357.0	RT @VTVcanal8: Ministro IstÃºriz: Plan PedagÃ³gico Cada Familia Una Escuela no hipotecÃ³ el derecho a la educaciÃ³n de los niÃ±os y niÃ±as del paâ€¦	89.0	True	full
1433133	1433133	60515967e1e1000038c7f796	2021-03-17 01:20:33	[]	[{"url":"https://t.co/fyQpy2jNJG","expanded_url":"http://saharareporters.com/2021/03/15/ecowas-court-dismisses-suit-against-venezuelan-diplomat-alex-saab-awards-him-200-000","display_url":"saharareporters.com/2021/03/15/ecoâ€¦","indices":[248,271]}]		[]	[]			Ecowas ordenÃ³ la liberaciÃ³n inmediata del Embajador Alex Saab, dijeron que la detenciÃ³n fue ilegal y arbitraria, reâ€¦ https://t.co/RnmtB9ZdgR	0.0	True	full
1433134	1433134	60515968e1e1000038c7f7c6	2021-03-17 01:20:34	[]	[]	Wed Mar 17 00:49:04 +0000 2021	[]	[{"url":"https://t.co/olepc8dNSM","expanded_url":"https://youtu.be/8gRlgVfec-8","display_url":"youtu.be/8gRlgVfec-8","indices":[112,135]}]	Para Arena-Fmln y sus financistas: Las noticias - Amaury Perez - 1974 - Jornada De Solidaridad Con La Lucha... https://t.co/olepc8dNSM a travÃ©s de @YouTube	68124.0	RT @geovanigaleas1: Para Arena-Fmln y sus financistas: Las noticias - Amaury Perez - 1974 - Jornada De Solidaridad Con La Lucha... https:/â€¦	949.0	True	full
1433135	1433135	60515968e1e1000038c7f800	2021-03-17 01:20:34	[{"text":"AMG","indices":[19,23]},{"text":"CalidadDelAire","indices":[27,42]}]	[{"url":"https://t.co/F2HTijELuk","expanded_url":"http://siga.jalisco.gob.mx/aire","display_url":"siga.jalisco.gob.mx/aire","indices":[158,181]}]		[]	[]			mar. 07:00 p.m. En #AMG la #CalidadDelAire es : REGULAR, nivel mÃ¡ximo registrado 112 puntos IMECA en Las Pintas Coâ€¦ https://t.co/UpRkgWK7xB	8059.0	True	full
1433136	1433136	60515968e1e1000038c7f816	2021-03-17 01:20:35	[]	[{"url":"https://t.co/xI0znL6urP","expanded_url":"https://inq.news/3qYgCsq","display_url":"inq.news/3qYgCsq","indices":[210,233]}]		[]	[]			Palawan will remain a single province after the PBOC certified the results of the March 13 plebiscite, showing thatâ€¦ https://t.co/45DzVOyMz2	3228871.0	True	full
1433137	1433137	60515968e1e1000038c7f818	2021-03-17 01:20:35	[]	[]	Tue Mar 16 15:35:57 +0000 2021	[]	[{"url":"https://t.co/gZ7cBM7alI","expanded_url":"http://craftedbytay.com","display_url":"craftedbytay.com","indices":[144,167]}]	i am 10 sales away from 100 sales, omg what???ðŸ¥º plus, i just added a few new pieces to my shopâœ¨ get 15% off your purchase, no code neededðŸ’› ðŸŒ¸ðŸŒ¸ https://t.co/gZ7cBM7alI ðŸŒ¸ðŸŒ¸ https://t.co/SxC4Mmk0S1	1944.0	RT @craftedbytay: i am 10 sales away from 100 sales, omg what???ðŸ¥º plus, i just added a few new pieces to my shopâœ¨ get 15% off your purchasâ€¦	1853.0	True	full
1433138	1433138	60515969e1e1000038c7f834	2021-03-17 01:20:35	[]	[]	Wed Mar 17 00:57:25 +0000 2021	[{"text":"LPTV","indices":[41,46]},{"text":"AskTheBreakdown","indices":[189,205]}]	[{"url":"https://t.co/hR3Bi6y6B4","expanded_url":"https://twitter.com/i/broadcasts/1djxXqMjVpXKZ","display_url":"twitter.com/i/broadcasts/1â€¦","indices":[239,262]}]	WATCH: Your vaccine questions, answered. #LPTV The Breakdown with @TaraSetmayer and @TheRickWilson is live with public health physician &amp; vaccine expert @VinGuptaMD. Questions? Tweet #AskTheBreakdown or leave a message: 701-203-1208 https://t.co/hR3Bi6y6B4	27989.0	RT @lptv: WATCH: Your vaccine questions, answered. #LPTV The Breakdown with @TaraSetmayer and @TheRickWilson is live with public health phyâ€¦	330.0	True	full
1433139	1433139	60515969e1e1000038c7f84e	2021-03-17 01:20:36	[]	[]	Tue Mar 09 19:30:03 +0000 2021	[]	[{"url":"https://t.co/g9E7gP058Q","expanded_url":"https://youtu.be/3SelOdSGa4o","display_url":"youtu.be/3SelOdSGa4o","indices":[217,240]}]	The Beast Hammer; one of my all time favourite flies to use in the Duo/NZ dropper setup. It does account for a few fish in its own right too! See how to tie this and other indicator dries by clicking the link below: https://t.co/g9E7gP058Q https://t.co/Fw7U6TJGk8	3691.0	RT @jardineflyfish: The Beast Hammer; one of my all time favourite flies to use in the Duo/NZ dropper setup. It does account for a few fishâ€¦	1210.0	True	full
1433140	1433140	60515969e1e1000038c7f86c	2021-03-17 01:20:36	[]	[]	Tue Mar 16 10:46:54 +0000 2021	[]	[{"url":"https://t.co/xvVoG8nKum","expanded_url":"https://bettarthings.com/products/1-5-10-15-pairs-double-sided-adhesive-wall-hooks-wall-hanger-transparent-suction-cup-sucker-hook-double-sided-multi-purpose-hook?ref=479wmwkp71u1","display_url":"bettarthings.com/products/1-5-1â€¦","indices":[172,195]}]	ðŸ˜˜ðŸ˜˜Double-sided Adhesive Wall Hooks Hanger strong Transparent Hooks suction Cup Sucker Wall Storage Holder For Kitchen And Bathroom ! ðŸ”¥! 40% Off now ! ðŸ”¥ Get it Now here ðŸ‘‰ðŸ‘‰https://t.co/xvVoG8nKum https://t.co/TlV4fwxToG	57.0	RT @Bettarthings3: ðŸ˜˜ðŸ˜˜Double-sided Adhesive Wall Hooks Hanger strong Transparent Hooks suction Cup Sucker Wall Storage Holder For Kitchen Anâ€¦	109167.0	True	full
1433141	1433141	60515969e1e1000038c7f872	2021-03-17 01:20:36	[]	[]	Tue Mar 16 18:47:45 +0000 2021	[]	[{"url":"https://t.co/bLweLWZnIl","expanded_url":"https://www.buzzfeednews.com/article/josephvlee/seminole-oklahoma-black-freedmen-vaccines","display_url":"buzzfeednews.com/article/josephâ€¦","indices":[173,196]}]	Citizens of Seminole Nation, who are freedmen descendants, are treated like second-class citizensâ€”even when it comes to life and death distribution of COVID-19 vaccines. https://t.co/bLweLWZnIl	93508.0	RT @rebeccanagle: Citizens of Seminole Nation, who are freedmen descendants, are treated like second-class citizensâ€”even when it comes to lâ€¦	167.0	True	full
1433142	1433142	60515969e1e1000038c7f87a	2021-03-17 01:20:36	[]	[]	Wed Mar 17 00:38:56 +0000 2021	[]	[{"url":"https://t.co/GAOOkeIsie","expanded_url":"https://twitter.com/iane_menezes/status/1371976410714234882","display_url":"twitter.com/iane_menezes/sâ€¦","indices":[165,188]}]	Por isso eles tÃ£o fazendo tudo isso alugaram e jÃ¡ devolveram lavaram dinheiro pÃºblico e aÃ­ tÃ£o fazendo horroroso pra cair no esquecimento investigam CPI DA COVID JA https://t.co/GAOOkeIsie	3769.0	RT @KatiaRonaria: Por isso eles tÃ£o fazendo tudo isso alugaram e jÃ¡ devolveram lavaram dinheiro pÃºblico e aÃ­ tÃ£o fazendo horroroso pra cairâ€¦	30.0	True	full
1433143	1433143	6051596ae1e1000038c7f888	2021-03-17 01:20:36	[]	[]	Wed Mar 17 00:16:06 +0000 2021	[{"text":"Covid19","indices":[39,47]}]	[{"url":"https://t.co/nGv6JnARc5","expanded_url":"http://bit.ly/3eLWSWw","display_url":"bit.ly/3eLWSWw","indices":[123,146]}]	Boletim extraordinÃ¡rio do ObservatÃ³rio #Covid19 @fiocruz aponta maior colapso sanitÃ¡rio e hospitalar da histÃ³ria do Brasil https://t.co/nGv6JnARc5 https://t.co/8gftnh6RRE	266277.0	RT @agencia_fiocruz: Boletim extraordinÃ¡rio do ObservatÃ³rio #Covid19 @fiocruz aponta maior colapso sanitÃ¡rio e hospitalar da histÃ³ria do Brâ€¦	212260.0	True	full
1433144	1433144	6051596ae1e1000038c7f88c	2021-03-17 01:20:36	[]	[]	Tue Mar 16 17:10:00 +0000 2021	[{"text":"SabemosComoHacerlo","indices":[92,111]}]	[{"url":"https://t.co/zwVXCHiTRA","expanded_url":"https://www.vtv.gob.ve/cronograma-suministro-combustible-marzo/","display_url":"vtv.gob.ve/cronograma-sumâ€¦","indices":[113,136]}]	AsÃ­ funcionarÃ¡ el Cronograma de suministro de combustible desde el lunes 15 al 21 de marzo #SabemosComoHacerlo https://t.co/zwVXCHiTRA https://t.co/fksIxE8gz3	1814357.0	RT @VTVcanal8: AsÃ­ funcionarÃ¡ el Cronograma de suministro de combustible desde el lunes 15 al 21 de marzo #SabemosComoHacerlo https://t.câ€¦	983.0	True	full
1433145	1433145	6051596ae1e1000038c7f8b8	2021-03-17 01:20:36	[]	[{"url":"https://t.co/WWs9ekfXJ7","expanded_url":"https://coronavirus.rs.gov.br/boletim-genomico","display_url":"coronavirus.rs.gov.br/boletim-genomiâ€¦","indices":[240,263]}]		[]	[]			JÃ¡ estÃ¡ disponÃ­vel o 4Â° Boletim GenÃ´mico do RS. A variante P.1 predomina sobre as linhagens circulantes nas amostraâ€¦ https://t.co/0pvvItT5eK	58.0	True	full
1433146	1433146	6051596ae1e1000038c7f8d8	2021-03-17 01:20:37	[]	[]	Tue Mar 16 22:34:23 +0000 2021	[]	[{"url":"https://t.co/Ih0aNd2tt1","expanded_url":"https://www.propublica.org/article/oil-companies-are-profiting-from-illegal-spills-and-california-lets-them","display_url":"propublica.org/article/oil-coâ€¦","indices":[138,161]}]	After one of its workers got swallowed up by the Earth and died in a pit of hot oil and hydrogen sulfide, California fined Chevron...$350 https://t.co/Ih0aNd2tt1	5180.0	RT @aaron_con_choco: After one of its workers got swallowed up by the Earth and died in a pit of hot oil and hydrogen sulfide, California fâ€¦	117.0	True	full
1433147	1433147	6051596ae1e1000038c7f8da	2021-03-17 01:20:37	[]	[]	Tue Mar 16 19:05:17 +0000 2021	[]	[{"url":"https://t.co/A9j8QITVjP","expanded_url":"https://warontherocks.com/2021/03/how-new-is-the-new-extremist-threat-preliminary-conclusions-from-the-u-s-capitol-arrests-data/","display_url":"warontherocks.com/2021/03/how-neâ€¦","indices":[256,279]}]	With @Jason_Blazakis in @WarOnTheRocks, I push back against the urge to describe those arrested for storming the U.S. Capitol on 1/6 as part a â€œnew kind of extremist groupâ€� with â€œviolence at its coreâ€� We read the arrest records and here's what we found ðŸ§µ https://t.co/A9j8QITVjP	1628.0	RT @NateRosenblatt: With @Jason_Blazakis in @WarOnTheRocks, I push back against the urge to describe those arrested for storming the U.S. Câ€¦	82.0	True	full
1433148	1433148	6051596be1e1000038c7f8e4	2021-03-17 01:20:37	[]	[]	Wed Mar 17 00:38:15 +0000 2021	[{"text":"AstraZeneca","indices":[0,12]},{"text":"VACCINE","indices":[13,21]}]	[{"url":"https://t.co/WfwDpLECcx","expanded_url":"https://ugetube.com/watch/vaccine-this-is-war-some-will-die-says-norwegian-tv-commentator_uEilV9FRemPxSZf.html","display_url":"ugetube.com/watch/vaccine-â€¦","indices":[176,199]}]	#AstraZeneca #VACCINE: â€œTHIS IS WAR, SOME WILL DIEâ€� SAYS NORWEGIAN TV COMMENTATOR Biological warfare How she stopped worrying ...and learned to love the vaccine bomb WATCH https://t.co/WfwDpLECcx	127537.0	RT @libertytarian: #AstraZeneca #VACCINE: â€œTHIS IS WAR, SOME WILL DIEâ€� SAYS NORWEGIAN TV COMMENTATOR Biological warfare How she stoppedâ€¦	422.0	True	full
1433149	1433149	6051596be1e1000038c7f8f8	2021-03-17 01:20:37	[]	[]	Wed Mar 17 00:16:06 +0000 2021	[{"text":"Covid19","indices":[39,47]}]	[{"url":"https://t.co/nGv6JnARc5","expanded_url":"http://bit.ly/3eLWSWw","display_url":"bit.ly/3eLWSWw","indices":[123,146]}]	Boletim extraordinÃ¡rio do ObservatÃ³rio #Covid19 @fiocruz aponta maior colapso sanitÃ¡rio e hospitalar da histÃ³ria do Brasil https://t.co/nGv6JnARc5 https://t.co/8gftnh6RRE	266277.0	RT @agencia_fiocruz: Boletim extraordinÃ¡rio do ObservatÃ³rio #Covid19 @fiocruz aponta maior colapso sanitÃ¡rio e hospitalar da histÃ³ria do Brâ€¦	457.0	True	full
1433150	1433150	6051596be1e1000038c7f8fe	2021-03-17 01:20:37	[]	[]	Tue Mar 16 23:08:33 +0000 2021	[]	[{"url":"https://t.co/9JD2IbjWGF","expanded_url":"https://twitter.com/pressprogress/status/1371902130857082891","display_url":"twitter.com/pressprogress/â€¦","indices":[255,278]}]	It's almost as if Ford's baseless attacks on @DFisman were a distraction and that the Premier is actually a deeply unethical man who hasn't met a conflict of interest that he doesn't love. Nobody from this government gets to lecture anyone about ethics. https://t.co/9JD2IbjWGF	435.0	RT @MarcCoward: It's almost as if Ford's baseless attacks on @DFisman were a distraction and that the Premier is actually a deeply unethicaâ€¦	201.0	True	full
1433151	1433151	6051596be1e1000038c7f916	2021-03-17 01:20:38	[]	[]	Wed Mar 17 01:20:02 +0000 2021	[{"text":"Industry","indices":[131,140]},{"text":"Activision","indices":[141,152]},{"text":"Blizzard","indices":[153,162]},{"text":"Coronavirus","indices":[163,175]}]	[{"url":"https://t.co/Z5qNZd3omK","expanded_url":"https://www.nintendolife.com/news/2021/03/close_to_190_employees_have_reportedly_been_laid_off_by_activision_blizzard_due_to_impact_of_the_pandemic","display_url":"nintendolife.com/news/2021/03/câ€¦","indices":[107,130]}]	Close To 190 Employees Have Reportedly Been Laid Off By Activision Blizzard, Due To Impact Of The Pandemic https://t.co/Z5qNZd3omK #Industry #Activision #Blizzard #Coronavirus https://t.co/zBvH77TPm6	198826.0	RT @nintendolife: Close To 190 Employees Have Reportedly Been Laid Off By Activision Blizzard, Due To Impact Of The Pandemic https://t.co/Zâ€¦	597.0	True	full
1433152	1433152	6051596be1e1000038c7f920	2021-03-17 01:20:38	[]	[]	Mon Mar 15 22:43:57 +0000 2021	[]	[{"url":"https://t.co/rvOy2782Kn","expanded_url":"https://www.documentcloud.org/documents/20514141-pfe-usq_transcript_2021-03-11","display_url":"documentcloud.org/documents/2051â€¦","indices":[232,255]}]	Pfizer executives explain to investors that people may need a third dose of covid vaccine, in addition to regular yearly boosters. The company will soon begin plans to hike prices given the "significant opportunity for our vaccine" https://t.co/rvOy2782Kn	178730.0	RT @lhfang: Pfizer executives explain to investors that people may need a third dose of covid vaccine, in addition to regular yearly boosteâ€¦	15.0	True	full
1433153	1433153	6051596be1e1000038c7f92a	2021-03-17 01:20:38	[]	[]	Wed Mar 17 01:03:23 +0000 2021	[{"text":"EsNoticia","indices":[0,10]},{"text":"COVID19","indices":[116,124]},{"text":"SabemosComoHacerlo","indices":[127,146]}]	[{"url":"https://t.co/e0H4Mn3fvg","expanded_url":"https://bit.ly/3cA7MvN","display_url":"bit.ly/3cA7MvN","indices":[158,181]}]	#EsNoticia || CEOFANB inspeccionÃ³ instalaciones del Poliedro de Caracas para constatar la atenciÃ³n hospitalaria del #COVID19. #SabemosComoHacerlo Leer mÃ¡s: https://t.co/e0H4Mn3fvg https://t.co/usSjKIxFfi	355998.0	RT @ViceVenezuela: #EsNoticia || CEOFANB inspeccionÃ³ instalaciones del Poliedro de Caracas para constatar la atenciÃ³n hospitalaria del #COVâ€¦	89.0	True	full
1433154	1433154	6051596be1e1000038c7f92c	2021-03-17 01:20:38	[]	[]	Tue Mar 16 08:27:04 +0000 2021	[]	[{"url":"https://t.co/O4jQMsCclW","expanded_url":"https://www.washingtonpost.com/world/asia_pacific/australia-women-protests-march-justice/2021/03/15/2b685fdc-8536-11eb-be4a-24b89f616f2c_story.html","display_url":"washingtonpost.com/world/asia_pacâ€¦","indices":[226,249]}]	From Washington Post Australia has tended to lag behind other Western countries on gender issues. It ranked 44th in the World Economic Forumâ€™s Global Gender Gap report in 2020, sliding from previous ranks in 2018 and 2006. https://t.co/O4jQMsCclW	1479.0	RT @choosing150: From Washington Post Australia has tended to lag behind other Western countries on gender issues. It ranked 44th in the Wâ€¦	490.0	True	full
1433155	1433155	6051596ce1e1000038c7f93a	2021-03-17 01:20:38	[]	[]	Tue Mar 16 17:04:26 +0000 2021	[]	[{"url":"https://t.co/tZoyhnpfzg","expanded_url":"https://scroll.in/article/984481/the-deaths-of-pfizer-vaccine-recipients-in-norway-show-it-is-actually-stimulating-an-immune-response","display_url":"scroll.in/article/984481â€¦","indices":[119,142]}]	The deaths of THIRTY Pfizer vaccine recipients in Norway show that "it is stimulating an immune response": yes, death. https://t.co/tZoyhnpfzg	31429.0	RT @robinmonotti: The deaths of THIRTY Pfizer vaccine recipients in Norway show that "it is stimulating an immune response": yes, death. htâ€¦	1210.0	True	full
1433156	1433156	6051596ce1e1000038c7f954	2021-03-17 01:20:39	[]	[]	Tue Mar 16 23:42:04 +0000 2021	[]	[{"url":"https://t.co/xpZPqcwt2b","expanded_url":"https://thehill.com/homenews/senate/543404-mcconnell-offers-scathing-scorched-earth-filibuster-warning","display_url":"thehill.com/homenews/senatâ€¦","indices":[196,219]}]	ðŸ˜¡McConnell has the GALL to make threats if the Dems consider nixing the filibuster?? Is he freaking kidding? He tossed every Democratic bill in the trash! Time to take the gloves off, Dems! NOW.ðŸ˜¡ https://t.co/xpZPqcwt2b	18301.0	RT @NorskLadyWolf: ðŸ˜¡McConnell has the GALL to make threats if the Dems consider nixing the filibuster?? Is he freaking kidding? He tossed eâ€¦	442.0	True	full
1433157	1433157	6051596ce1e1000038c7f964	2021-03-17 01:20:39	[]	[]	Mon Mar 15 23:34:06 +0000 2021	[]	[{"url":"https://t.co/UwyJwgo4pa","expanded_url":"http://ko-fi.com/faunary/commissions","display_url":"ko-fi.com/faunary/commisâ€¦","indices":[153,176]}]	alright folks. pandemic bad. i am gay and mentally ill. i donâ€™t have any money. i have opened up commission slots for next week. please rt. thank you âœŒï¸� https://t.co/UwyJwgo4pa	1417.0	RT @faunary: alright folks. pandemic bad. i am gay and mentally ill. i donâ€™t have any money. i have opened up commission slots for next weeâ€¦	559.0	True	full
1433158	1433158	6051596de1e1000038c7f998	2021-03-17 01:20:39	[]	[]	Tue Mar 16 18:58:45 +0000 2021	[]	[{"url":"https://t.co/78dcWWc63m","expanded_url":"https://www.rollingstone.com/politics/politics-features/south-dakota-kristi-noem-covid-1142068/","display_url":"rollingstone.com/politics/politâ€¦","indices":[249,272]}]	despite her old-fashioned â€œlove thy neighborâ€� rhetoric, kristi noem does not give a fuck about you. when the time is right, she will leave, and the state will be left to clean up her mess. we know this. i want to talk about SD post-noem. (thread) https://t.co/78dcWWc63m	1365.0	RT @AustinLammers: despite her old-fashioned â€œlove thy neighborâ€� rhetoric, kristi noem does not give a fuck about you. when the time is rigâ€¦	581.0	True	full
1433159	1433159	6051596de1e1000038c7f9a6	2021-03-17 01:20:39	[]	[]	Tue Mar 16 19:54:51 +0000 2021	[]	[{"url":"https://t.co/yLRkLjAB4D","expanded_url":"https://www.elciudadano.com/actualidad/instructivo-mordaza-minsal-solicita-a-directores-de-hospitales-no-hablar-con-la-prensa-sobre-escasez-de-camas-uci/03/16/","display_url":"elciudadano.com/actualidad/insâ€¦","indices":[118,141]}]	ðŸš¨ Instructivo mordaza: Minsal solicita a directores de Hospitales no hablar con la prensa sobre escasez de camas UCI: https://t.co/yLRkLjAB4D	459039.0	RT @El_Ciudadano: ðŸš¨ Instructivo mordaza: Minsal solicita a directores de Hospitales no hablar con la prensa sobre escasez de camas UCI: httâ€¦	143.0	True	full
1433160	1433160	6051596de1e1000038c7f9b4	2021-03-17 01:20:40	[]	[]	Wed Mar 17 01:13:00 +0000 2021	[]	[{"url":"https://t.co/yywpZ7SVhE","expanded_url":"https://bit.ly/3tedL0c","display_url":"bit.ly/3tedL0c","indices":[249,272]}]	Once the COVID Relief bill hits the books, total taxpayer expenditure on COVID relief will hit $6 trillionâ€”which, roughly, comes out to $41,870 in spending per federal taxpayer. Did you see anywhere near that much in benefit? Via: @brad_polumbo https://t.co/yywpZ7SVhE	50427.0	RT @feeonline: Once the COVID Relief bill hits the books, total taxpayer expenditure on COVID relief will hit $6 trillionâ€”which, roughly, câ€¦	102.0	True	full
1433161	1433161	6051596de1e1000038c7f9cc	2021-03-17 01:20:40	[]	[]	Tue Mar 16 14:24:50 +0000 2021	[]	[{"url":"https://t.co/0EL51yN3qE","expanded_url":"https://blogs.cornell.edu/ccecf/","display_url":"blogs.cornell.edu/ccecf/","indices":[85,108]},{"url":"https://t.co/yOzYT2tAL6","expanded_url":"https://academicjobsonline.org/ajo/jobs/18291","display_url":"academicjobsonline.org/ajo/jobs/18291","indices":[257,280]}]	Please RT: I'm hiring a Research Associate to run our Chemical Ecology Core Facility https://t.co/0EL51yN3qE Main responsibilities: small molecule quantification via LC-MS and facility management. Email me with questions. App due 4/15/21. Full description: https://t.co/yOzYT2tAL6 https://t.co/vfeujdvjuJ	1114.0	RT @McArtLab: Please RT: I'm hiring a Research Associate to run our Chemical Ecology Core Facility https://t.co/0EL51yN3qE Main responsibilâ€¦	886.0	True	full
1433162	1433162	6051596de1e1000038c7f9d4	2021-03-17 01:20:40	[]	[]	Mon Mar 15 21:39:48 +0000 2021	[{"text":"ReporteCOVID19","indices":[0,15]}]	[{"url":"https://t.co/SiKTpTCQ3W","expanded_url":"http://bit.ly/ReporteCovid19","display_url":"bit.ly/ReporteCovid19","indices":[247,270]}]	#ReporteCOVID19 15 de marzo: 3.630 recuperados 2.740 nuevos casos 100 fallecidos Muestras: 31.002 PCR: 22.267 AntÃ­geno: 8.735 Total: 2.206.210 recuperados 2.305.884 casos 61.243 fallecidos 12.020.903 muestras procesadas 30.845 casos activos https://t.co/SiKTpTCQ3W https://t.co/RAUvK5sM8z	1437600.0	RT @MinSaludCol: #ReporteCOVID19 15 de marzo: 3.630 recuperados 2.740 nuevos casos 100 fallecidos Muestras: 31.002 PCR: 22.267 AntÃ­geno:â€¦	7830.0	True	full
1433163	1433163	6051596de1e1000038c7f9d6	2021-03-17 01:20:40	[]	[{"url":"https://t.co/afHKeGqVYf","expanded_url":"http://saharareporters.com/2021/03/15/ecowas-court-dismisses-suit-against-venezuelan-diplomat-alex-saab-awards-him-200-000","display_url":"saharareporters.com/2021/03/15/ecoâ€¦","indices":[255,278]}]		[]	[]			Ecowas ordenÃ³ la liberaciÃ³n inmediata del Embajador Alex Saab, dijeron que la DETENCIÃ“N fue ilegal y arbitraria, reâ€¦ https://t.co/7ULwrnFuQj	0.0	True	full
1433164	1433164	6051596de1e1000038c7f9da	2021-03-17 01:20:40	[]	[]	Tue Mar 16 23:00:15 +0000 2021	[]	[{"url":"https://t.co/ce8XacxwNr","expanded_url":"https://bit.ly/3tpIfMG","display_url":"bit.ly/3tpIfMG","indices":[221,244]}]	What's behind the strategy that drives Avalanche's 15+ localized communities with over 40k members? Find out on Clubhouse with the @AvaLabsOfficial marketing team: @jayks17, @_patricksutton, @sinanmellaart, @ARockyRock: https://t.co/ce8XacxwNr	52425.0	RT @avalancheavax: What's behind the strategy that drives Avalanche's 15+ localized communities with over 40k members? Find out on Clubhouâ€¦	521.0	True	full
1433165	1433165	6051596ee1e1000038c7fa02	2021-03-17 01:20:40	[]	[{"url":"https://t.co/ZEWHmaUSLp","expanded_url":"http://saharareporters.com/2021/03/15/ecowas-court-dismisses-suit-against-venezuelan-diplomat-alex-saab-awards-him-200-000","display_url":"saharareporters.com/2021/03/15/ecoâ€¦","indices":[255,278]}]		[]	[]			Ecowas ordenÃ³ la liberaciÃ³n inmediata del Embajador Alex Saab, dijeron que la DETENCIÃ“N fue ilegal y arbitraria, reâ€¦ https://t.co/JS8ViGzhEh	0.0	True	full
1433166	1433166	6051596ee1e1000038c7fa0c	2021-03-17 01:20:41	[]	[]	Tue Mar 16 06:27:47 +0000 2021	[]	[{"url":"https://t.co/9q8QCjlUUz","expanded_url":"https://techcrunch.com/2021/03/11/taiwanese-reassurances-that-water-shortages-wont-hit-chipmaking-show-climate-changes-direct-threat-to-tech/","display_url":"techcrunch.com/2021/03/11/taiâ€¦","indices":[254,277]}]	Wake up call: Battling unprecedented drought, Taiwanâ€™s government reassures chip manufacturers over its ability to provide them critical water supplies - turning spotlight on how climate change is a direct threat to the foundations of the tech industry https://t.co/9q8QCjlUUz https://t.co/ElnQXL1Muz	138969.0	RT @AssaadRazzouk: Wake up call: Battling unprecedented drought, Taiwanâ€™s government reassures chip manufacturers over its ability to proviâ€¦	1890.0	True	full
1433167	1433167	6051596ee1e1000038c7fa10	2021-03-17 01:20:41	[]	[]	Wed Mar 17 01:03:47 +0000 2021	[]	[{"url":"https://t.co/sXpyiD5agZ","expanded_url":"https://lustyage.com/products/penis-extender-stretcher?ref=j_udx054miu6","display_url":"lustyage.com/products/penisâ€¦","indices":[201,224]}]	Grow your Dick size in an efficient, safe &amp; painless way ðŸ˜� And all sex toy product buying go to home Worldwide Free Shipping must try get https 50% discount ðŸ¥° No infection ðŸ‘Œ order now https://t.c https://t.co/sXpyiD5agZ https://t.co/R6CU4lwF6s	72369.0	RT @porn__365: Grow your Dick size in an efficient, safe &amp; painless way ðŸ˜� And all sex toy product buying go to home Worldwide Free Shippingâ€¦	24586.0	True	full
1433168	1433168	6051596ee1e1000038c7fa22	2021-03-17 01:20:41	[]	[]	Wed Mar 17 01:01:59 +0000 2021	[]	[{"url":"https://t.co/VkD9YxHMJT","expanded_url":"https://www.poder360.com.br/coronavirus/ptb-contesta-no-stf-decretos-de-lockdown-e-toque-de-recolher-em-todo-o-pais/","display_url":"poder360.com.br/coronavirus/ptâ€¦","indices":[206,229]}]	O site Poder360 tambÃ©m deu destaque Ã ADPF que nÃ³s do PTB apresentamos no STF contra os decretos dos governadores, e na qual questionamos a decretaÃ§Ã£o de lockdown e toques de recolher. Leia mais no link. https://t.co/VkD9YxHMJT	152119.0	RT @BobjeffHD: O site Poder360 tambÃ©m deu destaque Ã ADPF que nÃ³s do PTB apresentamos no STF contra os decretos dos governadores, e na qualâ€¦	23749.0	True	full
1433169	1433169	6051596fe1e1000038c7fa5e	2021-03-17 01:20:41	[]	[]	Tue Mar 16 23:03:04 +0000 2021	[]	[{"url":"https://t.co/SISomrl1ob","expanded_url":"https://instagram.com/casaberbel?igshid=18ypgcfj94pzd","display_url":"instagram.com/casaberbel?igsâ€¦","indices":[218,241]}]	Mi madre dejÃ³ de trabajar en 2020 pues pandemia y empezÃ³ un emprendimiento de decoraciÃ³n. Teje en yute platos de sitio, canastitos, organizadores, posavasos y unos atrapasueÃ±os divinos. Este es su perfil de Instagram: https://t.co/SISomrl1ob Me ayudan compartiendo? â™¥ï¸�âœ¨ðŸ™Œ	2386.0	RT @candimartin_: Mi madre dejÃ³ de trabajar en 2020 pues pandemia y empezÃ³ un emprendimiento de decoraciÃ³n. Teje en yute platos de sitio, câ€¦	5171.0	True	full
1433170	1433170	6051596fe1e1000038c7fa62	2021-03-17 01:20:41	[]	[{"url":"https://t.co/5WdY7CUsvj","expanded_url":"https://www.gameexp.com/games/shooter-872224.html?t=162&c=321&u=bappaditya_s&s=1615933249871","display_url":"gameexp.com/games/shooter-â€¦","indices":[246,269]}]		[]	[]			@oneplus @bappaditya_s Hi bappaditya_s, Iâ€™m a game critic on GameExp. We offer you a cyberpunk-style shooting gameâ€¦ https://t.co/bgDXZaWmvf	1.0	True	full
1433171	1433171	6051596fe1e1000038c7fa64	2021-03-17 01:20:41	[]	[]	Wed Mar 17 01:00:00 +0000 2021	[{"text":"16Mar","indices":[0,6]},{"text":"SabemosComoHacerlo","indices":[213,232]},{"text":"FelizMartes","indices":[233,245]}]	[{"url":"https://t.co/YXWKx6QDM9","expanded_url":"https://bit.ly/3tqB6Mg","display_url":"bit.ly/3tqB6Mg","indices":[189,212]}]	#16Mar â€œA los curas, padres, pÃ¡rrocos, les pido utilizar los medios televisivos, radiales, redes sociales, como lo vienen haciendo en pandemia, una forma de comunicaciÃ³n con todos y todasâ€� https://t.co/YXWKx6QDM9 #SabemosComoHacerlo #FelizMartes	2090.0	RT @DIARIOVEAHOY: #16Mar â€œA los curas, padres, pÃ¡rrocos, les pido utilizar los medios televisivos, radiales, redes sociales, como lo vienenâ€¦	210.0	True	full
1433172	1433172	6051596fe1e1000038c7fa72	2021-03-17 01:20:41	[]	[]	Tue Mar 16 14:48:35 +0000 2021	[{"text":"AmericanRescuePlan","indices":[150,169]}]	[{"url":"https://t.co/Q3r2SBFvxl","expanded_url":"https://bit.ly/3cGZjqV","display_url":"bit.ly/3cGZjqV","indices":[234,257]}]	NEW: 100+ Members of Congress are urging the IRS to extend the April 15 federal tax filing deadline given the changes to the tax law contained in the #AmericanRescuePlan. Proud to be leading this bipartisan letter with @BillPascrell: https://t.co/Q3r2SBFvxl https://t.co/56hU2DdvFm	305754.0	RT @RepRaskin: NEW: 100+ Members of Congress are urging the IRS to extend the April 15 federal tax filing deadline given the changes to theâ€¦	241.0	True	full
1433173	1433173	6051596fe1e1000038c7fa76	2021-03-17 01:20:41	[]	[]	Wed Mar 17 00:10:00 +0000 2021	[{"text":"NotiMippCI","indices":[0,11]},{"text":"SabemosComoHacerlo","indices":[130,149]}]	[{"url":"https://t.co/NJNsjgz6HT","expanded_url":"https://bit.ly/3qUO2rM","display_url":"bit.ly/3qUO2rM","indices":[106,129]}]	#NotiMippCI ðŸ“°ðŸ—ž| Gobierno Nacional convoca a la poblaciÃ³n recuperada de COVID-19 a donar plasma. Lea mÃ¡s â�© https://t.co/NJNsjgz6HT #SabemosComoHacerlo https://t.co/cu805idHm2	253182.0	RT @Mippcivzla: #NotiMippCI ðŸ“°ðŸ—ž| Gobierno Nacional convoca a la poblaciÃ³n recuperada de COVID-19 a donar plasma. Lea mÃ¡s â�© https://t.co/NJNsâ€¦	972.0	True	full
1433174	1433174	6051596fe1e1000038c7fa7a	2021-03-17 01:20:41	[]	[]	Tue Mar 16 17:49:32 +0000 2021	[]	[{"url":"https://t.co/hvGkCPdXos","expanded_url":"https://www.latimes.com/entertainment-arts/movies/story/2021-03-15/oscars-2021-story-behind-oscar-nominee-a-love-song-for-latasha-harlins","display_url":"latimes.com/entertainment-â€¦","indices":[249,272]}]	Latasha Harlins was killed on this day in 1991. I was living in LA at the time and remember getting word of the tragedy. Read Brenda Stevensonâ€™s book about her death. The L.A. story behind Oscar nominee 'Love Song for Latasha' - Los Angeles Times https://t.co/hvGkCPdXos	6553.0	RT @DrLisaBThompson: Latasha Harlins was killed on this day in 1991. I was living in LA at the time and remember getting word of the tragedâ€¦	1034.0	True	full
1433175	1433175	6051596fe1e1000038c7fa82	2021-03-17 01:20:42	[]	[]	Wed Mar 17 00:10:00 +0000 2021	[{"text":"NotiMippCI","indices":[0,11]},{"text":"SabemosComoHacerlo","indices":[130,149]}]	[{"url":"https://t.co/NJNsjgz6HT","expanded_url":"https://bit.ly/3qUO2rM","display_url":"bit.ly/3qUO2rM","indices":[106,129]}]	#NotiMippCI ðŸ“°ðŸ—ž| Gobierno Nacional convoca a la poblaciÃ³n recuperada de COVID-19 a donar plasma. Lea mÃ¡s â�© https://t.co/NJNsjgz6HT #SabemosComoHacerlo https://t.co/cu805idHm2	253182.0	RT @Mippcivzla: #NotiMippCI ðŸ“°ðŸ—ž| Gobierno Nacional convoca a la poblaciÃ³n recuperada de COVID-19 a donar plasma. Lea mÃ¡s â�© https://t.co/NJNsâ€¦	116.0	True	full
1433176	1433176	6051596fe1e1000038c7fa8a	2021-03-17 01:20:42	[]	[{"url":"https://t.co/fyQpy2jNJG","expanded_url":"http://saharareporters.com/2021/03/15/ecowas-court-dismisses-suit-against-venezuelan-diplomat-alex-saab-awards-him-200-000","display_url":"saharareporters.com/2021/03/15/ecoâ€¦","indices":[255,278]}]		[]	[]			Ecowas ordenÃ³ la liberaciÃ³n inmediata del Embajador Alex Saab, dijeron que la DETENCIÃ“N fue ilegal y arbitraria, reâ€¦ https://t.co/e7CRbUSzll	0.0	True	full
1433177	1433177	60515970e1e1000038c7faa8	2021-03-17 01:20:42	[]	[]	Wed Mar 17 01:18:01 +0000 2021	[]	[{"url":"https://t.co/gApab2Emqr","expanded_url":"https://twitter.com/jeffnesbit/status/1371894913156083712","display_url":"twitter.com/jeffnesbit/staâ€¦","indices":[171,194]}]	This is a potent example of solar powerâ€™s role in building strong communities; and why distributed solar needs to play a central role in our decarb planning. This rocks! https://t.co/gApab2Emqr	373.0	RT @S_Roundtree_Esq: This is a potent example of solar powerâ€™s role in building strong communities; and why distributed solar needs to playâ€¦	1002.0	True	full
1433178	1433178	60515970e1e1000038c7fab4	2021-03-17 01:20:42	[]	[]	Wed Mar 17 01:19:16 +0000 2021	[]	[{"url":"https://t.co/GpYJzd7tGG","expanded_url":"https://www.facebook.com/739706739376722/posts/5783033218377357/?sfnsn=scwspmo","display_url":"facebook.com/73970673937672â€¦","indices":[269,292]}]	@QuinteroCalle Todo lo que criticÃ³ un dÃ­a hoy lo estÃ¡ haciendo. Una madre sufriendo, pasa la noche en la intemperie. Estos niÃ±os son de la misma carne y huesos que sus hijas, necesitan comida y abrigo igual que las suyas y no lo tienen, hoy usted se los quitÃ³ @diamaov https://t.co/GpYJzd7tGG	23443.0	RT @ISAZULETA: @QuinteroCalle Todo lo que criticÃ³ un dÃ­a hoy lo estÃ¡ haciendo. Una madre sufriendo, pasa la noche en la intemperie. Estos nâ€¦	14142.0	True	full
1433179	1433179	60515970e1e1000038c7fab6	2021-03-17 01:20:42	[]	[{"url":"https://t.co/PQgYX9f8lM","expanded_url":"http://saharareporters.com/2021/03/15/ecowas-court-dismisses-suit-against-venezuelan-diplomat-alex-saab-awards-him-200-000","display_url":"saharareporters.com/2021/03/15/ecoâ€¦","indices":[255,278]}]		[]	[]			Ecowas ordenÃ³ la liberaciÃ³n inmediata del Embajador Alex Saab, dijeron que la DETENCIÃ“N fue ilegal y arbitraria, reâ€¦ https://t.co/8FEwsQgO6l	0.0	True	full
1433180	1433180	60515970e1e1000038c7fad4	2021-03-17 01:20:43	[]	[]	Tue Mar 16 21:00:00 +0000 2021	[]	[{"url":"https://t.co/WRuZ0TYS2u","expanded_url":"http://jwatch.us/n3URHX","display_url":"jwatch.us/n3URHX","indices":[254,277]}]	Judicial Watch &amp; Daily Caller received 301 pages of emails of Dr. Fauci from HHS showing that NIH officials tailored confidentiality forms to Chinaâ€™s terms &amp; WHO conducted an unreleased, â€œstrictly confidentialâ€� COVID analysis in Jan. 2020. Read: https://t.co/WRuZ0TYS2u https://t.co/nCBDAf3MYj	1634719.0	RT @JudicialWatch: Judicial Watch &amp; Daily Caller received 301 pages of emails of Dr. Fauci from HHS showing that NIH officials tailored conâ€¦	1015.0	True	full
1433181	1433181	60515970e1e1000038c7fadc	2021-03-17 01:20:43	[]	[{"url":"https://t.co/G3hg0dglWQ","expanded_url":"http://saharareporters.com/2021/03/15/ecowas-court-dismisses-suit-against-venezuelan-diplomat-alex-saab-awards-him-200-000","display_url":"saharareporters.com/2021/03/15/ecoâ€¦","indices":[255,278]}]		[]	[]			Ecowas ordenÃ³ la liberaciÃ³n inmediata del Embajador Alex Saab, dijeron que la DETENCIÃ“N fue ilegal y arbitraria, reâ€¦ https://t.co/E6AqXNzPi1	0.0	True	full
1433182	1433182	60515970e1e1000038c7fae0	2021-03-17 01:20:43	[]	[]	Tue Mar 16 08:21:38 +0000 2021	[{"text":"COVID19","indices":[107,115]}]	[{"url":"https://t.co/L5PXdTyj7u","expanded_url":"http://bit.ly/3cycZ7y","display_url":"bit.ly/3cycZ7y","indices":[253,276]}]	Newborns need close contact with parents, especially mothers, after birth. However, in many countries, if #COVID19 infections are confirmed or suspected, newborn ðŸ‘¶ are separated from their mothers, â†—ï¸� risk of death &amp; complications. ðŸ†• research: ðŸ‘‰ https://t.co/L5PXdTyj7u https://t.co/YIbwghg84z	9146229.0	RT @WHO: Newborns need close contact with parents, especially mothers, after birth. However, in many countries, if #COVID19 infections areâ€¦	31.0	True	full
1433183	1433183	60515970e1e1000038c7faec	2021-03-17 01:20:43	[]	[]	Mon Mar 15 11:03:42 +0000 2021	[{"text":"10SET","indices":[142,148]}]	[{"url":"https://t.co/DkVQ3j0CY5","expanded_url":"https://t.me/tenset_io_eng","display_url":"t.me/tenset_io_eng","indices":[256,279]}]	I will send one random person $500 on 31st march all you have to do is RT and be following myself @TenseT_io_JAPAN &amp; @TenseT_io The day #10SET Will go live on @Uniswap So many people asking how to get involved but its SOLD OUT. Join TG for news - https://t.co/DkVQ3j0CY5 https://t.co/xkMld0HwQM	244602.0	RT @ScottZILWarrior: I will send one random person $500 on 31st march all you have to do is RT and be following myself @TenseT_io_JAPAN &amp; @â€¦	512.0	True	full
1433184	1433184	60515970e1e1000038c7fafa	2021-03-17 01:20:43	[]	[]	Tue Mar 16 20:30:17 +0000 2021	[{"text":"AD","indices":[24,27]},{"text":"GiveawayHop","indices":[42,54]},{"text":"PAWPatrol","indices":[172,182]}]	[{"url":"https://t.co/7lESoUsGcu","expanded_url":"https://themommyisland.blogspot.com/2021/03/stomping-onto-your-screen-its-paw.html","display_url":"themommyisland.blogspot.com/2021/03/stompiâ€¦","indices":[196,219]}]	Chase Rainbows with us! #AD Hop along the #GiveawayHop and enter for lots of great prizes! TMI is featuring prize PAW Patrol: Dino Rescue Roar to the Rescue DVD! Ends 3/31 #PAWPatrol @mamathefox https://t.co/7lESoUsGcu https://t.co/Xx4aAVH0Qx	20740.0	RT @TheMommyIsland: Chase Rainbows with us! #AD Hop along the #GiveawayHop and enter for lots of great prizes! TMI is featuring prize PAW Pâ€¦	1611.0	True	full
1433185	1433185	60515970e1e1000038c7fafe	2021-03-17 01:20:43	[]	[]	Wed Mar 17 00:47:58 +0000 2021	[{"text":"OperationWarpSpeed","indices":[46,65]},{"text":"BigPharma","indices":[100,110]}]	[{"url":"https://t.co/M1xtd34mQD","expanded_url":"https://news.yahoo.com/trump-encourages-supporters-end-vaccine-235040854.html","display_url":"news.yahoo.com/trump-encouragâ€¦","indices":[257,280]}]	So if Trump told you to jump off a bridge... #OperationWarpSpeed former White House sock puppet of #BigPharma Remember: SAFE means NO LIABILITY for Pharma EFFECTIVE means $30BILLION in vaccine sales alone for Pfizer (last year's total revenue was $9B) https://t.co/M1xtd34mQD	127537.0	RT @libertytarian: So if Trump told you to jump off a bridge... #OperationWarpSpeed former White House sock puppet of #BigPharma Remembeâ€¦	278.0	True	full
1433186	1433186	60515971e1e1000038c7fb10	2021-03-17 01:20:43	[]	[]	Tue Mar 16 00:45:00 +0000 2021	[{"text":"Kashmir","indices":[19,27]},{"text":"peace","indices":[34,40]},{"text":"Kashmir","indices":[45,53]},{"text":"India","indices":[66,72]},{"text":"instigating","indices":[108,120]},{"text":"fake","indices":[133,138]}]	[{"url":"https://t.co/gfSdBX47jH","expanded_url":"https://twitter.com/qazizaid89/status/1371498075815092225?s=20","display_url":"twitter.com/qazizaid89/staâ€¦","indices":[189,212]}]	The path chosen by #Kashmir is of #peace and #Kashmir stands with #India. People like you who are trying to #instigating people with #fake news will never succeed in your negative notions. https://t.co/gfSdBX47jH	11079.0	RT @KashmirTraitors: The path chosen by #Kashmir is of #peace and #Kashmir stands with #India. People like you who are trying to #instigatiâ€¦	22.0	True	full
1433187	1433187	60515971e1e1000038c7fb14	2021-03-17 01:20:43	[]	[]	Tue Mar 16 23:09:22 +0000 2021	[]	[{"url":"https://t.co/XbY9O5mF9Y","expanded_url":"https://www.politico.com/states/florida/story/2021/03/16/major-donors-to-south-florida-hospital-foundation-got-early-vaccine-access-1368423","display_url":"politico.com/states/floridaâ€¦","indices":[209,232]}]	Vaccine distribution in Florida has been riddled with corruption since it began. This is exactly why I called for an investigation. We canâ€™t give wealthy donors VIP access while working people wait in line. https://t.co/XbY9O5mF9Y	122576.0	RT @nikkifried: Vaccine distribution in Florida has been riddled with corruption since it began. This is exactly why I called for an invesâ€¦	245.0	True	full
1433188	1433188	60515971e1e1000038c7fb36	2021-03-17 01:20:44	[]	[]	Tue Mar 16 11:51:31 +0000 2021	[]	[{"url":"https://t.co/5iNguJngxl","expanded_url":"https://youtube.com/c/CanaldoNeg%C3%A3ooficial","display_url":"youtube.com/c/CanaldoNeg%Câ€¦","indices":[113,136]}]	Salve pessoal, hoje tem bate papo as 15:00 horas com Paulo Figueredo @realpfigueiredo jornalista da Jovem Pan. ðŸ‘‰ðŸ�¿https://t.co/5iNguJngxl https://t.co/l5fmsSLXJk	29382.0	RT @CanaldoNegaoo: Salve pessoal, hoje tem bate papo as 15:00 horas com Paulo Figueredo @realpfigueiredo jornalista da Jovem Pan. ðŸ‘‰ðŸ�¿https:/â€¦	411.0	True	full
1433189	1433189	60515971e1e1000038c7fb40	2021-03-17 01:20:44	[]	[]	Wed Mar 17 00:12:02 +0000 2021	[]	[{"url":"https://t.co/mZu5kwrFgy","expanded_url":"https://ops.fyi/Leftovers","display_url":"ops.fyi/Leftovers","indices":[151,174]}]	THE LEFTOVERS (2014) Cinematography by Michael Slovis Directed by Peter Berg From the "Pilot" Read about how this show hid its message in its music: https://t.co/mZu5kwrFgy https://t.co/zV4Bn7EBYt	626015.0	RT @OnePerfectShot: THE LEFTOVERS (2014) Cinematography by Michael Slovis Directed by Peter Berg From the "Pilot" Read about how this shoâ€¦	18.0	True	full
[truncated: 109,609 more rows]
