# Supplementary material for: Low credibility URL sharing on Twitter during reporting linking rare blood clots with the Oxford/AstraZeneca COVID-19 vaccine
Source: PLoS One. 2024 Jan 19;19(1):e0296444. doi: 10.1371/journal.pone.0296444 (PMC10798519; doi:10.1371/journal.pone.0296444)
Supplement: S31 File — (CSV) [file pone.0296444.s033.csv]

	Unnamed: 0	_id	created_at	extended_tweet.entities.hashtags	URL	retweeted_status.created_at	retweeted_status.extended_tweet.entities.hashtags	RTURL	retweeted_status.extended_tweet.full_text	retweeted_status.user.followers_count	text	user.followers_count	indicator	origin
1542800	1542800	60520283526c9200380078c8	2021-03-17 13:22:05	[]	[]	Wed Mar 17 00:25:18 +0000 2021	[]	[{"url":"https://t.co/IPNzGGrzzO","expanded_url":"https://slate.com/news-and-politics/2021/03/vaccine-access-abortion-health-care-connection.html?fbclid=IwAR1x1SehNHTtlZ6K1TztjlP7YHpqz7hFsRil96FYeQBBDu0urs8jUs-PfH0","display_url":"slate.com/news-and-politâ€¦","indices":[213,236]}]	Frustrated with the vaccine rollout? Driving cross counties or across state lines? Arbitrary waits and limited providers? That's how reproductive care works in too many places. Dahlia Lithwick connects the dots. https://t.co/IPNzGGrzzO	7871.0	RT @SallyLHudson: Frustrated with the vaccine rollout? Driving cross counties or across state lines? Arbitrary waits and limited providers?â€¦	959.0	True	full
1542801	1542801	60520283526c9200380078ce	2021-03-17 13:22:05	[]	[]	Wed Mar 17 12:44:16 +0000 2021	[{"text":"RacismIsNotComedy","indices":[201,219]},{"text":"StopAsianHate","indices":[220,234]}]	[{"url":"https://t.co/tp8JErYfs6","expanded_url":"https://anti-asianviolenceresources.carrd.co/","display_url":"anti-asianviolenceresources.carrd.co","indices":[236,259]}]	Com a pandemia o Ã³dio contra a comunidade asiÃ¡tica cresceu absurdamente e pessoas sÃ£o machucadas e agredidas fÃ­sica e mentalmente todos os dias. Racismo e Xenofobia nÃ£o Ã© piada nÃ£o Ã© entretenimento. #RacismIsNotComedy #StopAsianHate https://t.co/tp8JErYfs6	29601.0	RT @portalHobiBr: Com a pandemia o Ã³dio contra a comunidade asiÃ¡tica cresceu absurdamente e pessoas sÃ£o machucadas e agredidas fÃ­sica e menâ€¦	94.0	True	full
1542802	1542802	60520283526c9200380078de	2021-03-17 13:22:05	[]	[]	Wed Mar 17 10:48:45 +0000 2021	[]	[{"url":"https://t.co/y9rekVcK7V","expanded_url":"https://twitter.com/ElliKoestinger/status/1372136189982085127","display_url":"twitter.com/ElliKoestingerâ€¦","indices":[259,282]}]	"Unser VorstoÃŸ"? Liebe Frau Ministerin, als @kmitsotakis am 12. JÃ¤nner via @POLITICOEurope ein "Vaccination certificate" vorschlug, fragte ich im Kanzleramt nach, was Ã–sterreich davon halte. Antwort: wir hÃ¶ren zum ersten Mal davon, haben noch keine Position. https://t.co/y9rekVcK7V	5541.0	RT @grimmse: "Unser VorstoÃŸ"? Liebe Frau Ministerin, als @kmitsotakis am 12. JÃ¤nner via @POLITICOEurope ein "Vaccination certificate" vorscâ€¦	242.0	True	full
1542803	1542803	60520283526c9200380078e2	2021-03-17 13:22:05	[]	[]	Wed Mar 17 12:43:11 +0000 2021	[]	[{"url":"https://t.co/iQxxswLK1f","expanded_url":"https://www.politico.com/news/2021/03/17/gop-biden-covid-bill-476601","display_url":"politico.com/news/2021/03/1â€¦","indices":[169,192]}]	"None of the attack lines seemed to resonate with voters, who began receiving stimulus checks as early as last weekend and appear overwhelmingly supportive of the law." https://t.co/iQxxswLK1f	57635.0	RT @AndrewBatesNC: "None of the attack lines seemed to resonate with voters, who began receiving stimulus checks as early as last weekend aâ€¦	95.0	True	full
1542804	1542804	60520283526c9200380078ec	2021-03-17 13:22:05	[{"text":"Manaos","indices":[3,10]},{"text":"Cepas","indices":[13,19]},{"text":"CÃ³rdoba","indices":[22,30]}]	[{"url":"https://t.co/TXS6UO64xy","expanded_url":"https://red92.com/noticias/detectaron-en-cordoba-un-caso-positivo-de-coronavirus-de-la-cepa-de-manaos-22942","display_url":"red92.com/noticias/detecâ€¦","indices":[179,202]}]		[]	[]			âœ…ðŸ¦ #Manaos | #Cepas | #CÃ³rdoba | ðŸ‘‰Detectaron en CÃ³rdoba un caso positivo de coronavirus de la cepa de Manaos Tamâ€¦ https://t.co/wb7ys2sZDd	167630.0	True	full
1542805	1542805	60520283526c9200380078f6	2021-03-17 13:22:06	[]	[]	Wed Mar 17 03:31:25 +0000 2021	[{"text":"PriyaRamani","indices":[113,125]}]	[{"url":"https://t.co/CtWjfJWw0X","expanded_url":"https://www.bloombergquint.com/opinion/as-farm-protests-intensify-a-cult-book-gets-its-50th-reprint-priya-ramani-on-p-sainaths-writing","display_url":"bloombergquint.com/opinion/as-farâ€¦","indices":[128,151]}]	The questions P Sainath asks his readers in â€˜Everybody Loves a Good Droughtâ€™ are more relevant than ever, writes #PriyaRamani. https://t.co/CtWjfJWw0X	49089.0	RT @samar11: The questions P Sainath asks his readers in â€˜Everybody Loves a Good Droughtâ€™ are more relevant than ever, writes #PriyaRamani.â€¦	286.0	True	full
1542806	1542806	60520284526c920038007910	2021-03-17 13:22:06	[]	[]	Wed Mar 17 13:17:12 +0000 2021	[{"text":"Sevilla","indices":[22,30]}]	[{"url":"https://t.co/pb8mZhv3RY","expanded_url":"https://diario16.com/la-policia-frustra-en-sevilla-otro-show-mediatico-de-abascal-para-reclamar-libertad-mientras-intenta-darse-un-bano-de-multitudes-en-plena-pandemia/","display_url":"diario16.com/la-policia-fruâ€¦","indices":[168,191]}]	La policÃ­a frustra en #Sevilla otro show mediÃ¡tico de Abascal para reclamar â€œlibertadâ€� mientras intenta darse un baÃ±o de multitudes en plena pandemia ðŸ–Š @blanconatalio https://t.co/pb8mZhv3RY	30822.0	RT @Diario_16: La policÃ­a frustra en #Sevilla otro show mediÃ¡tico de Abascal para reclamar â€œlibertadâ€� mientras intenta darse un baÃ±o de mulâ€¦	1211.0	True	full
1542807	1542807	60520284526c920038007938	2021-03-17 13:22:06	[]	[]	Wed Mar 17 13:01:42 +0000 2021	[]	[{"url":"https://t.co/7uOwxc9GjR","expanded_url":"http://ow.ly/alSa50DZZTO","display_url":"ow.ly/alSa50DZZTO","indices":[99,122]}]	Pediatric Nurse Brags About Getting COVID Vaccine While Pregnant â€“ Baby is Stillborn 8 Days Later -https://t.co/7uOwxc9GjR https://t.co/oFVP0W3oCe	19146.0	RT @NVICLoeDown: Pediatric Nurse Brags About Getting COVID Vaccine While Pregnant â€“ Baby is Stillborn 8 Days Later -https://t.co/7uOwxc9GjRâ€¦	99.0	True	full
1542808	1542808	60520284526c92003800793a	2021-03-17 13:22:06	[]	[{"url":"https://t.co/MPRlB4QK81","expanded_url":"https://news.sky.com/story/covid-19-eu-threatens-to-block-jab-exports-to-uk-and-other-countries-with-high-vaccination-rates-12248671","display_url":"news.sky.com/story/covid-19â€¦","indices":[0,23]}]		[]	[]			https://t.co/MPRlB4QK81 The EU/EU countries have: Partially suspended their own AZ vaccine rollout Tens of thousandâ€¦ https://t.co/yLUDxbHSF1	132.0	True	full
1542809	1542809	60520284526c920038007942	2021-03-17 13:22:06	[]	[]	Wed Mar 17 12:04:13 +0000 2021	[]	[{"url":"https://t.co/Cuv310bxTn","expanded_url":"https://www.rebelnews.com/chris_sky_kicked_out_of_airport_while_trying_to_help_woman_returning_to_canada_after_surgery","display_url":"rebelnews.com/chris_sky_kickâ€¦","indices":[256,279]}]	Why isnâ€™t law enforcement obeying the law when it comes to mask exemptions? Anti-lockdown advocate Chris Sky is kicked out of Toronto airport by Peel Police while trying to help a woman returning to Canada from Portugal after surgery. Whereâ€™s the empathy? https://t.co/Cuv310bxTn	11436.0	RT @TheMenzoid: Why isnâ€™t law enforcement obeying the law when it comes to mask exemptions? Anti-lockdown advocate Chris Sky is kicked outâ€¦	168.0	True	full
1542810	1542810	60520284526c920038007946	2021-03-17 13:22:06	[]	[{"url":"https://t.co/Rpi2CAbRjT","expanded_url":"https://thebarnaclenews.com/fiscal-summary-leaves-wrb-transaction-an-unsolved-mystery/","display_url":"thebarnaclenews.com/fiscal-summaryâ€¦","indices":[210,233]}]		[]	[]			The Government has released its Fiscal Summary report for December 2020. This report published on the Government weâ€¦ https://t.co/aa3mzkbuEz	613.0	True	full
1542811	1542811	60520284526c92003800794a	2021-03-17 13:22:07	[]	[{"url":"https://t.co/3N2KPmhs4c","expanded_url":"https://www.biorxiv.org/content/10.1101/2021.03.12.435194v1","display_url":"biorxiv.org/content/10.110â€¦","indices":[264,287]}]		[]	[]			Though P.1 &amp; B.1.351 have 3 virtually identical mutations (E484K, K417N/T, N501Y), &amp; have similarâ†‘ affinity for ACEâ€¦ https://t.co/asolTG2Cdl	2573.0	True	full
1542812	1542812	60520284526c920038007950	2021-03-17 13:22:07	[{"text":"USA","indices":[209,213]},{"text":"open","indices":[214,219]},{"text":"Tennis","indices":[220,227]},{"text":"COVID19","indices":[228,236]},{"text":"atp","indices":[237,241]}]	[{"url":"https://t.co/tdOojtoFqq","expanded_url":"http://bit.ly/2QfGP9i","display_url":"bit.ly/2QfGP9i","indices":[185,208]}]		[]	[]			U.S. Open runner-up Alexander Zverev in criticizing ATP Tourâ€™s current rankings system at the time of the COVID-19â€¦ https://t.co/2tVZfYsEU4	239.0	True	full
1542813	1542813	60520285526c920038007974	2021-03-17 13:22:07	[]	[{"url":"https://t.co/eptrRkkBS8","expanded_url":"https://twitter.com/Jiminid9/status/1371894130591244290?s=19","display_url":"twitter.com/Jiminid9/statuâ€¦","indices":[227,250]}]		[]	[]			@z__l_5 the 'yearbooks' they used has the same stain in the same place as if there are many victims when obv there'â€¦ https://t.co/MEoBaj29j2	94.0	True	full
1542814	1542814	60520285526c920038007984	2021-03-17 13:22:07	[]	[{"url":"https://t.co/6AJ0JiYxCK","expanded_url":"https://www.usnews.com/news/best-states/arkansas/articles/2021-03-15/arkansas-house-oks-allowing-conscience-objections-by-doctors","display_url":"usnews.com/news/best-statâ€¦","indices":[127,150]}]		[]	[]			â€œThis bill simply piles on with others that continue to restrict and hang over like a dark bog of intolerance overâ€¦ https://t.co/MJwXLY2oMA	9271.0	True	full
1542815	1542815	60520285526c920038007986	2021-03-17 13:22:07	[]	[]	Wed Mar 17 11:05:58 +0000 2021	[]	[{"url":"https://t.co/YdnrKLNzDO","expanded_url":"https://asia.nikkei.com/Spotlight/Myanmar-Coup/Myanmar-junta-targets-banks-in-push-against-foreign-interference?utm_campaign=RN%20Free%20newsletter&utm_medium=daily%20newsletter%20free&utm_source=NAR%20Newsletter&utm_content=article%20link&del_type=1&pub_date=20210317190000&seq_num=7&si=04103981","display_url":"asia.nikkei.com/Spotlight/Myanâ€¦","…	The Myanmar junta is ordering "banks to divulge details of accounts and money transfers dating back to 2016 for domestic and international NGOs operating in Myanmar...[to] bolster its narrative of foreign interference in Myanmar's internal affairs." https://t.co/YdnrKLNzDO https://t.co/8AX1R9q9U6	452572.0	RT @KenRoth: The Myanmar junta is ordering "banks to divulge details of accounts and money transfers dating back to 2016 for domestic and iâ€¦	381.0	True	full
1542816	1542816	60520285526c920038007994	2021-03-17 13:22:08	[]	[]	Wed Mar 17 12:41:57 +0000 2021	[]	[{"url":"https://t.co/ejUJ8nFwYv","expanded_url":"https://www.bbc.co.uk/iplayer/episode/m000t8td/panorama-cashing-in-on-covid","display_url":"bbc.co.uk/iplayer/episodâ€¦","indices":[204,227]}]	Nearly choked on my sandwich as I listened to this week's Panorama about the PPE scandal. We only paid 5 times more than we should have done via charlatan middle men on VIP lists and unchallenged bidding https://t.co/ejUJ8nFwYv	820.0	RT @Nigel_Dunn: Nearly choked on my sandwich as I listened to this week's Panorama about the PPE scandal. We only paid 5 times more than weâ€¦	1450.0	True	full
1542817	1542817	60520285526c92003800799a	2021-03-17 13:22:08	[]	[]	Wed Mar 17 13:05:51 +0000 2021	[]	[{"url":"https://t.co/oMl5G7DYNH","expanded_url":"http://www.rapidtradinggroup.com","display_url":"rapidtradinggroup.com","indices":[209,232]}]	Few good trade yesterday on $FUTU 60% and 40% $SBUX 120% $MA 65% $AA{L 25% $INTC100% $TDOC 50% $QCOM 70% $TSLA 80% $SPY 30% $MU 25%. $LIZI 2 points $ISUN 1.5 point $CANF 1 point $STRM 1 point $CLSK 1.5 point. https://t.co/oMl5G7DYNH	1035.0	RT @RapidTrading: Few good trade yesterday on $FUTU 60% and 40% $SBUX 120% $MA 65% $AA{L 25% $INTC100% $TDOC 50% $QCOM 70% $TSLA 80% $SPY 3â€¦	10528.0	True	full
1542818	1542818	60520285526c9200380079a0	2021-03-17 13:22:08	[]	[]	Wed Mar 17 12:43:13 +0000 2021	[{"text":"ContraElBloqueoMasRevolucion","indices":[112,141]}]	[{"url":"https://t.co/8LMX0eh0Wp","expanded_url":"https://mazo4f.com/237862","display_url":"mazo4f.com/237862","indices":[87,110]}]	Brasil: 54% de los ciudadanos califican de mala el manejo de la pandemia por Bolsonaro https://t.co/8LMX0eh0Wp #ContraElBloqueoMasRevolucion https://t.co/Mua7IW4SS5	586386.0	RT @ConElMazoDando: Brasil: 54% de los ciudadanos califican de mala el manejo de la pandemia por Bolsonaro https://t.co/8LMX0eh0Wp #Contraâ€¦	44.0	True	full
1542819	1542819	60520285526c9200380079a6	2021-03-17 13:22:08	[{"text":"DrainTheTraitors","indices":[255,272]}]	[{"url":"https://t.co/lVr0alQmII","expanded_url":"https://act.boldprogressives.org/whipcount/drain-the-traitors/","display_url":"act.boldprogressives.org/whipcount/draiâ€¦","indices":[231,254]}]		[]	[]			.@Accenture just â€œpausedâ€� all its political giving. That's false equivalenceâ€”@JulieSweet, join other major corporatâ€¦ https://t.co/25fYjozCGE	1770.0	True	full
1542820	1542820	60520285526c9200380079aa	2021-03-17 13:22:08	[]	[]	Wed Mar 17 12:00:07 +0000 2021	[]	[{"url":"https://t.co/hoKPRF8zLO","expanded_url":"https://data.spectator.co.uk/city/vaccines","display_url":"data.spectator.co.uk/city/vaccines","indices":[136,159]}]	Huge drop in fatalities in UK mainly achieved using the AstraZeneca vaccine, while the EU waits for the EMA to make its recommendation https://t.co/hoKPRF8zLO https://t.co/C62tTrRey3	79681.0	RT @laoneill111: Huge drop in fatalities in UK mainly achieved using the AstraZeneca vaccine, while the EU waits for the EMA to make its reâ€¦	44.0	True	full
1542821	1542821	60520285526c9200380079b6	2021-03-17 13:22:08	[]	[]	Wed Feb 24 14:03:15 +0000 2021	[]	[{"url":"https://t.co/WCH2lqmWPY","expanded_url":"https://secure.actblue.com/donate/slfclaunch","display_url":"secure.actblue.com/donate/slfclauâ€¦","indices":[229,252]}]	I'm a Texan, a teacher, and a mom. I'm running for Congress â€” because we're done with leaders who fail to protect us from a storm or a pandemic, but find time to vacation in Cancun. Itâ€™s a special election on May 1. Join us: https://t.co/WCH2lqmWPY https://t.co/wLfcukddfe	9364.0	RT @ShawnLassiterTX: I'm a Texan, a teacher, and a mom. I'm running for Congress â€” because we're done with leaders who fail to protect usâ€¦	250.0	True	full
1542822	1542822	60520286526c9200380079be	2021-03-17 13:22:08	[]	[]	Wed Mar 17 08:36:50 +0000 2021	[{"text":"trains","indices":[51,58]}]	[{"url":"https://t.co/uSZF5lWzGE","expanded_url":"https://slate.com/business/2021/03/amtrak-ceo-interview-trains-coronavirus.html","display_url":"slate.com/business/2021/â€¦","indices":[257,280]}]	"The CEO of @Amtrak thinks Americans are ready for #trains again. And he says sleeper cars are making a comeback." Music to our ears... 2021 year of rail. And you know OUAT ? We are going to prepare our next travel in USA @ouiautraindnuit @sleeping_train https://t.co/uSZF5lWzGE	226.0	RT @OUAT_train: "The CEO of @Amtrak thinks Americans are ready for #trains again. And he says sleeper cars are making a comeback." Music tâ€¦	739.0	True	full
1542823	1542823	60520286526c9200380079d8	2021-03-17 13:22:08	[]	[]	Wed Mar 17 11:06:42 +0000 2021	[]	[{"url":"https://t.co/E4zR8eMfql","expanded_url":"https://clinicaltrials.gov/ct2/show/NCT04748172?term=mRNA+vaccine&draw=2","display_url":"clinicaltrials.gov/ct2/show/NCT04â€¦","indices":[0,23]}]	https://t.co/E4zR8eMfql Israel testing the effects of the biological and mRNA vaccines on ovarian reserve. Why was this not done pre roll out?	3220.0	RT @1Mirror1978: https://t.co/E4zR8eMfql Israel testing the effects of the biological and mRNA vaccines on ovarian reserve. Why was this nâ€¦	755.0	True	full
1542824	1542824	60520286526c9200380079dc	2021-03-17 13:22:08	[]	[{"url":"https://t.co/xv8DFJXr0w","expanded_url":"https://youtu.be/rO_iNK6mYf4","display_url":"youtu.be/rO_iNK6mYf4","indices":[234,257]}]		[]	[]			AsÃ­ Opera el RÃ‰GIMEN con sus ENCHUFADOS de su Estructura Criminal!! Todo Chavista de la CÃšPULA CLARO Gozan de loâ€¦ https://t.co/QsebqIlrSw	3.0	True	full
1542825	1542825	60520286526c9200380079e0	2021-03-17 13:22:09	[]	[]	Tue Mar 16 15:40:04 +0000 2021	[]	[{"url":"https://t.co/ybByT2xq85","expanded_url":"http://ow.ly/sMqm50E0hXZ","display_url":"ow.ly/sMqm50E0hXZ","indices":[253,276]}]	Maximise customer value while minimising waste &amp; create more value with fewer resources. A lean organisation understands customer value &amp; focuses its key processes to continuously improve it. Learn more about Lean Principles at this webinar: https://t.co/ybByT2xq85 https://t.co/KQnrVUW4LK	26905.0	RT @Seda_dsbd: Maximise customer value while minimising waste &amp; create more value with fewer resources. A lean organisation understands cuâ€¦	1518.0	True	full
1542826	1542826	60520286526c9200380079e4	2021-03-17 13:22:09	[]	[]	Wed Mar 17 13:03:58 +0000 2021	[]	[{"url":"https://t.co/aiEfn5jpVL","expanded_url":"https://streamscharts.com/twitch/channels?lang=es","display_url":"streamscharts.com/twitch/channelâ€¦","indices":[255,278]}]	Most watched Spanish-speaking @TwitchES channels for the 1st half of March 2021 (March 1-15): 1âƒ£ @JuanSGuarnizo 2âƒ£ @IbaiLlanos 3âƒ£ @TheGrefg 4âƒ£ @auronplay 5âƒ£ @Rubiu5 6âƒ£ @JeltyTV 7âƒ£ @23ricoy 8âƒ£ @LVPes 9âƒ£ @FolagoR ðŸ”Ÿ @dedreviil ðŸ‡ªðŸ‡¸ðŸ‡²ðŸ‡½ðŸ‡¦ðŸ‡· More stats: https://t.co/aiEfn5jpVL https://t.co/L6id1GHX6O	5814.0	RT @StreamsCharts: Most watched Spanish-speaking @TwitchES channels for the 1st half of March 2021 (March 1-15): 1âƒ£ @JuanSGuarnizo 2âƒ£ @Ibâ€¦	420.0	True	full
1542827	1542827	60520286526c9200380079f0	2021-03-17 13:22:09	[]	[]	Wed Mar 17 13:02:08 +0000 2021	[]	[{"url":"https://t.co/fBKPioyELu","expanded_url":"https://www.thetimes.co.uk/article/eu-set-to-block-vaccine-exports-to-uk-85gklsrjr","display_url":"thetimes.co.uk/article/eu-setâ€¦","indices":[194,217]}]	EU preparing to use emergency powers to grab â€œEuropeâ€™s fair shareâ€� of vaccines from Britain including export bans, the seizure of factories and overriding patents on the Oxford-AstraZeneca jabs https://t.co/fBKPioyELu	40279.0	RT @BrunoBrussels: EU preparing to use emergency powers to grab â€œEuropeâ€™s fair shareâ€� of vaccines from Britain including export bans, the sâ€¦	907.0	True	full
1542828	1542828	60520286526c9200380079fe	2021-03-17 13:22:09	[]	[]	Wed Mar 17 09:36:45 +0000 2021	[{"text":"covidlongkid","indices":[179,192]}]	[{"url":"https://t.co/Vlv2XBm4Ta","expanded_url":"https://www.jpost.com/israel-news/post-covid-pediatric-pandemic-heartbreaking-to-watch-your-child-suffer-659081","display_url":"jpost.com/israel-news/poâ€¦","indices":[244,267]}]	Pour tous ceux qui pensent que le covid ne fait rien aux enfants, et que laisser les Ã©coles ouvertes est la seule prioritÃ© : 10-30% des enfants atteints en IsraÃ«l dÃ©veloppent des #covidlongkid "It is heart-breaking to watch your child suffer." https://t.co/Vlv2XBm4Ta	758.0	RT @Celine_at_Paris: Pour tous ceux qui pensent que le covid ne fait rien aux enfants, et que laisser les Ã©coles ouvertes est la seule prioâ€¦	15.0	True	full
1542829	1542829	60520286526c920038007a08	2021-03-17 13:22:09	[]	[]	Wed Mar 17 12:43:47 +0000 2021	[]	[{"url":"https://t.co/yXF6xdLSGu","expanded_url":"https://noticias.uol.com.br/colunas/kennedy-alencar/2021/03/17/lira-pacheco-e-aras-sao-cumplices-do-genocidio-de-bolsonaro.htm","display_url":"noticias.uol.com.br/colunas/kennedâ€¦","indices":[252,275]}]	Lira, Pacheco e Aras sÃ£o cÃºmplices do genocÃ­dio de Bolsonaro. Eles sÃ£o as 3 autoridades que realmente podem pressionar presidente a mudar aÃ§Ã£o na pandemia. Mas se omitem e precisam ser responsabilizados. Texto e foto corrigidos no @UOLNoticias e @UOL. https://t.co/yXF6xdLSGu	320786.0	RT @KennedyAlencar: Lira, Pacheco e Aras sÃ£o cÃºmplices do genocÃ­dio de Bolsonaro. Eles sÃ£o as 3 autoridades que realmente podem pressionarâ€¦	27.0	True	full
1542830	1542830	60520286526c920038007a0e	2021-03-17 13:22:09	[]	[]	Mon Mar 15 21:07:03 +0000 2021	[]	[{"url":"https://t.co/gTwZHtYcIz","expanded_url":"https://www.politico.com/news/2021/03/15/yevgeny-vindman-promotion-post-trump-476038","display_url":"politico.com/news/2021/03/1â€¦","indices":[246,269]}]	SCOOP: Army Lt. Col. Yevgeny Vindman is set to be promoted to full colonel, despite attempts by Trump loyalists to derail his career following his bit role in the former president's first impeachment, two people familiar with the matter told me. https://t.co/gTwZHtYcIz	42445.0	RT @dlippman: SCOOP: Army Lt. Col. Yevgeny Vindman is set to be promoted to full colonel, despite attempts by Trump loyalists to derail hisâ€¦	13885.0	True	full
1542831	1542831	60520286526c920038007a18	2021-03-17 13:22:09	[]	[]	Wed Mar 17 11:42:04 +0000 2021	[{"text":"CLTV","indices":[13,18]}]	[{"url":"https://t.co/303IIfmn0T","expanded_url":"http://dlvr.it/RvpNLf","display_url":"dlvr.it/RvpNLf","indices":[204,227]}]	Watch now on #CLTV Nicolle Wallace and Frank Figliuzzi go over the synchronicity between Russia, the Trump campaign and its GOP allies and why they still pose such a danger even with Joe Biden in office. https://t.co/303IIfmn0T	94755.0	RT @crooksandliars: Watch now on #CLTV Nicolle Wallace and Frank Figliuzzi go over the synchronicity between Russia, the Trump campaign andâ€¦	5502.0	True	full
1542832	1542832	60520287526c920038007a26	2021-03-17 13:22:09	[]	[]	Wed Mar 17 10:19:05 +0000 2021	[]	[{"url":"https://t.co/1d0U23NnKS","expanded_url":"https://periodismoinvestigativo.com/2021/03/los-enchufados-tienen-acceso-a-la-vacuna-de-covid-19-mientras-los-mas-vulnerables-quedan-atras/","display_url":"periodismoinvestigativo.com/2021/03/los-enâ€¦","indices":[239,262]}]	Mientras miles de adultos mayores todavÃ­a esperan su turno para vacunarse, contratistas de la Guardia Nacional, familiares de mÃ©dicos y empleados de hospitales, entre otros con acceso a trato VIP, ya recibieron su dosis. âœ�@jenifferwiscov1 https://t.co/1d0U23NnKS	42637.0	RT @cpipr: Mientras miles de adultos mayores todavÃ­a esperan su turno para vacunarse, contratistas de la Guardia Nacional, familiares de mÃ©â€¦	478.0	True	full
1542833	1542833	60520287526c920038007a38	2021-03-17 13:22:09	[{"text":"newsexpresspost","indices":[130,146]},{"text":"UK","indices":[147,150]},{"text":"covid19","indices":[151,159]},{"text":"coronavirus","indices":[160,172]},{"text":"healthnews","indices":[173,184]},{"text":"worldnews","indices":[185,195]},{"text":"entertainmentwebsite","indices":[196,217]},{"text":"trendingnews","indices":[218,231]},{"text":"newstoday","indices":[232,242]},{"text":"lifest…	[{"url":"https://t.co/JOtZFPZ00J","expanded_url":"https://newsexpresspost.com/the-uk-variant-of-the-novel-coronavirus-spread-rapidly-in-nursing-homes-in-england-within-two-weeks/","display_url":"newsexpresspost.com/the-uk-variantâ€¦","indices":[105,128]}]		[]	[]			The UK variant of the novel coronavirus spread rapidly in nursing homes in England within two weeks Moreâ€¦ https://t.co/1xnLEwPNsy	48.0	True	full
1542834	1542834	60520287526c920038007a48	2021-03-17 13:22:09	[]	[]	Wed Mar 17 01:26:57 +0000 2021	[{"text":"íƒœì�¼","indices":[261,264]},{"text":"NCTíƒœì�¼","indices":[265,271]}]	[{"url":"https://t.co/Yzx96JcFDc","expanded_url":"https://twitter.com/NEO_ZONED/status/1262290223809118208?s=19","display_url":"twitter.com/NEO_ZONED/statâ€¦","indices":[237,260]}]	MOONDANSE/MOONIS â�— Please get ready for vote taeil in june birthday polling ðŸŒ›MUBEAT Starts in May? Beats will be expired after 90 days we obtained beats, we can watch 15 ads/day (3 beats every 1 ad), please collect from now on Tutorial: https://t.co/Yzx96JcFDc #íƒœì�¼ #NCTíƒœì�¼	1293.0	RT @nikitaehoo: MOONDANSE/MOONIS â�— Please get ready for vote taeil in june birthday polling ðŸŒ›MUBEAT Starts in May? Beats will be expired afâ€¦	839.0	True	full
1542835	1542835	60520287526c920038007a64	2021-03-17 13:22:10	[]	[]	Wed Mar 17 13:20:43 +0000 2021	[{"text":"Trudeau","indices":[104,112]},{"text":"polcan","indices":[143,150]},{"text":"polqc","indices":[151,157]}]	[{"url":"https://t.co/A3gX1sqQlF","expanded_url":"https://www.journaldemontreal.com/2021/03/16/suspension-du-proces-en-diffamation-contre-trudeau","display_url":"journaldemontreal.com/2021/03/16/susâ€¦","indices":[119,142]}]	Elle va rejeter.....Il y a des Ã©lections qui s'en viennent. Suspension du procÃ¨s en diffamation contre #Trudeau | JDM https://t.co/A3gX1sqQlF #polcan #polqc	6690.0	RT @MarieRose42: Elle va rejeter.....Il y a des Ã©lections qui s'en viennent. Suspension du procÃ¨s en diffamation contre #Trudeau | JDM httâ€¦	1641.0	True	full
1542836	1542836	60520288526c920038007a82	2021-03-17 13:22:10	[]	[]	Wed Mar 17 11:38:29 +0000 2021	[]	[{"url":"https://t.co/oSoO9qwJDd","expanded_url":"https://noticias.uol.com.br/colunas/rubens-valente/2021/03/17/ministro-justica-determina-investigacao-contra-criticos-bolsonaro.htm","display_url":"noticias.uol.com.br/colunas/rubensâ€¦","indices":[246,269]}]	A pior gestÃ£o da pandemia no mundo. 2.798 mortes em 24 horas. Menos de 5% da populaÃ§Ã£o vacinada. E o Ministro da JustiÃ§a do presidente, aquele machÃ£o que disse que ia fuzilar opositores, manda a PF investigar quem chamou Bolsonaro de pequi roÃ­do https://t.co/oSoO9qwJDd	63393.0	RT @Cauefabiano: A pior gestÃ£o da pandemia no mundo. 2.798 mortes em 24 horas. Menos de 5% da populaÃ§Ã£o vacinada. E o Ministro da JustiÃ§a dâ€¦	2651.0	True	full
1542837	1542837	60520288526c920038007a86	2021-03-17 13:22:10	[]	[]	Wed Mar 17 13:05:30 +0000 2021	[]	[{"url":"https://t.co/8DCUH4mqp7","expanded_url":"https://www.mfa.go.ke/?p=3648","display_url":"mfa.go.ke/?p=3648","indices":[227,250]}]	Every time there's an update on COVID from the GoK these days I really start to understand very deeply why the UN looked at our situation and decided to just build it's own Hospital for it's own staff and the Diplomatic Corps https://t.co/8DCUH4mqp7 https://t.co/7uc34i8h8A	48854.0	RT @Mwirigi: Every time there's an update on COVID from the GoK these days I really start to understand very deeply why the UN looked at ouâ€¦	3620.0	True	full
1542838	1542838	60520288526c920038007a90	2021-03-17 13:22:10	[]	[]	Wed Mar 17 13:19:35 +0000 2021	[{"text":"rotary","indices":[123,130]},{"text":"luxurywatches","indices":[131,145]},{"text":"giveaway","indices":[146,155]},{"text":"rotarywatch","indices":[156,168]},{"text":"rosegold","indices":[169,178]}]	[{"url":"https://t.co/3uqDMPRPtt","expanded_url":"http://thefrenchiemummy.com/mothers-day-giveaways-win-a-rotary-rose-gold-pvd-oxford-watch-worth-249/","display_url":"thefrenchiemummy.com/mothers-day-giâ€¦","indices":[179,202]}]	I want to Win a Rotary Rose Gold PVD Oxford Watch worth Â£249. To enter RT &amp; Follow @RotaryWatches &amp; @FrenchieMummy #rotary #luxurywatches #giveaway #rotarywatch #rosegold https://t.co/3uqDMPRPtt	336.0	RT @TwinfaceLucy: I want to Win a Rotary Rose Gold PVD Oxford Watch worth Â£249. To enter RT &amp; Follow @RotaryWatches &amp; @FrenchieMummy #rotarâ€¦	18571.0	True	full
1542839	1542839	60520288526c920038007a98	2021-03-17 13:22:10	[]	[]	Wed Mar 17 13:15:21 +0000 2021	[]	[{"url":"https://t.co/SrSMwWYwfH","expanded_url":"https://www.nbcnews.com/news/us-news/covid-vaccinations-are-free-they-re-taking-toll-local-pharmacies-n1260717","display_url":"nbcnews.com/news/us-news/câ€¦","indices":[221,244]}]	Local pharmacies are an instrumental part of this vaccine rollout. We need to support them and address the fact that theyâ€™re struggling to stay afloat with the paperwork and claims associated with administering vaccines. https://t.co/SrSMwWYwfH	130177.0	RT @CongressmanRaja: Local pharmacies are an instrumental part of this vaccine rollout. We need to support them and address the fact that tâ€¦	5051.0	True	full
1542840	1542840	60520288526c920038007aa0	2021-03-17 13:22:10	[]	[]	Tue Mar 16 22:42:55 +0000 2021	[]	[{"url":"https://t.co/qD1NblpnD4","expanded_url":"https://www.nbcnews.com/news/asian-america/there-were-3-800-anti-asian-racist-incidents-mostly-against-n1261257","display_url":"nbcnews.com/news/asian-ameâ€¦","indices":[244,267]}]	My latest: A new @StopAAPIHate report revealed nearly 3,800 incidents reported over the course of ~1yr during the pandemic. Women made up a far higher share of the reports at 68 percent, compared to men, who made up 29 percent of respondents. https://t.co/qD1NblpnD4	38684.0	RT @kimmythepooh: My latest: A new @StopAAPIHate report revealed nearly 3,800 incidents reported over the course of ~1yr during the pandemiâ€¦	0.0	True	full
1542841	1542841	60520288526c920038007aae	2021-03-17 13:22:10	[]	[]	Wed Mar 17 13:21:00 +0000 2021	[]	[{"url":"https://t.co/ufUIDuy8uP","expanded_url":"https://www.thenewhumanitarian.org/news/2021/3/12/UN-peacekeeper-ordered-to-pay-child-support-to-Haitian-mother?utm_source=twitter&utm_medium=social&utm_campaign=social","display_url":"thenewhumanitarian.org/news/2021/3/12â€¦","indices":[211,234]}]	The UN peacekeeping mission in Haiti was mired with controversy â€“ more than 100 peacekeepers were accused in sex scandals while peacekeepers from Nepal were linked a cholera outbreak in 2010 that killed 10,000. https://t.co/ufUIDuy8uP	105832.0	RT @newhumanitarian: The UN peacekeeping mission in Haiti was mired with controversy â€“ more than 100 peacekeepers were accused in sex scandâ€¦	2235.0	True	full
1542842	1542842	60520288526c920038007ab0	2021-03-17 13:22:10	[]	[]	Wed Mar 17 10:33:06 +0000 2021	[]	[{"url":"https://t.co/ipYx73S344","expanded_url":"http://ow.ly/IVAH50E11qQ","display_url":"ow.ly/IVAH50E11qQ","indices":[235,258]}]	Itâ€™s been 12 months since the pandemic uprooted the way we live and work, and life in lockdown has been tough. But our people are resilient and theyâ€™re used to dealing with a challenge. Senior Well Engineer Emma Haggart tells us more. https://t.co/ipYx73S344	27.0	RT @vysusgroup: Itâ€™s been 12 months since the pandemic uprooted the way we live and work, and life in lockdown has been tough. But our peopâ€¦	201.0	True	full
1542843	1542843	60520288526c920038007ab4	2021-03-17 13:22:10	[]	[]	Wed Mar 17 13:21:05 +0000 2021	[{"text":"UPSCExtraAttempt","indices":[246,263]}]	[{"url":"https://t.co/yWsypYXMYT","expanded_url":"https://twitter.com/supriya_sule/status/1372167397004566535","display_url":"twitter.com/supriya_sule/sâ€¦","indices":[264,287]}]	Maam it's a do and die situation for us. It's killing us from inside. I myself was corona positive while doing essential services duty , somehow cleared prelims but not well prepared for mains. I was in quarantine for 1 month in jul and aug 2020 #UPSCExtraAttempt https://t.co/yWsypYXMYT	30.0	RT @HareKri46360389: Maam it's a do and die situation for us. It's killing us from inside. I myself was corona positive while doing essentiâ€¦	13.0	True	full
1542844	1542844	60520288526c920038007ac6	2021-03-17 13:22:11	[]	[]	Wed Mar 17 12:18:23 +0000 2021	[{"text":"nft","indices":[175,179]},{"text":"nftart","indices":[180,187]},{"text":"rarible","indices":[188,196]},{"text":"cryptoart","indices":[197,207]},{"text":"rariblecom","indices":[208,219]}]	[{"url":"https://t.co/NvQUZCljdL","expanded_url":"https://rarible.com/token/0xd07dc4262bcdbf85190c01c996b4c06a461d2430:271964:0xfa073ac2b52fef56ffc1ac274fa786581437d793","display_url":"rarible.com/token/0xd07dc4â€¦","indices":[222,245]}]	My first drop from series based on hand painted works - "Chess Knight Series #1: Guangzhou white mask" available on @rariblecom! Only 10 copies and with unlockable content! #nft #nftart #rarible #cryptoart #rariblecom https://t.co/NvQUZCljdL https://t.co/VQqgMwHpFo	38.0	RT @sokolov_point: My first drop from series based on hand painted works - "Chess Knight Series #1: Guangzhou white mask" available on @rarâ€¦	1007.0	True	full
1542845	1542845	60520288526c920038007aca	2021-03-17 13:22:11	[]	[{"url":"https://t.co/ICmeVgGIyb","expanded_url":"http://capital-riesgo.es/en/articles/korian-acquires-ita-mental-health-from-magnum-capital-and-accelerates-its-development-of-mental-health-activities-across-europe/","display_url":"capital-riesgo.es/en/articles/koâ€¦","indices":[128,151]}]		[]	[]			Korian acquires ITA Mental Health from Magnum Capital and accelerates its development of mental health activities aâ€¦ https://t.co/TQhLxds76A	313.0	True	full
1542846	1542846	60520288526c920038007acc	2021-03-17 13:22:11	[]	[]	Wed Mar 17 13:10:18 +0000 2021	[]	[{"url":"https://t.co/fMwEj9AqxF","expanded_url":"https://twitter.com/QLCchain/status/1372137928374194184","display_url":"twitter.com/QLCchain/statuâ€¦","indices":[196,219]}]	$qlc low satoshi small market cap token - easy 10x Business/Technical Progress: 1. Develop the QLCChain swap module 2. $NFT asset on QLCChain architecture design 3. Test the DoD billing network https://t.co/fMwEj9AqxF	1666.0	RT @axlcrypto: $qlc low satoshi small market cap token - easy 10x Business/Technical Progress: 1. Develop the QLCChain swap module 2. $NFTâ€¦	235.0	True	full
1542847	1542847	60520288526c920038007ad4	2021-03-17 13:22:11	[{"text":"Nintendo","indices":[128,137]},{"text":"NintendoBrasil","indices":[138,153]},{"text":"NintendoSwitch","indices":[154,169]},{"text":"NintendoSwitchBrasil","indices":[170,191]},{"text":"NotÃ­ciasNintendo","indices":[192,209]}]	[{"url":"https://t.co/HoLyvztpG2","expanded_url":"https://twitter.com/BlueSideForce","display_url":"twitter.com/BlueSideForce","indices":[78,101]},{"url":"https://t.co/P81KrdLmaZ","expanded_url":"https://twitter.com/GreenSideForce","display_url":"twitter.com/GreenSideForce","indices":[104,127]},{"url":"https://t.co/hL3Zk0acSy","expanded_url":"https://ovicio.com.br/review-crash-bandicoot-4-its-abo…		[]	[]			"Review | Crash Bandicoot 4: Itâ€™s About Time para Nintendo Switch - O VÃ­cio" https://t.co/HoLyvztpG2 Iâ€¦ https://t.co/1tAZEHADcd	9.0	True	full
1542848	1542848	60520289526c920038007adc	2021-03-17 13:22:11	[]	[{"url":"https://t.co/J4SfeCFBZ2","expanded_url":"https://elpais.com/mexico/2021-03-01/la-casa-blanca-descarta-compartir-vacunas-contra-la-covid-19-con-mexico-y-otros-paises.html","display_url":"elpais.com/mexico/2021-03â€¦","indices":[256,279]}]		[]	[]			UNICEF reporta que EE. UU. asegurÃ³ mÃ¡s del 500% de las dosis necesarias, pero los contratos opcionales dan para vacâ€¦ https://t.co/e6FGOwygYI	358.0	True	full
1542849	1542849	60520289526c920038007ade	2021-03-17 13:22:11	[]	[]	Wed Mar 17 13:20:09 +0000 2021	[{"text":"OpiniÃ³n","indices":[0,8]}]	[{"url":"https://t.co/iXLp14WDTZ","expanded_url":"http://ow.ly/kbDU50E0Stb","display_url":"ow.ly/kbDU50E0Stb","indices":[222,245]}]	#OpiniÃ³n | "El seÃ±or presidente no se midiÃ³. Sus declaraciones fueron mÃ¡s allÃ¡ de ser una de sus tantas 'ocurrencias'. Son una soberana torpeza polÃ­tica y un atentado contra el estado de derecho" | Por Elisur Arteaga Nava https://t.co/iXLp14WDTZ	4893260.0	RT @proceso: #OpiniÃ³n | "El seÃ±or presidente no se midiÃ³. Sus declaraciones fueron mÃ¡s allÃ¡ de ser una de sus tantas 'ocurrencias'. Son unaâ€¦	830.0	True	full
1542850	1542850	60520289526c920038007b04	2021-03-17 13:22:11	[]	[{"url":"https://t.co/HAjb7dteGq","expanded_url":"https://www.elsolabc.com/tucuman-alertan-por-la-llegada-de-la-cepa-britanica-del-covid-19-se-cree-que-comenzo-segunda-oleada/","display_url":"elsolabc.com/tucuman-alertaâ€¦","indices":[106,129]}]		[]	[]			TUCUMÃ�N: alertan por la llegada de la cepa britÃ¡nica del Covid-19; se cree que comenzÃ³ segunda oleada.....â€¦ https://t.co/d2FBzRc97x	71.0	True	full
1542851	1542851	60520289526c920038007b06	2021-03-17 13:22:11	[]	[]	Wed Mar 17 12:35:27 +0000 2021	[]	[{"url":"https://t.co/lYAX4fTgJl","expanded_url":"https://noticias.uol.com.br/saude/ultimas-noticias/redacao/2021/03/17/lider-do-governo-na-camara-diz-que-pandemia-no-brasil-nao-e-tao-critica.htm","display_url":"noticias.uol.com.br/saude/ultimas-â€¦","indices":[254,277]}]	Enquanto a Fiocruz avalia que Brasil vive o maior colapso hospitalar e sanitÃ¡rio da sua histÃ³ria, o lÃ­der do governo na CÃ¢mara, Ricardo Barros, diz que pandemia no Brasil â€œnÃ£o Ã© tÃ£o crÃ­tica comparada" aos outros paÃ­ses. "Ã‰ uma situaÃ§Ã£o atÃ© confortÃ¡vel". https://t.co/lYAX4fTgJl	6299.0	RT @paulacramon: Enquanto a Fiocruz avalia que Brasil vive o maior colapso hospitalar e sanitÃ¡rio da sua histÃ³ria, o lÃ­der do governo na CÃ¢â€¦	465.0	True	full
1542852	1542852	60520289526c920038007b14	2021-03-17 13:22:11	[]	[{"url":"https://t.co/VIa587mKdc","expanded_url":"http://onlyfans.com/babydoll1888948","display_url":"onlyfans.com/babydoll1888948","indices":[27,50]}]		[]	[]			@OnlyFansART Follow baby : https://t.co/VIa587mKdc 15% OFF FOR THE NEXT 20 SUBS!!! TOP 4% OF ALL CREATORS! - alt/iâ€¦ https://t.co/Y8VQqrxebo	21.0	True	full
1542853	1542853	60520289526c920038007b22	2021-03-17 13:22:12	[]	[]	Wed Mar 17 12:40:05 +0000 2021	[]	[{"url":"https://t.co/pLQUOmw0CJ","expanded_url":"https://link.springer.com/article/10.1007/s12663-021-01532-1","display_url":"link.springer.com/article/10.100â€¦","indices":[202,225]}]	Mucor and COVID Angioinvasive maxillofacial fungal infections in diabetic patients treated for SARS-CoV-2 with a strong association with corticosteroid administration. Case series in Bangalore, India https://t.co/pLQUOmw0CJ	31389.0	RT @InfectiousDz: Mucor and COVID Angioinvasive maxillofacial fungal infections in diabetic patients treated for SARS-CoV-2 with a strongâ€¦	255.0	True	full
1542854	1542854	6052028a526c920038007b3a	2021-03-17 13:22:12	[{"text":"WorldAgainstRacism","indices":[98,117]}]	[{"url":"https://t.co/wJcLfDNJyQ","expanded_url":"https://www.alternet.org/amp/racist-tirade-2651113200?__twitter_impression=true","display_url":"alternet.org/amp/racist-tirâ€¦","indices":[119,142]}]		[]	[]			Far right pundit mocks Black farmers in racist tirade over provisions in Democrats Covid-19 bill.â€¦ https://t.co/Adf5QZckc7	29280.0	True	full
1542855	1542855	6052028a526c920038007b3e	2021-03-17 13:22:12	[]	[]	Wed Mar 17 13:03:01 +0000 2021	[]	[{"url":"https://t.co/xtObrLumpA","expanded_url":"https://thepylonmanila.wordpress.com/2021/03/17/senate-approves-maranon-kouame-ph-citizenship/","display_url":"thepylonmanila.wordpress.com/2021/03/17/senâ€¦","indices":[166,189]}]	Ivorian basketball player Angelo Kouame and Spanish football player Bienvenido MaraÃ±onâ€™s Filipino citizenship bill had been approved by senators on Monday, March 15. https://t.co/xtObrLumpA	180.0	RT @ThePylonManila: Ivorian basketball player Angelo Kouame and Spanish football player Bienvenido MaraÃ±onâ€™s Filipino citizenship bill hadâ€¦	134.0	True	full
1542856	1542856	6052028a526c920038007b40	2021-03-17 13:22:12	[]	[]	Wed Mar 17 13:01:42 +0000 2021	[]	[{"url":"https://t.co/7uOwxc9GjR","expanded_url":"http://ow.ly/alSa50DZZTO","display_url":"ow.ly/alSa50DZZTO","indices":[99,122]}]	Pediatric Nurse Brags About Getting COVID Vaccine While Pregnant â€“ Baby is Stillborn 8 Days Later -https://t.co/7uOwxc9GjR https://t.co/oFVP0W3oCe	19146.0	RT @NVICLoeDown: Pediatric Nurse Brags About Getting COVID Vaccine While Pregnant â€“ Baby is Stillborn 8 Days Later -https://t.co/7uOwxc9GjRâ€¦	43.0	True	full
1542857	1542857	6052028a526c920038007b48	2021-03-17 13:22:12	[]	[]	Wed Mar 17 10:05:26 +0000 2021	[{"text":"whaatplayz","indices":[166,177]}]	[{"url":"https://t.co/lWLdeX8owb","expanded_url":"http://rtve.es/n/2082362","display_url":"rtve.es/n/2082362","indices":[142,165]}]	no, no es un capÃ­tulo de black mirror hemos charlado con @CarlotaFlyte sobre el cambio climÃ¡tico, sus causas, efectos y posibles soluciones https://t.co/lWLdeX8owb #whaatplayz	235934.0	RT @playz: no, no es un capÃ­tulo de black mirror hemos charlado con @CarlotaFlyte sobre el cambio climÃ¡tico, sus causas, efectos y posibleâ€¦	548.0	True	full
1542858	1542858	6052028a526c920038007b52	2021-03-17 13:22:12	[]	[{"url":"https://t.co/eptrRkkBS8","expanded_url":"https://twitter.com/Jiminid9/status/1371894130591244290?s=19","display_url":"twitter.com/Jiminid9/statuâ€¦","indices":[227,250]}]		[]	[]			@diaioi the 'yearbooks' they used has the same stain in the same place as if there are many victims when obv there'â€¦ https://t.co/kCmUR7yhGV	94.0	True	full
1542859	1542859	6052028a526c920038007b54	2021-03-17 13:22:12	[]	[]	Wed Mar 17 10:29:40 +0000 2021	[]	[{"url":"https://t.co/f495ZIyHLv","expanded_url":"https://www.elespectador.com/noticias/politica/petro-nuevamente-pide-reunirse-con-presidente-duque-por-crisis-covid-19/","display_url":"elespectador.com/noticias/politâ€¦","indices":[164,187]}]	Respaldo esta propuesta de diÃ¡logo que ha hecho, en varias oportunidades, @petrogustavo: Petro nuevamente pide reunirse con presidente Duque por crisis COVID-19. https://t.co/f495ZIyHLv	1301395.0	RT @IvanCepedaCast: Respaldo esta propuesta de diÃ¡logo que ha hecho, en varias oportunidades, @petrogustavo: Petro nuevamente pide reunirâ€¦	844.0	True	full
1542860	1542860	6052028a526c920038007b58	2021-03-17 13:22:13	[]	[]	Wed Mar 17 13:15:00 +0000 2021	[{"text":"G1","indices":[152,155]}]	[{"url":"https://t.co/RBoxU9VxbO","expanded_url":"http://glo.bo/3eQ9uMm","display_url":"glo.bo/3eQ9uMm","indices":[128,151]}]	ApÃ³s dia mais letal da pandemia e com a Covid fora de controle, lÃ­der do governo diz que situaÃ§Ã£o do Brasil Ã© 'atÃ© confortÃ¡vel' https://t.co/RBoxU9VxbO #G1 https://t.co/CMRTUKLd9O	12376461.0	RT @g1: ApÃ³s dia mais letal da pandemia e com a Covid fora de controle, lÃ­der do governo diz que situaÃ§Ã£o do Brasil Ã© 'atÃ© confortÃ¡vel' httâ€¦	286.0	True	full
1542861	1542861	6052028a526c920038007b5c	2021-03-17 13:22:13	[]	[]	Wed Mar 17 11:52:22 +0000 2021	[]	[{"url":"https://t.co/NK2EuV1XY1","expanded_url":"https://bit.ly/38PD2pB","display_url":"bit.ly/38PD2pB","indices":[250,273]}]	La compaÃ±Ã­a fundada por el hijo del presidente renovÃ³ contratos vÃ­a trato directo el 2 y 26 de febrero, lo que sumÃ³ $23.5 millones frescos a sus arcas. Esto, con motivo de â€œdar continuidad operativaâ€� a un servicio de chatbot comprado el 2017 y 2018. https://t.co/NK2EuV1XY1 https://t.co/AkLuQlGfEy	131329.0	RT @InterferenciaCL: La compaÃ±Ã­a fundada por el hijo del presidente renovÃ³ contratos vÃ­a trato directo el 2 y 26 de febrero, lo que sumÃ³ $2â€¦	62.0	True	full
1542862	1542862	6052028a526c920038007b5e	2021-03-17 13:22:13	[]	[]	Wed Mar 17 12:27:08 +0000 2021	[{"text":"COVID19","indices":[182,190]},{"text":"CovidVaccine","indices":[191,204]}]	[{"url":"https://t.co/wBC5a57PcI","expanded_url":"https://news.sky.com/story/covid-19-two-jabs-needed-for-staycation-cruises-ferry-firm-demands-12248367","display_url":"news.sky.com/story/covid-19â€¦","indices":[207,230]}]	I'm a logic chick, this is entirely illogical. If you've had 2 vaccines and a negative test, then why do you have to wear masks and socially distance? Also - what a shit holiday. #COVID19 #CovidVaccine https://t.co/wBC5a57PcI	41787.0	RT @berniespofforth: I'm a logic chick, this is entirely illogical. If you've had 2 vaccines and a negative test, then why do you have toâ€¦	273.0	True	full
1542863	1542863	6052028a526c920038007b80	2021-03-17 13:22:13	[]	[]	Wed Mar 17 12:28:51 +0000 2021	[]	[{"url":"https://t.co/vOUFVunyND","expanded_url":"https://www.minsalud.gov.co/salud/publica/Vacunacion/Paginas/Vacunacion-covid-19.aspx","display_url":"minsalud.gov.co/salud/publica/â€¦","indices":[158,181]}]	ðŸ’‰Si es de su interÃ©s estar al tanto de la informaciÃ³n oficial sobre el Plan Nacional de VacunaciÃ³n contra el COVID-19 en Colombia, ingrese al siguiente link: https://t.co/vOUFVunyND.	65043.0	RT @GobdeSantander: ðŸ’‰Si es de su interÃ©s estar al tanto de la informaciÃ³n oficial sobre el Plan Nacional de VacunaciÃ³n contra el COVID-19 eâ€¦	30.0	True	full
1542864	1542864	6052028a526c920038007b84	2021-03-17 13:22:13	[]	[]	Wed Mar 17 06:59:35 +0000 2021	[]	[{"url":"https://t.co/5OsAp6rw6s","expanded_url":"https://us02web.zoom.us/j/82769787855?pwd=ejFpd011WmlJeS93dmRYRGx6a0lZQT09","display_url":"us02web.zoom.us/j/82769787855?â€¦","indices":[238,261]}]	ØªØ°ÙƒÙŠØ±/ ØªØ¹Ù„Ù† Ø¬Ù…Ø¹ÙŠØ© Ø§Ù„Ø£Ø®ØµØ§Ø¦ÙŠÙŠÙ† Ø§Ù„Ø§Ø¬ØªÙ…Ø§Ø¹ÙŠÙŠÙ† Ø¹Ù† Ø§Ø³ØªØ¶Ø§Ù�Ø© Ø§Ù„Ø¨Ø§Ø­Ø«Ø© Ø§Ù„Ø§Ø¬ØªÙ…Ø§Ø¹ÙŠØ© Ø£. Ø£Ù…Ø§Ù†ÙŠ Ø§Ù„Ø¹Ø¬Ù„Ø§Ù† @AmaniAAJ Ù�ÙŠ Ù„Ù‚Ø§Ø¡ Ø¨Ø¹Ù†ÙˆØ§Ù†: Ø¯ÙˆØ± Ù…Ø´Ø§Ù‡ÙŠØ± Ø´Ø¨ÙƒØ§Øª Ø§Ù„ØªÙˆØ§ØµÙ„ Ø§Ù„Ø§Ø¬ØªÙ…Ø§Ø¹ÙŠ Ø®Ù„Ø§Ù„ Ø¬Ø§Ø¦Ø­Ø© ÙƒÙˆØ±ÙˆÙ†Ø§ Ø§Ù„ÙŠÙˆÙ… Ø§Ù„Ø£Ø±Ø¨Ø¹Ø§Ø¡: 17 Ù…Ø§Ø±Ø³ Ø§Ø¨ØªØ¯Ø§Ø¡Ù‹ Ù…Ù† Ø§Ù„Ø³Ø§Ø¹Ø© Ø§Ù„Ø³Ø§Ø¯Ø³Ø© Ù…Ø³Ø§Ø¡Ù‹ Ø…	17375.0	RT @ASW_ORG: ØªØ°ÙƒÙŠØ±/ ØªØ¹Ù„Ù† Ø¬Ù…Ø¹ÙŠØ© Ø§Ù„Ø£Ø®ØµØ§Ø¦ÙŠÙŠÙ† Ø§Ù„Ø§Ø¬ØªÙ…Ø§Ø¹ÙŠÙŠÙ† Ø¹Ù† Ø§Ø³ØªØ¶Ø§Ù�Ø© Ø§Ù„Ø¨Ø§Ø­Ø«Ø© Ø§Ù„Ø§Ø¬ØªÙ…Ø§Ø¹ÙŠØ© Ø£. Ø£Ù…Ø§Ù†ÙŠ Ø§Ù„Ø¹Ø¬Ù„Ø§Ù† @AmaniAAJ Ù�ÙŠ Ù„Ù‚Ø§Ø¡ Ø¨Ø¹Ù†ÙˆØ§Ù†: Ø¯ÙˆØ± Ù…Ø´Ø§Ù‡ÙŠØ±â€¦	227.0	True	full
1542865	1542865	6052028a526c920038007b88	2021-03-17 13:22:13	[]	[]	Wed Mar 17 13:18:00 +0000 2021	[]	[{"url":"https://t.co/WmncoiM2OR","expanded_url":"https://www.axios.com/cherokee-native-americans-covid-vaccine-demand-65ed362a-d045-4b65-9c72-5f4eeeda6a5f.html?utm_source=twitter&utm_medium=social&utm_campaign=editorial&utm_content=health-vaccination","display_url":"axios.com/cherokee-nativâ€¦","indices":[160,183]}]	The Cherokee Nation is now facing the issue that the rest of America will have to deal with in the coming months: demand for coronavirus vaccines has dried up. https://t.co/WmncoiM2OR	570526.0	RT @axios: The Cherokee Nation is now facing the issue that the rest of America will have to deal with in the coming months: demand for corâ€¦	3427.0	True	full
1542866	1542866	6052028b526c920038007b94	2021-03-17 13:22:13	[]	[{"url":"https://t.co/qZ85WlND95","expanded_url":"https://diariodealicante.net/sanitarios-hospital-torrevieja/","display_url":"diariodealicante.net/sanitarios-hosâ€¦","indices":[95,118]}]		[]	[]			Sanitarios del Hospital de Torrevieja denuncian que ConsellerÃ­a vulnera sus derechos laboralesâ€¦ https://t.co/g4HJteYh5C	795.0	True	full
1542867	1542867	6052028b526c920038007b9a	2021-03-17 13:22:13	[]	[{"url":"https://t.co/uqdFfl8r9A","expanded_url":"https://www.cgac.es/los-agentes-comerciales-deben-ser-incluidos-en-las-ayudas-directas-a-autonomos-por-la-covid19/","display_url":"cgac.es/los-agentes-coâ€¦","indices":[191,214]}]		[]	[]			He trasladado a @lorenzoamor_ata de @autonomosata la exclusiÃ³n de los Agentes Comerciales del decreto de ayudas diâ€¦ https://t.co/rVLpGA62oE	1117.0	True	full
1542868	1542868	6052028b526c920038007b9c	2021-03-17 13:22:13	[]	[{"url":"https://t.co/arINiPzwLy","expanded_url":"https://www.nursingtimes.net/clinical-archive/infection-control/the-effectiveness-of-surgical-face-masks-what-the-literature-shows-30-09-2003/","display_url":"nursingtimes.net/clinical-archiâ€¦","indices":[44,67]},{"url":"https://t.co/GQbTwpUlzM","expanded_url":"https://www.cdc.gov/mmwr/volumes/70/wr/mm7010e3.htm","display_url":"cdc.gov/mmwr/volum…		[]	[]			@whatsthis1do @JeromePoowell @GregMannarino https://t.co/arINiPzwLy https://t.co/GQbTwpUlzM Let me know if you waâ€¦ https://t.co/8iqvViuMnN	6.0	True	full
1542869	1542869	6052028b526c920038007bb0	2021-03-17 13:22:13	[]	[]	Tue Mar 16 16:01:05 +0000 2021	[{"text":"partos","indices":[4,11]},{"text":"cesÃ¡rea","indices":[16,24]},{"text":"cicatrizar","indices":[178,189]}]	[{"url":"https://t.co/5dtSoYP8RB","expanded_url":"https://we-doctor.com/directorio-medico/","display_url":"we-doctor.com/directorio-medâ€¦","indices":[240,263]}]	Los #partos por #cesÃ¡rea suelen requerir mayor cuidado que los partos naturales o vaginales. Las cicatrices de cesÃ¡rea suelen ser de entre 10 a 15 cm, y tardan, cerca de 9 meses #cicatrizar por completo. A un solo click podrÃ¡s consultar ðŸ‘‰ https://t.co/5dtSoYP8RB https://t.co/jkiTCzzVsh	1248.0	RT @we_doctor: Los #partos por #cesÃ¡rea suelen requerir mayor cuidado que los partos naturales o vaginales. Las cicatrices de cesÃ¡rea sueleâ€¦	271.0	True	full
1542870	1542870	6052028b526c920038007bba	2021-03-17 13:22:13	[]	[]	Wed Mar 17 12:20:06 +0000 2021	[]	[{"url":"https://t.co/FNXfUZ1vD0","expanded_url":"https://bit.ly/2OzAYuO","display_url":"bit.ly/2OzAYuO","indices":[179,202]}]	Es muy posible que Gustavo Petro no sea consciente del gran error que cometiÃ³ al abrir tan descarnadamente sus cartas en la entrevista que le concediÃ³ a la directora de â€˜Semanaâ€™. https://t.co/FNXfUZ1vD0	46490.0	RT @IrreverentesCol: Es muy posible que Gustavo Petro no sea consciente del gran error que cometiÃ³ al abrir tan descarnadamente sus cartasâ€¦	2488.0	True	full
1542871	1542871	6052028b526c920038007bbc	2021-03-17 13:22:13	[]	[]	Wed Mar 17 12:54:57 +0000 2021	[{"text":"PortedeArmas","indices":[0,13]}]	[{"url":"https://t.co/sBC7C63u7W","expanded_url":"https://egob.uniandes.edu.co/es/component/abook/book/15-notas-de-politica/161-la-restriccion-permanente-al-porte-de-armas-en-colombia-un-analisis-normativo-y-desde-la-evidencia-de-una-politica-publica-efectiva-para-reducir-la-violencia-por-armas-de-fuego-en-el-pais","display_url":"egob.uniandes.edu.co/es/component/aâ€¦","indices":[226,249]}]	#PortedeArmas Este anÃ¡lisis de @GobiernoUAndes " Es fundamental mantener la restricciÃ³n al porte de armas en todo el territorio nacional de manera permanente dada la evidencia que la soporta como una medida efectiva." ðŸ‘‡ðŸ‘‡ðŸ‘‡ðŸ‘‡ðŸ‘‡ https://t.co/sBC7C63u7W	699149.0	RT @MabelLaraNews: #PortedeArmas Este anÃ¡lisis de @GobiernoUAndes " Es fundamental mantener la restricciÃ³n al porte de armas en todo el teâ€¦	216.0	True	full
1542872	1542872	6052028b526c920038007bc0	2021-03-17 13:22:13	[{"text":"Ù…Ø±ÙƒØ²_Ø§Ù„Ø£Ø®Ø¨Ø§Ø±","indices":[137,150]}]	[{"url":"https://t.co/jHz2znQNVg","expanded_url":"https://youtu.be/5pvnQJMjiIE","display_url":"youtu.be/5pvnQJMjiIE","indices":[112,135]}]		[]	[]			â–¶ï¸� ÙˆÙ�Ø¯ Ù…Ù†Ø¸Ù…Ø© Ø§Ù„ØµØ­Ø© Ø§Ù„Ø¹Ø§Ù„Ù…ÙŠØ© ÙŠØ²ÙˆØ± Ø¹Ø¯Ø¯Ø§ Ù…Ù† Ø§Ù„Ù‚Ø±Ù‰ Ø§Ù„ØµØ­ÙŠØ© Ù�ÙŠ ÙˆÙ„Ø§ÙŠØ§Øª Ù…Ø­Ø§Ù�Ø¸Ø© Ø´Ù…Ø§Ù„ Ø§Ù„Ø´Ø±Ù‚ÙŠØ© ØªÙ‚Ø±ÙŠØ±: Ù�Ø§Ø±Ø³ Ø¨Ù† Ø¬Ù…Ø¹Ø© Ø§Ù„ÙˆÙ‡ÙŠØ¨ÙŠâ€¦ https://t.co/NhlhFuDdTW	437623.0	True	full
1542873	1542873	6052028b526c920038007bde	2021-03-17 13:22:14	[]	[]	Wed Mar 17 00:16:06 +0000 2021	[{"text":"Covid19","indices":[39,47]}]	[{"url":"https://t.co/nGv6JnARc5","expanded_url":"http://bit.ly/3eLWSWw","display_url":"bit.ly/3eLWSWw","indices":[123,146]}]	Boletim extraordinÃ¡rio do ObservatÃ³rio #Covid19 @fiocruz aponta maior colapso sanitÃ¡rio e hospitalar da histÃ³ria do Brasil https://t.co/nGv6JnARc5 https://t.co/8gftnh6RRE	270874.0	RT @agencia_fiocruz: Boletim extraordinÃ¡rio do ObservatÃ³rio #Covid19 @fiocruz aponta maior colapso sanitÃ¡rio e hospitalar da histÃ³ria do Brâ€¦	117.0	True	full
1542874	1542874	6052028b526c920038007bec	2021-03-17 13:22:14	[]	[]	Mon Mar 15 21:04:12 +0000 2021	[]	[{"url":"https://t.co/i2xrUdASb6","expanded_url":"https://www.buzzfeednews.com/article/craigsilverman/amazon-covid-conspiracy-books","display_url":"buzzfeednews.com/article/craigsâ€¦","indices":[189,212]}]	NEW research shared exclusively with BuzzFeed News shows how Amazon's search and recommendation features surface false COVID conspiracy books, even when customers aren't looking for them: https://t.co/i2xrUdASb6	68234.0	RT @JaneLytv: NEW research shared exclusively with BuzzFeed News shows how Amazon's search and recommendation features surface false COVIDâ€¦	189.0	True	full
1542875	1542875	6052028c526c920038007bf4	2021-03-17 13:22:14	[]	[]	Tue Mar 16 12:33:01 +0000 2021	[{"text":"DigitalHealth","indices":[0,14]},{"text":"COVID","indices":[81,87]}]	[{"url":"https://t.co/gqcEjilZa2","expanded_url":"https://bit.ly/38pA5fc","display_url":"bit.ly/38pA5fc","indices":[242,265]}]	#DigitalHealth technology will be essential for improving global health ðŸŒ� after #COVID-19, especially in low-income countries that face shortages of health care workers and resources. ðŸ’¡ What are industry experts saying? Read on @devex ðŸ‘‡ https://t.co/gqcEjilZa2	4427.0	RT @FondationBotnar: #DigitalHealth technology will be essential for improving global health ðŸŒ� after #COVID-19, especially in low-income câ€¦	409.0	True	full
1542876	1542876	6052028c526c920038007bfe	2021-03-17 13:22:14	[]	[]	Wed Mar 17 08:20:35 +0000 2021	[{"text":"WhatsHappeningInMyanmar","indices":[237,261]}]	[{"url":"https://t.co/AxMvbTkqH8","expanded_url":"https://iimm.un.org/iimm-recipients-of-illegal-orders-should-contact-us/","display_url":"iimm.un.org/iimm-recipientâ€¦","indices":[213,236]}]	A U.N. team of investigators on Myanmar has appealed for people to collect and preserve documentary evidence of crimes ordered by the military since a Feb. 1 coup to build cases against its leaders. Details here: https://t.co/AxMvbTkqH8 #WhatsHappeningInMyanmar	164328.0	RT @TostevinM: A U.N. team of investigators on Myanmar has appealed for people to collect and preserve documentary evidence of crimes orderâ€¦	31.0	True	full
1542877	1542877	6052028c526c920038007c02	2021-03-17 13:22:14	[]	[]	Wed Mar 17 12:59:50 +0000 2021	[]	[{"url":"https://t.co/6AJswVEG6G","expanded_url":"https://twitter.com/business/status/1372162075720626182","display_url":"twitter.com/business/statuâ€¦","indices":[146,169]}]	El PP hablando de que si el comunismo y la presidenta de la comisiÃ³n europea (del partido popular europeo) socializando los medios de producciÃ³n. https://t.co/6AJswVEG6G	18368.0	RT @NicoOrdozgoiti: El PP hablando de que si el comunismo y la presidenta de la comisiÃ³n europea (del partido popular europeo) socializandoâ€¦	283.0	True	full
1542878	1542878	6052028c526c920038007c04	2021-03-17 13:22:14	[]	[]	Wed Mar 17 12:26:41 +0000 2021	[{"text":"WeWillALLBeThere","indices":[239,256]}]	[{"url":"https://t.co/actlgeEpDy","expanded_url":"https://twitter.com/ordre_medecins/status/1372130327561375746","display_url":"twitter.com/ordre_medecinsâ€¦","indices":[281,304]}]	Le 20 mars Rassemblement mondial .Venez nombreux: pancartes, guitares, combinaisons, masques blancs, chapeaux pointus et autres joyeusetÃ©s pour un moment festif et pacifique.Nous sommes nombreux Ã dire NON! Faisons du bruit!Visage de fÃªte #WeWillALLBeThere https://t.co/eg9EdpE2Q9 https://t.co/actlgeEpDy	10.0	RT @RothSandrine5: Le 20 mars Rassemblement mondial .Venez nombreux: pancartes, guitares, combinaisons, masques blancs, chapeaux pointus etâ€¦	93.0	True	full
1542879	1542879	6052028c526c920038007c0a	2021-03-17 13:22:14	[]	[]	Wed Mar 17 03:00:03 +0000 2021	[]	[{"url":"https://t.co/7NRAoYiVwT","expanded_url":"https://www.cbc.ca/1.5952509","display_url":"cbc.ca/1.5952509","indices":[190,213]}]	Canada is among the countries pressing for access to that U.S. supply, though Washington has blocked exports of doses, including some close to Canadian soil, produced by Pfizer in Michigan. https://t.co/7NRAoYiVwT	3072905.0	RT @CBCNews: Canada is among the countries pressing for access to that U.S. supply, though Washington has blocked exports of doses, includiâ€¦	147.0	True	full
1542880	1542880	6052028c526c920038007c0c	2021-03-17 13:22:14	[]	[]	Wed Mar 17 12:58:00 +0000 2021	[]	[{"url":"https://t.co/gfTROEsCbu","expanded_url":"https://bit.ly/3qUD45V","display_url":"bit.ly/3qUD45V","indices":[101,124]}]	HBO's upcoming series on the "Showtime" era Lakers has its coach with Adrien Brody cast as Pat Riley https://t.co/gfTROEsCbu https://t.co/5AQVI7gI78	230358.0	RT @awfulannouncing: HBO's upcoming series on the "Showtime" era Lakers has its coach with Adrien Brody cast as Pat Riley https://t.co/gfTRâ€¦	29.0	True	full
1542881	1542881	6052028d526c920038007c4c	2021-03-17 13:22:15	[]	[]	Wed Mar 17 13:18:11 +0000 2021	[{"text":"BoletinPetrolero","indices":[0,17]},{"text":"17Mar","indices":[173,179]},{"text":"FelizMiercoles","indices":[180,195]},{"text":"LaCovidNoJuega","indices":[196,211]},{"text":"LaCovid19NoJuega","indices":[212,229]},{"text":"RespetemosElConvenio","indices":[230,251]}]	[{"url":"https://t.co/OwgdHL7Ev2","expanded_url":"https://www.rafaelramirez.net/boletin-petrolero/boletin-petrolero-15-de-marzo-2021/","display_url":"rafaelramirez.net/boletin-petrolâ€¦","indices":[252,275]}]	#BoletinPetrolero "Se mantiene estable la tendencia de recuperaciÃ³n de los marcadores de petrÃ³leo, con expectativas de fortalecimiento de sus cotizaciones" @BoletinPetroleo #17Mar #FelizMiercoles #LaCovidNoJuega #LaCovid19NoJuega #RespetemosElConvenio https://t.co/OwgdHL7Ev2	75.0	RT @Eltameo1: #BoletinPetrolero "Se mantiene estable la tendencia de recuperaciÃ³n de los marcadores de petrÃ³leo, con expectativas de fortalâ€¦	46.0	True	full
1542882	1542882	6052028d526c920038007c52	2021-03-17 13:22:15	[]	[]	Wed Mar 17 13:18:11 +0000 2021	[]	[{"url":"https://t.co/WAkmZAErYz","expanded_url":"https://reitschuster.de/post/saechsische-buergermeister-protestieren-gegen-harten-corona-kurs/","display_url":"reitschuster.de/post/saechsiscâ€¦","indices":[257,280]}]	Der Unmut Ã¼ber die Corona-Politik erreicht eine neue Ebene â€“Â offenbar brodelt es an der Basis. In einem offenen Brief haben acht BÃ¼rgermeister aus Sachsen heftige Kritik am harten Corona-Kurs ihrer Landesregierung geÃ¼bt. Ihre AusfÃ¼hrungen haben es in sich. https://t.co/WAkmZAErYz	70800.0	RT @reitschuster: Der Unmut Ã¼ber die Corona-Politik erreicht eine neue Ebene â€“Â offenbar brodelt es an der Basis. In einem offenen Brief habâ€¦	1762.0	True	full
1542883	1542883	6052028d526c920038007c5c	2021-03-17 13:22:15	[]	[]	Wed Mar 17 10:31:29 +0000 2021	[]	[{"url":"https://t.co/2crXBy5wR3","expanded_url":"https://apnews.com/article/us-news-race-and-ethnicity-coronavirus-pandemic-1489c946446c36b0afe4e9fdb4f030c7?utm_source=Sailthru&utm_medium=email&utm_campaign=March17_Morning_Wire&utm_term=Morning%20Wire%20Subscribers","display_url":"apnews.com/article/us-newâ€¦","indices":[254,277]}]	White supremacist propaganda reached alarming levels across the U.S. in 2020, according to a new report. There were 5,125 cases of racist, anti-Semitic, anti-LGBTQ and other hateful messages spread through physical flyers, stickers, banners and posters. https://t.co/2crXBy5wR3	1255566.0	RT @Yamiche: White supremacist propaganda reached alarming levels across the U.S. in 2020, according to a new report. There were 5,125 caseâ€¦	357.0	True	full
1542884	1542884	6052028d526c920038007c5e	2021-03-17 13:22:15	[]	[]	Wed Mar 17 00:16:06 +0000 2021	[{"text":"Covid19","indices":[39,47]}]	[{"url":"https://t.co/nGv6JnARc5","expanded_url":"http://bit.ly/3eLWSWw","display_url":"bit.ly/3eLWSWw","indices":[123,146]}]	Boletim extraordinÃ¡rio do ObservatÃ³rio #Covid19 @fiocruz aponta maior colapso sanitÃ¡rio e hospitalar da histÃ³ria do Brasil https://t.co/nGv6JnARc5 https://t.co/8gftnh6RRE	270875.0	RT @agencia_fiocruz: Boletim extraordinÃ¡rio do ObservatÃ³rio #Covid19 @fiocruz aponta maior colapso sanitÃ¡rio e hospitalar da histÃ³ria do Brâ€¦	186.0	True	full
1542885	1542885	6052028d526c920038007c72	2021-03-17 13:22:15	[]	[]	Wed Mar 17 13:15:23 +0000 2021	[]	[{"url":"https://t.co/fKBjhZW1AR","expanded_url":"https://c899837a-b1ec-41b5-9d46-3e957755d77b.filesusr.com/ugd/e33cdb_38f74da5e03c45879f67c5ff7fddb2f8.pdf","display_url":"â€¦c-41b5-9d46-3e957755d77b.filesusr.com/ugd/e33cdb_38fâ€¦","indices":[158,181]}]	El observatorio fiscal de la Universidad Javeriana no encuentra en que se ha gastado 29 billones de pesos el gobierno en la pandemia. El informe detallado: https://t.co/fKBjhZW1AR	7695.0	RT @LupeMohawk: El observatorio fiscal de la Universidad Javeriana no encuentra en que se ha gastado 29 billones de pesos el gobierno en laâ€¦	67.0	True	full
1542886	1542886	6052028d526c920038007c76	2021-03-17 13:22:15	[]	[{"url":"https://t.co/6nJoBNwKtJ","expanded_url":"https://www.sec.gov/Archives/edgar/data/1818874/000110465921037483/0001104659-21-037483-index.htm","display_url":"sec.gov/Archives/edgarâ€¦","indices":[142,165]}]		[]	[]			New SEC filing: $IPOE Spactrax10K Social Capital Hedosophia Holdings Corp. V 10-K - Annual report [Section 13 andâ€¦ https://t.co/TT6n0hBlDm	11645.0	True	full
1542887	1542887	6052028d526c920038007c80	2021-03-17 13:22:16	[]	[]	Wed Mar 17 07:52:35 +0000 2021	[]	[{"url":"https://t.co/IXX06DeFqJ","expanded_url":"https://www.bbc.co.uk/news/uk-scotland-scotland-politics-56422589","display_url":"bbc.co.uk/news/uk-scotlaâ€¦","indices":[212,235]}]	The Holyrood committee is hoping the document David Davis mentioned, alleging interference by FM chief of staff will be released by Crown Office in response to its fourth section 24 order for release of material https://t.co/IXX06DeFqJ	39980.0	RT @GlennBBC: The Holyrood committee is hoping the document David Davis mentioned, alleging interference by FM chief of staff will be releaâ€¦	16.0	True	full
1542888	1542888	6052028d526c920038007c84	2021-03-17 13:22:16	[{"text":"ClimateResilience","indices":[131,149]}]	[{"url":"https://t.co/tgn2dtX6Tt","expanded_url":"https://scottishcommunityalliance.org.uk/2021/03/16/palaces-for-people/","display_url":"scottishcommunityalliance.org.uk/2021/03/16/palâ€¦","indices":[215,238]}]		[]	[]			Interesting read on the value of 'social infrastructure' - spaces where people can meet and get to know each otherâ€¦ https://t.co/bsBNVDusdH	1390.0	True	full
1542889	1542889	6052028d526c920038007c96	2021-03-17 13:22:16	[]	[]	Wed Mar 17 13:08:26 +0000 2021	[{"text":"Avanzamos","indices":[0,10]}]	[{"url":"https://t.co/v5rYrmLQPv","expanded_url":"https://www.bluradio.com/salud/vacunacion-contra-el-covid-19/risaralda-y-bogota-se-destacan-en-resultados-de-vacunacion-contra-covid-19-contraloria","display_url":"bluradio.com/salud/vacunaciâ€¦","indices":[209,232]}]	#Avanzamos Risaralda y BogotÃ¡ se destacan en resultados de vacunaciÃ³n contra COVID-19: ContralorÃ­a La ContralorÃ­a hizo un llamado para que departamentos y municipios tengan un mejor desempeÃ±o en vacunaciÃ³n. https://t.co/v5rYrmLQPv	3069.0	RT @jvalenciamontoy: #Avanzamos Risaralda y BogotÃ¡ se destacan en resultados de vacunaciÃ³n contra COVID-19: ContralorÃ­a La ContralorÃ­a hizâ€¦	375.0	True	full
1542890	1542890	6052028e526c920038007cbc	2021-03-17 13:22:16	[]	[]	Wed Mar 17 13:14:51 +0000 2021	[{"text":"17Mar","indices":[0,6]},{"text":"LaCovidNoJuega","indices":[232,247]},{"text":"FelizMiercoles","indices":[248,263]}]	[{"url":"https://t.co/ngnE6de3wU","expanded_url":"https://bit.ly/3lp47Vw","display_url":"bit.ly/3lp47Vw","indices":[208,231]}]	#17Mar El narcotraficante que supuestamente pago al mandatario dos sobornos de 15 mil y 10 mil dÃ³lares fue Geovanny Fuentes RamÃ­rez, quien estÃ¡ siendo enjuiciado en Nueva York. SÃ¡nchez testificÃ³ en su juicio https://t.co/ngnE6de3wU #LaCovidNoJuega #FelizMiercoles	2093.0	RT @DIARIOVEAHOY: #17Mar El narcotraficante que supuestamente pago al mandatario dos sobornos de 15 mil y 10 mil dÃ³lares fue Geovanny Fuentâ€¦	361.0	True	full
1542891	1542891	6052028e526c920038007cbe	2021-03-17 13:22:16	[]	[{"url":"https://t.co/fuJ0Xus0cV","expanded_url":"https://www.reuters.com/article/myanmar-politica-idESKBN2B81IC","display_url":"reuters.com/article/myanmaâ€¦","indices":[173,196]}]		[]	[]			Decenas de familiar desafiaron ayer a las fuerzas de seguridad en Myanmar durante los funerales de sus seres queridâ€¦ https://t.co/3TAat5gEd4	2663.0	True	full
1542892	1542892	6052028e526c920038007cc6	2021-03-17 13:22:16	[]	[]	Wed Mar 10 08:47:36 +0000 2021	[{"text":"UPSCExtraAttempt","indices":[51,68]}]	[{"url":"https://t.co/s6CRmI4Rem","expanded_url":"https://twitter.com/ANI/status/1369474236838912000","display_url":"twitter.com/ANI/status/136â€¦","indices":[278,301]}]	Thank you so much sir for understanding our pain ðŸ™� #UPSCExtraAttempt @PMOIndia @DrJitendraSingh @SanjayAzadSln @AamAadmiParty @manojkjhadu @narendramodi @SudhanshuTrived @ZeeNews @ArvindKejriwal @RakeshSinha01 @msisodia @supriya_sule @DoPTGoI @ANI @ndtvindia @TheLallantop https://t.co/s6CRmI4Rem	1024.0	RT @UpscExtra: Thank you so much sir for understanding our pain ðŸ™� #UPSCExtraAttempt @PMOIndia @DrJitendraSingh @SanjayAzadSln @AamAadmiPâ€¦	9.0	True	full
1542893	1542893	6052028e526c920038007cd0	2021-03-17 13:22:17	[]	[]	Wed Mar 17 10:52:56 +0000 2021	[]	[{"url":"https://t.co/6gm0kfWFFA","expanded_url":"https://www.youtube.com/watch?v=7sfAxrltBAA","display_url":"youtube.com/watch?v=7sfAxrâ€¦","indices":[235,258]}]	El Gobierno de PSOE-Podemos ha creado un fondo para rescatar a grandes empresas estratÃ©gicas afectadas por la pandemia. Pero en varios casos mÃ¡s bien parece que se estÃ¡ optando por rescatar a grandes empresarios cercanos al ejecutivo. https://t.co/6gm0kfWFFA	285392.0	RT @juanrallo: El Gobierno de PSOE-Podemos ha creado un fondo para rescatar a grandes empresas estratÃ©gicas afectadas por la pandemia. Peroâ€¦	414.0	True	full
1542894	1542894	6052028e526c920038007cdc	2021-03-17 13:22:17	[]	[]	Mon Mar 15 20:57:00 +0000 2021	[{"text":"PolicingBill","indices":[4,17]}]	[{"url":"https://t.co/tSyQSUd9kS","expanded_url":"https://www.theguardian.com/commentisfree/2021/mar/15/tories-statues-safety-women-police-crime-sentencing-and-courts-bill-government?CMP=Share_iOSApp_Other","display_url":"theguardian.com/commentisfree/â€¦","indices":[257,280]}]	The #PolicingBill does more to silence women than it does to protect us. You don't protect women by legislating to remove our hard-won right to protest and make our voices heard. The govnt can address violence against women by implementing our demands: https://t.co/tSyQSUd9kS	273025.0	RT @AngelaRayner: The #PolicingBill does more to silence women than it does to protect us. You don't protect women by legislating to removâ€¦	27.0	True	full
1542895	1542895	6052028e526c920038007cde	2021-03-17 13:22:17	[]	[]	Wed Mar 17 13:19:35 +0000 2021	[{"text":"HunterMill","indices":[199,210]},{"text":"Vaccine","indices":[211,219]}]	[{"url":"https://t.co/sV28XAOEDd","expanded_url":"http://ow.ly/alyD50E1axO","display_url":"ow.ly/alyD50E1axO","indices":[175,198]}]	NEWS: @fairfaxhealth Vaccine Registration Now Open for Three More 1b Essential Worker Groups: Food and Agriculture, Manufacturing and Grocery Store Workers. Get More Details: https://t.co/sV28XAOEDd #HunterMill #Vaccine https://t.co/DhX6MLUdwP	607.0	RT @WalterAlcornFFX: NEWS: @fairfaxhealth Vaccine Registration Now Open for Three More 1b Essential Worker Groups: Food and Agriculture, Maâ€¦	69.0	True	full
1542896	1542896	6052028e526c920038007cee	2021-03-17 13:22:17	[]	[]	Wed Mar 17 08:53:45 +0000 2021	[{"text":"Ø¬Ø§Ù…Ø¹Ø©_Ø·ÙŠØ¨Ø©","indices":[23,34]}]	[{"url":"https://t.co/eBmWqPSAMP","expanded_url":"https://www.taibahu.edu.sa/Pages/AR/News/NewsDetails.aspx?ID=7283","display_url":"taibahu.edu.sa/Pages/AR/News/â€¦","indices":[196,219]}]	Ø¯Ø¹ÙˆØ© Ù„Ù„Ù…Ø´Ø§Ø±ÙƒØ© Ù�ÙŠ Ù…Ù„ØªÙ‚Ù‰ #Ø¬Ø§Ù…Ø¹Ø©_Ø·ÙŠØ¨Ø© Ø§Ù„Ø£Ù�ØªØ±Ø§Ø¶ÙŠ â€œØ§Ù„ØªÙ…ÙŠØ² Ù�ÙŠ Ø§Ù„ØªØ¹Ù„ÙŠÙ… ÙˆØ§Ù„ØªØ¹Ù„Ù… Ù„Ø°ÙˆÙŠ Ø§Ù„Ø¥Ø¹Ø§Ù‚Ø© : Ø±Ø¤ÙŠØ© ÙˆÙ…Ù†Ø¸ÙˆÙ…Ø©â€� Ù†Ù‡Ø§ÙŠØ© Ø§Ø³ØªÙ‚Ø¨Ø§Ù„ Ø§Ù„Ù…Ø´Ø§Ø±ÙƒØ§Øª 15 Ø´Ø¹Ø¨Ø§Ù† 1442Ù‡Ù€ Ù„Ù„Ù…Ø²ÙŠØ¯ Ù…Ù† Ø§Ù„Ù…Ø¹Ù„ÙˆÙ…Ø§Øª ÙˆØ§Ù„Ù…Ø´Ø§Ø±ÙƒØ© Ø¹Ø¨Ø± Ø§Ù„Ø±Ø§Ø¨Ø· Ø§Ù„ØªØ§Ù„ÙŠ : https://t.co/eBmWqPSAMP https://t.co/J7rT19zEOC	241888.0	RT @taibahu: Ø¯Ø¹ÙˆØ© Ù„Ù„Ù…Ø´Ø§Ø±ÙƒØ© Ù�ÙŠ Ù…Ù„ØªÙ‚Ù‰ #Ø¬Ø§Ù…Ø¹Ø©_Ø·ÙŠØ¨Ø© Ø§Ù„Ø£Ù�ØªØ±Ø§Ø¶ÙŠ â€œØ§Ù„ØªÙ…ÙŠØ² Ù�ÙŠ Ø§Ù„ØªØ¹Ù„ÙŠÙ… ÙˆØ§Ù„ØªØ¹Ù„Ù… Ù„Ø°ÙˆÙŠ Ø§Ù„Ø¥Ø¹Ø§Ù‚Ø© : Ø±Ø¤ÙŠØ© ÙˆÙ…Ù†Ø¸ÙˆÙ…Ø©â€� Ù†Ù‡Ø§ÙŠØ© Ø§Ø³ØªÙ‚Ø¨Ø§Ù„ Ø§Ù„Ù…Ø´Ø§Ø±ÙƒØ§Øªâ€¦	1092.0	True	full
1542897	1542897	6052028f526c920038007cf4	2021-03-17 13:22:17	[]	[]	Tue Mar 16 16:14:11 +0000 2021	[]	[{"url":"https://t.co/9naqBE97QG","expanded_url":"https://www.gov.uk/government/publications/coronavirus-covid-19-vaccine-adverse-reactions","display_url":"gov.uk/government/pubâ€¦","indices":[146,169]}]	1900 serious heart disorders, 2000 eye disorders, 22000 stomach disorders, 600 fatalities. That is the record for just 7 weeks of AZ shots in UK: https://t.co/9naqBE97QG	3356.0	RT @msnorthcott: 1900 serious heart disorders, 2000 eye disorders, 22000 stomach disorders, 600 fatalities. That is the record for just 7 wâ€¦	25.0	True	full
1542898	1542898	6052028f526c920038007cf6	2021-03-17 13:22:17	[]	[]	Wed Mar 17 10:30:07 +0000 2021	[]	[{"url":"https://t.co/DEQvp9Jmxq","expanded_url":"https://twitter.com/donkamion78/status/1371557714141310976","display_url":"twitter.com/donkamion78/stâ€¦","indices":[214,237]}]	Israel agreement with Pfizer hides their vaccines for data agreement for 30 years. Borders are closed so no Israeli can escape if they donâ€™t want to participate. All rights taken away in order to force compliance. https://t.co/DEQvp9Jmxq	4551.0	RT @MsResJudicata: Israel agreement with Pfizer hides their vaccines for data agreement for 30 years. Borders are closed so no Israeli canâ€¦	36.0	True	full
1542899	1542899	6052028f526c920038007cfa	2021-03-17 13:22:17	[]	[]	Wed Mar 17 07:08:47 +0000 2021	[]	[{"url":"https://t.co/fULd8UZF5B","expanded_url":"https://twitter.com/FugazinPty?s=09","display_url":"twitter.com/FugazinPty?s=09","indices":[224,247]},{"url":"https://t.co/wk6OieSq5n","expanded_url":"https://twitter.com/K_4UT1ST4?s=09","display_url":"twitter.com/K_4UT1ST4?s=09","indices":[249,272]}]	â�—ï¸�â�—ï¸� REPORTE MASIVO â�—ï¸�â�—ï¸� Estas cuentas estÃ¡n haciendo ðŸ’¬ 0f3ns!v0s Reportar por "cu3nta hack34da", "sp4m", "sus tweets son 4busÂ¡vos o incÂ¡tan al odÂ¡0 &gt; 4c0s0 c0l3ct!v0", etc. â›” REPORTAR, BLOQUEAR y NO INTERACTUAR â›” ðŸ”—https://t.co/fULd8UZF5B ðŸ”—https://t.co/wk6OieSq5n https://t.co/HQpRecbqJa	22607.0	RT @bts_reportes: â�—ï¸�â�—ï¸� REPORTE MASIVO â�—ï¸�â�—ï¸� Estas cuentas estÃ¡n haciendo ðŸ’¬ 0f3ns!v0s Reportar por "cu3nta hack34da", "sp4m", "sus tweetsâ€¦	184.0	True	full
1542900	1542900	6052028f526c920038007d1a	2021-03-17 13:22:17	[]	[{"url":"https://t.co/gi1p8bdzOF","expanded_url":"https://sensoincomum.org/2021/03/15/musico-cancelado-pelo-crime-de-ler-um-livro/","display_url":"sensoincomum.org/2021/03/15/musâ€¦","indices":[196,219]}]		[]	[]			MÃºsico Ã© cancelado pelo crime de ler um livro - Senso Incomum ApÃ³s elogio a autor de origem vietnamita Andy Ngo, guâ€¦ https://t.co/Wl5RhYpJQz	5739.0	True	full
1542901	1542901	6052028f526c920038007d1e	2021-03-17 13:22:17	[]	[]	Wed Mar 17 10:27:45 +0000 2021	[]	[{"url":"https://t.co/RNfX3v4CGG","expanded_url":"https://www.economiadigital.es/politica/vacunados-con-astrazeneca-y-pfizer-cuentan-su-experiencia-los-efectos-secundarios-son-los-mismos.html","display_url":"economiadigital.es/politica/vacunâ€¦","indices":[209,232]}]	Las personas mÃ¡s jÃ³venes tienen el sistema inmunolÃ³gico mÃ¡s fuerte, por lo que reaccionan mÃ¡s al pinchazo y eso es lo que estÃ¡ ocurriendo con la vacuna deÂ Astrazeneca, pero tambiÃ©n con la de Pfizer y Moderna. https://t.co/RNfX3v4CGG	3035.0	RT @manuelmuro5: Las personas mÃ¡s jÃ³venes tienen el sistema inmunolÃ³gico mÃ¡s fuerte, por lo que reaccionan mÃ¡s al pinchazo y eso es lo queâ€¦	236.0	True	full
1542902	1542902	6052028f526c920038007d22	2021-03-17 13:22:17	[]	[]	Wed Mar 17 12:14:37 +0000 2021	[{"text":"NoQuarantineNoWorlds","indices":[194,215]},{"text":"Stockholm2021","indices":[217,231]},{"text":"WorldFigure","indices":[232,244]},{"text":"figureskating","indices":[245,259]}]	[{"url":"https://t.co/6GT1sArJiw","expanded_url":"https://www.change.org/p/international-skating-union-support-figure-skaters-by-demanding-effective-covid-protocols-from-isu-for-the-2021-world","display_url":"change.org/p/internationaâ€¦","indices":[260,283]}]	Thank you for 3000 signatures! Weâ€™ve now been noticed by @CBC! Itâ€™s not over yet so donâ€™t give up! Keep sharing, keep tweeting &amp; check out our linktree for more ways to make a difference! #NoQuarantineNoWorlds #Stockholm2021 #WorldFigure #figureskating https://t.co/6GT1sArJiw	268.0	RT @NoQuarNoWorlds: Thank you for 3000 signatures! Weâ€™ve now been noticed by @CBC! Itâ€™s not over yet so donâ€™t give up! Keep sharing, keepâ€¦	752.0	True	full
1542903	1542903	6052028f526c920038007d34	2021-03-17 13:22:18	[]	[]	Wed Mar 17 13:18:11 +0000 2021	[]	[{"url":"https://t.co/WAkmZAErYz","expanded_url":"https://reitschuster.de/post/saechsische-buergermeister-protestieren-gegen-harten-corona-kurs/","display_url":"reitschuster.de/post/saechsiscâ€¦","indices":[257,280]}]	Der Unmut Ã¼ber die Corona-Politik erreicht eine neue Ebene â€“Â offenbar brodelt es an der Basis. In einem offenen Brief haben acht BÃ¼rgermeister aus Sachsen heftige Kritik am harten Corona-Kurs ihrer Landesregierung geÃ¼bt. Ihre AusfÃ¼hrungen haben es in sich. https://t.co/WAkmZAErYz	70800.0	RT @reitschuster: Der Unmut Ã¼ber die Corona-Politik erreicht eine neue Ebene â€“Â offenbar brodelt es an der Basis. In einem offenen Brief habâ€¦	522.0	True	full
1542904	1542904	6052028f526c920038007d3a	2021-03-17 13:22:18	[]	[]	Tue Mar 16 19:17:15 +0000 2021	[]	[{"url":"https://t.co/9nQL7uIGtg","expanded_url":"https://open.spotify.com/playlist/37i9dQZF1DX2pmk7QemwOu?si=ITJQEF79T26FcX9HWsYrBw","display_url":"open.spotify.com/playlist/37i9dâ€¦","indices":[167,190]}]	.@TXT_members â€” Spotify Update (03/15): Blue Hour â€” 41,262,969 (+199,742) ðŸ”º minisode1: Blue Hour â€” 75,751,587 (+328,234) ðŸ”º Total Streams: 591,638,711 (+1,170,525) ðŸ”º https://t.co/9nQL7uIGtg	86818.0	RT @TXTChartData: .@TXT_members â€” Spotify Update (03/15): Blue Hour â€” 41,262,969 (+199,742) ðŸ”º minisode1: Blue Hour â€” 75,751,587 (+328,234)â€¦	105.0	True	full
1542905	1542905	6052028f526c920038007d44	2021-03-17 13:22:18	[]	[]	Tue Mar 16 19:38:13 +0000 2021	[]	[{"url":"https://t.co/aAyQWwIOns","expanded_url":"https://nadiaakingbule.com","display_url":"nadiaakingbule.com","indices":[217,240]}]	Last year we spoke to 12 members of staff from ethnic minority backgrounds about their experiences working in the NHS. This short animation brings some of those experiences to life. Illustrations by Nadia Akingbule (https://t.co/aAyQWwIOns). Animation by @jolt_studio. https://t.co/voP6keHQIV	152733.0	RT @TheKingsFund: Last year we spoke to 12 members of staff from ethnic minority backgrounds about their experiences working in the NHS. Thâ€¦	975.0	True	full
1542906	1542906	60520290526c920038007d5c	2021-03-17 13:22:18	[]	[]	Wed Mar 17 13:15:21 +0000 2021	[]	[{"url":"https://t.co/SrSMwWYwfH","expanded_url":"https://www.nbcnews.com/news/us-news/covid-vaccinations-are-free-they-re-taking-toll-local-pharmacies-n1260717","display_url":"nbcnews.com/news/us-news/câ€¦","indices":[221,244]}]	Local pharmacies are an instrumental part of this vaccine rollout. We need to support them and address the fact that theyâ€™re struggling to stay afloat with the paperwork and claims associated with administering vaccines. https://t.co/SrSMwWYwfH	130177.0	RT @CongressmanRaja: Local pharmacies are an instrumental part of this vaccine rollout. We need to support them and address the fact that tâ€¦	9473.0	True	full
1542907	1542907	60520290526c920038007d92	2021-03-17 13:22:19	[]	[]	Wed Mar 17 13:15:00 +0000 2021	[{"text":"G1","indices":[152,155]}]	[{"url":"https://t.co/RBoxU9VxbO","expanded_url":"http://glo.bo/3eQ9uMm","display_url":"glo.bo/3eQ9uMm","indices":[128,151]}]	ApÃ³s dia mais letal da pandemia e com a Covid fora de controle, lÃ­der do governo diz que situaÃ§Ã£o do Brasil Ã© 'atÃ© confortÃ¡vel' https://t.co/RBoxU9VxbO #G1 https://t.co/CMRTUKLd9O	12376461.0	RT @g1: ApÃ³s dia mais letal da pandemia e com a Covid fora de controle, lÃ­der do governo diz que situaÃ§Ã£o do Brasil Ã© 'atÃ© confortÃ¡vel' httâ€¦	2.0	True	full
1542908	1542908	60520290526c920038007d94	2021-03-17 13:22:19	[]	[]	Wed Mar 17 11:10:00 +0000 2021	[{"text":"NotiMippCI","indices":[0,11]}]	[{"url":"https://t.co/bmiLk05vir","expanded_url":"https://bit.ly/38NqAXn","display_url":"bit.ly/38NqAXn","indices":[108,131]}]	#NotiMippCI ðŸ“°ðŸ—ž| Variante P.1 de SARS-CoV-2 estÃ¡ provocando reinfecciones en poblaciÃ³n venezolana. Lea mÃ¡s â�© https://t.co/bmiLk05vir https://t.co/JUJuLFJlkp	253256.0	RT @Mippcivzla: #NotiMippCI ðŸ“°ðŸ—ž| Variante P.1 de SARS-CoV-2 estÃ¡ provocando reinfecciones en poblaciÃ³n venezolana. Lea mÃ¡s â�© https://t.co/bmâ€¦	709.0	True	full
1542909	1542909	60520290526c920038007da4	2021-03-17 13:22:19	[]	[]	Wed Mar 17 13:02:08 +0000 2021	[]	[{"url":"https://t.co/fBKPioyELu","expanded_url":"https://www.thetimes.co.uk/article/eu-set-to-block-vaccine-exports-to-uk-85gklsrjr","display_url":"thetimes.co.uk/article/eu-setâ€¦","indices":[194,217]}]	EU preparing to use emergency powers to grab â€œEuropeâ€™s fair shareâ€� of vaccines from Britain including export bans, the seizure of factories and overriding patents on the Oxford-AstraZeneca jabs https://t.co/fBKPioyELu	40280.0	RT @BrunoBrussels: EU preparing to use emergency powers to grab â€œEuropeâ€™s fair shareâ€� of vaccines from Britain including export bans, the sâ€¦	320.0	True	full
1542910	1542910	60520291526c920038007da8	2021-03-17 13:22:19	[]	[]	Wed Mar 17 13:15:56 +0000 2021	[]	[{"url":"https://t.co/mln07R9WWv","expanded_url":"https://www.youtube.com/watch?v=fYXUPLI4wz8","display_url":"youtube.com/watch?v=fYXUPLâ€¦","indices":[227,250]}]	Age of Empires is getting its own event on April 10! Featuring new reveals and gameplay for Age of Empires II &amp; III DE as well as Age of Empires IV. Age of Empires: Fan Preview. Saturday, April 10th at 9 am PT/12 pm ET. https://t.co/mln07R9WWv	32868.0	RT @klobrille: Age of Empires is getting its own event on April 10! Featuring new reveals and gameplay for Age of Empires II &amp; III DE as wâ€¦	144.0	True	full
1542911	1542911	60520291526c920038007dba	2021-03-17 13:22:19	[{"text":"LaCovidNoJuega","indices":[162,177]}]	[{"url":"https://t.co/HGzfwqIqD9","expanded_url":"https://www.vtv.gob.ve/contundente-llamado-presidente-maduro-personal-medico-comunas-hospitalizar-casos-detectados-covid-19/","display_url":"vtv.gob.ve/contundente-llâ€¦","indices":[179,202]}]		[]	[]			El contundente llamado del presidente NicolÃ¡s Maduro al personal mÃ©dico y las comunas: hay que hospitalizar con amoâ€¦ https://t.co/tBCpJAxB5k	5438.0	True	full
1542912	1542912	60520291526c920038007dbe	2021-03-17 13:22:19	[]	[]	Mon Mar 15 10:40:03 +0000 2021	[{"text":"dental","indices":[40,47]}]	[{"url":"https://t.co/2d46nV9S8v","expanded_url":"https://www.yorkshirepost.co.uk/education/children-who-are-scared-of-the-dentist-to-be-helped-thanks-to-ps16m-pioneering-yorkshire-study-3165377","display_url":"yorkshirepost.co.uk/education/chilâ€¦","indices":[149,172]}]	This study could help improve access to #dental care for thousands of children up and down the country and we will be watching its progress closely. https://t.co/2d46nV9S8v	19192.0	RT @dentalhealthorg: This study could help improve access to #dental care for thousands of children up and down the country and we will beâ€¦	135.0	True	full
1542913	1542913	60520291526c920038007df4	2021-03-17 13:22:19	[]	[{"url":"https://t.co/korbiSApSU","expanded_url":"http://you.you","display_url":"you.you","indices":[80,103]},{"url":"https://t.co/Cv3uTvgi0f","expanded_url":"http://feature.click","display_url":"feature.click","indices":[200,223]},{"url":"https://t.co/BlJRuuOpfC","expanded_url":"https://www.gameexp.com/games/shooter-872224.html?t=160&c=467&u=AesthetixMaggie&s=1615985651374","display_url":"gameex…		[]	[]			@Kxylaxxx Hi AesthetixMaggie, Iâ€™d like to recommend an awesome shooting game to https://t.co/korbiSApSU can controlâ€¦ https://t.co/1fYQstjT3o	1.0	True	full
1542914	1542914	60520291526c920038007e0a	2021-03-17 13:22:20	[]	[]	Wed Mar 17 09:57:18 +0000 2021	[{"text":"XR","indices":[3,6]},{"text":"WomanInTech","indices":[39,51]},{"text":"VRWritersRoom","indices":[58,72]},{"text":"NHS","indices":[148,152]}]	[{"url":"https://t.co/gv29PaBTqp","expanded_url":"https://gofund.me/867a4f43","display_url":"gofund.me/867a4f43","indices":[269,292]}]	Hi #XR friends worldwide, our original #WomanInTech &amp; #VRWritersRoom founder @TanyaLaird now has to receive private cancer care, to replace the #NHS chemo options &amp; needs Â£45k to cover costs, please donate if you can &amp; blitz out to your networks, THANK YOU!https://t.co/gv29PaBTqp	2486.0	RT @mukiapproved: Hi #XR friends worldwide, our original #WomanInTech &amp; #VRWritersRoom founder @TanyaLaird now has to receive private canceâ€¦	12921.0	True	full
1542915	1542915	60520291526c920038007e0c	2021-03-17 13:22:20	[]	[]	Wed Mar 17 13:01:31 +0000 2021	[{"text":"AR","indices":[9,12]}]	[{"url":"https://t.co/uWhJie1Sku","expanded_url":"https://www.nytimes.com/interactive/2021/02/26/science/reopen-schools-safety-ventilation.html?searchResultPosition=1","display_url":"nytimes.com/interactive/20â€¦","indices":[133,156]}]	Stunning #AR imagery to underscore the importance of ventilation and window opening for countering covid in schools (and all places) https://t.co/uWhJie1Sku by @NickBartzokas and colleagues w/ @j_g_allen âœ“ out the digital version https://t.co/gXxjH1VbTo	399356.0	RT @EricTopol: Stunning #AR imagery to underscore the importance of ventilation and window opening for countering covid in schools (and allâ€¦	74.0	True	full
1542916	1542916	60520292526c920038007e16	2021-03-17 13:22:20	[]	[{"url":"https://t.co/eptrRkkBS8","expanded_url":"https://twitter.com/Jiminid9/status/1371894130591244290?s=19","display_url":"twitter.com/Jiminid9/statuâ€¦","indices":[229,252]}]		[]	[]			@dodohbit the 'yearbooks' they used has the same stain in the same place as if there are many victims when obv therâ€¦ https://t.co/aEVdXnmY0K	94.0	True	full
1542917	1542917	60520292526c920038007e22	2021-03-17 13:22:20	[]	[]	Fri Mar 12 16:38:22 +0000 2021	[]	[{"url":"https://t.co/ASEfzLR1gV","expanded_url":"https://bit.ly/3rIKiuW","display_url":"bit.ly/3rIKiuW","indices":[138,161]}]	1/ ðŸ¥³Tidal Finance is delighted to unveil the process for the early supporter round of its platform token $TIDAL. Dive into more details: https://t.co/ASEfzLR1gV ðŸ�†Participants will be selected through a random process and will be eligible for a maximum individual cap of $300.	27984.0	RT @tidaldefi: 1/ ðŸ¥³Tidal Finance is delighted to unveil the process for the early supporter round of its platform token $TIDAL. Dive intoâ€¦	38.0	True	full
1542918	1542918	60520292526c920038007e26	2021-03-17 13:22:20	[{"text":"hate","indices":[21,26]}]	[{"url":"https://t.co/8MRE9GGELA","expanded_url":"https://sharemylesson.com/teaching-resource/anti-chinese-racism-how-coronavirus-racism-infected-my-high-school-321345","display_url":"sharemylesson.com/teaching-resouâ€¦","indices":[191,214]}]		[]	[]			What can you do when #hate spreads in your community? This lesson builds off the four-minute New York Times Op-Docâ€¦ https://t.co/LRqdECw6JM	13894.0	True	full
1542919	1542919	60520292526c920038007e2c	2021-03-17 13:22:20	[]	[]	Wed Mar 17 12:18:02 +0000 2021	[{"text":"ContraElBloqueoMasRevolucion","indices":[115,144]}]	[{"url":"https://t.co/OvBrd7GtLs","expanded_url":"https://mazo4f.com/237850","display_url":"mazo4f.com/237850","indices":[90,113]}]	Este martes Brasil alcanzÃ³ nuevo rÃ©cord de fallecidos por Covid-19 al sumar 2.340 decesos https://t.co/OvBrd7GtLs #ContraElBloqueoMasRevolucion https://t.co/ZlP1nmGuF1	586386.0	RT @ConElMazoDando: Este martes Brasil alcanzÃ³ nuevo rÃ©cord de fallecidos por Covid-19 al sumar 2.340 decesos https://t.co/OvBrd7GtLs #Conâ€¦	44.0	True	full
1542920	1542920	60520292526c920038007e34	2021-03-17 13:22:21	[]	[]	Wed Mar 17 13:04:36 +0000 2021	[]	[{"url":"https://t.co/eIXEf0xGk7","expanded_url":"https://reut.rs/3vEpcQT","display_url":"reut.rs/3vEpcQT","indices":[245,268]}]	BREAKING: In new legal action, @Chevron slammed for using greenwashing and false advertising to hide its massive climate destruction around the world. Congrats to @Global_Witness, @greenpeaceusa and @Earthworks for filing brilliant complaint. https://t.co/eIXEf0xGk7	38661.0	RT @SDonziger: BREAKING: In new legal action, @Chevron slammed for using greenwashing and false advertising to hide its massive climate desâ€¦	195.0	True	full
1542921	1542921	60520292526c920038007e46	2021-03-17 13:22:21	[]	[]	Wed Mar 17 12:48:52 +0000 2021	[]	[{"url":"https://t.co/TBpYE6LnPn","expanded_url":"https://www.cope.es/actualidad/espana/noticias/alberto-garzon-apuestas-deportivas-estallar-redes-genio-20200402_667679","display_url":"cope.es/actualidad/espâ€¦","indices":[242,265]}]	ðŸ¤ªMenos mal que tenemos a @agarzon y sus Â«proponidosÂ» al frente del ministerio creado ad hoc para que siga viviendo sin dar palo al agua. ðŸ¤¦ðŸ�»â€�â™‚ï¸�Gracias a Ã©l, ya sabÃ©is, se acaban las apuestasâ€¦ cuando se suspenden las competiciones deportivas. https://t.co/TBpYE6LnPn	11187.0	RT @JFalange: ðŸ¤ªMenos mal que tenemos a @agarzon y sus Â«proponidosÂ» al frente del ministerio creado ad hoc para que siga viviendo sin dar paâ€¦	587.0	True	full
1542922	1542922	60520292526c920038007e50	2021-03-17 13:22:21	[]	[]	Wed Mar 17 13:18:45 +0000 2021	[{"text":"China","indices":[0,6]},{"text":"Vaccine","indices":[42,50]},{"text":"British","indices":[92,100]},{"text":"government","indices":[115,126]},{"text":"virus","indices":[155,161]}]	[{"url":"https://t.co/4YXFyEjY47","expanded_url":"https://theohiostar.com/2021/03/15/china-demands-to-be-in-charge-of-global-vaccine-passport-system/","display_url":"theohiostar.com/2021/03/15/chiâ€¦","indices":[166,189]}]	#China Demands to be in Charge of Global '#Vaccine Passport' System... And you believed the #British establishment #government, and thought it was about a #virus... https://t.co/4YXFyEjY47 via @TheOhioStar	10618.0	RT @obviousreally: #China Demands to be in Charge of Global '#Vaccine Passport' System... And you believed the #British establishment #goveâ€¦	1195.0	True	full
1542923	1542923	60520293526c920038007e64	2021-03-17 13:22:21	[]	[]	Wed Mar 17 13:21:57 +0000 2021	[{"text":"Venezuela","indices":[0,10]},{"text":"OPS","indices":[22,26]},{"text":"LaCovidNoJuega","indices":[116,131]}]	[{"url":"https://t.co/DqiEmbKOG0","expanded_url":"http://www.minci.gob.ve/venezuela-junto-a-la-ops-impulsan-estrategias-para-avanzar-en-el-combate-al-coronavirus/","display_url":"minci.gob.ve/venezuela-juntâ€¦","indices":[90,113]}]	#Venezuela junto a la #OPS impulsan estrategias para avanzar en el combate al coronavirus https://t.co/DqiEmbKOG0 #LaCovidNoJuega https://t.co/JetTu7yvs5	14804.0	RT @luiscarrillo66: #Venezuela junto a la #OPS impulsan estrategias para avanzar en el combate al coronavirus https://t.co/DqiEmbKOG0 #Laâ€¦	76.0	True	full
1542924	1542924	60520293526c920038007e6e	2021-03-17 13:22:21	[{"text":"Lewandowski","indices":[7,19]},{"text":"Bayern","indices":[74,81]},{"text":"COVID","indices":[118,124]}]	[{"url":"https://t.co/rE23abizXX","expanded_url":"http://xhtxs.cn/uMbUfe","display_url":"xhtxs.cn/uMbUfe","indices":[142,165]}]		[]	[]			Robert #Lewandowski might miss the World Cup qualifier against England as #Bayern may not let him go to London dueâ€¦ https://t.co/J5WYWnlwMk	843898.0	True	full
1542925	1542925	60520293526c920038007e7c	2021-03-17 13:22:21	[{"text":"Cyber","indices":[230,236]},{"text":"Deterrence","indices":[272,283]}]	[{"url":"https://t.co/JhIzYN8hLw","expanded_url":"https://www.washingtonpost.com/world/europe/nuclear-warheads-uk-trident/2021/03/16/7b4888a4-866e-11eb-be4a-24b89f616f2c_story.html","display_url":"washingtonpost.com/world/europe/nâ€¦","indices":[248,271]}]		[]	[]			"In .. aspiration to become 'Global Britain,' PM @BorisJohnson .. unveiled his government's 10-year plan .. increasâ€¦ https://t.co/EHyY9JGS5L	3550.0	True	full
1542926	1542926	60520293526c920038007e7e	2021-03-17 13:22:21	[]	[]	Tue Mar 16 15:13:29 +0000 2021	[]	[{"url":"https://t.co/96CsrEpvBC","expanded_url":"http://onlyfans.com/yesangelgirl","display_url":"onlyfans.com/yesangelgirl","indices":[51,74]}]	â­�ï¸�@yesangelgirl â­�ï¸� Its time to subscribe 75%OFFâž¡ï¸� https://t.co/96CsrEpvBCâ¬…ï¸� @tsporntrend1 @KindofTs @tgirl69love @masinofan1 @IAMNAUGHTYYGUYY @trans_hearts @GirlyShemales @b_tranny1 @AlenaViken @tgirlpromo1 @Samuel_Version5 @jockosrocket @TSDollz @tslover37 @ErectionAddict1 https://t.co/1YMWR8FvWi	108587.0	RT @pic_poster: â­�ï¸�@yesangelgirl â­�ï¸� Its time to subscribe 75%OFFâž¡ï¸� https://t.co/96CsrEpvBCâ¬…ï¸� @tsporntrend1 @KindofTs @tgirl69love @masinofâ€¦	53.0	True	full
1542927	1542927	60520293526c920038007e8a	2021-03-17 13:22:21	[{"text":"Tourismus","indices":[10,20]},{"text":"Pandemie","indices":[35,44]}]	[{"url":"https://t.co/jKi6BHyDKq","expanded_url":"https://unisg.link/c6ba0","display_url":"unisg.link/c6ba0","indices":[182,205]}]		[]	[]			Studie zu #Tourismus in Zeiten der #Pandemie: Die hoffentlich bald beginnende Ãœbergangszeit zur NormalitÃ¤t wird holâ€¦ https://t.co/AnebhGHP0V	9937.0	True	full
1542928	1542928	60520293526c920038007ec0	2021-03-17 13:22:22	[]	[]	Wed Mar 17 02:27:48 +0000 2021	[{"text":"COVID19","indices":[37,45]},{"text":"CP24TONIGHT","indices":[64,76]}]	[{"url":"https://t.co/5xe2fTOl6C","expanded_url":"https://www.cp24.com/video?clipId=2161974","display_url":"cp24.com/video?clipId=2â€¦","indices":[141,164]}]	Thereâ€™s debate about the 3rd wave of #COVID19 in Ontario ... on #CP24TONIGHT we spoke to @kwadwo777 about why he doesnâ€™t expect a 3rd wave: https://t.co/5xe2fTOl6C @reshminair	15152.0	RT @NewsguyNick: Thereâ€™s debate about the 3rd wave of #COVID19 in Ontario ... on #CP24TONIGHT we spoke to @kwadwo777 about why he doesnâ€™t eâ€¦	18.0	True	full
1542929	1542929	60520294526c920038007eda	2021-03-17 13:22:22	[]	[]	Wed Mar 17 11:39:54 +0000 2021	[{"text":"Chainlink","indices":[36,46]}]	[{"url":"https://t.co/s1xqTrbceo","expanded_url":"http://chn.lk/2Qflay3","display_url":"chn.lk/2Qflay3","indices":[260,283]}]	.@Fin_Nexus is expanding its use of #Chainlink to launch a series of upgrades, including more Price Feeds to support new options markets &amp; leveraged tokens, implied volatility data to price options, and Chainlink Keepers to outsource protocol maintenance. https://t.co/s1xqTrbceo	186174.0	RT @chainlink: .@Fin_Nexus is expanding its use of #Chainlink to launch a series of upgrades, including more Price Feeds to support new optâ€¦	84.0	True	full
1542930	1542930	60520294526c920038007ee8	2021-03-17 13:22:22	[]	[]	Wed Mar 17 05:38:52 +0000 2021	[]	[{"url":"https://t.co/cqRdh7vGZZ","expanded_url":"https://twitter.com/Chrisameeks?s=09","display_url":"twitter.com/Chrisameeks?s=â€¦","indices":[244,267]}]	Â¡Â¡REPORTE MASIVO!! Esta es la cuenta del ilustrador que hizo esa imagen gr0tesca contra ðŸ…±âž•$ Reportar por cuenta h4ckeada/sp4m/sus tweets son 4busiv0s e 1nc1tan al 0di0/ todas las cat. de ser posible â�ŒREPORTAR, BLOQUEAR Y NO INTERACTUAR â�Œ ðŸ–‡ï¸� https://t.co/cqRdh7vGZZ -ðŸŒž https://t.co/09FYPIn0P4	22607.0	RT @bts_reportes: Â¡Â¡REPORTE MASIVO!! Esta es la cuenta del ilustrador que hizo esa imagen gr0tesca contra ðŸ…±âž•$ Reportar por cuenta h4ckeadâ€¦	868.0	True	full
1542931	1542931	60520294526c920038007efe	2021-03-17 13:22:23	[]	[]	Mon Mar 15 16:45:03 +0000 2021	[]	[{"url":"https://t.co/Kh7pcdfdqJ","expanded_url":"https://on.wsj.com/3liUVCc","display_url":"on.wsj.com/3liUVCc","indices":[150,173]}]	"Itâ€™s the hottest market Iâ€™ve ever seen.â€� The pandemic helped ignite a real-estate boom, but lots of things might keep it going, even after Covid-19. https://t.co/Kh7pcdfdqJ	18706230.0	RT @WSJ: "Itâ€™s the hottest market Iâ€™ve ever seen.â€� The pandemic helped ignite a real-estate boom, but lots of things might keep it going, eâ€¦	40040.0	True	full
1542932	1542932	60520294526c920038007f0a	2021-03-17 13:22:23	[]	[]	Wed Mar 17 12:10:58 +0000 2021	[]	[{"url":"https://t.co/RWL5wDcWdz","expanded_url":"https://buff.ly/3s06HUK","display_url":"buff.ly/3s06HUK","indices":[104,127]}]	Â«Somos como una familiaÂ», dice a sus empleados un empresario que hace cinco aÃ±os que no ve a sus hijos: https://t.co/RWL5wDcWdz https://t.co/R1U3gFFN89	1452581.0	RT @elmundotoday: Â«Somos como una familiaÂ», dice a sus empleados un empresario que hace cinco aÃ±os que no ve a sus hijos: https://t.co/RWL5â€¦	242.0	True	full
1542933	1542933	60520294526c920038007f0c	2021-03-17 13:22:23	[]	[]	Mon Mar 15 16:03:40 +0000 2021	[]	[{"url":"https://t.co/5RN6A9P5k7","expanded_url":"https://www.nature.com/articles/s41577-021-00522-1","display_url":"nature.com/articles/s4157â€¦","indices":[147,170]}]	A very nice overview of what we learned about SARS-CoV-2 in the last year. Thanks to @VirusesImmunity and @CyrilPedia for taking the lead on this! https://t.co/5RN6A9P5k7	190491.0	RT @florian_krammer: A very nice overview of what we learned about SARS-CoV-2 in the last year. Thanks to @VirusesImmunity and @CyrilPediaâ€¦	698.0	True	full
1542934	1542934	60520294526c920038007f0e	2021-03-17 13:22:23	[]	[]	Wed Mar 17 06:45:51 +0000 2021	[]	[{"url":"https://t.co/qxGsfUv6YL","expanded_url":"https://news.abplive.com/sports/cricket/cricketer-rahul-sharma-s-father-dies-due-to-covid-19-wriddhiman-saha-unmukt-chand-express-condolence-1448859","display_url":"news.abplive.com/sports/cricketâ€¦","indices":[151,174]}]	Cricketer @ImRahulSharma3 who was involved in a drugs controversy, lost his father on Wednesday. Fans and cricketers express their condolence. RIP! https://t.co/qxGsfUv6YL	10956773.0	RT @ABPNews: Cricketer @ImRahulSharma3 who was involved in a drugs controversy, lost his father on Wednesday. Fans and cricketers express tâ€¦	215.0	True	full
1542935	1542935	60520294526c920038007f1c	2021-03-17 13:22:23	[]	[]	Wed Mar 17 12:37:04 +0000 2021	[]	[{"url":"https://t.co/FNmw98h104","expanded_url":"https://news.gallup.com/poll/336173/amid-pandemic-parents-support-person-school.aspx","display_url":"news.gallup.com/poll/336173/amâ€¦","indices":[200,223]}]	79% of K-12 parents want in-person school @GallupNews 82% of working parents 62% of Democrats 80% of independents 94% of Republicans And by an overwhelming majorities in every part of the country https://t.co/FNmw98h104	8608.0	RT @Aaron_Glantz: 79% of K-12 parents want in-person school @GallupNews 82% of working parents 62% of Democrats 80% of independents 94% oâ€¦	10.0	True	full
1542936	1542936	60520295526c920038007f38	2021-03-17 13:22:23	[{"text":"LiquidSanitizer","indices":[9,25]},{"text":"HandCleanser","indices":[50,63]},{"text":"WristBand","indices":[229,239]},{"text":"PPEProducts","indices":[240,252]},{"text":"LatexGloves","indices":[253,265]},{"text":"FaceMasks","indices":[266,276]}]	[{"url":"https://t.co/JDaW01F4Vd","expanded_url":"https://www.wrist-band.com/ppe","display_url":"wrist-band.com/ppe","indices":[204,227]}]		[]	[]			1 Gallon #LiquidSanitizer is an instant soap-free #HandCleanser that requires no rinsing off and kills 99% of mostâ€¦ https://t.co/fPQZInjiWA	2251.0	True	full
1542937	1542937	60520295526c920038007f42	2021-03-17 13:22:23	[]	[]	Wed Mar 17 11:59:58 +0000 2021	[]	[{"url":"https://t.co/bq02QODk0S","expanded_url":"https://twitter.com/info_Paris_IDF/status/1372129363378978816","display_url":"twitter.com/info_Paris_IDFâ€¦","indices":[124,147]}]	Donc les deux options, c'est "rien" ou "un demi-truc qui risque de geler la situation sur un plateau Ã©pouvantable". Super. https://t.co/bq02QODk0S	16942.0	RT @Panda31808732: Donc les deux options, c'est "rien" ou "un demi-truc qui risque de geler la situation sur un plateau Ã©pouvantable". Supeâ€¦	451.0	True	full
1542938	1542938	60520295526c920038007f48	2021-03-17 13:22:23	[]	[]	Tue Mar 16 02:05:00 +0000 2021	[]	[{"url":"https://t.co/EoMDMhhiPV","expanded_url":"https://www.latimes.com/entertainment-arts/business/story/2021-03-15/hollywood-publicists-warn-golden-globes-group-to-change-or-lose-access-to-star-clients","display_url":"latimes.com/entertainment-â€¦","indices":[202,225]}]	More fallout for the group behind the Golden Globes, Hollywood power publicists demand change or they'll lose access to star clients. â€œThe eyes of the industry and those who support it are watching.â€� https://t.co/EoMDMhhiPV	1595.0	RT @StacyPerman: More fallout for the group behind the Golden Globes, Hollywood power publicists demand change or they'll lose access toâ€¦	3387.0	True	full
1542939	1542939	60520295526c920038007f4c	2021-03-17 13:22:23	[{"text":"digitalhealth","indices":[144,158]},{"text":"AI","indices":[160,163]},{"text":"telemedicine","indices":[165,178]},{"text":"COVID19","indices":[246,254]}]	[{"url":"https://t.co/ZnuG5uVdTF","expanded_url":"http://bit.ly/3rWI2jM","display_url":"bit.ly/3rWI2jM","indices":[256,279]}]		[]	[]			Natalie Yeadon, Co-Founder &amp; CEO of @Impetusadboards sat down with @KimShah21, CEO of KnowYourMeds, to explore a raâ€¦ https://t.co/VXIfQdmUQ0	161.0	True	full
1542940	1542940	60520295526c920038007f5c	2021-03-17 13:22:23	[]	[]	Wed Mar 17 00:35:45 +0000 2021	[{"text":"Covid_19","indices":[111,120]}]	[{"url":"https://t.co/z9teHHWPEE","expanded_url":"https://twitter.com/InfoGremiales/status/1371974566503927809","display_url":"twitter.com/InfoGremiales/â€¦","indices":[143,166]}]	Comunicado del @SUTEP_AR sobre las declaraciones de SebastiÃ n Ortega y sus dichos sobre licencias por hisopado #Covid_19 @alansableUNI @unimei https://t.co/z9teHHWPEE	10711.0	RT @arosenzvaig: Comunicado del @SUTEP_AR sobre las declaraciones de SebastiÃ n Ortega y sus dichos sobre licencias por hisopado #Covid_19 @â€¦	811.0	True	full
1542941	1542941	60520295526c920038007f70	2021-03-17 13:22:24	[]	[]	Wed Mar 17 13:00:02 +0000 2021	[{"text":"COVID19","indices":[141,149]}]	[{"url":"https://t.co/CRf7KuyM9Z","expanded_url":"https://bit.ly/3ttf7nG","display_url":"bit.ly/3ttf7nG","indices":[209,232]}]	Los bebÃ©s necesitan el contacto piel a piel con uno de sus padres al nacer. La @WHO alerta que separar a las madres de sus bebÃ©s en caso de #COVID19 podrÃ­a poner al niÃ±o en riesgo de complicaciones o muerte. https://t.co/CRf7KuyM9Z https://t.co/mq0sjFqp1t	1698064.0	RT @ONU_es: Los bebÃ©s necesitan el contacto piel a piel con uno de sus padres al nacer. La @WHO alerta que separar a las madres de sus bebâ€¦	6811.0	True	full
1542942	1542942	60520296526c920038007f9c	2021-03-17 13:22:24	[]	[]	Wed Mar 17 12:50:55 +0000 2021	[{"text":"mentalhealth","indices":[88,101]},{"text":"youngpeople","indices":[105,117]}]	[{"url":"https://t.co/DgER6iki1R","expanded_url":"https://twitter.com/FoundSciTech/status/1372146224212631555","display_url":"twitter.com/FoundSciTech/sâ€¦","indices":[276,299]}]	Great working with @SteveJBright on this new blog post describing the science so far on #mentalhealth in #youngpeople during the pandemic. @SteveJBright is an undergraduate placement student working with our team and is **absolutely fantastic** - we're so lucky to have him! https://t.co/DgER6iki1R	467.0	RT @drkatieyoung: Great working with @SteveJBright on this new blog post describing the science so far on #mentalhealth in #youngpeople durâ€¦	756.0	True	full
1542943	1542943	60520296526c920038007faa	2021-03-17 13:22:24	[]	[]	Wed Mar 17 13:18:21 +0000 2021	[]	[{"url":"https://t.co/qUK9Q8fKLz","expanded_url":"https://www.nytimes.com/2021/03/15/us/workplace-psychological-safety.html?action=click&module=Features&pgtype=Homepage","display_url":"nytimes.com/2021/03/15/us/â€¦","indices":[225,248]}]	â€œWhen employees feel safe [to speak out, it] lead[s] to greaterÂ team success, but it can be lifesaving in certain settings,Â such as when a nurse challenges a doctor at a critical momentÂ in the neonatal intensive care unit.â€� https://t.co/qUK9Q8fKLz	1664.0	RT @rjmaclean: â€œWhen employees feel safe [to speak out, it] lead[s] to greaterÂ team success, but it can be lifesaving in certain settings,Â â€¦	59.0	True	full
1542944	1542944	60520296526c920038007fba	2021-03-17 13:22:25	[]	[{"url":"https://t.co/eptrRkkBS8","expanded_url":"https://twitter.com/Jiminid9/status/1371894130591244290?s=19","display_url":"twitter.com/Jiminid9/statuâ€¦","indices":[233,256]}]		[]	[]			@eunyeon_adik the 'yearbooks' they used has the same stain in the same place as if there are many victims when obvâ€¦ https://t.co/eY7ThMEejy	94.0	True	full
1542945	1542945	60520296526c920038007fbe	2021-03-17 13:22:25	[{"text":"RacismIsNotComedy","indices":[0,18]}]	[{"url":"https://t.co/dI8SY4Um43","expanded_url":"https://youtu.be/Cvpltl4AgRs","display_url":"youtu.be/Cvpltl4AgRs","indices":[255,278]}]		[]	[]			#RacismIsNotComedy #Coronavirus# During the covid time, we have to make ourselves skilled at different works like câ€¦ https://t.co/i77PSKk0Kf	4.0	True	full
1542946	1542946	60520296526c920038007fc4	2021-03-17 13:22:25	[]	[]	Wed Mar 17 00:16:06 +0000 2021	[{"text":"Covid19","indices":[39,47]}]	[{"url":"https://t.co/nGv6JnARc5","expanded_url":"http://bit.ly/3eLWSWw","display_url":"bit.ly/3eLWSWw","indices":[123,146]}]	Boletim extraordinÃ¡rio do ObservatÃ³rio #Covid19 @fiocruz aponta maior colapso sanitÃ¡rio e hospitalar da histÃ³ria do Brasil https://t.co/nGv6JnARc5 https://t.co/8gftnh6RRE	270877.0	RT @agencia_fiocruz: Boletim extraordinÃ¡rio do ObservatÃ³rio #Covid19 @fiocruz aponta maior colapso sanitÃ¡rio e hospitalar da histÃ³ria do Brâ€¦	328.0	True	full
1542947	1542947	60520296526c920038007fca	2021-03-17 13:22:25	[]	[]	Wed Mar 17 09:26:38 +0000 2021	[]	[{"url":"https://t.co/75I3qJPMqF","expanded_url":"https://www.standard.co.uk/business/astrazeneca-takes-6m-hit-after-faking-conferences-to-bribe-doctors-a3333166.html","display_url":"standard.co.uk/business/astraâ€¦","indices":[249,272]}]	"AstraZeneca coughed up $5.5 million (Â£4.2 million) to settle a highly embarrassing foreign ðŸ‘‰bribery probeðŸ‘ˆ, amid claims that the British pharma giant ðŸ‘‰faked conferencesðŸ‘ˆ and offered gifts to local doctors in Russia and China who bought its drugs." https://t.co/75I3qJPMqF	31535.0	RT @robinmonotti: "AstraZeneca coughed up $5.5 million (Â£4.2 million) to settle a highly embarrassing foreign ðŸ‘‰bribery probeðŸ‘ˆ, amid claimsâ€¦	1300.0	True	full
1542948	1542948	60520296526c920038007fd0	2021-03-17 13:22:25	[]	[]	Wed Mar 17 12:00:02 +0000 2021	[{"text":"Covid19","indices":[145,153]}]	[{"url":"https://t.co/L2l6esXCms","expanded_url":"https://www.francetvinfo.fr/sante/maladie/coronavirus/covid-19-les-familles-de-victimes-reclament-toujours-un-hommage-national-pour-les-vies-brisees_4335439.html#xtor=CS1-747","display_url":"francetvinfo.fr/sante/maladie/â€¦","indices":[217,240]}]	ðŸ—£ "DerriÃ¨re ces 90 000 morts, il y a des vies brisÃ©es. Ils ne sont pas simplement des statistiques" Les associations de familles de victimes du #Covid19 souhaitent qu'Emmanuel Macron prÃ©side une cÃ©rÃ©monie nationale https://t.co/L2l6esXCms https://t.co/Ix1OnyRu3f	350110.0	RT @franceinfoplus: ðŸ—£ "DerriÃ¨re ces 90 000 morts, il y a des vies brisÃ©es. Ils ne sont pas simplement des statistiques" Les associations dâ€¦	83.0	True	full
1542949	1542949	60520297526c920038007fdc	2021-03-17 13:22:25	[]	[]	Wed Mar 17 13:05:32 +0000 2021	[]	[{"url":"https://t.co/T22p5weMRk","expanded_url":"https://unicef.org.uk/donate/coronav","display_url":"unicef.org.uk/donate/coronav","indices":[245,268]}]	Feeling incredibly grateful to be getting the vaccine so soon and it seems like a nice idea to pass it on to people in low- and middle-income countries. @UNICEF_uk are delivering Covid-19 vaccines for health workers around the world. Donate at https://t.co/T22p5weMRk https://t.co/9T2NfHPvZC	3359.0	RT @East_of_Dulwich: Feeling incredibly grateful to be getting the vaccine so soon and it seems like a nice idea to pass it on to people inâ€¦	1709.0	True	full
1542950	1542950	60520297526c920038007fe2	2021-03-17 13:22:25	[]	[]	Wed Mar 17 12:44:17 +0000 2021	[]	[{"url":"https://t.co/PuTL9PitUT","expanded_url":"https://www.brasilwire.com/fallout-us-suppression-of-russian-vaccine-in-brazil-becomes-diplomatic-incident/","display_url":"brasilwire.com/fallout-us-supâ€¦","indices":[245,268]}]	Thanks to the @washingtonpost for correcting their error and properly crediting Brasil Wire for being the original source of the story on how the US pressured Brazil to refuse Russia's Sputnik V vaccine, costing thousands of Brazilian lives. âž¡ï¸�https://t.co/PuTL9PitUT https://t.co/ZlGrIBdjFw	19240.0	RT @BrasilWire: Thanks to the @washingtonpost for correcting their error and properly crediting Brasil Wire for being the original source oâ€¦	62.0	True	full
1542951	1542951	60520297526c920038007ff2	2021-03-17 13:22:25	[]	[]	Mon Mar 15 09:41:58 +0000 2021	[]	[{"url":"https://t.co/QzlOxQjXtO","expanded_url":"https://wavemakerglobal.com/es/the-provocateur-13-como-el-covid-cambio-la-moda-para-siempre","display_url":"wavemakerglobal.com/es/the-provocaâ€¦","indices":[254,277]}]	La moda de lujo siempre ha sido una industria resistente a las grandes crisis financieras. Pero el terremoto del COVID-19 ha desequilibrado incluso a este sector, al que ha impactado tanto econÃ³micamente, como de forma social y emocional. ðŸ‘€ el informe ðŸ‘‡ https://t.co/QzlOxQjXtO https://t.co/GTe3PmhYMZ	1721.0	RT @WavemakerSpain: La moda de lujo siempre ha sido una industria resistente a las grandes crisis financieras. Pero el terremoto del COVID-â€¦	4184.0	True	full
1542952	1542952	60520297526c92003800800e	2021-03-17 13:22:26	[]	[]	Wed Mar 17 13:17:20 +0000 2021	[{"text":"BTW2021","indices":[211,219]},{"text":"Bundestag","indices":[220,230]},{"text":"Bundesregierung","indices":[231,247]}]	[{"url":"https://t.co/obOCVirbpF","expanded_url":"http://europeelects.eu/germany","display_url":"europeelects.eu/germany","indices":[187,210]}]	Germany, Forsa poll: CDU/CSU-EPP: 29% (-4) GRÃœNE-G/EFA: 21% (+3) SPD-S&amp;D: 16% AfD-ID: 10% FDP-RE: 8% LINKE-LEFT: 8% +/- vs. 2-8 Mar Fieldwork: 9-15 March 2021 Sample size: 2,501 âž¤ https://t.co/obOCVirbpF #BTW2021 #Bundestag #Bundesregierung https://t.co/KE93vcMYwj	111556.0	RT @EuropeElects: Germany, Forsa poll: CDU/CSU-EPP: 29% (-4) GRÃœNE-G/EFA: 21% (+3) SPD-S&amp;D: 16% AfD-ID: 10% FDP-RE: 8% LINKE-LEFT: 8% +/-â€¦	90480.0	True	full
1542953	1542953	60520297526c920038008018	2021-03-17 13:22:26	[]	[]	Tue Mar 16 13:12:03 +0000 2021	[]	[{"url":"https://t.co/areqmvpk2y","expanded_url":"https://gofund.me/1367d5af","display_url":"gofund.me/1367d5af","indices":[166,189]}]	Posting this again, today. Hello, my name is Violet-Jane, a Deaf, disabled trans femme who is in serious need of new hearing aids as my last one is on its last legs. https://t.co/areqmvpk2y Please donate if you can and share. Thank you all so much for your support! https://t.co/urivK66fAX	256.0	RT @ViolitJ: Posting this again, today. Hello, my name is Violet-Jane, a Deaf, disabled trans femme who is in serious need of new hearing aâ€¦	115.0	True	full
1542954	1542954	60520297526c92003800801a	2021-03-17 13:22:26	[]	[]	Wed Mar 17 11:39:54 +0000 2021	[{"text":"Chainlink","indices":[36,46]}]	[{"url":"https://t.co/s1xqTrbceo","expanded_url":"http://chn.lk/2Qflay3","display_url":"chn.lk/2Qflay3","indices":[260,283]}]	.@Fin_Nexus is expanding its use of #Chainlink to launch a series of upgrades, including more Price Feeds to support new options markets &amp; leveraged tokens, implied volatility data to price options, and Chainlink Keepers to outsource protocol maintenance. https://t.co/s1xqTrbceo	186174.0	RT @chainlink: .@Fin_Nexus is expanding its use of #Chainlink to launch a series of upgrades, including more Price Feeds to support new optâ€¦	220.0	True	full
1542955	1542955	60520297526c92003800801e	2021-03-17 13:22:26	[]	[]	Wed Mar 17 07:48:58 +0000 2021	[]	[{"url":"https://t.co/AjIFPCYhYE","expanded_url":"https://twitter.com/gmb/status/1372088730702471168","display_url":"twitter.com/gmb/status/137â€¦","indices":[281,304]}]	Here @Arbuthnott totally correct - Boris Johnsonâ€™s failures on covid are unforgivable Edwina Currie suggesting his shaking hands (against medical advice) was comparable to Princess Diana shaking hands with HIV patients (to show you canâ€™t catch it that way) was totally ridiculous https://t.co/AjIFPCYhYE	83919.0	RT @nazirafzal: Here @Arbuthnott totally correct - Boris Johnsonâ€™s failures on covid are unforgivable Edwina Currie suggesting his shakingâ€¦	449.0	True	full
1542956	1542956	60520298526c920038008028	2021-03-17 13:22:26	[]	[]	Wed Mar 17 12:08:02 +0000 2021	[{"text":"ContraElBloqueoMasRevolucion","indices":[104,133]}]	[{"url":"https://t.co/yJyFdcxhXW","expanded_url":"https://mazo4f.com/237848","display_url":"mazo4f.com/237848","indices":[79,102]}]	Puente aÃ©reo del Inac cumple un aÃ±o al servicio de la lucha contra el Covid-19 https://t.co/yJyFdcxhXW #ContraElBloqueoMasRevolucion https://t.co/nkkxTLmaOr	586386.0	RT @ConElMazoDando: Puente aÃ©reo del Inac cumple un aÃ±o al servicio de la lucha contra el Covid-19 https://t.co/yJyFdcxhXW #ContraElBloqueâ€¦	44.0	True	full
1542957	1542957	60520298526c92003800802c	2021-03-17 13:22:26	[]	[]	Tue Mar 16 18:41:53 +0000 2021	[]	[{"url":"https://t.co/HR9BssCls8","expanded_url":"https://financialpost.com/diane-francis/diane-francis-the-risky-business-of-delaying-covid-vaccine-doses","display_url":"financialpost.com/diane-francis/â€¦","indices":[173,196]}]	Canadians are being asked to wait 105 days, rather than the manufacturer recommended 21 days, for their second vaccine dose, not based on science, but because of politics. https://t.co/HR9BssCls8	5762.0	RT @levinepmc: Canadians are being asked to wait 105 days, rather than the manufacturer recommended 21 days, for their second vaccine doseâ€¦	1320.0	True	full
1542958	1542958	60520298526c920038008032	2021-03-17 13:22:26	[]	[]	Wed Mar 17 11:54:24 +0000 2021	[{"text":"mhTV","indices":[12,17]},{"text":"COVID19","indices":[110,118]}]	[{"url":"https://t.co/HdoPgYnzEb","expanded_url":"http://mhna.eventbrite.com","display_url":"mhna.eventbrite.com","indices":[268,291]}]	On tonights #mhTV, @VanessaRNMH &amp; @niadla will be joined by @Rethink_ @T1Lucy. They'll be talking abt how #COVID19 has impacted on people severely affected by mental illness, how are services&amp;staff coping &amp; community MH transformation. Book your reminder: https://t.co/HdoPgYnzEb https://t.co/VuTsTopB3g	3281.0	RT @Unite_MHNA: On tonights #mhTV, @VanessaRNMH &amp; @niadla will be joined by @Rethink_ @T1Lucy. They'll be talking abt how #COVID19 has impaâ€¦	4476.0	True	full
1542959	1542959	60520298526c920038008042	2021-03-17 13:22:26	[]	[]	Wed Mar 17 11:28:27 +0000 2021	[]	[{"url":"https://t.co/PnWwDA0kUT","expanded_url":"https://whoisng.com","display_url":"whoisng.com","indices":[169,192]}]	Made a web app that checks if a domain is available or registered, also displays the information of the owner if its registered, made with React, UI/UX by @Abdymovic10 https://t.co/PnWwDA0kUT https://t.co/QPgoMwnvG3	765.0	RT @Killua713: Made a web app that checks if a domain is available or registered, also displays the information of the owner if its registeâ€¦	951.0	True	full
1542960	1542960	60520298526c92003800804c	2021-03-17 13:22:26	[]	[]	Tue Mar 16 19:15:48 +0000 2021	[]	[{"url":"https://t.co/qeLQErNz8a","expanded_url":"https://twitter.com/el_pais/status/1371781018827563008","display_url":"twitter.com/el_pais/statusâ€¦","indices":[248,271]}]	El seÃ±or @joanbaldovi siempre ha sido mediocre. Como parlamentario y como persona. PodrÃ­a aprender de su jefa, @monicaoltra , o de @ximopuig , de @manolomata , de @isabelbonig, o de @AnaVegaVOX que se han despedido muy cariÃ±osamente de mÃ­. ðŸ¤·â€�â™‚ï¸� https://t.co/qeLQErNz8a	363851.0	RT @Tonicanto1: El seÃ±or @joanbaldovi siempre ha sido mediocre. Como parlamentario y como persona. PodrÃ­a aprender de su jefa, @monicaolâ€¦	182.0	True	full
1542961	1542961	60520298526c92003800805a	2021-03-17 13:22:27	[]	[]	Wed Mar 17 07:20:08 +0000 2021	[]	[{"url":"https://t.co/Bc3EkRuihN","expanded_url":"https://twitter.com/Ing_irv_Ing?s=09","display_url":"twitter.com/Ing_irv_Ing?s=â€¦","indices":[214,237]}]	â€¼ï¸�REPORTE MASIVOâ€¼ï¸� Esta cuenta se estÃ¡ burlando de la grave situ4ciÃ³n y haciendo ðŸ’¬ desagradabl3s Reportar por cuenta h4ckeada/sp4m/sus tweets son 4bus1vos e 1nc1tan al 0di0 â�ŒREPORTAR, BLOQUEAR Y NO INTERACTUARâ�Œ https://t.co/Bc3EkRuihN -ðŸŒž https://t.co/2n15FDVXJd	22607.0	RT @bts_reportes: â€¼ï¸�REPORTE MASIVOâ€¼ï¸� Esta cuenta se estÃ¡ burlando de la grave situ4ciÃ³n y haciendo ðŸ’¬ desagradabl3s Reportar por cuenta h4â€¦	758.0	True	full
1542962	1542962	60520298526c920038008060	2021-03-17 13:22:27	[{"text":"Covid","indices":[15,21]},{"text":"CHU","indices":[30,34]}]	[{"url":"https://t.co/Mtd7efbelS","expanded_url":"https://www.titrespresse.com/5564142102/chu-covid-19-saint-etienne-jamais-vraiment","display_url":"titrespresse.com/5564142102/chuâ€¦","indices":[232,255]}]		[]	[]			(France Bleu): #Covid-19 : Le #CHU de Saint-Ã‰tienne n'est "jamais vraiment sorti de la deuxiÃ¨me vague" : Pour la joâ€¦ https://t.co/HB6ZgJsmXx	2618.0	True	full
1542963	1542963	60520298526c920038008066	2021-03-17 13:22:27	[]	[]	Wed Mar 17 04:04:24 +0000 2021	[]	[{"url":"https://t.co/SV6wq1UwZp","expanded_url":"https://www.theclinic.cl/2021/03/15/senador-huenchumilla-arremete-las-ff-aa-no-estan-para-venir-a-la-araucania-a-matar-mapuche-como-piensan-muchos-cabezas-calientes-de-la-derecha/","display_url":"theclinic.cl/2021/03/15/senâ€¦","indices":[257,280]}]	Senador @fhuenchumilla @PDC_Chile tendrÃ¡ informaciÃ³n privilegiada al decir q FFAA van a Araucania a matar Mapuches, en circunstancias q concurren para proteger a la ciudadanÃ­a d atentados terroristas, a no ser q estos sean realizados x .... @min_interior https://t.co/SV6wq1UwZp https://t.co/lNseU2qdYs	52.0	RT @jjvelasquezvas1: Senador @fhuenchumilla @PDC_Chile tendrÃ¡ informaciÃ³n privilegiada al decir q FFAA van a Araucania a matar Mapuches, enâ€¦	52.0	True	full
1542964	1542964	60520298526c920038008076	2021-03-17 13:22:27	[]	[]	Wed Mar 17 04:16:01 +0000 2021	[]	[{"url":"https://t.co/fg0Z1SIihv","expanded_url":"https://nypost.com/2020/02/05/woman-wearing-face-mask-attacked-in-possible-coronavirus-hate-crime/","display_url":"nypost.com/2020/02/05/womâ€¦","indices":[185,208]}]	For example, an Asian American woman on a Chinatown Grand Street subway was attacked by a man who pushed her into a wall, hit her on the head, and called her a â€œdiseased b****â€�. (7/15) https://t.co/fg0Z1SIihv	1621.0	RT @MelissaMayBorja: For example, an Asian American woman on a Chinatown Grand Street subway was attacked by a man who pushed her into a waâ€¦	659.0	True	full
1542965	1542965	60520299526c9200380080a0	2021-03-17 13:22:27	[]	[]	Wed Mar 17 05:53:25 +0000 2021	[]	[{"url":"https://t.co/TzIosohIiu","expanded_url":"https://www.nytimes.com/live/2021/03/16/world/covid-19-coronavirus","display_url":"nytimes.com/live/2021/03/1â€¦","indices":[247,270]}]	Conducting tests on children and babies. 6750 of them This madness has to end â€œThereâ€™s a huge demand to find out about vaccinating kids and what it does,â€� said Dr. David Wohlâ€� Moderna Begins Testing Its Vaccine in Children - The New York Times https://t.co/TzIosohIiu	92759.0	RT @simondolan: Conducting tests on children and babies. 6750 of them This madness has to end â€œThereâ€™s a huge demand to find out about vaâ€¦	440.0	True	full
1542966	1542966	60520299526c9200380080a6	2021-03-17 13:22:27	[]	[]	Thu Aug 13 09:53:51 +0000 2020	[]	[{"url":"https://t.co/tlLTYftQX3","expanded_url":"https://www.ncbi.nlm.nih.gov/pmc/articles/PMC3193674/","display_url":"ncbi.nlm.nih.gov/pmc/articles/Pâ€¦","indices":[108,131]},{"url":"https://t.co/wLBPWuGCql","expanded_url":"https://academic.oup.com/rheumatology/article/48/8/1003/1787301","display_url":"academic.oup.com/rheumatology/aâ€¦","indices":[200,223]}]	The pattern matches Antiphospholipid: 1) "Thrombotic microangiopathy" linked to Antiphospholipid syndrome: https://t.co/tlLTYftQX3 2) "Microthrombi" in patients with .. anti-phospholipid antibodies https://t.co/wLBPWuGCql Now the question is: how does covid trigger autoimmune?	286.0	RT @joshux321: The pattern matches Antiphospholipid: 1) "Thrombotic microangiopathy" linked to Antiphospholipid syndrome: https://t.co/tlLâ€¦	52.0	True	full
1542967	1542967	60520299526c9200380080b8	2021-03-17 13:22:27	[]	[]	Wed Mar 17 13:17:20 +0000 2021	[{"text":"BTW2021","indices":[211,219]},{"text":"Bundestag","indices":[220,230]},{"text":"Bundesregierung","indices":[231,247]}]	[{"url":"https://t.co/obOCVirbpF","expanded_url":"http://europeelects.eu/germany","display_url":"europeelects.eu/germany","indices":[187,210]}]	Germany, Forsa poll: CDU/CSU-EPP: 29% (-4) GRÃœNE-G/EFA: 21% (+3) SPD-S&amp;D: 16% AfD-ID: 10% FDP-RE: 8% LINKE-LEFT: 8% +/- vs. 2-8 Mar Fieldwork: 9-15 March 2021 Sample size: 2,501 âž¤ https://t.co/obOCVirbpF #BTW2021 #Bundestag #Bundesregierung https://t.co/KE93vcMYwj	111556.0	RT @EuropeElects: Germany, Forsa poll: CDU/CSU-EPP: 29% (-4) GRÃœNE-G/EFA: 21% (+3) SPD-S&amp;D: 16% AfD-ID: 10% FDP-RE: 8% LINKE-LEFT: 8% +/-â€¦	4062.0	True	full
1542968	1542968	60520299526c9200380080c2	2021-03-17 13:22:27	[]	[{"url":"https://t.co/3FRZVkABdY","expanded_url":"https://www.wsj.com/articles/florida-schools-reopened-without-becoming-covid-19-superspreaders-11615973402","display_url":"wsj.com/articles/floriâ€¦","indices":[183,206]}]		[]	[]			Other parts of Floridaâ€™s Covid-19 response deserve some criticism and scrutiny, but reopening schools was the bestâ€¦ https://t.co/3kOnKIXEWH	57.0	True	full
1542969	1542969	6052029a526c9200380080f2	2021-03-17 13:22:28	[]	[]	Wed Mar 17 13:18:29 +0000 2021	[]	[{"url":"https://t.co/eAjZTciENb","expanded_url":"https://twitter.com/veramagalhaes/status/1372129846156001281","display_url":"twitter.com/veramagalhaes/â€¦","indices":[274,297]}]	Sem vacinas, com a pandemia no Brasil avanÃ§ando em ritmo alucinante e o sistema de saÃºde jÃ¡ colapsando, sÃ³ nos resta uma soluÃ§Ã£o: LOCKDOWN A NÃ�VEL NACIONAL. Lockdown Ã© a ferramenta mais contundente p quebrar a cadeia de transmissÃ£o e aliviar a carga no sistema de saÃºde. ðŸ‘‡ðŸ�¼ https://t.co/eAjZTciENb	37078.0	RT @dogarrett: Sem vacinas, com a pandemia no Brasil avanÃ§ando em ritmo alucinante e o sistema de saÃºde jÃ¡ colapsando, sÃ³ nos resta uma solâ€¦	299.0	True	full
1542970	1542970	6052029a526c920038008106	2021-03-17 13:22:28	[]	[]	Wed Mar 17 13:22:06 +0000 2021	[]	[{"url":"https://t.co/z6hNVdkutD","expanded_url":"https://twitter.com/i/events/1371986364359655427","display_url":"twitter.com/i/events/13719â€¦","indices":[156,179]}]	Eu procuro me cuidar, para nÃ£o contrair este vÃ­rus. Todo cuidado Ã© pouco. Vem vacina!!!! âš¡ï¸� â€œConheÃ§a seu ar para se proteger da COVID-19â€� by @obscovid19br https://t.co/z6hNVdkutD	0.0	RT @Catia73367724: Eu procuro me cuidar, para nÃ£o contrair este vÃ­rus. Todo cuidado Ã© pouco. Vem vacina!!!! âš¡ï¸� â€œConheÃ§a seu ar para se proâ€¦	0.0	True	full
1542971	1542971	6052029a526c920038008110	2021-03-17 13:22:28	[{"text":"BlackstoneMortgageTrust","indices":[154,178]},{"text":"stockmarket","indices":[179,191]},{"text":"stock","indices":[192,198]},{"text":"technicalanalysis","indices":[199,217]},{"text":"money","indices":[218,224]},{"text":"trading","indices":[225,233]},{"text":"investing","indices":[234,244]},{"text":"daytrading","indices":[245,256]},{"text":"news","indices":[257,262]},{"text":"today","in…	[{"url":"https://t.co/jxKd9YN4RT","expanded_url":"https://srnk.us/go/2603641","display_url":"srnk.us/go/2603641","indices":[130,153]}]		[]	[]			$BXMT's 10-day Moving Average broke above its 50-day Moving Average on February 8, 2021. View odds for this and othâ€¦ https://t.co/UeH0HC2dz9	9129.0	True	full
1542972	1542972	6052029a526c920038008122	2021-03-17 13:22:29	[]	[]	Wed Mar 17 11:48:37 +0000 2021	[]	[{"url":"https://t.co/OiXdNMevty","expanded_url":"https://go.shr.lc/38LApFh","display_url":"go.shr.lc/38LApFh","indices":[130,153]}]	More on mass testing in schools. What a costly mess. Do we have informed consent for asymptomatic covid-19 testing in schools? - https://t.co/OiXdNMevty	28649.0	RT @AllysonPollock: More on mass testing in schools. What a costly mess. Do we have informed consent for asymptomatic covid-19 testing inâ€¦	320.0	True	full
1542973	1542973	6052029a526c92003800813a	2021-03-17 13:22:29	[]	[]	Wed Mar 17 09:26:02 +0000 2021	[{"text":"Zarif","indices":[12,18]},{"text":"Inglaterra","indices":[107,118]},{"text":"IrÃ¡n","indices":[140,145]}]	[{"url":"https://t.co/gMFYUXOJTT","expanded_url":"http://es.irna.ir/news/84268132/","display_url":"es.irna.ir/news/84268132/","indices":[239,262]}]	El ministro #Zarif reitera que todas las armas nucleares deben ser erradicadas, y critica la hipocresÃ­a de #Inglaterra por arremeter contra #IrÃ¡n justo el dÃ­a que su primer ministro anuncia que incrementarÃ¡n sus reservas de armas atÃ³micas https://t.co/gMFYUXOJTT https://t.co/3a0tWnJwAO	824.0	RT @irna_es: El ministro #Zarif reitera que todas las armas nucleares deben ser erradicadas, y critica la hipocresÃ­a de #Inglaterra por arrâ€¦	17.0	True	full
1542974	1542974	6052029a526c92003800813e	2021-03-17 13:22:29	[]	[]	Wed Mar 17 02:04:14 +0000 2021	[{"text":"P1","indices":[208,211]},{"text":"COVID19","indices":[248,256]}]	[{"url":"https://t.co/4kxAHrRlux","expanded_url":"https://agencia.fiocruz.br/observatorio-covid-19-aponta-maior-colapso-sanitario-e-hospitalar-da-historia-do-brasil","display_url":"agencia.fiocruz.br/observatorio-câ€¦","indices":[258,281]}]	DEAR GODâ€”â€œThe largest public health &amp; hospital collapse in the history of Brazil ðŸ‡§ðŸ‡·â€�â€”wow. âž¡ï¸� 25 of 27 Brazilian state capitals have ICUs capacities between or above 80%, 19 are higher than 90% capacity. #P1 variant is 2-2.5x more contagious. ðŸ§µ#COVID19 https://t.co/4kxAHrRlux https://t.co/AGxH6jKPNS	448582.0	RT @DrEricDing: DEAR GODâ€”â€œThe largest public health &amp; hospital collapse in the history of Brazil ðŸ‡§ðŸ‡·â€�â€”wow. âž¡ï¸� 25 of 27 Brazilian state capiâ€¦	87.0	True	full
1542975	1542975	6052029b526c92003800814c	2021-03-17 13:22:29	[]	[]	Wed Mar 17 11:37:49 +0000 2021	[]	[{"url":"https://t.co/8C5z7TEtyE","expanded_url":"https://twitter.com/dlacalle/status/1372148655650701318","display_url":"twitter.com/dlacalle/statuâ€¦","indices":[209,232]}]	La hostelerÃ­a facturÃ³ 129.000M en 2019, el equivalente al 6.2% del PIB, y dio empleo directo a +1.7M de personas que pagaron religiosamente sus impuestos. Rescates = 0. Plus Ultra and friends 1, hostelerÃ­a 0. https://t.co/8C5z7TEtyE	35755.0	RT @jmlopezzafra: La hostelerÃ­a facturÃ³ 129.000M en 2019, el equivalente al 6.2% del PIB, y dio empleo directo a +1.7M de personas que pagaâ€¦	19.0	True	full
1542976	1542976	6052029b526c920038008150	2021-03-17 13:22:29	[]	[]	Wed Mar 17 02:04:14 +0000 2021	[{"text":"P1","indices":[208,211]},{"text":"COVID19","indices":[248,256]}]	[{"url":"https://t.co/4kxAHrRlux","expanded_url":"https://agencia.fiocruz.br/observatorio-covid-19-aponta-maior-colapso-sanitario-e-hospitalar-da-historia-do-brasil","display_url":"agencia.fiocruz.br/observatorio-câ€¦","indices":[258,281]}]	DEAR GODâ€”â€œThe largest public health &amp; hospital collapse in the history of Brazil ðŸ‡§ðŸ‡·â€�â€”wow. âž¡ï¸� 25 of 27 Brazilian state capitals have ICUs capacities between or above 80%, 19 are higher than 90% capacity. #P1 variant is 2-2.5x more contagious. ðŸ§µ#COVID19 https://t.co/4kxAHrRlux https://t.co/AGxH6jKPNS	448582.0	RT @DrEricDing: DEAR GODâ€”â€œThe largest public health &amp; hospital collapse in the history of Brazil ðŸ‡§ðŸ‡·â€�â€”wow. âž¡ï¸� 25 of 27 Brazilian state capiâ€¦	1579.0	True	full
1542977	1542977	6052029b526c920038008156	2021-03-17 13:22:29	[{"text":"Pressure","indices":[92,101]}]	[{"url":"https://t.co/lpjHyg6k4N","expanded_url":"http://tuksfm.co.za","display_url":"tuksfm.co.za","indices":[123,146]}]		[]	[]			ðŸ“» Tune into @TuksFM1072 at 15:30 and catch @Manu_WorldStar chatting about his latest single #Pressure and more on aâ€¦ https://t.co/iZZVwqXb8R	17267.0	True	full
1542978	1542978	6052029b526c92003800815a	2021-03-17 13:22:29	[]	[]	Wed Mar 17 12:28:27 +0000 2021	[{"text":"StopAAPIHate","indices":[237,250]}]	[{"url":"https://t.co/WVyJkx6rsr","expanded_url":"https://www.dhs.gov/sites/default/files/publications/2020_10_06_homeland-threat-assessment.pdf","display_url":"dhs.gov/sites/default/â€¦","indices":[252,275]}]	Every year the Department of Homeland Security issues its Homeland Threat Assessment. The most recent report named White Supremacist Extremists as â€œthe most persistent and lethal threat.â€� Our laws and policies must adjust accordingly. #StopAAPIHate https://t.co/WVyJkx6rsr https://t.co/IpvTQz90Gm	49267.0	RT @JemarTisby: Every year the Department of Homeland Security issues its Homeland Threat Assessment. The most recent report named White Suâ€¦	1.0	True	full
1542979	1542979	6052029b526c920038008160	2021-03-17 13:22:29	[]	[]	Tue Mar 16 15:12:12 +0000 2021	[]	[{"url":"https://t.co/RDC3WIDLL4","expanded_url":"https://pst.cr/Jhzsk","display_url":"pst.cr/Jhzsk","indices":[186,209]}]	Investigadores en los Estados Unidos han realizado un estudio que muestra que un compuesto de la planta de cannabis inhibiÃ³ la infecciÃ³n por el SARS-CoV-2 en cÃ©lulas pulmonares humanas. https://t.co/RDC3WIDLL4 https://t.co/DC75mkoYVS	11190.0	RT @FederacionFAC: Investigadores en los Estados Unidos han realizado un estudio que muestra que un compuesto de la planta de cannabis inhiâ€¦	3089.0	True	full
1542980	1542980	6052029b526c920038008162	2021-03-17 13:22:29	[]	[]	Wed Mar 17 13:01:31 +0000 2021	[{"text":"AR","indices":[9,12]}]	[{"url":"https://t.co/uWhJie1Sku","expanded_url":"https://www.nytimes.com/interactive/2021/02/26/science/reopen-schools-safety-ventilation.html?searchResultPosition=1","display_url":"nytimes.com/interactive/20â€¦","indices":[133,156]}]	Stunning #AR imagery to underscore the importance of ventilation and window opening for countering covid in schools (and all places) https://t.co/uWhJie1Sku by @NickBartzokas and colleagues w/ @j_g_allen âœ“ out the digital version https://t.co/gXxjH1VbTo	399367.0	RT @EricTopol: Stunning #AR imagery to underscore the importance of ventilation and window opening for countering covid in schools (and allâ€¦	212.0	True	full
1542981	1542981	6052029b526c920038008168	2021-03-17 13:22:29	[{"text":"Vida","indices":[143,148]},{"text":"Brazil","indices":[150,157]}]	[{"url":"https://t.co/X9RT3OjxDr","expanded_url":"https://url.gratis/yK2BE","display_url":"url.gratis/yK2BE","indices":[160,183]}]		[]	[]			LAMENTO: O Brasil registrou novo recorde com 2.798 mortes pela Covid19 nas Ãºltimas 24 horas e totalizou nesta terÃ§aâ€¦ https://t.co/B7fCwYgcGD	5.0	True	full
1542982	1542982	6052029b526c920038008188	2021-03-17 13:22:30	[]	[]	Wed Mar 17 07:42:00 +0000 2021	[{"text":"Misterio","indices":[266,275]}]	[{"url":"https://t.co/8Do6zEEG7r","expanded_url":"http://amzn.to/3sDgJeq","display_url":"amzn.to/3sDgJeq","indices":[224,247]}]	Un anciano mÃ©dico rural se debate entre su vida real en un pueblo gallego con una serie de asesinatos; y sus vividos recuerdos de la posguerra espaÃ±ola y la II Guerra Mundial, en la lejana y frÃ­a Rusia. Tiempos difÃ­ciles ðŸ“Œ https://t.co/8Do6zEEG7r @Edicirculorojo #Misterio https://t.co/NFavXRnaLB	12790.0	RT @Autores_noveles: Un anciano mÃ©dico rural se debate entre su vida real en un pueblo gallego con una serie de asesinatos; y sus vividos râ€¦	303.0	True	full
1542983	1542983	6052029b526c920038008196	2021-03-17 13:22:30	[]	[]	Wed Mar 17 08:20:35 +0000 2021	[{"text":"WhatsHappeningInMyanmar","indices":[237,261]}]	[{"url":"https://t.co/AxMvbTkqH8","expanded_url":"https://iimm.un.org/iimm-recipients-of-illegal-orders-should-contact-us/","display_url":"iimm.un.org/iimm-recipientâ€¦","indices":[213,236]}]	A U.N. team of investigators on Myanmar has appealed for people to collect and preserve documentary evidence of crimes ordered by the military since a Feb. 1 coup to build cases against its leaders. Details here: https://t.co/AxMvbTkqH8 #WhatsHappeningInMyanmar	164330.0	RT @TostevinM: A U.N. team of investigators on Myanmar has appealed for people to collect and preserve documentary evidence of crimes orderâ€¦	28.0	True	full
1542984	1542984	6052029b526c92003800819e	2021-03-17 13:22:30	[{"text":"Covid19","indices":[96,104]},{"text":"Right2Cure","indices":[105,116]},{"text":"NoProfitOnPandemic","indices":[117,136]},{"text":"PeoplesVaccine","indices":[137,152]}]	[{"url":"https://t.co/UV14bHIfDE","expanded_url":"https://noprofitonpandemic.eu/fr/","display_url":"noprofitonpandemic.eu/fr/","indices":[153,176]}]		[]	[]			Partagez cette initiative citoyenne @Right2Cure et aidez-nous Ã obtenir 1 million de signatures #Covid19â€¦ https://t.co/FiKi585Cl1	6.0	True	full
1542985	1542985	6052029c526c9200380081b0	2021-03-17 13:22:30	[]	[]	Fri Mar 12 02:02:37 +0000 2021	[]	[{"url":"https://t.co/NCaP3U91FP","expanded_url":"http://WashingtonPost.com","display_url":"WashingtonPost.com","indices":[0,23]}]	https://t.co/NCaP3U91FP: National Symphony Orchestra programs Joseph Bologne, Chevalier de Saint-Georges, Sibelius and Mozart, streaming March 19-April 15	1384.0	RT @AfriClassical: https://t.co/NCaP3U91FP: National Symphony Orchestra programs Joseph Bologne, Chevalier de Saint-Georges, Sibelius and Mâ€¦	20.0	True	full
1542986	1542986	6052029c526c9200380081bc	2021-03-17 13:22:30	[]	[]	Wed Mar 17 11:32:11 +0000 2021	[{"text":"Corona","indices":[186,193]},{"text":"planlos","indices":[194,202]}]	[{"url":"https://t.co/X4W4GngOa2","expanded_url":"https://www.tagesspiegel.de/politik/verlieren-rueckhalt-der-buerger-aufstand-der-erzgebirge-buergermeister-gegen-reine-inzidenz-politik/27012868.html","display_url":"tagesspiegel.de/politik/verlieâ€¦","indices":[204,227]}]	â€žDas komplette â€“ undifferenzierte â€“ Herunterfahren ganzer Branchen oder Lebensbereiche Ã¼ber Monate hinweg erweckt mit zunehmender Dauer eher den Eindruck einer Plan- und Hilflosigkeit.â€œ #Corona #planlos https://t.co/X4W4GngOa2	10275.0	RT @nhaerting: â€žDas komplette â€“ undifferenzierte â€“ Herunterfahren ganzer Branchen oder Lebensbereiche Ã¼ber Monate hinweg erweckt mit zunehmâ€¦	392.0	True	full
1542987	1542987	6052029c526c9200380081c4	2021-03-17 13:22:30	[]	[]	Wed Mar 17 08:14:41 +0000 2021	[{"text":"COVID19","indices":[27,35]},{"text":"CiÃ¨nciaiSalut","indices":[36,50]}]	[{"url":"https://t.co/DCudU8we3q","expanded_url":"https://youtube.com/channel/UCMJ1V07HJyRIjm6eR2VpkhQ","display_url":"youtube.com/channel/UCMJ1Vâ€¦","indices":[234,257]}]	Jornada sobre la VacunaciÃ³ #COVID19 #CiÃ¨nciaiSalut 18 de marzo | 15.00 - 20.00 h El @comib participa en la jornada organizada por @SalutGOIB, donde abordarÃ¡ la perspectiva desde AtenciÃ³n Primaria y la Salud Mental. RetransmisiÃ³n: https://t.co/DCudU8we3q https://t.co/G13U4N0zKQ	2251.0	RT @COMbalears: Jornada sobre la VacunaciÃ³ #COVID19 #CiÃ¨nciaiSalut 18 de marzo | 15.00 - 20.00 h El @comib participa en la jornada organiâ€¦	713.0	True	full
1542988	1542988	6052029c526c9200380081e2	2021-03-17 13:22:31	[]	[]	Wed Mar 17 13:10:52 +0000 2021	[{"text":"HelpIsHere","indices":[160,171]}]	[{"url":"https://t.co/50AY3o8NXO","expanded_url":"https://www.nytimes.com/2021/03/15/nyregion/biden-stimulus-public-transportation.html?smtyp=cur&smid=tw-nytimes","display_url":"nytimes.com/2021/03/15/nyrâ€¦","indices":[173,196]}]	Public transportation is invaluable, and funding from the American Rescue Plan will help halt service cuts and restore bus and train routes across the country. #HelpIsHereÂ https://t.co/50AY3o8NXO	1655019.0	RT @amyklobuchar: Public transportation is invaluable, and funding from the American Rescue Plan will help halt service cuts and restore buâ€¦	4602.0	True	full
1542989	1542989	6052029c526c9200380081e6	2021-03-17 13:22:31	[]	[]	Wed Mar 17 06:46:28 +0000 2021	[{"text":"Coronavirus","indices":[196,208]},{"text":"Corona","indices":[209,216]},{"text":"Drosten","indices":[217,225]},{"text":"COVID19","indices":[226,234]},{"text":"COVID_19","indices":[235,244]},{"text":"Intensivmediziner","indices":[245,263]}]	[{"url":"https://t.co/iNncht4ww5","expanded_url":"https://www.deutschlandfunk.de/covid-19-janssens-und-drosten-befuerchten-deutlich.1939.de.html?drn:news_id=1238634","display_url":"deutschlandfunk.de/covid-19-janssâ€¦","indices":[172,195]}]	Janssens und Drosten befÃ¼rchten deutlich zugespitzte Corona-Lage an Ostern: Besonders brenzlig dÃ¼rfte es fÃ¼r die weitgehend noch ungeimpften JahrgÃ¤nge ab 50 Jahre werden. https://t.co/iNncht4ww5 #Coronavirus #Corona #Drosten #COVID19 #COVID_19 #Intensivmediziner	50393.0	RT @DLFNachrichten: Janssens und Drosten befÃ¼rchten deutlich zugespitzte Corona-Lage an Ostern: Besonders brenzlig dÃ¼rfte es fÃ¼r die weitgeâ€¦	1529.0	True	full
1542990	1542990	6052029c526c9200380081ea	2021-03-17 13:22:31	[]	[]	Mon Mar 15 15:36:05 +0000 2021	[{"text":"DeFi","indices":[10,15]},{"text":"BinanceSmartChain","indices":[20,38]}]	[{"url":"https://t.co/qs0ogEEmcs","expanded_url":"http://bit.ly/30KwO5X","display_url":"bit.ly/30KwO5X","indices":[255,278]}]	The first #DeFi and #BinanceSmartChain project out of Africa has Pre-Launched its mainnet ahead of TGE That would be usðŸ˜‰ The exclusive Pre-Launch Rewards Program will give you an opportunity to earn 100k $XEND for testing our platform.@BinanceChain ðŸŒ� https://t.co/qs0ogEEmcs https://t.co/z6yodIxiWt	22696.0	RT @xendfinance: The first #DeFi and #BinanceSmartChain project out of Africa has Pre-Launched its mainnet ahead of TGE That would be usðŸ˜‰â€¦	109.0	True	full
1542991	1542991	6052029d526c92003800820e	2021-03-17 13:22:31	[]	[]	Wed Mar 17 12:30:45 +0000 2021	[]	[{"url":"https://t.co/B8s6uo2oFK","expanded_url":"http://www.lajiribilla.cu/","display_url":"lajiribilla.cu","indices":[249,272]}]	Con el objetivo de acercar a sus lectores a la Historia de nuestra Patria,Â la revista digital La JiribillaÂ propone un dossier en el que se abordan el pensamiento y la literatura legados porÂ el General del EjÃ©rcito Libertador Enrique Collazo Tejada. https://t.co/B8s6uo2oFK https://t.co/sIjCrgHuUH	22561.0	RT @AlpidioAlonsoG: Con el objetivo de acercar a sus lectores a la Historia de nuestra Patria,Â la revista digital La JiribillaÂ propone un dâ€¦	27459.0	True	full
1542992	1542992	6052029d526c92003800821e	2021-03-17 13:22:31	[{"text":"dereham","indices":[14,22]},{"text":"Covid","indices":[71,77]}]	[{"url":"https://t.co/PJ5wZfPl6w","expanded_url":"https://www.derehamtimes.co.uk/news/how-dereham-fought-through-coronavirus-pandemic-7828752","display_url":"derehamtimes.co.uk/news/how-derehâ€¦","indices":[182,205]}]		[]	[]			The spirit of #dereham is alive and kicking after it looks back at how #Covid has affected the town @AcademyThomasâ€¦ https://t.co/m5qyurnxsQ	3801.0	True	full
1542993	1542993	6052029d526c920038008224	2021-03-17 13:22:32	[]	[]	Wed Mar 17 08:48:57 +0000 2021	[]	[{"url":"https://t.co/GX1M6cTSo6","expanded_url":"https://twitter.com/nuerburgring/status/1372095748515434503","display_url":"twitter.com/nuerburgring/sâ€¦","indices":[173,196]}]	Sad news. If you've never seen the episode of Top Gear where she determinedly pushes a transit van to its absolute limits, go find it. She was a breathtakingly good driver. https://t.co/GX1M6cTSo6	5195.0	RT @tanurai: Sad news. If you've never seen the episode of Top Gear where she determinedly pushes a transit van to its absolute limits, goâ€¦	390.0	True	full
1542994	1542994	6052029d526c92003800824a	2021-03-17 13:22:32	[]	[]	Wed Mar 17 09:05:55 +0000 2021	[{"text":"SpectrumAuction","indices":[141,157]},{"text":"5G","indices":[158,161]},{"text":"SpectrumPolicy","indices":[163,178]}]	[{"url":"https://t.co/aNZWOVKFgN","expanded_url":"https://www.ofcom.org.uk/about-ofcom/latest/media/media-releases/2021/spectrum-auction-principal-stage-results?utm_medium=email&utm_campaign=Ofcom%20spectrum%20auction%20principal%20stage%20results&utm_content=Ofcom%20spectrum%20auction%20principal%20stage%20results+CID_e8b20701b0fbb5963b075651c9d2bade&utm_source=updates&utm_term=news%20release","…	.@Ofcom has announced the outcome of the principal stage of its auction to release more airwaves to improve mobile services and support 5G. #SpectrumAuction #5G #SpectrumPolicy https://t.co/aNZWOVKFgN	903.0	RT @UK_SPF: .@Ofcom has announced the outcome of the principal stage of its auction to release more airwaves to improve mobile services andâ€¦	1832.0	True	full
1542995	1542995	6052029e526c920038008258	2021-03-17 13:22:32	[]	[]	Wed Mar 17 03:30:31 +0000 2021	[{"text":"mapoli","indices":[129,136]}]	[{"url":"https://t.co/HPbibvKTCh","expanded_url":"https://twitter.com/secretarypete/status/1371826958892474371","display_url":"twitter.com/secretarypete/â€¦","indices":[137,160]}]	Why is Massachusetts cutting MBTA service when there is federal stimulus $$ for mass transit? Other cities shelved planned cuts. #mapoli https://t.co/HPbibvKTCh	127.0	RT @FramDist2: Why is Massachusetts cutting MBTA service when there is federal stimulus $$ for mass transit? Other cities shelved planned câ€¦	661.0	True	full
1542996	1542996	6052029e526c92003800825e	2021-03-17 13:22:32	[{"text":"å®®è„‡å’²è‰¯","indices":[205,210]},{"text":"ë¯¸ì•¼ì™€í‚¤ì‚¬ì¿ ë�¼","indices":[211,219]},{"text":"MiyawakiSakura","indices":[220,235]},{"text":"HKT48","indices":[236,242]},{"text":"IZONE","indices":[243,249]}]	[{"url":"https://t.co/7UlEPIMigN","expanded_url":"https://share.api.weibo.cn/share/209791481.html?weibo_id=4615844015114213","display_url":"share.api.weibo.cn/share/20979148â€¦","indices":[180,203]}]		[]	[]			The drone show to celebrate Sakura's birthday in Shanghai will start at 20:30 CST on 19th March. It will last forâ€¦ https://t.co/bPw5PNF3bE	1240.0	True	full
1542997	1542997	6052029e526c92003800828c	2021-03-17 13:22:32	[]	[]	Wed Mar 17 00:21:05 +0000 2021	[]	[{"url":"https://t.co/wOYiHuiWiI","expanded_url":"http://dlvr.it/RvmnY6","display_url":"dlvr.it/RvmnY6","indices":[105,128]}]	Chicago Teachers Union Prez Tells Members: Donâ€™t Reveal You Got Vaccine If It Means You Return To School https://t.co/wOYiHuiWiI https://t.co/TyQDJhbVuM	563500.0	RT @realDailyWire: Chicago Teachers Union Prez Tells Members: Donâ€™t Reveal You Got Vaccine If It Means You Return To School https://t.co/wOâ€¦	236.0	True	full
1542998	1542998	6052029e526c920038008292	2021-03-17 13:22:32	[]	[]	Wed Mar 17 13:20:46 +0000 2021	[]	[{"url":"https://t.co/UGq4azjSIm","expanded_url":"https://docs.google.com/forms/d/e/1FAIpQLScSPlGH7zyYdm8cMEAh811hHkLeyCBQuwed8mYSLK6YVMdLuw/viewform?usp=sf_link","display_url":"docs.google.com/forms/d/e/1FAIâ€¦","indices":[255,278]}]	En este aÃ±o de pandemia hemos perdido muchas cosas, pero tambiÃ©n nos hemos adaptado y aprendido muchas otras.ðŸ“�Encuentro online el dÃ­a 22 de marzo a las 11h: â€œAbrazos interrumpidos: encontrÃ¡ndonos tras un aÃ±o de pandemiaâ€� de @madridsalud Para participarâ¬‡ï¸� https://t.co/UGq4azjSIm https://t.co/ckhcpO8Jur	17359.0	RT @madridsalud: En este aÃ±o de pandemia hemos perdido muchas cosas, pero tambiÃ©n nos hemos adaptado y aprendido muchas otras.ðŸ“�Encuentro onâ€¦	260.0	True	full
1542999	1542999	6052029e526c920038008296	2021-03-17 13:22:32	[]	[]	Mon Mar 15 21:00:07 +0000 2021	[{"text":"journalismjobs","indices":[209,224]},{"text":"journojobs","indices":[225,236]}]	[{"url":"https://t.co/owMLAydmIW","expanded_url":"https://insidethenewsroom.substack.com/p/-1750-journalism-jobs-and-internships","display_url":"insidethenewsroom.substack.com/p/-1750-journaâ€¦","indices":[184,207]}]	ðŸ“� 1,750 Journalism Jobs and Internships â€” March 15 update New jobs at the likes @AppleNews, @ESPN, @BBCNews, @CBCNews, @CNN, @NYMag, @Politico and @SkyNews. RT and access below ðŸ‘‡ðŸ¤™ https://t.co/owMLAydmIW #journalismjobs #journojobs	25664.0	RT @DanielLevitt32: ðŸ“� 1,750 Journalism Jobs and Internships â€” March 15 update New jobs at the likes @AppleNews, @ESPN, @BBCNews, @CBCNews,â€¦	1084.0	True	full
1543000	1543000	6052029e526c92003800829e	2021-03-17 13:22:33	[]	[]	Wed Mar 17 11:21:12 +0000 2021	[]	[{"url":"https://t.co/BjJRmGddkb","expanded_url":"https://www.clarin.com/opinion/justicia-dama-rambo-martin-soria-marcela-losardo_0_oyrdGJhPa.html?utm_medium=Social&utm_source=Twitter#Echobox=1615978883","display_url":"clarin.com/opinion/justicâ€¦","indices":[128,151]}]	OPINIÃ“N: En su primera declaraciÃ³n como ministro, MartÃ­n Soria evidenciÃ³ sus formas y a dÃ³nde apunta. Por Eduardo van der Kooy. https://t.co/BjJRmGddkb	3237285.0	RT @clarincom: OPINIÃ“N: En su primera declaraciÃ³n como ministro, MartÃ­n Soria evidenciÃ³ sus formas y a dÃ³nde apunta. Por Eduardo van der Koâ€¦	852.0	True	full
1543001	1543001	6052029e526c9200380082a2	2021-03-17 13:22:33	[]	[]	Wed Mar 17 12:29:16 +0000 2021	[{"text":"Mallorca","indices":[1,10]},{"text":"Moral","indices":[15,21]},{"text":"Corona","indices":[168,175]},{"text":"HAMburg","indices":[176,184]},{"text":"Covid19","indices":[185,193]},{"text":"Osterurlaub","indices":[194,206]},{"text":"MalleOffensive","indices":[207,222]}]	[{"url":"https://t.co/AAessIiBxi","expanded_url":"https://www.spiegel.de/politik/deutschland/news-corona-mallorca-impfpass-katastrophenschutz-baden-wuerttemberg-mark-rutte-a-e3035800-ca77-4e7b-8eab-938b566125b5?sara_ecid=soci_upd_KsBF0AFjflf0DZCxpPYDCQgO1dEMph","display_url":"spiegel.de/politik/deutscâ€¦","indices":[244,267]}]	â€ž#Mallorca und #Moral Die Leute wollen raus, endlich Urlaub machen von Dauershutdown und Impfdebakel. Das ist zum jetzigen Zeitpunkt ganz und gar nicht vernÃ¼nftig...â€œ #Corona #HAMburg #Covid19 #Osterurlaub #MalleOffensive â�¦@HamburgAirportâ�© â�¦â�¦ https://t.co/AAessIiBxi	27.0	RT @IKFluglaerm: â€ž#Mallorca und #Moral Die Leute wollen raus, endlich Urlaub machen von Dauershutdown und Impfdebakel. Das ist zum jetzigenâ€¦	149.0	True	full
1543002	1543002	6052029f526c9200380082c0	2021-03-17 13:22:33	[]	[]	Wed Mar 17 13:20:00 +0000 2021	[{"text":"LaCovidNoJuega","indices":[162,177]}]	[{"url":"https://t.co/1yE3vtiT3t","expanded_url":"https://www.vtv.gob.ve/contundente-llamado-presidente-maduro-personal-medico-comunas-hospitalizar-casos-detectados-covid-19/","display_url":"vtv.gob.ve/contundente-llâ€¦","indices":[179,202]}]	El contundente llamado del presidente NicolÃ¡s Maduro al personal mÃ©dico y las comunas: hay que hospitalizar con amor al 100% de los casos detectados de COVID-19 #LaCovidNoJuega https://t.co/1yE3vtiT3t https://t.co/HpmhYxoSPn	1814383.0	RT @VTVcanal8: El contundente llamado del presidente NicolÃ¡s Maduro al personal mÃ©dico y las comunas: hay que hospitalizar con amor al 100%â€¦	800.0	True	full
1543003	1543003	6052029f526c9200380082c2	2021-03-17 13:22:33	[]	[]	Wed Mar 17 13:00:01 +0000 2021	[]	[{"url":"https://t.co/l7GIBCl8yF","expanded_url":"https://spectrumlocalnews.com/nys/buffalo/coronavirus/2020/03/17/monroe-county-confirms-first-covid-19-death","display_url":"spectrumlocalnews.com/nys/buffalo/coâ€¦","indices":[215,238]}]	ONE YEAR AGO TODAY. ALVIN SIMMONS, 54, of Rochester, New York, died of COVID on March 17, 2020. He was a veteran of the US Army and worked in the environmental services department of Rochester General Hospital. https://t.co/l7GIBCl8yF https://t.co/2TQ81Ykxi5	147784.0	RT @FacesOfCOVID: ONE YEAR AGO TODAY. ALVIN SIMMONS, 54, of Rochester, New York, died of COVID on March 17, 2020. He was a veteran of theâ€¦	4323.0	True	full
1543004	1543004	6052029f526c9200380082d2	2021-03-17 13:22:33	[{"text":"OgdenNash","indices":[122,132]},{"text":"StPatricksDay","indices":[133,147]}]	[{"url":"https://t.co/YrgLv3t1YE","expanded_url":"http://blog.ogdennash.org/2011/03/its-grand-parade-it-will-be-modern.html","display_url":"blog.ogdennash.org/2011/03/its-grâ€¦","indices":[150,173]}]		[]	[]			I hope one day Saint Patrick will lean down from Heavenâ€™s arch And jam the bloody air waves on the Seventeenth of Mâ€¦ https://t.co/nZ5q3ghBot	46.0	True	full
1543005	1543005	6052029f526c9200380082dc	2021-03-17 13:22:33	[]	[]	Wed Mar 17 13:04:18 +0000 2021	[{"text":"LaCovidNoJuega","indices":[0,15]}]	[{"url":"https://t.co/cg3ZyrC7t2","expanded_url":"http://www.psuv.org.ve/portada/contundente-llamado-presidente-nicolas-maduro-al-personal-medico-y-comunas-hay-que-hospitalizar-amor-al-100-casos-detectados-covid-19/","display_url":"psuv.org.ve/portada/contunâ€¦","indices":[253,276]}]	#LaCovidNoJuega El presidente @NicolasMaduro, reiterÃ³ este martes la necesidad de no desmayar el afÃ¡n de proteger al pueblo en la lucha contra la COVID-19, sobre todo actualmente cuando el paÃ­s enfrenta la presencia de la variante brasileÃ±a P1 y P2. https://t.co/cg3ZyrC7t2 https://t.co/nfT0uJ7AD3	120013.0	RT @anaderodriguez_: #LaCovidNoJuega El presidente @NicolasMaduro, reiterÃ³ este martes la necesidad de no desmayar el afÃ¡n de proteger alâ€¦	38.0	True	full
1543006	1543006	6052029f526c9200380082f0	2021-03-17 13:22:34	[]	[]	Wed Mar 17 12:50:07 +0000 2021	[]	[{"url":"https://t.co/d2BSqbxNMF","expanded_url":"http://ow.ly/qbmA50E0IGH","display_url":"ow.ly/qbmA50E0IGH","indices":[158,181]}]	Una trabajadora de salud vacunada contra la covid-19 dio a luz a una niÃ±a con anticuerpos de la enfermedad, siendo el primer caso registrado a nivel mundial. https://t.co/d2BSqbxNMF	4893219.0	RT @proceso: Una trabajadora de salud vacunada contra la covid-19 dio a luz a una niÃ±a con anticuerpos de la enfermedad, siendo el primer câ€¦	425.0	True	full
1543007	1543007	6052029f526c920038008300	2021-03-17 13:22:34	[{"text":"WholeHealth","indices":[201,213]},{"text":"Networking","indices":[214,225]},{"text":"Nurses","indices":[226,233]},{"text":"ContinuingEducation","indices":[234,254]},{"text":"Support","indices":[255,263]},{"text":"Healthcare","indices":[264,275]}]	[{"url":"https://t.co/NMuqYgRYYz","expanded_url":"https://wholehealtheducation.com/resources/professional-networking/","display_url":"wholehealtheducation.com/resources/profâ€¦","indices":[176,199]}]		[]	[]			The National Institute of Whole Health provides a variety of support and services for its learners and graduates. Hâ€¦ https://t.co/1ns4AR2mvK	413.0	True	full
1543008	1543008	6052029f526c92003800830a	2021-03-17 13:22:34	[]	[]	Wed Mar 17 10:08:21 +0000 2021	[]	[{"url":"https://t.co/DGegrHeBxE","expanded_url":"https://focusingonwildlife.com/news/he-made-a-fortune-supplying-life-saving-kit-to-the-nhs-then-spent-thousands-trophy-hunting-wildlife-like-this-and-andrew-broggio-is-just-one-of-an-elite-club-who-go-on-luxury-killing-holidays/?utm_source=mailpoet&utm_medium=email&utm_campaign=newsletter-post-title_1120","display_url":"focusingonwildlife.com/news…	He made a fortune supplying life-saving kit to the NHS then spent thousands 'trophy hunting' wildlife like this... and Andrew Broggio is just one of an elite club who go on luxury killing holidays. https://t.co/DGegrHeBxE	4537.0	RT @annamoor1995: He made a fortune supplying life-saving kit to the NHS then spent thousands 'trophy hunting' wildlife like this... and Anâ€¦	6010.0	True	full
1543009	1543009	605202a0526c920038008312	2021-03-17 13:22:34	[]	[]	Wed Mar 17 01:19:16 +0000 2021	[]	[{"url":"https://t.co/GpYJzd7tGG","expanded_url":"https://www.facebook.com/739706739376722/posts/5783033218377357/?sfnsn=scwspmo","display_url":"facebook.com/73970673937672â€¦","indices":[269,292]}]	@QuinteroCalle Todo lo que criticÃ³ un dÃ­a hoy lo estÃ¡ haciendo. Una madre sufriendo, pasa la noche en la intemperie. Estos niÃ±os son de la misma carne y huesos que sus hijas, necesitan comida y abrigo igual que las suyas y no lo tienen, hoy usted se los quitÃ³ @diamaov https://t.co/GpYJzd7tGG	23447.0	RT @ISAZULETA: @QuinteroCalle Todo lo que criticÃ³ un dÃ­a hoy lo estÃ¡ haciendo. Una madre sufriendo, pasa la noche en la intemperie. Estos nâ€¦	2191.0	True	full
1543010	1543010	605202a0526c920038008320	2021-03-17 13:22:34	[{"text":"brokeassidiot","indices":[188,202]}]	[{"url":"https://t.co/tP0avyopa5","expanded_url":"http://paypal.me/philmaneri","display_url":"paypal.me/philmaneri","indices":[138,161]},{"url":"https://t.co/Rru7e0MA22","expanded_url":"https://www.instagram.com/p/CMhXb4TDnw5/?igshid=1bnjx94on8uzv","display_url":"instagram.com/p/CMhXb4TDnw5/â€¦","indices":[203,226]}]		[]	[]			Pandemic Cellmates Virus Week 52 "Pandemic Cellmates 52nd Anniversary Retrospective" Facebook Live Wednesday Marchâ€¦ https://t.co/lZ3wBMNJgn	199.0	True	full
1543011	1543011	605202a1526c92003800838a	2021-03-17 13:22:35	[]	[]	Wed Mar 17 13:20:55 +0000 2021	[{"text":"vaccination","indices":[27,39]}]	[{"url":"https://t.co/9jRtDG8nob","expanded_url":"https://www.bruegel.org/2021/03/an-update-vaccination-in-the-eu/","display_url":"bruegel.org/2021/03/an-updâ€¦","indices":[135,158]}]	ðŸš¨ NEW BLOG ðŸ’‰ An update on #vaccination in ðŸ‡ªðŸ‡º: Progress has been made, but more progress is needed. âœ�ï¸� @JScottMARCUS and @nfPoitiers https://t.co/9jRtDG8nob	63681.0	RT @Bruegel_org: ðŸš¨ NEW BLOG ðŸ’‰ An update on #vaccination in ðŸ‡ªðŸ‡º: Progress has been made, but more progress is needed. âœ�ï¸� @JScottMARCUS andâ€¦	207.0	True	full
1543012	1543012	605202a1526c92003800839a	2021-03-17 13:22:35	[]	[]	Wed Mar 17 13:14:28 +0000 2021	[]	[{"url":"https://t.co/ly8NR4gF2a","expanded_url":"https://outraspalavras.net/outrasaude/maior-colapso-da-historia/","display_url":"outraspalavras.net/outrasaude/maiâ€¦","indices":[229,252]}]	Estudo da Fiocruz aponta UTI superlotadas em toda partes. NÃºmero de mortes sobe a 2,8 mil e pode crescer ainda mais. Mas novo ministro assume prometendo que nada mudarÃ¡. E mais: a estranhÃ­ssima suspensÃ£o da uma vacina na Europa https://t.co/ly8NR4gF2a	16165.0	RT @outraspalavrass: Estudo da Fiocruz aponta UTI superlotadas em toda partes. NÃºmero de mortes sobe a 2,8 mil e pode crescer ainda mais. Mâ€¦	1714.0	True	full
1543013	1543013	605202a1526c9200380083be	2021-03-17 13:22:36	[]	[]	Wed Mar 17 11:05:58 +0000 2021	[]	[{"url":"https://t.co/YdnrKLNzDO","expanded_url":"https://asia.nikkei.com/Spotlight/Myanmar-Coup/Myanmar-junta-targets-banks-in-push-against-foreign-interference?utm_campaign=RN%20Free%20newsletter&utm_medium=daily%20newsletter%20free&utm_source=NAR%20Newsletter&utm_content=article%20link&del_type=1&pub_date=20210317190000&seq_num=7&si=04103981","display_url":"asia.nikkei.com/Spotlight/Myanâ€¦","…	The Myanmar junta is ordering "banks to divulge details of accounts and money transfers dating back to 2016 for domestic and international NGOs operating in Myanmar...[to] bolster its narrative of foreign interference in Myanmar's internal affairs." https://t.co/YdnrKLNzDO https://t.co/8AX1R9q9U6	452574.0	RT @KenRoth: The Myanmar junta is ordering "banks to divulge details of accounts and money transfers dating back to 2016 for domestic and iâ€¦	175.0	True	full
1543014	1543014	605202a2526c9200380083ca	2021-03-17 13:22:36	[]	[]	Wed Mar 17 10:13:02 +0000 2021	[{"text":"ContraElBloqueoMasRevolucion","indices":[111,140]}]	[{"url":"https://t.co/a5ZmWblz3X","expanded_url":"https://mazo4f.com/237820","display_url":"mazo4f.com/237820","indices":[86,109]}]	AnzoÃ¡tegui refuerza medidas de protecciÃ³n ante aumento de casos positivos de covid-19 https://t.co/a5ZmWblz3X #ContraElBloqueoMasRevolucion https://t.co/XdaW2yWAKp	586386.0	RT @ConElMazoDando: AnzoÃ¡tegui refuerza medidas de protecciÃ³n ante aumento de casos positivos de covid-19 https://t.co/a5ZmWblz3X #ContraEâ€¦	10197.0	True	full
1543015	1543015	605202a2526c9200380083cc	2021-03-17 13:22:36	[]	[]	Sat Mar 06 00:45:08 +0000 2021	[]	[{"url":"https://t.co/oFbM6FjAuH","expanded_url":"https://on.wsj.com/3bmGQjX","display_url":"on.wsj.com/3bmGQjX","indices":[212,235]}]	Many people hope that getting a Covid-19 vaccine will mark an immediate return to normal: no more masks, no more distancing, safe indoor dinner parties and big hugs with friends. The reality is more complicated. https://t.co/oFbM6FjAuH	18706193.0	RT @WSJ: Many people hope that getting a Covid-19 vaccine will mark an immediate return to normal: no more masks, no more distancing, safeâ€¦	149.0	True	full
1543016	1543016	605202a2526c9200380083e0	2021-03-17 13:22:36	[]	[]	Wed Mar 17 09:58:21 +0000 2021	[]	[{"url":"https://t.co/t5fkUfk7o3","expanded_url":"https://www.comunicabiotec.org/2021/03/15/iii-foro-mujer-liderazgo-biotecnologia/","display_url":"comunicabiotec.org/2021/03/15/iiiâ€¦","indices":[176,199]}]	ðŸ—“ï¸� El prÃ³ximo jueves 25, de 16:00 a 18:00, celebramos online el III Foro de Mujer y Liderazgo en BiotecnologÃ­a. Consulta toda la informaciÃ³n, el programa y cÃ³mo inscribirte ðŸ‘‰ https://t.co/t5fkUfk7o3 https://t.co/PF3YcJn0r8	4939.0	RT @ACBiotecnologia: ðŸ—“ï¸� El prÃ³ximo jueves 25, de 16:00 a 18:00, celebramos online el III Foro de Mujer y Liderazgo en BiotecnologÃ­a. Consuâ€¦	244.0	True	full
1543017	1543017	605202a2526c9200380083ec	2021-03-17 13:22:36	[]	[{"url":"https://t.co/NYh6NB5fHM","expanded_url":"https://www.eldiario.es/1_6fa91a","display_url":"eldiario.es/1_6fa91a","indices":[133,156]}]		[]	[]			PERFIL | Carmelo Romero, el diputado que ha mandado a ErrejÃ³n "al mÃ©dico": de loas a Franco a crear la 'SeÃ±ora Coviâ€¦ https://t.co/N3MiakP0D8	3927.0	True	full
1543018	1543018	605202a2526c9200380083f0	2021-03-17 13:22:36	[]	[{"url":"https://t.co/4jTzfBSouB","expanded_url":"https://www.taiwannews.com.tw/en/news/4152904","display_url":"taiwannews.com.tw/en/news/4152904","indices":[131,154]}]		[]	[]			Y nos quedamos asÃ­ ðŸ¤¡. Otra vez Taiwan Foreign Ministry refutes reports of vaccine transfer to Paraguay | Taiwan Neâ€¦ https://t.co/V0oCalSjml	900.0	True	full
1543019	1543019	605202a3526c92003800842a	2021-03-17 13:22:37	[]	[]	Wed Mar 17 12:02:00 +0000 2021	[{"text":"EnPortada","indices":[0,10]}]	[{"url":"https://t.co/jhiFXkl84Z","expanded_url":"https://piedepagina.mx/san-quintin-seis-anos-despues-la-mitad-de-las-demandas-incumplidas/","display_url":"piedepagina.mx/san-quintin-seâ€¦","indices":[249,272]}]	#EnPortada Seis aÃ±os despuÃ©s de movilizarse, jornaleros de San QuintÃ­n lograron su afiliaciÃ³n al IMSS y visibilizar los abusos contra las mujeres. AÃºn carecen de acceso al agua, un hospital de especialidad y guarderÃ­a para sus hijos Por @KauSirenio https://t.co/jhiFXkl84Z	41017.0	RT @PdPagina: #EnPortada Seis aÃ±os despuÃ©s de movilizarse, jornaleros de San QuintÃ­n lograron su afiliaciÃ³n al IMSS y visibilizar los abusoâ€¦	83.0	True	full
1543020	1543020	605202a3526c920038008450	2021-03-17 13:22:37	[]	[]	Wed Mar 17 10:04:20 +0000 2021	[]	[{"url":"https://t.co/J9dENJuKZS","expanded_url":"https://trib.al/4S2LcIm","display_url":"trib.al/4S2LcIm","indices":[142,165]}]	New statistics suggest so few people are using the app correctly that it has almost no effect on slowing or limiting the spread of COVID-19. https://t.co/J9dENJuKZS	580927.0	RT @globalnews: New statistics suggest so few people are using the app correctly that it has almost no effect on slowing or limiting the spâ€¦	117.0	True	full
1543021	1543021	605202a3526c920038008454	2021-03-17 13:22:37	[]	[]	Wed Mar 17 13:13:07 +0000 2021	[]	[{"url":"https://t.co/Cxy0NLu1wY","expanded_url":"https://www.libertaddigital.com/deportes/liga/2021-03-17/tebas-anticipa-que-habra-publico-en-los-estadios-en-abril-coronavirus-y-ve-inviable-la-llegada-de-haaland-o-mbappe-6720112/","display_url":"libertaddigital.com/deportes/liga/â€¦","indices":[122,145]}]	Tebas anticipa que habrÃ¡ pÃºblico en los estadios en abril y ve inviable la llegada de Haaland o MbappÃ© - Libertad Digital https://t.co/Cxy0NLu1wY DirÃ¡ algo @Tebasjavier de la aportaciÃ³n de Jaume Roures como avalista del barsa? Lo que es casi mÃ¡s grave, dirÃ¡n algo los medios?	1204.0	RT @CraneoRojo4: Tebas anticipa que habrÃ¡ pÃºblico en los estadios en abril y ve inviable la llegada de Haaland o MbappÃ© - Libertad Digitalâ€¦	1013.0	True	full
1543022	1543022	605202a3526c920038008472	2021-03-17 13:22:38	[]	[]	Wed Mar 17 13:20:47 +0000 2021	[{"text":"Elecciones2021","indices":[0,15]}]	[{"url":"https://t.co/jkPpYbTDeW","expanded_url":"https://ojo-publico.com/2565/el-cierre-de-escuelas-y-transporte-publico-en-pandemia","display_url":"ojo-publico.com/2565/el-cierreâ€¦","indices":[223,246]}]	#Elecciones2021 Tanto el hurto como el robo son delitos que se sancionan con pena privativa de la libertad. La diferencia entre ambos es que, en el robo, la sustracciÃ³n implica siempre violencia o amenaza hacia la vÃ­ctima.ðŸ‘‡https://t.co/jkPpYbTDeW https://t.co/8VqXYBBeFp	125846.0	RT @Ojo_Publico: #Elecciones2021 Tanto el hurto como el robo son delitos que se sancionan con pena privativa de la libertad. La diferenciaâ€¦	78.0	True	full
1543023	1543023	605202a3526c92003800847e	2021-03-17 13:22:38	[]	[]	Tue Mar 16 14:04:06 +0000 2021	[]	[{"url":"https://t.co/bSl7grwpI2","expanded_url":"https://www.bbc.com/mundo/noticias-america-latina-56412203","display_url":"bbc.com/mundo/noticiasâ€¦","indices":[125,148]}]	CÃ³mo Uruguay pasÃ³ de ser una excepciÃ³n en covid-19 al paÃ­s con mayor tasa de casos nuevos en AmÃ©rica Latina - BBC News Mundo https://t.co/bSl7grwpI2	18759.0	RT @gonzamoratorio: CÃ³mo Uruguay pasÃ³ de ser una excepciÃ³n en covid-19 al paÃ­s con mayor tasa de casos nuevos en AmÃ©rica Latina - BBC Newsâ€¦	1713.0	True	full
1543024	1543024	605202a4526c920038008482	2021-03-17 13:22:38	[]	[]	Wed Mar 17 12:38:03 +0000 2021	[{"text":"uneseulesantÃ©","indices":[53,67]}]	[{"url":"https://t.co/VUh6qVzNt4","expanded_url":"https://bit.ly/3lk9khy","display_url":"bit.ly/3lk9khy","indices":[123,146]}]	Une Ã©tude de @cecileaenis chercheuse au @cresp_sante #uneseulesantÃ© Un premier chat au QuÃ©bec est infectÃ© par la COVID-19 https://t.co/VUh6qVzNt4 via @umontreal	1983.0	RT @Roxane_: Une Ã©tude de @cecileaenis chercheuse au @cresp_sante #uneseulesantÃ© Un premier chat au QuÃ©bec est infectÃ© par la COVID-19 httâ€¦	1639.0	True	full
1543025	1543025	605202a4526c920038008486	2021-03-17 13:22:38	[]	[]	Wed Mar 17 00:56:05 +0000 2021	[{"text":"DesmentindoBolsonaro","indices":[153,174]}]	[{"url":"https://t.co/b44ZnuhsFB","expanded_url":"http://bit.ly/38OoAy6","display_url":"bit.ly/38OoAy6","indices":[127,150]}]	"Covid? Eu nÃ£o tenho nada a ver com Covid segundo o Supremo Tribunal Federal." (Jair Bolsonaro em 31/12/20) - ðŸ‘‰ Baixe o vÃ­deo: https://t.co/b44ZnuhsFB - #DesmentindoBolsonaro https://t.co/7wQ1LYX46S	84865.0	RT @desmentindobozo: "Covid? Eu nÃ£o tenho nada a ver com Covid segundo o Supremo Tribunal Federal." (Jair Bolsonaro em 31/12/20) - ðŸ‘‰ Baixeâ€¦	138.0	True	full
1543026	1543026	605202a4526c92003800848c	2021-03-17 13:22:38	[]	[]	Sun Mar 14 15:57:02 +0000 2021	[{"text":"pillows","indices":[32,40]},{"text":"dream","indices":[105,111]},{"text":"dreambig","indices":[112,121]},{"text":"workhard","indices":[122,131]},{"text":"icandoit","indices":[132,141]},{"text":"best","indices":[142,147]},{"text":"positivethinking","indices":[148,165]},{"text":"PositiveWords","indices":[166,180]},{"text":"PositiveEnergy","indices":[181,196]},{"text":"positivemindset","in…	[{"url":"https://t.co/vjUWaav1l7","expanded_url":"https://www.zazzle.com/z/2ym23bue?rf=238423044473770840","display_url":"zazzle.com/z/2ym23bue?rf=â€¦","indices":[0,23]}]	https://t.co/vjUWaav1l7 40% off #pillows &amp; 15% off sitewide MIDMARCHSALE Ends 3-14-21 @ 11:59 PM PST #dream #dreambig #workhard #icandoit #best #positivethinking #PositiveWords #PositiveEnergy #positivemindset #quotestoliveby #motivation #beachpausedesigns #zazzlemade #zazzle	3569.0	RT @Beachpause: https://t.co/vjUWaav1l7 40% off #pillows &amp; 15% off sitewide MIDMARCHSALE Ends 3-14-21 @ 11:59 PM PST #dream #dreambig #workâ€¦	22575.0	True	full
1543027	1543027	605202a4526c92003800849a	2021-03-17 13:22:38	[]	[]	Wed Mar 17 13:09:46 +0000 2021	[{"text":"OTD","indices":[0,4]}]	[{"url":"https://t.co/T5XKNVww4v","expanded_url":"http://instagram.com/apphotoarchive","display_url":"instagram.com/apphotoarchive","indices":[204,227]}]	#OTD in 1762, New York held its first St. Patrickâ€™s Day parade. A view of the St. Patrickâ€™s Day Parade in New York on March 17, 1938, as it passed the spired, gothic shrine of St. Patrickâ€™s Cathedral. https://t.co/T5XKNVww4v https://t.co/7ESoKpOvu1	189202.0	RT @AP_Images: #OTD in 1762, New York held its first St. Patrickâ€™s Day parade. A view of the St. Patrickâ€™s Day Parade in New York on Marchâ€¦	3392.0	True	full
1543028	1543028	605202a4526c9200380084ae	2021-03-17 13:22:38	[]	[]	Wed Mar 17 13:09:46 +0000 2021	[{"text":"OTD","indices":[0,4]}]	[{"url":"https://t.co/T5XKNVww4v","expanded_url":"http://instagram.com/apphotoarchive","display_url":"instagram.com/apphotoarchive","indices":[204,227]}]	#OTD in 1762, New York held its first St. Patrickâ€™s Day parade. A view of the St. Patrickâ€™s Day Parade in New York on March 17, 1938, as it passed the spired, gothic shrine of St. Patrickâ€™s Cathedral. https://t.co/T5XKNVww4v https://t.co/7ESoKpOvu1	189202.0	RT @AP_Images: #OTD in 1762, New York held its first St. Patrickâ€™s Day parade. A view of the St. Patrickâ€™s Day Parade in New York on Marchâ€¦	68.0	True	full
1543029	1543029	605202a4526c9200380084c8	2021-03-17 13:22:39	[]	[]	Wed Mar 17 13:13:07 +0000 2021	[]	[{"url":"https://t.co/Cxy0NLu1wY","expanded_url":"https://www.libertaddigital.com/deportes/liga/2021-03-17/tebas-anticipa-que-habra-publico-en-los-estadios-en-abril-coronavirus-y-ve-inviable-la-llegada-de-haaland-o-mbappe-6720112/","display_url":"libertaddigital.com/deportes/liga/â€¦","indices":[122,145]}]	Tebas anticipa que habrÃ¡ pÃºblico en los estadios en abril y ve inviable la llegada de Haaland o MbappÃ© - Libertad Digital https://t.co/Cxy0NLu1wY DirÃ¡ algo @Tebasjavier de la aportaciÃ³n de Jaume Roures como avalista del barsa? Lo que es casi mÃ¡s grave, dirÃ¡n algo los medios?	1204.0	RT @CraneoRojo4: Tebas anticipa que habrÃ¡ pÃºblico en los estadios en abril y ve inviable la llegada de Haaland o MbappÃ© - Libertad Digitalâ€¦	298.0	True	full
1543030	1543030	605202a4526c9200380084cc	2021-03-17 13:22:39	[]	[]	Wed Mar 17 13:00:00 +0000 2021	[]	[{"url":"https://t.co/AvPeqnkdqc","expanded_url":"http://on.msnbc.com/2Nqygrd","display_url":"on.msnbc.com/2Nqygrd","indices":[218,241]}]	"There is a nightly drumbeat on Fox Newsâ€”specifically from Tucker Carlsonâ€”that is undermining our best chance to get out from under this disease," says Chris Hayes discussing right-wing media's vaccine disinformation. https://t.co/AvPeqnkdqc	403014.0	RT @allinwithchris: "There is a nightly drumbeat on Fox Newsâ€”specifically from Tucker Carlsonâ€”that is undermining our best chance to get ouâ€¦	905.0	True	full
1543031	1543031	605202a4526c9200380084d6	2021-03-17 13:22:39	[]	[]	Wed Mar 17 04:43:06 +0000 2021	[]	[{"url":"https://t.co/rnrUI4mD48","expanded_url":"http://bit.ly/ParisCommune150WebinarLaunch","display_url":"bit.ly/ParisCommune15â€¦","indices":[86,109]},{"url":"https://t.co/33QcYK8QcP","expanded_url":"https://m.facebook.com/story.php?story_fbid=292968885590463&id=106016160952404","display_url":"m.facebook.com/story.php?storâ€¦","indices":[181,204]}]	PARIS COMMUNE AT 150: Historical Significance and its Relevance Today Register here: https://t.co/rnrUI4mD48 (Language interpretations will be available!) Check out our speakers! https://t.co/33QcYK8QcP https://t.co/LcgtKsc45C	1499.0	RT @ILPS_Official: PARIS COMMUNE AT 150: Historical Significance and its Relevance Today Register here: https://t.co/rnrUI4mD48 (Languageâ€¦	8755.0	True	full
1543032	1543032	605202a4526c9200380084d8	2021-03-17 13:22:39	[]	[]	Tue Mar 16 17:20:03 +0000 2021	[]	[{"url":"https://t.co/SIzRO031z3","expanded_url":"http://ow.ly/Hrb130rAVlu","display_url":"ow.ly/Hrb130rAVlu","indices":[98,121]}]	Van 7 semanas de disminuciÃ³n en casos activos de Covid, pero poblaciÃ³n no debe confiarse: Alcocer https://t.co/SIzRO031z3 https://t.co/j19KCvF35U	8827555.0	RT @AristeguiOnline: Van 7 semanas de disminuciÃ³n en casos activos de Covid, pero poblaciÃ³n no debe confiarse: Alcocer https://t.co/SIzRO03â€¦	5.0	True	full
1543033	1543033	605202a5526c9200380084dc	2021-03-17 13:22:39	[]	[]	Wed Mar 17 12:48:02 +0000 2021	[{"text":"solar","indices":[39,45]}]	[{"url":"https://t.co/DgiRlTGpsU","expanded_url":"https://hubs.li/H0JnzBt0","display_url":"hubs.li/H0JnzBt0","indices":[241,264]}]	According to @SEIA and @WoodMackenzie, #solar installations boomed despite the pandemic, reaching 19.2 GW in 2020. In even better news: The report also predicts the amount of installed solar will quadruple in the next 10 years. via @reuters https://t.co/DgiRlTGpsU https://t.co/GwQ3qDQcuy	12444.0	RT @StandardSolar: According to @SEIA and @WoodMackenzie, #solar installations boomed despite the pandemic, reaching 19.2 GW in 2020. In evâ€¦	29.0	True	full
1543034	1543034	605202a5526c9200380084e2	2021-03-17 13:22:39	[]	[]	Wed Mar 17 05:35:12 +0000 2021	[{"text":"BTS","indices":[185,189]},{"text":"ë°©íƒ„ì†Œë…„ë‹¨","indices":[190,196]}]	[{"url":"https://t.co/MT3B7igEhl","expanded_url":"https://www.instagram.com/fila_korea/","display_url":"instagram.com/fila_korea/","indices":[135,158]}]	[IG] @BTS_twt La cuenta de Fila Corea compartiÃ³ algunas fotos de los chicos a travÃ©s de sus historias de Instagram. â€¢HYUNG LINEâ€¢ ðŸ¤³ðŸ�»https://t.co/MT3B7igEhl mindae~ Cr. BTSdailyinfo #BTS #ë°©íƒ„ì†Œë…„ë‹¨ https://t.co/qLMv2p3ODg	118448.0	RT @BangBangtanEsp_: [IG] @BTS_twt La cuenta de Fila Corea compartiÃ³ algunas fotos de los chicos a travÃ©s de sus historias de Instagram.â€¦	443.0	True	full
1543035	1543035	605202a5526c9200380084ec	2021-03-17 13:22:39	[]	[]	Tue Mar 16 13:12:31 +0000 2021	[]	[{"url":"https://t.co/fwUdYD6ufU","expanded_url":"https://www.bbc.com/news/uk-56410532","display_url":"bbc.com/news/uk-564105â€¦","indices":[198,221]}]	Today, the UK government will announce a massive increase in its stockpile of nuclear weapons. By contrast, â�¦@scotgovâ�© will incorporate the UN Convention on the Rights of the Child into Scots law. https://t.co/fwUdYD6ufU	1440465.0	RT @NicolaSturgeon: Today, the UK government will announce a massive increase in its stockpile of nuclear weapons. By contrast, â�¦@scotgovâ�©â€¦	2359.0	True	full
1543036	1543036	605202a5526c9200380084f6	2021-03-17 13:22:39	[]	[]	Wed Mar 17 11:32:18 +0000 2021	[]	[{"url":"https://t.co/DRC3I6YA5U","expanded_url":"https://theintercept.com/2021/03/17/amazon-covid-chicago-nlrb-strike/","display_url":"theintercept.com/2021/03/17/amaâ€¦","indices":[152,175]}]	NEW: The NLRB finds Amazon did retaliate against Chicago warehouse workers (@AUchicagoland) in the aftermath of their spring Covid-19 safety strikes. https://t.co/DRC3I6YA5U	24745.0	RT @rmc031: NEW: The NLRB finds Amazon did retaliate against Chicago warehouse workers (@AUchicagoland) in the aftermath of their spring Coâ€¦	598360.0	True	full
1543037	1543037	605202a5526c9200380084f8	2021-03-17 13:22:39	[]	[]	Wed Mar 17 13:15:00 +0000 2021	[{"text":"G1","indices":[152,155]}]	[{"url":"https://t.co/RBoxU9VxbO","expanded_url":"http://glo.bo/3eQ9uMm","display_url":"glo.bo/3eQ9uMm","indices":[128,151]}]	ApÃ³s dia mais letal da pandemia e com a Covid fora de controle, lÃ­der do governo diz que situaÃ§Ã£o do Brasil Ã© 'atÃ© confortÃ¡vel' https://t.co/RBoxU9VxbO #G1 https://t.co/CMRTUKLd9O	12376463.0	RT @g1: ApÃ³s dia mais letal da pandemia e com a Covid fora de controle, lÃ­der do governo diz que situaÃ§Ã£o do Brasil Ã© 'atÃ© confortÃ¡vel' httâ€¦	139.0	True	full
1543038	1543038	605202a5526c9200380084fe	2021-03-17 13:22:39	[]	[{"url":"https://t.co/TOhM17v7kb","expanded_url":"https://www.usatoday.com/story/opinion/2021/03/11/joe-biden-covid-relief-new-start-after-donald-trump-column/4650035001/","display_url":"usatoday.com/story/opinion/â€¦","indices":[244,267]}]		[]	[]			â€œRepublicans have lost the authority and credibility to criticize. They should have voted for the relief bill out oâ€¦ https://t.co/DQfK9pbDP6	123859.0	True	full
1543039	1543039	605202a5526c92003800850a	2021-03-17 13:22:39	[]	[]	Wed Mar 17 07:13:05 +0000 2021	[]	[{"url":"https://t.co/L6I77btXzm","expanded_url":"https://www.totbarcelona.cat/mobilitat/llum-verda-inicial-al-projecte-de-connexio-del-tramvia-que-que-reduira-els-cotxes-a-la-diagonal-121835/","display_url":"totbarcelona.cat/mobilitat/llumâ€¦","indices":[129,152]}]	Hereu perdiÃ³ el referÃ©ndum por abrumadora mayorÃ­a. Colau pasa de la opiniÃ³n de la ciudadanÃ­a e impone sus ideas aunque no gusten https://t.co/L6I77btXzm	50410.0	RT @jm_clavero: Hereu perdiÃ³ el referÃ©ndum por abrumadora mayorÃ­a. Colau pasa de la opiniÃ³n de la ciudadanÃ­a e impone sus ideas aunque no gâ€¦	436.0	True	full
1543040	1543040	605202a5526c920038008518	2021-03-17 13:22:40	[]	[]	Wed Mar 17 13:16:37 +0000 2021	[]	[{"url":"https://t.co/ZPaBiq6Dmv","expanded_url":"https://twitter.com/SkyNews/status/1372169441690185728","display_url":"twitter.com/SkyNews/statusâ€¦","indices":[280,303]}]	The EU failed to sign contracts as fast as the UK. It failed to licence as fast as the UK. It cast doubt on the effectiveness of the UK vaccine. It cast doubts on the safety of the UK vaccine. It's now threatening to steal the UK vaccine because we have higher vaccination rates. https://t.co/ZPaBiq6Dmv	140851.0	RT @DPJHodges: The EU failed to sign contracts as fast as the UK. It failed to licence as fast as the UK. It cast doubt on the effectivenesâ€¦	787.0	True	full
1543041	1543041	605202a5526c920038008526	2021-03-17 13:22:40	[]	[]	Wed Mar 17 13:18:11 +0000 2021	[]	[{"url":"https://t.co/WAkmZAErYz","expanded_url":"https://reitschuster.de/post/saechsische-buergermeister-protestieren-gegen-harten-corona-kurs/","display_url":"reitschuster.de/post/saechsiscâ€¦","indices":[257,280]}]	Der Unmut Ã¼ber die Corona-Politik erreicht eine neue Ebene â€“Â offenbar brodelt es an der Basis. In einem offenen Brief haben acht BÃ¼rgermeister aus Sachsen heftige Kritik am harten Corona-Kurs ihrer Landesregierung geÃ¼bt. Ihre AusfÃ¼hrungen haben es in sich. https://t.co/WAkmZAErYz	70800.0	RT @reitschuster: Der Unmut Ã¼ber die Corona-Politik erreicht eine neue Ebene â€“Â offenbar brodelt es an der Basis. In einem offenen Brief habâ€¦	43.0	True	full
1543042	1543042	605202a6526c920038008534	2021-03-17 13:22:40	[]	[]	Wed Mar 17 13:15:00 +0000 2021	[{"text":"G1","indices":[152,155]}]	[{"url":"https://t.co/RBoxU9VxbO","expanded_url":"http://glo.bo/3eQ9uMm","display_url":"glo.bo/3eQ9uMm","indices":[128,151]}]	ApÃ³s dia mais letal da pandemia e com a Covid fora de controle, lÃ­der do governo diz que situaÃ§Ã£o do Brasil Ã© 'atÃ© confortÃ¡vel' https://t.co/RBoxU9VxbO #G1 https://t.co/CMRTUKLd9O	12376463.0	RT @g1: ApÃ³s dia mais letal da pandemia e com a Covid fora de controle, lÃ­der do governo diz que situaÃ§Ã£o do Brasil Ã© 'atÃ© confortÃ¡vel' httâ€¦	271.0	True	full
1543043	1543043	605202a6526c92003800853c	2021-03-17 13:22:40	[]	[]	Wed Mar 17 13:20:03 +0000 2021	[]	[{"url":"https://t.co/NbdzqVd5Dq","expanded_url":"http://bit.ly/38xRrXm","display_url":"bit.ly/38xRrXm","indices":[261,284]}]	From the 21/03 COVID tests will be suspended at Manston. For the Port of Dover, you will be sent onto to the M20. Free COVID testing is still available at any of the Information &amp; Advice sites. Please get a valid Kent Access Permit before arriving in Kent[ https://t.co/NbdzqVd5Dq	6399.0	RT @POFerriesFR8: From the 21/03 COVID tests will be suspended at Manston. For the Port of Dover, you will be sent onto to the M20. Free COâ€¦	79392.0	True	full
1543044	1543044	605202a6526c920038008540	2021-03-17 13:22:40	[]	[{"url":"https://t.co/sd38QDDnHJ","expanded_url":"https://www.alternet.org/2021/03/florida/","display_url":"alternet.org/2021/03/floridâ€¦","indices":[282,305]}]		[]	[]			@paradoxtma @TheDailyShow WSJ columnist encourages college students to come to Florida for Spring Break despite COVâ€¦ https://t.co/hs1AFqLYng	108.0	True	full
1543045	1543045	605202a6526c920038008554	2021-03-17 13:22:40	[]	[]	Wed Mar 17 12:43:13 +0000 2021	[{"text":"ContraElBloqueoMasRevolucion","indices":[112,141]}]	[{"url":"https://t.co/8LMX0eh0Wp","expanded_url":"https://mazo4f.com/237862","display_url":"mazo4f.com/237862","indices":[87,110]}]	Brasil: 54% de los ciudadanos califican de mala el manejo de la pandemia por Bolsonaro https://t.co/8LMX0eh0Wp #ContraElBloqueoMasRevolucion https://t.co/Mua7IW4SS5	586386.0	RT @ConElMazoDando: Brasil: 54% de los ciudadanos califican de mala el manejo de la pandemia por Bolsonaro https://t.co/8LMX0eh0Wp #Contraâ€¦	21.0	True	full
1543046	1543046	605202a6526c92003800855a	2021-03-17 13:22:40	[]	[]	Tue Mar 16 23:09:22 +0000 2021	[]	[{"url":"https://t.co/XbY9O5mF9Y","expanded_url":"https://www.politico.com/states/florida/story/2021/03/16/major-donors-to-south-florida-hospital-foundation-got-early-vaccine-access-1368423","display_url":"politico.com/states/floridaâ€¦","indices":[209,232]}]	Vaccine distribution in Florida has been riddled with corruption since it began. This is exactly why I called for an investigation. We canâ€™t give wealthy donors VIP access while working people wait in line. https://t.co/XbY9O5mF9Y	122647.0	RT @nikkifried: Vaccine distribution in Florida has been riddled with corruption since it began. This is exactly why I called for an invesâ€¦	42634.0	True	full
1543047	1543047	605202a6526c920038008564	2021-03-17 13:22:41	[]	[]	Tue Mar 16 12:17:28 +0000 2021	[{"text":"AccessAsia","indices":[237,248]}]	[{"url":"https://t.co/sZcLQPqWM9","expanded_url":"https://f24.my/7THW.f","display_url":"f24.my/7THW.f","indices":[257,280]}]	At the end of its annual meeting, China's National People's Congress called for the overhaul of Hong-Kong's election rules. It's among the latest steps that Beijing has taken to tighten its grip on the semi-autonomous territory. Watch #AccessAsia here â¤µï¸� https://t.co/sZcLQPqWM9 https://t.co/vj9dwcizHH	284085.0	RT @France24_en: At the end of its annual meeting, China's National People's Congress called for the overhaul of Hong-Kong's election rulesâ€¦	1443.0	True	full
1543048	1543048	605202a6526c920038008566	2021-03-17 13:22:41	[]	[]	Wed Mar 17 11:05:29 +0000 2021	[{"text":"GrosserRatBS","indices":[28,41]},{"text":"Corona","indices":[84,91]},{"text":"Arbeitslosigkeit","indices":[96,113]},{"text":"sozialesBasel","indices":[210,224]}]	[{"url":"https://t.co/KHfRXwP0El","expanded_url":"https://sp-bs.ch/mm/gr-corona-alv-mar21","display_url":"sp-bs.ch/mm/gr-corona-aâ€¦","indices":[225,248]}]	Die BÃ¼rgerliche Mehrheit im #GrosserRatBS lÃ¤sst Menschen im Regen stehen, die wegen #Corona von #Arbeitslosigkeit betroffen sind. Eine HÃ¤rtefallklausel wie bei der Kurzarbeit lehnen sie ab. @toyakru @tomgander #sozialesBasel https://t.co/KHfRXwP0El	1730.0	RT @SPBaselStadt: Die BÃ¼rgerliche Mehrheit im #GrosserRatBS lÃ¤sst Menschen im Regen stehen, die wegen #Corona von #Arbeitslosigkeit betroffâ€¦	75.0	True	full
1543049	1543049	605202a6526c920038008572	2021-03-17 13:22:41	[]	[]	Wed Mar 17 09:55:33 +0000 2021	[]	[{"url":"https://t.co/fIZ5QNuUXA","expanded_url":"https://agencia.fiocruz.br/observatorio-covid-19-aponta-maior-colapso-sanitario-e-hospitalar-da-historia-do-brasil","display_url":"agencia.fiocruz.br/observatorio-câ€¦","indices":[252,275]}]	Brasil sufre una de los peores colapsos sanitarios de su historia debido a la variante P.1. 25 de las 27 capitales de estados brasileÃ±os tienen ocupaciones UCI de mÃ¡s del 80%, y de ellas 19 mÃ¡s del 90%. La variante P.1 serÃ­a 2,5 veces mÃ¡s contagiosa. https://t.co/fIZ5QNuUXA https://t.co/S8dYDTJAOO	46596.0	RT @gorka_orive: Brasil sufre una de los peores colapsos sanitarios de su historia debido a la variante P.1. 25 de las 27 capitales de estâ€¦	465.0	True	full
1543050	1543050	605202a6526c920038008576	2021-03-17 13:22:41	[]	[{"url":"https://t.co/vpY892b4yZ","expanded_url":"https://www.bbc.co.uk/sport/football/56418652","display_url":"bbc.co.uk/sport/footballâ€¦","indices":[250,273]}]		[]	[]			Football's child sex abuse scandal: Sheldon review finds 'institutional failings' - BBC Sport - Come on people -â€¦ https://t.co/BFeZPt5JID	10.0	True	full
1543051	1543051	605202a6526c92003800857a	2021-03-17 13:22:41	[]	[]	Wed Mar 17 10:00:00 +0000 2021	[{"text":"MÃºsicaParaDespertar","indices":[14,34]},{"text":"Uneac","indices":[245,251]},{"text":"CubaEsCultura","indices":[253,267]},{"text":"Cuba","indices":[269,274]}]	[{"url":"https://t.co/nv3toHeHJT","expanded_url":"https://youtu.be/-M_DtFz9PD4","display_url":"youtu.be/-M_DtFz9PD4","indices":[221,244]}]	ðŸŒžBuenos dÃ­asðŸŒ� #MÃºsicaParaDespertar recuerda a la exitosa cantante y compositora Celina GonzÃ¡lez, considerada la reina del punto cubano. AquÃ­ le regalamos esta interpretaciÃ³n que la consagrÃ³ en la tierra de sus amores. ðŸ‘‡ðŸ‘‡ https://t.co/nv3toHeHJT #Uneac #CubaEsCultura #CubaðŸ‡¨ðŸ‡º	5948.0	RT @UNEAC_online: ðŸŒžBuenos dÃ­asðŸŒ� #MÃºsicaParaDespertar recuerda a la exitosa cantante y compositora Celina GonzÃ¡lez, considerada la reina delâ€¦	144.0	True	full
1543052	1543052	605202a6526c920038008584	2021-03-17 13:22:41	[{"text":"boccia","indices":[237,244]},{"text":"Singapore","indices":[245,255]}]	[{"url":"https://t.co/XDjrJubKVw","expanded_url":"https://bit.ly/3lqk51Q","display_url":"bit.ly/3lqk51Q","indices":[211,234]}]		[]	[]			ðŸ’¬ â€œI hope the situation around the world improves soon so that we can all actively participate in all areas of lifeâ€¦ https://t.co/RLeik0Y4V3	248304.0	True	full
1543053	1543053	605202a6526c920038008590	2021-03-17 13:22:41	[]	[]	Wed Mar 17 11:47:01 +0000 2021	[]	[{"url":"https://t.co/jGRT8ywkIq","expanded_url":"http://www.kauyeken.cl/guia-de-campo-de-chinitas-de-chile/","display_url":"kauyeken.cl/guia-de-campo-â€¦","indices":[252,275]}]	Ya estÃ¡ listo para descargar la guÃ­a de campo: "Chinitas, insectos benÃ©ficos para la agricultura" Â¡Gracias por este trabajo!, y sus autores son Audrey Grez, Guillermo GonzÃ¡lez y Tania Zaviezo, publicaciÃ³n financiada por Proyecto Fondecyt 1180533. ðŸ�žðŸ�ž ðŸ‘‡ https://t.co/jGRT8ywkIq https://t.co/jLOfzW3aYh	351.0	RT @LabEntEcol: Ya estÃ¡ listo para descargar la guÃ­a de campo: "Chinitas, insectos benÃ©ficos para la agricultura" Â¡Gracias por este trabajoâ€¦	16.0	True	full
1543054	1543054	605202a6526c92003800858e	2021-03-17 13:22:41	[]	[]	Wed Mar 17 12:45:00 +0000 2021	[]	[{"url":"https://t.co/FdI8rNIdX1","expanded_url":"http://bit.ly/3qW7gNY","display_url":"bit.ly/3qW7gNY","indices":[145,168]}]	Francia endurece el control de sus fronteras y provoca un bloqueo en IrÃºn mientras SÃ¡nchez continÃºa con los traslados de ilegales desde Canarias https://t.co/FdI8rNIdX1	211609.0	RT @gaceta_es: Francia endurece el control de sus fronteras y provoca un bloqueo en IrÃºn mientras SÃ¡nchez continÃºa con los traslados de ileâ€¦	2649.0	True	full
1543055	1543055	605202a7526c92003800859a	2021-03-17 13:22:41	[]	[]	Wed Mar 17 12:43:47 +0000 2021	[]	[{"url":"https://t.co/yXF6xdLSGu","expanded_url":"https://noticias.uol.com.br/colunas/kennedy-alencar/2021/03/17/lira-pacheco-e-aras-sao-cumplices-do-genocidio-de-bolsonaro.htm","display_url":"noticias.uol.com.br/colunas/kennedâ€¦","indices":[252,275]}]	Lira, Pacheco e Aras sÃ£o cÃºmplices do genocÃ­dio de Bolsonaro. Eles sÃ£o as 3 autoridades que realmente podem pressionar presidente a mudar aÃ§Ã£o na pandemia. Mas se omitem e precisam ser responsabilizados. Texto e foto corrigidos no @UOLNoticias e @UOL. https://t.co/yXF6xdLSGu	320788.0	RT @KennedyAlencar: Lira, Pacheco e Aras sÃ£o cÃºmplices do genocÃ­dio de Bolsonaro. Eles sÃ£o as 3 autoridades que realmente podem pressionarâ€¦	431.0	True	full
1543056	1543056	605202a7526c9200380085a2	2021-03-17 13:22:41	[]	[]	Wed Mar 17 13:16:33 +0000 2021	[]	[{"url":"https://t.co/OBoJQNohan","expanded_url":"https://primetimepreps.com/2021/03/17/tampa-bay-flag-football-coaches-poll-makes-its-debut/","display_url":"primetimepreps.com/2021/03/17/tamâ€¦","indices":[188,211]}]	Tampa Bay area flag football coaches have started a top 10 poll. Find out who made the list in the poll's debut. @RobinsonFlag @FlagNewsome @SteinbrennerFFB @RavensFlagFB @LonghornsFlagFB https://t.co/OBoJQNohan	10312.0	RT @Biggamebobby: Tampa Bay area flag football coaches have started a top 10 poll. Find out who made the list in the poll's debut. @Robinsoâ€¦	635.0	True	full
1543057	1543057	605202a7526c9200380085aa	2021-03-17 13:22:41	[]	[]	Wed Mar 17 10:52:22 +0000 2021	[]	[{"url":"https://t.co/9IdYCAeR1j","expanded_url":"https://www.biorxiv.org/content/10.1101/2021.03.15.435521v1","display_url":"biorxiv.org/content/10.110â€¦","indices":[213,236]}]	Our latest preprint is out! We conclude that NLRs are not necessarily stationary immune receptors, but instead may spread to other cellular membranes from the primary site of activation to boost immune responses. https://t.co/9IdYCAeR1j https://t.co/VdxVLPKAUs	2291.0	RT @Tolga_Bzkrt: Our latest preprint is out! We conclude that NLRs are not necessarily stationary immune receptors, but instead may spreadâ€¦	292.0	True	full
1543058	1543058	605202a7526c9200380085b0	2021-03-17 13:22:41	[]	[]	Wed Mar 17 13:17:17 +0000 2021	[]	[{"url":"https://t.co/vyTVLm63tq","expanded_url":"https://www.vozpopuli.com/sanidad/suspension-astrazeneca-efecto-filomenas.html","display_url":"vozpopuli.com/sanidad/suspenâ€¦","indices":[253,276]}]	MÃ¡s de 17 millones de personas se han vacunado ya en Europa con AstraZeneca y solo 37 han presentado trombosis venosa cerebral o embolia pulmonar. La Agencia Europea del Medicamento insiste en que sus beneficios supera los riesgos. Por @Borjanegrete https://t.co/vyTVLm63tq	136081.0	RT @voz_populi: MÃ¡s de 17 millones de personas se han vacunado ya en Europa con AstraZeneca y solo 37 han presentado trombosis venosa cerebâ€¦	1058.0	True	full
1543059	1543059	605202a7526c9200380085c4	2021-03-17 13:22:41	[]	[]	Wed Mar 17 10:52:13 +0000 2021	[{"text":"LazadaxKathryn","indices":[80,95]},{"text":"LazCelebrate9Years","indices":[96,115]},{"text":"Lazada9Birthday","indices":[116,132]}]	[{"url":"https://t.co/D8P0dGDiFG","expanded_url":"https://www.facebook.com/watch/?v=443066160261348","display_url":"facebook.com/watch/?v=44306â€¦","indices":[55,78]}]	More engagements, please. ðŸ˜ŠðŸ’™â�¤ @bernardokath @LazadaPH https://t.co/D8P0dGDiFG #LazadaxKathryn #LazCelebrate9Years #Lazada9Birthday https://t.co/C3uCboVwe0	4426.0	RT @kathnieleeerrr: More engagements, please. ðŸ˜ŠðŸ’™â�¤ @bernardokath @LazadaPH https://t.co/D8P0dGDiFG #LazadaxKathryn #LazCelebrate9Years #Laâ€¦	272.0	True	full
1543060	1543060	605202a7526c9200380085cc	2021-03-17 13:22:42	[]	[]	Thu Mar 11 08:15:32 +0000 2021	[{"text":"Corona","indices":[4,11]}]	[{"url":"https://t.co/aScrDlK9og","expanded_url":"https://www.migazin.de/2021/03/11/datenreport-2021-corona-pandemie-erhoeht-soziale-ungleichheit/?utm_source=dlvr.it&utm_medium=twitter","display_url":"migazin.de/2021/03/11/datâ€¦","indices":[227,250]}]	Die #Corona-Pandemie macht die Menschen nicht gleicher, sondern ihre Lebenssituation noch ungleicher. Besonders negativ betroffen sind unter anderem Menschen mit Migrationshintergrund. Das geht aus dem Datenreport 2021 hervor. https://t.co/aScrDlK9og	10260.0	RT @MiGAZIN: Die #Corona-Pandemie macht die Menschen nicht gleicher, sondern ihre Lebenssituation noch ungleicher. Besonders negativ betrofâ€¦	176.0	True	full
1543061	1543061	605202a7526c9200380085d2	2021-03-17 13:22:42	[]	[{"url":"https://t.co/xtbFaG5AzY","expanded_url":"https://www.eldiario.es/politica/aznar-rajoy-cospedal-declararan-videoconferencia-juicio-caja-b-gracias-ley-evitar-contagios-justicia_1_7318702.html","display_url":"eldiario.es/politica/aznarâ€¦","indices":[128,151]}]		[]	[]			Aznar, Rajoy y Cospedal declararÃ¡n por videoconferencia en el juicio de la caja B gracias a la ley anti-COVID-19 enâ€¦ https://t.co/jzBYuFG5Z1	839.0	True	full
1543062	1543062	605202a8526c9200380085ec	2021-03-17 13:22:42	[]	[]	Tue Mar 16 20:45:09 +0000 2021	[]	[{"url":"https://t.co/xyU0x6kaXw","expanded_url":"https://www.berliner-zeitung.de/gesundheit-oekologie/corona-prognose-durch-mutanten-droht-exponentielles-wachstum-li.146255","display_url":"berliner-zeitung.de/gesundheit-oekâ€¦","indices":[257,280]}]	Service: Hier geht es um das RKI-Diagramm, das @c_drosten heute im NDR-Podcast mit @KorinnaHennig erwÃ¤hnt hat. @CorneliusRoemer hat bei der Umsetzung geholfen, @DirkBrockmann mit weisen Worten. Gerne mal reinklicken in die Corona-Prognose @berlinerzeitung https://t.co/xyU0x6kaXw	627.0	RT @AnneBruening: Service: Hier geht es um das RKI-Diagramm, das @c_drosten heute im NDR-Podcast mit @KorinnaHennig erwÃ¤hnt hat. @Corneliusâ€¦	1.0	True	full
1543063	1543063	605202a8526c9200380085f0	2021-03-17 13:22:42	[]	[]	Thu Aug 13 10:11:22 +0000 2020	[]	[{"url":"https://t.co/D8BgvwMlFz","expanded_url":"https://twitter.com/ACR_Journals/status/1293232963287764992?s=20","display_url":"twitter.com/ACR_Journals/sâ€¦","indices":[74,97]}]	Evidence for anti-NET antibodies in APS, with impaired clearance of NETs. https://t.co/D8BgvwMlFz In covid, the body is overwhelmed by the bacteria/biofilm, so less resources for the clearance. Biofilm is also difficult for the immune system to clear.	286.0	RT @joshux321: Evidence for anti-NET antibodies in APS, with impaired clearance of NETs. https://t.co/D8BgvwMlFz In covid, the body is oveâ€¦	52.0	True	full
1543064	1543064	605202a8526c9200380085f8	2021-03-17 13:22:42	[]	[]	Wed Mar 17 13:15:46 +0000 2021	[]	[{"url":"https://t.co/uDT7CPumN9","expanded_url":"https://bit.ly/3qYv2Zw","display_url":"bit.ly/3qYv2Zw","indices":[219,242]}]	ðŸ”´ATENCIÃ“N Â¿QuÃ© ocurriÃ³ con la pÃ¡gina web? Jorge Wated, secretario General de Gabinete de la Presidencia, se pronuncia por fallas en el proceso de inscripciÃ³n para la vacunaciÃ³n contra el COVID-19 de adultos mayores âž¡ï¸� https://t.co/uDT7CPumN9 https://t.co/DkhHeVEyyl	2550770.0	RT @ecuavisa: ðŸ”´ATENCIÃ“N Â¿QuÃ© ocurriÃ³ con la pÃ¡gina web? Jorge Wated, secretario General de Gabinete de la Presidencia, se pronuncia por faâ€¦	412.0	True	full
1543065	1543065	605202a8526c9200380085fc	2021-03-17 13:22:42	[]	[]	Wed Mar 17 10:05:33 +0000 2021	[]	[{"url":"https://t.co/tXrRRvrgQo","expanded_url":"https://www.washingtonpost.com/wp-dyn/content/article/2006/05/06/AR2006050601338.html","display_url":"washingtonpost.com/wp-dyn/contentâ€¦","indices":[101,124]}]	Pfizer illegally tested an experimental drug on Nigerian children and infants with brain infections. https://t.co/tXrRRvrgQo https://t.co/i6ABMBpl9G	7573.0	RT @cordeliers: Pfizer illegally tested an experimental drug on Nigerian children and infants with brain infections. https://t.co/tXrRRvrgQâ€¦	20.0	True	full
1543066	1543066	605202a8526c9200380085fe	2021-03-17 13:22:42	[]	[{"url":"https://t.co/eptrRkkBS8","expanded_url":"https://twitter.com/Jiminid9/status/1371894130591244290?s=19","display_url":"twitter.com/Jiminid9/statuâ€¦","indices":[234,257]}]		[]	[]			@hyejooznation the 'yearbooks' they used has the same stain in the same place as if there are many victims when obvâ€¦ https://t.co/e6WLNxfWbz	94.0	True	full
1543067	1543067	605202a8526c920038008602	2021-03-17 13:22:42	[]	[]	Wed Mar 17 12:00:04 +0000 2021	[{"text":"Gesundheitssystem","indices":[27,45]},{"text":"Corona","indices":[147,154]},{"text":"VereinigtenStaaten","indices":[174,193]}]	[{"url":"https://t.co/iY0n2UObd2","expanded_url":"http://katapult.link/abo","display_url":"katapult.link/abo","indices":[205,228]},{"url":"https://t.co/Qmw6rJHmw9","expanded_url":"http://katapult-shop.de/buecher","display_url":"katapult-shop.de/buecher","indices":[238,261]}]	ðŸ’‰ Das viel kritisierte US-#Gesundheitssystem ist ein Thema fÃ¼r sich, aber Fakt ist: Aktuell werden in keinem Land tÃ¤glich so viele Menschen gegen #Corona geimpft wie in den #VereinigtenStaaten. . ðŸ’‰ Abo â–º https://t.co/iY0n2UObd2 ðŸ’‰ Shop â–º https://t.co/Qmw6rJHmw9 https://t.co/1O41B2unsr	36555.0	RT @Katapultmagazin: ðŸ’‰ Das viel kritisierte US-#Gesundheitssystem ist ein Thema fÃ¼r sich, aber Fakt ist: Aktuell werden in keinem Land tÃ¤gâ€¦	604.0	True	full
1543068	1543068	605202a8526c92003800862c	2021-03-17 13:22:43	[]	[]	Wed Mar 17 00:16:06 +0000 2021	[{"text":"Covid19","indices":[39,47]}]	[{"url":"https://t.co/nGv6JnARc5","expanded_url":"http://bit.ly/3eLWSWw","display_url":"bit.ly/3eLWSWw","indices":[123,146]}]	Boletim extraordinÃ¡rio do ObservatÃ³rio #Covid19 @fiocruz aponta maior colapso sanitÃ¡rio e hospitalar da histÃ³ria do Brasil https://t.co/nGv6JnARc5 https://t.co/8gftnh6RRE	270879.0	RT @agencia_fiocruz: Boletim extraordinÃ¡rio do ObservatÃ³rio #Covid19 @fiocruz aponta maior colapso sanitÃ¡rio e hospitalar da histÃ³ria do Brâ€¦	135.0	True	full
1543069	1543069	605202a8526c920038008638	2021-03-17 13:22:43	[]	[]	Tue Mar 16 15:36:18 +0000 2021	[]	[{"url":"https://t.co/4nFUXR0lb3","expanded_url":"https://www.washingtonpost.com/opinions/2021/03/16/latest-gop-attack-biden-has-huge-hole-it/","display_url":"washingtonpost.com/opinions/2021/â€¦","indices":[257,280]}]	The child migrant situation is terrible. But it's due to Biden reversing a Trump policy that *should* be reversed: The public health restriction. Not letting kids in due to covid is not a long term solution from a humanitarian or rule of law perspective: https://t.co/4nFUXR0lb3 https://t.co/mSirKtlgmq	303769.0	RT @ThePlumLineGS: The child migrant situation is terrible. But it's due to Biden reversing a Trump policy that *should* be reversed: The pâ€¦	140.0	True	full
1543070	1543070	605202a9526c92003800864a	2021-03-17 13:22:43	[]	[]	Tue Mar 16 13:37:57 +0000 2021	[]	[{"url":"https://t.co/ixCl6im7Wx","expanded_url":"https://uk.whales.org/2021/03/15/teenage-captive-orca-dies-at-facility-in-tenerife/","display_url":"uk.whales.org/2021/03/15/teeâ€¦","indices":[235,258]}]	.â�¦@LoroParqueâ�© in Tenerife has announced that one of the young orcas it holds captive has died Skyla, a female orca was born at SeaWorld in 2004 to mother Kalina and father Tilikum. She was 2 years when she was taken from her mother https://t.co/ixCl6im7Wx	30694.0	RT @Voice_OT_Orcas: .â�¦@LoroParqueâ�© in Tenerife has announced that one of the young orcas it holds captive has died Skyla, a female orca wâ€¦	33226.0	True	full
1543071	1543071	605202a9526c92003800864c	2021-03-17 13:22:43	[]	[]	Wed Mar 17 10:54:03 +0000 2021	[{"text":"transparency","indices":[257,270]}]	[{"url":"https://t.co/rcQD7ZOOlK","expanded_url":"https://www.thebureauinvestigates.com/stories/2021-03-17/victory-for-taxpayers-bureau-wins-fight-to-reveal-council-investments","display_url":"thebureauinvestigates.com/stories/2021-0â€¦","indices":[233,256]},{"url":"https://t.co/UBarivvvAk","expanded_url":"https://twitter.com/bureaulocal/status/1372106241477070852","display_url":"twitter.com/bure…	Well done to Bureau of Investigative Journalism @TBIJ for winning their year-long battle for the publicâ€™s right to know how councils are investing taxpayersâ€™ money. As Founder of @True_and_FairUK I applaud &amp; support The Bureau https://t.co/rcQD7ZOOlK #transparency https://t.co/UBarivvvAk	188472.0	RT @thatginamiller: Well done to Bureau of Investigative Journalism @TBIJ for winning their year-long battle for the publicâ€™s right to knoâ€¦	26.0	True	full
1543072	1543072	605202a9526c92003800865a	2021-03-17 13:22:43	[]	[]	Wed Mar 17 13:12:59 +0000 2021	[]	[{"url":"https://t.co/rP8jNIxyJn","expanded_url":"https://www.theamericanconservative.com/articles/something-rotten-in-the-georgia-secretary-of-states-office/","display_url":"theamericanconservative.com/articles/sometâ€¦","indices":[257,280]}]	Raffensperger owes answers to an ever-increasing number of questions.... â€œThey secretly recorded the telephone call, mischaracterized its contents to the news media and then attempted to destroy the recording. It is confidence-shattering.â€� @GaSecofState https://t.co/rP8jNIxyJn	112178.0	RT @themarketswork: Raffensperger owes answers to an ever-increasing number of questions.... â€œThey secretly recorded the telephone call, mâ€¦	13025.0	True	full
1543073	1543073	605202a9526c920038008672	2021-03-17 13:22:44	[]	[]	Wed Mar 17 11:58:28 +0000 2021	[]	[{"url":"https://t.co/F4xgVK3gXR","expanded_url":"https://news.sky.com/story/covid-19-oxford-astrazeneca-jab-is-excellent-and-no-reason-not-to-use-it-says-who-12243882","display_url":"news.sky.com/story/covid-19â€¦","indices":[190,213]}]	W.H.O. do you believe? The World Health Organization or the countries that have banned it already? RT COVID-19: Oxford/AstraZeneca jab is 'excellent' and 'no reason not to use it', says WHO https://t.co/F4xgVK3gXR	69773.0	RT @HighWireTalk: W.H.O. do you believe? The World Health Organization or the countries that have banned it already? RT COVID-19: Oxford/Asâ€¦	689.0	True	full
1543074	1543074	605202a9526c920038008676	2021-03-17 13:22:44	[]	[]	Wed Mar 17 11:42:04 +0000 2021	[{"text":"CLTV","indices":[13,18]}]	[{"url":"https://t.co/303IIfmn0T","expanded_url":"http://dlvr.it/RvpNLf","display_url":"dlvr.it/RvpNLf","indices":[204,227]}]	Watch now on #CLTV Nicolle Wallace and Frank Figliuzzi go over the synchronicity between Russia, the Trump campaign and its GOP allies and why they still pose such a danger even with Joe Biden in office. https://t.co/303IIfmn0T	94755.0	RT @crooksandliars: Watch now on #CLTV Nicolle Wallace and Frank Figliuzzi go over the synchronicity between Russia, the Trump campaign andâ€¦	4002.0	True	full
1543075	1543075	605202a9526c92003800867a	2021-03-17 13:22:44	[]	[]	Wed Mar 17 03:52:09 +0000 2021	[]	[{"url":"https://t.co/KIB6nsO387","expanded_url":"https://www.salon.com/2020/02/06/the-racist-art-of-naming-a-virus/","display_url":"salon.com/2020/02/06/theâ€¦","indices":[257,280]}]	This epidemic of anti-Asian violence is NOT going to be solved by more policing - it's a result of WHITE SUPREMACY/racism baked into the system + always there for someone like Trump to kick it in gear+it's in our official government language, as I pt out: https://t.co/KIB6nsO387	10540.0	RT @MarieMyungOkLee: This epidemic of anti-Asian violence is NOT going to be solved by more policing - it's a result of WHITE SUPREMACY/racâ€¦	14250.0	True	full
1543076	1543076	605202a9526c92003800867c	2021-03-17 13:22:44	[]	[]	Wed Mar 17 13:21:23 +0000 2021	[]	[{"url":"https://t.co/WfoB49j0dD","expanded_url":"https://trib.al/itw8Oii","display_url":"trib.al/itw8Oii","indices":[163,186]}]	In addition to the trauma of the global pandemic, it's been a year of increased racist and violent rhetoric against Asian American communities across the country https://t.co/WfoB49j0dD	9633927.0	RT @mashable: In addition to the trauma of the global pandemic, it's been a year of increased racist and violent rhetoric against Asian Ameâ€¦	1712.0	True	full
1543077	1543077	605202a9526c92003800868c	2021-03-17 13:22:44	[]	[]	Tue Mar 16 22:10:00 +0000 2021	[{"text":"NotiMippCI","indices":[0,11]},{"text":"SabemosComoHacerlo","indices":[132,151]}]	[{"url":"https://t.co/bmiLk05vir","expanded_url":"https://bit.ly/38NqAXn","display_url":"bit.ly/38NqAXn","indices":[108,131]}]	#NotiMippCI ðŸ“°ðŸ—ž| Variante P.1 de SARS-CoV-2 estÃ¡ provocando reinfecciones en poblaciÃ³n venezolana. Lea mÃ¡s â�© https://t.co/bmiLk05vir #SabemosComoHacerlo https://t.co/Gil87x6HcX	253257.0	RT @Mippcivzla: #NotiMippCI ðŸ“°ðŸ—ž| Variante P.1 de SARS-CoV-2 estÃ¡ provocando reinfecciones en poblaciÃ³n venezolana. Lea mÃ¡s â�© https://t.co/bmâ€¦	31.0	True	full
1543078	1543078	605202a9526c920038008694	2021-03-17 13:22:44	[]	[{"url":"https://t.co/61WjttYVSY","expanded_url":"https://www.midilibre.fr/2021/03/16/coronavirus-un-an-apres-didier-raoult-et-le-mirage-de-lhydroxychloroquine-9430746.php","display_url":"midilibre.fr/2021/03/16/corâ€¦","indices":[245,268]}]		[]	[]			Didier Raoult et le mirage de lâ€™HCQ La Revue Science sur les paradoxes de ce "French doctor"qui a dit "le coronavirâ€¦ https://t.co/W3pZF0fbJf	445.0	True	full
1543079	1543079	605202aa526c9200380086b2	2021-03-17 13:22:44	[]	[]	Tue Mar 16 14:44:48 +0000 2021	[]	[{"url":"https://t.co/OHV0bwiCTg","expanded_url":"https://www.theguardian.com/us-news/2021/mar/16/fbi-brett-kavanaugh-background-check-fake","display_url":"theguardian.com/us-news/2021/mâ€¦","indices":[217,240]}]	FBI facing allegation that its 2018 background check of Brett Kavanaugh was â€˜fakeâ€™ A Democratic senator has asked attorney general Merrick Garland to facilitate â€˜proper oversightâ€™ into concerns on the investigation. https://t.co/OHV0bwiCTg	781633.0	RT @joncoopertweets: FBI facing allegation that its 2018 background check of Brett Kavanaugh was â€˜fakeâ€™ A Democratic senator has asked attâ€¦	1892.0	True	full
1543080	1543080	605202aa526c9200380086b6	2021-03-17 13:22:44	[]	[]	Wed Mar 17 12:52:36 +0000 2021	[]	[{"url":"https://t.co/ovU4DmJxy5","expanded_url":"https://www.malaymail.com/news/malaysia/2021/03/17/muhyiddin-no-more-blanket-mco-targeted-approach-best-way-forward-to-suppres/1958639#.YFHi9ZEAHr0.twitter","display_url":"malaymail.com/news/malaysia/â€¦","indices":[261,284]}]	AlhamdulilLah! Finally PN Govt got it Right...months later ðŸ™„ STFC is vindicated! ðŸ™� BUT DONT LET OUR GUARDS DOWN! Enhance &amp; Digitalize FTTIS &amp; POIS for Safe@Work! Muhyiddin: No more blanket MCO, targeted approach best way forward to suppress Covid-19 https://t.co/ovU4DmJxy5	188584.0	RT @DrDzul: AlhamdulilLah! Finally PN Govt got it Right...months later ðŸ™„ STFC is vindicated! ðŸ™� BUT DONT LET OUR GUARDS DOWN! Enhance &amp; Diâ€¦	784.0	True	full
1543081	1543081	605202aa526c9200380086c0	2021-03-17 13:22:44	[]	[]	Wed Mar 17 13:13:35 +0000 2021	[{"text":"Enterate","indices":[2,11]},{"text":"BatallaDeCarabobo","indices":[16,34]},{"text":"Orinoco","indices":[181,189]},{"text":"28Jul","indices":[195,201]},{"text":"17Mar","indices":[252,258]},{"text":"FANB","indices":[259,264]},{"text":"LaCovidNoJuega","indices":[265,280]}]	[{"url":"https://t.co/zGOv4SjwYm","expanded_url":"http://bibliotecadigital.bnv.gob.ve/?p=1684#gsc.tab=0","display_url":"bibliotecadigital.bnv.gob.ve/?p=1684#gsc.taâ€¦","indices":[228,251]}]	ðŸ—“ï¸�#Enterate||La #BatallaDeCarabobo es descrita en el parte de guerra ofrecido por el secretario de Guerra y Marina Pedro BriceÃ±o MÃ©ndez, publicado en la ediciÃ³n 111 del "Correo del #Orinoco" del #28Jul de 1821. ConsÃºltalo acÃ¡: https://t.co/zGOv4SjwYm #17Mar #FANB #LaCovidNoJuega https://t.co/VmAgzf3nKr	39158.0	RT @Redi_andes: ðŸ—“ï¸�#Enterate||La #BatallaDeCarabobo es descrita en el parte de guerra ofrecido por el secretario de Guerra y Marina Pedro Brâ€¦	142.0	True	full
1543082	1543082	605202aa526c9200380086c6	2021-03-17 13:22:44	[]	[]	Tue Mar 16 19:00:00 +0000 2021	[{"text":"CCAA","indices":[48,53]},{"text":"COVID19","indices":[139,147]}]	[{"url":"https://t.co/SdvRNTcbJi","expanded_url":"https://boe.es/boe/dias/2021/03/12/pdfs/BOE-A-2021-3841.pdf","display_url":"boe.es/boe/dias/2021/â€¦","indices":[238,261]}]	ðŸ”´ Recuerda. Del 17 al 21 de marzo, en todas las #CCAA donde sea festivo San JosÃ©, estarÃ¡n en vigor las actuaciones coordinadas frente a la #COVID19 aprobadas por el pleno del Consejo Interterritorial del SNS del pasado 10 de marzo. âž•â„¹ï¸�ðŸ‘‰ https://t.co/SdvRNTcbJi https://t.co/g5k2G43e7u	634863.0	RT @sanidadgob: ðŸ”´ Recuerda. Del 17 al 21 de marzo, en todas las #CCAA donde sea festivo San JosÃ©, estarÃ¡n en vigor las actuaciones coordinaâ€¦	535.0	True	full
1543083	1543083	605202aa526c9200380086d2	2021-03-17 13:22:44	[]	[]	Wed Mar 17 13:21:42 +0000 2021	[]	[{"url":"https://t.co/1grtgufOaq","expanded_url":"https://www.atlantamagazine.com/dining-news/what-will-save-buford-highways-restaurants-from-covid-19/","display_url":"atlantamagazine.com/dining-news/whâ€¦","indices":[138,161]},{"url":"https://t.co/UQITvtxQe5","expanded_url":"https://www.ajc.com/life/in-atlantas-chinatown-business-owners-face-unique-challenges-amid-pandemic/OY3FVBHIT5BSFHGAUVK4GA…	Can't help but think how Atlanta's seen COVID-fueled, anti-Asian hate for a year nowâ€”boycotts, prank calls to Buford Highway restaurants (https://t.co/1grtgufOaq), armed protestors at Chinatown Mall (https://t.co/UQITvtxQe5), and so many smaller incidents. Where was the response?	2253.0	RT @sonamvashi: Can't help but think how Atlanta's seen COVID-fueled, anti-Asian hate for a year nowâ€”boycotts, prank calls to Buford Highwaâ€¦	416.0	True	full
1543084	1543084	605202aa526c9200380086e6	2021-03-17 13:22:45	[]	[]	Wed Mar 17 10:24:28 +0000 2021	[]	[{"url":"https://t.co/UI38gtowxq","expanded_url":"https://www.lvz.de/Region/Mitteldeutschland/Kretschmer-Corona-Lockerungen-waren-ein-Fehler","display_url":"lvz.de/Region/Mitteldâ€¦","indices":[261,284]}]	Wir brauchen eine RÃ¼ckkehr zu sehr stringenter Corona-Politik. Der Blick auf Entwicklung der Inzidenz &amp; Krankenhausauslastung zeigt deutlich: Lockerungen waren zu frÃ¼h. FÃ¼r BewÃ¤ltigung der Pandemie mÃ¼ssen wir zurÃ¼ck auf einen wissenschaftlichen Weg kommen. https://t.co/UI38gtowxq	28230.0	RT @MPKretschmer: Wir brauchen eine RÃ¼ckkehr zu sehr stringenter Corona-Politik. Der Blick auf Entwicklung der Inzidenz &amp; Krankenhausauslasâ€¦	95.0	True	full
1543085	1543085	605202aa526c9200380086fa	2021-03-17 13:22:45	[]	[]	Wed Mar 17 11:49:08 +0000 2021	[{"text":"COVID19","indices":[53,61]}]	[{"url":"https://t.co/opAMGkeSNf","expanded_url":"https://www.pscp.tv/Ursulavonderleyen/1jMKgpdWanXGL","display_url":"pscp.tv/Ursulavonderleâ€¦","indices":[194,217]}]	Today we strengthen the @EU_commission's response to #COVID19 with: â€¢ Digital Green Certificates for free and safe movement in the EU â€¢ A common path to a gradual, safe and lasting re-opening https://t.co/opAMGkeSNf	554657.0	RT @vonderleyen: Today we strengthen the @EU_commission's response to #COVID19 with: â€¢ Digital Green Certificates for free and safe movemeâ€¦	1577.0	True	full
1543086	1543086	605202ab526c920038008702	2021-03-17 13:22:45	[]	[]	Wed Mar 17 05:54:05 +0000 2021	[]	[{"url":"https://t.co/Og0jGPku67","expanded_url":"http://Alkhwarzmi.com","display_url":"Alkhwarzmi.com","indices":[245,268]}]	ðŸ”°Ø¹Ø±ÙˆØ¶ Ø§Ù„Ø¯ÙˆØ±Ø§Øª Ø§Ù„ØªØ£Ù‡ÙŠÙ„ÙŠØ©ðŸ”° âœ… Ø´Ù‡Ø§Ø¯Ø§Øª Ù…Ø¹ØªÙ…Ø¯Ø© Ù�ÙŠ Ø§Ù„ØªØ±Ù‚ÙŠØ§Øª Ø¨Ø¬Ù…ÙŠØ¹ Ø§Ù„Ù‚Ø·Ø§Ø¹Ø§Øª Ø§Ù„Ø­ÙƒÙˆÙ…ÙŠØ© ÙˆØ§Ù„Ù‚Ø·Ø§Ø¹Ø§Øª Ø§Ù„Ø®Ø§ØµØ© âœ³ï¸�Ø¯ÙˆØ±Ø© Ø¥Ø¯Ø®Ø§Ù„ Ø§Ù„Ø¨ÙŠØ§Ù†Ø§Øª ÙˆÙ…Ø¹Ø§Ù„Ø¬Ø© Ø§Ù„Ù†ØµÙˆØµ 240 Ø³Ø§Ø¹Ø© / 6 Ø£Ø´Ù‡Ø± âœ³ï¸� Ø¯ÙˆØ±Ø© Ø§Ø³ØªØ®Ø¯Ø§Ù… Ø§Ù„Ø­Ø§Ø³Ø¨ Ø§Ù„Ø¢Ù„ÙŠ Ù�ÙŠ Ø§Ù„Ø£Ø¹Ù…Ø§Ù„ Ø§Ù„Ù…ÙƒØªØ¨ÙŠØ© 120 Ø³Ø§Ø¹Ø© / 3Ø£Ø´Ù‡Ø± Ù„Ù„Ø…	18571.0	RT @Khwarzm1: ðŸ”°Ø¹Ø±ÙˆØ¶ Ø§Ù„Ø¯ÙˆØ±Ø§Øª Ø§Ù„ØªØ£Ù‡ÙŠÙ„ÙŠØ©ðŸ”° âœ… Ø´Ù‡Ø§Ø¯Ø§Øª Ù…Ø¹ØªÙ…Ø¯Ø© Ù�ÙŠ Ø§Ù„ØªØ±Ù‚ÙŠØ§Øª Ø¨Ø¬Ù…ÙŠØ¹ Ø§Ù„Ù‚Ø·Ø§Ø¹Ø§Øª Ø§Ù„Ø­ÙƒÙˆÙ…ÙŠØ© ÙˆØ§Ù„Ù‚Ø·Ø§Ø¹Ø§Øª Ø§Ù„Ø®Ø§ØµØ© âœ³ï¸�Ø¯ÙˆØ±Ø© Ø¥Ø¯Ø®Ø§Ù„ Ø§Ù„Ø¨ÙŠØ§Ù†Ø§Øª ÙˆÙ…Ø¹Ø§Ù„â€¦	32675.0	True	full
1543087	1543087	605202ab526c920038008706	2021-03-17 13:22:45	[]	[]	Wed Mar 17 12:24:52 +0000 2021	[{"text":"RedVelvet","indices":[133,143]},{"text":"Joy","indices":[144,148]}]	[{"url":"https://t.co/XBZQ7slQcg","expanded_url":"https://scontent-frt3-1.cdninstagram.com/v/t51.2885-15/e35/161448679_259143342421420_4435253616244245151_n.jpg?se=7&tp=1&_nc_ht=scontent-frt3-1.cdninstagram.com&_nc_cat=104&_nc_ohc=mjrOfWPqQTgAX8aQjNh&oh=80d718d76674d80c89d2d3997b90e6f8&oe=60547056&ig_cache_key=MjUzMTM2MTc3OTA2NTU0OTQ5MA%3D%3D.2","display_url":"scontent-frt3-1.cdninstagram.com/v/t…	210317 Joy Instagram Story Update #2 https://t.co/XBZQ7slQcg https://t.co/4mgsDFy11J https://t.co/6soBq63dQX https://t.co/Ku3jFFjPfm #RedVelvet #Joy @RVsmtown https://t.co/I9qx0Ddzo9	9623.0	RT @ReVeluvHaven: 210317 Joy Instagram Story Update #2 https://t.co/XBZQ7slQcg https://t.co/4mgsDFy11J https://t.co/6soBq63dQX https://t.coâ€¦	496.0	True	full
1543088	1543088	605202ab526c92003800870e	2021-03-17 13:22:45	[]	[{"url":"https://t.co/8dv4pMu9T3","expanded_url":"https://echeloncomm.ca/blog_files/2ee2f7dbf46af991a573d4da8d0721cb-74.html","display_url":"echeloncomm.ca/blog_files/2eeâ€¦","indices":[187,210]}]		[]	[]			Chancellor Angela Merkelâ€™s speech on the eve of the first COVID lockdown stands out on so many levels. Here are somâ€¦ https://t.co/1GVnvEFp7f	796.0	True	full
1543089	1543089	605202ab526c920038008728	2021-03-17 13:22:45	[{"text":"farmers","indices":[80,88]}]	[{"url":"https://t.co/5oCPpHqJ9H","expanded_url":"https://www.theproducemoms.com/2021/03/17/episode-145-online-farmers-market-nick-carter-market-wagon/","display_url":"theproducemoms.com/2021/03/17/epiâ€¦","indices":[230,253]}]		[]	[]			Not only is @marketwagon helping consumers like you and me have access to local #farmers and artisans with their onâ€¦ https://t.co/XnaBVabbkZ	5791.0	True	full
1543090	1543090	605202ab526c92003800872c	2021-03-17 13:22:45	[]	[]	Wed Mar 17 12:15:00 +0000 2021	[{"text":"NHS","indices":[141,145]},{"text":"patientflow","indices":[185,197]},{"text":"healthtech","indices":[198,209]}]	[{"url":"https://t.co/NdsK8tREvD","expanded_url":"https://bit.ly/3rDyxFY","display_url":"bit.ly/3rDyxFY","indices":[160,183]}]	Intouch with Health is delighted to welcome on board Sue Carter, who has joined the team as a Senior Project Manager after 34 years with the #NHS. Learn more: https://t.co/NdsK8tREvD #patientflow #healthtech @VitalHubCorp @Synopsis_Health	716.0	RT @Intouchflow: Intouch with Health is delighted to welcome on board Sue Carter, who has joined the team as a Senior Project Manager afterâ€¦	659.0	True	full
1543091	1543091	605202ac526c920038008782	2021-03-17 13:22:46	[]	[]	Wed Mar 17 10:30:01 +0000 2021	[]	[{"url":"https://t.co/kRP3rmonyx","expanded_url":"https://fcld.ly/s8nuh0q","display_url":"fcld.ly/s8nuh0q","indices":[208,231]}]	JEU CONCOURS ðŸŽ® | En attendant le stock qui arrive d'ici 15 jours, on vous fait gagner dÃ¨s aujourd'hui cette carte graphique gaming Asus TUF-RTX3070-O8G ! ðŸ˜� Pour participer : RT + Follow @Fnac. Bonne chance ðŸ�€ https://t.co/kRP3rmonyx https://t.co/OIAglPfvwM	385495.0	RT @Fnac: JEU CONCOURS ðŸŽ® | En attendant le stock qui arrive d'ici 15 jours, on vous fait gagner dÃ¨s aujourd'hui cette carte graphique gaminâ€¦	2.0	True	full
1543092	1543092	605202ac526c92003800879e	2021-03-17 13:22:46	[]	[]	Tue Mar 16 01:33:50 +0000 2021	[]	[{"url":"https://t.co/ad1J4JfbsQ","expanded_url":"https://twitter.com/kmoxnews/status/1371623498653822978","display_url":"twitter.com/kmoxnews/statuâ€¦","indices":[279,302]}]	Illinois, it looks like someone is blowing a whistle. ðŸ‘€ Metro East Coroner calls the bluff on the generous Covid death definition. â€œAnyoneÂ who hasÂ tested positive at any point in time, the Illinois Department of Health is classifying them as a COVID death.â€� Get your ðŸ�¿ ready https://t.co/ad1J4JfbsQ	10480.0	RT @EWoodhouse7: Illinois, it looks like someone is blowing a whistle. ðŸ‘€ Metro East Coroner calls the bluff on the generous Covid death dâ€¦	19765.0	True	full
1543093	1543093	605202ac526c9200380087a6	2021-03-17 13:22:47	[]	[]	Wed Mar 17 13:15:00 +0000 2021	[{"text":"G1","indices":[152,155]}]	[{"url":"https://t.co/RBoxU9VxbO","expanded_url":"http://glo.bo/3eQ9uMm","display_url":"glo.bo/3eQ9uMm","indices":[128,151]}]	ApÃ³s dia mais letal da pandemia e com a Covid fora de controle, lÃ­der do governo diz que situaÃ§Ã£o do Brasil Ã© 'atÃ© confortÃ¡vel' https://t.co/RBoxU9VxbO #G1 https://t.co/CMRTUKLd9O	12376463.0	RT @g1: ApÃ³s dia mais letal da pandemia e com a Covid fora de controle, lÃ­der do governo diz que situaÃ§Ã£o do Brasil Ã© 'atÃ© confortÃ¡vel' httâ€¦	61.0	True	full
1543094	1543094	605202ac526c9200380087a8	2021-03-17 13:22:47	[]	[]	Wed Nov 11 16:20:27 +0000 2020	[{"text":"Ø­Ø±Ø§Ø¬_Ù…Ù†ØµÙ‡","indices":[17,27]},{"text":"Ù…Ù‚Ø¨Ø±Ø©_Ø§Ù„Ø®ÙˆØ§Ø¬Ø§Øª","indices":[80,95]},{"text":"Ù…Ù‚Ø§Ø·Ø¹Ù‡_Ø§Ù„Ù…Ù†ØªØ¬Ø§Øª_Ø§Ù„Ù�Ø±Ù†Ø³ÙŠÙ‡15","indices":[96,123]},{"text":"Ø±ÙˆÙ†Ø§Ù„Ø¯Ùˆ_Ù†ØµØ±Ø§ÙˆÙŠ","indices":[124,139]},{"text":"Ø±ÙˆÙ†Ø§Ù„Ø¯Ùˆ_Ù†ØµØ±Ø§ÙˆÙŠ","indices":[164,179]},{"text":"Ù‡Ø²Ø©_Ø£Ø±Ø¶ÙŠØ©","indices":[180,190]},{"text":"Ù…Ù‚Ø¨Ø±Ù‡_Ø§Ù„Ø®ÙˆØ§Ø¬Ø§Øª","indices":…	[{"url":"https://t.co/UBoBDcYpPE","expanded_url":"https://twitter.com/haraj_manasa1/status/1326547577345515522/photo/1","display_url":"pic.twitter.com/UBoBDcYpPE","indices":[140,163]}]	ØªØ§Ø¨Ø¹ÙˆÙ†Ø§ Ø¹Ù„Ù‰ Ø³Ù†Ø§Ø¨ #Ø­Ø±Ø§Ø¬_Ù…Ù†ØµÙ‡ Ø¥Ø¹Ù„Ø§Ù†Ø§Øª Ø§Ù„Ø­Ø±Ø§Ø¬ Ø¥Ø¹Ù„Ø§Ù†Ø§Øª ØªØ¬Ø§Ø±ÙŠØ© Ù…Ø³Ø§Ø¨Ù‚Ø§Øª Ø¬ÙˆØ§Ø¦Ø² ÙˆÙ‡Ø¯Ø§ÙŠØ§ #Ù…Ù‚Ø¨Ø±Ø©_Ø§Ù„Ø®ÙˆØ§Ø¬Ø§Øª #Ù…Ù‚Ø§Ø·Ø¹Ù‡_Ø§Ù„Ù…Ù†ØªØ¬Ø§Øª_Ø§Ù„Ù�Ø±Ù†Ø³ÙŠÙ‡15 #Ø±ÙˆÙ†Ø§Ù„Ø¯Ùˆ_Ù†ØµØ±Ø§ÙˆÙŠ https://t.co/UBoBDcYpPE #Ø±ÙˆÙ†Ø§Ù„Ø¯Ùˆ_Ù†ØµØ±Ø§ÙˆÙŠ #Ù‡Ø²Ø©_Ø£Ø±Ø¶ÙŠØ© #Ù…Ù‚Ø¨Ø±Ù‡_Ø§Ù„Ø®ÙˆØ§Ø¬Ø§Øª https://t.co/93lvWJpmvM	739.0	RT @haraj_manasa1: ØªØ§Ø¨Ø¹ÙˆÙ†Ø§ Ø¹Ù„Ù‰ Ø³Ù†Ø§Ø¨ #Ø­Ø±Ø§Ø¬_Ù…Ù†ØµÙ‡ Ø¥Ø¹Ù„Ø§Ù†Ø§Øª Ø§Ù„Ø­Ø±Ø§Ø¬ Ø¥Ø¹Ù„Ø§Ù†Ø§Øª ØªØ¬Ø§Ø±ÙŠØ© Ù…Ø³Ø§Ø¨Ù‚Ø§Øª Ø¬ÙˆØ§Ø¦Ø² ÙˆÙ‡Ø¯Ø§ÙŠØ§ #Ù…Ù‚Ø¨Ø±Ø©_Ø§Ù„Ø®ÙˆØ§Ø¬Ø§Øª #Ù…Ù‚Ø§Ø·Ø¹Ù‡_Ø§Ù„Ù…Ù†ØªØ¬Ø§Øª_Ø§Ù„Ù�Ø±Ù†Ø³ÙŠâ€¦	1104.0	True	full
1543095	1543095	605202ad526c9200380087b6	2021-03-17 13:22:47	[]	[]	Wed Mar 17 11:58:11 +0000 2021	[]	[{"url":"https://t.co/PQt4wZhu7k","expanded_url":"https://www.ice.org.uk/eventarchive/northern-presidential-visit-2021-g-s-debate-online","display_url":"ice.org.uk/eventarchive/nâ€¦","indices":[260,283]}]	Did you miss our Northern Presidential Visit on Friday with @ICE_NE and @ICENorthWest, where G&amp;S members debated with President @Rachel__Skinner if there was a need for offices and city centres to exist in a post-Covid world... you can watch again now! ðŸ‘‡https://t.co/PQt4wZhu7k https://t.co/HqtQ8TSOLS	2090.0	RT @ICEYorksHumber: Did you miss our Northern Presidential Visit on Friday with @ICE_NE and @ICENorthWest, where G&amp;S members debated with Pâ€¦	2139.0	True	full
1543096	1543096	605202ad526c9200380087be	2021-03-17 13:22:47	[]	[]	Tue Mar 16 19:23:36 +0000 2021	[]	[{"url":"https://t.co/Rkxt6hm3F7","expanded_url":"https://pagesix.com/2021/03/15/sharon-osbourne-and-sheryl-underwood-still-at-odds/?utm_source=email_sitebuttons&utm_medium=site%20buttons&utm_campaign=site%20buttons","display_url":"pagesix.com/2021/03/15/shaâ€¦","indices":[141,164]}]	Been saying it. Stay strong @sherylunderwood and ALL women of color who continue to be vilified, retaliated against for speaking up and out. https://t.co/Rkxt6hm3F7	66248.0	RT @victoriarowell: Been saying it. Stay strong @sherylunderwood and ALL women of color who continue to be vilified, retaliated against forâ€¦	713.0	True	full
1543097	1543097	605202ad526c9200380087ce	2021-03-17 13:22:47	[]	[{"url":"https://t.co/6dCgFWipPd","expanded_url":"https://www.wionews.com/world/man-who-survived-ebola-five-years-ago-may-have-transmitted-it-through-semen-in-guinea-371135","display_url":"wionews.com/world/man-who-â€¦","indices":[255,278]}]		[]	[]			Forget the mask debate now Fauchi and friends are going to tell The World to never have sex again if you don't wantâ€¦ https://t.co/Nzhs6J6TvB	294.0	True	full
1543098	1543098	605202ad526c9200380087d2	2021-03-17 13:22:47	[]	[]	Wed Mar 17 09:10:23 +0000 2021	[]	[{"url":"https://t.co/kOaMPgmkAh","expanded_url":"https://www.wsbtv.com/news/local/suspect-run-after-3-killed-2-injured-massage-business-shooting-cherokee-county/EWXMXOJ3NZF5VIA27J53AAKSHU/","display_url":"wsbtv.com/news/local/susâ€¦","indices":[179,202]}]	The senseless attacks against my Asian sisters and brothers must stop! This is a national problem. 8 killed, 1 injured in shootings at 3 spas in metro Atlanta; suspect in custody https://t.co/kOaMPgmkAh	57532.0	RT @FBlankenshipWSB: The senseless attacks against my Asian sisters and brothers must stop! This is a national problem. 8 killed, 1 injuredâ€¦	6.0	True	full
1543099	1543099	605202ad526c9200380087d4	2021-03-17 13:22:47	[]	[]	Wed Mar 17 12:33:03 +0000 2021	[]	[{"url":"https://t.co/CGFpdk4K9t","expanded_url":"https://twitter.com/vivianho/status/1372036425428832257","display_url":"twitter.com/vivianho/statuâ€¦","indices":[181,204]}]	Locking arms with Asian Americans facing this lethal wave of anti-Asian terror. Their struggle is my struggle. Our struggle is against racism and White supremacist domestic terror. https://t.co/CGFpdk4K9t	383275.0	RT @DrIbram: Locking arms with Asian Americans facing this lethal wave of anti-Asian terror. Their struggle is my struggle. Our struggle isâ€¦	21.0	True	full
1543100	1543100	605202ad526c9200380087ea	2021-03-17 13:22:47	[]	[]	Wed Mar 17 13:20:10 +0000 2021	[{"text":"OGov","indices":[158,163]}]	[{"url":"https://t.co/ZYuccxPn2t","expanded_url":"https://comunicacion.jcyl.es/web/jcyl/Comunicacion/es/Plantilla100Detalle/1281372051501/NotaPrensa/1285036844044/Comunicacion","display_url":"comunicacion.jcyl.es/web/jcyl/Comunâ€¦","indices":[118,141]}]	ðŸ’» MÃ¡s de cuatro millones de usuarios han consultado el portal de datos de la Junta con la informaciÃ³n de la COVID-19 https://t.co/ZYuccxPn2t @transparencia #OGov https://t.co/mNzFWCooev	60286.0	RT @jcyl: ðŸ’» MÃ¡s de cuatro millones de usuarios han consultado el portal de datos de la Junta con la informaciÃ³n de la COVID-19 https://t.câ€¦	273.0	True	full
1543101	1543101	605202ad526c9200380087fc	2021-03-17 13:22:48	[]	[]	Wed Mar 17 01:40:00 +0000 2021	[{"text":"EspecialMippCI","indices":[0,15]}]	[{"url":"https://t.co/Dol2abqFcx","expanded_url":"https://bit.ly/2ZVeyGM","display_url":"bit.ly/2ZVeyGM","indices":[107,130]}]	#EspecialMippCI ðŸ”Ž| Mercado negro de vacunas anti COVID-19, nueva amenaza para los seres humanos. Lea mÃ¡s â�© https://t.co/Dol2abqFcx https://t.co/ImNkUj7AXH	253257.0	RT @Mippcivzla: #EspecialMippCI ðŸ”Ž| Mercado negro de vacunas anti COVID-19, nueva amenaza para los seres humanos. Lea mÃ¡s â�© https://t.co/Dolâ€¦	31.0	True	full
1543102	1543102	605202ad526c920038008802	2021-03-17 13:22:48	[]	[]	Wed Mar 17 13:18:16 +0000 2021	[]	[{"url":"https://t.co/qc9bFHZumu","expanded_url":"https://twitter.com/BrunoBrussels/status/1372171392033120257","display_url":"twitter.com/BrunoBrussels/â€¦","indices":[202,225]}]	What a precedent to be setting for the next crisis though. "Just fyi - if you invest to solve this problem and Brussels messes up, it will just start expropriating any investments you have in Europe" https://t.co/qc9bFHZumu	5315.0	RT @SAshworthHayes: What a precedent to be setting for the next crisis though. "Just fyi - if you invest to solve this problem and Brusseâ€¦	635.0	True	full
1543103	1543103	605202ad526c920038008804	2021-03-17 13:22:48	[]	[{"url":"https://t.co/v5RYV8NdMA","expanded_url":"https://www.alternet.org/2021/03/racist-tirade/","display_url":"alternet.org/2021/03/racistâ€¦","indices":[248,271]}]		[]	[]			Used insoles are more clever than this racist idiot. Now that Rush is roasting , there will be cockroaches like tâ€¦ https://t.co/xkUDCmghXI	8926.0	True	full
1543104	1543104	605202ae526c920038008820	2021-03-17 13:22:48	[]	[]	Wed Mar 17 12:02:46 +0000 2021	[{"text":"Sayyionee","indices":[132,142]},{"text":"AsimRiaz","indices":[143,152]}]	[{"url":"https://t.co/qtGdeuUjYC","expanded_url":"https://youtu.be/uIc_C6QDFVM","display_url":"youtu.be/uIc_C6QDFVM","indices":[153,176]}]	Liked both the song &amp; its lyrics . No Doubt @imrealasim you have done so many amazing songs. All the best for future projects . #Sayyionee #AsimRiaz https://t.co/qtGdeuUjYC https://t.co/mX2EYMcvcl	61628.0	RT @JThakers: Liked both the song &amp; its lyrics . No Doubt @imrealasim you have done so many amazing songs. All the best for future projectsâ€¦	27.0	True	full
1543105	1543105	605202ae526c92003800883a	2021-03-17 13:22:48	[]	[]	Wed Mar 17 11:49:08 +0000 2021	[{"text":"COVID19","indices":[53,61]}]	[{"url":"https://t.co/opAMGkeSNf","expanded_url":"https://www.pscp.tv/Ursulavonderleyen/1jMKgpdWanXGL","display_url":"pscp.tv/Ursulavonderleâ€¦","indices":[194,217]}]	Today we strengthen the @EU_commission's response to #COVID19 with: â€¢ Digital Green Certificates for free and safe movement in the EU â€¢ A common path to a gradual, safe and lasting re-opening https://t.co/opAMGkeSNf	554657.0	RT @vonderleyen: Today we strengthen the @EU_commission's response to #COVID19 with: â€¢ Digital Green Certificates for free and safe movemeâ€¦	1187.0	True	full
1543106	1543106	605202ae526c92003800883c	2021-03-17 13:22:48	[]	[]	Wed Mar 17 13:02:08 +0000 2021	[]	[{"url":"https://t.co/fBKPioyELu","expanded_url":"https://www.thetimes.co.uk/article/eu-set-to-block-vaccine-exports-to-uk-85gklsrjr","display_url":"thetimes.co.uk/article/eu-setâ€¦","indices":[194,217]}]	EU preparing to use emergency powers to grab â€œEuropeâ€™s fair shareâ€� of vaccines from Britain including export bans, the seizure of factories and overriding patents on the Oxford-AstraZeneca jabs https://t.co/fBKPioyELu	40281.0	RT @BrunoBrussels: EU preparing to use emergency powers to grab â€œEuropeâ€™s fair shareâ€� of vaccines from Britain including export bans, the sâ€¦	122.0	True	full
1543107	1543107	605202ae526c92003800884c	2021-03-17 13:22:49	[]	[]	Wed Mar 17 06:52:49 +0000 2021	[]	[{"url":"https://t.co/rztYLdGIEb","expanded_url":"https://twitter.com/fredericbianchi/status/1371763060868792320","display_url":"twitter.com/fredericbianchâ€¦","indices":[277,300]}]	From Â«Â les travailleurs franÃ§ais sont des fainÃ©ants qui profitent de la complaisance de leur mÃ©decin gÃ©nÃ©raliste pour obtenir des arrÃªts de travail et spolier leurs employeursÂ Â» To Â«Â mais alors il y aurait des arrÃªts non pris, et ce mÃªme sans dÃ©lai de carence ?Â Â» Very slowly. https://t.co/rztYLdGIEb https://t.co/dDsSc71NAm	6585.0	RT @mimiryudo: From Â«Â les travailleurs franÃ§ais sont des fainÃ©ants qui profitent de la complaisance de leur mÃ©decin gÃ©nÃ©raliste pour obteniâ€¦	1693.0	True	full
1543108	1543108	605202ae526c920038008850	2021-03-17 13:22:47	[{"text":"COVID19","indices":[28,36]},{"text":"NGS","indices":[205,209]},{"text":"SARSCoV2","indices":[210,219]}]	[{"url":"https://t.co/rX14kQaIgL","expanded_url":"https://loom.ly/vWxM3_8","display_url":"loom.ly/vWxM3_8","indices":[180,203]}]		[]	[]			Making the most out of your #COVID19 samples? Book a 30-minute one-to-one with one of our experts to learn how yourâ€¦ https://t.co/gBRxgWLFjk	21710.0	True	full
1543109	1543109	605202af526c92003800886a	2021-03-17 13:22:49	[]	[]	Wed Mar 17 12:28:01 +0000 2021	[]	[{"url":"https://t.co/gUHKYpl9G8","expanded_url":"https://abcnews.go.com/Politics/biden-talks-cuomo-putin-migrants-vaccine-abc-news/story?id=76490303&cid=clicksource_4380645_3_heads_hero_live_hero_hed","display_url":"abcnews.go.com/Politics/bidenâ€¦","indices":[257,280]}]	"Major did not bite someone and penetrate the skin...Every door you turn to, there's a guy there in a black jacket...Turn a corner and there's 2 people you don't know at all. And he moves to protect. But he's a sweet dog. 85% of the people there love him." https://t.co/gUHKYpl9G8 https://t.co/h3R4e6KCir	390700.0	RT @JenniferJJacobs: "Major did not bite someone and penetrate the skin...Every door you turn to, there's a guy there in a black jacket...Tâ€¦	2039.0	True	full
1543110	1543110	605202af526c920038008874	2021-03-17 13:22:49	[]	[]	Wed Mar 17 06:25:48 +0000 2021	[{"text":"ParanormalRomance","indices":[63,81]},{"text":"KU","indices":[237,240]},{"text":"Urbanfantasy","indices":[241,254]},{"text":"YA","indices":[255,258]},{"text":"fantasy","indices":[259,267]},{"text":"IARTG","indices":[268,274]},{"text":"IAN1","indices":[275,280]}]	[{"url":"https://t.co/fmhZ92oCCg","expanded_url":"http://mybook.to/HUNTED-BK1","display_url":"mybook.to/HUNTED-BK1","indices":[212,235]}]	A blend of mythology, romance, danger and mystery. Hunted is a #ParanormalRomance that will have you laughing while keeping you guessing, with its many twists and characters you can't help falling in love with. https://t.co/fmhZ92oCCg #KU #Urbanfantasy #YA #fantasy #IARTG #IAN1 https://t.co/hpNbKzXiJ8	36364.0	RT @KathleenHarrym1: A blend of mythology, romance, danger and mystery. Hunted is a #ParanormalRomance that will have you laughing while keâ€¦	22240.0	True	full
1543111	1543111	605202af526c920038008876	2021-03-17 13:22:49	[]	[]	Wed Mar 17 13:15:05 +0000 2021	[]	[{"url":"https://t.co/qmD7hkQPI5","expanded_url":"http://www.radio.com/thebull/listen","display_url":"radio.com/thebull/listen","indices":[83,106]}]	Time to score a $1,000 Thank You! Join us on The Bull right now...here's the link: https://t.co/qmD7hkQPI5 We're giving you 11 chances to win the $1,000 Thank You each weekday!! Listen for the next code word in 15 minutes!	24882.0	RT @TheBullHouston: Time to score a $1,000 Thank You! Join us on The Bull right now...here's the link: https://t.co/qmD7hkQPI5 We're giviâ€¦	10840.0	True	full
1543112	1543112	605202af526c92003800887a	2021-03-17 13:22:49	[]	[]	Wed Mar 17 12:50:00 +0000 2021	[{"text":"LaCovidNoJuega","indices":[155,170]}]	[{"url":"https://t.co/L8nSPpImBk","expanded_url":"https://www.vtv.gob.ve/ministro-menendez-falta-financiamiento-objetivos-desarrollo-sostenible-onu-enfrentar-pandemia/","display_url":"vtv.gob.ve/ministro-menenâ€¦","indices":[172,195]}]	Ministro Ricardo MenÃ©ndez: Pese a falta de financiamiento los Objetivos de Desarrollo Sostenible trazados por ONU son la clave para enfrentar la pandemia #LaCovidNoJuega https://t.co/L8nSPpImBk https://t.co/BJZtvG59kd	1814384.0	RT @VTVcanal8: Ministro Ricardo MenÃ©ndez: Pese a falta de financiamiento los Objetivos de Desarrollo Sostenible trazados por ONU son la claâ€¦	8.0	True	full
1543113	1543113	605202af526c92003800888a	2021-03-17 13:22:49	[{"text":"serology","indices":[234,243]},{"text":"AntibodyTest","indices":[244,257]},{"text":"AntibodyTesting","indices":[258,274]},{"text":"covid","indices":[275,281]}]	[{"url":"https://t.co/5VkdYguTN4","expanded_url":"https://www.rxdx.in/antibody-serology-testing/","display_url":"rxdx.in/antibody-serolâ€¦","indices":[210,233]}]		[]	[]			Medical professionalsðŸ‘©â€�ðŸ”¬ are explaining how antibody tests can also assess immune response after administration, inâ€¦ https://t.co/0vO3SrrjaC	821.0	True	full
1543114	1543114	605202af526c92003800888e	2021-03-17 13:22:49	[]	[]	Tue Mar 16 18:20:04 +0000 2021	[{"text":"COVID19","indices":[11,19]},{"text":"SmallBusinesses","indices":[72,88]}]	[{"url":"https://t.co/7qcOrGNAxY","expanded_url":"https://buff.ly/3cm9Gjx","display_url":"buff.ly/3cm9Gjx","indices":[102,125]}]	The latest #COVID19 relief bill is set to become law. Here's everything #SmallBusinesses need to know https://t.co/7qcOrGNAxY https://t.co/veYSFsXkFs	3359.0	RT @indretailer: The latest #COVID19 relief bill is set to become law. Here's everything #SmallBusinesses need to know https://t.co/7qcOrGNâ€¦	407.0	True	full
1543115	1543115	605202af526c92003800889c	2021-03-17 13:22:49	[]	[]	Wed Mar 17 13:09:46 +0000 2021	[{"text":"OTD","indices":[0,4]}]	[{"url":"https://t.co/T5XKNVww4v","expanded_url":"http://instagram.com/apphotoarchive","display_url":"instagram.com/apphotoarchive","indices":[204,227]}]	#OTD in 1762, New York held its first St. Patrickâ€™s Day parade. A view of the St. Patrickâ€™s Day Parade in New York on March 17, 1938, as it passed the spired, gothic shrine of St. Patrickâ€™s Cathedral. https://t.co/T5XKNVww4v https://t.co/7ESoKpOvu1	189202.0	RT @AP_Images: #OTD in 1762, New York held its first St. Patrickâ€™s Day parade. A view of the St. Patrickâ€™s Day Parade in New York on Marchâ€¦	244.0	True	full
1543116	1543116	605202af526c9200380088ae	2021-03-17 13:22:50	[]	[]	Wed Mar 17 08:20:35 +0000 2021	[{"text":"WhatsHappeningInMyanmar","indices":[237,261]}]	[{"url":"https://t.co/AxMvbTkqH8","expanded_url":"https://iimm.un.org/iimm-recipients-of-illegal-orders-should-contact-us/","display_url":"iimm.un.org/iimm-recipientâ€¦","indices":[213,236]}]	A U.N. team of investigators on Myanmar has appealed for people to collect and preserve documentary evidence of crimes ordered by the military since a Feb. 1 coup to build cases against its leaders. Details here: https://t.co/AxMvbTkqH8 #WhatsHappeningInMyanmar	164339.0	RT @TostevinM: A U.N. team of investigators on Myanmar has appealed for people to collect and preserve documentary evidence of crimes orderâ€¦	175.0	True	full
1543117	1543117	605202af526c9200380088b4	2021-03-17 13:22:50	[]	[]	Wed Mar 17 12:58:00 +0000 2021	[]	[{"url":"https://t.co/gfTROEsCbu","expanded_url":"https://bit.ly/3qUD45V","display_url":"bit.ly/3qUD45V","indices":[101,124]}]	HBO's upcoming series on the "Showtime" era Lakers has its coach with Adrien Brody cast as Pat Riley https://t.co/gfTROEsCbu https://t.co/5AQVI7gI78	230358.0	RT @awfulannouncing: HBO's upcoming series on the "Showtime" era Lakers has its coach with Adrien Brody cast as Pat Riley https://t.co/gfTRâ€¦	479.0	True	full
1543118	1543118	605202af526c9200380088ba	2021-03-17 13:22:50	[]	[]	Wed Mar 17 13:20:00 +0000 2021	[]	[{"url":"https://t.co/7tsqx5e6Di","expanded_url":"https://www.sciencenews.org/article/coronavirus-covid-pandemic-year-scientists-who","display_url":"sciencenews.org/article/coronaâ€¦","indices":[249,272]}]	"We really need to redefine epidemiology as, at least in part, behavioral science. Of course, we canâ€™t disregard the replication of the virus. But we also need to focus on the human behaviors, attitudes, values and reasoning driving this pandemic." https://t.co/7tsqx5e6Di	3785569.0	RT @ScienceNews: "We really need to redefine epidemiology as, at least in part, behavioral science. Of course, we canâ€™t disregard the repliâ€¦	319.0	True	full
1543119	1543119	605202af526c9200380088bc	2021-03-17 13:22:50	[]	[{"url":"https://t.co/x9lbtkJLkZ","expanded_url":"https://www.avon.com.br/1220613-batom-liquido-avon-true-power-stay-7ml/p?sc=2&utmi_pc=68507002","display_url":"avon.com.br/1220613-batom-â€¦","indices":[109,132]}]		[]	[]			@ThabataRiani @pietrabaiolli ðŸ’„ O batom Ã© o VermelhaÃ§o da linha Power Stay. Comprando na minha loja virtual:â€¦ https://t.co/al4s1vIz0P	58.0	True	full
1543120	1543120	605202af526c9200380088c0	2021-03-17 13:22:50	[]	[]	Wed Mar 17 13:15:00 +0000 2021	[{"text":"G1","indices":[152,155]}]	[{"url":"https://t.co/RBoxU9VxbO","expanded_url":"http://glo.bo/3eQ9uMm","display_url":"glo.bo/3eQ9uMm","indices":[128,151]}]	ApÃ³s dia mais letal da pandemia e com a Covid fora de controle, lÃ­der do governo diz que situaÃ§Ã£o do Brasil Ã© 'atÃ© confortÃ¡vel' https://t.co/RBoxU9VxbO #G1 https://t.co/CMRTUKLd9O	12376464.0	RT @g1: ApÃ³s dia mais letal da pandemia e com a Covid fora de controle, lÃ­der do governo diz que situaÃ§Ã£o do Brasil Ã© 'atÃ© confortÃ¡vel' httâ€¦	128.0	True	full
1543121	1543121	605202b0526c9200380088d2	2021-03-17 13:22:50	[]	[]	Wed Mar 17 11:40:12 +0000 2021	[{"text":"WM","indices":[174,177]},{"text":"Katar","indices":[181,187]}]	[{"url":"https://t.co/WYB3XR9Wjt","expanded_url":"https://www.br.de/kultur/wieso-wir-die-fussball-wm-in-katar-boykottieren-sollten-100.html","display_url":"br.de/kultur/wieso-wâ€¦","indices":[190,213]}]	"Deutlich wird, es gibt zwei Arten von Menschenleben. Was FunktionÃ¤re etwas bei den Corona-Regeln vorgemacht haben (da geben wir nichts drauf), wird doppelt deutlich bei der #WM in #Katar." https://t.co/WYB3XR9Wjt	19489.0	RT @BR_Kultur: "Deutlich wird, es gibt zwei Arten von Menschenleben. Was FunktionÃ¤re etwas bei den Corona-Regeln vorgemacht haben (da gebenâ€¦	5.0	True	full
1543122	1543122	605202b0526c9200380088dc	2021-03-17 13:22:50	[]	[]	Wed Mar 17 01:13:37 +0000 2021	[]	[{"url":"https://t.co/erWVjiVtxd","expanded_url":"https://www.agentesfifa.net/2019/07/10/club-de-2a-divisi%C3%B3n-de-islandia-busca-jugadores","display_url":"agentesfifa.net/2019/07/10/cluâ€¦","indices":[157,180]}]	SerÃ­a la oportunidad para enviarlo a hacer sus fintas a otro lado. Club de 2a divisiÃ³n de Islandia busca jugadores https://t.co/erWVjiVtxd https://t.co/rrkFuXU2jp	843.0	RT @mariauxsantos20: SerÃ­a la oportunidad para enviarlo a hacer sus fintas a otro lado. Club de 2â€¦	259.0	True	full
1543123	1543123	605202b0526c9200380088e0	2021-03-17 13:22:50	[]	[]	Wed Mar 17 13:14:48 +0000 2021	[]	[{"url":"https://t.co/1GFrY9UKEq","expanded_url":"https://www.mei.edu/publications/war-hunger-scares-me-more-war-cannons-inflation-soars-syrias-economy-spirals-downward","display_url":"mei.edu/publications/wâ€¦","indices":[205,228]}]	Since this piece was published two days ago the Syrian pound has jumped from 4250 to 4730 to the dollar. It has lost 20% of its value in a week. This is the single worst economic period in Syria, ever! https://t.co/1GFrY9UKEq	29009.0	RT @Dannymakkisyria: Since this piece was published two days ago the Syrian pound has jumped from 4250 to 4730 to the dollar. It has lost 2â€¦	80229.0	True	full
1543124	1543124	605202b0526c9200380088ee	2021-03-17 13:22:50	[]	[]	Wed Mar 17 12:26:25 +0000 2021	[]	[{"url":"https://t.co/VjECyKRFIx","expanded_url":"https://www.npr.org/2021/03/17/977441157/landlords-struggling-to-stay-afloat-see-lifeline-in-covid-19-relief-for-renters","display_url":"npr.org/2021/03/17/977â€¦","indices":[262,285]}]	A landlord isn't evicting any tenants who try to pay what they can &amp; stay in touch w/her. She even set up a station to help w/rental assistance applications. This is the type of action that helps landlords &amp; tenants recover. Eviction is a loss for both. https://t.co/VjECyKRFIx	5706.0	RT @emilyabenfer: A landlord isn't evicting any tenants who try to pay what they can &amp; stay in touch w/her. She even set up a station to heâ€¦	8.0	True	full
1543125	1543125	605202b0526c9200380088f2	2021-03-17 13:22:50	[]	[]	Wed Mar 17 11:28:53 +0000 2021	[]	[{"url":"https://t.co/xeG4wfwCqu","expanded_url":"https://www.usatoday.com/story/opinion/2021/03/17/why-lost-sense-smell-covid-19-deserves-more-attention-column/4715919001/","display_url":"usatoday.com/story/opinion/â€¦","indices":[201,224]}]	New attention, and resources, are needed to understand how anosmia and other smell disorders occur and to provide these patients with the care they need. My op-ed in todayâ€™s @USATODAY. Please share. https://t.co/xeG4wfwCqu	1202.0	RT @stevenmunger: New attention, and resources, are needed to understand how anosmia and other smell disorders occur and to provide these pâ€¦	118.0	True	full
1543126	1543126	605202b0526c9200380088fe	2021-03-17 13:22:51	[]	[]	Wed Mar 17 11:00:35 +0000 2021	[{"text":"CoronaHH","indices":[128,137]}]	[{"url":"https://t.co/v5zkNimmGD","expanded_url":"http://hamburg.de/corona-zahlen","display_url":"hamburg.de/corona-zahlen","indices":[104,127]}]	Seit gestern wurden 393 weitere Neuinfektionen gemeldet. Informationen und weitere Zahlen gibt es hier: https://t.co/v5zkNimmGD #CoronaHH https://t.co/X4buZRHR8x	26347.0	RT @Senat_Hamburg: Seit gestern wurden 393 weitere Neuinfektionen gemeldet. Informationen und weitere Zahlen gibt es hier: https://t.co/v5zâ€¦	13544.0	True	full
1543127	1543127	605202b0526c920038008902	2021-03-17 13:22:51	[]	[]	Wed Mar 17 12:44:16 +0000 2021	[{"text":"RacismIsNotComedy","indices":[201,219]},{"text":"StopAsianHate","indices":[220,234]}]	[{"url":"https://t.co/tp8JErYfs6","expanded_url":"https://anti-asianviolenceresources.carrd.co/","display_url":"anti-asianviolenceresources.carrd.co","indices":[236,259]}]	Com a pandemia o Ã³dio contra a comunidade asiÃ¡tica cresceu absurdamente e pessoas sÃ£o machucadas e agredidas fÃ­sica e mentalmente todos os dias. Racismo e Xenofobia nÃ£o Ã© piada nÃ£o Ã© entretenimento. #RacismIsNotComedy #StopAsianHate https://t.co/tp8JErYfs6	29601.0	RT @portalHobiBr: Com a pandemia o Ã³dio contra a comunidade asiÃ¡tica cresceu absurdamente e pessoas sÃ£o machucadas e agredidas fÃ­sica e menâ€¦	659.0	True	full
1543128	1543128	605202b0526c920038008908	2021-03-17 13:22:51	[]	[{"url":"https://t.co/eptrRkkBS8","expanded_url":"https://twitter.com/Jiminid9/status/1371894130591244290?s=19","display_url":"twitter.com/Jiminid9/statuâ€¦","indices":[229,252]}]		[]	[]			@blossxmy the 'yearbooks' they used has the same stain in the same place as if there are many victims when obv therâ€¦ https://t.co/2Je5hARDVB	94.0	True	full
1543129	1543129	605202b0526c92003800890a	2021-03-17 13:22:51	[]	[]	Wed Mar 17 12:00:10 +0000 2021	[]	[{"url":"https://t.co/BnAPh0VtZR","expanded_url":"http://onelink.to/yjc3nj","display_url":"onelink.to/yjc3nj","indices":[170,193]}]	Ø§Ø¨ØªØ¯Ø§Ø¡Ù‹ Ù…Ù† Ø§Ù„ÙŠÙˆÙ….. ÙˆØ¨Ù†Ø§Ø¡ Ø¹Ù„Ù‰ Ø§Ù„Ø§Ù‚Ø¨Ø§Ù„ Ø§Ù„Ø¹Ø§Ù„ÙŠØŒ ØªÙ…Ø¯ÙŠØ¯ Ø£ÙˆÙ‚Ø§Øª Ø§Ù„Ø¹Ù…Ù„ Ù�ÙŠ Ù…Ø±ÙƒØ² Ù„Ù‚Ø§Ø­Ø§Øª ÙƒÙˆØ±ÙˆÙ†Ø§ Ø¨Ù…Ø¹Ø§Ø±Ø¶ Ø§Ù„Ø±ÙŠØ§Ø¶ Ù„ÙŠØµØ¨Ø­ Ø§Ù„Ø¹Ù…Ù„ 24 Ø³Ø§Ø¹Ø©. ÙŠÙ…ÙƒÙ†ÙƒÙ… Ø§Ù„Ø¢Ù† Ø­Ø¬Ø² Ù…ÙˆØ¹Ø¯ Ù„Ø£Ø®Ø° Ø§Ù„Ù„Ù‚Ø§Ø­ Ø¹Ø¨Ø± ØªØ·Ø¨ÙŠÙ‚ ØµØ­ØªÙŠ: https://t.co/BnAPh0VtZR Ù…Ø¹ Ø¶Ø±ÙˆØ±Ø© Ø§Ù„Ø­Ø¶ÙˆØ± Ù�ÙŠ Ù†Ù�Ø³ ÙˆÙ‚Øª Ø§Ù„Ù…ÙˆØ¹Ø¯.	4741577.0	RT @SaudiMOH: Ø§Ø¨ØªØ¯Ø§Ø¡Ù‹ Ù…Ù† Ø§Ù„ÙŠÙˆÙ….. ÙˆØ¨Ù†Ø§Ø¡ Ø¹Ù„Ù‰ Ø§Ù„Ø§Ù‚Ø¨Ø§Ù„ Ø§Ù„Ø¹Ø§Ù„ÙŠØŒ ØªÙ…Ø¯ÙŠØ¯ Ø£ÙˆÙ‚Ø§Øª Ø§Ù„Ø¹Ù…Ù„ Ù�ÙŠ Ù…Ø±ÙƒØ² Ù„Ù‚Ø§Ø­Ø§Øª ÙƒÙˆØ±ÙˆÙ†Ø§ Ø¨Ù…Ø¹Ø§Ø±Ø¶ Ø§Ù„Ø±ÙŠØ§Ø¶ Ù„ÙŠØµØ¨Ø­ Ø§Ù„Ø¹Ù…Ù„ 24 Ø³Ø§Ø¹Ø©. ÙŠÙ…ÙƒÙ†â€¦	137.0	True	full
1543130	1543130	605202b0526c920038008918	2021-03-17 13:22:51	[]	[]	Tue Mar 16 16:45:00 +0000 2021	[]	[{"url":"https://t.co/Rml0fSRzou","expanded_url":"http://SOUTHPARQ.com","display_url":"SOUTHPARQ.com","indices":[104,127]}]	Have fun social distancing, loser! Watch the all-new "South ParQ Vaccination Special" for free now at https://t.co/Rml0fSRzou. https://t.co/p6Ex6ae9Oc	3021711.0	RT @SouthPark: Have fun social distancing, loser! Watch the all-new "South ParQ Vaccination Special" for free now at https://t.co/Rml0fSRâ€¦	15.0	True	full
1543131	1543131	605202b0526c92003800891c	2021-03-17 13:22:51	[]	[]	Mon Mar 15 14:53:42 +0000 2021	[{"text":"laravel","indices":[219,227]},{"text":"php","indices":[228,232]},{"text":"coding","indices":[233,240]},{"text":"programming","indices":[241,253]}]	[{"url":"https://t.co/jxDAcVMVrP","expanded_url":"http://bit.ly/3eFEv5r","display_url":"bit.ly/3eFEv5r","indices":[194,217]}]	Em comemoraÃ§Ã£o ao Dia do Consumidor, 15 de MarÃ§o, estou disponibilizando cupons grÃ¡tis para o curso Laravel 6 na PrÃ¡tica pelos prÃ³ximos 3 dias a contar de hoje, na @udemy_brasil ! Aproveite em https://t.co/jxDAcVMVrP #laravel #php #coding #programming @Code_Experts	856.0	RT @NandersonCastro: Em comemoraÃ§Ã£o ao Dia do Consumidor, 15 de MarÃ§o, estou disponibilizando cupons grÃ¡tis para o curso Laravel 6 na PrÃ¡tiâ€¦	380.0	True	full
1543132	1543132	605202b1526c92003800893e	2021-03-17 13:22:51	[]	[]	Wed Mar 17 07:32:33 +0000 2021	[]	[{"url":"https://t.co/LS5AJz4Ivj","expanded_url":"https://www.francetvinfo.fr/sante/maladie/coronavirus/une-partie-des-morts-du-covid-19-seraient-de-toute-facon-decedees-en-2020-d-une-autre-cause-selon-une-etude-demographique_4336301.html","display_url":"francetvinfo.fr/sante/maladie/â€¦","indices":[126,149]}]	Une partie des morts du Covid-19 seraient "de toute faÃ§on dÃ©cÃ©dÃ©es en 2020" d'une autre cause, selon une Ã©tude dÃ©mographique https://t.co/LS5AJz4Ivj https://t.co/a1I2iDNOPb	1826843.0	RT @franceinfo: Une partie des morts du Covid-19 seraient "de toute faÃ§on dÃ©cÃ©dÃ©es en 2020" d'une autre cause, selon une Ã©tude dÃ©mographiquâ€¦	15463.0	True	full
1543133	1543133	605202b1526c920038008940	2021-03-17 13:22:51	[]	[]	Wed Mar 17 13:13:44 +0000 2021	[]	[{"url":"https://t.co/lpeLTYcSN8","expanded_url":"http://t.me/FreieMedienTV","display_url":"t.me/FreieMedienTV","indices":[248,271]}]	â€¼ï¸�SKANDAL!! Corona-Impfung fÃ¼r unter ZwÃ¶lfjÃ¤hrige: Moderna testet Impfstoff an tausenden Kindern ðŸ˜¡ Das US-Unternehmen Moderna (Mode-RNA) "Insgesamt rund 6750 gesunde Kinder im Alter von sechs Monaten bis 11 Jahren sollen demnach daran teilnehmen https://t.co/lpeLTYcSN8 https://t.co/w5MVxYaD0x	527.0	RT @zuteuer1: â€¼ï¸�SKANDAL!! Corona-Impfung fÃ¼r unter ZwÃ¶lfjÃ¤hrige: Moderna testet Impfstoff an tausenden Kindern ðŸ˜¡ Das US-Unternehmen Modernâ€¦	98.0	True	full
1543134	1543134	605202b1526c920038008956	2021-03-17 13:22:51	[]	[]	Tue Mar 16 19:55:11 +0000 2021	[{"text":"ShesTheMan","indices":[122,133]}]	[{"url":"https://t.co/hvpeKGHg6g","expanded_url":"http://bit.ly/30QIbt2","display_url":"bit.ly/30QIbt2","indices":[135,158]}]	Itâ€™s been 15 years since Amanda Bynes became â€œthe man.â€� Here are 5 things you probably forgot about the teen classic film #ShesTheMan: https://t.co/hvpeKGHg6g https://t.co/wTqHmmaSY6	6554301.0	RT @EW: Itâ€™s been 15 years since Amanda Bynes became â€œthe man.â€� Here are 5 things you probably forgot about the teen classic film #ShesTheMâ€¦	628.0	True	full
1543135	1543135	605202b1526c92003800895a	2021-03-17 13:22:52	[]	[]	Wed Mar 17 13:21:02 +0000 2021	[{"text":"AHORA","indices":[0,6]},{"text":"LaCovidNoJuega","indices":[138,153]}]	[{"url":"https://t.co/kdIF4b6V9T","expanded_url":"https://drive.google.com/file/d/1ooTUoxNMGIXm0mQZxqyZIYbNhKNfKE2l/view?usp=drivesdk","display_url":"drive.google.com/file/d/1ooTUoxâ€¦","indices":[112,135]}]	#AHORA ðŸ“£ DescargaðŸ“¥ y ComparteðŸ“§ðŸ“² el encarte informativo y ayÃºdanos a combatir la COVID-19 ... Click AquÃ­ . â�¬â�¬â�¬â�¬ https://t.co/kdIF4b6V9T #LaCovidNoJuega	607.0	RT @ZonaObrera1: #AHORA ðŸ“£ DescargaðŸ“¥ y ComparteðŸ“§ðŸ“² el encarte informativo y ayÃºdanos a combatir la COVID-19 ... Click AquÃ­ . â�¬â�¬â�¬â�¬ https://t.â€¦	540.0	True	full
1543136	1543136	605202b1526c920038008962	2021-03-17 13:22:52	[]	[]	Wed Mar 17 09:26:11 +0000 2021	[]	[{"url":"https://t.co/aqpWHlqzjo","expanded_url":"https://www.dw.com/en/myanmar-stop-killing-protesters-un-tells-military/a-56887889","display_url":"dw.com/en/myanmar-stoâ€¦","indices":[257,280]}]	Hoping to quell global outrage at its violent attacks on anti-coup protests, the Myanmar junta isn't stopping the violence but is arresting journalists who report on it--37 since the coup, 19 still in detention, and foreign agencies unable to contact them. https://t.co/aqpWHlqzjo https://t.co/e7ZysUAd5H	452574.0	RT @KenRoth: Hoping to quell global outrage at its violent attacks on anti-coup protests, the Myanmar junta isn't stopping the violence butâ€¦	12.0	True	full
1543137	1543137	605202b1526c92003800896a	2021-03-17 13:22:52	[]	[]	Wed Mar 17 11:25:15 +0000 2021	[]	[{"url":"https://t.co/hW3xu0z9ln","expanded_url":"https://bylinetimes.com/2020/05/14/whitehall-analytica-the-ai-superstate-part-2-is-covid-19-fast-tracking-a-eugenics-inspired-genomics-programme-in-the-nhs/","display_url":"bylinetimes.com/2020/05/14/whiâ€¦","indices":[238,261]}]	This extraordinary development confirms what I reported for @BylineTimes last year. Underlying the Govt's overarching strategy on science, the pandemic, AI, education, health and beyond is an insidious ideology rooted in racist eugenics. https://t.co/hW3xu0z9ln	54647.0	RT @NafeezAhmed: This extraordinary development confirms what I reported for @BylineTimes last year. Underlying the Govt's overarching straâ€¦	133.0	True	full
1543138	1543138	605202b1526c92003800896e	2021-03-17 13:22:52	[]	[{"url":"https://t.co/IHlZr10lNv","expanded_url":"https://twitter.com/i/status/1371857748892262402","display_url":"twitter.com/i/status/13718â€¦","indices":[10,33]}]		[]	[]			@minsaude https://t.co/IHlZr10lNv MINISTERIO , FRAUDES POR TODO PAIS, A MANDO DE GOVERNADORES...TEM Q INVESTIGAR ISâ€¦ https://t.co/lfQzJA6BlN	998.0	True	full
1543139	1543139	605202b1526c92003800897a	2021-03-17 13:22:52	[]	[]	Wed Mar 17 12:54:13 +0000 2021	[{"text":"Inzidenz","indices":[63,72]},{"text":"Kitas","indices":[87,93]},{"text":"Schulen","indices":[98,106]},{"text":"B117","indices":[138,143]},{"text":"corona","indices":[224,231]},{"text":"covid19","indices":[232,240]},{"text":"faktenfinder","indices":[241,254]}]	[{"url":"https://t.co/uffcDLFWmC","expanded_url":"https://www.tagesschau.de/faktenfinder/corona-dritte-welle-101.html","display_url":"tagesschau.de/faktenfinder/câ€¦","indices":[255,278]}]	Alles ist angerichtet fÃ¼r die perfekte dritte Welle: Steigende #Inzidenz, AusbrÃ¼che in #Kitas und #Schulen, hÃ¶here Positivrate bei Tests, #B117 - alle Indizien weisen darauf hin, dass Simulationen von Fachleuten eintreffen. #corona #covid19 #faktenfinder https://t.co/uffcDLFWmC	21220.0	RT @PatrickGensing: Alles ist angerichtet fÃ¼r die perfekte dritte Welle: Steigende #Inzidenz, AusbrÃ¼che in #Kitas und #Schulen, hÃ¶here Posiâ€¦	397.0	True	full
1543140	1543140	605202b2526c920038008988	2021-03-17 13:22:52	[]	[]	Wed Mar 17 07:05:10 +0000 2021	[{"text":"Covid19","indices":[63,71]}]	[{"url":"https://t.co/6XK950jZNa","expanded_url":"https://greatgameindia.com/spinal-fluid-leak-nasal-swab-test/","display_url":"greatgameindia.com/spinal-fluid-lâ€¦","indices":[253,276]}]	A woman in Texas leaked spinal fluid after nasal swab test for #Covid19, which punctured tissue in her brain. The fluid turned out to be spinal liquid, which leaked because of a tear in her dura mater, a membrane that saves the central nervous system. https://t.co/6XK950jZNa	22101.0	RT @GreatGameIndia: A woman in Texas leaked spinal fluid after nasal swab test for #Covid19, which punctured tissue in her brain. The fluiâ€¦	161.0	True	full
1543141	1543141	605202b2526c9200380089b0	2021-03-17 13:22:52	[]	[]	Wed Mar 17 10:19:11 +0000 2021	[{"text":"mma","indices":[79,83]},{"text":"ufc","indices":[84,88]},{"text":"MMATwitter","indices":[89,100]},{"text":"mmafighter","indices":[101,112]},{"text":"boxing","indices":[113,120]},{"text":"espn","indices":[121,126]},{"text":"fight","indices":[127,133]}]	[{"url":"https://t.co/OAgha6cxZT","expanded_url":"https://www.google.co.uk/amp/s/www.mmafighting.com/platform/amp/2021/3/15/22330437/jan-blachowicz-dont-care-daniel-cormier-israel-adesanya-rematch-he-needs-to-win-light-heavyweight","display_url":"google.co.uk/amp/s/www.mmafâ€¦","indices":[136,159]}]	Jan open for rematch and doesnâ€™t care about Cormier @JanBlachowicz @dc_mma #mma #ufc #MMATwitter #mmafighter #boxing #espn #fight https://t.co/OAgha6cxZT	1099.0	RT @MmaUnhinged: Jan open for rematch and doesnâ€™t care about Cormier @JanBlachowicz @dc_mma #mma #ufc #MMATwitter #mmafighter #boxing #â€¦	606.0	True	full
1543142	1543142	605202b2526c9200380089b8	2021-03-17 13:22:52	[]	[]	Wed Mar 17 03:39:12 +0000 2021	[{"text":"biotech","indices":[157,165]},{"text":"biologics","indices":[166,176]},{"text":"Health","indices":[177,184]},{"text":"covid19","indices":[185,193]},{"text":"VaccinationDrive","indices":[194,211]}]	[{"url":"https://t.co/mQTgaY3zYU","expanded_url":"https://www.youtube.com/watch?v=Nmg-ayNt0TU&ab_channel=MountainValleyMD","display_url":"youtube.com/watch?v=Nmg-ayâ€¦","indices":[240,263]}]	MVMD to begin work with the Government of Bangladesh for trials and fast-track to commercialization Mountain Valley MD @mountainvmd $MVMD (CSE) $MVMDF #biotech #biologics #Health #covid19 #VaccinationDrive @leighmhughes @PulferLukas https://t.co/mQTgaY3zYU	831.0	RT @Lloyd_Boucher: MVMD to begin work with the Government of Bangladesh for trials and fast-track to commercialization Mountain Valley MDâ€¦	30.0	True	full
1543143	1543143	605202b3526c9200380089f0	2021-03-17 13:22:53	[]	[]	Wed Mar 17 11:28:17 +0000 2021	[]	[{"url":"https://t.co/eAmtY241ug","expanded_url":"https://www.pei.de/SharedDocs/FAQs/EN/coronavirus/suspension-astrazeneca/1-coronavirus-astrazeneca-why-vaccination-suspended.html","display_url":"pei.de/SharedDocs/FAQâ€¦","indices":[143,166]}]	"Why was vaccination with the COVID-19 vaccine AstraZeneca suspended?" Paul-Erlich Federal Institute for Vaccines &amp; Biomedicines, Germany. https://t.co/eAmtY241ug	31535.0	RT @robinmonotti: "Why was vaccination with the COVID-19 vaccine AstraZeneca suspended?" Paul-Erlich Federal Institute for Vaccines &amp; Biomeâ€¦	1003.0	True	full
1543144	1543144	605202b3526c9200380089f6	2021-03-17 13:22:53	[]	[]	Wed Mar 17 13:17:20 +0000 2021	[{"text":"BTW2021","indices":[211,219]},{"text":"Bundestag","indices":[220,230]},{"text":"Bundesregierung","indices":[231,247]}]	[{"url":"https://t.co/obOCVirbpF","expanded_url":"http://europeelects.eu/germany","display_url":"europeelects.eu/germany","indices":[187,210]}]	Germany, Forsa poll: CDU/CSU-EPP: 29% (-4) GRÃœNE-G/EFA: 21% (+3) SPD-S&amp;D: 16% AfD-ID: 10% FDP-RE: 8% LINKE-LEFT: 8% +/- vs. 2-8 Mar Fieldwork: 9-15 March 2021 Sample size: 2,501 âž¤ https://t.co/obOCVirbpF #BTW2021 #Bundestag #Bundesregierung https://t.co/KE93vcMYwj	111556.0	RT @EuropeElects: Germany, Forsa poll: CDU/CSU-EPP: 29% (-4) GRÃœNE-G/EFA: 21% (+3) SPD-S&amp;D: 16% AfD-ID: 10% FDP-RE: 8% LINKE-LEFT: 8% +/-â€¦	25.0	True	full
1543145	1543145	605202b3526c9200380089fa	2021-03-17 13:22:53	[]	[]	Tue Mar 16 20:52:04 +0000 2021	[{"text":"ShotofHope","indices":[183,194]}]	[{"url":"https://t.co/pj2ZDKJTqi","expanded_url":"http://Vaccine.ky.gov","display_url":"Vaccine.ky.gov","indices":[257,280]}]	As of yesterday, 99.7% of Kentucky's first vaccine doses have been administered to our people. We're on track to meet the @POTUS's goal of every adult in the commonwealth receiving a #ShotofHope by the end of May. Check your eligibility and learn more âž¡ï¸� https://t.co/pj2ZDKJTqi	129611.0	RT @GovAndyBeshear: As of yesterday, 99.7% of Kentucky's first vaccine doses have been administered to our people. We're on track to meet tâ€¦	2352.0	True	full
1543146	1543146	605202b3526c9200380089fc	2021-03-17 13:22:53	[]	[]	Wed Mar 17 13:00:06 +0000 2021	[{"text":"Weltcup","indices":[7,15]},{"text":"Couder","indices":[79,86]},{"text":"Corona","indices":[107,114]},{"text":"FIS","indices":[144,148]},{"text":"srfsport","indices":[149,158]},{"text":"srfski","indices":[159,166]}]	[{"url":"https://t.co/E30HYD4bRO","expanded_url":"https://www.srf.ch/sport/ski-alpin/ski-alpin-allgemein/news-aus-dem-skisport-fis-renndirektor-couder-positiv-getestet","display_url":"srf.ch/sport/ski-alpiâ€¦","indices":[167,190]}]	Der im #Weltcup der MÃ¤nner fÃ¼r die technischen Disziplinen zustÃ¤ndige Emmanuel #Couder hat einen positiven #Corona-Test abgeliefert. @fisalpine #FIS #srfsport #srfski https://t.co/E30HYD4bRO	129944.0	RT @srfsport: Der im #Weltcup der MÃ¤nner fÃ¼r die technischen Disziplinen zustÃ¤ndige Emmanuel #Couder hat einen positiven #Corona-Test abgelâ€¦	1286.0	True	full
1543147	1543147	605202b3526c920038008a20	2021-03-17 13:22:54	[]	[{"url":"https://t.co/AboENyEr9q","expanded_url":"https://thecsrjournal.in/csr-fedex-express-women-small-businesses-india/","display_url":"thecsrjournal.in/csr-fedex-exprâ€¦","indices":[254,277]}]		[]	[]			Positive News!As women in India have been severely impacted by the pandemic. FedEx Express India, subsidiary of Fedâ€¦ https://t.co/tY8pvo7kzg	5056.0	True	full
1543148	1543148	605202b4526c920038008a38	2021-03-17 13:22:54	[]	[]	Mon Mar 15 21:11:50 +0000 2021	[]	[{"url":"https://t.co/E3LSEb1dbm","expanded_url":"https://un-denial.com/2021/03/12/dr-geert-vanden-bossche-on-vaccination-policy-risks/","display_url":"un-denial.com/2021/03/12/dr-â€¦","indices":[230,253]}]	We desperately need to spread the word on this. Healthy people should put a pause on vaccination plans until we've reached a scientific consensus regarding Dr Geert Vanden Bosch's concerns. If he's right, we may be doomed... ðŸ˜³ https://t.co/E3LSEb1dbm	798.0	RT @BrentJeffcoat: We desperately need to spread the word on this. Healthy people should put a pause on vaccination plans until we've reacâ€¦	43.0	True	full
1543149	1543149	605202b4526c920038008a5a	2021-03-17 13:22:55	[]	[{"url":"https://t.co/aNUaDIqOPw","expanded_url":"https://www.amazon.co.uk/What-Do-You-royal-family/dp/1785906216/ref=sr_1_1?crid=2UP6IVZRZJR7H&dchild=1&keywords=and+what+do+you+do+what+the+royal+family+don%27t+want+you+to+know&qid=1615983021&s=books&sprefix=and+what+d%2Caps%2C158&sr=1-1","display_url":"amazon.co.uk/What-Do-You-roâ€¦","indices":[154,177]},{"url":"https://t.co/2W3jddrWOn","expande…		[]	[]			@ydtmrc hear hear! well! here's a link to Norman Baker's book &amp; him interviewed by Afshin Rattansi on his book, itsâ€¦ https://t.co/aUCrbA8n80	90.0	True	full
1543150	1543150	605202b4526c920038008a64	2021-03-17 13:22:55	[]	[]	Tue Mar 16 18:47:25 +0000 2021	[{"text":"EutanasiaNo","indices":[107,119]},{"text":"MasPaliativos","indices":[120,134]},{"text":"Asamblea","indices":[135,144]},{"text":"Vida","indices":[152,157]},{"text":"SialaVida","indices":[158,168]}]	[{"url":"https://t.co/xnSqX5Ld88","expanded_url":"https://twitter.com/vividores5/status/1371883965137686540","display_url":"twitter.com/vividores5/staâ€¦","indices":[169,192]}]	MaÃ±ana iremos al Congreso a decir alto y claro lo que pensamos mÃ¡s de 150 asociaciones, mÃ©dicos y juristas #EutanasiaNo #MasPaliativos #Asamblea por la #Vida #SialaVida https://t.co/xnSqX5Ld88	5858.0	RT @ValoresSociedad: MaÃ±ana iremos al Congreso a decir alto y claro lo que pensamos mÃ¡s de 150 asociaciones, mÃ©dicos y juristas #EutanasiaNâ€¦	1386.0	True	full
1543151	1543151	605202b4526c920038008a70	2021-03-17 13:22:55	[]	[]	Sat Mar 13 03:00:15 +0000 2021	[]	[{"url":"https://t.co/tFd02UMn6C","expanded_url":"https://trib.al/LlhgFGH","display_url":"trib.al/LlhgFGH","indices":[106,129]}]	ICYMI: Netflix announces the main voice cast for its upcoming series and releases a new piece of key art! https://t.co/tFd02UMn6C https://t.co/rgB3C2nnpW	4346103.0	RT @GameSpot: ICYMI: Netflix announces the main voice cast for its upcoming series and releases a new piece of key art! https://t.co/tFd02Uâ€¦	9.0	True	full
1543152	1543152	605202b5526c920038008a84	2021-03-17 13:22:55	[]	[]	Wed Mar 17 01:13:08 +0000 2021	[]	[{"url":"https://t.co/kWhJusMioz","expanded_url":"https://www.cnnbrasil.com.br/saude/2021/03/16/brasil-vive-maior-colapso-hospitalar-e-sanitario-da-historia-diz-fiocruz?utm_source=social&utm_medium=twitter-link&utm_campaign=saude--cnn-brasil&utm_content=","display_url":"cnnbrasil.com.br/saude/2021/03/â€¦","indices":[139,162]}]	A Fiocruz aponta que, no momento, 24 estados e o Distrito Federal estÃ£o com taxas de ocupaÃ§Ã£o de leitos de UTI iguais ou superiores a 80% https://t.co/kWhJusMioz	1131891.0	RT @CNNBrasil: A Fiocruz aponta que, no momento, 24 estados e o Distrito Federal estÃ£o com taxas de ocupaÃ§Ã£o de leitos de UTI iguais ou supâ€¦	820.0	True	full
1543153	1543153	605202b5526c920038008a86	2021-03-17 13:22:55	[]	[]	Wed Mar 17 12:29:44 +0000 2021	[{"text":"coldprocesssoap","indices":[157,173]},{"text":"ecofriendly","indices":[174,186]},{"text":"facialcare","indices":[187,198]},{"text":"skincare","indices":[199,208]},{"text":"Mensgrooming","indices":[209,222]},{"text":"Handmade","indices":[223,232]}]	[{"url":"https://t.co/25bqVc5pxX","expanded_url":"https://tuppu.net/ac4de2d8","display_url":"tuppu.net/ac4de2d8","indices":[133,156]}]	Floral Soap Gift Box Handcrafted Lilac Soap, Lavender Bar Soap, Oatmeal Honey Soap, Gifts Under 15, Mother's Day Gift, Birthday Gift https://t.co/25bqVc5pxX #coldprocesssoap #ecofriendly #facialcare #skincare #Mensgrooming #Handmade https://t.co/RzjpDqpTE4	6163.0	RT @libertysoap: Floral Soap Gift Box Handcrafted Lilac Soap, Lavender Bar Soap, Oatmeal Honey Soap, Gifts Under 15, Mother's Day Gift, Birâ€¦	839.0	True	full
1543154	1543154	605202b5526c920038008a8a	2021-03-17 13:22:55	[]	[]	Wed Mar 17 13:14:53 +0000 2021	[{"text":"BigPharma","indices":[183,193]}]	[{"url":"https://t.co/FkTorf68r4","expanded_url":"https://www.collectifstoptafta.org/actu/article/covid19-il-est-urgent-de-lever-les-brevets-sur-les-vaccins-et-les-medicaments-a","display_url":"collectifstoptafta.org/actu/article/câ€¦","indices":[211,234]}]	Le cas Ã©chÃ©ant, voici rÃ©sumÃ© en une dÃ©claration endossÃ©e par 40 organisations, les raisons pour lesquelles l'UE, dont la France, doit changer de position Ã ce sujet : ne laissons pas #BigPharma maÃ®tre du jeu. https://t.co/FkTorf68r4	37491.0	RT @MaximCombes: Le cas Ã©chÃ©ant, voici rÃ©sumÃ© en une dÃ©claration endossÃ©e par 40 organisations, les raisons pour lesquelles l'UE, dont la Fâ€¦	541.0	True	full
1543155	1543155	605202b5526c920038008a8c	2021-03-17 13:22:55	[]	[]	Tue Mar 16 22:10:00 +0000 2021	[{"text":"NotiMippCI","indices":[0,11]},{"text":"SabemosComoHacerlo","indices":[132,151]}]	[{"url":"https://t.co/bmiLk05vir","expanded_url":"https://bit.ly/38NqAXn","display_url":"bit.ly/38NqAXn","indices":[108,131]}]	#NotiMippCI ðŸ“°ðŸ—ž| Variante P.1 de SARS-CoV-2 estÃ¡ provocando reinfecciones en poblaciÃ³n venezolana. Lea mÃ¡s â�© https://t.co/bmiLk05vir #SabemosComoHacerlo https://t.co/Gil87x6HcX	253257.0	RT @Mippcivzla: #NotiMippCI ðŸ“°ðŸ—ž| Variante P.1 de SARS-CoV-2 estÃ¡ provocando reinfecciones en poblaciÃ³n venezolana. Lea mÃ¡s â�© https://t.co/bmâ€¦	800.0	True	full
1543156	1543156	605202b5526c920038008ac8	2021-03-17 13:22:55	[{"text":"medidas","indices":[63,71]},{"text":"pandemia","indices":[161,170]}]	[{"url":"https://t.co/Ss8yfZPUiR","expanded_url":"http://bit.ly/3cHaoIj","display_url":"bit.ly/3cHaoIj","indices":[175,198]}]		[]	[]			El viceministro @IvanHaas seÃ±alÃ³ que trabajan en un paquete de #medidas para apoyar a sectores mÃ¡s afectados por laâ€¦ https://t.co/evjUcNz7Ty	153411.0	True	full
1543157	1543157	605202b6526c920038008af0	2021-03-17 13:22:56	[]	[]	Tue Mar 16 20:07:41 +0000 2021	[{"text":"covid","indices":[156,162]}]	[{"url":"https://t.co/DR94Kd7BWN","expanded_url":"https://youtu.be/y4VDNSKQjNo","display_url":"youtu.be/y4VDNSKQjNo","indices":[257,280]}]	O cientista Lucas Ferrante, do Inpa, faz parte do grupo que alertou o mundo sobre o desmonte das polÃ­ticas ambientais na AmazÃ´nia e previu o descontrole da #covid em Manaus. Por causa disso, se tornou alvo de ameaÃ§as nas redes e fora delas. VÃ­deo completo: https://t.co/DR94Kd7BWN https://t.co/EZGLr1eiy4	832413.0	RT @TheInterceptBr: O cientista Lucas Ferrante, do Inpa, faz parte do grupo que alertou o mundo sobre o desmonte das polÃ­ticas ambientais nâ€¦	1293.0	True	full
1543158	1543158	605202b6526c920038008b00	2021-03-17 13:22:56	[]	[]	Wed Mar 17 10:39:33 +0000 2021	[{"text":"COVID19","indices":[67,75]},{"text":"NewDelhi","indices":[102,111]},{"text":"PIB","indices":[122,126]}]	[{"url":"https://t.co/aGApMNMSKg","expanded_url":"https://youtu.be/JTH9sE9VkGY","display_url":"youtu.be/JTH9sE9VkGY","indices":[139,162]},{"url":"https://t.co/p9g0J6q6qv","expanded_url":"https://facebook.com/pibindia","display_url":"facebook.com/pibindia","indices":[173,196]},{"url":"https://t.co/KWTwS7nWh9","expanded_url":"https://www.pscp.tv/w/1dRKZNbpwVXKB","display_url":"pscp.tv/w/1dRKZNbpwVX…	LIVE: Media briefing on actions taken, preparedness and updates on #COVID19 at National Media Centre, #NewDelhi Watch on #PIB's YouTube: https://t.co/aGApMNMSKg Facebook: https://t.co/p9g0J6q6qv https://t.co/KWTwS7nWh9	2264296.0	RT @PIB_India: LIVE: Media briefing on actions taken, preparedness and updates on #COVID19 at National Media Centre, #NewDelhi Watch on #Pâ€¦	199046.0	True	full
1543159	1543159	605202b6526c920038008b1a	2021-03-17 13:22:56	[]	[]	Wed Mar 17 13:15:55 +0000 2021	[]	[{"url":"https://t.co/dLVseHTIlR","expanded_url":"https://www.nytimes.com/2021/03/16/us/atlanta-shootings-massage-parlor.html","display_url":"nytimes.com/2021/03/16/us/â€¦","indices":[242,265]}]	Today is a big day for vaccine eligibility in NY but that's not what's on my mind. We need to honor the 8 lives that were taken by a Georgia mass shooter in a likely act of Asian-American hate. To me, this felt so shocking yet so inevitable https://t.co/dLVseHTIlR	121712.0	RT @turbovax: Today is a big day for vaccine eligibility in NY but that's not what's on my mind. We need to honor the 8 lives that were takâ€¦	92.0	True	full
1543160	1543160	605202b7526c920038008b46	2021-03-17 13:22:57	[]	[]	Wed Mar 17 13:13:02 +0000 2021	[{"text":"Coronavirus","indices":[0,12]},{"text":"Salud","indices":[250,256]}]	[{"url":"https://t.co/8nFrBXVy14","expanded_url":"https://pst.cr/Uu1WS","display_url":"pst.cr/Uu1WS","indices":[210,233]}]	#Coronavirus | Tal como ocurre con los hospitales y ambulatorios del Litoral Central, las cuatro clÃ­nicas privadas de la entidad autorizadas a atender a pacientes con COVID-19 estÃ¡n al tope de sus capacidades. https://t.co/8nFrBXVy14 | VÃ­a @rala1970 #Salud	253153.0	RT @CronicaUno: #Coronavirus | Tal como ocurre con los hospitales y ambulatorios del Litoral Central, las cuatro clÃ­nicas privadas de la enâ€¦	31.0	True	full
1543161	1543161	605202b7526c920038008b56	2021-03-17 13:22:57	[]	[]	Tue Mar 16 05:00:57 +0000 2021	[]	[{"url":"https://t.co/atRFpDxcnB","expanded_url":"http://heroaca.com","display_url":"heroaca.com","indices":[101,124]}]	My Hero Academia Season 5 start finally in 11 days! The latest CM (15 sec.) Coming March 20! âœ¨More: https://t.co/atRFpDxcnB https://t.co/TgUbof3Wnq	163055.0	RT @animetv_jp: My Hero Academia Season 5 start finally in 11 days! The latest CM (15 sec.) Coming March 20! âœ¨More: https://t.co/atRFpDxcnâ€¦	315.0	True	full
1543162	1543162	605202b7526c920038008b5a	2021-03-17 13:22:57	[]	[]	Tue Mar 16 06:41:57 +0000 2021	[]	[{"url":"https://t.co/rlM57N6Bk0","expanded_url":"https://www.state.gov/briefings/department-press-briefing-march-15-2021/","display_url":"state.gov/briefings/depaâ€¦","indices":[257,280]}]	On March 15, @StateDeputySpox said this weekend "marked another new low," as Burmese security forces brutally attacked their own people, killing dozens all over Burma. "The military juntaâ€™s violence against the people of Burma is immoral and indefensible." https://t.co/rlM57N6Bk0 https://t.co/MvMMFU9OKU	42420.0	RT @eAsiaMediaHub: On March 15, @StateDeputySpox said this weekend "marked another new low," as Burmese security forces brutally attacked tâ€¦	296.0	True	full
1543163	1543163	605202b7526c920038008b72	2021-03-17 13:22:58	[]	[]	Tue Mar 16 20:24:02 +0000 2021	[]	[{"url":"https://t.co/Xe5El7StwV","expanded_url":"https://www.einstein.br/estrutura/banco-sangue/doacao-plasma-para-covid19","display_url":"einstein.br/estrutura/bancâ€¦","indices":[211,234]}]	UTILIDADE PÃšBLICA Para quem ja teve ou conhece alguÃ©m que ja teve COVID: o Einstein estÃ¡ convocando estas pessoas voluntariamente a fazer doaÃ§Ã£o de sangue para que utilizem os anticorpos em doentes internados. https://t.co/Xe5El7StwV	277.0	RT @pccuppoloni: UTILIDADE PÃšBLICA Para quem ja teve ou conhece alguÃ©m que ja teve COVID: o Einstein estÃ¡ convocando estas pessoas voluntaâ€¦	3966.0	True	full
1543164	1543164	605202b7526c920038008b7c	2021-03-17 13:22:58	[]	[]	Wed Mar 17 13:21:23 +0000 2021	[]	[{"url":"https://t.co/WfoB49j0dD","expanded_url":"https://trib.al/itw8Oii","display_url":"trib.al/itw8Oii","indices":[163,186]}]	In addition to the trauma of the global pandemic, it's been a year of increased racist and violent rhetoric against Asian American communities across the country https://t.co/WfoB49j0dD	9633927.0	RT @mashable: In addition to the trauma of the global pandemic, it's been a year of increased racist and violent rhetoric against Asian Ameâ€¦	1454.0	True	full
1543165	1543165	605202b7526c920038008b7e	2021-03-17 13:22:58	[]	[]	Sat Feb 27 14:35:11 +0000 2021	[{"text":"KYFI","indices":[181,186]},{"text":"Airdrop","indices":[187,195]},{"text":"Bitcoin","indices":[196,204]}]	[{"url":"https://t.co/6d25SUhP9k","expanded_url":"http://t.me/KYFI_Airdrop_bot","display_url":"t.me/KYFI_Airdrop_bâ€¦","indices":[156,179]}]	KYFI Airdrop â­�ï¸� 1 KYFI = 300 USD ðŸ”¸ For Completing the tasks - Get 0.1 KYFI ($30) ðŸ‘« For Each Valid Refer - Get 0.05 KYFI ($15) Start Bot For Join Airdrop: https://t.co/6d25SUhP9k #KYFI #Airdrop #Bitcoin https://t.co/Zzfj6lUS4W	31301.0	RT @Money_earn_Fi: KYFI Airdrop â­�ï¸� 1 KYFI = 300 USD ðŸ”¸ For Completing the tasks - Get 0.1 KYFI ($30) ðŸ‘« For Each Valid Refer - Get 0.05 KYFIâ€¦	6.0	True	full
1543166	1543166	605202b7526c920038008b84	2021-03-17 13:22:58	[]	[]	Wed Mar 17 13:17:42 +0000 2021	[{"text":"BoletinPetrolero","indices":[0,17]},{"text":"17Mar","indices":[173,179]},{"text":"FelizMiercoles","indices":[180,195]},{"text":"LaCovidNoJuega","indices":[196,211]},{"text":"LaCovid19NoJuega","indices":[212,229]},{"text":"RespetemosElConvenio","indices":[230,251]}]	[{"url":"https://t.co/XsEGVB40j2","expanded_url":"https://www.rafaelramirez.net/boletin-petrolero/boletin-petrolero-15-de-marzo-2021/","display_url":"rafaelramirez.net/boletin-petrolâ€¦","indices":[252,275]}]	#BoletinPetrolero "Se mantiene estable la tendencia de recuperaciÃ³n de los marcadores de petrÃ³leo, con expectativas de fortalecimiento de sus cotizaciones" @BoletinPetroleo #17Mar #FelizMiercoles #LaCovidNoJuega #LaCovid19NoJuega #RespetemosElConvenio https://t.co/XsEGVB40j2	92.0	RT @EmilianoTerran1: #BoletinPetrolero "Se mantiene estable la tendencia de recuperaciÃ³n de los marcadores de petrÃ³leo, con expectativas deâ€¦	47.0	True	full
1543167	1543167	605202b7526c920038008b8c	2021-03-17 13:22:58	[]	[{"url":"https://t.co/zrrgrl7FlF","expanded_url":"https://www.instagram.com/p/CMhXhgmFIPF/?igshid=14p19m752alao","display_url":"instagram.com/p/CMhXhgmFIPF/â€¦","indices":[129,152]}]		[]	[]			All new episode drops today WITH MY BOY @uncledolemite all i know is its a dope episode its funny and he brought thâ€¦ https://t.co/62z96nxwHf	338.0	True	full
1543168	1543168	605202b8526c920038008b8e	2021-03-17 13:22:58	[]	[]	Wed Mar 17 12:05:27 +0000 2021	[{"text":"MujerResiliente","indices":[17,33]}]	[{"url":"https://t.co/j5CwaH9pmK","expanded_url":"http://www.sernatur.cl/mujerempresariaturistica","display_url":"sernatur.cl/mujerempresariâ€¦","indices":[158,181]}]	Premiaremos a la #MujerResiliente que haya agregado aspectos de innovaciÃ³n, digitalizaciÃ³n y sostenibilidad o para seguir operando sus negocios. Postula en ðŸ‘‡ https://t.co/j5CwaH9pmK https://t.co/vdyryTfcx3	15721.0	RT @Sernatur_IX: Premiaremos a la #MujerResiliente que haya agregado aspectos de innovaciÃ³n, digitalizaciÃ³n y sostenibilidad o para seguirâ€¦	848.0	True	full
1543169	1543169	605202b8526c920038008bd4	2021-03-17 13:22:59	[]	[]	Wed Mar 17 12:45:01 +0000 2021	[{"text":"MIRONEWS","indices":[0,9]}]	[{"url":"https://t.co/bXjLSi9E6U","expanded_url":"https://www.nytimes.com/2021/03/16/health/moderna-covid-vaccine-children.html?smid=tw-share","display_url":"nytimes.com/2021/03/16/heaâ€¦","indices":[157,180]}]	#MIRONEWS Este puede ser el ERROR que haga caer el circo, con los niÃ±os no se juega. Un aullido. Moderna Begins Testing Covid Vaccine in Babies and Children https://t.co/bXjLSi9E6U	18256.0	RT @FLMIRONES: #MIRONEWS Este puede ser el ERROR que haga caer el circo, con los niÃ±os no se juega. Un aullido. Moderna Begins Testing Coviâ€¦	202.0	True	full
1543170	1543170	605202b9526c920038008bf2	2021-03-17 13:22:59	[]	[]	Mon Mar 15 12:00:49 +0000 2021	[{"text":"Convergence","indices":[193,205]},{"text":"IDO","indices":[218,222]}]	[{"url":"https://t.co/OBQ9B7ZXkI","expanded_url":"https://convergencefinance.medium.com/convergence-whitelist-for-polkastarter-ido-is-now-open-3-15-9305a43e3e7f","display_url":"convergencefinance.medium.com/convergence-whâ€¦","indices":[167,190]}]	Excited to announce the WHITELIST for the Convergence IDO on @polkastarter! Whitelist kicks off today and will be closed on 19/03/2021 UTC 12:00. Read Full Details: https://t.co/OBQ9B7ZXkI #Convergence $CONV $POLS #IDO	33835.0	RT @ConvergenceFin: Excited to announce the WHITELIST for the Convergence IDO on @polkastarter! Whitelist kicks off today and will be closâ€¦	1.0	True	full
1543171	1543171	605202b9526c920038008bf4	2021-03-17 13:22:59	[]	[]	Wed Mar 17 12:07:45 +0000 2021	[]	[{"url":"https://t.co/koginre2ye","expanded_url":"https://marcelobonelli.cienradios.com/dato-del-dia-argentina-en-la-puerta-de-la-segunda-ola-de-coronavirus/","display_url":"marcelobonelli.cienradios.com/dato-del-dia-aâ€¦","indices":[227,250]}]	Los Ministerios de Salud de NaciÃ³n, Ciudad y Provincia de Buenos Aires comparten la informaciÃ³n y creen que para fines de abril impactarÃ¡ duramente en el paÃ­s. La falta de vacunas podrÃ­a ser el desencadenante si no se acelera. https://t.co/koginre2ye	295922.0	RT @BonelliOK: Los Ministerios de Salud de NaciÃ³n, Ciudad y Provincia de Buenos Aires comparten la informaciÃ³n y creen que para fines de abâ€¦	75.0	True	full
1543172	1543172	605202b9526c920038008bfa	2021-03-17 13:22:59	[]	[]	Tue Mar 16 15:30:00 +0000 2021	[{"text":"PriceOnPollution","indices":[42,59]}]	[{"url":"https://t.co/EonV6qNU25","expanded_url":"https://energynews.us/2021/03/15/carbon-tax-less-costly-than-other-ways-to-cut-co2-emissions-study-says/","display_url":"energynews.us/2021/03/15/carâ€¦","indices":[206,229]}]	A recent @OhioState analysis found that a #PriceOnPollution is "much less expensive" than other ways to reduce emissions. â€œThereâ€™s quite a bit of momentum behind carbon pricing," one researcher observed. https://t.co/EonV6qNU25	38652.0	RT @citizensclimate: A recent @OhioState analysis found that a #PriceOnPollution is "much less expensive" than other ways to reduce emissioâ€¦	818.0	True	full
1543173	1543173	605202b9526c920038008c0a	2021-03-17 13:22:59	[]	[]	Wed Mar 17 10:11:14 +0000 2021	[]	[{"url":"https://t.co/eQqdcpnUo1","expanded_url":"https://twitter.com/chinarcorpsia/status/1372124063905157121","display_url":"twitter.com/chinarcorpsia/â€¦","indices":[246,269]}]	Congratulations to Lt Gen BS Raju for a commendable job, well done. Wishing further success and glory to Chinar Corps under the Stewardship of Lt Gen DP Pandey, a colleague during Pulwama days and he knows Kashmir extremely well ðŸ‘�ðŸ‘� Jai Hind ðŸ‡®ðŸ‡³ https://t.co/eQqdcpnUo1	68435.0	RT @Tiny_Dhillon: Congratulations to Lt Gen BS Raju for a commendable job, well done. Wishing further success and glory to Chinar Corps unâ€¦	139.0	True	full
1543174	1543174	605202b9526c920038008c0c	2021-03-17 13:22:59	[]	[]	Wed Mar 17 09:47:40 +0000 2021	[]	[{"url":"https://t.co/b37rI3MOuA","expanded_url":"https://twitter.com/Cox_A_R/status/1371903445125451787?s=20","display_url":"twitter.com/Cox_A_R/statusâ€¦","indices":[219,242]}]	Really lovely simple explanation of the vaccine/clots issue. Summary is pithy "misapplication of the precautionary principle leads to erratic decision making that fails to do the very thing it intends to: lower risk". "https://t.co/b37rI3MOuA	8512.0	RT @mark_toshner: Really lovely simple explanation of the vaccine/clots issue. Summary is pithy "misapplication of the precautionary princiâ€¦	531.0	True	full
1543175	1543175	605202b9526c920038008c1a	2021-03-17 13:22:59	[]	[]	Sun Mar 14 18:39:26 +0000 2021	[]	[{"url":"https://t.co/OjruGUnpE6","expanded_url":"https://www.investopedia.com/articles/forex/091013/future-cryptocurrency.asp","display_url":"investopedia.com/articles/forexâ€¦","indices":[151,174]}]	@gpwren This article talks about the future of the disruptive technology cryptocurrency, its privacy and the impact that cybersecurity may have on it. https://t.co/OjruGUnpE6	1.0	RT @AaronPetit20: @gpwren This article talks about the future of the disruptive technology cryptocurrency, its privacy and the impact thatâ€¦	374.0	True	full
1543176	1543176	605202b9526c920038008c20	2021-03-17 13:22:59	[]	[]	Wed Mar 17 04:16:02 +0000 2021	[]	[{"url":"https://t.co/yS8h4DG6Dv","expanded_url":"https://richmond.com/opinion/columnists/justin-lo-column-its-time-for-this-country-to-confront-racism-against-asian-americans/article_81137e25-2d61-54b1-97f5-4be598ddce83.html","display_url":"richmond.com/opinion/columnâ€¦","indices":[187,210]}]	Even nurses - frequently valorized as healthcare heroes during the pandemic - have been subjected to racist treatment by their own patients and called "chink" and "Chinese b****." (9/15) https://t.co/yS8h4DG6Dv	1621.0	RT @MelissaMayBorja: Even nurses - frequently valorized as healthcare heroes during the pandemic - have been subjected to racist treatmentâ€¦	659.0	True	full
1543177	1543177	605202b9526c920038008c34	2021-03-17 13:22:59	[]	[{"url":"https://t.co/NjAe7TZvTY","expanded_url":"https://www.csmonitor.com/World/Europe/2021/0315/Famous-for-good-reason-Britain-elevates-do-gooders-to-celebrities?cmpid=shared-twitter","display_url":"csmonitor.com/World/Europe/2â€¦","indices":[247,270]}]		[]	[]			"At a time when the UK records one of the worldâ€™s highest death tolls per capita from COVID-19, it has been grantinâ€¦ https://t.co/rr802s3d2y	18614.0	True	full
1543178	1543178	605202b9526c920038008c36	2021-03-17 13:22:59	[]	[{"url":"https://t.co/VVSDQOisaC","expanded_url":"https://www.bloomberg.com/news/articles/2021-03-15/irs-failed-to-collect-2-4-billion-in-taxes-from-millionaires","display_url":"bloomberg.com/news/articles/â€¦","indices":[124,147]}]		[]	[]			US Tax Collections: IRS Failed to Collect $2.4 Billion From Millionaires - Bloomberg â�¦@TheDemocratsâ�© this needs toâ€¦ https://t.co/vOfsRL0rOz	3.0	True	full
1543179	1543179	605202b9526c920038008c46	2021-03-17 13:23:00	[]	[]	Wed Mar 17 06:32:48 +0000 2021	[]	[{"url":"https://t.co/91ClC8MH5E","expanded_url":"https://www.state.gov/hong-kong-autonomy-act-update/","display_url":"state.gov/hong-kong-autoâ€¦","indices":[179,202]},{"url":"https://t.co/pgIqr8G3AS","expanded_url":"https://www.state.gov/update-to-report-on-identification-of-foreign-persons-involved-in-the-erosion-of-the-obligations-of-china-under-the-joint-declaration-or-the-basic-law/","displ…	.@SecBlinkenâ€™s March 17 Hong Kong Autonomy Act Update identifies 24 PRC and Hong Kong officials whose actions have reduced Hong Kongâ€™s high degree of autonomy. FULL STATEMENT: https://t.co/91ClC8MH5E FULL REPORT: https://t.co/pgIqr8G3AS	42423.0	RT @eAsiaMediaHub: .@SecBlinkenâ€™s March 17 Hong Kong Autonomy Act Update identifies 24 PRC and Hong Kong officials whose actions have reducâ€¦	29.0	True	full
1543180	1543180	605202b9526c920038008c52	2021-03-17 13:23:00	[]	[]	Wed Mar 17 12:28:27 +0000 2021	[{"text":"StopAAPIHate","indices":[237,250]}]	[{"url":"https://t.co/WVyJkx6rsr","expanded_url":"https://www.dhs.gov/sites/default/files/publications/2020_10_06_homeland-threat-assessment.pdf","display_url":"dhs.gov/sites/default/â€¦","indices":[252,275]}]	Every year the Department of Homeland Security issues its Homeland Threat Assessment. The most recent report named White Supremacist Extremists as â€œthe most persistent and lethal threat.â€� Our laws and policies must adjust accordingly. #StopAAPIHate https://t.co/WVyJkx6rsr https://t.co/IpvTQz90Gm	49267.0	RT @JemarTisby: Every year the Department of Homeland Security issues its Homeland Threat Assessment. The most recent report named White Suâ€¦	264.0	True	full
1543181	1543181	605202ba526c920038008c58	2021-03-17 13:23:00	[]	[]	Tue Mar 16 06:40:03 +0000 2021	[]	[{"url":"https://t.co/Z71ys94JX9","expanded_url":"https://hongkongfp.com/2021/03/15/hong-kong-campus-protest-documentary-screening-cancelled-hours-before-showing-following-attack-by-pro-beijing-paper/","display_url":"hongkongfp.com/2021/03/15/honâ€¦","indices":[231,254]}]	A documentary about a violent campus clash between student protesters and police in Hong Kong 2019 was cancelled at short notice on Monday, days after a pro-Beijing newspaper claimed the film may violate the national security law https://t.co/Z71ys94JX9	74368.0	RT @IndexCensorship: A documentary about a violent campus clash between student protesters and police in Hong Kong 2019 was cancelled at shâ€¦	68.0	True	full
1543182	1543182	605202ba526c920038008c5e	2021-03-17 13:23:00	[]	[]	Sat Sep 19 03:51:54 +0000 2020	[]	[{"url":"https://t.co/Wa6YcT5gDi","expanded_url":"https://obama.medium.com/my-statement-on-the-passing-of-justice-ruth-bader-ginsburg-5a925b627457","display_url":"obama.medium.com/my-statement-oâ€¦","indices":[240,263]}]	Justice Ruth Bader Ginsburg fought to the end, through her cancer, with unwavering faith in our democracy and its ideals. Thatâ€™s how we remember her. But she also left instructions for how she wanted her legacy to be honored. My statement: https://t.co/Wa6YcT5gDi	130012301.0	RT @BarackObama: Justice Ruth Bader Ginsburg fought to the end, through her cancer, with unwavering faith in our democracy and its ideals.â€¦	165.0	True	full
1543183	1543183	605202ba526c920038008c76	2021-03-17 13:23:00	[]	[]	Wed Mar 17 13:18:18 +0000 2021	[{"text":"COVID19","indices":[126,134]},{"text":"grieving","indices":[152,161]}]	[{"url":"https://t.co/RSaoThAFvt","expanded_url":"https://www.bbc.co.uk/sounds/play/m000t486","display_url":"bbc.co.uk/sounds/play/m0â€¦","indices":[199,222]}]	Tune into @BBCRadio4 You &amp; Yours to hear Dr Kate Woodthorpe and @PureCremation on the changing face of funerals &amp; how #COVID19 has affected our #grieving rituals. Listen again from 19m30s ðŸ“»https://t.co/RSaoThAFvt	61851.0	RT @DyingMatters: Tune into @BBCRadio4 You &amp; Yours to hear Dr Kate Woodthorpe and @PureCremation on the changing face of funerals &amp; how #COâ€¦	728.0	True	full
1543184	1543184	605202ba526c920038008c8c	2021-03-17 13:23:00	[]	[]	Sun Mar 14 12:09:52 +0000 2021	[]	[{"url":"https://t.co/BwQd4WmgE3","expanded_url":"https://www.mediaite.com/tv/newt-gingrich-tells-fox-business-maria-bartiromo-that-he-was-suspended-from-twitter-for-tweet-about-illegal-immigrants-and-covid/","display_url":"mediaite.com/tv/newt-gingriâ€¦","indices":[252,275]}]	Twitter is becoming more aggressive in its censorship. The company locked Newt Gingrich out of his 2.2m-follower account for 'hateful conduct' unless he deleted the tweet seen below. After a week, Gingrich deleted it, sent (futile) protest to Twitter. https://t.co/BwQd4WmgE3 https://t.co/oBgInjaprS	419322.0	RT @ByronYork: Twitter is becoming more aggressive in its censorship. The company locked Newt Gingrich out of his 2.2m-follower account forâ€¦	1834.0	True	full
1543185	1543185	605202ba526c920038008c92	2021-03-17 13:23:00	[]	[]	Wed Mar 17 11:05:58 +0000 2021	[]	[{"url":"https://t.co/YdnrKLNzDO","expanded_url":"https://asia.nikkei.com/Spotlight/Myanmar-Coup/Myanmar-junta-targets-banks-in-push-against-foreign-interference?utm_campaign=RN%20Free%20newsletter&utm_medium=daily%20newsletter%20free&utm_source=NAR%20Newsletter&utm_content=article%20link&del_type=1&pub_date=20210317190000&seq_num=7&si=04103981","display_url":"asia.nikkei.com/Spotlight/Myanâ€¦","…	The Myanmar junta is ordering "banks to divulge details of accounts and money transfers dating back to 2016 for domestic and international NGOs operating in Myanmar...[to] bolster its narrative of foreign interference in Myanmar's internal affairs." https://t.co/YdnrKLNzDO https://t.co/8AX1R9q9U6	452574.0	RT @KenRoth: The Myanmar junta is ordering "banks to divulge details of accounts and money transfers dating back to 2016 for domestic and iâ€¦	194.0	True	full
1543186	1543186	605202ba526c920038008c9e	2021-03-17 13:23:00	[]	[]	Mon Mar 15 18:45:22 +0000 2021	[]	[{"url":"https://t.co/7BxCeCLgDR","expanded_url":"http://ow.ly/Difz50DZsaZ","display_url":"ow.ly/Difz50DZsaZ","indices":[251,274]}]	We are closely reviewing reports but the evidence available does not suggest that the blood clots were caused by COVID-19 Vaccine AstraZeneca. People should still go and get their COVID-19 vaccine when asked to do so. Read our full statement here: https://t.co/7BxCeCLgDR https://t.co/4SYrtOuOOC	23555.0	RT @MHRAgovuk: We are closely reviewing reports but the evidence available does not suggest that the blood clots were caused by COVID-19 Vaâ€¦	29677.0	True	full
1543187	1543187	605202ba526c920038008ca0	2021-03-17 13:23:01	[]	[]	Wed Mar 17 10:57:09 +0000 2021	[{"text":"COVID19","indices":[48,56]},{"text":"pandÃ©mie","indices":[121,130]},{"text":"coronavirus","indices":[134,146]}]	[{"url":"https://t.co/ErhCNhgQyM","expanded_url":"https://www.cnews.fr/france/2021-03-17/une-partie-des-morts-du-covid-19-seraient-de-toute-facon-decedes-dautre-chose","display_url":"cnews.fr/france/2021-03â€¦","indices":[186,209]}]	EffroyableÂ : sur les 68.000 personnes mortes du #COVID19 en France, seulement 42.000 seraient rÃ©ellement imputables Ã la #pandÃ©mie de #coronavirus. Qu'est-ce que Ã§a cacheÂ ? src : Cnews https://t.co/ErhCNhgQyM	244198.0	RT @GilbertCollard: EffroyableÂ : sur les 68.000 personnes mortes du #COVID19 en France, seulement 42.000 seraient rÃ©ellement imputables Ã lâ€¦	51.0	True	full
1543188	1543188	605202ba526c920038008cac	2021-03-17 13:23:01	[]	[]	Wed Mar 17 10:33:02 +0000 2021	[{"text":"ContraElBloqueoMasRevolucion","indices":[120,149]}]	[{"url":"https://t.co/uUBxezW5LG","expanded_url":"https://mazo4f.com/237819","display_url":"mazo4f.com/237819","indices":[95,118]}]	Canciller cubano: 18 millones de estadounidenses estÃ¡n desempleados en este tiempo de pandemia https://t.co/uUBxezW5LG #ContraElBloqueoMasRevolucion https://t.co/tenWFvoYLl	586386.0	RT @ConElMazoDando: Canciller cubano: 18 millones de estadounidenses estÃ¡n desempleados en este tiempo de pandemia https://t.co/uUBxezW5LGâ€¦	44.0	True	full
1543189	1543189	605202ba526c920038008cb2	2021-03-17 13:23:01	[]	[]	Wed Mar 17 12:13:42 +0000 2021	[{"text":"17Mar","indices":[0,6]}]	[{"url":"https://t.co/vXL1LdhJ9V","expanded_url":"http://bit.ly/3bUocA3","display_url":"bit.ly/3bUocA3","indices":[129,152]}]	#17Mar | Coronavirus: quÃ© causa y cÃ³mo tratar la caÃ­da del cabello que afecta a uno de cada cuatro infectados | BBC News Mundo https://t.co/vXL1LdhJ9V	928737.0	RT @eldiario: #17Mar | Coronavirus: quÃ© causa y cÃ³mo tratar la caÃ­da del cabello que afecta a uno de cada cuatro infectados | BBC News Mundâ€¦	90.0	True	full
1543190	1543190	605202bb526c920038008cc8	2021-03-17 13:23:01	[]	[]	Wed Mar 17 12:35:03 +0000 2021	[{"text":"PMQs","indices":[173,178]}]	[{"url":"https://t.co/yLGgdHGYPJ","expanded_url":"https://bbc.in/3eP2Mq4","display_url":"bbc.in/3eP2Mq4","indices":[179,202]}]	â€œI finally got news that I've got to have my own jabâ€� PM Boris Johnson says He adds that it will â€œcertainly be [the] Oxford AstraZenecaâ€� vaccine that he will be receiving #PMQs https://t.co/yLGgdHGYPJ https://t.co/EF5ndM5Ba2	772861.0	RT @BBCPolitics: â€œI finally got news that I've got to have my own jabâ€� PM Boris Johnson says He adds that it will â€œcertainly be [the] Oxfoâ€¦	404.0	True	full
1543191	1543191	605202bb526c920038008ce6	2021-03-17 13:23:01	[]	[]	Wed Mar 17 13:02:08 +0000 2021	[]	[{"url":"https://t.co/fBKPioyELu","expanded_url":"https://www.thetimes.co.uk/article/eu-set-to-block-vaccine-exports-to-uk-85gklsrjr","display_url":"thetimes.co.uk/article/eu-setâ€¦","indices":[194,217]}]	EU preparing to use emergency powers to grab â€œEuropeâ€™s fair shareâ€� of vaccines from Britain including export bans, the seizure of factories and overriding patents on the Oxford-AstraZeneca jabs https://t.co/fBKPioyELu	40281.0	RT @BrunoBrussels: EU preparing to use emergency powers to grab â€œEuropeâ€™s fair shareâ€� of vaccines from Britain including export bans, the sâ€¦	369.0	True	full
1543192	1543192	605202bb526c920038008cf0	2021-03-17 13:23:01	[]	[]	Tue Mar 16 17:17:40 +0000 2021	[]	[{"url":"https://t.co/QCbnU9DJr3","expanded_url":"https://twitter.com/mikeemanuelfox/status/1371865156041502721","display_url":"twitter.com/mikeemanuelfoxâ€¦","indices":[165,188]}]	In the middle of a pandemic &amp; border crisis, President Biden opens the border to non-citizens dependent on welfare. Bad for American workers, bad for the border https://t.co/QCbnU9DJr3	618030.0	RT @HawleyMO: In the middle of a pandemic &amp; border crisis, President Biden opens the border to non-citizens dependent on welfare. Bad for Aâ€¦	502.0	True	full
1543193	1543193	605202bb526c920038008d02	2021-03-17 13:23:02	[]	[{"url":"https://t.co/zp18zuUEJb","expanded_url":"https://elpais.com/mexico/2021-01-28/el-negocio-de-las-pruebas-falsas-de-covid-40-dolares-por-salir-de-mexico.html?ssm=TW_CC","display_url":"elpais.com/mexico/2021-01â€¦","indices":[192,215]}]		[]	[]			Una prueba mÃ¡s de que merecemos la extinciÃ³n. O al menos de que el capitalismo no es el camino hacia ninguna parte.â€¦ https://t.co/MENT5nYVyJ	3145.0	True	full
1543194	1543194	605202bb526c920038008d04	2021-03-17 13:23:02	[]	[]	Wed Mar 17 13:17:37 +0000 2021	[{"text":"CC","indices":[40,43]}]	[{"url":"https://t.co/wkIhp0NFIB","expanded_url":"http://psoecanarias.com/web/nira-fierro-cc-pretende-hacer-frente-a-una-pandemia-global-con-recetas-insularistas-y-defiende-una-falsa-realidad-de-tenerife/","display_url":"psoecanarias.com/web/nira-fierrâ€¦","indices":[255,278]}]	ðŸ“°@NiraFierro responde a las crÃ­ticas de #CC: Quieren hacer frente a una pandemia global con recetas insularistas Defienden una falsa realidad de Tenerife â�ŒNo estuvieron a la altura cuando gobernaban y vuelven a fallarle a la ciudadanÃ­a como oposiciÃ³n https://t.co/wkIhp0NFIB	2103.0	RT @GPSocialista: ðŸ“°@NiraFierro responde a las crÃ­ticas de #CC: Quieren hacer frente a una pandemia global con recetas insularistas Defienâ€¦	2354.0	True	full
1543195	1543195	605202bc526c920038008d22	2021-03-17 13:23:02	[]	[]	Tue Mar 16 20:41:27 +0000 2021	[]	[{"url":"https://t.co/ww9l9MleoL","expanded_url":"https://youtu.be/MD9F6JOHTko","display_url":"youtu.be/MD9F6JOHTko","indices":[153,176]}]	This is what the world - by its silence - has allowed. So shocking and so preventable @lisanandy @JamesDuddridge Ethiopia: 'Hundreds executed' in Tigray https://t.co/ww9l9MleoL via @YouTube	7770.0	RT @Sally_Keeble: This is what the world - by its silence - has allowed. So shocking and so preventable @lisanandy @JamesDuddridge Ethiopiaâ€¦	4.0	True	full
1543196	1543196	605202bc526c920038008d3c	2021-03-17 13:23:02	[]	[{"url":"https://t.co/3s08zuvMRg","expanded_url":"http://www.ricksteves.com/europe/belgium","display_url":"ricksteves.com/europe/belgium","indices":[91,114]},{"url":"https://t.co/edCgwFh5mM","expanded_url":"http://dlvr.it/Rvplhf","display_url":"dlvr.it/Rvplhf","indices":[255,278]}]		[]	[]			Bruges, Belgium: History and Sweet Surprises: More information about happen to be Belgium: https://t.co/3s08zuvMRgâ€¦ https://t.co/Tz7b799eji	1833.0	True	full
1543197	1543197	605202bc526c920038008d4e	2021-03-17 13:23:03	[]	[]	Wed Mar 17 13:16:37 +0000 2021	[]	[{"url":"https://t.co/ZPaBiq6Dmv","expanded_url":"https://twitter.com/SkyNews/status/1372169441690185728","display_url":"twitter.com/SkyNews/statusâ€¦","indices":[280,303]}]	The EU failed to sign contracts as fast as the UK. It failed to licence as fast as the UK. It cast doubt on the effectiveness of the UK vaccine. It cast doubts on the safety of the UK vaccine. It's now threatening to steal the UK vaccine because we have higher vaccination rates. https://t.co/ZPaBiq6Dmv	140851.0	RT @DPJHodges: The EU failed to sign contracts as fast as the UK. It failed to licence as fast as the UK. It cast doubt on the effectivenesâ€¦	507.0	True	full
1543198	1543198	605202bc526c920038008d58	2021-03-17 13:23:03	[]	[]	Wed Mar 17 12:53:11 +0000 2021	[]	[{"url":"https://t.co/wOkaeXAp1j","expanded_url":"https://www.telegraph.co.uk/news/2021/03/15/world-health-organisations-appeasement-china-has-made-another/","display_url":"telegraph.co.uk/news/2021/03/1â€¦","indices":[137,160]}]	At the time Chinaâ€™s government was punishing whistleblowers, taking down databases, censoring scientists and ordering samples destroyed. https://t.co/wOkaeXAp1j	88240.0	RT @mattwridley: At the time Chinaâ€™s government was punishing whistleblowers, taking down databases, censoring scientists and ordering sampâ€¦	471.0	True	full
1543199	1543199	605202bc526c920038008d5a	2021-03-17 13:23:03	[]	[]	Tue Mar 16 17:12:00 +0000 2021	[]	[{"url":"https://t.co/aX3WV0ikGM","expanded_url":"https://twitter.com/Msepa_Asturias/status/1371861629038702595","display_url":"twitter.com/Msepa_Asturiasâ€¦","indices":[264,287]}]	Â¿Un centro educativo pÃºblico no puede exhibir una pancarta invitando a los ciudadanos a matricular a sus hijos/as en la escuela pÃºblica y toda la concertada del paÃ­s puede exhibir en sus fachadas lacitos naranjas contra la Ley CelaÃ¡? JODER CON LOS DE LA LIBERTAD. https://t.co/aX3WV0ikGM	10706.0	RT @dePlaymobil: Â¿Un centro educativo pÃºblico no puede exhibir una pancarta invitando a los ciudadanos a matricular a sus hijos/as en la esâ€¦	16222.0	True	full
1543200	1543200	605202bc526c920038008d60	2021-03-17 13:23:03	[]	[]	Wed Mar 17 13:22:00 +0000 2021	[{"text":"DecodingTalent","indices":[238,253]}]	[{"url":"https://t.co/SNnCfirLQU","expanded_url":"https://on.bcg.com/3kPpHm7","display_url":"on.bcg.com/3kPpHm7","indices":[254,277]}]	Our recent study on global workforce trends has found that a country's pandemic management affected its ranking as a work destination. Strong pandemic management boosted Japan and South Korea to number six and twelve spots, respectively. #DecodingTalent https://t.co/SNnCfirLQU https://t.co/QL8AtLpfEN	429028.0	RT @BCG: Our recent study on global workforce trends has found that a country's pandemic management affected its ranking as a work destinatâ€¦	2060.0	True	full
1543201	1543201	605202bd526c920038008d78	2021-03-17 13:23:03	[]	[]	Wed Mar 17 13:22:20 +0000 2021	[{"text":"hate","indices":[21,26]}]	[{"url":"https://t.co/8MRE9GGELA","expanded_url":"https://sharemylesson.com/teaching-resource/anti-chinese-racism-how-coronavirus-racism-infected-my-high-school-321345","display_url":"sharemylesson.com/teaching-resouâ€¦","indices":[191,214]}]	What can you do when #hate spreads in your community? This lesson builds off the four-minute New York Times Op-Doc narrated by Katherine Oung, an 11th grader in Florida via @reimaginemigrat: https://t.co/8MRE9GGELA https://t.co/bOsPbeW8Tq	13894.0	RT @sharemylesson: What can you do when #hate spreads in your community? This lesson builds off the four-minute New York Times Op-Doc narraâ€¦	2666.0	True	full
1543202	1543202	605202bd526c920038008d7c	2021-03-17 13:23:03	[]	[]	Tue Mar 16 22:42:55 +0000 2021	[]	[{"url":"https://t.co/qD1NblpnD4","expanded_url":"https://www.nbcnews.com/news/asian-america/there-were-3-800-anti-asian-racist-incidents-mostly-against-n1261257","display_url":"nbcnews.com/news/asian-ameâ€¦","indices":[244,267]}]	My latest: A new @StopAAPIHate report revealed nearly 3,800 incidents reported over the course of ~1yr during the pandemic. Women made up a far higher share of the reports at 68 percent, compared to men, who made up 29 percent of respondents. https://t.co/qD1NblpnD4	38684.0	RT @kimmythepooh: My latest: A new @StopAAPIHate report revealed nearly 3,800 incidents reported over the course of ~1yr during the pandemiâ€¦	71.0	True	full
1543203	1543203	605202bd526c920038008d94	2021-03-17 13:23:03	[]	[]	Wed Mar 17 13:01:00 +0000 2021	[{"text":"aktuellimheft","indices":[0,14]},{"text":"Studienlage","indices":[21,33]},{"text":"Lebensstil","indices":[79,90]},{"text":"Gewicht","indices":[107,115]},{"text":"Coronavirus","indices":[141,153]},{"text":"normalgewichtig","indices":[190,206]},{"text":"sportlich","indices":[211,221]}]	[{"url":"https://t.co/fJrfPuW1YG","expanded_url":"https://bit.ly/30QPrVT","display_url":"bit.ly/30QPrVT","indices":[247,270]}]	#aktuellimheft ðŸ¤¸ Die #Studienlage ist eindeutig: Menschen mit einem ungesunden #Lebensstil und einem hohen #Gewicht mÃ¼ssen sich mehr vor dem #Coronavirus SARS-CoV-2 fÃ¼rchten als solche, die #normalgewichtig und #sportlich sind. ðŸ¤¸ðŸ�½ Zum Beitrag: ðŸ‘‰ https://t.co/fJrfPuW1YG	3167.0	RT @EUmschau: #aktuellimheft ðŸ¤¸ Die #Studienlage ist eindeutig: Menschen mit einem ungesunden #Lebensstil und einem hohen #Gewicht mÃ¼ssen siâ€¦	11.0	True	full
1543204	1543204	605202bd526c920038008d9c	2021-03-17 13:23:03	[{"text":"ArtificialIntelligence","indices":[15,38]},{"text":"Cloud","indices":[39,45]},{"text":"Developer","indices":[46,56]},{"text":"Enterprise","indices":[57,68]}]	[{"url":"https://t.co/m9DvKNMnSL","expanded_url":"http://dlvr.it/Rvplfl","display_url":"dlvr.it/Rvplfl","indices":[106,129]}]		[]	[]			DigitalChamber #ArtificialIntelligence #Cloud #Developer #Enterprise New Relic expands its AIOps servicesâ€¦ https://t.co/uKMrjfDWJH	1758.0	True	full
1543205	1543205	605202bd526c920038008d9e	2021-03-17 13:23:03	[]	[]	Wed Mar 17 04:15:59 +0000 2021	[]	[{"url":"https://t.co/YsxdOmOlJn","expanded_url":"https://www.nbcnews.com/news/asian-america/there-were-3-800-anti-asian-racist-incidents-mostly-against-n1261257","display_url":"nbcnews.com/news/asian-ameâ€¦","indices":[167,190]}]	@StopAAPIHate (an organization with which I am an affiliated researcher) found that 68% of the attacks on Asian Americans in the past year targeted AAPI women. (2/15) https://t.co/YsxdOmOlJn	1621.0	RT @MelissaMayBorja: @StopAAPIHate (an organization with which I am an affiliated researcher) found that 68% of the attacks on Asian Americâ€¦	36.0	True	full
1543206	1543206	605202bd526c920038008da4	2021-03-17 13:23:03	[{"text":"Cuba","indices":[0,5]},{"text":"COVID19","indices":[46,54]}]	[{"url":"https://t.co/szfeT6lvKO","expanded_url":"http://www.juventudrebelde.cu/cuba/2021-03-17/cuba-reporta-727-nuevos-casos-positivos-a-la-covid-19-y-cuatro-fallecidos-al-cierre-de-este-martes","display_url":"juventudrebelde.cu/cuba/2021-03-1â€¦","indices":[100,123]}]		[]	[]			#Cuba reporta 727 nuevos casos positivos a la #COVID19 y cuatro fallecidos al cierre de este martesâ€¦ https://t.co/2eqwYURavw	853.0	True	full
1543207	1543207	605202bd526c920038008da6	2021-03-17 13:23:03	[]	[]	Tue Mar 16 23:27:10 +0000 2021	[]	[{"url":"https://t.co/fiOPRAy0DX","expanded_url":"https://www.bbc.co.uk/iplayer/episode/p0984l19/festival-of-funny-shorts-asparagus-tips","display_url":"bbc.co.uk/iplayer/episodâ€¦","indices":[248,271]}]	Years ago @jlukeroberts wrote a sketch where I had asparagus for fingers. More years we filmed it with @MCabournSmith and even more years @bbccomedy showed it. Proof asparagus can help beyond its vitamin-laced properties. Mind your fingers please. https://t.co/fiOPRAy0DX	51183.0	RT @ladycariad: Years ago @jlukeroberts wrote a sketch where I had asparagus for fingers. More years we filmed it with @MCabournSmith and eâ€¦	128.0	True	full
1543208	1543208	605202bd526c920038008daa	2021-03-17 13:23:03	[]	[]	Wed Mar 17 08:52:15 +0000 2021	[]	[{"url":"https://t.co/1jHNMM00wV","expanded_url":"https://twitter.com/darreng_henry/status/1371843240501055490","display_url":"twitter.com/darreng_henry/â€¦","indices":[285,308]}]	As this MP has disabled replies on this tweet, let me reassure his constituents that Covidâ€™s impact on the â€œtimely administration of justiceâ€� was simply the cherry on top of the huge delays caused by his colleaguesâ€™ systematic defunding of police, courts, CPS, probation &amp; prisons https://t.co/1jHNMM00wV	435664.0	RT @BarristerSecret: As this MP has disabled replies on this tweet, let me reassure his constituents that Covidâ€™s impact on the â€œtimely admâ€¦	5877.0	True	full
1543209	1543209	605202be526c920038008dc4	2021-03-17 13:23:04	[]	[]	Wed Mar 17 12:52:03 +0000 2021	[{"text":"Ø±Ø§Ø­ØªÙŠ_Ù�ÙŠ_Ø°ÙƒØ±_Ø§Ù„Ù„Ù‡","indices":[23,41]},{"text":"Ø§Ù„Ø§Ø®Ø¨Ø§Ø±_Ø§Ù„Ø³Ø§Ø±Ø©","indices":[42,57]},{"text":"ØµØ¨Ø§Ø­_Ø§Ù„Ø®ÙŠØ±","indices":[58,69]},{"text":"Ø±Ù…Ø¶Ø§Ù†","indices":[70,76]},{"text":"ÙƒÙˆØ±ÙˆÙ†Ø§","indices":[77,84]},{"text":"Ø§Ù„Ø³Ø¹ÙˆØ¯ÙŠØ©","indices":[85,94]}]	[{"url":"https://t.co/o0jkmqh6X0","expanded_url":"https://bit.ly/2XmPw2Z","display_url":"bit.ly/2XmPw2Z","indices":[226,249]}]	( ØªÙ�Ø³ÙŠØ± Ø§Ù„Ø¹Ø´Ø± Ø§Ù„Ø£Ø®ÙŠØ±) #Ø±Ø§Ø­ØªÙŠ_Ù�ÙŠ_Ø°ÙƒØ±_Ø§Ù„Ù„Ù‡ #Ø§Ù„Ø§Ø®Ø¨Ø§Ø±_Ø§Ù„Ø³Ø§Ø±Ø© #ØµØ¨Ø§Ø­_Ø§Ù„Ø®ÙŠØ± #Ø±Ù…Ø¶Ø§Ù† #ÙƒÙˆØ±ÙˆÙ†Ø§ #Ø§Ù„Ø³Ø¹ÙˆØ¯ÙŠØ© Ù…Ù„Ù� ØªÙ�Ø§Ø¹Ù„ÙŠ ÙŠÙ…ÙƒÙ†Ùƒ ØªØ­Ù…ÙŠÙ„ Ù†Ø³Ø®Ø© Ù…Ù† ÙƒØªØ§Ø¨ ØªÙ�Ø³ÙŠØ± Ø§Ù„Ø¹Ø´Ø± Ø§Ù„Ø£Ø®ÙŠØ± Ø¨Ø£ÙŠ Ù„ØºØ© Ù…Ù† Ù„ØºØ§ØªÙ‡ Ø§Ù„ Ù¦Ù . Ø¨Ù†Ø´Ø± Ù‡Ø°Ø§ Ø§Ù„Ù…Ù„Ù� ØªÙƒÙˆÙ† Ù…Ù…Ù† ÙŠÙ†Ø´Ø± Ø§Ù„Ø¹Ù„Ù… Ø§Ù„Ù†Ø§Ù�Ø¹ Ø¨Ø¥Ø°Ù† Ø§Ù„Ù„Ù‡…	2087.0	RT @M40490375: ( ØªÙ�Ø³ÙŠØ± Ø§Ù„Ø¹Ø´Ø± Ø§Ù„Ø£Ø®ÙŠØ±) #Ø±Ø§Ø­ØªÙŠ_Ù�ÙŠ_Ø°ÙƒØ±_Ø§Ù„Ù„Ù‡ #Ø§Ù„Ø§Ø®Ø¨Ø§Ø±_Ø§Ù„Ø³Ø§Ø±Ø© #ØµØ¨Ø§Ø­_Ø§Ù„Ø®ÙŠØ± #Ø±Ù…Ø¶Ø§Ù† #ÙƒÙˆØ±ÙˆÙ†Ø§ #Ø§Ù„Ø³Ø¹ÙˆØ¯ÙŠØ© Ù…Ù„Ù� ØªÙ�Ø§Ø¹Ù„ÙŠ ÙŠÙ…ÙƒÙ†Ùƒ ØªØ­Ù…ÙŠÙ„ Ù†Ø³Ø®Ø© Ù…â€¦	73.0	True	full
1543210	1543210	605202be526c920038008dd2	2021-03-17 13:23:04	[]	[]	Wed Mar 17 11:25:35 +0000 2021	[{"text":"FascistBritain","indices":[223,238]},{"text":"pritipatel","indices":[239,250]}]	[{"url":"https://t.co/C5qPgBzFL7","expanded_url":"https://www.politics.co.uk/comment/2021/03/16/anti-protest-bill-freedom-dies-in-silence/?text=Anti-protest","display_url":"politics.co.uk/comment/2021/0â€¦","indices":[251,274]}]	ðŸ˜ Tory MPs barely pretended to have read the bill, let alone understand its contents, let alone challenge them. There was a silence. A silence as deep and wide and profound as that which they intend to impose on protestors. #FascistBritain #pritipatel https://t.co/C5qPgBzFL7	24285.0	RT @carolJhedges: ðŸ˜ Tory MPs barely pretended to have read the bill, let alone understand its contents, let alone challenge them. There wasâ€¦	549.0	True	full
1543211	1543211	605202be526c920038008df8	2021-03-17 13:23:04	[]	[]	Mon Mar 15 21:55:51 +0000 2021	[]	[{"url":"https://t.co/GpgsqbKuGz","expanded_url":"https://www.axios.com/covid-europe-new-restrictions-variants-vaccines-10f1b0d0-81d6-4169-a8c4-dc1818f2df64.html?utm_source=twitter&utm_medium=social&utm_campaign=editorial&utm_content=world-covid","display_url":"axios.com/covid-europe-nâ€¦","indices":[142,165]}]	Germany's public health agency warns of "clear signs" that a third wave has begun, and Italy plans to enter another near-nationwide lockdown. https://t.co/GpgsqbKuGz	570526.0	RT @axios: Germany's public health agency warns of "clear signs" that a third wave has begun, and Italy plans to enter another near-nationwâ€¦	606.0	True	full
1543212	1543212	605202be526c920038008dfc	2021-03-17 13:23:04	[]	[{"url":"https://t.co/COcEkVltH7","expanded_url":"https://twitter.com/BraTokolloZA/status/1371920379539816448?s=19","display_url":"twitter.com/BraTokolloZA/sâ€¦","indices":[228,251]}]		[]	[]			@shingaiRndoro It is a capitalists' world,they do as they please,either you on their side or you become their targeâ€¦ https://t.co/qDFXYvG0Cj	352.0	True	full
1543213	1543213	605202be526c920038008dfe	2021-03-17 13:23:04	[]	[]	Wed Mar 17 13:16:37 +0000 2021	[]	[{"url":"https://t.co/ZPaBiq6Dmv","expanded_url":"https://twitter.com/SkyNews/status/1372169441690185728","display_url":"twitter.com/SkyNews/statusâ€¦","indices":[280,303]}]	The EU failed to sign contracts as fast as the UK. It failed to licence as fast as the UK. It cast doubt on the effectiveness of the UK vaccine. It cast doubts on the safety of the UK vaccine. It's now threatening to steal the UK vaccine because we have higher vaccination rates. https://t.co/ZPaBiq6Dmv	140851.0	RT @DPJHodges: The EU failed to sign contracts as fast as the UK. It failed to licence as fast as the UK. It cast doubt on the effectivenesâ€¦	93.0	True	full
1543214	1543214	605202be526c920038008e06	2021-03-17 13:23:05	[]	[]	Wed Mar 17 11:50:38 +0000 2021	[]	[{"url":"https://t.co/b8tocKXKEp","expanded_url":"https://www.niusdiario.es/sociedad/sanidad/sanidad-reconoce-datos-muertes-ninos-covid-erroneos-contabilizaban-centenarios-como-menores_18_3107220241.html","display_url":"niusdiario.es/sociedad/sanidâ€¦","indices":[253,276]}]	Sanidad admite un error en la mortalidad infantil por coronavirus "Los pediatras creen que el error es que los fallecidos de, por ejemplo, 103 aÃ±os, computan como 3" Cc/ A todos los que llevan semanas alarmando y metiendo miedo con datos incorrectos https://t.co/b8tocKXKEp	57295.0	RT @mianrey: Sanidad admite un error en la mortalidad infantil por coronavirus "Los pediatras creen que el error es que los fallecidos de,â€¦	144.0	True	full
1543215	1543215	605202be526c920038008e1c	2021-03-17 13:23:05	[]	[]	Wed Mar 17 13:15:02 +0000 2021	[]	[{"url":"https://t.co/I2kLZaETkV","expanded_url":"https://www.gazetadopovo.com.br/rodrigo-constantino/tragedias-demandam-um-bode-expiatorio-e-oportunistas-apontam-para-bolsonaro/","display_url":"gazetadopovo.com.br/rodrigo-constaâ€¦","indices":[253,276]}]	A situaÃ§Ã£o jÃ¡ Ã© dramÃ¡tica por si sÃ³, com mortes causadas pelo vÃ­rus chinÃªs e o desastre econÃ´mico fruto da pandemia e da reaÃ§Ã£o a ela. A politizaÃ§Ã£o excessiva joga mais lenha na fogueira. Os abutres oportunistas exploram a busca de um bode expiatÃ³rio. https://t.co/I2kLZaETkV	712572.0	RT @Rconstantino: A situaÃ§Ã£o jÃ¡ Ã© dramÃ¡tica por si sÃ³, com mortes causadas pelo vÃ­rus chinÃªs e o desastre econÃ´mico fruto da pandemia e daâ€¦	1302.0	True	full
1543216	1543216	605202be526c920038008e20	2021-03-17 13:23:05	[{"text":"MikaKubo","indices":[67,76]},{"text":"ElPoderEnTi","indices":[212,224]}]	[{"url":"https://t.co/ZKJOi5WjzW","expanded_url":"https://bit.ly/30XT6kB","display_url":"bit.ly/30XT6kB","indices":[0,23]}]		[]	[]			https://t.co/ZKJOi5WjzW @GisellaTV, @christiancha, @JeimyOsorio y #MikaKubo cuentan cÃ³mo sus personajes en la teleâ€¦ https://t.co/aHw7MH3koW	286.0	True	full
1543217	1543217	605202be526c920038008e22	2021-03-17 13:23:05	[]	[]	Wed Mar 17 11:16:24 +0000 2021	[]	[{"url":"https://t.co/se6isWExCz","expanded_url":"https://www.ssp.to.gov.br/noticia/2020/4/3/-seguranca-publica-inicia-mapeamento-georreferenciado-para-monitoramento-do-novo-coronavirus-no-tocantins/","display_url":"ssp.to.gov.br/noticia/2020/4â€¦","indices":[170,193]}]	LEIA-SE: o Estado irÃ¡ vigiar ONDE e COM QUEM vocÃª estÃ¡, e pretende punir e arrancar mais $ do seu bolso caso vc seja um menino desobediente. Tudo para o seu bem, claro. https://t.co/se6isWExCz	115813.0	RT @AlessandroLoio2: LEIA-SE: o Estado irÃ¡ vigiar ONDE e COM QUEM vocÃª estÃ¡, e pretende punir e arrancar mais $ do seu bolso caso vc seja uâ€¦	140.0	True	full
1543218	1543218	605202bf526c920038008e28	2021-03-17 13:23:05	[{"text":"confinement","indices":[115,127]},{"text":"asymptomatique","indices":[134,149]},{"text":"vaccin","indices":[177,184]}]	[{"url":"https://t.co/VDvb00zCFy","expanded_url":"https://vimeo.com/500933141","display_url":"vimeo.com/500933141","indices":[252,275]}]		[]	[]			@CDJoncour , @CaudeHenrion , spÃ©cialiste des thÃ©rapies Ã ARN : 10'2 lavage cerveaux 15' vous Ãªtes cobayes 25'5â€¦ https://t.co/BJZpB2ic77	2173.0	True	full
1543219	1543219	605202bf526c920038008e2a	2021-03-17 13:23:05	[]	[{"url":"https://t.co/zy9yCPmFV9","expanded_url":"https://ift.tt/3s2qLWA","display_url":"ift.tt/3s2qLWA","indices":[178,201]}]		[]	[]			* ARTICLE CREATOR ONLINE * Create UNIQUE content in a click! https://t.co/y1UXJ7nxpy * Do you know headless? And whâ€¦ https://t.co/9AHB7mfP3t	404.0	True	full
1543220	1543220	605202bf526c920038008e38	2021-03-17 13:23:05	[]	[]	Tue Mar 16 08:22:17 +0000 2021	[{"text":"MachineLearning","indices":[68,84]},{"text":"DataScience","indices":[85,97]},{"text":"Python","indices":[98,105]},{"text":"AI","indices":[106,109]},{"text":"IoT","indices":[110,114]},{"text":"flutter","indices":[115,123]},{"text":"javascript","indices":[124,135]},{"text":"Serverless","indices":[136,147]},{"text":"CyberSecurity","indices":[148,162]},{"text":"tech","indices":[163,168]},{"…	[{"url":"https://t.co/biESj7p77t","expanded_url":"https://www.accountingtoday.com/opinion/how-to-create-an-ai-ready-accounting-firm","display_url":"accountingtoday.com/opinion/how-toâ€¦","indices":[42,65]}]	How to create an AI-ready accounting firm https://t.co/biESj7p77t #MachineLearning #DataScience #Python #AI #IoT #flutter #javascript #Serverless #CyberSecurity #tech #DDoS #DeepLearning #fintech #COVID19 #data #RPA #IIoT #5G #Cloud #MLOps #startup #Accounting #investment #VC	9063.0	RT @HarbRimah: How to create an AI-ready accounting firm https://t.co/biESj7p77t #MachineLearning #DataScience #Python #AI #IoT #flutterâ€¦	13261.0	True	full
1543221	1543221	605202bf526c920038008e3a	2021-03-17 13:23:05	[]	[]	Wed Mar 17 01:44:01 +0000 2021	[]	[{"url":"https://t.co/gBBW8JgUAI","expanded_url":"https://coronavirus.atarde.com.br/primeiro-lote-da-sputnik-v-ira-contemplar-profissionais-da-educacao-e-da-seguranca-publica/","display_url":"coronavirus.atarde.com.br/primeiro-lote-â€¦","indices":[95,118]}]	Primeiro lote da Sputnik V contemplarÃ¡ profissionais da educaÃ§Ã£o e da seguranÃ§a pÃºblica na BA https://t.co/gBBW8JgUAI https://t.co/81FkC8Enxf	487280.0	RT @atarde: Primeiro lote da Sputnik V contemplarÃ¡ profissionais da educaÃ§Ã£o e da seguranÃ§a pÃºblica na BA https://t.co/gBBW8JgUAI https://â€¦	412.0	True	full
1543222	1543222	605202bf526c920038008e42	2021-03-17 13:23:05	[]	[]	Wed Mar 17 11:50:00 +0000 2021	[{"text":"17Mar","indices":[104,110]}]	[{"url":"https://t.co/CltuvpdrhP","expanded_url":"https://www.vtv.gob.ve/venezolanos-atendidos-hotel-sanitario-alba-caracas/","display_url":"vtv.gob.ve/venezolanos-atâ€¦","indices":[113,136]}]	MÃ¡s de 6 mil venezolanos positivos a la COVID-19 han sido atendidos en el hotel sanitario Alba Caracas #17Mar https://t.co/CltuvpdrhP https://t.co/RUhN2FtCEl	1814384.0	RT @VTVcanal8: MÃ¡s de 6 mil venezolanos positivos a la COVID-19 han sido atendidos en el hotel sanitario Alba Caracas #17Mar https://t.câ€¦	47.0	True	full
1543223	1543223	605202bf526c920038008e4c	2021-03-17 13:23:05	[]	[]	Wed Mar 17 13:22:32 +0000 2021	[{"text":"å®®è„‡å’²è‰¯","indices":[205,210]},{"text":"ë¯¸ì•¼ì™€í‚¤ì‚¬ì¿ ë�¼","indices":[211,219]},{"text":"MiyawakiSakura","indices":[220,235]},{"text":"HKT48","indices":[236,242]},{"text":"IZONE","indices":[243,249]}]	[{"url":"https://t.co/7UlEPIMigN","expanded_url":"https://share.api.weibo.cn/share/209791481.html?weibo_id=4615844015114213","display_url":"share.api.weibo.cn/share/20979148â€¦","indices":[180,203]}]	The drone show to celebrate Sakura's birthday in Shanghai will start at 20:30 CST on 19th March. It will last for 15 mins. And 200 drones will be used for this project. Source: https://t.co/7UlEPIMigN #å®®è„‡å’²è‰¯ #ë¯¸ì•¼ì™€í‚¤ì‚¬ì¿ ë�¼ #MiyawakiSakura #HKT48 #IZONE https://t.co/GLxL73vnLY	1240.0	RT @39Storage: The drone show to celebrate Sakura's birthday in Shanghai will start at 20:30 CST on 19th March. It will last for 15 mins.â€¦	346.0	True	full
1543224	1543224	605202bf526c920038008e4e	2021-03-17 13:23:05	[]	[{"url":"https://t.co/K1GJRihw4o","expanded_url":"https://www.wqad.com/article/news/local/about-8000-vaccine-doses-administered-in-first-week-of-rock-island-county-clinic-with-help-from-illinois-national-guard/526-1800e558-d987-452e-a125-3b12f199fd7b?utm_campaign=snd-autopilot","display_url":"wqad.com/article/news/lâ€¦","indices":[121,144]}]		[]	[]			About 8,000 vaccine doses administered in first week of Rock Island County clinic with help from Illinois Nationalâ€¦ https://t.co/g5qv7rCSjt	46818.0	True	full
1543225	1543225	605202bf526c920038008e6e	2021-03-17 13:23:06	[]	[]	Wed Mar 17 08:14:26 +0000 2021	[{"text":"StopAsianHate","indices":[198,212]}]	[{"url":"https://t.co/JJLwGPefDa","expanded_url":"https://anti-asianviolenceresources.carrd.co","display_url":"anti-asianviolenceresources.carrd.co","indices":[261,284]}]	Racism against Asians has been normalized for too long. The rise of hate crimes towards Asians this past year has increased with many people justifying it because of the pandemic. It needs to stop. #StopAsianHate Here's a link of resources &amp; ways to help https://t.co/JJLwGPefDa	137982.0	RT @fundsforbangtan: Racism against Asians has been normalized for too long. The rise of hate crimes towards Asians this past year has incrâ€¦	37.0	True	full
1543226	1543226	605202bf526c920038008e70	2021-03-17 13:23:06	[]	[]	Wed Mar 17 11:43:01 +0000 2021	[]	[{"url":"https://t.co/BsX6mOgoup","expanded_url":"https://www.democratandchronicle.com/story/news/coronavirus/2021/03/17/new-york-nursing-homes-remain-closed-visitors-despite-relaxed-reopening-guidelines/4718939001/","display_url":"democratandchronicle.com/story/news/corâ€¦","indices":[255,278]}]	â€œThey are protecting them to death.â€� What's going on here in NY? Nursing home staff and residents are vaccinated, and the infection rates are minimal. Yet NY won't follow federal guidance and open up nursing homes to more visitors, via @DRobinsonLoHud https://t.co/BsX6mOgoup	14641.0	RT @GannettAlbany: â€œThey are protecting them to death.â€� What's going on here in NY? Nursing home staff and residents are vaccinated, andâ€¦	2228.0	True	full
1543227	1543227	605202bf526c920038008e78	2021-03-17 13:23:06	[]	[]	Wed Mar 17 13:14:33 +0000 2021	[{"text":"NFTgiveaway","indices":[244,256]},{"text":"nftart","indices":[262,269]}]	[{"url":"https://t.co/37wFbqaSqL","expanded_url":"https://tinyurl.com/fuzzypill","display_url":"tinyurl.com/fuzzypill","indices":[96,119]}]	#15 The Fuzzy Pill now available on @rariblecom. As always we are giving away one free edition! https://t.co/37wFbqaSqL To enter to win: - Reply and tag one or more friends - Follow @DailyDose_NFT - Retweet this Winner will be drawn on 3/19 #NFTgiveaway $ETH #nftart https://t.co/Im6SQe7SP0	1949.0	RT @DailyDose_NFT: #15 The Fuzzy Pill now available on @rariblecom. As always we are giving away one free edition! https://t.co/37wFbqaSqLâ€¦	563.0	True	full
1543228	1543228	605202c0526c920038008e8a	2021-03-17 13:23:06	[]	[]	Wed Mar 17 00:09:41 +0000 2021	[{"text":"Thriller","indices":[109,118]},{"text":"Mystery","indices":[119,127]},{"text":"BookBoost","indices":[128,138]},{"text":"BookClub","indices":[139,148]},{"text":"readers","indices":[149,157]},{"text":"amreading","indices":[158,168]},{"text":"books","indices":[170,176]}]	[{"url":"https://t.co/0SvZyTN0Ae","expanded_url":"https://amzn.to/2RLsuBu","display_url":"amzn.to/2RLsuBu","indices":[66,89]}]	Yes, this thriller/suspense novel is as scary as its cover! ClickÂ https://t.co/0SvZyTN0AeÂ to get your copy!Â #Thriller #Mystery #BookBoost #BookClub #readers #amreadingÂ #books	5346.0	RT @steven_arnett: Yes, this thriller/suspense novel is as scary as its cover! ClickÂ https://t.co/0SvZyTN0AeÂ to get your copy!Â #Thriller #â€¦	10982.0	True	full
1543229	1543229	605202c0526c920038008e96	2021-03-17 13:23:06	[]	[]	Tue Mar 16 20:36:14 +0000 2021	[]	[{"url":"https://t.co/cYBAEqId8y","expanded_url":"https://www.nytimes.com/2021/03/16/health/moderna-vaccine-children.html","display_url":"nytimes.com/2021/03/16/heaâ€¦","indices":[136,159]}]	Comienza la prueba de las vacunas en niÃ±@s. Moderna Begins Testing Its Covid Vaccine in Babies and Young Children. - The New York Times https://t.co/cYBAEqId8y	126.0	RT @jaimevargasaol1: Comienza la prueba de las vacunas en niÃ±@s. Moderna Begins Testing Its Covid Vaccine in Babies and Young Children. - Tâ€¦	2100.0	True	full
1543230	1543230	605202c0526c920038008e9c	2021-03-17 13:23:06	[{"text":"BoletinPetrolero","indices":[0,17]},{"text":"17Mar","indices":[173,179]},{"text":"FelizMiercoles","indices":[180,195]},{"text":"LaCovidNoJuega","indices":[196,211]},{"text":"LaCovid19NoJuega","indices":[212,229]},{"text":"RespetemosElConvenio","indices":[230,251]}]	[{"url":"https://t.co/jZlx75LNEB","expanded_url":"https://www.rafaelramirez.net/boletin-petrolero/boletin-petrolero-15-de-marzo-2021/","display_url":"rafaelramirez.net/boletin-petrolâ€¦","indices":[252,275]}]		[]	[]			#BoletinPetrolero "Se mantiene estable la tendencia de recuperaciÃ³n de los marcadores de petrÃ³leo, con expectativasâ€¦ https://t.co/ApUsDzN0Up	78.0	True	full
1543231	1543231	605202c0526c920038008ea6	2021-03-17 13:23:06	[]	[]	Wed Mar 17 13:16:03 +0000 2021	[]	[{"url":"https://t.co/7RNHFeaFpw","expanded_url":"https://www.rappler.com/nation/octa-research-metro-manila-experiencing-serious-surge-covid-19-cases-march-2021?utm_source=twitter&utm_medium=social","display_url":"rappler.com/nation/octa-reâ€¦","indices":[155,178]}]	Experts studying the coronavirus outbreak in the country said virus epicenter Metro Manila is now experiencing a "serious surge" of COVID-19 cases. READ: https://t.co/7RNHFeaFpw https://t.co/R1Af44jivR	3434175.0	RT @rapplerdotcom: Experts studying the coronavirus outbreak in the country said virus epicenter Metro Manila is now experiencing a "seriouâ€¦	337.0	True	full
1543232	1543232	605202c0526c920038008eae	2021-03-17 13:23:06	[{"text":"COVID19","indices":[2,10]},{"text":"La26","indices":[238,243]}]	[{"url":"https://t.co/B2nhWfwHzY","expanded_url":"http://bit.ly/3ePVlyz","display_url":"bit.ly/3ePVlyz","indices":[249,272]}]		[]	[]			ðŸ”´ #COVID19. ðŸ—£ @GabrielAttal Ã @mchantrait : "La fermeture des Ã©coles ne peut Ãªtre envisagÃ©e qu'en ultime recours.â€¦ https://t.co/MuD2vBpwhw	313561.0	True	full
1543233	1543233	605202c0526c920038008eb0	2021-03-17 13:23:06	[{"text":"LSbet","indices":[18,24]},{"text":"ChampionsLeague","indices":[109,125]}]	[{"url":"https://t.co/oSZpnDHpP1","expanded_url":"http://begambleaware.org","display_url":"begambleaware.org","indices":[203,226]},{"url":"https://t.co/QlTyUShAtw","expanded_url":"http://top100bo.com/LSbet","display_url":"top100bo.com/LSbet","indices":[257,280]}]		[]	[]			Make a deposit on #LSbet, place its full amount in a single pre-match bet with odds greater than 1.80 on anyâ€¦ https://t.co/6wJboOQDBW	353.0	True	full
1543234	1543234	605202c0526c920038008eb6	2021-03-17 13:23:06	[]	[{"url":"https://t.co/ssizKODCqC","expanded_url":"https://www.stck.pro/news/NEWR/11651856","display_url":"stck.pro/news/NEWR/1165â€¦","indices":[57,80]},{"url":"https://t.co/QSFdFZ2F32","expanded_url":"https://www.stck.pro/news/NEWR","display_url":"stck.pro/news/NEWR","indices":[126,149]}]		[]	[]			$NEWR NEW ARTICLE : New Relic expands its AIOps services https://t.co/ssizKODCqC Get all the latest $NEWR related nâ€¦ https://t.co/SVGS41Aemi	2564.0	True	full
1543235	1543235	605202c0526c920038008eba	2021-03-17 13:23:06	[]	[]	Tue Mar 16 08:22:17 +0000 2021	[{"text":"MachineLearning","indices":[68,84]},{"text":"DataScience","indices":[85,97]},{"text":"Python","indices":[98,105]},{"text":"AI","indices":[106,109]},{"text":"IoT","indices":[110,114]},{"text":"flutter","indices":[115,123]},{"text":"javascript","indices":[124,135]},{"text":"Serverless","indices":[136,147]},{"text":"CyberSecurity","indices":[148,162]},{"text":"tech","indices":[163,168]},{"…	[{"url":"https://t.co/biESj7p77t","expanded_url":"https://www.accountingtoday.com/opinion/how-to-create-an-ai-ready-accounting-firm","display_url":"accountingtoday.com/opinion/how-toâ€¦","indices":[42,65]}]	How to create an AI-ready accounting firm https://t.co/biESj7p77t #MachineLearning #DataScience #Python #AI #IoT #flutter #javascript #Serverless #CyberSecurity #tech #DDoS #DeepLearning #fintech #COVID19 #data #RPA #IIoT #5G #Cloud #MLOps #startup #Accounting #investment #VC	9063.0	RT @HarbRimah: How to create an AI-ready accounting firm https://t.co/biESj7p77t #MachineLearning #DataScience #Python #AI #IoT #flutterâ€¦	34865.0	True	full
1543236	1543236	605202c0526c920038008ec2	2021-03-17 13:23:07	[]	[]	Wed Mar 17 12:25:05 +0000 2021	[{"text":"funding","indices":[87,95]}]	[{"url":"https://t.co/YQncaf5gpg","expanded_url":"https://inc42.com/buzz/energy-iot-startup-smart-joules-raises-4-1-mn-in-series-a/","display_url":"inc42.com/buzz/energy-ioâ€¦","indices":[127,150]}]	Energy-efficiency-as-a-service startup @SmartJoules has raised $4.1 Mn in its Series A #funding round from various investors. https://t.co/YQncaf5gpg	27421.0	RT @Inc42: Energy-efficiency-as-a-service startup @SmartJoules has raised $4.1 Mn in its Series A #funding round from various investors. hâ€¦	274.0	True	full
1543237	1543237	605202c0526c920038008ed2	2021-03-17 13:23:07	[]	[]	Wed Mar 17 13:00:02 +0000 2021	[{"text":"Chainlink","indices":[23,33]},{"text":"dForceLending","indices":[70,84]}]	[{"url":"https://t.co/syP31E2pXw","expanded_url":"https://medium.com/dforcenet/dforce-integrates-with-chainlink-oracle-on-mainnet-as-the-oracle-to-secure-its-lending-and-a8f646e7ddc3","display_url":"medium.com/dforcenet/dforâ€¦","indices":[126,149]}]	dForce integrated with #Chainlink as its oracle solution for securing #dForceLending. AMA to follow- stay tuned! Read moreâ¬‡ï¸� https://t.co/syP31E2pXw	7424.0	RT @dForcenet: dForce integrated with #Chainlink as its oracle solution for securing #dForceLending. AMA to follow- stay tuned! Read moreâ€¦	3041.0	True	full
1543238	1543238	605202c0526c920038008ed6	2021-03-17 13:23:07	[]	[]	Tue Mar 16 20:07:41 +0000 2021	[{"text":"covid","indices":[156,162]}]	[{"url":"https://t.co/DR94Kd7BWN","expanded_url":"https://youtu.be/y4VDNSKQjNo","display_url":"youtu.be/y4VDNSKQjNo","indices":[257,280]}]	O cientista Lucas Ferrante, do Inpa, faz parte do grupo que alertou o mundo sobre o desmonte das polÃ­ticas ambientais na AmazÃ´nia e previu o descontrole da #covid em Manaus. Por causa disso, se tornou alvo de ameaÃ§as nas redes e fora delas. VÃ­deo completo: https://t.co/DR94Kd7BWN https://t.co/EZGLr1eiy4	832413.0	RT @TheInterceptBr: O cientista Lucas Ferrante, do Inpa, faz parte do grupo que alertou o mundo sobre o desmonte das polÃ­ticas ambientais nâ€¦	946.0	True	full
1543239	1543239	605202c1526c920038008eda	2021-03-17 13:23:07	[]	[{"url":"https://t.co/uPUGIK0zmd","expanded_url":"https://tbibl.es/6nJz","display_url":"tbibl.es/6nJz","indices":[257,280]}]		[]	[]			Colossians 3:12-15 NIV "Therefore, as God's chosen people, holy and dearly loved, clothe yourselves with compassionâ€¦ https://t.co/MupwxT2GQT	1385.0	True	full
1543240	1543240	605202c1526c920038008ee2	2021-03-17 13:23:07	[]	[]	Wed Mar 17 13:07:51 +0000 2021	[]	[{"url":"https://t.co/codsBIVkUt","expanded_url":"https://www.thetimes.co.uk/article/eu-set-to-block-vaccine-exports-to-uk-85gklsrjr","display_url":"thetimes.co.uk/article/eu-setâ€¦","indices":[236,259]}]	So they want vaccines that are quasi effective, no one wants, apparently kill people and they have millions of unused doses of - nothing to do with vaccines directly this is about trying to hold back the UK as we are embarrassing them https://t.co/codsBIVkUt	1051.0	RT @Danjsalt: So they want vaccines that are quasi effective, no one wants, apparently kill people and they have millions of unused doses oâ€¦	1131.0	True	full
1543241	1543241	605202c1526c920038008eec	2021-03-17 13:23:07	[]	[]	Fri Mar 12 19:15:37 +0000 2021	[]	[{"url":"https://t.co/zL0UJaSy1q","expanded_url":"https://twitter.com/davidmcw/status/1370289093322682370","display_url":"twitter.com/davidmcw/statuâ€¦","indices":[279,302]}]	Will big pharma set up businesses in an EU country again? 1) Need permission to export, 2) EU officials poking around premises, 3) Contemplate breaching intellectual property laws by infringing vaccine patents, 4) Trashing reputations &amp; undermining public confidence in ðŸ’‰ https://t.co/zL0UJaSy1q	17457.0	RT @BarristersHorse: Will big pharma set up businesses in an EU country again? 1) Need permission to export, 2) EU officials poking arounâ€¦	17457.0	True	full
1543242	1543242	605202c1526c920038008ef6	2021-03-17 13:23:07	[{"text":"BolsonaroGenocida","indices":[191,209]},{"text":"AcordaCongresso","indices":[210,226]}]	[{"url":"https://t.co/egjCqdiVzF","expanded_url":"https://brasil.elpais.com/brasil/2021-01-21/pesquisa-revela-que-bolsonaro-executou-uma-estrategia-institucional-de-propagacao-do-virus.html","display_url":"brasil.elpais.com/brasil/2021-01â€¦","indices":[250,273]}]		[]	[]			"No Tribunal Penal Internacional, pelo menos trÃªs comunicaÃ§Ãµes relacionam genocÃ­dio e outros crimes contra a humaniâ€¦ https://t.co/SJelBlq4cf	2363.0	True	full
1543243	1543243	605202c1526c920038008ef8	2021-03-17 13:23:07	[]	[{"url":"https://t.co/GiBCFT3u9d","expanded_url":"https://www.bbc.co.uk/news/live/uk-scotland-56353638?ns_mchannel=social&ns_source=twitter&ns_campaign=bbc_live&ns_linkname=6051ff24b4f28002d08cbdbb%26FM%20%27strongly%20refutes%27%20David%20Davis%27%20claims%20on%20Salmond%20inquiry%262021-03-17T13%3A10%3A32.249Z&ns_fee=0&pinned_post_locator=urn:asset:ccb602cf-381b-41e1-8dc8-3c972cce77fd&pinned_po…		[]	[]			Our media really is a disgrace. Who was it this time? And people accuse @ScotGovFM of 'politicising' the Covid briâ€¦ https://t.co/9DLLKa4wN8	525.0	True	full
1543244	1543244	605202c1526c920038008efa	2021-03-17 13:23:07	[]	[]	Wed Mar 17 03:52:18 +0000 2021	[]	[{"url":"https://t.co/OJlTZHOCa5","expanded_url":"https://www1.folha.uol.com.br/colunas/painel/2020/03/apos-tratar-coronavirus-com-cloroquina-e-azitromicina-dono-do-grupo-rbs-tem-alta-do-hospital.shtml","display_url":"www1.folha.uol.com.br/colunas/painelâ€¦","indices":[187,210]}]	Dono do grupo RBS recebe alta apÃ³s tratar coronavÃ­rus com cloroquina e azitromicina - 26/03/2020 - Painel - Folha. - Tratamento precoce salva inclusive isso aÃ­! https://t.co/OJlTZHOCa5	25364.0	RT @suruagymotta: Dono do grupo RBS recebe alta apÃ³s tratar coronavÃ­rus com cloroquina e azitromicina - 26/03/2020 - Painel - Folha.â€¦	1662.0	True	full
1543245	1543245	605202c1526c920038008f14	2021-03-17 13:23:07	[]	[{"url":"https://t.co/acfTrU893C","expanded_url":"https://www.technologyreview.com/2021/02/06/1017603/how-to-better-relationship-tech-devices-pandemic/","display_url":"technologyreview.com/2021/02/06/101â€¦","indices":[129,152]}]		[]	[]			Sometimes it can feel like tech is taking over all our time. Here are some tips on how to set some boundaries withâ€¦ https://t.co/BaRamTLS6W	9.0	True	full
1543246	1543246	605202c1526c920038008f1c	2021-03-17 13:23:07	[]	[]	Wed Mar 17 01:30:40 +0000 2021	[]	[{"url":"https://t.co/0Nn3WOAvuF","expanded_url":"https://www.washingtonpost.com/nation/2021/03/16/coronavirus-covid-live-updates-us/?tid=ss_tw","display_url":"washingtonpost.com/nation/2021/03â€¦","indices":[251,274]}]	This confirms what we know already. The action taken by govts across the EU, including Germany and France, to suspend AstraZeneca vaccination is political, and not based at all on the scientific evidence. The EU approach is costing lives every day. https://t.co/0Nn3WOAvuF	13251.0	RT @NileGardiner: This confirms what we know already. The action taken by govts across the EU, including Germany and France, to suspend Astâ€¦	13251.0	True	full
1543247	1543247	605202c1526c920038008f20	2021-03-17 13:23:07	[]	[{"url":"https://t.co/e251D7P5Iu","expanded_url":"https://www.psychedelicfinance.com/articles/cybin-progresses-two-psychedelic-investigational-new-drug-ind-candidates-and-announces-completion-of-its-20th-pre-clinical-study","display_url":"psychedelicfinance.com/articles/cybinâ€¦","indices":[205,228]}]		[]	[]			News: Cybin | $CYBN Has completed their 20th pre-clinical study and is also progressing CYB003 and CYB004, theirâ€¦ https://t.co/gz9obn63ff	14191.0	True	full
1543248	1543248	605202c2526c920038008f50	2021-03-17 13:23:08	[]	[]	Wed Mar 17 13:15:07 +0000 2021	[{"text":"COVID19","indices":[94,102]}]	[{"url":"https://t.co/m54XkYC39y","expanded_url":"https://bit.ly/38LOmTH","display_url":"bit.ly/38LOmTH","indices":[212,235]}]	Our Founder and CSO, Sean Tucker, PhD., was featured on @ABC7GMW discussing how Vaxartâ€™s oral #COVID19 tablet vaccine candidate could be an alternative to vaccination shots. For more insight on the story, visit: https://t.co/m54XkYC39y $VXRT	4222.0	RT @Vaxart: Our Founder and CSO, Sean Tucker, PhD., was featured on @ABC7GMW discussing how Vaxartâ€™s oral #COVID19 tablet vaccine candidateâ€¦	217.0	True	full
1543249	1543249	605202c2526c920038008f54	2021-03-17 13:23:08	[]	[{"url":"https://t.co/OwSplnFUGa","expanded_url":"https://www.eluniversal.com.mx/mundo/covid-19-detectan-en-ucrania-nueva-variante-del-coronavirus-es-agresiva-y-contagiosa","display_url":"eluniversal.com.mx/mundo/covid-19â€¦","indices":[236,259]}]		[]	[]			No s q es peor,saber como muta el virus y vivir la incertidumbre o seguir viendo como muta la "democracia"chilena yâ€¦ https://t.co/QZ97KZd2Eo	4377.0	True	full
1543250	1543250	605202c2526c920038008f58	2021-03-17 13:23:08	[]	[]	Wed Mar 17 13:23:03 +0000 2021	[{"text":"GetMoreInsights","indices":[61,77]},{"text":"CoolerData","indices":[78,89]},{"text":"Data","indices":[90,95]},{"text":"DataScience","indices":[96,108]},{"text":"BusinessIntelligence","indices":[109,130]},{"text":"Python","indices":[131,138]},{"text":"Science","indices":[139,147]},{"text":"Analysis","indices":[148,157]}]	[{"url":"https://t.co/sj2LEiHmRM","expanded_url":"http://dlvr.it/RvplgC","display_url":"dlvr.it/RvplgC","indices":[37,60]}]	New Relic expands its AIOps services https://t.co/sj2LEiHmRM #GetMoreInsights #CoolerData #Data #DataScience #BusinessIntelligence #Python #Science #Analysis https://t.co/V93LYBW8xy	136.0	RT @CoolerData: New Relic expands its AIOps services https://t.co/sj2LEiHmRM #GetMoreInsights #CoolerData #Data #DataScience #BusinessIntelâ€¦	841.0	True	full
1543251	1543251	605202c2526c920038008f64	2021-03-17 13:23:08	[{"text":"Delhi","indices":[243,249]}]	[{"url":"https://t.co/Fzdn4nZX15","expanded_url":"https://indianexpress.com/article/explained/national-capital-territory-of-delhi-bill-2021-lieutenant-governor-arvind-kejriwal-7229925/","display_url":"indianexpress.com/article/explaiâ€¦","indices":[251,274]}]		[]	[]			Our Constitution has always been a plaything for the ruling party. It is bent, defiled, or ignored to suit its poliâ€¦ https://t.co/8QOSOklohf	1578.0	True	full
1543252	1543252	605202c2526c920038008f6c	2021-03-17 13:23:09	[]	[]	Wed Mar 17 11:50:00 +0000 2021	[{"text":"17Mar","indices":[104,110]}]	[{"url":"https://t.co/CltuvpdrhP","expanded_url":"https://www.vtv.gob.ve/venezolanos-atendidos-hotel-sanitario-alba-caracas/","display_url":"vtv.gob.ve/venezolanos-atâ€¦","indices":[113,136]}]	MÃ¡s de 6 mil venezolanos positivos a la COVID-19 han sido atendidos en el hotel sanitario Alba Caracas #17Mar https://t.co/CltuvpdrhP https://t.co/RUhN2FtCEl	1814384.0	RT @VTVcanal8: MÃ¡s de 6 mil venezolanos positivos a la COVID-19 han sido atendidos en el hotel sanitario Alba Caracas #17Mar https://t.câ€¦	63.0	True	full
1543253	1543253	605202c2526c920038008f74	2021-03-17 13:23:09	[]	[]	Wed Mar 17 09:04:21 +0000 2021	[]	[{"url":"https://t.co/c0gVCyMd0B","expanded_url":"https://disidentia.com/virus-mutantes-y-la-comunicacion-del-riesgo/","display_url":"disidentia.com/virus-mutantesâ€¦","indices":[207,230]}]	Â¡Que viene el lobo! El empeÃ±o de los polÃ­ticos por mostrar permanentemente amenazas futuras debilita la voluntad de las personas para enfrentar la pandemia de forma autÃ³noma. De @Luis_I_Gomez en @disidentia https://t.co/c0gVCyMd0B	23372.0	RT @disidentia: Â¡Que viene el lobo! El empeÃ±o de los polÃ­ticos por mostrar permanentemente amenazas futuras debilita la voluntad de las perâ€¦	61.0	True	full
1543254	1543254	605202c2526c920038008f98	2021-03-17 13:23:09	[]	[]	Wed Mar 17 13:15:56 +0000 2021	[]	[{"url":"https://t.co/mln07R9WWv","expanded_url":"https://www.youtube.com/watch?v=fYXUPLI4wz8","display_url":"youtube.com/watch?v=fYXUPLâ€¦","indices":[227,250]}]	Age of Empires is getting its own event on April 10! Featuring new reveals and gameplay for Age of Empires II &amp; III DE as well as Age of Empires IV. Age of Empires: Fan Preview. Saturday, April 10th at 9 am PT/12 pm ET. https://t.co/mln07R9WWv	32868.0	RT @klobrille: Age of Empires is getting its own event on April 10! Featuring new reveals and gameplay for Age of Empires II &amp; III DE as wâ€¦	60.0	True	full
1543255	1543255	605202c3526c920038008fa6	2021-03-17 13:23:09	[{"text":"JC7Philippines","indices":[117,132]},{"text":"OngoingStoryline","indices":[133,150]},{"text":"FightForChange","indices":[151,166]},{"text":"COVID19","indices":[168,176]},{"text":"Coronavirus","indices":[178,190]},{"text":"VaccinationCovid","indices":[191,208]},{"text":"Philippines","indices":[209,221]},{"text":"Vaccines4All","indices":[223,236]},{"text":"documentary","indices":[237,249]…	[{"url":"https://t.co/fHUC3xuSWE","expanded_url":"https://www.youtube.com/watch?v=LcuTAhUN0hE","display_url":"youtube.com/watch?v=LcuTAhâ€¦","indices":[78,101]}]		[]	[]			JC7 Philippines Special Documentary | Reflection to Pandemic | March 18, 2020 https://t.co/fHUC3xuSWE via @YouTubeâ€¦ https://t.co/UWfxNK0gZW	313.0	True	full
1543256	1543256	605202c3526c920038008fbe	2021-03-17 13:23:09	[]	[]	Wed Mar 17 13:00:15 +0000 2021	[{"text":"Biontech","indices":[37,46]},{"text":"QuarantÃ¤ne","indices":[96,107]}]	[{"url":"https://t.co/CELH5FEJRC","expanded_url":"https://rsw.beck.de/aktuell/daily/meldung/detail/vg-neustadt-keine-quarantaene-verkuerzung-fuer-geimpftes-aerzteehepaar","display_url":"rsw.beck.de/aktuell/daily/â€¦","indices":[254,277]}]	Ã„rztepaar, im Januar und Februar mit #Biontech geimpft, muss dennoch wegen positiver Tochter in #QuarantÃ¤ne. 14 Tage Freiheitsentzug, um Risiko noch mal minimal zu senken. Derart offenkundig UnverhÃ¤ltnismÃ¤ÃŸiges von meinem Staat irritiert mich zunehmend. https://t.co/CELH5FEJRC	51515.0	RT @schroeder_k: Ã„rztepaar, im Januar und Februar mit #Biontech geimpft, muss dennoch wegen positiver Tochter in #QuarantÃ¤ne. 14 Tage Freihâ€¦	77.0	True	full
1543257	1543257	605202c3526c920038008fc2	2021-03-17 13:23:09	[]	[]	Wed Mar 17 13:16:00 +0000 2021	[{"text":"immigrants","indices":[53,64]},{"text":"kidsofimmigrants","indices":[147,164]},{"text":"POC","indices":[165,169]},{"text":"covid","indices":[170,176]},{"text":"thirdculturekids","indices":[177,194]}]	[{"url":"https://t.co/LZTygtN6dt","expanded_url":"https://rainesford.medium.com/their-presence-was-enough-how-we-grieved-in-lockdown-6b81070ddb04","display_url":"rainesford.medium.com/their-presenceâ€¦","indices":[195,218]}]	â€œThey cast some of us â€” the elderly, disabled folks, #immigrants, and people of color â€” as disposable, and gaslit the grieving. " via @Rainesford #kidsofimmigrants #POC #covid #thirdculturekids https://t.co/LZTygtN6dt	33.0	RT @The_Gen_Global: â€œThey cast some of us â€” the elderly, disabled folks, #immigrants, and people of color â€” as disposable, and gaslit the gâ€¦	7554.0	True	full
1543258	1543258	605202c3526c920038008fd8	2021-03-17 13:23:09	[]	[{"url":"https://t.co/Sy9NE3h5ys","expanded_url":"https://www.niusdiario.es/internacional/bruselas-propuesta-pasaporte-temporada-turistica_18_3107745166.html","display_url":"niusdiario.es/internacional/â€¦","indices":[224,247]}]		[]	[]			Bruselas presenta su propuesta de â€˜pasaporte covidâ€™ para salvar la temporada turÃ­stica. El 'certificado digital veâ€¦ https://t.co/ON4bHok1OD	1637.0	True	full
1543259	1543259	605202c3526c920038008fde	2021-03-17 13:23:10	[]	[]	Wed Mar 17 10:30:01 +0000 2021	[]	[{"url":"https://t.co/kRP3rmonyx","expanded_url":"https://fcld.ly/s8nuh0q","display_url":"fcld.ly/s8nuh0q","indices":[208,231]}]	JEU CONCOURS ðŸŽ® | En attendant le stock qui arrive d'ici 15 jours, on vous fait gagner dÃ¨s aujourd'hui cette carte graphique gaming Asus TUF-RTX3070-O8G ! ðŸ˜� Pour participer : RT + Follow @Fnac. Bonne chance ðŸ�€ https://t.co/kRP3rmonyx https://t.co/OIAglPfvwM	385495.0	RT @Fnac: JEU CONCOURS ðŸŽ® | En attendant le stock qui arrive d'ici 15 jours, on vous fait gagner dÃ¨s aujourd'hui cette carte graphique gaminâ€¦	66.0	True	full
1543260	1543260	605202c3526c920038008fe4	2021-03-17 13:23:10	[]	[]	Wed Mar 17 10:07:48 +0000 2021	[]	[{"url":"https://t.co/yRqMSGksfD","expanded_url":"https://gript.ie/real-talk-have-facemasks-failed/","display_url":"gript.ie/real-talk-haveâ€¦","indices":[140,163]}]	From last October, but still relevant six months later: Where is the evidence that facemask wearing has reduced the number of Covid cases? https://t.co/yRqMSGksfD	13476.0	RT @griptmedia: From last October, but still relevant six months later: Where is the evidence that facemask wearing has reduced the numberâ€¦	2076.0	True	full
1543261	1543261	605202c4526c920038009000	2021-03-17 13:23:10	[]	[{"url":"https://t.co/w5Vc37s437","expanded_url":"https://foreverliv.com/www-fereverliv-com-coeur-daloes-ref-77/","display_url":"foreverliv.com/www-fereverlivâ€¦","indices":[161,184]}]		[]	[]			COEUR D'ALOES - Ref : 77 il convient parfaitement Ã tout ce qui est problÃ¨me dâ€™infection respiratoire, la toux, leâ€¦ https://t.co/G588xWyS8Y	274.0	True	full
1543262	1543262	605202c4526c920038009002	2021-03-17 13:23:10	[]	[]	Wed Mar 17 12:00:10 +0000 2021	[]	[{"url":"https://t.co/BnAPh0VtZR","expanded_url":"http://onelink.to/yjc3nj","display_url":"onelink.to/yjc3nj","indices":[170,193]}]	Ø§Ø¨ØªØ¯Ø§Ø¡Ù‹ Ù…Ù† Ø§Ù„ÙŠÙˆÙ….. ÙˆØ¨Ù†Ø§Ø¡ Ø¹Ù„Ù‰ Ø§Ù„Ø§Ù‚Ø¨Ø§Ù„ Ø§Ù„Ø¹Ø§Ù„ÙŠØŒ ØªÙ…Ø¯ÙŠØ¯ Ø£ÙˆÙ‚Ø§Øª Ø§Ù„Ø¹Ù…Ù„ Ù�ÙŠ Ù…Ø±ÙƒØ² Ù„Ù‚Ø§Ø­Ø§Øª ÙƒÙˆØ±ÙˆÙ†Ø§ Ø¨Ù…Ø¹Ø§Ø±Ø¶ Ø§Ù„Ø±ÙŠØ§Ø¶ Ù„ÙŠØµØ¨Ø­ Ø§Ù„Ø¹Ù…Ù„ 24 Ø³Ø§Ø¹Ø©. ÙŠÙ…ÙƒÙ†ÙƒÙ… Ø§Ù„Ø¢Ù† Ø­Ø¬Ø² Ù…ÙˆØ¹Ø¯ Ù„Ø£Ø®Ø° Ø§Ù„Ù„Ù‚Ø§Ø­ Ø¹Ø¨Ø± ØªØ·Ø¨ÙŠÙ‚ ØµØ­ØªÙŠ: https://t.co/BnAPh0VtZR Ù…Ø¹ Ø¶Ø±ÙˆØ±Ø© Ø§Ù„Ø­Ø¶ÙˆØ± Ù�ÙŠ Ù†Ù�Ø³ ÙˆÙ‚Øª Ø§Ù„Ù…ÙˆØ¹Ø¯.	4741578.0	RT @SaudiMOH: Ø§Ø¨ØªØ¯Ø§Ø¡Ù‹ Ù…Ù† Ø§Ù„ÙŠÙˆÙ….. ÙˆØ¨Ù†Ø§Ø¡ Ø¹Ù„Ù‰ Ø§Ù„Ø§Ù‚Ø¨Ø§Ù„ Ø§Ù„Ø¹Ø§Ù„ÙŠØŒ ØªÙ…Ø¯ÙŠØ¯ Ø£ÙˆÙ‚Ø§Øª Ø§Ù„Ø¹Ù…Ù„ Ù�ÙŠ Ù…Ø±ÙƒØ² Ù„Ù‚Ø§Ø­Ø§Øª ÙƒÙˆØ±ÙˆÙ†Ø§ Ø¨Ù…Ø¹Ø§Ø±Ø¶ Ø§Ù„Ø±ÙŠØ§Ø¶ Ù„ÙŠØµØ¨Ø­ Ø§Ù„Ø¹Ù…Ù„ 24 Ø³Ø§Ø¹Ø©. ÙŠÙ…ÙƒÙ†â€¦	12.0	True	full
1543263	1543263	605202c4526c920038009016	2021-03-17 13:23:10	[]	[{"url":"https://t.co/6nEtXTl3Rx","expanded_url":"https://ift.tt/2OAkjrk","display_url":"ift.tt/2OAkjrk","indices":[74,97]}]		[]	[]			Food Services Kitchen Manager I - Fairfax County Public Schools | EMHired https://t.co/6nEtXTl3Rx Manages the operâ€¦ https://t.co/UGdNH9HfUD	44.0	True	full
1543264	1543264	605202c4526c92003800901c	2021-03-17 13:23:10	[]	[{"url":"https://t.co/eptrRkkBS8","expanded_url":"https://twitter.com/Jiminid9/status/1371894130591244290?s=19","display_url":"twitter.com/Jiminid9/statuâ€¦","indices":[230,253]}]		[]	[]			@RojeWater the 'yearbooks' they used has the same stain in the same place as if there are many victims when obv theâ€¦ https://t.co/zE0juh36z2	94.0	True	full
1543265	1543265	605202c4526c920038009028	2021-03-17 13:23:10	[{"text":"BerissoNosUne","indices":[193,207]},{"text":"ElDeporteNosUne","indices":[208,224]}]	[{"url":"https://t.co/PKTHNQAK5C","expanded_url":"https://portal-coronavirus.gba.gob.ar/actividades-por-fase","display_url":"portal-coronavirus.gba.gob.ar/actividades-poâ€¦","indices":[153,176]}]		[]	[]			ACTIVIDADES HABILITADAS POR LA PROVINCIA ðŸ‘‰ ConocÃ© el listado de actividades deportivas que se encuentran habilitadâ€¦ https://t.co/ATGxSTguRK	327.0	True	full
1543266	1543266	605202c4526c920038009042	2021-03-17 13:23:11	[]	[{"url":"https://t.co/6bD0oj3vCc","expanded_url":"https://www.bmj.com/content/371/bmj.m4037","display_url":"bmj.com/content/371/bmâ€¦","indices":[79,102]}]		[]	[]			@TSHicks @amagee29 @TiceRichard What do you think about this BMJ article then? https://t.co/6bD0oj3vCc not even surâ€¦ https://t.co/T9u6ZdhRWZ	342.0	True	full
1543267	1543267	605202c4526c920038009048	2021-03-17 13:23:11	[]	[]	Tue Mar 16 16:22:01 +0000 2021	[{"text":"AmericanRescuePlan","indices":[15,34]}]	[{"url":"https://t.co/G2Vw7pKtOF","expanded_url":"https://fredericksburg.com/opinion/editorial-expanding-broadband-in-rural-areas-is-crucial/article_d20889fa-755c-5b22-b776-c405e4fc2d45.html","display_url":"fredericksburg.com/opinion/editorâ€¦","indices":[241,264]}]	If part of the #AmericanRescuePlan goes toward connecting everyone to broadband, I say it's money well-spent. The $17 billion we secured will expand broadband infrastructure and affordability as we work to rebuild and recover from COVID-19. https://t.co/G2Vw7pKtOF	489384.0	RT @MarkWarner: If part of the #AmericanRescuePlan goes toward connecting everyone to broadband, I say it's money well-spent. The $17 billiâ€¦	5653.0	True	full
1543268	1543268	605202c4526c92003800904c	2021-03-17 13:23:11	[]	[]	Wed Mar 17 13:15:21 +0000 2021	[]	[{"url":"https://t.co/SrSMwWYwfH","expanded_url":"https://www.nbcnews.com/news/us-news/covid-vaccinations-are-free-they-re-taking-toll-local-pharmacies-n1260717","display_url":"nbcnews.com/news/us-news/câ€¦","indices":[221,244]}]	Local pharmacies are an instrumental part of this vaccine rollout. We need to support them and address the fact that theyâ€™re struggling to stay afloat with the paperwork and claims associated with administering vaccines. https://t.co/SrSMwWYwfH	130177.0	RT @CongressmanRaja: Local pharmacies are an instrumental part of this vaccine rollout. We need to support them and address the fact that tâ€¦	131.0	True	full
1543269	1543269	605202c5526c920038009058	2021-03-17 13:23:11	[]	[]	Wed Mar 17 11:00:02 +0000 2021	[]	[{"url":"https://t.co/21hjt0OWyu","expanded_url":"http://atres.red/9gh662","display_url":"atres.red/9gh662","indices":[176,199]}]	"Diazepam, Valium, Lexatin... Â¿En quÃ© momento hemos normalizado que tenemos que vivir medicados?" ðŸ‘‰ Este es el discurso de Ã�Ã±igo ErrejÃ³n sobre la salud mental en la pandemia https://t.co/21hjt0OWyu	1180664.0	RT @sextaNoticias: "Diazepam, Valium, Lexatin... Â¿En quÃ© momento hemos normalizado que tenemos que vivir medicados?" ðŸ‘‰ Este es el discursoâ€¦	130.0	True	full
1543270	1543270	605202c5526c92003800905c	2021-03-17 13:23:11	[]	[]	Wed Mar 17 11:02:56 +0000 2021	[]	[{"url":"https://t.co/IcXb4nu5Z9","expanded_url":"https://www.thetimes.co.uk/article/supplier-of-unusable-ppe-made-17m-gpm92hvzr","display_url":"thetimes.co.uk/article/suppliâ€¦","indices":[172,195]}]	Supplier of unusable PPE made Â£17m | News | The Times. â€œWe only scalped the taxpayer for Â£17 mill net your honour, not like we made that much moneyâ€�. Well thatâ€™s OK then. https://t.co/IcXb4nu5Z9	2207.0	RT @megs1970: Supplier of unusable PPE made Â£17m | News | The Times. â€œWe only scalped the taxpayer for Â£17 mill net your honour, not like wâ€¦	2000.0	True	full
1543271	1543271	605202c5526c920038009066	2021-03-17 13:23:11	[]	[]	Wed Mar 17 13:18:18 +0000 2021	[{"text":"JohnFetterman","indices":[0,14]},{"text":"Pennsylvania","indices":[218,231]},{"text":"MOG","indices":[233,237]}]	[{"url":"https://t.co/ddMcUIuTH0","expanded_url":"https://www.politicususa.com/2021/03/16/john-fetterman-calls-gop-a-disgrace-for-voting-to-overturn-the-election-but-opposing-covid-relief.html","display_url":"politicususa.com/2021/03/16/johâ€¦","indices":[240,263]}]	#JohnFetterman Calls GOP A Disgrace â€œItâ€™s a disgrace that not one single Republican in our delegation voted for the American Rescue Plan, but eight out of nine of them voted to say that the election was fraudulent in #Pennsylvania #MOG https://t.co/ddMcUIuTH0	49236.0	RT @mog7546: #JohnFetterman Calls GOP A Disgrace â€œItâ€™s a disgrace that not one single Republican in our delegation voted for the Americanâ€¦	6073.0	True	full
1543272	1543272	605202c5526c92003800906e	2021-03-17 13:23:11	[]	[]	Wed Mar 17 08:20:35 +0000 2021	[{"text":"WhatsHappeningInMyanmar","indices":[237,261]}]	[{"url":"https://t.co/AxMvbTkqH8","expanded_url":"https://iimm.un.org/iimm-recipients-of-illegal-orders-should-contact-us/","display_url":"iimm.un.org/iimm-recipientâ€¦","indices":[213,236]}]	A U.N. team of investigators on Myanmar has appealed for people to collect and preserve documentary evidence of crimes ordered by the military since a Feb. 1 coup to build cases against its leaders. Details here: https://t.co/AxMvbTkqH8 #WhatsHappeningInMyanmar	164339.0	RT @TostevinM: A U.N. team of investigators on Myanmar has appealed for people to collect and preserve documentary evidence of crimes orderâ€¦	2.0	True	full
1543273	1543273	605202c5526c92003800907c	2021-03-17 13:23:11	[]	[{"url":"https://t.co/pKuA3hJxXO","expanded_url":"https://www.theguardian.com/world/2021/mar/15/new-zealand-ardern-flags-further-gun-control-reforms-after-firearms-charges-peak","display_url":"theguardian.com/world/2021/marâ€¦","indices":[186,209]}]		[]	[]			Que font les hystÃ©riques Ã©motives comme la PM de Nouvelle-ZÃ©lande lorsque leurs lois sur les armes Ã feu s'avÃ¨rentâ€¦ https://t.co/waCN2Z6PXW	1236.0	True	full
1543274	1543274	605202c5526c920038009090	2021-03-17 13:23:12	[]	[]	Wed Mar 17 13:15:56 +0000 2021	[]	[{"url":"https://t.co/mln07R9WWv","expanded_url":"https://www.youtube.com/watch?v=fYXUPLI4wz8","display_url":"youtube.com/watch?v=fYXUPLâ€¦","indices":[227,250]}]	Age of Empires is getting its own event on April 10! Featuring new reveals and gameplay for Age of Empires II &amp; III DE as well as Age of Empires IV. Age of Empires: Fan Preview. Saturday, April 10th at 9 am PT/12 pm ET. https://t.co/mln07R9WWv	32868.0	RT @klobrille: Age of Empires is getting its own event on April 10! Featuring new reveals and gameplay for Age of Empires II &amp; III DE as wâ€¦	56.0	True	full
1543275	1543275	605202c5526c9200380090a6	2021-03-17 13:23:12	[]	[{"url":"https://t.co/D6GxmGKYNR","expanded_url":"https://trade-news.cl/2021/03/16/los-proveedores-de-ultima-milla-se-han-tomado-el-mercado/","display_url":"trade-news.cl/2021/03/16/losâ€¦","indices":[241,264]}]		[]	[]			ðŸŽ™Entrevista â€¢ En chile, el comercio online creciÃ³ mÃ¡s del 230% en los Ãºltimos 5 aÃ±os y entre el 2019 y 2020 lo hizoâ€¦ https://t.co/qVrYuwVmSq	248.0	True	full
1543276	1543276	605202c6526c9200380090ac	2021-03-17 13:23:12	[]	[]	Wed Mar 17 01:25:51 +0000 2021	[]	[{"url":"https://t.co/up7rU2h8ik","expanded_url":"https://health.clevelandclinic.org/should-you-be-worried-about-blood-clots-with-covid-19/","display_url":"health.clevelandclinic.org/should-you-be-â€¦","indices":[311,334]}]	@Ty_Burson @robalisa_smile @iaindraws @speclk28 @camillard Some reduce it down to respiratory symptoms to compare it to the flu, but it does much more damage internally. B/c of the proteins it produces, covid can create blood clots, and this can happen asymptomatically. There can be organ damage w/o u knowing https://t.co/up7rU2h8ik	47.0	RT @vannncc: @Ty_Burson @robalisa_smile @iaindraws @speclk28 @camillard Some reduce it down to respiratory symptoms to compare it to the flâ€¦	243.0	True	full
1543277	1543277	605202c6526c9200380090ae	2021-03-17 13:23:12	[]	[]	Tue Mar 16 19:25:41 +0000 2021	[]	[{"url":"https://t.co/YdvSwWOBSO","expanded_url":"https://www.cbs.com/shows/cbs_this_morning/video/xMCL1Vh9eiegds9pAg5uKuU0k9ABU7Eg/school-s-solar-panel-savings-give-every-teacher-up-to-15-000-raises/","display_url":"cbs.com/shows/cbs_thisâ€¦","indices":[174,197]}]	PANELS TO PAYCHECKS: A rural Arkansas school district saved $600,000 by installing more than 1,000 solar panels. It used its savings to give teachers a $15,000 salary raise. https://t.co/YdvSwWOBSO https://t.co/XTD1jKBeRy	33220.0	RT @OfficialJoelF: PANELS TO PAYCHECKS: A rural Arkansas school district saved $600,000 by installing more than 1,000 solar panels. It usedâ€¦	687.0	True	full
1543278	1543278	605202c6526c9200380090b4	2021-03-17 13:23:12	[]	[]	Wed Mar 17 10:13:02 +0000 2021	[{"text":"ContraElBloqueoMasRevolucion","indices":[111,140]}]	[{"url":"https://t.co/a5ZmWblz3X","expanded_url":"https://mazo4f.com/237820","display_url":"mazo4f.com/237820","indices":[86,109]}]	AnzoÃ¡tegui refuerza medidas de protecciÃ³n ante aumento de casos positivos de covid-19 https://t.co/a5ZmWblz3X #ContraElBloqueoMasRevolucion https://t.co/XdaW2yWAKp	586386.0	RT @ConElMazoDando: AnzoÃ¡tegui refuerza medidas de protecciÃ³n ante aumento de casos positivos de covid-19 https://t.co/a5ZmWblz3X #ContraEâ€¦	47.0	True	full
1543279	1543279	605202c6526c9200380090b8	2021-03-17 13:23:12	[]	[]	Wed Mar 17 13:19:13 +0000 2021	[]	[{"url":"https://t.co/EwwPyD124E","expanded_url":"https://bit.ly/38C0y9x","display_url":"bit.ly/38C0y9x","indices":[157,180]},{"url":"https://t.co/IYcLSHuAPn","expanded_url":"https://www.unwomenuk.org/csw65-side-event","display_url":"unwomenuk.org/csw65-side-eveâ€¦","indices":[216,239]}]	Our @UN_CSW event with @UnAppg has now started and our Chair, @Carolinenokes, will present our report Unequal Impact? Coronavirus &amp; the gendered impact: https://t.co/EwwPyD124E. Sign up and join the event here: https://t.co/IYcLSHuAPn	24266.0	RT @Commonswomequ: Our @UN_CSW event with @UnAppg has now started and our Chair, @Carolinenokes, will present our report Unequal Impact? Coâ€¦	158.0	True	full
1543280	1543280	605202c6526c9200380090be	2021-03-17 13:23:12	[]	[]	Wed Mar 17 03:09:26 +0000 2021	[]	[{"url":"https://t.co/6SZ73MZGZS","expanded_url":"https://www.washingtonpost.com/nation/2021/03/16/atlanta-spa-shootings/","display_url":"washingtonpost.com/nation/2021/03â€¦","indices":[257,280]}]	This happened in the place where Black and Brown voters brought home the election. To Asian Americans scapegoated for a failing US covid response and healthcare system. It is political violence that demands racial solidarity, outrage and political redress. https://t.co/6SZ73MZGZS	4465.0	RT @drlungamam: This happened in the place where Black and Brown voters brought home the election. To Asian Americans scapegoated for a faiâ€¦	275.0	True	full
1543281	1543281	605202c6526c9200380090ce	2021-03-17 13:23:12	[]	[]	Wed Mar 17 12:40:46 +0000 2021	[]	[{"url":"https://t.co/uas4y4Uxcl","expanded_url":"https://www.elnacional.com/venezuela/los-contagiados-se-estan-quedando-en-sus-casas-evadiendo-la-hospitalizacion-lo-que-no-reflejan-las-cifras-oficiales-del-covid-19-en-venezuela/?utm_source=Twitter&utm_medium=Social&utm_campaign=social","display_url":"elnacional.com/venezuela/los-â€¦","indices":[139,162]}]	Contagiados por covid-19 se quedan en sus casas ante decadencia de los hospitales e imposibilidad de pagar en clÃ­nicas | Por @DeisyKarina8 https://t.co/uas4y4Uxcl	5124959.0	RT @ElNacionalWeb: Contagiados por covid-19 se quedan en sus casas ante decadencia de los hospitales e imposibilidad de pagar en clÃ­nicas |â€¦	13.0	True	full
1543282	1543282	605202c6526c9200380090d8	2021-03-17 13:23:12	[]	[]	Wed Mar 17 13:15:19 +0000 2021	[]	[{"url":"https://t.co/qNGgUgfiNU","expanded_url":"http://ow.ly/FFn450E13cj","display_url":"ow.ly/FFn450E13cj","indices":[114,137]}]	A baby girl born to a partially vaccinated healthcare worker in the US has Covid-19 antibodies | @BISouthAfrica https://t.co/qNGgUgfiNU https://t.co/svillybLhU	3890530.0	RT @News24: A baby girl born to a partially vaccinated healthcare worker in the US has Covid-19 antibodies | @BISouthAfrica https://t.co/â€¦	390.0	True	full
1543283	1543283	605202c6526c9200380090da	2021-03-17 13:23:12	[{"text":"corpgov","indices":[113,121]},{"text":"COVID","indices":[122,128]},{"text":"recovery","indices":[132,141]}]	[{"url":"https://t.co/swUANmKidz","expanded_url":"https://corpgov.law.harvard.edu/2021/03/17/c-suite-challenge-2021-leading-in-a-post-covid-19-recovery/","display_url":"corpgov.law.harvard.edu/2021/03/17/c-sâ€¦","indices":[69,92]}]		[]	[]			Posted: C-Suite Challenge 2021: Leading in a Post-COVID-19 Recovery, https://t.co/swUANmKidz by @Conferenceboardâ€¦ https://t.co/oaSFyv5g6N	13909.0	True	full
1543284	1543284	605202c6526c9200380090f6	2021-03-17 13:23:13	[]	[]	Wed Mar 17 13:15:55 +0000 2021	[]	[{"url":"https://t.co/dLVseHTIlR","expanded_url":"https://www.nytimes.com/2021/03/16/us/atlanta-shootings-massage-parlor.html","display_url":"nytimes.com/2021/03/16/us/â€¦","indices":[242,265]}]	Today is a big day for vaccine eligibility in NY but that's not what's on my mind. We need to honor the 8 lives that were taken by a Georgia mass shooter in a likely act of Asian-American hate. To me, this felt so shocking yet so inevitable https://t.co/dLVseHTIlR	121712.0	RT @turbovax: Today is a big day for vaccine eligibility in NY but that's not what's on my mind. We need to honor the 8 lives that were takâ€¦	72.0	True	full
1543285	1543285	605202c6526c920038009100	2021-03-17 13:23:13	[]	[]	Mon Mar 15 16:13:03 +0000 2021	[]	[{"url":"https://t.co/fS5dDdqJLS","expanded_url":"https://www.gofundme.com/f/kidney-transplant-for-ope?utm_source=whatsapp-visit&utm_medium=chat&utm_campaign=p_cp+share-sheet","display_url":"gofundme.com/f/kidney-transâ€¦","indices":[204,227]}]	Hey guys, a friend of mine needs a kidney transplant following a rough bout of Covid-19. His family has set up a gofundme to help with medical fees. Please share, RT and donate as you can. Thank you. https://t.co/fS5dDdqJLS	1451.0	RT @Ribiwooo: Hey guys, a friend of mine needs a kidney transplant following a rough bout of Covid-19. His family has set up a gofundme toâ€¦	173.0	True	full
1543286	1543286	605202c6526c920038009106	2021-03-17 13:23:13	[]	[]	Wed Mar 17 13:15:12 +0000 2021	[]	[{"url":"https://t.co/UiQWA2t34M","expanded_url":"https://www.emol.com/especiales/2021/nacional/elecciones/guia_candidatos.asp","display_url":"emol.com/especiales/202â€¦","indices":[233,256]}]	No vote por los mismos candidatos, los mismos partido que son la razÃ³n la de revuelta. No fueron $30 son 30 aÃ±os de abusos. AcÃ¡ estÃ¡ mi candidato a gobernador @JaimeSaezGORE Por la regiÃ³n de Los lagos. Busque bien a sus candidatos ðŸ”½ https://t.co/UiQWA2t34M vÃ­a @emol	19970.0	RT @ginniasa: No vote por los mismos candidatos, los mismos partido que son la razÃ³n la de revuelta. No fueron $30 son 30 aÃ±os de abusos. Aâ€¦	5514.0	True	full
1543287	1543287	605202c7526c92003800912a	2021-03-17 13:23:13	[]	[]	Wed Mar 17 12:57:51 +0000 2021	[]	[{"url":"https://t.co/g7UmcSdzyt","expanded_url":"https://jayapal.house.gov/wp-content/uploads/2021/03/Medicare-for-All-Act-of-2021.pdf","display_url":"jayapal.house.gov/wp-content/uplâ€¦","indices":[152,175]}]	Here is HR 1384, the new Medicare for All bill from @PramilaJayapal, sponsored by more than half the Democratic caucus (which means at least about 110) https://t.co/g7UmcSdzyt	195539.0	RT @ryangrim: Here is HR 1384, the new Medicare for All bill from @PramilaJayapal, sponsored by more than half the Democratic caucus (whichâ€¦	17559.0	True	full
1543288	1543288	605202c7526c920038009138	2021-03-17 13:23:13	[]	[]	Wed Mar 17 02:04:14 +0000 2021	[{"text":"P1","indices":[208,211]},{"text":"COVID19","indices":[248,256]}]	[{"url":"https://t.co/4kxAHrRlux","expanded_url":"https://agencia.fiocruz.br/observatorio-covid-19-aponta-maior-colapso-sanitario-e-hospitalar-da-historia-do-brasil","display_url":"agencia.fiocruz.br/observatorio-câ€¦","indices":[258,281]}]	DEAR GODâ€”â€œThe largest public health &amp; hospital collapse in the history of Brazil ðŸ‡§ðŸ‡·â€�â€”wow. âž¡ï¸� 25 of 27 Brazilian state capitals have ICUs capacities between or above 80%, 19 are higher than 90% capacity. #P1 variant is 2-2.5x more contagious. ðŸ§µ#COVID19 https://t.co/4kxAHrRlux https://t.co/AGxH6jKPNS	448582.0	RT @DrEricDing: DEAR GODâ€”â€œThe largest public health &amp; hospital collapse in the history of Brazil ðŸ‡§ðŸ‡·â€�â€”wow. âž¡ï¸� 25 of 27 Brazilian state capiâ€¦	6.0	True	full
1543289	1543289	605202c7526c92003800913e	2021-03-17 13:23:13	[]	[]	Wed Mar 17 10:13:00 +0000 2021	[{"text":"HKAA","indices":[217,222]}]	[{"url":"https://t.co/n6ApJvyl93","expanded_url":"https://twitter.com/SecBlinken/status/1372016601940291585","display_url":"twitter.com/SecBlinken/staâ€¦","indices":[223,246]}]	The PRC has further undermined Hong Kongâ€™s autonomy and freedoms. The U.S. stands with Hong Kong, and named 24 PRC and Hong Kong officials who have materially contributed to the PRCâ€™s failure to meet its obligations. #HKAA https://t.co/n6ApJvyl93	25812.0	RT @usbotschaft: The PRC has further undermined Hong Kongâ€™s autonomy and freedoms. The U.S. stands with Hong Kong, and named 24 PRC and Honâ€¦	1731.0	True	full
1543290	1543290	605202c7526c92003800915c	2021-03-17 13:23:14	[]	[]	Wed Mar 17 03:58:47 +0000 2021	[]	[{"url":"https://t.co/kIgZZsKduk","expanded_url":"https://twitter.com/time/status/1372006018767593474","display_url":"twitter.com/time/status/13â€¦","indices":[256,279]}]	Itâ€™s time to go off. Hate crimes against Asian Americans have surged and no one seems to care. So many factors: 1) COVID obviously. We had a president who called it the â€œKung Fluâ€� and blamed China even as he encouraged Americans to unmask and superspread; https://t.co/kIgZZsKduk	16146.0	RT @alafairburke: Itâ€™s time to go off. Hate crimes against Asian Americans have surged and no one seems to care. So many factors: 1) COVIDâ€¦	292.0	True	full
1543291	1543291	605202c8526c92003800916e	2021-03-17 13:23:14	[]	[]	Wed Mar 17 13:15:49 +0000 2021	[{"text":"SidNaaz","indices":[21,29]},{"text":"BestFandom","indices":[37,48]},{"text":"SidNaaz","indices":[85,93]},{"text":"SidNaazians","indices":[121,133]},{"text":"BestFandomSidNaaz","indices":[186,204]}]	[{"url":"https://t.co/pzcD3pxCE8","expanded_url":"https://www.instagram.com/p/CMhCHipHLWH/?igshid=1vhlbmtkt1v46","display_url":"instagram.com/p/CMhCHipHLWH/â€¦","indices":[162,185]}]	SEE THE CAPTION....ðŸ’– #SidNaaz FD WON #BestFandom AWARD IN THE WORLD....âœŠðŸ”¥ JAB APNE #SidNaaz WORLD BEST HAI....TOH UNKE #SidNaazians TOH HOGE HI.....ðŸ˜¹â�¤ LINK :- https://t.co/pzcD3pxCE8 #BestFandomSidNaaz https://t.co/qvXosQ5qbU	1254.0	RT @Saloni05007919: SEE THE CAPTION....ðŸ’– #SidNaaz FD WON #BestFandom AWARD IN THE WORLD....âœŠðŸ”¥ JAB APNE #SidNaaz WORLD BEST HAI....TOH UNKâ€¦	9.0	True	full
1543292	1543292	605202c8526c920038009170	2021-03-17 13:23:14	[]	[]	Wed Mar 17 02:04:14 +0000 2021	[{"text":"P1","indices":[208,211]},{"text":"COVID19","indices":[248,256]}]	[{"url":"https://t.co/4kxAHrRlux","expanded_url":"https://agencia.fiocruz.br/observatorio-covid-19-aponta-maior-colapso-sanitario-e-hospitalar-da-historia-do-brasil","display_url":"agencia.fiocruz.br/observatorio-câ€¦","indices":[258,281]}]	DEAR GODâ€”â€œThe largest public health &amp; hospital collapse in the history of Brazil ðŸ‡§ðŸ‡·â€�â€”wow. âž¡ï¸� 25 of 27 Brazilian state capitals have ICUs capacities between or above 80%, 19 are higher than 90% capacity. #P1 variant is 2-2.5x more contagious. ðŸ§µ#COVID19 https://t.co/4kxAHrRlux https://t.co/AGxH6jKPNS	448569.0	RT @DrEricDing: DEAR GODâ€”â€œThe largest public health &amp; hospital collapse in the history of Brazil ðŸ‡§ðŸ‡·â€�â€”wow. âž¡ï¸� 25 of 27 Brazilian state capiâ€¦	9.0	True	full
1543293	1543293	605202c8526c920038009182	2021-03-17 13:23:14	[]	[{"url":"https://t.co/eptrRkkBS8","expanded_url":"https://twitter.com/Jiminid9/status/1371894130591244290?s=19","display_url":"twitter.com/Jiminid9/statuâ€¦","indices":[229,252]}]		[]	[]			@zzanglay the 'yearbooks' they used has the same stain in the same place as if there are many victims when obv therâ€¦ https://t.co/zkZk98nqjU	94.0	True	full
1543294	1543294	605202c8526c92003800918a	2021-03-17 13:23:14	[]	[]	Wed Mar 17 02:15:55 +0000 2021	[]	[{"url":"https://t.co/Gcc5k4jINW","expanded_url":"https://www.latimes.com/california/story/2021-03-16/anti-asian-hate-pandemic","display_url":"latimes.com/california/stoâ€¦","indices":[252,275]}]	This is the third mass shooting in 2021 (four or more killed, not including the shooter) and the 244th mass shooting since 2009. According to a new study, there were 3,795 racially motivated attacks *reported* against Asian Americans since last March. https://t.co/Gcc5k4jINW	517706.0	RT @shannonrwatts: This is the third mass shooting in 2021 (four or more killed, not including the shooter) and the 244th mass shooting sinâ€¦	369.0	True	full
1543295	1543295	605202c8526c9200380091a4	2021-03-17 13:23:15	[]	[]	Wed Mar 17 12:16:25 +0000 2021	[{"text":"cities","indices":[119,126]},{"text":"UrbanOpportunity","indices":[199,216]}]	[{"url":"https://t.co/wcUbD27mgM","expanded_url":"http://bit.ly/30N7CM3","display_url":"bit.ly/30N7CM3","indices":[175,198]}]	How can national governments recover from COVID19 ðŸ˜· tackle the climate crisis ðŸŒŽ and secure shared prosperity ðŸ¤� through #cities? Find out in a new report from @CoalitionUrban. https://t.co/wcUbD27mgM #UrbanOpportunity	2124.0	RT @resilienceshift: How can national governments recover from COVID19 ðŸ˜· tackle the climate crisis ðŸŒŽ and secure shared prosperity ðŸ¤� throughâ€¦	6.0	True	full
1543296	1543296	605202c8526c9200380091b0	2021-03-17 13:23:15	[]	[]	Wed Mar 17 12:41:05 +0000 2021	[{"text":"BrexitReality","indices":[5,19]}]	[{"url":"https://t.co/ayBlaMJBg4","expanded_url":"https://www.standard.co.uk/news/uk/brexit-latest-take-pet-abroad-pet-passport-scheme-b924381.html","display_url":"standard.co.uk/news/uk/brexitâ€¦","indices":[257,280]}]	296. #BrexitReality â€œThousands of British pet owners planning to take their dogs and cats away on holiday with them when borders reopen in May have been told to be ready for â€œa total painâ€� getting onerous post-Brexit paperwork filled inâ€� + Â£110 certificate https://t.co/ayBlaMJBg4	14539.0	RT @rdanielkelemen: 296. #BrexitReality â€œThousands of British pet owners planning to take their dogs and cats away on holiday with them wheâ€¦	3104.0	True	full
1543297	1543297	605202c8526c9200380091b8	2021-03-17 13:23:15	[]	[]	Wed Mar 17 11:00:10 +0000 2021	[{"text":"Covid19","indices":[166,174]},{"text":"EducationCannotWait","indices":[217,237]}]	[{"url":"https://t.co/cGbf6SCAXe","expanded_url":"https://bit.ly/30e5fS7","display_url":"bit.ly/30e5fS7","indices":[239,262]}]	The @MalalaFund estimates that across low- and lower-middle-income countries, as many as 20 million more secondary school-aged girls could be out of school after the #Covid19 pandemic. Please RT if you agree: Their #EducationCannotWait! https://t.co/cGbf6SCAXe @yasminesherif1 https://t.co/gyUYw6AV48	96178.0	RT @KentPage: The @MalalaFund estimates that across low- and lower-middle-income countries, as many as 20 million more secondary school-ageâ€¦	45.0	True	full
1543298	1543298	605202c8526c9200380091be	2021-03-17 13:23:15	[]	[]	Wed Mar 17 13:16:47 +0000 2021	[{"text":"indyref2","indices":[121,130]},{"text":"BothVotesSNP","indices":[144,157]}]	[{"url":"https://t.co/AMMXvS3QtO","expanded_url":"http://snp.org/take-action","display_url":"snp.org/take-action","indices":[256,279]}]	ðŸ�´ó �§ó �¢ó �³ó �£ó �´ó �¿ In 50 days, we can put Scotland's future firmly in Scotland's hands. ðŸ—³ The best way to secure a post-pandemic #indyref2 is making it #BothVotesSNP on May 6. ðŸ’» Help us spread our message and get involved in the campaign with just a few clicks: https://t.co/AMMXvS3QtO https://t.co/i5xwjQHSSd	307979.0	RT @theSNP: ðŸ�´ó �§ó �¢ó �³ó �£ó �´ó �¿ In 50 days, we can put Scotland's future firmly in Scotland's hands. ðŸ—³ The best way to secure a post-pandemic #indyrâ€¦	402.0	True	full
1543299	1543299	605202c9526c9200380091cc	2021-03-17 13:23:15	[]	[]	Wed Mar 17 13:13:59 +0000 2021	[]	[{"url":"https://t.co/d7cyEl4gZL","expanded_url":"https://www.theatlantic.com/ideas/archive/2021/03/the-original-sin-of-americas-covid-19-response/618300/","display_url":"theatlantic.com/ideas/archive/â€¦","indices":[232,255]}]	I asked experts what they considered the "original sin" of our COVID response. To my surprise, there was strong unison: Our testing fiasco was the early failure that made every other failure worse and every hard decision harder. https://t.co/d7cyEl4gZL	120706.0	RT @DKThomp: I asked experts what they considered the "original sin" of our COVID response. To my surprise, there was strong unison: Ourâ€¦	385.0	True	full
1543300	1543300	605202c9526c9200380091d0	2021-03-17 13:23:15	[]	[]	Wed Mar 17 13:02:11 +0000 2021	[]	[{"url":"https://t.co/WU5mqdv8eH","expanded_url":"https://www.businessinsider.es/pfizer-anuncia-oportunidad-subir-precio-vacuna-830289?utm_source=Twitter&utm_medium=referral&utm_campaign=Botones_sociales","display_url":"businessinsider.es/pfizer-anunciaâ€¦","indices":[177,200]}]	Â¿SerÃ¡ este el problema de Aztra-Seneca ? Los ejecutivos de Pfizer aseguran que existe una "oportunidad significativa" para aumentar los precios de su vacuna contra el COVID-19 https://t.co/WU5mqdv8eH	5981.0	RT @jdc_jesu: Â¿SerÃ¡ este el problema de Aztra-Seneca ? Los ejecutivos de Pfizer aseguran que existe una "oportunidad significativa" para aâ€¦	2016.0	True	full
1543301	1543301	605202c9526c9200380091e4	2021-03-17 13:23:15	[]	[{"url":"https://t.co/d9C8thGHis","expanded_url":"http://Noti-America.com","display_url":"Noti-America.com","indices":[0,23]},{"url":"https://t.co/7N722PGiqD","expanded_url":"https://noti-america.com/site/sera-el-hidrogeno-el-combustible-que-compita-con-la-electricidad/?utm_source=ReviveOldPost&utm_medium=social&utm_campaign=ReviveOldPost","display_url":"noti-america.com/site/sera-el-hâ€¦","indic…		[]	[]			https://t.co/d9C8thGHis | Â¿SerÃ¡ el hidrÃ³geno el combustible que compita con la electricidad? REDACCIÃ“N NOTI AMÃ‰RIâ€¦ https://t.co/xOH4UteIFa	5142.0	True	full
1543302	1543302	605202c9526c9200380091e8	2021-03-17 13:23:15	[]	[]	Tue Mar 16 15:40:28 +0000 2021	[{"text":"WhatsHappeningInMyanmar","indices":[198,222]},{"text":"Mar16Coup","indices":[223,233]}]	[{"url":"https://t.co/rBUjS9jCL6","expanded_url":"https://youtu.be/e-U3i-P_KaQ","display_url":"youtu.be/e-U3i-P_KaQ","indices":[250,273]}]	Thousands are fleeing Hlaing Tharyar as the Myanmar junta continues its terror campaign. At least 184 people have been murdered since Feb 1. Protestors continue to confront the armed terrorists. #WhatsHappeningInMyanmar #Mar16Coup Subscribe!ðŸ‘‡ðŸ‘‡ https://t.co/rBUjS9jCL6	5890856.0	RT @YourAnonCentral: Thousands are fleeing Hlaing Tharyar as the Myanmar junta continues its terror campaign. At least 184 people have beâ€¦	16.0	True	full
1543303	1543303	605202c9526c9200380091f4	2021-03-17 13:23:16	[]	[]	Wed Mar 17 13:19:05 +0000 2021	[]	[{"url":"https://t.co/qgmB7ARh4G","expanded_url":"https://www.al.com/news/2021/03/mo-brooks-to-fauci-biden-border-crisis-allows-illegal-immigrants-to-bring-covid-to-us.html","display_url":"al.com/news/2021/03/mâ€¦","indices":[245,268]}]	Illegal aliens flooding across Americaâ€™s porous southern border &amp; bringing COVID into our country puts American lives at risk. Joe Biden &amp; the Socialist Dems should put Americans first &amp; do something, ANYTHING, to stem the flow. https://t.co/qgmB7ARh4G	101229.0	RT @RepMoBrooks: Illegal aliens flooding across Americaâ€™s porous southern border &amp; bringing COVID into our country puts American lives at râ€¦	217.0	True	full
1543304	1543304	605202c9526c920038009200	2021-03-17 13:23:16	[]	[]	Wed Mar 17 08:20:35 +0000 2021	[{"text":"WhatsHappeningInMyanmar","indices":[237,261]}]	[{"url":"https://t.co/AxMvbTkqH8","expanded_url":"https://iimm.un.org/iimm-recipients-of-illegal-orders-should-contact-us/","display_url":"iimm.un.org/iimm-recipientâ€¦","indices":[213,236]}]	A U.N. team of investigators on Myanmar has appealed for people to collect and preserve documentary evidence of crimes ordered by the military since a Feb. 1 coup to build cases against its leaders. Details here: https://t.co/AxMvbTkqH8 #WhatsHappeningInMyanmar	164339.0	RT @TostevinM: A U.N. team of investigators on Myanmar has appealed for people to collect and preserve documentary evidence of crimes orderâ€¦	18.0	True	full
1543305	1543305	605202c9526c920038009212	2021-03-17 13:23:16	[]	[]	Wed Mar 17 07:32:33 +0000 2021	[]	[{"url":"https://t.co/LS5AJz4Ivj","expanded_url":"https://www.francetvinfo.fr/sante/maladie/coronavirus/une-partie-des-morts-du-covid-19-seraient-de-toute-facon-decedees-en-2020-d-une-autre-cause-selon-une-etude-demographique_4336301.html","display_url":"francetvinfo.fr/sante/maladie/â€¦","indices":[126,149]}]	Une partie des morts du Covid-19 seraient "de toute faÃ§on dÃ©cÃ©dÃ©es en 2020" d'une autre cause, selon une Ã©tude dÃ©mographique https://t.co/LS5AJz4Ivj https://t.co/a1I2iDNOPb	1826843.0	RT @franceinfo: Une partie des morts du Covid-19 seraient "de toute faÃ§on dÃ©cÃ©dÃ©es en 2020" d'une autre cause, selon une Ã©tude dÃ©mographiquâ€¦	99.0	True	full
1543306	1543306	605202c9526c920038009216	2021-03-17 13:23:16	[]	[]	Tue Mar 16 20:05:18 +0000 2021	[]	[{"url":"https://t.co/ocNbyRSrdZ","expanded_url":"https://www.youtube.com/watch?v=FexxLVf9Eqc","display_url":"youtube.com/watch?v=FexxLVâ€¦","indices":[251,274]}]	2/3 Individuals shared examples of strengths-based approaches, involving fun and humour, which became important parts of their pandemic response. Communities used new ways of connecting to maintain traditions, like this Virtual Pow Wow from Manitoba. https://t.co/ocNbyRSrdZ	256679.0	RT @CPHO_Canada: 2/3 Individuals shared examples of strengths-based approaches, involving fun and humour, which became important parts of tâ€¦	2336.0	True	full
1543307	1543307	605202ca526c920038009240	2021-03-17 13:23:16	[]	[]	Wed Mar 17 05:54:13 +0000 2021	[{"text":"StopAsianHate","indices":[228,242]}]	[{"url":"https://t.co/w8AR7ANXy5","expanded_url":"https://anti-asianviolenceresources.carrd.co/","display_url":"anti-asianviolenceresources.carrd.co","indices":[244,267]}]	tw shootings death ever since the beginning of the pandemic racism against the asian community has been increasing at an alarming rate. today eight asian americans were killed by a white man this afternoon. + stop asian hate #StopAsianHate https://t.co/w8AR7ANXy5	47206.0	RT @tyun1e: tw shootings death ever since the beginning of the pandemic racism against the asian community has been increasing at an alarâ€¦	61.0	True	full
1543308	1543308	605202ca526c92003800924c	2021-03-17 13:23:16	[]	[]	Wed Mar 17 06:32:48 +0000 2021	[]	[{"url":"https://t.co/91ClC8MH5E","expanded_url":"https://www.state.gov/hong-kong-autonomy-act-update/","display_url":"state.gov/hong-kong-autoâ€¦","indices":[179,202]},{"url":"https://t.co/pgIqr8G3AS","expanded_url":"https://www.state.gov/update-to-report-on-identification-of-foreign-persons-involved-in-the-erosion-of-the-obligations-of-china-under-the-joint-declaration-or-the-basic-law/","displ…	.@SecBlinkenâ€™s March 17 Hong Kong Autonomy Act Update identifies 24 PRC and Hong Kong officials whose actions have reduced Hong Kongâ€™s high degree of autonomy. FULL STATEMENT: https://t.co/91ClC8MH5E FULL REPORT: https://t.co/pgIqr8G3AS https://t.co/6nMFkVJ6e1	42421.0	RT @eAsiaMediaHub: .@SecBlinkenâ€™s March 17 Hong Kong Autonomy Act Update identifies 24 PRC and Hong Kong officials whose actions have reducâ€¦	1731.0	True	full
1543309	1543309	605202ca526c920038009270	2021-03-17 13:23:17	[]	[]	Wed Mar 17 13:15:55 +0000 2021	[]	[{"url":"https://t.co/dLVseHTIlR","expanded_url":"https://www.nytimes.com/2021/03/16/us/atlanta-shootings-massage-parlor.html","display_url":"nytimes.com/2021/03/16/us/â€¦","indices":[242,265]}]	Today is a big day for vaccine eligibility in NY but that's not what's on my mind. We need to honor the 8 lives that were taken by a Georgia mass shooter in a likely act of Asian-American hate. To me, this felt so shocking yet so inevitable https://t.co/dLVseHTIlR	121712.0	RT @turbovax: Today is a big day for vaccine eligibility in NY but that's not what's on my mind. We need to honor the 8 lives that were takâ€¦	22311.0	True	full
1543310	1543310	605202cb526c92003800927e	2021-03-17 13:23:17	[]	[]	Wed Mar 17 10:53:36 +0000 2021	[]	[{"url":"https://t.co/BXhRAwDvRY","expanded_url":"https://www.eldiario.es/andalucia/huelva/carmelo-romero-diputado-manda-errejon-medico-loas-franco-senora-covid_1_7317786.html","display_url":"eldiario.es/andalucia/huelâ€¦","indices":[124,147]}]	Carmelo Romero, el diputado que ha mandado a ErrejÃ³n "al mÃ©dico": de loas a Franco a crear la 'SeÃ±ora COVID' de la limpieza https://t.co/BXhRAwDvRY	1072798.0	RT @iescolar: Carmelo Romero, el diputado que ha mandado a ErrejÃ³n "al mÃ©dico": de loas a Franco a crear la 'SeÃ±ora COVID' de la limpieza hâ€¦	227.0	True	full
1543311	1543311	605202cb526c92003800928e	2021-03-17 13:23:17	[{"text":"febreamarela","indices":[63,76]},{"text":"macacos","indices":[232,240]},{"text":"Acre","indices":[241,246]},{"text":"PlÃ¡cidodeCastro","indices":[247,263]}]	[{"url":"https://t.co/2sKUNZxp9e","expanded_url":"https://twitter.com/sbprimatologia/status/1371794833099137027","display_url":"twitter.com/sbprimatologiaâ€¦","indices":[207,230]}]		[]	[]			Update abalizado sobre os macacos doentes no Acre. Suspeita de #febreamarela por enquanto. Material biolÃ³gico aindaâ€¦ https://t.co/ObzmaT5Bw5	781.0	True	full
1543312	1543312	605202cb526c92003800929a	2021-03-17 13:23:17	[]	[]	Wed Mar 17 09:53:02 +0000 2021	[{"text":"ContraElBloqueoMasRevolucion","indices":[123,152]}]	[{"url":"https://t.co/4krK4lCGeg","expanded_url":"https://mazo4f.com/237844","display_url":"mazo4f.com/237844","indices":[98,121]}]	MÃ¡s de 120 mil personas realizarÃ¡n curso formaciÃ³n polÃ­tica e ideolÃ³gica a partir de 07 de abril https://t.co/4krK4lCGeg #ContraElBloqueoMasRevolucion https://t.co/g4OVdQGllu	586386.0	RT @ConElMazoDando: MÃ¡s de 120 mil personas realizarÃ¡n curso formaciÃ³n polÃ­tica e ideolÃ³gica a partir de 07 de abril https://t.co/4krK4lCGâ€¦	44.0	True	full
1543313	1543313	605202cb526c9200380092bc	2021-03-17 13:23:18	[]	[]	Wed Mar 17 13:13:27 +0000 2021	[]	[{"url":"https://t.co/1WYCrTTRZQ","expanded_url":"https://www.greenmatters.com/p/2021-dirty-dozen-clean-15?twitter","display_url":"greenmatters.com/p/2021-dirty-dâ€¦","indices":[128,151]}]	The 2021 Dirty Dozen and Clean Fifteen have been unveiled by the @ewg, advising U.S. shoppers on what produce to buy organic. https://t.co/1WYCrTTRZQ	3968.0	RT @GreenMatters: The 2021 Dirty Dozen and Clean Fifteen have been unveiled by the @ewg, advising U.S. shoppers on what produce to buy orgaâ€¦	86.0	True	full
1543314	1543314	605202cc526c9200380092d6	2021-03-17 13:23:18	[]	[]	Wed Mar 17 13:20:00 +0000 2021	[{"text":"LaCovidNoJuega","indices":[162,177]}]	[{"url":"https://t.co/1yE3vtiT3t","expanded_url":"https://www.vtv.gob.ve/contundente-llamado-presidente-maduro-personal-medico-comunas-hospitalizar-casos-detectados-covid-19/","display_url":"vtv.gob.ve/contundente-llâ€¦","indices":[179,202]}]	El contundente llamado del presidente NicolÃ¡s Maduro al personal mÃ©dico y las comunas: hay que hospitalizar con amor al 100% de los casos detectados de COVID-19 #LaCovidNoJuega https://t.co/1yE3vtiT3t https://t.co/HpmhYxoSPn	1814384.0	RT @VTVcanal8: El contundente llamado del presidente NicolÃ¡s Maduro al personal mÃ©dico y las comunas: hay que hospitalizar con amor al 100%â€¦	19.0	True	full
1543315	1543315	605202cc526c9200380092d8	2021-03-17 13:23:18	[]	[]	Tue Mar 16 18:46:09 +0000 2021	[]	[{"url":"https://t.co/kbFdGlxxZd","expanded_url":"http://bit.ly/evensurvey","display_url":"bit.ly/evensurvey","indices":[233,256]}]	Please retweet. This crucially important survey is the largest survey in UK on the impact of COVID-19 on ethnic and religious minority people - now available in 14 languages, conducted by the Centre on the Dynamics of Ethnicity. https://t.co/kbFdGlxxZd https://t.co/jnWRFPWIap	78742.0	RT @lemnsissay: Please retweet. This crucially important survey is the largest survey in UK on the impact of COVID-19 on ethnic and religiâ€¦	78742.0	True	full
1543316	1543316	605202cc526c9200380092e0	2021-03-17 13:23:18	[{"text":"PassSanitaire","indices":[199,213]}]	[{"url":"https://t.co/4YbCQFua7W","expanded_url":"http://a.msn.com/00/fr-fr/BB1eG61w?ocid=st","display_url":"a.msn.com/00/fr-fr/BB1eGâ€¦","indices":[97,120]}]		[]	[]			Coronavirus : A quoi va ressembler le Â« passeport vert Â» que lâ€™UE veut mettre en place cet Ã©tÃ© ?â€¦ https://t.co/XXMhquHxsB	164.0	True	full
1543317	1543317	605202cc526c9200380092e2	2021-03-17 13:23:18	[]	[]	Wed Mar 17 13:18:11 +0000 2021	[]	[{"url":"https://t.co/WAkmZAErYz","expanded_url":"https://reitschuster.de/post/saechsische-buergermeister-protestieren-gegen-harten-corona-kurs/","display_url":"reitschuster.de/post/saechsiscâ€¦","indices":[257,280]}]	Der Unmut Ã¼ber die Corona-Politik erreicht eine neue Ebene â€“Â offenbar brodelt es an der Basis. In einem offenen Brief haben acht BÃ¼rgermeister aus Sachsen heftige Kritik am harten Corona-Kurs ihrer Landesregierung geÃ¼bt. Ihre AusfÃ¼hrungen haben es in sich. https://t.co/WAkmZAErYz	70800.0	RT @reitschuster: Der Unmut Ã¼ber die Corona-Politik erreicht eine neue Ebene â€“Â offenbar brodelt es an der Basis. In einem offenen Brief habâ€¦	52.0	True	full
1543318	1543318	605202cc526c9200380092e4	2021-03-17 13:23:18	[]	[]	Wed Mar 17 06:28:49 +0000 2021	[{"text":"ChinaAirlinesPH","indices":[267,283]}]	[{"url":"https://t.co/RpKWmrWhJQ","expanded_url":"https://bit.ly/38PQh9H","display_url":"bit.ly/38PQh9H","indices":[242,265]}]	&lt;Alert!&gt; Philippine IATF Against COVID-19 Advisory regarding the Temporary Suspension of Travel into the Philippines of Foreign Nationals and Returning Overseas Filipinos who are Non-OFW's starting March 20 to April 19, 2021. Source: https://t.co/RpKWmrWhJQ #ChinaAirlinesPH https://t.co/oEaaGDrtn8	884.0	RT @ChinaAirlinesPH: &lt;Alert!&gt; Philippine IATF Against COVID-19 Advisory regarding the Temporary Suspension of Travel into the Philippines oâ€¦	122.0	True	full
1543319	1543319	605202cc526c9200380092ee	2021-03-17 13:23:18	[]	[]	Wed Mar 17 13:12:05 +0000 2021	[]	[{"url":"https://t.co/odUpBLzDLt","expanded_url":"http://bit.ly/30TrU6A","display_url":"bit.ly/30TrU6A","indices":[255,278]}]	One year ago today we closed our doors for the first Coronavirus lockdownðŸ˜¢ A huge THANK YOU to @DCMS and to all of you for your support over the past 12 months. We can't wait to welcome you backðŸ¤ž Sign up for the newsletter to hear first about reopening: https://t.co/odUpBLzDLt https://t.co/H5x4Wy90Er	42605.0	RT @sim_manchester: One year ago today we closed our doors for the first Coronavirus lockdownðŸ˜¢ A huge THANK YOU to @DCMS and to all of youâ€¦	636.0	True	full
1543320	1543320	605202cc526c9200380092f8	2021-03-17 13:23:18	[]	[]	Tue Mar 16 20:46:04 +0000 2021	[{"text":"Cuba","indices":[43,48]}]	[{"url":"https://t.co/2NE9dCmBW6","expanded_url":"https://fb.watch/4gQvN7TEWK/","display_url":"fb.watch/4gQvN7TEWK/","indices":[238,261]}]	â€œHay que parar ya la violencia polÃ­tica en #Cubaâ€�: Tania Bruguera @Immigrantmove tras el secuestro que sufriÃ³ hoy por la Seguridad del Estado. Dice que ella ni se va a cansar ni a desistir de su activismo. Sus declaraciones en Facebook: https://t.co/2NE9dCmBW6 https://t.co/QfHK4HrHQV	6744.0	RT @RNapoles: â€œHay que parar ya la violencia polÃ­tica en #Cubaâ€�: Tania Bruguera @Immigrantmove tras el secuestro que sufriÃ³ hoy por la Seguâ€¦	1560.0	True	full
1543321	1543321	605202cc526c920038009308	2021-03-17 13:23:18	[]	[]	Tue Mar 16 20:58:25 +0000 2021	[]	[{"url":"https://t.co/aIMlacLMZl","expanded_url":"http://bit.ly/3eQ0zdM","display_url":"bit.ly/3eQ0zdM","indices":[247,270]}]	Despite the stress, anxiety and burnout healthcare workers are experiencing on the front lines of the COVID-19 pandemic, 2 RNs at Beaufort Memorial have fearlessly stepped up to ease burdens and tend to their patients with kindness. Read more at: https://t.co/aIMlacLMZl https://t.co/YbABbyVAHe	2085.0	RT @BeaufortMem: Despite the stress, anxiety and burnout healthcare workers are experiencing on the front lines of the COVID-19 pandemic, 2â€¦	66.0	True	full
1543322	1543322	605202cc526c920038009310	2021-03-17 13:23:18	[]	[]	Wed Mar 17 11:52:22 +0000 2021	[]	[{"url":"https://t.co/NK2EuV1XY1","expanded_url":"https://bit.ly/38PD2pB","display_url":"bit.ly/38PD2pB","indices":[250,273]}]	La compaÃ±Ã­a fundada por el hijo del presidente renovÃ³ contratos vÃ­a trato directo el 2 y 26 de febrero, lo que sumÃ³ $23.5 millones frescos a sus arcas. Esto, con motivo de â€œdar continuidad operativaâ€� a un servicio de chatbot comprado el 2017 y 2018. https://t.co/NK2EuV1XY1 https://t.co/AkLuQlGfEy	131329.0	RT @InterferenciaCL: La compaÃ±Ã­a fundada por el hijo del presidente renovÃ³ contratos vÃ­a trato directo el 2 y 26 de febrero, lo que sumÃ³ $2â€¦	269.0	True	full
1543323	1543323	605202cc526c920038009312	2021-03-17 13:23:18	[]	[{"url":"https://t.co/eptrRkkBS8","expanded_url":"https://twitter.com/Jiminid9/status/1371894130591244290?s=19","display_url":"twitter.com/Jiminid9/statuâ€¦","indices":[231,254]}]		[]	[]			@takatabyun the 'yearbooks' they used has the same stain in the same place as if there are many victims when obv thâ€¦ https://t.co/odcE7efhQq	94.0	True	full
1543324	1543324	605202cc526c920038009318	2021-03-17 13:23:19	[]	[]	Wed Mar 17 13:20:01 +0000 2021	[{"text":"COVID19","indices":[17,25]}]	[{"url":"https://t.co/iXWkZS9t87","expanded_url":"https://cbsloc.al/3r01muZ","display_url":"cbsloc.al/3r01muZ","indices":[125,148]}]	A new drive-thru #COVID19 vaccination site has opened in Pompano Beach at the Citi Centre. Vaccinations by appointment only. https://t.co/iXWkZS9t87	106342.0	RT @CBSMiami: A new drive-thru #COVID19 vaccination site has opened in Pompano Beach at the Citi Centre. Vaccinations by appointment only.â€¦	171.0	True	full
1543325	1543325	605202cc526c92003800931c	2021-03-17 13:23:19	[]	[]	Wed Mar 17 11:37:00 +0000 2021	[]	[{"url":"https://t.co/SlkJxXCIq2","expanded_url":"http://trt.world/fsj1","display_url":"trt.world/fsj1","indices":[174,197]}]	â€œWeâ€™re starving, weâ€™re dying.â€� Lebanonâ€™s anti-government protesters urge the government to â€œwake upâ€� as country battles its worst economic crisis since 1975-1990 civil warÂ ðŸ‘‡https://t.co/SlkJxXCIq2 https://t.co/fZhJmrgx6W	353089.0	RT @trtworld: â€œWeâ€™re starving, weâ€™re dying.â€� Lebanonâ€™s anti-government protesters urge the government to â€œwake upâ€� as country battles itsâ€¦	83.0	True	full
1543326	1543326	605202cc526c920038009322	2021-03-17 13:23:19	[]	[]	Tue Mar 16 23:06:49 +0000 2021	[{"text":"US","indices":[4,7]},{"text":"Iraq","indices":[240,245]}]	[{"url":"https://t.co/WcBLO6i1ms","expanded_url":"https://twitter.com/DanielLDavis1/status/1371889630438694919","display_url":"twitter.com/DanielLDavis1/â€¦","indices":[289,312]}]	The #US military rushed thousands of combat troops to the MidEast in 1990... 30 years on &amp; 2 major land wars later, we're still there... It is time to acknowledge the painful reality &amp; finally, fully withdraw our troops. It is time #Iraq takes sole responsibility for its security https://t.co/WcBLO6i1ms	30412.0	RT @HalaJaber: The #US military rushed thousands of combat troops to the MidEast in 1990... 30 years on &amp; 2 major land wars later, we're stâ€¦	3778.0	True	full
1543327	1543327	605202cc526c92003800932e	2021-03-17 13:23:19	[{"text":"COVID19","indices":[178,186]},{"text":"PandemicResponse","indices":[188,205]},{"text":"MobileTesting","indices":[206,220]},{"text":"Coronavirus","indices":[222,234]}]	[{"url":"https://t.co/kwv61fr0t2","expanded_url":"http://integrumsci.com","display_url":"integrumsci.com","indices":[132,155]},{"url":"https://t.co/g0OQrXChQ0","expanded_url":"http://ow.ly/Ksci50DxWxF","display_url":"ow.ly/Ksci50DxWxF","indices":[236,259]}]		[]	[]			Do you need antibody or antigen testing at your event? Take a behind the scenes tour of a mobile lab that could beâ€¦ https://t.co/tmwK6Ag38W	12.0	True	full
1543328	1543328	605202cd526c920038009332	2021-03-17 13:23:19	[]	[{"url":"https://t.co/dI8SY4Um43","expanded_url":"https://youtu.be/Cvpltl4AgRs","display_url":"youtu.be/Cvpltl4AgRs","indices":[236,259]}]		[]	[]			#Coronavirus# During the covid time, we have to make ourselves skilled at different works like crochet knitting andâ€¦ https://t.co/361I4pqALl	4.0	True	full
1543329	1543329	605202cd526c920038009334	2021-03-17 13:23:19	[]	[]	Wed Mar 17 09:58:36 +0000 2021	[]	[{"url":"https://t.co/xnz2PUbRaA","expanded_url":"https://bit.ly/38NI3iz","display_url":"bit.ly/38NI3iz","indices":[256,279]}]	Ground-breaking research which aims to better understand how grey squirrels use the urban environment will soon take place in Aberdeen. Led by Dr Louise de Raad, @ic_uhi Research Fellow, in collaboration with SSRS, the study will be the first of its kind https://t.co/xnz2PUbRaA https://t.co/XlE61TbJoW	2755.0	RT @ScotSquirrels: Ground-breaking research which aims to better understand how grey squirrels use the urban environment will soon take plaâ€¦	4849.0	True	full
1543330	1543330	605202cd526c920038009336	2021-03-17 13:23:19	[]	[{"url":"https://t.co/qWQIauD9f2","expanded_url":"https://gc.vixio.com/insights-analysis/news-brief-march-15-march-20-2021","display_url":"gc.vixio.com/insights-analyâ€¦","indices":[176,199]}]		[]	[]			Mexico Mulls New Gambling Law; Virginia Continues Staggered Sports-Betting Rollout; and California, Oklahoma Gamingâ€¦ https://t.co/xKC7XsmisZ	2405.0	True	full
1543331	1543331	605202cd526c92003800933e	2021-03-17 13:23:19	[]	[]	Tue Mar 16 06:31:02 +0000 2021	[{"text":"TeamVox","indices":[106,114]},{"text":"LevantandoEspaÃ±a","indices":[119,136]}]	[{"url":"https://t.co/zcqQNg9oZv","expanded_url":"https://freenoticias.com/index.php/2021/03/15/socialismo-o-libertad-dice-pablo-isabel-ayuso-correcto-por-eso-mismo-hay-que-votar-a-vox-el-4-de-mayo/","display_url":"freenoticias.com/index.php/2021â€¦","indices":[254,277]}]	Socialismo o libertad dice Pablo Isabel Ayuso. Correcto; por eso mismo hay que votar a VOX el 4 de mayo. #TeamVoxâš”ðŸ’šâš” #LevantandoEspaÃ±a|ðŸ‡ªðŸ‡¦ Pues yo he escuchado decir a Vox (globalismo o Libertad) q me parece mucho mÃ¡s acertado para los contendientes) https://t.co/zcqQNg9oZv	5317.0	RT @VSumergida: Socialismo o libertad dice Pablo Isabel Ayuso. Correcto; por eso mismo hay que votar a VOX el 4 de mayo. #TeamVoxâš”ðŸ’šâš” #Levâ€¦	26.0	True	full
1543332	1543332	605202cd526c920038009344	2021-03-17 13:23:19	[{"text":"17Mar","indices":[0,6]},{"text":"TitularesYPunto","indices":[7,23]}]	[{"url":"https://t.co/VYKKlNteNx","expanded_url":"https://www.pscp.tv/Punto_deCorte/1OdKrVAdyNpKX?t=5m34s","display_url":"pscp.tv/Punto_deCorte/â€¦","indices":[142,165]}]		[]	[]			#17Mar #TitularesYPunto | @yohanpimentel: Ayer en el reporte de COVID-19 se reflejaron 519 nuevos casos de contagioâ€¦ https://t.co/8QtJcYroeh	31226.0	True	full
1543333	1543333	605202cd526c92003800934c	2021-03-17 13:23:19	[]	[]	Tue Mar 16 15:23:18 +0000 2021	[]	[{"url":"https://t.co/8EjR143Mhk","expanded_url":"https://www.cell.com/cell-reports/fulltext/S2211-1247(21)00170-4","display_url":"cell.com/cell-reports/fâ€¦","indices":[254,277]}]	Very happy that our paper on the predictability of antibody-antigen binding is out in @CellReports! A central question in the fields of immunology and structural biology is whether paratope-epitope interaction is a priori predictable. In short: yes! 1/5 https://t.co/8EjR143Mhk https://t.co/VlbXZmhUw3	306.0	RT @pandaisikit: Very happy that our paper on the predictability of antibody-antigen binding is out in @CellReports! A central question inâ€¦	111.0	True	full
1543334	1543334	605202cd526c92003800934e	2021-03-17 13:23:19	[]	[]	Wed Mar 17 10:10:00 +0000 2021	[]	[{"url":"https://t.co/KSsmp7jgme","expanded_url":"https://blogs.elconfidencial.com/economia/laissez-faire/2021-03-17/batalla-madrid-recentralizacion-descentralizacion_2994592/?utm_source=twitter&utm_medium=social&utm_campaign=ECDiarioManual","display_url":"blogs.elconfidencial.com/economia/laissâ€¦","indices":[254,277]}]	"Uno de los ejes que estructurarÃ¡ la campaÃ±a electoral serÃ¡ el del autogobierno fiscal madrileÃ±o: es decir, si la administraciÃ³n autonÃ³mica madrileÃ±a ha de contar con amplias competencias sobre los impuestos que recaen en sus ciudadanos". Por @juanrallo https://t.co/KSsmp7jgme	909602.0	RT @elconfidencial: "Uno de los ejes que estructurarÃ¡ la campaÃ±a electoral serÃ¡ el del autogobierno fiscal madrileÃ±o: es decir, si la adminâ€¦	771.0	True	full
1543335	1543335	605202cd526c920038009350	2021-03-17 13:23:19	[]	[]	Wed Mar 17 12:14:16 +0000 2021	[]	[{"url":"https://t.co/rTlRbVAvAZ","expanded_url":"https://trib.al/PF57LLi","display_url":"trib.al/PF57LLi","indices":[219,242]}]	One traveling nurse estimates that he's seen 3,000 people die from COVID-19. "I would rather die any other way of dying, than dying with coronavirus. It's a sad way to go," he said. "War doesn't even compare to this." https://t.co/rTlRbVAvAZ	8707893.0	RT @NPR: One traveling nurse estimates that he's seen 3,000 people die from COVID-19. "I would rather die any other way of dying, than dyiâ€¦	280.0	True	full
1543336	1543336	605202cd526c920038009354	2021-03-17 13:23:19	[]	[]	Tue Mar 16 18:04:55 +0000 2021	[{"text":"COVID19","indices":[10,18]},{"text":"HenryReeve","indices":[62,73]},{"text":"Cuba","indices":[96,101]},{"text":"CubaPorLaSalud","indices":[148,163]},{"text":"CubaSalvaVidas","indices":[164,179]},{"text":"NobelParaLosMÃ©dicosCubanos","indices":[180,207]}]	[{"url":"https://t.co/9i8kP4fcvh","expanded_url":"https://twitter.com/BrunoRguezP/status/1371839053461651465","display_url":"twitter.com/BrunoRguezP/stâ€¦","indices":[208,231]}]	Since the #COVID19 pandemic was declared a year ago today, 56 #HenryReeve medical brigades from #CubaðŸ‡¨ðŸ‡º have assisted 40 countries and territories. #CubaPorLaSalud #CubaSalvaVidas #NobelParaLosMÃ©dicosCubanos https://t.co/9i8kP4fcvh	27040.0	RT @JosefinaVidalF: Since the #COVID19 pandemic was declared a year ago today, 56 #HenryReeve medical brigades from #CubaðŸ‡¨ðŸ‡º have assisted 4â€¦	712.0	True	full
1543337	1543337	605202cd526c92003800935a	2021-03-17 13:23:19	[]	[{"url":"https://t.co/eklNl4uacN","expanded_url":"http://a.msn.com/01/de-ch/BB1eFZZ9?ocid=st","display_url":"a.msn.com/01/de-ch/BB1eFâ€¦","indices":[119,142]}]		[]	[]			Virologe Drosten (48) warnt: Britische Mutation ist tÃ¶dlicher. 15 Prozent mehr Infektionen als vor einer Woche âš ï¸�âš ï¸�â€¦ https://t.co/yrn1HsPiU4	6843.0	True	full
1543338	1543338	605202cd526c92003800935c	2021-03-17 13:23:19	[]	[]	Wed Mar 17 09:23:52 +0000 2021	[{"text":"IledeFrance","indices":[48,60]}]	[{"url":"https://t.co/lSXSWiuoQH","expanded_url":"https://www.francetvinfo.fr/sante/maladie/coronavirus/confinement/direct-covid-19-emmanuel-macron-doit-trancher-sur-un-possible-confinement-le-week-end-en-ile-de-france-lors-du-conseil-defense-ce-mercredi_4336257.html","display_url":"francetvinfo.fr/sante/maladie/â€¦","indices":[236,259]}]	On va donc confiner 12 millions de personnes en #IledeFrance parce quâ€™il nâ€™y a que 1. 200 lits de rÃ©animation disponibles. Toute la politique de santÃ© du gouvernement soumise Ã cette dictature sanitaire et aucun lit crÃ©Ã© depuis un an.. https://t.co/lSXSWiuoQH	15537.0	RT @jp_lecoq: On va donc confiner 12 millions de personnes en #IledeFrance parce quâ€™il nâ€™y a que 1. 200 lits de rÃ©animation disponibles. Toâ€¦	388.0	True	full
1543339	1543339	605202cd526c920038009370	2021-03-17 13:23:19	[{"text":"COVID19","indices":[183,191]}]	[{"url":"https://t.co/WvKtb57l65","expanded_url":"https://twitter.com/mrharrycole/status/1372176007722004483?s=21","display_url":"twitter.com/mrharrycole/stâ€¦","indices":[194,217]}]		[]	[]			@MrHarryCole @pfizer @AstraZeneca @JNJNews thereâ€™s plenty of space to relocate your factories in the UK, quite a skâ€¦ https://t.co/mCOwCXmwea	572.0	True	full
1543340	1543340	605202cd526c920038009374	2021-03-17 13:23:20	[]	[]	Tue Mar 16 14:55:00 +0000 2021	[{"text":"EncuestaREFORMA","indices":[126,142]}]	[{"url":"https://t.co/bmStPcHsNk","expanded_url":"https://bit.ly/2OAoLpU","display_url":"bit.ly/2OAoLpU","indices":[161,184]}]	67% de los mexicanos considera que ha habido corrupciÃ³n en el manejo de los recursos de salud en medio de la pandemia, revela #EncuestaREFORMA y @MXvsCORRUPCION https://t.co/bmStPcHsNk https://t.co/cgZ5jL7oXM	3286318.0	RT @Reforma: 67% de los mexicanos considera que ha habido corrupciÃ³n en el manejo de los recursos de salud en medio de la pandemia, revelaâ€¦	34.0	True	full
1543341	1543341	605202cd526c92003800937e	2021-03-17 13:23:20	[]	[]	Tue Mar 16 13:56:33 +0000 2021	[{"text":"crypto","indices":[40,47]}]	[{"url":"https://t.co/ysNfwlfGHd","expanded_url":"http://bit.ly/3qYslra","display_url":"bit.ly/3qYslra","indices":[192,215]}]	Gemini now has more than $20 billion in #crypto under custody, doubling our custodied crypto in just over two months. Check out our blog to learn more about Gemini Custodyâ„¢ and its features: https://t.co/ysNfwlfGHd	204853.0	RT @Gemini: Gemini now has more than $20 billion in #crypto under custody, doubling our custodied crypto in just over two months. Check ouâ€¦	16.0	True	full
1543342	1543342	605202cd526c920038009384	2021-03-17 13:23:20	[]	[]	Wed Mar 17 12:47:39 +0000 2021	[]	[{"url":"https://t.co/CY74I8GGlH","expanded_url":"https://indianexpress.com/article/opinion/a-4-step-action-plan-could-lay-foundation-for-a-clean-transition-in-transport-sector-7228218/","display_url":"indianexpress.com/article/opinioâ€¦","indices":[264,287]}]	India must focus on its transport sector, a major source of emissions. @iChiragGajjar @itsnotnit &amp; I present this 4-step plan 1ï¸�âƒ£ Adopting sustainable fuels 2ï¸�âƒ£ Shift to energy-efficient modes 3ï¸�âƒ£ Integrating transport systems 4ï¸�âƒ£Optimizing available capacity https://t.co/CY74I8GGlH	1428.0	RT @OPAgarWRI: India must focus on its transport sector, a major source of emissions. @iChiragGajjar @itsnotnit &amp; I present this 4-step plaâ€¦	1132.0	True	full
1543343	1543343	605202ce526c920038009396	2021-03-17 13:23:20	[]	[]	Wed Mar 17 12:08:02 +0000 2021	[{"text":"ContraElBloqueoMasRevolucion","indices":[104,133]}]	[{"url":"https://t.co/yJyFdcxhXW","expanded_url":"https://mazo4f.com/237848","display_url":"mazo4f.com/237848","indices":[79,102]}]	Puente aÃ©reo del Inac cumple un aÃ±o al servicio de la lucha contra el Covid-19 https://t.co/yJyFdcxhXW #ContraElBloqueoMasRevolucion https://t.co/nkkxTLmaOr	586386.0	RT @ConElMazoDando: Puente aÃ©reo del Inac cumple un aÃ±o al servicio de la lucha contra el Covid-19 https://t.co/yJyFdcxhXW #ContraElBloqueâ€¦	21.0	True	full
1543344	1543344	605202ce526c9200380093a2	2021-03-17 13:23:20	[]	[{"url":"https://t.co/AHbVsOBsAU","expanded_url":"https://www.england.nhs.uk/statistics/wp-content/uploads/sites/2/2021/03/COVID-19-total-announced-deaths-11-March-2021-weekly-file.xlsx","display_url":"england.nhs.uk/statistics/wp-â€¦","indices":[191,214]}]		[]	[]			@JuliaHB1 Julia, please can you repeat the 'No' figures from table 3 daily? If healthy people realise they are inâ€¦ https://t.co/pkepilOYhe	802.0	True	full
1543345	1543345	605202ce526c9200380093ae	2021-03-17 13:23:20	[]	[]	Wed Mar 17 13:16:37 +0000 2021	[]	[{"url":"https://t.co/ZPaBiq6Dmv","expanded_url":"https://twitter.com/SkyNews/status/1372169441690185728","display_url":"twitter.com/SkyNews/statusâ€¦","indices":[280,303]}]	The EU failed to sign contracts as fast as the UK. It failed to licence as fast as the UK. It cast doubt on the effectiveness of the UK vaccine. It cast doubts on the safety of the UK vaccine. It's now threatening to steal the UK vaccine because we have higher vaccination rates. https://t.co/ZPaBiq6Dmv	140851.0	RT @DPJHodges: The EU failed to sign contracts as fast as the UK. It failed to licence as fast as the UK. It cast doubt on the effectivenesâ€¦	75.0	True	full
1543346	1543346	605202ce526c9200380093c4	2021-03-17 13:23:21	[]	[]	Wed Mar 17 12:34:40 +0000 2021	[]	[{"url":"https://t.co/lQnhwrV0br","expanded_url":"http://moonlightmountaindesigns.com","display_url":"moonlightmountaindesigns.com","indices":[146,169]}]	Did you get your stimmy today?! ðŸŒˆðŸ�€Who wants to treat themselves to something in my shop to celebrate?! Everything is 15% off with code MAGIC15 ðŸ�€ðŸ�€ https://t.co/lQnhwrV0br https://t.co/FDfdp15xpn	4906.0	RT @moonlightmtn: Did you get your stimmy today?! ðŸŒˆðŸ�€Who wants to treat themselves to something in my shop to celebrate?! Everything is 15%â€¦	1636.0	True	full
1543347	1543347	605202ce526c9200380093ce	2021-03-17 13:23:21	[]	[]	Wed Mar 17 12:00:00 +0000 2021	[{"text":"17Mar","indices":[128,134]}]	[{"url":"https://t.co/sqjFdhbflP","expanded_url":"https://www.vtv.gob.ve/covid-19-dia-366-casos-16032021/","display_url":"vtv.gob.ve/covid-19-dia-3â€¦","indices":[136,159]}]	DÃ­a 366 | Lucha contra la COVID-19: Venezuela registra 519 casos comunitarios, 21 importados y una tasa de recuperaciÃ³n de 94% #17Mar https://t.co/sqjFdhbflP https://t.co/17eJfSheLL	1814384.0	RT @VTVcanal8: DÃ­a 366 | Lucha contra la COVID-19: Venezuela registra 519 casos comunitarios, 21 importados y una tasa de recuperaciÃ³n de 9â€¦	47.0	True	full
1543348	1543348	605202ce526c9200380093d6	2021-03-17 13:23:21	[]	[]	Wed Mar 17 13:22:32 +0000 2021	[{"text":"å®®è„‡å’²è‰¯","indices":[205,210]},{"text":"ë¯¸ì•¼ì™€í‚¤ì‚¬ì¿ ë�¼","indices":[211,219]},{"text":"MiyawakiSakura","indices":[220,235]},{"text":"HKT48","indices":[236,242]},{"text":"IZONE","indices":[243,249]}]	[{"url":"https://t.co/7UlEPIMigN","expanded_url":"https://share.api.weibo.cn/share/209791481.html?weibo_id=4615844015114213","display_url":"share.api.weibo.cn/share/20979148â€¦","indices":[180,203]}]	The drone show to celebrate Sakura's birthday in Shanghai will start at 20:30 CST on 19th March. It will last for 15 mins. And 200 drones will be used for this project. Source: https://t.co/7UlEPIMigN #å®®è„‡å’²è‰¯ #ë¯¸ì•¼ì™€í‚¤ì‚¬ì¿ ë�¼ #MiyawakiSakura #HKT48 #IZONE https://t.co/GLxL73vnLY	1240.0	RT @39Storage: The drone show to celebrate Sakura's birthday in Shanghai will start at 20:30 CST on 19th March. It will last for 15 mins.â€¦	205.0	True	full
1543349	1543349	605202ce526c9200380093de	2021-03-17 13:23:21	[]	[]	Wed Mar 17 13:14:33 +0000 2021	[{"text":"NFTgiveaway","indices":[244,256]},{"text":"nftart","indices":[262,269]}]	[{"url":"https://t.co/37wFbqaSqL","expanded_url":"https://tinyurl.com/fuzzypill","display_url":"tinyurl.com/fuzzypill","indices":[96,119]}]	#15 The Fuzzy Pill now available on @rariblecom. As always we are giving away one free edition! https://t.co/37wFbqaSqL To enter to win: - Reply and tag one or more friends - Follow @DailyDose_NFT - Retweet this Winner will be drawn on 3/19 #NFTgiveaway $ETH #nftart https://t.co/Im6SQe7SP0	1949.0	RT @DailyDose_NFT: #15 The Fuzzy Pill now available on @rariblecom. As always we are giving away one free edition! https://t.co/37wFbqaSqLâ€¦	2915.0	True	full
1543350	1543350	605202ce526c9200380093e0	2021-03-17 13:23:21	[]	[]	Wed Mar 17 13:15:55 +0000 2021	[]	[{"url":"https://t.co/dLVseHTIlR","expanded_url":"https://www.nytimes.com/2021/03/16/us/atlanta-shootings-massage-parlor.html","display_url":"nytimes.com/2021/03/16/us/â€¦","indices":[242,265]}]	Today is a big day for vaccine eligibility in NY but that's not what's on my mind. We need to honor the 8 lives that were taken by a Georgia mass shooter in a likely act of Asian-American hate. To me, this felt so shocking yet so inevitable https://t.co/dLVseHTIlR	121711.0	RT @turbovax: Today is a big day for vaccine eligibility in NY but that's not what's on my mind. We need to honor the 8 lives that were takâ€¦	739.0	True	full
1543351	1543351	605202cf526c9200380093f8	2021-03-17 13:23:21	[]	[]	Wed Mar 17 10:10:00 +0000 2021	[{"text":"NotiMippCI","indices":[0,11]}]	[{"url":"https://t.co/NJNsjgz6HT","expanded_url":"https://bit.ly/3qUO2rM","display_url":"bit.ly/3qUO2rM","indices":[106,129]}]	#NotiMippCI ðŸ“°ðŸ—ž| Gobierno Nacional convoca a la poblaciÃ³n recuperada de COVID-19 a donar plasma. Lea mÃ¡s â�© https://t.co/NJNsjgz6HT https://t.co/JKgqS8W3WD	253257.0	RT @Mippcivzla: #NotiMippCI ðŸ“°ðŸ—ž| Gobierno Nacional convoca a la poblaciÃ³n recuperada de COVID-19 a donar plasma. Lea mÃ¡s â�© https://t.co/NJNsâ€¦	361.0	True	full
1543352	1543352	605202cf526c9200380093fc	2021-03-17 13:23:21	[]	[{"url":"https://t.co/E46jBSj8pZ","expanded_url":"https://fb.watch/4hKVT2hTb6/","display_url":"fb.watch/4hKVT2hTb6/","indices":[154,177]}]		[]	[]			â�¦â�¦â�¦@SebGorkaâ�© â�¦@SenTedCruzâ�© â�¦@LindseyGrahamSCâ�© year ago and we are still at it. Does anyone care what the Governmenâ€¦ https://t.co/L5EYxgMGoB	80.0	True	full
1543353	1543353	605202cf526c920038009430	2021-03-17 13:23:22	[]	[{"url":"https://t.co/TA8RgrhypS","expanded_url":"https://www.stck.pro/news/LE/11651833","display_url":"stck.pro/news/LE/116518â€¦","indices":[91,114]},{"url":"https://t.co/XDeaJSssAR","expanded_url":"https://www.stck.pro/news/LE","display_url":"stck.pro/news/LE","indices":[158,181]}]		[]	[]			$LE NEW ARTICLE : Lands' End reports a 7.5% increase in its fourth-quarter eCommerce sales https://t.co/TA8RgrhypSâ€¦ https://t.co/2N3shAOWPt	2564.0	True	full
1543354	1543354	605202d0526c920038009466	2021-03-17 13:23:22	[]	[]	Wed Mar 17 07:27:00 +0000 2021	[]	[{"url":"https://t.co/iK5DgGSc0b","expanded_url":"https://cnb.cx/3ljmKdC","display_url":"cnb.cx/3ljmKdC","indices":[177,200]}]	Americans love gum and the Wrigley's brand name has remained a constant for decades. So how did it hold its status for over a century and how will it fare through the pandemic? https://t.co/iK5DgGSc0b https://t.co/56qWLw5UuF	4039346.0	RT @CNBC: Americans love gum and the Wrigley's brand name has remained a constant for decades. So how did it hold its status for over a cenâ€¦	2564.0	True	full
1543355	1543355	605202d0526c92003800946e	2021-03-17 13:23:22	[]	[]	Wed Mar 17 11:52:22 +0000 2021	[]	[{"url":"https://t.co/NK2EuV1XY1","expanded_url":"https://bit.ly/38PD2pB","display_url":"bit.ly/38PD2pB","indices":[250,273]}]	La compaÃ±Ã­a fundada por el hijo del presidente renovÃ³ contratos vÃ­a trato directo el 2 y 26 de febrero, lo que sumÃ³ $23.5 millones frescos a sus arcas. Esto, con motivo de â€œdar continuidad operativaâ€� a un servicio de chatbot comprado el 2017 y 2018. https://t.co/NK2EuV1XY1 https://t.co/AkLuQlGfEy	131329.0	RT @InterferenciaCL: La compaÃ±Ã­a fundada por el hijo del presidente renovÃ³ contratos vÃ­a trato directo el 2 y 26 de febrero, lo que sumÃ³ $2â€¦	256.0	True	full
1543356	1543356	605202d0526c920038009472	2021-03-17 13:23:23	[]	[]	Wed Mar 17 12:47:16 +0000 2021	[{"text":"MILENIOAFondo","indices":[0,14]}]	[{"url":"https://t.co/dwmrWla1y6","expanded_url":"https://mile.io/38MHC8c","display_url":"mile.io/38MHC8c","indices":[140,163]}]	#MILENIOAFondo | "Las siguientes olas de la pandemia tendrÃ¡n que ver con problemas de salud mentalâ€�: JesÃºs RamÃ­rez BermÃºdez (@JRBneuropsiq) https://t.co/dwmrWla1y6 https://t.co/lNb2Kai1Fv	4943599.0	RT @Milenio: #MILENIOAFondo | "Las siguientes olas de la pandemia tendrÃ¡n que ver con problemas de salud mentalâ€�: JesÃºs RamÃ­rez BermÃºdez (@â€¦	2358.0	True	full
1543357	1543357	605202d0526c920038009474	2021-03-17 13:23:22	[]	[{"url":"https://t.co/2K1Q32u1M6","expanded_url":"https://questions-statements.parliament.uk/written-questions/detail/2021-01-19/140206","display_url":"questions-statements.parliament.uk/written-questiâ€¦","indices":[187,210]}]		[]	[]			ASKED: Scott Mann MP - To ask the Secretary of State for Health and Social Care, whether his Department has been diâ€¦ https://t.co/Dbocp7OFX8	64.0	True	full
1543358	1543358	605202d0526c920038009478	2021-03-17 13:23:23	[]	[]	Wed Mar 17 13:23:13 +0000 2021	[]	[{"url":"https://t.co/7BFpD56ERd","expanded_url":"http://ow.ly/aX5650DWClb","display_url":"ow.ly/aX5650DWClb","indices":[148,171]}]	Take a trip down memory lane and join us on Thursday, April 15 at 3:00 PM, for another slide show of vintage pictures of Cranston! Register here: https://t.co/7BFpD56ERd https://t.co/kiIy10BfRb	1457.0	RT @CranstonLibrary: Take a trip down memory lane and join us on Thursday, April 15 at 3:00 PM, for another slide show of vintage picturesâ€¦	751.0	True	full
1543359	1543359	605202d0526c920038009492	2021-03-17 13:23:23	[]	[]	Tue Mar 16 21:52:16 +0000 2021	[]	[{"url":"https://t.co/nogHlBMVLS","expanded_url":"https://budgetmodel.wharton.upenn.edu/issues/2021/3/15/budgetary-effects-of-senator-warren-wealth-tax#.YFEmQGz7KyM.twitter","display_url":"budgetmodel.wharton.upenn.edu/issues/2021/3/â€¦","indices":[174,197]}]	New Penn-Wharton analysis: Warren wealth tax would raise $2.7t in 2023-2032 There is so much wealth at the top that even a moderate wealth tax has large revenue potential https://t.co/nogHlBMVLS	70589.0	RT @gabriel_zucman: New Penn-Wharton analysis: Warren wealth tax would raise $2.7t in 2023-2032 There is so much wealth at the top that eâ€¦	6199.0	True	full
1543360	1543360	605202d0526c920038009494	2021-03-17 13:23:23	[]	[]	Wed Jan 20 17:32:03 +0000 2021	[]	[{"url":"https://t.co/fojQECGDIJ","expanded_url":"http://www.hamilton.ca/COVIDvaccines","display_url":"hamilton.ca/COVIDvaccines","indices":[240,263]}]	Q: What is in mRNA COVID-19 vaccines? A: Messenger RNA, a fatty coating over the mRNA, sugar, salts, water and polyethylene glycol. There are no preservatives, blood products, fetal cells, pork, egg or live COVID-19 virus in the vaccines. https://t.co/fojQECGDIJ https://t.co/2fjPson0mU	84626.0	RT @cityofhamilton: Q: What is in mRNA COVID-19 vaccines? A: Messenger RNA, a fatty coating over the mRNA, sugar, salts, water and polyethâ€¦	1332.0	True	full
1543361	1543361	605202d1526c920038009498	2021-03-17 13:23:23	[]	[]	Wed Mar 17 13:09:29 +0000 2021	[]	[{"url":"https://t.co/yeyUP21H7Q","expanded_url":"https://www.politico.eu/article/eu-vaccine-failures-obvious-before-coronavirus-pandemic/?utm_medium=Social&utm_source=Twitter#Echobox=1615985515","display_url":"politico.eu/article/eu-vacâ€¦","indices":[161,184]}]	Former Boris Johnson aide Dominic Cummings said the failures of the U.K.â€™s procurement system were â€œcreated by the European Union and goldplated by Whitehall.â€� https://t.co/yeyUP21H7Q	277064.0	RT @POLITICOEurope: Former Boris Johnson aide Dominic Cummings said the failures of the U.K.â€™s procurement system were â€œcreated by the Euroâ€¦	90.0	True	full
1543362	1543362	605202d1526c92003800949a	2021-03-17 13:23:23	[]	[]	Wed Mar 17 11:01:44 +0000 2021	[{"text":"EiE","indices":[189,193]}]	[{"url":"https://t.co/AiG7LfCUpC","expanded_url":"https://inee.org/resources/eie-genkit","display_url":"inee.org/resources/eie-â€¦","indices":[209,232]}]	COVID-19 presents a crisis within a crisis for girls in emergency settings. We must prevent a rollback on girlsâ€™ right to education. Explore our new resource to support gender-responsive #EiE programming âž¡ï¸� https://t.co/AiG7LfCUpC https://t.co/uf5o83lIok	9842.0	RT @INEEtweets: COVID-19 presents a crisis within a crisis for girls in emergency settings. We must prevent a rollback on girlsâ€™ right to eâ€¦	45.0	True	full
1543363	1543363	605202d1526c92003800949e	2021-03-17 13:23:23	[]	[]	Wed Mar 17 06:59:35 +0000 2021	[]	[{"url":"https://t.co/5OsAp6rw6s","expanded_url":"https://us02web.zoom.us/j/82769787855?pwd=ejFpd011WmlJeS93dmRYRGx6a0lZQT09","display_url":"us02web.zoom.us/j/82769787855?â€¦","indices":[238,261]}]	ØªØ°ÙƒÙŠØ±/ ØªØ¹Ù„Ù† Ø¬Ù…Ø¹ÙŠØ© Ø§Ù„Ø£Ø®ØµØ§Ø¦ÙŠÙŠÙ† Ø§Ù„Ø§Ø¬ØªÙ…Ø§Ø¹ÙŠÙŠÙ† Ø¹Ù† Ø§Ø³ØªØ¶Ø§Ù�Ø© Ø§Ù„Ø¨Ø§Ø­Ø«Ø© Ø§Ù„Ø§Ø¬ØªÙ…Ø§Ø¹ÙŠØ© Ø£. Ø£Ù…Ø§Ù†ÙŠ Ø§Ù„Ø¹Ø¬Ù„Ø§Ù† @AmaniAAJ Ù�ÙŠ Ù„Ù‚Ø§Ø¡ Ø¨Ø¹Ù†ÙˆØ§Ù†: Ø¯ÙˆØ± Ù…Ø´Ø§Ù‡ÙŠØ± Ø´Ø¨ÙƒØ§Øª Ø§Ù„ØªÙˆØ§ØµÙ„ Ø§Ù„Ø§Ø¬ØªÙ…Ø§Ø¹ÙŠ Ø®Ù„Ø§Ù„ Ø¬Ø§Ø¦Ø­Ø© ÙƒÙˆØ±ÙˆÙ†Ø§ Ø§Ù„ÙŠÙˆÙ… Ø§Ù„Ø£Ø±Ø¨Ø¹Ø§Ø¡: 17 Ù…Ø§Ø±Ø³ Ø§Ø¨ØªØ¯Ø§Ø¡Ù‹ Ù…Ù† Ø§Ù„Ø³Ø§Ø¹Ø© Ø§Ù„Ø³Ø§Ø¯Ø³Ø© Ù…Ø³Ø§Ø¡Ù‹ Ø…	17376.0	RT @ASW_ORG: ØªØ°ÙƒÙŠØ±/ ØªØ¹Ù„Ù† Ø¬Ù…Ø¹ÙŠØ© Ø§Ù„Ø£Ø®ØµØ§Ø¦ÙŠÙŠÙ† Ø§Ù„Ø§Ø¬ØªÙ…Ø§Ø¹ÙŠÙŠÙ† Ø¹Ù† Ø§Ø³ØªØ¶Ø§Ù�Ø© Ø§Ù„Ø¨Ø§Ø­Ø«Ø© Ø§Ù„Ø§Ø¬ØªÙ…Ø§Ø¹ÙŠØ© Ø£. Ø£Ù…Ø§Ù†ÙŠ Ø§Ù„Ø¹Ø¬Ù„Ø§Ù† @AmaniAAJ Ù�ÙŠ Ù„Ù‚Ø§Ø¡ Ø¨Ø¹Ù†ÙˆØ§Ù†: Ø¯ÙˆØ± Ù…Ø´Ø§Ù‡ÙŠØ±â€¦	232.0	True	full
1543364	1543364	605202d1526c9200380094a8	2021-03-17 13:23:23	[{"text":"MiÃ©rcoYES","indices":[32,42]}]	[{"url":"https://t.co/AoYz0Qjp8H","expanded_url":"http://bit.ly/Meller-VF","display_url":"bit.ly/Meller-VF","indices":[250,273]}]		[]	[]			Llega la primavera y, gracias a #MiÃ©rcoYES de @vodafone_es, puedes ganar una de las 100 gafas de sol Meller que sorâ€¦ https://t.co/R9V0wrKMog	87.0	True	full
1543365	1543365	605202d1526c9200380094ac	2021-03-17 13:23:23	[]	[]	Wed Mar 17 13:16:19 +0000 2021	[{"text":"Alfaisal_University","indices":[0,20]},{"text":"Partnering_with_the_Best","indices":[195,220]}]	[{"url":"https://t.co/ewUAr2Wzgw","expanded_url":"https://advancement.alfaisal.edu/","display_url":"advancement.alfaisal.edu","indices":[221,244]}]	#Alfaisal_University College of Science has national and international collaborations and sponsorships that support its competitive program and enhance its students' training and research output #Partnering_with_the_Best https://t.co/ewUAr2Wzgw https://t.co/Rb0kjx6Ryl	30133.0	RT @Alfaisaluniv: #Alfaisal_University College of Science has national and international collaborations and sponsorships that support its câ€¦	2393.0	True	full
[truncated: 108,511 more rows]
