# Supplementary material for: Low credibility URL sharing on Twitter during reporting linking rare blood clots with the Oxford/AstraZeneca COVID-19 vaccine
Source: PLoS One. 2024 Jan 19;19(1):e0296444. doi: 10.1371/journal.pone.0296444 (PMC10798519; doi:10.1371/journal.pone.0296444)
Supplement: S32 File — (CSV) [file pone.0296444.s034.csv]

	Unnamed: 0	_id	created_at	extended_tweet.entities.hashtags	URL	retweeted_status.created_at	retweeted_status.extended_tweet.entities.hashtags	RTURL	retweeted_status.extended_tweet.full_text	retweeted_status.user.followers_count	text	user.followers_count	indicator	origin
0	0	605299461295ff0038cdae60	2021-03-18 00:05:21	[{"text":"primeiramao","indices":[200,212]},{"text":"bastidores","indices":[213,224]}]	[{"url":"https://t.co/MtQ0dk1CEO","expanded_url":"http://encurtador.com.br/oDFM3","display_url":"encurtador.com.br/oDFM3","indices":[226,249]}]		[]	[]			Cemig e Copasa estudam cancelar cortes e adiar pagamento de contas e Ã¡gua e luz dos mais atingidos pela pandemia. Mâ€¦ https://t.co/JDeqZmjFlR	1713.0	True	full
1	1	605299461295ff0038cdae64	2021-03-18 00:05:21	[]	[{"url":"https://t.co/i5AeVwHKYf","expanded_url":"https://link.springer.com/article/10.1007/s13571-021-00255-0","display_url":"link.springer.com/article/10.100â€¦","indices":[118,141]}]		[]	[]			Freshly from the press "Clustering Patterns Connecting COVID-19 Dynamics and Human Mobility Using Optimal Transportâ€¦ https://t.co/hyeFtgTxPs	1555.0	True	full
2	2	605299461295ff0038cdae72	2021-03-18 00:05:21	[]	[]	Wed Mar 17 22:17:16 +0000 2021	[{"text":"elitist","indices":[120,128]}]	[{"url":"https://t.co/2eosAxJvIO","expanded_url":"https://www.robmaness.com/2021/03/john-kerry-violates-bidens-federal-mask-mandate-while-flying-commercial/","display_url":"robmaness.com/2021/03/john-kâ€¦","indices":[129,152]}]	John Kerry Violates Bidenâ€™s Federal Mask Mandate While Flying Commercial - Rules For Thee, But Not For Me Strikes Again #elitist https://t.co/2eosAxJvIO via @robmaness	49647.0	RT @RobManess: John Kerry Violates Bidenâ€™s Federal Mask Mandate While Flying Commercial - Rules For Thee, But Not For Me Strikes Again #eliâ€¦	49647.0	True	full
3	3	605299471295ff0038cdae94	2021-03-18 00:05:21	[]	[]	Thu Mar 18 00:00:47 +0000 2021	[{"text":"Economy","indices":[92,100]},{"text":"Health","indices":[101,108]},{"text":"News","indices":[109,114]},{"text":"Politics","indices":[115,124]},{"text":"Bars","indices":[125,130]},{"text":"BarsAndPubs","indices":[131,143]},{"text":"Coronavirus","indices":[144,156]},{"text":"Covid","indices":[157,163]},{"text":"Hospitality","indices":[167,179]},{"text":"LiquorSales","indices":[180,192]},{…	[{"url":"https://t.co/TclGObIr8W","expanded_url":"https://www.flyingeze.com/p/bc-bar-st-patricks-day-covid-19-safety","display_url":"flyingeze.com/p/bc-bar-st-paâ€¦","indices":[225,248]}]	B.C. bars hope St. Patrickâ€™s Day one of last events severely impacted by COVID-19 protocols #Economy #Health #News #Politics #Bars #BarsAndPubs #Coronavirus #Covid-19 #Hospitality #LiquorSales #St.Patrick'sDay #St.Patty'sDay https://t.co/TclGObIr8W	1439.0	RT @flyingeze: B.C. bars hope St. Patrickâ€™s Day one of last events severely impacted by COVID-19 protocols #Economy #Health #News #Politicsâ€¦	3209.0	True	full
4	4	605299471295ff0038cdae96	2021-03-18 00:05:21	[{"text":"UK","indices":[116,119]},{"text":"AstraZeneca","indices":[120,132]},{"text":"PfizerVaccine","indices":[133,147]},{"text":"eu","indices":[148,151]},{"text":"CovidVaccine","indices":[152,165]},{"text":"COVID19","indices":[166,174]},{"text":"COVID19Vaccination","indices":[175,194]},{"text":"Pfizer","indices":[195,202]}]	[{"url":"https://t.co/Uwhxgq5JdF","expanded_url":"https://www.express.co.uk/news/politics/1411418/eu-vaccine-news-von-der-leyen-threat-export-ban-uk-AstraZeneca-rollout-covid-Pfizer","display_url":"express.co.uk/news/politics/â€¦","indices":[91,114]}]		[]	[]			EU vaccine hell: Huge flaw in VDL's threat EXPOSED - UK could grind bloc rollout to a halt https://t.co/Uwhxgq5JdFâ€¦ https://t.co/GmM8KnE7kG	250.0	True	full
5	5	605299471295ff0038cdae98	2021-03-18 00:05:21	[]	[]	Wed Mar 17 19:32:10 +0000 2021	[]	[{"url":"https://t.co/VDQelvssjh","expanded_url":"https://www.smh.com.au/business/companies/hit-by-a-rainbow-fears-millions-wasted-on-jobkeeper-payments-to-profitable-companies-20210317-p57blx.html?utm_medium=Social&utm_source=Twitter#Echobox=1615988529","display_url":"smh.com.au/business/compaâ€¦","indices":[257,280]}]	One-fifth of JobKeeper payments made to major listed companies in the second half of 2020 went to firms that grew their profits during the pandemic, sparking fresh concerns the $83 billion scheme has been abused by some parts of corporate Australia | @domp https://t.co/VDQelvssjh	833440.0	RT @smh: One-fifth of JobKeeper payments made to major listed companies in the second half of 2020 went to firms that grew their profits duâ€¦	2899.0	True	full
6	6	605299471295ff0038cdaea2	2021-03-18 00:05:21	[]	[]	Wed Mar 17 22:26:23 +0000 2021	[{"text":"TodosSomosLUNNA","indices":[0,16]}]	[{"url":"https://t.co/Ivev83XX08","expanded_url":"http://bit.ly/3bWpWZJ","display_url":"bit.ly/3bWpWZJ","indices":[250,273]}]	#TodosSomosLUNNA | "A pesar de que llevamos un aÃ±o de pandemia nunca paramos, nuestro trabajo se reactivÃ³ mÃ¡s por nuestros niÃ±os, jÃ³venes y familias que tanto lo necesitaban", Genny Sarmiento DÃ­az (@GennySarmientoD), gestora social de Santander. âž¡ https://t.co/Ivev83XX08 https://t.co/HBGc6X045s	228329.0	RT @kienyke: #TodosSomosLUNNA | "A pesar de que llevamos un aÃ±o de pandemia nunca paramos, nuestro trabajo se reactivÃ³ mÃ¡s por nuestros niÃ±â€¦	441.0	True	full
7	7	605299471295ff0038cdaeb0	2021-03-18 00:05:21	[]	[]	Wed Mar 17 10:10:00 +0000 2021	[{"text":"NotiMippCI","indices":[0,11]}]	[{"url":"https://t.co/NJNsjgz6HT","expanded_url":"https://bit.ly/3qUO2rM","display_url":"bit.ly/3qUO2rM","indices":[106,129]}]	#NotiMippCI ðŸ“°ðŸ—ž| Gobierno Nacional convoca a la poblaciÃ³n recuperada de COVID-19 a donar plasma. Lea mÃ¡s â�© https://t.co/NJNsjgz6HT https://t.co/JKgqS8W3WD	253458.0	RT @Mippcivzla: #NotiMippCI ðŸ“°ðŸ—ž| Gobierno Nacional convoca a la poblaciÃ³n recuperada de COVID-19 a donar plasma. Lea mÃ¡s â�© https://t.co/NJNsâ€¦	3.0	True	full
8	8	605299471295ff0038cdaeb4	2021-03-18 00:05:21	[{"text":"Poshmark","indices":[42,51]},{"text":"shopmycloset","indices":[119,132]}]	[{"url":"https://t.co/GUMZ8VEUSP","expanded_url":"https://poshmark.com/listing/5fad85ab4fd23a7f46b5aefd?utm_campaign=referral_code%3DCAROLHAZEN&utm_source=tw_sh&utm_content=feature%3Dsh_li__and%26rfuid%3Dext1%3Ab07acb0d-db70-4f49-b2a5-ac7d01c1e675%26ext_trk%3Dbranch","display_url":"poshmark.com/listing/5fad85â€¦","indices":[95,118]}]		[]	[]			Check out this listing I just added to my #Poshmark closet: NWT Gold Sequin Face Mask Holiday.â€¦ https://t.co/ncXAjXIQIr	152.0	True	full
9	9	605299471295ff0038cdaeca	2021-03-18 00:05:21	[]	[]	Wed Mar 17 23:03:43 +0000 2021	[]	[{"url":"https://t.co/7O7yIj7ne3","expanded_url":"https://spaceflightnow.com/2021/03/17/perseverance-rover-records-sounds-of-driving-on-mars/","display_url":"spaceflightnow.com/2021/03/17/perâ€¦","indices":[138,161]}]	NASAâ€™s Perseverance rover has recorded the crunching, rattling sound of its six metallic wheels rolling across Mars. Read and hear more: https://t.co/7O7yIj7ne3 https://t.co/fW1Pt9a29h	434804.0	RT @SpaceflightNow: NASAâ€™s Perseverance rover has recorded the crunching, rattling sound of its six metallic wheels rolling across Mars. Râ€¦	1391.0	True	full
10	10	605299471295ff0038cdaef6	2021-03-18 00:05:22	[{"text":"Weathercloud","indices":[142,155]}]	[{"url":"https://t.co/SyPeK5zwO2","expanded_url":"http://app.weathercloud.net/map#1758823487","display_url":"app.weathercloud.net/map#1758823487","indices":[118,141]}]		[]	[]			IBIZA BOCANA 1h | Tiempo actual Viento: 17.3 kn ESE Racha: 20.8 kn Temperatura: 15.2 Â°C Humedad: 1 % Lluvia: 0.0 mâ€¦ https://t.co/Os2aTWAqJx	250.0	True	full
11	11	605299471295ff0038cdaef8	2021-03-18 00:05:22	[]	[]	Wed Mar 17 23:58:13 +0000 2021	[{"text":"YAE2021","indices":[69,77]}]	[{"url":"https://t.co/BLNB44KXMj","expanded_url":"https://bit.ly/3s2Hrgs","display_url":"bit.ly/3s2Hrgs","indices":[130,153]}]	We can confirm that the Indonesian team have been withdrawn from the #YAE2021 due to Covid-19 contact tracing. Full statement: https://t.co/BLNB44KXMj https://t.co/dkdSXucIwg	40430.0	RT @YonexAllEngland: We can confirm that the Indonesian team have been withdrawn from the #YAE2021 due to Covid-19 contact tracing. Fullâ€¦	427.0	True	full
12	12	605299471295ff0038cdaf04	2021-03-18 00:05:22	[]	[]	Wed Mar 17 22:36:02 +0000 2021	[]	[{"url":"https://t.co/xlsvT6WUoZ","expanded_url":"https://www.thedailybeast.com/georgia-sheriff-spokesman-jay-baker-posted-racist-covid-shirts-on-facebook/","display_url":"thedailybeast.com/georgia-sherifâ€¦","indices":[130,153]}]	NEW: Georgia sheriff spox who tried to make excuses for a mass shooting suspect ... was pushing anti-Asian racist memes himself. https://t.co/xlsvT6WUoZ	133210.0	RT @NoahShachtman: NEW: Georgia sheriff spox who tried to make excuses for a mass shooting suspect ... was pushing anti-Asian racist memesâ€¦	70.0	True	full
13	13	605299481295ff0038cdaf32	2021-03-18 00:05:23	[]	[]	Wed Mar 17 20:44:40 +0000 2021	[]	[{"url":"https://t.co/FUlRn4DnR1","expanded_url":"https://www.cnnbrasil.com.br/nacional/2021/03/17/funerarias-preparam-plano-de-emergencia-para-lidar-com-alta-de-mortes-da-covid","display_url":"cnnbrasil.com.br/nacional/2021/â€¦","indices":[225,248]}]	Conversei hoje com o representante das funerÃ¡rias no Brasil. Ele orientou para que seja feito um plano de emergÃªncia para lidar com a alta de mortes por covid no nosso paÃ­s. Que tristeza, bicho. Este Ã© o momento que vivemos. https://t.co/FUlRn4DnR1	1895.0	RT @leandroresende0: Conversei hoje com o representante das funerÃ¡rias no Brasil. Ele orientou para que seja feito um plano de emergÃªncia pâ€¦	4751.0	True	full
14	14	605299481295ff0038cdaf62	2021-03-18 00:05:23	[{"text":"MigrarEnPandemia","indices":[99,116]},{"text":"CaminoContigo","indices":[245,259]},{"text":"COVID19","indices":[260,268]}]	[{"url":"https://t.co/b9IzVoAyuV","expanded_url":"http://bit.ly/Migrafest21","display_url":"bit.ly/Migrafest21","indices":[220,243]}]		[]	[]			Conoce, mediante la metÃ¡fora y la poesÃ­a, esta conmovedora historia que relata las dificultades deâ€¦ https://t.co/8CfEc61rml	314818.0	True	full
15	15	605299491295ff0038cdaf78	2021-03-18 00:05:23	[]	[]	Wed Mar 17 17:20:47 +0000 2021	[]	[{"url":"https://t.co/67wtONm3rw","expanded_url":"https://youtu.be/BtJMOVKjhUo","display_url":"youtu.be/BtJMOVKjhUo","indices":[256,279]}]	Hello, @WHO ! Korean boy group, Super Junior (@SJofficial), had just released a song called House Party containing lyrics about health protocols for COVID-19. I hope you can share it to spread awareness for people around the world â˜ºï¸� Thank you! Link â–¶ https://t.co/67wtONm3rw	29.0	RT @Z_H_95_B: Hello, @WHO ! Korean boy group, Super Junior (@SJofficial), had just released a song called House Party containing lyrics abâ€¦	573.0	True	full
16	16	605299491295ff0038cdaf88	2021-03-18 00:05:23	[]	[]	Wed Mar 17 11:55:10 +0000 2021	[]	[{"url":"https://t.co/0WF9nOWEse","expanded_url":"https://dailyexpose.co.uk/2021/02/06/protect-nhs-100k-deaths/","display_url":"dailyexpose.co.uk/2021/02/06/proâ€¦","indices":[210,233]}]	ð�—–ð�—®ð�—» ð�˜†ð�—¼ð�˜‚ ð�—µð�—²ð�—¹ð�—½ ð�˜�ð�—µð�—¶ð�˜€ ð�—®ð�—¿ð�˜�ð�—¶ð�—°ð�—¹ð�—² ð�˜�ð�—¼ ð�—¿ð�—²ð�—®ð�—°ð�—µ ð�˜�ð�—µð�—² ð�˜„ð�—¶ð�—±ð�—²ð�—¿ ð�—½ð�˜‚ð�—¯ð�—¹ð�—¶ð�—°? Please share everywhere - Every Facebook Page, Every Twitter Post, Every Telegram Channel This is one of the most important articles you will ever read... https://t.co/0WF9nOWEse	5712.0	RT @thedaily_expose: ð�—–ð�—®ð�—» ð�˜†ð�—¼ð�˜‚ ð�—µð�—²ð�—¹ð�—½ ð�˜�ð�—µð�—¶ð�˜€ ð�—®ð�—¿ð�˜�ð�—¶ð�—°ð�—¹ð�—² ð�˜�ð�—¼ ð�—¿ð�—²ð�—®ð�—°ð�—µ ð�˜�ð�—µð�—² ð�˜„ð�—¶ð�—±ð�—²ð�—¿ ð�—½ð�˜‚ð�—¯ð�—¹ð�—¶ð�—°? Please share everywhere - Every Facebook Page, Every Twitter Posâ€¦	76.0	True	full
17	17	605299491295ff0038cdaf9e	2021-03-18 00:05:23	[]	[]	Wed Mar 17 23:39:41 +0000 2021	[{"text":"EritreaEthiopiaAlliance","indices":[45,69]},{"text":"TPLF","indices":[144,149]},{"text":"TPLFLies","indices":[160,169]},{"text":"EritreaPrevails","indices":[170,186]},{"text":"EthiopiaPrevails","indices":[187,204]},{"text":"Eritrea","indices":[205,213]},{"text":"Ethiopia","indices":[214,223]},{"text":"TPLFCrimes","indices":[224,235]},{"text":"EU","indices":[236,239]},{"text":"US","indic…	[{"url":"https://t.co/r9OgVfhLSG","expanded_url":"https://www.youtube.com/watch?v=fj0CCNmOf5Q","display_url":"youtube.com/watch?v=fj0CCNâ€¦","indices":[253,276]}]	The same pattern behaviour designed to drain #EritreaEthiopiaAlliance of its most important resources, based on cooked evidence of support for #TPLF terrorism.#TPLFLies #EritreaPrevails #EthiopiaPrevails #Eritrea #Ethiopia #TPLFCrimes #EU #US @amnesty https://t.co/r9OgVfhLSG	291.0	RT @Eritrea_Hanti: The same pattern behaviour designed to drain #EritreaEthiopiaAlliance of its most important resources, based on cookedâ€¦	375.0	True	full
18	18	605299491295ff0038cdafa4	2021-03-18 00:05:23	[]	[]	Wed Mar 17 18:03:04 +0000 2021	[]	[{"url":"https://t.co/1dmXKfJavh","expanded_url":"http://bit.ly/ChelseaVaccine2","display_url":"bit.ly/ChelseaVaccine2","indices":[174,197]}]	Friday: Vaccine appointments available at @HudsonGuild in Chelsea! Eligibility for those 60+ or those who work in a school or child care setting. Schedule an appointment: https://t.co/1dmXKfJavh https://t.co/KhwFSTeMxi	9185.0	RT @DickGottfried: Friday: Vaccine appointments available at @HudsonGuild in Chelsea! Eligibility for those 60+ or those who work in a scâ€¦	164.0	True	full
19	19	605299491295ff0038cdafb6	2021-03-18 00:05:24	[]	[{"url":"https://t.co/n0VLrUH52h","expanded_url":"https://navajotimes.com/ae/irish-pay-forward-173-year-old-favor/","display_url":"navajotimes.com/ae/irish-pay-fâ€¦","indices":[238,261]}]		[]	[]			happy st. pattyâ€™s day. ireland did more for Navajo and Hopi nations than the US did in terms of covid relief. it toâ€¦ https://t.co/KtcDyccm8d	1449.0	True	full
20	20	605299491295ff0038cdafbe	2021-03-18 00:05:24	[]	[{"url":"https://t.co/Na62OCaCIF","expanded_url":"http://prod.courtecowas.org/2021/03/15/4145/","display_url":"prod.courtecowas.org/2021/03/15/414â€¦","indices":[234,257]}]		[]	[]			Tribunal de CEDEAO ratifica sentencia de liberar inmediato al embajador Alex Saab @AUC_MoussaFaki @ConCiliaFlores .â€¦ https://t.co/VTupGHaLOf	0.0	True	full
21	21	605299491295ff0038cdafc6	2021-03-18 00:05:24	[{"text":"giveaway","indices":[140,149]},{"text":"win","indices":[150,154]},{"text":"freebie","indices":[155,163]},{"text":"ukgiveaway","indices":[171,182]}]	[{"url":"https://t.co/KiunXGLN0P","expanded_url":"https://live-the-easy-life.com/giveaways/win-a-15-ubereats-voucher/","display_url":"live-the-easy-life.com/giveaways/win-â€¦","indices":[183,206]}]		[]	[]			I'm in the running to win a Â£15 UberEats voucher with @easylifeblogger so I can hopefully win and have a treat of câ€¦ https://t.co/AtgWfJijd8	1819.0	True	full
22	22	605299491295ff0038cdafcc	2021-03-18 00:05:24	[]	[]	Wed Mar 17 22:40:00 +0000 2021	[{"text":"JohnKerry","indices":[33,43]},{"text":"MasksForTheeButNotForDems","indices":[97,123]}]	[{"url":"https://t.co/399V0d2wai","expanded_url":"https://twitter.com/NeilWMcCabe2/status/1372259756199571459","display_url":"twitter.com/NeilWMcCabe2/sâ€¦","indices":[125,148]}]	ðŸ‘‡ðŸ‘‡ðŸ‘‡ - Joe Biden's @ClimateEnvoy (#JohnKerry) seem to forget his own boss rules about masks. ðŸ‘‡ðŸ‘‡ðŸ‘‡ #MasksForTheeButNotForDems https://t.co/399V0d2wai	684921.0	RT @trish_regan: ðŸ‘‡ðŸ‘‡ðŸ‘‡ - Joe Biden's @ClimateEnvoy (#JohnKerry) seem to forget his own boss rules about masks. ðŸ‘‡ðŸ‘‡ðŸ‘‡ #MasksForTheeButNotForDemâ€¦	43.0	True	full
23	23	605299491295ff0038cdafce	2021-03-18 00:05:24	[]	[]	Mon Mar 15 09:03:22 +0000 2021	[]	[{"url":"https://t.co/4pHUnXxhPq","expanded_url":"https://www.infolibre.es/noticias/politica/2021/03/30/domusvi_saco_provecho_los_mas_dos_mil_muertos_por_covid_sus_residencias_actuar_como_comisionista_del_grupo_funerario_memora_117800_1012.html?utm_source=twitter.com&utm_medium=smmshare&utm_campaign=noticias&rnot=1004412","display_url":"infolibre.es/noticias/politâ€¦","indices":[103,126]}]	DomusVi sacÃ³ provecho de la hecatombe en sus residencias al actuar como comisionista de las funerarias https://t.co/4pHUnXxhPq vÃ­a @_infoLibre "se multiplicaron los ingresos que obtuvo porÂ su vÃ­a de negocio mÃ¡s desconocida: las comisiones que cobra a las funerarias"	1409.0	RT @pladigmare: DomusVi sacÃ³ provecho de la hecatombe en sus residencias al actuar como comisionista de las funerarias https://t.co/4pHUnXxâ€¦	22.0	True	full
24	24	6052994a1295ff0038cdafda	2021-03-18 00:05:24	[]	[]	Wed Mar 17 13:14:20 +0000 2021	[{"text":"LavadoDeActivos","indices":[98,114]},{"text":"DenunciaAbierta","indices":[213,229]}]	[{"url":"https://t.co/4iX02KvNkn","expanded_url":"https://www.linkedin.com/posts/sergioosminfernandezpalacios_caso-14226-contra-cuba-cidh-activity-6734170410658729984-k60I","display_url":"linkedin.com/posts/sergioosâ€¦","indices":[231,254]}]	.Â¿CuÃ¡l acciÃ³n ha sido adoptada por @ELPAcCTO ante la corrupciÃ³n financiera transnacional, incluye #LavadoDeActivos, a travÃ©s de @labiofamcuba, perpetrada por @RaulCastro_Ruz y dos de sus sobrinos? MÃ¡s sobre dicha #DenunciaAbierta: https://t.co/4iX02KvNkn https://t.co/M7bOtDO3jh	999.0	RT @SergioOsminFP: .Â¿CuÃ¡l acciÃ³n ha sido adoptada por @ELPAcCTO ante la corrupciÃ³n financiera transnacional, incluye #LavadoDeActivos, a trâ€¦	999.0	True	full
25	25	6052994a1295ff0038cdafe0	2021-03-18 00:05:24	[]	[]	Wed Mar 17 23:57:58 +0000 2021	[]	[{"url":"https://t.co/h1ymJqAP5w","expanded_url":"https://www.latercera.com/earlyaccess/noticia/demanda-de-camas-uci-ya-supero-peak-de-la-primera-ola-y-salud-proyecta-que-se-necesitaran-300-adicionales-la-proxima-semana/WBQHBGSVMFCM7BCUK3PIH5NX2A/","display_url":"latercera.com/earlyaccess/noâ€¦","indices":[252,275]}]	Salud proyecta que en los prÃ³ximos siete dÃ­as se necesitarÃ¡n 300 camas mÃ¡s. Hoy la demanda estÃ¡ en 3.276 camas, rÃ©cord en un aÃ±o de pandemia. Chile nunca ha llegado a esa cantidad de camas. El punto dÃ©bil: la falta de personal y funcionarios exhaustos https://t.co/h1ymJqAP5w	3700.0	RT @jmojedag: Salud proyecta que en los prÃ³ximos siete dÃ­as se necesitarÃ¡n 300 camas mÃ¡s. Hoy la demanda estÃ¡ en 3.276 camas, rÃ©cord en unâ€¦	1208.0	True	full
26	26	6052994a1295ff0038cdaff2	2021-03-18 00:05:24	[]	[{"url":"https://t.co/2RMSh6B9tb","expanded_url":"http://prod.courtecowas.org/2021/03/15/4145/","display_url":"prod.courtecowas.org/2021/03/15/414â€¦","indices":[234,257]}]		[]	[]			Tribunal de CEDEAO ratifica sentencia de liberar inmediato al embajador Alex Saab @AUC_MoussaFaki @ConCiliaFlores .â€¦ https://t.co/vQnLV3CgBW	0.0	True	full
27	27	6052994a1295ff0038cdb000	2021-03-18 00:05:25	[]	[]	Thu Mar 18 00:04:03 +0000 2021	[]	[{"url":"https://t.co/dWFBGU98Br","expanded_url":"https://twitter.com/DonaldJTrumpJr/status/1372278061694136324","display_url":"twitter.com/DonaldJTrumpJrâ€¦","indices":[248,271]}]	Last year, @AmericanAir threw a black 2-year-old and his mother off a flight because the toddler wouldnâ€™t keep a mask on (because heâ€™s a toddler). But John Kerry is different. Heâ€™s a rich Democrat, so the rules at @AmericanAir donâ€™t apply to him. https://t.co/dWFBGU98Br	315939.0	RT @seanmdav: Last year, @AmericanAir threw a black 2-year-old and his mother off a flight because the toddler wouldnâ€™t keep a mask on (becâ€¦	1051.0	True	full
28	28	6052994a1295ff0038cdb01e	2021-03-18 00:05:25	[]	[{"url":"https://t.co/dgF3WdfH7X","expanded_url":"http://prod.courtecowas.org/2021/03/15/4145/","display_url":"prod.courtecowas.org/2021/03/15/414â€¦","indices":[234,257]}]		[]	[]			Tribunal de CEDEAO ratifica sentencia de liberar inmediato al embajador Alex Saab @AUC_MoussaFaki @ConCiliaFlores .â€¦ https://t.co/RKXsbFp88X	0.0	True	full
29	29	6052994b1295ff0038cdb038	2021-03-18 00:05:25	[{"text":"Weathercloud","indices":[145,158]}]	[{"url":"https://t.co/apXDDrZ4Np","expanded_url":"http://app.weathercloud.net/map#0980728340","display_url":"app.weathercloud.net/map#0980728340","indices":[121,144]}]		[]	[]			Montellano 1h | Tiempo actual Viento: 4.7 km/h E Temperatura: 15.8 Â°C Humedad: 34 % PresiÃ³n: 1017.0 hPa Lluvia: 0.â€¦ https://t.co/xxkPuf5F3g	147.0	True	full
30	30	6052994b1295ff0038cdb042	2021-03-18 00:05:25	[{"text":"traficobogota","indices":[59,73]}]	[{"url":"https://t.co/CQx0ppmfdJ","expanded_url":"https://www.waze.com/ul?ll=4.6890675,-74.08463599999999&navigate=yes&zoom=15&utm_source=partner&utm_medium=twitterfeed&utm_campaign=WazeTrafficBOG","display_url":"waze.com/ul?ll=4.689067â€¦","indices":[123,146]}]		[]	[]			Accidente grave en Calle 80 Calzada Lateral &gt; Occidente #traficobogota. TrÃ¡fico avanzando 50m mÃ¡s lento de lo habitâ€¦ https://t.co/xhGUyLLK2X	3516.0	True	full
31	31	6052994b1295ff0038cdb046	2021-03-18 00:05:25	[{"text":"TikTok","indices":[144,151]}]	[{"url":"https://t.co/fUuKpbChkr","expanded_url":"https://bit.ly/2oungqp","display_url":"bit.ly/2oungqp","indices":[99,122]}]		[]	[]			View a reduction on GESCHE GC22 3GB / 32GB android 10 Price after reduction 62.15 â‚¬: purchase linkâ€¦ https://t.co/iVwFrTc1vB	0.0	True	full
32	32	6052994b1295ff0038cdb064	2021-03-18 00:05:26	[]	[]	Tue Mar 16 11:24:07 +0000 2021	[]	[{"url":"https://t.co/RVZqfzqczW","expanded_url":"https://carnegieeurope.eu/strategiceurope/84090","display_url":"carnegieeurope.eu/strategiceuropâ€¦","indices":[248,271]}]	my new blog: How @COVID-19 Unveiled Merkel's Germany. Digitization woes, Patchy internet, lack of coordination among health authorities,no uniform online teaching platform for schools, data protection, all in 'modern', wealthy GER. @EuroBriefing https://t.co/RVZqfzqczW	25770.0	RT @Judy_Dempsey: my new blog: How @COVID-19 Unveiled Merkel's Germany. Digitization woes, Patchy internet, lack of coordination among healâ€¦	2813.0	True	full
33	33	6052994b1295ff0038cdb074	2021-03-18 00:05:26	[{"text":"state","indices":[71,77]},{"text":"adults","indices":[78,85]},{"text":"healthexperts","indices":[86,100]},{"text":"oregon","indices":[101,108]},{"text":"wflanewschannel","indices":[109,125]},{"text":"wloxmississippi","indices":[126,142]}]	[{"url":"https://t.co/9ttc21Kz9C","expanded_url":"https://upstract.com/p/uy64qdva?ref=twb&rd=1","display_url":"upstract.com/p/uy64qdva?refâ€¦","indices":[143,166]}]		[]	[]			Oregon now says all adults will be eligible for COVID-19 vaccine May 1 #state #adults #healthexperts #oregonâ€¦ https://t.co/VrmiSHyKqh	1742.0	True	full
34	34	6052994c1295ff0038cdb084	2021-03-18 00:05:26	[]	[]	Wed Mar 17 22:41:41 +0000 2021	[]	[{"url":"https://t.co/UVeZvHmYSs","expanded_url":"https://www.thedailybeast.com/georgia-sheriff-spokesman-jay-baker-posted-racist-covid-shirts-on-facebook","display_url":"thedailybeast.com/georgia-sherifâ€¦","indices":[202,225]}]	â€œIn a Facebook page associated with Capt. Jay Baker of the Cherokee Sheriffâ€™s Office, several photos show the law enforcer was promoting T-shirts with the slogan â€˜COVID-19 imported virus from CHY-NA.â€™â€� https://t.co/UVeZvHmYSs	158982.0	RT @KatiePhang: â€œIn a Facebook page associated with Capt. Jay Baker of the Cherokee Sheriffâ€™s Office, several photos show the law enforcerâ€¦	199.0	True	full
35	35	6052994c1295ff0038cdb096	2021-03-18 00:05:26	[]	[]	Thu Mar 18 00:04:16 +0000 2021	[{"text":"1fans","indices":[111,117]},{"text":"happystpatricksday","indices":[118,137]},{"text":"sayuncleleos","indices":[138,151]},{"text":"nscraftbeer","indices":[152,164]},{"text":"buylocal","indices":[165,174]},{"text":"onlinestore","indices":[175,187]}]	[{"url":"https://t.co/BY2esdjMdY","expanded_url":"https://www.instagram.com/p/CMig8PTHSmD/?igshid=1uns4i4f3a09r","display_url":"instagram.com/p/CMig8PTHSmD/â€¦","indices":[188,211]}]	Happy St. Patrick's Day everyone and Thank you to these two for keeping us festive â˜˜ Even during a pandemic ðŸ�» ##1fans #happystpatricksday #sayuncleleos #nscraftbeer #buylocal #onlinestore https://t.co/BY2esdjMdY	4346.0	RT @UncleLeosBrewer: Happy St. Patrick's Day everyone and Thank you to these two for keeping us festive â˜˜ Even during a pandemic ðŸ�» ##1fansâ€¦	233.0	True	full
36	36	6052994c1295ff0038cdb09a	2021-03-18 00:05:26	[]	[]	Wed Mar 17 16:20:00 +0000 2021	[{"text":"LaCovidNoJuega","indices":[162,177]}]	[{"url":"https://t.co/1yE3vtiT3t","expanded_url":"https://www.vtv.gob.ve/contundente-llamado-presidente-maduro-personal-medico-comunas-hospitalizar-casos-detectados-covid-19/","display_url":"vtv.gob.ve/contundente-llâ€¦","indices":[179,202]}]	El contundente llamado del presidente NicolÃ¡s Maduro al personal mÃ©dico y las comunas: hay que hospitalizar con amor al 100% de los casos detectados de COVID-19 #LaCovidNoJuega https://t.co/1yE3vtiT3t https://t.co/4youa9kqwe	1814556.0	RT @VTVcanal8: El contundente llamado del presidente NicolÃ¡s Maduro al personal mÃ©dico y las comunas: hay que hospitalizar con amor al 100%â€¦	128.0	True	full
37	37	6052994c1295ff0038cdb0a2	2021-03-18 00:05:26	[]	[{"url":"https://t.co/AefUWlEkOY","expanded_url":"http://prod.courtecowas.org/2021/03/15/4145/","display_url":"prod.courtecowas.org/2021/03/15/414â€¦","indices":[234,257]}]		[]	[]			Tribunal de CEDEAO ratifica sentencia de liberar inmediato al embajador Alex Saab @AUC_MoussaFaki @ConCiliaFlores .â€¦ https://t.co/ynMEXY1dgT	0.0	True	full
38	38	6052994c1295ff0038cdb0b4	2021-03-18 00:05:27	[]	[]	Wed Mar 17 13:48:27 +0000 2021	[]	[{"url":"https://t.co/6A0Ijjl3TE","expanded_url":"https://twitter.com/OGloboPolitica/status/1371973663143170054","display_url":"twitter.com/OGloboPoliticaâ€¦","indices":[236,259]}]	Mesmo apÃ³s a morte do assessor, presidente Bolsonaro deu declaraÃ§Ã£o, em cerimÃ´nia no PalÃ¡cio do Planalto, defendendo o tratamento preventivo e dizendo desconhecer "que uma sÃ³ pessoa deste prÃ©dio tenha ido ao hospital para se internar". https://t.co/6A0Ijjl3TE	131199.0	RT @juliaduailibi: Mesmo apÃ³s a morte do assessor, presidente Bolsonaro deu declaraÃ§Ã£o, em cerimÃ´nia no PalÃ¡cio do Planalto, defendendo o tâ€¦	100.0	True	full
39	39	6052994c1295ff0038cdb0b8	2021-03-18 00:05:27	[]	[]	Wed Mar 17 23:45:17 +0000 2021	[{"text":"covid19","indices":[45,53]}]	[{"url":"https://t.co/z45zrabr8p","expanded_url":"http://rosario.gob.ar","display_url":"rosario.gob.ar","indices":[140,163]}]	Compartimos la situaciÃ³n sanitaria diaria de #covid19 en la ciudad. Datos del Sistema Nacional de Vigilancia en Salud. MÃ¡s informaciÃ³n en https://t.co/z45zrabr8p https://t.co/nZbnIgmNxY	12755.0	RT @SaludRosario: Compartimos la situaciÃ³n sanitaria diaria de #covid19 en la ciudad. Datos del Sistema Nacional de Vigilancia en Salud.â€¦	64.0	True	full
40	40	6052994c1295ff0038cdb0c8	2021-03-18 00:05:27	[]	[]	Wed Mar 17 22:18:32 +0000 2021	[]	[{"url":"https://t.co/qrAsmm2Pgk","expanded_url":"https://www.buzzfeednews.com/article/skbaer/spa-shooter-bad-day-racist-facebook","display_url":"buzzfeednews.com/article/skbaerâ€¦","indices":[247,270]}]	New: The sheriff's official who said the Atlanta spa shooter had "a bad day" shared an image of T-shirts that said "Covid 19 IMPORTED VIRUS FROM CHY-NA" on Facebook. After @BuzzFeedNews asked about the shirt, the public post became unavailable. https://t.co/qrAsmm2Pgk	3491.0	RT @skbaer: New: The sheriff's official who said the Atlanta spa shooter had "a bad day" shared an image of T-shirts that said "Covid 19 IMâ€¦	12886.0	True	full
41	41	6052994c1295ff0038cdb0da	2021-03-18 00:05:27	[]	[]	Wed Mar 17 23:35:23 +0000 2021	[]	[{"url":"https://t.co/uIdTutWbXi","expanded_url":"https://www.chilango.com/noticias/vacunacion-contra-covid-en-nezahualcoyotl/","display_url":"chilango.com/noticias/vacunâ€¦","indices":[118,141]}]	Prepara los documentos y el brazo, se viene la vacunaciÃ³n contra covid-19 en Neza y Texcoco. Te dejamos toda la info: https://t.co/uIdTutWbXi	3852993.0	RT @ChilangoCom: Prepara los documentos y el brazo, se viene la vacunaciÃ³n contra covid-19 en Neza y Texcoco. Te dejamos toda la info: httpâ€¦	166.0	True	full
42	42	6052994d1295ff0038cdb0e6	2021-03-18 00:05:27	[]	[]	Wed Mar 17 22:16:06 +0000 2021	[]	[{"url":"https://t.co/ch6ZH9M56L","expanded_url":"https://www.buzzfeednews.com/article/skbaer/spa-shooter-bad-day-racist-facebook","display_url":"buzzfeednews.com/article/skbaerâ€¦","indices":[132,155]}]	The cop who said the spa shooter had â€œa bad dayâ€� previously posted a racist shirt saying the coronavirus was imported from â€œCHY-NAâ€� https://t.co/ch6ZH9M56L	24543.0	RT @Walldo: The cop who said the spa shooter had â€œa bad dayâ€� previously posted a racist shirt saying the coronavirus was imported from â€œCHYâ€¦	21.0	True	full
43	43	6052994d1295ff0038cdb0fc	2021-03-18 00:05:27	[]	[{"url":"https://t.co/f0l9miBxBH","expanded_url":"https://www.wpri.com/health/coronavirus/school-updates/ri-education-commissioner-march-31-deadline-for-teacher-vaccinations-will-be-met/","display_url":"wpri.com/health/coronavâ€¦","indices":[184,207]}]		[]	[]			"R.I. Education Commissioner AngÃ©lica Infante-Green said the end of March deadline President Joe Biden set for educâ€¦ https://t.co/jxpMXX30Js	6245.0	True	full
44	44	6052994d1295ff0038cdb10e	2021-03-18 00:05:28	[]	[{"url":"https://t.co/WQokAzCY9q","expanded_url":"https://twitter.com/rcabrera05/status/1372253910082187265?s=20","display_url":"twitter.com/rcabrera05/staâ€¦","indices":[151,174]}]		[]	[]			@franciscofs3007 @dabugattas16 @m_baldessari @DigitalTVGO Antes de preguntarle sobre @ClubALoficial a Abugattas habâ€¦ https://t.co/Oz3LwozN50	1085.0	True	full
45	45	6052994d1295ff0038cdb116	2021-03-18 00:05:28	[]	[]	Wed Mar 17 22:23:11 +0000 2021	[{"text":"COVID19","indices":[18,26]}]	[{"url":"https://t.co/gOpW44neId","expanded_url":"https://bit.ly/3ePozha","display_url":"bit.ly/3ePozha","indices":[261,284]}]	Impressive Pfizer #COVID19 vaccine data from 1.2 million people in Israel: "Vaccine effectiveness gradually increased post day 12 of inoculation, then plateaued, around 35 days, reaching 91.2% for all infections &amp; 99.3% for symptomatic infections." Link: https://t.co/gOpW44neId https://t.co/AXptrrTutl	81377.0	RT @BogochIsaac: Impressive Pfizer #COVID19 vaccine data from 1.2 million people in Israel: "Vaccine effectiveness gradually increased posâ€¦	1214.0	True	full
46	46	6052994d1295ff0038cdb124	2021-03-18 00:05:28	[]	[]	Thu Mar 18 00:03:45 +0000 2021	[]	[{"url":"https://t.co/liZcx0uGdW","expanded_url":"https://www.washingtonpost.com/local/public-safety/arrest-gun-vice-president/2021/03/17/81c006ae-8762-11eb-82bc-e58213caa38e_story.html","display_url":"washingtonpost.com/local/public-sâ€¦","indices":[160,183]}]	DC police report: â€˜The suspect was in possession of the listed AR-15 semi-automatic rifle, 113 rounds of unregistered ammunition, and five 30 round magazines.â€™ https://t.co/liZcx0uGdW	12397.0	RT @phscoop: DC police report: â€˜The suspect was in possession of the listed AR-15 semi-automatic rifle, 113 rounds of unregistered ammunitiâ€¦	4412.0	True	full
47	47	6052994e1295ff0038cdb132	2021-03-18 00:05:28	[]	[]	Wed Mar 17 17:41:45 +0000 2021	[]	[{"url":"https://t.co/qPE4Tp78dB","expanded_url":"https://youtu.be/BtJMOVKjhUo","display_url":"youtu.be/BtJMOVKjhUo","indices":[256,279]}]	Hello, @WHO ! Korean boy group, Super Junior (@SJofficial), had just released a song called House Party containing lyrics about health protocols for COVID-19. I hope you can share it to spread awareness for people around the world â˜ºï¸� Thank you! Link â–¶ https://t.co/qPE4Tp78dB	138.0	RT @IranelfS: Hello, @WHO ! Korean boy group, Super Junior (@SJofficial), had just released a song called House Party containing lyrics abâ€¦	573.0	True	full
48	48	6052994e1295ff0038cdb13c	2021-03-18 00:05:28	[]	[]	Wed Mar 17 22:56:19 +0000 2021	[{"text":"EnVideo","indices":[0,8]},{"text":"PlanSiembraBicentenaria","indices":[98,122]}]	[{"url":"https://t.co/S6qbTnNzuy","expanded_url":"https://dai.ly/x800ptr","display_url":"dai.ly/x800ptr","indices":[124,147]}]	#EnVideo ðŸ“¹ | Feria Agropecuaria AnzoÃ¡tegui 2021 exhibirÃ¡ sus potencialidades en rubros agrÃ­colas #PlanSiembraBicentenaria https://t.co/S6qbTnNzuy	1814556.0	RT @VTVcanal8: #EnVideo ðŸ“¹ | Feria Agropecuaria AnzoÃ¡tegui 2021 exhibirÃ¡ sus potencialidades en rubros agrÃ­colas #PlanSiembraBicentenariaâ€¦	12.0	True	full
49	49	6052994e1295ff0038cdb150	2021-03-18 00:05:28	[]	[]	Wed Mar 17 18:30:31 +0000 2021	[]	[{"url":"https://t.co/2E6mjS1Cqt","expanded_url":"https://freebeacon.com/biden-administration/vanita-gupta-says-she-backs-15-livable-wage-her-family-business-pays-mexicans-1-30-an-hour/","display_url":"freebeacon.com/biden-administâ€¦","indices":[256,279]}]	Jobs postings for Aptiv, the company her father chairs, include a line operator role at a Zacatecas plant that pays $260 a month for a 50-hour per week job. That means workers make $1.30 an hour, 10 times less than what @vanitaguptaCR says is "livable." https://t.co/2E6mjS1Cqt https://t.co/8UbE5g9TtJ	16579.0	RT @MatthewFoldi: Jobs postings for Aptiv, the company her father chairs, include a line operator role at a Zacatecas plant that pays $260â€¦	8.0	True	full
50	50	6052994e1295ff0038cdb160	2021-03-18 00:05:28	[]	[]	Wed Mar 17 22:16:06 +0000 2021	[]	[{"url":"https://t.co/ch6ZH9M56L","expanded_url":"https://www.buzzfeednews.com/article/skbaer/spa-shooter-bad-day-racist-facebook","display_url":"buzzfeednews.com/article/skbaerâ€¦","indices":[132,155]}]	The cop who said the spa shooter had â€œa bad dayâ€� previously posted a racist shirt saying the coronavirus was imported from â€œCHY-NAâ€� https://t.co/ch6ZH9M56L	24543.0	RT @Walldo: The cop who said the spa shooter had â€œa bad dayâ€� previously posted a racist shirt saying the coronavirus was imported from â€œCHYâ€¦	202.0	True	full
51	51	6052994e1295ff0038cdb164	2021-03-18 00:05:28	[]	[]	Wed Mar 17 22:41:41 +0000 2021	[]	[{"url":"https://t.co/UVeZvHmYSs","expanded_url":"https://www.thedailybeast.com/georgia-sheriff-spokesman-jay-baker-posted-racist-covid-shirts-on-facebook","display_url":"thedailybeast.com/georgia-sherifâ€¦","indices":[202,225]}]	â€œIn a Facebook page associated with Capt. Jay Baker of the Cherokee Sheriffâ€™s Office, several photos show the law enforcer was promoting T-shirts with the slogan â€˜COVID-19 imported virus from CHY-NA.â€™â€� https://t.co/UVeZvHmYSs	158982.0	RT @KatiePhang: â€œIn a Facebook page associated with Capt. Jay Baker of the Cherokee Sheriffâ€™s Office, several photos show the law enforcerâ€¦	1435.0	True	full
52	52	6052994e1295ff0038cdb16a	2021-03-18 00:05:29	[]	[]	Wed Mar 17 19:28:27 +0000 2021	[{"text":"ADOPCIÃ“N","indices":[11,20]},{"text":"Pitbull","indices":[73,81]},{"text":"ADOPTA","indices":[130,137]},{"text":"Bizum","indices":[177,183]},{"text":"logroÃ±o","indices":[238,246]},{"text":"larioja","indices":[247,255]},{"text":"adoptaunperro","indices":[256,270]}]	[{"url":"https://t.co/lTlzEOJwGB","expanded_url":"http://www.animalesrioja.es/john","display_url":"animalesrioja.es/john","indices":[103,126]},{"url":"https://t.co/4YINRU2rkJ","expanded_url":"http://www.animalesrioja.es/adopta/adopta-un-perro","display_url":"animalesrioja.es/adopta/adopta-â€¦","indices":[139,162]}]	JOHN BUSCA #ADOPCIÃ“N Nacimiento 01/12/2011 TamaÃ±o Mediano (15-24kg) Raza #Pitbull Sexo Macho MÃ¡s info â�©https://t.co/lTlzEOJwGB -- #ADOPTA: https://t.co/4YINRU2rkJ -- DONATIVOS â�©#Bizum: Beatriz - 665618628 â�©ES73 3017 0559 7224 0713 7427 #logroÃ±o #larioja #adoptaunperro https://t.co/zOat9MYksX	1917.0	RT @animales_rioja: JOHN BUSCA #ADOPCIÃ“N Nacimiento 01/12/2011 TamaÃ±o Mediano (15-24kg) Raza #Pitbull Sexo Macho MÃ¡s info â�©https://t.co/lTlâ€¦	69.0	True	full
53	53	6052994e1295ff0038cdb16c	2021-03-18 00:05:29	[]	[]	Wed Mar 17 22:18:32 +0000 2021	[]	[{"url":"https://t.co/qrAsmm2Pgk","expanded_url":"https://www.buzzfeednews.com/article/skbaer/spa-shooter-bad-day-racist-facebook","display_url":"buzzfeednews.com/article/skbaerâ€¦","indices":[247,270]}]	New: The sheriff's official who said the Atlanta spa shooter had "a bad day" shared an image of T-shirts that said "Covid 19 IMPORTED VIRUS FROM CHY-NA" on Facebook. After @BuzzFeedNews asked about the shirt, the public post became unavailable. https://t.co/qrAsmm2Pgk	3491.0	RT @skbaer: New: The sheriff's official who said the Atlanta spa shooter had "a bad day" shared an image of T-shirts that said "Covid 19 IMâ€¦	3773.0	True	full
54	54	6052994e1295ff0038cdb190	2021-03-18 00:05:29	[{"text":"All_Health_Fitness_Tips","indices":[67,91]}]	[{"url":"https://t.co/KqPUMGhBSW","expanded_url":"https://www.iweller.com/all-health-fitness-tips/who-backed-policy-brief-calls-for-action-to-address-long-covid/","display_url":"iweller.com/all-health-fitâ€¦","indices":[236,259]}]		[]	[]			WHO-backed policy brief calls for action to address â€˜long COVIDâ€™ - #All_Health_Fitness_Tips - And how countries areâ€¦ https://t.co/lC8fvaQC9j	58.0	True	full
55	55	6052994f1295ff0038cdb198	2021-03-18 00:05:29	[]	[]	Wed Mar 17 23:43:58 +0000 2021	[]	[{"url":"https://t.co/ASAHe4ZuXx","expanded_url":"https://www.buzzfeednews.com/article/skbaer/spa-shooter-bad-day-racist-facebook","display_url":"buzzfeednews.com/article/skbaerâ€¦","indices":[255,278]}]	Capt. Jay Baker, the Georgia sheriff's official who chalked up the murders of six Asian women and two others at Atlanta spas to "a bad day" for the gunman, recently posted a photo to Facebook of a t-shirt that said, â€œCOVID 19 IMPORTED VIRUS FROM CHY-NA." https://t.co/ASAHe4ZuXx	517963.0	RT @shannonrwatts: Capt. Jay Baker, the Georgia sheriff's official who chalked up the murders of six Asian women and two others at Atlantaâ€¦	2161.0	True	full
56	56	6052994f1295ff0038cdb1bc	2021-03-18 00:05:30	[]	[]	Wed Mar 17 22:19:22 +0000 2021	[]	[{"url":"https://t.co/5JKf2EuC2x","expanded_url":"https://noticias.uol.com.br/saude/ultimas-noticias/redacao/2021/03/17/covid-justica-proibe-campanha-do-governo-bolsonaro-que-contradiz-a-ciencia.htm?utm_source=twitter&utm_medium=social-media&utm_content=geral&utm_campaign=noticias","display_url":"noticias.uol.com.br/saude/ultimas-â€¦","indices":[163,186]}]	A decisÃ£o determina ainda que a UniÃ£o promova, no prazo de 15 dias, uma campanha com informaÃ§Ãµes a respeito das formas de transmissÃ£o e prevenÃ§Ã£o ao coronavÃ­rus. https://t.co/5JKf2EuC2x	173885.0	RT @CoronavirusBra1: A decisÃ£o determina ainda que a UniÃ£o promova, no prazo de 15 dias, uma campanha com informaÃ§Ãµes a respeito das formasâ€¦	40.0	True	full
57	57	6052994f1295ff0038cdb1c4	2021-03-18 00:05:29	[]	[]	Wed Mar 17 14:44:58 +0000 2021	[]	[{"url":"https://t.co/q2Unh3UQ0I","expanded_url":"https://twitter.com/caslernoel/status/1310638746140921864","display_url":"twitter.com/caslernoel/staâ€¦","indices":[220,243]}]	Worth noting that the entire time Trump was scapegoating China to mask his own venality &amp; incompetence he was profiting mightily from China, where he had a bank account and paid more in taxes than he did in the USA. https://t.co/q2Unh3UQ0I	314802.0	RT @CaslerNoel: Worth noting that the entire time Trump was scapegoating China to mask his own venality &amp; incompetence he was profiting migâ€¦	1386.0	True	full
58	58	6052994f1295ff0038cdb1d4	2021-03-18 00:05:30	[]	[]	Wed Mar 17 23:25:45 +0000 2021	[{"text":"RegÃ­strateGratis","indices":[191,208]}]	[{"url":"https://t.co/9XZw7UBIfE","expanded_url":"https://reforma.com/cEpsWf","display_url":"reforma.com/cEpsWf","indices":[209,232]}]	MisiÃ³n de expertos electorales de paÃ­ses latinoamericanos advierte que la descalificaciÃ³n de AMLO al INE y la polarizaciÃ³n que generan sus declaraciones son factor de riesgo para la elecciÃ³n #RegÃ­strateGratis https://t.co/9XZw7UBIfE	3286670.0	RT @Reforma: MisiÃ³n de expertos electorales de paÃ­ses latinoamericanos advierte que la descalificaciÃ³n de AMLO al INE y la polarizaciÃ³n queâ€¦	20.0	True	full
59	59	6052994f1295ff0038cdb1f2	2021-03-18 00:05:30	[]	[]	Wed Mar 17 22:59:46 +0000 2021	[]	[{"url":"https://t.co/O4uoVEzH0h","expanded_url":"https://twitter.com/jimingemidos?s=21","display_url":"twitter.com/jimingemidos?sâ€¦","indices":[166,189]}]	!!REPORTE MASIVO!! Esta cuenta esta ðŸ—‘ðŸ”Ž de ðŸ…±âž•$ Reportar por cuenta h4ckeada/sp4m/sus tweets son 4bus1v0s e 1nc1tan al 0di0 â�ŒREPORTAR, BLOQUEAR Y NO INTERACTUARâ�Œ ðŸ”— https://t.co/O4uoVEzH0h -ðŸŒž https://t.co/iImfsTSeKQ	22773.0	RT @bts_reportes: !!REPORTE MASIVO!! Esta cuenta esta ðŸ—‘ðŸ”Ž de ðŸ…±âž•$ Reportar por cuenta h4ckeada/sp4m/sus tweets son 4bus1v0s e 1nc1tan al 0dâ€¦	78.0	True	full
60	60	605299501295ff0038cdb224	2021-03-18 00:05:31	[]	[]	Mon Mar 15 10:10:27 +0000 2021	[]	[{"url":"https://t.co/84kbTnPzMd","expanded_url":"https://www.theguardian.com/commentisfree/2021/mar/15/my-hope-for-the-march4justice-and-beyond-is-that-we-consider-the-plight-of-black-women-in-australia","display_url":"theguardian.com/commentisfree/â€¦","indices":[257,280]}]	â€œMy hope for Mondayâ€™s March4Justice and beyond is that all women will consider the needs of Black women ... We must continue to say no to state violence. Only then, as we separate and divest from systems of oppression, can we begin to talk about equality.â€� https://t.co/84kbTnPzMd	14595.0	RT @senthorun: â€œMy hope for Mondayâ€™s March4Justice and beyond is that all women will consider the needs of Black women ... We must continueâ€¦	548.0	True	full
61	61	605299501295ff0038cdb22e	2021-03-18 00:05:31	[]	[]	Wed Mar 17 23:38:08 +0000 2021	[]	[{"url":"https://t.co/QZXpmuGDDw","expanded_url":"https://www.rawstory.com/georgia-capatain-bad-day-racist/","display_url":"rawstory.com/georgia-capataâ€¦","indices":[172,195]}]	Georgia sheriff's captain who said Asian spa shooter was having a 'bad day' posted racist COVID photos: report - Raw Story - Celebrating 16 Years of Independent Journalism https://t.co/QZXpmuGDDw	10046.0	RT @whatifisaidit: Georgia sheriff's captain who said Asian spa shooter was having a 'bad day' posted racist COVID photos: report - Raw Stoâ€¦	354.0	True	full
62	62	605299501295ff0038cdb23e	2021-03-18 00:05:31	[]	[]	Wed Mar 17 22:36:10 +0000 2021	[{"text":"VoteForMedicare","indices":[46,62]},{"text":"NY15","indices":[143,148]}]	[{"url":"https://t.co/Ttt0yhnGWQ","expanded_url":"https://twitter.com/PatTheBerner/status/1372272391703863297","display_url":"twitter.com/PatTheBerner/sâ€¦","indices":[284,307]}]	Heya @RitchieTorres hope to see you commit to #VoteForMedicare &amp; meaningfully fight to pass Medicare for All for your constituents here in #NY15--one of the poorest urban Congressional districts in the country--and for the entire country. I'm sure you get the need in a pandemic. https://t.co/Ttt0yhnGWQ	1446.0	RT @kaiowut99: Heya @RitchieTorres hope to see you commit to #VoteForMedicare &amp; meaningfully fight to pass Medicare for All for your constiâ€¦	68.0	True	full
63	63	605299501295ff0038cdb254	2021-03-18 00:05:31	[]	[]	Wed Mar 17 23:20:52 +0000 2021	[{"text":"pucpdeagresores","indices":[106,122]},{"text":"PUCPMiente","indices":[123,134]},{"text":"PUCPEncubreAMurillo","indices":[135,155]},{"text":"PucpEncubreALoayza","indices":[156,175]}]	[{"url":"https://t.co/6nt9p0KoXV","expanded_url":"https://twitter.com/vacassagradas2/status/1372281462259613700","display_url":"twitter.com/vacassagradas2â€¦","indices":[176,199]}]	las autoridades priorizan la "excelencia acadÃ©mica" del docente y nos exponen a situaciones de violencia. #pucpdeagresores #PUCPMiente #PUCPEncubreAMurillo #PucpEncubreALoayza https://t.co/6nt9p0KoXV	265.0	RT @SerHuandy: las autoridades priorizan la "excelencia acadÃ©mica" del docente y nos exponen a situaciones de violencia. #pucpdeagresores #â€¦	2.0	True	full
64	64	605299511295ff0038cdb272	2021-03-18 00:05:31	[]	[]	Wed Mar 17 23:59:47 +0000 2021	[{"text":"KSA","indices":[22,26]}]	[{"url":"https://t.co/8NKPr4FvMv","expanded_url":"https://www.constructionweekonline.com/events/conferences/271213-the-new-saudi-arabia-is-more-agile-and-creative","display_url":"constructionweekonline.com/events/confereâ€¦","indices":[258,281]}]	Good to see also that #KSA is finally putting together industry-specific conferences focused on highlighting practical projects that will help its population, such as infrastructure improvements, and bringing together Middle Eastern &amp; Western companies. https://t.co/8NKPr4FvMv	15698.0	RT @irinatsukerman: Good to see also that #KSA is finally putting together industry-specific conferences focused on highlighting practicalâ€¦	2790.0	True	full
65	65	605299511295ff0038cdb27a	2021-03-18 00:05:32	[]	[]	Thu Mar 18 00:03:21 +0000 2021	[]	[{"url":"https://t.co/uuPniyk9os","expanded_url":"https://puntobiz.com.ar/noticias/val/135401/val_s/109/sindicos-explicaron-el-derrumbe-con-las-mismas-razones--que-vicentin-.html","display_url":"puntobiz.com.ar/noticias/val/1â€¦","indices":[126,149]}]	Vergonzosa postura de los sindicos de VICENTIN. Justificacion de la estafa.Pretenden ebtre 15 y 40 palos verdes de honorarios https://t.co/uuPniyk9os	1052.0	RT @GustavoEFeldman: Vergonzosa postura de los sindicos de VICENTIN. Justificacion de la estafa.Pretenden ebtre 15 y 40 palos verdes de honâ€¦	1128810.0	True	full
66	66	605299511295ff0038cdb282	2021-03-18 00:05:32	[]	[]	Wed Mar 17 22:16:06 +0000 2021	[]	[{"url":"https://t.co/ch6ZH9M56L","expanded_url":"https://www.buzzfeednews.com/article/skbaer/spa-shooter-bad-day-racist-facebook","display_url":"buzzfeednews.com/article/skbaerâ€¦","indices":[132,155]}]	The cop who said the spa shooter had â€œa bad dayâ€� previously posted a racist shirt saying the coronavirus was imported from â€œCHY-NAâ€� https://t.co/ch6ZH9M56L	24544.0	RT @Walldo: The cop who said the spa shooter had â€œa bad dayâ€� previously posted a racist shirt saying the coronavirus was imported from â€œCHYâ€¦	339.0	True	full
67	67	605299511295ff0038cdb286	2021-03-18 00:05:32	[]	[]	Wed Mar 17 12:02:46 +0000 2021	[{"text":"Sayyionee","indices":[132,142]},{"text":"AsimRiaz","indices":[143,152]}]	[{"url":"https://t.co/qtGdeuUjYC","expanded_url":"https://youtu.be/uIc_C6QDFVM","display_url":"youtu.be/uIc_C6QDFVM","indices":[153,176]}]	Liked both the song &amp; its lyrics . No Doubt @imrealasim you have done so many amazing songs. All the best for future projects . #Sayyionee #AsimRiaz https://t.co/qtGdeuUjYC https://t.co/mX2EYMcvcl	61622.0	RT @JThakers: Liked both the song &amp; its lyrics . No Doubt @imrealasim you have done so many amazing songs. All the best for future projectsâ€¦	199.0	True	full
68	68	605299511295ff0038cdb294	2021-03-18 00:05:32	[]	[]	Wed Mar 17 23:43:58 +0000 2021	[]	[{"url":"https://t.co/ASAHe4ZuXx","expanded_url":"https://www.buzzfeednews.com/article/skbaer/spa-shooter-bad-day-racist-facebook","display_url":"buzzfeednews.com/article/skbaerâ€¦","indices":[255,278]}]	Capt. Jay Baker, the Georgia sheriff's official who chalked up the murders of six Asian women and two others at Atlanta spas to "a bad day" for the gunman, recently posted a photo to Facebook of a t-shirt that said, â€œCOVID 19 IMPORTED VIRUS FROM CHY-NA." https://t.co/ASAHe4ZuXx	517963.0	RT @shannonrwatts: Capt. Jay Baker, the Georgia sheriff's official who chalked up the murders of six Asian women and two others at Atlantaâ€¦	46.0	True	full
69	69	605299521295ff0038cdb2ac	2021-03-18 00:05:32	[]	[]	Tue Mar 16 13:44:37 +0000 2021	[]	[{"url":"https://t.co/gzY9t8YkMu","expanded_url":"https://www.citizen.org/news/analysis-how-for-profit-health-care-worsened-the-pandemic/","display_url":"citizen.org/news/analysis-â€¦","indices":[256,279]}]	NEW REPORT: Hundreds of thousands of deaths and millions of infections would likely have been prevented under Medicare for All. 87M Americans were uninsured or underinsured before the pandemic. About 1/3 of Covid deaths were tied to a lack of insurance. https://t.co/gzY9t8YkMu	436844.0	RT @Public_Citizen: NEW REPORT: Hundreds of thousands of deaths and millions of infections would likely have been prevented under Medicareâ€¦	150.0	True	full
70	70	605299521295ff0038cdb2b6	2021-03-18 00:05:32	[]	[{"url":"https://t.co/HgNxBB4bLU","expanded_url":"https://www.fark.com/comments/11257031?utm_source=dlvr.it&utm_medium=twitter&utm_campaign=fark","display_url":"fark.com/comments/11257â€¦","indices":[167,190]}]		[]	[]			A mayor in Wisconsin is hellbent on bringing a giant RoboCop statue to his city. If he can't get it, the city mightâ€¦ https://t.co/qAbnkPbBPh	1538.0	True	full
71	71	605299521295ff0038cdb2be	2021-03-18 00:05:32	[]	[{"url":"https://t.co/GdjFxXE22f","expanded_url":"https://ja.ma/3lq6x6t","display_url":"ja.ma/3lq6x6t","indices":[84,107]}]		[]	[]			Clinical Status of a Cohort of Patients 4 Months After Hospitalization for COVID-19 https://t.co/GdjFxXE22f viaâ€¦ https://t.co/km0SaXOI6p	5383.0	True	full
72	72	605299521295ff0038cdb2cc	2021-03-18 00:05:32	[]	[]	Wed Mar 17 22:01:38 +0000 2021	[]	[{"url":"https://t.co/oHk3Y0Drdw","expanded_url":"http://infobae.com/america","display_url":"infobae.com/america","indices":[97,120]}]	ðŸ”´ AHORA | Brasil registrÃ³ un nuevo rÃ©cord con mÃ¡s de 90.000 contagios de COVID-19 en un solo dÃ­a https://t.co/oHk3Y0Drdw https://t.co/XK8ysSQ5VI	1267490.0	RT @infobaeamerica: ðŸ”´ AHORA | Brasil registrÃ³ un nuevo rÃ©cord con mÃ¡s de 90.000 contagios de COVID-19 en un solo dÃ­a https://t.co/oHk3Y0Drdâ€¦	59.0	True	full
73	73	605299521295ff0038cdb2ce	2021-03-18 00:05:32	[]	[]	Wed Mar 17 23:30:06 +0000 2021	[{"text":"Covid","indices":[66,72]}]	[{"url":"https://t.co/8tqHRztWUu","expanded_url":"https://twitter.com/mianrey/status/1372153399098142721","display_url":"twitter.com/mianrey/statusâ€¦","indices":[275,298]}]	Spain declared a high mortality rate for very small children from #Covid which alarmed the world. It now turns out a computer error split the age of people over 100. So, for example, if a man aged 104 died, it recorded two dead people â€” a man aged 100 and a small boy aged 4 https://t.co/8tqHRztWUu	766159.0	RT @theJeremyVine: Spain declared a high mortality rate for very small children from #Covid which alarmed the world. It now turns out a comâ€¦	375.0	True	full
74	74	605299521295ff0038cdb2d0	2021-03-18 00:05:33	[]	[]	Wed Mar 17 17:53:12 +0000 2021	[]	[{"url":"https://t.co/5l15yxS4vJ","expanded_url":"https://www.politico.com/newsletters/playbook-pm/2021/03/17/louie-gohmert-tries-to-memory-hole-jan-6-492145?nname=playbook-pm&nid=0000015a-dd3e-d536-a37b-dd7fd8af0000&nrid=0000014e-f100-dd93-ad7f-f905e67d0000&nlid=964328","display_url":"politico.com/newsletters/plâ€¦","indices":[248,271]}]	Politico notes that its latest poll shows even more Americans viewing the country on the RIGHT track -- up to 55% in the latest Morning Consult tracker. Looking less like an anomaly, folks. Haven't seen this much optimism in a couple decades... https://t.co/5l15yxS4vJ	86071.0	RT @HotlineJosh: Politico notes that its latest poll shows even more Americans viewing the country on the RIGHT track -- up to 55% in the lâ€¦	1943.0	True	full
75	75	605299521295ff0038cdb2d6	2021-03-18 00:05:32	[]	[]	Wed Mar 17 20:47:02 +0000 2021	[]	[{"url":"https://t.co/9tdwVXPYp7","expanded_url":"https://saude.estadao.com.br/noticias/geral,sp-bate-recorde-na-media-movel-de-mortes-pelo-coronavirus-67-cidades-nao-tem-mais-leito-de-uti,70003651313","display_url":"saude.estadao.com.br/noticias/geralâ€¦","indices":[233,256]}]	A mÃ©dia mÃ³vel de mortes pelo coronavÃ­rus chegou hoje a 421 em SP, o maior nÃºmero jÃ¡ registrado na pandemia. Paralelamente, 90,3% dos leitos de UTI do Estado tÃ£o ocupados, com 67 cidades operando em capacidade mÃ¡xima. No @Estadao: https://t.co/9tdwVXPYp7	996.0	RT @JoaoKer: A mÃ©dia mÃ³vel de mortes pelo coronavÃ­rus chegou hoje a 421 em SP, o maior nÃºmero jÃ¡ registrado na pandemia. Paralelamente, 90â€¦	7025486.0	True	full
76	76	605299521295ff0038cdb2f8	2021-03-18 00:05:33	[]	[{"url":"https://t.co/oLvODVZ18X","expanded_url":"https://www.masslive.com/coronavirus/2021/03/boston-attorney-mark-pearlstein-author-of-damning-report-on-holyoke-soldiers-home-set-to-testify-before-state-legislators.html","display_url":"masslive.com/coronavirus/20â€¦","indices":[193,216]}]		[]	[]			Former federal prosecutor and Boston attorney Mark Pearlstein is set to testify Friday before the Special Joint Legâ€¦ https://t.co/3HDWhHFvr1	4963.0	True	full
77	77	605299531295ff0038cdb302	2021-03-18 00:05:33	[]	[]	Wed Mar 17 20:57:27 +0000 2021	[]	[{"url":"https://t.co/RE6VE1zHHb","expanded_url":"https://open.spotify.com/episode/1jZB5hjpfkWsgrButkFyil?si=4okyjgjERUW9PE_WS9ylbw&utm_source=copy-link","display_url":"open.spotify.com/episode/1jZB5hâ€¦","indices":[189,212]}]	.@jjbareapr conversa con @12magnificos sobre su experiencia en la @ACBCOM con @MovistarEstu sus inquietudes como capitÃ¡n del equipo nacional ðŸ‡µðŸ‡· y los planes futuros dentro y fuera del ðŸ�€ ðŸ”Š https://t.co/RE6VE1zHHb https://t.co/MgDYySxiip	14731.0	RT @12magnificos: .@jjbareapr conversa con @12magnificos sobre su experiencia en la @ACBCOM con @MovistarEstu sus inquietudes como capitÃ¡nâ€¦	319.0	True	full
78	78	605299531295ff0038cdb314	2021-03-18 00:05:33	[]	[]	Wed Mar 17 16:07:20 +0000 2021	[]	[{"url":"https://t.co/w5a8tKaxwT","expanded_url":"https://twitter.com/rafaguarin/status/1372155601762054144","display_url":"twitter.com/rafaguarin/staâ€¦","indices":[281,304]}]	En el "Estado Social de Derecho" los Ãºnicos que pueden portar armas son: la NARCOTALIA, el Secuestrariado FARC en el Congreso, que intimida a la poblaciÃ³n civil con sus narcotoyotas y sus escoltas FARC-UNP. Y toda la delincuencia. Â¡Que los ciudadanos sujetos de la DIAN, se JODAN! https://t.co/w5a8tKaxwT https://t.co/Y2bf6p0W3w	20557.0	RT @AdamSmithFree: En el "Estado Social de Derecho" los Ãºnicos que pueden portar armas son: la NARCOTALIA, el Secuestrariado FARC en el Conâ€¦	3624.0	True	full
79	79	605299531295ff0038cdb322	2021-03-18 00:05:33	[]	[{"url":"https://t.co/lRsJ341evs","expanded_url":"http://dlvr.it/Rvrg3z","display_url":"dlvr.it/Rvrg3z","indices":[130,153]}]		[]	[]			Oklahoma guard Deâ€™Vion Harmon, the Soonersâ€™ second-leading scorer, will miss their first two games after a positiveâ€¦ https://t.co/TCF1xYUSes	16369.0	True	full
80	80	605299531295ff0038cdb324	2021-03-18 00:05:33	[]	[{"url":"https://t.co/U5Fbp4O0nj","expanded_url":"https://flip.it/2C5X8o","display_url":"flip.it/2C5X8o","indices":[135,158]}]		[]	[]			Ontario's COVID-19 mistake: Third wave started because province went against advice and lifted restrictions, Sciencâ€¦ https://t.co/YasHzg1WU2	36142.0	True	full
81	81	605299531295ff0038cdb34e	2021-03-18 00:05:34	[]	[{"url":"https://t.co/Cu1FsvZr6v","expanded_url":"https://www.televisa.com/noticias/elecciones-2021-partidos-presentan-a-candidatos-a-alcaldias-de-la-cdmx/","display_url":"televisa.com/noticias/eleccâ€¦","indices":[130,153]}]		[]	[]			A poco menos de tres meses de las elecciones 2021, todos los partidos polÃ­ticos locales anunciaron oficialmente a sâ€¦ https://t.co/tLGILxDq7Q	3187276.0	True	full
82	82	605299531295ff0038cdb352	2021-03-18 00:05:34	[]	[]	Wed Mar 17 22:16:06 +0000 2021	[]	[{"url":"https://t.co/ch6ZH9M56L","expanded_url":"https://www.buzzfeednews.com/article/skbaer/spa-shooter-bad-day-racist-facebook","display_url":"buzzfeednews.com/article/skbaerâ€¦","indices":[132,155]}]	The cop who said the spa shooter had â€œa bad dayâ€� previously posted a racist shirt saying the coronavirus was imported from â€œCHY-NAâ€� https://t.co/ch6ZH9M56L	24544.0	RT @Walldo: The cop who said the spa shooter had â€œa bad dayâ€� previously posted a racist shirt saying the coronavirus was imported from â€œCHYâ€¦	60.0	True	full
83	83	605299541295ff0038cdb370	2021-03-18 00:05:34	[{"text":"coronavirus","indices":[149,161]}]	[{"url":"https://t.co/s9iPKUAcJk","expanded_url":"https://archives.kpfa.org/data/20210317-Wed0700.mp3","display_url":"archives.kpfa.org/data/20210317-â€¦","indices":[210,233]}]		[]	[]			ICYMI (like I did!), the good folks at @UpfrontKPFA posted a replay of today's live show; I joined two Bay Area jouâ€¦ https://t.co/tfaaS2afjo	3201.0	True	full
84	84	605299541295ff0038cdb37c	2021-03-18 00:05:34	[]	[]	Wed Mar 17 22:16:06 +0000 2021	[]	[{"url":"https://t.co/ch6ZH9M56L","expanded_url":"https://www.buzzfeednews.com/article/skbaer/spa-shooter-bad-day-racist-facebook","display_url":"buzzfeednews.com/article/skbaerâ€¦","indices":[132,155]}]	The cop who said the spa shooter had â€œa bad dayâ€� previously posted a racist shirt saying the coronavirus was imported from â€œCHY-NAâ€� https://t.co/ch6ZH9M56L	24544.0	RT @Walldo: The cop who said the spa shooter had â€œa bad dayâ€� previously posted a racist shirt saying the coronavirus was imported from â€œCHYâ€¦	351.0	True	full
85	85	605299541295ff0038cdb386	2021-03-18 00:05:35	[]	[]	Wed Mar 17 08:07:30 +0000 2021	[{"text":"ONEV1","indices":[183,189]},{"text":"wtpBLUE","indices":[194,202]}]	[{"url":"https://t.co/SUUjwKL5gi","expanded_url":"https://apnews.com/article/us-news-race-and-ethnicity-coronavirus-pandemic-1489c946446c36b0afe4e9fdb4f030c7","display_url":"apnews.com/article/us-newâ€¦","indices":[204,227]}]	White supremacist propaganda reached alarming levels across the U.S. in 2020, according to a new report that the Anti-Defamation League provided to AP. Double the amount from 2019. #ONEV1 Z30 #wtpBLUE https://t.co/SUUjwKL5gi	29148.0	RT @ps9714: White supremacist propaganda reached alarming levels across the U.S. in 2020, according to a new report that the Anti-Defamatioâ€¦	10789.0	True	full
86	86	605299541295ff0038cdb394	2021-03-18 00:05:35	[]	[]	Wed Mar 17 19:39:30 +0000 2021	[]	[{"url":"https://t.co/7MQ7FKiUf6","expanded_url":"https://advanced-hindsight.com/government-research/","display_url":"advanced-hindsight.com/government-resâ€¦","indices":[257,280]}]	We are excited to share our Gov. team's new report, 'Behavioral Science in Practice: Helping Local Governments Navigate COVID-19 through Multidisciplinary Collaboration' Thanks to our County partners, @NCStateDesign, and @DanRosica_ for their hard work! https://t.co/7MQ7FKiUf6	14081.0	RT @advncdhindsight: We are excited to share our Gov. team's new report, 'Behavioral Science in Practice: Helping Local Governments Navigatâ€¦	18.0	True	full
87	87	605299541295ff0038cdb3a4	2021-03-18 00:05:35	[]	[]	Thu Mar 18 00:02:25 +0000 2021	[]	[{"url":"https://t.co/PhlzjGrIHq","expanded_url":"https://www.theage.com.au/national/victoria/elective-surgeries-postponed-at-melbourne-hospitals-after-suspected-cyber-attack-20210318-p57bsj.html?utm_medium=Social&utm_source=Twitter#Echobox=1616025745","display_url":"theage.com.au/national/victoâ€¦","indices":[156,179]}]	Breaking: Elective surgeries have been postponed at hospitals in Melbourneâ€™s east after a suspected cyber attack affected its computer network | @annaprytz https://t.co/PhlzjGrIHq	905027.0	RT @theage: Breaking: Elective surgeries have been postponed at hospitals in Melbourneâ€™s east after a suspected cyber attack affected its câ€¦	2676.0	True	full
88	88	605299541295ff0038cdb3ac	2021-03-18 00:05:35	[]	[]	Wed Mar 17 22:17:16 +0000 2021	[{"text":"elitist","indices":[120,128]}]	[{"url":"https://t.co/2eosAxJvIO","expanded_url":"https://www.robmaness.com/2021/03/john-kerry-violates-bidens-federal-mask-mandate-while-flying-commercial/","display_url":"robmaness.com/2021/03/john-kâ€¦","indices":[129,152]}]	John Kerry Violates Bidenâ€™s Federal Mask Mandate While Flying Commercial - Rules For Thee, But Not For Me Strikes Again #elitist https://t.co/2eosAxJvIO via @robmaness	49547.0	RT @RobManess: John Kerry Violates Bidenâ€™s Federal Mask Mandate While Flying Commercial - Rules For Thee, But Not For Me Strikes Again #eliâ€¦	1768.0	True	full
89	89	605299541295ff0038cdb3b0	2021-03-18 00:05:35	[]	[]	Wed Mar 17 19:42:03 +0000 2021	[{"text":"GFUEL","indices":[61,67]}]	[{"url":"https://t.co/WL7UCtSM4E","expanded_url":"https://gfuel.ly/NewArrivals","display_url":"gfuel.ly/NewArrivals","indices":[142,165]}]	ðŸŒ² Like + RT + Tag a friend to win a brand-new "FOREST GREEN" #GFUEL Shaker! Picking 2 winners tomorrow to celebrate its launch! ðŸ›’ ð�—šð�—²ð�˜� ð�—¬ð�—¼ð�˜‚ð�—¿ð�˜€: https://t.co/WL7UCtSM4E https://t.co/iR35MhOh0u	1668021.0	RT @GFuelEnergy: ðŸŒ² Like + RT + Tag a friend to win a brand-new "FOREST GREEN" #GFUEL Shaker! Picking 2 winners tomorrow to celebrate its laâ€¦	69.0	True	full
90	90	605299541295ff0038cdb3b8	2021-03-18 00:05:35	[]	[]	Wed Mar 17 18:20:38 +0000 2021	[]	[{"url":"https://t.co/G1Hw4BmD8i","expanded_url":"http://tinyurl.com/2etnn7nz","display_url":"tinyurl.com/2etnn7nz","indices":[260,283]}]	COVID-19 CASES RISING BY 50% IN MICHIGAN this week - had 3,143 cases Mon. Had 2nd most cases in US of B117 variant - 563. Florida has most - 690 cases. Returning snowbirds thru Michiganâ€™s 4 border crossings must quarantine &amp; have nasal swab. Detroit News: https://t.co/G1Hw4BmD8i	233.0	RT @ChronicleLance: COVID-19 CASES RISING BY 50% IN MICHIGAN this week - had 3,143 cases Mon. Had 2nd most cases in US of B117 variant - 56â€¦	492.0	True	full
91	91	605299541295ff0038cdb3ba	2021-03-18 00:05:35	[]	[]	Wed Mar 17 23:42:40 +0000 2021	[]	[{"url":"https://t.co/LuhbW9BCBP","expanded_url":"https://youtu.be/pHWpYGVCr3s","display_url":"youtu.be/pHWpYGVCr3s","indices":[217,240]}]	Keiko a CanadÃ¡ 5 de sus leales colaboradores y ya estan sentenciados. Y adivinen quien lo tenÃ­an en su escritorio sin revisar? Si seÃ±ores JuÃ¡rez Atoche Muchas gracias @DiarioDeCurwen Por tu explicaciÃ³n con manzanitas https://t.co/LuhbW9BCBP	394.0	RT @kiana1973: Keiko a CanadÃ¡ 5 de sus leales colaboradores y ya estan sentenciados. Y adivinen quien lo tenÃ­an en su escritorio sin revisaâ€¦	46.0	True	full
92	92	605299541295ff0038cdb3be	2021-03-18 00:05:35	[]	[]	Wed Mar 10 13:08:23 +0000 2021	[{"text":"DeFi","indices":[204,209]},{"text":"blockchain","indices":[210,221]},{"text":"Finance","indices":[222,230]}]	[{"url":"https://t.co/gPFkbut6Wv","expanded_url":"https://chainge-finance.medium.com/experience-flexibility-100-security-with-chainge-future-dex-918e003f2bb3","display_url":"chainge-finance.medium.com/experience-fleâ€¦","indices":[233,256]}]	Are you ready to experience true financial freedom &amp; guaranteed safety? If your answers to these questions are yes, then you need to check out our upcoming Future DEX and its amazing capabilities. #DeFi #blockchain #Finance https://t.co/gPFkbut6Wv	27284.0	RT @FinanceChainge: Are you ready to experience true financial freedom &amp; guaranteed safety? If your answers to these questions are yes, thâ€¦	110.0	True	full
93	93	605299551295ff0038cdb3d8	2021-03-18 00:05:35	[{"text":"Morelia","indices":[0,8]}]	[{"url":"https://t.co/oXvGTtRMhd","expanded_url":"http://bit.ly/30VcsqA","display_url":"bit.ly/30VcsqA","indices":[94,117]},{"url":"https://t.co/2kJ7x0ot2R","expanded_url":"https://fb.watch/4ikJRG63Eb/","display_url":"fb.watch/4ikJRG63Eb/","indices":[137,160]}]		[]	[]			#Morelia ðŸ˜· ðŸ’‰ | ArrancarÃ¡ la vacunaciÃ³n contra la COVID-19 a adultos mayores. ðŸ“° Los detalles:â€¦ https://t.co/7WLzi4BnMU	32009.0	True	full
94	94	605299551295ff0038cdb3da	2021-03-18 00:05:35	[]	[]	Thu Mar 18 00:04:20 +0000 2021	[]	[{"url":"https://t.co/fkqLL8hdu1","expanded_url":"https://skiracing.com/us-ski-snowboard-president-and-ceo-tiger-shaw-to-step-down-after-beijing-2022/","display_url":"skiracing.com/us-ski-snowboaâ€¦","indices":[171,194]}]	The board will begin a search for its next CEO immediately with the objective of having a new CEO in place in time to overlap with Shaw prior to his departure next March. https://t.co/fkqLL8hdu1	20379.0	RT @SkiRacingMedia: The board will begin a search for its next CEO immediately with the objective of having a new CEO in place in time to oâ€¦	649.0	True	full
95	95	605299551295ff0038cdb3f4	2021-03-18 00:05:36	[{"text":"trading","indices":[32,40]},{"text":"stocks","indices":[143,150]},{"text":"gme","indices":[190,194]},{"text":"amc","indices":[199,203]},{"text":"shortsqueeze","indices":[204,217]},{"text":"stockmarkets","indices":[218,231]},{"text":"amcstock","indices":[232,241]},{"text":"GMEtothemoon","indices":[242,255]}]	[{"url":"https://t.co/r0MJBaPzKv","expanded_url":"https://youtu.be/e65f5loi9RM","display_url":"youtu.be/e65f5loi9RM","indices":[256,279]}]		[]	[]			Part 1/3 of a few hrs of my day #trading sessions on 3/15/2021 I explain where I get my info from fundamentals demoâ€¦ https://t.co/CXg2ZooRYJ	8.0	True	full
96	96	605299551295ff0038cdb404	2021-03-18 00:05:36	[]	[]	Wed Mar 17 23:33:24 +0000 2021	[]	[{"url":"https://t.co/MDgycO8niT","expanded_url":"https://www.cherokeega-sheriff.org/?page_id=302","display_url":"cherokeega-sheriff.org/?page_id=302","indices":[110,133]},{"url":"https://t.co/nF1VWATVyi","expanded_url":"https://twitter.com/noahshachtman/status/1372315820328636417","display_url":"twitter.com/noahshachtman/â€¦","indices":[134,157]}]	You can contact the sheriffâ€™s department here and demand his immediate removal. I just did; please join me. https://t.co/MDgycO8niT https://t.co/nF1VWATVyi	19624.0	RT @melgillman: You can contact the sheriffâ€™s department here and demand his immediate removal. I just did; please join me. https://t.co/â€¦	569.0	True	full
97	97	605299551295ff0038cdb40a	2021-03-18 00:05:36	[]	[]	Wed Mar 17 23:43:58 +0000 2021	[]	[{"url":"https://t.co/ASAHe4ZuXx","expanded_url":"https://www.buzzfeednews.com/article/skbaer/spa-shooter-bad-day-racist-facebook","display_url":"buzzfeednews.com/article/skbaerâ€¦","indices":[255,278]}]	Capt. Jay Baker, the Georgia sheriff's official who chalked up the murders of six Asian women and two others at Atlanta spas to "a bad day" for the gunman, recently posted a photo to Facebook of a t-shirt that said, â€œCOVID 19 IMPORTED VIRUS FROM CHY-NA." https://t.co/ASAHe4ZuXx	517982.0	RT @shannonrwatts: Capt. Jay Baker, the Georgia sheriff's official who chalked up the murders of six Asian women and two others at Atlantaâ€¦	40.0	True	full
98	98	605299551295ff0038cdb40c	2021-03-18 00:05:36	[]	[]	Wed Mar 17 22:41:41 +0000 2021	[]	[{"url":"https://t.co/UVeZvHmYSs","expanded_url":"https://www.thedailybeast.com/georgia-sheriff-spokesman-jay-baker-posted-racist-covid-shirts-on-facebook","display_url":"thedailybeast.com/georgia-sherifâ€¦","indices":[202,225]}]	â€œIn a Facebook page associated with Capt. Jay Baker of the Cherokee Sheriffâ€™s Office, several photos show the law enforcer was promoting T-shirts with the slogan â€˜COVID-19 imported virus from CHY-NA.â€™â€� https://t.co/UVeZvHmYSs	158982.0	RT @KatiePhang: â€œIn a Facebook page associated with Capt. Jay Baker of the Cherokee Sheriffâ€™s Office, several photos show the law enforcerâ€¦	442.0	True	full
99	99	605299561295ff0038cdb418	2021-03-18 00:05:36	[]	[]	Wed Mar 17 22:36:02 +0000 2021	[]	[{"url":"https://t.co/xlsvT6WUoZ","expanded_url":"https://www.thedailybeast.com/georgia-sheriff-spokesman-jay-baker-posted-racist-covid-shirts-on-facebook/","display_url":"thedailybeast.com/georgia-sherifâ€¦","indices":[130,153]}]	NEW: Georgia sheriff spox who tried to make excuses for a mass shooting suspect ... was pushing anti-Asian racist memes himself. https://t.co/xlsvT6WUoZ	133210.0	RT @NoahShachtman: NEW: Georgia sheriff spox who tried to make excuses for a mass shooting suspect ... was pushing anti-Asian racist memesâ€¦	44.0	True	full
100	100	605299561295ff0038cdb42c	2021-03-18 00:05:36	[]	[]	Wed Mar 17 23:43:58 +0000 2021	[]	[{"url":"https://t.co/ASAHe4ZuXx","expanded_url":"https://www.buzzfeednews.com/article/skbaer/spa-shooter-bad-day-racist-facebook","display_url":"buzzfeednews.com/article/skbaerâ€¦","indices":[255,278]}]	Capt. Jay Baker, the Georgia sheriff's official who chalked up the murders of six Asian women and two others at Atlanta spas to "a bad day" for the gunman, recently posted a photo to Facebook of a t-shirt that said, â€œCOVID 19 IMPORTED VIRUS FROM CHY-NA." https://t.co/ASAHe4ZuXx	517963.0	RT @shannonrwatts: Capt. Jay Baker, the Georgia sheriff's official who chalked up the murders of six Asian women and two others at Atlantaâ€¦	47.0	True	full
101	101	605299561295ff0038cdb45e	2021-03-18 00:05:37	[]	[]	Wed Mar 17 23:09:38 +0000 2021	[]	[{"url":"https://t.co/QGFkS8jIWd","expanded_url":"https://www.dni.gov/files/ODNI/documents/assessments/ICA-declass-16MAR21.pdf","display_url":"dni.gov/files/ODNI/docâ€¦","indices":[256,279]}]	The most important section of the ODNI report on foreign election interference is buried at the end: â€œJudgements are not intended to imply that we have proof that shows something to be a fact.â€� In other words, thereâ€™s no evidence for any of its claims. https://t.co/QGFkS8jIWd https://t.co/uknAZjOKQi	64178.0	RT @dancohen3000: The most important section of the ODNI report on foreign election interference is buried at the end: â€œJudgements are notâ€¦	309.0	True	full
102	102	605299561295ff0038cdb46e	2021-03-18 00:05:37	[]	[]	Thu Mar 18 00:04:03 +0000 2021	[]	[{"url":"https://t.co/dWFBGU98Br","expanded_url":"https://twitter.com/DonaldJTrumpJr/status/1372278061694136324","display_url":"twitter.com/DonaldJTrumpJrâ€¦","indices":[248,271]}]	Last year, @AmericanAir threw a black 2-year-old and his mother off a flight because the toddler wouldnâ€™t keep a mask on (because heâ€™s a toddler). But John Kerry is different. Heâ€™s a rich Democrat, so the rules at @AmericanAir donâ€™t apply to him. https://t.co/dWFBGU98Br	315939.0	RT @seanmdav: Last year, @AmericanAir threw a black 2-year-old and his mother off a flight because the toddler wouldnâ€™t keep a mask on (becâ€¦	8274.0	True	full
103	103	605299571295ff0038cdb48a	2021-03-18 00:05:38	[]	[]	Wed Mar 17 23:56:19 +0000 2021	[]	[{"url":"https://t.co/CtMbNzh82i","expanded_url":"http://bit.ly/videoscuckbeta","display_url":"bit.ly/videoscuckbeta","indices":[216,239]}]	Cuando tu novia te enseÃ±a a respetar y complacer a sus amantes mientras te humilla, sabes que ella es la indicada, no la dejes ir â�¤ï¸�â�¤ï¸�â�¤ï¸� Dale un vistazo a nuestro catalogo de videos cuckold y sissy en espaÃ±ol aquÃ­: https://t.co/CtMbNzh82i https://t.co/AkjjxAdBME	110286.0	RT @cuckbeta_mx: Cuando tu novia te enseÃ±a a respetar y complacer a sus amantes mientras te humilla, sabes que ella es la indicada, no la dâ€¦	931.0	True	full
104	104	605299571295ff0038cdb48c	2021-03-18 00:05:38	[]	[]	Thu Mar 18 00:00:01 +0000 2021	[{"text":"COVID19","indices":[30,38]},{"text":"LasVacunasFuncionan","indices":[250,270]}]	[{"url":"https://t.co/8tCDXdrCft","expanded_url":"http://www.shareverified.com/es","display_url":"shareverified.com/es","indices":[226,249]}]	Ahora que las vacunas para la #COVID19 estÃ¡n circulando, es mÃ¡s importante que nunca luchar contra la desinformaciÃ³n y las teorÃ­as de conspiraciÃ³n. Todos debemos tener acceso a datos confiables para poner fin a esta crisis. https://t.co/8tCDXdrCft #LasVacunasFuncionan https://t.co/Po8slcbp0T	1698689.0	RT @ONU_es: Ahora que las vacunas para la #COVID19 estÃ¡n circulando, es mÃ¡s importante que nunca luchar contra la desinformaciÃ³n y las teorâ€¦	405.0	True	full
105	105	605299571295ff0038cdb490	2021-03-18 00:05:38	[]	[]	Wed Mar 17 23:57:29 +0000 2021	[]	[{"url":"https://t.co/H8zGAjqZlf","expanded_url":"https://www.politicususa.com/2021/03/17/the-sheriff-who-said-atlanta-shooter-had-a-bad-day-has-blamed-china-for-covid-in-facebook-posts.html","display_url":"politicususa.com/2021/03/17/theâ€¦","indices":[199,222]}]	Rather than show empathy for the victims, Jay Baker seemed to be making excuses for the shooter. The Sheriff Who Said Atlanta Shooter "Had a Bad Day" Has Blamed China For COVID in Facebook Posts https://t.co/H8zGAjqZlf via @politicususa	90053.0	RT @PoliticusSarah: Rather than show empathy for the victims, Jay Baker seemed to be making excuses for the shooter. The Sheriff Who Saidâ€¦	605.0	True	full
106	106	605299571295ff0038cdb4ac	2021-03-18 00:05:38	[]	[]	Mon Mar 15 14:44:00 +0000 2021	[]	[{"url":"https://t.co/UrxHHk0Qhf","expanded_url":"https://psychiatryoxford.qualtrics.com/jfe/form/SV_8x0hbDNOA9D4JWm","display_url":"psychiatryoxford.qualtrics.com/jfe/form/SV_8xâ€¦","indices":[249,272]}]	Are you a doctor/nurse in the NHS? Did you or do you work alongside students during the COVID-19 pandemic?ðŸ¦ We want to hear from you on how to better prepare students for future pandemics! ðŸ‘¨ðŸ�»â€�âš•ï¸�ðŸ‘©ðŸ�¾â€�âš•ï¸� Please take 5 minutes to fill out this survey: https://t.co/UrxHHk0Qhf https://t.co/Cggd6kNytZ	2649.0	RT @InciSioNUK: Are you a doctor/nurse in the NHS? Did you or do you work alongside students during the COVID-19 pandemic?ðŸ¦ We want to heaâ€¦	589.0	True	full
107	107	605299571295ff0038cdb4c2	2021-03-18 00:05:38	[]	[]	Wed Mar 17 23:32:10 +0000 2021	[]	[{"url":"https://t.co/Few9iYejq4","expanded_url":"https://twitter.com/kenklippenstein/status/1372271070892396546","display_url":"twitter.com/kenklippensteiâ€¦","indices":[177,200]}]	Lock the country down. Send $2k/month to everyone. Vaccinate everyone. Release vaccine IP to the world. Help the global south vaccinate. Reopen safely, having beaten COVID-19. https://t.co/Few9iYejq4	48510.0	RT @WalkerBragman: Lock the country down. Send $2k/month to everyone. Vaccinate everyone. Release vaccine IP to the world. Help the globalâ€¦	150.0	True	full
108	108	605299571295ff0038cdb4ce	2021-03-18 00:05:38	[{"text":"shooting","indices":[56,65]},{"text":"victims","indices":[66,74]},{"text":"gunman","indices":[76,83]}]	[{"url":"https://t.co/5nKfR8zZaX","expanded_url":"https://oddcrimes.com/static/2021/03/17/Its-pretty-painful-Employee-knew-Roundys-warehouse-shooting-victims-gunman.php","display_url":"oddcrimes.com/static/2021/03â€¦","indices":[121,144]}]		[]	[]			'It's pretty painful': Employee knew Roundy's warehouse #shooting #victims, #gunman - Mar 17 @ 8:04 PM ET [video onâ€¦ https://t.co/QnEtxtZu4o	4927.0	True	full
109	109	605299571295ff0038cdb4d4	2021-03-18 00:05:38	[{"text":"antongarciaabril","indices":[96,113]},{"text":"sorcitroen","indices":[114,125]}]	[{"url":"https://t.co/XAmf19Cp4V","expanded_url":"https://youtu.be/NoDz_QcVsNM","display_url":"youtu.be/NoDz_QcVsNM","indices":[126,149]}]		[]	[]			Rip Antonio GarcÃ­a Abril. Puse la letra a una de sus composiciones mas populares: Sor Citroen #antongarciaabrilâ€¦ https://t.co/MxxK5u2qB8	30520.0	True	full
110	110	605299581295ff0038cdb4d6	2021-03-18 00:05:38	[]	[]	Wed Mar 17 15:38:02 +0000 2021	[]	[{"url":"https://t.co/ccuRaX7d3Q","expanded_url":"https://twitter.com/opropriofaka/status/1372158952268521481","display_url":"twitter.com/opropriofaka/sâ€¦","indices":[106,129]}]	Prof Olavo, com seu magnÃ­fico poder de sÃ­ntese, resumiu minha thread em uma frase simples mas verdadeira! https://t.co/ccuRaX7d3Q https://t.co/5BLriQx3eb	76563.0	RT @opropriofaka: Prof Olavo, com seu magnÃ­fico poder de sÃ­ntese, resumiu minha thread em uma frase simples mas verdadeira! https://t.co/ccâ€¦	87.0	True	full
111	111	605299581295ff0038cdb4e8	2021-03-18 00:05:38	[]	[]	Wed Mar 17 22:14:55 +0000 2021	[{"text":"VIDEO","indices":[0,6]}]	[{"url":"https://t.co/MwGtka92rn","expanded_url":"https://bit.ly/3bWlNVD","display_url":"bit.ly/3bWlNVD","indices":[226,249]}]	#VIDEO Lo que hace la superioridad moral. Otra alcaldesa de Morena haciendo uso electoral de las vacunas COVID-19. Adela RomÃ¡n visita centro de vacunaciÃ³n para hablar de su reelecciÃ³n como presidenta municipal de Acapulco https://t.co/MwGtka92rn	7818568.0	RT @lopezdoriga: #VIDEO Lo que hace la superioridad moral. Otra alcaldesa de Morena haciendo uso electoral de las vacunas COVID-19. Adeâ€¦	36.0	True	full
112	112	605299581295ff0038cdb4f4	2021-03-18 00:05:38	[]	[]	Wed Mar 17 23:21:02 +0000 2021	[]	[{"url":"https://t.co/pof8G2fJe9","expanded_url":"https://bit.ly/2Qk2ptr","display_url":"bit.ly/2Qk2ptr","indices":[106,129]}]	8.304 nuevos casos de coronavirus en la Argentina: en una semana, el promedio de contagios creciÃ³ un 11%. https://t.co/pof8G2fJe9 https://t.co/mM4kFEziWB	550856.0	RT @tiempoarg: 8.304 nuevos casos de coronavirus en la Argentina: en una semana, el promedio de contagios creciÃ³ un 11%. https://t.co/pof8Gâ€¦	64.0	True	full
113	113	605299581295ff0038cdb4fa	2021-03-18 00:05:38	[]	[]	Wed Mar 17 06:04:20 +0000 2021	[]	[{"url":"https://t.co/8cA0jmQNn7","expanded_url":"http://www.theguardian.com/us-news/2021/mar/16/asian-americans-hate-incidents-pandemic-study","display_url":"theguardian.com/us-news/2021/mâ€¦","indices":[252,275]}]	there have been 3,800 reported hate related incidents since the pandemic, which could be a FRACTION from the actual amount. "More than 68% of the abuse was verbal harassment or name-calling, while 11.1% was physical, the report found." this is from https://t.co/8cA0jmQNn7 !	494.0	RT @prettygnf: there have been 3,800 reported hate related incidents since the pandemic, which could be a FRACTION from the actual amount.â€¦	115.0	True	full
114	114	605299591295ff0038cdb524	2021-03-18 00:05:39	[]	[]	Tue Mar 16 15:36:43 +0000 2021	[]	[{"url":"https://t.co/lJXMEWGG4j","expanded_url":"https://twitter.com/vikingverse/status/1371835529042522116","display_url":"twitter.com/vikingverse/stâ€¦","indices":[257,280]}]	Absolutely thrilled to be bringing this gÇ«rsimi (Old Norse: Treasure) to life alongside @vikingverse and @arnvidalin ! Just received my copies yesterday... Now will distribute to friends and expect them to converse with me only in Viking-speak! @OutlandEnt https://t.co/lJXMEWGG4j	1238.0	RT @JoshMGillingham: Absolutely thrilled to be bringing this gÇ«rsimi (Old Norse: Treasure) to life alongside @vikingverse and @arnvidalin !â€¦	2072.0	True	full
115	115	605299591295ff0038cdb536	2021-03-18 00:05:39	[{"text":"SideHustle","indices":[32,43]},{"text":"PassionProject","indices":[87,102]}]	[{"url":"https://t.co/jzt878D6PN","expanded_url":"https://www.eventbrite.com/e/branding-your-passion-how-to-get-your-passion-back-in-2021-tickets-137046771583?aff=ebdssbeac","display_url":"eventbrite.com/e/branding-youâ€¦","indices":[253,276]}]		[]	[]			Did the pandemic side-line your #SideHustle? Need to bring the passion back into your #PassionProject? Joinâ€¦ https://t.co/62zEvaUra8	1552.0	True	full
116	116	605299591295ff0038cdb542	2021-03-18 00:05:39	[]	[{"url":"https://t.co/iMJIALsgQH","expanded_url":"http://KatieRhodes.manyvids.com/contest/4106","display_url":"KatieRhodes.manyvids.com/contest/4106","indices":[201,224]}]		[]	[]			Super HOT deals for your votes! $5=2 vids. $10=5 vids. $15=10 vids. $20=15 vids. $25=5 min custom vid. $50=15 min câ€¦ https://t.co/BUT8O81Ymy	3793.0	True	full
117	117	605299591295ff0038cdb546	2021-03-18 00:05:39	[]	[{"url":"https://t.co/fMy7L6xQsY","expanded_url":"https://www.cbc.ca/news/politics/vaccine-rollout-trudeau-anand-coronavirus-covid-1.5952276","display_url":"cbc.ca/news/politics/â€¦","indices":[145,168]}]		[]	[]			Accelerating and expediting vaccines must happen as Canada sits at#65 . After a slow start, Canada's vaccine rolloâ€¦ https://t.co/BrcoEhfakA	723.0	True	full
118	118	605299591295ff0038cdb54c	2021-03-18 00:05:40	[]	[]	Wed Mar 17 15:50:00 +0000 2021	[{"text":"LaCovidNoJuega","indices":[155,170]}]	[{"url":"https://t.co/L8nSPpZXZU","expanded_url":"https://www.vtv.gob.ve/ministro-menendez-falta-financiamiento-objetivos-desarrollo-sostenible-onu-enfrentar-pandemia/","display_url":"vtv.gob.ve/ministro-menenâ€¦","indices":[172,195]}]	Ministro Ricardo MenÃ©ndez: Pese a falta de financiamiento los Objetivos de Desarrollo Sostenible trazados por ONU son la clave para enfrentar la pandemia #LaCovidNoJuega https://t.co/L8nSPpZXZU https://t.co/XXXlFcDNX5	1814556.0	RT @VTVcanal8: Ministro Ricardo MenÃ©ndez: Pese a falta de financiamiento los Objetivos de Desarrollo Sostenible trazados por ONU son la claâ€¦	128.0	True	full
119	119	605299591295ff0038cdb54e	2021-03-18 00:05:40	[]	[]	Wed Mar 17 14:28:36 +0000 2021	[]	[{"url":"https://t.co/594C6ZeKwJ","expanded_url":"https://fee.org/articles/fee-testifies-before-the-senate-the-life-threatening-unintended-consequences-of-pandemic-lockdowns/","display_url":"fee.org/articles/fee-tâ€¦","indices":[251,274]}]	Some HUGE news: Today, I will testify before @RandPaul &amp; the rest of the Senate @SmallBizCmte on the work my colleagues and I @feeonline have done documenting the lethal unintended consequences of pandemic lockdowns. Read my opening remarks â¤µï¸� https://t.co/594C6ZeKwJ	36113.0	RT @brad_polumbo: Some HUGE news: Today, I will testify before @RandPaul &amp; the rest of the Senate @SmallBizCmte on the work my colleaguesâ€¦	127.0	True	full
120	120	605299591295ff0038cdb562	2021-03-18 00:05:40	[]	[]	Wed Mar 17 23:34:39 +0000 2021	[{"text":"50FF","indices":[41,46]},{"text":"trabajoforzoso","indices":[106,121]},{"text":"OIT","indices":[128,132]},{"text":"Noaltrabajoforzoso","indices":[245,264]},{"text":"EndSlavery","indices":[265,276]}]	[{"url":"https://t.co/xCoF3sl36r","expanded_url":"https://twitter.com/ilo/status/1372217530782212100","display_url":"twitter.com/ilo/status/137â€¦","indices":[277,300]}]	ðŸ“¢HOY la campaÃ±a mundial "50 for Freedom" #50FF logrÃ³ su meta: 50 paÃ­ses ya ratificaron el Protocolo sobre #trabajoforzoso de la #OIT "El trabajo forzoso no tiene espacio en el futuro del trabajo que comenzamos a construir hoy", dice @GuyRyder #Noaltrabajoforzoso #EndSlavery https://t.co/xCoF3sl36r	8516.0	RT @OITconosur: ðŸ“¢HOY la campaÃ±a mundial "50 for Freedom" #50FF logrÃ³ su meta: 50 paÃ­ses ya ratificaron el Protocolo sobre #trabajoforzoso dâ€¦	10931.0	True	full
121	121	605299591295ff0038cdb566	2021-03-18 00:05:40	[]	[{"url":"https://t.co/CSdmA0tZtc","expanded_url":"https://twitter.com/climateenvoy/status/1372332570915012616?s=21","display_url":"twitter.com/climateenvoy/sâ€¦","indices":[0,23]}]		[]	[]			https://t.co/CSdmA0tZtc But if you actually read the response above you would know it was a brief moment...this coâ€¦ https://t.co/4ezlT6RLzC	1351.0	True	full
122	122	605299591295ff0038cdb570	2021-03-18 00:05:40	[]	[]	Wed Mar 17 23:55:24 +0000 2021	[{"text":"COVID19","indices":[61,69]}]	[{"url":"https://t.co/a0zoJV43Iw","expanded_url":"http://bit.ly/2wEyT8h","display_url":"bit.ly/2wEyT8h","indices":[224,247]}]	As you get older, your risk for severe illness or death from #COVID19 increases. Severe illness means that someone with COVID-19 may require hospitalization, intensive care, or a ventilator to help them breathe. Learn more: https://t.co/a0zoJV43Iw. https://t.co/fY7J3cAmRd	32948.0	RT @IDPH: As you get older, your risk for severe illness or death from #COVID19 increases. Severe illness means that someone with COVID-19â€¦	20.0	True	full
123	123	605299591295ff0038cdb580	2021-03-18 00:05:40	[]	[]	Wed Mar 17 16:18:47 +0000 2021	[]	[{"url":"https://t.co/XEHkd8qkuZ","expanded_url":"http://T13.cl","display_url":"T13.cl","indices":[109,132]}]	ðŸ”´ El Ministro del Interior, Rodrigo Delgado, se encuentra hospitalizado tras ser diagnosticado con COVID-19 https://t.co/XEHkd8qkuZ https://t.co/LTwzJjtyCe	3341028.0	RT @T13: ðŸ”´ El Ministro del Interior, Rodrigo Delgado, se encuentra hospitalizado tras ser diagnosticado con COVID-19 https://t.co/XEHkd8qkâ€¦	12770.0	True	full
124	124	605299591295ff0038cdb58c	2021-03-18 00:05:40	[]	[]	Wed Mar 17 22:29:21 +0000 2021	[]	[{"url":"https://t.co/uyp3d5hckd","expanded_url":"https://bit.ly/3lpdkgN","display_url":"bit.ly/3lpdkgN","indices":[135,158]}]	NO SCREAMING: Please keep your excitement to yourself ðŸ¤«ðŸ¤«ðŸ¤« No screaming on California theme park rides due to COVID-19, guidelines say https://t.co/uyp3d5hckd https://t.co/vXRuuzeq7m	260969.0	RT @azfamily: NO SCREAMING: Please keep your excitement to yourself ðŸ¤«ðŸ¤«ðŸ¤« No screaming on California theme park rides due to COVID-19, guideâ€¦	391.0	True	full
125	125	6052995a1295ff0038cdb59c	2021-03-18 00:05:40	[]	[{"url":"https://t.co/HI9dIewjrn","expanded_url":"https://news.antiwar.com/2021/03/17/russia-recalls-its-us-ambassador-after-biden-calls-putin-a-killer/","display_url":"news.antiwar.com/2021/03/17/rusâ€¦","indices":[182,205]}]		[]	[]			Russia Recalls Its US Ambassador After Biden Calls Putin a â€˜Killerâ€™ The Biden administration slapped more sanctionâ€¦ https://t.co/GHv08zHqaV	8165.0	True	full
126	126	6052995a1295ff0038cdb59e	2021-03-18 00:05:40	[]	[]	Wed Mar 17 19:15:08 +0000 2021	[]	[{"url":"https://t.co/XqJBjuWNsd","expanded_url":"https://nyti.ms/3tsCqOw","display_url":"nyti.ms/3tsCqOw","indices":[201,224]}]	One of the easiest ways to protect yourself against the coronavirus is to wear two masks at the same time, experts say. Here are answers to common questions about the dos and donâ€™ts of double masking. https://t.co/XqJBjuWNsd https://t.co/90sU3gws0F	49644592.0	RT @nytimes: One of the easiest ways to protect yourself against the coronavirus is to wear two masks at the same time, experts say. Here aâ€¦	123.0	True	full
127	127	6052995a1295ff0038cdb5a2	2021-03-18 00:05:40	[]	[]	Wed Mar 17 23:26:38 +0000 2021	[]	[{"url":"https://t.co/ora0sv95KR","expanded_url":"https://twitter.com/msaludpy/status/1372326426259640325","display_url":"twitter.com/msaludpy/statuâ€¦","indices":[187,210]}]	Resumen de Hoy: RECORD DE POSITIVOS (1120 de Central) 48.9% de las muestras dieron + Record de INTERNADOS UTI LLENA Con Lista de Espera Debemos Cuidarnos... estamos en ðŸ”´ðŸ”´ Por Favor ðŸ˜ªðŸ˜ªðŸ˜ªðŸ˜ª https://t.co/ora0sv95KR	5248.0	RT @roque16silva: Resumen de Hoy: RECORD DE POSITIVOS (1120 de Central) 48.9% de las muestras dieron + Record de INTERNADOS UTI LLENA Conâ€¦	250.0	True	full
128	128	6052995a1295ff0038cdb5a4	2021-03-18 00:05:40	[]	[]	Wed Mar 17 23:00:39 +0000 2021	[{"text":"WaybackWednesday","indices":[16,33]},{"text":"COVID19","indices":[59,67]},{"text":"COVID","indices":[140,146]}]	[{"url":"https://t.co/khp7SOQO4p","expanded_url":"https://twitter.com/DavidLat/status/1239997293086027778","display_url":"twitter.com/DavidLat/statuâ€¦","indices":[203,226]}]	1/ So here's my #WaybackWednesday tweet: a thread about my #COVID19 experience that I posted a year ago today, trying to convey how serious #COVID can be, even for (relatively) young and healthy people. https://t.co/khp7SOQO4p	97161.0	RT @DavidLat: 1/ So here's my #WaybackWednesday tweet: a thread about my #COVID19 experience that I posted a year ago today, trying to convâ€¦	6908.0	True	full
129	129	6052995a1295ff0038cdb5c8	2021-03-18 00:05:41	[]	[]	Wed Mar 17 21:32:58 +0000 2021	[]	[{"url":"https://t.co/MibS8YzZj0","expanded_url":"https://edition.cnn.com/2021/03/17/americas/brazil-lula-politics-amanpour-interview-intl-latam/index.html","display_url":"edition.cnn.com/2021/03/17/ameâ€¦","indices":[158,181]}]	Entrevista exclusiva de Lula Ã CNN Internacional repercute nos EUA. Apelo chega em momento dramÃ¡tico e sem precedentes de colapso da saÃºde pÃºblica no Brasil. https://t.co/MibS8YzZj0	44607.0	RT @ToniBulhoes: Entrevista exclusiva de Lula Ã CNN Internacional repercute nos EUA. Apelo chega em momento dramÃ¡tico e sem precedentes deâ€¦	3280.0	True	full
130	130	6052995a1295ff0038cdb5dc	2021-03-18 00:05:41	[]	[]	Thu Mar 18 00:04:03 +0000 2021	[]	[{"url":"https://t.co/dWFBGU98Br","expanded_url":"https://twitter.com/DonaldJTrumpJr/status/1372278061694136324","display_url":"twitter.com/DonaldJTrumpJrâ€¦","indices":[248,271]}]	Last year, @AmericanAir threw a black 2-year-old and his mother off a flight because the toddler wouldnâ€™t keep a mask on (because heâ€™s a toddler). But John Kerry is different. Heâ€™s a rich Democrat, so the rules at @AmericanAir donâ€™t apply to him. https://t.co/dWFBGU98Br	315939.0	RT @seanmdav: Last year, @AmericanAir threw a black 2-year-old and his mother off a flight because the toddler wouldnâ€™t keep a mask on (becâ€¦	202.0	True	full
131	131	6052995b1295ff0038cdb5e8	2021-03-18 00:05:41	[]	[]	Wed Mar 17 18:28:29 +0000 2021	[]	[{"url":"https://t.co/RnZv52vqCB","expanded_url":"https://twitter.com/matthancock/status/1372251452140322816","display_url":"twitter.com/matthancock/stâ€¦","indices":[270,293]}]	So why are we still in lockdown? What's the point of a life-saving vaccination programme if your Government keeps on extending the life-ruining lockdown @MattHancock? If people aren't dying of Covid, why does the entire country need to be locked down to protect them? https://t.co/RnZv52vqCB	285282.0	RT @JuliaHB1: So why are we still in lockdown? What's the point of a life-saving vaccination programme if your Government keeps on extendinâ€¦	519.0	True	full
132	132	6052995b1295ff0038cdb604	2021-03-18 00:05:41	[]	[]	Wed Mar 17 23:46:03 +0000 2021	[]	[{"url":"https://t.co/mqBTudv4sF","expanded_url":"https://pst.cr/KMQcX","display_url":"pst.cr/KMQcX","indices":[133,156]}]	Estas plantas aportan mayor elegancia a cualquier espacio, gracias a sus tonalidades y formas. Â¡Decora tu hogar u oficina con ellas! https://t.co/mqBTudv4sF	29483.0	RT @ADMEXICO: Estas plantas aportan mayor elegancia a cualquier espacio, gracias a sus tonalidades y formas. Â¡Decora tu hogar u oficina conâ€¦	356.0	True	full
133	133	6052995b1295ff0038cdb608	2021-03-18 00:05:41	[]	[]	Wed Mar 17 22:41:23 +0000 2021	[]	[{"url":"https://t.co/Pck7Lenl7U","expanded_url":"https://www.eldestapeweb.com/politica/politica/cristina-fernandez-de-kirchner-renuncio-al-sueldo-de-vicepresidenta-202131718440","display_url":"eldestapeweb.com/politica/politâ€¦","indices":[257,280]}]	Cristina renunciÃ³ al sueldo de vice. Alguna vez vieron a algÃºn gorila saqueador renunciar a algo? Jugadaza la del pÃ¡rrafo final donde aclara que tampoco permitiÃ³ que la eximan del impuesto a las ganancias por sus pensiones. TelÃ©fono para el poder judicial. https://t.co/Pck7Lenl7U	19113.0	RT @cristiancim: Cristina renunciÃ³ al sueldo de vice. Alguna vez vieron a algÃºn gorila saqueador renunciar a algo? Jugadaza la del pÃ¡rrafoâ€¦	273.0	True	full
134	134	6052995b1295ff0038cdb60a	2021-03-18 00:05:41	[]	[]	Wed Mar 17 22:16:06 +0000 2021	[]	[{"url":"https://t.co/ch6ZH9M56L","expanded_url":"https://www.buzzfeednews.com/article/skbaer/spa-shooter-bad-day-racist-facebook","display_url":"buzzfeednews.com/article/skbaerâ€¦","indices":[132,155]}]	The cop who said the spa shooter had â€œa bad dayâ€� previously posted a racist shirt saying the coronavirus was imported from â€œCHY-NAâ€� https://t.co/ch6ZH9M56L	24544.0	RT @Walldo: The cop who said the spa shooter had â€œa bad dayâ€� previously posted a racist shirt saying the coronavirus was imported from â€œCHYâ€¦	18.0	True	full
135	135	6052995b1295ff0038cdb610	2021-03-18 00:05:41	[]	[]	Wed Mar 17 22:16:06 +0000 2021	[]	[{"url":"https://t.co/ch6ZH9M56L","expanded_url":"https://www.buzzfeednews.com/article/skbaer/spa-shooter-bad-day-racist-facebook","display_url":"buzzfeednews.com/article/skbaerâ€¦","indices":[132,155]}]	The cop who said the spa shooter had â€œa bad dayâ€� previously posted a racist shirt saying the coronavirus was imported from â€œCHY-NAâ€� https://t.co/ch6ZH9M56L	24544.0	RT @Walldo: The cop who said the spa shooter had â€œa bad dayâ€� previously posted a racist shirt saying the coronavirus was imported from â€œCHYâ€¦	2175.0	True	full
136	136	6052995b1295ff0038cdb614	2021-03-18 00:05:41	[]	[]	Wed Mar 17 22:37:39 +0000 2021	[]	[{"url":"https://t.co/4bveSsl5NR","expanded_url":"https://www.outkick.com/spirit-mask-autistic/","display_url":"outkick.com/spirit-mask-auâ€¦","indices":[115,138]}]	A 4-year old with autism was kicked off a Spirit Airlines flight and his dad paid $1000 for a different flight... (https://t.co/4bveSsl5NR) while John Kerry goes maskless and uninterrupted.	144404.0	RT @Outkick: A 4-year old with autism was kicked off a Spirit Airlines flight and his dad paid $1000 for a different flight... (https://t.câ€¦	18.0	True	full
137	137	6052995b1295ff0038cdb61e	2021-03-18 00:05:41	[]	[{"url":"https://t.co/b0haQfvYVx","expanded_url":"https://cnto.in/92248","display_url":"cnto.in/92248","indices":[129,152]}]		[]	[]			@kayonavoz Oi @kayanavoz em busca de um tÃªnis novo? Que tal um descontaÃ§o de 15% em produtos vendidos e entregues pâ€¦ https://t.co/X6z9rFon7W	4.0	True	full
138	138	6052995b1295ff0038cdb624	2021-03-18 00:05:42	[]	[]	Wed Mar 17 18:12:07 +0000 2021	[]	[{"url":"https://t.co/hfDz7p5RXX","expanded_url":"https://www.cnn.com/2021/03/17/politics/ron-desantis-covid-florida/index.html","display_url":"cnn.com/2021/03/17/polâ€¦","indices":[136,159]}]	Deaths are hidden. Vaccines go to big white wealthy donors snd white retirement communities. How is this standing talk? Insane article https://t.co/hfDz7p5RXX	1639.0	RT @trying2help: Deaths are hidden. Vaccines go to big white wealthy donors snd white retirement communities. How is this standing talk? Iâ€¦	1271.0	True	full
139	139	6052995b1295ff0038cdb62a	2021-03-18 00:05:42	[]	[]	Wed Mar 17 23:32:02 +0000 2021	[{"text":"COVID19","indices":[38,46]}]	[{"url":"https://t.co/250Yv0a9BZ","expanded_url":"https://hubs.li/H0JsJKg0","display_url":"hubs.li/H0JsJKg0","indices":[215,238]}]	NEWâ€”Most people who have had original #COVID19 strain are protected from catching it again for at least 6 monthsâ€”but those â‰¥65 years are more prone to reinfection, suggests first large-scale study of its kind. Read https://t.co/250Yv0a9BZ https://t.co/BTjhcMzXwT	636712.0	RT @TheLancet: NEWâ€”Most people who have had original #COVID19 strain are protected from catching it again for at least 6 monthsâ€”but those â‰¥â€¦	2638.0	True	full
140	140	6052995b1295ff0038cdb63e	2021-03-18 00:05:42	[]	[]	Wed Mar 17 23:30:00 +0000 2021	[]	[{"url":"https://t.co/fKtb2dajnj","expanded_url":"https://www.philstar.com/headlines/2021/03/17/2085130/hospitals-downsizing-survive-pandemic-and-p6-billion-still-owed-philhealth-phapi","display_url":"philstar.com/headlines/2021â€¦","indices":[160,183]}]	A group said Wednesday that hospitals are reducing work to cut expenses and keep operating during the pandemic because PhilHealth still owed them P6 billion. https://t.co/fKtb2dajnj	667725.0	RT @PhilstarNews: A group said Wednesday that hospitals are reducing work to cut expenses and keep operating during the pandemic because Phâ€¦	1.0	True	full
141	141	6052995c1295ff0038cdb65c	2021-03-18 00:05:42	[]	[]	Thu Mar 18 00:03:55 +0000 2021	[]	[{"url":"https://t.co/mUiojj4Idu","expanded_url":"https://twitter.com/archives1963/status/1371026130698899456","display_url":"twitter.com/archives1963/sâ€¦","indices":[256,279]}]	They also never envisioned him as Scottish so thatâ€™s Capaldi out. Or especially young so we need to ditch Matt Smith. Or from the north so there goes Eccelston. Or as handsome so forget McGann. Guess we should just burn down the entire revival for safety. https://t.co/mUiojj4Idu	4060.0	RT @councilofgeeks: They also never envisioned him as Scottish so thatâ€™s Capaldi out. Or especially young so we need to ditch Matt Smith. Oâ€¦	117.0	True	full
142	142	6052995c1295ff0038cdb67e	2021-03-18 00:05:43	[]	[]	Wed Mar 17 21:16:59 +0000 2021	[]	[{"url":"https://t.co/oJCAJKsrBC","expanded_url":"https://gazetabrasil.com.br/politica/2021/03/17/guedes-mandetta-recebeu-dinheiro-mas-nao-comprou-vacinas-contra-a-covid/","display_url":"gazetabrasil.com.br/politica/2021/â€¦","indices":[243,266]}]	â€œNo primeiro dia (da oficializaÃ§Ã£o da pandemia), nÃ³s demos R$ 5 bilhÃµes. No dia em que houve a comunicaÃ§Ã£o. O Ministro ainda era o Mandetta. No dia em que ele comunicou, ele saiu do Congresso com R$ 5 bilhÃµes no bolso. Nunca faltou dinheiroâ€� https://t.co/oJCAJKsrBC	62070.0	RT @SigaGazetaBR: â€œNo primeiro dia (da oficializaÃ§Ã£o da pandemia), nÃ³s demos R$ 5 bilhÃµes. No dia em que houve a comunicaÃ§Ã£o. O Ministro aiâ€¦	221.0	True	full
143	143	6052995c1295ff0038cdb682	2021-03-18 00:05:43	[]	[]	Wed Mar 17 22:11:19 +0000 2021	[]	[{"url":"https://t.co/z9i5DUbDkI","expanded_url":"https://twitter.com/sandraweeden/status/1372147004021825537","display_url":"twitter.com/sandraweeden/sâ€¦","indices":[196,219]}]	If people canâ€™t see through this then I donâ€™t know. T cell immunity can last 15 years. We must be totally thick in this country if people canâ€™t see through this. Itâ€™s like being in a kindergarten https://t.co/z9i5DUbDkI	3906.0	RT @Linda36758099: If people canâ€™t see through this then I donâ€™t know. T cell immunity can last 15 years. We must be totally thick in thisâ€¦	7793.0	True	full
144	144	6052995c1295ff0038cdb692	2021-03-18 00:05:43	[]	[]	Wed Mar 17 15:46:17 +0000 2021	[]	[{"url":"https://t.co/duQhLobQLE","expanded_url":"https://paulafordmartin.org/","display_url":"paulafordmartin.org","indices":[126,149]}]	cancer tw / hello! its my moms birthday today and she died last year of cancer so i wanted to share her memorial fund again! https://t.co/duQhLobQLE	3622.0	RT @bug_island: cancer tw / hello! its my moms birthday today and she died last year of cancer so i wanted to share her memorial fund agaiâ€¦	715.0	True	full
145	145	6052995d1295ff0038cdb696	2021-03-18 00:05:43	[]	[]	Wed Mar 17 22:41:41 +0000 2021	[]	[{"url":"https://t.co/UVeZvHmYSs","expanded_url":"https://www.thedailybeast.com/georgia-sheriff-spokesman-jay-baker-posted-racist-covid-shirts-on-facebook","display_url":"thedailybeast.com/georgia-sherifâ€¦","indices":[202,225]}]	â€œIn a Facebook page associated with Capt. Jay Baker of the Cherokee Sheriffâ€™s Office, several photos show the law enforcer was promoting T-shirts with the slogan â€˜COVID-19 imported virus from CHY-NA.â€™â€� https://t.co/UVeZvHmYSs	158983.0	RT @KatiePhang: â€œIn a Facebook page associated with Capt. Jay Baker of the Cherokee Sheriffâ€™s Office, several photos show the law enforcerâ€¦	60.0	True	full
146	146	6052995d1295ff0038cdb69c	2021-03-18 00:05:43	[]	[]	Thu Mar 18 00:03:36 +0000 2021	[{"text":"RenovaciÃ³nPopular","indices":[26,44]}]	[{"url":"https://t.co/UZkKNJTfJp","expanded_url":"https://youtu.be/pfDp6YAZRSU","display_url":"youtu.be/pfDp6YAZRSU","indices":[245,268]}]	Candidata al Congreso por #RenovaciÃ³nPopular admite no conocer la regiÃ³n por la que postula, ni sus problemÃ¡ticas. AdemÃ¡s confiesa no tener propuestas pues "se estÃ¡ empapando del tema" a 3 semanas de las elecciones. Mira el video completo aquÃ­ðŸ‘‰https://t.co/UZkKNJTfJp https://t.co/KE9M6qX9Sl	98213.0	RT @WaykaPeru: Candidata al Congreso por #RenovaciÃ³nPopular admite no conocer la regiÃ³n por la que postula, ni sus problemÃ¡ticas. AdemÃ¡s coâ€¦	223.0	True	full
147	147	6052995d1295ff0038cdb6a4	2021-03-18 00:05:43	[]	[]	Wed Mar 17 22:16:06 +0000 2021	[]	[{"url":"https://t.co/ch6ZH9M56L","expanded_url":"https://www.buzzfeednews.com/article/skbaer/spa-shooter-bad-day-racist-facebook","display_url":"buzzfeednews.com/article/skbaerâ€¦","indices":[132,155]}]	The cop who said the spa shooter had â€œa bad dayâ€� previously posted a racist shirt saying the coronavirus was imported from â€œCHY-NAâ€� https://t.co/ch6ZH9M56L	24544.0	RT @Walldo: The cop who said the spa shooter had â€œa bad dayâ€� previously posted a racist shirt saying the coronavirus was imported from â€œCHYâ€¦	149.0	True	full
148	148	6052995d1295ff0038cdb6b4	2021-03-18 00:05:43	[]	[]	Wed Mar 17 22:36:02 +0000 2021	[]	[{"url":"https://t.co/xlsvT6WUoZ","expanded_url":"https://www.thedailybeast.com/georgia-sheriff-spokesman-jay-baker-posted-racist-covid-shirts-on-facebook/","display_url":"thedailybeast.com/georgia-sherifâ€¦","indices":[130,153]}]	NEW: Georgia sheriff spox who tried to make excuses for a mass shooting suspect ... was pushing anti-Asian racist memes himself. https://t.co/xlsvT6WUoZ	133210.0	RT @NoahShachtman: NEW: Georgia sheriff spox who tried to make excuses for a mass shooting suspect ... was pushing anti-Asian racist memesâ€¦	197.0	True	full
149	149	6052995d1295ff0038cdb6b6	2021-03-18 00:05:43	[]	[]	Thu Mar 18 00:01:36 +0000 2021	[{"text":"SUPERJUNIOR","indices":[225,237]},{"text":"HouseParty","indices":[238,249]}]	[{"url":"https://t.co/D1SPRczOth","expanded_url":"http://youtu.be/BtJMOVKjhUo","display_url":"youtu.be/BtJMOVKjhUo","indices":[189,212]}]	âš¡ï¸�GENIE STREAMINGâš¡ï¸� (03.18) DEBUT: #4 1AM: #28 (ðŸ”º8) âš¡ï¸�ðŸŽ‰ 9AM: #71 (ðŸ”»15) ELFs, start streaming now! We have gone down the charts too fastâ€¼ï¸� Music show starts today, we need to do better! https://t.co/D1SPRczOth @SJofficial #SUPERJUNIOR #HouseParty https://t.co/HlqB8GjBHU	2142.0	RT @avocadHAEs_: âš¡ï¸�GENIE STREAMINGâš¡ï¸� (03.18) DEBUT: #4 1AM: #28 (ðŸ”º8) âš¡ï¸�ðŸŽ‰ 9AM: #71 (ðŸ”»15) ELFs, start streaming now! We have gone down theâ€¦	15.0	True	full
150	150	6052995e1295ff0038cdb700	2021-03-18 00:05:44	[{"text":"AhoraNoticias","indices":[1,15]},{"text":"AhoraGlobal","indices":[18,30]},{"text":"EspaÃ±a","indices":[35,42]},{"text":"COVID19","indices":[90,98]},{"text":"AstraZeneca","indices":[102,114]}]	[{"url":"https://t.co/hRrWFDL1iR","expanded_url":"https://ahoranoticias.com.mx/en-espana-muere-una-profesora-tras-recibir-vacuna-contra-covid-19-de-astrazeneca/","display_url":"ahoranoticias.com.mx/en-espana-muerâ€¦","indices":[131,154]}]		[]	[]			ðŸ”´#AhoraNoticias | #AhoraGlobal En #EspaÃ±a muere una profesora tras recibir vacuna contra #COVID19 de #AstraZenecaâ€¦ https://t.co/XYJZlSCbfw	19038.0	True	full
151	151	6052995e1295ff0038cdb720	2021-03-18 00:05:45	[]	[]	Wed Mar 17 23:43:05 +0000 2021	[]	[{"url":"https://t.co/Gd49XOCP1m","expanded_url":"https://animalsaustralia.org/features/zoonotic-disease-burden-australia.php","display_url":"animalsaustralia.org/features/zoonoâ€¦","indices":[253,276]}]	The practice of keeping animals in filthy, confined conditions and then slaughtering them, not only inflicts horrific cruelty on billions of sentient beings every year â€” it also provides the perfect breeding ground for infectious diseases like COVID-19 https://t.co/Gd49XOCP1m	51129.0	RT @AnimalsAus: The practice of keeping animals in filthy, confined conditions and then slaughtering them, not only inflicts horrific cruelâ€¦	38.0	True	full
152	152	6052995e1295ff0038cdb730	2021-03-18 00:05:45	[]	[]	Wed Mar 17 13:34:00 +0000 2021	[]	[{"url":"https://t.co/tRUPxrOpWB","expanded_url":"https://www.thesun.co.uk/news/14368285/eu-ban-exports-vaccines-uk0-seize-production/","display_url":"thesun.co.uk/news/14368285/â€¦","indices":[128,151]}]	JUST IN: Critics slam "STALINIST" threats from Brussels to seize vaccine factories - accusing VDL of "demeaning" the continent: https://t.co/tRUPxrOpWB	115257.0	RT @MrHarryCole: JUST IN: Critics slam "STALINIST" threats from Brussels to seize vaccine factories - accusing VDL of "demeaning" the contiâ€¦	717.0	True	full
153	153	6052995e1295ff0038cdb732	2021-03-18 00:05:45	[]	[]	Thu Mar 18 00:00:01 +0000 2021	[{"text":"coronavirus","indices":[76,88]}]	[{"url":"https://t.co/p0rV1GJwJc","expanded_url":"https://p.dw.com/p/3qmRF","display_url":"p.dw.com/p/3qmRF","indices":[227,250]}]	Un mÃ©todo desarrollado en Alemania puede calcular la tasa de incidencia del #coronavirus de una ciudad analizando sus aguas residuales. Â¿DeberÃ­a aÃ±adirse a los instrumentos ya existentes para hacer frente a la pandemia? (eal) https://t.co/p0rV1GJwJc	902677.0	RT @dw_espanol: Un mÃ©todo desarrollado en Alemania puede calcular la tasa de incidencia del #coronavirus de una ciudad analizando sus aguasâ€¦	1147.0	True	full
154	154	6052995e1295ff0038cdb73e	2021-03-18 00:05:45	[]	[]	Thu Mar 18 00:00:16 +0000 2021	[{"text":"InformarNoEsDelito","indices":[201,220]}]	[{"url":"https://t.co/khOLfXves2","expanded_url":"https://twitter.com/FemLatam/status/1371629530562105345","display_url":"twitter.com/FemLatam/statuâ€¦","indices":[279,302]}]	Las amenazas contra mÃ­ y @WaykaPeru son tambiÃ©n un ataque a las sobrevivientes de violencia. Desde el periodismo feminista es necesario seguir documentando las denuncias y exigir justicia para ellas. #InformarNoEsDelito Gracias @claudiacisneros y @FemLatam por el respaldo ðŸ’œâœŠðŸ�¾ https://t.co/khOLfXves2	4778.0	RT @Graciela_Jimena: Las amenazas contra mÃ­ y @WaykaPeru son tambiÃ©n un ataque a las sobrevivientes de violencia. Desde el periodismo feminâ€¦	571.0	True	full
155	155	6052995e1295ff0038cdb74e	2021-03-18 00:05:45	[{"text":"MaskedSinger","indices":[154,167]}]	[{"url":"https://t.co/drNaMffMHs","expanded_url":"https://project1649.org/donate/","display_url":"project1649.org/donate/","indices":[256,279]}]		[]	[]			Typically biggest event brings in $30k. Due to COVID it was changed to a virtual event. So close to bringing in theâ€¦ https://t.co/iO091aghFc	40.0	True	full
156	156	6052995f1295ff0038cdb754	2021-03-18 00:05:45	[]	[]	Wed Mar 17 23:52:14 +0000 2021	[{"text":"COVID19","indices":[142,150]},{"text":"HSBCbadminton","indices":[202,216]},{"text":"BWFWorldTour","indices":[217,230]},{"text":"AllEngland2021","indices":[231,246]}]	[{"url":"https://t.co/4ozrtdyyDf","expanded_url":"https://bwfworldtour.bwfbadminton.com/news-single/2021/03/18/indonesian-team-withdrawn-from-yonex-all-england-open-2021/","display_url":"bwfworldtour.bwfbadminton.com/news-single/20â€¦","indices":[249,272]}]	All Indonesian ðŸ‡®ðŸ‡© players have been withdrawn from the @YonexAllEngland . A person travelling on their inboard flight has tested positive for #COVID19, with all personnel to self-isolate for 10 days. #HSBCbadminton #BWFWorldTour #AllEngland2021 https://t.co/4ozrtdyyDf	169782.0	RT @bwfmedia: All Indonesian ðŸ‡®ðŸ‡© players have been withdrawn from the @YonexAllEngland . A person travelling on their inboard flight has tesâ€¦	149.0	True	full
157	157	6052995f1295ff0038cdb75a	2021-03-18 00:05:45	[]	[]	Wed Mar 17 14:26:52 +0000 2021	[]	[{"url":"https://t.co/DEngYu32Zn","expanded_url":"https://thehill.com/homenews/administration/543559-republican-attorneys-general-threaten-action-on-stimulus","display_url":"thehill.com/homenews/adminâ€¦","indices":[208,231]}]	. . . REPUB AG's ARE THREATENING LEGAL ACTION AGAINST THE @JoeBiden ADMINISTRATION OVER THE NEWLY-SIGNED COVID RELIEF PACKAGE, SAYING IT'S UNCONSTITUTIONAL ðŸ‘‰ HOLD ON TO YOUR STIMULUS CHECKS, FOLKS! . . . https://t.co/DEngYu32Zn	4038.0	RT @SpicyCake2Die4: . . . REPUB AG's ARE THREATENING LEGAL ACTION AGAINST THE @JoeBiden ADMINISTRATION OVER THE NEWLY-SIGNED COVID RELIEFâ€¦	4804.0	True	full
158	158	6052995f1295ff0038cdb762	2021-03-18 00:05:45	[]	[]	Wed Mar 17 22:36:02 +0000 2021	[]	[{"url":"https://t.co/xlsvT6WUoZ","expanded_url":"https://www.thedailybeast.com/georgia-sheriff-spokesman-jay-baker-posted-racist-covid-shirts-on-facebook/","display_url":"thedailybeast.com/georgia-sherifâ€¦","indices":[130,153]}]	NEW: Georgia sheriff spox who tried to make excuses for a mass shooting suspect ... was pushing anti-Asian racist memes himself. https://t.co/xlsvT6WUoZ	133210.0	RT @NoahShachtman: NEW: Georgia sheriff spox who tried to make excuses for a mass shooting suspect ... was pushing anti-Asian racist memesâ€¦	807.0	True	full
159	159	6052995f1295ff0038cdb766	2021-03-18 00:05:45	[]	[]	Wed Mar 17 10:11:40 +0000 2021	[{"text":"AstraZeneca","indices":[10,22]}]	[{"url":"https://t.co/6rZL4YXDYt","expanded_url":"https://twitter.com/PressTV/status/1372043775556616194?s=19","display_url":"twitter.com/PressTV/statusâ€¦","indices":[257,280]}]	BREAKING: #AstraZeneca Vaccine Stopped in 24 countries! Austria Bulgaria DRC Denmark Estonia France Germany Iceland Indonesia Ireland Italy Latvia Lithuania Luxembourg Norway Netherlands Portugal Romania Slovenia SouthKorea Spain Sweden Thailand Venezuela https://t.co/6rZL4YXDYt	3033.0	RT @AriyanaLove_: BREAKING: #AstraZeneca Vaccine Stopped in 24 countries! Austria Bulgaria DRC Denmark Estonia France Germany Iceland Indoâ€¦	397.0	True	full
160	160	6052995f1295ff0038cdb76c	2021-03-18 00:05:45	[]	[]	Thu Mar 18 00:03:46 +0000 2021	[{"text":"LaCovidNoJuega","indices":[151,166]},{"text":"LaCovidNoJuega","indices":[191,206]}]	[{"url":"https://t.co/SzugZ7vi9K","expanded_url":"https://bit.ly/3eTmuki","display_url":"bit.ly/3eTmuki","indices":[127,150]}]	DÃ­a 366 | Lucha contra la COVID-19: Venezuela registra 519 casos comunitarios, 21 importados y una tasa de recuperaciÃ³n de 94% https://t.co/SzugZ7vi9K #LaCovidNoJuega https://t.co/MWBeQ7C5ZQ #LaCovidNoJuega https://t.co/1Tq8cv1ift	44.0	RT @JoseOliverio16: DÃ­a 366 | Lucha contra la COVID-19: Venezuela registra 519 casos comunitarios, 21 importados y una tasa de recuperaciÃ³nâ€¦	70.0	True	full
161	161	6052995f1295ff0038cdb774	2021-03-18 00:05:46	[]	[]	Wed Mar 17 23:07:53 +0000 2021	[]	[{"url":"https://t.co/E4oFpH81xA","expanded_url":"https://www.buzzfeednews.com/article/skbaer/spa-shooter-bad-day-racist-facebook","display_url":"buzzfeednews.com/article/skbaerâ€¦","indices":[262,285]}]	Epic twistâ€”The Georgia sheriff who said the man accused of killing six Asian women &amp; two others at spas had "a bad day" previously shared &amp; promoted racist T-shirts on social media that said "Covid 19 IMPORTED VIRUS FROM CHY-NA." Canâ€™t make this up. https://t.co/E4oFpH81xA	448984.0	RT @DrEricDing: Epic twistâ€”The Georgia sheriff who said the man accused of killing six Asian women &amp; two others at spas had "a bad day" preâ€¦	6.0	True	full
162	162	6052995f1295ff0038cdb778	2021-03-18 00:05:46	[]	[]	Wed Mar 17 15:29:08 +0000 2021	[{"text":"Iran","indices":[47,52]}]	[{"url":"https://t.co/skKuW38g8u","expanded_url":"https://www.pscp.tv/OrgIAC/1ZkKzeO","display_url":"pscp.tv/OrgIAC/1ZkKzeO","indices":[261,284]}]	.@SenTedCruz We are all deeply concerned about #Iran's regime's &amp; its measures. Obama gifted the regime with billions of dollars. The regime should not be appeased. We should be focused on standing up to the evil Iranian regime. I am dedicated to doing so. https://t.co/skKuW38g8u	81804.0	RT @HeshmatAlavi: .@SenTedCruz We are all deeply concerned about #Iran's regime's &amp; its measures. Obama gifted the regime with billions ofâ€¦	2765.0	True	full
163	163	6052995f1295ff0038cdb77e	2021-03-18 00:05:46	[]	[]	Thu Mar 18 00:05:02 +0000 2021	[{"text":"masques","indices":[211,219]},{"text":"COVID19","indices":[220,228]}]	[{"url":"https://t.co/C4qJUleTf0","expanded_url":"https://twitter.com/cab2626/status/1372300695425183751","display_url":"twitter.com/cab2626/statusâ€¦","indices":[229,252]}]	Ce monde est Ã©trange, plus de repÃ¨re, pas d'Ã©thique, L'action est gage de survie sans compromis. On avance sans rien lÃ¢cher. Les citoyens sont en confiance avec @cab2626 et moi. @Reaction19fr @MartineWonner #masques #COVID19 https://t.co/C4qJUleTf0	45166.0	RT @MartineWonner: Ce monde est Ã©trange, plus de repÃ¨re, pas d'Ã©thique, L'action est gage de survie sans compromis. On avance sans rien lâ€¦	54.0	True	full
164	164	6052995f1295ff0038cdb784	2021-03-18 00:05:46	[]	[]	Wed Mar 17 06:41:23 +0000 2021	[]	[{"url":"https://t.co/ew7ZWlg9iU","expanded_url":"http://strms.net/raid_yulla","display_url":"strms.net/raid_yulla","indices":[136,159]}]	rapaziada que quer unban na minha live ou em alguma live q eu tenha mod so pegar nv 10 nesse jogo por esse link (nao demora nem 15 min) https://t.co/ew7ZWlg9iU e mandar print no pv do twitter ou insta com o nick na twitch ðŸ˜Ž pode ser 2k de pontos na loja tbm	56864.0	RT @Yullalol: rapaziada que quer unban na minha live ou em alguma live q eu tenha mod so pegar nv 10 nesse jogo por esse link (nao demora nâ€¦	387.0	True	full
165	165	6052995f1295ff0038cdb788	2021-03-18 00:05:46	[]	[]	Wed Mar 17 22:18:32 +0000 2021	[]	[{"url":"https://t.co/qrAsmm2Pgk","expanded_url":"https://www.buzzfeednews.com/article/skbaer/spa-shooter-bad-day-racist-facebook","display_url":"buzzfeednews.com/article/skbaerâ€¦","indices":[247,270]}]	New: The sheriff's official who said the Atlanta spa shooter had "a bad day" shared an image of T-shirts that said "Covid 19 IMPORTED VIRUS FROM CHY-NA" on Facebook. After @BuzzFeedNews asked about the shirt, the public post became unavailable. https://t.co/qrAsmm2Pgk	3491.0	RT @skbaer: New: The sheriff's official who said the Atlanta spa shooter had "a bad day" shared an image of T-shirts that said "Covid 19 IMâ€¦	39.0	True	full
166	166	6052995f1295ff0038cdb79c	2021-03-18 00:05:46	[]	[]	Wed Mar 17 20:52:43 +0000 2021	[{"text":"ThankTrumpForNothing","indices":[187,208]}]	[{"url":"https://t.co/OaDkAPLCvV","expanded_url":"https://youtu.be/cnFN93a8RQ4","display_url":"youtu.be/cnFN93a8RQ4","indices":[260,283]}]	Conservatives demand Biden thank Trump for the vaccine. Trump never promoted vaccines. Neither Pfizer &amp; Moderna didn't even use a dime of government money. RT if you agree we should #ThankTrumpForNothing Watch @chipfrnaklin's Really American video here: https://t.co/OaDkAPLCvV https://t.co/g4nwf2bq9O	310546.0	RT @ReallyAmerican1: Conservatives demand Biden thank Trump for the vaccine. Trump never promoted vaccines. Neither Pfizer &amp; Moderna didn'tâ€¦	200.0	True	full
167	167	6052995f1295ff0038cdb7a4	2021-03-18 00:05:46	[]	[]	Wed Mar 17 15:02:39 +0000 2021	[{"text":"mentalhealth","indices":[12,25]},{"text":"NOTOK","indices":[261,267]}]	[{"url":"https://t.co/lw5o68IS3n","expanded_url":"http://everythingisnotok.ca","display_url":"everythingisnotok.ca","indices":[237,260]}]	There was a #mentalhealth crisis before COVID-19. The pandemic has made it worse. We canâ€™t wait any longer to act. We are calling on government to prioritize reducing wait times. Letâ€™s make mental health care equitable once and for all. https://t.co/lw5o68IS3n #NOTOK https://t.co/NufrMPj4Ee	3210.0	RT @LoriSpadorcia: There was a #mentalhealth crisis before COVID-19. The pandemic has made it worse. We canâ€™t wait any longer to act. We arâ€¦	1335.0	True	full
168	168	605299601295ff0038cdb7ae	2021-03-18 00:05:46	[]	[]	Wed Mar 17 22:36:02 +0000 2021	[]	[{"url":"https://t.co/xlsvT6WUoZ","expanded_url":"https://www.thedailybeast.com/georgia-sheriff-spokesman-jay-baker-posted-racist-covid-shirts-on-facebook/","display_url":"thedailybeast.com/georgia-sherifâ€¦","indices":[130,153]}]	NEW: Georgia sheriff spox who tried to make excuses for a mass shooting suspect ... was pushing anti-Asian racist memes himself. https://t.co/xlsvT6WUoZ	133210.0	RT @NoahShachtman: NEW: Georgia sheriff spox who tried to make excuses for a mass shooting suspect ... was pushing anti-Asian racist memesâ€¦	5138.0	True	full
169	169	605299601295ff0038cdb7b4	2021-03-18 00:05:46	[]	[]	Fri Mar 12 08:25:05 +0000 2021	[{"text":"Eritrea","indices":[7,15]}]	[{"url":"https://t.co/mERbOq9C1L","expanded_url":"https://shabait.com/2021/03/12/icg-on-eritrea-nuanced-analysis-short-changed-for-entrenched-bias/","display_url":"shabait.com/2021/03/12/icgâ€¦","indices":[269,292]}]	ICG on #Eritrea:Â Nuanced Analysis Short-changed for Entrenched Bias; by Bana Negusse "This is not the academic standard &amp; caliber that the ICG should assume for the sake &amp; respect of its readers as well as to be fair to the people &amp; nation of Eritrea" https://t.co/mERbOq9C1L https://t.co/k01p9Hy1nX	96561.0	RT @hawelti: ICG on #Eritrea:Â Nuanced Analysis Short-changed for Entrenched Bias; by Bana Negusse "This is not the academic standard &amp; câ€¦	23.0	True	full
170	170	605299601295ff0038cdb7c0	2021-03-18 00:05:46	[]	[]	Wed Mar 17 23:46:18 +0000 2021	[]	[{"url":"https://t.co/cTTlnS6OTD","expanded_url":"https://twitter.com/aleighmp/status/1372331692019523592","display_url":"twitter.com/aleighmp/statuâ€¦","indices":[277,300]}]	Billions that ought to have been spent on direct income support for workers in gig economy, casuals and arts/hospitality and then on proper procurement, planning and implementation of vaccine rollout to be completed by 30 June. You donâ€™t get what you donâ€™t pay for. @ALeighMP https://t.co/cTTlnS6OTD	22763.0	RT @billbowtell: Billions that ought to have been spent on direct income support for workers in gig economy, casuals and arts/hospitalityâ€¦	155.0	True	full
171	171	605299601295ff0038cdb7d6	2021-03-18 00:05:46	[]	[{"url":"https://t.co/hrdjjUBg0t","expanded_url":"https://www.ktnv.com/news/coronavirus/nevadans-have-suffered-tremendously-las-vegas-mayor-carolyn-goodman-reacts-to-ongoing-covid-restrictions","display_url":"ktnv.com/news/coronavirâ€¦","indices":[241,264]}]		[]	[]			Well @mayoroflasvegas, you sure tried to make yourself look good this morning. While @GovSisolak gives hope and reâ€¦ https://t.co/j19PASPE0z	1.0	True	full
172	172	605299601295ff0038cdb7e2	2021-03-18 00:05:47	[]	[]	Wed Mar 17 21:38:40 +0000 2021	[]	[{"url":"https://t.co/HYvNPt4aAm","expanded_url":"https://www.huffingtonpost.es/entry/la-bolsa-o-la-vida-diario-de-un-ano-crucial_es_604904fcc5b672fce4ea063e?ncid=other_twitter_cooo9wqtham&utm_campaign=share_twitter","display_url":"huffingtonpost.es/entry/la-bolsaâ€¦","indices":[243,266]}]	Esto ha sido asÃ­ y mÃ¡s todo el aÃ±o completo. Mientras fallecÃ­an miles de personas mÃ¡s de las inevitables en una pandemia. Por haber precarizado la sanidad como factor determinante... Lo cuento, con detalles y enlaces, en Â´La bolsa o la vida' https://t.co/HYvNPt4aAm	148357.0	RT @rosamariaartal: Esto ha sido asÃ­ y mÃ¡s todo el aÃ±o completo. Mientras fallecÃ­an miles de personas mÃ¡s de las inevitables en una pandemâ€¦	473.0	True	full
173	173	605299601295ff0038cdb7fe	2021-03-18 00:05:47	[]	[]	Wed Mar 17 10:20:52 +0000 2021	[{"text":"LazadaSuperParty","indices":[113,130]},{"text":"SHINee","indices":[131,138]},{"text":"DuaLipa","indices":[139,147]},{"text":"NCTDREAM","indices":[148,157]},{"text":"Hydeout","indices":[158,166]}]	[{"url":"https://t.co/rwT1FAYBOM","expanded_url":"https://www.bandwagon.asia/articles/how-to-watch-online-concerts-virtual-livestream-watch-videos-shinee-hydeout-nct-dream-sarah-geronimo-covid19-pandemic-2021","display_url":"bandwagon.asia/articles/how-tâ€¦","indices":[167,190]}]	Online concerts and festivals to stream in 2021 - Hydeout, SHINee, Dua Lipa, NCT Dream, Sarah Geronimo, and more #LazadaSuperParty #SHINee #DuaLipa #NCTDREAM #Hydeout https://t.co/rwT1FAYBOM https://t.co/rbGerK9vsP	10711.0	RT @BandwagonAsia: Online concerts and festivals to stream in 2021 - Hydeout, SHINee, Dua Lipa, NCT Dream, Sarah Geronimo, and more #Lazadaâ€¦	244.0	True	full
174	174	605299611295ff0038cdb826	2021-03-18 00:05:47	[]	[]	Wed Mar 17 22:29:52 +0000 2021	[]	[{"url":"https://t.co/wGkFvqJrci","expanded_url":"https://twitter.com/daveyalba/status/1372307771371163655","display_url":"twitter.com/daveyalba/statâ€¦","indices":[156,179]}]	Hey @CherokeeSO do you have any non racists on staff to handle the hate crimes or is everybody there so racist that this is the least racist guy you've got https://t.co/wGkFvqJrci	205836.0	RT @JennyENicholson: Hey @CherokeeSO do you have any non racists on staff to handle the hate crimes or is everybody there so racist that thâ€¦	127.0	True	full
175	175	605299611295ff0038cdb83c	2021-03-18 00:05:48	[]	[]	Wed Mar 17 20:57:03 +0000 2021	[{"text":"Cloud","indices":[6,12]},{"text":"HybridCloud","indices":[26,38]},{"text":"COVID19","indices":[51,59]},{"text":"DigitalTransformation","indices":[73,95]},{"text":"digitaltransformation","indices":[205,227]},{"text":"ai","indices":[228,231]}]	[{"url":"https://t.co/WPIliHpqjD","expanded_url":"https://www.techradar.com/news/ibms-cloud-momentum-and-hybrid-cloud-focus","display_url":"techradar.com/news/ibms-clouâ€¦","indices":[233,256]}]	IBM's #Cloud Momentum and #HybridCloud Focus With #COVID19 accelerating #DigitalTransformation initiatives, businesses are increasingly having to shift mission critical data and workloads into the cloud #digitaltransformation #ai https://t.co/WPIliHpqjD https://t.co/9EAnmxo6j0	10605.0	RT @WSWMUC: IBM's #Cloud Momentum and #HybridCloud Focus With #COVID19 accelerating #DigitalTransformation initiatives, businesses are incâ€¦	866.0	True	full
176	176	605299611295ff0038cdb850	2021-03-18 00:05:48	[]	[]	Wed Mar 17 20:38:30 +0000 2021	[{"text":"BBCAN9","indices":[91,98]}]	[{"url":"https://t.co/HzlI1DcZMk","expanded_url":"https://youtu.be/ap0iI6GVAuY","display_url":"youtu.be/ap0iI6GVAuY","indices":[265,288]}]	Aye KITTIES!!! So an insane week of Queen Vic means I HAD to bring in an OG Guest to talk #BBCAN9, &amp; we got lots to say. My RHAP buddy @GoodsbyBobby will join Zack &amp; I tonight after the eppy! BBCAN9 Week 3 Wednesday Recap 8:15 EST! Retweet/like! https://t.co/HzlI1DcZMk	16397.0	RT @OneLuckyGay: Aye KITTIES!!! So an insane week of Queen Vic means I HAD to bring in an OG Guest to talk #BBCAN9, &amp; we got lots to say.â€¦	16397.0	True	full
177	177	605299611295ff0038cdb852	2021-03-18 00:05:48	[]	[]	Thu Mar 18 00:04:03 +0000 2021	[]	[{"url":"https://t.co/dWFBGU98Br","expanded_url":"https://twitter.com/DonaldJTrumpJr/status/1372278061694136324","display_url":"twitter.com/DonaldJTrumpJrâ€¦","indices":[248,271]}]	Last year, @AmericanAir threw a black 2-year-old and his mother off a flight because the toddler wouldnâ€™t keep a mask on (because heâ€™s a toddler). But John Kerry is different. Heâ€™s a rich Democrat, so the rules at @AmericanAir donâ€™t apply to him. https://t.co/dWFBGU98Br	315939.0	RT @seanmdav: Last year, @AmericanAir threw a black 2-year-old and his mother off a flight because the toddler wouldnâ€™t keep a mask on (becâ€¦	21.0	True	full
178	178	605299611295ff0038cdb85a	2021-03-18 00:05:48	[]	[]	Wed Mar 17 13:04:27 +0000 2021	[]	[{"url":"https://t.co/tuvpH1nAy7","expanded_url":"https://shopee.ph/Pink-Pleated-Tennis-Plaid-Checkered-Korean-Skirt-(Size-24-25)-i.302717535.9427506049","display_url":"shopee.ph/Pink-Pleated-Tâ€¦","indices":[195,218]}]	Posting this here baka may gustong bumili hehe. Pink korean pleated skirt. Size 24-25, length 15â€�. High quality fabric with inner shorts. 225 - plain, 245 - checkered. 460 take all. â�¤ï¸� Shopee: https://t.co/tuvpH1nAy7 https://t.co/1Cze1UO4Kd	1449.0	RT @Maxenechls: Posting this here baka may gustong bumili hehe. Pink korean pleated skirt. Size 24-25, length 15â€�. High quality fabric witâ€¦	203.0	True	full
179	179	605299621295ff0038cdb866	2021-03-18 00:05:48	[]	[]	Wed Mar 17 15:33:37 +0000 2021	[]	[{"url":"https://t.co/xcefC83N8j","expanded_url":"https://www.spiegel.de/wirtschaft/corona-warum-merkel-laschet-und-soeder-die-pandemie-nicht-in-den-griff-bekommen-a-a087151b-3935-4eba-8446-5d595930febc?sara_ecid=soci_upd_j5FMWycn2aPum0F4COc40xUTUfLybp","display_url":"spiegel.de/wirtschaft/corâ€¦","indices":[217,240]}]	Â»Die deutsche Verwaltung kapituliert vor dem Virus â€“ und die Union gibt ihre FÃ¼hrungsrolle auf. Die Republik steht womÃ¶glich vor einer grundlegenden UmwÃ¤lzungÂ«, schreibt @MichaelSauga in seiner Kolumne bei SPIEGEL+. https://t.co/xcefC83N8j	2772534.0	RT @derspiegel: Â»Die deutsche Verwaltung kapituliert vor dem Virus â€“ und die Union gibt ihre FÃ¼hrungsrolle auf. Die Republik steht womÃ¶glicâ€¦	4.0	True	full
180	180	605299621295ff0038cdb86a	2021-03-18 00:05:48	[]	[{"url":"https://t.co/foGtdUlcar","expanded_url":"https://apple.news/AliXHyuK6Sh2XozsYC96WMQ","display_url":"apple.news/AliXHyuK6Sh2Xoâ€¦","indices":[129,152]}]		[]	[]			The Cop Who Said The Spa Shooter Had "A Bad Day" Previously Posted A Racist Shirt Blaming China For The Pandemic -â€¦ https://t.co/HlbQizSgt9	119.0	True	full
181	181	605299621295ff0038cdb86e	2021-03-18 00:05:48	[]	[]	Thu Mar 18 00:03:49 +0000 2021	[{"text":"Coronavirus","indices":[41,53]}]	[{"url":"https://t.co/pkgFQU9PGZ","expanded_url":"https://bit.ly/3cMBSfC","display_url":"bit.ly/3cMBSfC","indices":[126,149]}]	SituaciÃ³n actual de casos confirmados de #Coronavirus, ocupaciÃ³n de camas, fallecidos, tasa de letalidad y vacunados. +INFO: https://t.co/pkgFQU9PGZ https://t.co/Hc2X9dUIKw	148014.0	RT @GobSantaFe: SituaciÃ³n actual de casos confirmados de #Coronavirus, ocupaciÃ³n de camas, fallecidos, tasa de letalidad y vacunados. +INFâ€¦	1314.0	True	full
182	182	605299621295ff0038cdb87c	2021-03-18 00:05:48	[]	[]	Wed Mar 17 09:29:48 +0000 2021	[]	[{"url":"https://t.co/zn6444S5Ru","expanded_url":"https://theohiostar.com/2021/03/15/china-demands-to-be-in-charge-of-global-vaccine-passport-system/","display_url":"theohiostar.com/2021/03/15/chiâ€¦","indices":[226,249]}]	"China could utilize its connections to Big Tech companies in order to build and sustain an international tracking system for any individuals who either have or have not yet received a vaccine" Just another conspiracy...... https://t.co/zn6444S5Ru	92854.0	RT @simondolan: "China could utilize its connections to Big Tech companies in order to build and sustain an international tracking system fâ€¦	224.0	True	full
183	183	605299621295ff0038cdb882	2021-03-18 00:05:48	[]	[]	Wed Mar 17 19:41:42 +0000 2021	[]	[{"url":"https://t.co/RL9fxRBBol","expanded_url":"https://ledoymipalabra.com/sabsay-en-democracia-vimos-semejante-asedio-a-la-justicia/","display_url":"ledoymipalabra.com/sabsay-en-demoâ€¦","indices":[200,223]}]	El abogado constitucionalista cargÃ³ contra el Gobierno por el nombramiento de MartÃ­n Soria en el ministerio de Justicia y la presiÃ³n que este ya metiÃ³ para que los jueces liberen a CFK de sus causas. https://t.co/RL9fxRBBol	29901.0	RT @EldiariodeLeuco: El abogado constitucionalista cargÃ³ contra el Gobierno por el nombramiento de MartÃ­n Soria en el ministerio de Justiciâ€¦	6446.0	True	full
184	184	605299621295ff0038cdb88a	2021-03-18 00:05:48	[]	[]	Wed Mar 17 16:35:07 +0000 2021	[]	[{"url":"https://t.co/VMK0a35LCa","expanded_url":"https://twitter.com/JorgeSharp/status/1372046805953867776","display_url":"twitter.com/JorgeSharp/staâ€¦","indices":[190,213]}]	Deja de mentir!!, la ciudad parece un vertedero, sumado a los locales cerrados antes de la pandemia por el vandalismo de los orcos que tÃº proteges. SÃ­, la ciudad agoniza, por gente como tÃº. https://t.co/VMK0a35LCa	3199.0	RT @Batiato6: Deja de mentir!!, la ciudad parece un vertedero, sumado a los locales cerrados antes de la pandemia por el vandalismo de losâ€¦	3580.0	True	full
185	185	605299621295ff0038cdb890	2021-03-18 00:05:49	[]	[]	Thu Mar 18 00:01:00 +0000 2021	[{"text":"gold","indices":[9,14]},{"text":"famous","indices":[173,180]},{"text":"coin","indices":[193,198]}]	[{"url":"https://t.co/J2sec2mvqQ","expanded_url":"https://bit.ly/3qQsBIy","display_url":"bit.ly/3qQsBIy","indices":[214,237]}]	A single #gold coin and a one-cent stamp could be sold for up to $15 million each at auction in June. The auction house described the 1933 Double Eagle as the "world's most #famous and storied #coin." via livemint https://t.co/J2sec2mvqQ	10817.0	RT @ANACoins: A single #gold coin and a one-cent stamp could be sold for up to $15 million each at auction in June. The auction house descrâ€¦	282.0	True	full
186	186	605299621295ff0038cdb89c	2021-03-18 00:05:49	[]	[]	Fri Dec 01 12:00:28 +0000 2017	[]	[{"url":"https://t.co/cr7DtLZlEF","expanded_url":"https://twitter.com/MailOnline/status/935751294416977920","display_url":"twitter.com/MailOnline/staâ€¦","indices":[269,292]}]	1Cor 15 For I delivered to you 1st of all that which I also received how that Christ died for our sins according to the scriptures &amp; that He was buried &amp; that He rose again the 3rd day according to the scriptures &amp; that He was seen of Cephas then of the 12 https://t.co/cr7DtLZlEF	1429.0	RT @pastorabharris: 1Cor 15 For I delivered to you 1st of all that which I also received how that Christ died for our sins according to theâ€¦	1429.0	True	full
187	187	605299621295ff0038cdb8a0	2021-03-18 00:05:48	[{"text":"JDPSaÃºde","indices":[206,215]}]	[{"url":"https://t.co/XZQSRTdYYb","expanded_url":"https://mla.bs/7f49a6a0","display_url":"mla.bs/7f49a6a0","indices":[158,181]}]		[]	[]			Estado recebe segundo maior lote de vacinas contra a Covid-19 Foram entregues 318,2 mil doses da Coronavac/Instituâ€¦ https://t.co/G4AproHnmW	70972.0	True	full
188	188	605299621295ff0038cdb8b0	2021-03-18 00:05:49	[]	[]	Mon Mar 15 21:21:06 +0000 2021	[]	[{"url":"https://t.co/pxv5YlVhdg","expanded_url":"https://www.infobae.com/america/eeuu/2021/03/15/estados-unidos-dijo-que-sigue-con-preocupacion-las-detenciones-de-jeanine-anez-y-cinco-ministros-de-su-gabinete-en-bolivia/?utm_medium=Social&utm_source=Twitter#Echobox=1615843264","display_url":"infobae.com/america/eeuu/2â€¦","indices":[125,148]}]	Estados Unidos dijo que â€œsigue con preocupaciÃ³nâ€� las detenciones de Jeanine Ã�Ã±ez y cinco ministros de su gabinete en Bolivia https://t.co/pxv5YlVhdg	1267490.0	RT @infobaeamerica: Estados Unidos dijo que â€œsigue con preocupaciÃ³nâ€� las detenciones de Jeanine Ã�Ã±ez y cinco ministros de su gabinete en Boâ€¦	544.0	True	full
189	189	605299631295ff0038cdb8c4	2021-03-18 00:05:49	[]	[{"url":"https://t.co/9TXpDXvjVF","expanded_url":"https://trib.al/2i9MJ77","display_url":"trib.al/2i9MJ77","indices":[129,152]}]		[]	[]			Some 4.4 million just became eligible to receive a vaccine, but doses are still scarce in the Golden State. Here'sâ€¦ https://t.co/RZMVDo5T6J	889.0	True	full
190	190	605299631295ff0038cdb8c8	2021-03-18 00:05:49	[]	[]	Wed Mar 17 23:26:55 +0000 2021	[]	[{"url":"https://t.co/FleOjbpojm","expanded_url":"https://www.thedailybeast.com/georgia-sheriff-spokesman-jay-baker-posted-racist-covid-shirts-on-facebook?source=twitter&via=desktop","display_url":"thedailybeast.com/georgia-sherifâ€¦","indices":[125,148]}]	"buT bLaCk pEopLe aRe aTTacKing aSiaNs"... White Georgia Sheriff Spokesman Jay Baker Posted Racist COVID Shirts on Facebook https://t.co/FleOjbpojm via @thedailybeast	260279.0	RT @tariqnasheed: "buT bLaCk pEopLe aRe aTTacKing aSiaNs"... White Georgia Sheriff Spokesman Jay Baker Posted Racist COVID Shirts on Facebâ€¦	1761.0	True	full
191	191	605299631295ff0038cdb8ce	2021-03-18 00:05:49	[]	[]	Tue Mar 16 17:02:37 +0000 2021	[]	[{"url":"https://t.co/5q590e1os9","expanded_url":"https://www.businessinsider.com/black-farmers-racism-discrimination-usda-2021-3","display_url":"businessinsider.com/black-farmers-â€¦","indices":[149,172]}]	But now, a mixture of low commodity prices, extreme weather, and the pandemic are putting small farm operations at risk of disappearing altogether. https://t.co/5q590e1os9	14334.0	RT @VOCInsider: But now, a mixture of low commodity prices, extreme weather, and the pandemic are putting small farm operations at risk ofâ€¦	63.0	True	full
192	192	605299631295ff0038cdb8e0	2021-03-18 00:05:50	[]	[]	Wed Mar 17 14:53:25 +0000 2021	[]	[{"url":"https://t.co/4fb9hnqwbk","expanded_url":"https://www.metropoles.com/brasil/lider-do-governo-diz-que-situacao-da-covid-no-pais-e-ate-confortavel","display_url":"metropoles.com/brasil/lider-dâ€¦","indices":[161,184]}]	Bolsonaro nÃ£o estÃ¡ sozinho na missÃ£o de destruir a vida do povo brasileiro. Seus capangas no Congresso Nacional sÃ£o cÃºmplices desse projeto de morte. Genocidas! https://t.co/4fb9hnqwbk	385760.0	RT @samiabomfim: Bolsonaro nÃ£o estÃ¡ sozinho na missÃ£o de destruir a vida do povo brasileiro. Seus capangas no Congresso Nacional sÃ£o cÃºmpliâ€¦	160.0	True	full
193	193	605299631295ff0038cdb8e4	2021-03-18 00:05:50	[]	[]	Wed Mar 17 23:35:18 +0000 2021	[]	[{"url":"https://t.co/p5hF8wk8mX","expanded_url":"https://youtu.be/0OfClfsu3oU","display_url":"youtu.be/0OfClfsu3oU","indices":[204,227]}]	ðŸŽ™ï¸� El nefasto legado de Trujillo agonizÃ³ ayer en la Asamblea que siendo la peor de la historia, le dijo a DÃ¡vila y compaÃ±Ã­a que sus "reformas" a la ConstituciÃ³n eran un mamotreto. AquÃ­ el comentario ðŸ‘‡ðŸ�½ https://t.co/p5hF8wk8mX	28936.0	RT @alexismoncayo: ðŸŽ™ï¸� El nefasto legado de Trujillo agonizÃ³ ayer en la Asamblea que siendo la peor de la historia, le dijo a DÃ¡vila y compaâ€¦	55.0	True	full
194	194	605299631295ff0038cdb8f8	2021-03-18 00:05:50	[]	[]	Wed Mar 17 20:52:43 +0000 2021	[{"text":"ThankTrumpForNothing","indices":[187,208]}]	[{"url":"https://t.co/OaDkAPLCvV","expanded_url":"https://youtu.be/cnFN93a8RQ4","display_url":"youtu.be/cnFN93a8RQ4","indices":[260,283]}]	Conservatives demand Biden thank Trump for the vaccine. Trump never promoted vaccines. Neither Pfizer &amp; Moderna didn't even use a dime of government money. RT if you agree we should #ThankTrumpForNothing Watch @chipfrnaklin's Really American video here: https://t.co/OaDkAPLCvV https://t.co/g4nwf2bq9O	310546.0	RT @ReallyAmerican1: Conservatives demand Biden thank Trump for the vaccine. Trump never promoted vaccines. Neither Pfizer &amp; Moderna didn'tâ€¦	750.0	True	full
195	195	605299631295ff0038cdb91e	2021-03-18 00:05:50	[]	[{"url":"https://t.co/qysfsnEb3e","expanded_url":"https://www.cnn.com/2021/03/04/us/desantis-vaccine-ocean-reef-florida-keys/index.html","display_url":"cnn.com/2021/03/04/us/â€¦","indices":[121,144]}]		[]	[]			DeSantis denies involvement in vaccine drive following revelation of $250,000 PAC donation from former Illinois govâ€¦ https://t.co/C2Nf6dEaqU	9.0	True	full
196	196	605299641295ff0038cdb93c	2021-03-18 00:05:50	[]	[]	Thu Mar 18 00:05:30 +0000 2021	[{"text":"animalcrossing","indices":[108,123]},{"text":"acnh","indices":[124,129]}]	[{"url":"https://t.co/twB87IDC2H","expanded_url":"http://twitch.tv/tigerrplays","display_url":"twitch.tv/tigerrplays","indices":[84,107]}]	its animal crossing time!! checking out the new update and more! come hang out :) https://t.co/twB87IDC2H #animalcrossing #acnh https://t.co/drJbuIH8YJ	848.0	RT @itstigerr: its animal crossing time!! checking out the new update and more! come hang out :) https://t.co/twB87IDC2H #animalcrossingâ€¦	1133.0	True	full
197	197	605299641295ff0038cdb93e	2021-03-18 00:05:50	[]	[]	Wed Mar 17 00:31:33 +0000 2021	[{"text":"JusticeForOromoRefugeesInYemen","indices":[217,248]}]	[{"url":"https://t.co/C4XeDUr0Z0","expanded_url":"https://samrl.org/l.php?l=e,10,A,c,1,74,77,4155,php/SAM:-The-Houthi-group-bears-full-responsibility-for-the-deaths-and-injuries-of-more-than-450-migrants-in-an-immigration-centre-under-its-control","display_url":"samrl.org/l.php?l=e,10,Aâ€¦","indices":[250,273]}]	â€œI had 6 bodies on top of me, then I passed out, &amp; I didn't wake up until I was in the hospital. I came back from the dead.â€� Investigate now @IOM_Yemen @UNmigration @UNHCRYemen @Refugees @UNHumanRights @mbachelet #JusticeForOromoRefugeesInYemen https://t.co/C4XeDUr0Z0	356.0	RT @Hundie_Ro: â€œI had 6 bodies on top of me, then I passed out, &amp; I didn't wake up until I was in the hospital. I came back from the dead.â€�â€¦	3719.0	True	full
198	198	605299641295ff0038cdb940	2021-03-18 00:05:50	[]	[]	Wed Mar 17 23:54:06 +0000 2021	[{"text":"ChurchIsEssential","indices":[214,232]},{"text":"Christian","indices":[233,243]},{"text":"MasksOFF","indices":[244,253]}]	[{"url":"https://t.co/1GjPyoRy4f","expanded_url":"https://www.lifesitenews.com/news/breaking-govt-releases-canadian-pastor-jailed-for-welcoming-people-to-church?utm_source=top_news&utm_campaign=standard","display_url":"lifesitenews.com/news/breaking-â€¦","indices":[254,277]}]	Pastor James Coates, jailed in Canada for holding church with more than 15% occupancy has been released Held in jail since mid Feb Denied bail by judge who set his trial for May Most charges now dropped RESIST! #ChurchIsEssential #Christian #MasksOFF https://t.co/1GjPyoRy4f	127423.0	RT @libertytarian: Pastor James Coates, jailed in Canada for holding church with more than 15% occupancy has been released Held in jail siâ€¦	21.0	True	full
199	199	605299641295ff0038cdb942	2021-03-18 00:05:50	[]	[]	Sun Mar 14 15:00:18 +0000 2021	[]	[{"url":"https://t.co/tUKL02BhuR","expanded_url":"https://bbc.in/3lasVk1","display_url":"bbc.in/3lasVk1","indices":[191,214]}]	During the pandemic, we've been unable to meet and share experiences. But this removal from community and nature has been happening in the West for a long time. Is now the time to rethink? https://t.co/tUKL02BhuR	440629.0	RT @bbcworldservice: During the pandemic, we've been unable to meet and share experiences. But this removal from community and nature has bâ€¦	400.0	True	full
200	200	605299641295ff0038cdb974	2021-03-18 00:05:51	[]	[]	Wed Mar 17 20:07:28 +0000 2021	[]	[{"url":"https://t.co/jQEuqhNbYz","expanded_url":"https://www.nature.com/articles/s41586-021-03431-4_reference.pdf","display_url":"nature.com/articles/s4158â€¦","indices":[261,284]}]	Early treatment is critical in anti-COVID19! Development of old-drug therapies which are comparably safe &amp; affordable, is quite necessary. There are HCQ, ivermectin, bromhexine...on the list. Recent result from anti-leprosy Clofazimine is also promising. https://t.co/jQEuqhNbYz	79753.0	RT @DrLiMengYAN1: Early treatment is critical in anti-COVID19! Development of old-drug therapies which are comparably safe &amp; affordable, iâ€¦	1.0	True	full
201	201	605299651295ff0038cdb984	2021-03-18 00:05:51	[]	[]	Wed Mar 17 18:19:45 +0000 2021	[]	[{"url":"https://t.co/rUc18tc8V7","expanded_url":"https://twitter.com/Face2faceAFRICA/status/1372251162062245892","display_url":"twitter.com/Face2faceAFRICâ€¦","indices":[187,210]}]	To fully analyze Haitiâ€™s situation today, it would be appropriate to look at its relationship with its close neighbor to the South â€” the United States â€“ both now and all through history. https://t.co/rUc18tc8V7	15983.0	RT @Face2faceAFRICA: To fully analyze Haitiâ€™s situation today, it would be appropriate to look at its relationship with its close neighborâ€¦	1489.0	True	full
202	202	605299651295ff0038cdb9a4	2021-03-18 00:05:51	[]	[]	Wed Mar 17 23:46:48 +0000 2021	[{"text":"Maia","indices":[97,102]},{"text":"pobreza","indices":[106,114]}]	[{"url":"https://t.co/yWFi2Nyy4H","expanded_url":"https://buenavibra.es/movida-sana/salud/circulo-horwitz-salud-pobreza-enfermedad/","display_url":"buenavibra.es/movida-sana/saâ€¦","indices":[147,170]}]	CÃ­rculo Horwitz y salud: la alarmante relaciÃ³n entre pobreza y enfermedad. Por @AleRissoVazquez #Maia La #pobreza en todos sus rostros y dolores https://t.co/yWFi2Nyy4H a travÃ©s de @buenavibraes	12406.0	RT @georginaelus: CÃ­rculo Horwitz y salud: la alarmante relaciÃ³n entre pobreza y enfermedad. Por @AleRissoVazquez #Maia La #pobreza en todâ€¦	68.0	True	full
203	203	605299651295ff0038cdb9b2	2021-03-18 00:05:52	[]	[]	Wed Mar 17 20:35:48 +0000 2021	[]	[{"url":"https://t.co/xdWo6Aspwl","expanded_url":"https://www.facebook.com/107120013979869/videos/1502268493310485/","display_url":"facebook.com/10712001397986â€¦","indices":[269,292]}]	@adnradiochile CIERREN COLEGIOS MÃ©dicos Obsecuentes al Poder callan mientras se mantienen abiertos pese a que 90% de las 354 Comunas de Chile mantienen Positividad para Test PCR SARS CoV 2 (Covid19) sobre el 4% que Consejo Asesor recomendÃ³ como mÃ¡ximo riesgo tolerable https://t.co/xdWo6Aspwl	4160.0	RT @SosNinosename1: @adnradiochile CIERREN COLEGIOS MÃ©dicos Obsecuentes al Poder callan mientras se mantienen abiertos pese a que 90% de laâ€¦	4160.0	True	full
204	204	605299651295ff0038cdb9be	2021-03-18 00:05:52	[]	[]	Wed Mar 17 23:24:37 +0000 2021	[{"text":"LiberalPrivilege","indices":[158,175]},{"text":"Hypocrite","indices":[176,186]}]	[{"url":"https://t.co/SeCzsZ3UMh","expanded_url":"https://twitter.com/DonaldJTrumpJr/status/1372278061694136324","display_url":"twitter.com/DonaldJTrumpJrâ€¦","indices":[187,210]}]	Will @AmericanAir ban him or if not at least publicly acknowledge that just like His Highness the John of Kerry, he lives by different rules than rest of us? #LiberalPrivilege #Hypocrite https://t.co/SeCzsZ3UMh	1654344.0	RT @GovMikeHuckabee: Will @AmericanAir ban him or if not at least publicly acknowledge that just like His Highness the John of Kerry, he liâ€¦	5884.0	True	full
205	205	605299651295ff0038cdb9ce	2021-03-18 00:05:52	[]	[]	Wed Mar 17 20:01:43 +0000 2021	[]	[{"url":"https://t.co/lJZcQHa7xN","expanded_url":"https://twitter.com/divafeminist/status/1372213760102916097","display_url":"twitter.com/divafeminist/sâ€¦","indices":[276,299]}]	I was speechless after watching that press conference. Thanks @divafeminist for laying out what was so bone-chilling about what was named (his "bad day") and what was not named-the misogynistic dimensions of anti-Asian racism. To reckon, we have to denounce every bit of it. https://t.co/lJZcQHa7xN	153027.0	RT @sandylocks: I was speechless after watching that press conference. Thanks @divafeminist for laying out what was so bone-chilling aboutâ€¦	1122.0	True	full
206	206	605299661295ff0038cdb9ea	2021-03-18 00:05:52	[]	[]	Wed Mar 17 15:41:24 +0000 2021	[]	[{"url":"https://t.co/UuGgrJgBi2","expanded_url":"https://www.americasfrontlinedoctors.com/israels-supreme-court-orders-covid-iron-curtain-lifted/","display_url":"americasfrontlinedoctors.com/israels-supremâ€¦","indices":[174,197]}]	And another one bites the dust...Israelâ€™s Supreme Court orders COVID Iron Curtain lifted. 3,000 passengers a day limit lifted, and no compulsory vaccine certificates needed. https://t.co/UuGgrJgBi2	4153.0	RT @LynnBrittney2: And another one bites the dust...Israelâ€™s Supreme Court orders COVID Iron Curtain lifted. 3,000 passengers a day limit lâ€¦	408.0	True	full
207	207	605299661295ff0038cdb9ee	2021-03-18 00:05:52	[]	[]	Tue Mar 16 09:23:42 +0000 2021	[]	[{"url":"https://t.co/U9DZdUBgka","expanded_url":"https://www.icanw.org/uk_to_increase_nuclear_stockpile_limit","display_url":"icanw.org/uk_to_increaseâ€¦","indices":[152,175]}]	Unacceptable! Today, the UK government is expected to announce that it will increase its nuclear weapon stockpile cap by 40% - to 260 nuclear warheads. https://t.co/U9DZdUBgka Here are 5 reasons why this is such a shocking move (thread)	38281.0	RT @nuclearban: Unacceptable! Today, the UK government is expected to announce that it will increase its nuclear weapon stockpile cap by 40â€¦	1627.0	True	full
208	208	605299661295ff0038cdba00	2021-03-18 00:05:53	[]	[]	Wed Mar 17 22:19:22 +0000 2021	[]	[{"url":"https://t.co/5JKf2EuC2x","expanded_url":"https://noticias.uol.com.br/saude/ultimas-noticias/redacao/2021/03/17/covid-justica-proibe-campanha-do-governo-bolsonaro-que-contradiz-a-ciencia.htm?utm_source=twitter&utm_medium=social-media&utm_content=geral&utm_campaign=noticias","display_url":"noticias.uol.com.br/saude/ultimas-â€¦","indices":[163,186]}]	A decisÃ£o determina ainda que a UniÃ£o promova, no prazo de 15 dias, uma campanha com informaÃ§Ãµes a respeito das formas de transmissÃ£o e prevenÃ§Ã£o ao coronavÃ­rus. https://t.co/5JKf2EuC2x	173885.0	RT @CoronavirusBra1: A decisÃ£o determina ainda que a UniÃ£o promova, no prazo de 15 dias, uma campanha com informaÃ§Ãµes a respeito das formasâ€¦	628.0	True	full
209	209	605299661295ff0038cdba18	2021-03-18 00:05:53	[]	[]	Wed Mar 17 06:00:38 +0000 2021	[]	[{"url":"https://t.co/WD4ANqagGG","expanded_url":"https://ko-fi.com/2296XZZ5K43MW","display_url":"ko-fi.com/2296XZZ5K43MW","indices":[251,274]}]	i'm an lgbt+ &amp; disabled chinese person living in america . i haven't spoken about this publicly but last year @ the very beginning of the pandemic i became the victim of a hate crime . more info in the thread but my ko-fi since money is tight : https://t.co/WD4ANqagGG	1713.0	RT @lowtech_hong: i'm an lgbt+ &amp; disabled chinese person living in america . i haven't spoken about this publicly but last year @ the veryâ€¦	189.0	True	full
210	210	605299661295ff0038cdba30	2021-03-18 00:05:53	[]	[]	Wed Mar 17 22:41:41 +0000 2021	[]	[{"url":"https://t.co/UVeZvHmYSs","expanded_url":"https://www.thedailybeast.com/georgia-sheriff-spokesman-jay-baker-posted-racist-covid-shirts-on-facebook","display_url":"thedailybeast.com/georgia-sherifâ€¦","indices":[202,225]}]	â€œIn a Facebook page associated with Capt. Jay Baker of the Cherokee Sheriffâ€™s Office, several photos show the law enforcer was promoting T-shirts with the slogan â€˜COVID-19 imported virus from CHY-NA.â€™â€� https://t.co/UVeZvHmYSs	158976.0	RT @KatiePhang: â€œIn a Facebook page associated with Capt. Jay Baker of the Cherokee Sheriffâ€™s Office, several photos show the law enforcerâ€¦	415.0	True	full
211	211	605299671295ff0038cdba40	2021-03-18 00:05:53	[]	[]	Wed Mar 17 23:46:18 +0000 2021	[]	[{"url":"https://t.co/cTTlnS6OTD","expanded_url":"https://twitter.com/aleighmp/status/1372331692019523592","display_url":"twitter.com/aleighmp/statuâ€¦","indices":[277,300]}]	Billions that ought to have been spent on direct income support for workers in gig economy, casuals and arts/hospitality and then on proper procurement, planning and implementation of vaccine rollout to be completed by 30 June. You donâ€™t get what you donâ€™t pay for. @ALeighMP https://t.co/cTTlnS6OTD	22763.0	RT @billbowtell: Billions that ought to have been spent on direct income support for workers in gig economy, casuals and arts/hospitalityâ€¦	1911.0	True	full
212	212	605299671295ff0038cdba54	2021-03-18 00:05:53	[{"text":"clean","indices":[88,94]}]	[{"url":"https://t.co/qNqcKV3vBU","expanded_url":"https://bit.ly/3cGRfWT","display_url":"bit.ly/3cGRfWT","indices":[257,280]}]		[]	[]			Ever ruined your day when you realize what you have stepped on? Come back to a safe and #clean home with the â€œSuperâ€¦ https://t.co/CmpBRVDXqb	144.0	True	full
213	213	605299671295ff0038cdba60	2021-03-18 00:05:53	[]	[]	Wed Mar 17 23:36:52 +0000 2021	[]	[{"url":"https://t.co/nwKgBQRkGd","expanded_url":"https://twitter.com/joshtpm/status/1372327170098466818","display_url":"twitter.com/joshtpm/statusâ€¦","indices":[280,303]}]	important article for those who've followed possible connection btw AZ vax and rare clotting disorder. this article suggests there *may* be a causal tie for an extremely small number of people. but the pause has stopped vaxxing on the continent when hundreds are dying every day. https://t.co/nwKgBQRkGd	358971.0	RT @joshtpm: important article for those who've followed possible connection btw AZ vax and rare clotting disorder. this article suggests tâ€¦	5232.0	True	full
214	214	605299671295ff0038cdba6a	2021-03-18 00:05:53	[]	[]	Wed Mar 17 14:44:58 +0000 2021	[]	[{"url":"https://t.co/q2Unh3UQ0I","expanded_url":"https://twitter.com/caslernoel/status/1310638746140921864","display_url":"twitter.com/caslernoel/staâ€¦","indices":[220,243]}]	Worth noting that the entire time Trump was scapegoating China to mask his own venality &amp; incompetence he was profiting mightily from China, where he had a bank account and paid more in taxes than he did in the USA. https://t.co/q2Unh3UQ0I	314803.0	RT @CaslerNoel: Worth noting that the entire time Trump was scapegoating China to mask his own venality &amp; incompetence he was profiting migâ€¦	144.0	True	full
215	215	605299671295ff0038cdba74	2021-03-18 00:05:54	[]	[]	Wed Mar 17 21:09:00 +0000 2021	[{"text":"StPatricksDay","indices":[210,224]}]	[{"url":"https://t.co/ftWepYxG8V","expanded_url":"http://londonirishcentre.org/2021/03/09/stpatricksday/","display_url":"londonirishcentre.org/2021/03/09/stpâ€¦","indices":[241,264]}]	Proud. Caring. Strong. These are just a few of the words that sum up our Irish NHS staff in London. ðŸ’š Thank you @LDNIrishCentre for sharing this video and celebrating our incredible Irish staff at this year's #StPatricksDay virtual event. https://t.co/ftWepYxG8V https://t.co/M8GZR1Zbnv	104959.0	RT @NHSEnglandLDN: Proud. Caring. Strong. These are just a few of the words that sum up our Irish NHS staff in London. ðŸ’š Thank you @LDNIriâ€¦	18.0	True	full
216	216	605299671295ff0038cdba82	2021-03-18 00:05:54	[]	[]	Wed Mar 17 11:03:35 +0000 2021	[]	[{"url":"https://t.co/U55ENNiLIM","expanded_url":"https://elpais.com/opinion/2021-03-16/el-brasil-de-bolsonaro-se-convierte-en-una-amenaza-mundial.html?event_log=oklogin&prod=REG&o=CABEP","display_url":"elpais.com/opinion/2021-0â€¦","indices":[172,195]}]	El Brasil de Bolsonaro se convierte en una amenaza mundial: al propagar la covid-19 y destruir la Amazonia, el presidente brasileÃ±o apunta al planeta con un arma biolÃ³gica https://t.co/U55ENNiLIM	335793.0	RT @brumelianebrum: El Brasil de Bolsonaro se convierte en una amenaza mundial: al propagar la covid-19 y destruir la Amazonia, el presidenâ€¦	1249.0	True	full
217	217	605299671295ff0038cdba8e	2021-03-18 00:05:54	[]	[]	Wed Mar 17 23:13:18 +0000 2021	[{"text":"TheFalconAndTheWinterSoldier","indices":[0,29]}]	[{"url":"https://t.co/4RK5XtzGC3","expanded_url":"https://www.youtube.com/geeklygoods","display_url":"youtube.com/geeklygoods","indices":[256,279]}]	#TheFalconAndTheWinterSoldier is EXCELLENT! The MCU returns to its high-velocity, action-packed style while continuing to explore characters! Themes like trauma and responsibility are explored in the first episode. My review drops at 9 AM PT! Tune in: https://t.co/4RK5XtzGC3 https://t.co/mjKHSc2qXA	1636.0	RT @LeoRydel: #TheFalconAndTheWinterSoldier is EXCELLENT! The MCU returns to its high-velocity, action-packed style while continuing to eâ€¦	517.0	True	full
218	218	605299681295ff0038cdbaa0	2021-03-18 00:05:54	[]	[]	Wed Mar 17 23:34:50 +0000 2021	[{"text":"17mar","indices":[0,6]},{"text":"FANB","indices":[88,93]},{"text":"GNB","indices":[94,98]},{"text":"LaCovidNoJuega","indices":[99,114]},{"text":"GNByPuebloUnidos","indices":[115,132]}]	[{"url":"https://t.co/czKQ9NVQFU","expanded_url":"https://bit.ly/3qUO2rM","display_url":"bit.ly/3qUO2rM","indices":[205,228]}]	#17mar Gobierno Nacional convoca a la poblaciÃ³n recuperada de COVID-19 a donar plasma. #FANB #GNB #LaCovidNoJuega #GNByPuebloUnidos .@NicolasMaduro .@cmdtegralgnb .@GNBGDjuvenal .@LopezvargasR Lea mÃ¡s â�© https://t.co/czKQ9NVQFU https://t.co/W8KwwYcxrn	862.0	RT @81_dvf: #17mar Gobierno Nacional convoca a la poblaciÃ³n recuperada de COVID-19 a donar plasma. #FANB #GNB #LaCovidNoJuega #GNByPuebloUâ€¦	108.0	True	full
219	219	605299681295ff0038cdbaa2	2021-03-18 00:05:54	[]	[]	Mon Mar 15 10:38:06 +0000 2021	[]	[{"url":"https://t.co/UVgwGZvM32","expanded_url":"https://www.theguardian.com/global-development/2021/mar/15/jineth-bedoya-colombian-journalist-sexual-violence","display_url":"theguardian.com/global-developâ€¦","indices":[252,275]}]	The case of @jbedoyalima "is incredibly important as it provides the opportunity to set a precedent for the region on sexual violence carried out against journalists under the banner of armed conflict,â€� said Jonathan Bock, the director of @FLIP_org. https://t.co/UVgwGZvM32	2328.0	RT @EmmanuelVP: The case of @jbedoyalima "is incredibly important as it provides the opportunity to set a precedent for the region on sexuâ€¦	2452.0	True	full
220	220	605299681295ff0038cdbaa6	2021-03-18 00:05:54	[]	[]	Wed Mar 17 22:16:06 +0000 2021	[]	[{"url":"https://t.co/ch6ZH9M56L","expanded_url":"https://www.buzzfeednews.com/article/skbaer/spa-shooter-bad-day-racist-facebook","display_url":"buzzfeednews.com/article/skbaerâ€¦","indices":[132,155]}]	The cop who said the spa shooter had â€œa bad dayâ€� previously posted a racist shirt saying the coronavirus was imported from â€œCHY-NAâ€� https://t.co/ch6ZH9M56L	24545.0	RT @Walldo: The cop who said the spa shooter had â€œa bad dayâ€� previously posted a racist shirt saying the coronavirus was imported from â€œCHYâ€¦	3725.0	True	full
221	221	605299681295ff0038cdbab0	2021-03-18 00:05:54	[]	[{"url":"https://t.co/O9O2Nieoto","expanded_url":"https://buff.ly/3vyoggG","display_url":"buff.ly/3vyoggG","indices":[102,125]}]		[]	[]			â€˜A decent paycheckâ€™: St. Louis nursing home workers protest for $15 minimum wage, health protectionsâ€¦ https://t.co/wbgT0CC1hT	262287.0	True	full
222	222	605299681295ff0038cdbab2	2021-03-18 00:05:54	[]	[]	Wed Mar 17 18:26:52 +0000 2021	[{"text":"Cuba","indices":[10,15]},{"text":"MÃ©xico","indices":[199,206]}]	[{"url":"https://t.co/KQD6p25Ovx","expanded_url":"http://www.minrex.gob.cu/es/regresa-cuba-brigada-henry-reeve-procedente-de-mexico","display_url":"minrex.gob.cu/es/regresa-cubâ€¦","indices":[229,252]}]	Regresa a #CubaðŸ‡¨ðŸ‡º brigada mÃ©dica del Contingente Internacional de MÃ©dicos Especializados en Situaciones de Desastres y Graves Epidemias Henry Reeve que colaborÃ³ en el enfrentamiento a la Covid-19 en #MÃ©xicoðŸ‡²ðŸ‡½. MÃ¡s informaciÃ³n ðŸ‘‰ https://t.co/KQD6p25Ovx https://t.co/UJLYriaAf2	155924.0	RT @CubaMINREX: Regresa a #CubaðŸ‡¨ðŸ‡º brigada mÃ©dica del Contingente Internacional de MÃ©dicos Especializados en Situaciones de Desastres y Gravâ€¦	513.0	True	full
223	223	605299681295ff0038cdbab8	2021-03-18 00:05:55	[]	[]	Wed Mar 17 23:42:28 +0000 2021	[{"text":"China","indices":[118,124]}]	[{"url":"https://t.co/HSDzLR3TzJ","expanded_url":"https://espanol.cgtn.com/n/2021-03-18/EdDfAA/China-insta-a-EEUU-y-Japon-a-dejar-de-interferir-en-sus-asuntos-internos/index.html","display_url":"espanol.cgtn.com/n/2021-03-18/Eâ€¦","indices":[125,148]}]	China estÃ¡ sumamente insatisfecha y se opone firmemente a la reciente declaraciÃ³n conjunta de Estados Unidos y JapÃ³n. #China https://t.co/HSDzLR3TzJ	596754.0	RT @cgtnenespanol: China estÃ¡ sumamente insatisfecha y se opone firmemente a la reciente declaraciÃ³n conjunta de Estados Unidos y JapÃ³n. #Câ€¦	414.0	True	full
224	224	605299681295ff0038cdbaca	2021-03-18 00:05:55	[]	[]	Wed Mar 17 22:17:16 +0000 2021	[{"text":"elitist","indices":[120,128]}]	[{"url":"https://t.co/2eosAxJvIO","expanded_url":"https://www.robmaness.com/2021/03/john-kerry-violates-bidens-federal-mask-mandate-while-flying-commercial/","display_url":"robmaness.com/2021/03/john-kâ€¦","indices":[129,152]}]	John Kerry Violates Bidenâ€™s Federal Mask Mandate While Flying Commercial - Rules For Thee, But Not For Me Strikes Again #elitist https://t.co/2eosAxJvIO via @robmaness	49547.0	RT @RobManess: John Kerry Violates Bidenâ€™s Federal Mask Mandate While Flying Commercial - Rules For Thee, But Not For Me Strikes Again #eliâ€¦	573.0	True	full
225	225	605299681295ff0038cdbacc	2021-03-18 00:05:55	[]	[]	Wed Mar 17 04:16:01 +0000 2021	[]	[{"url":"https://t.co/fg0Z1SIihv","expanded_url":"https://nypost.com/2020/02/05/woman-wearing-face-mask-attacked-in-possible-coronavirus-hate-crime/","display_url":"nypost.com/2020/02/05/womâ€¦","indices":[185,208]}]	For example, an Asian American woman on a Chinatown Grand Street subway was attacked by a man who pushed her into a wall, hit her on the head, and called her a â€œdiseased b****â€�. (7/15) https://t.co/fg0Z1SIihv	2364.0	RT @MelissaMayBorja: For example, an Asian American woman on a Chinatown Grand Street subway was attacked by a man who pushed her into a waâ€¦	250.0	True	full
226	226	605299681295ff0038cdbae4	2021-03-18 00:05:55	[{"text":"Weathercloud","indices":[148,161]}]	[{"url":"https://t.co/IuH29HtiGe","expanded_url":"http://app.weathercloud.net/map#0724491673","display_url":"app.weathercloud.net/map#0724491673","indices":[124,147]}]		[]	[]			Meteo Moron 1h | Tiempo actual Viento: 4.7 km/h ESE Temperatura: 15.3 Â°C Humedad: 41 % PresiÃ³n: 1018.2 hPa Lluvia:â€¦ https://t.co/BcsUlCwK0y	1866.0	True	full
227	227	605299691295ff0038cdbaec	2021-03-18 00:05:55	[]	[]	Tue Mar 16 15:45:20 +0000 2021	[]	[{"url":"https://t.co/q9sAEPAjru","expanded_url":"https://www.nytimes.com/2021/03/15/world/americas/brazil-vaccine-china.html#commentsContainer","display_url":"nytimes.com/2021/03/15/worâ€¦","indices":[122,145]}]	For Beijing,Â vaccine distribution is â€œdebt trap diplomacy,â€� not humanitarianism. Each shot comes with strings attached. Â https://t.co/q9sAEPAjru	296036.0	RT @MarshaBlackburn: For Beijing,Â vaccine distribution is â€œdebt trap diplomacy,â€� not humanitarianism. Each shot comes with strings attachedâ€¦	205.0	True	full
228	228	605299691295ff0038cdbaf2	2021-03-18 00:05:55	[]	[]	Wed Mar 17 15:50:00 +0000 2021	[{"text":"LaCovidNoJuega","indices":[155,170]}]	[{"url":"https://t.co/L8nSPpZXZU","expanded_url":"https://www.vtv.gob.ve/ministro-menendez-falta-financiamiento-objetivos-desarrollo-sostenible-onu-enfrentar-pandemia/","display_url":"vtv.gob.ve/ministro-menenâ€¦","indices":[172,195]}]	Ministro Ricardo MenÃ©ndez: Pese a falta de financiamiento los Objetivos de Desarrollo Sostenible trazados por ONU son la clave para enfrentar la pandemia #LaCovidNoJuega https://t.co/L8nSPpZXZU https://t.co/XXXlFcDNX5	1814556.0	RT @VTVcanal8: Ministro Ricardo MenÃ©ndez: Pese a falta de financiamiento los Objetivos de Desarrollo Sostenible trazados por ONU son la claâ€¦	0.0	True	full
229	229	605299691295ff0038cdbb10	2021-03-18 00:05:56	[]	[]	Wed Mar 17 21:46:26 +0000 2021	[]	[{"url":"https://t.co/qPajBL4wH3","expanded_url":"https://youtu.be/uy1G0zRMFaY","display_url":"youtu.be/uy1G0zRMFaY","indices":[152,175]}]	Nos EUA, jÃ¡ demostraram que o Ãºnico vermÃ­fugo eficaz contra a COVID Ã© o voto. Trecho da live sobre os efeitos das aÃ§Ãµes deles, o vÃ­deo todo estÃ¡ aqui: https://t.co/qPajBL4wH3 https://t.co/oqLFbFDGGc	1158892.0	RT @oatila: Nos EUA, jÃ¡ demostraram que o Ãºnico vermÃ­fugo eficaz contra a COVID Ã© o voto. Trecho da live sobre os efeitos das aÃ§Ãµes deles,â€¦	18.0	True	full
230	230	605299691295ff0038cdbb18	2021-03-18 00:05:56	[{"text":"Weathercloud","indices":[173,186]}]	[{"url":"https://t.co/In6rAtfEa6","expanded_url":"http://app.weathercloud.net/map#0048262105","display_url":"app.weathercloud.net/map#0048262105","indices":[149,172]}]		[]	[]			ClimaBragado (EMA 1) 21h | Tiempo actual Viento: 4.7 km/h SE Racha: 9.7 km/h Temperatura: 15.7 Â°C Humedad: 70 % Prâ€¦ https://t.co/10Xn8CDWay	1166.0	True	full
231	231	605299691295ff0038cdbb24	2021-03-18 00:05:56	[{"text":"Coronavirus","indices":[76,88]},{"text":"AgnaldoTimoteo","indices":[89,104]},{"text":"Cantor","indices":[105,112]},{"text":"COVID19","indices":[113,121]},{"text":"UTI","indices":[122,126]},{"text":"Vacina","indices":[127,134]},{"text":"Vacinacao","indices":[135,145]}]	[{"url":"https://t.co/w8hBujSAFK","expanded_url":"https://gabge.com.br/noticias/255250/agnaldo-timoteo-e-internado-na-uti-com-coronavirus/?utm_source=twitter&utm_medium=_geladog&utm_campaign=news","display_url":"gabge.com.br/noticias/25525â€¦","indices":[52,75]}]		[]	[]			Agnaldo TimÃ³teo Ã© internado na UTI com coronavÃ­rus https://t.co/w8hBujSAFK #Coronavirus #AgnaldoTimoteo #Cantorâ€¦ https://t.co/NaDUFnhILz	6645.0	True	full
232	232	605299691295ff0038cdbb2a	2021-03-18 00:05:56	[]	[]	Wed Mar 17 21:58:58 +0000 2021	[]	[{"url":"https://t.co/XHUJMKLnzR","expanded_url":"http://bit.ly/aaajcommunitystatement","display_url":"bit.ly/aaajcommunitysâ€¦","indices":[241,264]}]	On March 16, eight people were killed at three different spas in Georgia including six Asian women. We condemn misogyny, systemic violence, and white supremacy against our communities in all of its forms. Read our full statement at the link https://t.co/XHUJMKLnzR https://t.co/mPAfP1nCvY	13087.0	RT @AAAJ_Atlanta: On March 16, eight people were killed at three different spas in Georgia including six Asian women. We condemn misogyny,â€¦	20.0	True	full
233	233	605299691295ff0038cdbb2e	2021-03-18 00:05:56	[]	[]	Wed Mar 17 23:49:00 +0000 2021	[]	[{"url":"https://t.co/FtbFRFSXmO","expanded_url":"https://www.axios.com/coronavirus-pandemic-learning-loss-online-tutoring-708be8d3-a058-48f4-a97e-a8cc06d860dc.html?utm_source=twitter&utm_medium=social&utm_campaign=editorial&utm_content=technology-pandemiclearning","display_url":"axios.com/coronavirus-paâ€¦","indices":[155,178]}]	The most effective â€” and ambitious â€” strategy to combat pandemic learning loss involves mostly online tutors who can reach struggling students one by one. https://t.co/FtbFRFSXmO	570573.0	RT @axios: The most effective â€” and ambitious â€” strategy to combat pandemic learning loss involves mostly online tutors who can reach strugâ€¦	869.0	True	full
234	234	6052996a1295ff0038cdbb48	2021-03-18 00:05:56	[]	[{"url":"https://t.co/pPJ24SiFVj","expanded_url":"https://thenewdaily.com.au/news/2021/03/16/matt-canavan-astra-zeneca-vaccine/","display_url":"thenewdaily.com.au/news/2021/03/1â€¦","indices":[247,270]}]		[]	[]			@mattjcan You really have an empathy and consistency deficiency. The virus rages in Europe and their need is greateâ€¦ https://t.co/wd64OdL0yH	505.0	True	full
235	235	6052996a1295ff0038cdbb4c	2021-03-18 00:05:56	[]	[]	Wed Mar 17 18:27:44 +0000 2021	[]	[{"url":"https://t.co/dCLRlhgBAo","expanded_url":"https://youtu.be/BtJMOVKjhUo","display_url":"youtu.be/BtJMOVKjhUo","indices":[252,275]}]	Hello, @WHO ! Korean boy group, Super Junior (@SJofficial), had just released a song called House Party containing lyrics about health protocols for COVID-19. I hope you can share it to spread awareness for people around the world â˜ºï¸� Thank you! Link â–¶ https://t.co/dCLRlhgBAo	4.0	RT @Mahisa42591358: Hello, @WHO ! Korean boy group, Super Junior (@SJofficial), had just released a song called House Party containing lyriâ€¦	573.0	True	full
236	236	6052996a1295ff0038cdbb70	2021-03-18 00:05:56	[]	[]	Thu Mar 18 00:04:03 +0000 2021	[]	[{"url":"https://t.co/dWFBGU98Br","expanded_url":"https://twitter.com/DonaldJTrumpJr/status/1372278061694136324","display_url":"twitter.com/DonaldJTrumpJrâ€¦","indices":[248,271]}]	Last year, @AmericanAir threw a black 2-year-old and his mother off a flight because the toddler wouldnâ€™t keep a mask on (because heâ€™s a toddler). But John Kerry is different. Heâ€™s a rich Democrat, so the rules at @AmericanAir donâ€™t apply to him. https://t.co/dWFBGU98Br	315939.0	RT @seanmdav: Last year, @AmericanAir threw a black 2-year-old and his mother off a flight because the toddler wouldnâ€™t keep a mask on (becâ€¦	3186.0	True	full
237	237	6052996a1295ff0038cdbb74	2021-03-18 00:05:57	[]	[]	Wed Mar 17 22:45:03 +0000 2021	[]	[{"url":"https://t.co/aqiu2np9qE","expanded_url":"https://www.crikey.com.au/2021/03/16/christian-porter-abc-conflict-interest/","display_url":"crikey.com.au/2021/03/16/chrâ€¦","indices":[240,263]}]	If Christian Porterâ€™s defamation case against the ABC makes it to trial, it will be the first time such a powerful figure with so much control over Australiaâ€™s court system and laws have been subject to its judgment, writes @georgiamareew https://t.co/aqiu2np9qE	188256.0	RT @crikey_news: If Christian Porterâ€™s defamation case against the ABC makes it to trial, it will be the first time such a powerful figureâ€¦	28.0	True	full
238	238	6052996a1295ff0038cdbb9c	2021-03-18 00:05:57	[]	[]	Wed Mar 17 17:32:17 +0000 2021	[]	[{"url":"https://t.co/qkdH3LNePh","expanded_url":"https://io9.gizmodo.com/v-for-vendetta-might-be-even-better-15-years-later-1846457276","display_url":"io9.gizmodo.com/v-for-vendettaâ€¦","indices":[204,227]}]	Remember remember the 5th of November. But also, the 17th of March, because thatâ€™s the anniversary of V for Vendetta, a film thatâ€™s even better, scarier, and more poignant now than it was 15 years ago. https://t.co/qkdH3LNePh	20518.0	RT @GermainLussier: Remember remember the 5th of November. But also, the 17th of March, because thatâ€™s the anniversary of V for Vendetta,â€¦	1017.0	True	full
239	239	6052996b1295ff0038cdbbbe	2021-03-18 00:05:58	[]	[]	Wed Mar 17 23:16:37 +0000 2021	[{"text":"COVID19","indices":[62,70]},{"text":"ARInvestiga","indices":[146,158]},{"text":"CovidCashVe","indices":[159,171]}]	[{"url":"https://t.co/G1EQCvH6to","expanded_url":"https://runrun.es/rr-es-plus/438676/laboratorio-de-pruebas-covid-19-en-maiquetia-fue-creado-en-menos-de-un-mes-y-con-3-dolares-de-capital/","display_url":"runrun.es/rr-es-plus/438â€¦","indices":[173,196]}]	AquÃ­ estÃ¡ la historia del misterioso laboratorio para pruebas #COVID19 instalado en el aeropuerto de MaiquetÃ­a. La contamos en este reportaje de #ARInvestiga #CovidCashVe https://t.co/G1EQCvH6to	46086.0	RT @boonbar: AquÃ­ estÃ¡ la historia del misterioso laboratorio para pruebas #COVID19 instalado en el aeropuerto de MaiquetÃ­a. La contamos eâ€¦	1577.0	True	full
240	240	6052996b1295ff0038cdbbe0	2021-03-18 00:05:58	[]	[{"url":"https://t.co/W6LPY98Z2N","expanded_url":"https://trib.al/fhkTxuY","display_url":"trib.al/fhkTxuY","indices":[129,152]}]		[]	[]			Some 4.4 million just became eligible to receive a vaccine, but doses are still scarce in the Golden State. Here'sâ€¦ https://t.co/cN87F4IKCt	1853.0	True	full
241	241	6052996b1295ff0038cdbbe2	2021-03-18 00:05:58	[]	[]	Wed Mar 17 22:16:06 +0000 2021	[]	[{"url":"https://t.co/ch6ZH9M56L","expanded_url":"https://www.buzzfeednews.com/article/skbaer/spa-shooter-bad-day-racist-facebook","display_url":"buzzfeednews.com/article/skbaerâ€¦","indices":[132,155]}]	The cop who said the spa shooter had â€œa bad dayâ€� previously posted a racist shirt saying the coronavirus was imported from â€œCHY-NAâ€� https://t.co/ch6ZH9M56L	24544.0	RT @Walldo: The cop who said the spa shooter had â€œa bad dayâ€� previously posted a racist shirt saying the coronavirus was imported from â€œCHYâ€¦	62.0	True	full
242	242	6052996b1295ff0038cdbbe6	2021-03-18 00:05:58	[]	[]	Thu Mar 18 00:04:03 +0000 2021	[]	[{"url":"https://t.co/dWFBGU98Br","expanded_url":"https://twitter.com/DonaldJTrumpJr/status/1372278061694136324","display_url":"twitter.com/DonaldJTrumpJrâ€¦","indices":[248,271]}]	Last year, @AmericanAir threw a black 2-year-old and his mother off a flight because the toddler wouldnâ€™t keep a mask on (because heâ€™s a toddler). But John Kerry is different. Heâ€™s a rich Democrat, so the rules at @AmericanAir donâ€™t apply to him. https://t.co/dWFBGU98Br	315718.0	RT @seanmdav: Last year, @AmericanAir threw a black 2-year-old and his mother off a flight because the toddler wouldnâ€™t keep a mask on (becâ€¦	4460.0	True	full
243	243	6052996c1295ff0038cdbc00	2021-03-18 00:05:58	[]	[]	Wed Mar 17 22:29:15 +0000 2021	[]	[{"url":"https://t.co/6FwAmBuhIf","expanded_url":"https://trib.al/0Rem0O3","display_url":"trib.al/0Rem0O3","indices":[189,212]}]	In a Facebook page associated with Baker of the Cherokee Sheriffâ€™s Office, several photos show the law enforcer was promoting T-shirts with the slogan â€œCOVID-19 imported virus from CHY-NAâ€� https://t.co/6FwAmBuhIf	1325547.0	RT @thedailybeast: In a Facebook page associated with Baker of the Cherokee Sheriffâ€™s Office, several photos show the law enforcer was promâ€¦	16.0	True	full
244	244	6052996c1295ff0038cdbc1a	2021-03-18 00:05:58	[{"text":"Burzaco","indices":[6,14]},{"text":"Weathercloud","indices":[167,180]}]	[{"url":"https://t.co/g2axWELkgz","expanded_url":"http://app.weathercloud.net/map#0490665337","display_url":"app.weathercloud.net/map#0490665337","indices":[143,166]}]		[]	[]			Clima #Burzaco 21h | Tiempo actual Viento: 8.3 km/h S Racha: 19.4 km/h Temperatura: 15.9 Â°C Humedad: 62 % PresiÃ³n:â€¦ https://t.co/CP1Y5M4BhN	37.0	True	full
245	245	6052996c1295ff0038cdbc30	2021-03-18 00:05:59	[]	[]	Wed Mar 17 03:34:03 +0000 2021	[]	[{"url":"https://t.co/x41OKcerSI","expanded_url":"https://www.thestar.com/sports/raptors/2021/03/16/i-could-just-feel-it-in-me-the-raptors-fred-vanvleet-on-dealing-with-covid-19.html?utm_source=dlvr.it&utm_medium=twitter&utm_source=Twitter&utm_medium=SocialMedia&utm_campaign=SportsBasketball&utm_content=vanvleetraptors","display_url":"thestar.com/sports/raptorsâ€¦","indices":[246,269]}]	"I could feel it in my bones, in my muscles, in my blood." Raptors guard Fred VanVleet talks about dealing with COVID-19 and says he followed all the rules, protocols and guidelines that are in place, but he still caught the virus. @SmithRaps https://t.co/x41OKcerSI	22717.0	RT @StarSports: "I could feel it in my bones, in my muscles, in my blood." Raptors guard Fred VanVleet talks about dealing with COVID-19 aâ€¦	3188.0	True	full
246	246	6052996c1295ff0038cdbc34	2021-03-18 00:05:59	[]	[]	Wed Mar 17 21:46:26 +0000 2021	[]	[{"url":"https://t.co/qPajBL4wH3","expanded_url":"https://youtu.be/uy1G0zRMFaY","display_url":"youtu.be/uy1G0zRMFaY","indices":[152,175]}]	Nos EUA, jÃ¡ demostraram que o Ãºnico vermÃ­fugo eficaz contra a COVID Ã© o voto. Trecho da live sobre os efeitos das aÃ§Ãµes deles, o vÃ­deo todo estÃ¡ aqui: https://t.co/qPajBL4wH3 https://t.co/oqLFbFDGGc	1158892.0	RT @oatila: Nos EUA, jÃ¡ demostraram que o Ãºnico vermÃ­fugo eficaz contra a COVID Ã© o voto. Trecho da live sobre os efeitos das aÃ§Ãµes deles,â€¦	105.0	True	full
247	247	6052996d1295ff0038cdbc50	2021-03-18 00:05:59	[]	[]	Wed Mar 17 22:51:19 +0000 2021	[]	[{"url":"https://t.co/Wf0eCxx7qv","expanded_url":"https://www.buzzfeednews.com/article/skbaer/spa-shooter-bad-day-racist-facebook","display_url":"buzzfeednews.com/article/skbaerâ€¦","indices":[128,151]}]	Sigh. "Capt. Jay Baker shared a photo of a T-shirt he got on Facebook, saying that the coronavirus was imported from "CHY-NA."" https://t.co/Wf0eCxx7qv	516850.0	RT @Amy_Siskind: Sigh. "Capt. Jay Baker shared a photo of a T-shirt he got on Facebook, saying that the coronavirus was imported from "CHY-â€¦	5340.0	True	full
248	248	6052996d1295ff0038cdbc64	2021-03-18 00:05:59	[]	[]	Wed Mar 17 08:30:54 +0000 2021	[{"text":"SUPERJUNIOR","indices":[182,194]},{"text":"ìŠˆí�¼ì£¼ë‹ˆì–´","indices":[195,201]},{"text":"TheRenaissance","indices":[202,217]}]	[{"url":"https://t.co/El7UermFZ5","expanded_url":"https://buff.ly/3vwryRz","display_url":"buff.ly/3vwryRz","indices":[247,270]}]	Super Juniorâ€™s long-awaited 10th regular album â€œThe Renaissance,â€� which dropped on Tuesday, hit No.1 on iTunesâ€™ Top Album Charts in 20 countries a day after its release. @SJofficial #SUPERJUNIOR #ìŠˆí�¼ì£¼ë‹ˆì–´ #TheRenaissance Click the link for more! â€” https://t.co/El7UermFZ5 https://t.co/as82iiwQpV	21243.0	RT @JoongAngDaily: Super Juniorâ€™s long-awaited 10th regular album â€œThe Renaissance,â€� which dropped on Tuesday, hit No.1 on iTunesâ€™ Top Albuâ€¦	69.0	True	full
249	249	6052996d1295ff0038cdbc6e	2021-03-18 00:05:59	[]	[]	Tue Mar 16 13:30:00 +0000 2021	[{"text":"SomosGLP","indices":[0,9]},{"text":"COVIDãƒ¼19","indices":[61,70]},{"text":"GasLP","indices":[113,119]},{"text":"NormativaGLP","indices":[157,170]}]	[{"url":"https://t.co/I7JIdIGsDi","expanded_url":"https://bit.ly/37NTlC8","display_url":"bit.ly/37NTlC8","indices":[240,263]}]	#SomosGLP Hace un aÃ±o se declarÃ³ la emergencia sanitaria del #COVIDãƒ¼19. Fueron tiempos de incertidumbre, pero el #GasLP nunca dejÃ³ de llegar a los usuarios. #NormativaGLP en tiempos de pandemia @MinEnergiaCo @Superservicios @comisioncreg ðŸ‘‰ https://t.co/I7JIdIGsDi https://t.co/OgIkeVE55C	1661.0	RT @GasnovaCo: #SomosGLP Hace un aÃ±o se declarÃ³ la emergencia sanitaria del #COVIDãƒ¼19. Fueron tiempos de incertidumbre, pero el #GasLP nuncâ€¦	373.0	True	full
250	250	6052996d1295ff0038cdbc7e	2021-03-18 00:05:59	[]	[]	Mon Mar 15 12:19:29 +0000 2021	[]	[{"url":"https://t.co/da3jMQiRXB","expanded_url":"https://reforma.com/Mtxcar","display_url":"reforma.com/Mtxcar","indices":[211,234]}]	Como presidente electo AMLO prometiÃ³ que "ninguna autoridad encargada de impartir justicia serÃ¡ objeto de presiones ni de peticiones ilegÃ­timas". Hoy se lanza contra los jueces que fallan contra sus iniciativas https://t.co/da3jMQiRXB	705897.0	RT @SergioSarmiento: Como presidente electo AMLO prometiÃ³ que "ninguna autoridad encargada de impartir justicia serÃ¡ objeto de presiones niâ€¦	979.0	True	full
251	251	6052996d1295ff0038cdbc8a	2021-03-18 00:06:00	[]	[]	Wed Mar 17 21:58:58 +0000 2021	[]	[{"url":"https://t.co/XHUJMKLnzR","expanded_url":"http://bit.ly/aaajcommunitystatement","display_url":"bit.ly/aaajcommunitysâ€¦","indices":[241,264]}]	On March 16, eight people were killed at three different spas in Georgia including six Asian women. We condemn misogyny, systemic violence, and white supremacy against our communities in all of its forms. Read our full statement at the link https://t.co/XHUJMKLnzR https://t.co/mPAfP1nCvY	13085.0	RT @AAAJ_Atlanta: On March 16, eight people were killed at three different spas in Georgia including six Asian women. We condemn misogyny,â€¦	308.0	True	full
252	252	6052996d1295ff0038cdbc8c	2021-03-18 00:06:00	[]	[]	Wed Mar 17 22:36:02 +0000 2021	[]	[{"url":"https://t.co/xlsvT6WUoZ","expanded_url":"https://www.thedailybeast.com/georgia-sheriff-spokesman-jay-baker-posted-racist-covid-shirts-on-facebook/","display_url":"thedailybeast.com/georgia-sherifâ€¦","indices":[130,153]}]	NEW: Georgia sheriff spox who tried to make excuses for a mass shooting suspect ... was pushing anti-Asian racist memes himself. https://t.co/xlsvT6WUoZ	133210.0	RT @NoahShachtman: NEW: Georgia sheriff spox who tried to make excuses for a mass shooting suspect ... was pushing anti-Asian racist memesâ€¦	273.0	True	full
253	253	6052996d1295ff0038cdbc90	2021-03-18 00:06:00	[]	[]	Wed Mar 17 22:16:06 +0000 2021	[]	[{"url":"https://t.co/ch6ZH9M56L","expanded_url":"https://www.buzzfeednews.com/article/skbaer/spa-shooter-bad-day-racist-facebook","display_url":"buzzfeednews.com/article/skbaerâ€¦","indices":[132,155]}]	The cop who said the spa shooter had â€œa bad dayâ€� previously posted a racist shirt saying the coronavirus was imported from â€œCHY-NAâ€� https://t.co/ch6ZH9M56L	24544.0	RT @Walldo: The cop who said the spa shooter had â€œa bad dayâ€� previously posted a racist shirt saying the coronavirus was imported from â€œCHYâ€¦	431.0	True	full
254	254	6052996d1295ff0038cdbc98	2021-03-18 00:06:00	[]	[{"url":"https://t.co/8XJZ0vJPUx","expanded_url":"https://www.thestar.com/opinion/star-columnists/2021/03/17/will-ontario-ensure-essential-workers-are-top-priority-in-phase-2-of-the-covid-19-vaccine-rollout-the-answer-ridiculously-is-no.html","display_url":"thestar.com/opinion/star-câ€¦","indices":[187,210]}]		[]	[]			Ontario is rolling over on the people that are keeping our lives viable - yet again. Not only cruel and inhumaneâ€¦ https://t.co/ZOcI9qWVz7	541.0	True	full
255	255	6052996d1295ff0038cdbc9a	2021-03-18 00:06:00	[]	[{"url":"https://t.co/SvuZU6sHDT","expanded_url":"https://trib.al/FjA6SkT","display_url":"trib.al/FjA6SkT","indices":[129,152]}]		[]	[]			Some 4.4 million just became eligible to receive a vaccine, but doses are still scarce in the Golden State. Here'sâ€¦ https://t.co/9FSsZCW0Yd	5049.0	True	full
256	256	6052996d1295ff0038cdbc9e	2021-03-18 00:06:00	[]	[{"url":"https://t.co/pYoZq0eNIQ","expanded_url":"https://www.svd.se/vaccinturism-lockar-med-spruta-inklusive-solresa","display_url":"svd.se/vaccinturism-lâ€¦","indices":[144,167]}]		[]	[]			ðŸ‡¸ðŸ‡ªSvD026.) 9 MART 2021 gene JESPER SUNDEN isimli AÅžIRI-LÄ°BERAL kalemÅŸÃ¶rlerinden Vaccine tourism attracts with a sâ€¦ https://t.co/GdOUgjIKla	133.0	True	full
257	257	6052996d1295ff0038cdbca2	2021-03-18 00:06:00	[]	[]	Wed Mar 17 23:56:39 +0000 2021	[{"text":"alwx","indices":[47,52]},{"text":"tnwx","indices":[53,58]},{"text":"mswx","indices":[59,64]},{"text":"flwx","indices":[65,70]},{"text":"scwx","indices":[71,76]},{"text":"lawx","indices":[77,82]},{"text":"arwx","indices":[83,88]},{"text":"birmingham","indices":[89,100]},{"text":"al","indices":[101,104]},{"text":"ga","indices":[105,108]},{"text":"romega","indices":[109,116]},{"text":"athe…	[{"url":"https://t.co/ZcrrqqAhvd","expanded_url":"https://www.pscp.tv/w/cyE9NzQ3NDQ5NnwxTVlHTm1qUWRPTkt30dQXZXD7V8xTj37y3sLyHHlD3MLW3lirRBGBxiLPfI4=","display_url":"pscp.tv/w/cyE9NzQ3NDQ5â€¦","indices":[257,280]}]	WATCH LIVE: TORNADO OUTBREAK ACROSS SOUTHEAST: #alwx #tnwx #mswx #flwx #scwx #lawx #arwx #birmingham #al #ga #romega #athensga #pds #tornado #severe #hail #gawx #atltraffic #covid19 #covid #vaccine #coronavirus #biden #breaking #news #sports #america #usa https://t.co/ZcrrqqAhvd	3596.0	RT @channel1atlanta: WATCH LIVE: TORNADO OUTBREAK ACROSS SOUTHEAST: #alwx #tnwx #mswx #flwx #scwx #lawx #arwx #birmingham #al #ga #romega #â€¦	356.0	True	full
258	258	6052996e1295ff0038cdbcb4	2021-03-18 00:06:00	[]	[]	Wed Mar 17 23:01:52 +0000 2021	[]	[{"url":"https://t.co/65rpjYzGip","expanded_url":"https://www.reviewjournal.com/local/thousands-of-covid-vaccine-appointments-going-unfilled-2298295/","display_url":"reviewjournal.com/local/thousandâ€¦","indices":[254,277]}]	It also looks like expanding COVID vaccine eligibility has helped @SNHDinfo fill appointments. On March 10, the agency reported it had administered ~47,000 new doses in the past week. Today, they reported ~81,000 in the past week. Largest # to date. https://t.co/65rpjYzGip	3687.0	RT @DavidsonLVRJ: It also looks like expanding COVID vaccine eligibility has helped @SNHDinfo fill appointments. On March 10, the agency râ€¦	840.0	True	full
259	259	6052996e1295ff0038cdbcd8	2021-03-18 00:06:01	[]	[]	Wed Mar 17 22:59:53 +0000 2021	[{"text":"EritreaEthiopiaAlliance","indices":[45,69]},{"text":"TPLF","indices":[144,149]},{"text":"TPLFLies","indices":[160,169]},{"text":"EritreaPrevails","indices":[170,186]},{"text":"EthiopiaPrevails","indices":[187,204]},{"text":"Eritrea","indices":[205,213]},{"text":"Ethiopia","indices":[214,223]},{"text":"TPLFCrimes","indices":[224,235]},{"text":"EU","indices":[236,239]},{"text":"US","indic…	[{"url":"https://t.co/h3Dpqw4CgA","expanded_url":"https://www.youtube.com/watch?v=fj0CCNmOf5Q","display_url":"youtube.com/watch?v=fj0CCNâ€¦","indices":[253,276]}]	The same pattern behaviour designed to drain #EritreaEthiopiaAlliance of its most important resources, based on cooked evidence of support for #TPLF terrorism.#TPLFLies #EritreaPrevails #EthiopiaPrevails #Eritrea #Ethiopia #TPLFCrimes #EU #US @amnesty https://t.co/h3Dpqw4CgA	12281.0	RT @hadnetkeleta: The same pattern behaviour designed to drain #EritreaEthiopiaAlliance of its most important resources, based on cooked eâ€¦	14.0	True	full
260	260	6052996e1295ff0038cdbcda	2021-03-18 00:06:00	[]	[]	Thu Mar 18 00:05:31 +0000 2021	[]	[{"url":"https://t.co/PC8crZuc7A","expanded_url":"https://twitter.com/nytimes/status/1372087830747492353","display_url":"twitter.com/nytimes/statusâ€¦","indices":[194,217]}]	Thereâ€™s a MASSIVE difference between making something USING ovarian cells, and something made OF ovarian cells. Cake isnâ€™t made FROM an oven but itâ€™s cooked IN one. Seriously, this is important https://t.co/PC8crZuc7A	21707.0	RT @whereisdaz: Thereâ€™s a MASSIVE difference between making something USING ovarian cells, and something made OF ovarian cells. Cake isnâ€™tâ€¦	7785.0	True	full
261	261	6052996e1295ff0038cdbcea	2021-03-18 00:06:01	[]	[]	Thu Mar 18 00:00:33 +0000 2021	[]	[{"url":"https://t.co/aSaR1tBHa0","expanded_url":"https://bit.ly/3lqzJKA","display_url":"bit.ly/3lqzJKA","indices":[213,236]}]	A White House spokesperson says the United States is carefully considering requests to eventually ship that country's excess supplies of COVID-19 vaccines across the border to its neighbours in Canada and Mexico. https://t.co/aSaR1tBHa0	603410.0	RT @CBCToronto: A White House spokesperson says the United States is carefully considering requests to eventually ship that country's excesâ€¦	1938.0	True	full
262	262	6052996e1295ff0038cdbcfc	2021-03-18 00:06:01	[]	[]	Mon Mar 15 18:03:00 +0000 2021	[]	[{"url":"https://t.co/MT3k2S2Mgz","expanded_url":"https://www.democracynow.org/2021/3/15/steven_donziger_house_arrest_chevron","display_url":"democracynow.org/2021/3/15/stevâ€¦","indices":[237,260]}]	Lawyer @SDonziger successfully sued Chevron in Ecuador for environmental damage. How did he end up under house arrest? "Chevron and its allies have used the judiciary to try to attack the very idea of corporate accountability," he says. https://t.co/MT3k2S2Mgz https://t.co/BaG6lQy0lO	792136.0	RT @democracynow: Lawyer @SDonziger successfully sued Chevron in Ecuador for environmental damage. How did he end up under house arrest? "Câ€¦	17839.0	True	full
263	263	6052996f1295ff0038cdbd10	2021-03-18 00:06:01	[]	[]	Thu Mar 18 00:02:37 +0000 2021	[]	[{"url":"https://t.co/3LYlhnwasx","expanded_url":"http://www.twitch.tv/jane_drolf","display_url":"twitch.tv/jane_drolf","indices":[140,163]}]	Some team members and myself are fighting the outbreak. use !rules to see how this event works! Have fun! Vibe out! Let's end the zombies!! https://t.co/3LYlhnwasx	330.0	RT @JaneDrolf: Some team members and myself are fighting the outbreak. use !rules to see how this event works! Have fun! Vibe out! Let's enâ€¦	145.0	True	full
264	264	6052996f1295ff0038cdbd14	2021-03-18 00:06:01	[{"text":"StayHome","indices":[12,21]},{"text":"Weathercloud","indices":[175,188]}]	[{"url":"https://t.co/Tqet2hKbEw","expanded_url":"http://app.weathercloud.net/map#0762689247","display_url":"app.weathercloud.net/map#0762689247","indices":[151,174]}]		[]	[]			Chiguayante #StayHome 21h | Tiempo actual Viento: 4.0 km/h SSE Racha: 9.7 km/h Temperatura: 15.7 Â°C Humedad: 80 %â€¦ https://t.co/uVxUsu5Vwf	4108.0	True	full
265	265	6052996f1295ff0038cdbd28	2021-03-18 00:06:01	[]	[{"url":"https://t.co/2CQXE3t5LQ","expanded_url":"https://www.cbc.ca/news/world/us-vaccines-canada-psaki-1.5953764?__vfz=medium%3Dsharebar","display_url":"cbc.ca/news/world/us-â€¦","indices":[127,150]}]		[]	[]			So @MichealMartinTD was ðŸ‡®ðŸ‡ª discussed ... White House 'carefully' considering vaccine request from Canada and Mexicoâ€¦ https://t.co/4nHwBcAfCH	184.0	True	full
266	266	6052996f1295ff0038cdbd2e	2021-03-18 00:06:01	[]	[]	Tue Mar 16 14:01:26 +0000 2021	[{"text":"asthma","indices":[44,51]},{"text":"COVID","indices":[63,69]}]	[{"url":"https://t.co/3qQFRxHpFD","expanded_url":"https://bit.ly/3vusiGT","display_url":"bit.ly/3vusiGT","indices":[228,251]}]	Are you, or is anyone you know, living with #asthma during the #COVID-19 pandemic? Want to share your thoughts and experiences? Researchers at @AUKCAR are conducting interviews that take no more than 30 minutes. More info: https://t.co/3qQFRxHpFD	1351.0	RT @AUKCAR: Are you, or is anyone you know, living with #asthma during the #COVID-19 pandemic? Want to share your thoughts and experiencesâ€¦	83.0	True	full
267	267	6052996f1295ff0038cdbd36	2021-03-18 00:06:02	[]	[]	Wed Mar 17 21:04:37 +0000 2021	[{"text":"DemVote1","indices":[235,244]}]	[{"url":"https://t.co/w16TEblgik","expanded_url":"https://www.nbcnews.com/politics/white-house/ohio-attorney-general-sues-block-part-1-9-trillion-covid-n1261332","display_url":"nbcnews.com/politics/whiteâ€¦","indices":[245,268]}]	Ohio attorney general sues to block part of the $1.9 trillion Covid relief bill Even Republican AGs do not care about the quality of life for the American people. They want you hungry, cold, unable to make your rent or feed the kids #DemVote1 https://t.co/w16TEblgik	39537.0	RT @katherineOma: Ohio attorney general sues to block part of the $1.9 trillion Covid relief bill Even Republican AGs do not care about thâ€¦	2146.0	True	full
268	268	6052996f1295ff0038cdbd38	2021-03-18 00:06:02	[]	[{"url":"https://t.co/nZPe8GGXZO","expanded_url":"https://trib.al/Vrx46GK","display_url":"trib.al/Vrx46GK","indices":[129,152]}]		[]	[]			Some 4.4 million just became eligible to receive a vaccine, but doses are still scarce in the Golden State. Here'sâ€¦ https://t.co/IOgDxxl4Oc	1846.0	True	full
269	269	6052996f1295ff0038cdbd3e	2021-03-18 00:06:02	[]	[]	Wed Mar 17 22:29:15 +0000 2021	[]	[{"url":"https://t.co/6FwAmBuhIf","expanded_url":"https://trib.al/0Rem0O3","display_url":"trib.al/0Rem0O3","indices":[189,212]}]	In a Facebook page associated with Baker of the Cherokee Sheriffâ€™s Office, several photos show the law enforcer was promoting T-shirts with the slogan â€œCOVID-19 imported virus from CHY-NAâ€� https://t.co/6FwAmBuhIf	1325547.0	RT @thedailybeast: In a Facebook page associated with Baker of the Cherokee Sheriffâ€™s Office, several photos show the law enforcer was promâ€¦	52.0	True	full
270	270	6052996f1295ff0038cdbd50	2021-03-18 00:06:02	[{"text":"datascientist","indices":[28,42]},{"text":"TDWIUpside","indices":[212,223]}]	[{"url":"https://t.co/kFRWhLGFse","expanded_url":"https://bit.ly/2NJlBPD","display_url":"bit.ly/2NJlBPD","indices":[226,249]}]		[]	[]			In the past, hiring a chief #datascientist was considered a luxury. Now it is a "must-have" position, especially asâ€¦ https://t.co/0zkXxfrMp1	26839.0	True	full
271	271	6052996f1295ff0038cdbd54	2021-03-18 00:06:02	[]	[{"url":"https://t.co/x2OvjeEWso","expanded_url":"https://trib.al/uiNqobw","display_url":"trib.al/uiNqobw","indices":[129,152]}]		[]	[]			Some 4.4 million just became eligible to receive a vaccine, but doses are still scarce in the Golden State. Here'sâ€¦ https://t.co/DOfxqKUDes	2786.0	True	full
272	272	6052996f1295ff0038cdbd56	2021-03-18 00:06:02	[]	[]	Thu Mar 18 00:05:57 +0000 2021	[]	[{"url":"https://t.co/sbKTS1zRBi","expanded_url":"https://www.sabcnews.com/sabcnews/uganda-launches-covid-19-rapid-test-kit-eyes-africa-market/","display_url":"sabcnews.com/sabcnews/ugandâ€¦","indices":[230,253]}]	Uganda on Wednesday launched a rapid COVID-19 antibody test partly funded by France that developers hope to market in sub-Saharan Africa, where the laboratory infrastructure needed for extensive novel coronavirus testing is thin. https://t.co/sbKTS1zRBi https://t.co/AfAxovjuzY	1866985.0	RT @SABCNews: Uganda on Wednesday launched a rapid COVID-19 antibody test partly funded by France that developers hope to market in sub-Sahâ€¦	1179.0	True	full
273	273	6052996f1295ff0038cdbd60	2021-03-18 00:06:02	[]	[{"url":"https://t.co/btYWHbDkzc","expanded_url":"https://trib.al/fS6QNyo","display_url":"trib.al/fS6QNyo","indices":[129,152]}]		[]	[]			Some 4.4 million just became eligible to receive a vaccine, but doses are still scarce in the Golden State. Here'sâ€¦ https://t.co/SVfqxk28ao	314.0	True	full
274	274	6052996f1295ff0038cdbd66	2021-03-18 00:06:02	[]	[{"url":"https://t.co/9elMXAXIit","expanded_url":"https://trib.al/YrAokly","display_url":"trib.al/YrAokly","indices":[129,152]}]		[]	[]			Some 4.4 million just became eligible to receive a vaccine, but doses are still scarce in the Golden State. Here'sâ€¦ https://t.co/QOPcMch8WK	1162.0	True	full
275	275	6052996f1295ff0038cdbd68	2021-03-18 00:06:02	[{"text":"IBMCloudNativeDay","indices":[11,29]}]	[{"url":"https://t.co/przJgW97kp","expanded_url":"http://bit.ly/3vfuuC2","display_url":"bit.ly/3vfuuC2","indices":[183,206]}]		[]	[]			Don't miss #IBMCloudNativeDay on April 14th! This no-cost event features 15 sessions with @IBM experts and users whâ€¦ https://t.co/xRZDplQ6Dt	5398.0	True	full
276	276	6052996f1295ff0038cdbd6e	2021-03-18 00:06:02	[]	[]	Wed Mar 17 17:24:41 +0000 2021	[]	[{"url":"https://t.co/Eow8vf82oI","expanded_url":"https://youtu.be/BtJMOVKjhUo","display_url":"youtu.be/BtJMOVKjhUo","indices":[256,279]}]	Hello, @WHO ! Korean boy group, Super Junior (@SJofficial), had just released a song called House Party containing lyrics about health protocols for COVID-19. I hope you can share it to spread awareness for people around the world â˜ºï¸� Thank you! Link â–¶ https://t.co/Eow8vf82oI	204.0	RT @Sj_like__this: Hello, @WHO ! Korean boy group, Super Junior (@SJofficial), had just released a song called House Party containing lyriâ€¦	573.0	True	full
277	277	605299701295ff0038cdbd76	2021-03-18 00:06:02	[{"text":"childabuse","indices":[124,135]}]	[{"url":"https://t.co/1BUMZXLwxs","expanded_url":"https://joyce-bowen.blog/2021/03/03/its-all-about-control-all-the-ways-the-government-can-lay-siege-to-your-property/","display_url":"joyce-bowen.blog/2021/03/03/itsâ€¦","indices":[100,123]}]		[]	[]			Itâ€™s All About Control, Folks &amp;amp; All the Ways the Government Can Lay Siege to Your Propertyâ€¦ https://t.co/an5DlAhYaR	11284.0	True	full
278	278	605299701295ff0038cdbd78	2021-03-18 00:06:02	[]	[]	Wed Mar 17 21:49:54 +0000 2021	[]	[{"url":"https://t.co/bdakkOSb1o","expanded_url":"https://bit.ly/2Q2h4Jv","display_url":"bit.ly/2Q2h4Jv","indices":[222,245]}]	Al menos 15 urbanismos de la GMMV en Ciudad Guayana quedaron paralizados luego del vaciado de losas y levantamiento de estructuras metÃ¡licas. Beneficiarios han tenido que continuar las obras desde hace al menos tres aÃ±os: https://t.co/bdakkOSb1o. https://t.co/ip2vzVwrPq	176922.0	RT @CorreodelCaroni: Al menos 15 urbanismos de la GMMV en Ciudad Guayana quedaron paralizados luego del vaciado de losas y levantamiento deâ€¦	939.0	True	full
279	279	605299701295ff0038cdbd7c	2021-03-18 00:06:02	[]	[]	Wed Mar 17 08:20:35 +0000 2021	[{"text":"WhatsHappeningInMyanmar","indices":[237,261]}]	[{"url":"https://t.co/AxMvbTkqH8","expanded_url":"https://iimm.un.org/iimm-recipients-of-illegal-orders-should-contact-us/","display_url":"iimm.un.org/iimm-recipientâ€¦","indices":[213,236]}]	A U.N. team of investigators on Myanmar has appealed for people to collect and preserve documentary evidence of crimes ordered by the military since a Feb. 1 coup to build cases against its leaders. Details here: https://t.co/AxMvbTkqH8 #WhatsHappeningInMyanmar	165211.0	RT @TostevinM: A U.N. team of investigators on Myanmar has appealed for people to collect and preserve documentary evidence of crimes orderâ€¦	670.0	True	full
280	280	605299701295ff0038cdbd92	2021-03-18 00:06:02	[]	[]	Wed Mar 17 23:04:00 +0000 2021	[{"text":"STATMadness","indices":[26,38]},{"text":"zotzotzot","indices":[193,203]}]	[{"url":"https://t.co/YIQo5ICqkp","expanded_url":"https://www.statnews.com/feature/stat-madness/bracket/","display_url":"statnews.com/feature/stat-mâ€¦","indices":[204,227]}]	Have you voted for UCI in #STATMadness today? We need your help to advance to the next round! Keep voting until this round ends tomorrow, Thursday at 8:59 p.m. PT. You can vote more than once! #zotzotzot https://t.co/YIQo5ICqkp	3860.0	RT @UCIrvineSOM: Have you voted for UCI in #STATMadness today? We need your help to advance to the next round! Keep voting until this roundâ€¦	33.0	True	full
281	281	605299701295ff0038cdbda0	2021-03-18 00:06:02	[]	[]	Mon Mar 15 08:49:54 +0000 2021	[{"text":"mariÃ±oviveporti","indices":[247,263]}]	[{"url":"https://t.co/ISkHfy0yPK","expanded_url":"https://twitter.com/FranciscoGpsuv/status/1371293364239351810","display_url":"twitter.com/FranciscoGpsuvâ€¦","indices":[267,290]}]	Estar alerta en esta semana de flexibilizaciÃ³n , es compromiso de todos...No podemos jugar con nuestra salud..A cumplir con las medidas de Bioseguridad..Tu te cuidas, yo te cuido...Nuestro Alcalde Francisco GonzÃ¡lez, preocupado por su Municipio...#mariÃ±oviveporti... https://t.co/ISkHfy0yPK	60.0	RT @Javicho215: Estar alerta en esta semana de flexibilizaciÃ³n , es compromiso de todos...No podemos jugar con nuestra salud..A cumplir conâ€¦	8.0	True	full
282	282	605299701295ff0038cdbda8	2021-03-18 00:06:03	[]	[]	Wed Mar 17 21:07:41 +0000 2021	[]	[{"url":"https://t.co/wJzU4JtIeU","expanded_url":"https://www.latimes.com/business/story/2021-03-15/california-covid-19-relief-program-applications-open","display_url":"latimes.com/business/storyâ€¦","indices":[257,280]}]	Good news! Californiaâ€™s online rent relief portal is up - some money is now available for landlords and tenants to cover unpaid rent. Keep your eyes out for a pending announcement about additional rent relief through @sacredheartcs and @DSTNHome as well. https://t.co/wJzU4JtIeU	2422.0	RT @SVatHome: Good news! Californiaâ€™s online rent relief portal is up - some money is now available for landlords and tenants to cover unpaâ€¦	73.0	True	full
283	283	605299701295ff0038cdbdb0	2021-03-18 00:06:03	[]	[]	Wed Mar 17 20:43:40 +0000 2021	[]	[{"url":"https://t.co/y4YQeIXjBg","expanded_url":"https://www.scotsman.com/news/opinion/columnists/scotlands-hate-crime-bill-how-the-snp-have-let-women-down-with-this-flawed-legislation-murdo-fraser-msp-3167502","display_url":"scotsman.com/news/opinion/câ€¦","indices":[254,277]}]	"I have been struck..by the volume of correspondence I have had from women, from all parts of Scotland, who are deeply concerned about the passing of the Bill in its final form, without protection for women, and the message that it sends" @murdo_fraser https://t.co/y4YQeIXjBg	15095.0	RT @ForwomenScot: "I have been struck..by the volume of correspondence I have had from women, from all parts of Scotland, who are deeply coâ€¦	716.0	True	full
284	284	605299701295ff0038cdbdb8	2021-03-18 00:06:03	[]	[]	Wed Mar 17 21:13:58 +0000 2021	[]	[{"url":"https://t.co/SFh4zvTDHb","expanded_url":"https://kotaku.com/activision-blizzard-ceo-to-get-even-bigger-bonuses-whil-1846493910","display_url":"kotaku.com/activision-bliâ€¦","indices":[195,218]}]	Yesterday: Activision Blizzard video games laid off 190 people (over 1,000 have been laid off in the last two years) Today: Its CEO got a $200 million bonus on top of his $30 million annual pay https://t.co/SFh4zvTDHb	396770.0	RT @DanPriceSeattle: Yesterday: Activision Blizzard video games laid off 190 people (over 1,000 have been laid off in the last two years) Tâ€¦	3714.0	True	full
285	285	605299701295ff0038cdbdc0	2021-03-18 00:06:03	[{"text":"Binance","indices":[27,35]}]	[{"url":"https://t.co/SJvbT1JX7J","expanded_url":"https://oxy.biz/analyze/ICX_ETH:Binance","display_url":"oxy.biz/analyze/ICX_ETâ€¦","indices":[220,243]}]		[]	[]			ðŸ“¡ ðŸ¤¬ Signal for $ICX/ETH on #Binance Sell volume: +116.70 ETH Price: -2.41% (0.00101200 ETH) Last 1h: bought 15.46 Eâ€¦ https://t.co/egAHaeH5Sn	8421.0	True	full
286	286	605299711295ff0038cdbdca	2021-03-18 00:06:03	[]	[]	Wed Mar 17 22:17:22 +0000 2021	[{"text":"bottomtrawling","indices":[14,29]},{"text":"BanBottomTrawling","indices":[221,239]},{"text":"Protecttheocean","indices":[240,256]}]	[{"url":"https://t.co/fF4OVpIiR1","expanded_url":"https://www.theguardian.com/environment/2021/mar/17/trawling-for-fish-releases-as-much-carbon-as-air-travel-report-finds-climate-crisis","display_url":"theguardian.com/environment/20â€¦","indices":[257,280]}]	Not only does #bottomtrawling bulldoze marine biodiversity, it is releasing more carbon (by disturbing ocean sinks) than the aviation industry did pre covid!. Why is NZ commercial fishing STILL doing this @DavidParkerMP? #BanBottomTrawling #Protecttheocean https://t.co/fF4OVpIiR1	1041.0	RT @FromAQuasar: Not only does #bottomtrawling bulldoze marine biodiversity, it is releasing more carbon (by disturbing ocean sinks) than tâ€¦	36912.0	True	full
287	287	605299711295ff0038cdbe0c	2021-03-18 00:06:04	[{"text":"hotelsresorts","indices":[181,195]},{"text":"consumerservices","indices":[196,213]}]	[{"url":"https://t.co/lXjAHlqVkG","expanded_url":"https://quantisnow.com/insight/524376?s=t","display_url":"quantisnow.com/insight/524376â€¦","indices":[156,179]}]		[]	[]			$STAY ðŸ“œ SEC Form 4: N Bruce Haase disposed of $192,465 worth of Paired Shares (10,019 units at $19.21), decreasingâ€¦ https://t.co/KgDMsX3ScP	21.0	True	full
288	288	605299711295ff0038cdbe0e	2021-03-18 00:06:04	[]	[{"url":"https://t.co/2rr6Svqsuc","expanded_url":"https://trib.al/D6k1YZt","display_url":"trib.al/D6k1YZt","indices":[129,152]}]		[]	[]			Some 4.4 million just became eligible to receive a vaccine, but doses are still scarce in the Golden State. Here'sâ€¦ https://t.co/P5PiferRYF	4971.0	True	full
289	289	605299711295ff0038cdbe14	2021-03-18 00:06:04	[]	[]	Wed Mar 17 23:34:13 +0000 2021	[]	[{"url":"https://t.co/oL0rFDkn95","expanded_url":"https://twitter.com/donaldjtrumpjr/status/1372278061694136324","display_url":"twitter.com/donaldjtrumpjrâ€¦","indices":[271,294]}]	.@AmericanAir - If the man who killed Osama Bin Laden - @mchooyah - is banned from an airline over a mask, surely the tip top of Washingtonâ€™s Elite - @JohnKerry - should get the same ban, right? Or are there different rules for the People than there are for the Elites? https://t.co/oL0rFDkn95	4921.0	RT @ChrisMZiegler: .@AmericanAir - If the man who killed Osama Bin Laden - @mchooyah - is banned from an airline over a mask, surely the tiâ€¦	49.0	True	full
290	290	605299711295ff0038cdbe16	2021-03-18 00:06:04	[]	[]	Wed Mar 17 20:42:03 +0000 2021	[{"text":"FCIM","indices":[143,148]},{"text":"InterFans","indices":[149,159]},{"text":"ForzaInter","indices":[160,171]}]	[{"url":"https://t.co/93ZrmhZ90P","expanded_url":"http://dlvr.it/Rvr9xP","display_url":"dlvr.it/Rvr9xP","indices":[119,142]}]	Inter Worried Danilo Dâ€™Ambrosio Might Have Passed COVID-19 Onto Others Before Torino Game, Italian Broadcaster Reports https://t.co/93ZrmhZ90P #FCIM #InterFans #ForzaInter https://t.co/5vIBbDVOnG	28580.0	RT @SempreIntercom: Inter Worried Danilo Dâ€™Ambrosio Might Have Passed COVID-19 Onto Others Before Torino Game, Italian Broadcaster Reportsâ€¦	546.0	True	full
291	291	605299711295ff0038cdbe1a	2021-03-18 00:06:04	[]	[]	Wed Mar 17 21:57:13 +0000 2021	[]	[{"url":"https://t.co/w4KjWfe3Lw","expanded_url":"https://www.gub.uy/ministerio-salud-publica/comunicacion/noticias/comunicado-sobre-plan-vacunacion-covid-19","display_url":"gub.uy/ministerio-salâ€¦","indices":[238,261]}]	El Ministerio de Salud PÃºblica informa que se avanza satisfactoriamente en el plan de vacunaciÃ³n que tiene como objetivo mÃ¡ximo inmunizar a 2:836.000 personas. Comunicado sobre la vacunaciÃ³n realizada hasta la fecha y prÃ³ximos pasos âž¡ï¸� https://t.co/w4KjWfe3Lw https://t.co/jtzrxBVLSV	105310.0	RT @MSPUruguay: El Ministerio de Salud PÃºblica informa que se avanza satisfactoriamente en el plan de vacunaciÃ³n que tiene como objetivo mÃ¡â€¦	282.0	True	full
292	292	605299711295ff0038cdbe1c	2021-03-18 00:06:04	[]	[{"url":"https://t.co/5cIoUfneEp","expanded_url":"http://a.msn.com/01/pt-br/BB1eHiLo?ocid=st","display_url":"a.msn.com/01/pt-br/BB1eHâ€¦","indices":[207,230]}]		[]	[]			MÃ©dia de mortes pela covid no PaÃ­s fica acima de 2 mil pela primeira vez, com 2.736 Ã³bitos em um dia - ALGUEM ESTÃ�â€¦ https://t.co/dTQ6eM4EgN	458.0	True	full
293	293	605299721295ff0038cdbe2c	2021-03-18 00:06:04	[]	[{"url":"https://t.co/VN1LWCfuBN","expanded_url":"https://unwantedlife.me/give-your-inner-demons-a-piece-of-your-mind","display_url":"unwantedlife.me/give-your-inneâ€¦","indices":[216,239]}]		[]	[]			@gabbyabigaill All Comments Returned Give Your Inner Demons A Piece Of Your Mind A review of the Inner Demons proâ€¦ https://t.co/Uh8e4kYg43	3147.0	True	full
294	294	605299721295ff0038cdbe3c	2021-03-18 00:06:04	[]	[]	Wed Mar 17 23:42:01 +0000 2021	[]	[{"url":"https://t.co/WHRweyMMwN","expanded_url":"http://Twitch.tv/GioBareLs","display_url":"Twitch.tv/GioBareLs","indices":[118,141]}]	Mood for the rest of the month!! This pandemic will not get the best of me ðŸ˜¤ðŸ˜¤ðŸ˜¤ðŸ˜¤ðŸ˜¤ðŸ˜¤ðŸ˜¤ðŸ˜¤ For more content follow me on at https://t.co/WHRweyMMwN streaming nightly! https://t.co/VyT3EeAllp	1163.0	RT @758Gio: Mood for the rest of the month!! This pandemic will not get the best of me ðŸ˜¤ðŸ˜¤ðŸ˜¤ðŸ˜¤ðŸ˜¤ðŸ˜¤ðŸ˜¤ðŸ˜¤ For more content follow me on at https://tâ€¦	1163.0	True	full
295	295	605299721295ff0038cdbe42	2021-03-18 00:06:05	[]	[]	Wed Mar 17 23:43:58 +0000 2021	[]	[{"url":"https://t.co/ASAHe4ZuXx","expanded_url":"https://www.buzzfeednews.com/article/skbaer/spa-shooter-bad-day-racist-facebook","display_url":"buzzfeednews.com/article/skbaerâ€¦","indices":[255,278]}]	Capt. Jay Baker, the Georgia sheriff's official who chalked up the murders of six Asian women and two others at Atlanta spas to "a bad day" for the gunman, recently posted a photo to Facebook of a t-shirt that said, â€œCOVID 19 IMPORTED VIRUS FROM CHY-NA." https://t.co/ASAHe4ZuXx	517963.0	RT @shannonrwatts: Capt. Jay Baker, the Georgia sheriff's official who chalked up the murders of six Asian women and two others at Atlantaâ€¦	27.0	True	full
296	296	605299721295ff0038cdbe4e	2021-03-18 00:06:05	[]	[]	Thu Mar 18 00:04:03 +0000 2021	[]	[{"url":"https://t.co/dWFBGU98Br","expanded_url":"https://twitter.com/DonaldJTrumpJr/status/1372278061694136324","display_url":"twitter.com/DonaldJTrumpJrâ€¦","indices":[248,271]}]	Last year, @AmericanAir threw a black 2-year-old and his mother off a flight because the toddler wouldnâ€™t keep a mask on (because heâ€™s a toddler). But John Kerry is different. Heâ€™s a rich Democrat, so the rules at @AmericanAir donâ€™t apply to him. https://t.co/dWFBGU98Br	315718.0	RT @seanmdav: Last year, @AmericanAir threw a black 2-year-old and his mother off a flight because the toddler wouldnâ€™t keep a mask on (becâ€¦	1703.0	True	full
297	297	605299721295ff0038cdbe54	2021-03-18 00:06:05	[{"text":"LoveRemix","indices":[13,23]},{"text":"ThaliaLosInicios","indices":[104,121]},{"text":"30AÃ±osComoSolista","indices":[122,140]},{"text":"Love","indices":[141,146]},{"text":"LoveThalia","indices":[147,158]},{"text":"Thalia","indices":[160,167]},{"text":"MDCQueretaro","indices":[169,182]},{"text":"MDCThaliaQueretaro","indices":[184,203]},{"text":"ThaliaMDCContigoSiempreEsta","indices":[20…	[{"url":"https://t.co/qwZN5JEeV1","expanded_url":"https://open.spotify.com/album/5u19iYnHsi4vMgOg84ySTE?si=Xt3zZeG6Rz-um-bExbNM4Q&utm_source=copy-link","display_url":"open.spotify.com/album/5u19iYnHâ€¦","indices":[79,102]}]		[]	[]			dale play a #LoveRemix escuchalo ahora en sus versiones para discoteques... ðŸ‘‡ https://t.co/qwZN5JEeV1â€¦ https://t.co/NzAuS4rVUD	2531.0	True	full
298	298	605299721295ff0038cdbe5e	2021-03-18 00:06:05	[]	[]	Wed Mar 17 23:07:53 +0000 2021	[]	[{"url":"https://t.co/E4oFpH81xA","expanded_url":"https://www.buzzfeednews.com/article/skbaer/spa-shooter-bad-day-racist-facebook","display_url":"buzzfeednews.com/article/skbaerâ€¦","indices":[262,285]}]	Epic twistâ€”The Georgia sheriff who said the man accused of killing six Asian women &amp; two others at spas had "a bad day" previously shared &amp; promoted racist T-shirts on social media that said "Covid 19 IMPORTED VIRUS FROM CHY-NA." Canâ€™t make this up. https://t.co/E4oFpH81xA	448984.0	RT @DrEricDing: Epic twistâ€”The Georgia sheriff who said the man accused of killing six Asian women &amp; two others at spas had "a bad day" preâ€¦	4285.0	True	full
299	299	605299721295ff0038cdbe6a	2021-03-18 00:06:05	[]	[]	Wed Mar 17 21:13:58 +0000 2021	[]	[{"url":"https://t.co/SFh4zvTDHb","expanded_url":"https://kotaku.com/activision-blizzard-ceo-to-get-even-bigger-bonuses-whil-1846493910","display_url":"kotaku.com/activision-bliâ€¦","indices":[195,218]}]	Yesterday: Activision Blizzard video games laid off 190 people (over 1,000 have been laid off in the last two years) Today: Its CEO got a $200 million bonus on top of his $30 million annual pay https://t.co/SFh4zvTDHb	396770.0	RT @DanPriceSeattle: Yesterday: Activision Blizzard video games laid off 190 people (over 1,000 have been laid off in the last two years) Tâ€¦	2511.0	True	full
300	300	605299721295ff0038cdbe70	2021-03-18 00:06:05	[]	[]	Wed Mar 17 19:46:03 +0000 2021	[]	[{"url":"https://t.co/7kYRLnXcnb","expanded_url":"https://bit.ly/3bHAUSv","display_url":"bit.ly/3bHAUSv","indices":[244,267]}]	Las vacunas contra el COVID-19 estÃ¡n llegando paulatinamente a nuestra regiÃ³n. Â¿CÃ³mo se puede expandir la producciÃ³n para acelerar el calendario? Ãšnete a nuestro webinar con los expertos en salud pÃºblica: @Yadav_supplychn, @mdownham y @bioecor https://t.co/7kYRLnXcnb https://t.co/czSJlxKDR6	1475.0	RT @RedCriteria: Las vacunas contra el COVID-19 estÃ¡n llegando paulatinamente a nuestra regiÃ³n. Â¿CÃ³mo se puede expandir la producciÃ³n paraâ€¦	61.0	True	full
301	301	605299731295ff0038cdbe80	2021-03-18 00:06:05	[]	[]	Wed Mar 17 07:59:29 +0000 2021	[{"text":"TeamVox","indices":[0,8]},{"text":"FUERZA_Y_HONOR","indices":[9,24]}]	[{"url":"https://t.co/zPHkEManSt","expanded_url":"https://www.eldia.es/tenerife/2021/03/15/policia-local-laguna-denuncia-asume-43204519.html","display_url":"eldia.es/tenerife/2021/â€¦","indices":[241,264]}]	#TeamVox #FUERZA_Y_HONOR Esta gente si no se integra, deberÃ­an ser devueltos, por quÃ© los ciudadanos EspaÃ±oles he inmigrantes legales integrados tenemos que aguantar,ðŸ¤¬ ðŸ‘‡ La PolicÃ­a Local de La Laguna denuncia que asume tareas de inmigraciÃ³n https://t.co/zPHkEManSt vÃ­a @eldia	4425.0	RT @Keissy_FFAA: #TeamVox #FUERZA_Y_HONOR Esta gente si no se integra, deberÃ­an ser devueltos, por quÃ© los ciudadanos EspaÃ±oles he inmigranâ€¦	9915.0	True	full
302	302	605299731295ff0038cdbe82	2021-03-18 00:06:05	[]	[]	Wed Mar 17 22:16:06 +0000 2021	[]	[{"url":"https://t.co/ch6ZH9M56L","expanded_url":"https://www.buzzfeednews.com/article/skbaer/spa-shooter-bad-day-racist-facebook","display_url":"buzzfeednews.com/article/skbaerâ€¦","indices":[132,155]}]	The cop who said the spa shooter had â€œa bad dayâ€� previously posted a racist shirt saying the coronavirus was imported from â€œCHY-NAâ€� https://t.co/ch6ZH9M56L	24545.0	RT @Walldo: The cop who said the spa shooter had â€œa bad dayâ€� previously posted a racist shirt saying the coronavirus was imported from â€œCHYâ€¦	2692.0	True	full
303	303	605299731295ff0038cdbe8a	2021-03-18 00:06:05	[]	[]	Wed Mar 17 21:36:58 +0000 2021	[]	[{"url":"https://t.co/pSmIthQkeH","expanded_url":"http://winniemayhandmade.bigcartel.com","display_url":"winniemayhandmade.bigcartel.com","indices":[125,148]}]	Thereâ€™s only 3 cute-icle balms left in stock! Iâ€™m hoping to make more this wknd but until then, get 15% off w code WINSTON ðŸ¤© https://t.co/pSmIthQkeH https://t.co/em41uWgI6n	2960.0	RT @WinnieMHandmade: Thereâ€™s only 3 cute-icle balms left in stock! Iâ€™m hoping to make more this wknd but until then, get 15% off w code WINâ€¦	6566.0	True	full
304	304	605299731295ff0038cdbe8c	2021-03-18 00:06:05	[]	[]	Wed Mar 17 19:00:05 +0000 2021	[]	[{"url":"https://t.co/llnCpLbhJR","expanded_url":"https://www.emol.com/noticias/Nacional/2021/03/15/1014889/Codina-Defensa-FFAA-Barra.html","display_url":"emol.com/noticias/Nacioâ€¦","indices":[189,212]}]	"Si las FF.AA. no son respaldadas en su accionar, obviamente solas no van a actuar. Si no, van a terminar los mandos y los que participen en un Punta Peuco 2". Almirante Rodolfo Codina (r) https://t.co/llnCpLbhJR	20008.0	RT @jennette42: "Si las FF.AA. no son respaldadas en su accionar, obviamente solas no van a actuar. Si no, van a terminar los mandos y losâ€¦	1927.0	True	full
305	305	605299731295ff0038cdbe9e	2021-03-18 00:06:05	[]	[{"url":"https://t.co/59Vr7eQ0rX","expanded_url":"https://www.athensreview.com/news/jail-to-get-smith-county-inmates/article_7822bde2-877d-11eb-83c4-0b0c449e8912.html#utm_campaign=blox&utm_source=twitter&utm_medium=social","display_url":"athensreview.com/news/jail-to-gâ€¦","indices":[184,207]}]		[]	[]			The Smith County Commissioners Court ratified an agreement Tuesday, March 16, to send inmates to Henderson County aâ€¦ https://t.co/Eke963w2zp	1492.0	True	full
306	306	605299731295ff0038cdbeac	2021-03-18 00:06:06	[]	[]	Wed Mar 17 22:16:06 +0000 2021	[]	[{"url":"https://t.co/ch6ZH9M56L","expanded_url":"https://www.buzzfeednews.com/article/skbaer/spa-shooter-bad-day-racist-facebook","display_url":"buzzfeednews.com/article/skbaerâ€¦","indices":[132,155]}]	The cop who said the spa shooter had â€œa bad dayâ€� previously posted a racist shirt saying the coronavirus was imported from â€œCHY-NAâ€� https://t.co/ch6ZH9M56L	24544.0	RT @Walldo: The cop who said the spa shooter had â€œa bad dayâ€� previously posted a racist shirt saying the coronavirus was imported from â€œCHYâ€¦	325.0	True	full
307	307	605299731295ff0038cdbeb2	2021-03-18 00:06:06	[]	[]	Mon Mar 01 22:07:36 +0000 2021	[]	[{"url":"https://t.co/GBYyVpADvY","expanded_url":"https://bit.ly/300cTzF","display_url":"bit.ly/300cTzF","indices":[257,280]}]	As we come out on the other side of the pandemic, one lesson is clear -- broadband accessibility must be available in every part of PA - no exceptions. â€œIt was a critical issue before the pandemic, Itâ€™s an even more critical now.â€�-- State Rep. @emily4pa20 https://t.co/GBYyVpADvY	8893.0	RT @PAHDCC: As we come out on the other side of the pandemic, one lesson is clear -- broadband accessibility must be available in every parâ€¦	664.0	True	full
308	308	605299731295ff0038cdbec4	2021-03-18 00:06:06	[{"text":"RedCrossYouth","indices":[122,136]},{"text":"COVID19","indices":[242,250]}]	[{"url":"https://t.co/3WGfcQkcym","expanded_url":"https://www.instagram.com/redcrossla/","display_url":"instagram.com/redcrossla/","indices":[203,226]}]		[]	[]			Join us tomorrow at 3 p.m. on Instagram for a LIVE preview of this month's Community Conversation, hosted by our veâ€¦ https://t.co/Q1Nla0xWEu	11772.0	True	full
309	309	605299741295ff0038cdbeda	2021-03-18 00:06:06	[]	[]	Wed Mar 17 23:00:55 +0000 2021	[]	[{"url":"https://t.co/k8UAf1oLP4","expanded_url":"https://www.theguardian.com/global-development/2021/feb/08/its-time-for-africa-to-rein-in-tanzanias-anti-vaxxer-president","display_url":"theguardian.com/global-developâ€¦","indices":[160,183]}]	An article from just a month ago: â€˜It's time for Africa to rein in Tanzania's anti-vaxxer presidentâ€™. Well, heâ€™s â€˜reined inâ€™ now because very sadly heâ€™s dead. https://t.co/k8UAf1oLP4	74682.0	RT @NeilClark66: An article from just a month ago: â€˜It's time for Africa to rein in Tanzania's anti-vaxxer presidentâ€™. Well, heâ€™s â€˜reined iâ€¦	1596.0	True	full
310	310	605299741295ff0038cdbee4	2021-03-18 00:06:06	[]	[]	Wed Mar 17 23:01:44 +0000 2021	[{"text":"Cuba","indices":[0,5]},{"text":"COVID19","indices":[226,234]}]	[{"url":"https://t.co/m0AIPYDeal","expanded_url":"http://www.granma.cu/cuba-covid-19/2021-03-17/la-estrategia-cubana-para-desarrollar-vacunas-contra-la-covid-19-17-03-2021-00-03-48","display_url":"granma.cu/cuba-covid-19/â€¦","indices":[237,260]}]	#Cuba has announced a clinical trial on the effectiveness of nasal and sublingual treatment with the natural immune boosting drug CIGB2020, in people who have been in contact with, or are suspected of asymmetric infection by, #COVID19. https://t.co/m0AIPYDeal Via @Granma_Digital	1230.0	RT @cubasupport: #Cuba has announced a clinical trial on the effectiveness of nasal and sublingual treatment with the natural immune boostiâ€¦	492.0	True	full
311	311	605299741295ff0038cdbeea	2021-03-18 00:06:06	[]	[]	Wed Mar 17 23:26:55 +0000 2021	[]	[{"url":"https://t.co/FleOjbpojm","expanded_url":"https://www.thedailybeast.com/georgia-sheriff-spokesman-jay-baker-posted-racist-covid-shirts-on-facebook?source=twitter&via=desktop","display_url":"thedailybeast.com/georgia-sherifâ€¦","indices":[125,148]}]	"buT bLaCk pEopLe aRe aTTacKing aSiaNs"... White Georgia Sheriff Spokesman Jay Baker Posted Racist COVID Shirts on Facebook https://t.co/FleOjbpojm via @thedailybeast	260278.0	RT @tariqnasheed: "buT bLaCk pEopLe aRe aTTacKing aSiaNs"... White Georgia Sheriff Spokesman Jay Baker Posted Racist COVID Shirts on Facebâ€¦	237.0	True	full
312	312	605299741295ff0038cdbef0	2021-03-18 00:06:06	[]	[]	Wed Mar 17 22:51:19 +0000 2021	[]	[{"url":"https://t.co/Wf0eCxx7qv","expanded_url":"https://www.buzzfeednews.com/article/skbaer/spa-shooter-bad-day-racist-facebook","display_url":"buzzfeednews.com/article/skbaerâ€¦","indices":[128,151]}]	Sigh. "Capt. Jay Baker shared a photo of a T-shirt he got on Facebook, saying that the coronavirus was imported from "CHY-NA."" https://t.co/Wf0eCxx7qv	516625.0	RT @Amy_Siskind: Sigh. "Capt. Jay Baker shared a photo of a T-shirt he got on Facebook, saying that the coronavirus was imported from "CHY-â€¦	9.0	True	full
313	313	605299741295ff0038cdbefc	2021-03-18 00:06:06	[{"text":"Weathercloud","indices":[211,224]}]	[{"url":"https://t.co/gvABJ32pHp","expanded_url":"http://app.weathercloud.net/map#0317893000","display_url":"app.weathercloud.net/map#0317893000","indices":[187,210]}]		[]	[]			NW Tarrant Co, Texas 19h | Current weather Wind: 19.7 mph NW Gust: 25.1 mph Temperature: 50.0 Â°F Humidity: 10 % Prâ€¦ https://t.co/wMWJJgvwMC	57.0	True	full
314	314	605299741295ff0038cdbf04	2021-03-18 00:06:07	[]	[]	Wed Mar 17 23:07:53 +0000 2021	[]	[{"url":"https://t.co/E4oFpH81xA","expanded_url":"https://www.buzzfeednews.com/article/skbaer/spa-shooter-bad-day-racist-facebook","display_url":"buzzfeednews.com/article/skbaerâ€¦","indices":[262,285]}]	Epic twistâ€”The Georgia sheriff who said the man accused of killing six Asian women &amp; two others at spas had "a bad day" previously shared &amp; promoted racist T-shirts on social media that said "Covid 19 IMPORTED VIRUS FROM CHY-NA." Canâ€™t make this up. https://t.co/E4oFpH81xA	448967.0	RT @DrEricDing: Epic twistâ€”The Georgia sheriff who said the man accused of killing six Asian women &amp; two others at spas had "a bad day" preâ€¦	20.0	True	full
315	315	605299741295ff0038cdbf18	2021-03-18 00:06:07	[]	[{"url":"https://t.co/zSoQ3trfiG","expanded_url":"https://t.me/AnonymeCitoyen/346","display_url":"t.me/AnonymeCitoyenâ€¦","indices":[202,225]}]		[]	[]			la grande distribution s'en est mis plein les poches avec la crise covid, le revenu de nos agriculteurs a lui baissâ€¦ https://t.co/ROC3n5vSuF	1197.0	True	full
316	316	605299741295ff0038cdbf1a	2021-03-18 00:06:07	[]	[]	Wed Mar 17 23:56:39 +0000 2021	[{"text":"tornado","indices":[27,35]},{"text":"outbreak","indices":[36,45]},{"text":"southeast","indices":[57,67]},{"text":"LAwx","indices":[206,211]},{"text":"alwx","indices":[212,217]},{"text":"MSwx","indices":[218,223]},{"text":"mowx","indices":[224,229]}]	[{"url":"https://t.co/Sx606nCVgX","expanded_url":"https://www.youtube.com/watch?v=b3JTlqMpLiE","display_url":"youtube.com/watch?v=b3JTlqâ€¦","indices":[91,114]}]	Continuing coverage of the #tornado #outbreak across the #southeast US can be found here: https://t.co/Sx606nCVgX Remember to always follow the advice of your local @NWS office and government officials. #LAwx #alwx #MSwx #mowx	354.0	RT @ForceThirteenUS: Continuing coverage of the #tornado #outbreak across the #southeast US can be found here: https://t.co/Sx606nCVgX Reâ€¦	356.0	True	full
317	317	605299741295ff0038cdbf28	2021-03-18 00:06:07	[]	[]	Wed Mar 17 22:51:19 +0000 2021	[]	[{"url":"https://t.co/Wf0eCxx7qv","expanded_url":"https://www.buzzfeednews.com/article/skbaer/spa-shooter-bad-day-racist-facebook","display_url":"buzzfeednews.com/article/skbaerâ€¦","indices":[128,151]}]	Sigh. "Capt. Jay Baker shared a photo of a T-shirt he got on Facebook, saying that the coronavirus was imported from "CHY-NA."" https://t.co/Wf0eCxx7qv	516850.0	RT @Amy_Siskind: Sigh. "Capt. Jay Baker shared a photo of a T-shirt he got on Facebook, saying that the coronavirus was imported from "CHY-â€¦	558.0	True	full
318	318	605299751295ff0038cdbf3c	2021-03-18 00:06:07	[]	[]	Wed Mar 17 23:11:55 +0000 2021	[]	[{"url":"https://t.co/A43NTNdqOY","expanded_url":"https://bit.ly/3elCw69","display_url":"bit.ly/3elCw69","indices":[253,276]}]	Travel restrictions may not have impacted the wildlife of the Basin, but for scientists, it threw a spanner in the works. Find out how @FlowMERprogram scientists got the job done, in this Guide to Monitoring River Systems (during a global pandemic!): https://t.co/A43NTNdqOY	3734.0	RT @theCEWH: Travel restrictions may not have impacted the wildlife of the Basin, but for scientists, it threw a spanner in the works. Fiâ€¦	1523.0	True	full
319	319	605299751295ff0038cdbf50	2021-03-18 00:06:07	[]	[]	Wed Mar 17 20:49:23 +0000 2021	[]	[{"url":"https://t.co/YVP7LAoH1s","expanded_url":"https://twitter.com/dfinanciero/status/1372201509170126851","display_url":"twitter.com/dfinanciero/stâ€¦","indices":[183,206]}]	Esto es dejar el gato a cargo de la carnicerÃ­a!! Ahora los polÃ­ticos aumentarÃ¡n impuestos a todos los chilenos para seguir gozando de sus privilegios y financiar a todos sus amigotes https://t.co/YVP7LAoH1s	180245.0	RT @tere_marinovic: Esto es dejar el gato a cargo de la carnicerÃ­a!! Ahora los polÃ­ticos aumentarÃ¡n impuestos a todos los chilenos para segâ€¦	22.0	True	full
320	320	605299751295ff0038cdbf56	2021-03-18 00:06:07	[]	[]	Mon Mar 15 12:43:05 +0000 2021	[]	[{"url":"https://t.co/bhvJhkUjsv","expanded_url":"https://www.sabcnews.com/sabcnews/facebook-to-label-all-posts-about-covid-19-vaccines/?utm_term=OZY&utm_campaign=pdb&utm_content=Monday_03.15.21&utm_source=Sailthru&utm_medium=email","display_url":"sabcnews.com/sabcnews/facebâ€¦","indices":[209,232]}]	FaceBook Announces It Will Lie to the Public About the Experimental COVID Vaccine; Will it tell the public that the Vaccines are NOT "FDA approved" and are on the market for experimental emergency use only?? https://t.co/bhvJhkUjsv	45318.0	RT @cynthiamckinney: FaceBook Announces It Will Lie to the Public About the Experimental COVID Vaccine; Will it tell the public that the Vaâ€¦	39.0	True	full
321	321	605299751295ff0038cdbf5a	2021-03-18 00:06:07	[]	[]	Wed Mar 17 15:48:00 +0000 2021	[{"text":"NOTICIA","indices":[0,8]},{"text":"17Mar","indices":[100,106]}]	[{"url":"https://t.co/fh3U6H0pop","expanded_url":"http://www.mppre.gob.ve/2021/03/15/embajador-chavez-homenaje-chavez-fidel-fieles-lucha/","display_url":"mppre.gob.ve/2021/03/15/embâ€¦","indices":[107,130]}]	#NOTICIA | Embajador AdÃ¡n ChÃ¡vez: El mejor homenaje a ChÃ¡vez y a Fidel es seguir fieles a su lucha #17Mar https://t.co/fh3U6H0pop https://t.co/ACw1JYqUUN	416614.0	RT @CancilleriaVE: #NOTICIA | Embajador AdÃ¡n ChÃ¡vez: El mejor homenaje a ChÃ¡vez y a Fidel es seguir fieles a su lucha #17Mar https://t.co/â€¦	319.0	True	full
322	322	605299751295ff0038cdbf6e	2021-03-18 00:06:08	[]	[]	Wed Mar 17 20:17:24 +0000 2021	[{"text":"COVID19","indices":[50,58]}]	[{"url":"https://t.co/IJWz1iGfDX","expanded_url":"https://bit.ly/2FZRgsn","display_url":"bit.ly/2FZRgsn","indices":[188,211]}]	Today, CDC released updated guidance documents on #COVID19 testing â€“ building on the latest science, available testing options, and what we have learned about testing during the pandemic. https://t.co/IJWz1iGfDX	283850.0	RT @CDCDirector: Today, CDC released updated guidance documents on #COVID19 testing â€“ building on the latest science, available testing optâ€¦	2821.0	True	full
323	323	605299751295ff0038cdbf82	2021-03-18 00:06:08	[]	[]	Wed Mar 17 23:51:15 +0000 2021	[]	[{"url":"https://t.co/HTvec6FcIs","expanded_url":"https://portaldenoticias.com.ar/2021/03/17/parte-nuevo-vuelo-de-aerolineas-argentinas-a-moscu-a-buscar-mas-de-medio-millon-de-vacunas/","display_url":"portaldenoticias.com.ar/2021/03/17/parâ€¦","indices":[229,252]}]	Parte nuevo vuelo de AerolÃ­neas Argentinas a MoscÃº a buscar mÃ¡s de medio millÃ³n de vacunas Se trata del sÃ©ptimo aviÃ³n que viaja hacia la capital rusa en busca de las vacunas Sputnik V. El RegresarÃ¡ el prÃ³ximo viernes a las 15. https://t.co/HTvec6FcIs	1128810.0	RT @FernandezAnibal: Parte nuevo vuelo de AerolÃ­neas Argentinas a MoscÃº a buscar mÃ¡s de medio millÃ³n de vacunas Se trata del sÃ©ptimo aviÃ³nâ€¦	3057.0	True	full
324	324	605299761295ff0038cdbf92	2021-03-18 00:06:08	[]	[]	Wed Mar 17 23:42:27 +0000 2021	[]	[{"url":"https://t.co/gDiVKTsV56","expanded_url":"https://tinyurl.com/m9c5e6s4","display_url":"tinyurl.com/m9c5e6s4","indices":[128,151]}]	AGENDA PAÃ�S| Coronavirus: el caso del hombre con superanticuerpos contra la covid-19 (y por quÃ© da esperanza a los cientÃ­ficos) https://t.co/gDiVKTsV56 https://t.co/K1QnRJ2Jez	1807507.0	RT @elmostrador: AGENDA PAÃ�S| Coronavirus: el caso del hombre con superanticuerpos contra la covid-19 (y por quÃ© da esperanza a los cientÃ­fâ€¦	1441.0	True	full
325	325	605299761295ff0038cdbfa0	2021-03-18 00:06:08	[]	[{"url":"https://t.co/4v6oUpyZ3L","expanded_url":"https://ift.tt/3qXqBOD","display_url":"ift.tt/3qXqBOD","indices":[256,279]}]		[]	[]			Wenn man in Zeiten der Corona das Positive sucht Selbst in grauen Monaten findet man erstaunlich viele erfreulicheâ€¦ https://t.co/8xIFSm50lR	4693.0	True	full
326	326	605299761295ff0038cdbfd8	2021-03-18 00:06:09	[]	[{"url":"https://t.co/ltNIEMjdsE","expanded_url":"https://cdn.ymaws.com/counciloncj.org/resource/resmgr/covid_commission/Domestic_Violence_During_COV.pdf","display_url":"cdn.ymaws.com/counciloncj.orâ€¦","indices":[123,146]}]		[]	[]			@nnedv This is so important as our new study for @CouncilonCJ shows domestic violence increased during pandemic locâ€¦ https://t.co/zJJkEkyh2H	4413.0	True	full
327	327	605299761295ff0038cdbfda	2021-03-18 00:06:09	[]	[{"url":"https://t.co/otYtMHiTA0","expanded_url":"https://mujerejecutiva.com.mx/internacional/eu-evalua-peticiones-de-mexico-y-canada-para-compartir-vacunas/","display_url":"mujerejecutiva.com.mx/internacional/â€¦","indices":[148,171]}]		[]	[]			MÃ©xico apenas ha suministrado 4.4 millones de dosis contra COVID-19 a su poblaciÃ³n, apenas el 3.8 % de las que se hâ€¦ https://t.co/eSSXaQbDXx	8919.0	True	full
328	328	605299771295ff0038cdbff2	2021-03-18 00:06:09	[]	[]	Wed Mar 17 15:00:00 +0000 2021	[{"text":"LaCovidNoJuega","indices":[128,143]}]	[{"url":"https://t.co/sqjFdhbflP","expanded_url":"https://www.vtv.gob.ve/covid-19-dia-366-casos-16032021/","display_url":"vtv.gob.ve/covid-19-dia-3â€¦","indices":[145,168]}]	DÃ­a 366 | Lucha contra la COVID-19: Venezuela registra 519 casos comunitarios, 21 importados y una tasa de recuperaciÃ³n de 94% #LaCovidNoJuega https://t.co/sqjFdhbflP https://t.co/LWKUvlS78i	1814556.0	RT @VTVcanal8: DÃ­a 366 | Lucha contra la COVID-19: Venezuela registra 519 casos comunitarios, 21 importados y una tasa de recuperaciÃ³n de 9â€¦	128.0	True	full
329	329	605299771295ff0038cdbff6	2021-03-18 00:06:09	[{"text":"DigitalTechnologies","indices":[99,119]},{"text":"CX","indices":[138,141]}]	[{"url":"https://t.co/kffnzHkAmk","expanded_url":"https://martechseries.com/sales-marketing/customer-experience-management/89-of-enterprises-seek-to-redefine-customer-experience/","display_url":"martechseries.com/sales-marketinâ€¦","indices":[252,275]}]		[]	[]			.@MarTechSeries shared new data from @EverestGroup reporting that "89% of enterprises are adoptingâ€¦ https://t.co/ScRmdWNo9p	462.0	True	full
330	330	605299771295ff0038cdbff8	2021-03-18 00:06:09	[]	[]	Wed Mar 17 23:56:36 +0000 2021	[]	[{"url":"https://t.co/P5BGiRnwyM","expanded_url":"https://news.yahoo.com/georgia-sheriff-spokesman-posted-racist-220730798.html","display_url":"news.yahoo.com/georgia-sherifâ€¦","indices":[186,209]}]	Well...this is a not so shocking, but also what in the world... development. The "bad day" cop promoted racist T-shirts online. The shirts read: "COVID-19 imported virus from CHY-NA" https://t.co/P5BGiRnwyM	14969.0	RT @FrancesWangTV: Well...this is a not so shocking, but also what in the world... development. The "bad day" cop promoted racist T-shirtsâ€¦	6221.0	True	full
331	331	605299771295ff0038cdbffa	2021-03-18 00:06:09	[]	[]	Wed Mar 17 13:53:16 +0000 2021	[]	[{"url":"https://t.co/QjmQv2EYqQ","expanded_url":"https://www.thesun.co.uk/news/14357073/italy-france-ban-astrazeneca-vaccine-covid-resume/","display_url":"thesun.co.uk/news/14357073/â€¦","indices":[133,156]}]	False Alarm .... ðŸ™�ðŸ�¿ Italy and France resume rollout of AstraZeneca jabs after admitting ban was political as EU â€˜sulksâ€™ over Brexit https://t.co/QjmQv2EYqQ	80655.0	RT @christufton: False Alarm .... ðŸ™�ðŸ�¿ Italy and France resume rollout of AstraZeneca jabs after admitting ban was political as EU â€˜sulksâ€™ oâ€¦	2147.0	True	full
332	332	605299771295ff0038cdc002	2021-03-18 00:06:09	[]	[]	Wed Mar 17 23:43:58 +0000 2021	[]	[{"url":"https://t.co/ASAHe4ZuXx","expanded_url":"https://www.buzzfeednews.com/article/skbaer/spa-shooter-bad-day-racist-facebook","display_url":"buzzfeednews.com/article/skbaerâ€¦","indices":[255,278]}]	Capt. Jay Baker, the Georgia sheriff's official who chalked up the murders of six Asian women and two others at Atlanta spas to "a bad day" for the gunman, recently posted a photo to Facebook of a t-shirt that said, â€œCOVID 19 IMPORTED VIRUS FROM CHY-NA." https://t.co/ASAHe4ZuXx	517963.0	RT @shannonrwatts: Capt. Jay Baker, the Georgia sheriff's official who chalked up the murders of six Asian women and two others at Atlantaâ€¦	1265.0	True	full
333	333	605299771295ff0038cdc016	2021-03-18 00:06:10	[]	[]	Thu Mar 18 00:00:54 +0000 2021	[{"text":"DeInterÃ©s","indices":[0,10]},{"text":"LaCovidNoJuega","indices":[141,156]}]	[{"url":"https://t.co/68p9HdrUdm","expanded_url":"http://bit.ly/2xddFhj","display_url":"bit.ly/2xddFhj","indices":[55,78]}]	#DeInterÃ©s || PrevenciÃ³n del COVID-19. Descargue aquÃ­. https://t.co/68p9HdrUdm @NicolasMaduro @Mippcivzla @MinSaludVE @MinEcoFinanzas #LaCovidNoJuega https://t.co/j31ZJRTKEJ	138151.0	RT @SudebanInforma: #DeInterÃ©s || PrevenciÃ³n del COVID-19. Descargue aquÃ­. https://t.co/68p9HdrUdm @NicolasMaduro @Mippcivzla @MinSaluâ€¦	15.0	True	full
334	334	605299771295ff0038cdc01c	2021-03-18 00:06:10	[]	[]	Tue Mar 09 04:11:00 +0000 2021	[]	[{"url":"https://t.co/rjKsOO7Uj4","expanded_url":"https://bit.ly/38cPEXr","display_url":"bit.ly/38cPEXr","indices":[249,272]}]	'This book made me feel exhilarated about what fiction can do: reading it is a grounding experience that also sets the reader free. I fell completely under its mesmeric spell, and I absolutely loved it.' - Alison Huber, head book buyer at Readings https://t.co/rjKsOO7Uj4	35813.0	RT @ReadingsBooks: 'This book made me feel exhilarated about what fiction can do: reading it is a grounding experience that also sets the râ€¦	14830.0	True	full
335	335	605299771295ff0038cdc026	2021-03-18 00:06:10	[]	[]	Sat Feb 13 14:13:19 +0000 2021	[]	[{"url":"https://t.co/6xl4rDzDNt","expanded_url":"https://p.dw.com/p/3pJi6","display_url":"p.dw.com/p/3pJi6","indices":[209,232]}]	Um ano atrÃ¡s, a sensaÃ§Ã£o era que a sociedade se aproximara mais, no enfrentamento da pandemia. Pesquisa de longo prazo com 1.500 participantes mostra agora maior pessimismo e aumento de ansiedade e depressÃ£o. https://t.co/6xl4rDzDNt	171870.0	RT @dw_brasil: Um ano atrÃ¡s, a sensaÃ§Ã£o era que a sociedade se aproximara mais, no enfrentamento da pandemia. Pesquisa de longo prazo com 1â€¦	226.0	True	full
336	336	605299771295ff0038cdc02e	2021-03-18 00:06:10	[]	[]	Mon Feb 22 17:18:24 +0000 2021	[]	[{"url":"https://t.co/chNIA2dGyR","expanded_url":"https://twitter.com/genghisdiaz/status/1301639085774245891?s=21","display_url":"twitter.com/genghisdiaz/stâ€¦","indices":[270,293]}]	@menycarrasco Hola Â¿me ayudas con un RT porfa? La pandemia nos golpeÃ³ horrible a los artistas y aÃºn falta mucho para poder regresar a la normalidad, ofrezco serenatas virtuales y la venta de mi disco de covers, ademÃ¡s de dar clases de violÃ­n vÃ­a zoom. Muchas gracias ðŸŽ» https://t.co/chNIA2dGyR	4128.0	RT @GenghisDiaz: @menycarrasco Hola Â¿me ayudas con un RT porfa? La pandemia nos golpeÃ³ horrible a los artistas y aÃºn falta mucho para podeâ€¦	1747.0	True	full
337	337	605299771295ff0038cdc03c	2021-03-18 00:06:10	[]	[]	Wed Mar 17 23:43:58 +0000 2021	[]	[{"url":"https://t.co/ASAHe4ZuXx","expanded_url":"https://www.buzzfeednews.com/article/skbaer/spa-shooter-bad-day-racist-facebook","display_url":"buzzfeednews.com/article/skbaerâ€¦","indices":[255,278]}]	Capt. Jay Baker, the Georgia sheriff's official who chalked up the murders of six Asian women and two others at Atlanta spas to "a bad day" for the gunman, recently posted a photo to Facebook of a t-shirt that said, â€œCOVID 19 IMPORTED VIRUS FROM CHY-NA." https://t.co/ASAHe4ZuXx	517963.0	RT @shannonrwatts: Capt. Jay Baker, the Georgia sheriff's official who chalked up the murders of six Asian women and two others at Atlantaâ€¦	707.0	True	full
338	338	605299781295ff0038cdc042	2021-03-18 00:06:10	[]	[{"url":"https://t.co/hqUKwVPJI1","expanded_url":"https://www.bbc.com/news/uk-politics-56420328","display_url":"bbc.com/news/uk-politiâ€¦","indices":[136,159]}]		[]	[]			Is about time religion and its leaders paid the consequences of their actions. Try protesting, the gov have lovelyâ€¦ https://t.co/QvHuni08Fu	34.0	True	full
339	339	605299781295ff0038cdc062	2021-03-18 00:06:10	[]	[]	Wed Mar 17 22:48:54 +0000 2021	[]	[{"url":"https://t.co/SYmQv0Lioi","expanded_url":"https://www.buzzfeednews.com/article/skbaer/spa-shooter-bad-day-racist-facebook","display_url":"buzzfeednews.com/article/skbaerâ€¦","indices":[127,150]}]	Surprised..? The Cop Who Said The Spa Shooter Had "A Bad Day" Previously Posted A Racist Shirt Blaming China For The Pandemic https://t.co/SYmQv0Lioi	16257.0	RT @BambuDePistola: Surprised..? The Cop Who Said The Spa Shooter Had "A Bad Day" Previously Posted A Racist Shirt Blaming China For The Pâ€¦	132.0	True	full
340	340	605299781295ff0038cdc07a	2021-03-18 00:06:11	[]	[]	Wed Mar 17 16:59:10 +0000 2021	[{"text":"OEA","indices":[57,61]},{"text":"Bolivia","indices":[189,197]}]	[{"url":"https://t.co/92IJuG8jJB","expanded_url":"https://www.telesurtv.net/news/mexico-injerencia-oea-bolivia-luis-almagro-20210317-0011.html","display_url":"telesurtv.net/news/mexico-inâ€¦","indices":[201,224]}]	El gobierno mexicano recordÃ³ al secretario general de la #OEA, @Almagro_OEA2015, "conducirse de acuerdo a sus facultades" y evitar posicionamientos injerencistas en los asuntos internos de #BoliviaðŸ‡§ðŸ‡´ https://t.co/92IJuG8jJB	1972816.0	RT @teleSURtv: El gobierno mexicano recordÃ³ al secretario general de la #OEA, @Almagro_OEA2015, "conducirse de acuerdo a sus facultades" yâ€¦	312.0	True	full
341	341	605299781295ff0038cdc07e	2021-03-18 00:06:11	[]	[]	Thu Mar 18 00:00:14 +0000 2021	[]	[{"url":"https://t.co/YGW9pOHG3e","expanded_url":"http://covid19.act.gov.au","display_url":"covid19.act.gov.au","indices":[233,256]}]	ACT COVID-19 update (18 March 2021) â–ªï¸� Cases today: 0 â–ªï¸� Active cases: 5 â–ªï¸� Total cases: 123 â–ªï¸� Recovered: 115 â–ªï¸� Lives lost: 3 â–ªï¸� Test results (past 24 hours): 412 â–ªï¸� Negative tests: 181,173 â–ªï¸� Total COVID-19 vaccinations: 4,875 â„¹ï¸� https://t.co/YGW9pOHG3e https://t.co/XmXsqDcDic	13159.0	RT @ACTHealth: ACT COVID-19 update (18 March 2021) â–ªï¸� Cases today: 0 â–ªï¸� Active cases: 5 â–ªï¸� Total cases: 123 â–ªï¸� Recovered: 115 â–ªï¸� Lives lostâ€¦	24358.0	True	full
342	342	605299781295ff0038cdc082	2021-03-18 00:06:11	[]	[]	Wed Mar 17 14:58:37 +0000 2021	[{"text":"LaCovidNoJuega","indices":[104,119]}]	[{"url":"https://t.co/hj8CfZoZwj","expanded_url":"https://www.vtv.gob.ve/once-jugadores-caracas-fc-positivos-covid-19-aislados-previo-duelo-libertadores/","display_url":"vtv.gob.ve/once-jugadoresâ€¦","indices":[121,144]}]	Once jugadores del Caracas FC dan positivos a COVID-19 y estÃ¡n aislados previo a duelo en Libertadores #LaCovidNoJuega https://t.co/hj8CfZoZwj https://t.co/Y7UMLjl3mt	1814556.0	RT @VTVcanal8: Once jugadores del Caracas FC dan positivos a COVID-19 y estÃ¡n aislados previo a duelo en Libertadores #LaCovidNoJuega httâ€¦	128.0	True	full
343	343	605299781295ff0038cdc08e	2021-03-18 00:06:11	[]	[]	Wed Mar 17 23:36:01 +0000 2021	[]	[{"url":"https://t.co/060E0OgJeY","expanded_url":"https://www.usatoday.com/story/news/nation/2021/03/17/tornado-outbreak-forecast-south-including-mississippi-alabama/4731771001/","display_url":"usatoday.com/story/news/natâ€¦","indices":[131,154]}]	At least nine tornadoes have been reported across the Deep South amid storms capable of hurricane-force winds threatening millions https://t.co/060E0OgJeY	4321375.0	RT @USATODAY: At least nine tornadoes have been reported across the Deep South amid storms capable of hurricane-force winds threatening milâ€¦	260.0	True	full
344	344	605299781295ff0038cdc094	2021-03-18 00:06:11	[]	[]	Wed Mar 17 20:29:37 +0000 2021	[{"text":"Covid19","indices":[68,76]}]	[{"url":"https://t.co/zNlxLmoMvu","expanded_url":"https://amplify.caa.com/live/?event=education","display_url":"amplify.caa.com/live/?event=edâ€¦","indices":[242,265]}]	We must ensure students have the supports they need to recover from #Covid19 and to thrive in life. Join our @Juliarafalbaer TOMORROW for a talk with @usedgov Secretary @SecCardona and former Secretaries @JohnBKing and @arneduncan. Register: https://t.co/zNlxLmoMvu https://t.co/fcAL4Qjqgz	16337.0	RT @chiefsforchange: We must ensure students have the supports they need to recover from #Covid19 and to thrive in life. Join our @Juliarafâ€¦	129.0	True	full
345	345	605299781295ff0038cdc09e	2021-03-18 00:06:11	[{"text":"SindromeDeDown","indices":[37,52]}]	[{"url":"https://t.co/rh67rlVslc","expanded_url":"https://fb.watch/4ikLLSOy3n/","display_url":"fb.watch/4ikLLSOy3n/","indices":[248,271]}]		[]	[]			El 21 de marzo es el DÃ­a Mundial del #SindromeDeDown. El primer escritor mexicano con esta condiciÃ³n, Carlos Enriquâ€¦ https://t.co/6f8CZUnzkf	419.0	True	full
346	346	605299781295ff0038cdc0a0	2021-03-18 00:06:11	[]	[]	Fri Jan 29 21:26:15 +0000 2021	[]	[{"url":"https://t.co/DoEMEz3LbO","expanded_url":"https://github.com/twostraws/ControlRoom","display_url":"github.com/twostraws/Contâ€¦","indices":[251,274]}]	ðŸ”¥ BOOM! Control Room 2.0 is out now, providing a fantastic, free way to control the iOS simulator: - Record movies and GIFs of your app - Use the menu bar icon or its global keyboard shortcuts - Edit UserDefaults with one click - New Big Sur design https://t.co/DoEMEz3LbO https://t.co/0iWQ7V8dM7	49386.0	RT @twostraws: ðŸ”¥ BOOM! Control Room 2.0 is out now, providing a fantastic, free way to control the iOS simulator: - Record movies and GIFsâ€¦	308.0	True	full
347	347	605299791295ff0038cdc0be	2021-03-18 00:06:11	[]	[]	Wed Mar 17 23:41:50 +0000 2021	[]	[{"url":"https://t.co/Cy1MISxboL","expanded_url":"https://www.aparecida.sp.gov.br/portal/noticias/0/3/2023/fundo-social-de-aparecida-recebe-doacoes-para-o-enfrentamento-da-covid-19?fbclid=IwAR0t_4OY0YDJ5pD9CMUZbJ51ksFcmR-onKmUUZ5Ak84y63Y5PmJzjwiQn2s","display_url":"aparecida.sp.gov.br/portal/noticiaâ€¦","indices":[254,277]}]	ðŸš¨AJUDA A PREFEITURA DE APARECIDAðŸš¨ Dps do relato do Pref Luiz Carlos de q a cidade da nossa Padroeira estÃ¡ arrasa pela politica insana de Doria, mtas pessoas estÃ£o querendo ajudar Segue o link @CecideSantos @MarizMarcella @AnaPaulaVolei @GFiuza_Oficial https://t.co/Cy1MISxboL	3326.0	RT @CatarinaHofer: ðŸš¨AJUDA A PREFEITURA DE APARECIDAðŸš¨ Dps do relato do Pref Luiz Carlos de q a cidade da nossa Padroeira estÃ¡ arrasa pela pâ€¦	8121.0	True	full
348	348	605299791295ff0038cdc0e4	2021-03-18 00:06:12	[]	[{"url":"https://t.co/LLpx0Hpsvd","expanded_url":"https://www.spectator.co.uk/article/nicola-sturgeon-s-covid-briefing-hypocrisy/amp?__twitter_impression=true","display_url":"spectator.co.uk/article/nicolaâ€¦","indices":[121,144]}]		[]	[]			**Sturgeonâ€™s entire tirade on the Salmond allegations ended up lasting 11 minutes during a briefing about coronavirâ€¦ https://t.co/dybzM2abpV	1318.0	True	full
349	349	6052997a1295ff0038cdc0fe	2021-03-18 00:06:12	[]	[]	Wed Mar 17 12:35:00 +0000 2021	[{"text":"Ciencia","indices":[21,29]},{"text":"innovaciÃ³n","indices":[32,43]},{"text":"Cuba","indices":[47,52]},{"text":"COVID19","indices":[104,112]},{"text":"VacunasCOVID19","indices":[115,130]},{"text":"CovidVaccine","indices":[131,144]}]	[{"url":"https://t.co/bNhF3GCRrI","expanded_url":"https://www.pcc.cu/noticias/la-estrategia-cubana-para-desarrollar-vacunas-contra-la-covid-19","display_url":"pcc.cu/noticias/la-esâ€¦","indices":[222,245]}]	Las instituciones de #Ciencia e #innovaciÃ³n de #Cuba al servicio de su pueblo en el enfrentamiento a la #COVID19!! #VacunasCOVID19 #CovidVaccine @BioCubaFarma @CIGBCuba @FinlayInstituto @centro_cim @BIOCENCU @inmunoensayo https://t.co/bNhF3GCRrI	2482.0	RT @ArmandoRguezB: Las instituciones de #Ciencia e #innovaciÃ³n de #Cuba al servicio de su pueblo en el enfrentamiento a la #COVID19!! #Vacuâ€¦	118.0	True	full
350	350	6052997a1295ff0038cdc126	2021-03-18 00:06:13	[]	[]	Thu Mar 18 00:06:03 +0000 2021	[]	[{"url":"https://t.co/dD9NSe11Jl","expanded_url":"https://www.thedailybeast.com/georgia-sheriff-spokesman-jay-baker-posted-racist-covid-shirts-on-facebook","display_url":"thedailybeast.com/georgia-sherifâ€¦","indices":[127,150]}]	"killer was just having a really bad day" Sheriff Spokesman posted racist anti-Asian COVID shirts on Facebook. What a shock. https://t.co/dD9NSe11Jl	21933.0	RT @KnowWhatEyeMeme: "killer was just having a really bad day" Sheriff Spokesman posted racist anti-Asian COVID shirts on Facebook. What aâ€¦	1313.0	True	full
351	351	6052997a1295ff0038cdc130	2021-03-18 00:06:12	[{"text":"VerseOfTheDay","indices":[126,140]}]	[{"url":"https://t.co/QD1T54EKke","expanded_url":"https://bible.com/bible/114/mrk.16.15.NKJV","display_url":"bible.com/bible/114/mrk.â€¦","indices":[102,125]}]		[]	[]			And He said to them, â€œGo into all the world and preach the gospel to every creature. Mark 16:15 NKJVâ€¦ https://t.co/C4sNnX9P5i	56.0	True	full
352	352	6052997a1295ff0038cdc136	2021-03-18 00:06:13	[]	[]	Wed Mar 17 13:24:34 +0000 2021	[{"text":"PublicProtector","indices":[90,106]},{"text":"BusisiweMkhwebane","indices":[107,125]},{"text":"CR17BankStatements","indices":[126,145]}]	[{"url":"https://t.co/GdCyhcAwI5","expanded_url":"https://twitter.com/BDliveSA/status/1372075236498243585","display_url":"twitter.com/BDliveSA/statuâ€¦","indices":[146,169]}]	So basically, its Ramaphosa that wants the Public Protector to be removed.....interesting #PublicProtector #BusisiweMkhwebane #CR17BankStatements https://t.co/GdCyhcAwI5	547.0	RT @Kussh_SA: So basically, its Ramaphosa that wants the Public Protector to be removed.....interesting #PublicProtector #BusisiweMkhwebaneâ€¦	534.0	True	full
353	353	6052997a1295ff0038cdc13c	2021-03-18 00:06:13	[]	[]	Wed Mar 17 23:32:02 +0000 2021	[{"text":"COVID19","indices":[38,46]}]	[{"url":"https://t.co/250Yv0a9BZ","expanded_url":"https://hubs.li/H0JsJKg0","display_url":"hubs.li/H0JsJKg0","indices":[215,238]}]	NEWâ€”Most people who have had original #COVID19 strain are protected from catching it again for at least 6 monthsâ€”but those â‰¥65 years are more prone to reinfection, suggests first large-scale study of its kind. Read https://t.co/250Yv0a9BZ https://t.co/BTjhcMzXwT	636694.0	RT @TheLancet: NEWâ€”Most people who have had original #COVID19 strain are protected from catching it again for at least 6 monthsâ€”but those â‰¥â€¦	819.0	True	full
354	354	6052997a1295ff0038cdc142	2021-03-18 00:06:13	[]	[]	Thu Mar 11 19:24:41 +0000 2021	[{"text":"streets","indices":[33,41]},{"text":"silhouettechallenge","indices":[174,194]},{"text":"streets","indices":[222,230]}]	[{"url":"https://t.co/spRm1gtVZs","expanded_url":"https://youtu.be/jJdlgKzVsnI","display_url":"youtu.be/jJdlgKzVsnI","indices":[238,261]}]	Have you seen @DojaCat new video #streets ??? I mean, what are the kids saying now .. â€œits the visuals for meâ€�! Congrats I canâ€™t believe Put Your Head on My Shoulders &amp; #silhouettechallenge made it this far ... watch #streets here ! https://t.co/spRm1gtVZs	7141.0	RT @paulanka: Have you seen @DojaCat new video #streets ??? I mean, what are the kids saying now .. â€œits the visuals for meâ€�! Congrats I caâ€¦	3595.0	True	full
355	355	6052997b1295ff0038cdc154	2021-03-18 00:06:13	[]	[]	Wed Mar 17 21:39:49 +0000 2021	[]	[{"url":"https://t.co/VpBpooHTjJ","expanded_url":"https://t.me/joinchat/TgMHy300kfOuqFdm","display_url":"t.me/joinchat/TgMHyâ€¦","indices":[224,247]}]	443 odds MCS BOOM ðŸ’¥ ðŸ’¥ ðŸ’¥ ðŸ’¥ 427 odds MCS BOOM ðŸ’¥ ðŸ’¥ ðŸ’¥ ðŸ’¥ 192 odds MCS BOOM ðŸ’¥ ðŸ’¥ ðŸ’¥ ðŸ’¥ 177 odds MCS BOOM ðŸ’¥ ðŸ’¥ ðŸ’¥ ðŸ’¥ 159 odds MCS BOOM ðŸ’¥ ðŸ’¥ ðŸ’¥ ðŸ’¥ 147 odds MCS BOOM ðŸ’¥ ðŸ’¥ ðŸ’¥ ðŸ’¥ And lots more ðŸ¥µðŸ¥µðŸ”¥ðŸ”¥ðŸ”¥ @LouieDi13 Join channel for more ðŸ‘‡ ðŸ‘‡ ðŸ‘‡ https://t.co/VpBpooHTjJ https://t.co/0kV58iH0lD	19911.0	RT @Andrewano: 443 odds MCS BOOM ðŸ’¥ ðŸ’¥ ðŸ’¥ ðŸ’¥ 427 odds MCS BOOM ðŸ’¥ ðŸ’¥ ðŸ’¥ ðŸ’¥ 192 odds MCS BOOM ðŸ’¥ ðŸ’¥ ðŸ’¥ ðŸ’¥ 177 odds MCS BOOM ðŸ’¥ ðŸ’¥ ðŸ’¥ ðŸ’¥ 159 odds MCS BOOâ€¦	740.0	True	full
356	356	6052997b1295ff0038cdc15c	2021-03-18 00:06:13	[]	[]	Wed Mar 17 23:16:04 +0000 2021	[]	[{"url":"https://t.co/9pRFYFYoLl","expanded_url":"https://www.buzzfeednews.com/article/skbaer/spa-shooter-bad-day-racist-facebook","display_url":"buzzfeednews.com/article/skbaerâ€¦","indices":[113,136]}]	The cop who said the spa shooter had "a bad day" previously posted a racist shirt blaming China for the pandemic https://t.co/9pRFYFYoLl via @skbaer	15461.0	RT @qsteph: The cop who said the spa shooter had "a bad day" previously posted a racist shirt blaming China for the pandemic https://t.co/9â€¦	219.0	True	full
357	357	6052997b1295ff0038cdc160	2021-03-18 00:06:13	[]	[]	Wed Mar 17 00:16:06 +0000 2021	[{"text":"Covid19","indices":[39,47]}]	[{"url":"https://t.co/nGv6JnARc5","expanded_url":"http://bit.ly/3eLWSWw","display_url":"bit.ly/3eLWSWw","indices":[123,146]}]	Boletim extraordinÃ¡rio do ObservatÃ³rio #Covid19 @fiocruz aponta maior colapso sanitÃ¡rio e hospitalar da histÃ³ria do Brasil https://t.co/nGv6JnARc5 https://t.co/8gftnh6RRE	272310.0	RT @agencia_fiocruz: Boletim extraordinÃ¡rio do ObservatÃ³rio #Covid19 @fiocruz aponta maior colapso sanitÃ¡rio e hospitalar da histÃ³ria do Brâ€¦	2106.0	True	full
358	358	6052997b1295ff0038cdc168	2021-03-18 00:06:13	[]	[]	Wed Mar 17 23:15:04 +0000 2021	[{"text":"Turkey","indices":[0,7]},{"text":"Israel","indices":[17,24]},{"text":"Greece","indices":[26,33]}]	[{"url":"https://t.co/925wYYmOao","expanded_url":"https://aml.ink/xW-al","display_url":"aml.ink/xW-al","indices":[122,145]}]	#Turkey calls on #Israel, #Greece to seek its permission before implementing electricity project in eastern Mediterranean https://t.co/925wYYmOao	65902.0	RT @TheArabSource: #Turkey calls on #Israel, #Greece to seek its permission before implementing electricity project in eastern Mediterraneaâ€¦	2302.0	True	full
359	359	6052997b1295ff0038cdc170	2021-03-18 00:06:13	[]	[]	Wed Mar 17 23:24:37 +0000 2021	[{"text":"LiberalPrivilege","indices":[158,175]},{"text":"Hypocrite","indices":[176,186]}]	[{"url":"https://t.co/SeCzsZ3UMh","expanded_url":"https://twitter.com/DonaldJTrumpJr/status/1372278061694136324","display_url":"twitter.com/DonaldJTrumpJrâ€¦","indices":[187,210]}]	Will @AmericanAir ban him or if not at least publicly acknowledge that just like His Highness the John of Kerry, he lives by different rules than rest of us? #LiberalPrivilege #Hypocrite https://t.co/SeCzsZ3UMh	1654344.0	RT @GovMikeHuckabee: Will @AmericanAir ban him or if not at least publicly acknowledge that just like His Highness the John of Kerry, he liâ€¦	1404.0	True	full
360	360	6052997b1295ff0038cdc176	2021-03-18 00:06:14	[]	[]	Thu Mar 18 00:05:51 +0000 2021	[{"text":"cybersecurity","indices":[131,145]}]	[{"url":"https://t.co/SvyeVKqBzr","expanded_url":"https://www.paymentsjournal.com/more-digital-and-rural-than-ever-before-how-covid-19-changed-the-housing-market-forever/","display_url":"paymentsjournal.com/more-digital-aâ€¦","indices":[0,23]}]	https://t.co/SvyeVKqBzr More Digital and Rural Than Ever Before: How COVID-19 Changed the Housing Market Forever | PaymentsJournal #cybersecurity	3652.0	RT @netsecu: https://t.co/SvyeVKqBzr More Digital and Rural Than Ever Before: How COVID-19 Changed the Housing Market Forever | PaymentsJouâ€¦	460.0	True	full
361	361	6052997b1295ff0038cdc18a	2021-03-18 00:06:14	[]	[]	Wed Mar 17 15:45:32 +0000 2021	[]	[{"url":"https://t.co/XLfPouDLgJ","expanded_url":"https://dailyexpose.co.uk/2021/03/16/u-k-gov-release-6th-update-on-adverse-reactions-to-covid-vaccines-which-sees-rate-increase-to-1-in-166/","display_url":"dailyexpose.co.uk/2021/03/16/u-kâ€¦","indices":[194,217]}]	BREAKING - Covid Vaccines have caused 3548 eye disorders including 43 going blind, 3075 heart disorders, 62,010 nervous system disorders including brain damage and stroke + 502 deaths... so far https://t.co/XLfPouDLgJ	5712.0	RT @thedaily_expose: BREAKING - Covid Vaccines have caused 3548 eye disorders including 43 going blind, 3075 heart disorders, 62,010 nervouâ€¦	114.0	True	full
362	362	6052997b1295ff0038cdc19c	2021-03-18 00:06:14	[{"text":"Weathercloud","indices":[181,194]}]	[{"url":"https://t.co/QPMPnWAZdD","expanded_url":"http://app.weathercloud.net/map#0166155448","display_url":"app.weathercloud.net/map#0166155448","indices":[157,180]}]		[]	[]			JaÃ©n - Centro 1h | Tiempo actual Viento: Calma Temperatura: 15.0 Â°C Humedad: 42 % PresiÃ³n: 1016.6 hPa Lluvia: 0.0â€¦ https://t.co/w15JsU6cWy	466.0	True	full
363	363	6052997b1295ff0038cdc1ac	2021-03-18 00:06:14	[]	[]	Wed Mar 17 22:44:42 +0000 2021	[]	[{"url":"https://t.co/OguXaofaFu","expanded_url":"https://twitter.com/honeysaplings/status/1372045003460055047","display_url":"twitter.com/honeysaplings/â€¦","indices":[217,240]}]	I remember seeing multiple posts of asian business owners/workers getting assaulted a few months back, and now its escalated to a whole shooting just to be dismissed as someone having a "bad day". what a bleak world. https://t.co/OguXaofaFu	236346.0	RT @39daph: I remember seeing multiple posts of asian business owners/workers getting assaulted a few months back, and now its escalated toâ€¦	6.0	True	full
364	364	6052997c1295ff0038cdc1ba	2021-03-18 00:06:14	[]	[]	Wed Mar 17 12:30:00 +0000 2021	[{"text":"EU","indices":[31,34]},{"text":"decarbonization","indices":[53,69]},{"text":"EuropeanGreenDeal","indices":[91,109]},{"text":"energy","indices":[123,130]},{"text":"ESS","indices":[148,152]}]	[{"url":"https://t.co/inamy0rrEQ","expanded_url":"https://www.cesi.it/app/uploads/2020/09/20.09.11_EJ-17.pdf","display_url":"cesi.it/app/uploads/20â€¦","indices":[218,241]}]	Did you know that, to help the #EU to reach its 2050 #decarbonization objectives under the #EuropeanGreenDeal, the role of #energy storage systems (#ESS) needs to become increasingly important? Find out more on this: https://t.co/inamy0rrEQ @ElainePerrigot @GreenStructures https://t.co/qlaviGZ8T5	11376.0	RT @cesispa: Did you know that, to help the #EU to reach its 2050 #decarbonization objectives under the #EuropeanGreenDeal, the role of #enâ€¦	13.0	True	full
365	365	6052997c1295ff0038cdc1c6	2021-03-18 00:06:14	[]	[]	Wed Mar 17 23:07:53 +0000 2021	[]	[{"url":"https://t.co/E4oFpH81xA","expanded_url":"https://www.buzzfeednews.com/article/skbaer/spa-shooter-bad-day-racist-facebook","display_url":"buzzfeednews.com/article/skbaerâ€¦","indices":[262,285]}]	Epic twistâ€”The Georgia sheriff who said the man accused of killing six Asian women &amp; two others at spas had "a bad day" previously shared &amp; promoted racist T-shirts on social media that said "Covid 19 IMPORTED VIRUS FROM CHY-NA." Canâ€™t make this up. https://t.co/E4oFpH81xA	448984.0	RT @DrEricDing: Epic twistâ€”The Georgia sheriff who said the man accused of killing six Asian women &amp; two others at spas had "a bad day" preâ€¦	6.0	True	full
366	366	6052997c1295ff0038cdc1d0	2021-03-18 00:06:14	[]	[]	Wed Mar 17 12:39:33 +0000 2021	[]	[{"url":"https://t.co/bDFWzDzXD9","expanded_url":"https://www.wradio.com.co/amp/nota.aspx?id=4117557&__twitter_impression=true","display_url":"wradio.com.co/amp/nota.aspx?â€¦","indices":[256,279]}]	La extrema derecha ha pasado a la defensiva, solo responde a nuestras iniciativas. Que se junten en una sola lista al senado para enfrentarnos, es interesante. Ahora ustedes, tendrÃ¡n la oportunidad fÃ¡cil de cambiar el Congreso en favor de sus intereses. https://t.co/bDFWzDzXD9	4080380.0	RT @petrogustavo: La extrema derecha ha pasado a la defensiva, solo responde a nuestras iniciativas. Que se junten en una sola lista al senâ€¦	663.0	True	full
367	367	6052997c1295ff0038cdc1e0	2021-03-18 00:06:14	[]	[]	Thu Mar 18 00:04:17 +0000 2021	[]	[{"url":"https://t.co/mRmSFa0mGf","expanded_url":"https://enredaccion.com.ar/sam-clancy-si-juan-me-habla-me-encantaria-volver-y-jugar-para-la-gloria/","display_url":"enredaccion.com.ar/sam-clancy-si-â€¦","indices":[233,256]}]	â€œSi Juan me habla, me encantarÃ­a volver y jugar para La Gloriaâ€� Gran nota con @samclancy50 y su deseo de volver a @InstitutoACC. AdemÃ¡s nos cuenta de su nueva vida en Los Ã�ngeles, sus proyectos y mucho mÃ¡s. Todo en @enredaccionCBA ðŸ‘‡ https://t.co/mRmSFa0mGf https://t.co/ebRNPWTH6i	421.0	RT @IgnaGarcia10: â€œSi Juan me habla, me encantarÃ­a volver y jugar para La Gloriaâ€� Gran nota con @samclancy50 y su deseo de volver a @Institâ€¦	42.0	True	full
368	368	6052997c1295ff0038cdc1e4	2021-03-18 00:06:14	[]	[]	Wed Mar 17 19:08:33 +0000 2021	[]	[{"url":"https://t.co/1qm9kHpr3j","expanded_url":"https://www.keranews.org/education/2021-03-17/collin-college-professors-fight-for-covid-19-protocols-shifts-to-a-fight-over-free-speech","display_url":"keranews.org/education/2021â€¦","indices":[133,156]}]	Thank you for providing such a clear outline of our case @keratx @NPR @bzeeble @hadysauce praying that the college makes this right. https://t.co/1qm9kHpr3j	1093.0	RT @Sesjones: Thank you for providing such a clear outline of our case @keratx @NPR @bzeeble @hadysauce praying that the college makes thisâ€¦	126.0	True	full
369	369	6052997c1295ff0038cdc1f0	2021-03-18 00:06:15	[]	[]	Thu Mar 18 00:04:03 +0000 2021	[]	[{"url":"https://t.co/dWFBGU98Br","expanded_url":"https://twitter.com/DonaldJTrumpJr/status/1372278061694136324","display_url":"twitter.com/DonaldJTrumpJrâ€¦","indices":[248,271]}]	Last year, @AmericanAir threw a black 2-year-old and his mother off a flight because the toddler wouldnâ€™t keep a mask on (because heâ€™s a toddler). But John Kerry is different. Heâ€™s a rich Democrat, so the rules at @AmericanAir donâ€™t apply to him. https://t.co/dWFBGU98Br	315718.0	RT @seanmdav: Last year, @AmericanAir threw a black 2-year-old and his mother off a flight because the toddler wouldnâ€™t keep a mask on (becâ€¦	210.0	True	full
370	370	6052997c1295ff0038cdc1fc	2021-03-18 00:06:15	[]	[]	Wed Mar 17 23:54:25 +0000 2021	[]	[{"url":"https://t.co/hu0lGWQykf","expanded_url":"https://www.ctvnews.ca/politics/canadians-not-near-death-gain-access-to-assisted-dying-as-senate-passes-bill-c-7-1.5351483","display_url":"ctvnews.ca/politics/canadâ€¦","indices":[136,159]}]	Good to know the Government of Canada only values its citizenry insofar as said citizenry is regarded as economically non-burdensome. https://t.co/hu0lGWQykf	900.0	RT @tereziaxavier: Good to know the Government of Canada only values its citizenry insofar as said citizenry is regarded as economically noâ€¦	62.0	True	full
371	371	6052997c1295ff0038cdc208	2021-03-18 00:06:15	[]	[]	Wed Mar 17 23:11:59 +0000 2021	[]	[{"url":"https://t.co/Rah16VZXAR","expanded_url":"https://www.complex.com/life/georgia-sheriff-spokesman-who-said-alleged-spa-shooter-was-having-very-bad-day-accused-of-posting-racist-covid-facebook-post?utm_campaign=complexmag&utm_source=twitter.com&utm_medium=social","display_url":"complex.com/life/georgia-sâ€¦","indices":[119,142]}]	The Georgia official who said the spa shooter had a "bad day" is accused of posting racist, anti-Asian Facebook posts. https://t.co/Rah16VZXAR	2497694.0	RT @Complex: The Georgia official who said the spa shooter had a "bad day" is accused of posting racist, anti-Asian Facebook posts. https:/â€¦	343.0	True	full
372	372	6052997d1295ff0038cdc218	2021-03-18 00:06:15	[]	[]	Wed Mar 17 20:40:09 +0000 2021	[{"text":"queensu","indices":[28,36]},{"text":"COVID19","indices":[141,149]}]	[{"url":"https://t.co/aIIv9CjKjO","expanded_url":"https://fal.cn/3e561","display_url":"fal.cn/3e561","indices":[192,215]}]	As a precautionary measure, #queensu is closing the Athletics and Recreation Centre (ARC) to help limit the recent increase in the spread of #COVID19 and variants of concern. Find out more: https://t.co/aIIv9CjKjO https://t.co/Hzkbz3o3Js	64506.0	RT @queensu: As a precautionary measure, #queensu is closing the Athletics and Recreation Centre (ARC) to help limit the recent increase inâ€¦	1143.0	True	full
373	373	6052997d1295ff0038cdc21a	2021-03-18 00:06:15	[]	[]	Wed Mar 17 23:31:16 +0000 2021	[]	[{"url":"https://t.co/xMn3tKaja0","expanded_url":"http://www.thelancet.com/journals/lancet/article/PIIS0140-6736(21)00575-4/fulltext","display_url":"thelancet.com/journals/lanceâ€¦","indices":[172,195]}]	Just out @TheLancet: Largest study of reinfection, whole country of Denmark â€”0.65% after prior covid â€”Protection ~80%, lasts â‰¥ 7 months â€”Age â‰¥ 65 protection reduced to 47% https://t.co/xMn3tKaja0 @SteenEtTo @uni_copenhagen @SSI_dk https://t.co/cpWpT2JKdz	399490.0	RT @EricTopol: Just out @TheLancet: Largest study of reinfection, whole country of Denmark â€”0.65% after prior covid â€”Protection ~80%, lastsâ€¦	361.0	True	full
374	374	6052997d1295ff0038cdc230	2021-03-18 00:06:15	[{"text":"placardabuse","indices":[183,196]}]	[{"url":"https://t.co/RQfen9zB4a","expanded_url":"https://www.mobilize.us/elizabethadamsd33/event/379382/","display_url":"mobilize.us/elizabethadamsâ€¦","indices":[210,233]},{"url":"https://t.co/58TAa9byi0","expanded_url":"https://www.mobilize.us/elizabethadamsd33/event/379374/","display_url":"mobilize.us/elizabethadamsâ€¦","indices":[244,267]}]		[]	[]			Tomorrow we are responding to calls from constituents to finally do something about parking abuse in the 33rd Distrâ€¦ https://t.co/EwW59S19D2	3085.0	True	full
375	375	6052997d1295ff0038cdc234	2021-03-18 00:06:16	[]	[]	Sun Mar 07 22:58:38 +0000 2021	[]	[{"url":"https://t.co/4UbSye34oI","expanded_url":"http://www.paddycullivan.com","display_url":"paddycullivan.com","indices":[255,278]}]	A year ago today I did my last gig in the wonderful @PlayhouseDerry just days before the Covid ban. Watch my new show â€˜The Murder of Wolfe Toneâ€™ online at 8pm on Friday March 19th - if you love Irish history youâ€™ll love this show! Get your tickets now at https://t.co/4UbSye34oI https://t.co/nUoGQIQCMA	7079.0	RT @paddycullivan: A year ago today I did my last gig in the wonderful @PlayhouseDerry just days before the Covid ban. Watch my new show â€˜Tâ€¦	164.0	True	full
376	376	6052997d1295ff0038cdc250	2021-03-18 00:06:16	[]	[]	Wed Mar 17 23:52:21 +0000 2021	[{"text":"ComunicadoFLIP","indices":[0,15]},{"text":"CasoJinethBedoya","indices":[132,149]}]	[{"url":"https://t.co/cp8WTTVL1e","expanded_url":"https://flip.org.co/index.php/es/informacion/pronunciamientos/item/2689-respuesta-a-la-agencia-de-defensa-frente-a-su-actuacion-en-el-caso-de-jineth-bedoya","display_url":"flip.org.co/index.php/es/iâ€¦","indices":[243,266]}]	#ComunicadoFLIP | En la tarde de hoy, 17 de marzo, la @AgenciaDefensaJ publicÃ³ una comunicaciÃ³n buscando una "soluciÃ³n amistosa" al #CasoJinethBedoya. ðŸ§µ@jbedoyalima y sus representantes se permiten manifestar lo siguiente. Abrimos hilo. â�¬ https://t.co/cp8WTTVL1e https://t.co/3xtfj71r7N	96756.0	RT @FLIP_org: #ComunicadoFLIP | En la tarde de hoy, 17 de marzo, la @AgenciaDefensaJ publicÃ³ una comunicaciÃ³n buscando una "soluciÃ³n amistoâ€¦	2561.0	True	full
377	377	6052997d1295ff0038cdc25e	2021-03-18 00:06:16	[]	[]	Wed Mar 17 22:16:06 +0000 2021	[]	[{"url":"https://t.co/ch6ZH9M56L","expanded_url":"https://www.buzzfeednews.com/article/skbaer/spa-shooter-bad-day-racist-facebook","display_url":"buzzfeednews.com/article/skbaerâ€¦","indices":[132,155]}]	The cop who said the spa shooter had â€œa bad dayâ€� previously posted a racist shirt saying the coronavirus was imported from â€œCHY-NAâ€� https://t.co/ch6ZH9M56L	24545.0	RT @Walldo: The cop who said the spa shooter had â€œa bad dayâ€� previously posted a racist shirt saying the coronavirus was imported from â€œCHYâ€¦	1672.0	True	full
378	378	6052997e1295ff0038cdc26e	2021-03-18 00:06:16	[]	[]	Wed Mar 17 22:41:41 +0000 2021	[]	[{"url":"https://t.co/UVeZvHmYSs","expanded_url":"https://www.thedailybeast.com/georgia-sheriff-spokesman-jay-baker-posted-racist-covid-shirts-on-facebook","display_url":"thedailybeast.com/georgia-sherifâ€¦","indices":[202,225]}]	â€œIn a Facebook page associated with Capt. Jay Baker of the Cherokee Sheriffâ€™s Office, several photos show the law enforcer was promoting T-shirts with the slogan â€˜COVID-19 imported virus from CHY-NA.â€™â€� https://t.co/UVeZvHmYSs	158983.0	RT @KatiePhang: â€œIn a Facebook page associated with Capt. Jay Baker of the Cherokee Sheriffâ€™s Office, several photos show the law enforcerâ€¦	583.0	True	full
379	379	6052997e1295ff0038cdc290	2021-03-18 00:06:17	[]	[]	Wed Mar 17 19:00:05 +0000 2021	[]	[{"url":"https://t.co/llnCpLbhJR","expanded_url":"https://www.emol.com/noticias/Nacional/2021/03/15/1014889/Codina-Defensa-FFAA-Barra.html","display_url":"emol.com/noticias/Nacioâ€¦","indices":[189,212]}]	"Si las FF.AA. no son respaldadas en su accionar, obviamente solas no van a actuar. Si no, van a terminar los mandos y los que participen en un Punta Peuco 2". Almirante Rodolfo Codina (r) https://t.co/llnCpLbhJR	20008.0	RT @jennette42: "Si las FF.AA. no son respaldadas en su accionar, obviamente solas no van a actuar. Si no, van a terminar los mandos y losâ€¦	15325.0	True	full
380	380	6052997e1295ff0038cdc29a	2021-03-18 00:06:17	[]	[]	Wed Mar 17 22:51:57 +0000 2021	[]	[{"url":"https://t.co/UigU6jakHC","expanded_url":"http://thesquiz.com.au/squiz-today","display_url":"thesquiz.com.au/squiz-today","indices":[231,254]}]	In todayâ€™s Squiz: - COVID-19 vaccines in high demand - Eight dead in Atlanta shooting - President Biden responds to Russiaâ€™s meddling in the 2020 election - And a week of rain forecast for much of Oz Read more in The Squiz Today: https://t.co/UigU6jakHC	2700.0	RT @thesquiz: In todayâ€™s Squiz: - COVID-19 vaccines in high demand - Eight dead in Atlanta shooting - President Biden responds to Russiaâ€™sâ€¦	1523.0	True	full
381	381	6052997e1295ff0038cdc2ae	2021-03-18 00:06:17	[]	[{"url":"https://t.co/YZ2iPDiZdi","expanded_url":"https://haupei.info/58eb8","display_url":"haupei.info/58eb8","indices":[177,200]}]		[]	[]			ðŸ‡µðŸ‡¾ El @msaludpy en su acostumbrado reporte diario sobre la situaciÃ³n del Covid-19 en Paraguay, confirmÃ³ que de 5.18â€¦ https://t.co/96hRpO77lL	809.0	True	full
382	382	6052997e1295ff0038cdc2b6	2021-03-18 00:06:17	[]	[]	Wed Mar 17 19:42:03 +0000 2021	[{"text":"GFUEL","indices":[61,67]}]	[{"url":"https://t.co/WL7UCtSM4E","expanded_url":"https://gfuel.ly/NewArrivals","display_url":"gfuel.ly/NewArrivals","indices":[142,165]}]	ðŸŒ² Like + RT + Tag a friend to win a brand-new "FOREST GREEN" #GFUEL Shaker! Picking 2 winners tomorrow to celebrate its launch! ðŸ›’ ð�—šð�—²ð�˜� ð�—¬ð�—¼ð�˜‚ð�—¿ð�˜€: https://t.co/WL7UCtSM4E https://t.co/iR35MhOh0u	1668020.0	RT @GFuelEnergy: ðŸŒ² Like + RT + Tag a friend to win a brand-new "FOREST GREEN" #GFUEL Shaker! Picking 2 winners tomorrow to celebrate its laâ€¦	39.0	True	full
383	383	6052997e1295ff0038cdc2c8	2021-03-18 00:06:17	[]	[]	Thu Mar 18 00:00:21 +0000 2021	[]	[{"url":"https://t.co/UVkFi7cEUy","expanded_url":"http://VaccinateLACounty.com","display_url":"VaccinateLACounty.com","indices":[97,120]}]	COVID-19 vaccines are 100% free and health insurance is NOT required. For more information visit https://t.co/UVkFi7cEUy https://t.co/P8Kmnysrgt	106074.0	RT @lapublichealth: COVID-19 vaccines are 100% free and health insurance is NOT required. For more information visit https://t.co/UVkFi7cEUâ€¦	1369.0	True	full
384	384	6052997f1295ff0038cdc2da	2021-03-18 00:06:17	[]	[]	Thu Mar 18 00:04:03 +0000 2021	[]	[{"url":"https://t.co/dWFBGU98Br","expanded_url":"https://twitter.com/DonaldJTrumpJr/status/1372278061694136324","display_url":"twitter.com/DonaldJTrumpJrâ€¦","indices":[248,271]}]	Last year, @AmericanAir threw a black 2-year-old and his mother off a flight because the toddler wouldnâ€™t keep a mask on (because heâ€™s a toddler). But John Kerry is different. Heâ€™s a rich Democrat, so the rules at @AmericanAir donâ€™t apply to him. https://t.co/dWFBGU98Br	315939.0	RT @seanmdav: Last year, @AmericanAir threw a black 2-year-old and his mother off a flight because the toddler wouldnâ€™t keep a mask on (becâ€¦	972.0	True	full
385	385	6052997f1295ff0038cdc2de	2021-03-18 00:06:17	[]	[]	Wed Mar 17 23:59:18 +0000 2021	[]	[{"url":"https://t.co/Qy4HLvevqE","expanded_url":"https://jornalistaslivres.org/genocidio-brasileiro-da-covid-19-so-fica-atras-dos-campos-de-exterminio-de-belzec-treblinka-e-auschwitz/#.YFKXzMKOJoM.twitter","display_url":"jornalistaslivres.org/genocidio-brasâ€¦","indices":[126,149]}]	GenocÃ­dio brasileiro da covid-19 sÃ³ fica atrÃ¡s dos campos de extermÃ­nio de BeÅ‚Å¼ec, Treblinka e Auschwitz | Jornalistas Livres https://t.co/Qy4HLvevqE	385044.0	RT @J_LIVRES: GenocÃ­dio brasileiro da covid-19 sÃ³ fica atrÃ¡s dos campos de extermÃ­nio de BeÅ‚Å¼ec, Treblinka e Auschwitz | Jornalistas Livresâ€¦	745.0	True	full
386	386	6052997f1295ff0038cdc2ec	2021-03-18 00:06:17	[]	[]	Wed Mar 17 23:53:39 +0000 2021	[]	[{"url":"https://t.co/7UeYTXMSfy","expanded_url":"https://bit.ly/3tx9DIF","display_url":"bit.ly/3tx9DIF","indices":[237,260]}]	Si RosÃ© gana la votaciÃ³n de Mubeat sus posibilidades de tener su 1er win incrementarÃ­an. Las fans de Lim Young son muy fuertes en votaciones pero BLINK tiene el rÃ©cord de mÃ¡s votos en Mubeat (+9.1M), por favor voten por RosÃ© ðŸ™� â€¢ Link: https://t.co/7UeYTXMSfy @BLACKPINK https://t.co/ZVdV0q8pwU	11970.0	RT @addictedbpink: Si RosÃ© gana la votaciÃ³n de Mubeat sus posibilidades de tener su 1er win incrementarÃ­an. Las fans de Lim Young son muyâ€¦	347.0	True	full
387	387	6052997f1295ff0038cdc2f0	2021-03-18 00:06:17	[]	[]	Wed Mar 17 19:07:55 +0000 2021	[{"text":"conviction","indices":[76,87]},{"text":"HdesPros","indices":[134,143]},{"text":"vaccins","indices":[215,223]},{"text":"COVID19","indices":[224,232]}]	[{"url":"https://t.co/6x0vL6FAim","expanded_url":"https://www.youtube.com/watch?v=Zu_Y6haOcUc&t=18s","display_url":"youtube.com/watch?v=Zu_Y6hâ€¦","indices":[240,263]}]	"La complexitÃ© de la pensÃ©e nâ€™a jamais Ã©tÃ© supÃ©rieure Ã la simplicitÃ© de la #conviction." @BrunoRetailleau Ã©tait ce matin l'invitÃ© de #HdesPros. Retrouvez quelques-uns des meilleurs extraits de son intervention. #vaccins #COVID19 #2022 https://t.co/6x0vL6FAim	21461.0	RT @ForceRep_fr: "La complexitÃ© de la pensÃ©e nâ€™a jamais Ã©tÃ© supÃ©rieure Ã la simplicitÃ© de la #conviction." @BrunoRetailleau Ã©tait ce matinâ€¦	2199.0	True	full
388	388	6052997f1295ff0038cdc2f4	2021-03-18 00:06:17	[]	[]	Wed Mar 17 22:16:06 +0000 2021	[]	[{"url":"https://t.co/ch6ZH9M56L","expanded_url":"https://www.buzzfeednews.com/article/skbaer/spa-shooter-bad-day-racist-facebook","display_url":"buzzfeednews.com/article/skbaerâ€¦","indices":[132,155]}]	The cop who said the spa shooter had â€œa bad dayâ€� previously posted a racist shirt saying the coronavirus was imported from â€œCHY-NAâ€� https://t.co/ch6ZH9M56L	24544.0	RT @Walldo: The cop who said the spa shooter had â€œa bad dayâ€� previously posted a racist shirt saying the coronavirus was imported from â€œCHYâ€¦	1687.0	True	full
389	389	6052997f1295ff0038cdc2f8	2021-03-18 00:06:18	[]	[]	Wed Mar 17 22:18:32 +0000 2021	[]	[{"url":"https://t.co/qrAsmm2Pgk","expanded_url":"https://www.buzzfeednews.com/article/skbaer/spa-shooter-bad-day-racist-facebook","display_url":"buzzfeednews.com/article/skbaerâ€¦","indices":[247,270]}]	New: The sheriff's official who said the Atlanta spa shooter had "a bad day" shared an image of T-shirts that said "Covid 19 IMPORTED VIRUS FROM CHY-NA" on Facebook. After @BuzzFeedNews asked about the shirt, the public post became unavailable. https://t.co/qrAsmm2Pgk	3491.0	RT @skbaer: New: The sheriff's official who said the Atlanta spa shooter had "a bad day" shared an image of T-shirts that said "Covid 19 IMâ€¦	998.0	True	full
390	390	6052997f1295ff0038cdc2fc	2021-03-18 00:06:18	[]	[]	Wed Mar 17 23:52:14 +0000 2021	[{"text":"COVID19","indices":[142,150]},{"text":"HSBCbadminton","indices":[202,216]},{"text":"BWFWorldTour","indices":[217,230]},{"text":"AllEngland2021","indices":[231,246]}]	[{"url":"https://t.co/4ozrtdyyDf","expanded_url":"https://bwfworldtour.bwfbadminton.com/news-single/2021/03/18/indonesian-team-withdrawn-from-yonex-all-england-open-2021/","display_url":"bwfworldtour.bwfbadminton.com/news-single/20â€¦","indices":[249,272]}]	All Indonesian ðŸ‡®ðŸ‡© players have been withdrawn from the @YonexAllEngland . A person travelling on their inboard flight has tested positive for #COVID19, with all personnel to self-isolate for 10 days. #HSBCbadminton #BWFWorldTour #AllEngland2021 https://t.co/4ozrtdyyDf	169782.0	RT @bwfmedia: All Indonesian ðŸ‡®ðŸ‡© players have been withdrawn from the @YonexAllEngland . A person travelling on their inboard flight has tesâ€¦	248.0	True	full
391	391	6052997f1295ff0038cdc304	2021-03-18 00:06:18	[]	[]	Thu Mar 18 00:04:03 +0000 2021	[]	[{"url":"https://t.co/dWFBGU98Br","expanded_url":"https://twitter.com/DonaldJTrumpJr/status/1372278061694136324","display_url":"twitter.com/DonaldJTrumpJrâ€¦","indices":[248,271]}]	Last year, @AmericanAir threw a black 2-year-old and his mother off a flight because the toddler wouldnâ€™t keep a mask on (because heâ€™s a toddler). But John Kerry is different. Heâ€™s a rich Democrat, so the rules at @AmericanAir donâ€™t apply to him. https://t.co/dWFBGU98Br	315718.0	RT @seanmdav: Last year, @AmericanAir threw a black 2-year-old and his mother off a flight because the toddler wouldnâ€™t keep a mask on (becâ€¦	183.0	True	full
392	392	6052997f1295ff0038cdc316	2021-03-18 00:06:18	[]	[{"url":"https://t.co/4hxwf83qGQ","expanded_url":"https://bit.ly/3bSOd2F","display_url":"bit.ly/3bSOd2F","indices":[222,245]}]		[]	[]			De la nueva remesa recibida, 45.000 dosis de Pfizer y 21.500 de Moderna estÃ¡n listas para su administraciÃ³n inmediaâ€¦ https://t.co/JMtMFaaeNE	3587.0	True	full
393	393	605299801295ff0038cdc33a	2021-03-18 00:06:18	[]	[]	Wed Mar 17 21:18:58 +0000 2021	[]	[{"url":"https://t.co/RKQW72H96E","expanded_url":"https://www.nytimes.com/2021/03/17/world/africa/tanzania-president-magufuli-dead.html","display_url":"nytimes.com/2021/03/17/worâ€¦","indices":[256,279]}]	Tanzanian President John Magufuli will be remembered for his autocratic rule: muzzling dissent, banning opposition rallies, revoking NGO licenses, repressing independent reporting, keeping pregnant girls out of school, and denying the dangers of Covid-19. https://t.co/RKQW72H96E https://t.co/MCu9irXOA8	453420.0	RT @KenRoth: Tanzanian President John Magufuli will be remembered for his autocratic rule: muzzling dissent, banning opposition rallies, reâ€¦	35.0	True	full
394	394	605299801295ff0038cdc34c	2021-03-18 00:06:19	[]	[]	Wed Mar 17 22:38:01 +0000 2021	[]	[{"url":"https://t.co/OBlRstH17I","expanded_url":"https://daddy-issues.simplecast.com/episodes/our-one-year-anniversary-episode-HAt_e4p2","display_url":"daddy-issues.simplecast.com/episodes/our-oâ€¦","indices":[149,172]}]	Happy Anniversary!!! @thehotterotter We have our 38th episode, to recap our year of making a podcast, during the pandemic! What an amazing ride! â�¤ï¸� https://t.co/OBlRstH17I https://t.co/s9uv1KEw29	116703.0	RT @RaceCooper4Real: Happy Anniversary!!! @thehotterotter We have our 38th episode, to recap our year of making a podcast, during the pandeâ€¦	617.0	True	full
395	395	605299801295ff0038cdc36e	2021-03-18 00:06:19	[]	[]	Wed Mar 17 14:01:39 +0000 2021	[{"text":"Covid_19","indices":[265,274]},{"text":"VIÃ‘A","indices":[275,280]}]	[{"url":"https://t.co/ViUB2hg9uQ","expanded_url":"https://spark.adobe.com/page/ETEt1LlPmlRK8/","display_url":"spark.adobe.com/page/ETEt1LlPmâ€¦","indices":[129,152]}]	GRAN LOGRO: Ya superamos los 104.573 ViÃ±amarinos inoculados. Si quieres saber mÃ¡s del apoyo a la Salud en ViÃ±a del Mar ingresa: https://t.co/ViUB2hg9uQ Con tu apoyo, vamos a seguir sirviendo a las familias viÃ±amarinas desde el Concejo Municipal. Virginia Reginato #Covid_19 #VIÃ‘A	173806.0	RT @cotyreginato: GRAN LOGRO: Ya superamos los 104.573 ViÃ±amarinos inoculados. Si quieres saber mÃ¡s del apoyo a la Salud en ViÃ±a del Mar iâ€¦	14448.0	True	full
396	396	605299801295ff0038cdc372	2021-03-18 00:06:19	[]	[]	Wed Mar 17 18:28:38 +0000 2021	[]	[{"url":"https://t.co/cYC4jT0KNt","expanded_url":"https://www.sfchronicle.com/local/article/California-lender-sued-thousands-of-low-income-16030936.php","display_url":"sfchronicle.com/local/article/â€¦","indices":[256,279]}]	Aggressive debt collection during the pandemic: @CALULACofficial CA Director â€œ...people were taking out loans for funerals and they couldnâ€™t pay back the loan. Then @Oportun would give them a bigger loan. They kept getting bigger and bigger loans.â€� @LULAC https://t.co/cYC4jT0KNt	6375.0	RT @CRLONLINE: Aggressive debt collection during the pandemic: @CALULACofficial CA Director â€œ...people were taking out loans for funerals aâ€¦	23.0	True	full
397	397	605299801295ff0038cdc37c	2021-03-18 00:06:19	[]	[]	Wed Mar 17 16:50:45 +0000 2021	[]	[{"url":"https://t.co/fVGLiiHR31","expanded_url":"https://sbjsbd.biz/3qWShmW","display_url":"sbjsbd.biz/3qWShmW","indices":[242,265]}]	John Skipper and Dan Le Batardâ€™s Meadowlark Media has announced its first collaboration today: â€œThe Jim Brockmire Podcast." The show, debuting April 7, will be hosted by Hank Azaria in character as Jim Brockmire (@Ourand_SBJ). Free to read: https://t.co/fVGLiiHR31 https://t.co/E6AMrnzoGM	113544.0	RT @sbjsbd: John Skipper and Dan Le Batardâ€™s Meadowlark Media has announced its first collaboration today: â€œThe Jim Brockmire Podcast." Theâ€¦	153.0	True	full
398	398	605299811295ff0038cdc386	2021-03-18 00:06:19	[]	[]	Wed Mar 17 22:16:06 +0000 2021	[]	[{"url":"https://t.co/ch6ZH9M56L","expanded_url":"https://www.buzzfeednews.com/article/skbaer/spa-shooter-bad-day-racist-facebook","display_url":"buzzfeednews.com/article/skbaerâ€¦","indices":[132,155]}]	The cop who said the spa shooter had â€œa bad dayâ€� previously posted a racist shirt saying the coronavirus was imported from â€œCHY-NAâ€� https://t.co/ch6ZH9M56L	24545.0	RT @Walldo: The cop who said the spa shooter had â€œa bad dayâ€� previously posted a racist shirt saying the coronavirus was imported from â€œCHYâ€¦	271.0	True	full
399	399	605299811295ff0038cdc3a8	2021-03-18 00:06:20	[]	[]	Wed Mar 17 22:35:21 +0000 2021	[]	[{"url":"https://t.co/Kycqx0A1OO","expanded_url":"https://www.sciencemag.org/news/2021/03/it-s-very-special-picture-why-vaccine-safety-experts-put-brakes-astrazeneca-s-covid-19","display_url":"sciencemag.org/news/2021/03/iâ€¦","indices":[256,279]}]	A lot to say about AZ vaccine pause in Europe, but I will try to stick to a two key questions in this thread (more later): 1. What are the symptoms that have led to the pause? 2. Is there a plausible mechanism for the vaccine causing them? Story is here: https://t.co/Kycqx0A1OO	123516.0	RT @kakape: A lot to say about AZ vaccine pause in Europe, but I will try to stick to a two key questions in this thread (more later): 1. Wâ€¦	1701.0	True	full
400	400	605299811295ff0038cdc3b2	2021-03-18 00:06:20	[]	[]	Thu Mar 18 00:01:00 +0000 2021	[]	[{"url":"https://t.co/TOaGe2bGGW","expanded_url":"http://jwatch.us/p9i273","display_url":"jwatch.us/p9i273","indices":[222,245]}]	Judicial Watch announced that a federal court ordered the U.S. Department of Health and Human Services (â€œHHSâ€�) to release of additional information about its purchases of organs harvested from aborted human fetuses. READ: https://t.co/TOaGe2bGGW https://t.co/yu4GubyHD4	1634697.0	RT @JudicialWatch: Judicial Watch announced that a federal court ordered the U.S. Department of Health and Human Services (â€œHHSâ€�) to releasâ€¦	33.0	True	full
401	401	605299811295ff0038cdc3b6	2021-03-18 00:06:20	[]	[]	Wed Mar 17 17:47:31 +0000 2021	[]	[{"url":"https://t.co/UMWl3n25Bp","expanded_url":"https://combatcovid.hhs.gov/i-have-covid-19-now/available-covid-19-treatment-options","display_url":"combatcovid.hhs.gov/i-have-covid-1â€¦","indices":[257,280]}]	New $150m program to promote and expand monoclonal antibody treatment for people with COVID! It's still not a straight-up cure, but for people with mild/moderate COVID, these treatments can cut hospitalization and death by 70-80% or more! Fantastic news. https://t.co/UMWl3n25Bp	10627803.0	RT @maddow: New $150m program to promote and expand monoclonal antibody treatment for people with COVID! It's still not a straight-up cureâ€¦	75.0	True	full
402	402	605299811295ff0038cdc3d0	2021-03-18 00:06:20	[{"text":"exploresukab","indices":[97,110]}]	[{"url":"https://t.co/l53hXiRDsC","expanded_url":"https://liburdulu.com/jelajah-wisata-sukabumi-saturday-means-its-time-to-nature-chill-a-cool-perspective-by-exploresukab/","display_url":"liburdulu.com/jelajah-wisataâ€¦","indices":[116,139]}]		[]	[]			Jelajah Wisata Sukabumi - Saturday means it's time to Nature &amp; Chill. A cool perspective by #exploresukab... -â€¦ https://t.co/IV0YvxbvUM	35582.0	True	full
403	403	605299821295ff0038cdc3e0	2021-03-18 00:06:20	[]	[{"url":"https://t.co/8GI4smuxGI","expanded_url":"https://baixadanarede.com/2021/03/17/covid-19-brasil-tem-116-milhoes-de-casos-e-2847-mil-mortes/","display_url":"baixadanarede.com/2021/03/17/covâ€¦","indices":[251,274]}]		[]	[]			O nÃºmero de pessoas que nÃ£o resistiram Ã covid-19 no Brasil subiu para 284.775. Em 24 horas, foram registradas 2.64â€¦ https://t.co/mn1snor4sz	9.0	True	full
404	404	605299821295ff0038cdc3ec	2021-03-18 00:06:20	[]	[{"url":"https://t.co/pn0inYibPs","expanded_url":"https://www.buzzfeed.com/laurengarafano/famous-person-of-same-age-poll?utm_source=dynamic&utm_campaign=bfsharecopy&quiz_result=126619184_373631660#126619184","display_url":"buzzfeed.com/laurengarafanoâ€¦","indices":[102,125]}]		[]	[]			â€” ARMY, voten por Jungkook, estamos en primer lugar pero vayan a dejar algunos de sus votos por el ðŸ“Œâ€¦ https://t.co/eP78BAdKNW	66.0	True	full
405	405	605299821295ff0038cdc3f6	2021-03-18 00:06:20	[]	[]	Thu Mar 18 00:04:00 +0000 2021	[{"text":"Iran","indices":[20,25]}]	[{"url":"https://t.co/b3jfC4o0MO","expanded_url":"https://www.haaretz.com/israel-news/.premium-israel-concerned-as-iran-provides-its-mideast-proxies-with-better-weapons-1.9627989","display_url":"haaretz.com/israel-news/.pâ€¦","indices":[205,228]}]	Israel Concerned as #Iran Provides Its Mideast Proxies With Better Weapons Tehran is encouraging Hezbollah and Hamas to manufacture weapons. More reason why Iran should not receive any sanctions relief. https://t.co/b3jfC4o0MO	81642.0	RT @HeshmatAlavi: Israel Concerned as #Iran Provides Its Mideast Proxies With Better Weapons Tehran is encouraging Hezbollah and Hamas toâ€¦	4.0	True	full
406	406	605299821295ff0038cdc416	2021-03-18 00:06:21	[{"text":"Covid19","indices":[93,101]}]	[{"url":"https://t.co/3WjOUZEmE3","expanded_url":"https://entreregiosnl.com/2021/03/18/comienza-vacunacion-en-san-pedro/","display_url":"entreregiosnl.com/2021/03/18/comâ€¦","indices":[173,196]}]		[]	[]			El municipio de San Pedro Garza GarcÃ­a iniciarÃ¡ este viernes la campaÃ±a de vacunaciÃ³n contra #Covid19 para adultosâ€¦ https://t.co/lsRXf1C7j1	1.0	True	full
407	407	605299831295ff0038cdc43e	2021-03-18 00:06:21	[]	[]	Thu Mar 18 00:02:03 +0000 2021	[]	[{"url":"https://t.co/pdFhSJLFnI","expanded_url":"https://anamaria.uol.com.br/noticias/famosos/agnaldo-timoteo-e-internado-com-covid-19-em-uti-no-rio-de-janeiro.phtml","display_url":"anamaria.uol.com.br/noticias/famosâ€¦","indices":[249,272]}]	AtÃ© qdo,veremos idosos contraindo covid,internadas Ã s pressas em UTI apÃ³s serem vacinadas??ðŸ˜±ðŸ˜³ Agnaldo tava tÃ£o bem..poxa!ðŸ˜”e a pressÃ£o das mÃ­dias e polÃ­ticos segue,nÃ©?todos fingem Ã± ver tais "coincidÃªncias" isso Ã© um absurdo!vidas estÃ£o em jogo!!ðŸ¤”ðŸ˜¢ https://t.co/pdFhSJLFnI	960.0	RT @guerreira_re: AtÃ© qdo,veremos idosos contraindo covid,internadas Ã s pressas em UTI apÃ³s serem vacinadas??ðŸ˜±ðŸ˜³ Agnaldo tava tÃ£o bem..poxa!â€¦	348.0	True	full
408	408	605299831295ff0038cdc442	2021-03-18 00:06:21	[{"text":"Imperdible","indices":[217,228]},{"text":"Mendoza","indices":[229,237]}]	[{"url":"https://t.co/Hg4FheAOx6","expanded_url":"https://www.elsol.com.ar/mendoza/semana-santa-en-mendoza-cuanto-costara-alquilar-una-cabana","display_url":"elsol.com.ar/mendoza/semanaâ€¦","indices":[239,262]}]		[]	[]			Los principales destinos turÃ­sticos de Mendoza se preparan para copar sus alojamientos en Semana Santa con mendocinâ€¦ https://t.co/yUMNkkCbay	9365.0	True	full
409	409	605299831295ff0038cdc454	2021-03-18 00:06:22	[]	[]	Wed Mar 17 21:49:02 +0000 2021	[{"text":"CONTRAT4R","indices":[42,52]},{"text":"servici0s_virtuales","indices":[57,77]},{"text":"grupodecontratacion","indices":[84,104]},{"text":"L4s_g0lfas","indices":[105,116]},{"text":"equipo","indices":[148,155]},{"text":"scortsCDMX","indices":[180,191]}]	[{"url":"https://t.co/ogL7HghEIJ","expanded_url":"https://chat.whatsapp.com/CjlPuYf9C23GgFeZTmiSVX","display_url":"chat.whatsapp.com/CjlPuYf9C23GgFâ€¦","indices":[240,263]}]	@ErikaSol03 es una chica muy sexy. Puedes #CONTRAT4R sus #servici0s_virtuales en el #grupodecontratacion #L4s_g0lfas conÃ³cela a ella o al resto del #equipo en el siguiente enlace #scortsCDMX seguro encuentras a la chica de tus sueÃ±os ðŸ˜�ðŸ˜ˆ https://t.co/ogL7HghEIJ https://t.co/6kSuEwntQA	10918.0	RT @Bombon__cito: @ErikaSol03 es una chica muy sexy. Puedes #CONTRAT4R sus #servici0s_virtuales en el #grupodecontratacion #L4s_g0lfas conÃ³â€¦	2776.0	True	full
410	410	605299831295ff0038cdc482	2021-03-18 00:06:22	[]	[{"url":"https://t.co/H0R6Amr9Lc","expanded_url":"https://www.smh.com.au/politics/federal/words-matter-asio-to-stop-referring-to-right-wing-and-islamic-extremism-20210317-p57bme.html","display_url":"smh.com.au/politics/federâ€¦","indices":[223,246]}]		[]	[]			Coalition strategists are having a bad week: "We don't shoot protestors" didn't work Porter suing the ABC didn't woâ€¦ https://t.co/0j0tlcCrnK	2140.0	True	full
411	411	605299831295ff0038cdc48a	2021-03-18 00:06:22	[]	[]	Wed Mar 17 21:52:29 +0000 2021	[]	[{"url":"https://t.co/AiMyg7OVSx","expanded_url":"https://twitter.com/LizaYuzda/status/1372288786306985984","display_url":"twitter.com/LizaYuzda/statâ€¦","indices":[241,264]}]	The cult of personal responsibility is still going strong in BC. Implement measures that won't stop the spread of covid in our schools, and then blame teachers and students when such measures fail to stop the spread of covid in our schools. https://t.co/AiMyg7OVSx	618.0	RT @frozen: The cult of personal responsibility is still going strong in BC. Implement measures that won't stop the spread of covid in ourâ€¦	1858.0	True	full
412	412	605299841295ff0038cdc49e	2021-03-18 00:06:22	[]	[]	Wed Mar 17 23:59:00 +0000 2021	[]	[{"url":"https://t.co/p2RO3ptshK","expanded_url":"https://twitter.com/LesEchos/status/1372296205129162756?s=20","display_url":"twitter.com/LesEchos/statuâ€¦","indices":[251,274]}]	"ScÃ©nario privilÃ©giÃ©" ? Au vu des bribes de off sortis par les Ã©lus suite Ã leur rÃ©union ce soir avec Emmanuel Macron, je n'Ã©crirai pas Ã§a. Rien n'est dÃ©cidÃ© en fait. Olivier VÃ©ran peut bien appeler Xavier Bertrand, cela ne se produira peut Ãªtre pas. https://t.co/p2RO3ptshK	24144.0	RT @marcendeweld: "ScÃ©nario privilÃ©giÃ©" ? Au vu des bribes de off sortis par les Ã©lus suite Ã leur rÃ©union ce soir avec Emmanuel Macron, jeâ€¦	177.0	True	full
413	413	605299841295ff0038cdc4a2	2021-03-18 00:06:22	[]	[]	Wed Mar 17 22:05:13 +0000 2021	[]	[{"url":"https://t.co/RRqjmhnr7M","expanded_url":"https://www.cnn.com/2020/03/17/politics/bill-de-blasio-andrew-cuomo-new-york-shelter-in-place-coronavirus-cnntv/index.html","display_url":"cnn.com/2020/03/17/polâ€¦","indices":[159,182]}]	Happy one year anniversary to Andrew Cuomo shooting down the idea of a shutdown for New York City as thousands of people were getting sick and dying of Covid https://t.co/RRqjmhnr7M	24664.0	RT @RossBarkan: Happy one year anniversary to Andrew Cuomo shooting down the idea of a shutdown for New York City as thousands of people weâ€¦	49.0	True	full
414	414	605299841295ff0038cdc4b0	2021-03-18 00:06:22	[]	[]	Thu Mar 18 00:04:03 +0000 2021	[]	[{"url":"https://t.co/dWFBGU98Br","expanded_url":"https://twitter.com/DonaldJTrumpJr/status/1372278061694136324","display_url":"twitter.com/DonaldJTrumpJrâ€¦","indices":[248,271]}]	Last year, @AmericanAir threw a black 2-year-old and his mother off a flight because the toddler wouldnâ€™t keep a mask on (because heâ€™s a toddler). But John Kerry is different. Heâ€™s a rich Democrat, so the rules at @AmericanAir donâ€™t apply to him. https://t.co/dWFBGU98Br	315939.0	RT @seanmdav: Last year, @AmericanAir threw a black 2-year-old and his mother off a flight because the toddler wouldnâ€™t keep a mask on (becâ€¦	75.0	True	full
415	415	605299841295ff0038cdc4b8	2021-03-18 00:06:22	[]	[{"url":"https://t.co/43aYYWNtCN","expanded_url":"https://www.amnesty.org/en/latest/news/2021/03/prisoners-forgotten-in-covid-19-pandemic-as-crisis-grows-in-detention-facilities/","display_url":"amnesty.org/en/latest/newsâ€¦","indices":[176,199]}]		[]	[]			New report from @amnesty, Forgotten Behind Bars: COVID-19 and Prisons shows the need to prioritize those in detentiâ€¦ https://t.co/Q5rD7hlLYQ	1687.0	True	full
416	416	605299841295ff0038cdc4c8	2021-03-18 00:06:23	[]	[]	Wed Mar 17 11:51:09 +0000 2021	[]	[{"url":"https://t.co/lAZo4pFRZ9","expanded_url":"https://www.amazon.com/hz/wishlist/ls/1ADQ4MO78OUII?ref_=wl_share","display_url":"amazon.com/hz/wishlist/lsâ€¦","indices":[248,271]}]	Jossie te saluda desde Cabo Rojo y te desea un super feliz miÃ©rcoles. Ella fue rescatada ayer junto a su mami y sus herman@s, y ya estÃ¡ segura con nosotros. Â¿Quieres ayudarla a ella y al resto del corillo? Chequea nuestro whishlist en Amazon. ðŸ˜‰ https://t.co/lAZo4pFRZ9 https://t.co/kkwnY33lWb	6183.0	RT @SASFAPR: Jossie te saluda desde Cabo Rojo y te desea un super feliz miÃ©rcoles. Ella fue rescatada ayer junto a su mami y sus herman@s,â€¦	199.0	True	full
417	417	605299851295ff0038cdc4f4	2021-03-18 00:06:23	[]	[]	Thu Mar 18 00:00:13 +0000 2021	[]	[{"url":"https://t.co/jpM4Zp61ag","expanded_url":"https://pst.cr/ykcnc","display_url":"pst.cr/ykcnc","indices":[199,222]}]	Ask Astro: How far will the Sun expand during its transition to a red giant? How many planets will be engulfed, and what â€” if any â€” effects will the expansion have on the giant planetsâ€™ atmospheres? https://t.co/jpM4Zp61ag	233294.0	RT @AstronomyMag: Ask Astro: How far will the Sun expand during its transition to a red giant? How many planets will be engulfed, and whatâ€¦	768.0	True	full
418	418	605299851295ff0038cdc514	2021-03-18 00:06:24	[]	[]	Thu Mar 18 00:00:58 +0000 2021	[]	[{"url":"https://t.co/fEJfS0meKZ","expanded_url":"https://www.etcetera.com.mx/opinion/asedio-poder-judicial-reforma-electrica-caqprichosa/","display_url":"etcetera.com.mx/opinion/asedioâ€¦","indices":[215,238]}]	"Es altamente probable que desde algÃºn lugar de Palacio Nacional se haya dado la orden: 'No borren ese enunciado, pero hÃ¡ganlo a la sorda, que nadie se entere, no lo razonen en sus dictÃ¡menes'", por @GerardoFloresR https://t.co/fEJfS0meKZ	288109.0	RT @revistaetcetera: "Es altamente probable que desde algÃºn lugar de Palacio Nacional se haya dado la orden: 'No borren ese enunciado, peroâ€¦	3191.0	True	full
419	419	605299851295ff0038cdc53c	2021-03-18 00:06:24	[]	[]	Wed Mar 17 23:45:37 +0000 2021	[]	[{"url":"https://t.co/j2XAeu0Wvf","expanded_url":"https://cnn.it/3vAR0VY","display_url":"cnn.it/3vAR0VY","indices":[148,171]}]	Coronavirus reinfections are relatively rare, but it's more common for people 65 and older to get infected more than once, according to a new study https://t.co/j2XAeu0Wvf	61135588.0	RT @cnnbrk: Coronavirus reinfections are relatively rare, but it's more common for people 65 and older to get infected more than once, accoâ€¦	26.0	True	full
420	420	605299861295ff0038cdc558	2021-03-18 00:06:24	[]	[]	Wed Mar 17 21:39:04 +0000 2021	[]	[{"url":"https://t.co/tKOOSFOI8b","expanded_url":"https://www.empirecenter.org/publications/the-cuomo-administration-is-withholding-2/","display_url":"empirecenter.org/publications/tâ€¦","indices":[146,169]}]	New post: The Cuomo administration is withholding pandemic-related public records again -- this time about the governor's vaccine review panel. https://t.co/tKOOSFOI8b	13466.0	RT @NYHammond: New post: The Cuomo administration is withholding pandemic-related public records again -- this time about the governor's vâ€¦	52.0	True	full
421	421	605299861295ff0038cdc566	2021-03-18 00:06:24	[]	[{"url":"https://t.co/25dQNb7BWF","expanded_url":"https://trib.al/tU6LDvB","display_url":"trib.al/tU6LDvB","indices":[129,152]}]		[]	[]			Some 4.4 million just became eligible to receive a vaccine, but doses are still scarce in the Golden State. Here'sâ€¦ https://t.co/I8kHONTyws	2119.0	True	full
422	422	605299861295ff0038cdc570	2021-03-18 00:06:24	[]	[]	Wed Mar 17 17:22:42 +0000 2021	[{"text":"BSAsenior","indices":[10,20]},{"text":"distancelearning","indices":[62,79]},{"text":"pandemic","indices":[91,100]}]	[{"url":"https://t.co/ndMRvUHnX1","expanded_url":"https://www.baltimoresun.com/education/bs-pr-md-students-pandemic-20210312-ctftmxea35bnbphylxzx4lzrzy-story.html","display_url":"baltimoresun.com/education/bs-pâ€¦","indices":[140,163]}]	Check out #BSAsenior Mahsati Moorhead in the @baltimoresun on #distancelearning during the #pandemic. Accepted to @SDSParsons and @HowardU! https://t.co/ndMRvUHnX1	1567.0	RT @BaltSchoolArts: Check out #BSAsenior Mahsati Moorhead in the @baltimoresun on #distancelearning during the #pandemic. Accepted to @SDSPâ€¦	540.0	True	full
423	423	605299861295ff0038cdc586	2021-03-18 00:06:25	[]	[]	Thu Mar 18 00:04:11 +0000 2021	[]	[{"url":"https://t.co/GDJ5q7jtxq","expanded_url":"https://twitter.com/epictimechat/status/1239664040101777415","display_url":"twitter.com/epictimechat/sâ€¦","indices":[264,287]}]	Curiosidade: a ida do famigerado colunista pra outra emissora aconteceu exatamente no inÃ­cio da pandemia Eu nÃ£o duvido nada que a NSC tenha "censurado" (com razÃ£o) algumas teorias da conspiraÃ§Ã£o sobre o vÃ­rus e isso tenha sido o estopim pra ele sair de vez de lÃ¡ https://t.co/GDJ5q7jtxq	8888.0	RT @epictimechat: Curiosidade: a ida do famigerado colunista pra outra emissora aconteceu exatamente no inÃ­cio da pandemia Eu nÃ£o duvido nâ€¦	2708.0	True	full
424	424	605299861295ff0038cdc5a2	2021-03-18 00:06:25	[]	[]	Thu Mar 18 00:04:23 +0000 2021	[{"text":"IASA2021","indices":[214,223]}]	[{"url":"https://t.co/MBQBgi7vgD","expanded_url":"http://cvent.me/M8Xqyw","display_url":"cvent.me/M8Xqyw","indices":[234,257]}]	Wonder what our 1st year superintendents are feeling about becoming a superintendent during a global pandemic? Watch this inspiring IGNITE from @HillaryStanifer Don't miss this! @IllinoisASA Are you registered? #IASA2021 Register https://t.co/MBQBgi7vgD https://t.co/mukcpuQ8pZ	7113.0	RT @drorzel: Wonder what our 1st year superintendents are feeling about becoming a superintendent during a global pandemic? Watch this inspâ€¦	1457.0	True	full
425	425	605299871295ff0038cdc5aa	2021-03-18 00:06:25	[]	[]	Thu Mar 18 00:00:55 +0000 2021	[{"text":"30x30","indices":[253,259]}]	[{"url":"https://t.co/jRXfNCuaxR","expanded_url":"http://ow.ly/ipay50E1v4z","display_url":"ow.ly/ipay50E1v4z","indices":[260,283]}]	Experts offer a first-of-its-kind blueprint for a global network of MPAs covering at least 30% of the ocean that would provide multiple benefits to humanity, including increasing seafood production, CO2 reduction &amp; boosting biodiversity in @nature. #30x30 https://t.co/jRXfNCuaxR https://t.co/3IZNyAgWtU	101699.0	RT @savingoceans: Experts offer a first-of-its-kind blueprint for a global network of MPAs covering at least 30% of the ocean that would prâ€¦	142.0	True	full
426	426	605299871295ff0038cdc5ac	2021-03-18 00:06:25	[]	[]	Wed Mar 17 22:41:41 +0000 2021	[]	[{"url":"https://t.co/UVeZvHmYSs","expanded_url":"https://www.thedailybeast.com/georgia-sheriff-spokesman-jay-baker-posted-racist-covid-shirts-on-facebook","display_url":"thedailybeast.com/georgia-sherifâ€¦","indices":[202,225]}]	â€œIn a Facebook page associated with Capt. Jay Baker of the Cherokee Sheriffâ€™s Office, several photos show the law enforcer was promoting T-shirts with the slogan â€˜COVID-19 imported virus from CHY-NA.â€™â€� https://t.co/UVeZvHmYSs	158983.0	RT @KatiePhang: â€œIn a Facebook page associated with Capt. Jay Baker of the Cherokee Sheriffâ€™s Office, several photos show the law enforcerâ€¦	372.0	True	full
427	427	605299871295ff0038cdc5c2	2021-03-18 00:06:26	[]	[]	Fri Jan 15 07:38:37 +0000 2021	[{"text":"NordStream2","indices":[10,22]},{"text":"PolicyMatters","indices":[157,171]}]	[{"url":"https://t.co/Y4OARXWDAl","expanded_url":"https://twitter.com/RiceUNews/status/1349068510954217472","display_url":"twitter.com/RiceUNews/statâ€¦","indices":[106,129]},{"url":"https://t.co/CUhy9tJ2t4","expanded_url":"https://twitter.com/BakerInstitute/status/1349444678819655686","display_url":"twitter.com/BakerInstituteâ€¦","indices":[220,243]},{"url":"https://t.co/Dq29VgvpQF","expanded_ur…	ðŸ‡©ðŸ‡ªðŸ‡¬ðŸ‡§gasðŸ‡·ðŸ‡º #NordStream2 @RiceUniversity,@RiceUNews @CES_Baker_Inst,@anna_b_mikulska @dwnews,@DeutscheWelle https://t.co/Y4OARXWDAl ðŸ‡ºðŸ‡¸federalðŸ’°budgetâ†—ï¸�pandemicðŸ“‰#PolicyMattersðŸ’¬podcast @BakerInstitute @jorge_barro @VisualCap https://t.co/CUhy9tJ2t4 for more https://t.co/Dq29VgvpQF https://t.co/tk7HHMKRcw	4543.0	RT @_WorldSolutions: ðŸ‡©ðŸ‡ªðŸ‡¬ðŸ‡§gasðŸ‡·ðŸ‡º #NordStream2 @RiceUniversity,@RiceUNews @CES_Baker_Inst,@anna_b_mikulska @dwnews,@DeutscheWelle https://t.coâ€¦	2018.0	True	full
428	428	605299871295ff0038cdc5ce	2021-03-18 00:06:26	[]	[]	Wed Mar 17 22:00:30 +0000 2021	[{"text":"TXT","indices":[185,189]}]	[{"url":"https://t.co/mZQEB09C2H","expanded_url":"http://txtvotingcrew.carrd.co","display_url":"txtvotingcrew.carrd.co","indices":[118,141]},{"url":"https://t.co/NdVcZF9K6o","expanded_url":"http://bit.ly/tvc-ALLtutorials","display_url":"bit.ly/tvc-ALLtutoriaâ€¦","indices":[144,167]},{"url":"https://t.co/VQMFfQpD13","expanded_url":"http://paypal.com/pools/c/8xgKLRJfkz","display_url":"paypal.com/po…	ðŸ—³ collecTXT reminder ðŸ—³ Reply/Use the hashtag #/collecTXT and share your screenshots! See reply for all tutorials. ðŸ”— https://t.co/mZQEB09C2H ðŸ”— https://t.co/NdVcZF9K6o âœ… K-CB FUNDS FOR #TXT https://t.co/VQMFfQpD13 @TXT_members @TXT_bighit https://t.co/PVCFqE2mkT https://t.co/17FHQd3Djr	26943.0	RT @txtvotingcrew: ðŸ—³ collecTXT reminder ðŸ—³ Reply/Use the hashtag #/collecTXT and share your screenshots! See reply for all tutorials. ðŸ”— htâ€¦	20.0	True	full
429	429	605299871295ff0038cdc5d6	2021-03-18 00:06:26	[]	[]	Thu Mar 18 00:06:16 +0000 2021	[{"text":"PortalGP1","indices":[131,141]},{"text":"GP1","indices":[142,146]},{"text":"PiauÃ­","indices":[147,153]},{"text":"CoronavÃ­rus","indices":[154,166]},{"text":"Covid19","indices":[167,175]}]	[{"url":"https://t.co/QoKj4KwsgC","expanded_url":"https://www.gp1.com.br/coronavirus-no-piaui/noticia/2021/3/17/piaui-chega-a-3720-obitos-em-decorrencia-da-covid-19-diz-sesapi-497945.html","display_url":"gp1.com.br/coronavirus-noâ€¦","indices":[177,200]}]	Conforme a @saudegovpi, 123.309 pessoas jÃ¡ receberam a primeira dose da vacina contra covid-19 no PiauÃ­ e 40.785 a segunda dose. #PortalGP1 #GP1 #PiauÃ­ #CoronavÃ­rus #Covid19 https://t.co/QoKj4KwsgC	4638.0	RT @portalgp1: Conforme a @saudegovpi, 123.309 pessoas jÃ¡ receberam a primeira dose da vacina contra covid-19 no PiauÃ­ e 40.785 a segunda dâ€¦	8220.0	True	full
430	430	605299871295ff0038cdc5da	2021-03-18 00:06:26	[]	[]	Tue Mar 16 22:42:55 +0000 2021	[]	[{"url":"https://t.co/qD1NblpnD4","expanded_url":"https://www.nbcnews.com/news/asian-america/there-were-3-800-anti-asian-racist-incidents-mostly-against-n1261257","display_url":"nbcnews.com/news/asian-ameâ€¦","indices":[244,267]}]	My latest: A new @StopAAPIHate report revealed nearly 3,800 incidents reported over the course of ~1yr during the pandemic. Women made up a far higher share of the reports at 68 percent, compared to men, who made up 29 percent of respondents. https://t.co/qD1NblpnD4	38974.0	RT @kimmythepooh: My latest: A new @StopAAPIHate report revealed nearly 3,800 incidents reported over the course of ~1yr during the pandemiâ€¦	3291.0	True	full
431	431	605299871295ff0038cdc5ea	2021-03-18 00:06:26	[]	[]	Thu Mar 18 00:04:03 +0000 2021	[]	[{"url":"https://t.co/dWFBGU98Br","expanded_url":"https://twitter.com/DonaldJTrumpJr/status/1372278061694136324","display_url":"twitter.com/DonaldJTrumpJrâ€¦","indices":[248,271]}]	Last year, @AmericanAir threw a black 2-year-old and his mother off a flight because the toddler wouldnâ€™t keep a mask on (because heâ€™s a toddler). But John Kerry is different. Heâ€™s a rich Democrat, so the rules at @AmericanAir donâ€™t apply to him. https://t.co/dWFBGU98Br	315939.0	RT @seanmdav: Last year, @AmericanAir threw a black 2-year-old and his mother off a flight because the toddler wouldnâ€™t keep a mask on (becâ€¦	2021.0	True	full
432	432	605299871295ff0038cdc5fe	2021-03-18 00:06:26	[]	[]	Wed Mar 17 19:32:45 +0000 2021	[]	[{"url":"https://t.co/CXHXgoimcp","expanded_url":"https://youtu.be/BtJMOVKjhUo","display_url":"youtu.be/BtJMOVKjhUo","indices":[301,324]}]	@rainsjlover @Liriodeagua21 @WHO @SJofficial Hello, @WHO ! Korean boy group, Super Junior (@SJofficial), had just released a song called House Party containing lyrics about health protocols for COVID-19. I hope you can share it to spread awareness for people around the world â˜ºï¸� Thank you! Link â–¶ https://t.co/CXHXgoimcp	402.0	RT @elfexol78: @rainsjlover @Liriodeagua21 @WHO @SJofficial Hello, @WHO ! Korean boy group, Super Junior (@SJofficial), had just releasedâ€¦	573.0	True	full
433	433	605299881295ff0038cdc600	2021-03-18 00:06:26	[]	[]	Thu Mar 18 00:04:03 +0000 2021	[]	[{"url":"https://t.co/dWFBGU98Br","expanded_url":"https://twitter.com/DonaldJTrumpJr/status/1372278061694136324","display_url":"twitter.com/DonaldJTrumpJrâ€¦","indices":[248,271]}]	Last year, @AmericanAir threw a black 2-year-old and his mother off a flight because the toddler wouldnâ€™t keep a mask on (because heâ€™s a toddler). But John Kerry is different. Heâ€™s a rich Democrat, so the rules at @AmericanAir donâ€™t apply to him. https://t.co/dWFBGU98Br	315718.0	RT @seanmdav: Last year, @AmericanAir threw a black 2-year-old and his mother off a flight because the toddler wouldnâ€™t keep a mask on (becâ€¦	10.0	True	full
434	434	605299881295ff0038cdc608	2021-03-18 00:06:26	[{"text":"SmartNews","indices":[142,152]}]	[{"url":"https://t.co/Ll6iyGAhDx","expanded_url":"https://www.buzzfeednews.com/article/skbaer/spa-shooter-bad-day-racist-facebook","display_url":"buzzfeednews.com/article/skbaerâ€¦","indices":[118,141]}]		[]	[]			The Nazi Cop Who Said The Spa Shooter Had "A Bad Day" Previously Posted A Racist Shirt Blaming China For The Pandemâ€¦ https://t.co/THOljRGzaI	390.0	True	full
435	435	605299881295ff0038cdc616	2021-03-18 00:06:26	[]	[]	Wed Mar 17 13:26:52 +0000 2021	[{"text":"workshop","indices":[65,74]},{"text":"CONSENT","indices":[78,86]}]	[{"url":"https://t.co/ELDXvOMpO4","expanded_url":"https://privacy-as-expected.org/consent2021/","display_url":"privacy-as-expected.org/consent2021/","indices":[254,277]}]	By continuing to read this tweet you agree to participate in the #workshop on #CONSENT. Submission: MAY-15; Keynote by amazing @johnnyryan; Organisers: @vjesus @coolharsh55 @Cristianapt Retweet to share with "Partners". We value your contributions. CFP: https://t.co/ELDXvOMpO4 https://t.co/IVUThs71L3	363.0	RT @coolharsh55: By continuing to read this tweet you agree to participate in the #workshop on #CONSENT. Submission: MAY-15; Keynote by amaâ€¦	2535.0	True	full
436	436	605299881295ff0038cdc622	2021-03-18 00:06:26	[]	[{"url":"https://t.co/Hu6g3AnhEQ","expanded_url":"https://www.tuprensadigital.net/2021/03/si-nos-pasamos-por-la-faja-las-medidas.html","display_url":"tuprensadigital.net/2021/03/si-nosâ€¦","indices":[119,142]}]		[]	[]			â€œSi nos pasamos por la faja las medidas y protocolos biosanitarios, el covid nos pasa la facturaâ€�: alcalde de Monteâ€¦ https://t.co/sSQPXf5SRm	11349.0	True	full
437	437	605299881295ff0038cdc63e	2021-03-18 00:06:26	[{"text":"Ù�ÙˆØ²_Ø§Ù„Ù�Ù‡Ø¯","indices":[114,124]},{"text":"Ø§Ù„Ø§Ø¯Ø®Ø§Ø±_Ù�ÙŠ_Ø§Ù„Ù…Ø³ÙƒÙ†","indices":[125,143]},{"text":"Ø±ÙŠØ§Ù„_Ù…Ø¯Ø±ÙŠØ¯_Ø§ØªÙ„Ø§Ù†ØªØ§","indices":[144,163]},{"text":"ÙƒÙˆØ¯","indices":[164,168]},{"text":"ÙƒÙˆØ±ÙˆÙ†Ø§","indices":[169,176]},{"text":"Ø¥Ø¹Ù„Ø§Ù†","indices":[177,183]},{"text":"Ø§Ù„Ø§Ø®Ø¨Ø§Ø±_Ø§Ù„Ø³Ø§Ø±Ø©","indices":[184,199]},{"text":"Ø§Ù„Ù…Ø¹Ø¶Ù„ÙŠÙ†_ØªØ±ÙƒÙŠ_Ø…	[{"url":"https://t.co/G1UQGeeZXI","expanded_url":"http://s.arabclicks.com/s/3P54B1ox5","display_url":"s.arabclicks.com/s/3P54B1ox5","indices":[88,111]}]		[]	[]			ðŸ˜�Ù…Ø®Ù„Ø· Ø´Ù…Ø³ Ù…Ù† Ø£Ø¬Ù…Ù„ Ù„Ù„Ø¹Ø·ÙˆØ± . Ø¨Ø³Ø¹Ø± Ù¡Ù£Ù§ Ø¨Ø¯Ù„Ø§ Ù…Ù† Ù¡Ù¦Ù¡ Ø±ÙŠØ§Ù„ . Ù„Ù„Ø·Ù„Ø¨ Ù…Ù† Ø®Ù„Ø§Ù„ Ø§Ù„Ø±Ø§Ø¨Ø· Ø§Ù„ØªØ§Ù„ÙŠ : https://t.co/G1UQGeeZXIâ€¦ https://t.co/6jgK8fshHQ	5.0	True	full
438	438	605299881295ff0038cdc644	2021-03-18 00:06:27	[]	[]	Thu Mar 18 00:04:03 +0000 2021	[]	[{"url":"https://t.co/dWFBGU98Br","expanded_url":"https://twitter.com/DonaldJTrumpJr/status/1372278061694136324","display_url":"twitter.com/DonaldJTrumpJrâ€¦","indices":[248,271]}]	Last year, @AmericanAir threw a black 2-year-old and his mother off a flight because the toddler wouldnâ€™t keep a mask on (because heâ€™s a toddler). But John Kerry is different. Heâ€™s a rich Democrat, so the rules at @AmericanAir donâ€™t apply to him. https://t.co/dWFBGU98Br	315939.0	RT @seanmdav: Last year, @AmericanAir threw a black 2-year-old and his mother off a flight because the toddler wouldnâ€™t keep a mask on (becâ€¦	272.0	True	full
439	439	605299881295ff0038cdc64a	2021-03-18 00:06:27	[]	[]	Wed Mar 17 06:44:07 +0000 2021	[]	[{"url":"https://t.co/ch49t4R1u4","expanded_url":"https://twitter.com/SmolRoraChan/status/1371940435686473729","display_url":"twitter.com/SmolRoraChan/sâ€¦","indices":[151,174]}]	Tysm for everyone who commissioned And supported me!ðŸ¥ºðŸ’• I will start working on it And it might take me a while since there is a lot of commissions ^^ðŸ’• https://t.co/ch49t4R1u4	198.0	RT @SmolRoraChan: Tysm for everyone who commissioned And supported me!ðŸ¥ºðŸ’• I will start working on it And it might take me a while since therâ€¦	12.0	True	full
440	440	605299881295ff0038cdc658	2021-03-18 00:06:27	[]	[]	Wed Mar 17 23:43:58 +0000 2021	[]	[{"url":"https://t.co/ASAHe4ZuXx","expanded_url":"https://www.buzzfeednews.com/article/skbaer/spa-shooter-bad-day-racist-facebook","display_url":"buzzfeednews.com/article/skbaerâ€¦","indices":[255,278]}]	Capt. Jay Baker, the Georgia sheriff's official who chalked up the murders of six Asian women and two others at Atlanta spas to "a bad day" for the gunman, recently posted a photo to Facebook of a t-shirt that said, â€œCOVID 19 IMPORTED VIRUS FROM CHY-NA." https://t.co/ASAHe4ZuXx	517963.0	RT @shannonrwatts: Capt. Jay Baker, the Georgia sheriff's official who chalked up the murders of six Asian women and two others at Atlantaâ€¦	64.0	True	full
441	441	605299881295ff0038cdc660	2021-03-18 00:06:27	[]	[]	Wed Mar 17 01:00:02 +0000 2021	[]	[{"url":"https://t.co/fJN68xlAzk","expanded_url":"https://theculturetrip.com/north-america/usa/articles/10-incredible-women-in-science/","display_url":"theculturetrip.com/north-america/â€¦","indices":[253,276]}]	Planning to do a tribute to women in science (or space hey) &amp; i can think of SO MANY deserving women to includeðŸ˜µ â€‹ Help me narrow down the list by giving me suggestions in the comments? They dont have to be in the article, its just worth sharing x https://t.co/fJN68xlAzk	29355.0	RT @Cathrinmachin: Planning to do a tribute to women in science (or space hey) &amp; i can think of SO MANY deserving women to includeðŸ˜µ â€‹ Helpâ€¦	5160.0	True	full
442	442	605299891295ff0038cdc668	2021-03-18 00:06:27	[]	[]	Wed Mar 17 22:22:08 +0000 2021	[]	[{"url":"https://t.co/x3tjlrS5nw","expanded_url":"https://www.foxnews.com/politics/john-kerry-caught-without-mask-american-airlines-flight","display_url":"foxnews.com/politics/john-â€¦","indices":[126,149]}]	Rules For Thee Not For Me!ðŸ¤” John Kerry caught maskless on flight, American Airlines 'looking into' apparent COVID violation https://t.co/x3tjlrS5nw	10287.0	RT @TrishForTrump: Rules For Thee Not For Me!ðŸ¤” John Kerry caught maskless on flight, American Airlines 'looking into' apparent COVID violaâ€¦	8914.0	True	full
443	443	605299891295ff0038cdc66e	2021-03-18 00:06:27	[]	[]	Thu Mar 18 00:05:42 +0000 2021	[{"text":"gameaudio","indices":[146,156]},{"text":"gamemusic","indices":[157,167]},{"text":"gamedev","indices":[168,176]}]	[{"url":"https://t.co/Jb8c5dGF60","expanded_url":"https://twitter.com/2ptStudio/status/1372226825632452610","display_url":"twitter.com/2ptStudio/statâ€¦","indices":[177,200]}]	Here's a first look at Heavenly Bodies with my musical contributions! Made using the Korg PS3200, Oberheim TVS Pro &amp; Korg MS20 from @mess_ltd #gameaudio #gamemusic #gamedev https://t.co/Jb8c5dGF60	162.0	RT @domwillmott: Here's a first look at Heavenly Bodies with my musical contributions! Made using the Korg PS3200, Oberheim TVS Pro &amp; Korgâ€¦	4555.0	True	full
444	444	605299891295ff0038cdc67a	2021-03-18 00:06:27	[]	[]	Wed Mar 17 23:52:14 +0000 2021	[{"text":"COVID19","indices":[142,150]},{"text":"HSBCbadminton","indices":[202,216]},{"text":"BWFWorldTour","indices":[217,230]},{"text":"AllEngland2021","indices":[231,246]}]	[{"url":"https://t.co/4ozrtdyyDf","expanded_url":"https://bwfworldtour.bwfbadminton.com/news-single/2021/03/18/indonesian-team-withdrawn-from-yonex-all-england-open-2021/","display_url":"bwfworldtour.bwfbadminton.com/news-single/20â€¦","indices":[249,272]}]	All Indonesian ðŸ‡®ðŸ‡© players have been withdrawn from the @YonexAllEngland . A person travelling on their inboard flight has tested positive for #COVID19, with all personnel to self-isolate for 10 days. #HSBCbadminton #BWFWorldTour #AllEngland2021 https://t.co/4ozrtdyyDf	169783.0	RT @bwfmedia: All Indonesian ðŸ‡®ðŸ‡© players have been withdrawn from the @YonexAllEngland . A person travelling on their inboard flight has tesâ€¦	301.0	True	full
445	445	605299891295ff0038cdc67c	2021-03-18 00:06:27	[]	[]	Wed Mar 17 20:37:11 +0000 2021	[]	[{"url":"https://t.co/BqHHJELxsb","expanded_url":"https://drauziovarella.uol.com.br/coronavirus/com-que-mascara-eu-vou/","display_url":"drauziovarella.uol.com.br/coronavirus/coâ€¦","indices":[140,163]}]	No atual momento da pandemia, especialistas tÃªm indicado a mÃ¡scara PFF2. Trago mais infos aqui. Com a contribuiÃ§Ã£o generosa do @vitormori https://t.co/BqHHJELxsb	54982.0	RT @marivarella: No atual momento da pandemia, especialistas tÃªm indicado a mÃ¡scara PFF2. Trago mais infos aqui. Com a contribuiÃ§Ã£o generosâ€¦	364.0	True	full
446	446	605299891295ff0038cdc692	2021-03-18 00:06:28	[]	[]	Wed Mar 17 21:22:06 +0000 2021	[]	[{"url":"https://t.co/FUr0kxQRBS","expanded_url":"https://at.dezeen.com/3bR1KI9","display_url":"at.dezeen.com/3bR1KI9","indices":[102,125]}]	Casa Areca was carefully positioned on its narrow site in Tulum, to preserve the existing vegetation: https://t.co/FUr0kxQRBS https://t.co/ZZcGMkFQqh	993701.0	RT @dezeen: Casa Areca was carefully positioned on its narrow site in Tulum, to preserve the existing vegetation: https://t.co/FUr0kxQRBS hâ€¦	16.0	True	full
447	447	605299891295ff0038cdc6a8	2021-03-18 00:06:28	[]	[]	Wed Mar 17 22:16:06 +0000 2021	[]	[{"url":"https://t.co/ch6ZH9M56L","expanded_url":"https://www.buzzfeednews.com/article/skbaer/spa-shooter-bad-day-racist-facebook","display_url":"buzzfeednews.com/article/skbaerâ€¦","indices":[132,155]}]	The cop who said the spa shooter had â€œa bad dayâ€� previously posted a racist shirt saying the coronavirus was imported from â€œCHY-NAâ€� https://t.co/ch6ZH9M56L	24544.0	RT @Walldo: The cop who said the spa shooter had â€œa bad dayâ€� previously posted a racist shirt saying the coronavirus was imported from â€œCHYâ€¦	247.0	True	full
448	448	605299891295ff0038cdc6aa	2021-03-18 00:06:28	[]	[]	Wed Mar 17 17:53:12 +0000 2021	[]	[{"url":"https://t.co/5l15yxS4vJ","expanded_url":"https://www.politico.com/newsletters/playbook-pm/2021/03/17/louie-gohmert-tries-to-memory-hole-jan-6-492145?nname=playbook-pm&nid=0000015a-dd3e-d536-a37b-dd7fd8af0000&nrid=0000014e-f100-dd93-ad7f-f905e67d0000&nlid=964328","display_url":"politico.com/newsletters/plâ€¦","indices":[248,271]}]	Politico notes that its latest poll shows even more Americans viewing the country on the RIGHT track -- up to 55% in the latest Morning Consult tracker. Looking less like an anomaly, folks. Haven't seen this much optimism in a couple decades... https://t.co/5l15yxS4vJ	86046.0	RT @HotlineJosh: Politico notes that its latest poll shows even more Americans viewing the country on the RIGHT track -- up to 55% in the lâ€¦	1070.0	True	full
449	449	6052998a1295ff0038cdc6de	2021-03-18 00:06:28	[]	[]	Wed Mar 17 02:47:59 +0000 2021	[]	[{"url":"https://t.co/W7yAstnlUZ","expanded_url":"https://dailycaller.com/2021/03/15/tyree-conyers-page-fbi-black-lives-matter-facebook-page-money-laundering-wire-fraud/","display_url":"dailycaller.com/2021/03/15/tyrâ€¦","indices":[127,150]}]	Black Lives Matter of Atlanta Charged with Money Laundering, Wire Fraud, Allegedly Used $450,000 In Donations For Personal Use https://t.co/W7yAstnlUZ	1231347.0	RT @JackPosobiec: Black Lives Matter of Atlanta Charged with Money Laundering, Wire Fraud, Allegedly Used $450,000 In Donations For Personaâ€¦	240.0	True	full
450	450	6052998a1295ff0038cdc6ea	2021-03-18 00:06:29	[{"text":"mepolitics","indices":[229,240]}]	[{"url":"https://t.co/WSshZ9W31l","expanded_url":"https://www.cdc.gov/mmwr/volumes/70/wr/mm7010e3.htm","display_url":"cdc.gov/mmwr/volumes/7â€¦","indices":[243,266]}]		[]	[]			Need to look into this more but the implications are potentially huge. CDC study finds Mask mandates reduced dailyâ€¦ https://t.co/8m798vtHfM	1332.0	True	full
451	451	6052998a1295ff0038cdc6fc	2021-03-18 00:06:29	[{"text":"Zooarchaeology","indices":[156,171]},{"text":"OpenAccess","indices":[208,219]},{"text":"2021MMM","indices":[230,238]}]	[{"url":"https://t.co/JOlIy2mV0M","expanded_url":"https://www-jstor-org.proxy01.its.virginia.edu/stable/j.ctt128809k","display_url":"www-jstor-org.proxy01.its.virginia.edu/stable/j.ctt12â€¦","indices":[240,263]}]		[]	[]			Want to learn more about the archaeology of human-animal relationships in the past and their link to social construâ€¦ https://t.co/KFGw6QY7xz	1537.0	True	full
452	452	6052998a1295ff0038cdc702	2021-03-18 00:06:29	[]	[]	Wed Mar 17 22:16:06 +0000 2021	[]	[{"url":"https://t.co/ch6ZH9M56L","expanded_url":"https://www.buzzfeednews.com/article/skbaer/spa-shooter-bad-day-racist-facebook","display_url":"buzzfeednews.com/article/skbaerâ€¦","indices":[132,155]}]	The cop who said the spa shooter had â€œa bad dayâ€� previously posted a racist shirt saying the coronavirus was imported from â€œCHY-NAâ€� https://t.co/ch6ZH9M56L	24544.0	RT @Walldo: The cop who said the spa shooter had â€œa bad dayâ€� previously posted a racist shirt saying the coronavirus was imported from â€œCHYâ€¦	369.0	True	full
453	453	6052998a1295ff0038cdc704	2021-03-18 00:06:29	[]	[]	Thu Mar 18 00:01:00 +0000 2021	[]	[{"url":"https://t.co/TOaGe2bGGW","expanded_url":"http://jwatch.us/p9i273","display_url":"jwatch.us/p9i273","indices":[222,245]}]	Judicial Watch announced that a federal court ordered the U.S. Department of Health and Human Services (â€œHHSâ€�) to release of additional information about its purchases of organs harvested from aborted human fetuses. READ: https://t.co/TOaGe2bGGW https://t.co/yu4GubyHD4	1634697.0	RT @JudicialWatch: Judicial Watch announced that a federal court ordered the U.S. Department of Health and Human Services (â€œHHSâ€�) to releasâ€¦	79.0	True	full
454	454	6052998b1295ff0038cdc714	2021-03-18 00:06:29	[]	[]	Wed Mar 17 23:53:03 +0000 2021	[]	[{"url":"https://t.co/B0jU32FcyC","expanded_url":"https://elpais.com/ciencia/2021-03-17/menos-del-1-de-los-afectados-vuelve-a-contagiarse-con-el-coronavirus.html?utm_medium=Social&utm_source=Twitter&ssm=TW_CM_AME#Echobox=1616025182","display_url":"elpais.com/ciencia/2021-0â€¦","indices":[207,230]}]	ðŸ”´ Menos del 1% de los afectados vuelve a contagiarse con el coronavirus Un estudio con millones de pruebas PCR muestra que "la reinfecciÃ³n con covid es rara entre las personas sanas y jÃ³venesâ€� ðŸ–‹ @MACriado https://t.co/B0jU32FcyC	370032.0	RT @elpais_america: ðŸ”´ Menos del 1% de los afectados vuelve a contagiarse con el coronavirus Un estudio con millones de pruebas PCR muestraâ€¦	104.0	True	full
455	455	6052998b1295ff0038cdc728	2021-03-18 00:06:29	[]	[]	Thu Mar 18 00:03:16 +0000 2021	[]	[{"url":"https://t.co/xyN4ESCoZw","expanded_url":"http://outkick.com/spirit-mask-au","display_url":"outkick.com/spirit-mask-au","indices":[126,149]},{"url":"https://t.co/wLwYPbPEz1","expanded_url":"https://www.foxnews.com/politics/john-kerry-caught-without-mask-american-airlines-flight","display_url":"foxnews.com/politics/john-â€¦","indices":[246,269]}]	A 4-year old with autism was kicked off a flight for not wearing a mask, and his dad had to pay $1000 for a different flight: https://t.co/xyN4ESCoZw Here is @JohnKerry ( @POTUS @ClimateEnvoy ) on @AmericanAir today maskless and uninterrupted: https://t.co/wLwYPbPEz1 Thoughts? https://t.co/bhXP98Hwwq	29216.0	RT @lawbates: A 4-year old with autism was kicked off a flight for not wearing a mask, and his dad had to pay $1000 for a different flight:â€¦	212.0	True	full
456	456	6052998b1295ff0038cdc73c	2021-03-18 00:06:30	[]	[]	Wed Mar 17 23:39:06 +0000 2021	[{"text":"auspol","indices":[194,201]},{"text":"DividendKeeper","indices":[202,217]},{"text":"BonusKeeper","indices":[218,230]}]	[{"url":"https://t.co/UoMGW6hEb1","expanded_url":"https://www.andrewleigh.com/government_waste_on_colossal_scale_transcript_sky_news","display_url":"andrewleigh.com/government_wasâ€¦","indices":[170,193]}]	Billions of dollars of JobKeeper appear to have been given to firms whose profits *increased* during the pandemic. Weâ€™ve never seen government waste on this scale before https://t.co/UoMGW6hEb1 #auspol #DividendKeeper #BonusKeeper https://t.co/56mSLkbVQA	47656.0	RT @ALeighMP: Billions of dollars of JobKeeper appear to have been given to firms whose profits *increased* during the pandemic. Weâ€™ve neveâ€¦	83.0	True	full
457	457	6052998b1295ff0038cdc73e	2021-03-18 00:06:30	[]	[]	Wed Mar 17 10:30:01 +0000 2021	[]	[{"url":"https://t.co/kRP3rmonyx","expanded_url":"https://fcld.ly/s8nuh0q","display_url":"fcld.ly/s8nuh0q","indices":[208,231]}]	JEU CONCOURS ðŸŽ® | En attendant le stock qui arrive d'ici 15 jours, on vous fait gagner dÃ¨s aujourd'hui cette carte graphique gaming Asus TUF-RTX3070-O8G ! ðŸ˜� Pour participer : RT + Follow @Fnac. Bonne chance ðŸ�€ https://t.co/kRP3rmonyx https://t.co/OIAglPfvwM	385847.0	RT @Fnac: JEU CONCOURS ðŸŽ® | En attendant le stock qui arrive d'ici 15 jours, on vous fait gagner dÃ¨s aujourd'hui cette carte graphique gaminâ€¦	2.0	True	full
458	458	6052998b1295ff0038cdc744	2021-03-18 00:06:30	[]	[]	Wed Mar 17 20:49:40 +0000 2021	[]	[{"url":"https://t.co/Ir9uG0qNyH","expanded_url":"http://LunarCRUSH.com","display_url":"LunarCRUSH.com","indices":[64,87]}]	Top 5 Tokens by Alt Rank: Alt Rank is a unique measurement by https://t.co/Ir9uG0qNyH, that combines actual altcoin price performance relative to Bitcoin and social activity indicators. @ReefDeFi is on ðŸ”¥ @CTBott Adrop Ram 0.5 TRX 15 https://t.co/bawUm5yUFE	161.0	RT @JOKER40509699: Top 5 Tokens by Alt Rank: Alt Rank is a unique measurement by https://t.co/Ir9uG0qNyH, that combines actual altcoin prâ€¦	17.0	True	full
459	459	6052998b1295ff0038cdc746	2021-03-18 00:06:30	[]	[]	Wed Mar 17 21:11:12 +0000 2021	[]	[{"url":"https://t.co/jEm0uza4Va","expanded_url":"https://bit.ly/38Nhgmk","display_url":"bit.ly/38Nhgmk","indices":[182,205]}]	Serious Security: The Linux kernel bugs that surfaced after 15 years Anyone could have found these bugs, but everyone assumed someone would, and in the end, no one did. (Until now.) https://t.co/jEm0uza4Va	118255.0	RT @InfoSecHotSpot: Serious Security: The Linux kernel bugs that surfaced after 15 years Anyone could have found these bugs, but everyone aâ€¦	1674.0	True	full
460	460	6052998b1295ff0038cdc74e	2021-03-18 00:06:30	[]	[]	Thu Mar 18 00:00:12 +0000 2021	[]	[{"url":"https://t.co/XiwuxyWvc7","expanded_url":"https://buff.ly/2WFqewN","display_url":"buff.ly/2WFqewN","indices":[77,100]}]	ðŸ‘€ðŸ‘€ðŸ“½ï¸� Disfruta de estas 5 pelÃ­culas durante 15 dÃ­as por $190 mx. SÃ³lo entra a https://t.co/XiwuxyWvc7 haz click en alguna de las pelÃ­culas de la promo y de nuevo click en el botÃ³n en rojo Â¡y a ver buen cine! (SÃ³lo disponible en MÃ©xico) ðŸ‘€ðŸ‘€ https://t.co/N2ITHqokgz	173244.0	RT @cinetonala: ðŸ‘€ðŸ‘€ðŸ“½ï¸� Disfruta de estas 5 pelÃ­culas durante 15 dÃ­as por $190 mx. SÃ³lo entra a https://t.co/XiwuxyWvc7 haz click en alguna deâ€¦	205.0	True	full
461	461	6052998b1295ff0038cdc75c	2021-03-18 00:06:30	[]	[]	Wed Mar 17 00:16:06 +0000 2021	[{"text":"Covid19","indices":[39,47]}]	[{"url":"https://t.co/nGv6JnARc5","expanded_url":"http://bit.ly/3eLWSWw","display_url":"bit.ly/3eLWSWw","indices":[123,146]}]	Boletim extraordinÃ¡rio do ObservatÃ³rio #Covid19 @fiocruz aponta maior colapso sanitÃ¡rio e hospitalar da histÃ³ria do Brasil https://t.co/nGv6JnARc5 https://t.co/8gftnh6RRE	272310.0	RT @agencia_fiocruz: Boletim extraordinÃ¡rio do ObservatÃ³rio #Covid19 @fiocruz aponta maior colapso sanitÃ¡rio e hospitalar da histÃ³ria do Brâ€¦	646.0	True	full
462	462	6052998c1295ff0038cdc76a	2021-03-18 00:06:30	[]	[{"url":"https://t.co/oxuFcEHPWC","expanded_url":"https://www.skynews.com.au/details/_6241414875001","display_url":"skynews.com.au/details/_62414â€¦","indices":[192,215]}]		[]	[]			The NSW chair of the organisation representing GPs has called on Australians eligible for the next phase of the vacâ€¦ https://t.co/ACK1QR4FKQ	528375.0	True	full
463	463	6052998c1295ff0038cdc77c	2021-03-18 00:06:30	[]	[]	Wed Mar 17 22:41:41 +0000 2021	[]	[{"url":"https://t.co/UVeZvHmYSs","expanded_url":"https://www.thedailybeast.com/georgia-sheriff-spokesman-jay-baker-posted-racist-covid-shirts-on-facebook","display_url":"thedailybeast.com/georgia-sherifâ€¦","indices":[202,225]}]	â€œIn a Facebook page associated with Capt. Jay Baker of the Cherokee Sheriffâ€™s Office, several photos show the law enforcer was promoting T-shirts with the slogan â€˜COVID-19 imported virus from CHY-NA.â€™â€� https://t.co/UVeZvHmYSs	158983.0	RT @KatiePhang: â€œIn a Facebook page associated with Capt. Jay Baker of the Cherokee Sheriffâ€™s Office, several photos show the law enforcerâ€¦	117.0	True	full
464	464	6052998c1295ff0038cdc77e	2021-03-18 00:06:30	[]	[]	Wed Mar 17 22:16:06 +0000 2021	[]	[{"url":"https://t.co/ch6ZH9M56L","expanded_url":"https://www.buzzfeednews.com/article/skbaer/spa-shooter-bad-day-racist-facebook","display_url":"buzzfeednews.com/article/skbaerâ€¦","indices":[132,155]}]	The cop who said the spa shooter had â€œa bad dayâ€� previously posted a racist shirt saying the coronavirus was imported from â€œCHY-NAâ€� https://t.co/ch6ZH9M56L	24544.0	RT @Walldo: The cop who said the spa shooter had â€œa bad dayâ€� previously posted a racist shirt saying the coronavirus was imported from â€œCHYâ€¦	216.0	True	full
465	465	6052998c1295ff0038cdc78a	2021-03-18 00:06:30	[]	[]	Wed Mar 17 23:03:48 +0000 2021	[]	[{"url":"https://t.co/ufUXWrISB6","expanded_url":"https://www.conservativewoman.co.uk/the-left-fed-the-beast-of-repression-and-its-turned-to-bite-them/","display_url":"conservativewoman.co.uk/the-left-fed-tâ€¦","indices":[252,275]}]	It took the brutal break-up of vigils, falling under the rubric of â€˜feminismâ€™ for the supporters of the marginalised to even raise a whimper.Â Why have those who claim to be human rights activists been silent on the erosion of our rights for so long?Â Â https://t.co/ufUXWrISB6	11042.0	RT @KathyConWom: It took the brutal break-up of vigils, falling under the rubric of â€˜feminismâ€™ for the supporters of the marginalised to evâ€¦	2.0	True	full
466	466	6052998d1295ff0038cdc7ca	2021-03-18 00:06:31	[]	[{"url":"https://t.co/Z4E81Igox4","expanded_url":"https://www.c-span.org/schedule/?utime=1616025991","display_url":"c-span.org/schedule/?utimâ€¦","indices":[164,187]}]		[]	[]			1-Public Affairs Events 2-Dr. Anthony Fauci Testifies Before House Energy Subcommittee on Increasing COVID-19 Vacciâ€¦ https://t.co/PZ0J28zJD7	5155.0	True	full
467	467	6052998d1295ff0038cdc7d8	2021-03-18 00:06:31	[]	[]	Wed Mar 17 14:56:45 +0000 2021	[]	[{"url":"https://t.co/VSITToLntc","expanded_url":"https://twitter.com/joaoluizpedrosa/status/1372136285721260033","display_url":"twitter.com/joaoluizpedrosâ€¦","indices":[267,290]}]	gente VAMOS DAR UM MILHAO E MEIO PRO PROFESSOR EU LHES IMPLORO juliette pode viver so de publi camilla por mim ja ia pra novela das 9 gil vai se doutor no exterior vcs vao faze o joao volta pra pandemia perder a sanidade mental dando aula pra pirralho???? pois bem https://t.co/VSITToLntc	444.0	RT @Joanaoliv_: gente VAMOS DAR UM MILHAO E MEIO PRO PROFESSOR EU LHES IMPLORO juliette pode viver so de publi camilla por mim ja ia pra noâ€¦	853.0	True	full
468	468	6052998d1295ff0038cdc7de	2021-03-18 00:06:31	[{"text":"Dinamarca","indices":[0,10]},{"text":"COVIDãƒ¼19","indices":[73,82]},{"text":"SARSCoV2","indices":[83,92]}]	[{"url":"https://t.co/Xv22qk0N1X","expanded_url":"https://www.thelancet.com/journals/lancet/article/PIIS0140-6736(21)00575-4/fulltext?utm_campaign=tlcoronavirus21&utm_content=158238263&utm_medium=social&utm_source=twitter&hss_channel=tw-27013292#.YFKVWPaZa88.twitter","display_url":"thelancet.com/journals/lanceâ€¦","indices":[254,277]}]		[]	[]			#Dinamarca Primer estudio a gran escala 4M ðŸ§‘ðŸ‘©ðŸ�¼ que evalÃºa la reinfecciÃ³n #COVIDãƒ¼19 #SARSCoV2: . La mayorÃ­a de losâ€¦ https://t.co/CO7fzU7Ep3	409.0	True	full
469	469	6052998d1295ff0038cdc7f4	2021-03-18 00:06:32	[]	[]	Wed Mar 17 17:31:45 +0000 2021	[{"text":"StopAsianHate","indices":[202,216]},{"text":"StopAAPIHate","indices":[217,230]},{"text":"AsiansAreHuman","indices":[231,246]}]	[{"url":"https://t.co/gXco2vII2W","expanded_url":"https://www.latimes.com/opinion/story/2021-03-17/asian-americans-coronavirus-hate-assaults-bigotry","display_url":"latimes.com/opinion/story/â€¦","indices":[249,272]}]	I remember being made fun of when I was a kid...I never imagined back then that such hate would be so openly triggered by the leader of a political party, but thatâ€™s where we are today. via @latimes #StopAsianHate #StopAAPIHate #AsiansAreHuman https://t.co/gXco2vII2W	128451.0	RT @kurtbardella: I remember being made fun of when I was a kid...I never imagined back then that such hate would be so openly triggered byâ€¦	614.0	True	full
470	470	6052998d1295ff0038cdc7f8	2021-03-18 00:06:32	[{"text":"JusticiaParaRenata","indices":[18,37]}]	[{"url":"https://t.co/D0s14iyVGJ","expanded_url":"http://chng.it/xctTBrDQ","display_url":"chng.it/xctTBrDQ","indices":[124,147]}]		[]	[]			@FiscaliaEdomex : #JusticiaParaRenata VÃ­ctima de FEMINICIDIO a sus 13 aÃ±os en IXTAPALUCA Edo. De Mex. - Â¡Firma la pâ€¦ https://t.co/cup82bntDd	1080.0	True	full
471	471	6052998d1295ff0038cdc7fa	2021-03-18 00:06:32	[]	[]	Tue Mar 16 17:10:43 +0000 2021	[]	[{"url":"https://t.co/8v3ZHcsNZ9","expanded_url":"https://www.forbes.com.mx/forbes-life/musica-carlos-vives-cumbiana-retos-pandemia/","display_url":"forbes.com.mx/forbes-life/muâ€¦","indices":[145,168]}]	â€œHe hecho de todo, todos los artistas tuvimos que hacerlo: nos adaptamos. Creo que cualquier esfuerzo es vÃ¡lido..â€�@forbescolombia @Forbes_Mexico https://t.co/8v3ZHcsNZ9	5263506.0	RT @carlosvives: â€œHe hecho de todo, todos los artistas tuvimos que hacerlo: nos adaptamos. Creo que cualquier esfuerzo es vÃ¡lido..â€�@forbescâ€¦	48.0	True	full
472	472	6052998d1295ff0038cdc80e	2021-03-18 00:06:32	[]	[]	Wed Mar 17 23:31:16 +0000 2021	[]	[{"url":"https://t.co/xMn3tKaja0","expanded_url":"http://www.thelancet.com/journals/lancet/article/PIIS0140-6736(21)00575-4/fulltext","display_url":"thelancet.com/journals/lanceâ€¦","indices":[172,195]}]	Just out @TheLancet: Largest study of reinfection, whole country of Denmark â€”0.65% after prior covid â€”Protection ~80%, lasts â‰¥ 7 months â€”Age â‰¥ 65 protection reduced to 47% https://t.co/xMn3tKaja0 @SteenEtTo @uni_copenhagen @SSI_dk https://t.co/cpWpT2JKdz	399501.0	RT @EricTopol: Just out @TheLancet: Largest study of reinfection, whole country of Denmark â€”0.65% after prior covid â€”Protection ~80%, lastsâ€¦	5495.0	True	full
473	473	6052998d1295ff0038cdc818	2021-03-18 00:06:32	[]	[]	Wed Mar 17 22:14:55 +0000 2021	[{"text":"VIDEO","indices":[0,6]}]	[{"url":"https://t.co/MwGtka92rn","expanded_url":"https://bit.ly/3bWlNVD","display_url":"bit.ly/3bWlNVD","indices":[226,249]}]	#VIDEO Lo que hace la superioridad moral. Otra alcaldesa de Morena haciendo uso electoral de las vacunas COVID-19. Adela RomÃ¡n visita centro de vacunaciÃ³n para hablar de su reelecciÃ³n como presidenta municipal de Acapulco https://t.co/MwGtka92rn	7818568.0	RT @lopezdoriga: #VIDEO Lo que hace la superioridad moral. Otra alcaldesa de Morena haciendo uso electoral de las vacunas COVID-19. Adeâ€¦	192.0	True	full
474	474	6052998e1295ff0038cdc83a	2021-03-18 00:06:32	[]	[]	Wed Mar 17 22:57:14 +0000 2021	[{"text":"ATENCIÃ“N","indices":[0,9]},{"text":"covid19","indices":[51,59]}]	[{"url":"https://t.co/7cE2fWVVb6","expanded_url":"http://bit.ly/38PeSLQ","display_url":"bit.ly/38PeSLQ","indices":[113,136]}]	#ATENCIÃ“N | COE reporta profesores contagiados con #covid19 en colegios con clases presenciales. Â¿Estudiantes? Â» https://t.co/7cE2fWVVb6 https://t.co/3gGhgXK68q	1850894.0	RT @elcomerciocom: #ATENCIÃ“N | COE reporta profesores contagiados con #covid19 en colegios con clases presenciales. Â¿Estudiantes? Â» https:/â€¦	164.0	True	full
475	475	6052998e1295ff0038cdc846	2021-03-18 00:06:32	[]	[]	Tue Mar 16 12:05:00 +0000 2021	[]	[{"url":"https://t.co/Cq2AxPtjbL","expanded_url":"https://foxbaltimore.com/news/local/md-food-bank-continues-to-tackle-food-insecurity-one-year-into-pandemic","display_url":"foxbaltimore.com/news/local/md-â€¦","indices":[109,132]}]	As The Maryland Food Bank continues to tackle food insecurity, they say community support would be helpful. https://t.co/Cq2AxPtjbL https://t.co/17LmWbQrf1	165793.0	RT @FOXBaltimore: As The Maryland Food Bank continues to tackle food insecurity, they say community support would be helpful. https://t.coâ€¦	3752.0	True	full
476	476	6052998e1295ff0038cdc84c	2021-03-18 00:06:32	[]	[]	Wed Mar 17 23:33:24 +0000 2021	[]	[{"url":"https://t.co/MDgycO8niT","expanded_url":"https://www.cherokeega-sheriff.org/?page_id=302","display_url":"cherokeega-sheriff.org/?page_id=302","indices":[110,133]},{"url":"https://t.co/nF1VWATVyi","expanded_url":"https://twitter.com/noahshachtman/status/1372315820328636417","display_url":"twitter.com/noahshachtman/â€¦","indices":[134,157]}]	You can contact the sheriffâ€™s department here and demand his immediate removal. I just did; please join me. https://t.co/MDgycO8niT https://t.co/nF1VWATVyi	19623.0	RT @melgillman: You can contact the sheriffâ€™s department here and demand his immediate removal. I just did; please join me. https://t.co/â€¦	277.0	True	full
477	477	6052998e1295ff0038cdc85c	2021-03-18 00:06:32	[]	[]	Wed Mar 17 23:20:25 +0000 2021	[]	[{"url":"https://t.co/V4i4n2Xg7X","expanded_url":"https://twitter.com/genghisdiaz/status/1305618429567696896?s=21","display_url":"twitter.com/genghisdiaz/stâ€¦","indices":[267,290]}]	@OphCourse Hola Â¿me ayudas con un RT porfa? La pandemia nos golpeÃ³ horrible a los artistas y aÃºn falta mucho para poder regresar a la normalidad, ofrezco serenatas virtuales y la venta de mi disco de covers, ademÃ¡s de dar clases de violÃ­n vÃ­a zoom. Muchas gracias ðŸŽ» https://t.co/V4i4n2Xg7X	4128.0	RT @GenghisDiaz: @OphCourse Hola Â¿me ayudas con un RT porfa? La pandemia nos golpeÃ³ horrible a los artistas y aÃºn falta mucho para poder râ€¦	81.0	True	full
478	478	6052998e1295ff0038cdc85e	2021-03-18 00:06:33	[]	[]	Wed Mar 17 10:37:22 +0000 2021	[{"text":"TheFormerGuy","indices":[0,13]},{"text":"WeAreFresh","indices":[236,247]},{"text":"DemVoice1","indices":[248,258]}]	[{"url":"https://t.co/cQ2RDyLAK9","expanded_url":"https://www.theatlantic.com/ideas/archive/2021/03/biden-chose-prosperity-over-vengeance/618279/","display_url":"theatlantic.com/ideas/archive/â€¦","indices":[260,283]}]	#TheFormerGuy used power to crush the rival partyâ€™s constituencies Biden &amp; Dems deploy that same power to ensure Americans, regardless of partisan affiliation, have coronavirus vaccines, money for food, rent &amp; businesses #WeAreFresh #DemVoice1 https://t.co/cQ2RDyLAK9	7928.0	RT @Brindlepooch: #TheFormerGuy used power to crush the rival partyâ€™s constituencies Biden &amp; Dems deploy that same power to ensure Ameriâ€¦	23079.0	True	full
479	479	6052998e1295ff0038cdc860	2021-03-18 00:06:33	[]	[]	Wed Mar 17 20:00:00 +0000 2021	[{"text":"PlanSiembraBicentenaria","indices":[104,128]}]	[{"url":"https://t.co/CltuvpdrhP","expanded_url":"https://www.vtv.gob.ve/venezolanos-atendidos-hotel-sanitario-alba-caracas/","display_url":"vtv.gob.ve/venezolanos-atâ€¦","indices":[130,153]}]	MÃ¡s de 6 mil venezolanos positivos a la COVID-19 han sido atendidos en el hotel sanitario Alba Caracas #PlanSiembraBicentenaria https://t.co/CltuvpdrhP https://t.co/FNNVkRzJqA	1814556.0	RT @VTVcanal8: MÃ¡s de 6 mil venezolanos positivos a la COVID-19 han sido atendidos en el hotel sanitario Alba Caracas #PlanSiembraBicentenâ€¦	12.0	True	full
480	480	6052998e1295ff0038cdc864	2021-03-18 00:06:33	[]	[]	Wed Mar 17 23:50:05 +0000 2021	[]	[{"url":"https://t.co/1T7dVC6zfo","expanded_url":"http://ow.ly/5YLF50E1LP2","display_url":"ow.ly/5YLF50E1LP2","indices":[127,150]}]	Ecuador recibiÃ³ 146.010 dosis de vacunas contra el COVID-19 este miÃ©rcoles 17 de marzo; 84.000 corresponden a Covax Facility â–º https://t.co/1T7dVC6zfo https://t.co/ySJPeOiJQk	2282553.0	RT @eluniversocom: Ecuador recibiÃ³ 146.010 dosis de vacunas contra el COVID-19 este miÃ©rcoles 17 de marzo; 84.000 corresponden a Covax Faciâ€¦	152.0	True	full
481	481	6052998e1295ff0038cdc87c	2021-03-18 00:06:33	[]	[]	Wed Mar 17 21:36:34 +0000 2021	[]	[{"url":"https://t.co/fN5nHVPm8z","expanded_url":"https://bit.ly/3vBsV1q","display_url":"bit.ly/3vBsV1q","indices":[257,280]}]	Not sure how I missed last week's release of this phenomenal snapshot documenting the social and economic impacts of COVID-19 in ðŸ‡¨ðŸ‡¦ at the 1-year mark. Compulsory reading for every woman, man, and child in this country! @StatCan_eng is a national treasure. https://t.co/fN5nHVPm8z	1965.0	RT @mikalskuterud: Not sure how I missed last week's release of this phenomenal snapshot documenting the social and economic impacts of COVâ€¦	227.0	True	full
482	482	6052998f1295ff0038cdc884	2021-03-18 00:06:33	[]	[]	Tue Mar 16 03:14:34 +0000 2021	[]	[{"url":"https://t.co/rEiNJpMb5R","expanded_url":"https://www.theguardian.com/australia-news/2021/feb/09/astrazeneca-vaccine-why-australia-is-forging-ahead-as-south-africa-tackles-covid-variant","display_url":"theguardian.com/australia-newsâ€¦","indices":[191,214]}]	@AreMasses @YardleyShooting "AstraZeneca is a viral vector vaccine, which relies on the use of an RNA molecule â€“ the same part of the virus as used in the mRNA Pfizer and Moderna vaccines." https://t.co/rEiNJpMb5R	45.0	RT @LizaKWatts: @AreMasses @YardleyShooting "AstraZeneca is a viral vector vaccine, which relies on the use of an RNA molecule â€“ the same pâ€¦	102.0	True	full
483	483	6052998f1295ff0038cdc888	2021-03-18 00:06:33	[]	[]	Thu Mar 18 00:03:36 +0000 2021	[{"text":"RenovaciÃ³nPopular","indices":[26,44]}]	[{"url":"https://t.co/UZkKNJTfJp","expanded_url":"https://youtu.be/pfDp6YAZRSU","display_url":"youtu.be/pfDp6YAZRSU","indices":[245,268]}]	Candidata al Congreso por #RenovaciÃ³nPopular admite no conocer la regiÃ³n por la que postula, ni sus problemÃ¡ticas. AdemÃ¡s confiesa no tener propuestas pues "se estÃ¡ empapando del tema" a 3 semanas de las elecciones. Mira el video completo aquÃ­ðŸ‘‰https://t.co/UZkKNJTfJp https://t.co/KE9M6qX9Sl	98213.0	RT @WaykaPeru: Candidata al Congreso por #RenovaciÃ³nPopular admite no conocer la regiÃ³n por la que postula, ni sus problemÃ¡ticas. AdemÃ¡s coâ€¦	495.0	True	full
484	484	6052998f1295ff0038cdc89c	2021-03-18 00:06:33	[]	[]	Wed Mar 17 23:52:14 +0000 2021	[{"text":"COVID19","indices":[142,150]},{"text":"HSBCbadminton","indices":[202,216]},{"text":"BWFWorldTour","indices":[217,230]},{"text":"AllEngland2021","indices":[231,246]}]	[{"url":"https://t.co/4ozrtdyyDf","expanded_url":"https://bwfworldtour.bwfbadminton.com/news-single/2021/03/18/indonesian-team-withdrawn-from-yonex-all-england-open-2021/","display_url":"bwfworldtour.bwfbadminton.com/news-single/20â€¦","indices":[249,272]}]	All Indonesian ðŸ‡®ðŸ‡© players have been withdrawn from the @YonexAllEngland . A person travelling on their inboard flight has tested positive for #COVID19, with all personnel to self-isolate for 10 days. #HSBCbadminton #BWFWorldTour #AllEngland2021 https://t.co/4ozrtdyyDf	169783.0	RT @bwfmedia: All Indonesian ðŸ‡®ðŸ‡© players have been withdrawn from the @YonexAllEngland . A person travelling on their inboard flight has tesâ€¦	478.0	True	full
485	485	6052998f1295ff0038cdc8b2	2021-03-18 00:06:33	[]	[{"url":"https://t.co/E92L4BU1hT","expanded_url":"https://www.bbc.com/portuguese/brasil-56410085","display_url":"bbc.com/portuguese/braâ€¦","indices":[93,116]}]		[]	[]			Covid-19: comportamento da populaÃ§Ã£o na pandemia 'decepciona', diz diretor do SÃ­rio LibanÃªsâ€¦ https://t.co/sxWb5HfdGG	77.0	True	full
486	486	6052998f1295ff0038cdc8b6	2021-03-18 00:06:34	[]	[]	Wed Mar 17 18:37:29 +0000 2021	[]	[{"url":"https://t.co/GrUMHzVKDL","expanded_url":"https://twitter.com/Nus_Ghani/status/1372227535887601664","display_url":"twitter.com/Nus_Ghani/statâ€¦","indices":[217,240]}]	China in denial again about being caught out bang to rights for genocide towards its own Uyghur people now trying to undermine a British politician who has bravely exposed their appalling behaviour is not a good look https://t.co/GrUMHzVKDL	19677.0	RT @timloughton: China in denial again about being caught out bang to rights for genocide towards its own Uyghur people now trying to underâ€¦	69.0	True	full
487	487	6052998f1295ff0038cdc8be	2021-03-18 00:06:34	[]	[]	Wed Mar 17 23:54:06 +0000 2021	[{"text":"ChurchIsEssential","indices":[214,232]},{"text":"Christian","indices":[233,243]},{"text":"MasksOFF","indices":[244,253]}]	[{"url":"https://t.co/1GjPyoRy4f","expanded_url":"https://www.lifesitenews.com/news/breaking-govt-releases-canadian-pastor-jailed-for-welcoming-people-to-church?utm_source=top_news&utm_campaign=standard","display_url":"lifesitenews.com/news/breaking-â€¦","indices":[254,277]}]	Pastor James Coates, jailed in Canada for holding church with more than 15% occupancy has been released Held in jail since mid Feb Denied bail by judge who set his trial for May Most charges now dropped RESIST! #ChurchIsEssential #Christian #MasksOFF https://t.co/1GjPyoRy4f	127521.0	RT @libertytarian: Pastor James Coates, jailed in Canada for holding church with more than 15% occupancy has been released Held in jail siâ€¦	4313.0	True	full
488	488	6052998f1295ff0038cdc8c2	2021-03-18 00:06:34	[]	[]	Wed Mar 17 18:51:03 +0000 2021	[{"text":"hopital","indices":[190,198]},{"text":"EmmanuelMacron","indices":[199,214]},{"text":"covid19","indices":[215,223]},{"text":"hÃ´pital","indices":[224,232]}]	[{"url":"https://t.co/YwDNptxu3k","expanded_url":"https://www.jeanmarcmorandini.com/article-455103-malaise-tv-le-personnel-soignant-tourne-le-dos-a-emmanuel-macron-et-l-ignore-pendant-qu-il-les-remercie-pour-leur-travail-a-l-hopital-intercommunal-de-poissy-saint-germain-en-laye-video.html","display_url":"jeanmarcmorandini.com/article-455103â€¦","indices":[233,256]}]	Malaise TV - Le personnel soignant tourne le dos Ã Emmanuel Macron et l'ignore pendant qu'il les remercie pour leur travail Ã lâ€™hÃ´pital intercommunal de Poissy-Saint-Germain-en-Laye - VidÃ©o #hopital #EmmanuelMacron #covid19 #hÃ´pital https://t.co/YwDNptxu3k	663328.0	RT @morandiniblog: Malaise TV - Le personnel soignant tourne le dos Ã Emmanuel Macron et l'ignore pendant qu'il les remercie pour leur travâ€¦	40.0	True	full
489	489	6052998f1295ff0038cdc8c4	2021-03-18 00:06:34	[]	[]	Wed Mar 17 18:23:07 +0000 2021	[]	[{"url":"https://t.co/YZdH9fuPbF","expanded_url":"https://youtu.be/BtJMOVKjhUo","display_url":"youtu.be/BtJMOVKjhUo","indices":[256,279]}]	Hello, @WHO ! Korean boy group, Super Junior (@SJofficial), had just released a song called House Party containing lyrics about health protocols for COVID-19. I hope you can share it to spread awareness for people around the world â˜ºï¸� Thank you! Link â–¶ https://t.co/YZdH9fuPbF	449.0	RT @2araida: Hello, @WHO ! Korean boy group, Super Junior (@SJofficial), had just released a song called House Party containing lyrics aboâ€¦	222.0	True	full
490	490	6052998f1295ff0038cdc8d0	2021-03-18 00:06:34	[]	[{"url":"https://t.co/b08RzqbrMA","expanded_url":"http://Www.liyahsnailz.com","display_url":"liyahsnailz.com","indices":[126,149]},{"url":"https://t.co/wS5ooMtdJP","expanded_url":"https://www.liyahsnailz.com/reviews","display_url":"liyahsnailz.com/reviews","indices":[173,196]}]		[]	[]			@flowerflowerr Press ons are it! Healthier and better quality nails, check us out for some. Use coupon â€œTwitterâ€� foâ€¦ https://t.co/2ilLcZdbaU	1401.0	True	full
491	491	605299901295ff0038cdc8f0	2021-03-18 00:06:34	[]	[{"url":"https://t.co/17lVXPBFnN","expanded_url":"https://apple.news/AliXHyuK6Sh2XozsYC96WMQ","display_url":"apple.news/AliXHyuK6Sh2Xoâ€¦","indices":[129,152]}]		[]	[]			The Cop Who Said The Spa Shooter Had "A Bad Day" Previously Posted A Racist Shirt Blaming China For The Pandemic -â€¦ https://t.co/eha1mDeRTr	10608.0	True	full
492	492	605299901295ff0038cdc90a	2021-03-18 00:06:34	[]	[{"url":"https://t.co/dTjaZtImmL","expanded_url":"https://diariodonordeste.verdesmares.com.br/ultima-hora/pais/homem-sobe-em-estatua-e-fica-nu-para-pedir-mais-vacinas-contra-a-covid-no-rio-de-janeiro-veja-video-1.3061662","display_url":"diariodonordeste.verdesmares.com.br/ultima-hora/paâ€¦","indices":[129,152]}]		[]	[]			Homem sobe em estÃ¡tua e fica nu para pedir mais vacinas contra a Covid no Rio de Janeiro; veja vÃ­deo - PaÃ­s - DiÃ¡riâ€¦ https://t.co/qTxTkKCAtu	1.0	True	full
493	493	605299901295ff0038cdc916	2021-03-18 00:06:35	[]	[]	Wed Mar 17 20:52:43 +0000 2021	[{"text":"ThankTrumpForNothing","indices":[187,208]}]	[{"url":"https://t.co/OaDkAPLCvV","expanded_url":"https://youtu.be/cnFN93a8RQ4","display_url":"youtu.be/cnFN93a8RQ4","indices":[260,283]}]	Conservatives demand Biden thank Trump for the vaccine. Trump never promoted vaccines. Neither Pfizer &amp; Moderna didn't even use a dime of government money. RT if you agree we should #ThankTrumpForNothing Watch @chipfrnaklin's Really American video here: https://t.co/OaDkAPLCvV https://t.co/g4nwf2bq9O	310546.0	RT @ReallyAmerican1: Conservatives demand Biden thank Trump for the vaccine. Trump never promoted vaccines. Neither Pfizer &amp; Moderna didn'tâ€¦	329.0	True	full
494	494	605299901295ff0038cdc920	2021-03-18 00:06:35	[]	[]	Wed Mar 17 19:13:02 +0000 2021	[]	[{"url":"https://t.co/8OYKuOlNcc","expanded_url":"https://crusoe.com.br/diario/governo-rejeitou-pagar-aluguel-de-aviao-americano-para-levar-oxigenio-a-manaus/?utm_source=crs-site&utm_medium=crs-login&utm_campaign=redir","display_url":"crusoe.com.br/diario/governoâ€¦","indices":[249,272]}]	Em meio Ã crise de oxigÃªnio no Amazonas, o EUA ofereceu ao Governo, um aviÃ£o p/ transporte do insumo. O governo brasileiro NEGOU o suporte! A CPI da Pandemia tem que ser instalada p/ apurar essa e muitas outras omissÃµes que causaram MORTES no paÃ­s! https://t.co/8OYKuOlNcc	197527.0	RT @randolfeap: Em meio Ã crise de oxigÃªnio no Amazonas, o EUA ofereceu ao Governo, um aviÃ£o p/ transporte do insumo. O governo brasileiroâ€¦	0.0	True	full
495	495	605299901295ff0038cdc92c	2021-03-18 00:06:35	[]	[{"url":"https://t.co/WWgger99bg","expanded_url":"https://piaui.folha.uol.com.br/receita-do-colapso/","display_url":"piaui.folha.uol.com.br/receita-do-colâ€¦","indices":[249,272]}]		[]	[]			Em julho passado, o prefeito bolsonarista Odelmo LeÃ£o anunciou ivermectina e hidroxicloroquina de graÃ§a para a popuâ€¦ https://t.co/Ckx6aSrvI1	2393.0	True	full
496	496	605299911295ff0038cdc944	2021-03-18 00:06:35	[]	[{"url":"https://t.co/mC5rqOGIcG","expanded_url":"https://aldianoticiasancash.com/2021/03/17/mas-s-110-mil-de-perjuicio-economico-por-inaplicacion-de-penalidades-detectan-en-el-gra-prensa-ancashina-noticias-del-peru-y-del-mundo/","display_url":"aldianoticiasancash.com/2021/03/17/masâ€¦","indices":[138,161]}]		[]	[]			MÃ�S S/ 110 MIL DE PERJUICIO ECONÃ“MICO POR INAPLICACIÃ“N DE PENALIDADES DETECTAN EN EL GRA â€“ PRENSA ANCASHINA Noticiaâ€¦ https://t.co/6yXUFsMpd9	22.0	True	full
497	497	605299911295ff0038cdc956	2021-03-18 00:06:36	[]	[]	Wed Mar 17 22:51:19 +0000 2021	[]	[{"url":"https://t.co/Wf0eCxx7qv","expanded_url":"https://www.buzzfeednews.com/article/skbaer/spa-shooter-bad-day-racist-facebook","display_url":"buzzfeednews.com/article/skbaerâ€¦","indices":[128,151]}]	Sigh. "Capt. Jay Baker shared a photo of a T-shirt he got on Facebook, saying that the coronavirus was imported from "CHY-NA."" https://t.co/Wf0eCxx7qv	516850.0	RT @Amy_Siskind: Sigh. "Capt. Jay Baker shared a photo of a T-shirt he got on Facebook, saying that the coronavirus was imported from "CHY-â€¦	1380.0	True	full
498	498	605299911295ff0038cdc95a	2021-03-18 00:06:36	[]	[{"url":"https://t.co/7q2LX40FRK","expanded_url":"https://www.forbes.com/sites/petertaylor/2021/03/11/covid-19-set-americas-housing-market-on-fire-that-could-alter-us-politics-for-a-generation/?sh=49706ee439de","display_url":"forbes.com/sites/petertayâ€¦","indices":[279,302]}]		[]	[]			@dream_hoarder @mikeleinart @ModeledBehavior "Lured by warmer, healthier, stabler, and more affordable places whereâ€¦ https://t.co/eM72woqtKM	9.0	True	full
499	499	605299911295ff0038cdc964	2021-03-18 00:06:36	[]	[]	Wed Mar 17 23:59:21 +0000 2021	[{"text":"TecNM","indices":[0,6]},{"text":"ComunidadAcorazada","indices":[7,26]},{"text":"EventoVirtual","indices":[27,41]}]	[{"url":"https://t.co/KHRKa3nLvG","expanded_url":"https://bit.ly/3lqMncw","display_url":"bit.ly/3lqMncw","indices":[201,224]}]	#TecNM #ComunidadAcorazada #EventoVirtual EstÃ¡s invitado(a) al ð�—˜ð�˜ƒð�—²ð�—»ð�˜�ð�—¼ ð�—©ð�—¶ð�—¿ð�˜�ð�˜‚ð�—®ð�—¹ ð�—–ð�˜‚ð�—¹ð�˜�ð�˜‚ð�—¿ð�—®ð�—¹ ð�˜† ð�——ð�—²ð�—½ð�—¼ð�—¿ð�˜�ð�—¶ð�˜ƒð�—¼ que organiza el ITS de Tlatlauquitepec. ConÃ©ctate maÃ±ana viernes a las 14:00 hrs. por Facebook Live: https://t.co/KHRKa3nLvG https://t.co/fsbrsswdup	169.0	RT @TecTlatlauqui: #TecNM #ComunidadAcorazada #EventoVirtual EstÃ¡s invitado(a) al ð�—˜ð�˜ƒð�—²ð�—»ð�˜�ð�—¼ ð�—©ð�—¶ð�—¿ð�˜�ð�˜‚ð�—®ð�—¹ ð�—–ð�˜‚ð�—¹ð�˜�ð�˜‚ð�—¿ð�—®ð�—¹ ð�˜† ð�——ð�—²ð�—½ð�—¼ð�—¿ð�˜�ð�—¶ð�˜ƒð�—¼ que organiza el ITSâ€¦	13.0	True	full
500	500	605299911295ff0038cdc992	2021-03-18 00:06:36	[]	[]	Thu Mar 18 00:04:03 +0000 2021	[]	[{"url":"https://t.co/dWFBGU98Br","expanded_url":"https://twitter.com/DonaldJTrumpJr/status/1372278061694136324","display_url":"twitter.com/DonaldJTrumpJrâ€¦","indices":[248,271]}]	Last year, @AmericanAir threw a black 2-year-old and his mother off a flight because the toddler wouldnâ€™t keep a mask on (because heâ€™s a toddler). But John Kerry is different. Heâ€™s a rich Democrat, so the rules at @AmericanAir donâ€™t apply to him. https://t.co/dWFBGU98Br	315939.0	RT @seanmdav: Last year, @AmericanAir threw a black 2-year-old and his mother off a flight because the toddler wouldnâ€™t keep a mask on (becâ€¦	1822.0	True	full
501	501	605299921295ff0038cdc9a0	2021-03-18 00:06:36	[]	[]	Wed Mar 17 23:11:59 +0000 2021	[]	[{"url":"https://t.co/Rah16VZXAR","expanded_url":"https://www.complex.com/life/georgia-sheriff-spokesman-who-said-alleged-spa-shooter-was-having-very-bad-day-accused-of-posting-racist-covid-facebook-post?utm_campaign=complexmag&utm_source=twitter.com&utm_medium=social","display_url":"complex.com/life/georgia-sâ€¦","indices":[119,142]}]	The Georgia official who said the spa shooter had a "bad day" is accused of posting racist, anti-Asian Facebook posts. https://t.co/Rah16VZXAR	2497189.0	RT @Complex: The Georgia official who said the spa shooter had a "bad day" is accused of posting racist, anti-Asian Facebook posts. https:/â€¦	939.0	True	full
502	502	605299921295ff0038cdc9aa	2021-03-18 00:06:36	[]	[]	Thu Mar 18 00:01:00 +0000 2021	[]	[{"url":"https://t.co/TOaGe2bGGW","expanded_url":"http://jwatch.us/p9i273","display_url":"jwatch.us/p9i273","indices":[222,245]}]	Judicial Watch announced that a federal court ordered the U.S. Department of Health and Human Services (â€œHHSâ€�) to release of additional information about its purchases of organs harvested from aborted human fetuses. READ: https://t.co/TOaGe2bGGW https://t.co/yu4GubyHD4	1634697.0	RT @JudicialWatch: Judicial Watch announced that a federal court ordered the U.S. Department of Health and Human Services (â€œHHSâ€�) to releasâ€¦	47.0	True	full
503	503	605299921295ff0038cdc9c2	2021-03-18 00:06:36	[]	[]	Wed Mar 17 23:07:53 +0000 2021	[]	[{"url":"https://t.co/E4oFpH81xA","expanded_url":"https://www.buzzfeednews.com/article/skbaer/spa-shooter-bad-day-racist-facebook","display_url":"buzzfeednews.com/article/skbaerâ€¦","indices":[262,285]}]	Epic twistâ€”The Georgia sheriff who said the man accused of killing six Asian women &amp; two others at spas had "a bad day" previously shared &amp; promoted racist T-shirts on social media that said "Covid 19 IMPORTED VIRUS FROM CHY-NA." Canâ€™t make this up. https://t.co/E4oFpH81xA	448985.0	RT @DrEricDing: Epic twistâ€”The Georgia sheriff who said the man accused of killing six Asian women &amp; two others at spas had "a bad day" preâ€¦	277.0	True	full
504	504	605299921295ff0038cdc9c4	2021-03-18 00:06:37	[]	[]	Wed Mar 17 17:45:34 +0000 2021	[{"text":"sanctions","indices":[57,67]},{"text":"Uyghurs","indices":[107,115]},{"text":"StandWithUyghurs","indices":[222,239]}]	[{"url":"https://t.co/TiAZdoOHol","expanded_url":"https://www.dw.com/en/eu-agrees-china-sanctions-over-human-rights-abuses/a-56897653","display_url":"dw.com/en/eu-agrees-câ€¦","indices":[253,276]}]	Finally, some concrete measures by the EU as they impose #sanctions against China for its treatment of the #Uyghurs, which I have been long demanding! Definitely the right step as these crimes must not remain unpunished!ðŸ—£ï¸�#StandWithUyghurs @ipacglobal https://t.co/TiAZdoOHol	3997.0	RT @EnginEroglu_FW: Finally, some concrete measures by the EU as they impose #sanctions against China for its treatment of the #Uyghurs, whâ€¦	69.0	True	full
505	505	605299921295ff0038cdc9c6	2021-03-18 00:06:37	[]	[]	Wed Mar 17 22:35:12 +0000 2021	[]	[{"url":"https://t.co/E5wI2ER0Rp","expanded_url":"https://lockdownsceptics.org/2021/03/17/swedish-school-sends-pupil-home-for-wearing-face-mask/","display_url":"lockdownsceptics.org/2021/03/17/sweâ€¦","indices":[191,214]}]	A child has been sent home from school in Sweden for wearing a face mask. Yes, you read that correctly. Linus Jefford, a 13 year-old, was told to go home after he refused to remove his mask. https://t.co/E5wI2ER0Rp	154810.0	RT @toadmeister: A child has been sent home from school in Sweden for wearing a face mask. Yes, you read that correctly. Linus Jefford, a 1â€¦	182.0	True	full
506	506	605299921295ff0038cdc9d0	2021-03-18 00:06:37	[]	[{"url":"https://t.co/eftVukDifb","expanded_url":"https://www.brainpickings.org/2019/11/21/kahlil-gibran-prophet-talking/","display_url":"brainpickings.org/2019/11/21/kahâ€¦","indices":[243,266]}]		[]	[]			Kahlil Gibran on Silence, Solitude, and the Courage to Know Yourself | Brain Pickings | â€œIn much of your talking, tâ€¦ https://t.co/vJYxB1ADE8	582.0	True	full
507	507	605299921295ff0038cdc9dc	2021-03-18 00:06:37	[]	[]	Wed Mar 17 20:07:00 +0000 2021	[]	[{"url":"https://t.co/uEBIrmqlAg","expanded_url":"https://twitter.com/i/broadcasts/1kvKpokzMMXxE","display_url":"twitter.com/i/broadcasts/1â€¦","indices":[254,277]}]	ðŸ”´DIRECTO | Hace un aÃ±o las residencias se convirtieron en la zona cero del COVID y hoy los datos son escalofriantes: mÃ¡s de 33.000 fallecidos, hablamos con @manuelrico, director de investigaciÃ³n de @_infoLibre y @lamaitealberdi, directora de Agente Topo https://t.co/uEBIrmqlAg	158273.0	RT @hora25: ðŸ”´DIRECTO | Hace un aÃ±o las residencias se convirtieron en la zona cero del COVID y hoy los datos son escalofriantes: mÃ¡s de 33.â€¦	2149.0	True	full
508	508	605299921295ff0038cdc9ea	2021-03-18 00:06:37	[]	[]	Wed Mar 17 23:55:57 +0000 2021	[]	[{"url":"https://t.co/DCO3DohY7k","expanded_url":"https://twitter.com/JesseASharp/status/1372315238008156161","display_url":"twitter.com/JesseASharp/stâ€¦","indices":[220,243]}]	New work on implementing and accelerating optimal control for mathematical models in systems biology. by PhD student @JesseASharp available on @biorxivpreprint and supported by @ACEMathStats @QUTDataScience @qutdmrc https://t.co/DCO3DohY7k	1670.0	RT @ProfMJSimpson: New work on implementing and accelerating optimal control for mathematical models in systems biology. by PhD student @â€¦	2795.0	True	full
509	509	605299931295ff0038cdca04	2021-03-18 00:06:37	[]	[{"url":"https://t.co/GWZMl0BjUJ","expanded_url":"https://ift.tt/3cDlIoU","display_url":"ift.tt/3cDlIoU","indices":[123,146]}]		[]	[]			Cryo-EM reveals a previously unrecognized structural protein of a dsRNA virus implicated in its extracellular transâ€¦ https://t.co/Cra02Sde2L	934.0	True	full
510	510	605299931295ff0038cdca0c	2021-03-18 00:06:37	[]	[]	Wed Mar 17 22:16:06 +0000 2021	[]	[{"url":"https://t.co/ch6ZH9M56L","expanded_url":"https://www.buzzfeednews.com/article/skbaer/spa-shooter-bad-day-racist-facebook","display_url":"buzzfeednews.com/article/skbaerâ€¦","indices":[132,155]}]	The cop who said the spa shooter had â€œa bad dayâ€� previously posted a racist shirt saying the coronavirus was imported from â€œCHY-NAâ€� https://t.co/ch6ZH9M56L	24544.0	RT @Walldo: The cop who said the spa shooter had â€œa bad dayâ€� previously posted a racist shirt saying the coronavirus was imported from â€œCHYâ€¦	88.0	True	full
511	511	605299931295ff0038cdca0e	2021-03-18 00:06:37	[]	[]	Wed Mar 17 16:30:14 +0000 2021	[]	[{"url":"https://t.co/YjJT2uoYki","expanded_url":"https://twitter.com/rogeriotomazjr/status/1372184692435341314","display_url":"twitter.com/rogeriotomazjrâ€¦","indices":[181,204]}]	ManipulaÃ§Ã£o grosseira da realidade pelo lÃ­der do governo do negacionista do Planalto! "Quando os homens nÃ£o podem mudar as coisas, eles mudam as palavras" (Rousseau, Jean-Jacques) https://t.co/YjJT2uoYki	204.0	RT @bourahli65: ManipulaÃ§Ã£o grosseira da realidade pelo lÃ­der do governo do negacionista do Planalto! "Quando os homens nÃ£o podem mudar asâ€¦	296.0	True	full
512	512	605299931295ff0038cdca24	2021-03-18 00:06:37	[]	[]	Wed Mar 17 22:16:06 +0000 2021	[]	[{"url":"https://t.co/ch6ZH9M56L","expanded_url":"https://www.buzzfeednews.com/article/skbaer/spa-shooter-bad-day-racist-facebook","display_url":"buzzfeednews.com/article/skbaerâ€¦","indices":[132,155]}]	The cop who said the spa shooter had â€œa bad dayâ€� previously posted a racist shirt saying the coronavirus was imported from â€œCHY-NAâ€� https://t.co/ch6ZH9M56L	24544.0	RT @Walldo: The cop who said the spa shooter had â€œa bad dayâ€� previously posted a racist shirt saying the coronavirus was imported from â€œCHYâ€¦	145.0	True	full
513	513	605299931295ff0038cdca32	2021-03-18 00:06:38	[]	[]	Wed Mar 17 22:16:06 +0000 2021	[]	[{"url":"https://t.co/ch6ZH9M56L","expanded_url":"https://www.buzzfeednews.com/article/skbaer/spa-shooter-bad-day-racist-facebook","display_url":"buzzfeednews.com/article/skbaerâ€¦","indices":[132,155]}]	The cop who said the spa shooter had â€œa bad dayâ€� previously posted a racist shirt saying the coronavirus was imported from â€œCHY-NAâ€� https://t.co/ch6ZH9M56L	24544.0	RT @Walldo: The cop who said the spa shooter had â€œa bad dayâ€� previously posted a racist shirt saying the coronavirus was imported from â€œCHYâ€¦	126.0	True	full
514	514	605299931295ff0038cdca40	2021-03-18 00:06:38	[]	[{"url":"https://t.co/t7h4f4F5yM","expanded_url":"https://www.washingtonpost.com/politics/house-coronavirus-vaccine-pelosi-republicans/2021/03/17/9487e264-85e3-11eb-8a67-f314e5fcf88d_story.html","display_url":"washingtonpost.com/politics/houseâ€¦","indices":[126,149]}]		[]	[]			Fully one quarter of Congress do not belief in science A quarter of House members have not received the coronaviruâ€¦ https://t.co/MAAzhHlQbi	4459.0	True	full
515	515	605299941295ff0038cdca52	2021-03-18 00:06:38	[]	[{"url":"https://t.co/u7hcjPx2dB","expanded_url":"https://termometro.com.ar/2021/03/17/coronavirus-en-pilar-los-fallecidos-ya-son-400/","display_url":"termometro.com.ar/2021/03/17/corâ€¦","indices":[123,146]}]		[]	[]			Los contagios totales ascienden a 22.265 y los recuperados son 19.304. Las vacunas aplicadas hasta el momento son 1â€¦ https://t.co/boFrwbOTUV	3690.0	True	full
516	516	605299941295ff0038cdca64	2021-03-18 00:06:38	[]	[]	Wed Mar 17 23:26:42 +0000 2021	[]	[{"url":"https://t.co/xzblwqEf1r","expanded_url":"http://www.planmorado.pe","display_url":"planmorado.pe","indices":[257,280]}]	Propuestas para combatir la pandemia de LÃ³pez Aliaga: 1) No usar mascarilla ðŸ¤¦ðŸ�»â€�â™‚ï¸� 2) Ivermectina para todos ðŸ˜¨ 3) La vacuna peruana ðŸ¤¯ 4) Que Ciccia traiga la vacuna rusa ðŸ¤¡ Este 11 de abril votemos por nuestra salud. AquÃ­ las propuestas del @partidomorado https://t.co/xzblwqEf1r	6279.0	RT @RodolfoPerez_2: Propuestas para combatir la pandemia de LÃ³pez Aliaga: 1) No usar mascarilla ðŸ¤¦ðŸ�»â€�â™‚ï¸� 2) Ivermectina para todos ðŸ˜¨ 3) La vaâ€¦	296.0	True	full
517	517	605299941295ff0038cdca66	2021-03-18 00:06:38	[]	[]	Wed Mar 17 20:30:00 +0000 2021	[{"text":"covid19","indices":[63,71]},{"text":"healthcareheroes","indices":[220,237]},{"text":"WearAMask","indices":[238,248]}]	[{"url":"https://t.co/vXZWFP5DmE","expanded_url":"https://www.harrisfhome.com/obituary/Roland-Brooks","display_url":"harrisfhome.com/obituary/Rolanâ€¦","indices":[252,275]}]	Roland B. Brooks, 82yo Fire Chief, Rothbury, Michigan, died of #covid19 12/20 in the line of duty. He was a firefighter with the Grant Township Fire Department since 1964, a public servant until his death took him away. #healthcareheroes #WearAMask https://t.co/vXZWFP5DmE https://t.co/Pkn83VnVWi	23899.0	RT @CTZebra: Roland B. Brooks, 82yo Fire Chief, Rothbury, Michigan, died of #covid19 12/20 in the line of duty. He was a firefighter with tâ€¦	904.0	True	full
518	518	605299941295ff0038cdca6a	2021-03-18 00:06:38	[]	[]	Wed Mar 17 21:42:23 +0000 2021	[{"text":"PlanSiembraBicentenaria","indices":[232,256]}]	[{"url":"https://t.co/741Eoa5JYX","expanded_url":"https://twitter.com/gestionperfecta/status/1372265761327185924","display_url":"twitter.com/gestionperfectâ€¦","indices":[257,280]}]	La Ministra del @MIJP_Vzla @gestionperfecta sostuvo un encuentro con las empresas proveedoras de gases medicinales, a fin de mantener y optimizar el trabajo que hasta ahora el Gobierno Nacional ha venido sosteniendo con este sector #PlanSiembraBicentenaria https://t.co/741Eoa5JYX	4290.0	RT @GaboElSoldado: La Ministra del @MIJP_Vzla @gestionperfecta sostuvo un encuentro con las empresas proveedoras de gases medicinales, a fiâ€¦	232.0	True	full
519	519	605299941295ff0038cdca78	2021-03-18 00:06:38	[]	[]	Wed Mar 17 22:41:41 +0000 2021	[]	[{"url":"https://t.co/UVeZvHmYSs","expanded_url":"https://www.thedailybeast.com/georgia-sheriff-spokesman-jay-baker-posted-racist-covid-shirts-on-facebook","display_url":"thedailybeast.com/georgia-sherifâ€¦","indices":[202,225]}]	â€œIn a Facebook page associated with Capt. Jay Baker of the Cherokee Sheriffâ€™s Office, several photos show the law enforcer was promoting T-shirts with the slogan â€˜COVID-19 imported virus from CHY-NA.â€™â€� https://t.co/UVeZvHmYSs	158976.0	RT @KatiePhang: â€œIn a Facebook page associated with Capt. Jay Baker of the Cherokee Sheriffâ€™s Office, several photos show the law enforcerâ€¦	2692.0	True	full
520	520	605299941295ff0038cdca8a	2021-03-18 00:06:38	[]	[{"url":"https://t.co/mgWevCDj79","expanded_url":"https://www.foxnews.com/politics/john-kerry-caught-without-mask-american-airlines-flight","display_url":"foxnews.com/politics/john-â€¦","indices":[97,120]}]		[]	[]			John Kerry caught maskless on flight, American Airlines 'looking into' apparent COVID violationâ€¦ https://t.co/tpR1yCb5pY	536.0	True	full
521	521	605299941295ff0038cdca96	2021-03-18 00:06:39	[]	[]	Wed Mar 17 22:18:16 +0000 2021	[]	[{"url":"https://t.co/mdyTlrRx3a","expanded_url":"https://tercalivre.com.br/?p=174769","display_url":"tercalivre.com.br/?p=174769","indices":[114,137]}]	Sem polÃ­ticas de restriÃ§Ãµes e com aglomeraÃ§Ã£o liberada, favelas do RJ possuem baixos Ã­ndices de morte por Covid - https://t.co/mdyTlrRx3a https://t.co/ohITLS3FDF	449406.0	RT @tercalivre: Sem polÃ­ticas de restriÃ§Ãµes e com aglomeraÃ§Ã£o liberada, favelas do RJ possuem baixos Ã­ndices de morte por Covid - https://tâ€¦	4581.0	True	full
522	522	605299951295ff0038cdcab4	2021-03-18 00:06:39	[]	[]	Wed Mar 17 23:09:38 +0000 2021	[]	[{"url":"https://t.co/TbpdsY02nA","expanded_url":"https://bit.ly/3bXvhA4","display_url":"bit.ly/3bXvhA4","indices":[225,248]}]	The Georgia sheriff's official who said the man accused of killing 6 Asian women &amp; 2 others in Atlanta had "a bad day,â€� previously shared a photo on Facebook of T-shirts that said "Covid 19 IMPORTED VIRUS FROM CHY-NA." https://t.co/TbpdsY02nA	32343.0	RT @DemCastUSA: The Georgia sheriff's official who said the man accused of killing 6 Asian women &amp; 2 others in Atlanta had "a bad day,â€� prâ€¦	5963.0	True	full
523	523	605299951295ff0038cdcac2	2021-03-18 00:06:39	[]	[]	Wed Mar 17 15:18:06 +0000 2021	[]	[{"url":"https://t.co/HYolzSsmtX","expanded_url":"https://twitter.com/lajousmartin/status/1371930608704790528","display_url":"twitter.com/lajousmartin/sâ€¦","indices":[147,170]}]	Los militares son mexicanos que construyeron hospitales a marchas forzadas para enfrentar la pandemia. Todo lo descontextualizan en sus diatribas. https://t.co/HYolzSsmtX	5361.0	RT @Aleph_: Los militares son mexicanos que construyeron hospitales a marchas forzadas para enfrentar la pandemia. Todo lo descontextualizaâ€¦	11648.0	True	full
524	524	605299951295ff0038cdcad2	2021-03-18 00:06:40	[]	[]	Wed Mar 17 22:18:32 +0000 2021	[]	[{"url":"https://t.co/qrAsmm2Pgk","expanded_url":"https://www.buzzfeednews.com/article/skbaer/spa-shooter-bad-day-racist-facebook","display_url":"buzzfeednews.com/article/skbaerâ€¦","indices":[247,270]}]	New: The sheriff's official who said the Atlanta spa shooter had "a bad day" shared an image of T-shirts that said "Covid 19 IMPORTED VIRUS FROM CHY-NA" on Facebook. After @BuzzFeedNews asked about the shirt, the public post became unavailable. https://t.co/qrAsmm2Pgk	3491.0	RT @skbaer: New: The sheriff's official who said the Atlanta spa shooter had "a bad day" shared an image of T-shirts that said "Covid 19 IMâ€¦	176.0	True	full
525	525	605299951295ff0038cdcade	2021-03-18 00:06:40	[]	[]	Wed Mar 17 12:54:54 +0000 2021	[]	[{"url":"https://t.co/wk7c4MUQRl","expanded_url":"https://twitter.com/davekeating/status/1372159654185287680?s=21","display_url":"twitter.com/davekeating/stâ€¦","indices":[281,304]}]	@Mij_Europe @vonderleyen The UK has received the most vaccines made in the EU of any country: 10m since 31st Jan in fact. In contrast, the EU has received no doses whatsoever from the two UK AZ plants because of UK-first Oxford contract. See attached: cc @vivamjm @Riggs_martin https://t.co/wk7c4MUQRl	381.0	RT @CifrLXXXVI: @Mij_Europe @vonderleyen The UK has received the most vaccines made in the EU of any country: 10m since 31st Jan in fact. Iâ€¦	5136.0	True	full
526	526	605299951295ff0038cdcae2	2021-03-18 00:06:39	[{"text":"California","indices":[106,117]},{"text":"themepark","indices":[120,130]},{"text":"COVID19","indices":[145,153]}]	[{"url":"https://t.co/3LYyyjxBhv","expanded_url":"http://www.inparkmagazine.com/california-parks-april-guidance/","display_url":"inparkmagazine.com/california-parâ€¦","indices":[155,178]}]		[]	[]			From state funded protective gear to expanded enforcement powers for Cal/OSHA: what you should know aboutâ€¦ https://t.co/mXupLeYRYq	4171.0	True	full
527	527	605299951295ff0038cdcaf4	2021-03-18 00:06:40	[]	[]	Wed Mar 17 16:49:04 +0000 2021	[]	[{"url":"https://t.co/hCdJxjtLQ7","expanded_url":"https://www.rappler.com/business/charts-philippine-economy-year-in-covid-19-lockdown-2021?utm_term=Autofeed&utm_medium=Social&utm_source=Twitter#Echobox=1615997592","display_url":"rappler.com/business/chartâ€¦","indices":[174,197]}]	Millions of Filipinos go jobless, while food prices rise. Government debt balloons, while the Duterte administration misses targets. These charts paint a gloomy Philippines. https://t.co/hCdJxjtLQ7	3434195.0	RT @rapplerdotcom: Millions of Filipinos go jobless, while food prices rise. Government debt balloons, while the Duterte administration misâ€¦	4831.0	True	full
528	528	605299961295ff0038cdcb04	2021-03-18 00:06:40	[]	[]	Wed Mar 17 15:38:47 +0000 2021	[]	[{"url":"https://t.co/iBqPzNs4M1","expanded_url":"https://en.m.wiktionary.org/wiki/popular","display_url":"en.m.wiktionary.org/wiki/popular","indices":[253,276]}]	Hereâ€™s a short lesson on popularity. Specifically the word popular (from the Latin populares) its meaning and spelling. Previously it was associated with ordinary people. But in ancient times it was associated with low intelligence and the profane. https://t.co/iBqPzNs4M1 https://t.co/8TmTk8rwTK	20065.0	RT @AoverK: Hereâ€™s a short lesson on popularity. Specifically the word popular (from the Latin populares) its meaning and spelling. Previâ€¦	64.0	True	full
529	529	605299961295ff0038cdcb12	2021-03-18 00:06:40	[]	[]	Wed Mar 17 13:00:48 +0000 2021	[]	[{"url":"https://t.co/jHaM3XiZ0e","expanded_url":"http://los40es.com/bwrzt2","display_url":"los40es.com/bwrzt2","indices":[158,181]}]	Super Junior @SJofficial estrena â€˜House Partyâ€™ con referencias a la pandemia El grupo de K-Pop inaugura nueva etapa de la mano de su Ã¡lbum The Renaissance ðŸ“€ https://t.co/jHaM3XiZ0e	1560812.0	RT @Los40: Super Junior @SJofficial estrena â€˜House Partyâ€™ con referencias a la pandemia El grupo de K-Pop inaugura nueva etapa de la manoâ€¦	249.0	True	full
530	530	605299961295ff0038cdcb1e	2021-03-18 00:06:40	[]	[]	Wed Mar 17 23:31:16 +0000 2021	[]	[{"url":"https://t.co/xMn3tKaja0","expanded_url":"http://www.thelancet.com/journals/lancet/article/PIIS0140-6736(21)00575-4/fulltext","display_url":"thelancet.com/journals/lanceâ€¦","indices":[172,195]}]	Just out @TheLancet: Largest study of reinfection, whole country of Denmark â€”0.65% after prior covid â€”Protection ~80%, lasts â‰¥ 7 months â€”Age â‰¥ 65 protection reduced to 47% https://t.co/xMn3tKaja0 @SteenEtTo @uni_copenhagen @SSI_dk https://t.co/cpWpT2JKdz	399490.0	RT @EricTopol: Just out @TheLancet: Largest study of reinfection, whole country of Denmark â€”0.65% after prior covid â€”Protection ~80%, lastsâ€¦	92.0	True	full
531	531	605299961295ff0038cdcb30	2021-03-18 00:06:41	[]	[]	Wed Mar 17 14:12:15 +0000 2021	[]	[{"url":"https://t.co/S2QMBtiwG1","expanded_url":"https://www.statnews.com/2020/03/17/a-fiasco-in-the-making-as-the-coronavirus-pandemic-takes-hold-we-are-making-decisions-without-reliable-data/","display_url":"statnews.com/2020/03/17/a-fâ€¦","indices":[255,278]}]	1 yr ago today, Dr. Ioannidis wrote the below. I read it that day, agreed with nearly every word, and still do. Worth revisiting in full, but Iâ€™ve captured a few key quotes below along with my own commentary My favorite, which sums up the last yr: 1/8 https://t.co/S2QMBtiwG1	4662.0	RT @the_brumby: 1 yr ago today, Dr. Ioannidis wrote the below. I read it that day, agreed with nearly every word, and still do. Worth revisâ€¦	278.0	True	full
532	532	605299961295ff0038cdcb38	2021-03-18 00:06:41	[]	[]	Wed Mar 17 15:02:52 +0000 2021	[{"text":"17mar","indices":[0,6]},{"text":"FANB","indices":[88,93]},{"text":"GNB","indices":[94,98]},{"text":"GNBBolÃ­var","indices":[99,110]},{"text":"LaCovidNoJuega","indices":[112,127]},{"text":"GNByPuebloUnidos","indices":[128,145]}]	[{"url":"https://t.co/u1tBhneATt","expanded_url":"https://bit.ly/3qUO2rM","display_url":"bit.ly/3qUO2rM","indices":[218,241]}]	#17mar Gobierno Nacional convoca a la poblaciÃ³n recuperada de COVID-19 a donar plasma. #FANB #GNB #GNBBolÃ­var #LaCovidNoJuega #GNByPuebloUnidos .@NicolasMaduro .@cmdtegralgnb .@GNBGDjuvenal .@LopezvargasR Lea mÃ¡s â�© https://t.co/u1tBhneATt https://t.co/5OLc0AeNp3	25772.0	RT @GNB_CZBolivar: #17mar Gobierno Nacional convoca a la poblaciÃ³n recuperada de COVID-19 a donar plasma. #FANB #GNB #GNBBolÃ­var #LaCovidâ€¦	22.0	True	full
533	533	605299961295ff0038cdcb54	2021-03-18 00:06:41	[]	[]	Thu Mar 18 00:01:28 +0000 2021	[]	[{"url":"https://t.co/jMfUvDshz3","expanded_url":"https://www.google.com/amp/s/nypost.com/2021/03/16/italian-teacher-dies-hours-after-getting-astrazeneca-vaccine/amp/","display_url":"google.com/amp/s/nypost.câ€¦","indices":[184,207]}]	â€œThe criminal investigation is to be â€œcompletely sureâ€� that the death â€œcannot be attributed to the above-mentioned inoculation,â€� prosecutor Teresa Angela Camelio said in a statement.â€� https://t.co/jMfUvDshz3	69910.0	RT @HighWireTalk: â€œThe criminal investigation is to be â€œcompletely sureâ€� that the death â€œcannot be attributed to the above-mentioned inoculâ€¦	1597.0	True	full
534	534	605299971295ff0038cdcb78	2021-03-18 00:06:41	[]	[]	Wed Mar 17 22:41:41 +0000 2021	[]	[{"url":"https://t.co/UVeZvHmYSs","expanded_url":"https://www.thedailybeast.com/georgia-sheriff-spokesman-jay-baker-posted-racist-covid-shirts-on-facebook","display_url":"thedailybeast.com/georgia-sherifâ€¦","indices":[202,225]}]	â€œIn a Facebook page associated with Capt. Jay Baker of the Cherokee Sheriffâ€™s Office, several photos show the law enforcer was promoting T-shirts with the slogan â€˜COVID-19 imported virus from CHY-NA.â€™â€� https://t.co/UVeZvHmYSs	158983.0	RT @KatiePhang: â€œIn a Facebook page associated with Capt. Jay Baker of the Cherokee Sheriffâ€™s Office, several photos show the law enforcerâ€¦	357.0	True	full
535	535	605299971295ff0038cdcb80	2021-03-18 00:06:42	[]	[]	Wed Mar 17 23:50:00 +0000 2021	[{"text":"SuMÃ©dico","indices":[0,9]},{"text":"yn","indices":[165,168]}]	[{"url":"https://t.co/Cl8qiCQNIJ","expanded_url":"https://bit.ly/30TiTKQ","display_url":"bit.ly/30TiTKQ","indices":[172,195]}]	#SuMÃ©dico | El uso de aspirinas estuvo asociado con un 29% menos de probabilidades de adquirir covid, pero recuerda que antes de tomarlo, debes visitar a tu mÃ©dico. #yn ðŸ˜· https://t.co/Cl8qiCQNIJ	36854.0	RT @sumedico: #SuMÃ©dico | El uso de aspirinas estuvo asociado con un 29% menos de probabilidades de adquirir covid, pero recuerda que antesâ€¦	67.0	True	full
536	536	605299971295ff0038cdcb8c	2021-03-18 00:06:42	[]	[]	Wed Mar 17 22:16:06 +0000 2021	[]	[{"url":"https://t.co/ch6ZH9M56L","expanded_url":"https://www.buzzfeednews.com/article/skbaer/spa-shooter-bad-day-racist-facebook","display_url":"buzzfeednews.com/article/skbaerâ€¦","indices":[132,155]}]	The cop who said the spa shooter had â€œa bad dayâ€� previously posted a racist shirt saying the coronavirus was imported from â€œCHY-NAâ€� https://t.co/ch6ZH9M56L	24544.0	RT @Walldo: The cop who said the spa shooter had â€œa bad dayâ€� previously posted a racist shirt saying the coronavirus was imported from â€œCHYâ€¦	125.0	True	full
537	537	605299971295ff0038cdcb98	2021-03-18 00:06:42	[]	[]	Wed Mar 17 18:50:00 +0000 2021	[{"text":"PlanSiembraBicentenaria","indices":[155,179]}]	[{"url":"https://t.co/L8nSPpImBk","expanded_url":"https://www.vtv.gob.ve/ministro-menendez-falta-financiamiento-objetivos-desarrollo-sostenible-onu-enfrentar-pandemia/","display_url":"vtv.gob.ve/ministro-menenâ€¦","indices":[181,204]}]	Ministro Ricardo MenÃ©ndez: Pese a falta de financiamiento los Objetivos de Desarrollo Sostenible trazados por ONU son la clave para enfrentar la pandemia #PlanSiembraBicentenaria https://t.co/L8nSPpImBk https://t.co/pLOvhQapQZ	1814556.0	RT @VTVcanal8: Ministro Ricardo MenÃ©ndez: Pese a falta de financiamiento los Objetivos de Desarrollo Sostenible trazados por ONU son la claâ€¦	760.0	True	full
538	538	605299981295ff0038cdcbc6	2021-03-18 00:06:42	[]	[]	Thu Mar 18 00:02:08 +0000 2021	[]	[{"url":"https://t.co/Kycqx0A1OO","expanded_url":"https://www.sciencemag.org/news/2021/03/it-s-very-special-picture-why-vaccine-safety-experts-put-brakes-astrazeneca-s-covid-19","display_url":"sciencemag.org/news/2021/03/iâ€¦","indices":[220,243]}]	@GretchenVogel1 @steinarma @PEI_Germany @nytimes Anyway, I hope the article clearly lays out what we know and what we donâ€˜t know. And thanks to my awesome colleague @GretchenVogel1 and my amazing editor @martinenserink https://t.co/Kycqx0A1OO	123177.0	RT @kakape: @GretchenVogel1 @steinarma @PEI_Germany @nytimes Anyway, I hope the article clearly lays out what we know and what we donâ€˜t knoâ€¦	123.0	True	full
539	539	605299981295ff0038cdcbce	2021-03-18 00:06:42	[]	[]	Wed Mar 17 20:10:09 +0000 2021	[{"text":"PlanSiembraBicentenaria","indices":[104,128]}]	[{"url":"https://t.co/S6DpmtqVlK","expanded_url":"https://www.vtv.gob.ve/tsj-tribunales-laborando-normativas-bioseguridad-covid-19/","display_url":"vtv.gob.ve/tsj-tribunalesâ€¦","indices":[130,153]}]	TSJ insta a tribunales del paÃ­s a continuar laborando bajo normativas de bioseguridad ante la COVID-19 #PlanSiembraBicentenaria https://t.co/S6DpmtqVlK https://t.co/2MuQETcigk	1814556.0	RT @VTVcanal8: TSJ insta a tribunales del paÃ­s a continuar laborando bajo normativas de bioseguridad ante la COVID-19 #PlanSiembraBicentenâ€¦	232.0	True	full
540	540	605299981295ff0038cdcbd4	2021-03-18 00:06:42	[]	[]	Wed Mar 17 19:01:45 +0000 2021	[]	[{"url":"https://t.co/r4PbvA0gGB","expanded_url":"https://www.cbsnews.com/news/covid-immigration-migrants-mexico-border/","display_url":"cbsnews.com/news/covid-immâ€¦","indices":[251,274]}]	"The acting head of the Federal Emergency Agency told lawmakers on Tuesday that less than 6% of COVID-19 tests for migrants at the U.S.-Mexico border have come back positive, a lower percentage than the overall positivity rate in the state of Texas." https://t.co/r4PbvA0gGB	36051.0	RT @ricardo_de_anda: "The acting head of the Federal Emergency Agency told lawmakers on Tuesday that less than 6% of COVID-19 tests for migâ€¦	3969.0	True	full
541	541	605299981295ff0038cdcc04	2021-03-18 00:06:43	[]	[]	Wed Mar 17 21:40:08 +0000 2021	[]	[{"url":"https://t.co/RwXIqXQAKa","expanded_url":"https://cutt.ly/sz7aWnv","display_url":"cutt.ly/sz7aWnv","indices":[212,235]}]	Pela 1Âª vez, mÃ©dia de mortes por Covid-19 no Brasil ultrapassa 2 mil. Com mais 2.648 Ã³bitos, a mÃ©dia mÃ³vel de mortes causadas por Covid-19 no Brasil bateu mais um recorde, chegando a 2.017 nesta quarta. Leia: https://t.co/RwXIqXQAKa https://t.co/fm5bcLU0RF	332554.0	RT @Metropoles: Pela 1Âª vez, mÃ©dia de mortes por Covid-19 no Brasil ultrapassa 2 mil. Com mais 2.648 Ã³bitos, a mÃ©dia mÃ³vel de mortes causaâ€¦	162.0	True	full
542	542	605299981295ff0038cdcc0a	2021-03-18 00:06:43	[]	[]	Wed Mar 17 23:58:42 +0000 2021	[]	[{"url":"https://t.co/ZhD3jHeczn","expanded_url":"https://twitter.com/GeorgeTakei/status/1372335947560452098?s=20","display_url":"twitter.com/GeorgeTakei/stâ€¦","indices":[129,152]}]	Based on the way Trump said it and how long it took for him to say anything, it's quite clear that he simply couldn't care less. https://t.co/ZhD3jHeczn	176474.0	RT @JuliaDavisNews: Based on the way Trump said it and how long it took for him to say anything, it's quite clear that he simply couldn't câ€¦	474.0	True	full
543	543	605299981295ff0038cdcc18	2021-03-18 00:06:43	[]	[]	Thu Mar 18 00:04:17 +0000 2021	[]	[{"url":"https://t.co/mRmSFa0mGf","expanded_url":"https://enredaccion.com.ar/sam-clancy-si-juan-me-habla-me-encantaria-volver-y-jugar-para-la-gloria/","display_url":"enredaccion.com.ar/sam-clancy-si-â€¦","indices":[233,256]}]	â€œSi Juan me habla, me encantarÃ­a volver y jugar para La Gloriaâ€� Gran nota con @samclancy50 y su deseo de volver a @InstitutoACC. AdemÃ¡s nos cuenta de su nueva vida en Los Ã�ngeles, sus proyectos y mucho mÃ¡s. Todo en @enredaccionCBA ðŸ‘‡ https://t.co/mRmSFa0mGf https://t.co/ebRNPWTH6i	421.0	RT @IgnaGarcia10: â€œSi Juan me habla, me encantarÃ­a volver y jugar para La Gloriaâ€� Gran nota con @samclancy50 y su deseo de volver a @Institâ€¦	1565.0	True	full
544	544	605299991295ff0038cdcc36	2021-03-18 00:06:43	[]	[]	Wed Mar 17 22:59:53 +0000 2021	[{"text":"EritreaEthiopiaAlliance","indices":[45,69]},{"text":"TPLF","indices":[144,149]},{"text":"TPLFLies","indices":[160,169]},{"text":"EritreaPrevails","indices":[170,186]},{"text":"EthiopiaPrevails","indices":[187,204]},{"text":"Eritrea","indices":[205,213]},{"text":"Ethiopia","indices":[214,223]},{"text":"TPLFCrimes","indices":[224,235]},{"text":"EU","indices":[236,239]},{"text":"US","indic…	[{"url":"https://t.co/h3Dpqw4CgA","expanded_url":"https://www.youtube.com/watch?v=fj0CCNmOf5Q","display_url":"youtube.com/watch?v=fj0CCNâ€¦","indices":[253,276]}]	The same pattern behaviour designed to drain #EritreaEthiopiaAlliance of its most important resources, based on cooked evidence of support for #TPLF terrorism.#TPLFLies #EritreaPrevails #EthiopiaPrevails #Eritrea #Ethiopia #TPLFCrimes #EU #US @amnesty https://t.co/h3Dpqw4CgA	12281.0	RT @hadnetkeleta: The same pattern behaviour designed to drain #EritreaEthiopiaAlliance of its most important resources, based on cooked eâ€¦	373.0	True	full
545	545	605299991295ff0038cdcc44	2021-03-18 00:06:44	[]	[]	Wed Mar 17 23:03:32 +0000 2021	[]	[{"url":"https://t.co/YHLSFxMdaq","expanded_url":"https://www.thedailybeast.com/georgia-sheriff-spokesman-jay-baker-posted-racist-covid-shirts-on-facebook","display_url":"thedailybeast.com/georgia-sherifâ€¦","indices":[199,222]}]	Absolutely enraging: the Police Spokesasshole Jay Baker who insisted the Georgia mass murderer had a â€œreally bad dayâ€�? Baker promoted ANTI-ASIAN COVID-19 T-SHIRTS ON FACEBOOK. From @thedailybeast: https://t.co/YHLSFxMdaq https://t.co/PCadIg12CG	1010273.0	RT @KeithOlbermann: Absolutely enraging: the Police Spokesasshole Jay Baker who insisted the Georgia mass murderer had a â€œreally bad dayâ€�?â€¦	868.0	True	full
546	546	605299991295ff0038cdcc4a	2021-03-18 00:06:44	[]	[]	Wed Mar 17 23:47:16 +0000 2021	[{"text":"AlAire","indices":[0,7]},{"text":"Covid19","indices":[52,60]},{"text":"17Mar","indices":[132,138]},{"text":"LaCovidNoJuega","indices":[140,155]}]	[{"url":"https://t.co/CAzAYQ278n","expanded_url":"https://www.dailymotion.com/video/x8009k4","display_url":"dailymotion.com/video/x8009k4","indices":[107,130]}]	#AlAire Vicepdta. @drodriven2 ofrece el balance del #Covid19. Sintoniza @VTVcanal8 o nuestro canal en vivo https://t.co/CAzAYQ278n #17Mar #LaCovidNoJuega	38859.0	RT @luchaalmada: #AlAire Vicepdta. @drodriven2 ofrece el balance del #Covid19. Sintoniza @VTVcanal8 o nuestro canal en vivo https://t.co/CAâ€¦	2535.0	True	full
547	547	605299991295ff0038cdcc4e	2021-03-18 00:06:44	[]	[]	Tue Mar 16 20:11:52 +0000 2021	[{"text":"FALSA","indices":[104,110]}]	[{"url":"https://t.co/RTHLeWmNoI","expanded_url":"https://twitter.com/cazamosfakenews/status/1198761417777831937","display_url":"twitter.com/cazamosfakenewâ€¦","indices":[277,300]}]	Falso: Â¿se espera la ocurrencia de un terremoto de mÃ¡s de "10.6 grados" en 72 horas? La informaciÃ³n es #FALSA. La misma cadena fue desmentida el 24/11/19: tiene mÃ¡s de 15 meses circulando. Posee varias seÃ±ales tÃ­picas de desinformaciÃ³n: anonimidad, urgencia, pide compartir. https://t.co/RTHLeWmNoI https://t.co/l8gUPR4Tb7	29720.0	RT @cazamosfakenews: Falso: Â¿se espera la ocurrencia de un terremoto de mÃ¡s de "10.6 grados" en 72 horas? La informaciÃ³n es #FALSA. La misâ€¦	637.0	True	full
548	548	605299991295ff0038cdcc52	2021-03-18 00:06:44	[]	[]	Wed Mar 17 23:47:16 +0000 2021	[{"text":"AlAire","indices":[0,7]},{"text":"Covid19","indices":[52,60]},{"text":"17Mar","indices":[132,138]},{"text":"LaCovidNoJuega","indices":[140,155]}]	[{"url":"https://t.co/CAzAYQ278n","expanded_url":"https://www.dailymotion.com/video/x8009k4","display_url":"dailymotion.com/video/x8009k4","indices":[107,130]}]	#AlAire Vicepdta. @drodriven2 ofrece el balance del #Covid19. Sintoniza @VTVcanal8 o nuestro canal en vivo https://t.co/CAzAYQ278n #17Mar #LaCovidNoJuega	38859.0	RT @luchaalmada: #AlAire Vicepdta. @drodriven2 ofrece el balance del #Covid19. Sintoniza @VTVcanal8 o nuestro canal en vivo https://t.co/CAâ€¦	711.0	True	full
549	549	605299991295ff0038cdcc54	2021-03-18 00:06:44	[]	[]	Thu Mar 18 00:04:03 +0000 2021	[]	[{"url":"https://t.co/dWFBGU98Br","expanded_url":"https://twitter.com/DonaldJTrumpJr/status/1372278061694136324","display_url":"twitter.com/DonaldJTrumpJrâ€¦","indices":[248,271]}]	Last year, @AmericanAir threw a black 2-year-old and his mother off a flight because the toddler wouldnâ€™t keep a mask on (because heâ€™s a toddler). But John Kerry is different. Heâ€™s a rich Democrat, so the rules at @AmericanAir donâ€™t apply to him. https://t.co/dWFBGU98Br	315939.0	RT @seanmdav: Last year, @AmericanAir threw a black 2-year-old and his mother off a flight because the toddler wouldnâ€™t keep a mask on (becâ€¦	113.0	True	full
550	550	605299991295ff0038cdcc56	2021-03-18 00:06:44	[]	[]	Wed Mar 17 18:48:20 +0000 2021	[]	[{"url":"https://t.co/ksiJy79sdB","expanded_url":"https://www.npr.org/2020/06/17/877498373/coronavirus-racism-and-kindness-how-nyc-middle-schoolers-built-a-winning-podcast","display_url":"npr.org/2020/06/17/877â€¦","indices":[253,276]}]	"Please be kind to one another. That's all for today." ðŸ‘†ðŸ�¾ the very wise words of the Dragon Kids Podcast Club from NYC's PS 126, who won @NPR's middle school Student Podcast Challenge last year for their podcast on their experiences w/ COVID + racism https://t.co/ksiJy79sdB	150593.0	RT @NPRCodeSwitch: "Please be kind to one another. That's all for today." ðŸ‘†ðŸ�¾ the very wise words of the Dragon Kids Podcast Club from NYC'â€¦	5104.0	True	full
551	551	605299991295ff0038cdcc60	2021-03-18 00:06:44	[{"text":"17Mar","indices":[0,6]},{"text":"VIVOplay","indices":[244,253]}]	[{"url":"https://t.co/AyzOvt2CQ3","expanded_url":"http://bit.ly/2KrLcZD","display_url":"bit.ly/2KrLcZD","indices":[254,277]}]		[]	[]			#17MarðŸ‡ºðŸ‡¸La secretaria de prensa de la Casa Blanca, Jen Psaki, asegurÃ³ que las acciones del expresidente Donald Trumâ€¦ https://t.co/CKg3TrmaXb	481834.0	True	full
552	552	605299991295ff0038cdcc6a	2021-03-18 00:06:44	[]	[]	Wed Mar 17 23:26:42 +0000 2021	[]	[{"url":"https://t.co/xzblwqEf1r","expanded_url":"http://www.planmorado.pe","display_url":"planmorado.pe","indices":[257,280]}]	Propuestas para combatir la pandemia de LÃ³pez Aliaga: 1) No usar mascarilla ðŸ¤¦ðŸ�»â€�â™‚ï¸� 2) Ivermectina para todos ðŸ˜¨ 3) La vacuna peruana ðŸ¤¯ 4) Que Ciccia traiga la vacuna rusa ðŸ¤¡ Este 11 de abril votemos por nuestra salud. AquÃ­ las propuestas del @partidomorado https://t.co/xzblwqEf1r	6279.0	RT @RodolfoPerez_2: Propuestas para combatir la pandemia de LÃ³pez Aliaga: 1) No usar mascarilla ðŸ¤¦ðŸ�»â€�â™‚ï¸� 2) Ivermectina para todos ðŸ˜¨ 3) La vaâ€¦	130.0	True	full
553	553	6052999a1295ff0038cdcc8c	2021-03-18 00:06:45	[]	[]	Wed Mar 17 15:50:29 +0000 2021	[]	[{"url":"https://t.co/G1tkEMRsBF","expanded_url":"https://twitter.com/nowthisnews/status/1372199025450049536","display_url":"twitter.com/nowthisnews/stâ€¦","indices":[268,291]}]	The refusal to name anti-Asianess, racism, white supremacy, misogyny, or class in this is whiteness doing what it always does around justifying its death-dealing. The centering of the suspectâ€™s â€œrageâ€� vs the vulnerability of the victims is also disgustingly familiar. https://t.co/G1tkEMRsBF	26029.0	RT @divafeminist: The refusal to name anti-Asianess, racism, white supremacy, misogyny, or class in this is whiteness doing what it alwaysâ€¦	4984.0	True	full
554	554	6052999a1295ff0038cdcc94	2021-03-18 00:06:45	[]	[]	Wed Mar 17 10:23:56 +0000 2021	[]	[{"url":"https://t.co/039llHxNQV","expanded_url":"https://www.bbc.co.uk/news/av/uk-56419277","display_url":"bbc.co.uk/news/av/uk-564â€¦","indices":[243,266]}]	Not sure what's going on with BBC coverage of Low traffic Neighbourhoods but running unchallenged claims women can no longer get to their homes and they're more contentious than air strikes on Syria and Coronavirus is, well, stretching things https://t.co/039llHxNQV https://t.co/U1N0Y1ifhV	9405.0	RT @laura_laker: Not sure what's going on with BBC coverage of Low traffic Neighbourhoods but running unchallenged claims women can no longâ€¦	76.0	True	full
555	555	6052999a1295ff0038cdcca0	2021-03-18 00:06:45	[]	[]	Wed Mar 17 22:05:24 +0000 2021	[]	[{"url":"https://t.co/87dOHUinxs","expanded_url":"https://www.nbcnews.com/news/asian-america/there-were-3-800-anti-asian-racist-incidents-mostly-against-n1261257","display_url":"nbcnews.com/news/asian-ameâ€¦","indices":[209,232]}]	3,800 hate incidents against Asian Americans were reported over the course of roughly a year during the pandemic, 68% against women. Also never underestimate the level of underlying misogyny in our country. https://t.co/87dOHUinxs	516625.0	RT @Amy_Siskind: 3,800 hate incidents against Asian Americans were reported over the course of roughly a year during the pandemic, 68% agaiâ€¦	9917.0	True	full
556	556	6052999a1295ff0038cdcca4	2021-03-18 00:06:45	[]	[]	Wed Mar 17 09:28:10 +0000 2021	[{"text":"ToryLawBreakers","indices":[232,248]}]	[{"url":"https://t.co/MmoHRW9Lb0","expanded_url":"https://metro.co.uk/2021/02/23/matt-hancocks-redacted-covid-contracts-even-hide-colour-of-nhs-gowns-14133296/","display_url":"metro.co.uk/2021/02/23/matâ€¦","indices":[249,272]}]	Matt Hancock's redacted Covid contracts even hide colour of NHS gowns â€œwhile documents are being posted online, vast amounts of detail that would allow the public to assess whether the contractors delivered have been blacked outâ€� #ToryLawBreakers https://t.co/MmoHRW9Lb0	4451.0	RT @51TJK: Matt Hancock's redacted Covid contracts even hide colour of NHS gowns â€œwhile documents are being posted online, vast amounts ofâ€¦	1300.0	True	full
557	557	6052999a1295ff0038cdccb0	2021-03-18 00:06:45	[]	[]	Wed Mar 17 22:16:06 +0000 2021	[]	[{"url":"https://t.co/ch6ZH9M56L","expanded_url":"https://www.buzzfeednews.com/article/skbaer/spa-shooter-bad-day-racist-facebook","display_url":"buzzfeednews.com/article/skbaerâ€¦","indices":[132,155]}]	The cop who said the spa shooter had â€œa bad dayâ€� previously posted a racist shirt saying the coronavirus was imported from â€œCHY-NAâ€� https://t.co/ch6ZH9M56L	24545.0	RT @Walldo: The cop who said the spa shooter had â€œa bad dayâ€� previously posted a racist shirt saying the coronavirus was imported from â€œCHYâ€¦	266.0	True	full
558	558	6052999a1295ff0038cdccbc	2021-03-18 00:06:45	[]	[]	Wed Mar 17 23:27:58 +0000 2021	[{"text":"ÃšLTIMAHORA","indices":[0,11]}]	[{"url":"https://t.co/Y25LAGBbbn","expanded_url":"https://elfinanciero.com.mx/empresas/honda-y-toyota-suspenden-produccion-en-mexico-por-falta-de-insumos-ante-covid-19-y-clima-invernal","display_url":"elfinanciero.com.mx/empresas/hondaâ€¦","indices":[111,134]}]	#ÃšLTIMAHORA Honda y Toyota suspenden producciÃ³n en MÃ©xico por falta de insumos ante COVID-19 y clima invernal. https://t.co/Y25LAGBbbn https://t.co/qBsu8919dh	1592230.0	RT @ElFinanciero_Mx: #ÃšLTIMAHORA Honda y Toyota suspenden producciÃ³n en MÃ©xico por falta de insumos ante COVID-19 y clima invernal. https:/â€¦	105.0	True	full
559	559	6052999a1295ff0038cdccc8	2021-03-18 00:06:45	[]	[{"url":"https://t.co/ZzJSl4gazD","expanded_url":"https://www.nytimes.com/interactive/2020/health/johnson-johnson-covid-19-vaccine.html","display_url":"nytimes.com/interactive/20â€¦","indices":[226,249]}]		[]	[]			@GrumpyOldDoc @DarrenEmerson5 @Lexikonin @robinmonotti â€œJohnson &amp; Johnson vaccine uses double-stranded DNAâ€� â€œthe adâ€¦ https://t.co/VwaxoDKnjG	109.0	True	full
560	560	6052999b1295ff0038cdcce2	2021-03-18 00:06:45	[]	[]	Thu Mar 18 00:00:00 +0000 2021	[]	[{"url":"https://t.co/aiSj0VaSNJ","expanded_url":"https://reut.rs/38OBvAi","display_url":"reut.rs/38OBvAi","indices":[202,225]}]	German automaker BMW projected that at least half of its sales would be zero emission vehicles by 2030, a conservative target than some rivals chasing electric carmaker Tesla's lead for cleaner driving https://t.co/aiSj0VaSNJ https://t.co/eYTrx8j6tn	23243099.0	RT @Reuters: German automaker BMW projected that at least half of its sales would be zero emission vehicles by 2030, a conservative targetâ€¦	447.0	True	full
561	561	6052999b1295ff0038cdcd06	2021-03-18 00:06:45	[]	[]	Thu Mar 18 00:00:45 +0000 2021	[]	[{"url":"https://t.co/s0dBRY7fUa","expanded_url":"https://www.buzzfeednews.com/article/skbaer/spa-shooter-bad-day-racist-facebook","display_url":"buzzfeednews.com/article/skbaerâ€¦","indices":[257,280]}]	The Cop Who Said The Spa Shooter Had "A Bad Day" Previously Posted A Racist Shirt Blaming China For The Pandemic. Both are racists! If killer was so addicted to sex, why not visit local white strip club?! I have â€œbad daysâ€� too but I donâ€™t go mass shooting. https://t.co/s0dBRY7fUa	4023.0	RT @WomenLeisure: The Cop Who Said The Spa Shooter Had "A Bad Day" Previously Posted A Racist Shirt Blaming China For The Pandemic. Both arâ€¦	83.0	True	full
562	562	6052999c1295ff0038cdcd2a	2021-03-18 00:06:46	[]	[]	Wed Mar 17 23:44:04 +0000 2021	[]	[{"url":"https://t.co/3ue1PY9mpn","expanded_url":"https://trib.al/4tfM8dw","display_url":"trib.al/4tfM8dw","indices":[164,187]}]	The Senate has confirmed Katherine Tai as the next U.S. trade representative. That means 15 of President Biden's Cabinet nominees are still awaiting confirmation. https://t.co/3ue1PY9mpn	8708571.0	RT @NPR: The Senate has confirmed Katherine Tai as the next U.S. trade representative. That means 15 of President Biden's Cabinet nomineesâ€¦	442.0	True	full
563	563	6052999c1295ff0038cdcd2e	2021-03-18 00:06:46	[]	[]	Thu Mar 18 00:06:00 +0000 2021	[]	[{"url":"https://t.co/FmDJc04oAQ","expanded_url":"https://www.stripes.com/news/us/all-washington-state-guard-troops-qualify-for-the-covid-vaccine-but-only-40-have-accepted-it-1.666161","display_url":"stripes.com/news/us/all-waâ€¦","indices":[192,215]}]	Every member of the Washington National Guard has been offered the opportunity to get a COVID-19 vaccine, but just 40% of the force has accepted it, according to a spokesperson for the Guard. https://t.co/FmDJc04oAQ	251220.0	RT @starsandstripes: Every member of the Washington National Guard has been offered the opportunity to get a COVID-19 vaccine, but just 40%â€¦	4104.0	True	full
564	564	6052999c1295ff0038cdcd32	2021-03-18 00:06:46	[]	[]	Wed Mar 17 23:54:50 +0000 2021	[{"text":"Covid19","indices":[27,35]}]	[{"url":"https://t.co/anzY7LRVEB","expanded_url":"https://twitter.com/jnascim/status/1372333704375365638","display_url":"twitter.com/jnascim/statusâ€¦","indices":[262,285]}]	De cada cem novos casos de #Covid19 no mundo nas Ãºltimas 24h, 18 tiveram origem no Brasil. De cada cem habitantes do planeta, 3 sÃ£o brasileiros. Os EUA, 2Âº colocado da lista: - Testa 8,6x mais que o ðŸ‡§ðŸ‡· (teste/1M hab) - Vacina 5x mais do que o ðŸ‡§ðŸ‡· (dose/100 hab) https://t.co/anzY7LRVEB	66685.0	RT @jnascim: De cada cem novos casos de #Covid19 no mundo nas Ãºltimas 24h, 18 tiveram origem no Brasil. De cada cem habitantes do planeta,â€¦	28.0	True	full
565	565	6052999c1295ff0038cdcd46	2021-03-18 00:06:46	[]	[]	Wed Mar 17 18:35:51 +0000 2021	[]	[{"url":"https://t.co/hZ0hcLFaWW","expanded_url":"https://www.perspectiva.gt/noticias/cc-admite-para-su-tramite-amparo-favorable-a-sus-magistrados/","display_url":"perspectiva.gt/noticias/cc-adâ€¦","indices":[229,252]}]	Un dÃ­a antes de que el Congreso conforme la comisiÃ³n pesquisidora para conocer la solicitud de antejuicio en contra de Francisco de Mata Vela y Gloria Porras, la CC admite para su tramite un amparo que podrÃ­a detener el proceso https://t.co/hZ0hcLFaWW a travÃ©s de @PerspectivaGT	1399.0	RT @RoxanaEdiciongt: Un dÃ­a antes de que el Congreso conforme la comisiÃ³n pesquisidora para conocer la solicitud de antejuicio en contra deâ€¦	791.0	True	full
566	566	6052999c1295ff0038cdcd56	2021-03-18 00:06:47	[]	[]	Wed Mar 17 21:23:02 +0000 2021	[{"text":"ContraElBloqueoMasRevolucion","indices":[102,131]}]	[{"url":"https://t.co/nTl4XI5fXo","expanded_url":"https://mazo4f.com/237853","display_url":"mazo4f.com/237853","indices":[77,100]}]	Colombia reportÃ³ este martes 3.716 nuevos casos de Covid-19 y 125 fallecidos https://t.co/nTl4XI5fXo #ContraElBloqueoMasRevolucion https://t.co/f8KfgWh7Lc	586563.0	RT @ConElMazoDando: Colombia reportÃ³ este martes 3.716 nuevos casos de Covid-19 y 125 fallecidos https://t.co/nTl4XI5fXo #ContraElBloqueoMâ€¦	153.0	True	full
567	567	6052999c1295ff0038cdcd60	2021-03-18 00:06:47	[]	[]	Wed Mar 17 21:59:40 +0000 2021	[]	[{"url":"https://t.co/DglWHGgzHd","expanded_url":"https://www.theguardian.com/uk-news/2021/mar/17/labour-calls-for-full-covid-public-inquiry-starting-in-june","display_url":"theguardian.com/uk-news/2021/mâ€¦","indices":[257,280]}]	We need a public inquiry to learn the lessons of the Covid pandemic when Boris Johnson's roadmap ends on 21st June. We owe it to those on the frontline who have sacrificed so much, and those who have tragically died. The mistakes must never be repeated. https://t.co/DglWHGgzHd	1110772.0	RT @Keir_Starmer: We need a public inquiry to learn the lessons of the Covid pandemic when Boris Johnson's roadmap ends on 21st June. We oâ€¦	108.0	True	full
568	568	6052999c1295ff0038cdcd68	2021-03-18 00:06:47	[]	[]	Wed Mar 17 22:22:18 +0000 2021	[]	[{"url":"https://t.co/d7G4te2Yzx","expanded_url":"https://fxn.ws/3tuRaMJ","display_url":"fxn.ws/3tuRaMJ","indices":[96,119]}]	John Kerry caught maskless on flight, American Airlines 'looking into' apparent COVID violation https://t.co/d7G4te2Yzx https://t.co/aE1pYsClvI	20129857.0	RT @FoxNews: John Kerry caught maskless on flight, American Airlines 'looking into' apparent COVID violation https://t.co/d7G4te2Yzx https:â€¦	25.0	True	full
569	569	6052999c1295ff0038cdcd7e	2021-03-18 00:06:47	[]	[]	Thu Mar 18 00:00:26 +0000 2021	[]	[{"url":"https://t.co/OHXKsJHqlQ","expanded_url":"http://www.estudiarentaiwan.com","display_url":"estudiarentaiwan.com","indices":[245,268]}]	Miembros de la @Aso_Taiwan realizaron una charla sobre las becas Huayu de idioma chino-mandarÃ­n, los exbecarios contaron sus experiencias de estudio y vida en TaiwÃ¡n. ðŸ‡¹ðŸ‡¼ðŸ€„ðŸ¤© No se olviden que tienen tiempo para aplicar hasta el 15 de abril ðŸ™Œ âž•â„¹ https://t.co/OHXKsJHqlQ https://t.co/nH9j4tleVc	748.0	RT @Aso_Taiwan: Miembros de la @Aso_Taiwan realizaron una charla sobre las becas Huayu de idioma chino-mandarÃ­n, los exbecarios contaron suâ€¦	152.0	True	full
570	570	6052999c1295ff0038cdcd80	2021-03-18 00:06:47	[]	[]	Mon Mar 15 23:45:04 +0000 2021	[]	[{"url":"https://t.co/1FpQHKaW8v","expanded_url":"https://youtu.be/FRveyX0pmLs","display_url":"youtu.be/FRveyX0pmLs","indices":[215,238]}]	RidÃ­cula la defensa que hacen algunos impresentables de @V_TrujilloM â€œBrozoâ€�... Y es que cÃ³mo le ha dolido la crÃ­tica que le hemos hecho por cosificar, humillar y denigrar a la mujer en sus programas durante aÃ±os. https://t.co/1FpQHKaW8v	357952.0	RT @_VicenteSerrano: RidÃ­cula la defensa que hacen algunos impresentables de @V_TrujilloM â€œBrozoâ€�... Y es que cÃ³mo le ha dolido la crÃ­ticaâ€¦	51.0	True	full
571	571	6052999c1295ff0038cdcd82	2021-03-18 00:06:47	[]	[{"url":"https://t.co/yd6SxcbPhj","expanded_url":"https://ella.sv/celebridades/Kim-Kardashian-pronto-sera-abogada-20210317-0003.html","display_url":"ella.sv/celebridades/Kâ€¦","indices":[193,216]}]		[]	[]			@lax965 Kim Kardashian pronto serÃ¡ abogada. La socialitÃ© concediÃ³ una entrevista, para comunicar sobre los grandesâ€¦ https://t.co/rmhljLgXov	480.0	True	full
572	572	6052999d1295ff0038cdcd88	2021-03-18 00:06:47	[]	[]	Wed Mar 17 16:59:10 +0000 2021	[{"text":"OEA","indices":[57,61]},{"text":"Bolivia","indices":[189,197]}]	[{"url":"https://t.co/92IJuG8jJB","expanded_url":"https://www.telesurtv.net/news/mexico-injerencia-oea-bolivia-luis-almagro-20210317-0011.html","display_url":"telesurtv.net/news/mexico-inâ€¦","indices":[201,224]}]	El gobierno mexicano recordÃ³ al secretario general de la #OEA, @Almagro_OEA2015, "conducirse de acuerdo a sus facultades" y evitar posicionamientos injerencistas en los asuntos internos de #BoliviaðŸ‡§ðŸ‡´ https://t.co/92IJuG8jJB	1972816.0	RT @teleSURtv: El gobierno mexicano recordÃ³ al secretario general de la #OEA, @Almagro_OEA2015, "conducirse de acuerdo a sus facultades" yâ€¦	547.0	True	full
573	573	6052999d1295ff0038cdcd92	2021-03-18 00:06:47	[]	[]	Wed Mar 17 15:24:02 +0000 2021	[{"text":"flypop","indices":[3,10]},{"text":"CNNBusiness","indices":[22,34]},{"text":"airline","indices":[58,66]},{"text":"NewAirline","indices":[156,167]},{"text":"LowCostCarriers","indices":[168,184]},{"text":"AviationNews","indices":[185,198]},{"text":"AirlineNews","indices":[199,211]},{"text":"AirlineRoutes","indices":[212,226]},{"text":"LowCostAirlines","indices":[227,243]},{"text":"AirlineI…	[{"url":"https://t.co/qMU3CZ9vCb","expanded_url":"https://edition.cnn.com/2021/03/17/business/airlines-launching-covid-pandemic/index.html","display_url":"edition.cnn.com/2021/03/17/busâ€¦","indices":[131,154]}]	ðŸ—£ï¸� #flypop chats with #CNNBusiness about how to launch an #airline during a global pandemic. You can read the full article here ðŸ‘‰ https://t.co/qMU3CZ9vCb #NewAirline #LowCostCarriers #AviationNews #AirlineNews #AirlineRoutes #LowCostAirlines #AirlineIndustry https://t.co/UUSZHC5koQ	1110.0	RT @_flyPOP: ðŸ—£ï¸� #flypop chats with #CNNBusiness about how to launch an #airline during a global pandemic. You can read the full article heâ€¦	501.0	True	full
574	574	6052999d1295ff0038cdcd94	2021-03-18 00:06:47	[]	[]	Wed Mar 17 22:16:06 +0000 2021	[]	[{"url":"https://t.co/ch6ZH9M56L","expanded_url":"https://www.buzzfeednews.com/article/skbaer/spa-shooter-bad-day-racist-facebook","display_url":"buzzfeednews.com/article/skbaerâ€¦","indices":[132,155]}]	The cop who said the spa shooter had â€œa bad dayâ€� previously posted a racist shirt saying the coronavirus was imported from â€œCHY-NAâ€� https://t.co/ch6ZH9M56L	24544.0	RT @Walldo: The cop who said the spa shooter had â€œa bad dayâ€� previously posted a racist shirt saying the coronavirus was imported from â€œCHYâ€¦	445.0	True	full
575	575	6052999d1295ff0038cdcda2	2021-03-18 00:06:47	[]	[]	Thu Mar 18 00:04:03 +0000 2021	[]	[{"url":"https://t.co/dWFBGU98Br","expanded_url":"https://twitter.com/DonaldJTrumpJr/status/1372278061694136324","display_url":"twitter.com/DonaldJTrumpJrâ€¦","indices":[248,271]}]	Last year, @AmericanAir threw a black 2-year-old and his mother off a flight because the toddler wouldnâ€™t keep a mask on (because heâ€™s a toddler). But John Kerry is different. Heâ€™s a rich Democrat, so the rules at @AmericanAir donâ€™t apply to him. https://t.co/dWFBGU98Br	315939.0	RT @seanmdav: Last year, @AmericanAir threw a black 2-year-old and his mother off a flight because the toddler wouldnâ€™t keep a mask on (becâ€¦	583.0	True	full
576	576	6052999d1295ff0038cdcda8	2021-03-18 00:06:48	[]	[]	Mon Feb 15 14:15:59 +0000 2021	[]	[{"url":"https://t.co/WAFs2Tes8I","expanded_url":"http://cannaflydeliverydispensary.com","display_url":"cannaflydeliverydispensary.com","indices":[238,261]}]	Chemdog is a legendary crossed from Thai/Nepalese sativa landraces, THC of 15-20%. Relaxed, Happy, Euphoric, Uplifted/Creative are some of the effects you may feel from this strain. Deals with Stress, Depression, Pain, Headaches. Website:https://t.co/WAFs2Tes8I https://t.co/XCEMYQoqbR	3810.0	RT @420Medical_Buds: Chemdog is a legendary crossed from Thai/Nepalese sativa landraces, THC of 15-20%. Relaxed, Happy, Euphoric, Uplifted/â€¦	3810.0	True	full
577	577	6052999d1295ff0038cdcdb6	2021-03-18 00:06:48	[]	[{"url":"https://t.co/xdWo6Aspwl","expanded_url":"https://www.facebook.com/107120013979869/videos/1502268493310485/","display_url":"facebook.com/10712001397986â€¦","indices":[270,293]}]		[]	[]			@eldesconcierto CIERREN COLEGIOS MÃ©dicos Obsecuentes al Poder callan mientras se mantienen abiertos pese a que 90%â€¦ https://t.co/NJPwSz1ZLh	4160.0	True	full
578	578	6052999d1295ff0038cdcdd6	2021-03-18 00:06:48	[]	[]	Wed Mar 17 18:25:34 +0000 2021	[]	[{"url":"https://t.co/NHrH3gyIOq","expanded_url":"https://www.scifijapan.com/articles/2021/03/17/mill-creek-entertainment-delivers-two-new-ultra-collections-on-blu-ray-for-june-15-2021-release/","display_url":"scifijapan.com/articles/2021/â€¦","indices":[99,122]}]	Mill Creek Entertainment Delivers Two New ULTRA Collections On Blu-ray For June 15, 2021 Release! https://t.co/NHrH3gyIOq https://t.co/LBPyYe9sRu	3580.0	RT @scifijapan: Mill Creek Entertainment Delivers Two New ULTRA Collections On Blu-ray For June 15, 2021 Release! https://t.co/NHrH3gyIOqâ€¦	317.0	True	full
579	579	6052999e1295ff0038cdcde2	2021-03-18 00:06:48	[]	[{"url":"https://t.co/D0qxWKf2W3","expanded_url":"https://ktla.com/news/local-news/ventura-county-covid-19-cases-grow-to-83-3-deaths-reported/","display_url":"ktla.com/news/local-newâ€¦","indices":[153,176]}]		[]	[]			Detected cases of the novel coronavirus in Ventura County climbed to 78,968 Wednesday, with 937 people who have sucâ€¦ https://t.co/HBfLBWu7CC	840328.0	True	full
580	580	6052999e1295ff0038cdcdea	2021-03-18 00:06:48	[]	[]	Wed Mar 17 21:58:58 +0000 2021	[]	[{"url":"https://t.co/XHUJMKLnzR","expanded_url":"http://bit.ly/aaajcommunitystatement","display_url":"bit.ly/aaajcommunitysâ€¦","indices":[241,264]}]	On March 16, eight people were killed at three different spas in Georgia including six Asian women. We condemn misogyny, systemic violence, and white supremacy against our communities in all of its forms. Read our full statement at the link https://t.co/XHUJMKLnzR https://t.co/mPAfP1nCvY	13089.0	RT @AAAJ_Atlanta: On March 16, eight people were killed at three different spas in Georgia including six Asian women. We condemn misogyny,â€¦	148.0	True	full
581	581	6052999e1295ff0038cdcdfc	2021-03-18 00:06:48	[]	[]	Wed Mar 17 00:26:00 +0000 2021	[]	[{"url":"https://t.co/CI9BlMPdHv","expanded_url":"https://www.ctvnews.ca/health/coronavirus/coronavirus-vaccine-tracker-how-many-people-in-canada-have-received-shots-1.5247509","display_url":"ctvnews.ca/health/coronavâ€¦","indices":[235,258]}]	ðŸ“� More than 2.6 million Canadians have now been given their first COVID-19 vaccine dose. ðŸ“� 604,921 have received their second dose. ðŸ“� 7.02% of Canadians have been vaccinated (at least once). Our vaccine tracker has all the details: https://t.co/CI9BlMPdHv https://t.co/YY8yOADtF9	118593.0	RT @CTVNationalNews: ðŸ“� More than 2.6 million Canadians have now been given their first COVID-19 vaccine dose. ðŸ“� 604,921 have received theiâ€¦	112.0	True	full
582	582	6052999e1295ff0038cdce04	2021-03-18 00:06:48	[]	[]	Tue Mar 16 13:11:25 +0000 2021	[]	[{"url":"https://t.co/ND0oinynLG","expanded_url":"https://www.nytimes.com/2021/03/15/well/mind/grief-pandemic-losses.html","display_url":"nytimes.com/2021/03/15/welâ€¦","indices":[239,262]}]	There is a name for suffering that isn't supported: disenfranchised grief. We've all experienced loss this past year, but many people don't feel they have the right to complain. Give yourself permission to grieve the small and big losses. https://t.co/ND0oinynLG	40995.0	RT @taraparkerpope: There is a name for suffering that isn't supported: disenfranchised grief. We've all experienced loss this past year, bâ€¦	51.0	True	full
583	583	6052999e1295ff0038cdce0a	2021-03-18 00:06:49	[]	[]	Wed Mar 17 22:29:55 +0000 2021	[]	[{"url":"https://t.co/UX3XpgiMZD","expanded_url":"https://nypost.com/2021/03/17/teacher-in-spain-dies-after-getting-astrazeneca-vaccine-authorities/","display_url":"nypost.com/2021/03/17/teaâ€¦","indices":[164,187]}]	ReaÃ§Ã£o da Vacina Oxford, a mesma que a Anvisa liberou para uso no Brasil. Na Espanha uma professora morreu de hemorragia cerebral apÃ³s tomar a vacina AstraZeneca. https://t.co/UX3XpgiMZD https://t.co/5Tx4Au5PrL	2929.0	RT @multeffect: ReaÃ§Ã£o da Vacina Oxford, a mesma que a Anvisa liberou para uso no Brasil. Na Espanha uma professora morreu de hemorragia ceâ€¦	117.0	True	full
584	584	6052999e1295ff0038cdce12	2021-03-18 00:06:49	[]	[]	Wed Mar 17 23:01:20 +0000 2021	[]	[{"url":"https://t.co/hHH7wwYbhY","expanded_url":"https://twitter.com/skbaer/status/1372311417089454080","display_url":"twitter.com/skbaer/status/â€¦","indices":[202,225]}]	I tweeted earlier today that he was "sympathetically racist" from not even watching one second of him speaking. I saw this from a mile away. I freaking knew it and it didn't take long for confirmation. https://t.co/hHH7wwYbhY	2040.0	RT @jaydotcom: I tweeted earlier today that he was "sympathetically racist" from not even watching one second of him speaking. I saw this fâ€¦	4203.0	True	full
585	585	6052999e1295ff0038cdce34	2021-03-18 00:06:49	[]	[]	Wed Mar 17 23:33:24 +0000 2021	[]	[{"url":"https://t.co/MDgycO8niT","expanded_url":"https://www.cherokeega-sheriff.org/?page_id=302","display_url":"cherokeega-sheriff.org/?page_id=302","indices":[110,133]},{"url":"https://t.co/nF1VWATVyi","expanded_url":"https://twitter.com/noahshachtman/status/1372315820328636417","display_url":"twitter.com/noahshachtman/â€¦","indices":[134,157]}]	You can contact the sheriffâ€™s department here and demand his immediate removal. I just did; please join me. https://t.co/MDgycO8niT https://t.co/nF1VWATVyi	19623.0	RT @melgillman: You can contact the sheriffâ€™s department here and demand his immediate removal. I just did; please join me. https://t.co/â€¦	138.0	True	full
586	586	6052999f1295ff0038cdce3e	2021-03-18 00:06:49	[]	[]	Wed Mar 17 22:36:02 +0000 2021	[]	[{"url":"https://t.co/xlsvT6WUoZ","expanded_url":"https://www.thedailybeast.com/georgia-sheriff-spokesman-jay-baker-posted-racist-covid-shirts-on-facebook/","display_url":"thedailybeast.com/georgia-sherifâ€¦","indices":[130,153]}]	NEW: Georgia sheriff spox who tried to make excuses for a mass shooting suspect ... was pushing anti-Asian racist memes himself. https://t.co/xlsvT6WUoZ	133211.0	RT @NoahShachtman: NEW: Georgia sheriff spox who tried to make excuses for a mass shooting suspect ... was pushing anti-Asian racist memesâ€¦	483.0	True	full
587	587	6052999f1295ff0038cdce44	2021-03-18 00:06:49	[]	[]	Wed Mar 17 21:13:58 +0000 2021	[]	[{"url":"https://t.co/SFh4zvTDHb","expanded_url":"https://kotaku.com/activision-blizzard-ceo-to-get-even-bigger-bonuses-whil-1846493910","display_url":"kotaku.com/activision-bliâ€¦","indices":[195,218]}]	Yesterday: Activision Blizzard video games laid off 190 people (over 1,000 have been laid off in the last two years) Today: Its CEO got a $200 million bonus on top of his $30 million annual pay https://t.co/SFh4zvTDHb	396660.0	RT @DanPriceSeattle: Yesterday: Activision Blizzard video games laid off 190 people (over 1,000 have been laid off in the last two years) Tâ€¦	362.0	True	full
[truncated: 97,511 more rows]
