# Supplementary material for: Low credibility URL sharing on Twitter during reporting linking rare blood clots with the Oxford/AstraZeneca COVID-19 vaccine
Source: PLoS One. 2024 Jan 19;19(1):e0296444. doi: 10.1371/journal.pone.0296444 (PMC10798519; doi:10.1371/journal.pone.0296444)
Supplement: S33 File — (CSV) [file pone.0296444.s035.csv]

	Unnamed: 0	_id	created_at	extended_tweet.entities.hashtags	URL	retweeted_status.created_at	retweeted_status.extended_tweet.entities.hashtags	RTURL	retweeted_status.extended_tweet.full_text	retweeted_status.user.followers_count	text	user.followers_count	indicator	origin
196200	196200	6053bd151ffa7f00383b893d	2021-03-18 20:50:23	[]	[]	Thu Mar 18 15:45:04 +0000 2021	[{"text":"COVID19","indices":[155,163]}]	[{"url":"https://t.co/NL3p7tjKN3","expanded_url":"http://Canada.ca/coronavirus","display_url":"Canada.ca/coronavirus","indices":[171,194]}]	It's important that you get your news from reputable sources and that you double-check facts before you share them in person or online. For the latest on #COVID19, visit https://t.co/NL3p7tjKN3 and follow @GovCanHealth and @CPHO_Canada https://t.co/7A1ERZTaGr	16311.0	RT @cybercentre_ca: It's important that you get your news from reputable sources and that you double-check facts before you share them in pâ€¦	109.0	True	full
196201	196201	6053bd151ffa7f00383b8959	2021-03-18 20:50:23	[]	[]	Thu Mar 18 12:42:31 +0000 2021	[]	[{"url":"https://t.co/qa3uZICv4B","expanded_url":"https://www.20minutos.es/noticia/4623585/0/fernando-simon-condecorado-con-una-medalla-de-oro-por-su-labor-durante-la-pandemia-de-covid-19/?utm_source=twitter.com&utm_medium=socialshare&utm_campaign=mobile_am","display_url":"20minutos.es/noticia/462358â€¦","indices":[200,223]}]	Fernando SimÃ³n, condecorado con una medalla de oro por su labor durante la pandemia de Covid-19. La peor gestiÃ³n sanitaria de los paÃ­ses desarrollados y le dan una medalla. En otros paÃ­ses, dimiten. https://t.co/qa3uZICv4B	366752.0	RT @Tonicanto1: Fernando SimÃ³n, condecorado con una medalla de oro por su labor durante la pandemia de Covid-19. La peor gestiÃ³n sanitariaâ€¦	144.0	True	full
196202	196202	6053bd151ffa7f00383b8975	2021-03-18 20:50:24	[]	[]	Thu Mar 18 20:25:27 +0000 2021	[]	[{"url":"https://t.co/zo8PHqNEOz","expanded_url":"https://thenewdaily.com.au/finance/finance-news/2021/03/19/qantas-biggest-welfare-recipient/","display_url":"thenewdaily.com.au/finance/financâ€¦","indices":[245,268]}]	Qantas is worth more now than it was at the end of the last "normal" financial year. Management has been heeding Machiavelliâ€™s advice, â€œdonâ€™t waste a good crisisâ€�, flicking its baggage handlers only the most obvious opportunism. | The New Daily https://t.co/zo8PHqNEOz	44879.0	RT @MichaelPascoe01: Qantas is worth more now than it was at the end of the last "normal" financial year. Management has been heeding Machiâ€¦	6886.0	True	full
196203	196203	6053bd161ffa7f00383b8989	2021-03-18 20:50:24	[]	[]	Thu Mar 18 19:50:00 +0000 2021	[{"text":"HitoBicentenario3millones500mil","indices":[113,145]},{"text":"DaleUnParaoALaCovid19","indices":[147,169]}]	[{"url":"https://t.co/bfFLORUQbH","expanded_url":"https://www.vtv.gob.ve/venezuela-registra-comunitarios-recuperacion/","display_url":"vtv.gob.ve/venezuela-regiâ€¦","indices":[171,194]}]	DÃ­a 367 | Lucha contra la COVID-19: Venezuela registra 549 casos comunitarios y una tasa de recuperaciÃ³n de 94% #HitoBicentenario3millones500mil #DaleUnParaoALaCovid19 https://t.co/bfFLORUQbH https://t.co/tDA0cRV2oN	1814794.0	RT @VTVcanal8: DÃ­a 367 | Lucha contra la COVID-19: Venezuela registra 549 casos comunitarios y una tasa de recuperaciÃ³n de 94% #HitoBicentâ€¦	350.0	True	full
196204	196204	6053bd161ffa7f00383b899d	2021-03-18 20:50:24	[]	[]	Thu Mar 18 20:50:00 +0000 2021	[{"text":"Brasil","indices":[0,7]},{"text":"COVID19","indices":[72,80]}]	[{"url":"https://t.co/MOoy5lN42x","expanded_url":"https://bit.ly/3tCnMEB","display_url":"bit.ly/3tCnMEB","indices":[175,198]}]	#Brasil ðŸ‡§ðŸ‡· registrÃ³ este miÃ©rcoles un nuevo rÃ©cord de fallecidos por la #COVID19 al contabilizar 3.149 muertos durante las Ãºltimas 24 horas y casi 100.000 contagios positivos https://t.co/MOoy5lN42x	1973004.0	RT @teleSURtv: #Brasil ðŸ‡§ðŸ‡· registrÃ³ este miÃ©rcoles un nuevo rÃ©cord de fallecidos por la #COVID19 al contabilizar 3.149 muertos durante las Ãºâ€¦	601.0	True	full
196205	196205	6053bd161ffa7f00383b89a1	2021-03-18 20:50:24	[{"text":"SexpodÃ©rate","indices":[221,233]}]	[{"url":"https://t.co/M36bVx63X7","expanded_url":"https://www.facebook.com/diarioelpaiscali","display_url":"facebook.com/diarioelpaiscaâ€¦","indices":[247,270]}]		[]	[]			Reducir el analfabetismo erÃ³tico es clave para que mÃ¡s mujeres puedan disfrutar a plenitud sus encuentros sexuales.â€¦ https://t.co/ktra2cOlgJ	19617.0	True	full
196206	196206	6053bd161ffa7f00383b89ab	2021-03-18 20:50:24	[]	[{"url":"https://t.co/R7KrFVmNu2","expanded_url":"https://www.telam.com.ar/notas/202103/547910-chile-fase-1-contagios-aumento-coronavirus.html#.YFO8i8rvCcg.twitter","display_url":"telam.com.ar/notas/202103/5â€¦","indices":[147,170]}]		[]	[]			Lo que importa, y que Crisalverso no muestra en sus "filminas", es que Chile cuenta con 11 millones de vacunas y quâ€¦ https://t.co/xZ4I8wKJWZ	27.0	True	full
196207	196207	6053bd161ffa7f00383b89b3	2021-03-18 20:50:25	[]	[]	Thu Mar 18 20:46:27 +0000 2021	[]	[{"url":"https://t.co/SiivT46kHe","expanded_url":"https://docs.google.com/presentation/d/1LL42YDIkuUMOTUJMlRCeMyiTrvQyH9_H-8jeBowaMnY/edit?usp=sharing","display_url":"docs.google.com/presentation/dâ€¦","indices":[0,23]}]	https://t.co/SiivT46kHe IM SO PROUD i finished my 'why hwang minhyun is the only man that deserves rights' presentation AHHH AND YES I KNOW ITS 5 AM	1866.0	RT @neoqtie: https://t.co/SiivT46kHe IM SO PROUD i finished my 'why hwang minhyun is the only man that deserves rights' presentation AHHH Aâ€¦	393.0	True	full
196208	196208	6053bd161ffa7f00383b89c9	2021-03-18 20:50:25	[]	[]	Thu Mar 18 17:36:25 +0000 2021	[{"text":"Kursaal","indices":[26,34]},{"text":"Moderna","indices":[166,174]}]	[{"url":"https://t.co/apnthd5WR0","expanded_url":"https://cutt.ly/WzRHohL","display_url":"cutt.ly/WzRHohL","indices":[233,256]}]	ðŸ’‰Centre de vaccination au #Kursaal : âœ… Uniquement ce samedi 20 mars âœ… Pour les + de 75 ans âœ… De 9H Ã 18H âœ… Pour les personnes dites "Ã haute vulnÃ©rabilitÃ©" âœ… Vaccin #Moderna ðŸ‘‰ Inscriptionâ˜Žï¸� 03 92 04 34 71 ðŸ‘‰ Ou RDV sur @doctolib âž¡ï¸� https://t.co/apnthd5WR0 https://t.co/K0t0uYtiiO	7148.0	RT @Dunkerque: ðŸ’‰Centre de vaccination au #Kursaal : âœ… Uniquement ce samedi 20 mars âœ… Pour les + de 75 ans âœ… De 9H Ã 18H âœ… Pour les personnâ€¦	1228.0	True	full
196209	196209	6053bd161ffa7f00383b89cb	2021-03-18 20:50:25	[]	[]	Thu Mar 18 18:06:54 +0000 2021	[]	[{"url":"https://t.co/fEwbXtpRby","expanded_url":"https://tinyurl.com/nhyzdutn","display_url":"tinyurl.com/nhyzdutn","indices":[105,128]}]	***Legal Aid Files Lawsuit To Secure New Yorkers In NYS Prisons Access To The COVID-19 Vaccine*** More: https://t.co/fEwbXtpRby https://t.co/HPsJjy8BOa	31832.0	RT @LegalAidNYC: ***Legal Aid Files Lawsuit To Secure New Yorkers In NYS Prisons Access To The COVID-19 Vaccine*** More: https://t.co/fEwbâ€¦	628.0	True	full
196210	196210	6053bd161ffa7f00383b89cd	2021-03-18 20:50:25	[]	[]	Thu Mar 18 20:50:00 +0000 2021	[]	[{"url":"https://t.co/yYjr4frqj9","expanded_url":"https://www.francetvinfo.fr/sante/maladie/coronavirus/fermetures-des-commerces-non-essentiels-dans-16-departements-un-nouveau-coup-de-massue-denonce-un-representant-du-secteur_4338379.html","display_url":"francetvinfo.fr/sante/maladie/â€¦","indices":[128,151]}]	Fermetures des commerces non-essentiels dans 16 dÃ©partements : "Un nouveau coup de massue", dÃ©nonce un reprÃ©sentant du secteur https://t.co/yYjr4frqj9 https://t.co/9AHPsvRQ7A	1828073.0	RT @franceinfo: Fermetures des commerces non-essentiels dans 16 dÃ©partements : "Un nouveau coup de massue", dÃ©nonce un reprÃ©sentant du sectâ€¦	73.0	True	full
196211	196211	6053bd171ffa7f00383b89f1	2021-03-18 20:50:25	[]	[]	Thu Mar 18 13:38:33 +0000 2021	[{"text":"HitoBicentenario3millones500mil","indices":[140,172]},{"text":"DaleUnParaoALaCovid19","indices":[174,196]}]	[{"url":"https://t.co/xMo16G0iIT","expanded_url":"https://www.vtv.gob.ve/portavoz-gobierno-irani-eliminacion-sanciones-lucha-coronavirus-ano-nuevo/","display_url":"vtv.gob.ve/portavoz-gobieâ€¦","indices":[198,221]}]	Portavoz del Gobierno iranÃ­: EliminaciÃ³n de sanciones y lucha contra el coronavirus, principales cuestiones de la agenda para el AÃ±o Nuevo #HitoBicentenario3millones500mil #DaleUnParaoALaCovid19 https://t.co/xMo16G0iIT https://t.co/UBqIEmpAoX	1814794.0	RT @VTVcanal8: Portavoz del Gobierno iranÃ­: EliminaciÃ³n de sanciones y lucha contra el coronavirus, principales cuestiones de la agenda parâ€¦	72.0	True	full
196212	196212	6053bd171ffa7f00383b8a07	2021-03-18 20:50:26	[]	[]	Thu Mar 18 18:53:51 +0000 2021	[]	[{"url":"https://t.co/KhlbOXAcmq","expanded_url":"https://www.spectator.co.uk/podcast/will-the-eu-go-through-with-its-threat-of-blocking-vaccines-","display_url":"spectator.co.uk/podcast/will-tâ€¦","indices":[207,230]}]	â€˜Ursula von der Leyenâ€™s threat was extreme. It was almost war communism, it would see the EU take over the factories of the firms producing the vaccine.â€™ ðŸ—£James Forsyth on the EUâ€™s vaccine threat ListenðŸ‘‡ https://t.co/KhlbOXAcmq	202744.0	RT @spectator: â€˜Ursula von der Leyenâ€™s threat was extreme. It was almost war communism, it would see the EU take over the factories of theâ€¦	1025.0	True	full
196213	196213	6053bd171ffa7f00383b8a25	2021-03-18 20:50:26	[]	[{"url":"https://t.co/CEBY7FMWKQ","expanded_url":"https://london.eater.com/22289541/when-will-restaurants-pubs-reopen-after-coronavirus-lockdown-england-roadmap","display_url":"london.eater.com/22289541/when-â€¦","indices":[181,204]}]		[]	[]			@Blacknaro_noir @cafecomferri Esse Ã�tila Ã© muito malvado nÃ©, conseguiu colocar coisa na cabecinha atÃ© do primeiro-mâ€¦ https://t.co/WsFv9oVnJK	17.0	True	full
196214	196214	6053bd171ffa7f00383b8a31	2021-03-18 20:50:26	[{"text":"USA","indices":[0,4]},{"text":"Touching","indices":[6,15]},{"text":"UnitedStates","indices":[23,36]},{"text":"AstraZeneca","indices":[78,90]},{"text":"COVID19vaccine","indices":[93,108]},{"text":"Mexico","indices":[133,140]},{"text":"Canada","indices":[145,152]},{"text":"vaccine","indices":[219,227]},{"text":"allies","indices":[237,244]},{"text":"CTVNews","indices":[247,255]}]	[{"url":"https://t.co/GRghFOjYtl","expanded_url":"https://www.ctvnews.ca/health/coronavirus/u-s-plans-to-send-1-5m-doses-of-astrazeneca-vaccine-to-canada-1.5352524","display_url":"ctvnews.ca/health/coronavâ€¦","indices":[256,279]}]		[]	[]			#USA, #Touching.ðŸ˜® "The #UnitedStates plans to send roughly 4 million doses of #AstraZeneca's #COVID19vaccine that iâ€¦ https://t.co/JkDHYT4Sua	14.0	True	full
196215	196215	6053bd181ffa7f00383b8a41	2021-03-18 20:50:26	[]	[]	Thu Mar 18 12:00:33 +0000 2021	[]	[{"url":"https://t.co/g8sJlg2xvE","expanded_url":"http://www.fbchealth.org","display_url":"fbchealth.org","indices":[45,68]}]	Sign up on our COVID-19 vaccine wait list at https://t.co/g8sJlg2xvE! WHO QUALIFIES? â€¢ Residents 50+ yo *NEW* â€¢ Healthcare providers â€¢ 16+ yo who have a health condition â€¢ Education &amp; Childcare workers 65+ yo don't have to wait in line at indoor locations. *NEW*	4509.0	RT @FortBendHealth: Sign up on our COVID-19 vaccine wait list at https://t.co/g8sJlg2xvE! WHO QUALIFIES? â€¢ Residents 50+ yo *NEW* â€¢ Hâ€¦	20.0	True	full
196216	196216	6053bd181ffa7f00383b8a4d	2021-03-18 20:50:26	[]	[]	Thu Mar 18 20:49:11 +0000 2021	[]	[{"url":"https://t.co/ilX1NyE4sm","expanded_url":"https://abcn.ws/3eYfbI7","display_url":"abcn.ws/3eYfbI7","indices":[185,208]}]	ONE YEAR AGO: All 50 states report at least one coronavirus case, while six counties in Northern California are ordered to "shelter in place." A look back at the rise of the pandemic: https://t.co/ilX1NyE4sm https://t.co/Pu2m5lscm2	16583627.0	RT @ABC: ONE YEAR AGO: All 50 states report at least one coronavirus case, while six counties in Northern California are ordered to "shelteâ€¦	932.0	True	full
196217	196217	6053bd181ffa7f00383b8a65	2021-03-18 20:50:26	[]	[{"url":"https://t.co/iFFPjHrByd","expanded_url":"https://www.itv.com/news/westcountry/2021-03-18/pensioner-given-covid-breach-warning-over-socially-distanced-cup-of-tea","display_url":"itv.com/news/westcountâ€¦","indices":[138,161]}]		[]	[]			Congratulations to @Glos_Police for solving all the crime in the county, well they must have done if they've got fuâ€¦ https://t.co/MDp8Fsk3qH	251.0	True	full
196218	196218	6053bd181ffa7f00383b8a6b	2021-03-18 20:50:26	[]	[]	Thu Mar 18 19:17:14 +0000 2021	[{"text":"GamblingTwitter","indices":[217,233]},{"text":"TeamPicksCity","indices":[234,248]}]	[{"url":"https://t.co/OlhKfjGTbM","expanded_url":"https://pickscity.com/product/buzzer-picks/","display_url":"pickscity.com/product/buzzerâ€¦","indices":[192,215]}]	Weâ€™re absolutely slayinâ€™ the books ðŸ—¡ Current streaks: ðŸ†“12-2 on free playsðŸ”¥ ðŸŽ¾18-5 tennis plays ðŸ”¥ ðŸ’°+38u this month ðŸ”¥ Join VIP with the following link, use code BP15 for 15% off on any package https://t.co/OlhKfjGTbM #GamblingTwitter #TeamPicksCity @PicksCity https://t.co/yFv4p0F1hR	1881.0	RT @BuzzerPicks: Weâ€™re absolutely slayinâ€™ the books ðŸ—¡ Current streaks: ðŸ†“12-2 on free playsðŸ”¥ ðŸŽ¾18-5 tennis plays ðŸ”¥ ðŸ’°+38u this month ðŸ”¥ Joinâ€¦	1052.0	True	full
196219	196219	6053bd181ffa7f00383b8a79	2021-03-18 20:50:26	[{"text":"WeAreNewYorksTeam","indices":[201,219]},{"text":"SJUVB","indices":[221,227]}]	[{"url":"https://t.co/5SF9l7xX2m","expanded_url":"http://bit.ly/3cEBijW","display_url":"bit.ly/3cEBijW","indices":[176,199]}]		[]	[]			St. Johnâ€™s welcomes Providence to Carnesecca Arena for a pair of home matches on Friday and Saturday. The Red Stoâ€¦ https://t.co/NrJN5ZF7eS	4563.0	True	full
196220	196220	6053bd181ffa7f00383b8a85	2021-03-18 20:50:27	[]	[]	Thu Mar 18 19:57:14 +0000 2021	[{"text":"TrumpFlu","indices":[126,135]}]	[{"url":"https://t.co/7sM6YbeU5d","expanded_url":"https://twitter.com/TheUSASingers/status/1372634538082467849","display_url":"twitter.com/TheUSASingers/â€¦","indices":[136,159]}]	Trump has tried to denigrate every fabric of America with his hate mongering. He literally killed 1/2 million people with his #TrumpFlu https://t.co/7sM6YbeU5d	1837.0	RT @wildwillows111: Trump has tried to denigrate every fabric of America with his hate mongering. He literally killed 1/2 million people wiâ€¦	15.0	True	full
196221	196221	6053bd191ffa7f00383b8a9f	2021-03-18 20:50:27	[]	[]	Thu Mar 18 13:38:33 +0000 2021	[{"text":"HitoBicentenario3millones500mil","indices":[140,172]},{"text":"DaleUnParaoALaCovid19","indices":[174,196]}]	[{"url":"https://t.co/xMo16G0iIT","expanded_url":"https://www.vtv.gob.ve/portavoz-gobierno-irani-eliminacion-sanciones-lucha-coronavirus-ano-nuevo/","display_url":"vtv.gob.ve/portavoz-gobieâ€¦","indices":[198,221]}]	Portavoz del Gobierno iranÃ­: EliminaciÃ³n de sanciones y lucha contra el coronavirus, principales cuestiones de la agenda para el AÃ±o Nuevo #HitoBicentenario3millones500mil #DaleUnParaoALaCovid19 https://t.co/xMo16G0iIT https://t.co/UBqIEmpAoX	1814794.0	RT @VTVcanal8: Portavoz del Gobierno iranÃ­: EliminaciÃ³n de sanciones y lucha contra el coronavirus, principales cuestiones de la agenda parâ€¦	833.0	True	full
196222	196222	6053bd191ffa7f00383b8aa1	2021-03-18 20:50:27	[]	[]	Thu Mar 18 14:18:39 +0000 2021	[{"text":"HitoBicentenario3millones500mil","indices":[113,145]},{"text":"DaleUnParaoALaCovid19","indices":[147,169]}]	[{"url":"https://t.co/bfFLORDfk9","expanded_url":"https://www.vtv.gob.ve/venezuela-registra-comunitarios-recuperacion/","display_url":"vtv.gob.ve/venezuela-regiâ€¦","indices":[171,194]}]	DÃ­a 367 | Lucha contra la COVID-19: Venezuela registra 549 casos comunitarios y una tasa de recuperaciÃ³n de 94% #HitoBicentenario3millones500mil #DaleUnParaoALaCovid19 https://t.co/bfFLORDfk9 https://t.co/7FVfXHV693	1814794.0	RT @VTVcanal8: DÃ­a 367 | Lucha contra la COVID-19: Venezuela registra 549 casos comunitarios y una tasa de recuperaciÃ³n de 94% #HitoBicentâ€¦	72.0	True	full
196223	196223	6053bd191ffa7f00383b8ac5	2021-03-18 20:50:27	[]	[]	Thu Mar 18 16:45:31 +0000 2021	[]	[{"url":"https://t.co/TUPBQqg07i","expanded_url":"https://apple.news/AWYugcR1pRbWh4KaEP4_1Iw","display_url":"apple.news/AWYugcR1pRbWh4â€¦","indices":[256,279]}]	Today the EMA concluded AstraZenecaâ€™s vaccine is indeed safe and effective. Its benefits outweigh any possible risks and has not been found to be associated with an increased risk of blood clots or an increase in the overall risk of thromboembolic events. https://t.co/TUPBQqg07i	36525.0	RT @sailorrooscout: Today the EMA concluded AstraZenecaâ€™s vaccine is indeed safe and effective. Its benefits outweigh any possible risks anâ€¦	76.0	True	full
196224	196224	6053bd191ffa7f00383b8ad1	2021-03-18 20:50:27	[]	[]	Thu Mar 18 20:47:01 +0000 2021	[{"text":"Oakville","indices":[20,29]},{"text":"Halton","indices":[34,41]}]	[{"url":"https://t.co/yK85FvAvC5","expanded_url":"https://mailchi.mp/oakville/office-of-the-mayor-and-council-18march21","display_url":"mailchi.mp/oakville/officâ€¦","indices":[152,175]}]	Vaccine booking for #Oakville and #Halton residents 75 and older and Indigenous adults 55 years and older opens tomorrow Read today's Newsletter here: https://t.co/yK85FvAvC5 https://t.co/PZMzvybHky	11794.0	RT @MayorRobBurton: Vaccine booking for #Oakville and #Halton residents 75 and older and Indigenous adults 55 years and older opens tomorroâ€¦	571.0	True	full
196225	196225	6053bd191ffa7f00383b8ad7	2021-03-18 20:50:27	[]	[]	Thu Mar 18 20:38:19 +0000 2021	[{"text":"HitoBicentenario3millones500mil","indices":[160,192]},{"text":"DaleUnParaoALaCovid19","indices":[193,215]}]	[{"url":"https://t.co/5WhjEZ9RNa","expanded_url":"https://bit.ly/38UbcbM","display_url":"bit.ly/38UbcbM","indices":[136,159]}]	COMUNICADO | Venezuela expresa sus mÃ¡s sentidas condolencias y solidaridad con el pueblo y Gobierno de la RepÃºblica Unida de Tanzania. https://t.co/5WhjEZ9RNa #HitoBicentenario3millones500mil #DaleUnParaoALaCovid19 https://t.co/HTRP40AIfU	3364.0	RT @glendimar2512: COMUNICADO | Venezuela expresa sus mÃ¡s sentidas condolencias y solidaridad con el pueblo y Gobierno de la RepÃºblica Unidâ€¦	494.0	True	full
196226	196226	6053bd191ffa7f00383b8adb	2021-03-18 20:50:28	[{"text":"sweepstakes","indices":[125,137]},{"text":"KnightsArmament","indices":[138,154]},{"text":"SR15","indices":[168,173]},{"text":"Vortex","indices":[174,181]},{"text":"winarifle","indices":[196,206]},{"text":"gungiveaway","indices":[207,219]},{"text":"winagun","indices":[220,228]},{"text":"dreamrifle","indices":[229,240]}]	[{"url":"https://t.co/QLuZSON2jt","expanded_url":"https://wn.nr/2zEgbx","display_url":"wn.nr/2zEgbx","indices":[254,277]}]		[]	[]			I just entered to win a Knights Armament SR-15 Rifle w/ Vortex Razor HD Gen III Scope from @ClassicFirearm! Valuedâ€¦ https://t.co/A2pIwSrpXD	1.0	True	full
196227	196227	6053bd1a1ffa7f00383b8aeb	2021-03-18 20:50:28	[]	[]	Thu Mar 18 20:14:04 +0000 2021	[]	[{"url":"https://t.co/tovKEdGRvb","expanded_url":"https://twitter.com/AbbyCScience/status/1372627144703086605","display_url":"twitter.com/AbbyCScience/sâ€¦","indices":[121,144]}]	I think I'd rather listen to medical doctors vs. an economist as to what the implications of children getting COVID are. https://t.co/tovKEdGRvb	53873.0	RT @saradannerdukic: I think I'd rather listen to medical doctors vs. an economist as to what the implications of children getting COVID arâ€¦	185.0	True	full
196228	196228	6053bd1a1ffa7f00383b8aef	2021-03-18 20:50:28	[]	[]	Thu Mar 18 15:46:16 +0000 2021	[]	[{"url":"https://t.co/iMoD7kI7KV","expanded_url":"https://www.bloomberg.com/graphics/covid-vaccine-tracker-global-distribution/","display_url":"bloomberg.com/graphics/covidâ€¦","indices":[179,202]}]	Updated Mar. 17, U.S. has administered 113 Million Covid-19 Vaccine Shots: KEEP IT UP &amp; RAMP IT UP U.S. Click below for a lot more details Retweet the Good News... https://t.co/iMoD7kI7KV via @bbgvisualdata	144089.0	RT @iquitsmokingcig: Updated Mar. 17, U.S. has administered 113 Million Covid-19 Vaccine Shots: KEEP IT UP &amp; RAMP IT UP U.S. Click belowâ€¦	68036.0	True	full
196229	196229	6053bd1a1ffa7f00383b8af3	2021-03-18 20:50:28	[]	[]	Thu Mar 18 18:10:05 +0000 2021	[]	[{"url":"https://t.co/enay6SMWBH","expanded_url":"https://www.vox.com/22337790/trump-coronavirus-vaccines-endorsement-fox-news?utm_campaign=vox&utm_content=chorus&utm_medium=social&utm_source=twitter","display_url":"vox.com/22337790/trumpâ€¦","indices":[196,219]}]	White Republicans are more vaccine hesitant than any other group, so what Trump says about Covid-19 vaccines matters. His comments on Fox News represented a tentative step in the right direction. https://t.co/enay6SMWBH	1021463.0	RT @voxdotcom: White Republicans are more vaccine hesitant than any other group, so what Trump says about Covid-19 vaccines matters. His coâ€¦	1382.0	True	full
196230	196230	6053bd1a1ffa7f00383b8af7	2021-03-18 20:50:28	[{"text":"QuitoSeguroOtraVez","indices":[203,222]}]	[{"url":"https://t.co/zLIZxkdVWi","expanded_url":"https://bit.ly/3vA5Oo5","display_url":"bit.ly/3vA5Oo5","indices":[242,265]}]		[]	[]			OPERATIVO | Coordinamos operativos de control diarios en la Zona de La Mariscal. Verificamos el buen uso del espaciâ€¦ https://t.co/xqvzp4y0tw	444.0	True	full
196231	196231	6053bd1b1ffa7f00383b8b45	2021-03-18 20:50:29	[{"text":"s","indices":[204,206]}]	[{"url":"https://t.co/5IZQojNyqM","expanded_url":"https://bit.ly/3rzThP2","display_url":"bit.ly/3rzThP2","indices":[252,275]}]		[]	[]			Clearly, this woman doesn't know a thing about vaccine development or how long this Covid-19 vaccine had been in thâ€¦ https://t.co/lv7GHiLUP7	874.0	True	full
196232	196232	6053bd1b1ffa7f00383b8b53	2021-03-18 20:50:29	[]	[{"url":"https://t.co/f3nrUoUFSy","expanded_url":"https://informenorte.com.ar/en-tigre-ya-se-vacunaron-15-000-vecinos-contra-el-coronavirus/","display_url":"informenorte.com.ar/en-tigre-ya-seâ€¦","indices":[139,162]}]		[]	[]			En Tigre, ya se vacunaron 15.000 vecinos contra el coronavirus @MunicipioTigre @ZamoraJulio @PrensaJZamoraâ€¦ https://t.co/QfTHFTiUW7	849.0	True	full
196233	196233	6053bd1b1ffa7f00383b8b67	2021-03-18 20:50:29	[]	[]	Thu Mar 18 20:30:04 +0000 2021	[{"text":"OpenGMHSNow","indices":[242,254]}]	[{"url":"https://t.co/an0Lo6GjvO","expanded_url":"https://gcn.ie/closure-gmhs-irish-sexual-healthcare/","display_url":"gcn.ie/closure-gmhs-iâ€¦","indices":[257,280]}]	The Gay Mens Health service has been closed 1 year! We explore the impacts of its prolonged closure on our LGBTQ+ community. @Noah_Halpin/@GilmoreJNurse/@HIVIreland/@NoelDonnellon /@ActUpDublin/@arleavitt/@StigmaStudyIE /@Man2ManIreland #OpenGMHSNow https://t.co/an0Lo6GjvO	17893.0	RT @GCNmag: The Gay Mens Health service has been closed 1 year! We explore the impacts of its prolonged closure on our LGBTQ+ community.â€¦	2042.0	True	full
196234	196234	6053bd1b1ffa7f00383b8b73	2021-03-18 20:50:29	[]	[]	Thu Mar 18 18:10:05 +0000 2021	[]	[{"url":"https://t.co/enay6SMWBH","expanded_url":"https://www.vox.com/22337790/trump-coronavirus-vaccines-endorsement-fox-news?utm_campaign=vox&utm_content=chorus&utm_medium=social&utm_source=twitter","display_url":"vox.com/22337790/trumpâ€¦","indices":[196,219]}]	White Republicans are more vaccine hesitant than any other group, so what Trump says about Covid-19 vaccines matters. His comments on Fox News represented a tentative step in the right direction. https://t.co/enay6SMWBH	1021490.0	RT @voxdotcom: White Republicans are more vaccine hesitant than any other group, so what Trump says about Covid-19 vaccines matters. His coâ€¦	1342.0	True	full
196235	196235	6053bd1b1ffa7f00383b8b77	2021-03-18 20:50:29	[]	[]	Thu Mar 18 20:15:02 +0000 2021	[]	[{"url":"https://t.co/tiafuIWT6T","expanded_url":"https://buff.ly/30Vb9rR","display_url":"buff.ly/30Vb9rR","indices":[98,121]}]	Vacinas da Pfizer e de Oxford sÃ£o eficazes contra variante brasileira, aponta estudo preliminar. https://t.co/tiafuIWT6T https://t.co/Oz1WEfmeGT	707883.0	RT @JovemPanNews: Vacinas da Pfizer e de Oxford sÃ£o eficazes contra variante brasileira, aponta estudo preliminar. https://t.co/tiafuIWT6Tâ€¦	373.0	True	full
196236	196236	6053bd1b1ffa7f00383b8b7d	2021-03-18 20:50:29	[]	[]	Thu Mar 18 20:15:44 +0000 2021	[]	[{"url":"https://t.co/aCRWxpvcVq","expanded_url":"http://bit.ly/2OF9qVc","display_url":"bit.ly/2OF9qVc","indices":[202,225]}]	If this pandemic has taught us anything, itâ€™s that it's time to recognize health care as a human right. That's exactly what Reps. @DebDingell and @RashidaTlaib are fighting for with this legislation. https://t.co/aCRWxpvcVq	42254.0	RT @MichiganDems: If this pandemic has taught us anything, itâ€™s that it's time to recognize health care as a human right. That's exactlyâ€¦	2.0	True	full
196237	196237	6053bd1c1ffa7f00383b8b81	2021-03-18 20:50:29	[]	[]	Thu Mar 18 20:15:34 +0000 2021	[{"text":"EspaÃ±a","indices":[0,7]},{"text":"vacunaciÃ³n","indices":[20,31]},{"text":"AstraZeneca","indices":[68,80]}]	[{"url":"https://t.co/jLXzUkxirz","expanded_url":"http://malagah.info/rpumc2","display_url":"malagah.info/rpumc2","indices":[143,166]}]	#EspaÃ±a retomarÃ¡ la #vacunaciÃ³n contra la Covid-19 con las dosis de #AstraZeneca a partir de la semana que viene, concretamente el miÃ©rcoles https://t.co/jLXzUkxirz	133939.0	RT @malagahoy_es: #EspaÃ±a retomarÃ¡ la #vacunaciÃ³n contra la Covid-19 con las dosis de #AstraZeneca a partir de la semana que viene, concretâ€¦	106.0	True	full
196238	196238	6053bd1c1ffa7f00383b8b89	2021-03-18 20:50:29	[]	[]	Thu Mar 18 09:08:09 +0000 2021	[]	[{"url":"https://t.co/Cb5ZJMbukk","expanded_url":"https://www.environewsnigeria.com/tanzania-cancels-gmo-trials-again/","display_url":"environewsnigeria.com/tanzania-canceâ€¦","indices":[256,279]}]	January, 2021: Tanzania has announced the cancellation of research trials involving (GMOs) and the decision to put in place extra biosafety scrutiny of imported genetically modified (GM) seed. March 2021: Tanzanian prezident, Covid denier, died at age 61 https://t.co/Cb5ZJMbukk https://t.co/xG2isjXbG4	3767.0	RT @Julija9Julija: January, 2021: Tanzania has announced the cancellation of research trials involving (GMOs) and the decision to put in pâ€¦	4397.0	True	full
196239	196239	6053bd1c1ffa7f00383b8ba1	2021-03-18 20:50:30	[]	[{"url":"https://t.co/T8artJYSgD","expanded_url":"https://youtu.be/eVynXGj4eyA","display_url":"youtu.be/eVynXGj4eyA","indices":[237,260]}]		[]	[]			@jssnowden @SJMSJK @b0redj0rd @BigTfromHalfway @afneil OK your are funny. We are signing trad deals all over the plâ€¦ https://t.co/r5ILuO132A	5.0	True	full
196240	196240	6053bd1d1ffa7f00383b8bb7	2021-03-18 20:50:30	[]	[]	Thu Mar 18 17:09:17 +0000 2021	[]	[{"url":"https://t.co/XEfTDCgEN6","expanded_url":"https://www.wsj.com/articles/who-china-hunt-covid-origins-11616004512?st=r0cxit8nlfvmq40&reflink=desktopwebshare_permalink","display_url":"wsj.com/articles/who-câ€¦","indices":[219,242]}]	The mainstream narrative on the search for SARS-Cov2 origins reads like the dystopian endgame of a postmodern world. Itâ€™s anti-scientific, anti-reason, and anti-human. Humanity can do better, and we must. [thread 1/12] https://t.co/XEfTDCgEN6	138567.0	RT @HeatherEHeying: The mainstream narrative on the search for SARS-Cov2 origins reads like the dystopian endgame of a postmodern world. Itâ€¦	95.0	True	full
196241	196241	6053bd1d1ffa7f00383b8be1	2021-03-18 20:50:30	[]	[{"url":"https://t.co/T2rl02A5QD","expanded_url":"https://twitter.com/thehill/status/1372552369028882440?s=21","display_url":"twitter.com/thehill/statusâ€¦","indices":[132,155]}]		[]	[]			@JordanAbudayyeh You and @GovPritzker need to take a real hard look at this, you may find the answer to your friendâ€¦ https://t.co/UglQhP1I07	146.0	True	full
196242	196242	6053bd1d1ffa7f00383b8be5	2021-03-18 20:50:31	[]	[]	Thu Mar 18 03:17:37 +0000 2021	[]	[{"url":"https://t.co/u7wbWuopSW","expanded_url":"https://softwaredevelopmentperestroika.wordpress.com/2021/01/15/final-report-on-swedish-mortality-2020-anno-covid/amp/?__twitter_impression=true","display_url":"â€¦edevelopmentperestroika.wordpress.com/2021/01/15/finâ€¦","indices":[184,207]}]	Sweden 2020 age-adjusted excess deaths compared to baseline from 2015-2018 is... 1996. Less than 2000 excess deaths, among nearly 100,000 per year. Thatâ€™s almost statistical noise. https://t.co/u7wbWuopSW	14225.0	RT @MarkChangizi: Sweden 2020 age-adjusted excess deaths compared to baseline from 2015-2018 is... 1996. Less than 2000 excess deaths, amoâ€¦	14225.0	True	full
196243	196243	6053bd1e1ffa7f00383b8c01	2021-03-18 20:50:31	[]	[]	Thu Mar 18 20:15:44 +0000 2021	[]	[{"url":"https://t.co/aCRWxpvcVq","expanded_url":"http://bit.ly/2OF9qVc","display_url":"bit.ly/2OF9qVc","indices":[202,225]}]	If this pandemic has taught us anything, itâ€™s that it's time to recognize health care as a human right. That's exactly what Reps. @DebDingell and @RashidaTlaib are fighting for with this legislation. https://t.co/aCRWxpvcVq	42261.0	RT @MichiganDems: If this pandemic has taught us anything, itâ€™s that it's time to recognize health care as a human right. That's exactlyâ€¦	1680.0	True	full
196244	196244	6053bd1e1ffa7f00383b8c0b	2021-03-18 20:50:31	[]	[]	Thu Mar 18 11:11:43 +0000 2021	[]	[{"url":"https://t.co/QrMquFBkK6","expanded_url":"http://bit.ly/38P0rav","display_url":"bit.ly/38P0rav","indices":[117,140]}]	@paullewismoney " over Â£900 million in COVID-related contracts awarded to firms owned by Conservative Party donors " https://t.co/QrMquFBkK6 Clearly they backed a winner	358.0	RT @LeslieMidnight: @paullewismoney " over Â£900 million in COVID-related contracts awarded to firms owned by Conservative Party donors " htâ€¦	26485.0	True	full
196245	196245	6053bd1e1ffa7f00383b8c0d	2021-03-18 20:50:31	[{"text":"ableg","indices":[227,233]},{"text":"abpoli","indices":[234,241]},{"text":"cdnpoli","indices":[242,250]},{"text":"COVID19","indices":[251,259]}]	[{"url":"https://t.co/VArDkwCxD1","expanded_url":"https://www.cbc.ca/news/canada/edmonton/kenney-to-provide-update-on-covid-19-vaccine-pharmacy-rollout-1.5954891?__vfz=medium%3Dsharebar","display_url":"cbc.ca/news/canada/edâ€¦","indices":[164,187]}]		[]	[]			Decision on moving Alberta into next step of reopening not yet made, premier Kenney says, asks people to celebrateâ€¦ https://t.co/cnWu7YKnTT	8124.0	True	full
196246	196246	6053bd1e1ffa7f00383b8c11	2021-03-18 20:50:31	[]	[{"url":"https://t.co/aeiLviKO84","expanded_url":"https://mara-gamiel.blogspot.com/2021/03/bombshell-public-health-england-admits.html","display_url":"mara-gamiel.blogspot.com/2021/03/bombshâ€¦","indices":[190,213]}]		[]	[]			Bombshell! Public Health England Admits it Cannot Scientifically Prove That COVID-19 is Contagious â€“ [Humans Are Fâ€¦ https://t.co/a3ZsTV4IX4	1884.0	True	full
196247	196247	6053bd1e1ffa7f00383b8c19	2021-03-18 20:50:31	[]	[]	Thu Mar 18 19:54:26 +0000 2021	[{"text":"HitoBicentenario3millones500mil","indices":[113,145]},{"text":"DaleUnParaoALaCovid19","indices":[147,169]}]	[{"url":"https://t.co/Ma2uZCczsZ","expanded_url":"https://www.vtv.gob.ve/venezuela-registra-comunitarios-recuperacion/","display_url":"vtv.gob.ve/venezuela-regiâ€¦","indices":[171,194]}]	DÃ­a 367 | Lucha contra la COVID-19: Venezuela registra 549 casos comunitarios y una tasa de recuperaciÃ³n de 94% #HitoBicentenario3millones500mil #DaleUnParaoALaCovid19 https://t.co/Ma2uZCczsZ https://t.co/Tjnenjugk1	1886.0	RT @Robert020325: DÃ­a 367 | Lucha contra la COVID-19: Venezuela registra 549 casos comunitarios y una tasa de recuperaciÃ³n de 94% #HitoBicâ€¦	267.0	True	full
196248	196248	6053bd1e1ffa7f00383b8c21	2021-03-18 20:50:31	[]	[]	Wed Mar 17 13:47:07 +0000 2021	[{"text":"COVID19","indices":[46,54]},{"text":"GenderSensitive","indices":[72,88]},{"text":"womenspoliticalparticipation","indices":[129,158]},{"text":"GenderSensitive","indices":[167,183]},{"text":"CSW65","indices":[243,249]},{"text":"UNMuteCSW65","indices":[250,262]},{"text":"CSW65Africa","indices":[263,275]}]	[{"url":"https://t.co/UYkB4pKllq","expanded_url":"https://bit.ly/3eULGqR","display_url":"bit.ly/3eULGqR","indices":[218,241]}]	Women have been disproportionally impacted by #COVID19 and we need more #GenderSensitive Measures Do you want to learn more how #womenspoliticalparticipation impacts #GenderSensitive Measures? Read our policy brief: https://t.co/UYkB4pKllq #CSW65 #UNMuteCSW65 #CSW65Africa https://t.co/SnkePwKOcc	23085.0	RT @MakeWomenCount: Women have been disproportionally impacted by #COVID19 and we need more #GenderSensitive Measures Do you want to learnâ€¦	3080.0	True	full
196249	196249	6053bd1f1ffa7f00383b8c4b	2021-03-18 20:50:32	[]	[{"url":"https://t.co/CMDDqnck6L","expanded_url":"https://twitter.com/donaldjtrumpjr/status/1372278061694136324?s=12","display_url":"twitter.com/donaldjtrumpjrâ€¦","indices":[186,209]}]		[]	[]			@DougieSnarks @tmschultzy Why was this allowed? Doubt he'll get on the no fly list like we peons. No fines for him!â€¦ https://t.co/SUeQFtzQLd	96.0	True	full
196250	196250	6053bd1f1ffa7f00383b8c4f	2021-03-18 20:50:32	[{"text":"Beporn","indices":[58,65]}]	[{"url":"https://t.co/jfstnGnHwh","expanded_url":"http://be-porn.com/profile/NandoYSara","display_url":"be-porn.com/profile/NandoYâ€¦","indices":[158,181]}]		[]	[]			AquÃ­ os dejamos el enlace al perfil pÃºblico y gratuito de #Beporn !! Descubre modelos nuev@s para poder asceder aâ€¦ https://t.co/BgcT0I1hiR	4583.0	True	full
196251	196251	6053bd1f1ffa7f00383b8c59	2021-03-18 20:50:32	[]	[]	Thu Mar 11 17:19:23 +0000 2021	[{"text":"bitcoins","indices":[34,43]},{"text":"bitcoiner","indices":[208,218]},{"text":"EspacioBitcoin","indices":[235,250]}]	[{"url":"https://t.co/FWAqyvySAv","expanded_url":"http://bit.ly/walletE1","display_url":"bit.ly/walletE1","indices":[254,277]}]	Â¿QuÃ© wallet usas para guardar tus #bitcoins? ðŸ“² El jueves 18/03 te invitamos a esta charla + meetup donde vas a conocer los tipos de billeteras que existen y sus caracterÃ­sticas. Nos acompaÃ±a @franamati ðŸ‘¨â€�ðŸ’» #bitcoiner y cofundador de #EspacioBitcoin ðŸ”— https://t.co/FWAqyvySAv https://t.co/Wg4XAg2eUX	2367.0	RT @EspacioBitcoin: Â¿QuÃ© wallet usas para guardar tus #bitcoins? ðŸ“² El jueves 18/03 te invitamos a esta charla + meetup donde vas a conocerâ€¦	34.0	True	full
196252	196252	6053bd1f1ffa7f00383b8c6f	2021-03-18 20:50:32	[]	[]	Thu Mar 18 14:18:39 +0000 2021	[{"text":"HitoBicentenario3millones500mil","indices":[113,145]},{"text":"DaleUnParaoALaCovid19","indices":[147,169]}]	[{"url":"https://t.co/bfFLORDfk9","expanded_url":"https://www.vtv.gob.ve/venezuela-registra-comunitarios-recuperacion/","display_url":"vtv.gob.ve/venezuela-regiâ€¦","indices":[171,194]}]	DÃ­a 367 | Lucha contra la COVID-19: Venezuela registra 549 casos comunitarios y una tasa de recuperaciÃ³n de 94% #HitoBicentenario3millones500mil #DaleUnParaoALaCovid19 https://t.co/bfFLORDfk9 https://t.co/7FVfXHV693	1814794.0	RT @VTVcanal8: DÃ­a 367 | Lucha contra la COVID-19: Venezuela registra 549 casos comunitarios y una tasa de recuperaciÃ³n de 94% #HitoBicentâ€¦	10.0	True	full
196253	196253	6053bd1f1ffa7f00383b8c75	2021-03-18 20:50:32	[]	[]	Thu Mar 18 18:28:41 +0000 2021	[]	[{"url":"https://t.co/mmD7sqFj8y","expanded_url":"https://www.hartgroup.org/covid-19-evidence/","display_url":"hartgroup.org/covid-19-evideâ€¦","indices":[131,154]}]	If anything should be mandatory right now, it should be the requirement for every politician, journalist and citizen to read this: https://t.co/mmD7sqFj8y	29299.0	RT @bobscartoons: If anything should be mandatory right now, it should be the requirement for every politician, journalist and citizen to râ€¦	1381.0	True	full
196254	196254	6053bd1f1ffa7f00383b8c77	2021-03-18 20:50:32	[]	[]	Thu Mar 18 20:06:32 +0000 2021	[]	[{"url":"https://t.co/Jf3I1aqVwW","expanded_url":"https://www.cbc.ca/news/canada/british-columbia/vaccine-plan-bc-update-march-18-2021-1.5955231","display_url":"cbc.ca/news/canada/brâ€¦","indices":[177,200]}]	B.C. will be giving the AstraZeneca vaccine to more than 300,000 first responders, grocery store employees, teachers, child care workers and other groups in the next two months https://t.co/Jf3I1aqVwW	41548.0	RT @j_mcelroy: B.C. will be giving the AstraZeneca vaccine to more than 300,000 first responders, grocery store employees, teachers, childâ€¦	905.0	True	full
196255	196255	6053bd1f1ffa7f00383b8caf	2021-03-18 20:50:33	[]	[]	Thu Mar 18 20:41:18 +0000 2021	[{"text":"VaiPraCimaPresidente","indices":[145,166]}]	[{"url":"https://t.co/3rCKn9h9jC","expanded_url":"https://twitter.com/MHR2907/status/1372616723858391048","display_url":"twitter.com/MHR2907/statusâ€¦","indices":[167,190]}]	A farsa dos nÃºmeros do covidÃ£o, sendo denunciada pelo Prefeito de Aparecida do Norte! Nunca foi para salvar vidas !!! Joao DÃ³ria na cadeia !!! #VaiPraCimaPresidente https://t.co/3rCKn9h9jC	32390.0	RT @fec5588fm: A farsa dos nÃºmeros do covidÃ£o, sendo denunciada pelo Prefeito de Aparecida do Norte! Nunca foi para salvar vidas !!! Joaoâ€¦	1488.0	True	full
196256	196256	6053bd201ffa7f00383b8cc7	2021-03-18 20:50:33	[]	[]	Thu Mar 18 10:53:02 +0000 2021	[]	[{"url":"https://t.co/yROuxx4GK9","expanded_url":"https://twitter.com/Dr_Nocturnus/status/1372284322691096579","display_url":"twitter.com/Dr_Nocturnus/sâ€¦","indices":[261,284]}]	Das mit den Tests hat auch mich umgehauen. Wenn wir Ã¼ber ein Jahr nach Beginn wieder darÃ¼ber diskutieren, ob ReiserÃ¼ckkehrer jetzt getestet werden mÃ¼ssen oder nicht, dann haben viele offenbar immer noch nicht den Ernst der Lage verstanden. Mir macht das Angst. https://t.co/yROuxx4GK9	1376.0	RT @richvolkmann: Das mit den Tests hat auch mich umgehauen. Wenn wir Ã¼ber ein Jahr nach Beginn wieder darÃ¼ber diskutieren, ob ReiserÃ¼ckkehâ€¦	144.0	True	full
196257	196257	6053bd201ffa7f00383b8ccd	2021-03-18 20:50:33	[]	[]	Thu Mar 18 10:43:11 +0000 2021	[{"text":"Cyprus","indices":[8,15]}]	[{"url":"https://t.co/cdUichFb8O","expanded_url":"http://library.fes.de/pdf-files/bueros/zypern/17208.pdf","display_url":"library.fes.de/pdf-files/buerâ€¦","indices":[189,212]}]	What is #Cyprusâ€™ plan for post Covid-19 recovery? What are its structural issues? Piece by @sim010101 and me (written a few months back but has background too). Commissioned by @FESCyprus https://t.co/cdUichFb8O https://t.co/Q39dyMrKiC	5200.0	RT @FionaMullenCY: What is #Cyprusâ€™ plan for post Covid-19 recovery? What are its structural issues? Piece by @sim010101 and me (written aâ€¦	1180.0	True	full
196258	196258	6053bd201ffa7f00383b8ccf	2021-03-18 20:50:33	[]	[]	Thu Mar 18 20:28:12 +0000 2021	[]	[{"url":"https://t.co/2ILQcXHMun","expanded_url":"https://www.sciencedirect.com/science/article/abs/pii/S0376635721000231","display_url":"sciencedirect.com/science/articlâ€¦","indices":[243,266]}]	Â¿CÃ³mo seleccionan las aves el material para la construcciÃ³n de sus nidos? Cada vez se sabe mÃ¡s sobre cÃ³mo la experiencia les hace elegir mejor de entre la variedad de materiales disponibles en su entorno. No es puro instinto, hay aprendizaje. https://t.co/2ILQcXHMun	1626.0	RT @luiscbrinol: Â¿CÃ³mo seleccionan las aves el material para la construcciÃ³n de sus nidos? Cada vez se sabe mÃ¡s sobre cÃ³mo la experiencia lâ€¦	3554.0	True	full
196259	196259	6053bd201ffa7f00383b8cd7	2021-03-18 20:50:33	[]	[]	Thu Mar 18 20:40:55 +0000 2021	[]	[{"url":"https://t.co/UeB2Hk3gyW","expanded_url":"http://vaccine.ky.gov","display_url":"vaccine.ky.gov","indices":[42,65]},{"url":"https://t.co/53PyTAEf1w","expanded_url":"https://www.courier-journal.com/story/news/2021/03/18/kentucky-expanding-vaccine-access-those-50-and-older-monday/4755303001/","display_url":"courier-journal.com/story/news/202â€¦","indices":[125,148]}]	People can start signing up Monday. Visit https://t.co/UeB2Hk3gyW or callÂ 855-598-2246Â to find the nearest vaccine location.Â https://t.co/53PyTAEf1w	99980.0	RT @courierjournal: People can start signing up Monday. Visit https://t.co/UeB2Hk3gyW or callÂ 855-598-2246Â to find the nearest vaccine locaâ€¦	446.0	True	full
196260	196260	6053bd201ffa7f00383b8ce3	2021-03-18 20:50:33	[{"text":"completo","indices":[228,237]},{"text":"COVID19","indices":[238,246]}]	[{"url":"https://t.co/KpQFcoZGSW","expanded_url":"https://www.portalamazonida.com.br/rio-de-janeiro-sofre-com-covid-19-e-possivel-fechamento-completo-pode-acontecer/","display_url":"portalamazonida.com.br/rio-de-janeiroâ€¦","indices":[248,271]}]		[]	[]			Rio registra recorde de internados em UTIs de Covid e Paes vai discutir 'fechamento completo'. ComitÃª cientÃ­fico daâ€¦ https://t.co/uO7NfWIhVL	1.0	True	full
196261	196261	6053bd201ffa7f00383b8cf3	2021-03-18 20:50:33	[]	[]	Thu Mar 18 16:09:53 +0000 2021	[]	[{"url":"https://t.co/TxbPbUEFLe","expanded_url":"http://coronavirus.utah.gov","display_url":"coronavirus.utah.gov","indices":[140,163]},{"url":"https://t.co/FWel6uM8kZ","expanded_url":"http://vaccinefinder.org","display_url":"vaccinefinder.org","indices":[227,250]}]	On March 24, Utahns who are 16 and older will be eligible for the COVID-19 vaccine. You can search for doses by your favorite provider at https://t.co/TxbPbUEFLe. You can also search by vaccine type and for doses near you at https://t.co/FWel6uM8kZ. https://t.co/hho6nTXDEt	5360.0	RT @GovCox: On March 24, Utahns who are 16 and older will be eligible for the COVID-19 vaccine. You can search for doses by your favoriteâ€¦	29.0	True	full
196262	196262	6053bd201ffa7f00383b8d15	2021-03-18 20:50:34	[]	[]	Wed Mar 17 21:56:03 +0000 2021	[]	[{"url":"https://t.co/z9kFxlr1C2","expanded_url":"https://www.nejm.org/doi/full/10.1056/NEJMc2102179","display_url":"nejm.org/doi/full/10.10â€¦","indices":[256,279]}]	Super excited to share this. New data from the New England Journal of Medicine shows Modernaâ€™s mRNA-1273 vaccine significantly reduces neutralizing activity against VOCs B.1.1.7, P.1, and B.1.351 and VOI B.1.427/B.1.429. The results are very encouraging!ðŸ§µ https://t.co/z9kFxlr1C2	36525.0	RT @sailorrooscout: Super excited to share this. New data from the New England Journal of Medicine shows Modernaâ€™s mRNA-1273 vaccine signifâ€¦	76.0	True	full
196263	196263	6053bd201ffa7f00383b8d2d	2021-03-18 20:50:34	[]	[]	Thu Mar 18 11:04:54 +0000 2021	[]	[{"url":"https://t.co/Ln1BaEpUEF","expanded_url":"https://www.england.nhs.uk/statistics/statistical-work-areas/covid-19-daily-deaths/","display_url":"england.nhs.uk/statistics/staâ€¦","indices":[239,262]}]	Yes. Literally from the NHS website... Any hospital death from any cause within 28 days of a positive Covid-19 test is included in the official statistics. And thus reported by the media as a 'Covid death'. 100K death toll is a lie. https://t.co/Ln1BaEpUEF https://t.co/xyfbsvmkTx	354674.0	RT @ZubyMusic: Yes. Literally from the NHS website... Any hospital death from any cause within 28 days of a positive Covid-19 test is incâ€¦	48.0	True	full
196264	196264	6053bd211ffa7f00383b8d5b	2021-03-18 20:50:35	[]	[]	Thu Mar 18 19:27:57 +0000 2021	[]	[{"url":"https://t.co/KrrWp9UxyE","expanded_url":"https://blogs.oglobo.globo.com/bela-megale/post/antes-de-ser-internado-major-olimpio-participou-de-ato-com-aglomeracao-contra-lockdown.html?utm_source=Twitter&utm_medium=Social&utm_campaign=compartilhar","display_url":"blogs.oglobo.globo.com/bela-megale/poâ€¦","indices":[153,176]}]	Antes de ser internado, Major OlÃ­mpio participou de ato com aglomeraÃ§Ã£o contra lockdown com o empresÃ¡rio Luciano Hang - cuja mÃ£e tambÃ©m morreu de Covid. https://t.co/KrrWp9UxyE	15732.0	RT @barreiragabriel: Antes de ser internado, Major OlÃ­mpio participou de ato com aglomeraÃ§Ã£o contra lockdown com o empresÃ¡rio Luciano Hangâ€¦	68.0	True	full
196265	196265	6053bd211ffa7f00383b8d69	2021-03-18 20:50:35	[]	[]	Thu Mar 11 08:12:31 +0000 2021	[{"text":"security","indices":[50,59]},{"text":"opensource","indices":[63,74]},{"text":"technology","indices":[75,86]},{"text":"vhealthpassport","indices":[107,123]},{"text":"vcode","indices":[128,134]},{"text":"identity","indices":[138,147]},{"text":"payment","indices":[152,160]},{"text":"healthpassport","indices":[171,186]},{"text":"vaccine","indices":[187,195]},{"text":"covipass","indices":[19…	[{"url":"https://t.co/HTjv1ROAup","expanded_url":"https://www.cbs17.com/news/investigators/electronic-vaccine-passports-aimed-at-avoiding-fraud-coveted-over-paper-documents/","display_url":"cbs17.com/news/investigaâ€¦","indices":[234,257]}]	@passport_v on @CBSNews talking about the lack of #security in #opensource #technology and the benefits of #vhealthpassport and #vcode in #identity and #payment systems. #healthpassport #vaccine #covipass #vpassport #vaccinepassport https://t.co/HTjv1ROAup https://t.co/jfMTTMgLVK	1036.0	RT @passport_v: @passport_v on @CBSNews talking about the lack of #security in #opensource #technology and the benefits of #vhealthpassportâ€¦	0.0	True	full
196266	196266	6053bd211ffa7f00383b8d73	2021-03-18 20:50:35	[{"text":"FarÃ¡ndula","indices":[0,10]}]	[{"url":"https://t.co/fBhudcUdjz","expanded_url":"https://www.laprensagrafica.com/farandula/Reportan-que-la-actriz-mexicana-Raquel-Olmedo-esta-intubada-por-Covid-19-20210318-0041.html?utm_medium=Social&utm_source=Twitter#Echobox=1616091739","display_url":"laprensagrafica.com/farandula/Repoâ€¦","indices":[171,194]}]		[]	[]			#FarÃ¡ndula | La cantante Lolita de la Colina ha dado a conocer que su colega y amiga Raquel Olmedo se encuentra intâ€¦ https://t.co/29hjz6nCOW	862280.0	True	full
196267	196267	6053bd221ffa7f00383b8db3	2021-03-18 20:50:36	[]	[]	Thu Mar 18 20:12:27 +0000 2021	[{"text":"AnajuXJunoCarbon","indices":[0,17]},{"text":"CarbÃ³n","indices":[84,91]},{"text":"Tendencia","indices":[133,143]},{"text":"Global","indices":[216,223]}]	[{"url":"https://t.co/YXTbgvj53Q","expanded_url":"https://Lacyberadio.com","display_url":"Lacyberadio.com","indices":[169,192]}]	#AnajuXJunoCarbon Con muy buena EstÃ©tica y mucho apoyo de sus fans @anaju_ estrenÃ³ #CarbÃ³n ft @soy_juno EntÃ©rate La MÃºsica que es #Tendencia En El Mundo Haz click: âž¡ï¸�https://t.co/YXTbgvj53Q La Radio En Internet #Global	16106.0	RT @lacyberadio: #AnajuXJunoCarbon Con muy buena EstÃ©tica y mucho apoyo de sus fans @anaju_ estrenÃ³ #CarbÃ³n ft @soy_juno EntÃ©rate La MÃºsâ€¦	239.0	True	full
196268	196268	6053bd221ffa7f00383b8dc7	2021-03-18 20:50:36	[]	[]	Thu Mar 18 17:46:49 +0000 2021	[]	[{"url":"https://t.co/msyCLTNzqk","expanded_url":"http://bit.ly/ClydeNews","display_url":"bit.ly/ClydeNews","indices":[142,165]}]	NHS Louisa Jordan is to close on March 31st. It has carried out 32,000 healthcare appointments and vaccinated over 170,000 people. Â ðŸ”ŠMORE: https://t.co/msyCLTNzqk https://t.co/adT9ROuxoz	114719.0	RT @RadioClydeNews: NHS Louisa Jordan is to close on March 31st. It has carried out 32,000 healthcare appointments and vaccinated over 170â€¦	2738.0	True	full
196269	196269	6053bd221ffa7f00383b8dcb	2021-03-18 20:50:36	[]	[]	Thu Mar 18 15:33:02 +0000 2021	[{"text":"TornadoOutbreak","indices":[110,126]},{"text":"Tornado","indices":[127,135]},{"text":"USwx","indices":[136,141]}]	[{"url":"https://t.co/uPfKvu9twn","expanded_url":"https://watchers.news/2021/03/18/tornado-outbreak-south-us-march-2021/?utm_source=dlvr.it&utm_medium=twitter","display_url":"watchers.news/2021/03/18/torâ€¦","indices":[86,109]}]	Damaging tornado outbreak hits South U.S., severe weather shifting into the Southeast https://t.co/uPfKvu9twn #TornadoOutbreak #Tornado #USwx	12535.0	RT @TheWatchers_: Damaging tornado outbreak hits South U.S., severe weather shifting into the Southeast https://t.co/uPfKvu9twn #TornadoOutâ€¦	1304.0	True	full
196270	196270	6053bd221ffa7f00383b8dcd	2021-03-18 20:50:36	[]	[{"url":"https://t.co/4GuA2b2glc","expanded_url":"https://bit.ly/3eK3CUZ","display_url":"bit.ly/3eK3CUZ","indices":[196,219]}]		[]	[]			With the pandemic, nearly half of U.S. nonprofits providing social services had to cut their staff over the last yeâ€¦ https://t.co/ZMQfwcO5G1	56922.0	True	full
196271	196271	6053bd221ffa7f00383b8df1	2021-03-18 20:50:36	[]	[]	Thu Mar 18 15:22:01 +0000 2021	[]	[{"url":"https://t.co/k6cKWNYIDB","expanded_url":"https://www.reuters.com/article/us-myanmar-politics-idUSKBN2BA0BM","display_url":"reuters.com/article/us-myaâ€¦","indices":[243,266]}]	Myanmar faces growing isolation as the military junta increasingly limits internet services and the country's last private newspaper ceases publication. But in today's world, there's no way the military can keep its violent repression secret. https://t.co/k6cKWNYIDB https://t.co/6ReJUUjQB8	454872.0	RT @KenRoth: Myanmar faces growing isolation as the military junta increasingly limits internet services and the country's last private newâ€¦	33.0	True	full
196272	196272	6053bd221ffa7f00383b8dff	2021-03-18 20:50:36	[]	[]	Thu Mar 18 06:37:25 +0000 2021	[{"text":"Corona","indices":[22,29]}]	[{"url":"https://t.co/YkUSObCsBG","expanded_url":"https://orf.at/stories/3205749/","display_url":"orf.at/stories/320574â€¦","indices":[210,233]}]	WÃ¤re interessant, wie #Corona in die Antarktis gekommen ist. Hat es einer der Forscher eingeschleppt oder wurde es von den Pinguinen Ã¼bertragen? KÃ¶nntets das ein bisserl besser recherchieren beim @orf bitte ? https://t.co/YkUSObCsBG	15670.0	RT @M_T_Franz: WÃ¤re interessant, wie #Corona in die Antarktis gekommen ist. Hat es einer der Forscher eingeschleppt oder wurde es von den Pâ€¦	157.0	True	full
196273	196273	6053bd221ffa7f00383b8e11	2021-03-18 20:50:37	[]	[]	Thu Mar 18 20:39:55 +0000 2021	[{"text":"TalCual","indices":[81,89]},{"text":"ClaroyRaspao","indices":[90,103]},{"text":"LoQueFaltaba","indices":[104,117]}]	[{"url":"https://t.co/1GkN875c1J","expanded_url":"https://bit.ly/3bVS5Qt","display_url":"bit.ly/3bVS5Qt","indices":[118,141]}]	MÃ©dicos de Corposalud TÃ¡chira quedaron fuera de la vacunaciÃ³n contra la covid-19 #TalCual #ClaroyRaspao #LoQueFaltaba https://t.co/1GkN875c1J https://t.co/RLULCdqizy	1501036.0	RT @DiarioTalCual: MÃ©dicos de Corposalud TÃ¡chira quedaron fuera de la vacunaciÃ³n contra la covid-19 #TalCual #ClaroyRaspao #LoQueFaltaba htâ€¦	1145.0	True	full
196274	196274	6053bd221ffa7f00383b8e17	2021-03-18 20:50:37	[]	[]	Thu Mar 18 19:32:12 +0000 2021	[]	[{"url":"https://t.co/mTSqmymW3Q","expanded_url":"https://www3.gobiernodecanarias.org/noticias/el-gobierno-de-canarias-aprueba-medidas-temporales-contra-la-covid-19-para-la-semana-santa/","display_url":"www3.gobiernodecanarias.org/noticias/el-goâ€¦","indices":[151,174]}]	âž¡ï¸� Las medidas de Semana Santa estarÃ¡n vigentes desde las 00:00 horas del viernes dÃ­a 26 hasta las 24:00 horas del viernes 9 de abril âž•informaciÃ³n ðŸ‘‡ https://t.co/mTSqmymW3Q	56666.0	RT @PresiCan: âž¡ï¸� Las medidas de Semana Santa estarÃ¡n vigentes desde las 00:00 horas del viernes dÃ­a 26 hasta las 24:00 horas del viernes 9â€¦	709.0	True	full
196275	196275	6053bd231ffa7f00383b8e23	2021-03-18 20:50:37	[]	[]	Thu Mar 18 18:50:21 +0000 2021	[{"text":"COVID19","indices":[61,69]},{"text":"FocusedProtection","indices":[100,118]}]	[{"url":"https://t.co/au3L9WK2Pi","expanded_url":"https://thefloridachannel.org/videos/3-18-21-roundtable-discussion-on-public-health/","display_url":"thefloridachannel.org/videos/3-18-21â€¦","indices":[226,249]}]	Science and data driven roundtable discussion on the harm of #COVID19 lockdowns and the benefits of #FocusedProtection, with Florida governor @GovRonDeSantis, @SunetraGupta, Jay Bhattacharya, Scott Atlas and @MartinKulldorff. https://t.co/au3L9WK2Pi	45713.0	RT @MartinKulldorff: Science and data driven roundtable discussion on the harm of #COVID19 lockdowns and the benefits of #FocusedProtectionâ€¦	390.0	True	full
196276	196276	6053bd231ffa7f00383b8e2f	2021-03-18 20:50:37	[]	[]	Thu Mar 18 18:12:10 +0000 2021	[]	[{"url":"https://t.co/b3fE2vxw3U","expanded_url":"https://veja.abril.com.br/blog/matheus-leitao/quando-o-assunto-e-a-covid-19-bolsonaro-arrisca-tudo/","display_url":"veja.abril.com.br/blog/matheus-lâ€¦","indices":[113,136]}]	Matheus LeitÃ£o: Bolsonaro Ã© capaz de tudo por sua popularidade, menos acertar rumos da saÃºde (via @Mleitaonetto) https://t.co/b3fE2vxw3U https://t.co/v1uO7dahcP	8691354.0	RT @VEJA: Matheus LeitÃ£o: Bolsonaro Ã© capaz de tudo por sua popularidade, menos acertar rumos da saÃºde (via @Mleitaonetto) https://t.co/b3fâ€¦	1236.0	True	full
196277	196277	6053bd231ffa7f00383b8e35	2021-03-18 20:50:37	[]	[]	Wed Mar 17 23:02:26 +0000 2021	[]	[{"url":"https://t.co/GSfytQMToV","expanded_url":"https://charlieintel.com/investment-group-pissed-off-at-activision-for-ceo-payout/89468/","display_url":"charlieintel.com/investment-groâ€¦","indices":[221,244]}]	An investment firm is calling out Activision Blizzard for their executive compensation. Activisionâ€™s CEO Bobby Kotick is set to receive a $200 million bonus, as the company just this week laid off &lt;2% of its workforce https://t.co/GSfytQMToV	2209668.0	RT @charlieINTEL: An investment firm is calling out Activision Blizzard for their executive compensation. Activisionâ€™s CEO Bobby Kotick isâ€¦	152.0	True	full
196278	196278	6053bd231ffa7f00383b8e39	2021-03-18 20:50:37	[]	[]	Thu Mar 18 19:36:50 +0000 2021	[{"text":"PayOurNurses","indices":[0,13]},{"text":"RightsNotCharity","indices":[14,31]},{"text":"Cuts","indices":[76,81]},{"text":"Austerity","indices":[83,93]},{"text":"Sanctions","indices":[95,105]},{"text":"Conditionality","indices":[107,122]},{"text":"WefareReforms","indices":[130,144]},{"text":"OurNHSPeeople","indices":[213,227]},{"text":"PoliticalChoice","indices":[253,269]},{"text":"NHSPay…	[{"url":"https://t.co/piPvOZ1UUV","expanded_url":"https://twitter.com/DerbyChrisW/status/1372462282295406596","display_url":"twitter.com/DerbyChrisW/stâ€¦","indices":[293,316]}]	#PayOurNurses #RightsNotCharity Just as with the Tories' poverty increasing #Cuts, #Austerity, #Sanctions, #Conditionality, &amp; #WefareReforms, the decision to spend Â£billions on Tory donors &amp; not on paying #OurNHSPeeople &amp; workers etc., is a #PoliticalChoice. #NHSPay15 #20More4All https://t.co/piPvOZ1UUV	1179.0	RT @LoveDaisyPetals: #PayOurNurses #RightsNotCharity Just as with the Tories' poverty increasing #Cuts, #Austerity, #Sanctions, #Conditionaâ€¦	336.0	True	full
196279	196279	6053bd231ffa7f00383b8e43	2021-03-18 20:50:37	[]	[]	Thu Mar 18 15:38:21 +0000 2021	[]	[{"url":"https://t.co/61RnSUvayG","expanded_url":"https://www.c-span.org/video/?509827-1/dr-fauci-cdc-director-dr-walensky-federal-officials-testify-covid-19-response","display_url":"c-span.org/video/?509827-â€¦","indices":[253,276]}]	Sen. @RandPaul: "If we're not spreading the infection, isn't it just theater? You have the vaccine and you're wearing two masks, isn't that theater? Dr. Anthony Fauci: "Here we go again with the theater. Let's get down to the facts." Full video here: https://t.co/61RnSUvayG https://t.co/xDWnCuFjjO	2113386.0	RT @cspan: Sen. @RandPaul: "If we're not spreading the infection, isn't it just theater? You have the vaccine and you're wearing two masks,â€¦	201.0	True	full
196280	196280	6053bd231ffa7f00383b8e51	2021-03-18 20:50:37	[]	[]	Thu Mar 18 20:25:27 +0000 2021	[]	[{"url":"https://t.co/zo8PHqNEOz","expanded_url":"https://thenewdaily.com.au/finance/finance-news/2021/03/19/qantas-biggest-welfare-recipient/","display_url":"thenewdaily.com.au/finance/financâ€¦","indices":[245,268]}]	Qantas is worth more now than it was at the end of the last "normal" financial year. Management has been heeding Machiavelliâ€™s advice, â€œdonâ€™t waste a good crisisâ€�, flicking its baggage handlers only the most obvious opportunism. | The New Daily https://t.co/zo8PHqNEOz	44879.0	RT @MichaelPascoe01: Qantas is worth more now than it was at the end of the last "normal" financial year. Management has been heeding Machiâ€¦	266.0	True	full
196281	196281	6053bd231ffa7f00383b8e57	2021-03-18 20:50:37	[]	[]	Thu Mar 18 20:07:05 +0000 2021	[]	[{"url":"https://t.co/IxfWvsJJD8","expanded_url":"https://www.biorxiv.org/content/10.1101/2021.03.16.435568v1.full","display_url":"biorxiv.org/content/10.110â€¦","indices":[137,160]}]	A chemogenetic platform for controlling plasma membrane signaling and synthetic signal oscillation - by @kazuhiroaokilab and colleagues: https://t.co/IxfWvsJJD8 https://t.co/vpdiSPAs8M	5854.0	RT @joachimgoedhart: A chemogenetic platform for controlling plasma membrane signaling and synthetic signal oscillation - by @kazuhiroaokilâ€¦	967.0	True	full
196282	196282	6053bd231ffa7f00383b8e61	2021-03-18 20:50:37	[]	[]	Thu Mar 18 20:33:01 +0000 2021	[{"text":"COVID19","indices":[235,243]}]	[{"url":"https://t.co/Txtbuq1z70","expanded_url":"https://www.thelancet.com/action/showPdf?pii=S0140-6736%2821%2900575-4","display_url":"thelancet.com/action/showPdfâ€¦","indices":[257,280]}]	2) Hell yes there is a study just yesterday. And hell yes it was done in over 4,000,000 with 10 mil testsâ€”basically everybody in Denmark! Like the entire country. So hell yes it is the most comprehensive study in the whole world on #COVID19 reinfection. https://t.co/Txtbuq1z70 https://t.co/PU1Tei8zJB	450177.0	RT @DrEricDing: 2) Hell yes there is a study just yesterday. And hell yes it was done in over 4,000,000 with 10 mil testsâ€”basically everybâ€¦	1194.0	True	full
196283	196283	6053bd231ffa7f00383b8e73	2021-03-18 20:50:38	[]	[{"url":"https://t.co/ltjCV2kFfJ","expanded_url":"https://www.zocdoc.com/vaccine-covid-19?sid=2fba0866fd664d1abda89d199fa019c1","display_url":"zocdoc.com/vaccine-covid-â€¦","indices":[132,155]}]		[]	[]			Have questions about the COVID vaccine? Sign up for personalized updates from Zocdoc to get the info you need rightâ€¦ https://t.co/6QMiIfbykg	130.0	True	full
196284	196284	6053bd231ffa7f00383b8e7d	2021-03-18 20:50:38	[{"text":"CryptoNews","indices":[0,11]},{"text":"LCX","indices":[202,206]},{"text":"uniswap","indices":[207,215]},{"text":"DeFi","indices":[216,221]},{"text":"LatokenApp","indices":[222,233]}]	[{"url":"https://t.co/gLigFHowK2","expanded_url":"https://t.me/latoken_airdrops_bot?start=vw34v462-airdrop_LCX-source_twp72","display_url":"t.me/latoken_airdroâ€¦","indices":[178,201]}]		[]	[]			#CryptoNews: LATOKEN has added $LCX token on its exchange. An airdrop worth 200K (~$20k) tokens are also underway.â€¦ https://t.co/NiRfeZzlUf	6.0	True	full
196285	196285	6053bd231ffa7f00383b8e85	2021-03-18 20:50:38	[{"text":"Farmers","indices":[66,74]},{"text":"ranchers","indices":[79,88]},{"text":"community","indices":[200,210]}]	[{"url":"https://t.co/gjy5eUpKni","expanded_url":"https://www.beefmagazine.com/management/its-time-reconnect-ag-community","display_url":"beefmagazine.com/management/itsâ€¦","indices":[42,65]}]		[]	[]			Itâ€™s time to reconnect as an ag community https://t.co/gjy5eUpKni #Farmers and #ranchers may be increasingly isolatâ€¦ https://t.co/MKtAo80lYl	1524.0	True	full
196286	196286	6053bd241ffa7f00383b8e97	2021-03-18 20:50:38	[]	[]	Thu Mar 18 20:32:55 +0000 2021	[{"text":"Edicao16","indices":[259,268]},{"text":"GloboNews","indices":[269,279]}]	[{"url":"https://t.co/9duUAUGhI1","expanded_url":"http://glo.bo/3lrBHKO","display_url":"glo.bo/3lrBHKO","indices":[235,258]}]	Camarotti sobre a morte de Major OlÃ­mpio: â€˜Estou vendo um Senado extremamente assustadoâ€™. Comentarista da GloboNews resume o 'ambiente de perplexidade' no Congresso apÃ³s confirmaÃ§Ã£o da morte cerebral de Major OlÃ­mpio, vÃ­tima da Covid https://t.co/9duUAUGhI1 #Edicao16 #GloboNews	4615501.0	RT @GloboNews: Camarotti sobre a morte de Major OlÃ­mpio: â€˜Estou vendo um Senado extremamente assustadoâ€™. Comentarista da GloboNews resume oâ€¦	9.0	True	full
196287	196287	6053bd241ffa7f00383b8e9f	2021-03-18 20:50:38	[]	[]	Thu Mar 18 15:20:00 +0000 2021	[{"text":"HitoBicentenario3millones500mil","indices":[104,136]},{"text":"DaleUnParaoALaCovid19","indices":[138,160]}]	[{"url":"https://t.co/S6Dpmt9jXa","expanded_url":"https://www.vtv.gob.ve/tsj-tribunales-laborando-normativas-bioseguridad-covid-19/","display_url":"vtv.gob.ve/tsj-tribunalesâ€¦","indices":[162,185]}]	TSJ insta a tribunales del paÃ­s a continuar laborando bajo normativas de bioseguridad ante la COVID-19 #HitoBicentenario3millones500mil #DaleUnParaoALaCovid19 https://t.co/S6Dpmt9jXa https://t.co/QG5lhfLlmu	1814794.0	RT @VTVcanal8: TSJ insta a tribunales del paÃ­s a continuar laborando bajo normativas de bioseguridad ante la COVID-19 #HitoBicentenario3miâ€¦	10.0	True	full
196288	196288	6053bd241ffa7f00383b8eb5	2021-03-18 20:50:38	[]	[]	Thu Mar 18 20:04:40 +0000 2021	[{"text":"auditreform","indices":[265,277]}]	[{"url":"https://t.co/GDy3l4B9Nx","expanded_url":"https://luminategroup.com/posts/blog/strengthening-audit-for-the-benefit-of-stakeholders-the-environment-and-society","display_url":"luminategroup.com/posts/blog/strâ€¦","indices":[241,264]}]	Good audits matter to all, not just business. They prevent climate change, fraud &amp; corruption. But audit has failed us. Reform will only be as good as its implementation. We will be watching closely to ensure the UK government delivers. https://t.co/GDy3l4B9Nx #auditreform	11228.0	RT @luminategroup: Good audits matter to all, not just business. They prevent climate change, fraud &amp; corruption. But audit has failed us.â€¦	77818.0	True	full
196289	196289	6053bd241ffa7f00383b8ed7	2021-03-18 20:50:39	[]	[]	Thu Mar 18 15:46:27 +0000 2021	[]	[{"url":"https://t.co/rtaU985qoL","expanded_url":"https://brasilsemmedo.com/damares-alves-faz-apelo-as-autoridades-e-pede-que-direitos-humanos-nao-sejam-violados-durante-a-pandemia/","display_url":"brasilsemmedo.com/damares-alves-â€¦","indices":[245,268]}]	Ministra @DamaresAlves alerta: Combate Ã pandemia nÃ£o pode violar direitos humanos. "Em nome do combate Ã pandemia estamos vendo pessoas privadas de liberdade sem condenaÃ§Ã£o, abordagens indevidas e uso excessivo da forÃ§a por agentes pÃºblicos". https://t.co/rtaU985qoL	308548.0	RT @JornalBSM: Ministra @DamaresAlves alerta: Combate Ã pandemia nÃ£o pode violar direitos humanos. "Em nome do combate Ã pandemia estamosâ€¦	5303.0	True	full
196290	196290	6053bd241ffa7f00383b8edb	2021-03-18 20:50:39	[]	[]	Thu Mar 18 19:50:00 +0000 2021	[{"text":"HitoBicentenario3millones500mil","indices":[113,145]},{"text":"DaleUnParaoALaCovid19","indices":[147,169]}]	[{"url":"https://t.co/bfFLORUQbH","expanded_url":"https://www.vtv.gob.ve/venezuela-registra-comunitarios-recuperacion/","display_url":"vtv.gob.ve/venezuela-regiâ€¦","indices":[171,194]}]	DÃ­a 367 | Lucha contra la COVID-19: Venezuela registra 549 casos comunitarios y una tasa de recuperaciÃ³n de 94% #HitoBicentenario3millones500mil #DaleUnParaoALaCovid19 https://t.co/bfFLORUQbH https://t.co/tDA0cRV2oN	1814794.0	RT @VTVcanal8: DÃ­a 367 | Lucha contra la COVID-19: Venezuela registra 549 casos comunitarios y una tasa de recuperaciÃ³n de 94% #HitoBicentâ€¦	502.0	True	full
196291	196291	6053bd241ffa7f00383b8ee3	2021-03-18 20:50:39	[]	[]	Thu Mar 18 20:49:03 +0000 2021	[]	[{"url":"https://t.co/hbTuvdmgqP","expanded_url":"https://www.vice.com/en/article/7k9njz/atlanta-shooting-suspect-bought-his-gun-the-same-day-he-allegedly-killed-8-people","display_url":"vice.com/en/article/7k9â€¦","indices":[241,264]}]	The Atlanta shooter was able to walk into a gun shop and hours late commit a heinous crime. There is no waiting period in Georgia and there is no waiting period in Virginia. We need to stand up to the NRA and end the gun violence epidemic. https://t.co/hbTuvdmgqP	2771.0	RT @DelegateMark: The Atlanta shooter was able to walk into a gun shop and hours late commit a heinous crime. There is no waiting period inâ€¦	1339.0	True	full
196292	196292	6053bd251ffa7f00383b8ef1	2021-03-18 20:50:39	[]	[]	Thu Mar 18 20:45:09 +0000 2021	[{"text":"DaleUnParaoALaCovid19","indices":[19,41]},{"text":"HitoBicentenario3Millones500mil","indices":[42,74]}]	[{"url":"https://t.co/xT7WR56eQf","expanded_url":"https://twitter.com/Mippcivzla/status/1372602449463234563","display_url":"twitter.com/Mippcivzla/staâ€¦","indices":[130,153]}]	PAREMOS EL COVID âœ‹ #DaleUnParaoALaCovid19 #HitoBicentenario3Millones500mil @Mippcivzla @GordaBaby3 @YurleidysSanch1 @SoyYouwan https://t.co/xT7WR56eQf	2.0	RT @RoquezLeonel: PAREMOS EL COVID âœ‹ #DaleUnParaoALaCovid19 #HitoBicentenario3Millones500mil @Mippcivzla @GordaBaby3 @YurleidysSanch1 @Sâ€¦	257.0	True	full
196293	196293	6053bd251ffa7f00383b8ef3	2021-03-18 20:50:39	[]	[{"url":"https://t.co/OrRe52Uczf","expanded_url":"https://twitter.com/Keir_Starmer/status/1372639694836600834","display_url":"twitter.com/Keir_Starmer/sâ€¦","indices":[156,179]}]		[]	[]			@labourlewis And this is how Keir Starmer responds, by attacking the SNP. Starmer is now directly preventing whatâ€¦ https://t.co/RURw6MoD3x	2608.0	True	full
196294	196294	6053bd251ffa7f00383b8ef9	2021-03-18 20:50:39	[]	[]	Thu Mar 18 14:53:41 +0000 2021	[]	[{"url":"https://t.co/ieSD5SqUtJ","expanded_url":"https://twitter.com/wburdebbecker/status/1372560315502706693","display_url":"twitter.com/wburdebbecker/â€¦","indices":[130,153]}]	Every time I think Iâ€™ve finally become too jaded to be shocked by the criminal legal system in America I discover some fresh hell https://t.co/ieSD5SqUtJ https://t.co/Xq6gcx0f2Q	1209.0	RT @Wiloceraptor: Every time I think Iâ€™ve finally become too jaded to be shocked by the criminal legal system in America I discover some frâ€¦	442.0	True	full
196295	196295	6053bd251ffa7f00383b8efd	2021-03-18 20:50:39	[]	[]	Thu Mar 18 17:15:48 +0000 2021	[{"text":"COVID19","indices":[0,8]},{"text":"AstraZeneca","indices":[68,80]}]	[{"url":"https://t.co/ZtkHdg479c","expanded_url":"https://translate.google.com/translate?sl=auto&tl=es&u=https://www.ema.europa.eu/en/news/covid-19-vaccine-astrazeneca-benefits-still-outweigh-risks-despite-possible-link-rare-blood-clots","display_url":"translate.google.com/translate?sl=aâ€¦","indices":[120,143]}]	#COVID19 Resumen de la rueda de prensa de la EMA sobre la vacuna de #AstraZeneca y comunicado completo en espaÃ±ol aquÃ­: https://t.co/ZtkHdg479c	130097.0	RT @PabloFuente: #COVID19 Resumen de la rueda de prensa de la EMA sobre la vacuna de #AstraZeneca y comunicado completo en espaÃ±ol aquÃ­: htâ€¦	63.0	True	full
196296	196296	6053bd251ffa7f00383b8f17	2021-03-18 20:50:40	[]	[]	Thu Mar 18 20:48:58 +0000 2021	[{"text":"EntÃ©rate","indices":[0,9]}]	[{"url":"https://t.co/aKhyuGcdJK","expanded_url":"https://www.elimparcial.com/mundo/Nino-con-Asperger-vende-dibujos-en-Twitter-para-que-su-mama-no-salga-de-su-casa-y-se-enferme-de-Covid-20210318-0107.html","display_url":"elimparcial.com/mundo/Nino-conâ€¦","indices":[114,137]}]	#EntÃ©rate NiÃ±o con Asperger vende dibujos en Twitter para que su mamÃ¡ no salga de su casa y se enferme de Covid https://t.co/aKhyuGcdJK a travÃ©s de @elimparcialcom	139433.0	RT @elimparcialcom: #EntÃ©rate NiÃ±o con Asperger vende dibujos en Twitter para que su mamÃ¡ no salga de su casa y se enferme de Covid httpsâ€¦	67.0	True	full
196297	196297	6053bd251ffa7f00383b8f19	2021-03-18 20:50:39	[{"text":"sweepstakes","indices":[125,137]},{"text":"KnightsArmament","indices":[138,154]},{"text":"SR15","indices":[168,173]},{"text":"Vortex","indices":[174,181]},{"text":"winarifle","indices":[196,206]},{"text":"gungiveaway","indices":[207,219]},{"text":"winagun","indices":[220,228]},{"text":"dreamrifle","indices":[229,240]}]	[{"url":"https://t.co/cIsC25pAwI","expanded_url":"https://wn.nr/4kEmxM","display_url":"wn.nr/4kEmxM","indices":[254,277]}]		[]	[]			I just entered to win a Knights Armament SR-15 Rifle w/ Vortex Razor HD Gen III Scope from @ClassicFirearm! Valuedâ€¦ https://t.co/ESi05P1KWX	11.0	True	full
196298	196298	6053bd251ffa7f00383b8f1f	2021-03-18 20:50:40	[]	[]	Thu Mar 18 12:48:10 +0000 2021	[]	[{"url":"https://t.co/78GXtht9J0","expanded_url":"https://www.20minutos.es/noticia/4623585/0/fernando-simon-condecorado-con-una-medalla-de-oro-por-su-labor-durante-la-pandemia-de-covid-19/","display_url":"20minutos.es/noticia/462358â€¦","indices":[187,210]}]	El ayuntamiento de Villafeliche, municipio zaragozano de 195 habitantes, acuerda por unanimidad de sus 5 concejales (todos los cuales son del PSOE) otorgar una medalla a Fernando SimÃ³n: https://t.co/78GXtht9J0	263281.0	RT @ldpsincomplejos: El ayuntamiento de Villafeliche, municipio zaragozano de 195 habitantes, acuerda por unanimidad de sus 5 concejales (tâ€¦	73.0	True	full
196299	196299	6053bd251ffa7f00383b8f21	2021-03-18 20:50:40	[]	[]	Thu Mar 18 16:39:15 +0000 2021	[{"text":"StopAAPIHate","indices":[241,254]}]	[{"url":"https://t.co/et4XDMmUvt","expanded_url":"https://medium.com/national-center-for-institutional-diversity/unmasked-anti-asian-violence-amid-the-covid-19-pandemic-dff8c6d8fef0?sk=d3d187eeae7ed66fafb06d47f87b365e","display_url":"medium.com/national-centeâ€¦","indices":[256,279]}]	We are experiencing an upswing in anti-Asian violence. @MelissaMayBorja, @UMich faculty and @StopAAPIHate researcher, explored those causes and consequences in our June 2020 series, Unmasked: Anti-Asian Violence amid the COVID-19 Pandemic. #StopAAPIHate https://t.co/et4XDMmUvt	2127.0	RT @UMichNCID: We are experiencing an upswing in anti-Asian violence. @MelissaMayBorja, @UMich faculty and @StopAAPIHate researcher, explorâ€¦	151.0	True	full
196300	196300	6053bd251ffa7f00383b8f23	2021-03-18 20:50:40	[]	[]	Thu Mar 18 20:50:11 +0000 2021	[{"text":"InMemoriam","indices":[0,11]},{"text":"COVID19","indices":[84,92]},{"text":"Runrunes","indices":[148,157]}]	[{"url":"https://t.co/ZRUmIHTYQp","expanded_url":"https://runrunes.org/rr-es-plus/421321/especial-en-memoria-del-personal-de-salud-venezolano-fallecido-por-covid-19/","display_url":"runrunes.org/rr-es-plus/421â€¦","indices":[158,181]}]	#InMemoriam Â¿QuiÃ©nes son los mÃ©dicos, enfermeros, obreros y tÃ©cnicos fallecidos por #COVID19 en Venezuela? Conozca sus perfiles en este especial de #Runrunes https://t.co/ZRUmIHTYQp	2304776.0	RT @RunRunesWeb: #InMemoriam Â¿QuiÃ©nes son los mÃ©dicos, enfermeros, obreros y tÃ©cnicos fallecidos por #COVID19 en Venezuela? Conozca sus perâ€¦	1276.0	True	full
196301	196301	6053bd251ffa7f00383b8f33	2021-03-18 20:50:40	[]	[]	Thu Mar 18 14:19:07 +0000 2021	[{"text":"COVID19","indices":[94,102]}]	[{"url":"https://t.co/kEbgZ6Duev","expanded_url":"http://bit.ly/IRSJDvacunas","display_url":"bit.ly/IRSJDvacunas","indices":[236,259]}]	ðŸŸ£Buscamos niÃ±os y adolescentes sanos para participar en ensayos clÃ­nicos de vacunas contra el #COVID19 ðŸ‘‰Si tu hija o hijo tiene entre 5 y 17 aÃ±os y estÃ¡is interesados en participar, rellena el formulario en la web de @IRSJD_info âœ�ï¸�https://t.co/kEbgZ6Duev https://t.co/tWJnU01TFN	23960.0	RT @SJDbarcelona_es: ðŸŸ£Buscamos niÃ±os y adolescentes sanos para participar en ensayos clÃ­nicos de vacunas contra el #COVID19 ðŸ‘‰Si tu hijaâ€¦	5212.0	True	full
196302	196302	6053bd251ffa7f00383b8f37	2021-03-18 20:50:40	[]	[]	Thu Mar 18 06:45:03 +0000 2021	[]	[{"url":"https://t.co/6sUJN14rok","expanded_url":"https://www.fox7austin.com/news/woman-arrested-again-after-refusing-to-wear-mask-at-office-depot?taid=6052f6efa8e0d30001b4bb52&utm_campaign=trueanthem&utm_medium=trueanthem&utm_source=twitter","display_url":"fox7austin.com/news/woman-arrâ€¦","indices":[178,201]}]	The same woman who went viral for refusing to wear a mask at a Galveston Bank of America has just been arrested after refusing to wear a mask at an Office Depot in Texas City.â€‹ https://t.co/6sUJN14rok	132119.0	RT @fox7austin: The same woman who went viral for refusing to wear a mask at a Galveston Bank of America has just been arrested after refusâ€¦	3843.0	True	full
196303	196303	6053bd251ffa7f00383b8f3f	2021-03-18 20:50:40	[]	[]	Tue Mar 16 15:06:00 +0000 2021	[]	[{"url":"https://t.co/rS9CRsBEj7","expanded_url":"https://www.mprnews.org/story/2021/03/15/a-request-to-rent-a-laptop-turns-hostile-at-carlson-school-and-it-got-worse","display_url":"mprnews.org/story/2021/03/â€¦","indices":[255,278]}]	A Somali U student says when he went to go rent a laptop for his exam, the staff member on duty refused to rent it to him. Instead, Musab Hussein said, he swore at him, gave him the middle finger, ordered him out of the building and called campus police. https://t.co/rS9CRsBEj7	278530.0	RT @MPRnews: A Somali U student says when he went to go rent a laptop for his exam, the staff member on duty refused to rent it to him. Insâ€¦	108.0	True	full
196304	196304	6053bd251ffa7f00383b8f41	2021-03-18 20:50:40	[{"text":"covid19","indices":[132,140]}]	[{"url":"https://t.co/PFPWFZEwSw","expanded_url":"https://bit.ly/3r1AtH6","display_url":"bit.ly/3r1AtH6","indices":[144,167]}]		[]	[]			ðŸŒŽðŸ’‰ Los atletas mexicanos que se encuentran confinados dentro del Centro Nacional de Alto Rendimiento reciben ya laâ€¦ https://t.co/uYp6H6pLjm	2034580.0	True	full
196305	196305	6053bd261ffa7f00383b8f55	2021-03-18 20:50:40	[]	[]	Fri Jan 15 17:26:18 +0000 2021	[{"text":"AgroDesarrollo","indices":[0,15]},{"text":"CÃºrcuma","indices":[19,27]},{"text":"CaquetÃ¡","indices":[28,36]},{"text":"AgroTurismo","indices":[37,49]},{"text":"SomosIndisol","indices":[174,187]},{"text":"TecnologÃ­a","indices":[191,202]},{"text":"ComunicaciÃ³n","indices":[205,218]}]	[{"url":"https://t.co/K9S0Y42fG5","expanded_url":"https://twitter.com/MiFrutos/status/1350071507331018761","display_url":"twitter.com/MiFrutos/statuâ€¦","indices":[149,172]}]	#AgroDesarrollo ðŸ‡¨ðŸ‡´ #CÃºrcuma #CaquetÃ¡ #AgroTurismo Producto orgÃ¡nico en sus tres presentaciones: RaÃ­z, hojuelas y en polvo Pedidos al 312 313 7127 https://t.co/K9S0Y42fG5 #SomosIndisol ðŸ‡¨ðŸ‡´ #TecnologÃ­a y #ComunicaciÃ³n	1916.0	RT @IndisolCol: #AgroDesarrollo ðŸ‡¨ðŸ‡´ #CÃºrcuma #CaquetÃ¡ #AgroTurismo Producto orgÃ¡nico en sus tres presentaciones: RaÃ­z, hojuelas y en polvoâ€¦	9.0	True	full
196306	196306	6053bd261ffa7f00383b8f63	2021-03-18 20:50:40	[]	[]	Thu Mar 18 18:30:56 +0000 2021	[]	[{"url":"https://t.co/CcXeNMf5AS","expanded_url":"https://www.washingtonpost.com/politics/house-coronavirus-vaccine-pelosi-republicans/2021/03/17/9487e264-85e3-11eb-8a67-f314e5fcf88d_story.html","display_url":"washingtonpost.com/politics/houseâ€¦","indices":[216,239]}]	Republicans donâ€™t lead by example - not an honorable one - 100 have not received the vaccine - they think itâ€™s enough if others are vaccinated. Vote them out of office. They endanger our government and our health. https://t.co/CcXeNMf5AS https://t.co/b1CUIr239R	39438.0	RT @JonFlan: Republicans donâ€™t lead by example - not an honorable one - 100 have not received the vaccine - they think itâ€™s enough if otherâ€¦	7844.0	True	full
196307	196307	6053bd261ffa7f00383b8f8f	2021-03-18 20:50:41	[]	[]	Thu Mar 18 20:30:00 +0000 2021	[]	[{"url":"https://t.co/dbExTfyhjw","expanded_url":"https://nyti.ms/3lpskeu","display_url":"nyti.ms/3lpskeu","indices":[248,271]}]	The Treasury Department is moving ahead with a formal racial equity review of the agency and its programs, putting in place an effort to ensure that economic fairness is prioritized throughout the Biden admin as it begins to disburse relief funds. https://t.co/dbExTfyhjw	1167716.0	RT @kylegriffin1: The Treasury Department is moving ahead with a formal racial equity review of the agency and its programs, putting in plaâ€¦	7426.0	True	full
196308	196308	6053bd271ffa7f00383b8fbf	2021-03-18 20:50:41	[]	[{"url":"https://t.co/fyfrpIuiX9","expanded_url":"https://br.noticias.yahoo.com/quais-paises-cuidaram-bem-da-covid-bolsonaro-aqui-temos-6-exemplos-190931266.html","display_url":"br.noticias.yahoo.com/quais-paises-câ€¦","indices":[177,200]}]		[]	[]			Tudo para Bolsonaro Ã© sempre sobre perder ou ganhar, atacar ou ser atacado, nunca sobre zelar pelo outro. MatÃ©riaâ€¦ https://t.co/23wg9kA0Ip	362.0	True	full
196309	196309	6053bd271ffa7f00383b8fd7	2021-03-18 20:50:41	[{"text":"sweepstakes","indices":[125,137]},{"text":"KnightsArmament","indices":[138,154]},{"text":"SR15","indices":[168,173]},{"text":"Vortex","indices":[174,181]},{"text":"winarifle","indices":[196,206]},{"text":"gungiveaway","indices":[207,219]},{"text":"winagun","indices":[220,228]},{"text":"dreamrifle","indices":[229,240]}]	[{"url":"https://t.co/YGhoYRphwQ","expanded_url":"https://wn.nr/EGnHrK","display_url":"wn.nr/EGnHrK","indices":[254,277]}]		[]	[]			I just entered to win a Knights Armament SR-15 Rifle w/ Vortex Razor HD Gen III Scope from @ClassicFirearm! Valuedâ€¦ https://t.co/UM1nYiBBRG	24.0	True	full
196310	196310	6053bd271ffa7f00383b8fdb	2021-03-18 20:50:42	[]	[]	Thu Mar 18 12:41:23 +0000 2021	[{"text":"cdnpoli","indices":[229,237]},{"text":"COVID19","indices":[238,246]},{"text":"vaccine","indices":[247,255]}]	[{"url":"https://t.co/AaGe13qqYC","expanded_url":"https://torontosun.com/opinion/columnists/lilley-vaccine-plans-change-again-as-provinces-get-word-of-delays","display_url":"torontosun.com/opinion/columnâ€¦","indices":[257,280]}]	Another fine mess from the @JustinTrudeau government. The Moderna doses promised to the provinces will be cut to 30% next week, appointments may be cancelled...BUT...there may be a pile of the AZ vaccine showing up Read &amp; RT #cdnpoli #COVID19 #vaccine https://t.co/AaGe13qqYC	80265.0	RT @brianlilley: Another fine mess from the @JustinTrudeau government. The Moderna doses promised to the provinces will be cut to 30% nextâ€¦	1672.0	True	full
196311	196311	6053bd271ffa7f00383b8fdd	2021-03-18 20:50:42	[]	[]	Thu Mar 18 20:40:24 +0000 2021	[{"text":"coronavirus","indices":[96,108]},{"text":"COVID19","indices":[110,118]},{"text":"Latinus","indices":[119,127]},{"text":"InformaciÃ³nParaTi","indices":[128,146]}]	[{"url":"https://t.co/tyD8TfXsu9","expanded_url":"https://latinus.us/2021/03/18/francia-comienza-viernes-nuevo-confinamiento-mes-preocupante-avance-coronavirus/","display_url":"latinus.us/2021/03/18/fraâ€¦","indices":[147,170]}]	Francia comienza este viernes un nuevo confinamiento de un mes ante el â€œpreocupanteâ€� avance del #coronavirus. #COVID19 #Latinus #InformaciÃ³nParaTi https://t.co/tyD8TfXsu9	447886.0	RT @latinus_us: Francia comienza este viernes un nuevo confinamiento de un mes ante el â€œpreocupanteâ€� avance del #coronavirus. #COVID19 #Latâ€¦	5964.0	True	full
196312	196312	6053bd271ffa7f00383b8fe1	2021-03-18 20:50:42	[]	[{"url":"https://t.co/bAQiRKvGPg","expanded_url":"http://bit.ly/3qZWUfS","display_url":"bit.ly/3qZWUfS","indices":[211,234]}]		[]	[]			ChemE alum Paul Mensah (M.S. 1997, Ph.D. 1999) spoke to @stlpublicradio about his leading role in developing and maâ€¦ https://t.co/RLDjGtprM6	258.0	True	full
196313	196313	6053bd271ffa7f00383b8ff1	2021-03-18 20:50:42	[]	[]	Thu Mar 18 14:55:00 +0000 2021	[{"text":"MotleyFool","indices":[190,201]},{"text":"SCN1","indices":[268,273]}]	[{"url":"https://t.co/ZRfPXIGop5","expanded_url":"https://republic.co/blog/republic-updates/winning-over-vc","display_url":"republic.co/blog/republic-â€¦","indices":[244,267]}]	ðŸ§² @joinrepublic completed the initial closing of our $36 million Series A financing from its strategic investors ðŸ§² The round was led by @Galaxycrative, with participation by @TribeCapital, #MotleyFool Ventures, and Broadhaven Ventures ðŸ“° INFO https://t.co/ZRfPXIGop5 #SCN1	21573.0	RT @SmartCryptoNew1: ðŸ§² @joinrepublic completed the initial closing of our $36 million Series A financing from its strategic investors ðŸ§² Thâ€¦	193.0	True	full
196314	196314	6053bd271ffa7f00383b8ff3	2021-03-18 20:50:42	[]	[]	Thu Mar 18 20:45:09 +0000 2021	[{"text":"DaleUnParaoALaCovid19","indices":[19,41]},{"text":"HitoBicentenario3Millones500mil","indices":[42,74]}]	[{"url":"https://t.co/aE81GZXF1J","expanded_url":"https://twitter.com/jdavidcabello/status/1372574113399767046","display_url":"twitter.com/jdavidcabello/â€¦","indices":[130,153]}]	PAREMOS EL COVID âœ‹ #DaleUnParaoALaCovid19 #HitoBicentenario3Millones500mil @Mippcivzla @GordaBaby3 @YurleidysSanch1 @SoyYouwan https://t.co/aE81GZXF1J	2.0	RT @RoquezLeonel: PAREMOS EL COVID âœ‹ #DaleUnParaoALaCovid19 #HitoBicentenario3Millones500mil @Mippcivzla @GordaBaby3 @YurleidysSanch1 @Sâ€¦	257.0	True	full
196315	196315	6053bd271ffa7f00383b8ff9	2021-03-18 20:50:42	[]	[]	Thu Mar 18 19:30:12 +0000 2021	[]	[{"url":"https://t.co/hceqiM7Tmh","expanded_url":"https://trib.al/xcwxuC6","display_url":"trib.al/xcwxuC6","indices":[228,251]}]	That the Asian women who were shot "were working highly vulnerable and low-wage jobs during an ongoing pandemic speaks directly to the compounding impacts of misogyny, structural violence, and white supremacy," Phi Nguyen said. https://t.co/hceqiM7Tmh	30114.0	RT @NBCAsianAmerica: That the Asian women who were shot "were working highly vulnerable and low-wage jobs during an ongoing pandemic speaksâ€¦	26769.0	True	full
196316	196316	6053bd281ffa7f00383b8fff	2021-03-18 20:50:42	[{"text":"HowWeFeel","indices":[10,20]}]	[{"url":"https://t.co/I0EWUb6TkT","expanded_url":"https://get.howwefeel.org/share","display_url":"get.howwefeel.org/share","indices":[139,162]}]		[]	[]			Iâ€™m using #HowWeFeel to help track and fight COVID-19. For each new user HWF is donating a meal throughâ€¦ https://t.co/DEX5pMDx2b	26.0	True	full
196317	196317	6053bd281ffa7f00383b9001	2021-03-18 20:50:42	[]	[]	Thu Mar 18 14:12:52 +0000 2021	[]	[{"url":"https://t.co/qx5L9AwA3t","expanded_url":"https://twitter.com/orlandoperezec/status/1372533790875222022","display_url":"twitter.com/orlandoperezecâ€¦","indices":[164,187]}]	Si hubiera pasado en mi Gobierno... Sin exagerar, la prensa â€œlibre e independienteâ€� nos acusa hasta de los infartos de supuestos opositores. EN SERIO. No es broma. https://t.co/qx5L9AwA3t	3783388.0	RT @MashiRafael: Si hubiera pasado en mi Gobierno... Sin exagerar, la prensa â€œlibre e independienteâ€� nos acusa hasta de los infartos de supâ€¦	38.0	True	full
196318	196318	6053bd281ffa7f00383b9009	2021-03-18 20:50:42	[]	[]	Thu Mar 18 20:16:37 +0000 2021	[{"text":"Mutation","indices":[96,105]},{"text":"B117","indices":[106,111]},{"text":"Neuinfektionen","indices":[112,127]},{"text":"Inzidenzwert","indices":[128,141]},{"text":"DritteWelle","indices":[142,154]}]	[{"url":"https://t.co/GLIneOCDwu","expanded_url":"https://www.n-tv.de/mediathek/videos/panorama/Assmann-Covid-19-frisst-sich-in-junge-Familien-article22432683.html","display_url":"n-tv.de/mediathek/videâ€¦","indices":[157,180]}]	Hausarzt AÃŸmann: "Covid-19 frisst sich in junge Familien" Betroffen sind gerade 40-50 jÃ¤hrige! #Mutation #B117 #Neuinfektionen #Inzidenzwert #DritteWelle https://t.co/GLIneOCDwu	1457.0	RT @Echt_jetzt_: Hausarzt AÃŸmann: "Covid-19 frisst sich in junge Familien" Betroffen sind gerade 40-50 jÃ¤hrige! #Mutation #B117 #Neuinfektâ€¦	67.0	True	full
196319	196319	6053bd281ffa7f00383b9013	2021-03-18 20:50:42	[]	[]	Thu Mar 18 07:24:00 +0000 2021	[{"text":"FairPayForNursing","indices":[229,247]}]	[{"url":"https://t.co/t3FOmUIXQY","expanded_url":"https://bit.ly/3tzF4ls","display_url":"bit.ly/3tzF4ls","indices":[248,271]}]	â€œBoris Johnson must remember he owes his life to nursing staff, that the people who looked after him put themselves in harmâ€™s way." Dame Donna Kinnair urges PM to reconsider 1% NHS pay award in powerful speech to RCN reps today. #FairPayForNursing https://t.co/t3FOmUIXQY	138466.0	RT @theRCN: â€œBoris Johnson must remember he owes his life to nursing staff, that the people who looked after him put themselves in harmâ€™s wâ€¦	358.0	True	full
196320	196320	6053bd281ffa7f00383b901f	2021-03-18 20:50:42	[]	[]	Thu Mar 18 07:22:06 +0000 2021	[{"text":"EricaRoseCampbell","indices":[86,104]},{"text":"EricaCampbell","indices":[105,119]}]	[{"url":"https://t.co/1mH8BGAy9G","expanded_url":"https://bit.ly/3cNImea","display_url":"bit.ly/3cNImea","indices":[61,84]}]	Erica Rose Campbell "Dragee Wolford Fatal 15 Pantyhose" Pt.6 https://t.co/1mH8BGAy9G #EricaRoseCampbell #EricaCampbell https://t.co/zRSffDRnId	1060.0	RT @art_erc: Erica Rose Campbell "Dragee Wolford Fatal 15 Pantyhose" Pt.6 https://t.co/1mH8BGAy9G #EricaRoseCampbell #EricaCampbell https:â€¦	49.0	True	full
196321	196321	6053bd281ffa7f00383b9025	2021-03-18 20:50:43	[]	[]	Thu Mar 18 20:46:31 +0000 2021	[]	[{"url":"https://t.co/n58W8gIJSD","expanded_url":"https://on.wsj.com/3vGIjK3","display_url":"on.wsj.com/3vGIjK3","indices":[219,242]}]	US SCHOOLS - but also applies to UK Schools How Risky Is the Classroom With Covid-19 Controls in Place? Apply a layered approach of VENTILATION, masks, social distancing, testing, and vaccinations H/T @linseymarr https://t.co/n58W8gIJSD	2483.0	RT @grahamja51: US SCHOOLS - but also applies to UK Schools How Risky Is the Classroom With Covid-19 Controls in Place? Apply a layeredâ€¦	98.0	True	full
196322	196322	6053bd281ffa7f00383b9043	2021-03-18 20:50:43	[]	[]	Wed Mar 17 22:23:37 +0000 2021	[]	[{"url":"https://t.co/1ww0nnyZg0","expanded_url":"https://www.foxnews.com/politics/john-kerry-caught-without-mask-american-airlines-flight","display_url":"foxnews.com/politics/john-â€¦","indices":[185,208]}]	â€œPassenger who snapped photo tells Fox News: 'Being an elite hypocrite is hard work!'â€� John Kerry caught maskless on flight, American Airlines 'looking into' apparent COVID violation https://t.co/1ww0nnyZg0	93134.0	RT @ArthurSchwartz: â€œPassenger who snapped photo tells Fox News: 'Being an elite hypocrite is hard work!'â€� John Kerry caught maskless onâ€¦	808.0	True	full
196323	196323	6053bd291ffa7f00383b9051	2021-03-18 20:50:43	[]	[]	Thu Mar 18 11:53:26 +0000 2021	[]	[{"url":"https://t.co/vkISOeBSpH","expanded_url":"http://independentscholars.hcommons.org/","display_url":"independentscholars.hcommons.org","indices":[257,280]}]	Do you work on scholarly things without an academic setting? Maybe you're currently affiliated to a university, but don't know how long it will last. Join the Independent Scholars Community in 4 hours for its weekly meet-up at noon EST/4pm UK/17h Europe! https://t.co/vkISOeBSpH	882.0	RT @Marie_LSJ: Do you work on scholarly things without an academic setting? Maybe you're currently affiliated to a university, but don't knâ€¦	3013.0	True	full
196324	196324	6053bd291ffa7f00383b906f	2021-03-18 20:50:43	[]	[]	Thu Mar 18 16:19:55 +0000 2021	[]	[{"url":"https://t.co/Z6c67lQFyS","expanded_url":"https://saraacarter.com/you-parade-around-in-a-mask-for-show-rand-paul-tells-fauci-during-hearing/","display_url":"saraacarter.com/you-parade-aroâ€¦","indices":[138,161]}]	'You parade around in a mask for show': Rand Paul tells Fauci during hearing Good on @RandPaul. It's not about the science for Fauci... https://t.co/Z6c67lQFyS	1245036.0	RT @SaraCarterDC: 'You parade around in a mask for show': Rand Paul tells Fauci during hearing Good on @RandPaul. It's not about the scienâ€¦	3088.0	True	full
196325	196325	6053bd291ffa7f00383b9071	2021-03-18 20:50:43	[]	[{"url":"https://t.co/o5ECwWvKke","expanded_url":"https://www1.folha.uol.com.br/colunas/monicabergamo/2021/03/medicamentos-para-intubar-paciente-devem-acabar-em-20-dias-e-associacoes-pedem-socorro-a-anvisa.shtml","display_url":"www1.folha.uol.com.br/colunas/monicaâ€¦","indices":[140,163]}]		[]	[]			NÃ£o tem vagas nas UTI e agora vai faltar drogas pra intubar, vocÃªs tÃ£o entendendo o buraco em que enfiaram o Brasilâ€¦ https://t.co/vLh4vw7tCu	540.0	True	full
196326	196326	6053bd291ffa7f00383b9073	2021-03-18 20:50:43	[]	[]	Thu Mar 18 20:48:45 +0000 2021	[{"text":"AmericanWorkers","indices":[237,253]}]	[{"url":"https://t.co/idh0bSHsEF","expanded_url":"https://www.bloomberg.com/opinion/articles/2021-03-17/biden-corporate-tax-hike-won-t-spare-the-middle-class","display_url":"bloomberg.com/opinion/articlâ€¦","indices":[261,284]}]	President Biden wants to raise the corporate tax rate to one of the highest in the world This radical proposal will ship American businesses &amp; jobs overseas As we FINALLY begin to recover from the pandemic - this is the LAST thing #AmericanWorkers need! https://t.co/idh0bSHsEF	207720.0	RT @RepStefanik: President Biden wants to raise the corporate tax rate to one of the highest in the world This radical proposal will shipâ€¦	489.0	True	full
196327	196327	6053bd291ffa7f00383b9089	2021-03-18 20:50:43	[]	[]	Thu Mar 18 16:20:05 +0000 2021	[]	[{"url":"https://t.co/uQy6VPyN8l","expanded_url":"https://twitter.com/pabloiglesias/status/1372581922539454468","display_url":"twitter.com/pabloiglesias/â€¦","indices":[158,181]}]	Se comienza regulando el mercado de alquiler y se acaba expropiando. Quieren arrasar con la clase media espaÃ±ola, con sus ahorros. No se lo vamos a permitir. https://t.co/uQy6VPyN8l	234720.0	RT @monasterioR: Se comienza regulando el mercado de alquiler y se acaba expropiando. Quieren arrasar con la clase media espaÃ±ola, con susâ€¦	442.0	True	full
196328	196328	6053bd291ffa7f00383b9091	2021-03-18 20:50:44	[]	[{"url":"https://t.co/y85ZpDeSnJ","expanded_url":"https://twitter.com/costa_rui/status/1366372515543711745?s=20","display_url":"twitter.com/costa_rui/statâ€¦","indices":[210,233]}]		[]	[]			@WebTVBrasileira @YouTube MUDANDO d Assunto OLha o Governador da Bahia 01/03/2021 ChoraNDO ðŸ‘ˆna GLOBO porqueâ€¦ https://t.co/undGL17T3k	9.0	True	full
196329	196329	6053bd2a1ffa7f00383b90c1	2021-03-18 20:50:44	[]	[]	Thu Mar 18 14:27:43 +0000 2021	[]	[{"url":"https://t.co/HRb97R4RVC","expanded_url":"https://www.bbc.co.uk/news/uk-england-nottinghamshire-56434480","display_url":"bbc.co.uk/news/uk-englanâ€¦","indices":[222,245]}]	Waqas Akhtar Mohammed Saeed Ahmed Hamza Shazad The latest â€˜grooming gangâ€™ to be found guilty of abusing girls in the â€˜careâ€™ system. 2 others were cleared of charges relating to 3 girls aged 13-15 in the Nottingham area https://t.co/HRb97R4RVC	15977.0	RT @PatriotActive66: Waqas Akhtar Mohammed Saeed Ahmed Hamza Shazad The latest â€˜grooming gangâ€™ to be found guilty of abusing girls in theâ€¦	940.0	True	full
196330	196330	6053bd2a1ffa7f00383b90c5	2021-03-18 20:50:44	[]	[]	Thu Mar 18 20:33:01 +0000 2021	[{"text":"COVID19","indices":[235,243]}]	[{"url":"https://t.co/Txtbuq1z70","expanded_url":"https://www.thelancet.com/action/showPdf?pii=S0140-6736%2821%2900575-4","display_url":"thelancet.com/action/showPdfâ€¦","indices":[257,280]}]	2) Hell yes there is a study just yesterday. And hell yes it was done in over 4,000,000 with 10 mil testsâ€”basically everybody in Denmark! Like the entire country. So hell yes it is the most comprehensive study in the whole world on #COVID19 reinfection. https://t.co/Txtbuq1z70 https://t.co/PU1Tei8zJB	450177.0	RT @DrEricDing: 2) Hell yes there is a study just yesterday. And hell yes it was done in over 4,000,000 with 10 mil testsâ€”basically everybâ€¦	8905.0	True	full
196331	196331	6053bd2a1ffa7f00383b90d1	2021-03-18 20:50:44	[]	[{"url":"https://t.co/X0mOQIXFWg","expanded_url":"https://twitter.com/SciGuySpace/status/1372650826737590280","display_url":"twitter.com/SciGuySpace/stâ€¦","indices":[200,223]}]		[]	[]			Test complet ! Le prochain allumage de ces moteurs sera pour le premier vol orbital de la SLS plus tard dans l'annâ€¦ https://t.co/FSXwFib0Rb	236.0	True	full
196332	196332	6053bd2a1ffa7f00383b90e3	2021-03-18 20:50:45	[]	[]	Thu Mar 18 12:35:28 +0000 2021	[]	[{"url":"https://t.co/16SbeFmzeU","expanded_url":"https://www.omr.gob.sv/herramientas/planes-de-mejora-regulatoria.html","display_url":"omr.gob.sv/herramientas/pâ€¦","indices":[221,244]}]	Los ministerios tienen hasta final de marzo para presentar sus planes de mejora regulatoria, donde describirÃ¡n quÃ© trÃ¡mites simplificarÃ¡n en 2021, eliminando obstÃ¡culos, barreras o costos innecesarios para la sociedad. ðŸ‘‰ https://t.co/16SbeFmzeU https://t.co/pFYaK6BCrs	2219.0	RT @OMRgob: Los ministerios tienen hasta final de marzo para presentar sus planes de mejora regulatoria, donde describirÃ¡n quÃ© trÃ¡mites simâ€¦	2219.0	True	full
196333	196333	6053bd2a1ffa7f00383b90ed	2021-03-18 20:50:45	[]	[]	Thu Mar 18 20:45:07 +0000 2021	[{"text":"DaleUnParaoALaCovid19","indices":[19,41]},{"text":"HitoBicentenario3Millones500mil","indices":[42,74]}]	[{"url":"https://t.co/7264QHji8R","expanded_url":"https://twitter.com/jdavidcabello/status/1372572803623436294","display_url":"twitter.com/jdavidcabello/â€¦","indices":[130,153]}]	PAREMOS EL COVID âœ‹ #DaleUnParaoALaCovid19 #HitoBicentenario3Millones500mil @Mippcivzla @GordaBaby3 @YurleidysSanch1 @SoyYouwan https://t.co/7264QHji8R	2.0	RT @RoquezLeonel: PAREMOS EL COVID âœ‹ #DaleUnParaoALaCovid19 #HitoBicentenario3Millones500mil @Mippcivzla @GordaBaby3 @YurleidysSanch1 @Sâ€¦	257.0	True	full
196334	196334	6053bd2a1ffa7f00383b90ff	2021-03-18 20:50:45	[]	[]	Wed Mar 17 10:15:12 +0000 2021	[{"text":"Ù…ØªØ§Ø­_Ø§Ù„Ø¢Ù†","indices":[8,18]},{"text":"ÙˆØ¸ÙŠÙ�Ø©","indices":[107,113]}]	[{"url":"https://t.co/qoWQY3BPsZ","expanded_url":"https://isaudinews.blogspot.com/2021/03/blog-post_521.html","display_url":"isaudinews.blogspot.com/2021/03/blog-pâ€¦","indices":[212,235]},{"url":"https://t.co/VIuFGulKM3","expanded_url":"https://t.me/iisaudiinews","display_url":"t.me/iisaudiinews","indices":[252,275]}]	Ø§Ù„ØªÙ‚Ø¯ÙŠÙ… #Ù…ØªØ§Ø­_Ø§Ù„Ø¢Ù†âœ… ÙˆØ¸ÙŠÙ�Ø© Ù‚ÙŠØ§Ø¯ÙŠØ© Ù�ÙŠ (Ù‡ÙŠØ¦Ø© Ø­ÙƒÙˆÙ…ÙŠØ©ðŸ‡¸ðŸ‡¦) Ø¨Ù…Ø¬Ø§Ù„ Ø§Ù„ØªØ¯Ù‚ÙŠÙ‚ Ø§Ù„Ù…Ø§Ù„ÙŠ. Ù‡ÙŠØ¦Ø© Ø§Ù„ØµØ­Ø© Ø§Ù„Ø¹Ø§Ù…Ø© (ÙˆÙ‚Ø§ÙŠØ©) ØªÙˆÙ�Ø± #ÙˆØ¸ÙŠÙ�Ø© Ù„Ø­Ù…Ù„Ø© (Ø§Ù„Ø¨ÙƒØ§Ù„ÙˆØ±ÙŠÙˆØ³) Ù�Ø£Ø¹Ù„Ù‰. â–ªï¸�Ø§Ù„ØªØ®ØµØµØ§Øª: - Ø¥Ø¯Ø§Ø±Ø©. - Ø§Ù„Ù…Ø§Ù„ÙŠØ©. - Ø§Ù„Ù…Ø­Ø§Ø³Ø¨Ø© - ØªÙ‚Ù†ÙŠØ© Ù…Ø¹Ù„ÙˆÙ…Ø§Øª. Ù„Ù„ØªÙ‚Ø¯ÙŠÙ…ðŸ”—(https://t.co/qoWQY3BPsZ…	22507.0	RT @isaudiinewss: Ø§Ù„ØªÙ‚Ø¯ÙŠÙ… #Ù…ØªØ§Ø­_Ø§Ù„Ø¢Ù†âœ… ÙˆØ¸ÙŠÙ�Ø© Ù‚ÙŠØ§Ø¯ÙŠØ© Ù�ÙŠ (Ù‡ÙŠØ¦Ø© Ø­ÙƒÙˆÙ…ÙŠØ©ðŸ‡¸ðŸ‡¦) Ø¨Ù…Ø¬Ø§Ù„ Ø§Ù„ØªØ¯Ù‚ÙŠÙ‚ Ø§Ù„Ù…Ø§Ù„ÙŠ. Ù‡ÙŠØ¦Ø© Ø§Ù„ØµØ­Ø© Ø§Ù„Ø¹Ø§Ù…Ø© (ÙˆÙ‚Ø§ÙŠØ©) ØªÙˆÙ�Ø± #ÙˆØ¸ÙŠÙ�Ø© Ù„Ø­Ù…Ù„Ø© (â€¦	22507.0	True	full
196335	196335	6053bd2a1ffa7f00383b9105	2021-03-18 20:50:45	[]	[]	Thu Mar 18 02:46:22 +0000 2021	[]	[{"url":"https://t.co/gsiFp57XWB","expanded_url":"https://www.thedailybeast.com/georgia-sheriff-spokesman-jay-baker-posted-racist-covid-shirts-on-facebook","display_url":"thedailybeast.com/georgia-sherifâ€¦","indices":[185,208]}]	Georgia Sheriff Spokesman Jay Baker Posted Racist COVID Shirts on Facebook. The Sheriff Incredibly Attributed The Murders Of Six Asian Women To The Confessed Killer â€œHaving A Bad Day.â€� https://t.co/gsiFp57XWB	9840.0	RT @Fernand46357857: Georgia Sheriff Spokesman Jay Baker Posted Racist COVID Shirts on Facebook. The Sheriff Incredibly Attributed The Murdâ€¦	4121.0	True	full
196336	196336	6053bd2a1ffa7f00383b9107	2021-03-18 20:50:45	[]	[]	Thu Mar 18 17:30:00 +0000 2021	[]	[{"url":"https://t.co/f2gCJjtVDk","expanded_url":"https://www.sinembargo.mx/18-03-2021/3952691","display_url":"sinembargo.mx/18-03-2021/395â€¦","indices":[101,124]}]	DespuÃ©s de un aÃ±o de pandemia, MÃ©xico restringe el trÃ¡nsito no esencial en sus fronteras norte y sur https://t.co/f2gCJjtVDk https://t.co/gF45ATNVQT	1534505.0	RT @SinEmbargoMX: DespuÃ©s de un aÃ±o de pandemia, MÃ©xico restringe el trÃ¡nsito no esencial en sus fronteras norte y sur https://t.co/f2gCJjtâ€¦	47.0	True	full
196337	196337	6053bd2b1ffa7f00383b9145	2021-03-18 20:50:46	[]	[]	Thu Mar 18 18:45:00 +0000 2021	[{"text":"NotiMippCI","indices":[0,11]},{"text":"HitoBicentenario3millones500mil","indices":[185,217]}]	[{"url":"https://t.co/X7SnakSIlR","expanded_url":"https://bit.ly/38UbcbM","display_url":"bit.ly/38UbcbM","indices":[161,184]}]	#NotiMippCI ðŸ“°ðŸ—ž| COMUNICADO | Venezuela expresa sus mÃ¡s sentidas condolencias y solidaridad con el pueblo y Gobierno de la RepÃºblica Unida de Tanzania. Lea mÃ¡s â�© https://t.co/X7SnakSIlR #HitoBicentenario3millones500mil https://t.co/fYK3KYDHrs	253683.0	RT @Mippcivzla: #NotiMippCI ðŸ“°ðŸ—ž| COMUNICADO | Venezuela expresa sus mÃ¡s sentidas condolencias y solidaridad con el pueblo y Gobierno de la Râ€¦	665.0	True	full
196338	196338	6053bd2b1ffa7f00383b914d	2021-03-18 20:50:46	[]	[]	Thu Mar 18 20:00:45 +0000 2021	[]	[{"url":"https://t.co/tw6ruDX6TB","expanded_url":"https://cnn.it/3bXrmD2","display_url":"cnn.it/3bXrmD2","indices":[151,174]}]	President Biden has announced his administration is on track to hit 100 million Covid-19 vaccine doses administered on Friday, weeks ahead of his goal https://t.co/tw6ruDX6TB	61142645.0	RT @cnnbrk: President Biden has announced his administration is on track to hit 100 million Covid-19 vaccine doses administered on Friday,â€¦	42.0	True	full
196339	196339	6053bd2b1ffa7f00383b9155	2021-03-18 20:50:46	[]	[{"url":"https://t.co/pz4P9VnTjc","expanded_url":"https://www.mahdialumma.com/showthread.php?p=4872","display_url":"mahdialumma.com/showthread.phpâ€¦","indices":[97,120]}]		[]	[]			Ø§Ù„Ø¥Ù…Ø§Ù… Ù†Ø§ØµØ± Ù…Ø­Ù…Ø¯ Ø§Ù„ÙŠÙ…Ø§Ù†ÙŠ 27 - 11 - 1430 Ù‡Ù€ 15 - 11 - 2009 Ù…Ù€ 12:26 ØµØ¨Ø§Ø­Ø§Ù‹ Ù€Ù€Ù€Ù€Ù€Ù€Ù€Ù€Ù€Ù€Ù€Ù€Ù€Ù€Ù€Ù€Ù€Ù€Ù€Ù€Ù€â€¦ https://t.co/G0bptdS3Ci	12.0	True	full
196340	196340	6053bd2c1ffa7f00383b9179	2021-03-18 20:50:46	[]	[{"url":"https://t.co/FIpsyiqJbl","expanded_url":"https://teleonce.com/noticias/noticias-locales/buscan-600-voluntarios-para-limpieza-de-15-fondos-marinos-y-arrecifes-de-puerto-rico/","display_url":"teleonce.com/noticias/noticâ€¦","indices":[135,158]}]		[]	[]			Se activarÃ¡ a un mÃ¡ximo de 40 voluntarios por costa, que deben estar previamente registrados y recibir los adiestraâ€¦ https://t.co/CFsdb2Eh8U	203769.0	True	full
196341	196341	6053bd2c1ffa7f00383b917d	2021-03-18 20:50:46	[]	[]	Thu Mar 18 20:38:33 +0000 2021	[]	[{"url":"https://t.co/kcDDVcC1PB","expanded_url":"https://www.washingtonpost.com/local/maryland-vaccine-eligibility/2021/03/18/c94ff9e0-87f1-11eb-8a8b-5cf82c3dffe4_story.html","display_url":"washingtonpost.com/local/marylandâ€¦","indices":[251,274]}]	A note just based on anecdotals, â�¦@GovLarryHoganâ�© has done a good job on mask orders etc but Maryland is among the slowest states to expand eligibility. Itâ€™s a very tough state to get vaccinated in compared to places like New York, DC or Connecticut. https://t.co/kcDDVcC1PB	2005700.0	RT @JoyAnnReid: A note just based on anecdotals, â�¦@GovLarryHoganâ�© has done a good job on mask orders etc but Maryland is among the slowestâ€¦	13.0	True	full
196342	196342	6053bd2c1ffa7f00383b9181	2021-03-18 20:50:46	[]	[]	Thu Mar 18 19:06:14 +0000 2021	[{"text":"Ù…Ø¨Ø±Ø©_Ø´Ù…Ù‘Ø±_Ø§Ù„Ø®ÙŠØ±_Ø§Ù„ÙˆØ·Ù†ÙŠØ©","indices":[0,24]},{"text":"ÙƒÙ„_Ø¬Ù…Ø¹Ù‡_Ù…Ø´Ø±ÙˆØ¹","indices":[28,42]}]	[{"url":"https://t.co/6RVZEIt4EY","expanded_url":"http://enet.ws/7Bti","display_url":"enet.ws/7Bti","indices":[254,277]}]	#Ù…Ø¨Ø±Ø©_Ø´Ù…Ù‘Ø±_Ø§Ù„Ø®ÙŠØ±_Ø§Ù„ÙˆØ·Ù†ÙŠØ© #ÙƒÙ„_Ø¬Ù…Ø¹Ù‡_Ù…Ø´Ø±ÙˆØ¹ Ø¨Ù�Ø¶Ù„ Ø§Ù„Ù„Ù‡ Ø«Ù… Ø¨Ø¯Ø¹Ù…ÙƒÙ… ÙˆØ²Ø¹Ù†Ø§ Ø®Ù„Ø§Ù„ Ø±Ù…Ø¶Ø§Ù† Ø§Ù„Ø¹Ø§Ù… Ø§Ù„Ù…Ø§Ø¶ÙŠ Ø£ÙƒØ«Ø± Ù…Ù† 500 Ø³Ù„Ø© ØºØ°Ø§Ø¦ÙŠØ© Ø¹Ù„Ù‰ Ø§Ù„Ø£Ø³Ø± Ø§Ù„Ù…ØªØ¹Ù�Ù�Ø© Ø¯Ø§Ø®Ù„ Ø§Ù„ÙƒÙˆÙŠØª ÙˆÙ‡Ø°Ø§ Ø§Ù„Ø¹Ø§Ù… Ù†Ø³ØªÙ‡Ø¯Ù� Ø§Ù„Ù…Ø²ÙŠØ¯ Ù…Ù† Ø§Ù„Ø£Ø³Ø± Ø¶Ø§Ø¹Ù� Ø®ÙŠØ±Ùƒ ..ÙˆØ´Ø§Ø±ÙƒÙ†Ø§ Ù…Ø´Ø±ÙˆØ¹ Ø¥Ù�Ø·Ø§Ø± Ø§Ù„ØµØ§Ø¦Ù… Ù‚ÙŠÙ…Ø© Ø…	9829.0	RT @FayezAslami: #Ù…Ø¨Ø±Ø©_Ø´Ù…Ù‘Ø±_Ø§Ù„Ø®ÙŠØ±_Ø§Ù„ÙˆØ·Ù†ÙŠØ© #ÙƒÙ„_Ø¬Ù…Ø¹Ù‡_Ù…Ø´Ø±ÙˆØ¹ Ø¨Ù�Ø¶Ù„ Ø§Ù„Ù„Ù‡ Ø«Ù… Ø¨Ø¯Ø¹Ù…ÙƒÙ… ÙˆØ²Ø¹Ù†Ø§ Ø®Ù„Ø§Ù„ Ø±Ù…Ø¶Ø§Ù† Ø§Ù„Ø¹Ø§Ù… Ø§Ù„Ù…Ø§Ø¶ÙŠ Ø£ÙƒØ«Ø± Ù…Ù† 500 Ø³Ù„Ø© ØºØ°Ø§Ø¦ÙŠØ© Ø¹Ù„Ù‰ Ø§Ù„â€¦	8.0	True	full
196343	196343	6053bd2c1ffa7f00383b91ad	2021-03-18 20:50:47	[]	[]	Thu Mar 18 18:51:18 +0000 2021	[]	[{"url":"https://t.co/pET846iezp","expanded_url":"https://www.gub.uy/ministerio-salud-publica/comunicacion/noticias/comunicado-sobre-agenda-vacunacion","display_url":"gub.uy/ministerio-salâ€¦","indices":[254,277]}]	A partir de hoy, jueves 18 de marzo a las 21:00 horas, se abrirÃ¡ la agenda para que puedan recibir la primera dosis de la vacuna Pfizer/BioNTech las personas mayores de 80 aÃ±os auto vÃ¡lidas, y el personal de la salud del Ã¡rea asistencial. Comunicado âž¡ï¸� https://t.co/pET846iezp https://t.co/RRjjcawOKl	105908.0	RT @MSPUruguay: A partir de hoy, jueves 18 de marzo a las 21:00 horas, se abrirÃ¡ la agenda para que puedan recibir la primera dosis de la vâ€¦	934.0	True	full
196344	196344	6053bd2c1ffa7f00383b91b7	2021-03-18 20:50:47	[]	[]	Wed Mar 17 15:20:44 +0000 2021	[]	[{"url":"https://t.co/W3q6Vnc0wv","expanded_url":"https://www.latimes.com/projects/covid-effects-transform-pico-boulevard-la-businesses/","display_url":"latimes.com/projects/covidâ€¦","indices":[139,162]}]	THE PANDEMIC :: ONE YEAR IN Take an interactive ride with us down Pico Boulevard to see how much has changed over the course of a year. https://t.co/W3q6Vnc0wv	3805591.0	RT @latimes: THE PANDEMIC :: ONE YEAR IN Take an interactive ride with us down Pico Boulevard to see how much has changed over the courseâ€¦	1262.0	True	full
196345	196345	6053bd2c1ffa7f00383b91bd	2021-03-18 20:50:47	[]	[]	Thu Mar 18 17:28:29 +0000 2021	[]	[{"url":"https://t.co/x8u1ACkNBD","expanded_url":"http://paypal.me/AyaNakahara","display_url":"paypal.me/AyaNakahara","indices":[132,155]}]	@barbarapaqe iâ€™m a student and school just started and i need to buy books but with the pandemic i canâ€™t work my part time jobs ðŸ¥º https://t.co/x8u1ACkNBD	0.0	RT @chuuyassorrow: @barbarapaqe iâ€™m a student and school just started and i need to buy books but with the pandemic i canâ€™t work my part tiâ€¦	879.0	True	full
196346	196346	6053bd2d1ffa7f00383b91d5	2021-03-18 20:50:47	[]	[{"url":"https://t.co/ZPIMizIhq7","expanded_url":"https://www.wsws.org/en/articles/2021/03/18/peti-m18.html","display_url":"wsws.org/en/articles/20â€¦","indices":[128,151]}]		[]	[]			â�¦@BorisJohnsonâ�© â�¦@MattHancockâ�© this isnâ€™t going away. Petition for 15 percent NHS pay rise gains more than 638,00â€¦ https://t.co/yc9lhXLitn	1403.0	True	full
196347	196347	6053bd2d1ffa7f00383b9209	2021-03-18 20:50:48	[]	[]	Thu Mar 18 16:01:37 +0000 2021	[]	[{"url":"https://t.co/YsDhVhhf2r","expanded_url":"https://twitter.com/EllyArrow/status/1366363295922405377","display_url":"twitter.com/EllyArrow/statâ€¦","indices":[232,255]}]	â€žLa puta tailandesa no reprime su excitaciÃ³n naturalâ€¦ incluso con una diferencia de edad de 30 aÃ±os. Quieren "bang, bang" de mÃ­. Incluso si todo es fingido, es excitante y no hay problemas para hacerlo sin condÃ³n ". Putero alemÃ¡n. https://t.co/YsDhVhhf2r	1871.0	RT @JMarple4: â€žLa puta tailandesa no reprime su excitaciÃ³n naturalâ€¦ incluso con una diferencia de edad de 30 aÃ±os. Quieren "bang, bang" deâ€¦	1207.0	True	full
196348	196348	6053bd2d1ffa7f00383b920d	2021-03-18 20:50:48	[]	[]	Thu Mar 18 12:59:53 +0000 2021	[{"text":"PutumayoPiensaJoven","indices":[159,179]}]	[{"url":"https://t.co/JHD3Zyu36r","expanded_url":"https://la.network/hay-que-mirar-como-oportunidad-la-valentia-de-ser-fragil-maria-camila-chala-mena/","display_url":"la.network/hay-que-mirar-â€¦","indices":[184,207]}]	Les comparto el diÃ¡logo que sostuvimos con @La_network en el marco del mes que conmemora la lucha de las mujeres por sus derechos en el mundo. ðŸ’œ Saludos desde #PutumayoPiensaJoven ðŸ’šðŸ’¡ https://t.co/JHD3Zyu36r	856.0	RT @MaaCamii: Les comparto el diÃ¡logo que sostuvimos con @La_network en el marco del mes que conmemora la lucha de las mujeres por sus dereâ€¦	15259.0	True	full
196349	196349	6053bd2d1ffa7f00383b9211	2021-03-18 20:50:48	[]	[]	Thu Mar 18 19:45:41 +0000 2021	[]	[{"url":"https://t.co/6scP3V2soj","expanded_url":"https://agenciasportlight.com.br/index.php/2019/08/15/exclusivo-envolvido-no-itaipu-gate-abriu-offshore-no-panama-as-vesperas-da-eleicao-suplente-do-psl-retirou-participacao-em-empresa-de-energia-10-dias-depois-da-filiacao-e/","display_url":"agenciasportlight.com.br/index.php/2019â€¦","indices":[138,161]}]	Aqui uma excelente reportagem da @agsportlight sobre Alexandre Giordano, o suplente de Major Olimpio, e as escandalosas tretas de Itaipu. https://t.co/6scP3V2soj	33507.0	RT @girolatino: Aqui uma excelente reportagem da @agsportlight sobre Alexandre Giordano, o suplente de Major Olimpio, e as escandalosas treâ€¦	500.0	True	full
196350	196350	6053bd2d1ffa7f00383b9213	2021-03-18 20:50:48	[]	[]	Thu Mar 18 11:39:37 +0000 2021	[{"text":"Inzidenzwerte","indices":[29,43]},{"text":"Corona","indices":[74,81]},{"text":"Merkel","indices":[94,101]},{"text":"Mittelstand","indices":[192,204]},{"text":"Kinder","indices":[206,213]},{"text":"AfD","indices":[259,263]}]	[{"url":"https://t.co/lk0AMeL8KE","expanded_url":"https://www.facebook.com/aliceweidel/photos/a.1063313067013261/4175608622450341/","display_url":"facebook.com/aliceweidel/phâ€¦","indices":[264,287]}]	Die Kritik zur Fixierung auf #Inzidenzwerte wird lauter. Die starrsinnige #Corona-Politik von #Merkel &amp; den MinisterprÃ¤esidenten ist gescheitert. Die enormen KollateralschÃ¤den fÃ¼r BÃ¼rger, #Mittelstand, #Kinder &amp; Familien sind nicht lÃ¤nger hinnehmbar! #AfD https://t.co/lk0AMeL8KE https://t.co/gZVlqPBybC	113839.0	RT @Alice_Weidel: Die Kritik zur Fixierung auf #Inzidenzwerte wird lauter. Die starrsinnige #Corona-Politik von #Merkel &amp; den MinisterprÃ¤esâ€¦	576.0	True	full
196351	196351	6053bd2d1ffa7f00383b9215	2021-03-18 20:50:48	[]	[]	Wed Mar 17 21:39:23 +0000 2021	[]	[{"url":"https://t.co/drhPiAS4qg","expanded_url":"https://www.middleeasteye.net/news/turkey-hdp-close-chief-prosecutor-files-lawsuit","display_url":"middleeasteye.net/news/turkey-hdâ€¦","indices":[67,90]}]	ðŸ‡¹ðŸ‡· "Chief prosecutor files lawsuit to close pro-Kurdish HDP party" https://t.co/drhPiAS4qg â–ªï¸�ðŸ‡¹ðŸ‡· has dismissed 50 HDP mayors from office, and detaining more than 7,000 of its members on terrorism charges.	26873.0	RT @michaeltanchum: ðŸ‡¹ðŸ‡· "Chief prosecutor files lawsuit to close pro-Kurdish HDP party" https://t.co/drhPiAS4qg â–ªï¸�ðŸ‡¹ðŸ‡· has dismissed 50 HDPâ€¦	2285.0	True	full
196352	196352	6053bd2e1ffa7f00383b9233	2021-03-18 20:50:48	[]	[]	Thu Mar 18 13:37:13 +0000 2021	[{"text":"ØµÙˆØ±","indices":[1,5]},{"text":"Ø§Ù„ØµØ­Ø©","indices":[13,19]},{"text":"Ø­Ø§Ø¦Ù„","indices":[62,67]},{"text":"Ø¹ÙƒØ§Ø¸","indices":[95,100]},{"text":"Ø§Ù†_ØªÙƒÙˆÙ†_Ø§ÙˆÙ„Ø§","indices":[101,114]}]	[{"url":"https://t.co/D0HzwgAcqe","expanded_url":"https://www.okaz.com.sa/news/local/2061934#.YFNXQM-fDGk.twitter","display_url":"okaz.com.sa/news/local/206â€¦","indices":[69,92]}]	ðŸ“¸#ØµÙˆØ± | ÙˆØ²ÙŠØ± #Ø§Ù„ØµØ­Ø© ÙŠØªÙ�Ù‚Ø¯ Ø³ÙŠØ± Ù…Ø´Ø§Ø±ÙŠØ¹ ÙˆØ¨Ø±Ø§Ù…Ø¬ Ø§Ù„Ù…Ù†Ø´Ø¢Øª Ø§Ù„ØµØ­ÙŠØ© Ù�ÙŠ #Ø­Ø§Ø¦Ù„ https://t.co/D0HzwgAcqe #Ø¹ÙƒØ§Ø¸ #Ø§Ù†_ØªÙƒÙˆÙ†_Ø§ÙˆÙ„Ø§ @tfrabiah https://t.co/v418X8tVkb	1930685.0	RT @OKAZ_online: ðŸ“¸#ØµÙˆØ± | ÙˆØ²ÙŠØ± #Ø§Ù„ØµØ­Ø© ÙŠØªÙ�Ù‚Ø¯ Ø³ÙŠØ± Ù…Ø´Ø§Ø±ÙŠØ¹ ÙˆØ¨Ø±Ø§Ù…Ø¬ Ø§Ù„Ù…Ù†Ø´Ø¢Øª Ø§Ù„ØµØ­ÙŠØ© Ù�ÙŠ #Ø­Ø§Ø¦Ù„ https://t.co/D0HzwgAcqe #Ø¹ÙƒØ§Ø¸ #Ø§Ù†_ØªÙƒÙˆÙ†_Ø§ÙˆÙ„Ø§ @tfrabâ€¦	413.0	True	full
196353	196353	6053bd2e1ffa7f00383b923f	2021-03-18 20:50:48	[]	[]	Thu Mar 18 16:25:04 +0000 2021	[{"text":"coronasn","indices":[200,209]},{"text":"sachsen","indices":[210,218]}]	[{"url":"https://t.co/Yy1HqSu5PC","expanded_url":"https://twitter.com/mpkretschmer/status/1372131715221757957","display_url":"twitter.com/mpkretschmer/sâ€¦","indices":[219,242]}]	Welches â€žWirâ€œ? Sie haben bewusst und mit viel Brimborium den wissenschaftlichen Weg entgegen vieler Warnungen (auch von â€žunsâ€œ) verlassen und auf â€žEigenverantwortungâ€œ gesetzt. Sie, Herr @MPKretschmer. #coronasn #sachsen https://t.co/Yy1HqSu5PC	2262.0	RT @filousofisch: Welches â€žWirâ€œ? Sie haben bewusst und mit viel Brimborium den wissenschaftlichen Weg entgegen vieler Warnungen (auch von â€žâ€¦	277.0	True	full
196354	196354	6053bd2e1ffa7f00383b9267	2021-03-18 20:50:49	[{"text":"news","indices":[160,165]}]	[{"url":"https://t.co/gZR0Sj4ZvB","expanded_url":"https://canadanewsmedia.ca/diane-francis-whats-happening-in-canada-is-vaccine-rationing-not-medicine-financial-post/","display_url":"canadanewsmedia.ca/diane-francis-â€¦","indices":[136,159]}]		[]	[]			Diane Francis: What's happening in Canada is vaccine rationing, not medicine - Financial Post has been published onâ€¦ https://t.co/ycdxhSgA8R	1132.0	True	full
196355	196355	6053bd2e1ffa7f00383b9269	2021-03-18 20:50:49	[]	[]	Thu Mar 18 16:41:44 +0000 2021	[{"text":"Iran","indices":[152,157]}]	[{"url":"https://t.co/XVFbqwbR0N","expanded_url":"https://www.thesun.co.uk/news/14377321/secret-iran-missile-bases-satellite-photos/","display_url":"thesun.co.uk/news/14377321/â€¦","indices":[261,284]}]	@TheSun: Two top-secret Iranian missile bases which blitzed US troops injuring 110 revealedâ€™ in satellite photos. The National Council of Resistance of #Iran which advocates regime change - claim the Kenesht Canyon &amp; Panj Pelleh were used to launch strikes https://t.co/XVFbqwbR0N https://t.co/1xrRLshghD	8689.0	RT @HoAbedini: @TheSun: Two top-secret Iranian missile bases which blitzed US troops injuring 110 revealedâ€™ in satellite photos. The Nationâ€¦	737.0	True	full
196356	196356	6053bd2e1ffa7f00383b926b	2021-03-18 20:50:49	[]	[]	Thu Mar 18 19:18:37 +0000 2021	[{"text":"txlege","indices":[268,275]}]	[{"url":"https://t.co/SnoRKIfqax","expanded_url":"http://bit.ly/3bWWq5U","display_url":"bit.ly/3bWWq5U","indices":[236,259]}]	â€œWith the highest rate and number of uninsured children and adults in the countryâ€” a situation that has worsened as a result of the COVID-19 pandemic â€” Texas cannot afford to continue fighting against Medicaid expansion.â€� Learn more: https://t.co/SnoRKIfqax &amp;ðŸ‘‡ðŸ�½ #txlege https://t.co/11sbRmLtkX	4627.0	RT @MALCTx: â€œWith the highest rate and number of uninsured children and adults in the countryâ€” a situation that has worsened as a result ofâ€¦	466.0	True	full
196357	196357	6053bd2e1ffa7f00383b926d	2021-03-18 20:50:49	[]	[]	Thu Mar 18 12:43:13 +0000 2021	[{"text":"SeguridadParaTodos","indices":[106,125]}]	[{"url":"https://t.co/eFVIYA5X5U","expanded_url":"https://bit.ly/2Q97TH4","display_url":"bit.ly/2Q97TH4","indices":[255,278]}]	[AHORAðŸ“ºðŸŽ™] En @teleamazonasec, el ministro @martinezjg indica que una de sus prioridades es fortalecer la #SeguridadParaTodos, que se establezcan polÃ­ticas de RehabilitaciÃ³n Social, recuperar el dinero del @isspol, y una transiciÃ³n ordenada. En directoâž¡ï¸�https://t.co/eFVIYA5X5U https://t.co/KVhzh5yO4F	680806.0	RT @MinGobiernoEc: [AHORAðŸ“ºðŸŽ™] En @teleamazonasec, el ministro @martinezjg indica que una de sus prioridades es fortalecer la #SeguridadParaâ€¦	14.0	True	full
196358	196358	6053bd2e1ffa7f00383b9273	2021-03-18 20:50:49	[]	[]	Thu Mar 18 20:49:11 +0000 2021	[]	[{"url":"https://t.co/ilX1NyE4sm","expanded_url":"https://abcn.ws/3eYfbI7","display_url":"abcn.ws/3eYfbI7","indices":[185,208]}]	ONE YEAR AGO: All 50 states report at least one coronavirus case, while six counties in Northern California are ordered to "shelter in place." A look back at the rise of the pandemic: https://t.co/ilX1NyE4sm https://t.co/Pu2m5lscm2	16583788.0	RT @ABC: ONE YEAR AGO: All 50 states report at least one coronavirus case, while six counties in Northern California are ordered to "shelteâ€¦	419.0	True	full
196359	196359	6053bd2f1ffa7f00383b927d	2021-03-18 20:50:49	[]	[]	Thu Mar 18 19:38:27 +0000 2021	[]	[{"url":"https://t.co/UMOQ9w06HP","expanded_url":"https://twitter.com/jonathanvswan/status/1372606153813848069","display_url":"twitter.com/jonathanvswan/â€¦","indices":[272,295]}]	We live in a world of wokeism that would have never occurred had the media not been its most enthusiastic supporter. We tried to warn media but they didnâ€™t listen. You know the saying "Live by the sword, die by the sword"? Well... You live by wokeism, you die by wokeism. https://t.co/UMOQ9w06HP	178643.0	RT @robbystarbuck: We live in a world of wokeism that would have never occurred had the media not been its most enthusiastic supporter. Weâ€¦	126.0	True	full
196360	196360	6053bd2f1ffa7f00383b9283	2021-03-18 20:50:49	[]	[]	Thu Mar 18 20:49:12 +0000 2021	[]	[{"url":"https://t.co/h0xX98zhnp","expanded_url":"https://www.jornaldacidadeonline.com.br/noticias/27948/comentario-deprimente-de-maju-provoca-mocao-de-repudio-na-alerj","display_url":"jornaldacidadeonline.com.br/noticias/27948â€¦","indices":[256,279]}]	Ã‰ descabida, despreparada, desmedida, desprovida de qualquer senso de razoabilidade e empatia a fala d Maju e merece o repÃºdio da ALERJ q tanto tem se esforÃ§ado p garantir a saÃºde e bem estar do nosso povo fluminense nesse perÃ­odo de pandemia da Covid-19" https://t.co/h0xX98zhnp	71043.0	RT @MarcosQuezado1: Ã‰ descabida, despreparada, desmedida, desprovida de qualquer senso de razoabilidade e empatia a fala d Maju e merece oâ€¦	132.0	True	full
196361	196361	6053bd2f1ffa7f00383b9299	2021-03-18 20:50:49	[]	[{"url":"https://t.co/6uMMhdnz9Q","expanded_url":"https://www.aol.com/news/woman-refuses-wear-mask-texas-221512551-140044350.html?soc_src=social-sh&soc_trk=tw&tsrc=twtr","display_url":"aol.com/news/woman-refâ€¦","indices":[257,280]}]		[]	[]			I send this woman sympathies as i admire her tenacity and would like to meet her someday with how passionate she isâ€¦ https://t.co/KflRQ6aLV2	103.0	True	full
196362	196362	6053bd2f1ffa7f00383b92a7	2021-03-18 20:50:49	[]	[]	Thu Mar 18 20:50:22 +0000 2021	[]	[{"url":"https://t.co/hHFcH7TbNX","expanded_url":"https://www.notboring.co/p/the-beginning-of-the-end?utm_campaign=post&utm_medium=web&utm_source=twitter","display_url":"notboring.co/p/the-beginninâ€¦","indices":[255,278]}]	"During the pandemic, many restaurants have gone from doing ~20% of their business through third party delivery platforms to ~80%, and watched their income statements turn from black to red, as fees ate their business alive." great post @dpteran @packyM https://t.co/hHFcH7TbNX	23271.0	RT @jrichlive: "During the pandemic, many restaurants have gone from doing ~20% of their business through third party delivery platforms toâ€¦	691.0	True	full
196363	196363	6053bd2f1ffa7f00383b92b7	2021-03-18 20:50:50	[]	[]	Thu Mar 18 20:04:20 +0000 2021	[]	[{"url":"https://t.co/9dQA6Viv1N","expanded_url":"https://twitter.com/kylegriffin1/status/1372555894102315010","display_url":"twitter.com/kylegriffin1/sâ€¦","indices":[277,300]}]	The â€œgoalâ€� was hilarious because he inherited a trajectory to meet it the moment he took office. The US blew past 100 million shots days ago. And the amazing ramp-up is largely thanks to Trump-era contracts &amp; Trump era vaccines. Shared credit? Sure! This lame WH spin? No. https://t.co/9dQA6Viv1N	232963.0	RT @guypbenson: The â€œgoalâ€� was hilarious because he inherited a trajectory to meet it the moment he took office. The US blew past 100 milliâ€¦	742.0	True	full
196364	196364	6053bd2f1ffa7f00383b92c1	2021-03-18 20:50:50	[]	[{"url":"https://t.co/AOuEJNfQPY","expanded_url":"https://www.facebook.com/169492236492487/posts/3542820562492954/","display_url":"facebook.com/16949223649248â€¦","indices":[213,236]}]		[]	[]			Hola Amigos y Amigas de la ENCICLOPEDIA de "KAMELOT el CASTILLO del REY"... Muchas veces hablamos de Los Celtas (Irâ€¦ https://t.co/6wjbnYe52U	175.0	True	full
196365	196365	6053bd2f1ffa7f00383b92c3	2021-03-18 20:50:50	[]	[]	Thu Mar 18 13:06:18 +0000 2021	[]	[{"url":"https://t.co/3Y3AAsbdjh","expanded_url":"https://www.rafflesmedicalgroup.com/asian-medical-foundation/","display_url":"rafflesmedicalgroup.com/asian-medical-â€¦","indices":[26,49]},{"url":"https://t.co/eWe4z1lXoc","expanded_url":"https://foodbank.asia/","display_url":"foodbank.asia","indices":[71,94]},{"url":"https://t.co/FABZdu7hOP","expanded_url":"https://asianpacificfund.org/make-an-i…	Asian medical foundation: https://t.co/3Y3AAsbdjh Second harvest Asia: https://t.co/eWe4z1lXoc Asian Pacific covid 19 recovery fund: https://t.co/FABZdu7hOP Apicha: https://t.co/8in6VX2E46 Khmer Girls in Action: https://t.co/wUpLfsgvT6	1183.0	RT @Amadeity1: Asian medical foundation: https://t.co/3Y3AAsbdjh Second harvest Asia: https://t.co/eWe4z1lXoc Asian Pacific covid 19 recoveâ€¦	919.0	True	full
196366	196366	6053bd2f1ffa7f00383b92c7	2021-03-18 20:50:50	[]	[]	Thu Mar 18 20:19:11 +0000 2021	[]	[{"url":"https://t.co/0RRDg1QHRG","expanded_url":"http://apne.ws/1rRgYfV","display_url":"apne.ws/1rRgYfV","indices":[241,264]}]	President Joe Biden says the U.S. will hit its target of administering 100 million vaccination shots by Friday, weeks ahead of schedule. Officials announced the U.S. will ship 4 million doses of the AstraZeneca vaccine to Canada and Mexico. https://t.co/0RRDg1QHRG	15112911.0	RT @AP: President Joe Biden says the U.S. will hit its target of administering 100 million vaccination shots by Friday, weeks ahead of scheâ€¦	2217.0	True	full
196367	196367	6053bd301ffa7f00383b92d3	2021-03-18 20:50:50	[]	[]	Thu Mar 18 20:15:44 +0000 2021	[]	[{"url":"https://t.co/aCRWxpvcVq","expanded_url":"http://bit.ly/2OF9qVc","display_url":"bit.ly/2OF9qVc","indices":[202,225]}]	If this pandemic has taught us anything, itâ€™s that it's time to recognize health care as a human right. That's exactly what Reps. @DebDingell and @RashidaTlaib are fighting for with this legislation. https://t.co/aCRWxpvcVq	42261.0	RT @MichiganDems: If this pandemic has taught us anything, itâ€™s that it's time to recognize health care as a human right. That's exactlyâ€¦	1340.0	True	full
196368	196368	6053bd301ffa7f00383b92d7	2021-03-18 20:50:50	[]	[{"url":"https://t.co/EAb6clPoPD","expanded_url":"https://kb.vmware.com/s/article/2113956","display_url":"kb.vmware.com/s/article/2113â€¦","indices":[256,279]}]		[]	[]			Anyone else had this issue with ATS heartbeat? it maybe the cause of some of our issues but honestly its left me scâ€¦ https://t.co/4fW1qLi45c	90.0	True	full
196369	196369	6053bd301ffa7f00383b92e9	2021-03-18 20:50:50	[]	[]	Thu Mar 18 20:38:06 +0000 2021	[]	[{"url":"https://t.co/JeZxdRUOk8","expanded_url":"http://www.thepackpodcast.org","display_url":"thepackpodcast.org","indices":[257,280]}]	Had way too much fun doing this with my old friend @Justinlong that benefits The Actor's Fund (Its so short that if you don't like it you won't know till days later. But I think you'll like it so its a win-win)"No More Stars" a 7 min comedy by @thegenepack https://t.co/JeZxdRUOk8 https://t.co/j8vZguShNp	365862.0	RT @TheLewisBlack: Had way too much fun doing this with my old friend @Justinlong that benefits The Actor's Fund (Its so short that if youâ€¦	577.0	True	full
196370	196370	6053bd301ffa7f00383b92f3	2021-03-18 20:50:50	[]	[]	Thu Mar 18 20:16:03 +0000 2021	[]	[{"url":"https://t.co/9fNVE7Q9Pd","expanded_url":"http://hill.cm/PAu0wOz","display_url":"hill.cm/PAu0wOz","indices":[151,174]}]	NAACP president calls on NFL to "rethink its relationship with Fox" due to what he referred to as Fox News's history of promoting "bigotry and racism" https://t.co/9fNVE7Q9Pd https://t.co/G4rt8yrtXI	4147378.0	RT @thehill: NAACP president calls on NFL to "rethink its relationship with Fox" due to what he referred to as Fox News's history of promotâ€¦	9328.0	True	full
196371	196371	6053bd301ffa7f00383b92f5	2021-03-18 20:50:50	[]	[]	Thu Mar 18 20:45:00 +0000 2021	[{"text":"NotiMippCI","indices":[0,11]},{"text":"HitoBicentenario3millones500mil","indices":[185,217]}]	[{"url":"https://t.co/X7SnakSIlR","expanded_url":"https://bit.ly/38UbcbM","display_url":"bit.ly/38UbcbM","indices":[161,184]}]	#NotiMippCI ðŸ“°ðŸ—ž| COMUNICADO | Venezuela expresa sus mÃ¡s sentidas condolencias y solidaridad con el pueblo y Gobierno de la RepÃºblica Unida de Tanzania. Lea mÃ¡s â�© https://t.co/X7SnakSIlR #HitoBicentenario3millones500mil https://t.co/67NJ1T6MS4	253683.0	RT @Mippcivzla: #NotiMippCI ðŸ“°ðŸ—ž| COMUNICADO | Venezuela expresa sus mÃ¡s sentidas condolencias y solidaridad con el pueblo y Gobierno de la Râ€¦	257.0	True	full
196372	196372	6053bd301ffa7f00383b9309	2021-03-18 20:50:50	[]	[]	Thu Mar 18 20:41:43 +0000 2021	[]	[{"url":"https://t.co/AREDCai3fm","expanded_url":"https://www.espn.com.br/futebol/artigo/_/id/8344383/sao-paulo-ve-protocolos-rigorosos-e-explica-voto-a-favor-para-ir-a-justica-e-manter-paulistao-ativo-em-meio-a-pandemia-de-covid-19","display_url":"espn.com.br/futebol/artigoâ€¦","indices":[142,165]}]	Aqui o @eduaffonsoespn explica por que o SÃ£o Paulo votou a favor da ida Ã JustiÃ§a para manter o Campeonato Paulista ativo em meio Ã pandemia https://t.co/AREDCai3fm	16167.0	RT @f_delaurentiis: Aqui o @eduaffonsoespn explica por que o SÃ£o Paulo votou a favor da ida Ã JustiÃ§a para manter o Campeonato Paulista atiâ€¦	113528.0	True	full
196373	196373	6053bd301ffa7f00383b932f	2021-03-18 20:50:51	[]	[]	Thu Mar 18 20:50:00 +0000 2021	[{"text":"Brasil","indices":[0,7]},{"text":"COVID19","indices":[72,80]}]	[{"url":"https://t.co/MOoy5lN42x","expanded_url":"https://bit.ly/3tCnMEB","display_url":"bit.ly/3tCnMEB","indices":[175,198]}]	#Brasil ðŸ‡§ðŸ‡· registrÃ³ este miÃ©rcoles un nuevo rÃ©cord de fallecidos por la #COVID19 al contabilizar 3.149 muertos durante las Ãºltimas 24 horas y casi 100.000 contagios positivos https://t.co/MOoy5lN42x	1973005.0	RT @teleSURtv: #Brasil ðŸ‡§ðŸ‡· registrÃ³ este miÃ©rcoles un nuevo rÃ©cord de fallecidos por la #COVID19 al contabilizar 3.149 muertos durante las Ãºâ€¦	11338.0	True	full
196374	196374	6053bd301ffa7f00383b9337	2021-03-18 20:50:51	[]	[]	Thu Mar 18 12:58:30 +0000 2021	[]	[{"url":"https://t.co/760OPdlmF3","expanded_url":"https://twitter.com/gregolear/status/1372517012782657536","display_url":"twitter.com/gregolear/statâ€¦","indices":[142,165]}]	Greatly enjoyed talking w/ @gregolear. The topic: my @VanityFair reporting on Jared Kushnerâ€™s pandemic response (which nearly killed us all). https://t.co/760OPdlmF3	14146.0	RT @KatherineEban: Greatly enjoyed talking w/ @gregolear. The topic: my @VanityFair reporting on Jared Kushnerâ€™s pandemic response (which nâ€¦	21791.0	True	full
196375	196375	6053bd311ffa7f00383b9339	2021-03-18 20:50:51	[]	[{"url":"https://t.co/3aQwUyR14A","expanded_url":"https://nationalpost.com/news/study-finds-further-evidence-covid-u-k-variant-more-lethal-as-icu-admissions-in-ontario-creep-up","display_url":"nationalpost.com/news/study-finâ€¦","indices":[267,290]}]		[]	[]			@gerpa14 @fordnation Hospitalizations is a bit like measuring the water AFTER the dam broke... It's the variant riâ€¦ https://t.co/KAkt8smrSg	5758.0	True	full
196376	196376	6053bd311ffa7f00383b933d	2021-03-18 20:50:51	[]	[]	Thu Mar 18 20:09:44 +0000 2021	[]	[{"url":"https://t.co/e3ProdDnnt","expanded_url":"https://www.diariodeteruel.es/movil/noticia.asp?notid=1030912#.YFOzI2xE-Gp.twitter","display_url":"diariodeteruel.es/movil/noticia.â€¦","indices":[130,153]}]	En las entraÃ±as del Aeropuerto de Teruel: la pandemia ha acelerado el crecimiento de una instalaciÃ³n modelo encabezada por Tarmac https://t.co/e3ProdDnnt	7252.0	RT @aeropuerteruel: En las entraÃ±as del Aeropuerto de Teruel: la pandemia ha acelerado el crecimiento de una instalaciÃ³n modelo encabezadaâ€¦	4069.0	True	full
196377	196377	6053bd311ffa7f00383b9349	2021-03-18 20:50:51	[]	[]	Thu Mar 18 15:11:19 +0000 2021	[]	[{"url":"https://t.co/6kFcm7RJIo","expanded_url":"https://secure.manchester.gov.uk/info/200024/consultations_and_surveys/8123/help_us_reflect_on_manchester_s_history_in_our_public_spaces","display_url":"secure.manchester.gov.uk/info/200024/coâ€¦","indices":[208,231]}]	Last few days to help save Manchester's statues! The city is reviewing all its statues and currently asking for public input. Speak up for them and say no to one-sided plaques. Ends Monday. Take part here ðŸ‘‰ https://t.co/6kFcm7RJIo https://t.co/JyPfH4XKI6	22438.0	RT @_SaveOurStatues: Last few days to help save Manchester's statues! The city is reviewing all its statues and currently asking for publicâ€¦	493.0	True	full
196378	196378	6053bd311ffa7f00383b9355	2021-03-18 20:50:51	[]	[]	Thu Mar 18 19:49:56 +0000 2021	[{"text":"castingcall","indices":[42,54]},{"text":"PeachleafValley","indices":[75,91]},{"text":"visualnovel","indices":[120,132]}]	[{"url":"https://t.co/KiJml2U6o7","expanded_url":"https://www.gretuskigames.com/peachleaf-valley-auditions","display_url":"gretuskigames.com/peachleaf-vallâ€¦","indices":[252,275]}]	Calling all VAs! We are hosting our first #castingcall for our indie game, #PeachleafValley, a farming-inspired romance #visualnovel! ðŸ’�ðŸ¥•ðŸ�®ðŸ�” We have 15+ roles available from main characters to major NPCs, etc! More information &amp; how to apply here: https://t.co/KiJml2U6o7ðŸ‘ˆðŸ�€ https://t.co/vmryqUfEhg	1379.0	RT @gretuskigames: Calling all VAs! We are hosting our first #castingcall for our indie game, #PeachleafValley, a farming-inspired romanceâ€¦	707.0	True	full
196379	196379	6053bd311ffa7f00383b9359	2021-03-18 20:50:51	[]	[]	Thu Mar 18 04:00:48 +0000 2021	[]	[{"url":"https://t.co/urnKYk6RXL","expanded_url":"https://twitter.com/SantiCafiero/status/1372212373700939778?s=20","display_url":"twitter.com/SantiCafiero/sâ€¦","indices":[257,280]}]	Y el "Estado Ausente", guarda silencio y mira hacia otro lado ignorando las perversiones de Insfran en Formosa, donde separan madres de sus hijos, igual que en la ultima dictadura. Los K manejan el kiosco de los DDHH y deciden quien califica como victima. https://t.co/urnKYk6RXL	84.0	RT @prometeo_2020: Y el "Estado Ausente", guarda silencio y mira hacia otro lado ignorando las perversiones de Insfran en Formosa, donde seâ€¦	84.0	True	full
196380	196380	6053bd311ffa7f00383b937b	2021-03-18 20:50:52	[]	[]	Thu Mar 18 20:34:44 +0000 2021	[]	[{"url":"https://t.co/mS6qDOXqH0","expanded_url":"https://bit.ly/3r0VPVl","display_url":"bit.ly/3r0VPVl","indices":[128,151]}]	ÃšTIMA HORA | GuaidÃ³: Gobierno LegÃ­timo con apoyo de la OMS aprobarÃ¡ proyecto para financiar acceso a vacunas contra el Covid-19 https://t.co/mS6qDOXqH0	495707.0	RT @AlbertoRodNews: ÃšTIMA HORA | GuaidÃ³: Gobierno LegÃ­timo con apoyo de la OMS aprobarÃ¡ proyecto para financiar acceso a vacunas contra elâ€¦	2070.0	True	full
196381	196381	6053bd321ffa7f00383b9397	2021-03-18 20:50:52	[]	[]	Thu Mar 18 16:09:53 +0000 2021	[]	[{"url":"https://t.co/TxbPbUEFLe","expanded_url":"http://coronavirus.utah.gov","display_url":"coronavirus.utah.gov","indices":[140,163]},{"url":"https://t.co/FWel6uM8kZ","expanded_url":"http://vaccinefinder.org","display_url":"vaccinefinder.org","indices":[227,250]}]	On March 24, Utahns who are 16 and older will be eligible for the COVID-19 vaccine. You can search for doses by your favorite provider at https://t.co/TxbPbUEFLe. You can also search by vaccine type and for doses near you at https://t.co/FWel6uM8kZ. https://t.co/hho6nTXDEt	5356.0	RT @GovCox: On March 24, Utahns who are 16 and older will be eligible for the COVID-19 vaccine. You can search for doses by your favoriteâ€¦	46.0	True	full
196382	196382	6053bd321ffa7f00383b939b	2021-03-18 20:50:52	[]	[]	Thu Mar 18 20:37:55 +0000 2021	[{"text":"plantbased","indices":[80,91]}]	[{"url":"https://t.co/3d3Z5aBKaY","expanded_url":"https://tinyurl.com/a4m4addx","display_url":"tinyurl.com/a4m4addx","indices":[229,252]}]	North Carolina-based @eatBarvecue is significantly scaling up production of its #plantbased pulled pork line, tapping into an underserved opportunity in the plant-based meat alternative space, founder Lee Cooper tells @MESwrites https://t.co/3d3Z5aBKaY	1574.0	RT @EWatsonWrites: North Carolina-based @eatBarvecue is significantly scaling up production of its #plantbased pulled pork line, tapping inâ€¦	6956.0	True	full
196383	196383	6053bd321ffa7f00383b93b7	2021-03-18 20:50:52	[]	[]	Thu Mar 18 19:46:06 +0000 2021	[]	[{"url":"https://t.co/bx71JeP5Oe","expanded_url":"https://twitter.com/kaitlancollins/status/1372633747095486465","display_url":"twitter.com/kaitlancollinsâ€¦","indices":[202,225]}]	This is a key point from @POTUS today: we have made incredible progress in 58 days fighting COVID. BUT, until we are farther along, that progress can be undone, and we still have a LOT of work to do. https://t.co/bx71JeP5Oe	384980.0	RT @WHCOS: This is a key point from @POTUS today: we have made incredible progress in 58 days fighting COVID. BUT, until we are farther aâ€¦	1400.0	True	full
196384	196384	6053bd321ffa7f00383b93c3	2021-03-18 20:50:53	[]	[]	Thu Mar 18 18:21:14 +0000 2021	[{"text":"GobiernoDeLaMuerte","indices":[179,198]}]	[{"url":"https://t.co/PXrQk8qdGR","expanded_url":"https://www.economiadigital.es/politica/la-oms-desaconseja-relajar-las-medidas-por-la-covid-en-espana.html","display_url":"economiadigital.es/politica/la-omâ€¦","indices":[62,85]}]	La OMS desaconseja relajar las medidas por la Covid en EspaÃ±a https://t.co/PXrQk8qdGR No creo en la OMS, es un centro de corrupciÃ³n mundial, pero debemos tomar medidas aunque el #GobiernoDeLaMuerte venda que estamos mejor y relajen las restricciones	3265.0	RT @AzoteNeutro: La OMS desaconseja relajar las medidas por la Covid en EspaÃ±a https://t.co/PXrQk8qdGR No creo en la OMS, es un centro deâ€¦	3265.0	True	full
196385	196385	6053bd321ffa7f00383b93c5	2021-03-18 20:50:53	[]	[]	Wed Mar 17 23:32:02 +0000 2021	[{"text":"COVID19","indices":[38,46]}]	[{"url":"https://t.co/250Yv0a9BZ","expanded_url":"https://hubs.li/H0JsJKg0","display_url":"hubs.li/H0JsJKg0","indices":[215,238]}]	NEWâ€”Most people who have had original #COVID19 strain are protected from catching it again for at least 6 monthsâ€”but those â‰¥65 years are more prone to reinfection, suggests first large-scale study of its kind. Read https://t.co/250Yv0a9BZ https://t.co/BTjhcMzXwT	637262.0	RT @TheLancet: NEWâ€”Most people who have had original #COVID19 strain are protected from catching it again for at least 6 monthsâ€”but those â‰¥â€¦	7.0	True	full
196386	196386	6053bd321ffa7f00383b93dd	2021-03-18 20:50:53	[]	[]	Thu Mar 18 18:57:38 +0000 2021	[]	[{"url":"https://t.co/CPIPpcytce","expanded_url":"https://interc.pt/2P0YWz7","display_url":"interc.pt/2P0YWz7","indices":[265,288]}]	Pfizer, Moderna, Johnson &amp; Johnson have told investors they will hike prices on vaccines soon and cash in as covid vaccines may be required annually. J&amp;J explained they will wait for the pandemic "to end" but they reserve the right to make the declaration. https://t.co/CPIPpcytce	178954.0	RT @lhfang: Pfizer, Moderna, Johnson &amp; Johnson have told investors they will hike prices on vaccines soon and cash in as covid vaccines mayâ€¦	1454.0	True	full
196387	196387	6053bd331ffa7f00383b93e7	2021-03-18 20:50:53	[]	[]	Thu Mar 18 20:49:32 +0000 2021	[{"text":"SARSCoV2","indices":[145,154]}]	[{"url":"https://t.co/JraS5VM1wU","expanded_url":"https://twitter.com/abvpvets/status/1372635207145246731","display_url":"twitter.com/abvpvets/statuâ€¦","indices":[260,283]}]	Ya se ha publicado la versiÃ³n definitiva del artÃ­culo que demuestra la susceptibilidad de los ciervos de cola blanca (Odocoileus virginianus) al #SARSCoV2 . Tras la infecciÃ³n no presentaron sÃ­ntomas pero fueron capaces de transmitir el virus a otros ciervos. https://t.co/JraS5VM1wU	1940.0	RT @Bureli: Ya se ha publicado la versiÃ³n definitiva del artÃ­culo que demuestra la susceptibilidad de los ciervos de cola blanca (Odocoileuâ€¦	198.0	True	full
196388	196388	6053bd331ffa7f00383b93ed	2021-03-18 20:50:53	[]	[]	Wed Mar 17 03:59:27 +0000 2021	[{"text":"StopAsianHate","indices":[147,161]}]	[{"url":"https://t.co/jKpXc5gLuf","expanded_url":"https://www.self.com/story/anti-asian-racism-coronavirus","display_url":"self.com/story/anti-asiâ€¦","indices":[162,185]}]	Recirculating my piece on self-care and we-care for my Asian siblings hurting from the escalating Anti-Asian racism and violence. Love to you all. #StopAsianHate https://t.co/jKpXc5gLuf	30028.0	RT @nancywyuen: Recirculating my piece on self-care and we-care for my Asian siblings hurting from the escalating Anti-Asian racism and vioâ€¦	182.0	True	full
196389	196389	6053bd331ffa7f00383b93ef	2021-03-18 20:50:53	[]	[]	Thu Mar 18 20:50:04 +0000 2021	[]	[{"url":"https://t.co/PTKbl30bEG","expanded_url":"https://elordenmundial.com/el-exodo-venezolano-no-va-a-terminar-y-los-paises-vecinos-lo-saben/","display_url":"elordenmundial.com/el-exodo-venezâ€¦","indices":[218,241]}]	La venezolana es la segunda mayor crisis humanitaria del mundo. Hay 5,4 millones de venezolanos fuera de su paÃ­s sufriendo xenofobia, precariedad y ahora la pandemia. Colombia ha sido el primer paÃ­s en regularizarles. https://t.co/PTKbl30bEG	265663.0	RT @elOrdenMundial: La venezolana es la segunda mayor crisis humanitaria del mundo. Hay 5,4 millones de venezolanos fuera de su paÃ­s sufrieâ€¦	677.0	True	full
196390	196390	6053bd331ffa7f00383b93fd	2021-03-18 20:50:53	[]	[]	Thu Mar 18 13:30:55 +0000 2021	[]	[{"url":"https://t.co/x7eCgfylre","expanded_url":"https://www.gob.mx/sat/prensa/aduanas-y-ejercito-mexicano-decomisan-vacunas-sputnik-v-en-aeronave-privada-en-la-aduana-de-campeche-043-2021","display_url":"gob.mx/sat/prensa/aduâ€¦","indices":[129,152]}]	RDIF thanks the Mexican government, its customs and Armed Forces for seizing an illegal shipment of a fake Sputnik V vaccine. ðŸ‘‡ https://t.co/x7eCgfylre	185538.0	RT @sputnikvaccine: RDIF thanks the Mexican government, its customs and Armed Forces for seizing an illegal shipment of a fake Sputnik V vaâ€¦	174.0	True	full
196391	196391	6053bd331ffa7f00383b940b	2021-03-18 20:50:53	[]	[]	Thu Mar 18 20:49:58 +0000 2021	[{"text":"aquÃ­selee","indices":[194,204]}]	[{"url":"https://t.co/ZyWR7QKr2K","expanded_url":"http://plandelectura.gob.cl/recursos/programa-expediciones-lectoras/","display_url":"plandelectura.gob.cl/recursos/progrâ€¦","indices":[169,192]}]	Conoce el programa Â«Expediciones lectorasÂ» del Plan de la Lectura de la regiÃ³n de los RÃ­os. Disfruta sus 12 capÃ­tulos dedicados al mundo del libro y la encuadernaciÃ³n. https://t.co/ZyWR7QKr2K #aquÃ­selee https://t.co/KHEbZC5Dx8	18408.0	RT @planlectura_cl: Conoce el programa Â«Expediciones lectorasÂ» del Plan de la Lectura de la regiÃ³n de los RÃ­os. Disfruta sus 12 capÃ­tulos dâ€¦	21981.0	True	full
196392	196392	6053bd331ffa7f00383b9429	2021-03-18 20:50:54	[]	[]	Thu Mar 18 20:49:00 +0000 2021	[{"text":"ableg","indices":[174,180]},{"text":"abpoli","indices":[181,188]},{"text":"cdnpoli","indices":[204,212]},{"text":"COVID19","indices":[213,221]}]	[{"url":"https://t.co/lR9AxnkJjo","expanded_url":"https://www.cbc.ca/news/canada/calgary/states-sue-biden-keystone-xl-pipeline-1.5954908?__vfz=medium%3Dsharebar","display_url":"cbc.ca/news/canada/caâ€¦","indices":[115,138]}]	21 American states led by Texas, Montana sue Biden administration in bid to revive Keystone XL pipeline | CBC News https://t.co/lR9AxnkJjo @CBCHomestretch @JoeBiden @jkenney #ableg #abpoli @JustinTrudeau #cdnpoli #COVID19	8125.0	RT @cbcDougDirks: 21 American states led by Texas, Montana sue Biden administration in bid to revive Keystone XL pipeline | CBC News https:â€¦	4353.0	True	full
196393	196393	6053bd341ffa7f00383b9451	2021-03-18 20:50:54	[]	[]	Thu Mar 18 18:08:30 +0000 2021	[]	[{"url":"https://t.co/1Vi38yQOcT","expanded_url":"https://english.palinfo.com/news/2021/3/18/Israel-receives-letter-from-ICC-over-war-crimes-probe","display_url":"english.palinfo.com/news/2021/3/18â€¦","indices":[144,167]}]	Israel receives its long-awaited letter of doom from the Int'l Criminal Court formally detailing the scope of its trial into Israeli war crimes https://t.co/1Vi38yQOcT	58571.0	RT @swilkinsonbc: Israel receives its long-awaited letter of doom from the Int'l Criminal Court formally detailing the scope of its trial iâ€¦	5978.0	True	full
196394	196394	6053bd341ffa7f00383b9461	2021-03-18 20:50:54	[]	[]	Wed Mar 17 13:27:05 +0000 2021	[]	[{"url":"https://t.co/NlctFIeP3p","expanded_url":"https://www.gov.uk/government/consultations/covid-status-certification-review-call-for-evidence","display_url":"gov.uk/government/conâ€¦","indices":[252,275]}]	VACCINE PASSPORTS: Have your say: "We are issuing this call for evidence to inform this review into COVID-status certification, to ensure that the recommendations reflect a broad range of interests and concerns. We welcome views from all respondents." https://t.co/NlctFIeP3p	31830.0	RT @robinmonotti: VACCINE PASSPORTS: Have your say: "We are issuing this call for evidence to inform this review into COVID-status certificâ€¦	730.0	True	full
196395	196395	6053bd341ffa7f00383b946b	2021-03-18 20:50:54	[]	[]	Thu Mar 18 17:00:29 +0000 2021	[]	[{"url":"https://t.co/uExoL6QNU7","expanded_url":"https://bit.ly/3cDg7yI","display_url":"bit.ly/3cDg7yI","indices":[255,278]}]	To support its Centre for Cancer Drug Discovery, @ICR_London worked with an artist to create a painting with a pipette. We spoke with artist @akajimmyc and ICR scientist Mateus Crespo to learn more about the artwork and the tissue image that inspired it. https://t.co/uExoL6QNU7	2983.0	RT @AkoyaBio: To support its Centre for Cancer Drug Discovery, @ICR_London worked with an artist to create a painting with a pipette. We spâ€¦	503.0	True	full
196396	196396	6053bd341ffa7f00383b946d	2021-03-18 20:50:54	[{"text":"Bolivia","indices":[180,188]}]	[{"url":"https://t.co/Fdx6oO1enH","expanded_url":"https://youtu.be/q2RBaA8jTpI","display_url":"youtu.be/q2RBaA8jTpI","indices":[76,99]}]		[]	[]			REPRESENTANTES DE LOS 20 DISTRITOS DE LA PAZ R3SPALDAN AL PRESIDENTE LUI... https://t.co/Fdx6oO1enH via @YouTubeâ€¦ https://t.co/OyY3AD7HLm	24.0	True	full
196397	196397	6053bd341ffa7f00383b946f	2021-03-18 20:50:55	[]	[]	Thu Mar 18 20:32:51 +0000 2021	[{"text":"GigaChanchulloEnjoy","indices":[52,72]}]	[{"url":"https://t.co/G4TVBDNKtL","expanded_url":"https://jaquematus.com/2021/03/11/los-vinculos-de-sebastian-pinera-con-los-casinos-enjoy/","display_url":"jaquematus.com/2021/03/11/losâ€¦","indices":[257,280]}]	PiÃ±era y sus hijos sumergidos hasta el cuello en el #GigaChanchulloEnjoy No sÃ³lo el Pdte se favoreciÃ³ a sÃ­ mismo con el perdonazo a las boletas de garantÃ­a de Enjoy, mediante su fideicomiso, sino que tambiÃ©n a sus hijos, mediante Inversiones Santa Cecilia. https://t.co/G4TVBDNKtL	11143.0	RT @Piureman: PiÃ±era y sus hijos sumergidos hasta el cuello en el #GigaChanchulloEnjoy No sÃ³lo el Pdte se favoreciÃ³ a sÃ­ mismo con el perdoâ€¦	3593.0	True	full
196398	196398	6053bd341ffa7f00383b947f	2021-03-18 20:50:55	[]	[]	Thu Mar 18 18:50:33 +0000 2021	[]	[{"url":"https://t.co/UFDXCUDwva","expanded_url":"https://science.sciencemag.org/content/early/2021/03/17/science.abf8003","display_url":"science.sciencemag.org/content/early/â€¦","indices":[176,199]}]	Reading this, which looks like a pretty definitive take on the origins of the pandemic. Important conclusion: most zoonoses of this kind would go extinct of their own accord. https://t.co/UFDXCUDwva	39300.0	RT @BillHanage: Reading this, which looks like a pretty definitive take on the origins of the pandemic. Important conclusion: most zoonosesâ€¦	1032.0	True	full
196399	196399	6053bd341ffa7f00383b9489	2021-03-18 20:50:55	[]	[]	Thu Mar 18 20:44:03 +0000 2021	[{"text":"EMA","indices":[38,42]},{"text":"STIKO","indices":[44,50]},{"text":"CoronaVirusDE","indices":[235,249]},{"text":"AstraZenaca","indices":[250,262]}]	[{"url":"https://t.co/d1WXaRFTvE","expanded_url":"http://www.schleswig-holstein.de/coronavirus-impfung","display_url":"schleswig-holstein.de/coronavirus-imâ€¦","indices":[211,234]}]	!!! AKTUELL !!! Nach Entscheidung der #EMA, #STIKO und des @BMG_Bund werden Impfungen mit dem Astra-Zeneca-Impfstoff in @Land_SH Freitag, 19.03. fortgesetzt und ausgefallene Termine nachgeholt. Mehr dazu hier: https://t.co/d1WXaRFTvE #CoronaVirusDE #AstraZenaca	1147.0	RT @sozmiSH: !!! AKTUELL !!! Nach Entscheidung der #EMA, #STIKO und des @BMG_Bund werden Impfungen mit dem Astra-Zeneca-Impfstoff in @Land_â€¦	17840.0	True	full
196400	196400	6053bd341ffa7f00383b948f	2021-03-18 20:50:55	[]	[]	Thu Mar 18 18:03:23 +0000 2021	[]	[{"url":"https://t.co/CzCixWhGsr","expanded_url":"https://abcn.ws/3luSH2w","display_url":"abcn.ws/3luSH2w","indices":[140,163]}]	Italy inaugurated a living monument to its COVID-19 dead, as it marked the anniversary of one of the most haunting moments of the pandemic. https://t.co/CzCixWhGsr	16583786.0	RT @ABC: Italy inaugurated a living monument to its COVID-19 dead, as it marked the anniversary of one of the most haunting moments of theâ€¦	511.0	True	full
196401	196401	6053bd341ffa7f00383b9497	2021-03-18 20:50:55	[]	[]	Thu Mar 18 20:37:34 +0000 2021	[]	[{"url":"https://t.co/n5xpF0xbg9","expanded_url":"https://bit.ly/2P9Pvxa","display_url":"bit.ly/2P9Pvxa","indices":[128,151]}]	The PM does not expect the reduction in vaccine supply to have an impact on the timetable for easing coronavirus restrictions ðŸ‘‡ https://t.co/n5xpF0xbg9	639852.0	RT @standardnews: The PM does not expect the reduction in vaccine supply to have an impact on the timetable for easing coronavirus restrictâ€¦	495.0	True	full
196402	196402	6053bd351ffa7f00383b94bf	2021-03-18 20:50:55	[]	[]	Thu Mar 18 18:53:34 +0000 2021	[]	[{"url":"https://t.co/h2TmdxS1yq","expanded_url":"https://chi.streetsblog.org/2021/03/11/mckinley-park-plan-seeks-to-preserve-affordability-make-walking-and-biking-safer/","display_url":"chi.streetsblog.org/2021/03/11/mckâ€¦","indices":[213,236]}]	Have you seen McKinley Park's new neighborhood plan? Its goals include preserving diversity, promoting equitable transit-oriented development, and revitalizing commercial corridors. @MPDC_Chicago @streetsblogchi https://t.co/h2TmdxS1yq	5770.0	RT @cmapillinois: Have you seen McKinley Park's new neighborhood plan? Its goals include preserving diversity, promoting equitable transitâ€¦	105.0	True	full
196403	196403	6053bd351ffa7f00383b94d1	2021-03-18 20:50:56	[]	[]	Thu Mar 18 16:51:27 +0000 2021	[]	[{"url":"https://t.co/blvjYlJe0Z","expanded_url":"https://initiative.1bis19.de/wp-content/uploads/2021/03/Analyse-des-SARS-CoV-2-Rapid-Antigen-Test_2021-03-15.pdf","display_url":"initiative.1bis19.de/wp-content/uplâ€¦","indices":[254,277]}]	Exzellente Analyse eines Vaters (Medizinprodukte-Experte) zu den vom Elternbeirat zusammen mit der Schulleitung beschafften Selbsttests zur Anwendung in der Schule ... pars pro toto ... vor 2 Jahren hÃ¤tte ich nie geglaubt, dass so etwas mÃ¶glich wÃ¤re ... https://t.co/blvjYlJe0Z	4024.0	RT @veit_markus: Exzellente Analyse eines Vaters (Medizinprodukte-Experte) zu den vom Elternbeirat zusammen mit der Schulleitung beschaffteâ€¦	62.0	True	full
196404	196404	6053bd351ffa7f00383b94d5	2021-03-18 20:50:56	[]	[]	Thu Mar 18 20:19:00 +0000 2021	[{"text":"ReclaimingOurTime","indices":[235,253]}]	[{"url":"https://t.co/9AvEn4Bfly","expanded_url":"https://twitter.com/PplsCityCouncil/status/1372600808919891971","display_url":"twitter.com/PplsCityCounciâ€¦","indices":[254,277]}]	Struggles caused by the COVID-19 pandemic have led to increased involvement in the local democratic process, yet @CD6Nury still doesn't want to hear from her constituents. The City Council President must answer to the People demanding #ReclaimingOurTime https://t.co/9AvEn4Bfly	1177.0	RT @ChavezRavineLA: Struggles caused by the COVID-19 pandemic have led to increased involvement in the local democratic process, yet @CD6Nuâ€¦	97.0	True	full
196405	196405	6053bd351ffa7f00383b94f3	2021-03-18 20:50:56	[]	[{"url":"https://t.co/tnSQ4f1ITC","expanded_url":"http://togotimes.info/index.php/international/item/7565-vaccination-avec-le-vaccin-astrazeneca-la-france-et-l-italie-abandonnent-leur-projet-de-suspension-et-renouent-avec-la-vaccination-ce-vendredi.html","display_url":"togotimes.info/index.php/inteâ€¦","indices":[157,180]}]		[]	[]			Togo Times - Vaccination avec le vaccin AstraZeneca: La France et l'Italie abandonnent leur projet de suspension etâ€¦ https://t.co/hXhaepocYZ	828.0	True	full
196406	196406	6053bd361ffa7f00383b9501	2021-03-18 20:50:56	[]	[]	Thu Mar 18 20:15:46 +0000 2021	[]	[{"url":"https://t.co/9Scfav7keM","expanded_url":"https://www.propublica.org/article/national-debt-trump","display_url":"propublica.org/article/nationâ€¦","indices":[142,165]}]	@laurenboebert Donald Trump Built a National Debt So Big (Even Before the Pandemic) That Itâ€™ll Weigh Down the Economy for Years â€” ProPublica https://t.co/9Scfav7keM	281.0	RT @angelabme1: @laurenboebert Donald Trump Built a National Debt So Big (Even Before the Pandemic) That Itâ€™ll Weigh Down the Economy for Yâ€¦	1621.0	True	full
196407	196407	6053bd361ffa7f00383b950f	2021-03-18 20:50:56	[]	[]	Thu Mar 18 15:03:25 +0000 2021	[{"text":"FabricatedAxumMassacre","indices":[25,48]},{"text":"Eritrea","indices":[91,99]},{"text":"Africa","indices":[137,144]},{"text":"EritreaPrevails","indices":[146,162]},{"text":"TPLFLies","indices":[163,172]},{"text":"TPLFCrimes","indices":[173,184]},{"text":"Eritrea","indices":[185,193]},{"text":"EthiopiaPrevails","indices":[194,211]}]	[{"url":"https://t.co/suh93CjLpW","expanded_url":"https://youtu.be/WgoNW_tRCms","display_url":"youtu.be/WgoNW_tRCms","indices":[237,260]}]	Exposing the discredited #FabricatedAxumMassacre report by @amnesty to smear the nation of #Eritrea and its positive role in the Horn of #Africa. #EritreaPrevails #TPLFLies #TPLFCrimes #Eritrea #EthiopiaPrevails @JosepBorrellF @eu_eeas https://t.co/suh93CjLpW	423.0	RT @salem_abraha: Exposing the discredited #FabricatedAxumMassacre report by @amnesty to smear the nation of #Eritrea and its positive roleâ€¦	322.0	True	full
196408	196408	6053bd361ffa7f00383b9513	2021-03-18 20:50:56	[]	[]	Thu Mar 18 20:34:25 +0000 2021	[]	[{"url":"https://t.co/vcdI0kYZVR","expanded_url":"https://cnn.it/2OQ0NXE","display_url":"cnn.it/2OQ0NXE","indices":[150,173]}]	President Biden says the US is expected to hit his administration's target of 100 million Covid-19 vaccine doses delivered to American arms on Friday https://t.co/vcdI0kYZVR	53259646.0	RT @CNN: President Biden says the US is expected to hit his administration's target of 100 million Covid-19 vaccine doses delivered to Amerâ€¦	4548.0	True	full
196409	196409	6053bd361ffa7f00383b9521	2021-03-18 20:50:56	[{"text":"sweepstakes","indices":[125,137]},{"text":"KnightsArmament","indices":[138,154]},{"text":"SR15","indices":[168,173]},{"text":"Vortex","indices":[174,181]},{"text":"winarifle","indices":[196,206]},{"text":"gungiveaway","indices":[207,219]},{"text":"winagun","indices":[220,228]},{"text":"dreamrifle","indices":[229,240]}]	[{"url":"https://t.co/f7aJnIuJyZ","expanded_url":"https://wn.nr/5NEkxw","display_url":"wn.nr/5NEkxw","indices":[254,277]}]		[]	[]			I just entered to win a Knights Armament SR-15 Rifle w/ Vortex Razor HD Gen III Scope from @ClassicFirearm! Valuedâ€¦ https://t.co/LuU4y5v9io	15.0	True	full
196410	196410	6053bd361ffa7f00383b952b	2021-03-18 20:50:57	[]	[]	Wed Feb 24 14:03:15 +0000 2021	[]	[{"url":"https://t.co/WCH2lqmWPY","expanded_url":"https://secure.actblue.com/donate/slfclaunch","display_url":"secure.actblue.com/donate/slfclauâ€¦","indices":[229,252]}]	I'm a Texan, a teacher, and a mom. I'm running for Congress â€” because we're done with leaders who fail to protect us from a storm or a pandemic, but find time to vacation in Cancun. Itâ€™s a special election on May 1. Join us: https://t.co/WCH2lqmWPY https://t.co/wLfcukddfe	18964.0	RT @ShawnLassiterTX: I'm a Texan, a teacher, and a mom. I'm running for Congress â€” because we're done with leaders who fail to protect usâ€¦	14354.0	True	full
196411	196411	6053bd361ffa7f00383b9539	2021-03-18 20:50:57	[]	[{"url":"https://t.co/xYevoWVM19","expanded_url":"https://trib.al/34UFD3R","display_url":"trib.al/34UFD3R","indices":[157,180]}]		[]	[]			JetBlue may move its $3 billion credit-card portfolio from Barclays as it considers borrowing more from the governmâ€¦ https://t.co/WRcpftsjDg	14297.0	True	full
196412	196412	6053bd361ffa7f00383b953f	2021-03-18 20:50:57	[]	[]	Thu Mar 18 20:23:29 +0000 2021	[]	[{"url":"https://t.co/A0Lza81hQD","expanded_url":"http://www.caromonthealth.org/vaccine","display_url":"caromonthealth.org/vaccine","indices":[251,274]}]	GASTON COUNTY: Tons of COVID-19 vaccine appointments are available for March 31-April 1 at CaroMont Health. You do not have to be a Gaston County resident or CaroMont patient. 2525 Court Drive, Gastonia Create a MyChart account and register here: https://t.co/A0Lza81hQD https://t.co/QtK1L1GNVq	29745.0	RT @JoeBrunoWSOC9: GASTON COUNTY: Tons of COVID-19 vaccine appointments are available for March 31-April 1 at CaroMont Health. You do notâ€¦	1208.0	True	full
196413	196413	6053bd361ffa7f00383b954f	2021-03-18 20:50:57	[]	[{"url":"https://t.co/vG29vch3Fz","expanded_url":"https://prospect.org/coronavirus/biden-sides-with-big-pharma-against-affordable-coronavirus-v/","display_url":"prospect.org/coronavirus/biâ€¦","indices":[284,307]}]		[]	[]			@bendiwan @AmyNoMiddleNam3 @inmypjsss Accept Clinton, Biden, Harris, and every other â€œcentristâ€� conservative Dem arâ€¦ https://t.co/E2AtNSJyDQ	22.0	True	full
196414	196414	6053bd371ffa7f00383b956b	2021-03-18 20:50:57	[]	[]	Thu Mar 18 20:37:20 +0000 2021	[]	[{"url":"https://t.co/8pUOkxm1hj","expanded_url":"https://www.ema.europa.eu/en/news/covid-19-vaccine-astrazeneca-benefits-still-outweigh-risks-despite-possible-link-rare-blood-clots","display_url":"ema.europa.eu/en/news/covid-â€¦","indices":[257,280]}]	Vacuna de @AstraZeneca y coÃ¡gulos, la @EMA_News concluye - NO estÃ¡ asociada con mayor riesgo de evetos tromboembolicos - Los beneficios de vacunarse superan sustancialmente los riesgos - NO hay problemas relacionados con ningÃºn lote particular de vacunas https://t.co/8pUOkxm1hj	8463.0	RT @AleCrespoF: Vacuna de @AstraZeneca y coÃ¡gulos, la @EMA_News concluye - NO estÃ¡ asociada con mayor riesgo de evetos tromboembolicos - Lâ€¦	56.0	True	full
196415	196415	6053bd371ffa7f00383b956f	2021-03-18 20:50:57	[]	[]	Thu Mar 18 11:53:42 +0000 2021	[{"text":"firelecce","indices":[136,146]},{"text":"fireoosterhoff","indices":[147,162]},{"text":"votefordout","indices":[163,175]}]	[{"url":"https://t.co/q4MYJC5XGf","expanded_url":"https://ca.news.yahoo.com/covid-19-third-wave-ontario-212859045.html","display_url":"ca.news.yahoo.com/covid-19-thirdâ€¦","indices":[177,200]}]	Ontario's COVID-19 mistake: Third wave started because province went against advice and lifted restrictions, Science Table member says. #firelecce #fireoosterhoff #votefordout https://t.co/q4MYJC5XGf	41.0	RT @sunshine79189: Ontario's COVID-19 mistake: Third wave started because province went against advice and lifted restrictions, Science Tabâ€¦	2646.0	True	full
196416	196416	6053bd371ffa7f00383b9575	2021-03-18 20:50:57	[]	[]	Thu Mar 18 15:49:38 +0000 2021	[]	[{"url":"https://t.co/CiVqvNRlzx","expanded_url":"https://www.hartgroup.org/covid-19-evidence/","display_url":"hartgroup.org/covid-19-evideâ€¦","indices":[196,219]}]	The data is in: lockdowns serve no useful purpose and cause catastrophic societal and economic harms. They must never be repeated in this country. Read our comprehensive review of the evidence: https://t.co/CiVqvNRlzx https://t.co/10JMRERP0m	17605.0	RT @hartgroup_org: The data is in: lockdowns serve no useful purpose and cause catastrophic societal and economic harms. They must never beâ€¦	971.0	True	full
196417	196417	6053bd371ffa7f00383b95ab	2021-03-18 20:50:58	[]	[]	Thu Mar 18 20:20:00 +0000 2021	[]	[{"url":"https://t.co/2bZThlnm6l","expanded_url":"https://www.bloomberg.com/news/articles/2021-03-15/biden-eyes-first-major-tax-hike-since-1993-in-next-economic-plan","display_url":"bloomberg.com/news/articles/â€¦","indices":[239,262]}]	Biden is not putting American workers first. Democrats' tax hikes will ship jobs back overseas, leaving workers and families in desperate need of economic recovery, to fend for themselves while Democrats pay for their progressive agenda. https://t.co/2bZThlnm6l	44941.0	RT @WaysandMeansGOP: Biden is not putting American workers first. Democrats' tax hikes will ship jobs back overseas, leaving workers and fâ€¦	855.0	True	full
196418	196418	6053bd381ffa7f00383b95c1	2021-03-18 20:50:58	[]	[]	Wed Mar 17 20:15:00 +0000 2021	[{"text":"G1","indices":[98,101]},{"text":"G1Paraiba","indices":[102,112]}]	[{"url":"https://t.co/Ns3A3xfyVX","expanded_url":"http://glo.bo/3tuX8NF","display_url":"glo.bo/3tuX8NF","indices":[114,137]}]	Idosa dÃ¡ toalha bordada Ã mÃ£o para profissional que a vacinou contra Covid-19; â€˜viva o SUSâ€™, diz. #G1 #G1Paraiba https://t.co/Ns3A3xfyVX https://t.co/qGcEX5v2Aw	226676.0	RT @g1paraiba: Idosa dÃ¡ toalha bordada Ã mÃ£o para profissional que a vacinou contra Covid-19; â€˜viva o SUSâ€™, diz. #G1 #G1Paraiba https://t.â€¦	100.0	True	full
196419	196419	6053bd381ffa7f00383b95cd	2021-03-18 20:50:58	[]	[]	Thu Mar 18 16:09:53 +0000 2021	[]	[{"url":"https://t.co/TxbPbUEFLe","expanded_url":"http://coronavirus.utah.gov","display_url":"coronavirus.utah.gov","indices":[140,163]},{"url":"https://t.co/FWel6uM8kZ","expanded_url":"http://vaccinefinder.org","display_url":"vaccinefinder.org","indices":[227,250]}]	On March 24, Utahns who are 16 and older will be eligible for the COVID-19 vaccine. You can search for doses by your favorite provider at https://t.co/TxbPbUEFLe. You can also search by vaccine type and for doses near you at https://t.co/FWel6uM8kZ. https://t.co/hho6nTXDEt	5356.0	RT @GovCox: On March 24, Utahns who are 16 and older will be eligible for the COVID-19 vaccine. You can search for doses by your favoriteâ€¦	3135.0	True	full
196420	196420	6053bd381ffa7f00383b95fb	2021-03-18 20:50:59	[]	[{"url":"https://t.co/b08RzqbrMA","expanded_url":"http://Www.liyahsnailz.com","display_url":"liyahsnailz.com","indices":[122,145]},{"url":"https://t.co/wS5ooMtdJP","expanded_url":"https://www.liyahsnailz.com/reviews","display_url":"liyahsnailz.com/reviews","indices":[169,192]}]		[]	[]			@lyciayouz Press ons are it! Healthier and better quality nails, check us out for some. Use coupon â€œTwitterâ€� for 15â€¦ https://t.co/6sbVZs9zY5	1409.0	True	full
196421	196421	6053bd381ffa7f00383b9603	2021-03-18 20:50:59	[]	[]	Thu Mar 18 15:58:39 +0000 2021	[{"text":"CambiandoelFÃºtbol","indices":[188,206]}]	[{"url":"https://t.co/YpIgz0aIPV","expanded_url":"https://cercadeti.cruzroja.es/mujeres-pozuelo","display_url":"cercadeti.cruzroja.es/mujeres-pozuelo","indices":[248,271]}]	Desde que comenzÃ³ la pandemia, mÃ¡s de mil mujeres en situaciÃ³n de extrema vulnerabilidad han sido atendidas en Pozuelo. Queda mucho por hacer. AyÃºdanos a visibilizar y dar apoyo. Colabora #CambiandoelFÃºtbol @CruzRojaPozuelo @Cfpozuelo @PozuFem ðŸ’œ https://t.co/YpIgz0aIPV https://t.co/Xfz11FJ66h	3830.0	RT @FundacionIker: Desde que comenzÃ³ la pandemia, mÃ¡s de mil mujeres en situaciÃ³n de extrema vulnerabilidad han sido atendidas en Pozuelo.â€¦	91.0	True	full
196422	196422	6053bd391ffa7f00383b9617	2021-03-18 20:50:59	[]	[]	Thu Mar 18 16:22:46 +0000 2021	[]	[{"url":"https://t.co/yMkrrTGPsD","expanded_url":"https://www.ciudad.com.ar/espectaculos/explosivo-descargo-andrea-taboada-contra-ivana-nadal-sus-peligrosos-dichos-covid_163952","display_url":"ciudad.com.ar/espectaculos/eâ€¦","indices":[148,171]}]	Explosivo descargo de Andrea Taboada contra Ivana Nadal por sus peligrosos dichos sobre el covid: "Â¡Es una idiota irresponsable!" - Ciudad Magazine https://t.co/yMkrrTGPsD	3334128.0	RT @AngeldebritoOk: Explosivo descargo de Andrea Taboada contra Ivana Nadal por sus peligrosos dichos sobre el covid: "Â¡Es una idiota irresâ€¦	29.0	True	full
196423	196423	6053bd391ffa7f00383b9633	2021-03-18 20:50:59	[]	[]	Thu Mar 18 17:37:04 +0000 2021	[]	[{"url":"https://t.co/B3m59KnEj8","expanded_url":"https://www.nytimes.com/2021/03/16/us/atlanta-shootings-massage-parlor.html","display_url":"nytimes.com/2021/03/16/us/â€¦","indices":[254,277]}]	I am heartsick for the victims of Tuesdayâ€™s shootingâ€”most of whom were Asian-American women. Xenophobic rhetoric around this pandemic has already put the AAPI community at higher risk. Our government must use every tool possible to keep families safe. https://t.co/B3m59KnEj8	5732396.0	RT @ewarren: I am heartsick for the victims of Tuesdayâ€™s shootingâ€”most of whom were Asian-American women. Xenophobic rhetoric around thisâ€¦	162.0	True	full
196424	196424	6053bd391ffa7f00383b9637	2021-03-18 20:51:00	[]	[]	Thu Mar 18 14:32:42 +0000 2021	[{"text":"TALENTpro","indices":[0,10]},{"text":"activesourcing","indices":[244,259]}]	[{"url":"https://t.co/cloXYaEtBT","expanded_url":"http://ow.ly/g9pL50DOPBs","display_url":"ow.ly/g9pL50DOPBs","indices":[219,242]}]	#TALENTpro Online Konferenz prÃ¤sentiert: Barbara Braehmer mit ihrer Keynote â€žActive Sourcing von passiven Kandidaten: Einfache Profi-Techniken, die funktionieren.â€œ am 25.03. um 13.15 Uhr. Jetzt kostenlos registrieren: https://t.co/cloXYaEtBT #activesourcing @BarbaraBraehmer https://t.co/uvTgrsfGJh	632.0	RT @TALENTpro_de: #TALENTpro Online Konferenz prÃ¤sentiert: Barbara Braehmer mit ihrer Keynote â€žActive Sourcing von passiven Kandidaten: Eiâ€¦	2024.0	True	full
196425	196425	6053bd391ffa7f00383b963f	2021-03-18 20:51:00	[]	[]	Thu Mar 18 20:26:15 +0000 2021	[]	[{"url":"https://t.co/XciR3lIVzs","expanded_url":"http://gatesnot.es/3bZemwP","display_url":"gatesnot.es/3bZemwP","indices":[118,141]}]	Itâ€™s deeply unfair that the people who contribute the least to climate change will suffer the worst from its effects: https://t.co/XciR3lIVzs https://t.co/Y2do5GhsGx	54146195.0	RT @BillGates: Itâ€™s deeply unfair that the people who contribute the least to climate change will suffer the worst from its effects: https:â€¦	915.0	True	full
196426	196426	6053bd391ffa7f00383b9653	2021-03-18 20:51:00	[]	[{"url":"https://t.co/OptdN3tnRk","expanded_url":"https://www.eventbrite.co.uk/e/a-session-with-phil-collinson-producer-its-a-sin-tickets-146338258671","display_url":"eventbrite.co.uk/e/a-session-wiâ€¦","indices":[269,292]}]		[]	[]			@WheelchairVista We have an exciting webinar next tues March 23rd 7pm with Itâ€™s A Sin, Gentleman Jack, Coronation Sâ€¦ https://t.co/nP4EsjfdaI	2370.0	True	full
196427	196427	6053bd391ffa7f00383b9663	2021-03-18 20:51:00	[]	[]	Thu Mar 18 15:37:25 +0000 2021	[]	[{"url":"https://t.co/lrQkEq12c2","expanded_url":"http://ow.ly/xleT30rBaqQ","display_url":"ow.ly/xleT30rBaqQ","indices":[172,195]}]	Please read this updated letter from @YorkRegionGovt Public Health regarding voluntary testing for COVID-19 taking place through March and early-April in Aurora and Maple. https://t.co/lrQkEq12c2 https://t.co/7QdaE8g17E	105272.0	RT @YRDSB: Please read this updated letter from @YorkRegionGovt Public Health regarding voluntary testing for COVID-19 taking place throughâ€¦	88.0	True	full
196428	196428	6053bd391ffa7f00383b9665	2021-03-18 20:51:00	[]	[]	Thu Mar 18 20:42:32 +0000 2021	[{"text":"Covid","indices":[22,28]},{"text":"scam","indices":[29,34]},{"text":"vaccine","indices":[79,87]},{"text":"SWFL","indices":[103,108]},{"text":"ScamAlert","indices":[188,198]}]	[{"url":"https://t.co/mmRjEbDmyt","expanded_url":"https://www.winknews.com/2021/03/18/vaccine-scams-on-the-rise/","display_url":"winknews.com/2021/03/18/vacâ€¦","indices":[234,257]}]	Another day...another #Covid #scam. If the phone rings asking you to pay for a #vaccine, just hang up. #SWFL @winknews @CarrieKerskie @BBBWestFlorida @AARPFL @FLVetsAffairs @AGAshleyMoody #ScamAlert @HealthyFla @VetsFL @jacwinchester https://t.co/mmRjEbDmyt	635.0	RT @RichKolko: Another day...another #Covid #scam. If the phone rings asking you to pay for a #vaccine, just hang up. #SWFL @winknews @Carrâ€¦	798.0	True	full
196429	196429	6053bd3a1ffa7f00383b966f	2021-03-18 20:51:00	[{"text":"BwcDeals","indices":[161,170]},{"text":"Deals","indices":[171,177]},{"text":"clearthelist","indices":[178,191]},{"text":"dailydeals","indices":[192,203]},{"text":"DealsAndSteals","indices":[204,219]}]	[{"url":"https://t.co/JBZrOQqYCO","expanded_url":"https://amzn.to/3tvHRMT","display_url":"amzn.to/3tvHRMT","indices":[136,159]}]		[]	[]			15% Off!! Promover Workout Tank Top for Women Lightweight Pleated Loose Fit Gym Clothes Yoga Tops Sleeveless Racerâ€¦ https://t.co/btMovTjN0v	22385.0	True	full
196430	196430	6053bd3a1ffa7f00383b967d	2021-03-18 20:51:00	[]	[]	Wed Mar 17 13:28:57 +0000 2021	[]	[{"url":"https://t.co/5cQowYETt4","expanded_url":"https://twitter.com/robinmonotti/status/1372147936776351750?s=19","display_url":"twitter.com/robinmonotti/sâ€¦","indices":[190,213]}]	As far as I am concerned, to suggest a "vaccine passport" for a disease with a near 0% fatality rate in certain age brackets, with vaccines that are doing this is a form of organised crime: https://t.co/5cQowYETt4	31830.0	RT @robinmonotti: As far as I am concerned, to suggest a "vaccine passport" for a disease with a near 0% fatality rate in certain age brackâ€¦	730.0	True	full
196431	196431	6053bd3a1ffa7f00383b9689	2021-03-18 20:51:00	[{"text":"FortniteSeason6","indices":[161,177]},{"text":"Fortnite","indices":[178,187]},{"text":"FortnitePrimal","indices":[188,203]}]	[{"url":"https://t.co/N8clfnzWrT","expanded_url":"https://l7y.ca/files/sx/S16_Temp_Event_Foundation.mp3","display_url":"l7y.ca/files/sx/S16_Tâ€¦","indices":[117,140]}]		[]	[]			6 minutes of allegedly dwayne the foundation ft the rock johnson talking to himself either way its the foundationâ€¦ https://t.co/lwYqjWxz5a	45.0	True	full
196432	196432	6053bd3a1ffa7f00383b968d	2021-03-18 20:51:00	[]	[]	Thu Mar 18 20:45:51 +0000 2021	[{"text":"depheliolopes","indices":[136,150]},{"text":"minhacorÃ©obrasil","indices":[151,168]},{"text":"bolsonaroatÃ©2026","indices":[169,186]}]	[{"url":"https://t.co/gf2AQLvUkt","expanded_url":"http://T.me/depheliolopes","display_url":"T.me/depheliolopes","indices":[111,134]}]	GARANTIDOS MAIS DE 562 MILHÃ•ES DE DOSES DE VACINAS CONTRA A COVID 19 ATÃ‰ O FIM DE 2021 Acesse nosso telegram: https://t.co/gf2AQLvUkt #depheliolopes #minhacorÃ©obrasil #bolsonaroatÃ©2026 https://t.co/8RT4ycgvVE	324282.0	RT @depheliolopes: GARANTIDOS MAIS DE 562 MILHÃ•ES DE DOSES DE VACINAS CONTRA A COVID 19 ATÃ‰ O FIM DE 2021 Acesse nosso telegram: https://tâ€¦	729.0	True	full
196433	196433	6053bd3a1ffa7f00383b9693	2021-03-18 20:51:00	[{"text":"ÙƒÙˆØ±ÙˆÙ†Ø§","indices":[43,50]},{"text":"Ø§Ù„Ø®Ù„ÙŠØ¬","indices":[55,62]},{"text":"Ø§Ù„Ø®Ù„ÙŠØ¬_Ø£ÙˆÙ†Ù„Ø§ÙŠÙ†","indices":[103,118]},{"text":"Ù†Ø¨Ø¶_Ø§Ù„Ø®Ù„ÙŠØ¬","indices":[119,130]}]	[{"url":"https://t.co/vkjuZ5940x","expanded_url":"http://khaleej.online/mNPWBQ","display_url":"khaleej.online/mNPWBQ","indices":[76,99]}]		[]	[]			ØªØ­Ø¯ÙŠØ« Ù…Ø³ØªÙ…Ø± ðŸ‡§ðŸ‡­ðŸ‡´ðŸ‡²ðŸ‡¦ðŸ‡ªðŸ‡°ðŸ‡¼ðŸ‡¶ðŸ‡¦ðŸ‡¸ðŸ‡¦| ØªØ¹Ø±Ù‘Ù� Ø¹Ù„Ù‰ Ø­ØµÙŠÙ„Ø© "#ÙƒÙˆØ±ÙˆÙ†Ø§" Ù�ÙŠ #Ø§Ù„Ø®Ù„ÙŠØ¬ Ø­ØªÙ‰ Ø§Ù„Ù„Ø­Ø¸Ø© https://t.co/vkjuZ5940x |â€¦ https://t.co/yXvangVmWr	414595.0	True	full
196434	196434	6053bd3a1ffa7f00383b9697	2021-03-18 20:51:00	[]	[]	Thu Mar 18 18:48:33 +0000 2021	[]	[{"url":"https://t.co/sSWOBwBtO2","expanded_url":"https://twitter.com/bronlythings/status/1372325286893604866","display_url":"twitter.com/bronlythings/sâ€¦","indices":[228,251]}]	???Â¿Â¿ did u really just say j2 seem excited about a reboot because they hated the ending. or maybe they just miss the show they spent 15 years working on. they both said they love the finale they practically wrote it so go away https://t.co/sSWOBwBtO2	588.0	RT @spnlovely: ???Â¿Â¿ did u really just say j2 seem excited about a reboot because they hated the ending. or maybe they just miss the show tâ€¦	204.0	True	full
196435	196435	6053bd3a1ffa7f00383b969b	2021-03-18 20:51:01	[]	[]	Thu Mar 18 18:16:51 +0000 2021	[]	[{"url":"https://t.co/inApZbznWg","expanded_url":"https://science.sciencemag.org/content/371/6535/eabc8433","display_url":"science.sciencemag.org/content/371/65â€¦","indices":[242,265]}]	Very excited to share our work on IL-10 out today in @ScienceMagazine! We solved the cryo-EM structure of the IL-10 receptor complex and used it to design myeloid-selective IL-10 variants that uncouple its pro- and anti-inflammatory effects https://t.co/inApZbznWg	184.0	RT @rsaxton_: Very excited to share our work on IL-10 out today in @ScienceMagazine! We solved the cryo-EM structure of the IL-10 receptorâ€¦	182.0	True	full
196436	196436	6053bd3a1ffa7f00383b96a3	2021-03-18 20:51:01	[]	[]	Thu Mar 18 14:46:22 +0000 2021	[]	[{"url":"https://t.co/lfEr7yhqAr","expanded_url":"http://mass.gov/covidvaccine","display_url":"mass.gov/covidvaccine","indices":[128,151]}]	"The only way to get back to doing the things we love, is to get the COVID vaccine.â€� â€“ Big Papi Trust the facts, get the vax: https://t.co/lfEr7yhqAr https://t.co/zBB08md1Ht	2106828.0	RT @RedSox: "The only way to get back to doing the things we love, is to get the COVID vaccine.â€� â€“ Big Papi Trust the facts, get the vax:â€¦	86.0	True	full
196437	196437	6053bd3b1ffa7f00383b96c5	2021-03-18 20:51:01	[]	[]	Thu Mar 18 08:04:59 +0000 2021	[]	[{"url":"https://t.co/lyXNupzgiE","expanded_url":"https://www.state.gov/secretary-antony-j-blinken-and-republic-of-korea-foreign-minister-chung-eui-yong-before-their-meeting","display_url":"state.gov/secretary-antoâ€¦","indices":[146,169]}]	(4/5) "And the authoritarian regime in North Korea continues to commit systemic and widespread abuses against its own people," @SecBlinken added. https://t.co/lyXNupzgiE https://t.co/CgTLwnQ2zJ	44181.0	RT @eAsiaMediaHub: (4/5) "And the authoritarian regime in North Korea continues to commit systemic and widespread abuses against its own peâ€¦	2090.0	True	full
196438	196438	6053bd3b1ffa7f00383b96cd	2021-03-18 20:51:01	[]	[]	Thu Mar 18 13:06:18 +0000 2021	[]	[{"url":"https://t.co/3Y3AAsbdjh","expanded_url":"https://www.rafflesmedicalgroup.com/asian-medical-foundation/","display_url":"rafflesmedicalgroup.com/asian-medical-â€¦","indices":[26,49]},{"url":"https://t.co/eWe4z1lXoc","expanded_url":"https://foodbank.asia/","display_url":"foodbank.asia","indices":[71,94]},{"url":"https://t.co/FABZdu7hOP","expanded_url":"https://asianpacificfund.org/make-an-i…	Asian medical foundation: https://t.co/3Y3AAsbdjh Second harvest Asia: https://t.co/eWe4z1lXoc Asian Pacific covid 19 recovery fund: https://t.co/FABZdu7hOP Apicha: https://t.co/8in6VX2E46 Khmer Girls in Action: https://t.co/wUpLfsgvT6	1183.0	RT @Amadeity1: Asian medical foundation: https://t.co/3Y3AAsbdjh Second harvest Asia: https://t.co/eWe4z1lXoc Asian Pacific covid 19 recoveâ€¦	293.0	True	full
196439	196439	6053bd3b1ffa7f00383b96dd	2021-03-18 20:51:01	[]	[]	Thu Mar 18 20:24:32 +0000 2021	[]	[{"url":"https://t.co/fYCwsvtMmM","expanded_url":"https://www.spiegel.de/politik/deutschland/jens-spahn-astrazeneca-impfstoff-kann-in-deutschland-mit-warnhinweis-wieder-eingesetzt-werden-a-72fb9de0-ac2d-44c9-8a5e-301e471c9ea8","display_url":"spiegel.de/politik/deutscâ€¦","indices":[257,280]}]	L'Allemagne reprendra la vaccination Astra Zeneca vendredi mais ajoutera Ã l'avenir un avertissement concernant la survenue possible de thromboses cÃ©rÃ©brales. Les incidents sont rares (13 ont Ã©tÃ© enregistrÃ©s) mais graves, a estimÃ© le ministre de la SantÃ©. https://t.co/fYCwsvtMmM	150534.0	RT @vincentglad: L'Allemagne reprendra la vaccination Astra Zeneca vendredi mais ajoutera Ã l'avenir un avertissement concernant la survenuâ€¦	408.0	True	full
196440	196440	6053bd3b1ffa7f00383b96e5	2021-03-18 20:51:01	[]	[]	Wed Jan 13 08:56:01 +0000 2021	[{"text":"AgroDesarrollo","indices":[0,15]},{"text":"CÃºrcuma","indices":[19,27]},{"text":"CaquetÃ¡","indices":[28,36]},{"text":"SomosIndisol","indices":[155,168]},{"text":"TecnologÃ­a","indices":[172,183]},{"text":"ComunicaciÃ³n","indices":[186,199]}]	[{"url":"https://t.co/miUiLdijrX","expanded_url":"https://indisol.sopabuvi.com/la-curcuma-amazonica/","display_url":"indisol.sopabuvi.com/la-curcuma-amaâ€¦","indices":[114,137]}]	#AgroDesarrollo ðŸ‡¨ðŸ‡´ #CÃºrcuma #CaquetÃ¡ Producto orgÃ¡nico en sus tres presentaciones: RaÃ­z, hojuelas y en polvo ðŸ‘‰ðŸŒ� https://t.co/miUiLdijrX vÃ­a @IndisolCol #SomosIndisol ðŸ‡¨ðŸ‡´ #TecnologÃ­a y #ComunicaciÃ³n @ProyectoCiudad9 @InstitutoSINCHI @CaquetaResiste @tribunamazonica @AyniSol	1696.0	RT @colmedom: #AgroDesarrollo ðŸ‡¨ðŸ‡´ #CÃºrcuma #CaquetÃ¡ Producto orgÃ¡nico en sus tres presentaciones: RaÃ­z, hojuelas y en polvo ðŸ‘‰ðŸŒ� https://t.câ€¦	9.0	True	full
196441	196441	6053bd3c1ffa7f00383b971d	2021-03-18 20:51:02	[]	[]	Thu Mar 18 20:47:56 +0000 2021	[{"text":"UEL","indices":[208,212]}]	[{"url":"https://t.co/QGiDOk3FDJ","expanded_url":"http://bit.ly/3bV9Dfw","display_url":"bit.ly/3bV9Dfw","indices":[127,150]},{"url":"https://t.co/iCbpgTzZOS","expanded_url":"http://bit.ly/3bVsWVZ","display_url":"bit.ly/3bVsWVZ","indices":[183,206]}]	â�° ð�˜¿ð�™€ð�™Žð�˜¾ð�˜¼ð�™‰ð�™Žð�™Š â�° ðŸ“� Villarreal y Ajax encarrilan sus eliminatorias; empate entre Milan y United en Italia @acmilan ðŸ†š @ManUtd_Es âž¡ https://t.co/QGiDOk3FDJ @VillarrealCF ðŸ†š @DynamoKyiv âž¡ https://t.co/iCbpgTzZOS #UEL https://t.co/Lzo4j1QKMU	468264.0	RT @UEFAcom_es: â�° ð�˜¿ð�™€ð�™Žð�˜¾ð�˜¼ð�™‰ð�™Žð�™Š â�° ðŸ“� Villarreal y Ajax encarrilan sus eliminatorias; empate entre Milan y United en Italia @acmilan ðŸ†š @ManUtd_Eâ€¦	222.0	True	full
196442	196442	6053bd3c1ffa7f00383b9723	2021-03-18 20:51:02	[]	[{"url":"https://t.co/dOU1Eyqx5e","expanded_url":"https://caraotadigital.org/salud/el-agua-de-coco-y-sus-beneficios-verdaderamente-nutritivo-o-es-un-truco-de-marketing","display_url":"caraotadigital.org/salud/el-agua-â€¦","indices":[127,150]}]		[]	[]			El agua de coco contiene apenas 40 calorÃ­as por cada 220 mililitros, lo cual la convierte en una opciÃ³n saludableðŸ‘‡ðŸ�»â€¦ https://t.co/mxpJ19gFTL	1792189.0	True	full
196443	196443	6053bd3c1ffa7f00383b9727	2021-03-18 20:51:02	[]	[]	Thu Mar 18 15:27:57 +0000 2021	[]	[{"url":"https://t.co/foOmJhOrmS","expanded_url":"https://terrabrasilnoticias.com/2021/03/biden-quebra-cara-de-lula-mmanda-carta-para-bolsonaro-fortalecendo-uniao-entre-paises-no-combate-a-covid/","display_url":"terrabrasilnoticias.com/2021/03/biden-â€¦","indices":[106,129]}]	Biden quebra cara de Lula e manda carta para Bolsonaro fortalecendo uniÃ£o entre paÃ­ses no combate Ã Covid https://t.co/foOmJhOrmS via @TerraBrasilnot ALGUÃ‰M DIZ PRO LULADRÃƒO QUE ELE NÃƒO Ã‰ PRESIDENTE ?	20473.0	RT @LeoniceMariana1: Biden quebra cara de Lula e manda carta para Bolsonaro fortalecendo uniÃ£o entre paÃ­ses no combate Ã Covid https://t.coâ€¦	1868.0	True	full
196444	196444	6053bd3c1ffa7f00383b972f	2021-03-18 20:51:02	[]	[]	Thu Mar 18 17:41:15 +0000 2021	[]	[{"url":"https://t.co/ZEMwQrYRUe","expanded_url":"https://www.680news.com/2021/03/18/us-sending-1-5-million-doses-canada-astrazeneca-vaccine-blood-clots-joe-biden/","display_url":"680news.com/2021/03/18/us-â€¦","indices":[184,207]}]	UPDATE: "God bless America. President Biden, thank you." Premier Doug Ford commented on reports that the U.S. is set to send 1.5-million doses of the AstraZeneca vaccine to Canada. https://t.co/ZEMwQrYRUe	377398.0	RT @680NEWS: UPDATE: "God bless America. President Biden, thank you." Premier Doug Ford commented on reports that the U.S. is set to sendâ€¦	283.0	True	full
196445	196445	6053bd3c1ffa7f00383b973b	2021-03-18 20:51:02	[]	[{"url":"https://t.co/fruZNNQsHV","expanded_url":"http://argentina.gob.ar/MiArgentina","display_url":"argentina.gob.ar/MiArgentina","indices":[254,277]}]		[]	[]			â�“Â¿Recibiste la vacuna contra el COVID-19? âš ï¸� En Â«Mi ArgentinaÂ» podÃ©s ver tu Certificado de vacunaciÃ³n. â™¦ï¸� IngresÃ¡â€¦ https://t.co/Bkm2LuMKtv	4110.0	True	full
196446	196446	6053bd3c1ffa7f00383b973f	2021-03-18 20:51:02	[]	[{"url":"https://t.co/eRX3bkp0Qi","expanded_url":"https://www.foxnews.com/politics/rand-paul-fauci-wearing-masks-covid-vaccine-theater","display_url":"foxnews.com/politics/rand-â€¦","indices":[217,240]}]		[]	[]			So many physicians and nurses are being silenced or cancelled by media and Fauciâ€™s army. Thank you Senator Rand Pauâ€¦ https://t.co/z2WdVHPvec	1612.0	True	full
196447	196447	6053bd3c1ffa7f00383b974d	2021-03-18 20:51:03	[]	[]	Thu Mar 18 19:20:07 +0000 2021	[{"text":"BanKerry","indices":[4,13]}]	[{"url":"https://t.co/KWCMyvztRn","expanded_url":"https://trib.al/HZrCYA9","display_url":"trib.al/HZrCYA9","indices":[156,179]}]	The #BanKerry movement grows after American Airlines allows President Joe Bidenâ€™s Climate Envoy John Kerry to violate its mask mandate without consequence. https://t.co/KWCMyvztRn	1489465.0	RT @BreitbartNews: The #BanKerry movement grows after American Airlines allows President Joe Bidenâ€™s Climate Envoy John Kerry to violate itâ€¦	4631.0	True	full
196448	196448	6053bd3c1ffa7f00383b9765	2021-03-18 20:51:03	[]	[]	Thu Mar 18 20:50:26 +0000 2021	[]	[{"url":"https://t.co/EanOny6vLb","expanded_url":"https://www.francetvinfo.fr/sante/maladie/coronavirus/generation2021-precarite-etudiante-consultez-la-liste-des-points-de-distribution-alimentaire-dans-notre-carte_4326113.html","display_url":"francetvinfo.fr/sante/maladie/â€¦","indices":[116,139]}]	FranceInfo vient de publier une carte qui rÃ©pertorie les points de distribution alimentaire en France hexagonale : https://t.co/EanOny6vLb https://t.co/gNrisEFMkU	24034.0	RT @CritiqueTout: FranceInfo vient de publier une carte qui rÃ©pertorie les points de distribution alimentaire en France hexagonale : httpsâ€¦	315.0	True	full
196449	196449	6053bd3c1ffa7f00383b976b	2021-03-18 20:51:03	[]	[]	Thu Mar 18 20:30:21 +0000 2021	[{"text":"wellbeing","indices":[135,145]}]	[{"url":"https://t.co/jVCloIsFOL","expanded_url":"https://www.beautyqueenuk.co.uk/2021/03/toplanet-wireless-3d-sleep-mask.html","display_url":"beautyqueenuk.co.uk/2021/03/toplanâ€¦","indices":[111,134]}]	Trouble sleeping? I decided to try this wireless sleep mask with built in headphones to see if it could help - https://t.co/jVCloIsFOL #wellbeing https://t.co/wpbJaovks7	11866.0	RT @beautyqueen_UK: Trouble sleeping? I decided to try this wireless sleep mask with built in headphones to see if it could help - https://â€¦	217.0	True	full
196450	196450	6053bd3c1ffa7f00383b976f	2021-03-18 20:51:03	[]	[]	Thu Mar 18 20:39:10 +0000 2021	[]	[{"url":"https://t.co/ckxHl3hh6L","expanded_url":"https://www.ajc.com/news/atlanta-news/cherokee-official-faces-calls-to-resign-after-spa-shooting-remarks/BV3WOABGABC65J2XMYMSZD7Y64/","display_url":"ajc.com/news/atlanta-nâ€¦","indices":[245,268]}]	The department is also â€œevaluatingâ€� Cptn. Bakerâ€™s employment future. He faces calls for his resignation after categorizing the Atlanta spa shooting suspectâ€™s actions as â€œa really bad day,â€� and for marketing a racist, COVID-related shirt online. https://t.co/ckxHl3hh6L	518123.0	RT @shannonrwatts: The department is also â€œevaluatingâ€� Cptn. Bakerâ€™s employment future. He faces calls for his resignation after categoriziâ€¦	6105.0	True	full
196451	196451	6053bd3c1ffa7f00383b9777	2021-03-18 20:51:03	[]	[]	Thu Mar 18 20:19:24 +0000 2021	[{"text":"waterbill","indices":[239,249]},{"text":"covid19","indices":[250,258]},{"text":"watershutoff","indices":[259,272]}]	[{"url":"https://t.co/WzKOzL8M18","expanded_url":"http://hbws.me/support","display_url":"hbws.me/support","indices":[178,201]}]	@BWSHonolulu extending suspension of wtr shut-off for non-payment of bills thru Wed., June 30, 2021, due to COVID-19 pandemic. If having financial hardship, visit our website at https://t.co/WzKOzL8M18 or call 748-5070 for available help. #waterbill #covid19 #watershutoff https://t.co/nVP3NqQIfm	5634.0	RT @BWSHonolulu: @BWSHonolulu extending suspension of wtr shut-off for non-payment of bills thru Wed., June 30, 2021, due to COVID-19 pandeâ€¦	32051.0	True	full
196452	196452	6053bd3c1ffa7f00383b977b	2021-03-18 20:51:03	[]	[]	Thu Mar 18 16:14:03 +0000 2021	[{"text":"SocialPrescribingDay","indices":[5,26]},{"text":"ThrivingCommunitiesFund","indices":[74,98]}]	[{"url":"https://t.co/auZWG43BnH","expanded_url":"https://buff.ly/3r8iCyB","display_url":"buff.ly/3r8iCyB","indices":[242,265]}]	This #SocialPrescribingDay we're announcing 37 projects funded though the #ThrivingCommunitiesFund with @NASPTweets ðŸ™Œ Over the next 12 months, these projects will offer support to communities most vulnerable to the impacts of Covid-19 BLOG ðŸ‘‰ https://t.co/auZWG43BnH https://t.co/EGqjIhe920	184040.0	RT @ace_national: This #SocialPrescribingDay we're announcing 37 projects funded though the #ThrivingCommunitiesFund with @NASPTweets ðŸ™Œ Oveâ€¦	313.0	True	full
196453	196453	6053bd3c1ffa7f00383b977f	2021-03-18 20:51:03	[]	[]	Mon Mar 15 22:55:29 +0000 2021	[]	[{"url":"https://t.co/EOX8HpfG66","expanded_url":"https://theintercept.com/2021/03/03/vaccine-coronavirus-big-pharma-biden/","display_url":"theintercept.com/2021/03/03/vacâ€¦","indices":[173,196]}]	Pfizer's lobbyists are pushing to block efforts to share vaccine intellectual property with the developing world, where it could be manufactured and distributed at low cost https://t.co/EOX8HpfG66	178958.0	RT @lhfang: Pfizer's lobbyists are pushing to block efforts to share vaccine intellectual property with the developing world, where it coulâ€¦	3350.0	True	full
196454	196454	6053bd3d1ffa7f00383b9781	2021-03-18 20:51:03	[]	[{"url":"https://t.co/HOE6c7b358","expanded_url":"https://news.ucr.edu/articles/2020/03/30/consequences-calling-covid-19-chinese-virus","display_url":"news.ucr.edu/articles/2020/â€¦","indices":[72,95]},{"url":"https://t.co/IKKbXPBnoc","expanded_url":"https://medicine.yale.edu/news-article/23074/","display_url":"medicine.yale.edu/news-article/2â€¦","indices":[97,120]}]		[]	[]			@JohnnyT603 @TheCrittaC @WMUR9 @MikeCroninWMUR Many think differently https://t.co/HOE6c7b358â€¦ https://t.co/xl1flZAlpu	92.0	True	full
196455	196455	6053bd3d1ffa7f00383b97a1	2021-03-18 20:51:03	[]	[]	Thu Mar 18 19:18:16 +0000 2021	[{"text":"Ù…ÙˆØ¹Ø¯_Ù„ÙŠÙ„Ù‡_Ø§Ù„Ù‚Ø¯Ø±_Ù�ÙŠ_Ø±Ù…Ø¶Ø§Ù†_Ù„Ø¹Ø§Ù…ÙƒÙ…_Ù‡Ø°Ø§_1442","indices":[0,41]}]	[{"url":"https://t.co/amhVqe1vHZ","expanded_url":"https://youtu.be/GgrWZuPS8Bo","display_url":"youtu.be/GgrWZuPS8Bo","indices":[238,261]}]	#Ù…ÙˆØ¹Ø¯_Ù„ÙŠÙ„Ù‡_Ø§Ù„Ù‚Ø¯Ø±_Ù�ÙŠ_Ø±Ù…Ø¶Ø§Ù†_Ù„Ø¹Ø§Ù…ÙƒÙ…_Ù‡Ø°Ø§_1442 "ÙˆÙŠØ§ Ø£Ù‡Ù„ Ø§Ù„ÙŠÙ…Ù†ØŒ Ø¥Ø°Ø§ Ù„Ù… ÙŠØµØ¨Ù’ÙƒÙ… Ø§Ù„Ù„Ù‡ Ø¨Ø¬Ù†ÙˆØ¯ ÙƒÙˆØ±ÙˆÙ†Ø§ Ù�Ù„Ù† ÙŠÙ…Ø³Ø­ Ø¹Ù„Ù‰ Ø±Ø¤ÙˆØ³ÙƒÙ… ÙˆØ£Ù†ØªÙ… Ù…Ø¹Ø±Ù�Ø¶ÙˆÙ† ÙˆØ§Ù„Ø¥Ù…Ø§Ù… Ø§Ù„Ù…Ù‡Ø¯ÙŠÙ‘ Ø¨ÙŠÙ†ÙƒÙ…! ÙˆØ¹Ù„ÙŠÙ‡ Ù�Ø¥Ù†Ù‘ÙŠ Ø§Ù„Ø¥Ù…Ø§Ù… Ø§Ù„Ù…Ù‡Ø¯ÙŠÙ‘ Ø£Ø¤ÙƒÙ‘Ø¯ Ù„ÙƒÙ… Ù…Ø¬ÙŠØ¡ Ø¢ÙŠØ© Ø·ÙˆÙ�Ø§Ù† Ø³ÙŠÙ„ Ø§Ù„Ø¹Ø±Ù… ÙˆÙˆØ§Ø¯ÙŠ Ø¥Ù�Ø±ÙŽÙ… ÙˆØ…	258.0	RT @ebteesam1yousef: #Ù…ÙˆØ¹Ø¯_Ù„ÙŠÙ„Ù‡_Ø§Ù„Ù‚Ø¯Ø±_Ù�ÙŠ_Ø±Ù…Ø¶Ø§Ù†_Ù„Ø¹Ø§Ù…ÙƒÙ…_Ù‡Ø°Ø§_1442 "ÙˆÙŠØ§ Ø£Ù‡Ù„ Ø§Ù„ÙŠÙ…Ù†ØŒ Ø¥Ø°Ø§ Ù„Ù… ÙŠØµØ¨Ù’ÙƒÙ… Ø§Ù„Ù„Ù‡ Ø¨Ø¬Ù†ÙˆØ¯ ÙƒÙˆØ±ÙˆÙ†Ø§ Ù�Ù„Ù† ÙŠÙ…Ø³Ø­ Ø¹Ù„Ù‰ Ø±Ø¤ÙˆØ³ÙƒÙ… ÙˆØ£Ù†ØªÙ… Ù…Ø¹â€¦	9.0	True	full
196456	196456	6053bd3d1ffa7f00383b97c7	2021-03-18 20:51:04	[]	[]	Thu Mar 18 15:40:50 +0000 2021	[{"text":"NHSPay15","indices":[168,177]}]	[{"url":"https://t.co/obn6Coddlh","expanded_url":"https://nursingnotes.co.uk/news/workforce/health-and-care-staff-in-wales-awarded-735-bonus/","display_url":"nursingnotes.co.uk/news/workforceâ€¦","indices":[178,201]}]	Health and care staff in Wales awarded Â£735 bonus England is now the only part of the UK not to offer its health and care staff a financial reward for their hard work #NHSPay15 https://t.co/obn6Coddlh	3039.0	RT @SocialistHB: Health and care staff in Wales awarded Â£735 bonus England is now the only part of the UK not to offer its health and careâ€¦	26.0	True	full
196457	196457	6053bd3d1ffa7f00383b97cd	2021-03-18 20:51:04	[]	[]	Thu Mar 18 20:49:30 +0000 2021	[{"text":"HitoBicentenario3millones500mil","indices":[0,32]},{"text":"DaleUnParaoALaCovid19","indices":[33,55]},{"text":"Internacional","indices":[56,70]}]	[{"url":"https://t.co/HoekCuT2xC","expanded_url":"https://go.shr.lc/3qZUAph","display_url":"go.shr.lc/3qZUAph","indices":[131,154]}]	#HitoBicentenario3millones500mil #DaleUnParaoALaCovid19 #Internacional | OMS preocupada por cepa britÃ¡nica de Covid-19 en Europa - https://t.co/HoekCuT2xC via @shareaholic	191.0	RT @mara_astudillo: #HitoBicentenario3millones500mil #DaleUnParaoALaCovid19 #Internacional | OMS preocupada por cepa britÃ¡nica de Covid-19â€¦	725.0	True	full
196458	196458	6053bd3e1ffa7f00383b97db	2021-03-18 20:51:04	[]	[]	Thu Mar 18 17:46:04 +0000 2021	[{"text":"InTheirOwnVoices","indices":[231,248]}]	[{"url":"https://t.co/HKqnLmtPbm","expanded_url":"https://www.thestar.com/opinion/contributors/2021/03/18/i-used-to-be-an-anti-vaxxer-heres-why-i-got-the-astrazeneca-covid-19-vaccine.html?utm_source=Twitter&utm_medium=SocialMedia&utm_campaign=OpinionContributor&utm_content=antivaxxer","display_url":"thestar.com/opinion/contriâ€¦","indices":[249,272]}]	Vir Alvaran used to be an anti-vaxxer. Back then, his faith was against medical science and believed in divine healing. But after a near-death experience, he did more research. This week, he got the COVID-19 AstraZeneca vaccine. #InTheirOwnVoices https://t.co/HKqnLmtPbm	1067113.0	RT @TorontoStar: Vir Alvaran used to be an anti-vaxxer. Back then, his faith was against medical science and believed in divine healing. Buâ€¦	59.0	True	full
196459	196459	6053bd3e1ffa7f00383b97dd	2021-03-18 20:51:04	[{"text":"thecarefactor","indices":[196,210]}]	[{"url":"https://t.co/17Imuq4NeR","expanded_url":"https://www.abc.net.au/radio/programs/conversations/simone-sheridan-icu-nurse-during-covid/13244692","display_url":"abc.net.au/radio/programsâ€¦","indices":[212,235]}]		[]	[]			@sim_sheridan will be on ABC radio Coversations at 11 today with @SarahKanowski . Sheâ€™ll be telling her stories ofâ€¦ https://t.co/E6A1DG2gpP	334.0	True	full
196460	196460	6053bd3e1ffa7f00383b97e9	2021-03-18 20:51:04	[]	[{"url":"https://t.co/UDsbeSjQhn","expanded_url":"https://ja.ma/3cL4iH5","display_url":"ja.ma/3cL4iH5","indices":[217,240]}]		[]	[]			No hay diferencia entre anticoagulaciÃ³n a dosis intermedia vs dosis profilÃ¡ctica usual en pacientes con COVID19 enâ€¦ https://t.co/zG32S59aww	3833.0	True	full
196461	196461	6053bd3e1ffa7f00383b97f5	2021-03-18 20:51:04	[]	[]	Thu Mar 18 20:50:08 +0000 2021	[]	[{"url":"https://t.co/exOKgiQsFu","expanded_url":"https://twitter.com/PatrickRuffini/status/1372651037522341900","display_url":"twitter.com/PatrickRuffiniâ€¦","indices":[275,298]}]	LMAO no. Most of East Asia and the Australian continent beat back COVID early by exclusively relying on NPIs ranging from centralized quarantine to universal masking to contact tracing. Here in the US, we are beating COVID medium term w/vaccines. Everyone else has to wait. https://t.co/exOKgiQsFu	151.0	RT @ScuvyBob: LMAO no. Most of East Asia and the Australian continent beat back COVID early by exclusively relying on NPIs ranging from cenâ€¦	35.0	True	full
196462	196462	6053bd3e1ffa7f00383b97fb	2021-03-18 20:51:04	[]	[]	Wed Mar 17 03:24:17 +0000 2021	[{"text":"RespectTheMuscle","indices":[217,234]}]	[{"url":"https://t.co/nS7mvqePQy","expanded_url":"https://onlyfans.com/masterpheonix","display_url":"onlyfans.com/masterpheonix","indices":[237,260]}]	Alpha youth at its finest. Dominant, muscles and power. @MPheonix69 has everything a white muscled superior god should have. Bow before him and start $ending. You wonâ€™t find a better young alpha. His OF is ðŸ”¥ ðŸ¤¤ðŸ’ªðŸ�»ðŸ™‡ðŸ�»â€�â™‚ï¸� #RespectTheMuscle https://t.co/nS7mvqePQy https://t.co/EFEi9sC4Fo	1221.0	RT @rtalphamuscles: Alpha youth at its finest. Dominant, muscles and power. @MPheonix69 has everything a white muscled superior god shouldâ€¦	52.0	True	full
196463	196463	6053bd3e1ffa7f00383b9805	2021-03-18 20:51:04	[]	[]	Thu Mar 18 06:52:36 +0000 2021	[]	[{"url":"https://t.co/AiOiCbrzUq","expanded_url":"https://www.abc.es/economia/abci-doble-rasero-gobierno-plus-ultra-rescatada-perdidas-y-miles-pymes-estan-sin-ayudas-202103172105_noticia.html","display_url":"abc.es/economia/abci-â€¦","indices":[202,225]}]	El rescate de Plus Ultra, que no ha tenido beneficios nunca, incendia a microempresas y pequeÃ±os negocios, a los que se les exige haber tenido en positivo sus cuentas en el aÃ±o anterior a la pandemia. https://t.co/AiOiCbrzUq	254732.0	RT @dlacalle: El rescate de Plus Ultra, que no ha tenido beneficios nunca, incendia a microempresas y pequeÃ±os negocios, a los que se les eâ€¦	75.0	True	full
196464	196464	6053bd3e1ffa7f00383b9815	2021-03-18 20:51:04	[]	[]	Thu Mar 18 18:38:56 +0000 2021	[]	[{"url":"https://t.co/ngVgJKL18b","expanded_url":"https://www.gofundme.com/f/ayuda-a-mary-a-superar-el-covid19?utm_campaign=m_pd+share-sheet&utm_medium=copy_link_all&utm_source=customer","display_url":"gofundme.com/f/ayuda-a-maryâ€¦","indices":[253,276]}]	Acabo de hacer una actualizaciÃ³n en la campaÃ±a de GoFundMe para mi mamÃ¡. Debimos ajustar el monto objetivo, ya que debe permanecer unos dÃ­as mÃ¡s hospitalizada. Les dejo el link con la explicaciÃ³n y les agradecerÃ­a de nuevo que me dayuden a difundirlo ðŸ™�ðŸ�¼https://t.co/ngVgJKL18b	6485.0	RT @AriGabriella: Acabo de hacer una actualizaciÃ³n en la campaÃ±a de GoFundMe para mi mamÃ¡. Debimos ajustar el monto objetivo, ya que debe pâ€¦	2464.0	True	full
196465	196465	6053bd3e1ffa7f00383b9821	2021-03-18 20:51:05	[]	[]	Thu Mar 18 18:58:08 +0000 2021	[]	[{"url":"https://t.co/9bhiJE4WpO","expanded_url":"https://www.wsj.com/video/how-risky-is-the-classroom-with-covid-19-controls-in-place/A95D4102-25F0-4B26-B5BE-C85B84F9FB2C.html?mod=hp_lead_pos13","display_url":"wsj.com/video/how-riskâ€¦","indices":[200,223]}]	Coronavirus control measures change the risk of transmission in schools. Here's how, according to the experts (@linseymarr &amp; @PCH_SF). Glad to work with @danielas_bot and @sarahtoy17 on this one. https://t.co/9bhiJE4WpO	1250.0	RT @amfalk: Coronavirus control measures change the risk of transmission in schools. Here's how, according to the experts (@linseymarr &amp; @Pâ€¦	761.0	True	full
196466	196466	6053bd3f1ffa7f00383b983b	2021-03-18 20:51:05	[]	[{"url":"https://t.co/UTpx2qvViK","expanded_url":"https://gma.abc/3tyl96t","display_url":"gma.abc/3tyl96t","indices":[252,275]}]		[]	[]			Dr. Beatrix Brockman joined Phi Kappa Phi when she was a student at Austin Peay. Now a professor of German in the Dâ€¦ https://t.co/9DUJo5hcv1	4367.0	True	full
196467	196467	6053bd3f1ffa7f00383b984d	2021-03-18 20:51:05	[]	[{"url":"https://t.co/or1PsFcoj7","expanded_url":"https://www.youtube.com/watch?v=QAHi3lX3oGM","display_url":"youtube.com/watch?v=QAHi3lâ€¦","indices":[162,185]}]		[]	[]			@bigpharma16 @roxiqt A "must see" for anyone who wants an end to the pandemic, the lockdowns, and is worried aboutâ€¦ https://t.co/zSEtApiWaU	2.0	True	full
196468	196468	6053bd3f1ffa7f00383b9859	2021-03-18 20:51:06	[]	[]	Thu Mar 18 10:43:39 +0000 2021	[]	[{"url":"https://t.co/9c4738cHXJ","expanded_url":"https://www.express.co.uk/showbiz/tv-radio/1411536/EU-news-Mike-Galsworthy-ITV-GMB-UK-vaccine-AstraZeneca-row-latest-vn-1411536","display_url":"express.co.uk/showbiz/tv-radâ€¦","indices":[213,236]}]	Pro-EU doctor's staggering rant at UK - accuses Brits of 'gold-plated vaccine nationalism' Another anti British boorish medic!! Why donâ€™t these people go and live in the EU, and make it better for everyone??ðŸ‡¬ðŸ‡§ðŸ‘ŒðŸ‡¬ðŸ‡§ https://t.co/9c4738cHXJ	7617.0	RT @jjcwow: Pro-EU doctor's staggering rant at UK - accuses Brits of 'gold-plated vaccine nationalism' Another anti British boorish medic!!â€¦	402.0	True	full
196469	196469	6053bd3f1ffa7f00383b9869	2021-03-18 20:51:06	[{"text":"Formosa","indices":[17,25]},{"text":"InsfrÃ¡n","indices":[27,35]},{"text":"CasaRosada","indices":[60,71]},{"text":"coronavirus","indices":[161,173]}]	[{"url":"https://t.co/VjQqyUYFYS","expanded_url":"https://noticiasargentinas.com/politica/en-medio-de-las-criticas-a-su-gestion-gildo-infran-llego-a-casa-rosada","display_url":"noticiasargentinas.com/politica/en-meâ€¦","indices":[175,198]}]		[]	[]			El gobernador de #Formosa, #InsfrÃ¡n, arribÃ³ esta tarde a la #CasaRosada , en medio de los cuestionamientos que reciâ€¦ https://t.co/2JxtElDLKw	52116.0	True	full
196470	196470	6053bd3f1ffa7f00383b9873	2021-03-18 20:51:06	[]	[]	Wed Mar 17 09:23:52 +0000 2021	[{"text":"IledeFrance","indices":[48,60]}]	[{"url":"https://t.co/lSXSWiuoQH","expanded_url":"https://www.francetvinfo.fr/sante/maladie/coronavirus/confinement/direct-covid-19-emmanuel-macron-doit-trancher-sur-un-possible-confinement-le-week-end-en-ile-de-france-lors-du-conseil-defense-ce-mercredi_4336257.html","display_url":"francetvinfo.fr/sante/maladie/â€¦","indices":[236,259]}]	On va donc confiner 12 millions de personnes en #IledeFrance parce quâ€™il nâ€™y a que 1. 200 lits de rÃ©animation disponibles. Toute la politique de santÃ© du gouvernement soumise Ã cette dictature sanitaire et aucun lit crÃ©Ã© depuis un an.. https://t.co/lSXSWiuoQH	15581.0	RT @jp_lecoq: On va donc confiner 12 millions de personnes en #IledeFrance parce quâ€™il nâ€™y a que 1. 200 lits de rÃ©animation disponibles. Toâ€¦	347.0	True	full
196471	196471	6053bd3f1ffa7f00383b9879	2021-03-18 20:51:06	[]	[]	Thu Mar 18 18:10:05 +0000 2021	[]	[{"url":"https://t.co/enay6SMWBH","expanded_url":"https://www.vox.com/22337790/trump-coronavirus-vaccines-endorsement-fox-news?utm_campaign=vox&utm_content=chorus&utm_medium=social&utm_source=twitter","display_url":"vox.com/22337790/trumpâ€¦","indices":[196,219]}]	White Republicans are more vaccine hesitant than any other group, so what Trump says about Covid-19 vaccines matters. His comments on Fox News represented a tentative step in the right direction. https://t.co/enay6SMWBH	1021490.0	RT @voxdotcom: White Republicans are more vaccine hesitant than any other group, so what Trump says about Covid-19 vaccines matters. His coâ€¦	1389.0	True	full
196472	196472	6053bd3f1ffa7f00383b987d	2021-03-18 20:51:06	[]	[]	Tue Dec 08 18:20:22 +0000 2020	[{"text":"FiveGoldRings","indices":[19,33]},{"text":"Christmas","indices":[34,44]},{"text":"WIN","indices":[168,172]},{"text":"prize","indices":[204,210]},{"text":"gin","indices":[246,250]},{"text":"scottishgin","indices":[251,263]},{"text":"xmas","indices":[264,269]},{"text":"competition","indices":[270,282]}]	[{"url":"https://t.co/F7IholQFa8","expanded_url":"http://reddoorgin.com/competition-terms","display_url":"reddoorgin.com/competition-teâ€¦","indices":[221,244]}]	For the 2nd of our #FiveGoldRings #Christmas competitions, weâ€™re giving away a bottle of our Red Door Gin with Winter Botanicals! RETWEET and FOLLOW for the chance to #WIN! 18+ UK only. End 15.12.20. 1 #prize T&amp;Cs: https://t.co/F7IholQFa8 #gin #scottishgin #xmas #competition https://t.co/V4ZfohlKrg	13478.0	RT @RedDoorGin: For the 2nd of our #FiveGoldRings #Christmas competitions, weâ€™re giving away a bottle of our Red Door Gin with Winter Botanâ€¦	1091.0	True	full
196473	196473	6053bd3f1ffa7f00383b9887	2021-03-18 20:51:06	[]	[]	Sun Mar 14 03:38:22 +0000 2021	[{"text":"dd1303","indices":[180,187]}]	[{"url":"https://t.co/sH426qLj7y","expanded_url":"https://www.facebook.com/jonasduenzel/videos/250914573355150/","display_url":"facebook.com/jonasduenzel/vâ€¦","indices":[196,219]}]	@Aufmerksam20 @tobbitor @orschdrocks @manoolala @nasowas16 Jap Stell Dir vor es ist neuer "Umweltfreundlicher" Weltkrieg gegen die Menschheit, aber jeder glaubt es liegt an Corona #dd1303 ðŸ˜Ž ðŸ¤—ðŸ‘�ðŸ˜‰ https://t.co/sH426qLj7y https://t.co/sEAS40kj6E	800.0	RT @totalsatire: @Aufmerksam20 @tobbitor @orschdrocks @manoolala @nasowas16 Jap Stell Dir vor es ist neuer "Umweltfreundlicher" Weltkrieg gâ€¦	800.0	True	full
196474	196474	6053bd401ffa7f00383b989f	2021-03-18 20:51:06	[{"text":"ElDiarioHN","indices":[0,11]},{"text":"salud","indices":[12,18]}]	[{"url":"https://t.co/gcYggmGU3U","expanded_url":"http://www.eldiario.hn/hospital-de-el-progreso-vacuna-en-un-100-a-su-personal-de-salud-contra-la-covid-19/","display_url":"eldiario.hn/hospital-de-elâ€¦","indices":[125,148]}]		[]	[]			#ElDiarioHN #salud Hospital de El Progreso vacuna en un 100% a su personal de salud contra la covid-19 MAS DETALLâ€¦ https://t.co/YSIweLpStc	726.0	True	full
196475	196475	6053bd401ffa7f00383b98af	2021-03-18 20:51:06	[{"text":"jetpower","indices":[129,138]}]	[{"url":"https://t.co/rfBJ3BvttB","expanded_url":"https://bit.ly/3eIVB2v","display_url":"bit.ly/3eIVB2v","indices":[140,163]}]		[]	[]			We look forward to welcoming veterans to campus Saturday! Excited to help Dole VA with the vaccination efforts of aâ€¦ https://t.co/LtRzx0hj8V	3928.0	True	full
196476	196476	6053bd401ffa7f00383b98c7	2021-03-18 20:51:06	[{"text":"OpioidEpidemic","indices":[208,223]}]	[{"url":"https://t.co/VSZZBH4Kxu","expanded_url":"https://cbs12.com/news/local/palm-beach-county-and-its-struggle-with-opioids-hits-close-to-home-for-a-boca-raton-family","display_url":"cbs12.com/news/local/palâ€¦","indices":[163,186]}]		[]	[]			The rise of fentanyl, along with social isolation from the pandemic, continue to increase opioid overdose deaths. Aâ€¦ https://t.co/26cMvh3ytP	8724.0	True	full
196477	196477	6053bd401ffa7f00383b98d3	2021-03-18 20:51:07	[{"text":"All_Health_Fitness_Tips","indices":[86,110]}]	[{"url":"https://t.co/r6EZwwz2im","expanded_url":"https://www.iweller.com/all-health-fitness-tips/research-shows-how-mutations-in-sars-cov-2-allow-the-virus-to-dodge-immune-defenses/","display_url":"iweller.com/all-health-fitâ€¦","indices":[246,269]}]		[]	[]			Research shows how mutations in SARS-CoV-2 allow the virus to dodge immune defenses - #All_Health_Fitness_Tips - Thâ€¦ https://t.co/6mOcrj8sW3	57.0	True	full
196478	196478	6053bd401ffa7f00383b98d7	2021-03-18 20:51:07	[]	[]	Thu Mar 18 20:35:25 +0000 2021	[{"text":"TigrayGenocide","indices":[238,253]}]	[{"url":"https://t.co/CzI4PQBZa3","expanded_url":"https://www.hrw.org/news/2021/03/05/ethiopia-eritrean-forces-massacre-tigray-civilians#","display_url":"hrw.org/news/2021/03/0â€¦","indices":[256,279]},{"url":"https://t.co/GWgIWcbrs8","expanded_url":"https://twitter.com/dave_fikre/status/1372634033851621378","display_url":"twitter.com/dave_fikre/staâ€¦","indices":[280,303]}]	â€œThe late November attacks were documented by media org.., as well as by Amnesty Inter.â€� â€œHumanRightsWatch provided its findings to Ethiopian and Eritrean gov officials on February 18 but received no response.â€� @mbachelet SAY NO TO EHRC! #TigrayGenocide https://t.co/CzI4PQBZa3 https://t.co/GWgIWcbrs8	45.0	RT @AvelinaAlemayeh: â€œThe late November attacks were documented by media org.., as well as by Amnesty Inter.â€� â€œHumanRightsWatch provided itâ€¦	450.0	True	full
196479	196479	6053bd401ffa7f00383b98e9	2021-03-18 20:51:07	[{"text":"vacunas","indices":[52,60]},{"text":"COVID19","indices":[71,79]}]	[{"url":"https://t.co/ZEnWv6Vajf","expanded_url":"http://bit.ly/30TJOGj","display_url":"bit.ly/30TJOGj","indices":[84,107]},{"url":"https://t.co/1XpVrtFlQ4","expanded_url":"http://bit.ly/aceptaciÃ³nvacunas","display_url":"bit.ly/aceptaciÃ³nvacuâ€¦","indices":[176,199]}]		[]	[]			AccedÃ© al 3er. reporte del Monitor de aceptaciÃ³n de #vacunas contra la #COVID19.Â ðŸ‘‰https://t.co/ZEnWv6Vajf No teâ€¦ https://t.co/PkV7UNf408	4938.0	True	full
196480	196480	6053bd411ffa7f00383b98f5	2021-03-18 20:51:07	[]	[]	Thu Mar 18 19:34:55 +0000 2021	[]	[{"url":"https://t.co/KBlp5inRol","expanded_url":"https://br.noticias.yahoo.com/em-miami-edir-macedo-toma-vacina-da-janssen-contra-covid-19-171015702.html","display_url":"br.noticias.yahoo.com/em-miami-edir-â€¦","indices":[257,280]}]	O homem sem fÃ©, despido da falsa figura dita ungida por deus... Aqui incentiva o pobre a ir trabalhar e pagar o dÃ­zimo, aglomerar e outras barbaridades... Na surdina vai se vacinar nos exterior. Em Miami, Edir Macedo toma vacina da Janssen contra covid-19 https://t.co/KBlp5inRol	3833.0	RT @robsonhcosta: O homem sem fÃ©, despido da falsa figura dita ungida por deus... Aqui incentiva o pobre a ir trabalhar e pagar o dÃ­zimo, aâ€¦	60.0	True	full
196481	196481	6053bd411ffa7f00383b9901	2021-03-18 20:51:07	[]	[]	Thu Mar 18 15:38:21 +0000 2021	[]	[{"url":"https://t.co/61RnSUvayG","expanded_url":"https://www.c-span.org/video/?509827-1/dr-fauci-cdc-director-dr-walensky-federal-officials-testify-covid-19-response","display_url":"c-span.org/video/?509827-â€¦","indices":[253,276]}]	Sen. @RandPaul: "If we're not spreading the infection, isn't it just theater? You have the vaccine and you're wearing two masks, isn't that theater? Dr. Anthony Fauci: "Here we go again with the theater. Let's get down to the facts." Full video here: https://t.co/61RnSUvayG https://t.co/xDWnCuFjjO	2113209.0	RT @cspan: Sen. @RandPaul: "If we're not spreading the infection, isn't it just theater? You have the vaccine and you're wearing two masks,â€¦	31.0	True	full
196482	196482	6053bd411ffa7f00383b9905	2021-03-18 20:51:07	[{"text":"DYK","indices":[0,4]},{"text":"plastics","indices":[108,117]},{"text":"sustainable","indices":[219,231]},{"text":"recycling","indices":[240,250]}]	[{"url":"https://t.co/JiYguvRUL4","expanded_url":"https://bit.ly/3crPTPE","display_url":"bit.ly/3crPTPE","indices":[251,274]}]		[]	[]			#DYK ~110 lbs of plastic per person per year are produced globally? In the U.S., less than 10% of discardedâ€¦ https://t.co/xOekByQlzh	10817.0	True	full
196483	196483	6053bd411ffa7f00383b9907	2021-03-18 20:51:07	[]	[]	Thu Mar 18 20:45:38 +0000 2021	[{"text":"HitoBicentenario3millones500mil","indices":[159,191]}]	[{"url":"https://t.co/5WhjEZ9RNa","expanded_url":"https://bit.ly/38UbcbM","display_url":"bit.ly/38UbcbM","indices":[135,158]}]	COMUNICADO | Venezuela expresa sus mÃ¡s sentidas condolencias y solidaridad con el pueblo y Gobierno de la RepÃºblica Unida de Tanzania. https://t.co/5WhjEZ9RNa #HitoBicentenario3millones500mil https://t.co/op9CvBfFGy	3364.0	RT @glendimar2512: COMUNICADO | Venezuela expresa sus mÃ¡s sentidas condolencias y solidaridad con el pueblo y Gobierno de la RepÃºblica Unidâ€¦	267.0	True	full
196484	196484	6053bd411ffa7f00383b990b	2021-03-18 20:51:08	[]	[]	Mon Mar 15 21:37:52 +0000 2021	[]	[{"url":"https://t.co/Xgbm0Eb5Um","expanded_url":"https://ruststake.com","display_url":"ruststake.com","indices":[124,147]}]	TEMPERED MASK - $250 RULES: RETWEET + FAVORITE THIS TWEET FOLLOW - @benny_surge FOLLOW - @RustStake PLAY ON (optional): https://t.co/Xgbm0Eb5Um ðŸ¥³GIVEAWAY ENDS IN 7 DAYS! GOOD LUCKðŸ¥³ https://t.co/Y4Dz0WYaxL	1217.0	RT @RustStake: TEMPERED MASK - $250 RULES: RETWEET + FAVORITE THIS TWEET FOLLOW - @benny_surge FOLLOW - @RustStake PLAY ON (optional):â€¦	131.0	True	full
196485	196485	6053bd411ffa7f00383b990d	2021-03-18 20:51:07	[]	[{"url":"https://t.co/n0VASbN1rp","expanded_url":"https://youtu.be/6nZbaiC8xCI","display_url":"youtu.be/6nZbaiC8xCI","indices":[74,97]}]		[]	[]			Europe's vaccine regulators rule the AstraZeneca jab 'safe and effective' https://t.co/n0VASbN1rp via @YouTube Reâ€¦ https://t.co/3UyVtTkUV6	51.0	True	full
196486	196486	6053bd411ffa7f00383b9919	2021-03-18 20:51:07	[]	[]	Thu Mar 18 12:58:40 +0000 2021	[]	[{"url":"https://t.co/NROG7wDo92","expanded_url":"https://twitter.com/zerohedge/status/1372531414139346946","display_url":"twitter.com/zerohedge/statâ€¦","indices":[272,295]}]	Your daily reminder that Trudeau doesn't care what you get jabbed with. All he cares about is not being blamed for not getting enough of it. Trudeau has already taken a public position ignoring this. The odds of Health Canada taking any action to stop AstraZeneca? Zero. https://t.co/NROG7wDo92	4402.0	RT @jf576837: Your daily reminder that Trudeau doesn't care what you get jabbed with. All he cares about is not being blamed for not gettinâ€¦	531.0	True	full
196487	196487	6053bd411ffa7f00383b991b	2021-03-18 20:51:08	[]	[]	Wed Mar 17 21:22:53 +0000 2021	[]	[{"url":"https://t.co/vAiqdlGxln","expanded_url":"https://twitter.com/CNNSotu/status/1372255764518166530","display_url":"twitter.com/CNNSotu/statusâ€¦","indices":[218,241]}]	Are they extending deadline to file due to the already freakishly low rate of returns coming in? Do they suspect an IRS boycott is shaping up? Rumors on deep web is returns in 2021 are at only 9% of 2019 rate for Feb. https://t.co/vAiqdlGxln	52442.0	RT @clif_high: Are they extending deadline to file due to the already freakishly low rate of returns coming in? Do they suspect an IRS boycâ€¦	169.0	True	full
196488	196488	6053bd411ffa7f00383b9921	2021-03-18 20:51:08	[]	[]	Wed Mar 17 16:37:11 +0000 2021	[{"text":"ELL","indices":[244,248]},{"text":"ELLchat","indices":[249,257]}]	[{"url":"https://t.co/OF9F66rE4Y","expanded_url":"http://ow.ly/MMEd30rB31i","display_url":"ow.ly/MMEd30rB31i","indices":[220,243]}]	Resources for Schools: Responding to COVID Bullying and Bias Against Asian Americans -- featuring resources from @sharemylesson @NewsHourExtra @StopAAPIHate @PrincipalTam @1a @learnforjustice @ADL_Education &amp; more | https://t.co/OF9F66rE4Y #ELL #ELLchat	14688.0	RT @ColorinColorado: Resources for Schools: Responding to COVID Bullying and Bias Against Asian Americans -- featuring resources from @sharâ€¦	41.0	True	full
196489	196489	6053bd421ffa7f00383b9941	2021-03-18 20:51:08	[{"text":"sweepstakes","indices":[125,137]},{"text":"KnightsArmament","indices":[138,154]},{"text":"SR15","indices":[168,173]},{"text":"Vortex","indices":[174,181]},{"text":"winarifle","indices":[196,206]},{"text":"gungiveaway","indices":[207,219]},{"text":"winagun","indices":[220,228]},{"text":"dreamrifle","indices":[229,240]}]	[{"url":"https://t.co/RsnPz9qJHn","expanded_url":"https://wn.nr/RkBd4x","display_url":"wn.nr/RkBd4x","indices":[254,277]}]		[]	[]			I just entered to win a Knights Armament SR-15 Rifle w/ Vortex Razor HD Gen III Scope from @ClassicFirearm! Valuedâ€¦ https://t.co/aiVUrGOoX8	2.0	True	full
196490	196490	6053bd421ffa7f00383b9945	2021-03-18 20:51:08	[{"text":"PICA","indices":[259,264]},{"text":"ToBeJamaican","indices":[265,278]}]	[{"url":"https://t.co/VNnUoZMDPk","expanded_url":"http://www.pica.gov.jm","display_url":"pica.gov.jm","indices":[235,258]}]		[]	[]			PICA has adjusted its operations to accept passport applications only by appointment at its regional offices in Manâ€¦ https://t.co/R0EH8EOxTF	7791.0	True	full
196491	196491	6053bd421ffa7f00383b9949	2021-03-18 20:51:08	[{"text":"SomosJuventudes","indices":[17,33]}]	[{"url":"https://t.co/0BlnPtC1xP","expanded_url":"https://www.facebook.com/UnidadJuvenilNi/","display_url":"facebook.com/UnidadJuvenilNâ€¦","indices":[251,274]}]		[]	[]			Desde la campaÃ±a #SomosJuventudes jÃ³venes organizados de todo el paÃ­s estÃ¡n realizando conversatorios con cada precâ€¦ https://t.co/yBsZ6OR8Gy	69894.0	True	full
196492	196492	6053bd421ffa7f00383b994d	2021-03-18 20:51:08	[]	[]	Thu Mar 18 18:05:39 +0000 2021	[]	[{"url":"https://t.co/n7yqtvovWu","expanded_url":"https://www.laprensagrafica.com/elsalvador/Sala-admite-demanda-contra-ministro-de-Salud-y-directora-del-ISSS-20210318-0040.html?utm_medium=Social&utm_source=Twitter#Echobox=1616090743","display_url":"laprensagrafica.com/elsalvador/Salâ€¦","indices":[161,184]}]	El Salvador | La demanda contra Francisco Alabi y MÃ³nica Ayala la presentÃ³ un ciudadano quien expresa que sus derechos a la vida y la salud han sido vulnerados. https://t.co/n7yqtvovWu	862280.0	RT @prensagrafica: El Salvador | La demanda contra Francisco Alabi y MÃ³nica Ayala la presentÃ³ un ciudadano quien expresa que sus derechos aâ€¦	209.0	True	full
196493	196493	6053bd421ffa7f00383b9961	2021-03-18 20:51:08	[]	[]	Thu Mar 18 19:00:42 +0000 2021	[]	[{"url":"https://t.co/yMSfarExzE","expanded_url":"https://zpr.io/RZC6e","display_url":"zpr.io/RZC6e","indices":[120,143]}]	Juntos por el Cambio pidiÃ³ que Pfizer, Moderna y otros laboratorios expliquen por quÃ© Argentina no accede a sus vacunas https://t.co/yMSfarExzE	5250807.0	RT @todonoticias: Juntos por el Cambio pidiÃ³ que Pfizer, Moderna y otros laboratorios expliquen por quÃ© Argentina no accede a sus vacunas hâ€¦	7.0	True	full
196494	196494	6053bd421ffa7f00383b9967	2021-03-18 20:51:08	[]	[]	Thu Mar 18 15:38:21 +0000 2021	[]	[{"url":"https://t.co/61RnSUvayG","expanded_url":"https://www.c-span.org/video/?509827-1/dr-fauci-cdc-director-dr-walensky-federal-officials-testify-covid-19-response","display_url":"c-span.org/video/?509827-â€¦","indices":[253,276]}]	Sen. @RandPaul: "If we're not spreading the infection, isn't it just theater? You have the vaccine and you're wearing two masks, isn't that theater? Dr. Anthony Fauci: "Here we go again with the theater. Let's get down to the facts." Full video here: https://t.co/61RnSUvayG https://t.co/xDWnCuFjjO	2113386.0	RT @cspan: Sen. @RandPaul: "If we're not spreading the infection, isn't it just theater? You have the vaccine and you're wearing two masks,â€¦	1186.0	True	full
196495	196495	6053bd421ffa7f00383b9975	2021-03-18 20:51:09	[]	[]	Thu Mar 18 18:39:03 +0000 2021	[{"text":"NoMoreEmptyPromises","indices":[247,267]}]	[{"url":"https://t.co/G06WbXNvl1","expanded_url":"http://fridaysforfuture.org","display_url":"fridaysforfuture.org","indices":[223,246]}]	Tomorrow we strike again in 62 countries all over the world! Online or in small numbers in the streets where the situation allows and in line with local corona restrictions. Find your local strike or register your own at https://t.co/G06WbXNvl1 #NoMoreEmptyPromises	4963985.0	RT @GretaThunberg: Tomorrow we strike again in 62 countries all over the world! Online or in small numbers in the streets where the situatiâ€¦	1406.0	True	full
196496	196496	6053bd421ffa7f00383b9985	2021-03-18 20:51:09	[]	[]	Thu Mar 18 11:40:56 +0000 2021	[{"text":"COVID19","indices":[2,10]},{"text":"Reinfeccion","indices":[11,23]}]	[{"url":"https://t.co/yRoDZmbfXM","expanded_url":"https://www.thelancet.com/journals/lancet/article/PIIS0140-6736(21)00575-4/fulltext","display_url":"thelancet.com/journals/lanceâ€¦","indices":[246,269]}]	ðŸ¦ #COVID19 #Reinfeccion Menos del 1% se vuelve a contagiar âž¡ï¸�Personal de Salud y mayores d 65 aÃ±os + riesgo de re-infecciÃ³n âž¡ï¸�Evaluado â‰¥ 7meses (la inmunidad podrÃ­a durar mÃ¡s tiempo) âž¡ï¸�ProtecciÃ³n ~80%, &gt;65 aÃ±os 47% âž¡ï¸�Estudio en Dinamarca https://t.co/yRoDZmbfXM https://t.co/9ZR7g3kvsR	10675.0	RT @sandralopezleon: ðŸ¦ #COVID19 #Reinfeccion Menos del 1% se vuelve a contagiar âž¡ï¸�Personal de Salud y mayores d 65 aÃ±os + riesgo de re-iâ€¦	0.0	True	full
196497	196497	6053bd421ffa7f00383b9989	2021-03-18 20:51:09	[]	[]	Tue Jul 07 09:00:04 +0000 2020	[{"text":"GOP","indices":[37,41]},{"text":"MitchMcConnell","indices":[73,88]},{"text":"Trump","indices":[125,131]},{"text":"PPP","indices":[177,181]},{"text":"COVID19","indices":[222,230]},{"text":"ElaineChao","indices":[232,243]},{"text":"GOPCONfederacy","indices":[244,259]}]	[{"url":"https://t.co/8ierwgpnki","expanded_url":"https://www.newsweek.com/mcconnells-wifes-family-business-appears-trump-admins-list-companies-that-received-most-ppp-1515788","display_url":"newsweek.com/mcconnells-wifâ€¦","indices":[261,284]}]	WTF!!!! Does the corruption with the #GOP ever end!! This is deplorable! #MitchMcConnell's wife's family business appears on #Trump admin's list of companies that received most #PPP money. Bunch of assholes &amp; thieves! #COVID19 #ElaineChao #GOPCONfederacy https://t.co/8ierwgpnki	1603.0	RT @FoxmanMusic: WTF!!!! Does the corruption with the #GOP ever end!! This is deplorable! #MitchMcConnell's wife's family business appearsâ€¦	18953.0	True	full
196498	196498	6053bd431ffa7f00383b99a7	2021-03-18 20:51:09	[]	[]	Thu Mar 18 19:13:25 +0000 2021	[]	[{"url":"https://t.co/oTor1rNw4Q","expanded_url":"http://bit.ly/3eOWYNa","display_url":"bit.ly/3eOWYNa","indices":[70,93]},{"url":"https://t.co/VwozeP75TR","expanded_url":"http://bit.ly/3vFdfuf","display_url":"bit.ly/3vFdfuf","indices":[114,137]}]	Ad: Sizes 10.5-15 left Nike Air Force 1 '07 LV8 Blue Void/Sail =&gt; https://t.co/oTor1rNw4Q Gym Red/Sail =&gt; https://t.co/VwozeP75TR https://t.co/jiJfYpKS5y	571479.0	RT @SOLELINKS: Ad: Sizes 10.5-15 left Nike Air Force 1 '07 LV8 Blue Void/Sail =&gt; https://t.co/oTor1rNw4Q Gym Red/Sail =&gt; https://t.co/Vwoâ€¦	83.0	True	full
196499	196499	6053bd431ffa7f00383b99a9	2021-03-18 20:51:09	[]	[]	Thu Mar 18 19:15:00 +0000 2021	[{"text":"G1","indices":[118,121]}]	[{"url":"https://t.co/PCIVzKrXnT","expanded_url":"http://glo.bo/3eTK80c","display_url":"glo.bo/3eTK80c","indices":[94,117]}]	Rio registra recorde de internados em UTIs de Covid e Paes vai discutir 'fechamento completo' https://t.co/PCIVzKrXnT #G1 https://t.co/Zl94Le8j2I	12382021.0	RT @g1: Rio registra recorde de internados em UTIs de Covid e Paes vai discutir 'fechamento completo' https://t.co/PCIVzKrXnT #G1 https://tâ€¦	4468.0	True	full
196500	196500	6053bd431ffa7f00383b99ab	2021-03-18 20:51:09	[]	[]	Thu Mar 18 19:50:00 +0000 2021	[{"text":"HitoBicentenario3millones500mil","indices":[113,145]},{"text":"DaleUnParaoALaCovid19","indices":[147,169]}]	[{"url":"https://t.co/bfFLORUQbH","expanded_url":"https://www.vtv.gob.ve/venezuela-registra-comunitarios-recuperacion/","display_url":"vtv.gob.ve/venezuela-regiâ€¦","indices":[171,194]}]	DÃ­a 367 | Lucha contra la COVID-19: Venezuela registra 549 casos comunitarios y una tasa de recuperaciÃ³n de 94% #HitoBicentenario3millones500mil #DaleUnParaoALaCovid19 https://t.co/bfFLORUQbH https://t.co/tDA0cRV2oN	1814794.0	RT @VTVcanal8: DÃ­a 367 | Lucha contra la COVID-19: Venezuela registra 549 casos comunitarios y una tasa de recuperaciÃ³n de 94% #HitoBicentâ€¦	82.0	True	full
196501	196501	6053bd431ffa7f00383b99ad	2021-03-18 20:51:09	[]	[]	Thu Mar 18 19:31:21 +0000 2021	[]	[{"url":"https://t.co/ns4G0ApjZo","expanded_url":"https://governor.maryland.gov/2021/03/18/governor-hogan-announces-vaccine-eligibility-timeline-for-all-marylanders-and-primary-care-hospital-equity-and-mobile-clinic-initiatives/","display_url":"governor.maryland.gov/2021/03/18/govâ€¦","indices":[219,242]}]	Based on our accelerating vaccination rate and an anticipated increase in supply from the federal government, Iâ€™m pleased to announce that Maryland will enter Phase 2 of our vaccine distribution plan early next week. https://t.co/ns4G0ApjZo https://t.co/2Sl7MS9SJ2	241394.0	RT @GovLarryHogan: Based on our accelerating vaccination rate and an anticipated increase in supply from the federal government, Iâ€™m pleaseâ€¦	158.0	True	full
196502	196502	6053bd431ffa7f00383b99b3	2021-03-18 20:51:09	[]	[]	Thu Mar 18 05:35:18 +0000 2021	[]	[{"url":"https://t.co/FyXj8smS64","expanded_url":"https://bit.ly/3cItFJl","display_url":"bit.ly/3cItFJl","indices":[254,277]}]	"No son sus vacunas, no son despensas", dicen mÃ©dicos del sector privado sobre la vacunaciÃ³n desigual que se ha dado entre trabajadores de la primera lÃ­nea contra el covid. El doctor @HectorRossete responde esto en un video a los dichos de @HLGatell ðŸ‘‰ https://t.co/FyXj8smS64 https://t.co/cou2tVHpEZ	331495.0	RT @OficialEnLaMira: "No son sus vacunas, no son despensas", dicen mÃ©dicos del sector privado sobre la vacunaciÃ³n desigual que se ha dado eâ€¦	300.0	True	full
196503	196503	6053bd431ffa7f00383b99b5	2021-03-18 20:51:09	[]	[]	Fri Mar 05 18:57:25 +0000 2021	[]	[{"url":"https://t.co/3ZGfbxhnPA","expanded_url":"https://www.youtube.com/watch?v=p5Ac7ap_MAY&ab_channel=IndependentPOV","display_url":"youtube.com/watch?v=p5Ac7aâ€¦","indices":[0,23]}]	https://t.co/3ZGfbxhnPA weekend movie rec we are entering into a global MMT â„¢, this film is the best to understand the role of BOJ, how it evolves into the current stage, its impact on JP's monetary policy/econ as a whole All central bankers will take BOJ as a pioneer ...	54226.0	RT @DoveyWan: https://t.co/3ZGfbxhnPA weekend movie rec we are entering into a global MMT â„¢, this film is the best to understand the roleâ€¦	0.0	True	full
196504	196504	6053bd431ffa7f00383b99b9	2021-03-18 20:51:09	[]	[]	Thu Mar 18 20:26:15 +0000 2021	[]	[{"url":"https://t.co/XciR3lIVzs","expanded_url":"http://gatesnot.es/3bZemwP","display_url":"gatesnot.es/3bZemwP","indices":[118,141]}]	Itâ€™s deeply unfair that the people who contribute the least to climate change will suffer the worst from its effects: https://t.co/XciR3lIVzs https://t.co/Y2do5GhsGx	54146193.0	RT @BillGates: Itâ€™s deeply unfair that the people who contribute the least to climate change will suffer the worst from its effects: https:â€¦	10.0	True	full
196505	196505	6053bd431ffa7f00383b99bb	2021-03-18 20:51:09	[]	[]	Thu Mar 18 19:45:10 +0000 2021	[{"text":"COVID19","indices":[22,30]}]	[{"url":"https://t.co/ipNivFCdmD","expanded_url":"https://www.who.int/es/emergencies/diseases/novel-coronavirus-2019/question-and-answers-hub/q-a-detail/coronavirus-disease-(covid-19)-vaccines-safety","display_url":"who.int/es/emergenciesâ€¦","indices":[148,171]}]	Info ðŸ‘� sobre vacunas ðŸ’‰#COVID19 â�“Â¿TenÃ©s preguntas o dudas relacionadas con la seguridad de las vacunas? ðŸ‘€SeguÃ­ este enlace para mÃ¡s informaciÃ³n ðŸ‘‡ https://t.co/ipNivFCdmD https://t.co/2UEk5GrEBm	34826.0	RT @opsargentina: Info ðŸ‘� sobre vacunas ðŸ’‰#COVID19 â�“Â¿TenÃ©s preguntas o dudas relacionadas con la seguridad de las vacunas? ðŸ‘€SeguÃ­ este enlâ€¦	4.0	True	full
196506	196506	6053bd431ffa7f00383b99cf	2021-03-18 20:51:09	[]	[]	Thu Mar 18 13:24:07 +0000 2021	[]	[{"url":"https://t.co/MPlldHXZWc","expanded_url":"https://twitter.com/AP_Europe/status/1372503155750137858","display_url":"twitter.com/AP_Europe/statâ€¦","indices":[190,213]}]	See, we WANT Moscow to rethink its approach. The "attack our elections to install mobbed-up useful idiot" model isn't working for us. New leadership in Russia would be a great way to start. https://t.co/MPlldHXZWc	167845.0	RT @gregolear: See, we WANT Moscow to rethink its approach. The "attack our elections to install mobbed-up useful idiot" model isn't workinâ€¦	21791.0	True	full
196507	196507	6053bd431ffa7f00383b99d1	2021-03-18 20:51:10	[]	[]	Thu Mar 18 20:13:12 +0000 2021	[]	[{"url":"https://t.co/vpaCr4ZoCW","expanded_url":"https://p.dw.com/p/3qq2C","display_url":"p.dw.com/p/3qq2C","indices":[191,214]}]	JUST IN: Germany, France and several other EU countries have decided to continue using the AstraZeneca vaccine after the European Medicines Agency (EMA) deemed the shot "safe and effective." https://t.co/vpaCr4ZoCW	479838.0	RT @dwnews: JUST IN: Germany, France and several other EU countries have decided to continue using the AstraZeneca vaccine after the Europeâ€¦	2298.0	True	full
196508	196508	6053bd431ffa7f00383b99d5	2021-03-18 20:51:10	[]	[]	Thu Mar 18 20:50:00 +0000 2021	[{"text":"Brasil","indices":[0,7]},{"text":"COVID19","indices":[72,80]}]	[{"url":"https://t.co/MOoy5lN42x","expanded_url":"https://bit.ly/3tCnMEB","display_url":"bit.ly/3tCnMEB","indices":[175,198]}]	#Brasil ðŸ‡§ðŸ‡· registrÃ³ este miÃ©rcoles un nuevo rÃ©cord de fallecidos por la #COVID19 al contabilizar 3.149 muertos durante las Ãºltimas 24 horas y casi 100.000 contagios positivos https://t.co/MOoy5lN42x	1972982.0	RT @teleSURtv: #Brasil ðŸ‡§ðŸ‡· registrÃ³ este miÃ©rcoles un nuevo rÃ©cord de fallecidos por la #COVID19 al contabilizar 3.149 muertos durante las Ãºâ€¦	11.0	True	full
196509	196509	6053bd431ffa7f00383b99e5	2021-03-18 20:51:10	[]	[]	Thu Mar 18 13:38:33 +0000 2021	[{"text":"HitoBicentenario3millones500mil","indices":[140,172]},{"text":"DaleUnParaoALaCovid19","indices":[174,196]}]	[{"url":"https://t.co/xMo16G0iIT","expanded_url":"https://www.vtv.gob.ve/portavoz-gobierno-irani-eliminacion-sanciones-lucha-coronavirus-ano-nuevo/","display_url":"vtv.gob.ve/portavoz-gobieâ€¦","indices":[198,221]}]	Portavoz del Gobierno iranÃ­: EliminaciÃ³n de sanciones y lucha contra el coronavirus, principales cuestiones de la agenda para el AÃ±o Nuevo #HitoBicentenario3millones500mil #DaleUnParaoALaCovid19 https://t.co/xMo16G0iIT https://t.co/UBqIEmpAoX	1814794.0	RT @VTVcanal8: Portavoz del Gobierno iranÃ­: EliminaciÃ³n de sanciones y lucha contra el coronavirus, principales cuestiones de la agenda parâ€¦	10.0	True	full
196510	196510	6053bd431ffa7f00383b99eb	2021-03-18 20:51:10	[]	[]	Thu Mar 18 15:55:40 +0000 2021	[]	[{"url":"https://t.co/f8OEiFDQF0","expanded_url":"https://www.dw.com/pt-br/planalto-divulga-carta-de-biden-a-bolsonaro/a-56918103","display_url":"dw.com/pt-br/planaltoâ€¦","indices":[235,258]}]	Segundo governo brasileiro, em carta enviada a Bolsonaro em 26 de fevereiro, Biden defendeu uniÃ£o com o Brasil para combate Ã covid-19 e a favor do meio ambiente. DivulgaÃ§Ã£o vem apÃ³s Lula pedir ajuda dos EUA para obtenÃ§Ã£o de vacinas. https://t.co/f8OEiFDQF0	171903.0	RT @dw_brasil: Segundo governo brasileiro, em carta enviada a Bolsonaro em 26 de fevereiro, Biden defendeu uniÃ£o com o Brasil para combateâ€¦	176.0	True	full
196511	196511	6053bd431ffa7f00383b99ed	2021-03-18 20:51:10	[]	[{"url":"https://t.co/CYMk0kUhCT","expanded_url":"https://www.wpri.com/health/coronavirus/march-18-2021-ri-coronavirus-update/","display_url":"wpri.com/health/coronavâ€¦","indices":[146,169]}]		[]	[]			There was a lot of important information about the RI vaccine rollout at today's coronavirus briefing.â€¦ https://t.co/r1IUl5PFFG	22814.0	True	full
196512	196512	6053bd441ffa7f00383b99f7	2021-03-18 20:51:10	[]	[]	Thu Mar 18 16:39:02 +0000 2021	[]	[{"url":"https://t.co/okKlOPuxaB","expanded_url":"https://twitter.com/lximenezfyvie/status/1372560660748496896","display_url":"twitter.com/lximenezfyvie/â€¦","indices":[260,283]}]	Si fuera realmente EXPERTA en Covid, ya desde hace horas habrÃ­a leÃ­do la cuenta oficial de @sputnikvaccine donde seÃ±alan que estas vacunas son FALSAS, que incluso segÃºn el Kremlin, podrÃ­an ser un "ataque de desinformaciÃ³n" para "simular muertes masivas", pfff https://t.co/okKlOPuxaB	189931.0	RT @NachoRgz: Si fuera realmente EXPERTA en Covid, ya desde hace horas habrÃ­a leÃ­do la cuenta oficial de @sputnikvaccine donde seÃ±alan queâ€¦	1691.0	True	full
196513	196513	6053bd441ffa7f00383b99fb	2021-03-18 20:51:10	[]	[]	Thu Mar 18 15:38:21 +0000 2021	[]	[{"url":"https://t.co/61RnSUvayG","expanded_url":"https://www.c-span.org/video/?509827-1/dr-fauci-cdc-director-dr-walensky-federal-officials-testify-covid-19-response","display_url":"c-span.org/video/?509827-â€¦","indices":[253,276]}]	Sen. @RandPaul: "If we're not spreading the infection, isn't it just theater? You have the vaccine and you're wearing two masks, isn't that theater? Dr. Anthony Fauci: "Here we go again with the theater. Let's get down to the facts." Full video here: https://t.co/61RnSUvayG https://t.co/xDWnCuFjjO	2113386.0	RT @cspan: Sen. @RandPaul: "If we're not spreading the infection, isn't it just theater? You have the vaccine and you're wearing two masks,â€¦	634.0	True	full
196514	196514	6053bd441ffa7f00383b9a05	2021-03-18 20:51:10	[]	[]	Thu Mar 18 20:39:25 +0000 2021	[]	[{"url":"https://t.co/Nprrlc1Yk9","expanded_url":"https://twitter.com/rollo_real/status/1372632384923910145","display_url":"twitter.com/rollo_real/staâ€¦","indices":[228,251]}]	Deus o tenha, Major, mas aos 58 anos de idade, decerto tinha outros problemas da saÃºde, que se agravaram com a covid-19. Tivesse com a imunidade alta e isto nÃ£o teria acontecido. Que Deus, nosso Criador, tome conta da sua alma. https://t.co/Nprrlc1Yk9	4178.0	RT @UmbelinoSilva: Deus o tenha, Major, mas aos 58 anos de idade, decerto tinha outros problemas da saÃºde, que se agravaram com a covid-19.â€¦	4178.0	True	full
196515	196515	6053bd441ffa7f00383b9a0f	2021-03-18 20:51:10	[]	[]	Thu Mar 18 13:31:29 +0000 2021	[]	[{"url":"https://t.co/5YshUls2ew","expanded_url":"https://www.express.co.uk/life-style/health/1411689/uk-vaccine-booster-new-jab-rollout-autumn-covid-variants-matt-hancock","display_url":"express.co.uk/life-style/heaâ€¦","indices":[90,113]}]	UK vaccine booster: New jab rollout in autumn due to Covid variants - latest from Hancock https://t.co/5YshUls2ew You have had one JAB get ready for your next JAB	5478.0	RT @LSW12612672511: UK vaccine booster: New jab rollout in autumn due to Covid variants - latest from Hancock https://t.co/5YshUls2ew You hâ€¦	85.0	True	full
196516	196516	6053bd441ffa7f00383b9a27	2021-03-18 20:51:10	[]	[{"url":"https://t.co/or1PsFcoj7","expanded_url":"https://www.youtube.com/watch?v=QAHi3lX3oGM","display_url":"youtube.com/watch?v=QAHi3lâ€¦","indices":[166,189]}]		[]	[]			@TinaMarieBuckl2 @roxiqt A "must see" for anyone who wants an end to the pandemic, the lockdowns, and is worried abâ€¦ https://t.co/keBjLeuZ61	2.0	True	full
196517	196517	6053bd441ffa7f00383b9a31	2021-03-18 20:51:10	[]	[]	Thu Mar 18 16:17:55 +0000 2021	[{"text":"HitoBicentenario3millones500mil","indices":[122,154]},{"text":"DaleUnParaoALaCovid19","indices":[156,178]}]	[{"url":"https://t.co/wcLqa9ymN4","expanded_url":"https://www.vtv.gob.ve/claves-exito-metodo-venezolano-hospitalizar-covid-19/","display_url":"vtv.gob.ve/claves-exito-mâ€¦","indices":[180,203]}]	Jefe de Estado: Una de las claves del Ã©xito del mÃ©todo venezolano, es hospitalizar el 100 % de las personas con COVID-19 #HitoBicentenario3millones500mil #DaleUnParaoALaCovid19 https://t.co/wcLqa9ymN4 https://t.co/FVloORHzEk	1814794.0	RT @VTVcanal8: Jefe de Estado: Una de las claves del Ã©xito del mÃ©todo venezolano, es hospitalizar el 100 % de las personas con COVID-19 #Hâ€¦	134.0	True	full
196518	196518	6053bd441ffa7f00383b9a49	2021-03-18 20:51:11	[]	[{"url":"https://t.co/RX5SYU3Nrf","expanded_url":"https://wn.nr/Yqbc7H","display_url":"wn.nr/Yqbc7H","indices":[234,257]}]		[]	[]			Win a Â£120 toy bundle with @PlaymobilUK and @kiddycharts to fuel your kids imagination and instil a love of animalsâ€¦ https://t.co/c9ueRKRD0u	367.0	True	full
196519	196519	6053bd441ffa7f00383b9a4d	2021-03-18 20:51:11	[]	[]	Mon Feb 01 03:29:13 +0000 2021	[{"text":"MinecraftServer","indices":[0,16]}]	[{"url":"https://t.co/jxt9LbZ3Zw","expanded_url":"http://play.zonecraft.es","display_url":"play.zonecraft.es","indices":[49,72]},{"url":"https://t.co/Gl4FZLAHhy","expanded_url":"http://www.40servidoresmc.es/zonecraft-network","display_url":"40servidoresmc.es/zonecraft-netwâ€¦","indices":[79,102]}]	#MinecraftServer @ZoneCraftES [NP] 1.8-1.15 IP:https://t.co/jxt9LbZ3Zw WEB:https://t.co/Gl4FZLAHhy 1vs1 arenaPVP FFA skywars UHC TeamSkywars	83280.0	RT @40servidoresMC: #MinecraftServer @ZoneCraftES [NP] 1.8-1.15 IP:https://t.co/jxt9LbZ3Zw WEB:https://t.co/Gl4FZLAHhy 1vs1 arenaPVPâ€¦	2.0	True	full
196520	196520	6053bd451ffa7f00383b9a59	2021-03-18 20:51:11	[]	[]	Thu Mar 18 20:38:35 +0000 2021	[{"text":"Grenze","indices":[4,11]},{"text":"Polen","indices":[17,23]},{"text":"Corona","indices":[109,116]},{"text":"Schnelltest","indices":[123,135]},{"text":"Pendler","indices":[136,144]}]	[{"url":"https://t.co/xor7jjHD1T","expanded_url":"https://www.rbb24.de/politik/thema/corona/beitraege/2021/03/grenze-deutschland-polen-pendler-testpflicht-schnelltest.html","display_url":"rbb24.de/politik/thema/â€¦","indices":[145,168]}]	Die #Grenze nach #Polen wird in den kommenden Tagen wohl geschlossen. Pendler benÃ¶tigen dann einen negativen #Corona-Test. #Schnelltest #Pendler https://t.co/xor7jjHD1T	87467.0	RT @rbb24: Die #Grenze nach #Polen wird in den kommenden Tagen wohl geschlossen. Pendler benÃ¶tigen dann einen negativen #Corona-Test. #Schnâ€¦	1623.0	True	full
196521	196521	6053bd451ffa7f00383b9a6f	2021-03-18 20:51:11	[{"text":"COVID19","indices":[80,88]},{"text":"VIH","indices":[126,130]}]	[{"url":"https://t.co/ZIhTbIqxfO","expanded_url":"https://bit.ly/3ty15Bb","display_url":"bit.ly/3ty15Bb","indices":[239,262]}]		[]	[]			Le 25 mars Ã 14h00 rejoignez-nous pour un webinaire stimulant examinant comment #COVID19 a perturbÃ© les services deâ€¦ https://t.co/eU9XjEx1il	42320.0	True	full
196522	196522	6053bd451ffa7f00383b9a99	2021-03-18 20:51:12	[]	[]	Thu Mar 18 18:08:30 +0000 2021	[]	[{"url":"https://t.co/1Vi38yQOcT","expanded_url":"https://english.palinfo.com/news/2021/3/18/Israel-receives-letter-from-ICC-over-war-crimes-probe","display_url":"english.palinfo.com/news/2021/3/18â€¦","indices":[144,167]}]	Israel receives its long-awaited letter of doom from the Int'l Criminal Court formally detailing the scope of its trial into Israeli war crimes https://t.co/1Vi38yQOcT	58571.0	RT @swilkinsonbc: Israel receives its long-awaited letter of doom from the Int'l Criminal Court formally detailing the scope of its trial iâ€¦	858.0	True	full
196523	196523	6053bd461ffa7f00383b9aab	2021-03-18 20:51:12	[]	[]	Thu Mar 18 20:15:02 +0000 2021	[]	[{"url":"https://t.co/tiafuIWT6T","expanded_url":"https://buff.ly/30Vb9rR","display_url":"buff.ly/30Vb9rR","indices":[98,121]}]	Vacinas da Pfizer e de Oxford sÃ£o eficazes contra variante brasileira, aponta estudo preliminar. https://t.co/tiafuIWT6T https://t.co/Oz1WEfmeGT	707883.0	RT @JovemPanNews: Vacinas da Pfizer e de Oxford sÃ£o eficazes contra variante brasileira, aponta estudo preliminar. https://t.co/tiafuIWT6Tâ€¦	600.0	True	full
196524	196524	6053bd461ffa7f00383b9aad	2021-03-18 20:51:12	[]	[]	Thu Mar 18 14:56:48 +0000 2021	[]	[{"url":"https://t.co/zqraeDWNuG","expanded_url":"https://richieallen.co.uk/norwegian-prof-astrazeneca-jab-is-causing-deadly-blood-clots/","display_url":"richieallen.co.uk/norwegian-profâ€¦","indices":[134,157]}]	MASSIVE breaking story. Norwegian scientist who investigated blood clotting in 3 workers says the vaccine is definitely responsible. https://t.co/zqraeDWNuG	39547.0	RT @BBGRichie: MASSIVE breaking story. Norwegian scientist who investigated blood clotting in 3 workers says the vaccine is definitely respâ€¦	164.0	True	full
196525	196525	6053bd461ffa7f00383b9ab9	2021-03-18 20:51:12	[]	[]	Thu Mar 18 19:20:20 +0000 2021	[{"text":"IsraeliApartheid","indices":[111,128]}]	[{"url":"https://t.co/ejzQImYCAt","expanded_url":"https://www.middleeasteye.net/news/covid-israel-palestine-west-bank-vaccines-tossed-hospitals-full","display_url":"middleeasteye.net/news/covid-isrâ€¦","indices":[130,153]}]	Israel's refusal to give surplus Covid-19 vaccines to Palestinians is vaccine apartheid. Period. End of story. #IsraeliApartheid https://t.co/ejzQImYCAt	98119.0	RT @codepink: Israel's refusal to give surplus Covid-19 vaccines to Palestinians is vaccine apartheid. Period. End of story. #IsraeliAparthâ€¦	2000.0	True	full
196526	196526	6053bd461ffa7f00383b9ad5	2021-03-18 20:51:12	[]	[{"url":"https://t.co/nYL2GiZW5Q","expanded_url":"https://apnews.com/article/donald-trump-pandemics-public-health-virginia-coronavirus-pandemic-a235f0ee5465b218464e57c8a63ca63d","display_url":"apnews.com/article/donaldâ€¦","indices":[186,209]}]		[]	[]			First they were anti-maskers. Then they led red hat super spreader events. Now they won't take a vaccine. When youâ€¦ https://t.co/O3OWRwy9eg	49.0	True	full
196527	196527	6053bd461ffa7f00383b9adf	2021-03-18 20:51:12	[]	[]	Thu Mar 18 20:40:05 +0000 2021	[]	[{"url":"https://t.co/Uy5q3OCIqy","expanded_url":"https://www.theblaze.com/op-ed/commentary-more-and-more-americans-are-realizing-that-dr-fauci-is-not-their-friend","display_url":"theblaze.com/op-ed/commentaâ€¦","indices":[186,209]}]	@PerspicaciousXY Both Gates and Fauci have the same agenda. Rid the world of 15% of the population. Commentary: More and more Americans are realizing that Dr. Fauci is not their friend https://t.co/Uy5q3OCIqy https://t.co/UYpLTUqYSg	79556.0	RT @NINENEWSNANCY: @PerspicaciousXY Both Gates and Fauci have the same agenda. Rid the world of 15% of the population. Commentary: More anâ€¦	2804.0	True	full
196528	196528	6053bd461ffa7f00383b9afd	2021-03-18 20:51:13	[]	[]	Thu Mar 18 19:48:43 +0000 2021	[]	[{"url":"https://t.co/oIwJBeAaxw","expanded_url":"https://www.kff.org/health-costs/issue-brief/gaps-in-cost-sharing-protections-for-covid-19-testing-and-treatment-could-spark-public-concerns-about-covid-19-vaccine-costs/","display_url":"kff.org/health-costs/iâ€¦","indices":[254,277]}]	This is unacceptable. COVID vaccine providers will ask if you have insurance and bill for the cost of administering the vaccine. But, insurance is absolutely not required to get vaccinated. And, the vaccine is free for everyone, insured or uninsured. https://t.co/oIwJBeAaxw	28408.0	RT @larry_levitt: This is unacceptable. COVID vaccine providers will ask if you have insurance and bill for the cost of administering theâ€¦	1210.0	True	full
196529	196529	6053bd471ffa7f00383b9b09	2021-03-18 20:51:13	[]	[]	Thu Mar 18 15:23:48 +0000 2021	[]	[{"url":"https://t.co/NTDkBCiRPS","expanded_url":"https://aclj.org/middle-east/the-regime-in-iran-will-change-only-when-it-is-at-risk?utm_source=twitter&utm_campaign=siteSharer","display_url":"aclj.org/middle-east/thâ€¦","indices":[264,287]}]	The Biden Admin is preparing to underwrite the Iranian regime and appease its mayhem &amp; murder on their same theory from 2015: â€œPay Them &amp; Enter the JCPOA or There Will Be War.â€� But this was â€” and remains â€” a false set of choices. My latest oped in @ACLJ: https://t.co/NTDkBCiRPS	1009353.0	RT @mikepompeo: The Biden Admin is preparing to underwrite the Iranian regime and appease its mayhem &amp; murder on their same theory from 201â€¦	3971.0	True	full
196530	196530	6053bd471ffa7f00383b9b19	2021-03-18 20:51:13	[]	[{"url":"https://t.co/Wh1V0oYNFu","expanded_url":"https://www.youtube.com/watch?v=JRqnpUx8Nqk","display_url":"youtube.com/watch?v=JRqnpUâ€¦","indices":[209,232]}]		[]	[]			.@lo_toney breaks it down with @GVteam partner @johnrlyman in this new interview about the background ofâ€¦ https://t.co/INQ5MhBH9a	3892.0	True	full
196531	196531	6053bd471ffa7f00383b9b21	2021-03-18 20:51:13	[]	[]	Thu Mar 18 10:34:18 +0000 2021	[]	[{"url":"https://t.co/TS3omBkvkt","expanded_url":"https://twitter.com/MicrobesInfect/status/1372007482474700803","display_url":"twitter.com/MicrobesInfectâ€¦","indices":[244,267]}]	New variant: A variant that emerged in the Philippines has been detected in England. The variant is worrisome because it possesses a number of noteworthy mutations, including the E484K mutation, which is evident in the notorious Brazil variant https://t.co/TS3omBkvkt	5886.0	RT @DelthiaRicks: New variant: A variant that emerged in the Philippines has been detected in England. The variant is worrisome because itâ€¦	63.0	True	full
196532	196532	6053bd471ffa7f00383b9b23	2021-03-18 20:51:13	[]	[]	Thu Mar 18 19:54:23 +0000 2021	[{"text":"Covid19","indices":[36,44]}]	[{"url":"https://t.co/8qnqZvFaPb","expanded_url":"https://www.santepubliquefrance.fr/maladies-et-traumatismes/maladies-et-infections-respiratoires/infection-a-coronavirus/documents/bulletin-national/covid-19-point-epidemiologique-du-18-mars-2021","display_url":"santepubliquefrance.fr/maladies-et-trâ€¦","indices":[219,242]}]	Il n'y a jamais eu autant de cas de #Covid19 ayant Ã©tÃ© en lien avec le milieu scolaire (Ã©lÃ¨ves/enseignants/professionnels) que la semaine derniÃ¨re (la premiÃ¨re avec les trois zones de retour de vacances scolaires). 1/2 https://t.co/8qnqZvFaPb https://t.co/zQKuGDaNpR	17394.0	RT @nicolasberrod: Il n'y a jamais eu autant de cas de #Covid19 ayant Ã©tÃ© en lien avec le milieu scolaire (Ã©lÃ¨ves/enseignants/professionnelâ€¦	507.0	True	full
196533	196533	6053bd471ffa7f00383b9b31	2021-03-18 20:51:13	[]	[]	Tue Mar 16 23:25:08 +0000 2021	[]	[{"url":"https://t.co/tdwu9heOXW","expanded_url":"https://dfw.cbslocal.com/2021/03/15/collin-county-jail-employees-administrative-leave-death-inmate-marvin-scott-marijuana-possession/","display_url":"dfw.cbslocal.com/2021/03/15/colâ€¦","indices":[257,280]}]	Marvin Scott died in police custody in Collin County. He was there for the possession of less than two ounces of cannabis, which is now effectively decriminalized in Dallas. How many more must die needlessly before we realize the harm of criminalization? https://t.co/tdwu9heOXW	4980.0	RT @stevanzetti: Marvin Scott died in police custody in Collin County. He was there for the possession of less than two ounces of cannabis,â€¦	259.0	True	full
196534	196534	6053bd471ffa7f00383b9b43	2021-03-18 20:51:13	[]	[]	Thu Mar 18 18:47:17 +0000 2021	[]	[{"url":"https://t.co/5LAzJHBwcd","expanded_url":"https://elpais.com/mexico/2021-03-15/mexico-continua-la-vacunacion-de-astrazeneca-pese-a-que-otros-paises-han-pausado-su-uso-por-el-riesgo-de-trombosis.html","display_url":"elpais.com/mexico/2021-03â€¦","indices":[187,210]}]	Covid-19: MÃ©xico continÃºa la vacunaciÃ³n de AstraZeneca pese a que otros paÃ­ses han pausado su uso por el riesgo de trombosis. Es lo correcto. No hay que caer en el contagio del pÃ¡nico. https://t.co/5LAzJHBwcd	271313.0	RT @doctormacias: Covid-19: MÃ©xico continÃºa la vacunaciÃ³n de AstraZeneca pese a que otros paÃ­ses han pausado su uso por el riesgo de tromboâ€¦	575.0	True	full
196535	196535	6053bd471ffa7f00383b9b45	2021-03-18 20:51:13	[]	[]	Thu Mar 18 18:34:50 +0000 2021	[]	[{"url":"https://t.co/TaORLPYAvE","expanded_url":"https://reitschuster.de/post/euch-trifft-keine-schuld/","display_url":"reitschuster.de/post/euch-trifâ€¦","indices":[255,278]}]	Werner war 17. Voller PlÃ¤ne. Das Abitur in Sichtweite. Das Geld fÃ¼r eine Weltreise gespart. Dann kam Corona. Ein Jahr Distanzunterricht. Eines Tages wachte Werner nicht mehr auf. "Es trifft Euch keine Schuldâ€œ, war seine letzte Nachricht an seine Eltern. https://t.co/TaORLPYAvE	70996.0	RT @reitschuster: Werner war 17. Voller PlÃ¤ne. Das Abitur in Sichtweite. Das Geld fÃ¼r eine Weltreise gespart. Dann kam Corona. Ein Jahr Diâ€¦	605.0	True	full
196536	196536	6053bd471ffa7f00383b9b49	2021-03-18 20:51:13	[]	[]	Thu Mar 18 20:46:35 +0000 2021	[]	[{"url":"https://t.co/Fm5Ntow0Sx","expanded_url":"https://twitter.com/nyuniversity/status/1372201076208906242","display_url":"twitter.com/nyuniversity/sâ€¦","indices":[230,253]}]	NYU joining a higher ed initiative which focuses on income inequality and work opportunities while stonewalling negotiations with @GSOCUAW, offering us $1 raises, and putting freezes on grad worker hiring throughout the pandemicðŸ¤¡ https://t.co/Fm5Ntow0Sx	356.0	RT @ellisemmagarey: NYU joining a higher ed initiative which focuses on income inequality and work opportunities while stonewalling negotiaâ€¦	1270.0	True	full
196537	196537	6053bd471ffa7f00383b9b4f	2021-03-18 20:51:14	[]	[]	Wed Mar 17 22:30:17 +0000 2021	[]	[{"url":"https://t.co/9vaBSyDa34","expanded_url":"http://wpr.vu/yPXx50E1IzH","display_url":"wpr.vu/yPXx50E1IzH","indices":[227,250]}]	To contain Alibabaâ€™s influence, Beijing is also pressing the group to dispose of its media assets, which spells uncertainty for Hong Kongâ€™s South China Morning Post, @rachel_cheung1 writes in this weekâ€™s China Note newsletter: https://t.co/9vaBSyDa34	72496.0	RT @WPReview: To contain Alibabaâ€™s influence, Beijing is also pressing the group to dispose of its media assets, which spells uncertainty fâ€¦	21657.0	True	full
196538	196538	6053bd481ffa7f00383b9b65	2021-03-18 20:51:14	[]	[]	Wed Mar 17 20:15:00 +0000 2021	[{"text":"G1","indices":[98,101]},{"text":"G1Paraiba","indices":[102,112]}]	[{"url":"https://t.co/Ns3A3xfyVX","expanded_url":"http://glo.bo/3tuX8NF","display_url":"glo.bo/3tuX8NF","indices":[114,137]}]	Idosa dÃ¡ toalha bordada Ã mÃ£o para profissional que a vacinou contra Covid-19; â€˜viva o SUSâ€™, diz. #G1 #G1Paraiba https://t.co/Ns3A3xfyVX https://t.co/qGcEX5v2Aw	226676.0	RT @g1paraiba: Idosa dÃ¡ toalha bordada Ã mÃ£o para profissional que a vacinou contra Covid-19; â€˜viva o SUSâ€™, diz. #G1 #G1Paraiba https://t.â€¦	125.0	True	full
196539	196539	6053bd481ffa7f00383b9b67	2021-03-18 20:51:14	[]	[]	Thu Mar 18 20:28:51 +0000 2021	[{"text":"esterilizacionesforzadas","indices":[5,30]}]	[{"url":"https://t.co/0YIViMFnoW","expanded_url":"https://wayka.pe/caso-esterilizaciones-forzadas-abogados-de-fujimori-y-sus-exministros-frustraron-hasta-3-audiencias/?fbclid=IwAR2e_eDN_7cl0Z9EETQR6VD--F1dvoH9Bp9GjzIZTdTw7wviSg1u6c6SPr8","display_url":"wayka.pe/caso-esterilizâ€¦","indices":[251,274]}]	Caso #esterilizacionesforzadas: abogados de @AlbertoFujinori y sus exministros frustraron hasta 3 audiencias. MÃ¡s de 20 aÃ±os han esperado las vÃ­ctimas para obtener justicia, pero el caso se aplaza por maniobras de la defensa legal de los acusados. âž¡ https://t.co/0YIViMFnoW https://t.co/943UrBD8uR	98305.0	RT @WaykaPeru: Caso #esterilizacionesforzadas: abogados de @AlbertoFujinori y sus exministros frustraron hasta 3 audiencias. MÃ¡s de 20 aÃ±osâ€¦	91.0	True	full
196540	196540	6053bd481ffa7f00383b9b69	2021-03-18 20:51:14	[]	[]	Thu Mar 18 17:07:11 +0000 2021	[{"text":"Covid","indices":[0,6]},{"text":"confinement","indices":[14,26]}]	[{"url":"https://t.co/BdhReHWP6X","expanded_url":"http://mtr.cool/hpmoomfgsg","display_url":"mtr.cool/hpmoomfgsg","indices":[175,198]}]	#Covid-19: un #confinement pourrait Ãªtre instaurÃ© 7 jours sur 7 en Ile-de-France et dans les Hauts-de-France pendant 1 mois minimum, selon les derniÃ¨res informations de BFMTV https://t.co/BdhReHWP6X	90546.0	RT @tvlofficiel: #Covid-19: un #confinement pourrait Ãªtre instaurÃ© 7 jours sur 7 en Ile-de-France et dans les Hauts-de-France pendant 1 moiâ€¦	241.0	True	full
196541	196541	6053bd481ffa7f00383b9b7b	2021-03-18 20:51:14	[]	[]	Thu Mar 18 19:10:37 +0000 2021	[]	[{"url":"https://t.co/S1OmTSRTWp","expanded_url":"http://ny.gov/vaccinetracker","display_url":"ny.gov/vaccinetracker","indices":[249,272]}]	Vaccination Update: 24.0% of New Yorkers have received at least one vaccine dose and 12.4% have completed their vaccine series. -146,518 total doses were administered over the past 24 hours -7,150,352 total doses administered to date Details: https://t.co/S1OmTSRTWp https://t.co/QMw3phX9fb	2616780.0	RT @NYGovCuomo: Vaccination Update: 24.0% of New Yorkers have received at least one vaccine dose and 12.4% have completed their vaccine sâ€¦	45.0	True	full
196542	196542	6053bd481ffa7f00383b9b85	2021-03-18 20:51:14	[]	[]	Thu Mar 18 15:10:25 +0000 2021	[{"text":"Conciencia","indices":[62,73]},{"text":"NuevaEra","indices":[153,162]},{"text":"Consciencia","indices":[166,178]}]	[{"url":"https://t.co/u3hQ2YzTX8","expanded_url":"https://www.viaje-iniciatico.com/el-verdadero-origen-del-coronavirus/","display_url":"viaje-iniciatico.com/el-verdadero-oâ€¦","indices":[242,265]}]	Cada persona transitarÃ¡ a su ritmo desde la vieja era de nula #Conciencia, en la que la principal forma de comunicaciÃ³n humana ha sido la mentira ðŸ¤¥ y la #NuevaEra de #Consciencia, en la que las estructuras con cimientos de mentiras se caen â¤µ https://t.co/u3hQ2YzTX8	13371.0	RT @AnaNarraspe: Cada persona transitarÃ¡ a su ritmo desde la vieja era de nula #Conciencia, en la que la principal forma de comunicaciÃ³n huâ€¦	3113.0	True	full
196543	196543	6053bd481ffa7f00383b9b87	2021-03-18 20:51:14	[]	[]	Thu Mar 18 18:24:16 +0000 2021	[{"text":"AxumMassacre","indices":[114,127]}]	[{"url":"https://t.co/IF142gGBKP","expanded_url":"https://factcheck.afp.com/social-media-posts-falsely-claim-usaid-found-no-evidence-massacre-ethiopias-tigray-region","display_url":"factcheck.afp.com/social-media-pâ€¦","indices":[232,255]},{"url":"https://t.co/BdRv4HcJNE","expanded_url":"https://twitter.com/amnestypress/status/1369295456551985153?s=20","display_url":"twitter.com/amnestypress/sâ€¦…	.@AFPFactCheck again classed as FALSE the allegations that a USAID investigation refuted @amnesty's report on the #AxumMassacre (USAID had already denied conducting any such investigation). Another poor attempt at disinformation https://t.co/IF142gGBKP https://t.co/BdRv4HcJNE	9692.0	RT @WritesRights: .@AFPFactCheck again classed as FALSE the allegations that a USAID investigation refuted @amnesty's report on the #AxumMaâ€¦	970.0	True	full
196544	196544	6053bd481ffa7f00383b9b89	2021-03-18 20:51:14	[]	[]	Wed Mar 17 08:57:42 +0000 2021	[]	[{"url":"https://t.co/OIVr46GXxZ","expanded_url":"https://twitter.com/21WIRE/status/1371551353546362902?s=20","display_url":"twitter.com/21WIRE/status/â€¦","indices":[175,198]}]	@GregDeR7 @ninahazelby You can spin all you like, but sadly for you actual facts exist. Only have to look at the official VAERS report. Too many tweets to copy, here's one... https://t.co/OIVr46GXxZ	16346.0	RT @tesssummers98: @GregDeR7 @ninahazelby You can spin all you like, but sadly for you actual facts exist. Only have to look at the officiaâ€¦	809.0	True	full
196545	196545	6053bd481ffa7f00383b9b8d	2021-03-18 20:51:15	[]	[]	Wed Mar 17 20:15:00 +0000 2021	[{"text":"G1","indices":[98,101]},{"text":"G1Paraiba","indices":[102,112]}]	[{"url":"https://t.co/Ns3A3xfyVX","expanded_url":"http://glo.bo/3tuX8NF","display_url":"glo.bo/3tuX8NF","indices":[114,137]}]	Idosa dÃ¡ toalha bordada Ã mÃ£o para profissional que a vacinou contra Covid-19; â€˜viva o SUSâ€™, diz. #G1 #G1Paraiba https://t.co/Ns3A3xfyVX https://t.co/qGcEX5v2Aw	226676.0	RT @g1paraiba: Idosa dÃ¡ toalha bordada Ã mÃ£o para profissional que a vacinou contra Covid-19; â€˜viva o SUSâ€™, diz. #G1 #G1Paraiba https://t.â€¦	494.0	True	full
196546	196546	6053bd481ffa7f00383b9b8f	2021-03-18 20:51:15	[]	[]	Thu Mar 18 13:02:17 +0000 2021	[]	[{"url":"https://t.co/RjrtRX9LWx","expanded_url":"https://www.instagram.com/p/CMAIRUPnbmt/?igshid=hhow82qsh16c","display_url":"instagram.com/p/CMAIRUPnbmt/â€¦","indices":[151,174]}]	@brunaleaovieira Aproveitando o embalo dela Venho mostrar a vocÃªs minha lojinha de doces tambÃ©m que estÃ¡ trazendo o meu sustento durante a pandemia https://t.co/RjrtRX9LWx https://t.co/kKFxs0kqUU	1977.0	RT @ohana_nicole_: @brunaleaovieira Aproveitando o embalo dela Venho mostrar a vocÃªs minha lojinha de doces tambÃ©m que estÃ¡ trazendo o meuâ€¦	3382.0	True	full
196547	196547	6053bd481ffa7f00383b9ba5	2021-03-18 20:51:15	[]	[]	Thu Mar 18 20:49:02 +0000 2021	[{"text":"Ordnungsamt","indices":[141,153]},{"text":"Corona","indices":[154,161]},{"text":"Tagesschau","indices":[162,173]},{"text":"Altparteien","indices":[174,186]},{"text":"Gesundheit","indices":[187,198]},{"text":"Krankheit","indices":[199,209]},{"text":"Wirtschaft","indices":[210,221]},{"text":"Ãœberwachung","indices":[222,234]},{"text":"ManuelaSchwesig","indices":[235,251]}]	[{"url":"https://t.co/00PgcBiIBP","expanded_url":"https://19vierundachtzig.com/2021/03/18/das-ordnungsamt-so-die-corona-regeln-gelten-nicht-fuer-manuela-schwesigs-dienstgeschaefte/","display_url":"19vierundachtzig.com/2021/03/18/dasâ€¦","indices":[253,276]}]	Zweierlei MaÃŸ: Das Ordnungsamt so: â€žDie Corona-Regeln gelten nicht fÃ¼r Manuela Schwesigs DienstgeschÃ¤fteâ€œ | 1984 - Das Magazin @lawyerberlin #Ordnungsamt #Corona #Tagesschau #Altparteien #Gesundheit #Krankheit #Wirtschaft #Ãœberwachung #ManuelaSchwesig https://t.co/00PgcBiIBP	2060.0	RT @1984Magazin: Zweierlei MaÃŸ: Das Ordnungsamt so: â€žDie Corona-Regeln gelten nicht fÃ¼r Manuela Schwesigs DienstgeschÃ¤fteâ€œ | 1984 - Das Magâ€¦	922.0	True	full
196548	196548	6053bd481ffa7f00383b9bad	2021-03-18 20:51:15	[]	[]	Thu Mar 18 20:33:01 +0000 2021	[{"text":"COVID19","indices":[235,243]}]	[{"url":"https://t.co/Txtbuq1z70","expanded_url":"https://www.thelancet.com/action/showPdf?pii=S0140-6736%2821%2900575-4","display_url":"thelancet.com/action/showPdfâ€¦","indices":[257,280]}]	2) Hell yes there is a study just yesterday. And hell yes it was done in over 4,000,000 with 10 mil testsâ€”basically everybody in Denmark! Like the entire country. So hell yes it is the most comprehensive study in the whole world on #COVID19 reinfection. https://t.co/Txtbuq1z70 https://t.co/PU1Tei8zJB	450177.0	RT @DrEricDing: 2) Hell yes there is a study just yesterday. And hell yes it was done in over 4,000,000 with 10 mil testsâ€”basically everybâ€¦	269.0	True	full
196549	196549	6053bd481ffa7f00383b9bb1	2021-03-18 20:51:15	[]	[]	Thu Mar 18 15:18:58 +0000 2021	[{"text":"Covid19","indices":[54,62]}]	[{"url":"https://t.co/M2zB7XIp5W","expanded_url":"https://wwwnc.cdc.gov/eid/article/27/5/21-0514_article?ACSTrackingID=USCDC_333-DM52544&ACSTrackingLabel=Latest%20Expedited%20Articles%20-%20Emerging%20Infectious%20Diseases%20Journal%20-%20March%2018%2C%202021&deliveryName=USCDC_333-DM52544","display_url":"wwwnc.cdc.gov/eid/article/27â€¦","indices":[251,274]}]	Fascinating report on an investigation into how a few #Covid19 cases slipped thru New Zealand's impressive quarantine net. The theory on how 2 patients got infected in the quarantine hotel â€”Â air inhaled at their room door â€”Â is a bit of an eye opener. https://t.co/M2zB7XIp5W	209187.0	RT @HelenBranswell: Fascinating report on an investigation into how a few #Covid19 cases slipped thru New Zealand's impressive quarantine nâ€¦	163.0	True	full
196550	196550	6053bd481ffa7f00383b9bbd	2021-03-18 20:51:15	[]	[]	Thu Mar 18 18:23:45 +0000 2021	[]	[{"url":"https://t.co/lOswj2qks4","expanded_url":"https://bit.ly/30XUHXY","display_url":"bit.ly/30XUHXY","indices":[127,150]}]	'Naomi': The CW's DC Comics pilot from @Ava DuVernay finds its titular lead in Kaci Walfall, taps three other series regulars: https://t.co/lOswj2qks4 https://t.co/OU5m5s5ZYa	82886.0	RT @shadowandact: 'Naomi': The CW's DC Comics pilot from @Ava DuVernay finds its titular lead in Kaci Walfall, taps three other series reguâ€¦	262.0	True	full
196551	196551	6053bd491ffa7f00383b9bd1	2021-03-18 20:51:15	[]	[]	Thu Mar 18 20:23:29 +0000 2021	[]	[{"url":"https://t.co/A0Lza81hQD","expanded_url":"http://www.caromonthealth.org/vaccine","display_url":"caromonthealth.org/vaccine","indices":[251,274]}]	GASTON COUNTY: Tons of COVID-19 vaccine appointments are available for March 31-April 1 at CaroMont Health. You do not have to be a Gaston County resident or CaroMont patient. 2525 Court Drive, Gastonia Create a MyChart account and register here: https://t.co/A0Lza81hQD https://t.co/QtK1L1GNVq	29745.0	RT @JoeBrunoWSOC9: GASTON COUNTY: Tons of COVID-19 vaccine appointments are available for March 31-April 1 at CaroMont Health. You do notâ€¦	181.0	True	full
196552	196552	6053bd491ffa7f00383b9bed	2021-03-18 20:51:15	[]	[]	Thu Mar 18 19:06:14 +0000 2021	[{"text":"Ù…Ø¨Ø±Ø©_Ø´Ù…Ù‘Ø±_Ø§Ù„Ø®ÙŠØ±_Ø§Ù„ÙˆØ·Ù†ÙŠØ©","indices":[0,24]},{"text":"ÙƒÙ„_Ø¬Ù…Ø¹Ù‡_Ù…Ø´Ø±ÙˆØ¹","indices":[28,42]}]	[{"url":"https://t.co/6RVZEIt4EY","expanded_url":"http://enet.ws/7Bti","display_url":"enet.ws/7Bti","indices":[254,277]}]	#Ù…Ø¨Ø±Ø©_Ø´Ù…Ù‘Ø±_Ø§Ù„Ø®ÙŠØ±_Ø§Ù„ÙˆØ·Ù†ÙŠØ© #ÙƒÙ„_Ø¬Ù…Ø¹Ù‡_Ù…Ø´Ø±ÙˆØ¹ Ø¨Ù�Ø¶Ù„ Ø§Ù„Ù„Ù‡ Ø«Ù… Ø¨Ø¯Ø¹Ù…ÙƒÙ… ÙˆØ²Ø¹Ù†Ø§ Ø®Ù„Ø§Ù„ Ø±Ù…Ø¶Ø§Ù† Ø§Ù„Ø¹Ø§Ù… Ø§Ù„Ù…Ø§Ø¶ÙŠ Ø£ÙƒØ«Ø± Ù…Ù† 500 Ø³Ù„Ø© ØºØ°Ø§Ø¦ÙŠØ© Ø¹Ù„Ù‰ Ø§Ù„Ø£Ø³Ø± Ø§Ù„Ù…ØªØ¹Ù�Ù�Ø© Ø¯Ø§Ø®Ù„ Ø§Ù„ÙƒÙˆÙŠØª ÙˆÙ‡Ø°Ø§ Ø§Ù„Ø¹Ø§Ù… Ù†Ø³ØªÙ‡Ø¯Ù� Ø§Ù„Ù…Ø²ÙŠØ¯ Ù…Ù† Ø§Ù„Ø£Ø³Ø± Ø¶Ø§Ø¹Ù� Ø®ÙŠØ±Ùƒ ..ÙˆØ´Ø§Ø±ÙƒÙ†Ø§ Ù…Ø´Ø±ÙˆØ¹ Ø¥Ù�Ø·Ø§Ø± Ø§Ù„ØµØ§Ø¦Ù… Ù‚ÙŠÙ…Ø© Ø…	9829.0	RT @FayezAslami: #Ù…Ø¨Ø±Ø©_Ø´Ù…Ù‘Ø±_Ø§Ù„Ø®ÙŠØ±_Ø§Ù„ÙˆØ·Ù†ÙŠØ© #ÙƒÙ„_Ø¬Ù…Ø¹Ù‡_Ù…Ø´Ø±ÙˆØ¹ Ø¨Ù�Ø¶Ù„ Ø§Ù„Ù„Ù‡ Ø«Ù… Ø¨Ø¯Ø¹Ù…ÙƒÙ… ÙˆØ²Ø¹Ù†Ø§ Ø®Ù„Ø§Ù„ Ø±Ù…Ø¶Ø§Ù† Ø§Ù„Ø¹Ø§Ù… Ø§Ù„Ù…Ø§Ø¶ÙŠ Ø£ÙƒØ«Ø± Ù…Ù† 500 Ø³Ù„Ø© ØºØ°Ø§Ø¦ÙŠØ© Ø¹Ù„Ù‰ Ø§Ù„â€¦	9.0	True	full
196553	196553	6053bd491ffa7f00383b9bfb	2021-03-18 20:51:16	[]	[]	Thu Mar 18 19:15:13 +0000 2021	[]	[{"url":"https://t.co/PZWtjNYTUf","expanded_url":"http://tgt.life","display_url":"tgt.life","indices":[249,272]}]	O Cruzeiro comunica que todos os atletas e membros da comissÃ£o tÃ©cnica testados para Covid-19, seguindo o protocolo para a partida contra o AmÃ©rica-MG, tiveram resultados negativos. Testes feitos pela Target Medicina de PrecisÃ£o ðŸ‘Š FaÃ§a seu exame: https://t.co/PZWtjNYTUf https://t.co/NSVoHWEJbl	2184857.0	RT @Cruzeiro: O Cruzeiro comunica que todos os atletas e membros da comissÃ£o tÃ©cnica testados para Covid-19, seguindo o protocolo para a paâ€¦	3054.0	True	full
196554	196554	6053bd491ffa7f00383b9bff	2021-03-18 20:51:16	[]	[]	Thu Mar 18 20:49:15 +0000 2021	[{"text":"space","indices":[175,181]}]	[{"url":"https://t.co/vgyYiOKVMP","expanded_url":"https://twitter.com/NASA/status/1372635476478279681","display_url":"twitter.com/NASA/status/13â€¦","indices":[216,239]}]	Congratulations @NASA and its industry partners, including @Boeing and @AerojetRdyne, on the success of the final SLS Green Run bringing the nation closer to a return to deep #space human exploration. Onward to KSC! https://t.co/vgyYiOKVMP	161809.0	RT @USChamber: Congratulations @NASA and its industry partners, including @Boeing and @AerojetRdyne, on the success of the final SLS Greenâ€¦	32.0	True	full
196555	196555	6053bd491ffa7f00383b9c13	2021-03-18 20:51:16	[]	[]	Thu Mar 18 18:25:03 +0000 2021	[]	[{"url":"https://t.co/EdOTnnREgz","expanded_url":"http://ow.ly/5eRF50E2z9n","display_url":"ow.ly/5eRF50E2z9n","indices":[95,118]}]	El Supremo sentencia que Vox no puede vetar en sus actos a determinados medios de comunicaciÃ³n https://t.co/EdOTnnREgz https://t.co/PaVbCamPEw	329552.0	RT @_infoLibre: El Supremo sentencia que Vox no puede vetar en sus actos a determinados medios de comunicaciÃ³n https://t.co/EdOTnnREgz httpâ€¦	37.0	True	full
196556	196556	6053bd491ffa7f00383b9c19	2021-03-18 20:51:16	[]	[]	Tue Mar 16 11:07:24 +0000 2021	[]	[{"url":"https://t.co/KH0GtX9kxt","expanded_url":"https://www.glasgowopenhousearts.co.uk/take-part","display_url":"glasgowopenhousearts.co.uk/take-part","indices":[223,246]}]	Website now live: register your interest to participate in GOHAF21! We invite artists and art organisations from all walks of life to reflect on your experience of the pandemic using alternative spaces to exhibit your art. https://t.co/KH0GtX9kxt https://t.co/2n9YO1omql	1745.0	RT @OHGlasgow: Website now live: register your interest to participate in GOHAF21! We invite artists and art organisations from all walks oâ€¦	80.0	True	full
196557	196557	6053bd491ffa7f00383b9c1b	2021-03-18 20:51:16	[]	[]	Thu Mar 18 20:34:44 +0000 2021	[]	[{"url":"https://t.co/mS6qDOXqH0","expanded_url":"https://bit.ly/3r0VPVl","display_url":"bit.ly/3r0VPVl","indices":[128,151]}]	ÃšTIMA HORA | GuaidÃ³: Gobierno LegÃ­timo con apoyo de la OMS aprobarÃ¡ proyecto para financiar acceso a vacunas contra el Covid-19 https://t.co/mS6qDOXqH0	495707.0	RT @AlbertoRodNews: ÃšTIMA HORA | GuaidÃ³: Gobierno LegÃ­timo con apoyo de la OMS aprobarÃ¡ proyecto para financiar acceso a vacunas contra elâ€¦	1089.0	True	full
196558	196558	6053bd491ffa7f00383b9c1d	2021-03-18 20:51:16	[]	[]	Thu Mar 18 20:00:01 +0000 2021	[]	[{"url":"https://t.co/P13QV44nqe","expanded_url":"http://bit.ly/CPunm","display_url":"bit.ly/CPunm","indices":[199,222]}]	China cast its first vote supporting sanctions in the United Nations (UN) against North Korea after an October 2006 DPRK nuclear test. Learn more with our feature on Chinaâ€™s participation in the UN: https://t.co/P13QV44nqe	30131.0	RT @ChinaPowerCSIS: China cast its first vote supporting sanctions in the United Nations (UN) against North Korea after an October 2006 DPRâ€¦	351.0	True	full
196559	196559	6053bd4a1ffa7f00383b9c23	2021-03-18 20:51:16	[]	[]	Wed Mar 17 23:46:43 +0000 2021	[]	[{"url":"https://t.co/JvM37Kx4IN","expanded_url":"https://www.buzzfeednews.com/article/skbaer/spa-shooter-bad-day-racist-facebook","display_url":"buzzfeednews.com/article/skbaerâ€¦","indices":[259,282]}]	I am calling on Capt. Jay Baker to resign. He tried to humanize the Atlanta killer &amp; suggested the shooting was not a hate crime. Last year, he promoted racist shirts blaming China for the pandemic-saying that the coronavirus was imported from "CHY-NA." https://t.co/JvM37Kx4IN https://t.co/5PrSvUMu74	3845.0	RT @po_murray: I am calling on Capt. Jay Baker to resign. He tried to humanize the Atlanta killer &amp; suggested the shooting was not a hateâ€¦	68036.0	True	full
196560	196560	6053bd4a1ffa7f00383b9c33	2021-03-18 20:51:16	[]	[]	Thu Mar 18 20:20:57 +0000 2021	[]	[{"url":"https://t.co/MBEM6cqHVY","expanded_url":"https://twitter.com/AgriculturaSV/status/1372641114382024712","display_url":"twitter.com/AgriculturaSV/â€¦","indices":[182,205]}]	En medio de una pandemia, el sector apÃ­cola terminÃ³ de resurgir. Sus ventas internas aumentaron mÃ¡s del 60% y dio paso a terminar de tecnificarse, asÃ­ como esta cooperativa exitosa. https://t.co/MBEM6cqHVY	124369.0	RT @Anlikerinfante: En medio de una pandemia, el sector apÃ­cola terminÃ³ de resurgir. Sus ventas internas aumentaron mÃ¡s del 60% y dio pasoâ€¦	854.0	True	full
196561	196561	6053bd4a1ffa7f00383b9c61	2021-03-18 20:51:16	[]	[]	Thu Mar 18 20:14:02 +0000 2021	[{"text":"covid19mx","indices":[34,44]},{"text":"Campeche","indices":[146,155]},{"text":"Sonora","indices":[158,165]},{"text":"semÃ¡foro","indices":[169,178]}]	[{"url":"https://t.co/2CRNjUEbaP","expanded_url":"https://twitter.com/AlejandroC_IQ/status/1370545398029418499","display_url":"twitter.com/AlejandroC_IQ/â€¦","indices":[251,274]}]	El nuevo informe de tendencias de #covid19mx publicado por el @Conacyt_MX confirma que fue incorrecta la decisiÃ³n del viernes pasado de colocar a #Campeche y #Sonora en #semÃ¡foro verde. Su puntuaciÃ³n esta semana corresponde todavÃ­a a nivel amarillo. https://t.co/2CRNjUEbaP https://t.co/TMBVpBDjLN	5448.0	RT @AlejandroC_IQ: El nuevo informe de tendencias de #covid19mx publicado por el @Conacyt_MX confirma que fue incorrecta la decisiÃ³n del viâ€¦	7.0	True	full
196562	196562	6053bd4a1ffa7f00383b9c65	2021-03-18 20:51:17	[]	[]	Thu Mar 18 20:39:17 +0000 2021	[{"text":"Datenpannen","indices":[10,22]},{"text":"CodeAnalysen","indices":[65,78]},{"text":"Security","indices":[85,94]},{"text":"Sicherheitskonzepte","indices":[101,121]},{"text":"Datenschutz","indices":[212,224]},{"text":"AppSecureNRW","indices":[234,247]}]	[{"url":"https://t.co/jSeNPWvhGK","expanded_url":"https://www.ccc.de/de/updates/2021/corona-testergebnisse","display_url":"ccc.de/de/updates/202â€¦","indices":[249,272]}]	Um solche #Datenpannen zu vermeiden brauchen wir Werkzeuge, gute #CodeAnalysen sowie #Security &amp; #Sicherheitskonzepte damit Daten geschÃ¼tzt sind. @AppSecureNRW beschÃ¤ftigt sich genau mit diesen Fragen, damit #Datenschutz gelingt! #AppSecureNRW https://t.co/jSeNPWvhGK	37.0	RT @ConnextBG: Um solche #Datenpannen zu vermeiden brauchen wir Werkzeuge, gute #CodeAnalysen sowie #Security &amp; #Sicherheitskonzepte damitâ€¦	1381.0	True	full
196563	196563	6053bd4a1ffa7f00383b9c6f	2021-03-18 20:51:17	[]	[]	Thu Mar 18 19:06:14 +0000 2021	[{"text":"Ù…Ø¨Ø±Ø©_Ø´Ù…Ù‘Ø±_Ø§Ù„Ø®ÙŠØ±_Ø§Ù„ÙˆØ·Ù†ÙŠØ©","indices":[0,24]},{"text":"ÙƒÙ„_Ø¬Ù…Ø¹Ù‡_Ù…Ø´Ø±ÙˆØ¹","indices":[28,42]}]	[{"url":"https://t.co/6RVZEIt4EY","expanded_url":"http://enet.ws/7Bti","display_url":"enet.ws/7Bti","indices":[254,277]}]	#Ù…Ø¨Ø±Ø©_Ø´Ù…Ù‘Ø±_Ø§Ù„Ø®ÙŠØ±_Ø§Ù„ÙˆØ·Ù†ÙŠØ© #ÙƒÙ„_Ø¬Ù…Ø¹Ù‡_Ù…Ø´Ø±ÙˆØ¹ Ø¨Ù�Ø¶Ù„ Ø§Ù„Ù„Ù‡ Ø«Ù… Ø¨Ø¯Ø¹Ù…ÙƒÙ… ÙˆØ²Ø¹Ù†Ø§ Ø®Ù„Ø§Ù„ Ø±Ù…Ø¶Ø§Ù† Ø§Ù„Ø¹Ø§Ù… Ø§Ù„Ù…Ø§Ø¶ÙŠ Ø£ÙƒØ«Ø± Ù…Ù† 500 Ø³Ù„Ø© ØºØ°Ø§Ø¦ÙŠØ© Ø¹Ù„Ù‰ Ø§Ù„Ø£Ø³Ø± Ø§Ù„Ù…ØªØ¹Ù�Ù�Ø© Ø¯Ø§Ø®Ù„ Ø§Ù„ÙƒÙˆÙŠØª ÙˆÙ‡Ø°Ø§ Ø§Ù„Ø¹Ø§Ù… Ù†Ø³ØªÙ‡Ø¯Ù� Ø§Ù„Ù…Ø²ÙŠØ¯ Ù…Ù† Ø§Ù„Ø£Ø³Ø± Ø¶Ø§Ø¹Ù� Ø®ÙŠØ±Ùƒ ..ÙˆØ´Ø§Ø±ÙƒÙ†Ø§ Ù…Ø´Ø±ÙˆØ¹ Ø¥Ù�Ø·Ø§Ø± Ø§Ù„ØµØ§Ø¦Ù… Ù‚ÙŠÙ…Ø© Ø…	9829.0	RT @FayezAslami: #Ù…Ø¨Ø±Ø©_Ø´Ù…Ù‘Ø±_Ø§Ù„Ø®ÙŠØ±_Ø§Ù„ÙˆØ·Ù†ÙŠØ© #ÙƒÙ„_Ø¬Ù…Ø¹Ù‡_Ù…Ø´Ø±ÙˆØ¹ Ø¨Ù�Ø¶Ù„ Ø§Ù„Ù„Ù‡ Ø«Ù… Ø¨Ø¯Ø¹Ù…ÙƒÙ… ÙˆØ²Ø¹Ù†Ø§ Ø®Ù„Ø§Ù„ Ø±Ù…Ø¶Ø§Ù† Ø§Ù„Ø¹Ø§Ù… Ø§Ù„Ù…Ø§Ø¶ÙŠ Ø£ÙƒØ«Ø± Ù…Ù† 500 Ø³Ù„Ø© ØºØ°Ø§Ø¦ÙŠØ© Ø¹Ù„Ù‰ Ø§Ù„â€¦	26.0	True	full
196564	196564	6053bd4a1ffa7f00383b9c73	2021-03-18 20:51:17	[]	[]	Thu Mar 18 20:44:14 +0000 2021	[]	[{"url":"https://t.co/ws2KgSZ0aP","expanded_url":"https://noticias.uol.com.br/politica/ultimas-noticias/2021/03/18/empresario-1-suplente-de-olimpio-se-envolveu-em-polemica-com-itaipu.htm","display_url":"noticias.uol.com.br/politica/ultimâ€¦","indices":[180,203]}]	Com a morte do senador Major Olimpio (PSL-SP), hoje, por complicaÃ§Ãµes do covid-19, o primeiro suplente que deve assumir sua vaga Ã© o empresÃ¡rio Alexandre Luiz Giordano. Via: Uol https://t.co/ws2KgSZ0aP	141981.0	RT @Jouberth19: Com a morte do senador Major Olimpio (PSL-SP), hoje, por complicaÃ§Ãµes do covid-19, o primeiro suplente que deve assumir suaâ€¦	6704.0	True	full
196565	196565	6053bd4b1ffa7f00383b9c85	2021-03-18 20:51:17	[]	[]	Wed Mar 17 20:04:25 +0000 2021	[]	[{"url":"https://t.co/zZEzIdId0b","expanded_url":"https://twitter.com/nytimes/status/1372087830747492353","display_url":"twitter.com/nytimes/statusâ€¦","indices":[256,279]}]	Ok @nytimes, I ran around correcting a bunch of racists inspired by your clickbait headline and now have to go back to work on my grant proposal. For the last time: HAMSTER OVARY CELL LINES USED TO MAKE PROTEINS WERE DEVELOPED IN THE UNITED STATES IN 1957 https://t.co/zZEzIdId0b	10606.0	RT @ssteingraber1: Ok @nytimes, I ran around correcting a bunch of racists inspired by your clickbait headline and now have to go back to wâ€¦	306.0	True	full
196566	196566	6053bd4b1ffa7f00383b9c91	2021-03-18 20:51:17	[]	[]	Thu Mar 18 19:50:14 +0000 2021	[{"text":"California","indices":[42,53]},{"text":"union","indices":[72,78]}]	[{"url":"https://t.co/QWzfNM8ZPl","expanded_url":"https://freebeacon.com/campus/california-teacher-sues-union-over-push-to-defund-school-police/","display_url":"freebeacon.com/campus/califorâ€¦","indices":[226,249]}]	Your @FreedomFdtn is proud to represent a #California teacher suing his #union of 38 yrs over its call to defund the school police dept as part of its plan for "safe and equitable conditions" to return to in-person learning. https://t.co/QWzfNM8ZPl @graham_piro @FreeBeacon	7817.0	RT @FreedomFdtn: Your @FreedomFdtn is proud to represent a #California teacher suing his #union of 38 yrs over its call to defund the schooâ€¦	958.0	True	full
196567	196567	6053bd4b1ffa7f00383b9ca7	2021-03-18 20:51:17	[]	[]	Thu Mar 18 20:48:02 +0000 2021	[]	[{"url":"https://t.co/jSg7Y2wnzE","expanded_url":"https://twitter.com/scottkurashige/status/1372566575807610882","display_url":"twitter.com/scottkurashigeâ€¦","indices":[132,155]}]	Amazing thread of what some here in OC have been trying to sound off about for awhile now with regards to Michelle and Shawn Steel! https://t.co/jSg7Y2wnzE	1163.0	RT @pamelasm: Amazing thread of what some here in OC have been trying to sound off about for awhile now with regards to Michelle and Shawnâ€¦	526.0	True	full
196568	196568	6053bd4b1ffa7f00383b9cb9	2021-03-18 20:51:17	[]	[]	Thu Mar 18 17:27:41 +0000 2021	[]	[{"url":"https://t.co/UT94t1SoB5","expanded_url":"https://noticias.uol.com.br/ultimas-noticias/agencia-estado/2021/03/18/bolsonaro-em-todo-local-ta-morrendo-gente-aqui-virou-guerra-contra-o-presidente.htm?cmpid=copiaecola","display_url":"noticias.uol.com.br/ultimas-noticiâ€¦","indices":[177,200]}]	Bolsonaro: "Qual paÃ­s do mundo que estÃ¡ tratando bem a questÃ£o do covid? Aponte um". Nova ZelÃ¢ndia, por exemplo. Para localizar Ã© fÃ¡cil, fica no outro extremo da Terra plana. https://t.co/UT94t1SoB5	438455.0	RT @blogdosakamoto: Bolsonaro: "Qual paÃ­s do mundo que estÃ¡ tratando bem a questÃ£o do covid? Aponte um". Nova ZelÃ¢ndia, por exemplo. Paraâ€¦	59.0	True	full
196569	196569	6053bd4b1ffa7f00383b9cbf	2021-03-18 20:51:17	[]	[]	Thu Mar 18 19:30:14 +0000 2021	[]	[{"url":"https://t.co/JHriBGwB44","expanded_url":"https://www.ft.com/content/78bb2c9c-9795-4a0c-860b-eede85fdb9b7","display_url":"ft.com/content/78bb2câ€¦","indices":[216,239]}]	The US has overseen one of the fastest vaccination programmes in the world, administering more doses than any other country and vaccinating a large proportion of its population. And now, its efforts are paying off ðŸ‘‡ https://t.co/JHriBGwB44	6909023.0	RT @FinancialTimes: The US has overseen one of the fastest vaccination programmes in the world, administering more doses than any other couâ€¦	58.0	True	full
196570	196570	6053bd4c1ffa7f00383b9cd1	2021-03-18 20:51:18	[]	[]	Thu Mar 18 15:37:29 +0000 2021	[]	[{"url":"https://t.co/NdPAdjBSCn","expanded_url":"https://www.latimes.com/california/story/2021-03-18/post-trump-qanon-conspiracy-side-effects-divide-families","display_url":"latimes.com/california/stoâ€¦","indices":[186,209]}]	Jenny Beltran was always close to her half-sister â€” until her sibling moved to Florida with an alt-right boyfriend and started posting conspiracy theories about COVID-19 and pedophilia. https://t.co/NdPAdjBSCn	3805591.0	RT @latimes: Jenny Beltran was always close to her half-sister â€” until her sibling moved to Florida with an alt-right boyfriend and startedâ€¦	875.0	True	full
196571	196571	6053bd4c1ffa7f00383b9cd5	2021-03-18 20:51:18	[]	[]	Thu Mar 18 15:38:21 +0000 2021	[]	[{"url":"https://t.co/61RnSUvayG","expanded_url":"https://www.c-span.org/video/?509827-1/dr-fauci-cdc-director-dr-walensky-federal-officials-testify-covid-19-response","display_url":"c-span.org/video/?509827-â€¦","indices":[253,276]}]	Sen. @RandPaul: "If we're not spreading the infection, isn't it just theater? You have the vaccine and you're wearing two masks, isn't that theater? Dr. Anthony Fauci: "Here we go again with the theater. Let's get down to the facts." Full video here: https://t.co/61RnSUvayG https://t.co/xDWnCuFjjO	2113209.0	RT @cspan: Sen. @RandPaul: "If we're not spreading the infection, isn't it just theater? You have the vaccine and you're wearing two masks,â€¦	32608.0	True	full
196572	196572	6053bd4c1ffa7f00383b9ce9	2021-03-18 20:51:18	[]	[]	Wed Mar 17 20:15:00 +0000 2021	[{"text":"G1","indices":[98,101]},{"text":"G1Paraiba","indices":[102,112]}]	[{"url":"https://t.co/Ns3A3xfyVX","expanded_url":"http://glo.bo/3tuX8NF","display_url":"glo.bo/3tuX8NF","indices":[114,137]}]	Idosa dÃ¡ toalha bordada Ã mÃ£o para profissional que a vacinou contra Covid-19; â€˜viva o SUSâ€™, diz. #G1 #G1Paraiba https://t.co/Ns3A3xfyVX https://t.co/qGcEX5v2Aw	226676.0	RT @g1paraiba: Idosa dÃ¡ toalha bordada Ã mÃ£o para profissional que a vacinou contra Covid-19; â€˜viva o SUSâ€™, diz. #G1 #G1Paraiba https://t.â€¦	1096.0	True	full
196573	196573	6053bd4c1ffa7f00383b9d07	2021-03-18 20:51:19	[]	[]	Thu Mar 18 20:51:10 +0000 2021	[]	[{"url":"https://t.co/CYMk0kUhCT","expanded_url":"https://www.wpri.com/health/coronavirus/march-18-2021-ri-coronavirus-update/","display_url":"wpri.com/health/coronavâ€¦","indices":[146,169]}]	There was a lot of important information about the RI vaccine rollout at today's coronavirus briefing. @Eli_Sherman has the recap you need here: https://t.co/CYMk0kUhCT	22814.0	RT @TedNesi: There was a lot of important information about the RI vaccine rollout at today's coronavirus briefing. @Eli_Sherman has the râ€¦	2912.0	True	full
196574	196574	6053bd4c1ffa7f00383b9d0f	2021-03-18 20:51:19	[]	[]	Thu Mar 18 07:20:45 +0000 2021	[]	[{"url":"https://t.co/xQMiUxuaW9","expanded_url":"https://www.rbb24.de/politik/thema/corona/beitraege/2021/03/berlin-datenleck-schnelltests-21dx-medicus-ai.html","display_url":"rbb24.de/politik/thema/â€¦","indices":[152,175]}]	Warum Datenschutz in einer Pandemie besonders wichtig ist: Seit Mitte Februar waren tausende Corona-Ergebnisse mit teilw. sogar Ausweisnummern im Netz. https://t.co/xQMiUxuaW9	467.0	RT @ReicheltMiriam: Warum Datenschutz in einer Pandemie besonders wichtig ist: Seit Mitte Februar waren tausende Corona-Ergebnisse mit teilâ€¦	530.0	True	full
196575	196575	6053bd4c1ffa7f00383b9d17	2021-03-18 20:51:19	[]	[]	Thu Mar 18 20:50:59 +0000 2021	[]	[{"url":"https://t.co/d0XRyMOyW4","expanded_url":"https://twitter.com/indigostellium/status/1371963484133490689","display_url":"twitter.com/indigostelliumâ€¦","indices":[244,267]}]	December through to practically February 2019. Work in an airport so the fact of it being COVID was highly likely as it was in the country then. However I have no proof and I want to know what it was so badly because Iâ€™ve not been ill since! ðŸ˜‚ https://t.co/d0XRyMOyW4	3047.0	RT @__fleurdanielle: December through to practically February 2019. Work in an airport so the fact of it being COVID was highly likely as iâ€¦	953.0	True	full
196576	196576	6053bd4c1ffa7f00383b9d1b	2021-03-18 20:51:19	[]	[]	Wed Mar 17 02:19:28 +0000 2021	[]	[{"url":"https://t.co/TSU0vD62jv","expanded_url":"https://lustyage.com/products/full-automatic-piston-telescopic-rotation-male-masturbator-cup?ref=kdo9hrzxfhld","display_url":"lustyage.com/products/full-â€¦","indices":[131,154]}]	WowðŸ˜± this new male Masturbator sex toy feels you like real fuckðŸ˜‹ must use once â�¬ No infection fully injoy hurray up Get from hereðŸ‘‰ðŸ�»https://t.co/TSU0vD62jv https://t.co/v9y2uqUlxx	242701.0	RT @S_r_ay: WowðŸ˜± this new male Masturbator sex toy feels you like real fuckðŸ˜‹ must use once â�¬ No infection fully injoy hurray up Get from heâ€¦	23786.0	True	full
196577	196577	6053bd4c1ffa7f00383b9d1f	2021-03-18 20:51:19	[]	[]	Thu Mar 18 20:50:25 +0000 2021	[]	[{"url":"https://t.co/nCIV3jlrkj","expanded_url":"https://www.theguardian.com/world/2021/mar/11/honduras-president-juan-orlando-hernandez-drug-trafficker-bribe-testimony","display_url":"theguardian.com/world/2021/marâ€¦","indices":[223,246]}]	The pandemic and two hurricanes have made an already dire situation unsustainable. Drug cartels and gangs have tightened their grip on power and ramped up violenceâ€”often in conjunction with corrupt state security forces. https://t.co/nCIV3jlrkj	2977251.0	RT @IlhanMN: The pandemic and two hurricanes have made an already dire situation unsustainable. Drug cartels and gangs have tightened theâ€¦	20488.0	True	full
196578	196578	6053bd4d1ffa7f00383b9d3b	2021-03-18 20:51:19	[]	[]	Thu Mar 18 04:30:20 +0000 2021	[{"text":"HOSHI","indices":[42,48]},{"text":"ì„¸ë¸�í‹´","indices":[198,202]},{"text":"SEVENTEEN","indices":[216,226]}]	[{"url":"https://t.co/E4tVssXtri","expanded_url":"https://twitter.com/svtbillboard/status/1372403925245038597","display_url":"twitter.com/svtbillboard/sâ€¦","indices":[17,40]}]	[TRANS] BAZAAR ðŸ”—https://t.co/E4tVssXtri #HOSHI Performance team leader. Born June 15, 1996. Q: What are you most interested in lately? A: Beef Suved (low temperature cooking method) @pledis_17 #ì„¸ë¸�í‹´ @pledis_17jp #SEVENTEEN https://t.co/fQOWjMLrIw	45351.0	RT @svtbillboard: [TRANS] BAZAAR ðŸ”—https://t.co/E4tVssXtri #HOSHI Performance team leader. Born June 15, 1996. Q: What are you most inteâ€¦	294.0	True	full
196579	196579	6053bd4d1ffa7f00383b9d49	2021-03-18 20:51:19	[{"text":"Senador","indices":[15,23]},{"text":"brasileiro","indices":[24,35]},{"text":"Major","indices":[37,43]},{"text":"Olimpio","indices":[44,52]},{"text":"morre","indices":[53,59]},{"text":"marÃ§o","indices":[69,75]},{"text":"apÃ³s","indices":[86,91]},{"text":"complicaÃ§Ãµes","indices":[92,105]},{"text":"covid","indices":[109,115]}]	[{"url":"https://t.co/zAeMAozPt4","expanded_url":"https://noticias.uol.com.br/politica/ultimas-noticias/2021/03/18/senador-major-olimpio-morre-apos-complicacoes-de-covid-19.htm","display_url":"noticias.uol.com.br/politica/ultimâ€¦","indices":[120,143]}]		[]	[]			RIP 21 207) #Senador #brasileiro #Major #Olimpio #morre 18 de #marÃ§o de 2021 #apÃ³s #complicaÃ§Ãµes de #covidâ€¦ https://t.co/bVVL5ML4gY	6070.0	True	full
196580	196580	6053bd4d1ffa7f00383b9d4d	2021-03-18 20:51:19	[]	[]	Thu Mar 18 20:48:26 +0000 2021	[]	[{"url":"https://t.co/vLS8tFyNr3","expanded_url":"https://twitter.com/kevinliptakcnn/status/1372649353781899268","display_url":"twitter.com/kevinliptakcnnâ€¦","indices":[135,158]}]	â€œChildren presenting themselves at the border is not a national crisis.â€� The Biden Administration canâ€™t be serious about this. Right? https://t.co/vLS8tFyNr3	139738.0	RT @JudiciaryGOP: â€œChildren presenting themselves at the border is not a national crisis.â€� The Biden Administration canâ€™t be serious aboutâ€¦	64.0	True	full
196581	196581	6053bd4d1ffa7f00383b9d65	2021-03-18 20:51:19	[]	[]	Thu Mar 18 20:41:43 +0000 2021	[]	[{"url":"https://t.co/AREDCai3fm","expanded_url":"https://www.espn.com.br/futebol/artigo/_/id/8344383/sao-paulo-ve-protocolos-rigorosos-e-explica-voto-a-favor-para-ir-a-justica-e-manter-paulistao-ativo-em-meio-a-pandemia-de-covid-19","display_url":"espn.com.br/futebol/artigoâ€¦","indices":[142,165]}]	Aqui o @eduaffonsoespn explica por que o SÃ£o Paulo votou a favor da ida Ã JustiÃ§a para manter o Campeonato Paulista ativo em meio Ã pandemia https://t.co/AREDCai3fm	16167.0	RT @f_delaurentiis: Aqui o @eduaffonsoespn explica por que o SÃ£o Paulo votou a favor da ida Ã JustiÃ§a para manter o Campeonato Paulista atiâ€¦	2797.0	True	full
196582	196582	6053bd4d1ffa7f00383b9d67	2021-03-18 20:51:19	[]	[]	Thu Mar 18 09:30:20 +0000 2021	[{"text":"Maskenskandal","indices":[0,14]},{"text":"Spahn","indices":[29,35]},{"text":"Pharmalobby","indices":[103,115]},{"text":"Apotheken","indices":[117,127]}]	[{"url":"https://t.co/qocl98oN5L","expanded_url":"https://www.tagesschau.de/investigativ/ndr-wdr/masken-aktion-gutscheine-101.html","display_url":"tagesschau.de/investigativ/nâ€¦","indices":[259,282]}]	#Maskenskandal 2.0 - was hat #Spahn eigentlich noch nicht vermasselt? Geht es nur noch darum, dass die #Pharmalobby, #Apotheken, dubiose Beratungsfirmen und diverse Unionsabgeordnete sich an MaÃŸnahmen zur BekÃ¤mpfung der Pandemie dumm &amp; dÃ¤mlich verdienen? https://t.co/qocl98oN5L	461268.0	RT @SWagenknecht: #Maskenskandal 2.0 - was hat #Spahn eigentlich noch nicht vermasselt? Geht es nur noch darum, dass die #Pharmalobby, #Apoâ€¦	89.0	True	full
196583	196583	6053bd4d1ffa7f00383b9d6b	2021-03-18 20:51:19	[]	[]	Thu Mar 18 20:37:28 +0000 2021	[{"text":"NFTcollectibles","indices":[116,132]},{"text":"nftcollectors","indices":[133,147]},{"text":"NFTs","indices":[148,153]},{"text":"NFT","indices":[154,158]}]	[{"url":"https://t.co/F7dgWdS7H1","expanded_url":"http://opensea.io/collection/conbini","display_url":"opensea.io/collection/conâ€¦","indices":[22,45]}]	Drop in 15 minutes at https://t.co/F7dgWdS7H1 and yes they're more convenience store goods. we got SANDWICHES y'all #NFTcollectibles #nftcollectors #NFTs #NFT	286.0	RT @snackprotecc: Drop in 15 minutes at https://t.co/F7dgWdS7H1 and yes they're more convenience store goods. we got SANDWICHES y'all #NFTcâ€¦	15.0	True	full
196584	196584	6053bd4e1ffa7f00383b9d7f	2021-03-18 20:51:20	[]	[]	Thu Mar 18 15:23:48 +0000 2021	[]	[{"url":"https://t.co/NTDkBCiRPS","expanded_url":"https://aclj.org/middle-east/the-regime-in-iran-will-change-only-when-it-is-at-risk?utm_source=twitter&utm_campaign=siteSharer","display_url":"aclj.org/middle-east/thâ€¦","indices":[264,287]}]	The Biden Admin is preparing to underwrite the Iranian regime and appease its mayhem &amp; murder on their same theory from 2015: â€œPay Them &amp; Enter the JCPOA or There Will Be War.â€� But this was â€” and remains â€” a false set of choices. My latest oped in @ACLJ: https://t.co/NTDkBCiRPS	1009354.0	RT @mikepompeo: The Biden Admin is preparing to underwrite the Iranian regime and appease its mayhem &amp; murder on their same theory from 201â€¦	39.0	True	full
196585	196585	6053bd4e1ffa7f00383b9d8b	2021-03-18 20:51:20	[]	[]	Thu Mar 18 17:55:58 +0000 2021	[]	[{"url":"https://t.co/1brbfei7TI","expanded_url":"https://twitter.com/kshadyacct4/status/1372604412032585736","display_url":"twitter.com/kshadyacct4/stâ€¦","indices":[220,243]}]	ðŸ”´SCANDALE IN USA - Les chiffres du CDC montrent que plus de 130.000 morts de Pneumonie, Grippe, Attaque Cardiaque, Cancer (et autres) ont Ã©tÃ© classÃ©s comme COVID-19 par les HÃ´pitaux !!! ðŸ“¢ âš¡ï¸� âš¡ï¸� âš¡ï¸� @ADv_in21 @ComploTisss https://t.co/1brbfei7TI	5001.0	RT @NicolasPichot6: ðŸ”´SCANDALE IN USA - Les chiffres du CDC montrent que plus de 130.000 morts de Pneumonie, Grippe, Attaque Cardiaque, Cancâ€¦	636.0	True	full
196586	196586	6053bd4e1ffa7f00383b9d8f	2021-03-18 20:51:20	[]	[]	Wed Mar 17 15:08:36 +0000 2021	[]	[{"url":"https://t.co/6DG1k2UgbE","expanded_url":"https://twitter.com/bungarsargon/status/1372198654732341250","display_url":"twitter.com/bungarsargon/sâ€¦","indices":[150,173]}]	Wow Iâ€™m very unsurprised that it was just a sex weirdo obsessed with getting his pud pulled at rub job spots and not some COVID-inspired racial fury. https://t.co/6DG1k2UgbE	1572.0	RT @Edwin_Aponte_: Wow Iâ€™m very unsurprised that it was just a sex weirdo obsessed with getting his pud pulled at rub job spots and not somâ€¦	11.0	True	full
196587	196587	6053bd4e1ffa7f00383b9db5	2021-03-18 20:51:21	[]	[]	Thu Mar 18 15:32:36 +0000 2021	[]	[{"url":"https://t.co/bxEHSRf0k1","expanded_url":"https://www.fiercepharma.com/pharma/pfizer-sees-need-for-annual-revaccinations-and-rationale-for-higher-prices-after-pandemic","display_url":"fiercepharma.com/pharma/pfizer-â€¦","indices":[215,238]}]	Il faut sans cesse LE RAPPELER le systÃ¨me vaccinal du Covid est fait pour se renouveler au minimum tous les ans, le gens vaccinÃ©s ne seront pas libres et devront tout de mÃªme se revacciner sans cesse. Ã€ quoi bon ? https://t.co/bxEHSRf0k1	2747.0	RT @LeahCMa: Il faut sans cesse LE RAPPELER le systÃ¨me vaccinal du Covid est fait pour se renouveler au minimum tous les ans, le gens vacciâ€¦	188.0	True	full
196588	196588	6053bd4f1ffa7f00383b9dfd	2021-03-18 20:51:21	[]	[]	Thu Mar 18 15:00:27 +0000 2021	[]	[{"url":"https://t.co/rwookBeV7F","expanded_url":"https://www.spiegel.de/politik/ausland/corona-impfungen-in-chile-was-macht-das-land-besser-als-andere-a-1f09f604-7d9c-422f-8a76-588353c21ce8","display_url":"spiegel.de/politik/auslanâ€¦","indices":[233,256]}]	Beeindruckendes Interview mit Public-Health-Expertin Soledad MartÃ­nez aus Chile bei â�¦â�¦@spiegelonlineâ�©. Lohnt sich, bis zum Ende zu lesen - EindrÃ¼cke aus einem Land, in dem bereits 1/4 der BevÃ¶lkerung die erste Impfung erhalten hat. https://t.co/rwookBeV7F	52897.0	RT @BrinkmannLab: Beeindruckendes Interview mit Public-Health-Expertin Soledad MartÃ­nez aus Chile bei â�¦â�¦@spiegelonlineâ�©. Lohnt sich, bis zuâ€¦	1116.0	True	full
196589	196589	6053bd4f1ffa7f00383b9dff	2021-03-18 20:51:21	[]	[]	Thu Mar 18 20:19:11 +0000 2021	[]	[{"url":"https://t.co/UNu8HYLheA","expanded_url":"https://summitsaude.estadao.com.br/desafios-no-brasil/como-o-taiwan-venceu-a-luta-contra-a-covid-19/","display_url":"summitsaude.estadao.com.br/desafios-no-brâ€¦","indices":[231,254]}]	Taiwan atualizou suas leis para o tratamento de doenÃ§as contagiosas, preparou os hospitais com mais de 1000 leitos com pressÃ£o de ar negativo e aplicou trÃªs conceitos que nÃ£o vimos por aqui: resposta rÃ¡pida, justiÃ§a e bom humor. https://t.co/UNu8HYLheA	23722.0	RT @jilmartatto: Taiwan atualizou suas leis para o tratamento de doenÃ§as contagiosas, preparou os hospitais com mais de 1000 leitos com preâ€¦	3652.0	True	full
196590	196590	6053bd4f1ffa7f00383b9e0f	2021-03-18 20:51:21	[]	[]	Thu Mar 18 09:00:14 +0000 2021	[{"text":"COOKY","indices":[182,188]},{"text":"StayAtHome","indices":[189,200]},{"text":"Workout","indices":[201,209]},{"text":"LegRoutine","indices":[210,221]},{"text":"LegDay","indices":[222,229]},{"text":"AtHomeWorkout","indices":[230,244]},{"text":"BT21","indices":[245,250]}]	[{"url":"https://t.co/vLMBmvRUeF","expanded_url":"https://lin.ee/hVxZliI/hntj","display_url":"lin.ee/hVxZliI/hntj","indices":[100,123]}]	Everyday is leg day. ðŸŒŸ ðŸ”¥BurnðŸ”¥ those legs with &lt;COOKY'S LEG DAY ROUTINEâŽ¼ 5 MIN WORKOUT&gt;ðŸ�‹ï¸�â€�â™‚ï¸� ðŸ‘‰https://t.co/vLMBmvRUeF Gotta make sure to stay fit and healthy even at homeâ�¤ï¸� #COOKY #StayAtHome #Workout #LegRoutine #LegDay #AtHomeWorkout #BT21 https://t.co/NXFvpCzyog	8994305.0	RT @BT21_: Everyday is leg day. ðŸŒŸ ðŸ”¥BurnðŸ”¥ those legs with &lt;COOKY'S LEG DAY ROUTINEâŽ¼ 5 MIN WORKOUT&gt;ðŸ�‹ï¸�â€�â™‚ï¸� ðŸ‘‰https://t.co/vLMBmvRUeF Gotta makâ€¦	171.0	True	full
196591	196591	6053bd4f1ffa7f00383b9e17	2021-03-18 20:51:22	[]	[]	Thu Mar 18 20:43:41 +0000 2021	[{"text":"Ø§Ø¹Ù„Ø§Ù†_Ù…ÙˆØ¹Ø¯_Ù„ÙŠÙ„Ù‡_Ø§Ù„Ù‚Ø¯Ø±_Ø®ÙŠØ±_Ù…Ù†_Ø§Ù„Ù�_Ø´Ù‡Ø±","indices":[0,37]}]	[{"url":"https://t.co/UVjsb21yKC","expanded_url":"https://youtu.be/3AzUl7waDvc","display_url":"youtu.be/3AzUl7waDvc","indices":[39,62]}]	#Ø§Ø¹Ù„Ø§Ù†_Ù…ÙˆØ¹Ø¯_Ù„ÙŠÙ„Ù‡_Ø§Ù„Ù‚Ø¯Ø±_Ø®ÙŠØ±_Ù…Ù†_Ø§Ù„Ù�_Ø´Ù‡Ø± https://t.co/UVjsb21yKC Ù�Ø£Ø¨Ø´Ø±ÙˆØ§ Ø¨Ø¬Ù†ÙˆØ¯ Ø¬Ø¯ÙŠØ¯Ø© ÙˆØ´Ø¯ÙŠØ¯Ø© Ø§Ù„Ø¨Ø£Ø³ Ù…Ù…Ù‘Ø§ ØªØ³Ù…Ù‘ÙˆÙ†Ù‡Ø§ Ù�Ø§ÙŠØ±ÙˆØ³Ø§Øª ÙƒÙˆØ±ÙˆÙ†Ø§ Ù…Ø§ Ù„Ù… ØªÙƒÙˆÙ†ÙˆØ§ ØªØ­ØªØ³Ø¨ÙˆÙ†! Ù�ÙƒÙ…Ø§ ÙŠÙ‚ÙˆÙ„ Ø§Ù„Ù…Ø«Ù„ Ø§Ù„Ø¹Ø±Ø¨ÙŠÙ‘(Ù�Ù„Ù… ØªØ±ÙˆØ§ Ø¨Ø¹Ø¯Ù� Ø¥Ù„Ø§ Ø´Ø¹Ø±Ø© Ù…Ù† Ø£Ø°Ù† Ø§Ù„Ø¨Ø¹ÙŠØ±) Ø§Ù„Ø¥Ù…Ø§Ù… Ø§Ù„Ù…Ù‡Ø¯ÙŠÙ‘ Ù†Ø§ØµØ± Ù…Ø­…	162.0	RT @ZfTT42aUCDAwqrr: #Ø§Ø¹Ù„Ø§Ù†_Ù…ÙˆØ¹Ø¯_Ù„ÙŠÙ„Ù‡_Ø§Ù„Ù‚Ø¯Ø±_Ø®ÙŠØ±_Ù…Ù†_Ø§Ù„Ù�_Ø´Ù‡Ø± https://t.co/UVjsb21yKC Ù�Ø£Ø¨Ø´Ø±ÙˆØ§ Ø¨Ø¬Ù†ÙˆØ¯ Ø¬Ø¯ÙŠØ¯Ø© ÙˆØ´Ø¯ÙŠØ¯Ø© Ø§Ù„Ø¨Ø£Ø³ Ù…Ù…Ù‘Ø§ ØªØ³Ù…Ù‘ÙˆÙ†Ù‡Ø§ Ù�Ø§ÙŠØ±ÙˆØ³Ø§Øªâ€¦	27.0	True	full
196592	196592	6053bd4f1ffa7f00383b9e19	2021-03-18 20:51:22	[]	[]	Thu Mar 18 15:49:38 +0000 2021	[]	[{"url":"https://t.co/CiVqvNRlzx","expanded_url":"https://www.hartgroup.org/covid-19-evidence/","display_url":"hartgroup.org/covid-19-evideâ€¦","indices":[196,219]}]	The data is in: lockdowns serve no useful purpose and cause catastrophic societal and economic harms. They must never be repeated in this country. Read our comprehensive review of the evidence: https://t.co/CiVqvNRlzx https://t.co/10JMRERP0m	17605.0	RT @hartgroup_org: The data is in: lockdowns serve no useful purpose and cause catastrophic societal and economic harms. They must never beâ€¦	644.0	True	full
196593	196593	6053bd4f1ffa7f00383b9e25	2021-03-18 20:51:22	[]	[{"url":"https://t.co/V85frGNVIM","expanded_url":"http://weather.com","display_url":"weather.com","indices":[3,26]},{"url":"https://t.co/RzZL9VNDoc","expanded_url":"https://weather.com/storms/tornado/news/2021-03-17-severe-weather-outbreak-forecast-south-tornadoes-damaging-winds","display_url":"weather.com/storms/tornadoâ€¦","indices":[259,282]}]		[]	[]			By https://t.co/V85frGNVIM meteorologists2 hours ago Severe thunderstorms will threaten the Southeast on Thursday.â€¦ https://t.co/x8DPzkhnzd	18.0	True	full
196594	196594	6053bd4f1ffa7f00383b9e27	2021-03-18 20:51:21	[]	[{"url":"https://t.co/LhVH2ZYBlK","expanded_url":"http://bit.ly/3rVEjTz","display_url":"bit.ly/3rVEjTz","indices":[165,188]}]		[]	[]			"God bless America." Watch Ont. Premier Doug Ford's reaction after finding out that the U.S. will be sending 1.5Mâ€¦ https://t.co/b2KZUu1wlk	1076067.0	True	full
196595	196595	6053bd4f1ffa7f00383b9e2f	2021-03-18 20:51:22	[]	[]	Thu Mar 18 20:12:26 +0000 2021	[{"text":"GIS","indices":[57,61]},{"text":"mapa","indices":[114,119]},{"text":"COVID19","indices":[126,134]}]	[{"url":"https://t.co/Er2ZGiJpgE","expanded_url":"https://www.eldiario.es/internacional/cientifica-espanola-lleva-ano-siguiendo-pista-expansion-mundial-virus_128_7319789.html","display_url":"eldiario.es/internacional/â€¦","indices":[171,194]}]	Sara BeltrÃ¡n, la cientÃ­fica espaÃ±ola que estÃ¡ detrÃ¡s del #GIS de la Johns Hopkins cuenta cÃ³mo llegaron a hacer el #mapa de la #COVID19 con mÃ¡s visualizaciones del mundo. https://t.co/Er2ZGiJpgE	10402.0	RT @Esri_Spain: Sara BeltrÃ¡n, la cientÃ­fica espaÃ±ola que estÃ¡ detrÃ¡s del #GIS de la Johns Hopkins cuenta cÃ³mo llegaron a hacer el #mapa deâ€¦	838.0	True	full
196596	196596	6053bd501ffa7f00383b9e51	2021-03-18 20:51:22	[]	[]	Thu Mar 18 18:52:12 +0000 2021	[]	[{"url":"https://t.co/b3HEPKliyA","expanded_url":"https://www.nytimes.com/2021/03/18/business/media/teen-vogue-editor-alexi-mccammond.html","display_url":"nytimes.com/2021/03/18/busâ€¦","indices":[261,284]}]	When the revolution devours its own: March 5: CondÃ© Nast names Alexi McCammond, a 27-year-old African-American journalist, as editor-in-chief of Teen Vogue. March 18: CondÃ© Nast fires her over racist &amp; homophobic tweets she posted a decade ago as a teen. https://t.co/b3HEPKliyA	120325.0	RT @HillelNeuer: When the revolution devours its own: March 5: CondÃ© Nast names Alexi McCammond, a 27-year-old African-American journalistâ€¦	42.0	True	full
196597	196597	6053bd501ffa7f00383b9e57	2021-03-18 20:51:22	[]	[]	Thu Mar 18 20:15:02 +0000 2021	[]	[{"url":"https://t.co/ldtSngUsqN","expanded_url":"https://opinionfrontal.com/sociedad/buscan-a-un-alumno-desaparecido-del-colegio-carlos-pellegrini/","display_url":"opinionfrontal.com/sociedad/buscaâ€¦","indices":[124,147]}]	Eduardo tiene 15 aÃ±os. SaliÃ³ de su casa del barrio porteÃ±o de Balvanera y nunca mÃ¡s volviÃ³. Es buscado por familia y amigos https://t.co/ldtSngUsqN	166523.0	RT @paulokablan: Eduardo tiene 15 aÃ±os. SaliÃ³ de su casa del barrio porteÃ±o de Balvanera y nunca mÃ¡s volviÃ³. Es buscado por familia y amigoâ€¦	363.0	True	full
196598	196598	6053bd501ffa7f00383b9e61	2021-03-18 20:51:22	[{"text":"sweepstakes","indices":[125,137]},{"text":"KnightsArmament","indices":[138,154]},{"text":"SR15","indices":[168,173]},{"text":"Vortex","indices":[174,181]},{"text":"winarifle","indices":[196,206]},{"text":"gungiveaway","indices":[207,219]},{"text":"winagun","indices":[220,228]},{"text":"dreamrifle","indices":[229,240]}]	[{"url":"https://t.co/axz3MxOVdm","expanded_url":"https://wn.nr/wq9cyt","display_url":"wn.nr/wq9cyt","indices":[254,277]}]		[]	[]			I just entered to win a Knights Armament SR-15 Rifle w/ Vortex Razor HD Gen III Scope from @ClassicFirearm! Valuedâ€¦ https://t.co/MvksDQx5iu	26.0	True	full
196599	196599	6053bd501ffa7f00383b9e6f	2021-03-18 20:51:22	[]	[]	Thu Mar 18 20:34:06 +0000 2021	[]	[{"url":"https://t.co/j66nFTbtKL","expanded_url":"https://nyti.ms/3tyHnoW","display_url":"nyti.ms/3tyHnoW","indices":[167,190]}]	The artist David Wojnarowicz lived in two American hellscapes: an abusive family life and the AIDS epidemic. A documentary about him and his work is powerful viewing. https://t.co/j66nFTbtKL	2727335.0	RT @nytimesarts: The artist David Wojnarowicz lived in two American hellscapes: an abusive family life and the AIDS epidemic. A documentaryâ€¦	68.0	True	full
196600	196600	6053bd501ffa7f00383b9e83	2021-03-18 20:51:22	[{"text":"txlege","indices":[17,24]}]	[{"url":"https://t.co/e2sdv8hfRj","expanded_url":"https://lrl.texas.gov/whatsNew/client/index.cfm/2021/3/15/Bill-Filing-Deadline-Statistics-87th-Legislature","display_url":"lrl.texas.gov/whatsNew/clienâ€¦","indices":[230,253]}]		[]	[]			To all my fellow #txlege nerds: here's the breakdown for the of total bills filed this session, intresting to noteâ€¦ https://t.co/QUEKfnDLM0	2053.0	True	full
196601	196601	6053bd501ffa7f00383b9ea5	2021-03-18 20:51:23	[]	[]	Tue Mar 16 10:16:17 +0000 2021	[]	[{"url":"https://t.co/3BUW7reMQy","expanded_url":"https://olivierdemeulenaere.wordpress.com/2021/03/14/les-assureurs-crachent-le-morceau-le-vaccin-anticovid-est-experimental/?fbclid=IwAR3zu4_vQ3WC6k062P0FiYO9EhT_FMIE0ryfR1GWOC_BmlZU5Kbl0vs9MD4","display_url":"olivierdemeulenaere.wordpress.com/2021/03/14/lesâ€¦","indices":[233,256]}]	ALERTE ! REVEILLEZ-VOUS ! En cas de problÃ¨me, d'effet secondaire grave suite Ã votre vaccination VOTRE ASSURANCE NE VOUS COUVRIRA PAS car pour eux vous acceptez de participer Ã une expÃ©rience d'un vaccin expÃ©rimental ! @GaumontRene https://t.co/3BUW7reMQy	10041.0	RT @PeterbobBaze: ALERTE ! REVEILLEZ-VOUS ! En cas de problÃ¨me, d'effet secondaire grave suite Ã votre vaccination VOTRE ASSURANCE NE VOUSâ€¦	541.0	True	full
196602	196602	6053bd511ffa7f00383b9ead	2021-03-18 20:51:23	[]	[]	Thu Mar 18 20:50:04 +0000 2021	[]	[{"url":"https://t.co/PTKbl30bEG","expanded_url":"https://elordenmundial.com/el-exodo-venezolano-no-va-a-terminar-y-los-paises-vecinos-lo-saben/","display_url":"elordenmundial.com/el-exodo-venezâ€¦","indices":[218,241]}]	La venezolana es la segunda mayor crisis humanitaria del mundo. Hay 5,4 millones de venezolanos fuera de su paÃ­s sufriendo xenofobia, precariedad y ahora la pandemia. Colombia ha sido el primer paÃ­s en regularizarles. https://t.co/PTKbl30bEG	265663.0	RT @elOrdenMundial: La venezolana es la segunda mayor crisis humanitaria del mundo. Hay 5,4 millones de venezolanos fuera de su paÃ­s sufrieâ€¦	1059.0	True	full
196603	196603	6053bd511ffa7f00383b9eb5	2021-03-18 20:51:23	[]	[]	Thu Mar 18 20:49:30 +0000 2021	[]	[{"url":"https://t.co/h4JfoPby2l","expanded_url":"https://twitter.com/cspan/status/1372573094494285829","display_url":"twitter.com/cspan/status/1â€¦","indices":[217,240]}]	Why does Rand Paul think he knows more than Fauci on this? Why the obsession with masks? You have an opportunity to question the leading virologist in the world and your question is about masks being just for show? ðŸ¤” https://t.co/h4JfoPby2l	54187.0	RT @MidwinCharles: Why does Rand Paul think he knows more than Fauci on this? Why the obsession with masks? You have an opportunity to quesâ€¦	2006.0	True	full
196604	196604	6053bd511ffa7f00383b9ebf	2021-03-18 20:51:23	[]	[]	Thu Mar 18 17:29:44 +0000 2021	[]	[{"url":"https://t.co/ewPXv5NqdJ","expanded_url":"https://youtu.be/MfbpZTUGnEg","display_url":"youtu.be/MfbpZTUGnEg","indices":[251,274]}]	Quero reduzir em 50% os ALTOS salÃ¡rios dos POLÃ�TICOS pra destinar ao combate da COVID-19. Estou sofrendo resistÃªncia do PSOL. JÃ¡ sou o Vereador mais atuante do RJ, peÃ§o muito sua ajuda dando um RT pra pressionar os demais a apoiarem. VÃ­deo completo: https://t.co/ewPXv5NqdJ https://t.co/xckHKSXhn2	299649.0	RT @GMonteiroRJ: Quero reduzir em 50% os ALTOS salÃ¡rios dos POLÃ�TICOS pra destinar ao combate da COVID-19. Estou sofrendo resistÃªncia do PSâ€¦	101.0	True	full
196605	196605	6053bd521ffa7f00383b9f1b	2021-03-18 20:51:24	[]	[]	Thu Mar 18 20:39:54 +0000 2021	[]	[{"url":"https://t.co/qzRt8WLsz4","expanded_url":"https://twitter.com/iamjadejackson/status/1371624829661687808","display_url":"twitter.com/iamjadejacksonâ€¦","indices":[277,300]}]	When did our nation stop caring abt protecting children? Drag queen story hour, letting 3 yro pick their gender, giving them hormones so woke parents can feel special, forcing special needs kids to wear masks &amp; traumatizing them in the process. The list goes on. Horrible. https://t.co/qzRt8WLsz4	24494.0	RT @AmberSmithUSA: When did our nation stop caring abt protecting children? Drag queen story hour, letting 3 yro pick their gender, givingâ€¦	493.0	True	full
196606	196606	6053bd521ffa7f00383b9f4d	2021-03-18 20:51:25	[]	[]	Thu Mar 18 20:34:52 +0000 2021	[]	[{"url":"https://t.co/xdq2onirvP","expanded_url":"https://nym.ag/3luUG7l","display_url":"nym.ag/3luUG7l","indices":[226,249]}]	David Rockwellâ€™s proposed â€œReflection Walls,â€� installed outside public libraries, are inspired by the ad-hoc community memorials New Yorkers made to commemorate those lost during the height of the AIDS epidemic and after 9/11 https://t.co/xdq2onirvP https://t.co/NHn8itWsRe	1816490.0	RT @NYMag: David Rockwellâ€™s proposed â€œReflection Walls,â€� installed outside public libraries, are inspired by the ad-hoc community memorialsâ€¦	900.0	True	full
196607	196607	6053bd531ffa7f00383b9f6d	2021-03-18 20:51:25	[{"text":"ableg","indices":[169,175]},{"text":"abpoli","indices":[176,183]},{"text":"cdnpoli","indices":[184,192]},{"text":"COVID19","indices":[193,201]}]	[{"url":"https://t.co/U1r7762goe","expanded_url":"https://www.cbc.ca/news/canada/calgary/alberta-poll-notley-kenney-ucp-ndp-common-1.5954876?__vfz=medium%3Dsharebar","display_url":"cbc.ca/news/canada/caâ€¦","indices":[120,143]}]		[]	[]			Alberta premier Kenney's UCP bleeding support to Notley's NDP as Opposition support nears 40%, poll suggests | CBCâ€¦ https://t.co/EaRJ1laHKU	8124.0	True	full
196608	196608	6053bd531ffa7f00383b9f73	2021-03-18 20:51:25	[]	[]	Thu Mar 18 19:06:14 +0000 2021	[{"text":"Ù…Ø¨Ø±Ø©_Ø´Ù…Ù‘Ø±_Ø§Ù„Ø®ÙŠØ±_Ø§Ù„ÙˆØ·Ù†ÙŠØ©","indices":[0,24]},{"text":"ÙƒÙ„_Ø¬Ù…Ø¹Ù‡_Ù…Ø´Ø±ÙˆØ¹","indices":[28,42]}]	[{"url":"https://t.co/6RVZEIt4EY","expanded_url":"http://enet.ws/7Bti","display_url":"enet.ws/7Bti","indices":[254,277]}]	#Ù…Ø¨Ø±Ø©_Ø´Ù…Ù‘Ø±_Ø§Ù„Ø®ÙŠØ±_Ø§Ù„ÙˆØ·Ù†ÙŠØ© #ÙƒÙ„_Ø¬Ù…Ø¹Ù‡_Ù…Ø´Ø±ÙˆØ¹ Ø¨Ù�Ø¶Ù„ Ø§Ù„Ù„Ù‡ Ø«Ù… Ø¨Ø¯Ø¹Ù…ÙƒÙ… ÙˆØ²Ø¹Ù†Ø§ Ø®Ù„Ø§Ù„ Ø±Ù…Ø¶Ø§Ù† Ø§Ù„Ø¹Ø§Ù… Ø§Ù„Ù…Ø§Ø¶ÙŠ Ø£ÙƒØ«Ø± Ù…Ù† 500 Ø³Ù„Ø© ØºØ°Ø§Ø¦ÙŠØ© Ø¹Ù„Ù‰ Ø§Ù„Ø£Ø³Ø± Ø§Ù„Ù…ØªØ¹Ù�Ù�Ø© Ø¯Ø§Ø®Ù„ Ø§Ù„ÙƒÙˆÙŠØª ÙˆÙ‡Ø°Ø§ Ø§Ù„Ø¹Ø§Ù… Ù†Ø³ØªÙ‡Ø¯Ù� Ø§Ù„Ù…Ø²ÙŠØ¯ Ù…Ù† Ø§Ù„Ø£Ø³Ø± Ø¶Ø§Ø¹Ù� Ø®ÙŠØ±Ùƒ ..ÙˆØ´Ø§Ø±ÙƒÙ†Ø§ Ù…Ø´Ø±ÙˆØ¹ Ø¥Ù�Ø·Ø§Ø± Ø§Ù„ØµØ§Ø¦Ù… Ù‚ÙŠÙ…Ø© Ø…	9829.0	RT @FayezAslami: #Ù…Ø¨Ø±Ø©_Ø´Ù…Ù‘Ø±_Ø§Ù„Ø®ÙŠØ±_Ø§Ù„ÙˆØ·Ù†ÙŠØ© #ÙƒÙ„_Ø¬Ù…Ø¹Ù‡_Ù…Ø´Ø±ÙˆØ¹ Ø¨Ù�Ø¶Ù„ Ø§Ù„Ù„Ù‡ Ø«Ù… Ø¨Ø¯Ø¹Ù…ÙƒÙ… ÙˆØ²Ø¹Ù†Ø§ Ø®Ù„Ø§Ù„ Ø±Ù…Ø¶Ø§Ù† Ø§Ù„Ø¹Ø§Ù… Ø§Ù„Ù…Ø§Ø¶ÙŠ Ø£ÙƒØ«Ø± Ù…Ù† 500 Ø³Ù„Ø© ØºØ°Ø§Ø¦ÙŠØ© Ø¹Ù„Ù‰ Ø§Ù„â€¦	0.0	True	full
196609	196609	6053bd531ffa7f00383b9f7f	2021-03-18 20:51:25	[]	[]	Thu Mar 18 19:21:56 +0000 2021	[]	[{"url":"https://t.co/RowUudbDc8","expanded_url":"https://trib.al/EcPEw6d","display_url":"trib.al/EcPEw6d","indices":[235,258]}]	The White House confirmed on Thursday that it has 7 million doses of the AstraZeneca COVID-19 vaccine in stock, with President Biden expected to announce Friday that he will loan 2.5 million doses to Mexico and 1.5 million to Canada. https://t.co/RowUudbDc8	250249.0	RT @sfchronicle: The White House confirmed on Thursday that it has 7 million doses of the AstraZeneca COVID-19 vaccine in stock, with Presiâ€¦	59.0	True	full
196610	196610	6053bd531ffa7f00383b9f95	2021-03-18 20:51:26	[]	[]	Thu Mar 18 20:44:16 +0000 2021	[{"text":"DaleUnParaoALaCovid19","indices":[92,114]},{"text":"HitoBicentenario3millones500mil","indices":[115,147]}]	[{"url":"https://t.co/RymnBw9W5h","expanded_url":"https://youtu.be/3h6hKPUHBvE","display_url":"youtu.be/3h6hKPUHBvE","indices":[149,172]}]	Eneida Laya: Comercios del paÃ­s adecuarÃ¡n sus cajas en funciÃ³n de la nueva economÃ­a digital #DaleUnParaoALaCovid19 #HitoBicentenario3millones500mil https://t.co/RymnBw9W5h	779.0	RT @Alex2021Jsr: Eneida Laya: Comercios del paÃ­s adecuarÃ¡n sus cajas en funciÃ³n de la nueva economÃ­a digital #DaleUnParaoALaCovid19 #HitoBiâ€¦	258.0	True	full
196611	196611	6053bd531ffa7f00383b9fa7	2021-03-18 20:51:26	[]	[]	Thu Mar 18 18:08:37 +0000 2021	[{"text":"SchoolCaseReports","indices":[143,161]}]	[{"url":"https://t.co/PKEELxZVe2","expanded_url":"https://www.nottinghampost.com/news/local-news/live-updates-more-nottinghamshire-schools-5200724","display_url":"nottinghampost.com/news/local-newâ€¦","indices":[163,186]}]	Live updates as more Nottinghamshire schools report coronavirus cases - Nottinghamshire Live â�¦@UKActionteamâ�© â�¦@Parents_Utdâ�© â�¦@SafeEdForAll_UKâ�© #SchoolCaseReports https://t.co/PKEELxZVe2	3833.0	RT @DmodosCutter: Live updates as more Nottinghamshire schools report coronavirus cases - Nottinghamshire Live â�¦@UKActionteamâ�© â�¦@Parents_Utâ€¦	652.0	True	full
196612	196612	6053bd531ffa7f00383b9fab	2021-03-18 20:51:26	[{"text":"EVs","indices":[227,231]},{"text":"ElectricVehicles","indices":[232,249]}]	[{"url":"https://t.co/8FxSysMMSc","expanded_url":"https://bit.ly/2OLEKS4","display_url":"bit.ly/2OLEKS4","indices":[203,226]}]		[]	[]			News Brief: Lion Electric believes its EVs save transport firms 80% on energy, 60% on repair costs compared to diesâ€¦ https://t.co/kRTLH7GMPY	494.0	True	full
196613	196613	6053bd541ffa7f00383b9fb7	2021-03-18 20:51:26	[]	[]	Thu Mar 18 15:59:41 +0000 2021	[]	[{"url":"https://t.co/jk5yzXXlb4","expanded_url":"https://twitter.com/El_Ciudadano/status/1372274697048633356","display_url":"twitter.com/El_Ciudadano/sâ€¦","indices":[167,190]}]	Quedan 178 camas de terapia intensiva desocupadas en todo Chile. 95% de ocupaciÃ³n. Chile se suma a Brasil y Paraguay, ambos con colapso total del sistema sanitario. https://t.co/jk5yzXXlb4	33664.0	RT @rquiroga777: Quedan 178 camas de terapia intensiva desocupadas en todo Chile. 95% de ocupaciÃ³n. Chile se suma a Brasil y Paraguay, amâ€¦	451.0	True	full
196614	196614	6053bd541ffa7f00383b9fb9	2021-03-18 20:51:26	[]	[]	Thu Mar 18 10:32:01 +0000 2021	[]	[{"url":"https://t.co/vKdJ6ZEiEE","expanded_url":"https://twitter.com/maqstik/status/1372469212371955718","display_url":"twitter.com/maqstik/statusâ€¦","indices":[263,286]}]	I'm not sure people actually realize how big this is. ZilSwap launched only recently and its already outperforming most of the DEXes in the whole crypto space. It's going through an exponential growth curve and the token economy on $ZIL is just getting started.. https://t.co/vKdJ6ZEiEE	3588.0	RT @ProofofMilan: I'm not sure people actually realize how big this is. ZilSwap launched only recently and its already outperforming most oâ€¦	206.0	True	full
196615	196615	6053bd541ffa7f00383b9fcb	2021-03-18 20:51:26	[]	[]	Thu Mar 18 13:30:58 +0000 2021	[]	[{"url":"https://t.co/QHycP2aBap","expanded_url":"https://sputnikvaccine.com/newsroom/pressreleases/rdif-thanks-mexico-for-seizing-illegal-shipment-of-fake-sputnik-v-vaccine-/","display_url":"sputnikvaccine.com/newsroom/pressâ€¦","indices":[185,208]}]	RDIF, Russiaâ€™s Health Ministry and government entities will work jointly with the Mexican authorities on this investigation and analysis of the content of the fake vaccine shipment. ðŸ‘‡ https://t.co/QHycP2aBap	186018.0	RT @sputnikvaccine: RDIF, Russiaâ€™s Health Ministry and government entities will work jointly with the Mexican authorities on this investigaâ€¦	20878.0	True	full
196616	196616	6053bd541ffa7f00383b9fd1	2021-03-18 20:51:26	[]	[]	Thu Mar 18 19:34:01 +0000 2021	[]	[{"url":"https://t.co/GBiSf0dyao","expanded_url":"https://bit.ly/3lArpbd","display_url":"bit.ly/3lArpbd","indices":[227,250]}]	A severe weather outbreak on Wednesday unleashed a preliminary count of two dozen tornadoes and hammered portions of Mississippi and Alabama. More than 40 million people may be at risk for severe weather into Thursday evening: https://t.co/GBiSf0dyao https://t.co/kBauiY7Rpo	1047412.0	RT @breakingweather: A severe weather outbreak on Wednesday unleashed a preliminary count of two dozen tornadoes and hammered portions of Mâ€¦	178.0	True	full
196617	196617	6053bd541ffa7f00383b9ff1	2021-03-18 20:51:27	[]	[]	Thu Mar 18 04:12:46 +0000 2021	[]	[{"url":"https://t.co/owR7ve1thw","expanded_url":"https://twitter.com/cnn/status/1372208647741263875","display_url":"twitter.com/cnn/status/137â€¦","indices":[172,195]}]	"Right now," @GovRonDeSantis wrote, "my state of Florida is one of the only states that said no to oppressive lockdowns and has become an oasis of freedom for Americans." https://t.co/owR7ve1thw	17370.0	RT @abirballan: "Right now," @GovRonDeSantis wrote, "my state of Florida is one of the only states that said no to oppressive lockdowns anâ€¦	138.0	True	full
196618	196618	6053bd541ffa7f00383b9fff	2021-03-18 20:51:27	[]	[]	Thu Mar 18 18:03:02 +0000 2021	[]	[{"url":"https://t.co/cJDDPS1mTg","expanded_url":"https://www.thestar.com/news/gta/2021/03/17/the-third-wave-more-than-triple-the-case-counts-projected-for-gta-as-variants-take-over-heres-what-to-expect.html?utm_source=Twitter&utm_medium=SocialMedia&utm_campaign=GTA&utm_content=morethantriplecase&utm_source=twitter&source=torontostar&utm_medium=SocialMedia&utm_campaign=&utm_campaign_id=&utm_conte…	I'm here to tell you the third wave is for real because I have been following all the public health rules for the last 12 months and I still somehow caught a COVID variant of concern last week: 1/ https://t.co/cJDDPS1mTg	1969.0	RT @smaclellan: I'm here to tell you the third wave is for real because I have been following all the public health rules for the last 12 mâ€¦	405.0	True	full
196619	196619	6053bd541ffa7f00383ba003	2021-03-18 20:51:27	[]	[]	Thu Mar 18 19:06:14 +0000 2021	[{"text":"Ù…Ø¨Ø±Ø©_Ø´Ù…Ù‘Ø±_Ø§Ù„Ø®ÙŠØ±_Ø§Ù„ÙˆØ·Ù†ÙŠØ©","indices":[0,24]},{"text":"ÙƒÙ„_Ø¬Ù…Ø¹Ù‡_Ù…Ø´Ø±ÙˆØ¹","indices":[28,42]}]	[{"url":"https://t.co/6RVZEIt4EY","expanded_url":"http://enet.ws/7Bti","display_url":"enet.ws/7Bti","indices":[254,277]}]	#Ù…Ø¨Ø±Ø©_Ø´Ù…Ù‘Ø±_Ø§Ù„Ø®ÙŠØ±_Ø§Ù„ÙˆØ·Ù†ÙŠØ© #ÙƒÙ„_Ø¬Ù…Ø¹Ù‡_Ù…Ø´Ø±ÙˆØ¹ Ø¨Ù�Ø¶Ù„ Ø§Ù„Ù„Ù‡ Ø«Ù… Ø¨Ø¯Ø¹Ù…ÙƒÙ… ÙˆØ²Ø¹Ù†Ø§ Ø®Ù„Ø§Ù„ Ø±Ù…Ø¶Ø§Ù† Ø§Ù„Ø¹Ø§Ù… Ø§Ù„Ù…Ø§Ø¶ÙŠ Ø£ÙƒØ«Ø± Ù…Ù† 500 Ø³Ù„Ø© ØºØ°Ø§Ø¦ÙŠØ© Ø¹Ù„Ù‰ Ø§Ù„Ø£Ø³Ø± Ø§Ù„Ù…ØªØ¹Ù�Ù�Ø© Ø¯Ø§Ø®Ù„ Ø§Ù„ÙƒÙˆÙŠØª ÙˆÙ‡Ø°Ø§ Ø§Ù„Ø¹Ø§Ù… Ù†Ø³ØªÙ‡Ø¯Ù� Ø§Ù„Ù…Ø²ÙŠØ¯ Ù…Ù† Ø§Ù„Ø£Ø³Ø± Ø¶Ø§Ø¹Ù� Ø®ÙŠØ±Ùƒ ..ÙˆØ´Ø§Ø±ÙƒÙ†Ø§ Ù…Ø´Ø±ÙˆØ¹ Ø¥Ù�Ø·Ø§Ø± Ø§Ù„ØµØ§Ø¦Ù… Ù‚ÙŠÙ…Ø© Ø…	9823.0	RT @FayezAslami: #Ù…Ø¨Ø±Ø©_Ø´Ù…Ù‘Ø±_Ø§Ù„Ø®ÙŠØ±_Ø§Ù„ÙˆØ·Ù†ÙŠØ© #ÙƒÙ„_Ø¬Ù…Ø¹Ù‡_Ù…Ø´Ø±ÙˆØ¹ Ø¨Ù�Ø¶Ù„ Ø§Ù„Ù„Ù‡ Ø«Ù… Ø¨Ø¯Ø¹Ù…ÙƒÙ… ÙˆØ²Ø¹Ù†Ø§ Ø®Ù„Ø§Ù„ Ø±Ù…Ø¶Ø§Ù† Ø§Ù„Ø¹Ø§Ù… Ø§Ù„Ù…Ø§Ø¶ÙŠ Ø£ÙƒØ«Ø± Ù…Ù† 500 Ø³Ù„Ø© ØºØ°Ø§Ø¦ÙŠØ© Ø¹Ù„Ù‰ Ø§Ù„â€¦	4.0	True	full
196620	196620	6053bd541ffa7f00383ba00b	2021-03-18 20:51:27	[]	[]	Wed Mar 17 21:46:26 +0000 2021	[]	[{"url":"https://t.co/qPajBL4wH3","expanded_url":"https://youtu.be/uy1G0zRMFaY","display_url":"youtu.be/uy1G0zRMFaY","indices":[152,175]}]	Nos EUA, jÃ¡ demostraram que o Ãºnico vermÃ­fugo eficaz contra a COVID Ã© o voto. Trecho da live sobre os efeitos das aÃ§Ãµes deles, o vÃ­deo todo estÃ¡ aqui: https://t.co/qPajBL4wH3 https://t.co/oqLFbFDGGc	1160175.0	RT @oatila: Nos EUA, jÃ¡ demostraram que o Ãºnico vermÃ­fugo eficaz contra a COVID Ã© o voto. Trecho da live sobre os efeitos das aÃ§Ãµes deles,â€¦	3.0	True	full
196621	196621	6053bd551ffa7f00383ba013	2021-03-18 20:51:27	[]	[]	Thu Mar 18 12:35:24 +0000 2021	[]	[{"url":"https://t.co/b1Z2hiVhYV","expanded_url":"http://dozz.es/qp8s5","display_url":"dozz.es/qp8s5","indices":[240,263]}]	Â«Desde la Comunidad de Madrid estamos pagando 4.700 euros al mes a cada niÃ±o inmigrante ilegal, que no son niÃ±os, para su manutenciÃ³n. Â¿QuÃ© familia tiene eso para sus hijos?Â» Hablamos con RocÃ­o Monasterio (@monasterioR), de Vox (@vox_es) https://t.co/b1Z2hiVhYV https://t.co/fmToZEw6P5	80153.0	RT @TheObjective_es: Â«Desde la Comunidad de Madrid estamos pagando 4.700 euros al mes a cada niÃ±o inmigrante ilegal, que no son niÃ±os, paraâ€¦	12.0	True	full
196622	196622	6053bd551ffa7f00383ba019	2021-03-18 20:51:27	[]	[{"url":"https://t.co/HJm2wDao31","expanded_url":"http://www.oceanlending.com","display_url":"oceanlending.com","indices":[236,259]}]		[]	[]			Market Update! Just last week, the average rate on 15-year fixed-rate loans, a common option for those interestedâ€¦ https://t.co/GEkCX3fEl1	512.0	True	full
196623	196623	6053bd551ffa7f00383ba021	2021-03-18 20:51:27	[]	[]	Thu Mar 18 20:49:31 +0000 2021	[]	[{"url":"https://t.co/N0AZjif6cy","expanded_url":"https://twitter.com/RenanPeixoto_/status/1372628567222321155","display_url":"twitter.com/RenanPeixoto_/â€¦","indices":[214,237]}]	Mais uma morte por Covid-19 no Senado: agora Major OlÃ­mpio (PSL-SP), que ficou internado em estado grave por muitos dias. Antes dele, Arolde de Olveira (PSD-RJ) e JosÃ© MaranhÃ£o (MDB-PB) foram vitimados pela doenÃ§a https://t.co/N0AZjif6cy	16792.0	RT @molote_molote: Mais uma morte por Covid-19 no Senado: agora Major OlÃ­mpio (PSL-SP), que ficou internado em estado grave por muitos diasâ€¦	137.0	True	full
196624	196624	6053bd551ffa7f00383ba057	2021-03-18 20:51:28	[]	[]	Thu Mar 18 17:20:00 +0000 2021	[{"text":"HitoBicentenario3millones500mil","indices":[104,136]},{"text":"DaleUnParaoALaCovid19","indices":[138,160]}]	[{"url":"https://t.co/S6DpmtqVlK","expanded_url":"https://www.vtv.gob.ve/tsj-tribunales-laborando-normativas-bioseguridad-covid-19/","display_url":"vtv.gob.ve/tsj-tribunalesâ€¦","indices":[162,185]}]	TSJ insta a tribunales del paÃ­s a continuar laborando bajo normativas de bioseguridad ante la COVID-19 #HitoBicentenario3millones500mil #DaleUnParaoALaCovid19 https://t.co/S6DpmtqVlK https://t.co/R8yNHljgTW	1814794.0	RT @VTVcanal8: TSJ insta a tribunales del paÃ­s a continuar laborando bajo normativas de bioseguridad ante la COVID-19 #HitoBicentenario3miâ€¦	134.0	True	full
196625	196625	6053bd551ffa7f00383ba06f	2021-03-18 20:51:28	[]	[]	Thu Mar 18 20:05:30 +0000 2021	[]	[{"url":"https://t.co/6sxJiwlbZg","expanded_url":"https://tghat.com/2021/03/18/why-daniel-bekelle-shouldnt-investigate-crimes-in-tigray/","display_url":"tghat.com/2021/03/18/whyâ€¦","indices":[256,279]}]	.@DanielBekele or @EthioHRC that he heads simply do not command the trust and respect of the people of Tigray, who will have every reason to feel apathy and grievance towards the commission due to its silence and complicity during and in their suffering. https://t.co/6sxJiwlbZg	22021.0	RT @tigistAA: .@DanielBekele or @EthioHRC that he heads simply do not command the trust and respect of the people of Tigray, who will haveâ€¦	14.0	True	full
196626	196626	6053bd561ffa7f00383ba089	2021-03-18 20:51:28	[]	[{"url":"https://t.co/IvyGqeDqni","expanded_url":"https://youtu.be/1EBjnJfWbCc","display_url":"youtu.be/1EBjnJfWbCc","indices":[205,228]}]		[]	[]			@MGhinsberg @DidierMaisto Je vous invite Ã dÃ©couvrir cette vidÃ©o de Thierry de la chaÃ®ne YouTube Â«Â Un Ãªtre humainÂ Â»â€¦ https://t.co/5LHglEA0bS	260.0	True	full
196627	196627	6053bd561ffa7f00383ba08b	2021-03-18 20:51:28	[]	[]	Thu Mar 18 20:36:49 +0000 2021	[]	[{"url":"https://t.co/H2mHFGNguA","expanded_url":"http://paypal.me/daphku","display_url":"paypal.me/daphku","indices":[230,253]}]	@barbarapaqe iâ€™ve been unemployed for a year (since the beginning of covid) and iâ€™m starting my masters this coming fall. i would greatly appreciate any and all the help i can get to help me afford my schooling. thank you guys. https://t.co/H2mHFGNguA	235.0	RT @mywoosung: @barbarapaqe iâ€™ve been unemployed for a year (since the beginning of covid) and iâ€™m starting my masters this coming fall. iâ€¦	1828.0	True	full
196628	196628	6053bd561ffa7f00383ba093	2021-03-18 20:51:28	[]	[]	Thu Mar 18 08:41:01 +0000 2021	[]	[{"url":"https://t.co/r5CTStTaCs","expanded_url":"https://www.foxnews.com/politics/new-york-nursing-home-covid-petrified-cuomo-order","display_url":"foxnews.com/politics/new-yâ€¦","indices":[232,255]}]	A must see interview from a nursing home whistleblower. Today at 2pm â�¦@SandraSmithFoxâ�© â�¦@johnrobertsFoxâ�© â�¦@aishahhasnieâ�© New York nursing home administrator: We were 'petrified' by Cuomo order to take in COVID patients | Fox News https://t.co/r5CTStTaCs	287959.0	RT @JaniceDean: A must see interview from a nursing home whistleblower. Today at 2pm â�¦@SandraSmithFoxâ�© â�¦@johnrobertsFoxâ�© â�¦@aishahhasnieâ�©â€¦	3431.0	True	full
196629	196629	6053bd561ffa7f00383ba0b1	2021-03-18 20:51:29	[]	[]	Thu Mar 18 20:33:01 +0000 2021	[{"text":"COVID19","indices":[235,243]}]	[{"url":"https://t.co/Txtbuq1z70","expanded_url":"https://www.thelancet.com/action/showPdf?pii=S0140-6736%2821%2900575-4","display_url":"thelancet.com/action/showPdfâ€¦","indices":[257,280]}]	2) Hell yes there is a study just yesterday. And hell yes it was done in over 4,000,000 with 10 mil testsâ€”basically everybody in Denmark! Like the entire country. So hell yes it is the most comprehensive study in the whole world on #COVID19 reinfection. https://t.co/Txtbuq1z70 https://t.co/PU1Tei8zJB	450158.0	RT @DrEricDing: 2) Hell yes there is a study just yesterday. And hell yes it was done in over 4,000,000 with 10 mil testsâ€”basically everybâ€¦	16.0	True	full
196630	196630	6053bd561ffa7f00383ba0c7	2021-03-18 20:51:29	[]	[]	Thu Mar 18 20:50:17 +0000 2021	[]	[{"url":"https://t.co/Dm2tUSbd2x","expanded_url":"https://twitter.com/BFMTV/status/1372233543200428033","display_url":"twitter.com/BFMTV/status/1â€¦","indices":[253,276]}]	Trop d'idÃ©es de l'opposition demeurent inexploitÃ©es. 2 exemples rÃ©cents: 1. Vacciner les personnes susceptibles d'attraper le Covid (Coquerel LFI) 2. Avoir un maximum de doses de vaccin (Bertrand) Quelle pandÃ©mie pourrait rÃ©sister Ã tant d'ingÃ©niositÃ©? https://t.co/Dm2tUSbd2x https://t.co/ZdkXOJi1P6	7788.0	RT @FrancisBack5: Trop d'idÃ©es de l'opposition demeurent inexploitÃ©es. 2 exemples rÃ©cents: 1. Vacciner les personnes susceptibles d'attrapeâ€¦	1958.0	True	full
196631	196631	6053bd571ffa7f00383ba0cd	2021-03-18 20:51:29	[]	[]	Thu Mar 18 20:30:00 +0000 2021	[]	[{"url":"https://t.co/dbExTfyhjw","expanded_url":"https://nyti.ms/3lpskeu","display_url":"nyti.ms/3lpskeu","indices":[248,271]}]	The Treasury Department is moving ahead with a formal racial equity review of the agency and its programs, putting in place an effort to ensure that economic fairness is prioritized throughout the Biden admin as it begins to disburse relief funds. https://t.co/dbExTfyhjw	1167788.0	RT @kylegriffin1: The Treasury Department is moving ahead with a formal racial equity review of the agency and its programs, putting in plaâ€¦	123.0	True	full
196632	196632	6053bd571ffa7f00383ba0d3	2021-03-18 20:51:29	[]	[]	Thu Mar 18 02:04:04 +0000 2021	[{"text":"BSC","indices":[232,236]},{"text":"BTC","indices":[237,241]},{"text":"ETH","indices":[242,246]},{"text":"BNB","indices":[247,251]}]	[{"url":"https://t.co/xx55YiGfm3","expanded_url":"https://www.bsc.news/post/chainge-finance-on-the-fusion-blockchain-has-exceeded-one-million-users-on-its-waiting-list","display_url":"bsc.news/post/chainge-fâ€¦","indices":[253,276]}]	The DEX @FinanceChainge is set to launch on the @FUSIONProtocol network with over a million users on the protocols waitlist. This decentralized exchange aims to innovate on traditional models through leveraging the Fusion Network. #BSC #BTC #ETH #BNB https://t.co/xx55YiGfm3	37880.0	RT @news_of_bsc: The DEX @FinanceChainge is set to launch on the @FUSIONProtocol network with over a million users on the protocols waitlisâ€¦	6.0	True	full
196633	196633	6053bd571ffa7f00383ba0ed	2021-03-18 20:51:29	[]	[]	Thu Mar 18 17:48:49 +0000 2021	[]	[{"url":"https://t.co/ScbeBfzzvC","expanded_url":"https://ebay.us/RpnKWH","display_url":"ebay.us/RpnKWH","indices":[113,136]}]	$15.59 &amp; Free Shipping &lt;&lt;&lt; Foam Glider Fighter Jet USB Rechargeable USA Stock &amp; Ship Brand New https://t.co/ScbeBfzzvC via @eBay https://t.co/31GBSx5U3M	4285.0	RT @jtcoulter9: $15.59 &amp; Free Shipping &lt;&lt;&lt; Foam Glider Fighter Jet USB Rechargeable USA Stock &amp; Ship Brand New https://t.co/ScbeBfzzvC viaâ€¦	9844.0	True	full
196634	196634	6053bd571ffa7f00383ba0fb	2021-03-18 20:51:30	[]	[]	Thu Mar 18 20:51:12 +0000 2021	[]	[{"url":"https://t.co/22O6IJHpkr","expanded_url":"https://www.facebook.com/1645564615715704/posts/2879118555693631/","display_url":"facebook.com/16455646157157â€¦","indices":[228,251]}]	A UN AÃ‘O DEL PRIMER CASO REGISTRADO EN HIDALGO, SE REPORTA LA ACUMULACIÃ“N DE MÃ�S DE 35 MIL 700 CASOS POSITIVOS POR COVID19 *Acciones en materia de salud, implementadas por el Gobernador, @omarfayad para enfrentar la pandemia. https://t.co/22O6IJHpkr https://t.co/PbOicOHEOE	24813.0	RT @Salud_Hidalgo: A UN AÃ‘O DEL PRIMER CASO REGISTRADO EN HIDALGO, SE REPORTA LA ACUMULACIÃ“N DE MÃ�S DE 35 MIL 700 CASOS POSITIVOS POR COVIDâ€¦	1613.0	True	full
196635	196635	6053bd571ffa7f00383ba0fd	2021-03-18 20:51:29	[]	[]	Thu Mar 18 18:51:31 +0000 2021	[{"text":"covidcanada","indices":[112,124]},{"text":"cdnpoli","indices":[125,133]}]	[{"url":"https://t.co/ULOrZ1lNhs","expanded_url":"https://www.visualcapitalist.com/history-of-pandemics-deadliest/","display_url":"visualcapitalist.com/history-of-panâ€¦","indices":[202,225]}]	This visual graphic puts Covid, based in deaths, into historic context...hardly a blip on historyâ€™s timeline. #covidcanada #cdnpoli â�¦@sunlorrieâ�© Infographic: The History of Pandemics, by Death Toll https://t.co/ULOrZ1lNhs	207.0	RT @whiskyczar: This visual graphic puts Covid, based in deaths, into historic context...hardly a blip on historyâ€™s timeline. #covidcanadâ€¦	4846.0	True	full
196636	196636	6053bd571ffa7f00383ba103	2021-03-18 20:51:30	[]	[]	Thu Mar 18 20:38:20 +0000 2021	[]	[{"url":"https://t.co/YUGCHcipQ1","expanded_url":"https://buff.ly/2NunKiv","display_url":"buff.ly/2NunKiv","indices":[251,274]}]	GREAT NEWS: front-line workers in grocery stores will be eligible for early access to COVID-19 vaccines. This is an amazing opportunity for UFCW 1518 members to get vaccinated ahead of their age cohort and make their workplaces and communities safer. https://t.co/YUGCHcipQ1	1061.0	RT @UFCW_1518: GREAT NEWS: front-line workers in grocery stores will be eligible for early access to COVID-19 vaccines. This is an amazingâ€¦	6235.0	True	full
196637	196637	6053bd571ffa7f00383ba10f	2021-03-18 20:51:30	[]	[]	Thu Mar 18 08:16:50 +0000 2021	[]	[{"url":"https://t.co/bYRTYv74IN","expanded_url":"https://www.thetimes.co.uk/article/wilfried-zaha-urges-schools-to-let-pupils-play-music-d6x2kx8pt","display_url":"thetimes.co.uk/article/wilfriâ€¦","indices":[168,191]}]	First Rashford called for free school meals, now Wilfried Zaha has urged the Government to provide free musical instruments for children after the pandemic. Read here: https://t.co/bYRTYv74IN	834.0	RT @DCSMusic: First Rashford called for free school meals, now Wilfried Zaha has urged the Government to provide free musical instruments fâ€¦	262.0	True	full
196638	196638	6053bd571ffa7f00383ba11d	2021-03-18 20:51:30	[]	[]	Thu Mar 18 17:17:45 +0000 2021	[]	[{"url":"https://t.co/i0O2zpvQsX","expanded_url":"https://twitter.com/CandelariaBotto/status/1372557667764420611","display_url":"twitter.com/CandelariaBottâ€¦","indices":[233,256]}]	Hace 20 aÃ±os el gasto pÃºblico era 15 puntos del PBI mÃ¡s bajo que ahora y la pobreza era menor. En la dÃ©cada del 60 el gasto pÃºblico era 20 puntos del PBI mÃ¡s bajo que ahora y la pobreza era un fenÃ³meno casi inexistente en Argentina. https://t.co/i0O2zpvQsX	7382.0	RT @MatiasSurt: Hace 20 aÃ±os el gasto pÃºblico era 15 puntos del PBI mÃ¡s bajo que ahora y la pobreza era menor. En la dÃ©cada del 60 el gastoâ€¦	1645.0	True	full
196639	196639	6053bd581ffa7f00383ba131	2021-03-18 20:51:30	[]	[]	Thu Mar 18 18:57:38 +0000 2021	[]	[{"url":"https://t.co/CPIPpcytce","expanded_url":"https://interc.pt/2P0YWz7","display_url":"interc.pt/2P0YWz7","indices":[265,288]}]	Pfizer, Moderna, Johnson &amp; Johnson have told investors they will hike prices on vaccines soon and cash in as covid vaccines may be required annually. J&amp;J explained they will wait for the pandemic "to end" but they reserve the right to make the declaration. https://t.co/CPIPpcytce	178954.0	RT @lhfang: Pfizer, Moderna, Johnson &amp; Johnson have told investors they will hike prices on vaccines soon and cash in as covid vaccines mayâ€¦	3215.0	True	full
196640	196640	6053bd581ffa7f00383ba137	2021-03-18 20:51:30	[]	[]	Thu Mar 18 20:17:45 +0000 2021	[{"text":"COVID19","indices":[142,150]},{"text":"FireJimJordan","indices":[250,264]},{"text":"WhyImRunning","indices":[265,278]}]	[{"url":"https://t.co/v6eLfMvgDY","expanded_url":"https://twitter.com/Jim_Jordan/status/1372642732901031940","display_url":"twitter.com/Jim_Jordan/staâ€¦","indices":[279,302]}]	Of course Jim Jordan's with Rand Paul on this. Reminder: @Jim_Jordan has repeatedly voted *against* getting people tested and vaccinated for #COVID19. His idea of "science and common sense" is what most of us would call "letting people get sick." #FireJimJordan #WhyImRunning https://t.co/v6eLfMvgDY	103754.0	RT @Sites4Congress: Of course Jim Jordan's with Rand Paul on this. Reminder: @Jim_Jordan has repeatedly voted *against* getting people tesâ€¦	29.0	True	full
196641	196641	6053bd581ffa7f00383ba143	2021-03-18 20:51:30	[{"text":"Biogen","indices":[154,161]},{"text":"stockmarket","indices":[162,174]},{"text":"stock","indices":[175,181]},{"text":"technicalanalysis","indices":[182,200]},{"text":"money","indices":[201,207]},{"text":"trading","indices":[208,216]},{"text":"investing","indices":[217,227]},{"text":"daytrading","indices":[228,239]},{"text":"news","indices":[240,245]},{"text":"today","indices":[246,252]}]	[{"url":"https://t.co/DgLFFCZOBJ","expanded_url":"https://srnk.us/go/2606729","display_url":"srnk.us/go/2606729","indices":[130,153]}]		[]	[]			$BIIB's 10-day Moving Average crossed below its 50-day Moving Average on March 12, 2021. View odds for this and othâ€¦ https://t.co/5js43spRPt	9152.0	True	full
196642	196642	6053bd581ffa7f00383ba145	2021-03-18 20:51:30	[]	[]	Thu Mar 18 19:08:39 +0000 2021	[]	[{"url":"https://t.co/wCVw66kxFZ","expanded_url":"https://www.ema.europa.eu/en/news/covid-19-vaccine-astrazeneca-benefits-still-outweigh-risks-despite-possible-link-rare-blood-clots?fbclid=IwAR1tA-voo0okiAZjVaKOSHz-ovQOvASjtroIdrMaYm9EQ8H7RY8Z9_Ue_Ls","display_url":"ema.europa.eu/en/news/covid-â€¦","indices":[186,209]}]	La @EMA_News confirma hoy que la vacuna de Astra Zeneca, los beneficios superan a los riesgos, se reiniciara la vacunaciÃ³n la prÃ³xima semana.En estos momentos la prioridad es vacunar!!! https://t.co/wCVw66kxFZ	9595.0	RT @ZapateroAntonio: La @EMA_News confirma hoy que la vacuna de Astra Zeneca, los beneficios superan a los riesgos, se reiniciara la vacunaâ€¦	2204.0	True	full
196643	196643	6053bd581ffa7f00383ba147	2021-03-18 20:51:30	[]	[]	Thu Mar 18 20:49:30 +0000 2021	[{"text":"HitoBicentenario3millones500mil","indices":[0,32]},{"text":"DaleUnParaoALaCovid19","indices":[33,55]},{"text":"Internacional","indices":[56,70]}]	[{"url":"https://t.co/HoekCuT2xC","expanded_url":"https://go.shr.lc/3qZUAph","display_url":"go.shr.lc/3qZUAph","indices":[131,154]}]	#HitoBicentenario3millones500mil #DaleUnParaoALaCovid19 #Internacional | OMS preocupada por cepa britÃ¡nica de Covid-19 en Europa - https://t.co/HoekCuT2xC via @shareaholic	191.0	RT @mara_astudillo: #HitoBicentenario3millones500mil #DaleUnParaoALaCovid19 #Internacional | OMS preocupada por cepa britÃ¡nica de Covid-19â€¦	285.0	True	full
196644	196644	6053bd581ffa7f00383ba151	2021-03-18 20:51:30	[]	[]	Thu Mar 18 11:52:35 +0000 2021	[{"text":"Bancor","indices":[119,126]},{"text":"Defi_Eagle","indices":[223,234]},{"text":"Defi","indices":[235,240]}]	[{"url":"https://t.co/kf5z6aq79H","expanded_url":"https://link.medium.com/PrOUtpUYIeb","display_url":"link.medium.com/PrOUtpUYIeb","indices":[199,222]}]	ðŸ¥‚ @DeFianceCapital will serve as strategic advisors to @Bancor. ðŸ¥‚ It will use its BNT tokens to provide liquidity on #Bancor &amp; earn yield from swap fees &amp; liquidity mining rewards. âž¡ï¸�INFO https://t.co/kf5z6aq79H #Defi_Eagle #Defi	14149.0	RT @Defi_Eagle: ðŸ¥‚ @DeFianceCapital will serve as strategic advisors to @Bancor. ðŸ¥‚ It will use its BNT tokens to provide liquidity on #Banâ€¦	270.0	True	full
196645	196645	6053bd581ffa7f00383ba159	2021-03-18 20:51:31	[]	[]	Tue Mar 16 09:31:10 +0000 2021	[{"text":"FuncionariosCovidJA","indices":[135,155]}]	[{"url":"https://t.co/45U1CJcLA3","expanded_url":"https://www.eldiario.es/andalucia/embrollo-contratacion-expres-andalucia-junta-ignora-ahora-tiempo-servicio-interinos-contrato-durante-pandemia_1_7299017.html","display_url":"eldiario.es/andalucia/embrâ€¦","indices":[252,275]}]	@eldiarioes @JuanMa_Moreno @nataliamar2030 @DefensorAndaluz @elmundoes @AndaluciaJunta @abc_es @abcdesevilla @elmundoand @eliasbendodo #FuncionariosCovidJA Vergonzoso que andaluces que han trabajado en plena pandemia los quieran excluir de las bolsas https://t.co/45U1CJcLA3	518.0	RT @AntonioGarciaMs: @eldiarioes @JuanMa_Moreno @nataliamar2030 @DefensorAndaluz @elmundoes @AndaluciaJunta @abc_es @abcdesevilla @elmundoaâ€¦	2.0	True	full
196646	196646	6053bd581ffa7f00383ba16d	2021-03-18 20:51:31	[]	[]	Thu Mar 18 19:46:42 +0000 2021	[]	[{"url":"https://t.co/5Z8EV8Cfln","expanded_url":"https://g1.globo.com/sp/sao-paulo/noticia/2021/03/18/senador-major-olimpio-tem-morte-cerebral-apos-covid-19.ghtml?utm_source=push&utm_medium=web&utm_campaign=pushwebg1","display_url":"g1.globo.com/sp/sao-paulo/nâ€¦","indices":[216,239]}]	A morte dos amigos esvazia as belezas do mundo. @majorolimpio era meu querido amigo, vai fazer muita falta na minha vida. Era um bom homem e um polÃ­tico sÃ©rio, que tinha convicÃ§Ãµes, mas sabia ouvir e mudar de ideia. https://t.co/5Z8EV8Cfln	111901.0	RT @WalfridoWarde: A morte dos amigos esvazia as belezas do mundo. @majorolimpio era meu querido amigo, vai fazer muita falta na minha vidaâ€¦	23.0	True	full
196647	196647	6053bd591ffa7f00383ba18f	2021-03-18 20:51:31	[{"text":"FANNIEGATE","indices":[0,11]},{"text":"KCA","indices":[12,16]},{"text":"Arctic","indices":[119,126]}]	[{"url":"https://t.co/XIN92nIOag","expanded_url":"https://ift.tt/1Eg6gKn","display_url":"ift.tt/1Eg6gKn","indices":[17,40]}]		[]	[]			#FANNIEGATE #KCA https://t.co/XIN92nIOag @lisamurkowski: The @USArmy recently released its first-ever strategy forâ€¦ https://t.co/OFOB86eKPM	27.0	True	full
196648	196648	6053bd591ffa7f00383ba19d	2021-03-18 20:51:31	[]	[]	Thu Mar 18 18:00:08 +0000 2021	[{"text":"TheGreatReset","indices":[171,185]},{"text":"CovidPassport","indices":[186,200]}]	[{"url":"https://t.co/lPBSl7Ryvn","expanded_url":"https://www.pscp.tv/w/cyI7KDFETEVCeU1Xb01takp8MURYeHlSRVpsWWRLTc466_mzvgzLmWqEPgpE4YDLLQzaUYOibJkTo7ftwaN1","display_url":"pscp.tv/w/cyI7KDFETEVCâ€¦","indices":[201,224]}]	TECHNOCRATIC TAILSPIN Dr. Mercola Exposes The Great Reset; Vaccine Passports Coming?; Newborns Separated from Covid Moms; Sen. Panâ€™s Plan to Crush Our First Amendment. #TheGreatReset #CovidPassport https://t.co/lPBSl7Ryvn	69979.0	RT @HighWireTalk: TECHNOCRATIC TAILSPIN Dr. Mercola Exposes The Great Reset; Vaccine Passports Coming?; Newborns Separated from Covid Momâ€¦	736.0	True	full
196649	196649	6053bd591ffa7f00383ba1c9	2021-03-18 20:51:32	[]	[{"url":"https://t.co/OyDqwEchmr","expanded_url":"https://www.libremercado.com/2020-03-12/periodico-el-pais-coronavirus-madrid-sanidad-1276653754/","display_url":"libremercado.com/2020-03-12/perâ€¦","indices":[257,280]}]		[]	[]			El gasto sanitario sube en 2019. Aunque otras CCAA gastan mÃ¡s, Madrid tiene mejores indicadores y su evoluciÃ³n es mâ€¦ https://t.co/tGUgvKgNjY	70.0	True	full
196650	196650	6053bd591ffa7f00383ba1cb	2021-03-18 20:51:32	[]	[]	Thu Mar 18 17:00:06 +0000 2021	[{"text":"COVID19","indices":[218,226]}]	[{"url":"https://t.co/L6UdB31J7V","expanded_url":"https://ja.ma/2NB6fNK","display_url":"ja.ma/2NB6fNK","indices":[227,250]}]	Intermediate-dose prophylactic enoxaparin (1 mg/kg/d) had no effect on a primary composite outcome of adjudicated venous or arterial thrombosis, ECMO, or 30-d mortality vs standard dose enoxaparin among ICU patients w #COVID19 https://t.co/L6UdB31J7V	420011.0	RT @JAMA_current: Intermediate-dose prophylactic enoxaparin (1 mg/kg/d) had no effect on a primary composite outcome of adjudicated venousâ€¦	340.0	True	full
196651	196651	6053bd5a1ffa7f00383ba1df	2021-03-18 20:51:32	[]	[]	Thu Mar 18 20:27:30 +0000 2021	[{"text":"CovidisAirborne","indices":[107,123]}]	[{"url":"https://t.co/8HbkUvESik","expanded_url":"https://www.icelandreview.com/society/covid-19-in-iceland-two-domestic-cases-with-british-variant/","display_url":"icelandreview.com/society/covid-â€¦","indices":[125,148]}]	COVID-19 in Iceland: Two Domestic Cases With British Variant Stairwell airborne transmission of Covid... #CovidisAirborne https://t.co/8HbkUvESik	552.0	RT @vvg26: COVID-19 in Iceland: Two Domestic Cases With British Variant Stairwell airborne transmission of Covid... #CovidisAirborne httâ€¦	110.0	True	full
196652	196652	6053bd5a1ffa7f00383ba1e3	2021-03-18 20:51:32	[]	[]	Thu Mar 18 15:18:58 +0000 2021	[{"text":"Covid19","indices":[54,62]}]	[{"url":"https://t.co/M2zB7XIp5W","expanded_url":"https://wwwnc.cdc.gov/eid/article/27/5/21-0514_article?ACSTrackingID=USCDC_333-DM52544&ACSTrackingLabel=Latest%20Expedited%20Articles%20-%20Emerging%20Infectious%20Diseases%20Journal%20-%20March%2018%2C%202021&deliveryName=USCDC_333-DM52544","display_url":"wwwnc.cdc.gov/eid/article/27â€¦","indices":[251,274]}]	Fascinating report on an investigation into how a few #Covid19 cases slipped thru New Zealand's impressive quarantine net. The theory on how 2 patients got infected in the quarantine hotel â€”Â air inhaled at their room door â€”Â is a bit of an eye opener. https://t.co/M2zB7XIp5W	209187.0	RT @HelenBranswell: Fascinating report on an investigation into how a few #Covid19 cases slipped thru New Zealand's impressive quarantine nâ€¦	67.0	True	full
196653	196653	6053bd5a1ffa7f00383ba1e9	2021-03-18 20:51:32	[]	[]	Thu Mar 18 18:10:05 +0000 2021	[]	[{"url":"https://t.co/enay6SMWBH","expanded_url":"https://www.vox.com/22337790/trump-coronavirus-vaccines-endorsement-fox-news?utm_campaign=vox&utm_content=chorus&utm_medium=social&utm_source=twitter","display_url":"vox.com/22337790/trumpâ€¦","indices":[196,219]}]	White Republicans are more vaccine hesitant than any other group, so what Trump says about Covid-19 vaccines matters. His comments on Fox News represented a tentative step in the right direction. https://t.co/enay6SMWBH	1021463.0	RT @voxdotcom: White Republicans are more vaccine hesitant than any other group, so what Trump says about Covid-19 vaccines matters. His coâ€¦	12149.0	True	full
196654	196654	6053bd5a1ffa7f00383ba1f1	2021-03-18 20:51:32	[]	[]	Thu Mar 18 17:36:53 +0000 2021	[]	[{"url":"https://t.co/ftWvNIy6I9","expanded_url":"https://www.periodistadigital.com/politica/justicia/20210318/justicia-condena-indemnizar-abogada-redujeron-jornada-investigar-cloacas-noticia-689404450809/","display_url":"periodistadigital.com/politica/justiâ€¦","indices":[113,136]}]	La Justicia condena a Podemos a indemnizar a la abogada a la que redujeron su jornada por investigar sus cloacas https://t.co/ftWvNIy6I9 vÃ­a @Periodistadigit	63016.0	RT @AlfonsoRojoPD: La Justicia condena a Podemos a indemnizar a la abogada a la que redujeron su jornada por investigar sus cloacas https:/â€¦	2365.0	True	full
196655	196655	6053bd5a1ffa7f00383ba1f3	2021-03-18 20:51:32	[]	[]	Thu Mar 18 19:27:55 +0000 2021	[{"text":"COVID19","indices":[236,244]}]	[{"url":"https://t.co/2Hob6NIPXY","expanded_url":"https://www.youtube.com/watch?v=O7lezAY25-E","display_url":"youtube.com/watch?v=O7lezAâ€¦","indices":[247,270]}]	Ã€ l'occasion des 1 an du premier confinement, retrouvez mon passage dans l'Ã©mission de @alancelin sur le @LibreQg avec @Francois_Ruffin, @PLudosky et @MicheleRivasi â�Œ Je reviens sur la totale incurie gouvernementale dans la gestion de #COVID19 https://t.co/2Hob6NIPXY	45359.0	RT @MartineWonner: Ã€ l'occasion des 1 an du premier confinement, retrouvez mon passage dans l'Ã©mission de @alancelin sur le @LibreQg avec @â€¦	24.0	True	full
196656	196656	6053bd5a1ffa7f00383ba1ff	2021-03-18 20:51:32	[]	[]	Thu Mar 18 18:56:00 +0000 2021	[]	[{"url":"https://t.co/bwOK0Baxn8","expanded_url":"https://bit.ly/3tDEC63","display_url":"bit.ly/3tDEC63","indices":[159,182]}]	ðŸ“¸ DespuÃ©s de mucha expectativa y varios retrasos, por fin abriÃ³ sus puertas Â¡Â¡Â¡Super Nintendo World en Universal Studios en JapÃ³n!! 36 fotos que lo prueban ðŸ˜�https://t.co/bwOK0Baxn8 https://t.co/7fPPvBGrCH	3190340.0	RT @sopitas: ðŸ“¸ DespuÃ©s de mucha expectativa y varios retrasos, por fin abriÃ³ sus puertas Â¡Â¡Â¡Super Nintendo World en Universal Studios en Jâ€¦	342.0	True	full
196657	196657	6053bd5a1ffa7f00383ba203	2021-03-18 20:51:32	[{"text":"Poshmark","indices":[42,51]},{"text":"shopmycloset","indices":[121,134]}]	[{"url":"https://t.co/CDKbo2bz63","expanded_url":"https://poshmark.com/listing/55342f106e3ec24e0500a50b?utm_campaign=referral_code%3DPUMPKINPIEABLE&utm_source=tw_sh&utm_content=feature%3Dsh_li_el_ios%26rfuid%3Dext1%3Af6811939-3718-491b-9965-2c715ba61f6d%26ext_trk%3Dbranch","display_url":"poshmark.com/listing/55342fâ€¦","indices":[97,120]}]		[]	[]			Check out this listing I just added to my #Poshmark closet: 2 for $12 OR 3 for $15 See Listing!.â€¦ https://t.co/TURSXE5tTS	10.0	True	full
196658	196658	6053bd5a1ffa7f00383ba209	2021-03-18 20:51:32	[]	[]	Thu Mar 18 20:38:06 +0000 2021	[]	[{"url":"https://t.co/cUkvWuVViA","expanded_url":"http://BUSR.com/JoesPicks","display_url":"BUSR.com/JoesPicks","indices":[45,68]}]	ðŸš¨PODðŸš¨: Texas Southern ML -110 Bet here at: https://t.co/cUkvWuVViA If this play loses, I will give 100$ to one person who RT/FAVs this tweetðŸ‘€ Must RT + Follow to win ðŸ™�ðŸ�» LETS START MARCH MADNESS OFF RIGHT, LETS GET ITðŸ‘ŠðŸ�»ðŸ’°	27005.0	RT @Joes_Picks: ðŸš¨PODðŸš¨: Texas Southern ML -110 Bet here at: https://t.co/cUkvWuVViA If this play loses, I will give 100$ to one person whoâ€¦	38.0	True	full
196659	196659	6053bd5a1ffa7f00383ba20d	2021-03-18 20:51:32	[]	[]	Thu Mar 18 20:38:01 +0000 2021	[]	[{"url":"https://t.co/R9dm1dz0L0","expanded_url":"https://spectator.org/covid-stimulus-bill-gig-workers-taxes/","display_url":"spectator.org/covid-stimulusâ€¦","indices":[177,200]}]	"These contractor workers have been struggling over the past year of economic shutdowns â€“ and many Americans have relied on these part-time arrangements to get by financially." https://t.co/R9dm1dz0L0 @StevenGreenhut @amspectator	27075.0	RT @RSI: "These contractor workers have been struggling over the past year of economic shutdowns â€“ and many Americans have relied on theseâ€¦	707.0	True	full
196660	196660	6053bd5a1ffa7f00383ba22b	2021-03-18 20:51:33	[]	[]	Thu Mar 18 11:02:41 +0000 2021	[]	[{"url":"https://t.co/hu4chpPBIu","expanded_url":"https://dailyexpose.co.uk/2021/03/17/the-new-normal-children-attempting-suicide-due-to-fear-of-family-catching-covid/","display_url":"dailyexpose.co.uk/2021/03/17/theâ€¦","indices":[131,154]}]	BREAKING - 51% of children suffering mental health problems due to â€œsocial distancing measuresâ€� enforced in law by the government. https://t.co/hu4chpPBIu	5814.0	RT @thedaily_expose: BREAKING - 51% of children suffering mental health problems due to â€œsocial distancing measuresâ€� enforced in law by theâ€¦	317.0	True	full
196661	196661	6053bd5a1ffa7f00383ba239	2021-03-18 20:51:33	[]	[]	Wed Mar 17 15:42:04 +0000 2021	[]	[{"url":"https://t.co/fHOIZs0OEn","expanded_url":"https://www.jobs.nhs.uk/xi/vacancy/916430337","display_url":"jobs.nhs.uk/xi/vacancy/916â€¦","indices":[185,208]}]	We are now recruiting for additional Consultants to join our teams across four Welsh bases (Caernarfon, Dafen, Welshpool and Cardiff). For more information, and to apply, please visit https://t.co/fHOIZs0OEn https://t.co/hK0m7391zS	6775.0	RT @EmrtsWales: We are now recruiting for additional Consultants to join our teams across four Welsh bases (Caernarfon, Dafen, Welshpool anâ€¦	239.0	True	full
196662	196662	6053bd5b1ffa7f00383ba249	2021-03-18 20:51:33	[]	[]	Thu Mar 18 17:09:39 +0000 2021	[{"text":"Chile","indices":[163,169]}]	[{"url":"https://t.co/QikPn2wU6Z","expanded_url":"https://bit.ly/3s3YQoU","display_url":"bit.ly/3s3YQoU","indices":[170,193]}]	Informe Covid: 6.249 casos nuevos, 2.152 hospitalizados,193 camas crÃ­ticas disponibles y 172 fallecidos por causas asociadas al COVID-19. Es un retroceso total de #Chile https://t.co/QikPn2wU6Z a travÃ©s de @thetimescl	44826.0	RT @thetimesCL: Informe Covid: 6.249 casos nuevos, 2.152 hospitalizados,193 camas crÃ­ticas disponibles y 172 fallecidos por causas asociadaâ€¦	6086.0	True	full
196663	196663	6053bd5b1ffa7f00383ba27b	2021-03-18 20:51:34	[]	[]	Tue Mar 16 10:35:35 +0000 2021	[{"text":"GÃ©nÃ©ration2021","indices":[0,15]}]	[{"url":"https://t.co/qCe9HJ3MX2","expanded_url":"https://www.francetvinfo.fr/sante/maladie/coronavirus/generation2021-precarite-etudiante-consultez-la-liste-des-points-de-distribution-alimentaire-dans-notre-carte_4326113.html","display_url":"francetvinfo.fr/sante/maladie/â€¦","indices":[123,146]}]	#GÃ©nÃ©ration2021 : consultez la liste des points de distribution alimentaire pour les Ã©tudiants prÃ©caires dans notre carte https://t.co/qCe9HJ3MX2 https://t.co/GYbJEcHXzG	1828073.0	RT @franceinfo: #GÃ©nÃ©ration2021 : consultez la liste des points de distribution alimentaire pour les Ã©tudiants prÃ©caires dans notre carteâ€¦	16.0	True	full
196664	196664	6053bd5b1ffa7f00383ba27d	2021-03-18 20:51:34	[]	[]	Thu Mar 18 20:44:01 +0000 2021	[]	[{"url":"https://t.co/srsSDMji8z","expanded_url":"https://www.denkangebot.org/","display_url":"denkangebot.org","indices":[167,190]}]	Erst heute gehÃ¶rt: Mal wieder ein sehr, sehr hÃ¶renswertes "Denkangebot" von @kattascha , diesmal zum Thema "QAnon, Corona &amp; der Glaube an die groÃŸe VerschwÃ¶rung" https://t.co/srsSDMji8z (und vermutlich Ã¼berall, wo es Podcasts gibt.)	1589.0	RT @nobilor: Erst heute gehÃ¶rt: Mal wieder ein sehr, sehr hÃ¶renswertes "Denkangebot" von @kattascha , diesmal zum Thema "QAnon, Corona &amp; deâ€¦	1155.0	True	full
196665	196665	6053bd5c1ffa7f00383ba293	2021-03-18 20:51:34	[]	[]	Thu Mar 18 20:50:19 +0000 2021	[]	[{"url":"https://t.co/wOkIBUr12m","expanded_url":"http://ow.ly/1G5Z50E2HYY","display_url":"ow.ly/1G5Z50E2HYY","indices":[159,182]}]	The hospital behind the Trump Tower vaccination fiasco also wrongly offered shots to Cook County judges and their spouses. Hereâ€™s what you need to know today. https://t.co/wOkIBUr12m	142678.0	RT @WBEZ: The hospital behind the Trump Tower vaccination fiasco also wrongly offered shots to Cook County judges and their spouses. Hereâ€™sâ€¦	17603.0	True	full
196666	196666	6053bd5c1ffa7f00383ba2ad	2021-03-18 20:51:34	[]	[]	Thu Mar 18 19:06:14 +0000 2021	[{"text":"Ù…Ø¨Ø±Ø©_Ø´Ù…Ù‘Ø±_Ø§Ù„Ø®ÙŠØ±_Ø§Ù„ÙˆØ·Ù†ÙŠØ©","indices":[0,24]},{"text":"ÙƒÙ„_Ø¬Ù…Ø¹Ù‡_Ù…Ø´Ø±ÙˆØ¹","indices":[28,42]}]	[{"url":"https://t.co/6RVZEIt4EY","expanded_url":"http://enet.ws/7Bti","display_url":"enet.ws/7Bti","indices":[254,277]}]	#Ù…Ø¨Ø±Ø©_Ø´Ù…Ù‘Ø±_Ø§Ù„Ø®ÙŠØ±_Ø§Ù„ÙˆØ·Ù†ÙŠØ© #ÙƒÙ„_Ø¬Ù…Ø¹Ù‡_Ù…Ø´Ø±ÙˆØ¹ Ø¨Ù�Ø¶Ù„ Ø§Ù„Ù„Ù‡ Ø«Ù… Ø¨Ø¯Ø¹Ù…ÙƒÙ… ÙˆØ²Ø¹Ù†Ø§ Ø®Ù„Ø§Ù„ Ø±Ù…Ø¶Ø§Ù† Ø§Ù„Ø¹Ø§Ù… Ø§Ù„Ù…Ø§Ø¶ÙŠ Ø£ÙƒØ«Ø± Ù…Ù† 500 Ø³Ù„Ø© ØºØ°Ø§Ø¦ÙŠØ© Ø¹Ù„Ù‰ Ø§Ù„Ø£Ø³Ø± Ø§Ù„Ù…ØªØ¹Ù�Ù�Ø© Ø¯Ø§Ø®Ù„ Ø§Ù„ÙƒÙˆÙŠØª ÙˆÙ‡Ø°Ø§ Ø§Ù„Ø¹Ø§Ù… Ù†Ø³ØªÙ‡Ø¯Ù� Ø§Ù„Ù…Ø²ÙŠØ¯ Ù…Ù† Ø§Ù„Ø£Ø³Ø± Ø¶Ø§Ø¹Ù� Ø®ÙŠØ±Ùƒ ..ÙˆØ´Ø§Ø±ÙƒÙ†Ø§ Ù…Ø´Ø±ÙˆØ¹ Ø¥Ù�Ø·Ø§Ø± Ø§Ù„ØµØ§Ø¦Ù… Ù‚ÙŠÙ…Ø© Ø…	9829.0	RT @FayezAslami: #Ù…Ø¨Ø±Ø©_Ø´Ù…Ù‘Ø±_Ø§Ù„Ø®ÙŠØ±_Ø§Ù„ÙˆØ·Ù†ÙŠØ© #ÙƒÙ„_Ø¬Ù…Ø¹Ù‡_Ù…Ø´Ø±ÙˆØ¹ Ø¨Ù�Ø¶Ù„ Ø§Ù„Ù„Ù‡ Ø«Ù… Ø¨Ø¯Ø¹Ù…ÙƒÙ… ÙˆØ²Ø¹Ù†Ø§ Ø®Ù„Ø§Ù„ Ø±Ù…Ø¶Ø§Ù† Ø§Ù„Ø¹Ø§Ù… Ø§Ù„Ù…Ø§Ø¶ÙŠ Ø£ÙƒØ«Ø± Ù…Ù† 500 Ø³Ù„Ø© ØºØ°Ø§Ø¦ÙŠØ© Ø¹Ù„Ù‰ Ø§Ù„â€¦	1.0	True	full
196667	196667	6053bd5c1ffa7f00383ba2b5	2021-03-18 20:51:34	[]	[]	Thu Mar 18 18:00:43 +0000 2021	[{"text":"ElCovidNoEsJuegoCuidate","indices":[117,141]}]	[{"url":"https://t.co/ZThhgZP9no","expanded_url":"https://mazo4f.com/238004","display_url":"mazo4f.com/238004","indices":[92,115]}]	Arreaza: Almagro deberÃ­a responder por sus actos contra la democracia boliviana (+Alba-TCP) https://t.co/ZThhgZP9no #ElCovidNoEsJuegoCuidate https://t.co/rVCZ6NJGpQ	586821.0	RT @ConElMazoDando: Arreaza: Almagro deberÃ­a responder por sus actos contra la democracia boliviana (+Alba-TCP) https://t.co/ZThhgZP9no #Eâ€¦	213.0	True	full
196668	196668	6053bd5c1ffa7f00383ba2cf	2021-03-18 20:51:34	[]	[]	Thu Mar 18 20:34:25 +0000 2021	[]	[{"url":"https://t.co/SS1kXZ1UiW","expanded_url":"https://www.outkick.com/as-california-amusement-parks-get-ready-to-open-patrons-are-being-told-not-to-scream-on-roller-coasters/","display_url":"outkick.com/as-california-â€¦","indices":[180,203]}]	Good news: California theme parks will finally open again April 1 after over a year being shut. Bad news: you arenâ€™t allowed to scream on roller coasters because of covid. Really. https://t.co/SS1kXZ1UiW	736636.0	RT @ClayTravis: Good news: California theme parks will finally open again April 1 after over a year being shut. Bad news: you arenâ€™t alloweâ€¦	205.0	True	full
196669	196669	6053bd5c1ffa7f00383ba2db	2021-03-18 20:51:35	[]	[{"url":"https://t.co/CuGiAg8bJO","expanded_url":"https://www.techtimes.com/articles/253556/20201022/leak-tesla-upgrades-autopilot-phoenix-4d-radar%E2%80%94twice-reach-still-wont.htm","display_url":"techtimes.com/articles/25355â€¦","indices":[252,275]}]		[]	[]			$ITAC- "Tesla Upgrades Autopilot with 'Phoenix' 4D Radar" Leaks are now speculating that Tesla would use the new râ€¦ https://t.co/x7gsDtPWaM	1382.0	True	full
196670	196670	6053bd5c1ffa7f00383ba2df	2021-03-18 20:51:35	[]	[]	Thu Mar 18 20:31:24 +0000 2021	[{"text":"Ù�Ù†Ø¯Ù‚","indices":[58,63]},{"text":"Ø³ØªÙŠØ±Ù†ÙŠ","indices":[64,71]},{"text":"Ø³ÙˆÙŠØ³Ø±Ø§","indices":[72,79]},{"text":"Ø¨Ø­ÙŠØ±Ø©_Ø«ÙˆÙ†","indices":[111,121]},{"text":"Ø§Ù†ØªØ±Ù„Ø§ÙƒÙ†","indices":[185,194]},{"text":"Ø¹Ø·Ù„Ø§Øª","indices":[248,254]}]	[{"url":"https://t.co/x1U95WzAMc","expanded_url":"https://2u.pw/ZkP8e","display_url":"2u.pw/ZkP8e","indices":[212,235]}]	Ù…Ø³Ø§Ø¡ Ø§Ù„Ø®ÙŠØ± Ø¯Ø§Ø¦Ù…Ø§Ù‹ Ø§Ø®ØªØ§Ø± Ù„ÙƒÙ… Ø§Ù„Ø´ÙŠØ¡ Ø§Ù„Ù…Ù…ÙŠØ² Ù„Ø£Ù†ÙƒÙ… ØªØ³ØªØ§Ù‡Ù„ÙˆÙ†ðŸ˜� #Ù�Ù†Ø¯Ù‚ #Ø³ØªÙŠØ±Ù†ÙŠ #Ø³ÙˆÙŠØ³Ø±Ø§ â­�ï¸�Ø§Ø·Ù„Ø§Ù„Ø© ÙˆÙ„Ø§ Ø§Ø¬Ù…Ù„ Ø¹Ù„Ù‰ Ø§Ù„ØªÙ„Ø§Ù„ Ùˆ #Ø¨Ø­ÙŠØ±Ø©_Ø«ÙˆÙ† ðŸŒŠ â­�ï¸�ØªÙ‚ÙŠÙŠÙ… Ø§Ø³ØªØ«Ù†Ø§Ø¦ÙŠ 9.2 â­�ï¸�Ù…Ø·Ø¨Ø® ØµØºÙŠØ± Ù…Ù�Ø¬Ù‡Ø² Ø¨Ø§Ù„ÙƒØ§Ù…Ù„ ðŸš™ÙŠØ¨Ø¹Ø¯ 15 Ø¯ Ø¹Ù† #Ø§Ù†ØªØ±Ù„Ø§ÙƒÙ† Ù„Ù„Ø­Ø¬Ø² Ù�ÙŠ Ø¨ÙˆÙƒÙŠÙ†Ø¬ðŸ‘‡ https://t…	4002.0	RT @otlaatcom: Ù…Ø³Ø§Ø¡ Ø§Ù„Ø®ÙŠØ± Ø¯Ø§Ø¦Ù…Ø§Ù‹ Ø§Ø®ØªØ§Ø± Ù„ÙƒÙ… Ø§Ù„Ø´ÙŠØ¡ Ø§Ù„Ù…Ù…ÙŠØ² Ù„Ø£Ù†ÙƒÙ… ØªØ³ØªØ§Ù‡Ù„ÙˆÙ†ðŸ˜� #Ù�Ù†Ø¯Ù‚ #Ø³ØªÙŠØ±Ù†ÙŠ #Ø³ÙˆÙŠØ³Ø±Ø§ â­�ï¸�Ø§Ø·Ù„Ø§Ù„Ø© ÙˆÙ„Ø§ Ø§Ø¬Ù…Ù„ Ø¹Ù„Ù‰ Ø§Ù„ØªÙ„Ø§Ù„ Ùˆ #Ø¨Ø­ÙŠØ±Ø©_Ø«ÙˆÙ† ðŸŒŠâ€¦	9311.0	True	full
196671	196671	6053bd5c1ffa7f00383ba2e5	2021-03-18 20:51:35	[]	[]	Thu Mar 18 15:38:21 +0000 2021	[]	[{"url":"https://t.co/61RnSUvayG","expanded_url":"https://www.c-span.org/video/?509827-1/dr-fauci-cdc-director-dr-walensky-federal-officials-testify-covid-19-response","display_url":"c-span.org/video/?509827-â€¦","indices":[253,276]}]	Sen. @RandPaul: "If we're not spreading the infection, isn't it just theater? You have the vaccine and you're wearing two masks, isn't that theater? Dr. Anthony Fauci: "Here we go again with the theater. Let's get down to the facts." Full video here: https://t.co/61RnSUvayG https://t.co/xDWnCuFjjO	2113209.0	RT @cspan: Sen. @RandPaul: "If we're not spreading the infection, isn't it just theater? You have the vaccine and you're wearing two masks,â€¦	1997.0	True	full
196672	196672	6053bd5c1ffa7f00383ba2e7	2021-03-18 20:51:35	[{"text":"PaxEx","indices":[164,170]},{"text":"aviation","indices":[171,180]}]	[{"url":"https://t.co/XzlPWLpFhU","expanded_url":"https://www.executivetraveller.com/news/big-birds-are-back-as-qantas-plays-its-a330-advantage","display_url":"executivetraveller.com/news/big-birdsâ€¦","indices":[140,163]}]		[]	[]			The big birds are back as Qantas plays its A330 advantage: as domestic demand rebuilds, the twin-aisle jets will puâ€¦ https://t.co/XICoML22pd	15240.0	True	full
196673	196673	6053bd5c1ffa7f00383ba2ed	2021-03-18 20:51:35	[]	[{"url":"https://t.co/UiKMgU1DTl","expanded_url":"https://twitter.com/ashishkjha/status/1354995266865262594?s=20","display_url":"twitter.com/ashishkjha/staâ€¦","indices":[218,241]}]		[]	[]			@stuckinoregon @vivavelo I'm going to not get too over anxious yet..we need to get global control of this virus sooâ€¦ https://t.co/bm2HjDaW3W	1647.0	True	full
196674	196674	6053bd5c1ffa7f00383ba2f3	2021-03-18 20:51:35	[]	[]	Thu Mar 18 20:15:02 +0000 2021	[]	[{"url":"https://t.co/ldtSngUsqN","expanded_url":"https://opinionfrontal.com/sociedad/buscan-a-un-alumno-desaparecido-del-colegio-carlos-pellegrini/","display_url":"opinionfrontal.com/sociedad/buscaâ€¦","indices":[124,147]}]	Eduardo tiene 15 aÃ±os. SaliÃ³ de su casa del barrio porteÃ±o de Balvanera y nunca mÃ¡s volviÃ³. Es buscado por familia y amigos https://t.co/ldtSngUsqN	166523.0	RT @paulokablan: Eduardo tiene 15 aÃ±os. SaliÃ³ de su casa del barrio porteÃ±o de Balvanera y nunca mÃ¡s volviÃ³. Es buscado por familia y amigoâ€¦	103.0	True	full
196675	196675	6053bd5d1ffa7f00383ba2f9	2021-03-18 20:51:35	[]	[]	Thu Mar 18 13:45:24 +0000 2021	[{"text":"DeFi","indices":[244,249]},{"text":"DefiNews","indices":[250,259]}]	[{"url":"https://t.co/0OONYSX2id","expanded_url":"https://ramifitoken.medium.com/ramifi-protocol-an-inflationary-resistant-synthetic-asset-has-closed-its-private-sale-round-in-e4d3015ec617","display_url":"ramifitoken.medium.com/ramifi-protocoâ€¦","indices":[220,243]}]	ðŸ’¥ Synthetic asset that uses elastic supply technology @RamifiProtocol has closed a $740k private sale round ðŸ’¥ The funds will be use for platform auditing, development of the protocol, adoption, and partnerships ðŸ“° INFO https://t.co/0OONYSX2id #DeFi #DefiNews	27914.0	RT @Definews_Info: ðŸ’¥ Synthetic asset that uses elastic supply technology @RamifiProtocol has closed a $740k private sale round ðŸ’¥ The fundsâ€¦	163.0	True	full
196676	196676	6053bd5d1ffa7f00383ba2fd	2021-03-18 20:51:35	[]	[]	Thu Mar 18 19:12:31 +0000 2021	[{"text":"ANÃ�LISE","indices":[0,8]},{"text":"polÃ­tica","indices":[145,154]},{"text":"NoArNaCBN","indices":[155,165]}]	[{"url":"https://t.co/uwabRIUxZY","expanded_url":"https://cbn.globoradio.globo.com/media/audio/335073/centrao-nao-gostou-da-indicacao-de-queiroga-para-o.htm","display_url":"cbn.globoradio.globo.com/media/audio/33â€¦","indices":[166,189]}]	#ANÃ�LISE: @mcfernandes afirma que parlamentares do centrÃ£o e famÃ­lia Bolsonaro disputam influÃªncia nas decisÃµes relativas ao combate Ã pandemia. #polÃ­tica #NoArNaCBN https://t.co/uwabRIUxZY	336495.0	RT @CBNoficial: #ANÃ�LISE: @mcfernandes afirma que parlamentares do centrÃ£o e famÃ­lia Bolsonaro disputam influÃªncia nas decisÃµes relativas aâ€¦	3054.0	True	full
196677	196677	6053bd5d1ffa7f00383ba301	2021-03-18 20:51:35	[]	[]	Thu Mar 18 10:33:19 +0000 2021	[]	[{"url":"https://t.co/771clSLepf","expanded_url":"http://onetwopee.info","display_url":"onetwopee.info","indices":[162,185]}]	Gonorrhoea is on the increase, including in Black Caribbean men. Getting testing in the UK is FREE and confidential on the NHS. Itâ€™s as easy as one, two, pee! https://t.co/771clSLepf https://t.co/t1gi7yqlM9	375.0	RT @TheLoveTankCIC: Gonorrhoea is on the increase, including in Black Caribbean men. Getting testing in the UK is FREE and confidential onâ€¦	3336.0	True	full
196678	196678	6053bd5d1ffa7f00383ba305	2021-03-18 20:51:35	[]	[]	Thu Mar 18 19:47:02 +0000 2021	[]	[{"url":"https://t.co/rMhdv7EE2k","expanded_url":"https://theohiostar.com/2021/03/15/china-demands-to-be-in-charge-of-global-vaccine-passport-system/","display_url":"theohiostar.com/2021/03/15/chiâ€¦","indices":[257,280]}]	â€œ..the Chinese Communist Party publicly petitioned for the World Health Organization to let the Chinese government take charge of a proposed â€œvaccine passportâ€� system for the entire worldâ€� China Demands to be in Charge of Global 'Vaccine Passport' System https://t.co/rMhdv7EE2k	3508.0	RT @CatrionaColllns: â€œ..the Chinese Communist Party publicly petitioned for the World Health Organization to let the Chinese government takâ€¦	8028.0	True	full
196679	196679	6053bd5d1ffa7f00383ba325	2021-03-18 20:51:36	[]	[]	Thu Mar 18 20:45:00 +0000 2021	[{"text":"NotiMippCI","indices":[0,11]},{"text":"HitoBicentenario3millones500mil","indices":[185,217]}]	[{"url":"https://t.co/X7SnakSIlR","expanded_url":"https://bit.ly/38UbcbM","display_url":"bit.ly/38UbcbM","indices":[161,184]}]	#NotiMippCI ðŸ“°ðŸ—ž| COMUNICADO | Venezuela expresa sus mÃ¡s sentidas condolencias y solidaridad con el pueblo y Gobierno de la RepÃºblica Unida de Tanzania. Lea mÃ¡s â�© https://t.co/X7SnakSIlR #HitoBicentenario3millones500mil https://t.co/67NJ1T6MS4	253685.0	RT @Mippcivzla: #NotiMippCI ðŸ“°ðŸ—ž| COMUNICADO | Venezuela expresa sus mÃ¡s sentidas condolencias y solidaridad con el pueblo y Gobierno de la Râ€¦	262.0	True	full
196680	196680	6053bd5d1ffa7f00383ba335	2021-03-18 20:51:36	[]	[]	Thu Mar 18 20:37:54 +0000 2021	[]	[{"url":"https://t.co/LqUIU3l1XV","expanded_url":"https://twitter.com/sequoia/status/1372643867611176967","display_url":"twitter.com/sequoia/statusâ€¦","indices":[260,283]}]	When youâ€™re driving, you need to slow down before reaching a sharp curve, or you could skid off the road. Thatâ€™s why we published the Black Swan memo. But if you want to maintain momentum, the time to start accelerating is when youâ€™re at the apex of the turn. https://t.co/LqUIU3l1XV	72061.0	RT @roelofbotha: When youâ€™re driving, you need to slow down before reaching a sharp curve, or you could skid off the road. Thatâ€™s why we puâ€¦	372.0	True	full
196681	196681	6053bd5e1ffa7f00383ba359	2021-03-18 20:51:36	[]	[{"url":"https://t.co/zwmODRmAKz","expanded_url":"https://www.francetvinfo.fr/sante/maladie/coronavirus/generation2021-precarite-etudiante-consultez-la-liste-des-points-de-distribution-alimentaire-dans-notre-carte_4326113.html","display_url":"francetvinfo.fr/sante/maladie/â€¦","indices":[118,141]}]		[]	[]			@LPLdirect ðŸ‡«ðŸ‡·ðŸ‡«ðŸ‡·ðŸ‡«ðŸ‡·ðŸ“¢ðŸ“¢ðŸ“¢ðŸ“¢ðŸ“¢ðŸ“¢ðŸ“¢ðŸ“¢ðŸ“¢ðŸ“¢ðŸ“¢ PARTAGEZ LARGEMENT pour notre jeunesse en dÃ©tresse alimentaire POINTS DE DISTRIBUTIâ€¦ https://t.co/RcK9yI0RS3	45.0	True	full
196682	196682	6053bd5e1ffa7f00383ba371	2021-03-18 20:51:36	[{"text":"China","indices":[0,6]}]	[{"url":"https://t.co/58x19q1cVj","expanded_url":"http://bit.ly/3trHcvM","display_url":"bit.ly/3trHcvM","indices":[231,254]}]		[]	[]			#China: After its ASSAULT on POLITICAL FREEDOMS in HK, Tibet &amp; Uttara Kuru (Xinjiang), Chinaâ€™s Inner Mongolia Autonâ€¦ https://t.co/TXv1yMxAfn	284.0	True	full
196683	196683	6053bd5e1ffa7f00383ba381	2021-03-18 20:51:36	[]	[]	Thu Mar 18 20:47:08 +0000 2021	[{"text":"Brasil","indices":[112,119]},{"text":"Noticias","indices":[120,129]},{"text":"COVID19","indices":[130,138]},{"text":"Da","indices":[139,142]}]	[{"url":"https://t.co/D66F6fWoaj","expanded_url":"https://gabge.com.br/noticias/255845/parece-que-so-morre-de-covid-diz-bolsonaro-ao-questionar-dados-sobre-lotacao-de-uti/?utm_source=twitter&utm_medium=_gabge&utm_campaign=news","display_url":"gabge.com.br/noticias/25584â€¦","indices":[88,111]}]	â€˜Parece que sÃ³ morre de covidâ€™, diz Bolsonaro ao questionar dados sobre lotaÃ§Ã£o de UTI https://t.co/D66F6fWoaj #Brasil #Noticias #COVID19 #Da	6640.0	RT @geladog_: â€˜Parece que sÃ³ morre de covidâ€™, diz Bolsonaro ao questionar dados sobre lotaÃ§Ã£o de UTI https://t.co/D66F6fWoaj #Brasil #Notiâ€¦	132.0	True	full
196684	196684	6053bd5e1ffa7f00383ba387	2021-03-18 20:51:36	[]	[]	Thu Mar 18 19:16:01 +0000 2021	[]	[{"url":"https://t.co/vL8FgHtp6q","expanded_url":"https://www.hypeness.com.br/2020/04/coronavirus-primeira-ministra-da-nova-zelandia-da-aula-s-como-governar-em-meio-ao-caos/","display_url":"hypeness.com.br/2020/04/coronaâ€¦","indices":[152,175]}]	A primeira Ã© a primeira-ministra neozelandesa Jacinda Ardern. Rapidamente a ela estabeleceu como meta erradicar o Covid-19 de seu paÃ­s. O resultado: https://t.co/vL8FgHtp6q	23723.0	RT @jilmartatto: A primeira Ã© a primeira-ministra neozelandesa Jacinda Ardern. Rapidamente a ela estabeleceu como meta erradicar o Covid-â€¦	2142.0	True	full
196685	196685	6053bd5e1ffa7f00383ba395	2021-03-18 20:51:37	[]	[{"url":"https://t.co/YZ4pkv5jGA","expanded_url":"https://www.hartgroup.org/covid-19-evidence/","display_url":"hartgroup.org/covid-19-evideâ€¦","indices":[202,225]}]		[]	[]			@BillEtheridgeuk A group of doctors, immunologists, economists, specialists have just published review of lockdownâ€¦ https://t.co/K4MhV3Sc2D	1724.0	True	full
196686	196686	6053bd5e1ffa7f00383ba39f	2021-03-18 20:51:37	[{"text":"ecommerce","indices":[12,22]},{"text":"BPO","indices":[69,73]}]	[{"url":"https://t.co/y1ASsOD2V5","expanded_url":"https://bit.ly/2QkZGji","display_url":"bit.ly/2QkZGji","indices":[122,145]}]		[]	[]			The rise of #ecommerce during the pandemic created opportunities for #BPO companies able to mix it up in the omnichâ€¦ https://t.co/ldHVg4BXEZ	3896.0	True	full
196687	196687	6053bd5f1ffa7f00383ba3d7	2021-03-18 20:51:38	[]	[]	Thu Mar 18 12:45:44 +0000 2021	[{"text":"DeFiance","indices":[105,114]},{"text":"Bancor","indices":[167,174]},{"text":"DeFi","indices":[265,270]},{"text":"DefiNews","indices":[271,280]}]	[{"url":"https://t.co/aVr4rnVpXV","expanded_url":"https://bancor.medium.com/defiance-capital-joins-bancor-protocol-as-strategic-advisors-72655643aa51","display_url":"bancor.medium.com/defiance-capitâ€¦","indices":[241,264]}]	ðŸ”¥@DeFianceCapital joins @Bancor &amp; take a seat as the new strategic advisor of the Bancor Protocol ðŸ”¥ #DeFiance will use its BNT tokens to provide liquidity on the #Bancor and earn yield from swap fees and liquidity mining reward ðŸ“° INFO https://t.co/aVr4rnVpXV #DeFi #DefiNews	27915.0	RT @Definews_Info: ðŸ”¥@DeFianceCapital joins @Bancor &amp; take a seat as the new strategic advisor of the Bancor Protocol ðŸ”¥ #DeFiance will useâ€¦	193.0	True	full
196688	196688	6053bd5f1ffa7f00383ba3d9	2021-03-18 20:51:38	[]	[]	Thu Mar 18 19:06:14 +0000 2021	[{"text":"Ù…Ø¨Ø±Ø©_Ø´Ù…Ù‘Ø±_Ø§Ù„Ø®ÙŠØ±_Ø§Ù„ÙˆØ·Ù†ÙŠØ©","indices":[0,24]},{"text":"ÙƒÙ„_Ø¬Ù…Ø¹Ù‡_Ù…Ø´Ø±ÙˆØ¹","indices":[28,42]}]	[{"url":"https://t.co/6RVZEIt4EY","expanded_url":"http://enet.ws/7Bti","display_url":"enet.ws/7Bti","indices":[254,277]}]	#Ù…Ø¨Ø±Ø©_Ø´Ù…Ù‘Ø±_Ø§Ù„Ø®ÙŠØ±_Ø§Ù„ÙˆØ·Ù†ÙŠØ© #ÙƒÙ„_Ø¬Ù…Ø¹Ù‡_Ù…Ø´Ø±ÙˆØ¹ Ø¨Ù�Ø¶Ù„ Ø§Ù„Ù„Ù‡ Ø«Ù… Ø¨Ø¯Ø¹Ù…ÙƒÙ… ÙˆØ²Ø¹Ù†Ø§ Ø®Ù„Ø§Ù„ Ø±Ù…Ø¶Ø§Ù† Ø§Ù„Ø¹Ø§Ù… Ø§Ù„Ù…Ø§Ø¶ÙŠ Ø£ÙƒØ«Ø± Ù…Ù† 500 Ø³Ù„Ø© ØºØ°Ø§Ø¦ÙŠØ© Ø¹Ù„Ù‰ Ø§Ù„Ø£Ø³Ø± Ø§Ù„Ù…ØªØ¹Ù�Ù�Ø© Ø¯Ø§Ø®Ù„ Ø§Ù„ÙƒÙˆÙŠØª ÙˆÙ‡Ø°Ø§ Ø§Ù„Ø¹Ø§Ù… Ù†Ø³ØªÙ‡Ø¯Ù� Ø§Ù„Ù…Ø²ÙŠØ¯ Ù…Ù† Ø§Ù„Ø£Ø³Ø± Ø¶Ø§Ø¹Ù� Ø®ÙŠØ±Ùƒ ..ÙˆØ´Ø§Ø±ÙƒÙ†Ø§ Ù…Ø´Ø±ÙˆØ¹ Ø¥Ù�Ø·Ø§Ø± Ø§Ù„ØµØ§Ø¦Ù… Ù‚ÙŠÙ…Ø© Ø…	9829.0	RT @FayezAslami: #Ù…Ø¨Ø±Ø©_Ø´Ù…Ù‘Ø±_Ø§Ù„Ø®ÙŠØ±_Ø§Ù„ÙˆØ·Ù†ÙŠØ© #ÙƒÙ„_Ø¬Ù…Ø¹Ù‡_Ù…Ø´Ø±ÙˆØ¹ Ø¨Ù�Ø¶Ù„ Ø§Ù„Ù„Ù‡ Ø«Ù… Ø¨Ø¯Ø¹Ù…ÙƒÙ… ÙˆØ²Ø¹Ù†Ø§ Ø®Ù„Ø§Ù„ Ø±Ù…Ø¶Ø§Ù† Ø§Ù„Ø¹Ø§Ù… Ø§Ù„Ù…Ø§Ø¶ÙŠ Ø£ÙƒØ«Ø± Ù…Ù† 500 Ø³Ù„Ø© ØºØ°Ø§Ø¦ÙŠØ© Ø¹Ù„Ù‰ Ø§Ù„â€¦	319.0	True	full
196689	196689	6053bd5f1ffa7f00383ba3db	2021-03-18 20:51:38	[]	[{"url":"https://t.co/or1PsFcoj7","expanded_url":"https://www.youtube.com/watch?v=QAHi3lX3oGM","display_url":"youtube.com/watch?v=QAHi3lâ€¦","indices":[159,182]}]		[]	[]			@brektyme @roxiqt A "must see" for anyone who wants an end to the pandemic, the lockdowns, and is worried about theâ€¦ https://t.co/v2gf3onUmc	2.0	True	full
196690	196690	6053bd5f1ffa7f00383ba3e1	2021-03-18 20:51:38	[]	[]	Thu Mar 18 20:40:37 +0000 2021	[]	[{"url":"https://t.co/Liv7x7viNw","expanded_url":"https://www.thesun.co.uk/news/politics/14386315/wembley-packed-for-the-euros/","display_url":"thesun.co.uk/news/politics/â€¦","indices":[120,143]}]	EXC: Wembley packed with â€˜as many as possibleâ€™ for the Euros thanks to â€˜Covid certificatesâ€™, Culture Secretary declares https://t.co/Liv7x7viNw	115278.0	RT @MrHarryCole: EXC: Wembley packed with â€˜as many as possibleâ€™ for the Euros thanks to â€˜Covid certificatesâ€™, Culture Secretary declares htâ€¦	756.0	True	full
196691	196691	6053bd5f1ffa7f00383ba3ed	2021-03-18 20:51:38	[]	[]	Thu Mar 18 14:56:48 +0000 2021	[]	[{"url":"https://t.co/zqraeDWNuG","expanded_url":"https://richieallen.co.uk/norwegian-prof-astrazeneca-jab-is-causing-deadly-blood-clots/","display_url":"richieallen.co.uk/norwegian-profâ€¦","indices":[134,157]}]	MASSIVE breaking story. Norwegian scientist who investigated blood clotting in 3 workers says the vaccine is definitely responsible. https://t.co/zqraeDWNuG	39547.0	RT @BBGRichie: MASSIVE breaking story. Norwegian scientist who investigated blood clotting in 3 workers says the vaccine is definitely respâ€¦	675.0	True	full
196692	196692	6053bd5f1ffa7f00383ba3f1	2021-03-18 20:51:38	[]	[]	Thu Mar 18 20:45:00 +0000 2021	[{"text":"NotiMippCI","indices":[0,11]},{"text":"HitoBicentenario3millones500mil","indices":[185,217]}]	[{"url":"https://t.co/X7SnakSIlR","expanded_url":"https://bit.ly/38UbcbM","display_url":"bit.ly/38UbcbM","indices":[161,184]}]	#NotiMippCI ðŸ“°ðŸ—ž| COMUNICADO | Venezuela expresa sus mÃ¡s sentidas condolencias y solidaridad con el pueblo y Gobierno de la RepÃºblica Unida de Tanzania. Lea mÃ¡s â�© https://t.co/X7SnakSIlR #HitoBicentenario3millones500mil https://t.co/67NJ1T6MS4	253685.0	RT @Mippcivzla: #NotiMippCI ðŸ“°ðŸ—ž| COMUNICADO | Venezuela expresa sus mÃ¡s sentidas condolencias y solidaridad con el pueblo y Gobierno de la Râ€¦	22.0	True	full
196693	196693	6053bd5f1ffa7f00383ba3f5	2021-03-18 20:51:38	[]	[]	Thu Mar 18 06:55:21 +0000 2021	[{"text":"Airdrop","indices":[179,187]},{"text":"Crypto","indices":[188,195]},{"text":"Airdrops","indices":[196,205]},{"text":"cryptocurrency","indices":[206,221]},{"text":"giveaway","indices":[222,231]}]	[{"url":"https://t.co/AUzqs8f8yQ","expanded_url":"https://t.me/Rewardiqabot?start=r0970317767","display_url":"t.me/Rewardiqabot?sâ€¦","indices":[108,131]}]	ðŸš€ Airdrop: Rewardiqa ðŸ’° Value: $ 105 ðŸ‘¥ Referral: $ 35 ðŸ’¸ 15 + 5 REW â�° 2 minutes Talk with the telegram bot: https://t.co/AUzqs8f8yQ ðŸ“– Step-by-step guide: ðŸ”¹ Do some social tasks #Airdrop #Crypto #Airdrops #cryptocurrency #giveaway https://t.co/iSdjaDjWMV	213788.0	RT @CryptoTownEU: ðŸš€ Airdrop: Rewardiqa ðŸ’° Value: $ 105 ðŸ‘¥ Referral: $ 35 ðŸ’¸ 15 + 5 REW â�° 2 minutes Talk with the telegram bot: https://t.co/â€¦	0.0	True	full
196694	196694	6053bd5f1ffa7f00383ba3fb	2021-03-18 20:51:38	[]	[{"url":"https://t.co/dDoySMQCB5","expanded_url":"https://www.abc.net.au/news/2021-03-18/vandalism-in-the-nts-largest-remote-community-after-overcrowding/13256608","display_url":"abc.net.au/news/2021-03-1â€¦","indices":[251,274]}]		[]	[]			"There's nothing in the community for them, there's no activities... somewhere to sleep [and] eat, instead of roamiâ€¦ https://t.co/xEdC8lS4SK	37917.0	True	full
196695	196695	6053bd601ffa7f00383ba3fd	2021-03-18 20:51:38	[]	[]	Wed Mar 17 20:11:37 +0000 2021	[]	[{"url":"https://t.co/kWfWdZUaDt","expanded_url":"https://variety.com/2021/tv/opinion/hollywood-complicit-violence-against-asians-in-america-1234932858/","display_url":"variety.com/2021/tv/opinioâ€¦","indices":[256,279]}]	It is BEYOND time for Hollywood to reckon with its own role in perpetuating anti-Asian garbage, especially when it comes to Asian women and sex workers. It's degrading, actively dangerous, and too many have hid behind "it's just a joke!" for way too long. https://t.co/kWfWdZUaDt	20715.0	RT @carolineframke: It is BEYOND time for Hollywood to reckon with its own role in perpetuating anti-Asian garbage, especially when it comeâ€¦	7123.0	True	full
196696	196696	6053bd601ffa7f00383ba401	2021-03-18 20:51:38	[]	[]	Thu Mar 18 17:55:52 +0000 2021	[{"text":"leycarreramilitarunica","indices":[223,246]}]	[{"url":"https://t.co/PMbvQeGFIA","expanded_url":"https://elpais.com/espana/2020-07-21/espana-ayuda-con-1700-millones-a-los-paises-mas-vulnerables-frente-a-la-pandemia.html","display_url":"elpais.com/espana/2020-07â€¦","indices":[254,277]}]	Me pregunto para esto si tienen dinero pero para los militares de TyM no?para crear empleo no? Para crear futurolaboral no?Les recuerdo que ese dinero es de todos los ciudadanos y no de sus bolsillos @PSOE @PodemosCongreso #leycarreramilitarunica futuro https://t.co/PMbvQeGFIA	657.0	RT @MoissRomeromat1: Me pregunto para esto si tienen dinero pero para los militares de TyM no?para crear empleo no? Para crear futurolaboraâ€¦	1876.0	True	full
196697	196697	6053bd601ffa7f00383ba40f	2021-03-18 20:51:38	[]	[]	Thu Mar 18 15:44:08 +0000 2021	[{"text":"Eritrea","indices":[0,8]}]	[{"url":"https://t.co/CTKk1SsyTr","expanded_url":"https://shabait.com/2021/03/18/announcement-from-the-ministry-of-health-141/","display_url":"shabait.com/2021/03/18/annâ€¦","indices":[257,280]}]	#Eritrea: Announcement from the Ministry of Health *17 patients diagnosed positive for COVID-19 at Q/Centers in Gash Barka &amp; Central Regions; *63 patients Fully Recovered; Total = 2833; *No. of Deaths = 7; *Total No. of Confirmed Cases to-date = 3095 https://t.co/CTKk1SsyTr	96700.0	RT @hawelti: #Eritrea: Announcement from the Ministry of Health *17 patients diagnosed positive for COVID-19 at Q/Centers in Gash Barka &amp;â€¦	234.0	True	full
196698	196698	6053bd601ffa7f00383ba411	2021-03-18 20:51:38	[]	[{"url":"https://t.co/tpAe1ojCYg","expanded_url":"https://www.rte.ie/news/coronavirus/2021/0318/1204811-key-points-from-covid-briefing/","display_url":"rte.ie/news/coronavirâ€¦","indices":[198,221]}]		[]	[]			This evening's NPHET briefing at the Department of Health heard that there were no additional Covid-related deathsâ€¦ https://t.co/I4fgEyOqNE	935620.0	True	full
196699	196699	6053bd601ffa7f00383ba41d	2021-03-18 20:51:38	[]	[]	Thu Mar 18 20:39:48 +0000 2021	[]	[{"url":"https://t.co/mnRGgiX84M","expanded_url":"https://twitter.com/rweingarten/status/1372329031144718344","display_url":"twitter.com/rweingarten/stâ€¦","indices":[225,248]}]	3 feet or 6 feet is pretty immaterial since covid is airborne. Is everyone wearing masks? Has ventilation &amp; air quality been significantly improved? Those are the key mitigations to implement. The rest is mostly theater. https://t.co/mnRGgiX84M	1169.0	RT @ericearling: 3 feet or 6 feet is pretty immaterial since covid is airborne. Is everyone wearing masks? Has ventilation &amp; air quality beâ€¦	110.0	True	full
196700	196700	6053bd601ffa7f00383ba423	2021-03-18 20:51:38	[]	[{"url":"https://t.co/5BuNbju1yR","expanded_url":"https://g1.globo.com/sp/sao-paulo/noticia/2021/02/23/postos-de-saude-de-sp-criam-listas-de-espera-para-sobras-da-vacina-contra-covid-prefeitura-agora-orienta-uso-em-maiores-de-60.ghtml","display_url":"g1.globo.com/sp/sao-paulo/nâ€¦","indices":[177,200]}]		[]	[]			@henrique_galiza Se houver essa chance faÃ§a isso. NÃ£o Ã© fake news, nem "corrupÃ§Ã£o" por furar a fila. Logicamente quâ€¦ https://t.co/ImaqqxqSDH	103.0	True	full
196701	196701	6053bd601ffa7f00383ba42b	2021-03-18 20:51:38	[]	[{"url":"https://t.co/n36hMQVsle","expanded_url":"https://www.berliner-zeitung.de/news/frankreich-verhaengt-regionalen-lockdown-auch-in-paris-li.147164?utm_term=Autofeed&utm_medium=Social&utm_source=Twitter#Echobox=1616098693","display_url":"berliner-zeitung.de/news/frankreicâ€¦","indices":[135,158]}]		[]	[]			In den vergangenen Wochen hatte Frankreich auf vergleichsweise lockere Corona-Regeln gesetzt. Jetzt zieht die Regieâ€¦ https://t.co/rxJgXkxQ3a	258410.0	True	full
196702	196702	6053bd601ffa7f00383ba445	2021-03-18 20:51:39	[]	[]	Thu Mar 18 14:59:46 +0000 2021	[]	[{"url":"https://t.co/GFsAy9c5Ch","expanded_url":"https://pace.coe.int/en/files/29004/html","display_url":"pace.coe.int/en/files/29004â€¦","indices":[253,276]}]	Council of Europe passes motion and ruled vaccination is NOT mandatory, not to otherwise pressure to get vaccinated, and that no one is discriminated against for not having been vaccinated. Council requires member states to advise citizens of above. https://t.co/GFsAy9c5Ch	34396.0	RT @roccogalatilaw: Council of Europe passes motion and ruled vaccination is NOT mandatory, not to otherwise pressure to get vaccinated,â€¦	24.0	True	full
196703	196703	6053bd601ffa7f00383ba451	2021-03-18 20:51:39	[{"text":"Startups","indices":[233,242]},{"text":"startup","indices":[243,251]}]	[{"url":"https://t.co/5x0mz1oZBq","expanded_url":"https://briefly.co/anchor/Startup_companies/story/substack-faces-backlash-over-the-writers-it-supports-with-big-advances?f=bavarian&utm_source=Twitter&utm_medium=autotweet&utm_content=unhighlighted&utm_campaign=Startup_companies","display_url":"briefly.co/anchor/Startupâ€¦","indices":[208,231]}]		[]	[]			Substack faces backlash over the writers it supports with big advances (TechCrunch) Substack has attracted a numbeâ€¦ https://t.co/9nxQyHjSz2	2538.0	True	full
196704	196704	6053bd611ffa7f00383ba471	2021-03-18 20:51:39	[]	[{"url":"https://t.co/usa2BLZAqf","expanded_url":"https://apple.news/AVfUE2BQ4SBmQYCJyjUaiow","display_url":"apple.news/AVfUE2BQ4SBmQYâ€¦","indices":[123,146]}]		[]	[]			'Covid arm' from Moderna vaccine may be a 'GOOD' sign, expert says - Daily Mail The mandem said â€œCOVID ARM. â€œ ðŸ˜‚ðŸ˜‚â€¦ https://t.co/EYviT528b3	2692.0	True	full
196705	196705	6053bd611ffa7f00383ba479	2021-03-18 20:51:39	[{"text":"Mexico","indices":[306,313]},{"text":"CDMX","indices":[315,320]}]	[{"url":"https://t.co/omhLRztVG8","expanded_url":"http://bit.ly/3jL2lft","display_url":"bit.ly/3jL2lft","indices":[281,304]}]		[]	[]			@xindema @A_ausdenRuthen @HernanGomezB @FelipeCalderon n Palacio Nacional saben de la existencia de cuando menos 15â€¦ https://t.co/C6KHR2haOD	835.0	True	full
196706	196706	6053bd611ffa7f00383ba48b	2021-03-18 20:51:40	[]	[]	Tue Jan 12 22:23:17 +0000 2021	[{"text":"AgroDesarrollo","indices":[0,15]},{"text":"CÃºrcuma","indices":[19,27]},{"text":"CaquetÃ¡","indices":[28,36]},{"text":"SomosIndisol","indices":[155,168]},{"text":"TecnologÃ­a","indices":[172,183]},{"text":"ComunicaciÃ³n","indices":[186,199]}]	[{"url":"https://t.co/GiezAflJuw","expanded_url":"https://indisol.sopabuvi.com/la-curcuma-amazonica/","display_url":"indisol.sopabuvi.com/la-curcuma-amaâ€¦","indices":[114,137]}]	#AgroDesarrollo ðŸ‡¨ðŸ‡´ #CÃºrcuma #CaquetÃ¡ Producto orgÃ¡nico en sus tres presentaciones: RaÃ­z, hojuelas y en polvo ðŸ‘‰ðŸŒ� https://t.co/GiezAflJuw vÃ­a @IndisolCol #SomosIndisol ðŸ‡¨ðŸ‡´ #TecnologÃ­a y #ComunicaciÃ³n @ProyectoCiudad9 @InstitutoSINCHI @CaquetaResiste @tribunamazonica @AyniSol https://t.co/IebgtryRoQ	1367.0	RT @tecsolss: #AgroDesarrollo ðŸ‡¨ðŸ‡´ #CÃºrcuma #CaquetÃ¡ Producto orgÃ¡nico en sus tres presentaciones: RaÃ­z, hojuelas y en polvo ðŸ‘‰ðŸŒ� https://t.câ€¦	9.0	True	full
196707	196707	6053bd621ffa7f00383ba4e1	2021-03-18 20:51:40	[]	[]	Thu Mar 18 00:41:18 +0000 2021	[{"text":"EritreaEthiopiaAlliance","indices":[45,69]},{"text":"TPLF","indices":[144,149]},{"text":"TPLFLies","indices":[160,169]},{"text":"EritreaPrevails","indices":[170,186]},{"text":"EthiopiaPrevails","indices":[187,204]},{"text":"Eritrea","indices":[205,213]},{"text":"Ethiopia","indices":[214,223]},{"text":"TPLFCrimes","indices":[224,235]},{"text":"EU","indices":[236,239]},{"text":"US","indic…	[{"url":"https://t.co/oyj6dcjNsk","expanded_url":"https://www.youtube.com/watch?v=fj0CCNmOf5Q","display_url":"youtube.com/watch?v=fj0CCNâ€¦","indices":[253,276]}]	The same pattern behaviour designed to drain #EritreaEthiopiaAlliance of its most important resources, based on cooked evidence of support for #TPLF terrorism.#TPLFLies #EritreaPrevails #EthiopiaPrevails #Eritrea #Ethiopia #TPLFCrimes #EU #US @amnesty https://t.co/oyj6dcjNsk	546.0	RT @ArayaAfro: The same pattern behaviour designed to drain #EritreaEthiopiaAlliance of its most important resources, based on cooked evidâ€¦	99.0	True	full
196708	196708	6053bd621ffa7f00383ba4f9	2021-03-18 20:51:41	[]	[]	Thu Mar 18 19:30:00 +0000 2021	[]	[{"url":"https://t.co/3USn34pWb0","expanded_url":"https://cutt.ly/txwvsP8","display_url":"cutt.ly/txwvsP8","indices":[121,144]}]	Los profesionales cazadores conocen los movimientos no solo de los mÃ¡s buscados, sino tambiÃ©n de sus familias y amantes. https://t.co/3USn34pWb0	242734.0	RT @cocando: Los profesionales cazadores conocen los movimientos no solo de los mÃ¡s buscados, sino tambiÃ©n de sus familias y amantes. httpsâ€¦	262.0	True	full
196709	196709	6053bd621ffa7f00383ba503	2021-03-18 20:51:41	[]	[]	Thu Mar 18 12:23:00 +0000 2021	[]	[{"url":"https://t.co/cj3R13NCx9","expanded_url":"https://consumer.healthday.com/3-15-racist-redlining-policies-leave-legacy-of-higher-stroke-rates-for-black-americans-2650876343.html","display_url":"consumer.healthday.com/3-15-racist-reâ€¦","indices":[220,243]}]	Now-outlawed redlining practices from almost 100 yrs ago have been shown to increase stroke risk for Black people TODAY. These racial disparities â€” passed down through generations â€” continue to impact the health of POC! https://t.co/cj3R13NCx9	713488.0	RT @AttorneyCrump: Now-outlawed redlining practices from almost 100 yrs ago have been shown to increase stroke risk for Black people TODAY.â€¦	105.0	True	full
196710	196710	6053bd621ffa7f00383ba505	2021-03-18 20:51:41	[{"text":"COVID19","indices":[47,55]},{"text":"KidsInCages","indices":[60,72]},{"text":"BlackTwitter","indices":[74,87]},{"text":"BidenBorderCrisis","indices":[105,123]}]	[{"url":"https://t.co/rhem4BvkM1","expanded_url":"https://www.youtube.com/watch?v=VOrZoEbBsvk&t=622s","display_url":"youtube.com/watch?v=VOrZoEâ€¦","indices":[126,149]}]		[]	[]			@POTUS @JoeBiden I thought you all cared about #COVID19 and #KidsInCages. #BlackTwitter @MSNBC @NPR @GMAâ€¦ https://t.co/qzy6PO35wm	27.0	True	full
196711	196711	6053bd621ffa7f00383ba507	2021-03-18 20:51:41	[]	[]	Thu Mar 18 20:10:21 +0000 2021	[]	[{"url":"https://t.co/dTXxfBk5Js","expanded_url":"https://reut.rs/3cPfhPy","display_url":"reut.rs/3cPfhPy","indices":[198,221]}]	From @Breakingviews: The global vaccine race has been a lesson in risk appetites. Some societies are just better at embracing innovation and putting faith in technology than others, writes @rob1cox https://t.co/dTXxfBk5Js	2222427.0	RT @ReutersBiz: From @Breakingviews: The global vaccine race has been a lesson in risk appetites. Some societies are just better at embraciâ€¦	102915.0	True	full
196712	196712	6053bd621ffa7f00383ba50f	2021-03-18 20:51:41	[]	[]	Wed Mar 17 23:11:37 +0000 2021	[]	[{"url":"https://t.co/cUUPlRQwS1","expanded_url":"http://twitch.tv/theantifada","display_url":"twitch.tv/theantifada","indices":[127,150]}]	~STREAM~ Forever's Gonna Start Tonight: The Other 'Fight for 15' w/ @aufhebenkultur @spaceprole @jamie_elizabeth @as_a_worker https://t.co/cUUPlRQwS1 https://t.co/k8o4nfuZ9I	27133.0	RT @the_antifada: ~STREAM~ Forever's Gonna Start Tonight: The Other 'Fight for 15' w/ @aufhebenkultur @spaceprole @jamie_elizabeth @as_a_wâ€¦	1154.0	True	full
196713	196713	6053bd621ffa7f00383ba51d	2021-03-18 20:51:41	[]	[{"url":"https://t.co/8sRnFqoa8w","expanded_url":"https://bit.ly/3rZacL9","display_url":"bit.ly/3rZacL9","indices":[188,211]}]		[]	[]			Madre pide a Jhonny Rivera celulares como regalo para sus hijos. Â¿Lo insÃ³lito? Es la misma mujer que, dÃ­as atrÃ¡s,â€¦ https://t.co/LImCkxnlzj	3095237.0	True	full
196714	196714	6053bd631ffa7f00383ba523	2021-03-18 20:51:41	[]	[]	Thu Mar 18 18:57:38 +0000 2021	[]	[{"url":"https://t.co/CPIPpcytce","expanded_url":"https://interc.pt/2P0YWz7","display_url":"interc.pt/2P0YWz7","indices":[265,288]}]	Pfizer, Moderna, Johnson &amp; Johnson have told investors they will hike prices on vaccines soon and cash in as covid vaccines may be required annually. J&amp;J explained they will wait for the pandemic "to end" but they reserve the right to make the declaration. https://t.co/CPIPpcytce	178954.0	RT @lhfang: Pfizer, Moderna, Johnson &amp; Johnson have told investors they will hike prices on vaccines soon and cash in as covid vaccines mayâ€¦	5553.0	True	full
196715	196715	6053bd631ffa7f00383ba529	2021-03-18 20:51:41	[]	[]	Thu Mar 18 18:38:56 +0000 2021	[]	[{"url":"https://t.co/ngVgJKL18b","expanded_url":"https://www.gofundme.com/f/ayuda-a-mary-a-superar-el-covid19?utm_campaign=m_pd+share-sheet&utm_medium=copy_link_all&utm_source=customer","display_url":"gofundme.com/f/ayuda-a-maryâ€¦","indices":[253,276]}]	Acabo de hacer una actualizaciÃ³n en la campaÃ±a de GoFundMe para mi mamÃ¡. Debimos ajustar el monto objetivo, ya que debe permanecer unos dÃ­as mÃ¡s hospitalizada. Les dejo el link con la explicaciÃ³n y les agradecerÃ­a de nuevo que me dayuden a difundirlo ðŸ™�ðŸ�¼https://t.co/ngVgJKL18b	6485.0	RT @AriGabriella: Acabo de hacer una actualizaciÃ³n en la campaÃ±a de GoFundMe para mi mamÃ¡. Debimos ajustar el monto objetivo, ya que debe pâ€¦	267.0	True	full
196716	196716	6053bd631ffa7f00383ba52b	2021-03-18 20:51:41	[]	[]	Thu Mar 18 20:24:00 +0000 2021	[{"text":"Lelo","indices":[5,10]},{"text":"CuandoElOdioEstaDeModa","indices":[117,140]}]	[{"url":"https://t.co/YrU8twAHBZ","expanded_url":"https://twitter.com/VillaFernando_/status/1372643809792770050","display_url":"twitter.com/VillaFernando_â€¦","indices":[141,164]}]	Mira #Lelo @ecuarauz una mÃ¡s de tu amo y sus lacayos que se burlan, agreden a los ecuatorianos y de sus familias ðŸ¤¬ðŸ�€ #CuandoElOdioEstaDeModa https://t.co/YrU8twAHBZ	886.0	RT @BenderPaez: Mira #Lelo @ecuarauz una mÃ¡s de tu amo y sus lacayos que se burlan, agreden a los ecuatorianos y de sus familias ðŸ¤¬ðŸ�€ #Cuandâ€¦	61.0	True	full
196717	196717	6053bd631ffa7f00383ba52f	2021-03-18 20:51:41	[]	[]	Thu Mar 18 18:14:38 +0000 2021	[]	[{"url":"https://t.co/OwwzLGj2nX","expanded_url":"https://twitter.com/robbystarbuck/status/1372610712737095685","display_url":"twitter.com/robbystarbuck/â€¦","indices":[280,303]}]	This is indeed straight fire Fauci was wrong on masks when it mattered (at the beginning of the outbreak) and now he's effectively downplaying the vaccine Rand has it right: tell people that they can stop wearing masks if they've been vaccinated and vaccine hesitancy goes away https://t.co/OwwzLGj2nX	153023.0	RT @willchamberlain: This is indeed straight fire Fauci was wrong on masks when it mattered (at the beginning of the outbreak) and now he'â€¦	22.0	True	full
196718	196718	6053bd631ffa7f00383ba533	2021-03-18 20:51:41	[]	[]	Thu Mar 18 20:50:07 +0000 2021	[{"text":"SignsOfSpring","indices":[133,147]}]	[{"url":"https://t.co/R90CwTy8Db","expanded_url":"https://bbc.in/2QgMLik","display_url":"bbc.in/2QgMLik","indices":[197,220]}]	Spring is on the way. Days get longer and nature wakes from its winter slumber. Elizabeth Rizzini from @BBCLondonNews looks for the #SignsOfSpring near her. For more visit us on our Instagram - https://t.co/R90CwTy8Db https://t.co/VuXutY4Lj5	484323.0	RT @bbcweather: Spring is on the way. Days get longer and nature wakes from its winter slumber. Elizabeth Rizzini from @BBCLondonNews lookâ€¦	3107.0	True	full
196719	196719	6053bd631ffa7f00383ba53b	2021-03-18 20:51:41	[]	[]	Thu Mar 18 19:11:16 +0000 2021	[]	[{"url":"https://t.co/rKrVebUeqF","expanded_url":"https://okdiario.com/mas-comunidades/francina-armengol-acude-comida-privada-dentro-del-ayuntamiento-ibiza-que-incumple-normas-anti-covid-6977493","display_url":"okdiario.com/mas-comunidadeâ€¦","indices":[222,245]}]	Los covidianos tragacionistas cumpliendo todo lo que les imponen mientras los polÃ­ticos se rÃ­en de ellos. Â¡Beeeeee! Armengol acude a una comida privada dentro del Ayuntamiento de Ibiza que incumple las normas anti-covid: https://t.co/rKrVebUeqF	395.0	RT @Chema_Leiva: Los covidianos tragacionistas cumpliendo todo lo que les imponen mientras los polÃ­ticos se rÃ­en de ellos. Â¡Beeeeee! Armenâ€¦	204.0	True	full
196720	196720	6053bd631ffa7f00383ba53d	2021-03-18 20:51:41	[]	[]	Thu Mar 18 20:00:00 +0000 2021	[{"text":"bcpoli","indices":[222,229]}]	[{"url":"https://t.co/OY9p4Gg3ry","expanded_url":"https://www.citynews1130.com/2021/03/17/bc-housing-market/","display_url":"citynews1130.com/2021/03/17/bc-â€¦","indices":[230,253]}]	glad to see @bcndp taking the visionary stance of "wait and see" on a housing market that's been broken for decades to fix inequality at its root and get housing built, we must replace existing taxes with land value tax! #bcpoli https://t.co/OY9p4Gg3ry	1126.0	RT @YoungBCGreens: glad to see @bcndp taking the visionary stance of "wait and see" on a housing market that's been broken for decades toâ€¦	118.0	True	full
196721	196721	6053bd631ffa7f00383ba56f	2021-03-18 20:51:42	[]	[]	Thu Mar 18 18:38:56 +0000 2021	[]	[{"url":"https://t.co/ngVgJKL18b","expanded_url":"https://www.gofundme.com/f/ayuda-a-mary-a-superar-el-covid19?utm_campaign=m_pd+share-sheet&utm_medium=copy_link_all&utm_source=customer","display_url":"gofundme.com/f/ayuda-a-maryâ€¦","indices":[253,276]}]	Acabo de hacer una actualizaciÃ³n en la campaÃ±a de GoFundMe para mi mamÃ¡. Debimos ajustar el monto objetivo, ya que debe permanecer unos dÃ­as mÃ¡s hospitalizada. Les dejo el link con la explicaciÃ³n y les agradecerÃ­a de nuevo que me dayuden a difundirlo ðŸ™�ðŸ�¼https://t.co/ngVgJKL18b	6485.0	RT @AriGabriella: Acabo de hacer una actualizaciÃ³n en la campaÃ±a de GoFundMe para mi mamÃ¡. Debimos ajustar el monto objetivo, ya que debe pâ€¦	114.0	True	full
196722	196722	6053bd641ffa7f00383ba577	2021-03-18 20:51:42	[]	[]	Thu Mar 18 19:05:39 +0000 2021	[]	[{"url":"https://t.co/7MfpM8i86T","expanded_url":"https://secure.qgiv.com/for/apfd","display_url":"secure.qgiv.com/for/apfd","indices":[253,276]}]	Greetings! We just made a $10k donation from our emergency fund to @AsianPacificFnd's COVID-19 program which supports nonprofits in the Bay Area that are addressing the rise in racism, bullying, unemployment, &amp; fatality rates. Donate or learn more: https://t.co/7MfpM8i86T	33689.0	RT @CriticalRoleFDN: Greetings! We just made a $10k donation from our emergency fund to @AsianPacificFnd's COVID-19 program which supportsâ€¦	17.0	True	full
196723	196723	6053bd641ffa7f00383ba591	2021-03-18 20:51:42	[]	[{"url":"https://t.co/myXKKULdgB","expanded_url":"https://www.lapresse.ca/covid-19/2020-05-03/cinq-jours-en-zone-rouge","display_url":"lapresse.ca/covid-19/2020-â€¦","indices":[153,176]}]		[]	[]			5/10 @ihachey en est Ã sa onziÃ¨me (!!!) nomination aux @NNA_CCJ Cette fois dans les catÃ©gories chronique et reportaâ€¦ https://t.co/aCBs8Ez6QU	5494.0	True	full
196724	196724	6053bd641ffa7f00383ba59f	2021-03-18 20:51:43	[]	[]	Thu Mar 18 20:48:01 +0000 2021	[{"text":"Ù…ÙˆØ¹Ø¯_Ù„ÙŠÙ„Ù‡_Ø§Ù„Ù‚Ø¯Ø±_Ù�ÙŠ_Ø±Ù…Ø¶Ø§Ù†_Ù„Ø¹Ø§Ù…ÙƒÙ…_Ù‡Ø°Ø§_1442","indices":[0,41]}]	[{"url":"https://t.co/hCfIV4gfA5","expanded_url":"https://youtu.be/Un93bXs0TWk","display_url":"youtu.be/Un93bXs0TWk","indices":[221,244]}]	#Ù…ÙˆØ¹Ø¯_Ù„ÙŠÙ„Ù‡_Ø§Ù„Ù‚Ø¯Ø±_Ù�ÙŠ_Ø±Ù…Ø¶Ø§Ù†_Ù„Ø¹Ø§Ù…ÙƒÙ…_Ù‡Ø°Ø§_1442 "ÙˆÙ…Ù† ÙƒÙ�Ø± Ù�Ù…ØµÙŠØ±Ù‡ Ø¥Ù„Ù‰ Ø§Ù„Ø¬Ø­ÙŠÙ… ÙˆÙ…Ù† Ø§ØªÙ‘Ø¨Ø¹ Ø¯Ø§Ø¹ÙŠ Ø§Ù„Ù„Ù‡ Ø®Ù„ÙŠÙ�ØªÙ‡ Ø§Ù„Ù…Ù‡Ø¯ÙŠÙ‘ Ù†Ø§ØµØ± Ù…Ø­Ù…Ø¯ Ø¥Ù„Ù‰ Ø§ØªÙ‘Ø¨Ø§Ø¹ Ø§Ù„Ù‚Ø±Ø¢Ù† Ø§Ù„Ø¹Ø¸ÙŠÙ… Ù�Ù‚Ø¯ Ù‡Ù�Ø¯ÙŠ Ø¥Ù„Ù‰ ØµØ±Ø§Ø· Ù…Ø³ØªÙ‚ÙŠÙ…" Ø§Ù„Ø¥Ù…Ø§Ù… Ø§Ù„Ù…Ù‡Ø¯ÙŠÙ‘ Ù†Ø§ØµØ± Ù…Ø­Ù…Ø¯ Ø§Ù„ÙŠÙ…Ø§Ù†ÙŠÙ‘ 02 - 03 - 2021 Ù…Ù€ ðŸ‘‡ ðŸ‘‡ https://t.co/…	327.0	RT @HTpUERoh7o28wwY: #Ù…ÙˆØ¹Ø¯_Ù„ÙŠÙ„Ù‡_Ø§Ù„Ù‚Ø¯Ø±_Ù�ÙŠ_Ø±Ù…Ø¶Ø§Ù†_Ù„Ø¹Ø§Ù…ÙƒÙ…_Ù‡Ø°Ø§_1442 "ÙˆÙ…Ù† ÙƒÙ�Ø± Ù�Ù…ØµÙŠØ±Ù‡ Ø¥Ù„Ù‰ Ø§Ù„Ø¬Ø­ÙŠÙ… ÙˆÙ…Ù† Ø§ØªÙ‘Ø¨Ø¹ Ø¯Ø§Ø¹ÙŠ Ø§Ù„Ù„Ù‡ Ø®Ù„ÙŠÙ�ØªÙ‡ Ø§Ù„Ù…Ù‡Ø¯ÙŠÙ‘ Ù†Ø§ØµØ± Ù…Ø­Ù…Ø¯ Ø¥Ù„Ù‰â€¦	98.0	True	full
196725	196725	6053bd641ffa7f00383ba5ab	2021-03-18 20:51:43	[]	[]	Thu Mar 18 17:23:09 +0000 2021	[]	[{"url":"https://t.co/gpLu2s39hY","expanded_url":"https://www.francebleu.fr/infos/culture-loisirs/coronavirus-roselyne-bachelot-espere-pouvoir-desserrer-l-etau-sur-les-festivals-1616074574","display_url":"francebleu.fr/infos/culture-â€¦","indices":[254,277]}]	PossibilitÃ© de Festival DEBOUT et d'une jauge Ã plus de 5000 l'Ã©tÃ© prochain d'aprÃ¨s @R_Bachelot "Et pourquoi pas augmenter les jauges et ... pourquoi pas, complÃ¨tement debout". Nous manquons de rÃ©ponses claires.@MotocultorFest rÃ©pondera prÃ©sent en aoÃ»t. https://t.co/gpLu2s39hY	3725.0	RT @YannLeBaraillec: PossibilitÃ© de Festival DEBOUT et d'une jauge Ã plus de 5000 l'Ã©tÃ© prochain d'aprÃ¨s @R_Bachelot "Et pourquoi pas augmeâ€¦	57.0	True	full
196726	196726	6053bd641ffa7f00383ba5af	2021-03-18 20:51:43	[]	[]	Thu Mar 18 20:45:03 +0000 2021	[{"text":"Automotriz","indices":[0,11]}]	[{"url":"https://t.co/JyTpi5pXS7","expanded_url":"https://energiahoy.com/2021/03/18/amazon-pone-en-circulacion-sus-furgonetas-electricas/","display_url":"energiahoy.com/2021/03/18/amaâ€¦","indices":[131,154]}]	#Automotriz| Amazon estima tener desplegadas 10 mil furgonetas elÃ©ctricas para repartos en 2022 y 100 mil en circulaciÃ³n para 2030 https://t.co/JyTpi5pXS7	9865.0	RT @energiahoy: #Automotriz| Amazon estima tener desplegadas 10 mil furgonetas elÃ©ctricas para repartos en 2022 y 100 mil en circulaciÃ³n paâ€¦	513.0	True	full
196727	196727	6053bd641ffa7f00383ba5b7	2021-03-18 20:51:43	[]	[]	Thu Mar 18 08:16:15 +0000 2021	[]	[{"url":"https://t.co/JeaSJN47Co","expanded_url":"https://richieallen.co.uk/hancock-is-terrified-that-under-50s-will-refuse-covid-vaccine/","display_url":"richieallen.co.uk/hancock-is-terâ€¦","indices":[165,188]}]	I believe Hancock is lying. There is no shortfall in supply. They are terrified that younger people will refuse their experimental medicine. Please read and share. https://t.co/JeaSJN47Co	39547.0	RT @BBGRichie: I believe Hancock is lying. There is no shortfall in supply. They are terrified that younger people will refuse their experiâ€¦	356.0	True	full
196728	196728	6053bd641ffa7f00383ba5d5	2021-03-18 20:51:43	[]	[{"url":"https://t.co/0SoxUFbBgd","expanded_url":"https://www.wsj.com/articles/tom-hanks-on-the-pandemic-year-never-play-solitaire-again-11616075968","display_url":"wsj.com/articles/tom-hâ€¦","indices":[186,209]}]		[]	[]			If you are in favor of lockdowns, as an answer to this crisis, you are OK with squandering precious time. And noâ€¦ https://t.co/HcjEfkImoK	32.0	True	full
196729	196729	6053bd651ffa7f00383ba5e1	2021-03-18 20:51:43	[]	[]	Thu Mar 18 20:49:50 +0000 2021	[]	[{"url":"https://t.co/duYF9dG2v2","expanded_url":"https://twitter.com/MDSuarez/status/1372597102023483394","display_url":"twitter.com/MDSuarez/statuâ€¦","indices":[278,301]}]	Estamos en un momento clave. Con paÃ­ses de la regiÃ³n en situaciones muy difÃ­ciles: Brasil, Paraguay, Chile, PerÃº, Uruguay. Con dificultades para que lleguen mÃ¡s vacunas, con 3 variantes del coronavirus original, preocupantes, q ya fueron detectadas en el paÃ­s. Â¿En quÃ© piensan? https://t.co/duYF9dG2v2	13715.0	RT @Andrea_Gentil: Estamos en un momento clave. Con paÃ­ses de la regiÃ³n en situaciones muy difÃ­ciles: Brasil, Paraguay, Chile, PerÃº, Uruguaâ€¦	203.0	True	full
196730	196730	6053bd651ffa7f00383ba5ed	2021-03-18 20:51:43	[{"text":"CannabisNews","indices":[127,140]},{"text":"TNMNews","indices":[141,149]}]	[{"url":"https://t.co/s7Roflg82A","expanded_url":"https://tnm.news/a33028e0","display_url":"tnm.news/a33028e0","indices":[86,109]}]		[]	[]			120 Pounds Of Marijuana Located On Flight From Sacramento To Buffalo â€“ CBS Sacramento https://t.co/s7Roflg82A viaâ€¦ https://t.co/arAmn8qJCC	4993.0	True	full
196731	196731	6053bd651ffa7f00383ba5ef	2021-03-18 20:51:43	[]	[]	Thu Mar 18 19:44:47 +0000 2021	[]	[{"url":"https://t.co/b8WPLI9qak","expanded_url":"https://taz.de/Geschaefte-machen-mit-der-Pandemie/!5754871/","display_url":"taz.de/Geschaefte-macâ€¦","indices":[191,214]}]	Eva Rosen bekommt in Monat gut 1680 Euro an "Schenkungen". Ich werde jetzt auch Schwurbler. Die verdienen sich dumm und dÃ¤mlich und das dafÃ¼r das sie "Intelligenzbestien" voll Schwurbeln https://t.co/b8WPLI9qak	3039.0	RT @Nightmare_Keks: Eva Rosen bekommt in Monat gut 1680 Euro an "Schenkungen". Ich werde jetzt auch Schwurbler. Die verdienen sich dummâ€¦	205.0	True	full
196732	196732	6053bd651ffa7f00383ba5f1	2021-03-18 20:51:43	[]	[]	Thu Mar 18 15:55:46 +0000 2021	[]	[{"url":"https://t.co/dqnMRsqSvS","expanded_url":"http://bit.ly/3eXblPt","display_url":"bit.ly/3eXblPt","indices":[226,249]}]	Dr. Peter Juni, scientific director of Ontario's COVID-19 scientific advisory table, says the Golden Horseshoe needs a strict, three-week lockdown in order to control the spread of variants while vaccines kick in. Read more: https://t.co/dqnMRsqSvS https://t.co/ReU262QPoa	1076067.0	RT @CTVNews: Dr. Peter Juni, scientific director of Ontario's COVID-19 scientific advisory table, says the Golden Horseshoe needs a strict,â€¦	43.0	True	full
196733	196733	6053bd651ffa7f00383ba5f3	2021-03-18 20:51:43	[{"text":"Florida","indices":[155,163]}]	[{"url":"https://t.co/y0GIYKmDSJ","expanded_url":"https://www.tampabay.com/news/florida-politics/2021/03/17/legislators-want-to-let-local-government-regulate-smoking-in-parks-but-not-mask-wearing/","display_url":"tampabay.com/news/florida-pâ€¦","indices":[164,187]}]		[]	[]			Strip away the amusement parks and beaches...and you're left with a steaming pile of @FLGOPMajority andâ€¦ https://t.co/Q5MGGwIvjc	152.0	True	full
196734	196734	6053bd651ffa7f00383ba5fb	2021-03-18 20:51:43	[]	[]	Thu Mar 18 16:07:31 +0000 2021	[{"text":"MainstreamMedia","indices":[20,36]},{"text":"PNG","indices":[55,59]},{"text":"Hopeful","indices":[241,249]}]	[{"url":"https://t.co/HtXodC72K5","expanded_url":"https://www.theguardian.com/world/2021/mar/18/papua-new-guinea-to-impose-month-long-restrictions-as-covid-outbreak-spirals","display_url":"theguardian.com/world/2021/marâ€¦","indices":[252,275]}]	Don't be alarmed by #MainstreamMedia headlines flaming #PNG Covid19 surge. It is NOT out of control! However, we're equally concerned. PNG's disproportionate doctor to people ratio is a chronic health capacity issue pointed out by pandemic! #Hopeful ðŸ™� https://t.co/HtXodC72K5	916.0	RT @PacGeopolitics: Don't be alarmed by #MainstreamMedia headlines flaming #PNG Covid19 surge. It is NOT out of control! However, we're equâ€¦	2970.0	True	full
196735	196735	6053bd651ffa7f00383ba60d	2021-03-18 20:51:44	[]	[]	Thu Mar 18 20:34:59 +0000 2021	[]	[{"url":"https://t.co/bUU3PuyDuD","expanded_url":"https://m.youtube.com/watch?v=VtGyXDMMP3E","display_url":"m.youtube.com/watch?v=VtGyXDâ€¦","indices":[256,279]}]	Interesting comment from Sergei Lavrov on vaccine passports â€œThe initiative runs counter to the rules of democracy because EU countries decided that vaccination would be voluntary... The principle that vaccination should be voluntary is very important.â€� https://t.co/bUU3PuyDuD	4497.0	RT @theblogmire: Interesting comment from Sergei Lavrov on vaccine passports â€œThe initiative runs counter to the rules of democracy becausâ€¦	367.0	True	full
196736	196736	6053bd651ffa7f00383ba617	2021-03-18 20:51:44	[]	[]	Thu Mar 18 18:00:39 +0000 2021	[]	[{"url":"https://t.co/Ks43XwFnqn","expanded_url":"https://www.afmps.be/fr/news/coronavirus_les_avantages_du_covid_19_vaccine_astrazeneca_lemportent_toujours_sur_les_risques","display_url":"afmps.be/fr/news/coronaâ€¦","indices":[214,237]}]	Coronavirus : les avantages du COVID-19 Vaccine AstraZeneca l'emportent toujours sur les risques malgrÃ© un lien possible avec de rares formations de caillots sanguins associÃ© Ã un taux bas de plaquettes sanguines https://t.co/Ks43XwFnqn https://t.co/Q2nHwbHvYr	769.0	RT @AFMPS_BE: Coronavirus : les avantages du COVID-19 Vaccine AstraZeneca l'emportent toujours sur les risques malgrÃ© un lien possible avecâ€¦	2314.0	True	full
196737	196737	6053bd651ffa7f00383ba61b	2021-03-18 20:51:44	[]	[]	Thu Mar 18 20:21:24 +0000 2021	[]	[{"url":"https://t.co/mkYwBVCU1k","expanded_url":"https://www.theguardian.com/commentisfree/2021/mar/18/covid-inquiry-pandemic-britain-woeful-unpreparedness?CMP=Share_iOSApp_Other","display_url":"theguardian.com/commentisfree/â€¦","indices":[213,236]}]	An excellent piece from my colleague â�¦@charlot_summersâ�© - there is much to fix in the NHS, but the true challenge is the massive inequality in our country which underpins much of our devastating Covid death toll. https://t.co/mkYwBVCU1k	14013.0	RT @andymoz78: An excellent piece from my colleague â�¦@charlot_summersâ�© - there is much to fix in the NHS, but the true challenge is the masâ€¦	288.0	True	full
196738	196738	6053bd651ffa7f00383ba61f	2021-03-18 20:51:44	[]	[]	Thu Mar 18 18:14:10 +0000 2021	[{"text":"EspaÃ±a","indices":[135,142]},{"text":"COVID19","indices":[143,151]}]	[{"url":"https://t.co/xnl2TAFfsc","expanded_url":"https://diariosanitario.com/casos-coronavirus-espana/","display_url":"diariosanitario.com/casos-coronaviâ€¦","indices":[152,175]}]	ðŸ“ŒLa incidencia COVID cambia de tendencia en EspaÃ±a â–¶ï¸�117 muertes por coronavirus en las Ãºltimas 24 horas â–¶ï¸�SituaciÃ³n por autonomÃ­as ðŸ”» #EspaÃ±a #COVID19 https://t.co/xnl2TAFfsc	3665.0	RT @DiarioSanitari0: ðŸ“ŒLa incidencia COVID cambia de tendencia en EspaÃ±a â–¶ï¸�117 muertes por coronavirus en las Ãºltimas 24 horas â–¶ï¸�SituaciÃ³nâ€¦	101.0	True	full
196739	196739	6053bd651ffa7f00383ba623	2021-03-18 20:51:44	[]	[]	Wed Mar 17 19:00:29 +0000 2021	[]	[{"url":"https://t.co/RlUVYTDDOo","expanded_url":"https://biologicaldiversity.org/w/news/press-releases/killing-of-native-wildlife-by-federal-wildlife-services-declined-sharply-in-2020-2021-03-17/","display_url":"biologicaldiversity.org/w/news/press-râ€¦","indices":[265,288]}]	In 2020, USDA killed 433,192 native animals, often at the request of ranchers &amp; farmers unwilling to coexist with wildlife. They intentionally killed 381 gray wolves; 62,537 adult coyotes; 434 black bears; 276 mountain lions; 2,527 foxes; &amp; 25,400 beavers. https://t.co/RlUVYTDDOo	2643.0	RT @LoriAnnBurd: In 2020, USDA killed 433,192 native animals, often at the request of ranchers &amp; farmers unwilling to coexist with wildlifeâ€¦	704.0	True	full
196740	196740	6053bd661ffa7f00383ba639	2021-03-18 20:51:44	[]	[]	Thu Mar 18 20:30:23 +0000 2021	[{"text":"Python","indices":[15,22]},{"text":"online","indices":[214,221]},{"text":"100daysofcode","indices":[222,236]},{"text":"coding","indices":[237,244]},{"text":"womenwhocode","indices":[245,258]},{"text":"codenewbies","indices":[259,271]}]	[{"url":"https://t.co/3mzNAngxoA","expanded_url":"https://media4you.social/career-development/#offer1","display_url":"media4you.social/career-developâ€¦","indices":[189,212]}]	*2021 Complete #Python Bootcamp From Zero to Hero as low as 11.99 Start from the basics and go all the way to creating your own applications and games. Start: 15/03/2021 End: 31/03/2021 https://t.co/3mzNAngxoA #online #100daysofcode #coding #womenwhocode #codenewbies https://t.co/lQ2zsLf9Fs	23560.0	RT @byLilyV: *2021 Complete #Python Bootcamp From Zero to Hero as low as 11.99 Start from the basics and go all the way to creating your oâ€¦	199.0	True	full
196741	196741	6053bd661ffa7f00383ba63b	2021-03-18 20:51:44	[]	[]	Thu Mar 18 20:50:33 +0000 2021	[{"text":"PlanoMunicipalDeSaudeParticipativo","indices":[16,51]},{"text":"Niteroi","indices":[99,107]},{"text":"SUS","indices":[195,199]}]	[{"url":"https://t.co/yp4eWtGvp5","expanded_url":"https://www.youtube.com/watch?v=EDgRbJFORrc","display_url":"youtube.com/watch?v=EDgRbJâ€¦","indices":[257,280]}]	O lanÃ§amento do #PlanoMunicipalDeSaudeParticipativo tambÃ©m estÃ¡ no canal da Secretaria de SaÃºde de #Niteroi no YouTube. O Plano Ã© uma integraÃ§Ã£o com a sociedade p/ definir objetivos e metas p/ o #SUS entre os anos 2022-2025 Confira e se inscreva no canal: https://t.co/yp4eWtGvp5	5859.0	RT @saudeniteroi: O lanÃ§amento do #PlanoMunicipalDeSaudeParticipativo tambÃ©m estÃ¡ no canal da Secretaria de SaÃºde de #Niteroi no YouTube. Oâ€¦	246.0	True	full
196742	196742	6053bd661ffa7f00383ba643	2021-03-18 20:51:44	[]	[]	Thu Mar 18 20:50:44 +0000 2021	[]	[{"url":"https://t.co/2itMznC3PZ","expanded_url":"https://www1.folha.uol.com.br/equilibrioesaude/2021/03/71-apoiam-restricao-de-comercio-e-servicos-contra-covid-19-diz-datafolha.shtml?utm_source=twitter&utm_medium=social-media&utm_content=geral&utm_campaign=noticias","display_url":"www1.folha.uol.com.br/equilibrioesauâ€¦","indices":[228,251]}]	Especialistas recomendam e 71% da populaÃ§Ã£o defende restriÃ§Ãµes mais rÃ­gidas para os comÃ©rcios. Ã‰ urgente um lockdown com direitos, com auxÃ­lio emergencial e vacinas para barrar a curva de contagio. Ã‰ pela vida e pela economia! https://t.co/2itMznC3PZ	254216.0	RT @taliriapetrone: Especialistas recomendam e 71% da populaÃ§Ã£o defende restriÃ§Ãµes mais rÃ­gidas para os comÃ©rcios. Ã‰ urgente um lockdown coâ€¦	125.0	True	full
196743	196743	6053bd661ffa7f00383ba65b	2021-03-18 20:51:45	[]	[]	Wed Mar 17 19:50:26 +0000 2021	[{"text":"Corona","indices":[132,139]},{"text":"Lauterbach","indices":[140,151]}]	[{"url":"https://t.co/7P2G8JLHoH","expanded_url":"https://twitter.com/jens_140081/status/1372262458509905920","display_url":"twitter.com/jens_140081/stâ€¦","indices":[152,175]}]	Irrenhaus. Wir leben in einem absolut bizarr gewordenen Irrenhaus! Leute... echt... WANN verdammtnochmal wacht Ihr endlich auf??? #Corona #Lauterbach https://t.co/7P2G8JLHoH	1017.0	RT @WeCon14: Irrenhaus. Wir leben in einem absolut bizarr gewordenen Irrenhaus! Leute... echt... WANN verdammtnochmal wacht Ihr endlich auâ€¦	689.0	True	full
196744	196744	6053bd661ffa7f00383ba66d	2021-03-18 20:51:45	[]	[]	Wed Mar 17 11:23:09 +0000 2021	[{"text":"ISSGA","indices":[37,43]}]	[{"url":"https://t.co/AX7hlKTqfn","expanded_url":"http://issga.xunta.gal/portal/contido/actualidade/novas/nova_1350.html?lang=gl","display_url":"issga.xunta.gal/portal/contidoâ€¦","indices":[255,278]}]	Presentamos o Plan de actividades do #ISSGA para 2021 cun total de sete eixos e 60 actuaciÃ³ns. Darase prioridade Ã¡ Unidade de referencia covid-19 e Ã¡s campaÃ±as de prevenciÃ³n de riscos laborais en eidos como a pesca, a agricultura e o sector forestal. https://t.co/AX7hlKTqfn https://t.co/rBfUmUKwY1	3160.0	RT @issga_xunta: Presentamos o Plan de actividades do #ISSGA para 2021 cun total de sete eixos e 60 actuaciÃ³ns. Darase prioridade Ã¡ Unidaâ€¦	198.0	True	full
196745	196745	6053bd661ffa7f00383ba681	2021-03-18 20:51:45	[]	[]	Thu Mar 18 16:49:57 +0000 2021	[]	[{"url":"https://t.co/FMp5RHVYkC","expanded_url":"https://twitter.com/jenarovillamil/status/1372589657909829636","display_url":"twitter.com/jenarovillamilâ€¦","indices":[281,304]}]	Por consigna operaban siempre; el â€œperiodismoâ€� era solo una mÃ¡s de las muchas armas del viejo rÃ©gimen y la oligarquÃ­a. Sus investigaciones eran en realidad filtraciones de Los Pinos. No conciben que sea de otra manera. Acostumbrados a obedecer no saben lo que es la independencia. https://t.co/FMp5RHVYkC	576898.0	RT @epigmenioibarra: Por consigna operaban siempre; el â€œperiodismoâ€� era solo una mÃ¡s de las muchas armas del viejo rÃ©gimen y la oligarquÃ­a.â€¦	14.0	True	full
196746	196746	6053bd671ffa7f00383ba693	2021-03-18 20:51:45	[]	[]	Fri Mar 05 03:20:36 +0000 2021	[{"text":"sfm","indices":[113,117]},{"text":"sfmoney","indices":[118,126]},{"text":"sfmnews","indices":[127,135]},{"text":"sfmairdrop","indices":[136,147]}]	[{"url":"https://t.co/KjOyUy2u7h","expanded_url":"https://t.me/SfmoneyAirdropBot","display_url":"t.me/SfmoneyAirdropâ€¦","indices":[88,111]}]	ð�—”ð�—¶ð�—¿ð�—±ð�—¿ð�—¼ð�—½: ð�—¦ð�—™ð�— ð�—¢ð�—¡ð�—˜ð�—¬ (ð�—¦ð�—™ð�— ) ð�—¥ð�—²ð�˜„ð�—®ð�—¿ð�—±: 10 SFM (50$) for Join ð�—¥ð�—²ð�—³ð�—²ð�—¿ð�—¿ð�—®ð�—¹: 3 SFM (15$) Start bot: https://t.co/KjOyUy2u7h #sfm #sfmoney #sfmnews #sfmairdrop https://t.co/oSuHY9yaPr	63677.0	RT @SFMONEY_SFM: ð�—”ð�—¶ð�—¿ð�—±ð�—¿ð�—¼ð�—½: ð�—¦ð�—™ð�— ð�—¢ð�—¡ð�—˜ð�—¬ (ð�—¦ð�—™ð�— ) ð�—¥ð�—²ð�˜„ð�—®ð�—¿ð�—±: 10 SFM (50$) for Join ð�—¥ð�—²ð�—³ð�—²ð�—¿ð�—¿ð�—®ð�—¹: 3 SFM (15$) Start bot: https://t.co/KjOyUy2u7h #sfm #sfmâ€¦	65.0	True	full
196747	196747	6053bd671ffa7f00383ba695	2021-03-18 20:51:45	[]	[{"url":"https://t.co/yBk1HHLKOq","expanded_url":"https://youtu.be/TzIym0eZsH0","display_url":"youtu.be/TzIym0eZsH0","indices":[127,150]}]		[]	[]			ðŸ˜‚ðŸ˜‚ðŸ˜‚ @greg_boyd now hear the sound of victory by Paula White! I wonder what ever happened to the Ã�ngels coming fromâ€¦ https://t.co/Xf2xMeR5Ps	188.0	True	full
196748	196748	6053bd671ffa7f00383ba69b	2021-03-18 20:51:45	[]	[]	Thu Mar 18 07:45:00 +0000 2021	[{"text":"TDIM","indices":[0,5]},{"text":"Popstars","indices":[155,164]}]	[{"url":"https://t.co/eNYqDaziXG","expanded_url":"https://youtube.com/watch?v=t8dZgf6uBOU","display_url":"youtube.com/watch?v=t8dZgfâ€¦","indices":[111,134]}]	#TDIM 2001ðŸ“€ 'Hear'Say are the ðŸ‡¬ðŸ‡§ #1. â€œIâ€™m here to be a pop star. Iâ€™m sick of being skint" â€“ Noel Sullivan. ðŸŽµ https://t.co/eNYqDaziXG Watching chunks of #Popstars on YouTube, what strikes me about the show, seen in the vengeful, judgemental Britain of 2021, is its kindness. https://t.co/h3C5hedHLR	3944.0	RT @goonerbeau: #TDIM 2001ðŸ“€ 'Hear'Say are the ðŸ‡¬ðŸ‡§ #1. â€œIâ€™m here to be a pop star. Iâ€™m sick of being skint" â€“ Noel Sullivan. ðŸŽµ https://t.coâ€¦	4751.0	True	full
196749	196749	6053bd671ffa7f00383ba6a3	2021-03-18 20:51:45	[{"text":"Campagne","indices":[20,29]},{"text":"Covid19","indices":[49,57]}]	[{"url":"https://t.co/0g88ddSVcY","expanded_url":"https://actu.fr/societe/jura-de-nouveaux-rendez-vous-pour-une-premiere-vaccination-contre-la-covid19_40355077.html","display_url":"actu.fr/societe/jura-dâ€¦","indices":[131,154]}]		[]	[]			Dans le cadre de la #Campagne de lutte contre la #Covid19, de nouveaux rendez - vous pour une premiere vaccinationâ€¦ https://t.co/q8BWWw9JPh	1498.0	True	full
196750	196750	6053bd671ffa7f00383ba6bb	2021-03-18 20:51:45	[{"text":"COVID19","indices":[127,135]}]	[{"url":"https://t.co/7jNHntr3nK","expanded_url":"https://www.metropoles.com/colunas/grande-angular/assessor-de-33-anos-do-senador-major-olimpio-esta-intubado-com-covid-19","display_url":"metropoles.com/colunas/grandeâ€¦","indices":[174,197]}]		[]	[]			Um fio puxa o outro, infelizmente. Assessor de 33 anos do Senador Major OlÃ­mpio estÃ¡ internado em estado grave contâ€¦ https://t.co/xP6TpiNAHW	753.0	True	full
196751	196751	6053bd671ffa7f00383ba6db	2021-03-18 20:51:46	[]	[]	Thu Mar 18 20:06:32 +0000 2021	[]	[{"url":"https://t.co/Jf3I1aqVwW","expanded_url":"https://www.cbc.ca/news/canada/british-columbia/vaccine-plan-bc-update-march-18-2021-1.5955231","display_url":"cbc.ca/news/canada/brâ€¦","indices":[177,200]}]	B.C. will be giving the AstraZeneca vaccine to more than 300,000 first responders, grocery store employees, teachers, child care workers and other groups in the next two months https://t.co/Jf3I1aqVwW	41549.0	RT @j_mcelroy: B.C. will be giving the AstraZeneca vaccine to more than 300,000 first responders, grocery store employees, teachers, childâ€¦	10435.0	True	full
196752	196752	6053bd681ffa7f00383ba6e1	2021-03-18 20:51:46	[]	[]	Thu Mar 18 20:40:04 +0000 2021	[]	[{"url":"https://t.co/p7zE4EsiYs","expanded_url":"https://trib.al/ranYVoa","display_url":"trib.al/ranYVoa","indices":[166,189]}]	Germany joins other European countries in resuming the use of AstraZenecaâ€™s Covid-19 vaccine after the blocâ€™s drug regulator confirmed its view that the shot is safe https://t.co/p7zE4EsiYs	7143053.0	RT @business: Germany joins other European countries in resuming the use of AstraZenecaâ€™s Covid-19 vaccine after the blocâ€™s drug regulatorâ€¦	6105.0	True	full
196753	196753	6053bd681ffa7f00383ba6e5	2021-03-18 20:51:46	[]	[]	Tue Mar 16 21:18:13 +0000 2021	[]	[{"url":"https://t.co/HlaR8IfTmj","expanded_url":"https://unwatch.org/israeli-arab-destroys-u-n-lies-about-racist-vaccine-program/","display_url":"unwatch.org/israeli-arab-dâ€¦","indices":[246,269]}]	"If the rest of the world emulated Israelâ€™s example, instead of distracting from their own failures by attacking Israel, we would already be living in a different reality in the battle against Coronavirus." === END === Transcript &amp; video: https://t.co/HlaR8IfTmj	120325.0	RT @HillelNeuer: "If the rest of the world emulated Israelâ€™s example, instead of distracting from their own failures by attacking Israel, wâ€¦	268.0	True	full
196754	196754	6053bd681ffa7f00383ba6e9	2021-03-18 20:51:46	[]	[]	Thu Mar 18 20:50:25 +0000 2021	[]	[{"url":"https://t.co/nCIV3jlrkj","expanded_url":"https://www.theguardian.com/world/2021/mar/11/honduras-president-juan-orlando-hernandez-drug-trafficker-bribe-testimony","display_url":"theguardian.com/world/2021/marâ€¦","indices":[223,246]}]	The pandemic and two hurricanes have made an already dire situation unsustainable. Drug cartels and gangs have tightened their grip on power and ramped up violenceâ€”often in conjunction with corrupt state security forces. https://t.co/nCIV3jlrkj	2977252.0	RT @IlhanMN: The pandemic and two hurricanes have made an already dire situation unsustainable. Drug cartels and gangs have tightened theâ€¦	73.0	True	full
196755	196755	6053bd681ffa7f00383ba6ed	2021-03-18 20:51:46	[{"text":"JuevesDeChelas","indices":[0,15]},{"text":"LaBurraArisca","indices":[257,271]}]	[{"url":"https://t.co/D1XPfBzNRn","expanded_url":"https://www.youtube.com/watch?v=c_4n9jyRkmQ&t=489s","display_url":"youtube.com/watch?v=c_4n9jâ€¦","indices":[232,255]}]		[]	[]			#JuevesDeChelas ðŸ�»y conciertos eternos de Luis Miguel. Gomitas de marihuana, el efecto catsup, el conteo de las prueâ€¦ https://t.co/BAvotsZxjn	1127.0	True	full
196756	196756	6053bd681ffa7f00383ba6f1	2021-03-18 20:51:46	[]	[{"url":"https://t.co/or1PsFcoj7","expanded_url":"https://www.youtube.com/watch?v=QAHi3lX3oGM","display_url":"youtube.com/watch?v=QAHi3lâ€¦","indices":[159,182]}]		[]	[]			@brektyme @roxiqt A "must see" for anyone who wants an end to the pandemic, the lockdowns, and is worried about theâ€¦ https://t.co/l81I2iTOIs	2.0	True	full
196757	196757	6053bd681ffa7f00383ba6f7	2021-03-18 20:51:46	[]	[]	Thu Mar 18 18:25:07 +0000 2021	[]	[{"url":"https://t.co/qZZgSwkUp1","expanded_url":"http://to.welt.de/4mLbBCs","display_url":"to.welt.de/4mLbBCs","indices":[97,120]}]	ðŸŽ¥ JETZT IM LIVESTREAM: Biontech-GrÃ¼nder Ã–zlem TÃ¼reci und UÄŸur Åžahin erhalten Axel Springer Award https://t.co/qZZgSwkUp1 https://t.co/v7yIu5Bn0k	1470951.0	RT @welt: ðŸŽ¥ JETZT IM LIVESTREAM: Biontech-GrÃ¼nder Ã–zlem TÃ¼reci und UÄŸur Åžahin erhalten Axel Springer Award https://t.co/qZZgSwkUp1 https://â€¦	3634.0	True	full
196758	196758	6053bd681ffa7f00383ba707	2021-03-18 20:51:46	[]	[]	Thu Mar 18 20:45:09 +0000 2021	[]	[{"url":"https://t.co/nKsrxEvxq7","expanded_url":"https://bit.ly/2Pauum3","display_url":"bit.ly/2Pauum3","indices":[122,145]}]	La nueva variante de COVID-19 originada en Brasil es agresiva y peligrosa. Oremos por la naciÃ³n y el resto de la regiÃ³n. https://t.co/nKsrxEvxq7	32602.0	RT @TGC_Coalicion: La nueva variante de COVID-19 originada en Brasil es agresiva y peligrosa. Oremos por la naciÃ³n y el resto de la regiÃ³n.â€¦	682.0	True	full
196759	196759	6053bd681ffa7f00383ba70b	2021-03-18 20:51:46	[]	[{"url":"https://t.co/pjIQKvN4kx","expanded_url":"https://twitter.com/MarkMan23/status/1372640707492519941","display_url":"twitter.com/MarkMan23/statâ€¦","indices":[27,50]}]		[]	[]			@GivenNameEric @Stealth40k https://t.co/pjIQKvN4kx Can you not look something up??? Like the only reason why Smashâ€¦ https://t.co/dmZFV5FiII	202.0	True	full
196760	196760	6053bd681ffa7f00383ba715	2021-03-18 20:51:46	[]	[]	Thu Mar 18 19:14:50 +0000 2021	[]	[{"url":"https://t.co/k0CeJbzvlF","expanded_url":"https://twitter.com/PPFA/status/1372624310741897227","display_url":"twitter.com/PPFA/status/13â€¦","indices":[181,204]}]	Restrictions on medication abortion are dangerous and deepen health inequities that people of color and low-income communities face, especially during a pandemic. This canâ€™t go on. https://t.co/k0CeJbzvlF	499184.0	RT @PPact: Restrictions on medication abortion are dangerous and deepen health inequities that people of color and low-income communities fâ€¦	25980.0	True	full
196761	196761	6053bd681ffa7f00383ba71b	2021-03-18 20:51:46	[]	[{"url":"https://t.co/H6GLCCifM9","expanded_url":"http://howlistentaylor.carrd.co","display_url":"howlistentaylor.carrd.co","indices":[129,152]}]		[]	[]			miren esta carrd interactiva en la que segun sus gustos les recomienda playlist para empezar a escuchar la discograâ€¦ https://t.co/zB8vLdDIcz	500.0	True	full
196762	196762	6053bd681ffa7f00383ba725	2021-03-18 20:51:47	[]	[]	Thu Mar 18 18:38:13 +0000 2021	[{"text":"Cuba","indices":[205,210]},{"text":"CubaCoopera","indices":[212,224]}]	[{"url":"https://t.co/zSN3w7K5uH","expanded_url":"https://twitter.com/Eam12V/status/1372616677490311171","display_url":"twitter.com/Eam12V/status/â€¦","indices":[280,303]}]	Esta nueva enfermedad Que a traÃ­do tantos males Ataca a los animales Y al hombre a cualquier edad. Hoy Cuba a gran escala Sin pausas, con gran paciencia Ha logrado ya la ciencia La tercer fase de Abdala. #Cuba #CubaCoopera @CdiGilberto @Eam12V @PortuondoBlanco @MailynBarrios6 https://t.co/zSN3w7K5uH	24.0	RT @Ivan77297989: Esta nueva enfermedad Que a traÃ­do tantos males Ataca a los animales Y al hombre a cualquier edad. Hoy Cuba a gran escalâ€¦	14.0	True	full
196763	196763	6053bd681ffa7f00383ba72f	2021-03-18 20:51:47	[]	[]	Thu Mar 18 19:18:16 +0000 2021	[{"text":"Ù…ÙˆØ¹Ø¯_Ù„ÙŠÙ„Ù‡_Ø§Ù„Ù‚Ø¯Ø±_Ù�ÙŠ_Ø±Ù…Ø¶Ø§Ù†_Ù„Ø¹Ø§Ù…ÙƒÙ…_Ù‡Ø°Ø§_1442","indices":[0,41]}]	[{"url":"https://t.co/amhVqe1vHZ","expanded_url":"https://youtu.be/GgrWZuPS8Bo","display_url":"youtu.be/GgrWZuPS8Bo","indices":[238,261]}]	#Ù…ÙˆØ¹Ø¯_Ù„ÙŠÙ„Ù‡_Ø§Ù„Ù‚Ø¯Ø±_Ù�ÙŠ_Ø±Ù…Ø¶Ø§Ù†_Ù„Ø¹Ø§Ù…ÙƒÙ…_Ù‡Ø°Ø§_1442 "ÙˆÙŠØ§ Ø£Ù‡Ù„ Ø§Ù„ÙŠÙ…Ù†ØŒ Ø¥Ø°Ø§ Ù„Ù… ÙŠØµØ¨Ù’ÙƒÙ… Ø§Ù„Ù„Ù‡ Ø¨Ø¬Ù†ÙˆØ¯ ÙƒÙˆØ±ÙˆÙ†Ø§ Ù�Ù„Ù† ÙŠÙ…Ø³Ø­ Ø¹Ù„Ù‰ Ø±Ø¤ÙˆØ³ÙƒÙ… ÙˆØ£Ù†ØªÙ… Ù…Ø¹Ø±Ù�Ø¶ÙˆÙ† ÙˆØ§Ù„Ø¥Ù…Ø§Ù… Ø§Ù„Ù…Ù‡Ø¯ÙŠÙ‘ Ø¨ÙŠÙ†ÙƒÙ…! ÙˆØ¹Ù„ÙŠÙ‡ Ù�Ø¥Ù†Ù‘ÙŠ Ø§Ù„Ø¥Ù…Ø§Ù… Ø§Ù„Ù…Ù‡Ø¯ÙŠÙ‘ Ø£Ø¤ÙƒÙ‘Ø¯ Ù„ÙƒÙ… Ù…Ø¬ÙŠØ¡ Ø¢ÙŠØ© Ø·ÙˆÙ�Ø§Ù† Ø³ÙŠÙ„ Ø§Ù„Ø¹Ø±Ù… ÙˆÙˆØ§Ø¯ÙŠ Ø¥Ù�Ø±ÙŽÙ… ÙˆØ…	258.0	RT @ebteesam1yousef: #Ù…ÙˆØ¹Ø¯_Ù„ÙŠÙ„Ù‡_Ø§Ù„Ù‚Ø¯Ø±_Ù�ÙŠ_Ø±Ù…Ø¶Ø§Ù†_Ù„Ø¹Ø§Ù…ÙƒÙ…_Ù‡Ø°Ø§_1442 "ÙˆÙŠØ§ Ø£Ù‡Ù„ Ø§Ù„ÙŠÙ…Ù†ØŒ Ø¥Ø°Ø§ Ù„Ù… ÙŠØµØ¨Ù’ÙƒÙ… Ø§Ù„Ù„Ù‡ Ø¨Ø¬Ù†ÙˆØ¯ ÙƒÙˆØ±ÙˆÙ†Ø§ Ù�Ù„Ù† ÙŠÙ…Ø³Ø­ Ø¹Ù„Ù‰ Ø±Ø¤ÙˆØ³ÙƒÙ… ÙˆØ£Ù†ØªÙ… Ù…Ø¹â€¦	82.0	True	full
196764	196764	6053bd681ffa7f00383ba737	2021-03-18 20:51:47	[]	[]	Thu Mar 18 20:45:00 +0000 2021	[{"text":"NotiMippCI","indices":[0,11]},{"text":"HitoBicentenario3millones500mil","indices":[185,217]}]	[{"url":"https://t.co/X7SnakSIlR","expanded_url":"https://bit.ly/38UbcbM","display_url":"bit.ly/38UbcbM","indices":[161,184]}]	#NotiMippCI ðŸ“°ðŸ—ž| COMUNICADO | Venezuela expresa sus mÃ¡s sentidas condolencias y solidaridad con el pueblo y Gobierno de la RepÃºblica Unida de Tanzania. Lea mÃ¡s â�© https://t.co/X7SnakSIlR #HitoBicentenario3millones500mil https://t.co/67NJ1T6MS4	253685.0	RT @Mippcivzla: #NotiMippCI ðŸ“°ðŸ—ž| COMUNICADO | Venezuela expresa sus mÃ¡s sentidas condolencias y solidaridad con el pueblo y Gobierno de la Râ€¦	217.0	True	full
196765	196765	6053bd691ffa7f00383ba747	2021-03-18 20:51:47	[]	[]	Thu Mar 18 19:06:14 +0000 2021	[{"text":"Ù…Ø¨Ø±Ø©_Ø´Ù…Ù‘Ø±_Ø§Ù„Ø®ÙŠØ±_Ø§Ù„ÙˆØ·Ù†ÙŠØ©","indices":[0,24]},{"text":"ÙƒÙ„_Ø¬Ù…Ø¹Ù‡_Ù…Ø´Ø±ÙˆØ¹","indices":[28,42]}]	[{"url":"https://t.co/6RVZEIt4EY","expanded_url":"http://enet.ws/7Bti","display_url":"enet.ws/7Bti","indices":[254,277]}]	#Ù…Ø¨Ø±Ø©_Ø´Ù…Ù‘Ø±_Ø§Ù„Ø®ÙŠØ±_Ø§Ù„ÙˆØ·Ù†ÙŠØ© #ÙƒÙ„_Ø¬Ù…Ø¹Ù‡_Ù…Ø´Ø±ÙˆØ¹ Ø¨Ù�Ø¶Ù„ Ø§Ù„Ù„Ù‡ Ø«Ù… Ø¨Ø¯Ø¹Ù…ÙƒÙ… ÙˆØ²Ø¹Ù†Ø§ Ø®Ù„Ø§Ù„ Ø±Ù…Ø¶Ø§Ù† Ø§Ù„Ø¹Ø§Ù… Ø§Ù„Ù…Ø§Ø¶ÙŠ Ø£ÙƒØ«Ø± Ù…Ù† 500 Ø³Ù„Ø© ØºØ°Ø§Ø¦ÙŠØ© Ø¹Ù„Ù‰ Ø§Ù„Ø£Ø³Ø± Ø§Ù„Ù…ØªØ¹Ù�Ù�Ø© Ø¯Ø§Ø®Ù„ Ø§Ù„ÙƒÙˆÙŠØª ÙˆÙ‡Ø°Ø§ Ø§Ù„Ø¹Ø§Ù… Ù†Ø³ØªÙ‡Ø¯Ù� Ø§Ù„Ù…Ø²ÙŠØ¯ Ù…Ù† Ø§Ù„Ø£Ø³Ø± Ø¶Ø§Ø¹Ù� Ø®ÙŠØ±Ùƒ ..ÙˆØ´Ø§Ø±ÙƒÙ†Ø§ Ù…Ø´Ø±ÙˆØ¹ Ø¥Ù�Ø·Ø§Ø± Ø§Ù„ØµØ§Ø¦Ù… Ù‚ÙŠÙ…Ø© Ø…	9829.0	RT @FayezAslami: #Ù…Ø¨Ø±Ø©_Ø´Ù…Ù‘Ø±_Ø§Ù„Ø®ÙŠØ±_Ø§Ù„ÙˆØ·Ù†ÙŠØ© #ÙƒÙ„_Ø¬Ù…Ø¹Ù‡_Ù…Ø´Ø±ÙˆØ¹ Ø¨Ù�Ø¶Ù„ Ø§Ù„Ù„Ù‡ Ø«Ù… Ø¨Ø¯Ø¹Ù…ÙƒÙ… ÙˆØ²Ø¹Ù†Ø§ Ø®Ù„Ø§Ù„ Ø±Ù…Ø¶Ø§Ù† Ø§Ù„Ø¹Ø§Ù… Ø§Ù„Ù…Ø§Ø¶ÙŠ Ø£ÙƒØ«Ø± Ù…Ù† 500 Ø³Ù„Ø© ØºØ°Ø§Ø¦ÙŠØ© Ø¹Ù„Ù‰ Ø§Ù„â€¦	0.0	True	full
196766	196766	6053bd691ffa7f00383ba75b	2021-03-18 20:51:48	[]	[]	Thu Mar 18 19:37:28 +0000 2021	[]	[{"url":"https://t.co/9JgI0WZTtv","expanded_url":"https://www.abrilabril.pt/internacional/bruxelas-sacrifica-saude-publica-guerra-fria","display_url":"abrilabril.pt/internacional/â€¦","indices":[204,227]}]	JosÃ© GoulÃ£o: Ursula von der Leyen, argumenta que a produÃ§Ã£o da vacina russa Â«seria incapaz de corresponder Ã procuraÂ» europeia. Mas serÃ¡ que a Pfizer responde? A Moderna responde? A AstraZeneca responde? https://t.co/9JgI0WZTtv	2588.0	RT @abrilabrilpt: JosÃ© GoulÃ£o: Ursula von der Leyen, argumenta que a produÃ§Ã£o da vacina russa Â«seria incapaz de corresponder Ã procuraÂ» eurâ€¦	2439.0	True	full
196767	196767	6053bd691ffa7f00383ba773	2021-03-18 20:51:48	[]	[]	Wed Mar 17 20:11:37 +0000 2021	[]	[{"url":"https://t.co/kWfWdZUaDt","expanded_url":"https://variety.com/2021/tv/opinion/hollywood-complicit-violence-against-asians-in-america-1234932858/","display_url":"variety.com/2021/tv/opinioâ€¦","indices":[256,279]}]	It is BEYOND time for Hollywood to reckon with its own role in perpetuating anti-Asian garbage, especially when it comes to Asian women and sex workers. It's degrading, actively dangerous, and too many have hid behind "it's just a joke!" for way too long. https://t.co/kWfWdZUaDt	20715.0	RT @carolineframke: It is BEYOND time for Hollywood to reckon with its own role in perpetuating anti-Asian garbage, especially when it comeâ€¦	3616.0	True	full
[truncated: 97,531 more rows]
