# Supplementary material for: Low credibility URL sharing on Twitter during reporting linking rare blood clots with the Oxford/AstraZeneca COVID-19 vaccine
Source: PLoS One. 2024 Jan 19;19(1):e0296444. doi: 10.1371/journal.pone.0296444 (PMC10798519; doi:10.1371/journal.pone.0296444)
Supplement: S34 File — (CSV) [file pone.0296444.s036.csv]

	Unnamed: 0	_id	created_at	extended_tweet.entities.hashtags	URL	retweeted_status.created_at	retweeted_status.extended_tweet.entities.hashtags	RTURL	retweeted_status.extended_tweet.full_text	retweeted_status.user.followers_count	text	user.followers_count	indicator	origin
294300	294300	60544c034d8cca00388a58ce	2021-03-19 07:00:14	[]	[{"url":"https://t.co/zGDQZBT1E2","expanded_url":"https://www.nato.int/cps/en/natohq/news_182429.htm","display_url":"nato.int/cps/en/natohq/â€¦","indices":[230,253]}]		[]	[]			NATO has launched its recruitment drive for (paid!) interns starting in 2022. There are opportunities across the HQâ€¦ https://t.co/PuavwiOkHk	1485.0	True	full
294301	294301	60544c044d8cca00388a58d6	2021-03-19 07:00:14	[]	[{"url":"https://t.co/lGdbS17Thh","expanded_url":"https://trib.al/P2Vfb9S","display_url":"trib.al/P2Vfb9S","indices":[206,229]}]		[]	[]			If activists hoping to move a planned liquefied natural gas plant away from a 7,000 year-old reef have their way, Tâ€¦ https://t.co/d0ilBreYBT	874489.0	True	full
294302	294302	60544c044d8cca00388a58de	2021-03-19 07:00:14	[]	[]	Tue Mar 02 03:29:54 +0000 2021	[]	[{"url":"https://t.co/vU8PJrrVDm","expanded_url":"https://twitter.com/IfNotNowOrg/status/1366579468614197248","display_url":"twitter.com/IfNotNowOrg/stâ€¦","indices":[289,312]}]	Just stupid! You defend vandalizing synagogues; your definition of antisemitism is truly perverted. Biden &amp; Obama State Depts aren't far right German &amp; Swedish Social Dems aren't far right nor UK Labour or its London Mayor Sadiq Khan UN Sec Gen isn't far right All adopted IHRA https://t.co/vU8PJrrVDm	6004.0	RT @DemMaj4Israel: Just stupid! You defend vandalizing synagogues; your definition of antisemitism is truly perverted. Biden &amp; Obama Statâ€¦	7.0	True	full
294303	294303	60544c044d8cca00388a58f8	2021-03-19 07:00:14	[]	[]	Wed Feb 03 19:40:01 +0000 2021	[]	[{"url":"https://t.co/vBFLX3msQh","expanded_url":"https://bit.ly/2YG50P8","display_url":"bit.ly/2YG50P8","indices":[125,148]}]	VAERS, a database of reports of vaccine side effects, is being abused by people trying to sow fear. It's not the first time. https://t.co/vBFLX3msQh	2045405.0	RT @VICE: VAERS, a database of reports of vaccine side effects, is being abused by people trying to sow fear. It's not the first time. httpâ€¦	167.0	True	full
294304	294304	60544c044d8cca00388a58fc	2021-03-19 07:00:14	[{"text":"historictheatres","indices":[157,174]},{"text":"historicoperahouses","indices":[175,195]}]	[{"url":"https://t.co/LuQQ2DES8m","expanded_url":"https://buff.ly/2P3LOt2","display_url":"buff.ly/2P3LOt2","indices":[196,219]}]		[]	[]			Can Campbellâ€™s Heritage Theatre survive COVID cutbacks? (Campbell, CA) Historic performance venue could have reopenâ€¦ https://t.co/WFtHM5x75F	359.0	True	full
294305	294305	60544c044d8cca00388a5900	2021-03-19 07:00:14	[]	[{"url":"https://t.co/YVE2C9abXS","expanded_url":"https://www.marquesina.mx/357013/","display_url":"marquesina.mx/357013/","indices":[243,266]}]		[]	[]			Ahora es â€œel Varguitasâ€� LÃ³pez Dr. ShivagoÂ dr_pin_shivago@hotmail.comÂ Â Â Todo indica que serÃ¡ cosa de semanas paraâ€¦ https://t.co/KyQm6YlUuW	1154.0	True	full
294306	294306	60544c044d8cca00388a5904	2021-03-19 07:00:14	[]	[]	Thu Mar 18 19:30:05 +0000 2021	[]	[{"url":"https://t.co/YsYDhYUzMo","expanded_url":"https://bit.ly/3r1pn4S","display_url":"bit.ly/3r1pn4S","indices":[95,118]}]	.@thalia causa revuelo con sus fotos y un poderoso mensaje como "dueÃ±a y seÃ±ora de su cuerpo". https://t.co/YsYDhYUzMo https://t.co/pH9Vtr9UuR	2750077.0	RT @Univision: .@thalia causa revuelo con sus fotos y un poderoso mensaje como "dueÃ±a y seÃ±ora de su cuerpo". https://t.co/YsYDhYUzMo httpsâ€¦	28.0	True	full
294307	294307	60544c044d8cca00388a590e	2021-03-19 07:00:14	[]	[]	Fri Mar 19 01:01:40 +0000 2021	[{"text":"Loret","indices":[0,6]},{"text":"Latinus","indices":[229,237]},{"text":"InformaciÃ³nParaTi","indices":[238,256]}]	[{"url":"https://t.co/RHnQuduqA1","expanded_url":"https://latinus.us/2021/03/18/loret-capitulo-38-salvando-al-soldado-epigmenio-credito-150-mdp/","display_url":"latinus.us/2021/03/18/lorâ€¦","indices":[257,280]}]	#Loret CapÃ­tulo 38. Salvando al soldado Epigmenio: el crÃ©dito de 150 mdp con que el gobierno financiÃ³ a la empresa de su propagandista favorito. AdemÃ¡s, 50 mentiras de la pandemia. Y el presidente cree que su palabra es la ley. #Latinus #InformaciÃ³nParaTi https://t.co/RHnQuduqA1	448817.0	RT @latinus_us: #Loret CapÃ­tulo 38. Salvando al soldado Epigmenio: el crÃ©dito de 150 mdp con que el gobierno financiÃ³ a la empresa de su prâ€¦	2.0	True	full
294308	294308	60544c054d8cca00388a5928	2021-03-19 07:00:14	[{"text":"StaySafe","indices":[139,148]},{"text":"Anime","indices":[198,204]},{"text":"MMORPG","indices":[205,212]}]	[{"url":"https://t.co/6OueY1M0Su","expanded_url":"http://bit.ly/OfficialSiteAKUS","display_url":"bit.ly/OfficialSiteAKâ€¦","indices":[173,196]}]		[]	[]			What is better than a good fight against evil creatures? ðŸ˜Ž Of course, a good fight together with your friends! âš”ï¸�â€¦ https://t.co/lMF1xAKbOj	6142.0	True	full
294309	294309	60544c054d8cca00388a592c	2021-03-19 07:00:15	[{"text":"NYT","indices":[142,146]},{"text":"read","indices":[147,152]}]	[{"url":"https://t.co/VVONRIASZY","expanded_url":"https://ift.tt/38SXs15","display_url":"ift.tt/38SXs15","indices":[153,176]}]		[]	[]			"U.S. to Send Millions of Vaccine Doses to Mexico and Canada" by Natalie Kitroeff, Maria Abi-Habib, Zolan Kanno-Youâ€¦ https://t.co/PLyFSrEWGz	382.0	True	full
294310	294310	60544c054d8cca00388a5936	2021-03-19 07:00:15	[]	[{"url":"https://t.co/eZ5dQKh1cQ","expanded_url":"https://ift.tt/3f2Q5Yu","display_url":"ift.tt/3f2Q5Yu","indices":[235,258]}]		[]	[]			Shopping de Caxias coloca profissional para auxiliar nas vendas com pandemia | Pioneiro - Babi Mugnol: "Assessora dâ€¦ https://t.co/2s5mygDX3h	81204.0	True	full
294311	294311	60544c054d8cca00388a593e	2021-03-19 07:00:15	[]	[]	Fri Mar 19 07:00:00 +0000 2021	[{"text":"StopAdani","indices":[231,241]}]	[{"url":"https://t.co/83zF8Dqahp","expanded_url":"http://ow.ly/yDhx50E2UMp","display_url":"ow.ly/yDhx50E2UMp","indices":[257,280]}]	Responding to calls made by 30+ human rights and env. groups, Dow Jones is reviewing Adani Ports' inclusion on its coveted sustainability index. But S&amp;P Global, owner of Dow Jones, must be transparent about its review process. #StopAdani @market_forces https://t.co/83zF8Dqahp https://t.co/qieJqPG1BQ	81708.0	RT @JusticeMyanmar: Responding to calls made by 30+ human rights and env. groups, Dow Jones is reviewing Adani Ports' inclusion on its coveâ€¦	2.0	True	full
294312	294312	60544c054d8cca00388a5940	2021-03-19 07:00:15	[]	[]	Thu Mar 18 07:08:50 +0000 2021	[]	[{"url":"https://t.co/ShCByooeeH","expanded_url":"https://www.jobs.nhs.uk/xi/vacancy/916429939","display_url":"jobs.nhs.uk/xi/vacancy/916â€¦","indices":[263,286]}]	An exciting opportunity 2 join my amazing team of Psychological Therapists in BWC MH Div. Principal Psychologist - Urgent Care is a brand new post in an enthusiastic &amp; compassionate MDT. Weâ€™re an organisation w a big heart &amp; strong values. Come join us! https://t.co/ShCByooeeH	1161.0	RT @tootscd: An exciting opportunity 2 join my amazing team of Psychological Therapists in BWC MH Div. Principal Psychologist - Urgent Careâ€¦	450.0	True	full
294313	294313	60544c054d8cca00388a5950	2021-03-19 07:00:15	[{"text":"Business","indices":[0,9]}]	[{"url":"https://t.co/UpkE3CJyRM","expanded_url":"https://www.anybusiness.com.au/listings/boulder-wa-6432-retail-food-beverage-3321547","display_url":"anybusiness.com.au/listings/bouldâ€¦","indices":[259,282]}]		[]	[]			#Business for Sale Boulder WA Historic Foodstore to the Goldfields..... FREEHOLD Convenience Store in the golden heâ€¦ https://t.co/XaZdsfDQfr	1191.0	True	full
294314	294314	60544c054d8cca00388a595a	2021-03-19 07:00:15	[]	[]	Thu Mar 18 14:50:04 +0000 2021	[{"text":"medicalintutive","indices":[7,23]},{"text":"healer","indices":[24,31]},{"text":"howto","indices":[61,67]},{"text":"coronavirus","indices":[104,116]},{"text":"healingthemind","indices":[142,157]},{"text":"naturalhealingfordepression","indices":[158,186]}]	[{"url":"https://t.co/rl6HD6If9e","expanded_url":"https://catherinecarrigan.com/cultivating-contentment-in-the-era-of-coronavirus/","display_url":"catherinecarrigan.com/cultivating-coâ€¦","indices":[118,141]}]	What a #medicalintutive #healer wants you to know right now, #howto cultivate contentment in the era of #coronavirus; https://t.co/rl6HD6If9e #healingthemind #naturalhealingfordepression	41105.0	RT @CSCarrigan: What a #medicalintutive #healer wants you to know right now, #howto cultivate contentment in the era of #coronavirus; httpsâ€¦	7.0	True	full
294315	294315	60544c054d8cca00388a595e	2021-03-19 07:00:15	[]	[]	Fri Mar 19 06:32:08 +0000 2021	[]	[{"url":"https://t.co/xCTVy01mfI","expanded_url":"https://www.newindianexpress.com/states/andhra-pradesh/2021/mar/19/30-mangrove-area-destroyed-panel-2278654.html","display_url":"newindianexpress.com/states/andhra-â€¦","indices":[259,282]}]	Committee appointed by NGT submitted its report. It vindicates my averments that Mangroves were destroyed &amp; it's CRZ IA area are true, wch State had denied. Destroying marine ecology fishermen's livelihood in the name of housing for poor is not correct https://t.co/xCTVy01mfI	48804.0	RT @bolisetti_satya: Committee appointed by NGT submitted its report. It vindicates my averments that Mangroves were destroyed &amp; it's CRZ Iâ€¦	127.0	True	full
294316	294316	60544c054d8cca00388a5960	2021-03-19 07:00:15	[{"text":"NativePreps","indices":[194,206]},{"text":"Navajo","indices":[207,214]}]	[{"url":"https://t.co/6DvXryL9eq","expanded_url":"https://buff.ly/2QbKzZg","display_url":"buff.ly/2QbKzZg","indices":[215,238]}]		[]	[]			Page, which is No. 1 in both the division and the north central region, won its game by 56-49. Winslow, ranked No.â€¦ https://t.co/5s8tvs8Kx6	13318.0	True	full
294317	294317	60544c064d8cca00388a5984	2021-03-19 07:00:16	[]	[]	Fri Mar 19 07:00:10 +0000 2021	[]	[{"url":"https://t.co/cyd2T5HfQi","expanded_url":"https://on.wsj.com/3s12HTQ","display_url":"on.wsj.com/3s12HTQ","indices":[226,249]}]	â€œI got the text and was like, â€˜Whoa, this is cool.â€™â€‰â€� Israel's healthcare providers hit residents with texts, emails and phone calls, urging them to get the Covid-19 shot. Nearly 60% of the country has gotten their first jab. https://t.co/cyd2T5HfQi	18712819.0	RT @WSJ: â€œI got the text and was like, â€˜Whoa, this is cool.â€™â€‰â€� Israel's healthcare providers hit residents with texts, emails and phone calâ€¦	870.0	True	full
294318	294318	60544c064d8cca00388a599e	2021-03-19 07:00:16	[]	[]	Fri Mar 19 03:31:01 +0000 2021	[{"text":"SnyderCut","indices":[4,14]}]	[{"url":"https://t.co/ICT8Vgqzgq","expanded_url":"https://bit.ly/3vFzmAv","display_url":"bit.ly/3vFzmAv","indices":[95,118]}]	The #SnyderCut is packed with surprises, so we wanted to discuss one of its biggest additions. https://t.co/ICT8Vgqzgq Spoilers ahead! https://t.co/WdyDbfQsiz	7990492.0	RT @IGN: The #SnyderCut is packed with surprises, so we wanted to discuss one of its biggest additions. https://t.co/ICT8Vgqzgq Spoilers aâ€¦	268.0	True	full
294319	294319	60544c064d8cca00388a59a4	2021-03-19 07:00:16	[]	[{"url":"https://t.co/sTMkEXfNx4","expanded_url":"https://dutchuncles.in/aspire/business-development-the-only-way-to-go-about/","display_url":"dutchuncles.in/aspire/businesâ€¦","indices":[238,261]}]		[]	[]			ð�—•ð�˜‚ð�˜€ð�—¶ð�—»ð�—²ð�˜€ð�˜€ ð�——ð�—²ð�˜ƒð�—²ð�—¹ð�—¼ð�—½ð�—ºð�—²ð�—»ð�˜� is a process of creating long-term value for an organisation through its customers, markets, aâ€¦ https://t.co/VIaOi0ZE2B	110.0	True	full
294320	294320	60544c064d8cca00388a59ae	2021-03-19 07:00:16	[]	[]	Fri Mar 19 05:18:18 +0000 2021	[]	[{"url":"https://t.co/oyWXXPAD2w","expanded_url":"https://www.cnbc.com/amp/2021/03/19/-first-us-china-meeting-under-biden-gets-off-to-a-rocky-start.html?utm_source=facebook&utm_medium=news_tab&utm_content=algorithm&__twitter_impression=true","display_url":"cnbc.com/amp/2021/03/19â€¦","indices":[272,295]}]	@amhfarraj @SecBlinken Ø¨Ø¯Ø£ Ø§Ù„Ø§Ø¬ØªÙ…Ø§Ø¹ Ø§Ù„Ø£ÙˆÙ„ Ø±Ù�ÙŠØ¹ Ø§Ù„Ù…Ø³ØªÙˆÙ‰ Ù„Ù„Ù…Ø³Ø¤ÙˆÙ„ÙŠÙ† Ø§Ù„Ø£Ù…Ø±ÙŠÙƒÙŠÙŠÙ† ÙˆØ§Ù„ØµÙŠÙ†ÙŠÙŠÙ† Ù�ÙŠ Ø¹Ù‡Ø¯ Ø§Ù„Ø±Ø¦ÙŠØ³ Ø¨Ø§ÙŠØ¯Ù† Ø¨ØªØ¨Ø§Ø¯Ù„ Ø§Ù„Ø¥Ù‡Ø§Ù†Ø§Øª Ù�ÙŠ Ø­Ø¯Ø« ØµØ­Ù�ÙŠ Ù‚Ø¨Ù„ Ø§Ù„Ø§Ø¬ØªÙ…Ø§Ø¹ Ù�ÙŠ Ø£Ù„Ø§Ø³ÙƒØ§ ÙŠÙˆÙ… Ø§Ù„Ø®Ù…ÙŠØ³ Ø§Ù†ØªÙ‡Ù‰ Ø§Ù„Ø£Ù…Ø± - Ø¨Ø¬Ù„Ø³Ø© ØªØµÙˆÙŠØ± Ù…Ø¯ØªÙ‡Ø§ Ø£Ø±Ø¨Ø¹ Ø¯Ù‚Ø§Ø¦Ù‚ - ÙˆØ³Ø§Ø¹Ø© Ùˆ 15 Ø¯Ù‚ÙŠÙ‚Ø© Ù„…	455.0	RT @HAlgasheesh: @amhfarraj @SecBlinken Ø¨Ø¯Ø£ Ø§Ù„Ø§Ø¬ØªÙ…Ø§Ø¹ Ø§Ù„Ø£ÙˆÙ„ Ø±Ù�ÙŠØ¹ Ø§Ù„Ù…Ø³ØªÙˆÙ‰ Ù„Ù„Ù…Ø³Ø¤ÙˆÙ„ÙŠÙ† Ø§Ù„Ø£Ù…Ø±ÙŠÙƒÙŠÙŠÙ† ÙˆØ§Ù„ØµÙŠÙ†ÙŠÙŠÙ† Ù�ÙŠ Ø¹Ù‡Ø¯ Ø§Ù„Ø±Ø¦ÙŠØ³ Ø¨Ø§ÙŠØ¯Ù† Ø¨ØªØ¨Ø§Ø¯Ù„ Ø§Ù„Ø¥Ù‡Ø§Ù†Ø§Øªâ€¦	1684.0	True	full
294321	294321	60544c074d8cca00388a59e4	2021-03-19 07:00:17	[]	[]	Thu Mar 18 22:28:59 +0000 2021	[{"text":"COVID19","indices":[55,63]},{"text":"Covid19","indices":[139,147]}]	[{"url":"https://t.co/yBv87gfQT8","expanded_url":"https://metro.co.uk/2021/03/18/woman-95-paralyzed-after-hospital-gave-her-covid-vaccine-overdose-14267362/?ito=article.mweb.share.top.twitter","display_url":"metro.co.uk/2021/03/18/womâ€¦","indices":[148,171]}]	Mujer de 95 aÃ±os, recibiÃ³ 3 dosis de la vacuna contra #COVID19 por â€œerrorâ€� y tras recibir la tercera dosis quedÃ³ completamente paralizada #Covid19 https://t.co/yBv87gfQT8 via @MetroUK	6474.0	RT @mabarnier: Mujer de 95 aÃ±os, recibiÃ³ 3 dosis de la vacuna contra #COVID19 por â€œerrorâ€� y tras recibir la tercera dosis quedÃ³ completameâ€¦	2671.0	True	full
294322	294322	60544c074d8cca00388a59e6	2021-03-19 07:00:17	[]	[]	Thu Mar 18 19:27:09 +0000 2021	[]	[{"url":"https://t.co/RNx3hi5jfX","expanded_url":"http://MYSTIQUEJERSEYS.COM","display_url":"MYSTIQUEJERSEYS.COM","indices":[100,123]}]	We are going to give away one of our new guaranteed Euro boxes on Friday night! ðŸ’¥ GET YOURS NOW âž¡ï¸� https://t.co/RNx3hi5jfX To enter its easy: âœ” Retweet &amp; follow us https://t.co/iRpN2pbQ6I	7813.0	RT @MystiqueJerseys: We are going to give away one of our new guaranteed Euro boxes on Friday night! ðŸ’¥ GET YOURS NOW âž¡ï¸� https://t.co/RNx3hâ€¦	2136.0	True	full
294323	294323	60544c074d8cca00388a59e8	2021-03-19 07:00:17	[]	[{"url":"https://t.co/HWJ1bngVIp","expanded_url":"https://ift.tt/3vGeWaE","display_url":"ift.tt/3vGeWaE","indices":[186,209]}]		[]	[]			Casa de eventos cria segundo negÃ³cio como alternativa Ã pandemia | Pioneiro - Babi Mugnol: "ApÃ³s lanÃ§ar armazÃ©m parâ€¦ https://t.co/JsqmDCOcLe	81204.0	True	full
294324	294324	60544c074d8cca00388a59f0	2021-03-19 07:00:17	[{"text":"ukedchat","indices":[211,220]},{"text":"Teaching","indices":[221,230]},{"text":"backtoschool","indices":[231,244]}]	[{"url":"https://t.co/5mvLPeNW4W","expanded_url":"https://www.bbc.co.uk/news/av/world-europe-52649919","display_url":"bbc.co.uk/news/av/world-â€¦","indices":[185,208]}]		[]	[]			Primary school children in Denmark have been back at school for a month now. They were the first country in Europeâ€¦ https://t.co/NhO6q9m0gb	573.0	True	full
294325	294325	60544c074d8cca00388a59fc	2021-03-19 07:00:17	[]	[]	Thu Mar 18 04:43:22 +0000 2021	[]	[{"url":"https://t.co/GZTc1qcCuF","expanded_url":"http://movement.college/PesaMob2021","display_url":"movement.college/PesaMob2021","indices":[40,63]}]	$15 | 675 PHP | 210K IDR! â€¢ Sign up to https://t.co/GZTc1qcCuF! â€¢ Reply proof &amp; RETWEET! â€” Ends in 12 hours or so. ðŸ’¬ Very easy to sign up + you'll get free money to spend at local shops and restaurants.	18835.0	RT @Bal_Gives: $15 | 675 PHP | 210K IDR! â€¢ Sign up to https://t.co/GZTc1qcCuF! â€¢ Reply proof &amp; RETWEET! â€” Ends in 12 hours or so. ðŸ’¬ Veryâ€¦	140.0	True	full
294326	294326	60544c074d8cca00388a5a08	2021-03-19 07:00:17	[{"text":"COVID19","indices":[19,27]},{"text":"Armenia","indices":[42,50]}]	[{"url":"https://t.co/HjiKPS5ZYm","expanded_url":"https://www.moh.am/#3/3669","display_url":"moh.am/#3/3669","indices":[160,183]}]		[]	[]			March 19, 11:00 AM #COVID19 statistics in #Armenia: Total cases: 182056 Recoveries: 167518 Deaths: 3320 Deathsâ€¦ https://t.co/18pgzh374E	4236.0	True	full
294327	294327	60544c074d8cca00388a5a0e	2021-03-19 07:00:17	[]	[]	Fri Mar 19 07:00:10 +0000 2021	[{"text":"Corona","indices":[67,74]},{"text":"Covid19","indices":[75,83]},{"text":"Kulturmanagement","indices":[103,120]}]	[{"url":"https://t.co/WldoIHoDID","expanded_url":"http://klassik.com/?Wv2T9","display_url":"klassik.com/?Wv2T9","indices":[143,166]}]	Wiener Staatsoper: Corona wirbelt PlÃ¤ne fÃ¼r Parsifal durcheinander #Corona #Covid19 #Musiktheater#Oper #Kulturmanagement Infektion im Ensemble https://t.co/WldoIHoDID	3296.0	RT @klassikcom: Wiener Staatsoper: Corona wirbelt PlÃ¤ne fÃ¼r Parsifal durcheinander #Corona #Covid19 #Musiktheater#Oper #Kulturmanagement Inâ€¦	175.0	True	full
294328	294328	60544c074d8cca00388a5a10	2021-03-19 07:00:17	[]	[]	Fri Mar 19 05:48:37 +0000 2021	[{"text":"Myanmar","indices":[44,52]},{"text":"Myanmar","indices":[74,82]},{"text":"Myanmarcoup","indices":[275,287]}]	[{"url":"https://t.co/dq9rlaMmeJ","expanded_url":"http://ow.ly/B4oX50E2ViN","display_url":"ow.ly/B4oX50E2ViN","indices":[251,274]}]	Proceeds from POSCO will not benefit ppl of #Myanmar &amp; will only fuel #Myanmar military &amp; its brutal crimes committed against peaceful protesters. POSCO must end its biz w/ military, or otherwise be complicit in the military's crimes. Watch ðŸ‘‰ðŸ�½https://t.co/dq9rlaMmeJ #Myanmarcoup https://t.co/u7BDTj3cSu	81711.0	RT @JusticeMyanmar: Proceeds from POSCO will not benefit ppl of #Myanmar &amp; will only fuel #Myanmar military &amp; its brutal crimes committed aâ€¦	592.0	True	full
294329	294329	60544c074d8cca00388a5a18	2021-03-19 07:00:17	[{"text":"CryptoNews","indices":[0,11]},{"text":"LCX","indices":[202,206]},{"text":"uniswap","indices":[207,215]},{"text":"DeFi","indices":[216,221]},{"text":"LatokenApp","indices":[222,233]}]	[{"url":"https://t.co/S8oUGROx9l","expanded_url":"https://t.me/latoken_airdrops_bot?start=i7349ins-airdrop_LCX-source_twp72","display_url":"t.me/latoken_airdroâ€¦","indices":[178,201]}]		[]	[]			#CryptoNews: LATOKEN has added $LCX token on its exchange. An airdrop worth 200K (~$20k) tokens are also underway.â€¦ https://t.co/qJpkR1LDlV	25.0	True	full
294330	294330	60544c074d8cca00388a5a2a	2021-03-19 07:00:17	[]	[]	Fri Mar 19 05:44:57 +0000 2021	[]	[{"url":"https://t.co/iawVRALjZI","expanded_url":"https://twitter.com/evanmcmurry/status/1372722687638958081","display_url":"twitter.com/evanmcmurry/stâ€¦","indices":[281,304]}]	Asian Americans are the fastest increasing group in America, with eligible voters more than doubling since 2000. In states like CA, AAPIs are the 2nd largest ethnic group. The former President attacked &amp; mocked Asian Americans. We voted. He lost. Attack us at your own peril. https://t.co/iawVRALjZI	1604471.0	RT @tedlieu: Asian Americans are the fastest increasing group in America, with eligible voters more than doubling since 2000. In states likâ€¦	721.0	True	full
294331	294331	60544c074d8cca00388a5a30	2021-03-19 07:00:17	[]	[{"url":"https://t.co/6ngNvNi0yM","expanded_url":"https://www.worldometers.info/coronavirus/country/france/","display_url":"worldometers.info/coronavirus/coâ€¦","indices":[254,277]}]		[]	[]			@JFaerber dÃ©solÃ© mais "La France nâ€™est jamais tombÃ©e depuis le mois de novembre Ã moins de 5000 cas et Ã moins deâ€¦ https://t.co/p7Y109rSVx	20.0	True	full
294332	294332	60544c084d8cca00388a5a3c	2021-03-19 07:00:18	[]	[]	Fri Mar 19 06:58:40 +0000 2021	[]	[{"url":"https://t.co/KMYYKkvOsn","expanded_url":"https://www.youtube.com/watch?v=HwS8fBDRxDc","display_url":"youtube.com/watch?v=HwS8fBâ€¦","indices":[256,279]}]	Where @Kiranshaw says its time to "universalize vaccinations and allow walk-ins and focus on six state clusters contributing bulk of cases. Vaccinating only the elderly &amp; not our working population is counter productive". Full show @themojostory here: https://t.co/KMYYKkvOsn https://t.co/lcQNspulPT	7243242.0	RT @BDUTT: Where @Kiranshaw says its time to "universalize vaccinations and allow walk-ins and focus on six state clusters contributing bulâ€¦	155.0	True	full
294333	294333	60544c084d8cca00388a5a50	2021-03-19 07:00:18	[]	[]	Thu Mar 18 10:28:28 +0000 2021	[{"text":"retweet","indices":[155,163]}]	[{"url":"https://t.co/nuISgg39oO","expanded_url":"https://onlyfans.com/xlilemobratx","display_url":"onlyfans.com/xlilemobratx","indices":[130,153]}]	Pic for attention! ðŸ¥º 15 $5 spots left! Youâ€™ll get an even better view! Hehe, Iâ€™d love to wake up to some new subscribers!! ðŸ‘‰ðŸ�»ðŸ‘ˆðŸ�» https://t.co/nuISgg39oO #retweet if youâ€™ll sub! ðŸ’•ðŸ’• https://t.co/VjkCo4NwPW	136.0	RT @xLilEmoBratx: Pic for attention! ðŸ¥º 15 $5 spots left! Youâ€™ll get an even better view! Hehe, Iâ€™d love to wake up to some new subscribersâ€¦	136.0	True	full
294334	294334	60544c084d8cca00388a5a52	2021-03-19 07:00:18	[]	[{"url":"https://t.co/xr1hWGriGy","expanded_url":"http://ow.ly/XuHu50E24XS","display_url":"ow.ly/XuHu50E24XS","indices":[146,169]}]		[]	[]			The partnership will see Lafayette Imports work to strengthen Pernod Ricardâ€™s brand-building abilities across partâ€¦ https://t.co/d9jAqmy8YY	27105.0	True	full
294335	294335	60544c084d8cca00388a5a54	2021-03-19 07:00:18	[]	[]	Thu Mar 18 11:22:21 +0000 2021	[]	[{"url":"https://t.co/E9gKgnYyus","expanded_url":"https://lustyage.com/products/penis-extender-stretcher?ref=mwnlcgzlwmmp","display_url":"lustyage.com/products/penisâ€¦","indices":[189,212]}]	Grow your Dick size in an efficient, safe &amp; painless way ðŸ˜� And all sex toy product buying go to home Worldwide Free Shipping must try get https 50% discount ðŸ¥° No infection ðŸ‘Œ order now https://t.co/E9gKgnYyus https://t.co/24RxNe5fRD	45594.0	RT @guru10167750: Grow your Dick size in an efficient, safe &amp; painless way ðŸ˜� And all sex toy product buying go to home Worldwide Free Shippâ€¦	11052.0	True	full
294336	294336	60544c084d8cca00388a5a58	2021-03-19 07:00:18	[]	[{"url":"https://t.co/h81cey4DpO","expanded_url":"https://www.independent.co.uk/news/world/europe/france-covid-paris-lockdown-b1819164.html","display_url":"independent.co.uk/news/world/eurâ€¦","indices":[70,93]}]		[]	[]			France announces new Paris lockdown measures amid soaring Covid cases https://t.co/h81cey4DpO @Michell24423236â€¦ https://t.co/M8szhQcuCH	683.0	True	full
294337	294337	60544c084d8cca00388a5a5e	2021-03-19 07:00:18	[]	[{"url":"https://t.co/KnthH4Cw4R","expanded_url":"https://www.bizjournals.com/buffalo/news/2021/03/15/eastern-niagara-hospital-hospital-reuse-newfane.html?ana=TRUEANTHEMTWT_BU&csrc=6398&taid=60544c023ff8bd00015e40b9&utm_campaign=trueAnthem%3A+Trending+Content&utm_medium=trueAnthem&utm_source=twitter","display_url":"bizjournals.com/buffalo/news/2â€¦","indices":[171,194]}]		[]	[]			The U.S. Bankruptcy Court will consider another out-of-town buyer for the former hospital site, but he's already siâ€¦ https://t.co/WvNAdaczK8	19906.0	True	full
294338	294338	60544c084d8cca00388a5a68	2021-03-19 07:00:18	[]	[]	Thu Mar 18 23:05:00 +0000 2021	[{"text":"InThisTogetherOhio","indices":[119,138]}]	[{"url":"https://t.co/37EojBspos","expanded_url":"http://gettheshot.coronavirus.ohio.gov","display_url":"gettheshot.coronavirus.ohio.gov","indices":[95,118]}]	Your one-stop location for checking COVID-19 vaccine eligibility and scheduling appointmentsâž¡ï¸� https://t.co/37EojBspos #InThisTogetherOhio https://t.co/z1Jz86YPxp	94010.0	RT @OHdeptofhealth: Your one-stop location for checking COVID-19 vaccine eligibility and scheduling appointmentsâž¡ï¸� https://t.co/37EojBsposâ€¦	374.0	True	full
294339	294339	60544c084d8cca00388a5a6c	2021-03-19 07:00:18	[]	[]	Fri Mar 19 06:00:00 +0000 2021	[{"text":"ENHYPEN","indices":[251,259]},{"text":"StanWorld","indices":[260,270]}]	[{"url":"https://t.co/qq25TL6kNS","expanded_url":"http://bcli.kcforum.co.kr/2021","display_url":"bcli.kcforum.co.kr/2021","indices":[133,156]},{"url":"https://t.co/JDPAfqk0Vp","expanded_url":"https://bit.ly/2NgKVwQ","display_url":"bit.ly/2NgKVwQ","indices":[167,190]}]	[ðŸ—³] 2021 Brand Customer Loyalty Awards 'Rookie Idolâ€™ PLEASE PRIORITIZE THIS ENGENEs, THIS IS A MAJOR AWARD FOR ROTY â€¼ï¸� Vote here: https://t.co/qq25TL6kNS Tutorial: https://t.co/JDPAfqk0Vp â˜‘ï¸� Use VPN â˜‘ Use minimum of 15 accounts @ENHYPEN_members #ENHYPEN #StanWorld https://t.co/OP6sbAlJ5Q	12660.0	RT @PRODBY_ENGENE: [ðŸ—³] 2021 Brand Customer Loyalty Awards 'Rookie Idolâ€™ PLEASE PRIORITIZE THIS ENGENEs, THIS IS A MAJOR AWARD FOR ROTY â€¼ï¸�â€¦	13.0	True	full
294340	294340	60544c084d8cca00388a5a72	2021-03-19 07:00:18	[]	[{"url":"https://t.co/sLPkdHeyzq","expanded_url":"https://barrie.ctvnews.ca/video?cid=sm%3Atrueanthem%3Actvbarrie%3Atwitterpost%E2%80%8B&clipId=2163825&taid=60544c02a8e0d30001b4c212&utm_campaign=trueAnthem%3A+Trending+Content&utm_medium=trueAnthem&utm_source=twitter","display_url":"barrie.ctvnews.ca/video?cid=sm%3â€¦","indices":[138,161]}]		[]	[]			York Region's top doctor, Dr. Kamir Kurji says 'targeted interventions' should replace lockdowns as a measure to maâ€¦ https://t.co/W5Y2Qj28jx	79611.0	True	full
294341	294341	60544c084d8cca00388a5a78	2021-03-19 07:00:18	[]	[{"url":"https://t.co/w20pAHBWWS","expanded_url":"https://www.bizjournals.com/philadelphia/news/2021/03/18/fort-robotics-philadelphia-raises-13-m-double.html?ana=TRUEANTHEMTWT_PL&csrc=6398&taid=60544c02a8e0d30001b4c213&utm_campaign=trueAnthem%3A+Trending+Content&utm_medium=trueAnthem&utm_source=twitter","display_url":"bizjournals.com/philadelphia/nâ€¦","indices":[169,192]}]		[]	[]			A Philadelphia startup raised $13 million from a group of investors that includes billionaire Mark Cuban and intendâ€¦ https://t.co/kTHhJmkCR9	34779.0	True	full
294342	294342	60544c084d8cca00388a5a80	2021-03-19 07:00:18	[]	[]	Sun Mar 07 13:33:10 +0000 2021	[]	[{"url":"https://t.co/j3CEArYKwq","expanded_url":"https://twitter.com/OmarSShakir/status/1368551777881239559","display_url":"twitter.com/OmarSShakir/stâ€¦","indices":[234,257]}]	Actually, Israel vaccinated ALL its citizens equally @OmarSShakir, while PA is vaccinating Palestinians, incl. with vaccines from Israel. But itâ€™s ok, you and @hrw keep spreading those lies and blood libels. PS: My brunch was great! https://t.co/j3CEArYKwq	57777.0	RT @Ostrov_A: Actually, Israel vaccinated ALL its citizens equally @OmarSShakir, while PA is vaccinating Palestinians, incl. with vaccinesâ€¦	7.0	True	full
294343	294343	60544c084d8cca00388a5a84	2021-03-19 07:00:19	[]	[]	Fri Mar 19 06:21:20 +0000 2021	[]	[{"url":"https://t.co/yoqLRw518Y","expanded_url":"https://www.amarujala.com/uttar-pradesh/saharanpur/up-crime-news-a-baby-child-has-murdered-in-deoband-after-kidnapped-from-dehradun","display_url":"amarujala.com/uttar-pradesh/â€¦","indices":[228,251]}]	Anees and Salmani kidnap 5 yrs old Abhay, killed him and threw body into canal. But this secular crime is not worthy of discussion coz it's lesser than a 15 yrs old Asif allegedly getting few slaps for urinating inside temple. https://t.co/yoqLRw518Y	10072.0	RT @DharmaOfVedas: Anees and Salmani kidnap 5 yrs old Abhay, killed him and threw body into canal. But this secular crime is not worthy ofâ€¦	11.0	True	full
294344	294344	60544c094d8cca00388a5a8c	2021-03-19 07:00:19	[]	[]	Fri Mar 19 06:49:30 +0000 2021	[{"text":"CornitosWithMyntra","indices":[8,27]},{"text":"CornitosWithMyntra","indices":[229,248]}]	[{"url":"https://t.co/YtTA3ztrwa","expanded_url":"https://yourstory.com/2021/03/cornitos-teams-myntra-retail-discounts-digital-experience","display_url":"yourstory.com/2021/03/cornitâ€¦","indices":[249,272]}]	Amazing #CornitosWithMyntra deal is going on! Purchase cornitos nachos and get a discount coupon inside the pack for flat 15% off on Myntra! Over the moon with this Cornitos offer! Up to rupees 750 off or flat 15% off on Myntra! #CornitosWithMyntra https://t.co/YtTA3ztrwa	11623.0	RT @Brahmeme: Amazing #CornitosWithMyntra deal is going on! Purchase cornitos nachos and get a discount coupon inside the pack for flat 15%â€¦	0.0	True	full
294345	294345	60544c094d8cca00388a5a8e	2021-03-19 07:00:19	[]	[]	Fri Mar 19 06:58:20 +0000 2021	[{"text":"EXO","indices":[112,116]},{"text":"ì—‘ì†Œ","indices":[117,120]},{"text":"SEHUN","indices":[121,127]},{"text":"ì„¸í›ˆ","indices":[128,131]},{"text":"ì˜¤ì„¸í›ˆ","indices":[132,136]}]	[{"url":"https://t.co/AJArjRJj73","expanded_url":"https://www.instagram.com/p/CMlq3MhniqF","display_url":"instagram.com/p/CMlq3MhniqF","indices":[63,86]},{"url":"https://t.co/Cs5wzqvFZb","expanded_url":"https://scontent-ssn1-1.cdninstagram.com/v/t51.2885-15/fr/e15/s1080x1080/161345081_163615415503864_14184566538581480_n.jpg?tp=1&_nc_ht=scontent-ssn1-1.cdninstagram.com&_nc_cat=104&_nc_ohc=3EHkxASM…	210319 somebymi.official_tw Instagram. SEHUN Ã— SOME BY MI ðŸ‘‰ðŸ�» https://t.co/AJArjRJj73 https://t.co/Cs5wzqvFZb #EXO #ì—‘ì†Œ #SEHUN #ì„¸í›ˆ #ì˜¤ì„¸í›ˆ @weareoneEXO @exoonearewe https://t.co/ZZWrCyOJY8	215161.0	RT @EXOXOXOID: 210319 somebymi.official_tw Instagram. SEHUN Ã— SOME BY MI ðŸ‘‰ðŸ�» https://t.co/AJArjRJj73 https://t.co/Cs5wzqvFZb #EXO #ì—‘ì†Œ #SEâ€¦	98.0	True	full
294346	294346	60544c094d8cca00388a5a94	2021-03-19 07:00:19	[{"text":"Nigeria","indices":[116,124]}]	[{"url":"https://t.co/CPMK05yePy","expanded_url":"https://allafrica.com/stories/202103190060.html?utm_campaign=allafrica%3Aeditor&utm_medium=social&utm_source=twitter&utm_content=promote%3Aaans%3Aabkgta","display_url":"allafrica.com/stories/202103â€¦","indices":[92,115]}]		[]	[]			Covid-19 - Nigeria Faces High Rates of Maternal, Neonatal Mortality - Study @leadershipNGA: https://t.co/CPMK05yePyâ€¦ https://t.co/OsxghlHMWI	435642.0	True	full
294347	294347	60544c094d8cca00388a5a9c	2021-03-19 07:00:19	[]	[{"url":"https://t.co/oZ4HMofZ8C","expanded_url":"https://www.liberation.fr/politique/a-perpignan-louis-aliot-cultive-une-autre-memoire-de-lalgerie-20210319_XBZZQP5HGNGIBA62DTC5T426QQ/","display_url":"liberation.fr/politique/a-peâ€¦","indices":[210,233]}]		[]	[]			A Perpignan, â�¦@louis_aliotâ�© cultive une autre mÃ©moire de lâ€™AlgÃ©rie â€“ Pour rappel, 150 000 franÃ§ais musulmans et 1â€¦ https://t.co/jeGJMyJv3e	21429.0	True	full
294348	294348	60544c094d8cca00388a5a9e	2021-03-19 07:00:19	[]	[]	Fri Mar 19 02:47:50 +0000 2021	[]	[{"url":"https://t.co/tpfDrmxCKH","expanded_url":"https://www.kickstarter.com/projects/illustratormonk/eclectic-coven","display_url":"kickstarter.com/projects/illusâ€¦","indices":[169,192]}]	The government tells me people can live on less than $100 a month, they also tell me people should make $15 an hour. Now Iâ€™m no mathematician but, back my Kickstarter. https://t.co/tpfDrmxCKH	2127.0	RT @illustratormonk: The government tells me people can live on less than $100 a month, they also tell me people should make $15 an hour. Nâ€¦	2452.0	True	full
294349	294349	60544c094d8cca00388a5ab6	2021-03-19 07:00:19	[{"text":"Baltimore","indices":[140,150]},{"text":"restaurants","indices":[184,196]},{"text":"food","indices":[197,202]},{"text":"Maryland","indices":[203,212]}]	[{"url":"https://t.co/aRB5qKRHwS","expanded_url":"https://www.bizjournals.com/baltimore/news/2021/03/16/oliver-brewing-jbs-severna-park.html?ana=TRUEANTHEMTWT_BA&csrc=6398&taid=60544c03ca415e000128cbbf&utm_campaign=trueAnthem%3A+Trending+Content&utm_medium=trueAnthem&utm_source=twitter","display_url":"bizjournals.com/baltimore/newsâ€¦","indices":[214,237]}]		[]	[]			.@JBsSevernaPark is getting ready to open as owner 206 Restaurant Group prepares to reopen two of its other propertâ€¦ https://t.co/oan5CniFt5	46493.0	True	full
294350	294350	60544c094d8cca00388a5ac4	2021-03-19 07:00:19	[]	[]	Thu Mar 18 22:52:04 +0000 2021	[]	[{"url":"https://t.co/iqhhX6ASvA","expanded_url":"https://lockdownsceptics.org/2021/03/18/heres-the-evidence-lockdowns-do-more-harm-than-good/","display_url":"lockdownsceptics.org/2021/03/18/herâ€¦","indices":[219,242]}]	As the Coronavirus Act vote approaches, this devastating new report from the experts at HART shows beyond doubt why the Government's response to Covid has been ineffective and disastrous and a new approach is required. https://t.co/iqhhX6ASvA	154707.0	RT @toadmeister: As the Coronavirus Act vote approaches, this devastating new report from the experts at HART shows beyond doubt why the Goâ€¦	247.0	True	full
294351	294351	60544c094d8cca00388a5acc	2021-03-19 07:00:19	[]	[]	Fri Mar 19 06:56:40 +0000 2021	[]	[{"url":"https://t.co/KrnMTSCAXV","expanded_url":"https://www.rte.ie/news/2021/0318/1204830-covid-midwest-outbreaks/","display_url":"rte.ie/news/2021/0318â€¦","indices":[57,80]}]	.HSE details community, funeral, and workplace outbreaks https://t.co/KrnMTSCAXV via @rte ''This is not a drill'' the words of @DrMikeRyan 1 year ago - we need to re focus please please please	5579.0	RT @WalleyRay: .HSE details community, funeral, and workplace outbreaks https://t.co/KrnMTSCAXV via @rte ''This is not a drill'' the wordsâ€¦	2540.0	True	full
294352	294352	60544c094d8cca00388a5ade	2021-03-19 07:00:19	[]	[]	Fri Mar 19 07:00:00 +0000 2021	[{"text":"Corona","indices":[27,34]},{"text":"UpdateDeutschland","indices":[245,263]}]	[{"url":"https://t.co/63az1vCbTF","expanded_url":"http://updatedeutschland.org","display_url":"updatedeutschland.org","indices":[221,244]}]	Wie sieht die Zukunft nach #Corona aus? ZurÃ¼ck in die alte NormalitÃ¤t oder nach vorne in die Zukunft? Heute beginnt @DE_Update: Beim 48h-Sprint matchen wir Herausforderungen mit Ideen hin zur LÃ¶sung. Meldet euch noch an: https://t.co/63az1vCbTF #UpdateDeutschland @DE_Update https://t.co/awUJTsI6V0	7154.0	RT @socialimpactlab: Wie sieht die Zukunft nach #Corona aus? ZurÃ¼ck in die alte NormalitÃ¤t oder nach vorne in die Zukunft? Heute beginnt @Dâ€¦	175.0	True	full
294353	294353	60544c0a4d8cca00388a5ae6	2021-03-19 07:00:19	[]	[]	Fri Mar 19 02:13:35 +0000 2021	[{"text":"Loret","indices":[166,172]}]	[{"url":"https://t.co/eze4zcfF5x","expanded_url":"https://youtu.be/4vW4o9WUYPU","display_url":"youtu.be/4vW4o9WUYPU","indices":[186,209]}]	Las 50 mentiras del gobierno en la pandemia. No se pierdan este video con los tres ejes de la estrategia del gobierno frente al coronavirus: mentir, mentir y mentir. #Loret @latinus_us: https://t.co/eze4zcfF5x https://t.co/flrz3l5h3t	8673581.0	RT @CarlosLoret: Las 50 mentiras del gobierno en la pandemia. No se pierdan este video con los tres ejes de la estrategia del gobierno frenâ€¦	59.0	True	full
294354	294354	60544c0a4d8cca00388a5ae8	2021-03-19 07:00:19	[]	[]	Fri Mar 19 07:00:14 +0000 2021	[]	[{"url":"https://t.co/lGdbS17Thh","expanded_url":"https://trib.al/P2Vfb9S","display_url":"trib.al/P2Vfb9S","indices":[206,229]}]	If activists hoping to move a planned liquefied natural gas plant away from a 7,000 year-old reef have their way, Taiwan will be forced to slow its energy transition and burn more coal, the government says https://t.co/lGdbS17Thh	874490.0	RT @markets: If activists hoping to move a planned liquefied natural gas plant away from a 7,000 year-old reef have their way, Taiwan willâ€¦	870.0	True	full
294355	294355	60544c0a4d8cca00388a5aec	2021-03-19 07:00:19	[]	[]	Thu Mar 18 16:43:21 +0000 2021	[]	[{"url":"https://t.co/CT13rKzqHG","expanded_url":"https://cronicaglobal.elespanol.com/politica/puigdemont-fracasa-frenar-euroorden_459595_102.html","display_url":"cronicaglobal.elespanol.com/politica/puigdâ€¦","indices":[240,263]}]	ðŸ¤·ðŸ�»â€�â™‚ï¸� Puigdemont fracasa en su intento de frenar la euroorden ðŸ˜‚ El Sr. Puigdemont estaba acostumbrado a que todos sus secuaces le bailaran el agua para asegurarse su poltrona ðŸ‡ªðŸ‡ºðŸ‡ªðŸ‡¸ Poco a poco va entendiendo como funcionan las democracias https://t.co/CT13rKzqHG	34328.0	RT @ShaAcabat: ðŸ¤·ðŸ�»â€�â™‚ï¸� Puigdemont fracasa en su intento de frenar la euroorden ðŸ˜‚ El Sr. Puigdemont estaba acostumbrado a que todos sus secuaâ€¦	43.0	True	full
294356	294356	60544c0a4d8cca00388a5afc	2021-03-19 07:00:20	[]	[]	Thu Mar 18 11:26:17 +0000 2021	[]	[{"url":"https://t.co/h3o0isjnCw","expanded_url":"https://bit.ly/3qW3bsT","display_url":"bit.ly/3qW3bsT","indices":[121,144]}]	DIRECTO | La Comunidad de Madrid no facilitarÃ¡ equipos EPI en la jornada electoral como en CataluÃ±a: â€œNo son necesariosâ€� https://t.co/h3o0isjnCw https://t.co/e7HYUcydpc	8007809.0	RT @el_pais: DIRECTO | La Comunidad de Madrid no facilitarÃ¡ equipos EPI en la jornada electoral como en CataluÃ±a: â€œNo son necesariosâ€� httpsâ€¦	606.0	True	full
294357	294357	60544c0a4d8cca00388a5afe	2021-03-19 07:00:19	[{"text":"lockdown","indices":[58,67]}]	[{"url":"https://t.co/RoQXLibCpD","expanded_url":"http://begambleaware.org","display_url":"begambleaware.org","indices":[156,179]}]		[]	[]			It's important to stay in control of your gambling during #lockdown. Whatever your circumstances and wherever you aâ€¦ https://t.co/9sgGug5jOe	2045.0	True	full
294358	294358	60544c0a4d8cca00388a5b0c	2021-03-19 07:00:20	[{"text":"TheLiveabilityChallenge","indices":[0,24]},{"text":"LiveableCities","indices":[228,243]}]	[{"url":"https://t.co/0dStPwIbvm","expanded_url":"http://bit.ly/jointheliveabilitychallenge","display_url":"bit.ly/jointheliveabiâ€¦","indices":[202,225]}]		[]	[]			#TheLiveabilityChallenge is looking for startups, innovators and problem solvers! Submit your idea for an opportuniâ€¦ https://t.co/1PUomgxw0e	618.0	True	full
294359	294359	60544c0a4d8cca00388a5b12	2021-03-19 07:00:20	[]	[]	Thu Mar 18 21:00:07 +0000 2021	[]	[{"url":"https://t.co/hCAKKSO3wn","expanded_url":"https://buff.ly/3jgiOcA","display_url":"buff.ly/3jgiOcA","indices":[251,274]}]	When was the last time you observed mindfully? Heres an exercise to try from our 60 mindful minutes cards ðŸŒ¿Pick a flower or another object in nature ðŸŒ¿Watch it for one minute ðŸŒ¿Do not think about anything else ðŸŒ¿Simply observe it in all its splendour https://t.co/hCAKKSO3wn https://t.co/EJnGpBGhPe	5309.0	RT @nurtureuktweets: When was the last time you observed mindfully? Heres an exercise to try from our 60 mindful minutes cards ðŸŒ¿Pick a flâ€¦	811.0	True	full
294360	294360	60544c0a4d8cca00388a5b22	2021-03-19 07:00:20	[]	[]	Thu Mar 18 21:24:46 +0000 2021	[{"text":"COVID19","indices":[0,8]},{"text":"Impfung","indices":[9,17]},{"text":"Pandemie","indices":[18,27]}]	[{"url":"https://t.co/SJJzWR8DMT","expanded_url":"https://www.wochenblick.at/kein-ende-der-pandemie-die-impfung-entfesselt-das-virus/","display_url":"wochenblick.at/kein-ende-der-â€¦","indices":[237,260]}]	#COVID19 #Impfung #Pandemie ðŸ‘‰ Auf YouTube SOFORT gelÃ¶scht! NUR wenige Minuten hat das Video dort Ã¼berlebt. Der Inhalt scheint GENAU den Nerv zu treffen. Wir sind auf der richtigen Spur! ðŸ‘‰ DURCH DIE IMPFUNG KOMMT DIE ECHTE PANDEMIE! https://t.co/SJJzWR8DMT	4038.0	RT @Libra08101: #COVID19 #Impfung #Pandemie ðŸ‘‰ Auf YouTube SOFORT gelÃ¶scht! NUR wenige Minuten hat das Video dort Ã¼berlebt. Der Inhalt sâ€¦	1700.0	True	full
294361	294361	60544c0a4d8cca00388a5b34	2021-03-19 07:00:20	[{"text":"sweepstakes","indices":[125,137]},{"text":"KnightsArmament","indices":[138,154]},{"text":"SR15","indices":[168,173]},{"text":"Vortex","indices":[174,181]},{"text":"winarifle","indices":[196,206]},{"text":"gungiveaway","indices":[207,219]},{"text":"winagun","indices":[220,228]},{"text":"dreamrifle","indices":[229,240]}]	[{"url":"https://t.co/63AjV0hSIU","expanded_url":"https://wn.nr/mgQn5U","display_url":"wn.nr/mgQn5U","indices":[254,277]}]		[]	[]			I just entered to win a Knights Armament SR-15 Rifle w/ Vortex Razor HD Gen III Scope from @ClassicFirearm! Valuedâ€¦ https://t.co/fvqCQPxe6l	1.0	True	full
294362	294362	60544c0a4d8cca00388a5b38	2021-03-19 07:00:21	[]	[]	Fri Mar 19 07:00:00 +0000 2021	[{"text":"StopAdani","indices":[231,241]}]	[{"url":"https://t.co/83zF8Dqahp","expanded_url":"http://ow.ly/yDhx50E2UMp","display_url":"ow.ly/yDhx50E2UMp","indices":[257,280]}]	Responding to calls made by 30+ human rights and env. groups, Dow Jones is reviewing Adani Ports' inclusion on its coveted sustainability index. But S&amp;P Global, owner of Dow Jones, must be transparent about its review process. #StopAdani @market_forces https://t.co/83zF8Dqahp https://t.co/qieJqPG1BQ	81709.0	RT @JusticeMyanmar: Responding to calls made by 30+ human rights and env. groups, Dow Jones is reviewing Adani Ports' inclusion on its coveâ€¦	8.0	True	full
294363	294363	60544c0b4d8cca00388a5b62	2021-03-19 07:00:21	[]	[{"url":"https://t.co/ueBiOWvQDk","expanded_url":"https://cryptorank.io/tag/polkastarter","display_url":"cryptorank.io/tag/polkastartâ€¦","indices":[221,244]}]		[]	[]			CryptoRank_io: Current &amp; ATH Performance of the @Polkastarter IDO'sðŸš€ $POLK 155.2x $PAID 149.9x $ERN 120.5x $MATTERâ€¦ https://t.co/TJDa6dtZIm	14.0	True	full
294364	294364	60544c0b4d8cca00388a5b64	2021-03-19 07:00:21	[]	[]	Fri Mar 19 04:03:49 +0000 2021	[{"text":"FehlenderMindestabstand","indices":[217,241]}]	[{"url":"https://t.co/fFMDGKuS7m","expanded_url":"https://taz.de/Geschaefte-machen-mit-der-Pandemie/!5754871/","display_url":"taz.de/Geschaefte-macâ€¦","indices":[150,173]}]	FÃ¼r manche ist Corona ein GeschÃ¤ft: Crash-Propheten bieten MÃ¼nzen an, AnwÃ¤lte locken mit Klagen gegen Virologen. Reise zu den Heilsbringern der Krise https://t.co/fFMDGKuS7m via @nora_belghaus @chrjkb @tazgezwitscher #FehlenderMindestabstand	35774.0	RT @MatthiasMeisner: FÃ¼r manche ist Corona ein GeschÃ¤ft: Crash-Propheten bieten MÃ¼nzen an, AnwÃ¤lte locken mit Klagen gegen Virologen. Reiseâ€¦	2163.0	True	full
294365	294365	60544c0b4d8cca00388a5b66	2021-03-19 07:00:21	[]	[]	Thu Mar 18 11:33:32 +0000 2021	[{"text":"Pressemeldung","indices":[0,14]},{"text":"FridaysforFuture","indices":[37,54]}]	[{"url":"https://t.co/AXeOuptpMX","expanded_url":"https://www.swb-busundbahn.de/aktuelle-meldungen/details/demonstration-beeintraechtigt-oepnv-am-freitag/","display_url":"swb-busundbahn.de/aktuelle-melduâ€¦","indices":[221,244]}]	#Pressemeldung WÃ¤hrend der geplanten #FridaysforFuture Demonstration am Freitag, 19. MÃ¤rz, zwischen 10.30 Uhr und 15 Uhr in der Bonner Innenstadt wird es voraussichtlich zu erheblichen BeeintrÃ¤chtigungen im Ã–PNV kommen : https://t.co/AXeOuptpMX	5302.0	RT @SWBBusundBahn: #Pressemeldung WÃ¤hrend der geplanten #FridaysforFuture Demonstration am Freitag, 19. MÃ¤rz, zwischen 10.30 Uhr und 15 Uhrâ€¦	2206.0	True	full
294366	294366	60544c0b4d8cca00388a5b6e	2021-03-19 07:00:21	[]	[]	Thu Mar 18 06:55:21 +0000 2021	[{"text":"Airdrop","indices":[179,187]},{"text":"Crypto","indices":[188,195]},{"text":"Airdrops","indices":[196,205]},{"text":"cryptocurrency","indices":[206,221]},{"text":"giveaway","indices":[222,231]}]	[{"url":"https://t.co/AUzqs8f8yQ","expanded_url":"https://t.me/Rewardiqabot?start=r0970317767","display_url":"t.me/Rewardiqabot?sâ€¦","indices":[108,131]}]	ðŸš€ Airdrop: Rewardiqa ðŸ’° Value: $ 105 ðŸ‘¥ Referral: $ 35 ðŸ’¸ 15 + 5 REW â�° 2 minutes Talk with the telegram bot: https://t.co/AUzqs8f8yQ ðŸ“– Step-by-step guide: ðŸ”¹ Do some social tasks #Airdrop #Crypto #Airdrops #cryptocurrency #giveaway https://t.co/iSdjaDjWMV	212949.0	RT @CryptoTownEU: ðŸš€ Airdrop: Rewardiqa ðŸ’° Value: $ 105 ðŸ‘¥ Referral: $ 35 ðŸ’¸ 15 + 5 REW â�° 2 minutes Talk with the telegram bot: https://t.co/â€¦	0.0	True	full
294367	294367	60544c0b4d8cca00388a5b72	2021-03-19 07:00:21	[]	[]	Fri Mar 19 06:33:02 +0000 2021	[]	[{"url":"https://t.co/5EkQ5NxFGV","expanded_url":"https://adc.bmj.com/content/early/2021/03/17/archdischild-2021-321604","display_url":"adc.bmj.com/content/early/â€¦","indices":[255,278]}]	Happy Friday!â˜€ï¸�New study in Scotland of &gt;300K adults: risk of testing + with COVID-19 actually lower for those adults living with children (0-11), than for those in households without young children. Even after schools re-opened full-time in Aug 2020. https://t.co/5EkQ5NxFGV	279467.0	RT @devisridhar: Happy Friday!â˜€ï¸�New study in Scotland of &gt;300K adults: risk of testing + with COVID-19 actually lower for those adults liviâ€¦	1494.0	True	full
294368	294368	60544c0b4d8cca00388a5b7c	2021-03-19 07:00:21	[]	[]	Thu Mar 18 22:59:42 +0000 2021	[{"text":"OpenScience","indices":[10,22]}]	[{"url":"https://t.co/5bQ8Ge71TV","expanded_url":"https://zenodo.org/record/4618522","display_url":"zenodo.org/record/4618522","indices":[191,214]},{"url":"https://t.co/s2TNinOiIA","expanded_url":"https://zenodo.org/record/4619405","display_url":"zenodo.org/record/4619405","indices":[246,269]}]	Fantastic #OpenScience work to unravel a recent outbreak of wheat blast in Zambia. Two studies just independently confirmed high strain similarity to Bangladesh outbreak. @joewinnz et al.: https://t.co/5bQ8Ge71TV @smlatorreo @hernanaburbano: https://t.co/s2TNinOiIA https://t.co/r3mw6efr88	1993.0	RT @danielcroll: Fantastic #OpenScience work to unravel a recent outbreak of wheat blast in Zambia. Two studies just independently confirmâ€¦	17105.0	True	full
294369	294369	60544c0b4d8cca00388a5b84	2021-03-19 07:00:21	[]	[{"url":"https://t.co/0tbDXevuPm","expanded_url":"https://youtu.be/-mdDq3Q4lIQ","display_url":"youtu.be/-mdDq3Q4lIQ","indices":[130,153]}]		[]	[]			The small town of Columbus, Indiana, is famous for two things - its modernist architecture, and this film, screeninâ€¦ https://t.co/yqQU2Pab10	745.0	True	full
294370	294370	60544c0b4d8cca00388a5b86	2021-03-19 07:00:21	[]	[]	Fri Mar 19 05:46:28 +0000 2021	[]	[{"url":"https://t.co/eF19PsMl89","expanded_url":"https://secure.actblue.com/donate/rubiocovid?refcode=RACRE&amount=25&recurring=1","display_url":"secure.actblue.com/donate/rubiocoâ€¦","indices":[216,239]}]	Florida will be a much better place to visit when the pandemic is over and this bumbling buffoon Marco Rubio is gone. He voted against COVID Relief. Floridians should vote him OUT. Your RT and small donation helps! https://t.co/eF19PsMl89	900685.0	RT @mmpadellan: Florida will be a much better place to visit when the pandemic is over and this bumbling buffoon Marco Rubio is gone. He vâ€¦	23.0	True	full
294371	294371	60544c0b4d8cca00388a5b88	2021-03-19 07:00:21	[]	[]	Thu Mar 18 22:52:04 +0000 2021	[]	[{"url":"https://t.co/iqhhX6ASvA","expanded_url":"https://lockdownsceptics.org/2021/03/18/heres-the-evidence-lockdowns-do-more-harm-than-good/","display_url":"lockdownsceptics.org/2021/03/18/herâ€¦","indices":[219,242]}]	As the Coronavirus Act vote approaches, this devastating new report from the experts at HART shows beyond doubt why the Government's response to Covid has been ineffective and disastrous and a new approach is required. https://t.co/iqhhX6ASvA	154844.0	RT @toadmeister: As the Coronavirus Act vote approaches, this devastating new report from the experts at HART shows beyond doubt why the Goâ€¦	374.0	True	full
294372	294372	60544c0b4d8cca00388a5b8a	2021-03-19 07:00:21	[{"text":"COVID","indices":[28,34]},{"text":"UV","indices":[125,128]}]	[{"url":"https://t.co/za7ADYvbpm","expanded_url":"https://smart-lighting.es/modelando-gotitas-covid-desinfeccion-luz-uvc/","display_url":"smart-lighting.es/modelando-gotiâ€¦","indices":[134,157]}]		[]	[]			ðŸ”µ Modelando la difusiÃ³n del #COVID-19 a travÃ©s de gotitas de saliva producidas por la tos y su desactivaciÃ³n a travâ€¦ https://t.co/QrkSDKnG0V	4507.0	True	full
294373	294373	60544c0c4d8cca00388a5b92	2021-03-19 07:00:22	[]	[]	Thu Mar 18 21:32:14 +0000 2021	[]	[{"url":"https://t.co/XSBJSrpgyS","expanded_url":"https://elinvestigador.org/nueva-normalidad-documental-covid/","display_url":"elinvestigador.org/nueva-normalidâ€¦","indices":[246,269]}]	Documental estrella del Reino Unido, censurado en Youtube, y fundamental para entender el contexto de las Vacunas experimentales Covid19, la 4Âº RevoluciÃ³n Industrial y el Gran Reseteo que una Ã©lite quiere imponer al 99% de la poblaciÃ³n mundial . https://t.co/XSBJSrpgyS	1600.0	RT @buenoesaprender: Documental estrella del Reino Unido, censurado en Youtube, y fundamental para entender el contexto de las Vacunas expeâ€¦	1751.0	True	full
294374	294374	60544c0c4d8cca00388a5b94	2021-03-19 07:00:22	[]	[]	Fri Mar 12 01:30:06 +0000 2021	[{"text":"Lambodefi","indices":[0,10]},{"text":"TokenSale","indices":[79,89]},{"text":"CryptocurrencyNews","indices":[178,197]},{"text":"DeFi","indices":[198,203]},{"text":"YieldFarming","indices":[204,217]},{"text":"ERC20","indices":[218,224]},{"text":"presales","indices":[226,235]},{"text":"cryptoworld","indices":[236,248]},{"text":"Cryptoinvestment","indices":[249,266]},{"text":"investments","…	[{"url":"https://t.co/991kdLFftH","expanded_url":"https://lambodefi.medium.com/lamboswap-announces-its","display_url":"lambodefi.medium.com/lamboswap-annoâ€¦","indices":[41,64]}]	#Lambodefi Network pre-sale stage Detail https://t.co/991kdLFftH... The Lambo #TokenSale will be live on the 25th of March and the sale will go on over a fixed period of time #CryptocurrencyNews #DeFi #YieldFarming #ERC20 #presales #cryptoworld #Cryptoinvestment #investments https://t.co/iCiPQqAwQ5	3643.0	RT @lambodefi: #Lambodefi Network pre-sale stage Detail https://t.co/991kdLFftH... The Lambo #TokenSale will be live on the 25th of Marchâ€¦	5.0	True	full
294375	294375	60544c0c4d8cca00388a5bc8	2021-03-19 07:00:22	[]	[{"url":"https://t.co/RXd9irzeJM","expanded_url":"https://bit.ly/30nKNhY","display_url":"bit.ly/30nKNhY","indices":[253,276]}]		[]	[]			A major milestone in 2020 was Reserveport by Pesapal getting Oracle validation; the first of its kind in Africa. Siâ€¦ https://t.co/ZyT4ROXkEw	25514.0	True	full
294376	294376	60544c0c4d8cca00388a5bce	2021-03-19 07:00:22	[]	[]	Fri Mar 19 05:44:35 +0000 2021	[]	[{"url":"https://t.co/AfYFcM1C6I","expanded_url":"https://blogs.bmj.com/bmj/2021/03/18/restoring-confidence-after-the-covid-19-oxford-astrazeneca-vaccine-pause-will-be-an-uphill-battle/","display_url":"blogs.bmj.com/bmj/2021/03/18â€¦","indices":[166,189]}]	Public confidence in vaccines can take a while to recover after a program is suspended. I offer some thoughts on the communication needed now in @bmj_latest opinion. https://t.co/AfYFcM1C6I	6990.0	RT @JulieLeask: Public confidence in vaccines can take a while to recover after a program is suspended. I offer some thoughts on the communâ€¦	3348.0	True	full
294377	294377	60544c0c4d8cca00388a5bda	2021-03-19 07:00:22	[]	[{"url":"https://t.co/3Cl5PcstSS","expanded_url":"http://bit.ly/RSPD2","display_url":"bit.ly/RSPD2","indices":[203,226]}]		[]	[]			Let's not repeat the same mistakes. Just like Ebola and MERS, naming a virus by its place of origin stokes xenophobâ€¦ https://t.co/k6lOfrWa86	789.0	True	full
294378	294378	60544c0d4d8cca00388a5be2	2021-03-19 07:00:23	[]	[]	Fri Mar 19 06:00:00 +0000 2021	[{"text":"ENHYPEN","indices":[251,259]},{"text":"StanWorld","indices":[260,270]}]	[{"url":"https://t.co/qq25TL6kNS","expanded_url":"http://bcli.kcforum.co.kr/2021","display_url":"bcli.kcforum.co.kr/2021","indices":[133,156]},{"url":"https://t.co/JDPAfqk0Vp","expanded_url":"https://bit.ly/2NgKVwQ","display_url":"bit.ly/2NgKVwQ","indices":[167,190]}]	[ðŸ—³] 2021 Brand Customer Loyalty Awards 'Rookie Idolâ€™ PLEASE PRIORITIZE THIS ENGENEs, THIS IS A MAJOR AWARD FOR ROTY â€¼ï¸� Vote here: https://t.co/qq25TL6kNS Tutorial: https://t.co/JDPAfqk0Vp â˜‘ï¸� Use VPN â˜‘ Use minimum of 15 accounts @ENHYPEN_members #ENHYPEN #StanWorld https://t.co/OP6sbAlJ5Q	12655.0	RT @PRODBY_ENGENE: [ðŸ—³] 2021 Brand Customer Loyalty Awards 'Rookie Idolâ€™ PLEASE PRIORITIZE THIS ENGENEs, THIS IS A MAJOR AWARD FOR ROTY â€¼ï¸�â€¦	1058.0	True	full
294379	294379	60544c0d4d8cca00388a5be4	2021-03-19 07:00:23	[]	[]	Thu Mar 18 14:56:48 +0000 2021	[]	[{"url":"https://t.co/zqraeDWNuG","expanded_url":"https://richieallen.co.uk/norwegian-prof-astrazeneca-jab-is-causing-deadly-blood-clots/","display_url":"richieallen.co.uk/norwegian-profâ€¦","indices":[134,157]}]	MASSIVE breaking story. Norwegian scientist who investigated blood clotting in 3 workers says the vaccine is definitely responsible. https://t.co/zqraeDWNuG	39551.0	RT @BBGRichie: MASSIVE breaking story. Norwegian scientist who investigated blood clotting in 3 workers says the vaccine is definitely respâ€¦	250.0	True	full
294380	294380	60544c0d4d8cca00388a5be8	2021-03-19 07:00:23	[]	[]	Fri Mar 19 06:45:04 +0000 2021	[]	[{"url":"https://t.co/kSB5Eiph2E","expanded_url":"https://www.disabilitynewsservice.com/regulators-face-call-to-act-over-figures-linking-covid-deaths-with-health-system/","display_url":"disabilitynewsservice.com/regulators-facâ€¦","indices":[247,270]}]	Disabled campaigners are calling on two regulators to investigate concerns raised by the Office for National Statistics that many of the deaths of disabled people during the pandemic could be linked to discrimination within the healthcare system. https://t.co/kSB5Eiph2E	19539.0	RT @johnpringdns: Disabled campaigners are calling on two regulators to investigate concerns raised by the Office for National Statistics tâ€¦	80.0	True	full
294381	294381	60544c0d4d8cca00388a5bea	2021-03-19 07:00:23	[{"text":"gofundme","indices":[106,115]},{"text":"covid","indices":[116,122]},{"text":"dream","indices":[123,129]},{"text":"risemoney","indices":[130,140]},{"text":"vote","indices":[141,146]}]	[{"url":"https://t.co/TtzTuPyKIN","expanded_url":"http://gf.me/u/y5yava","display_url":"gf.me/u/y5yava","indices":[82,105]}]		[]	[]			Covid-19 Gave Me Another Reason To Pursue My Dream More Than Ever! Learn More ðŸ‘‰ðŸ�» https://t.co/TtzTuPyKIN #gofundmeâ€¦ https://t.co/gzIta6Aavs	1.0	True	full
294382	294382	60544c0d4d8cca00388a5bf2	2021-03-19 07:00:23	[]	[]	Fri Mar 19 00:01:56 +0000 2021	[]	[{"url":"https://t.co/FRN0kHhTrv","expanded_url":"https://twitter.com/Juanmi_News/status/1372562172115554308","display_url":"twitter.com/Juanmi_News/stâ€¦","indices":[129,152]}]	Si a mi abuela le toca estar en una mesa electoral y coge el covid igual cojo a Ayuso del pelo y la tiro a Manzanares. He dicho. https://t.co/FRN0kHhTrv	2230.0	RT @alvarosenju: Si a mi abuela le toca estar en una mesa electoral y coge el covid igual cojo a Ayuso del pelo y la tiro a Manzanares. Heâ€¦	1286.0	True	full
294383	294383	60544c0d4d8cca00388a5bfa	2021-03-19 07:00:22	[{"text":"hawaiiairports","indices":[88,103]},{"text":"hawaii","indices":[104,111]},{"text":"maui","indices":[112,117]},{"text":"kauai","indices":[118,124]},{"text":"bigisland","indices":[125,135]},{"text":"covid19","indices":[136,144]},{"text":"coronavirus","indices":[145,157]},{"text":"hawaiidepartmentoftransportation","indices":[158,191]},{"text":"stopcoronavirus","indices":[192,208]},{"text":…	[{"url":"https://t.co/VjAnG87e6G","expanded_url":"https://hidot.hawaii.gov/airports/covid-19/","display_url":"hidot.hawaii.gov/airports/covidâ€¦","indices":[64,87]}]		[]	[]			HAWAII AIRPORTS CORONAVIRUS (COVID-19) UPDATES &amp; GUIDELINES https://t.co/VjAnG87e6G #hawaiiairports #hawaii #mauiâ€¦ https://t.co/17nlC6DOR4	2.0	True	full
294384	294384	60544c0d4d8cca00388a5bfc	2021-03-19 07:00:23	[]	[]	Fri Mar 19 06:55:56 +0000 2021	[{"text":"EXO","indices":[153,157]},{"text":"ì—‘ì†Œ","indices":[158,161]},{"text":"SEHUN","indices":[162,168]},{"text":"ì„¸í›ˆ","indices":[169,172]},{"text":"ì˜¤ì„¸í›ˆ","indices":[173,177]}]	[{"url":"https://t.co/1e2id0okRL","expanded_url":"https://instagram.com/stories/somebymi/2532642556516482216","display_url":"instagram.com/stories/somebyâ€¦","indices":[52,75]},{"url":"https://t.co/MEEuMlLsO8","expanded_url":"https://instagram.com/stories/somebymi/2532642549419691651","display_url":"instagram.com/stories/somebyâ€¦","indices":[79,102]},{"url":"https://t.co/v8HvwsL2Wm","expanded_ur…	210319 somebymi InstaStory. SEHUN Ã— SOME BY MI ðŸ‘‰ðŸ�» https://t.co/1e2id0okRL ðŸ‘‰ðŸ�» https://t.co/MEEuMlLsO8 https://t.co/v8HvwsL2Wm https://t.co/N7lXy13UIK #EXO #ì—‘ì†Œ #SEHUN #ì„¸í›ˆ #ì˜¤ì„¸í›ˆ @weareoneEXO @exoonearewe https://t.co/CIdxo5QbbL	215148.0	RT @EXOXOXOID: 210319 somebymi InstaStory. SEHUN Ã— SOME BY MI ðŸ‘‰ðŸ�» https://t.co/1e2id0okRL ðŸ‘‰ðŸ�» https://t.co/MEEuMlLsO8 https://t.co/v8HvwsLâ€¦	160.0	True	full
294385	294385	60544c0d4d8cca00388a5bfe	2021-03-19 07:00:23	[]	[]	Fri Mar 19 06:11:11 +0000 2021	[]	[{"url":"https://t.co/UMbrscWlep","expanded_url":"https://ethic.es/2021/03/covid-19-lo-que-aun-no-hemos-aprendido/","display_url":"ethic.es/2021/03/covid-â€¦","indices":[252,275]}]	Adela Cortina:No hemos aprendido de los efectos corrosivos de la pobreza, porque no queremos aprender. Ya no nos conmueven el sufrimiento y las muertes, porque estamos en otras cosas: los polÃ­ticos estÃ¡n en la lucha por los votos, por el conflicto... https://t.co/UMbrscWlep	13241.0	RT @srjosekarlos: Adela Cortina:No hemos aprendido de los efectos corrosivos de la pobreza, porque no queremos aprender. Ya no nos conmueveâ€¦	177.0	True	full
294386	294386	60544c0d4d8cca00388a5c00	2021-03-19 07:00:23	[]	[]	Thu Mar 18 19:21:08 +0000 2021	[]	[{"url":"https://t.co/frlag36IKO","expanded_url":"https://www.centralfmonline.com/index.php/home-2/inter/putin-invita-a-biden-a-sostener-discusiones-en-linea","display_url":"centralfmonline.com/index.php/homeâ€¦","indices":[205,228]}]	El presidente ruso, Vladimir Putin, dijo hoy jueves que le gustarÃ­a invitar a su homÃ³logo estadounidense, Joe Biden, a una reuniÃ³n en lÃ­nea para continuar sus discusiones sobre las relaciones bilaterales. https://t.co/frlag36IKO	22031.0	RT @CentralFM_: El presidente ruso, Vladimir Putin, dijo hoy jueves que le gustarÃ­a invitar a su homÃ³logo estadounidense, Joe Biden, a unaâ€¦	850.0	True	full
294387	294387	60544c0d4d8cca00388a5c02	2021-03-19 07:00:23	[]	[]	Thu Mar 18 13:31:29 +0000 2021	[]	[{"url":"https://t.co/5YshUls2ew","expanded_url":"https://www.express.co.uk/life-style/health/1411689/uk-vaccine-booster-new-jab-rollout-autumn-covid-variants-matt-hancock","display_url":"express.co.uk/life-style/heaâ€¦","indices":[90,113]}]	UK vaccine booster: New jab rollout in autumn due to Covid variants - latest from Hancock https://t.co/5YshUls2ew You have had one JAB get ready for your next JAB	5470.0	RT @LSW12612672511: UK vaccine booster: New jab rollout in autumn due to Covid variants - latest from Hancock https://t.co/5YshUls2ew You hâ€¦	383.0	True	full
294388	294388	60544c0d4d8cca00388a5c10	2021-03-19 07:00:23	[]	[]	Fri Mar 19 06:42:03 +0000 2021	[{"text":"Infographie","indices":[6,18]},{"text":"Twitter","indices":[120,128]},{"text":"LoveArmyForRohingyas","indices":[188,209]},{"text":"GiletsJaunes","indices":[211,224]},{"text":"BlackLivesMatter","indices":[226,243]},{"text":"SocialMedia","indices":[246,258]},{"text":"FlashTweet","indices":[260,271]}]	[{"url":"https://t.co/ac3Z13pfh0","expanded_url":"https://buff.ly/3txTse5","display_url":"buff.ly/3txTse5","indices":[59,82]}]	5ï¸�âƒ£ðŸ“Š [#Infographie] Les 15 ans de @Twitter en 15 Hashtags https://t.co/ac3Z13pfh0 v/ @ComarketingNews ðŸ’¬ DerniÃ¨rement, #Twitter est devenu un tremplin Ã mobilisations au-delÃ du digital: #LoveArmyForRohingyas, #GiletsJaunes, #BlackLivesMatter #SocialMedia #FlashTweet âš¡ï¸� https://t.co/U4So9LhioY	57069.0	RT @FlashTweet: 5ï¸�âƒ£ðŸ“Š [#Infographie] Les 15 ans de @Twitter en 15 Hashtags https://t.co/ac3Z13pfh0 v/ @ComarketingNews ðŸ’¬ DerniÃ¨rement, #Twâ€¦	8349.0	True	full
294389	294389	60544c0d4d8cca00388a5c22	2021-03-19 07:00:23	[]	[]	Fri Mar 19 06:29:05 +0000 2021	[{"text":"EScienceNews","indices":[0,13]}]	[{"url":"https://t.co/qEYtVMJc6y","expanded_url":"https://www.facebook.com/earthshakerph/photos/a.1978498088870985/3820484321339010/","display_url":"facebook.com/earthshakerph/â€¦","indices":[249,272]}]	#EScienceNews | First known baby born with COVID-19 Antibodies after Maternal Vaccination It suggests that pregnant women can pass on protective antibodies to their babies when they have received the COVID-19 vaccine during pregnancy. Read More: https://t.co/qEYtVMJc6y https://t.co/VH6BTiSgFS	79983.0	RT @earthshakerph: #EScienceNews | First known baby born with COVID-19 Antibodies after Maternal Vaccination It suggests that pregnant woâ€¦	391.0	True	full
294390	294390	60544c0e4d8cca00388a5c32	2021-03-19 07:00:23	[{"text":"dette","indices":[123,129]}]	[{"url":"https://t.co/qUfYL0uJPu","expanded_url":"http://wrld.bg/iDkq50E1oti","display_url":"wrld.bg/iDkq50E1oti","indices":[233,256]}]		[]	[]			[COVID-19] Â« Reconstruire en mieux Â» contribue Ã â˜‘ï¸� rÃ©Ã©quilibrer les finances publiques et â˜‘ï¸� amÃ©liorer la viabilitâ€¦ https://t.co/ndChU7sptr	674780.0	True	full
294391	294391	60544c0e4d8cca00388a5c40	2021-03-19 07:00:23	[]	[]	Fri Mar 19 01:01:40 +0000 2021	[{"text":"Loret","indices":[0,6]},{"text":"Latinus","indices":[229,237]},{"text":"InformaciÃ³nParaTi","indices":[238,256]}]	[{"url":"https://t.co/RHnQuduqA1","expanded_url":"https://latinus.us/2021/03/18/loret-capitulo-38-salvando-al-soldado-epigmenio-credito-150-mdp/","display_url":"latinus.us/2021/03/18/lorâ€¦","indices":[257,280]}]	#Loret CapÃ­tulo 38. Salvando al soldado Epigmenio: el crÃ©dito de 150 mdp con que el gobierno financiÃ³ a la empresa de su propagandista favorito. AdemÃ¡s, 50 mentiras de la pandemia. Y el presidente cree que su palabra es la ley. #Latinus #InformaciÃ³nParaTi https://t.co/RHnQuduqA1	448714.0	RT @latinus_us: #Loret CapÃ­tulo 38. Salvando al soldado Epigmenio: el crÃ©dito de 150 mdp con que el gobierno financiÃ³ a la empresa de su prâ€¦	849.0	True	full
294392	294392	60544c0e4d8cca00388a5c4e	2021-03-19 07:00:23	[{"text":"Ø£ÙˆÙ†_Ù„Ø§ÙŠÙ†","indices":[17,26]},{"text":"Ø¯ÙˆØ±Ø©","indices":[31,36]},{"text":"Ø§Ù„ØªØ®Ø·ÙŠØ·_Ø§Ù„Ø´Ø®ØµÙŠ","indices":[37,52]},{"text":"Ù…Ø¹ØªÙ…Ø¯Ø©","indices":[109,116]}]	[{"url":"https://t.co/nuvPzNROw9","expanded_url":"https://salla.sa/doraaatcom/EqgpaG","display_url":"salla.sa/doraaatcom/Eqgâ€¦","indices":[137,160]}]		[]	[]			Ø§Ù„Ø§Ø«Ù†ÙŠÙ† 15 Ø¥Ø¨Ø±ÙŠÙ„ #Ø£ÙˆÙ†_Ù„Ø§ÙŠÙ† l #Ø¯ÙˆØ±Ø© #Ø§Ù„ØªØ®Ø·ÙŠØ·_Ø§Ù„Ø´Ø®ØµÙŠ Ù…Ø¹ Ø¯. ÙŠÙˆØ³Ù� Ø§Ù„Ø®Ø¶Ø± Ø§Ù„Ù…Ø¯Ø© : ÙŠÙˆÙ… ÙˆØ§Ø­Ø¯ Ù„Ù„Ø±Ø¬Ø§Ù„ ÙˆØ§Ù„Ù†Ø³Ø§Ø¡ Ø¨Ø´Ù‡Ø§Ø¯Ø©â€¦ https://t.co/3oiDbBtzlW	37748.0	True	full
294393	294393	60544c0e4d8cca00388a5c50	2021-03-19 07:00:24	[]	[]	Thu Mar 18 22:34:31 +0000 2021	[]	[{"url":"https://t.co/Oi7OZE4UQf","expanded_url":"https://www.malaymail.com/news/malaysia/2021/03/18/health-d-g-investigation-found-no-link-between-nurses-death-from-heart-atta/1958990","display_url":"malaymail.com/news/malaysia/â€¦","indices":[239,262]}]	ðŸ”´MALAYSIE - Une infirmiÃ¨re de la province de Kedah est morte hier d'un arrÃªt cardiaque. Elle avait reÃ§u le vaccin Pfizer-BioNTech le 12 mars. Aucun lien avec la vaccination selon le Directeur GÃ©nÃ©ral de la SantÃ©. ðŸ¤” @ADv_in21 @ComploTisss https://t.co/Oi7OZE4UQf	5002.0	RT @NicolasPichot6: ðŸ”´MALAYSIE - Une infirmiÃ¨re de la province de Kedah est morte hier d'un arrÃªt cardiaque. Elle avait reÃ§u le vaccin Pfizeâ€¦	16423.0	True	full
294394	294394	60544c0e4d8cca00388a5c54	2021-03-19 07:00:23	[{"text":"RedNoseDay","indices":[0,11]}]	[{"url":"https://t.co/lgtqOkzM9x","expanded_url":"http://www.comicrelief.com/rednoseday","display_url":"comicrelief.com/rednoseday","indices":[253,276]}]		[]	[]			#RedNoseDay we are so grateful to @comicrelief for its ongoing support of APP's Peer Support service and helping usâ€¦ https://t.co/QcZjl9QQjj	8669.0	True	full
294395	294395	60544c0e4d8cca00388a5c56	2021-03-19 07:00:24	[]	[]	Thu Mar 18 18:15:44 +0000 2021	[{"text":"pandemia","indices":[52,61]},{"text":"ContinudadDeNegocio","indices":[68,88]},{"text":"Ciberataques","indices":[93,106]},{"text":"Incidentes","indices":[110,121]},{"text":"COVID19","indices":[140,148]}]	[{"url":"https://t.co/LRfzWlRPyP","expanded_url":"https://lnkd.in/eiDUpgk","display_url":"lnkd.in/eiDUpgk","indices":[238,261]}]	Nuevo contexto y lecciones aprendidas respecto a la #pandemia uy la #ContinudadDeNegocio: - #Ciberataques. - #Incidentes en proveedores. - #COVID19 ("ð�˜³ð�˜ªð�˜¯ð�˜°ð�˜¤ð�˜¦ð�˜³ð�˜°ð�˜¯ð�˜µð�˜¦ð�˜´ ð�˜¯ð�˜¦ð�˜¨ð�˜³ð�˜°ð�˜´"). Israel HernÃ¡ndez Ortiz (Socio responsable del sector financierâ€¦https://t.co/LRfzWlRPyP	2269.0	RT @ISACAMadrid: Nuevo contexto y lecciones aprendidas respecto a la #pandemia uy la #ContinudadDeNegocio: - #Ciberataques. - #Incidentesâ€¦	98.0	True	full
294396	294396	60544c0e4d8cca00388a5c60	2021-03-19 07:00:24	[]	[]	Thu Mar 18 19:54:00 +0000 2021	[]	[{"url":"https://t.co/gDBtUqj41e","expanded_url":"https://bit.ly/30WafeA","display_url":"bit.ly/30WafeA","indices":[250,273]}]	The worldâ€™s most important strategic chokepoints lie in the Indian Ocean. So why is it still missing from Washingtonâ€™s Indo-Pacific priorities? In @warontherocks, @darshanabaruah explains why the U.S. should turn its focus toward the Indian Ocean: https://t.co/gDBtUqj41e	246037.0	RT @CarnegieEndow: The worldâ€™s most important strategic chokepoints lie in the Indian Ocean. So why is it still missing from Washingtonâ€™s Iâ€¦	27.0	True	full
294397	294397	60544c0e4d8cca00388a5c6a	2021-03-19 07:00:24	[{"text":"StaySafe","indices":[145,154]},{"text":"Anime","indices":[205,211]},{"text":"MMORPG","indices":[212,219]}]	[{"url":"https://t.co/FnvU209Ymz","expanded_url":"https://bit.ly/SpieleAK","display_url":"bit.ly/SpieleAK","indices":[181,204]}]		[]	[]			Was ist besser als ein guter Kampf gegen bÃ¶se Kreaturen? ðŸ˜Ž NatÃ¼rlich... ein guter Kampf zusammen mit der Gilde. âš”ï¸�â€¦ https://t.co/KEQqoVjH56	736.0	True	full
294398	294398	60544c0f4d8cca00388a5c7c	2021-03-19 07:00:24	[]	[]	Fri Mar 19 06:24:36 +0000 2021	[]	[{"url":"https://t.co/xs3MO0dK5x","expanded_url":"http://bit.ly/Bet365-CF","display_url":"bit.ly/Bet365-CF","indices":[222,245]}]	DAY 4 Cheltenham | Lucky 15 ðŸ�€ LETS GO OUT WITH A BANG ðŸ’¥ (Â£2) lucky 15 (Â£30) returns Â£3,560.50 Give this a LIKE â�¤ï¸� if youâ€™ve seen this! Place your bet with Bet365 to get up to Â£100 in bet credits with my referral link âž¡ï¸� https://t.co/xs3MO0dK5x 18+ Gamble responsibly Ad https://t.co/3tbMN8iaJT	5432.0	RT @CheltenhamScott: DAY 4 Cheltenham | Lucky 15 ðŸ�€ LETS GO OUT WITH A BANG ðŸ’¥ (Â£2) lucky 15 (Â£30) returns Â£3,560.50 Give this a LIKE â�¤ï¸� ifâ€¦	711.0	True	full
294399	294399	60544c0f4d8cca00388a5c92	2021-03-19 07:00:24	[{"text":"Blockchain","indices":[233,244]},{"text":"blockchaintechnology","indices":[245,266]},{"text":"blockchainsummit","indices":[267,284]}]	[{"url":"https://t.co/b8ud3ZIWFd","expanded_url":"https://matchmaking.grip.events/techexglobalvirtual/event-login","display_url":"matchmaking.grip.events/techexglobalviâ€¦","indices":[208,231]}]		[]	[]			Ready to join? Get blockchain knowledge virtual now, due to covid. To kick start day 2 we have Thomas Argente, Senâ€¦ https://t.co/8DaCHCMTpT	11.0	True	full
294400	294400	60544c0f4d8cca00388a5c98	2021-03-19 07:00:24	[]	[{"url":"https://t.co/tvdmgVd7kN","expanded_url":"https://www.hindustantimes.com/cities/chandigarh-news/sidhus-wife-navjot-kaur-appointed-all-india-jat-mahasabha-s-state-women-wing-chief-101616011692330.html","display_url":"hindustantimes.com/cities/chandigâ€¦","indices":[0,23]}]		[]	[]			https://t.co/tvdmgVd7kN The All India JAT Mahasabha appointed former MLA @DrDrnavjotsidhu wife of Congress leader &amp;â€¦ https://t.co/vaZjJJ0y3G	2432.0	True	full
294401	294401	60544c0f4d8cca00388a5c9c	2021-03-19 07:00:24	[{"text":"news","indices":[255,260]},{"text":"economy","indices":[261,269]},{"text":"Malaysia","indices":[270,279]}]	[{"url":"https://t.co/wPmeGAXBMT","expanded_url":"https://www.businesstimes.com.sg/government-economy/malaysias-q1-economic-growth-slows-to-07-better-than-forecast","display_url":"businesstimes.com.sg/government-ecoâ€¦","indices":[230,253]}]		[]	[]			[KUALA LUMPUR] Malaysia's economy grew at a slower pace of 0.7 per cent in the first quarter from a year earlier, bâ€¦ https://t.co/5XJGjmE2x3	48.0	True	full
294402	294402	60544c0f4d8cca00388a5ca4	2021-03-19 07:00:24	[{"text":"UN","indices":[0,3]}]	[{"url":"https://t.co/iWbadf4KPg","expanded_url":"https://news.yahoo.com/un-rights-chief-agrees-joint-033524783.html","display_url":"news.yahoo.com/un-rights-chieâ€¦","indices":[255,278]}]		[]	[]			#UN asking @EthioHRC for joint investigations will massively impact the result of the war crime investigation on Tiâ€¦ https://t.co/q7u4h1nSFD	1.0	True	full
294403	294403	60544c0f4d8cca00388a5cac	2021-03-19 07:00:25	[]	[]	Fri Mar 19 06:00:34 +0000 2021	[]	[{"url":"https://t.co/IkIXdW29L1","expanded_url":"https://www.thecaterer.com/business/profiles/caterer-interview-julia-sibley?utm_source=twitter","display_url":"thecaterer.com/business/profiâ€¦","indices":[216,239]}]	Julia Sibley, the chief executive of the Savoy Educational Trust, talks about the institutionâ€™s history and its future as it celebrates its 60th year with a Â£1m donation to @Springboard_UK to 2022. @JuliaSibleymbe https://t.co/IkIXdW29L1 https://t.co/X8hzRMRv3L	48937.0	RT @Caterertweets: Julia Sibley, the chief executive of the Savoy Educational Trust, talks about the institutionâ€™s history and its future aâ€¦	10127.0	True	full
294404	294404	60544c0f4d8cca00388a5cb4	2021-03-19 07:00:25	[]	[]	Thu Mar 18 21:42:39 +0000 2021	[]	[{"url":"https://t.co/QnUkgFBDqw","expanded_url":"https://translate.google.com/translate?hl=en&sl=auto&tl=fr&u=https%3A%2F%2Fwww.affaritaliani.it%2Fmilano%2Fsantin-sorprendente-efficacia-dell-ivermectina-contro-il-covid-729391.html%3Frefresh_ce","display_url":"translate.google.com/translate?hl=eâ€¦","indices":[223,246]}]	USA: interview du directeur d'un centre de recherche Ã Yale, Alessandro Santin. "J'Ã©tais trÃ¨s sceptique, mais aprÃ¨s avoir commencÃ© Ã l'utiliser, je suis convaincu que l' ivermectine peut vraiment Ãªtre le gamechanger" FR: https://t.co/QnUkgFBDqw (merci @Hochrisikopati1)	2704.0	RT @GabinJean3: USA: interview du directeur d'un centre de recherche Ã Yale, Alessandro Santin. "J'Ã©tais trÃ¨s sceptique, mais aprÃ¨s avoirâ€¦	209.0	True	full
294405	294405	60544c0f4d8cca00388a5cb6	2021-03-19 07:00:25	[]	[]	Thu Mar 18 16:21:40 +0000 2021	[]	[{"url":"https://t.co/4FvHz0pq5Y","expanded_url":"https://torontosun.com/news/local-news/youth-suicide-attempts-increase-during-the-pandemic-study","display_url":"torontosun.com/news/local-newâ€¦","indices":[176,199]}]	@rubiconcapital_ I for once agree with Dr. Fisman. Without his fine work and that of the Ontario Science Table who else could have driven up teen suicide attempts this fast. https://t.co/4FvHz0pq5Y	2787.0	RT @DonaldWelsh16: @rubiconcapital_ I for once agree with Dr. Fisman. Without his fine work and that of the Ontario Science Table who elseâ€¦	18.0	True	full
294406	294406	60544c0f4d8cca00388a5cc4	2021-03-19 07:00:25	[]	[]	Fri Mar 19 00:35:05 +0000 2021	[]	[{"url":"https://t.co/7hi2TCnSVM","expanded_url":"https://trib.al/8ah1DxZ","display_url":"trib.al/8ah1DxZ","indices":[170,193]}]	Nobel Laureate economist Paul Krugman rejects the threat of inflation getting out of control â€” like it did in the 1970s â€” as a result of Joe Bidenâ€™s pandemic-relief bill https://t.co/7hi2TCnSVM	218841.0	RT @economics: Nobel Laureate economist Paul Krugman rejects the threat of inflation getting out of control â€” like it did in the 1970s â€” asâ€¦	2119.0	True	full
294407	294407	60544c0f4d8cca00388a5cc6	2021-03-19 07:00:25	[]	[]	Fri Mar 19 06:33:02 +0000 2021	[]	[{"url":"https://t.co/5EkQ5NxFGV","expanded_url":"https://adc.bmj.com/content/early/2021/03/17/archdischild-2021-321604","display_url":"adc.bmj.com/content/early/â€¦","indices":[255,278]}]	Happy Friday!â˜€ï¸�New study in Scotland of &gt;300K adults: risk of testing + with COVID-19 actually lower for those adults living with children (0-11), than for those in households without young children. Even after schools re-opened full-time in Aug 2020. https://t.co/5EkQ5NxFGV	279467.0	RT @devisridhar: Happy Friday!â˜€ï¸�New study in Scotland of &gt;300K adults: risk of testing + with COVID-19 actually lower for those adults liviâ€¦	134.0	True	full
294408	294408	60544c0f4d8cca00388a5cd2	2021-03-19 07:00:25	[]	[{"url":"https://t.co/UifKop8XvB","expanded_url":"https://ift.tt/3hTOyTJ","display_url":"ift.tt/3hTOyTJ","indices":[0,23]}]		[]	[]			https://t.co/UifKop8XvB March 18, 2021 at 11:10PMhttps://scontent-bos3-1.cdninstagram.com/v/t51.29350-15/161704194_â€¦ https://t.co/WSo7aISErE	2986.0	True	full
294409	294409	60544c0f4d8cca00388a5cd8	2021-03-19 07:00:25	[]	[]	Thu Mar 18 02:04:04 +0000 2021	[{"text":"BSC","indices":[232,236]},{"text":"BTC","indices":[237,241]},{"text":"ETH","indices":[242,246]},{"text":"BNB","indices":[247,251]}]	[{"url":"https://t.co/xx55YiGfm3","expanded_url":"https://www.bsc.news/post/chainge-finance-on-the-fusion-blockchain-has-exceeded-one-million-users-on-its-waiting-list","display_url":"bsc.news/post/chainge-fâ€¦","indices":[253,276]}]	The DEX @FinanceChainge is set to launch on the @FUSIONProtocol network with over a million users on the protocols waitlist. This decentralized exchange aims to innovate on traditional models through leveraging the Fusion Network. #BSC #BTC #ETH #BNB https://t.co/xx55YiGfm3	37357.0	RT @news_of_bsc: The DEX @FinanceChainge is set to launch on the @FUSIONProtocol network with over a million users on the protocols waitlisâ€¦	0.0	True	full
294410	294410	60544c0f4d8cca00388a5cdc	2021-03-19 07:00:25	[{"text":"MFG","indices":[84,88]},{"text":"SME","indices":[89,93]},{"text":"industrial","indices":[94,105]},{"text":"valves","indices":[106,113]},{"text":"actuators","indices":[114,124]},{"text":"gaskets","indices":[125,133]},{"text":"electrical","indices":[134,145]},{"text":"pneumatic","indices":[146,156]},{"text":"hydraulic","indices":[157,167]},{"text":"instrumentation","indices":[168,184]},{"…	[{"url":"https://t.co/gZQccLW0Y7","expanded_url":"https://amruthatechnologies.blogspot.com/2018/07/valve-market-in-us-to-be-valued-at-usd.html","display_url":"amruthatechnologies.blogspot.com/2018/07/valve-â€¦","indices":[60,83]}]		[]	[]			Valve market in the U.S. to be valued at USD 36.20 billion. https://t.co/gZQccLW0Y7 #MFG #SME #industrial #valvesâ€¦ https://t.co/4qwKRuFv9z	2224.0	True	full
294411	294411	60544c0f4d8cca00388a5ce0	2021-03-19 07:00:25	[]	[]	Fri Mar 19 06:30:02 +0000 2021	[]	[{"url":"https://t.co/vzAvO2cHUf","expanded_url":"https://thewire.in/politics/nomination-faux-pas-continues-two-candidates-not-part-of-bengal-bjp-get-tickets-for-polls","display_url":"thewire.in/politics/nominâ€¦","indices":[252,275]}]	â€œI am not in BJP. I never was. Itâ€™s not possible for me to contest on a BJP ticket.â€� The BJP announced its candidates for the last four phases of the West Bengal assembly election but included two politicians who are not part of BJP. | @onlineGhosh https://t.co/vzAvO2cHUf	1012869.0	RT @thewire_in: â€œI am not in BJP. I never was. Itâ€™s not possible for me to contest on a BJP ticket.â€� The BJP announced its candidates forâ€¦	44.0	True	full
294412	294412	60544c0f4d8cca00388a5ce4	2021-03-19 07:00:25	[]	[]	Fri Mar 19 00:10:53 +0000 2021	[]	[{"url":"https://t.co/ibFZkSOcb8","expanded_url":"https://www.researchsquare.com/article/rs-317485/v1","display_url":"researchsquare.com/article/rs-317â€¦","indices":[244,267]}]	Meta-analysis of 21 ivermectin randomized controlled trials following the gold standard of the strict Cochrane methods. â€¢ Risk of death reduced by 68% (95% CI 86-28%, n=1,892) â€¢ Infection risk thru prophylaxis reduced by 86% (95% CI 79-91%) https://t.co/ibFZkSOcb8	21677.0	RT @Covid19Crusher: Meta-analysis of 21 ivermectin randomized controlled trials following the gold standard of the strict Cochrane methods.â€¦	150.0	True	full
294413	294413	60544c0f4d8cca00388a5ce6	2021-03-19 07:00:25	[]	[{"url":"https://t.co/S8GpFxx0Nj","expanded_url":"https://www.nhs.uk/change4life","display_url":"nhs.uk/change4life","indices":[196,219]}]		[]	[]			It is good to encourage our children to learn the importance of looking after their teeth from a young age, here arâ€¦ https://t.co/afYDEhMyS6	2150.0	True	full
294414	294414	60544c0f4d8cca00388a5ce8	2021-03-19 07:00:25	[{"text":"tax","indices":[114,118]},{"text":"LivingAndWorkingAbroad","indices":[119,142]},{"text":"expat","indices":[143,149]},{"text":"advice","indices":[150,157]},{"text":"calendar21","indices":[158,169]},{"text":"taxsaving","indices":[170,180]},{"text":"Brexit","indices":[181,188]},{"text":"Proactpartnership","indices":[189,207]},{"text":"uk","indices":[208,211]},{"text":"year","indices":[212,…	[{"url":"https://t.co/RPGxTr4xgr","expanded_url":"https://proactpartnership.com/contact-us","display_url":"proactpartnership.com/contact-us","indices":[49,72]},{"url":"https://t.co/0jueWl0ny8","expanded_url":"https://t2p.pw/1vAJ2RmN8u","display_url":"t2p.pw/1vAJ2RmN8u","indices":[247,270]}]		[]	[]			GET MONEY FROM CY GOVERMENT - BOOK FREE REVIEW - https://t.co/RPGxTr4xgr FOR BUSINESS OR SELF-EMPLOYED IN CYPRUSâ€¦ https://t.co/xTu7FCGsCe	969.0	True	full
294415	294415	60544c104d8cca00388a5cf8	2021-03-19 07:00:25	[{"text":"OptimumPlatform","indices":[168,184]},{"text":"DIA","indices":[185,189]},{"text":"Ermetal","indices":[190,198]},{"text":"customerrelations","indices":[199,217]},{"text":"future","indices":[218,225]},{"text":"SmartFactory","indices":[226,239]},{"text":"tech","indices":[240,245]},{"text":"research","indices":[246,255]},{"text":"automation","indices":[256,267]}]	[{"url":"https://t.co/dsy2TSJKA9","expanded_url":"http://optimum-itea3.eu","display_url":"optimum-itea3.eu","indices":[0,23]}]		[]	[]			https://t.co/dsy2TSJKA9 | Turkish consortium meeting was held on April 2020. It was the first online meeting for Tâ€¦ https://t.co/uStCTfIvKx	55.0	True	full
294416	294416	60544c104d8cca00388a5cfe	2021-03-19 07:00:26	[]	[]	Wed Mar 17 22:51:19 +0000 2021	[]	[{"url":"https://t.co/Wf0eCxx7qv","expanded_url":"https://www.buzzfeednews.com/article/skbaer/spa-shooter-bad-day-racist-facebook","display_url":"buzzfeednews.com/article/skbaerâ€¦","indices":[128,151]}]	Sigh. "Capt. Jay Baker shared a photo of a T-shirt he got on Facebook, saying that the coronavirus was imported from "CHY-NA."" https://t.co/Wf0eCxx7qv	516585.0	RT @Amy_Siskind: Sigh. "Capt. Jay Baker shared a photo of a T-shirt he got on Facebook, saying that the coronavirus was imported from "CHY-â€¦	24.0	True	full
294417	294417	60544c104d8cca00388a5d0e	2021-03-19 07:00:26	[]	[]	Fri Mar 19 06:32:48 +0000 2021	[]	[{"url":"https://t.co/8RxxsPnpGC","expanded_url":"https://www.hartgroup.org/covid-19-evidence/","display_url":"hartgroup.org/covid-19-evideâ€¦","indices":[167,190]}]	"The data is in: lockdowns serve no useful purpose and cause catastrophic societal and economic harms. They must never be repeated in this country." End The Lockdown. https://t.co/8RxxsPnpGC	64375.0	RT @davidkurten: "The data is in: lockdowns serve no useful purpose and cause catastrophic societal and economic harms. They must never beâ€¦	6.0	True	full
294418	294418	60544c104d8cca00388a5d18	2021-03-19 07:00:26	[]	[]	Tue Feb 23 22:48:07 +0000 2021	[{"text":"Bitcoin","indices":[217,225]},{"text":"Crypto","indices":[226,233]},{"text":"Giveaway","indices":[234,243]}]	[{"url":"https://t.co/FLe75ID3K1","expanded_url":"https://gleam.io/xw2Ud/jrny-crypto-25000-crypto-giveaway","display_url":"gleam.io/xw2Ud/jrny-cryâ€¦","indices":[245,268]}]	ðŸŽ‰ THE CRYPTO GIVEAWAY CONTEST IS NOW LIVE! ðŸŽ‰ $25K IN CRYPTO PRIZES ðŸª™ Prizes: âž¡ï¸� 10 winners of $1000 of $ETH âž¡ï¸� 15 winners of $1000 of $SRK Get daily entries to increase your odds of winner! (Contest ends on 3/28) #Bitcoin #Crypto #Giveaway https://t.co/FLe75ID3K1	119984.0	RT @JRNYcrypto: ðŸŽ‰ THE CRYPTO GIVEAWAY CONTEST IS NOW LIVE! ðŸŽ‰ $25K IN CRYPTO PRIZES ðŸª™ Prizes: âž¡ï¸� 10 winners of $1000 of $ETH âž¡ï¸� 15 winnersâ€¦	9.0	True	full
294419	294419	60544c104d8cca00388a5d1a	2021-03-19 07:00:26	[]	[{"url":"https://t.co/wASgV95jPQ","expanded_url":"https://newsable.asianetnews.com/cricket-sports/andre-russell-thanks-pm-narendra-modi-for-helping-jamaica-with-covid-vaccines-ayh-qq5qpf","display_url":"newsable.asianetnews.com/cricket-sportsâ€¦","indices":[82,105]}]		[]	[]			Andre Russell thanks PM Narendra Modi for helping Jamaica with COVID vaccines... https://t.co/wASgV95jPQ via NaMoâ€¦ https://t.co/zJ7liSNvsv	2325.0	True	full
294420	294420	60544c104d8cca00388a5d2a	2021-03-19 07:00:26	[]	[{"url":"https://t.co/lehYWJiJNs","expanded_url":"https://ramifitoken.medium.com/ramifi-protocol-an-inflationary-resistant-synthetic-asset-has-closed-its-private-sale-round-in-e4d3015ec617","display_url":"ramifitoken.medium.com/ramifi-protocoâ€¦","indices":[223,246]}]		[]	[]			CryptoRank_io: â„¹ï¸� @RamifiProtocol has announced the private investment from @GenblockCapital, @Pluto_Digital,â€¦ https://t.co/wAbsXM9txJ	14.0	True	full
294421	294421	60544c104d8cca00388a5d2c	2021-03-19 07:00:26	[]	[]	Fri Mar 19 05:48:37 +0000 2021	[{"text":"Myanmar","indices":[44,52]},{"text":"Myanmar","indices":[74,82]},{"text":"Myanmarcoup","indices":[275,287]}]	[{"url":"https://t.co/dq9rlaMmeJ","expanded_url":"http://ow.ly/B4oX50E2ViN","display_url":"ow.ly/B4oX50E2ViN","indices":[251,274]}]	Proceeds from POSCO will not benefit ppl of #Myanmar &amp; will only fuel #Myanmar military &amp; its brutal crimes committed against peaceful protesters. POSCO must end its biz w/ military, or otherwise be complicit in the military's crimes. Watch ðŸ‘‰ðŸ�½https://t.co/dq9rlaMmeJ #Myanmarcoup https://t.co/u7BDTj3cSu	81711.0	RT @JusticeMyanmar: Proceeds from POSCO will not benefit ppl of #Myanmar &amp; will only fuel #Myanmar military &amp; its brutal crimes committed aâ€¦	300.0	True	full
294422	294422	60544c114d8cca00388a5d3e	2021-03-19 07:00:26	[{"text":"Digital","indices":[0,8]},{"text":"banks","indices":[118,124]},{"text":"CX","indices":[192,195]},{"text":"SAcsi","indices":[196,202]}]	[{"url":"https://t.co/R9nSYLafXo","expanded_url":"https://blog.consulta.co.za/the-battle-of-the-banks-in-customer-loyalty-and-satisfaction-stakes-hits-a-high-in-digital-covid-economy/","display_url":"blog.consulta.co.za/the-battle-of-â€¦","indices":[205,228]}]		[]	[]			#Digital acceleration combined with consumer financial distress have further increased customer expectations of theâ€¦ https://t.co/o5DwjQPvBI	138.0	True	full
294423	294423	60544c114d8cca00388a5d40	2021-03-19 07:00:26	[]	[]	Thu Mar 18 14:56:48 +0000 2021	[]	[{"url":"https://t.co/zqraeDWNuG","expanded_url":"https://richieallen.co.uk/norwegian-prof-astrazeneca-jab-is-causing-deadly-blood-clots/","display_url":"richieallen.co.uk/norwegian-profâ€¦","indices":[134,157]}]	MASSIVE breaking story. Norwegian scientist who investigated blood clotting in 3 workers says the vaccine is definitely responsible. https://t.co/zqraeDWNuG	39551.0	RT @BBGRichie: MASSIVE breaking story. Norwegian scientist who investigated blood clotting in 3 workers says the vaccine is definitely respâ€¦	54.0	True	full
294424	294424	60544c114d8cca00388a5d48	2021-03-19 07:00:26	[]	[{"url":"https://t.co/sNkqA0j6k5","expanded_url":"http://ow.ly/W10U50E0kLU","display_url":"ow.ly/W10U50E0kLU","indices":[251,274]}]		[]	[]			Do you want to move, speak, dance, sing, and draw in the midst of a pandemic. Then you should take part in the fullâ€¦ https://t.co/o10v6LbnTz	706.0	True	full
294425	294425	60544c114d8cca00388a5d4e	2021-03-19 07:00:26	[{"text":"Laerdal","indices":[160,168]},{"text":"COVID19","indices":[176,184]},{"text":"coronavirus","indices":[248,260]},{"text":"helpingsavelives","indices":[261,278]}]	[{"url":"https://t.co/Yh1giAySmJ","expanded_url":"https://laerdal.com/sg/information/coronavirus-covid-19-resource-center/","display_url":"laerdal.com/sg/informationâ€¦","indices":[223,246]}]		[]	[]			Those new to, or returning to vaccination after a prolonged period, will require practical training in vaccine admiâ€¦ https://t.co/N2uOXZ6Alc	24.0	True	full
294426	294426	60544c114d8cca00388a5d52	2021-03-19 07:00:26	[]	[]	Thu Mar 18 14:30:47 +0000 2021	[{"text":"MachineLearning","indices":[67,83]},{"text":"AI","indices":[84,87]},{"text":"100DaysOfCode","indices":[88,102]},{"text":"IoT","indices":[103,107]},{"text":"flutter","indices":[108,116]},{"text":"Python","indices":[117,124]},{"text":"javascript","indices":[125,136]},{"text":"Serverless","indices":[137,148]},{"text":"DeepLearning","indices":[149,162]},{"text":"CyberSecurity","indices":[16…	[{"url":"https://t.co/Dblpnb4aI3","expanded_url":"https://www.analyticsinsight.net/artificial-intelligence-and-its-complexity-breaking-the-ice/","display_url":"analyticsinsight.net/artificial-intâ€¦","indices":[43,66]}]	ARTIFICIAL INTELLIGENCE AND ITS COMPLEXITY https://t.co/Dblpnb4aI3 #MachineLearning #AI #100DaysOfCode #IoT #flutter #Python #javascript #Serverless #DeepLearning #CyberSecurity #DataScience #innovation #investing #Jobs #tech #startup #Robotics #data #automation #NLP #learning	9068.0	RT @HarbRimah: ARTIFICIAL INTELLIGENCE AND ITS COMPLEXITY https://t.co/Dblpnb4aI3 #MachineLearning #AI #100DaysOfCode #IoT #flutter #Pythonâ€¦	941.0	True	full
294427	294427	60544c114d8cca00388a5d5e	2021-03-19 07:00:26	[{"text":"theoldroman","indices":[181,193]},{"text":"dailymass","indices":[194,204]},{"text":"spiritualcommunion","indices":[205,224]}]	[{"url":"https://t.co/s8H5wd2AUy","expanded_url":"http://YouTube.com/OldRomanTV","display_url":"YouTube.com/OldRomanTV","indices":[225,248]},{"url":"https://t.co/ZxSt1gdnLo","expanded_url":"http://www.oldroman.live","display_url":"oldroman.live","indices":[249,272]}]		[]	[]			ORtv TODAY GMT London 08:30 Mass &amp; homily LIVE 12:00 Angelus &amp; Bishop Challoner's Daily Meditation 15:00 The Way ofâ€¦ https://t.co/ek38xOa1am	63.0	True	full
294428	294428	60544c114d8cca00388a5d60	2021-03-19 07:00:27	[]	[]	Thu Mar 18 18:30:55 +0000 2021	[]	[{"url":"https://t.co/V4i4n2Xg7X","expanded_url":"https://twitter.com/genghisdiaz/status/1305618429567696896?s=21","display_url":"twitter.com/genghisdiaz/stâ€¦","indices":[283,306]}]	@AngelVerdugoB @PelonGomis Hola Â¿me ayudas con un RT porfa? La pandemia nos golpeÃ³ horrible a los artistas y aÃºn falta mucho para poder regresar a la normalidad, ofrezco serenatas virtuales y la venta de mi disco de covers, ademÃ¡s de dar clases de violÃ­n vÃ­a zoom. Muchas gracias ðŸŽ» https://t.co/V4i4n2Xg7X	4167.0	RT @GenghisDiaz: @AngelVerdugoB @PelonGomis Hola Â¿me ayudas con un RT porfa? La pandemia nos golpeÃ³ horrible a los artistas y aÃºn falta muâ€¦	63.0	True	full
294429	294429	60544c114d8cca00388a5d64	2021-03-19 07:00:27	[]	[]	Fri Mar 19 07:00:00 +0000 2021	[{"text":"StopAdani","indices":[231,241]}]	[{"url":"https://t.co/83zF8Dqahp","expanded_url":"http://ow.ly/yDhx50E2UMp","display_url":"ow.ly/yDhx50E2UMp","indices":[257,280]}]	Responding to calls made by 30+ human rights and env. groups, Dow Jones is reviewing Adani Ports' inclusion on its coveted sustainability index. But S&amp;P Global, owner of Dow Jones, must be transparent about its review process. #StopAdani @market_forces https://t.co/83zF8Dqahp https://t.co/qieJqPG1BQ	81711.0	RT @JusticeMyanmar: Responding to calls made by 30+ human rights and env. groups, Dow Jones is reviewing Adani Ports' inclusion on its coveâ€¦	34.0	True	full
294430	294430	60544c114d8cca00388a5d66	2021-03-19 07:00:27	[]	[]	Thu Mar 18 20:49:15 +0000 2021	[]	[{"url":"https://t.co/9g2lx5X6Oa","expanded_url":"https://twitter.com/ccarballo50/status/1372121745839243265","display_url":"twitter.com/ccarballo50/stâ€¦","indices":[281,304]}]	Como la aspirina, que informa de posibilidad de "hemorragia que puede resultar mortal", el prospecto de AstraZeneca incluirÃ¡ aviso sobre los eventos trombÃ³ticos que parecen afectar mÃ¡s a mujeres jÃ³venes: 1 caso por millÃ³n de vacunados VS 10.000 muertes por millÃ³n por contagiados https://t.co/9g2lx5X6Oa	9021.0	RT @Veronicasanztv: Como la aspirina, que informa de posibilidad de "hemorragia que puede resultar mortal", el prospecto de AstraZeneca inâ€¦	1.0	True	full
294431	294431	60544c114d8cca00388a5d6c	2021-03-19 07:00:27	[{"text":"smartwatch","indices":[0,11]}]	[{"url":"https://t.co/CKGUaC7qhv","expanded_url":"https://onlinelibrary.wiley.com/doi/abs/10.1111/j.1600-079X.2010.00835.x","display_url":"onlinelibrary.wiley.com/doi/abs/10.111â€¦","indices":[253,276]}]		[]	[]			#smartwatch Morning sunlight, evening light exposure, stressors and evening cortisol levels need to be measured aâ€¦ https://t.co/WrgDqhfr99	4652.0	True	full
294432	294432	60544c114d8cca00388a5d72	2021-03-19 07:00:27	[{"text":"coronavirus","indices":[70,82]},{"text":"TesYeuxSurLeMonde","indices":[202,220]},{"text":"AlAinInfos","indices":[221,232]}]	[{"url":"https://t.co/rVFJo9W8tS","expanded_url":"https://fr.al-ain.com/article/coronavirus-les-cas-infections-depassent-121-millions-dans-le-monde","display_url":"fr.al-ain.com/article/coronaâ€¦","indices":[177,200]}]		[]	[]			Plus de 121,49 millions de personnes ont Ã©tÃ© infectÃ©es par le nouveau #coronavirus dans le monde, tandis que le nomâ€¦ https://t.co/zw9oAAdpOR	61161.0	True	full
294433	294433	60544c114d8cca00388a5d76	2021-03-19 07:00:27	[]	[{"url":"https://t.co/UifKop8XvB","expanded_url":"https://ift.tt/3hTOyTJ","display_url":"ift.tt/3hTOyTJ","indices":[0,23]}]		[]	[]			https://t.co/UifKop8XvB March 18, 2021 at 11:10PMhttps://scontent-bos3-1.cdninstagram.com/v/t51.29350-15/162919693_â€¦ https://t.co/Mpw8S5LjUY	2986.0	True	full
294434	294434	60544c114d8cca00388a5d78	2021-03-19 07:00:27	[{"text":"Coronavirus","indices":[18,30]},{"text":"SocialImpact","indices":[49,62]},{"text":"Covid19","indices":[191,199]},{"text":"pandemic","indices":[200,209]},{"text":"globalhealth","indices":[210,223]},{"text":"socent","indices":[224,231]},{"text":"impinv","indices":[232,239]},{"text":"socimp","indices":[240,247]},{"text":"socialenterprises","indices":[248,266]},{"text":"impactinvesting","in…	[{"url":"https://t.co/D7SjNLgf0e","expanded_url":"https://bit.ly/2Oh0AvZ","display_url":"bit.ly/2Oh0AvZ","indices":[166,189]}]		[]	[]			UPDATED March 18: #Coronavirus Resources for the #SocialImpact Sector Featuring: News from @DFCgov Events fromâ€¦ https://t.co/x5Hnmuavh6	105739.0	True	full
294435	294435	60544c124d8cca00388a5d80	2021-03-19 07:00:27	[]	[]	Fri Mar 19 06:00:00 +0000 2021	[{"text":"ENHYPEN","indices":[251,259]},{"text":"StanWorld","indices":[260,270]}]	[{"url":"https://t.co/qq25TL6kNS","expanded_url":"http://bcli.kcforum.co.kr/2021","display_url":"bcli.kcforum.co.kr/2021","indices":[133,156]},{"url":"https://t.co/JDPAfqk0Vp","expanded_url":"https://bit.ly/2NgKVwQ","display_url":"bit.ly/2NgKVwQ","indices":[167,190]}]	[ðŸ—³] 2021 Brand Customer Loyalty Awards 'Rookie Idolâ€™ PLEASE PRIORITIZE THIS ENGENEs, THIS IS A MAJOR AWARD FOR ROTY â€¼ï¸� Vote here: https://t.co/qq25TL6kNS Tutorial: https://t.co/JDPAfqk0Vp â˜‘ï¸� Use VPN â˜‘ Use minimum of 15 accounts @ENHYPEN_members #ENHYPEN #StanWorld https://t.co/OP6sbAlJ5Q	12660.0	RT @PRODBY_ENGENE: [ðŸ—³] 2021 Brand Customer Loyalty Awards 'Rookie Idolâ€™ PLEASE PRIORITIZE THIS ENGENEs, THIS IS A MAJOR AWARD FOR ROTY â€¼ï¸�â€¦	3581.0	True	full
294436	294436	60544c124d8cca00388a5d8a	2021-03-19 07:00:27	[]	[]	Fri Mar 19 06:25:50 +0000 2021	[]	[{"url":"https://t.co/87pHPquSdw","expanded_url":"https://www.hrw.org/news/2021/03/15/myanmar-junta-expands-crackdown-following-bloodbath","display_url":"hrw.org/news/2021/03/1â€¦","indices":[257,280]}]	The Myanmar military is making it harder for people to report on its mounting atrocities. In addition to the nightly nationwide internet shutdown, the junta is now also blocking mobile networks during the day, which most people rely on for internet access. https://t.co/87pHPquSdw https://t.co/sHTZRhhbMf	455073.0	RT @KenRoth: The Myanmar military is making it harder for people to report on its mounting atrocities. In addition to the nightly nationwidâ€¦	132.0	True	full
294437	294437	60544c124d8cca00388a5d90	2021-03-19 07:00:27	[]	[]	Wed Mar 17 07:03:29 +0000 2021	[{"text":"Corona","indices":[4,11]},{"text":"Baugenehmigungen","indices":[87,104]},{"text":"Bau","indices":[235,239]}]	[{"url":"https://t.co/25EPRHeOfw","expanded_url":"https://www.destatis.de/DE/Presse/Pressemitteilungen/2021/03/PD21_131_31111.html","display_url":"destatis.de/DE/Presse/Presâ€¦","indices":[211,234]}]	Die #Corona-Krise hat im Jahr 2020 in Deutschland nicht zu einem RÃ¼ckgang der Zahl der #Baugenehmigungen fÃ¼r Wohnungen gefÃ¼hrt: Mit 368 400 genehmigten Wohnungen stieg die Zahl um 2,2 % gegenÃ¼ber dem Jahr 2019. https://t.co/25EPRHeOfw #Bau https://t.co/DysrVUUnFW	33134.0	RT @destatis: Die #Corona-Krise hat im Jahr 2020 in Deutschland nicht zu einem RÃ¼ckgang der Zahl der #Baugenehmigungen fÃ¼r Wohnungen gefÃ¼hrâ€¦	924.0	True	full
294438	294438	60544c124d8cca00388a5d9e	2021-03-19 07:00:27	[]	[]	Fri Mar 19 06:03:19 +0000 2021	[{"text":"COVIDVaccination","indices":[210,227]},{"text":"MyGovMythBusters","indices":[260,277]}]	[{"url":"https://t.co/t8yHLhHqZa","expanded_url":"https://www.mygov.in/covid-19","display_url":"mygov.in/covid-19","indices":[236,259]}]	News claiming that anyone with an immediate or delayed allergic reaction to vaccines or injectable therapies can be vaccinated is FAKE! Donâ€™t fall prey to such misinformation! For such authentic information on #COVIDVaccination, visit: https://t.co/t8yHLhHqZa #MyGovMythBusters https://t.co/SGaKsKi1M4	2401387.0	RT @mygovindia: News claiming that anyone with an immediate or delayed allergic reaction to vaccines or injectable therapies can be vaccinaâ€¦	3.0	True	full
294439	294439	60544c124d8cca00388a5db6	2021-03-19 07:00:28	[]	[{"url":"https://t.co/hldWGPFPxV","expanded_url":"https://youtu.be/x-ltz4GXG5Q","display_url":"youtu.be/x-ltz4GXG5Q","indices":[80,103]}]		[]	[]			@DeionSanders @barstoolsports DeshaunW is being DEFAMED by Houston Texans Owner https://t.co/hldWGPFPxV This WICKEDâ€¦ https://t.co/LfTjaMacOQ	54.0	True	full
294440	294440	60544c134d8cca00388a5dc8	2021-03-19 07:00:28	[{"text":"MisInformation","indices":[264,279]}]	[{"url":"https://t.co/xmb5VDunNk","expanded_url":"http://orlo.uk/jPnVP","display_url":"orlo.uk/jPnVP","indices":[240,263]}]		[]	[]			The NHS is sending texts to some people to invite them to book a COVID19 vaccine appointment. These may come from aâ€¦ https://t.co/caouzrllOl	3209.0	True	full
294441	294441	60544c134d8cca00388a5dd6	2021-03-19 07:00:28	[]	[]	Fri Mar 19 04:50:47 +0000 2021	[]	[{"url":"https://t.co/V32vpA0yvj","expanded_url":"https://www.wsj.com/articles/the-tax-cut-ban-and-the-constitution-11616107345?mod=hp_opin_pos_1","display_url":"wsj.com/articles/the-tâ€¦","indices":[192,215]}]	"The federal restriction on state tax cuts, the Ohio lawsuit says, 'allows Congress to quietly impose its preferred tax policies without having to pay the full political price for doing so.'" https://t.co/V32vpA0yvj	11898.0	RT @AndyGrewal: "The federal restriction on state tax cuts, the Ohio lawsuit says, 'allows Congress to quietly impose its preferred tax polâ€¦	828.0	True	full
294442	294442	60544c134d8cca00388a5de0	2021-03-19 07:00:28	[]	[{"url":"https://t.co/q08a8HaHZY","expanded_url":"https://www.lesechos.fr/economie-france/social/covid-faudrait-il-vacciner-les-enseignants-en-priorite-1299455","display_url":"lesechos.fr/economie-francâ€¦","indices":[252,275]}]		[]	[]			@Shinycolours33 pour les soignants. Les enseignants peuvent-ils Ãªtre considÃ©rÃ©s comme profession Ã risque ? Câ€™est uâ€¦ https://t.co/aPkGHzlp3A	1529.0	True	full
294443	294443	60544c134d8cca00388a5de6	2021-03-19 07:00:28	[]	[]	Thu Mar 18 23:25:56 +0000 2021	[]	[{"url":"https://t.co/ZhLLQXU02G","expanded_url":"https://twitter.com/RobertJenrick/status/1372612389779161102","display_url":"twitter.com/RobertJenrick/â€¦","indices":[271,294]}]	You know what binds a country together? Funding its institutions, respecting its citizens, housing its poor, educating its kids, caring for its sick, defending its rights, building its alliances, and telling it the truth. A flag and a photo is not a viable alternative. https://t.co/ZhLLQXU02G	136083.0	RT @RussInCheshire: You know what binds a country together? Funding its institutions, respecting its citizens, housing its poor, educatingâ€¦	576.0	True	full
294444	294444	60544c134d8cca00388a5df2	2021-03-19 07:00:28	[]	[]	Fri Mar 19 07:00:22 +0000 2021	[{"text":"hawaiiairports","indices":[88,103]},{"text":"hawaii","indices":[104,111]},{"text":"maui","indices":[112,117]},{"text":"kauai","indices":[118,124]},{"text":"bigisland","indices":[125,135]},{"text":"covid19","indices":[136,144]},{"text":"coronavirus","indices":[145,157]},{"text":"hawaiidepartmentoftransportation","indices":[158,191]},{"text":"stopcoronavirus","indices":[192,208]},{"text":…	[{"url":"https://t.co/VjAnG87e6G","expanded_url":"https://hidot.hawaii.gov/airports/covid-19/","display_url":"hidot.hawaii.gov/airports/covidâ€¦","indices":[64,87]}]	HAWAII AIRPORTS CORONAVIRUS (COVID-19) UPDATES &amp; GUIDELINES https://t.co/VjAnG87e6G #hawaiiairports #hawaii #maui #kauai #bigisland #covid19 #coronavirus #hawaiidepartmentoftransportation #stopcoronavirus #travel #travelingtohawaii #pandemic #hawaiiairports #visitinghawaii https://t.co/XWIIaFnbZL	2.0	RT @HawaiiECoupons1: HAWAII AIRPORTS CORONAVIRUS (COVID-19) UPDATES &amp; GUIDELINES https://t.co/VjAnG87e6G #hawaiiairports #hawaii #maui #kauâ€¦	175.0	True	full
294445	294445	60544c134d8cca00388a5dfe	2021-03-19 07:00:28	[]	[]	Thu Mar 18 18:40:02 +0000 2021	[]	[{"url":"https://t.co/AFCOfaxG5V","expanded_url":"https://twitter.com/dezying/status/1372614883041230849","display_url":"twitter.com/dezying/statusâ€¦","indices":[163,186]}]	US leading scientist Dr. Peter Daszak fully acknowledged CCPâ€™s law. He must have learned communism in deep after visiting Anti-COVID19 Trophy Exhibition in WuHan. https://t.co/AFCOfaxG5V	79856.0	RT @DrLiMengYAN1: US leading scientist Dr. Peter Daszak fully acknowledged CCPâ€™s law. He must have learned communism in deep after visitingâ€¦	61.0	True	full
294446	294446	60544c134d8cca00388a5e0a	2021-03-19 07:00:28	[]	[{"url":"https://t.co/6YDK5YuqnD","expanded_url":"https://gazetabrasil.com.br/politica/2021/03/18/bolsonaro-convida-fux-pacheco-e-lira-para-debater-plano-de-combate-a-covid-19/","display_url":"gazetabrasil.com.br/politica/2021/â€¦","indices":[80,103]}]		[]	[]			Bolsonaro convida Fux, Pacheco e Lira para debater plano de combate Ã Covid-19 https://t.co/6YDK5YuqnD via @Gazetaâ€¦ https://t.co/gneyUTw8Ks	19392.0	True	full
294447	294447	60544c144d8cca00388a5e1a	2021-03-19 07:00:29	[]	[]	Thu Mar 18 07:59:00 +0000 2021	[{"text":"KeepItInTheGround","indices":[163,181]},{"text":"StrandedAssets","indices":[182,197]}]	[{"url":"https://t.co/8UVwAR4BRI","expanded_url":"https://twitter.com/clim8invest/status/1354541943804416004","display_url":"twitter.com/clim8invest/stâ€¦","indices":[198,221]}]	Plastic is one of the few things that makes the oil industry profitable. Reducing the use of single use plastics could speed up the transition from fossil fuels. #KeepItInTheGround #StrandedAssets https://t.co/8UVwAR4BRI	57861.0	RT @PaulEDawson: Plastic is one of the few things that makes the oil industry profitable. Reducing the use of single use plastics could spâ€¦	621.0	True	full
294448	294448	60544c144d8cca00388a5e20	2021-03-19 07:00:29	[]	[]	Fri Mar 19 04:48:42 +0000 2021	[]	[{"url":"https://t.co/WE2ysYvGQe","expanded_url":"https://twitter.com/cryptattoo/status/1372663996227145734?s=19","display_url":"twitter.com/cryptattoo/staâ€¦","indices":[164,187]},{"url":"https://t.co/FxkwqBNxe4","expanded_url":"https://twitter.com/cryptattoo/status/1372724941213331462?s=19","display_url":"twitter.com/cryptattoo/staâ€¦","indices":[192,215]},{"url":"https://t.co/3vaGtqvETR","expa…	CHALLENGE ðŸ”¥ If the 3 giveaways below hits 1k retweets each in 120 minutes, I'll give $20 If only 2, $15 If only 1, $10 You decide the next giveaway prize ðŸ˜˜ 1. https://t.co/WE2ysYvGQe 2. https://t.co/FxkwqBNxe4 3. https://t.co/3vaGtqvETR Don't just rt, join Good luck â�³	177138.0	RT @cryptattoo: CHALLENGE ðŸ”¥ If the 3 giveaways below hits 1k retweets each in 120 minutes, I'll give $20 If only 2, $15 If only 1, $10â€¦	887.0	True	full
294449	294449	60544c144d8cca00388a5e2e	2021-03-19 07:00:29	[{"text":"visachange","indices":[164,175]},{"text":"insidecountry","indices":[176,190]},{"text":"holidays","indices":[191,200]},{"text":"staysafe","indices":[201,210]},{"text":"staylonger","indices":[211,222]},{"text":"uae","indices":[223,227]},{"text":"dubai","indices":[228,234]},{"text":"uaevisa","indices":[235,243]},{"text":"uaetours","indices":[244,253]},{"text":"uaeattractions","indices":[25…	[{"url":"https://t.co/aKem6ZMq46","expanded_url":"https://www.facebook.com/dusktoursuae/","display_url":"facebook.com/dusktoursuae/","indices":[139,162]}]		[]	[]			Great deals! Affordable rates! Excellent service! Find all of these in Dusk Travel and Tourism! Make sure to LIKâ€¦ https://t.co/rjgvorf2ie	50.0	True	full
294450	294450	60544c144d8cca00388a5e32	2021-03-19 07:00:29	[{"text":"COVID19","indices":[110,118]}]	[{"url":"https://t.co/9AG4I2cgHK","expanded_url":"https://www.forbes.fr/environnement/alerte-climatique-une-base-militaire-secrete-de-la-guerre-froide-transmet-un-avertissement-au-monde-entier/","display_url":"forbes.fr/environnement/â€¦","indices":[200,223]}]		[]	[]			Les rÃ©trospections nÃ©gatives du systÃ¨me Terre deviennent multilatÃ©rales 1) les humains par des pandÃ©mies comâ€¦ https://t.co/HmYbT10v5Z	120.0	True	full
294451	294451	60544c144d8cca00388a5e68	2021-03-19 07:00:30	[]	[]	Thu Mar 18 20:31:39 +0000 2021	[]	[{"url":"https://t.co/sP5Y4DnFE2","expanded_url":"https://www.biorxiv.org/content/10.1101/2021.03.13.435225v1","display_url":"biorxiv.org/content/10.110â€¦","indices":[255,278]}]	New Preprint: A combination of subcellular imaging techniques (FIBSEM, nanosims, S-XRF) to better understand a widespread and abundant oceanic symbiosis between radiolarians and their symbiotic microalgae dinoflagellates. More questions than answers !!! https://t.co/sP5Y4DnFE2 https://t.co/O9MTgWiArR	325.0	RT @JohanD13016359: New Preprint: A combination of subcellular imaging techniques (FIBSEM, nanosims, S-XRF) to better understand a widespreâ€¦	399.0	True	full
294452	294452	60544c144d8cca00388a5e6e	2021-03-19 07:00:29	[{"text":"COVID19","indices":[111,119]},{"text":"InnovativeEastAsia","indices":[252,271]}]	[{"url":"https://t.co/y9yEmvab7n","expanded_url":"http://wrld.bg/7dsu50DZKXU","display_url":"wrld.bg/7dsu50DZKXU","indices":[228,251]}]		[]	[]			Following decades of impressive growth, East Asia faces challenges in sustaining economic performance amid theâ€¦ https://t.co/5HQ49MGOuN	5388.0	True	full
294453	294453	60544c154d8cca00388a5e88	2021-03-19 07:00:30	[]	[]	Fri Mar 19 06:00:00 +0000 2021	[{"text":"ENHYPEN","indices":[251,259]},{"text":"StanWorld","indices":[260,270]}]	[{"url":"https://t.co/qq25TL6kNS","expanded_url":"http://bcli.kcforum.co.kr/2021","display_url":"bcli.kcforum.co.kr/2021","indices":[133,156]},{"url":"https://t.co/JDPAfqk0Vp","expanded_url":"https://bit.ly/2NgKVwQ","display_url":"bit.ly/2NgKVwQ","indices":[167,190]}]	[ðŸ—³] 2021 Brand Customer Loyalty Awards 'Rookie Idolâ€™ PLEASE PRIORITIZE THIS ENGENEs, THIS IS A MAJOR AWARD FOR ROTY â€¼ï¸� Vote here: https://t.co/qq25TL6kNS Tutorial: https://t.co/JDPAfqk0Vp â˜‘ï¸� Use VPN â˜‘ Use minimum of 15 accounts @ENHYPEN_members #ENHYPEN #StanWorld https://t.co/OP6sbAlJ5Q	12660.0	RT @PRODBY_ENGENE: [ðŸ—³] 2021 Brand Customer Loyalty Awards 'Rookie Idolâ€™ PLEASE PRIORITIZE THIS ENGENEs, THIS IS A MAJOR AWARD FOR ROTY â€¼ï¸�â€¦	237.0	True	full
294454	294454	60544c154d8cca00388a5ec2	2021-03-19 07:00:30	[]	[]	Fri Mar 19 05:19:27 +0000 2021	[]	[{"url":"https://t.co/AaR2z3e2FB","expanded_url":"https://trib.al/QpeKaej","display_url":"trib.al/QpeKaej","indices":[166,189]}]	President Biden says his administration will reach its initial goal of administering 100 million doses of the COVID-19 vaccine on Friday â€” 42 days ahead of schedule. https://t.co/AaR2z3e2FB	8708518.0	RT @NPR: President Biden says his administration will reach its initial goal of administering 100 million doses of the COVID-19 vaccine onâ€¦	175989.0	True	full
294455	294455	60544c154d8cca00388a5ec4	2021-03-19 07:00:30	[]	[{"url":"https://t.co/UifKop8XvB","expanded_url":"https://ift.tt/3hTOyTJ","display_url":"ift.tt/3hTOyTJ","indices":[0,23]}]		[]	[]			https://t.co/UifKop8XvB March 18, 2021 at 11:11PMhttps://scontent-bos3-1.cdninstagram.com/v/t51.29350-15/161667200_â€¦ https://t.co/TlhP9GXqNQ	2986.0	True	full
294456	294456	60544c154d8cca00388a5ed8	2021-03-19 07:00:31	[]	[]	Fri Mar 19 06:56:00 +0000 2021	[]	[{"url":"https://t.co/qG5VQcdKDo","expanded_url":"https://francoisruffin.fr/barbara-stiegler-covid/","display_url":"francoisruffin.fr/barbara-stieglâ€¦","indices":[236,259]}]	"Le lendemain du dÃ©confinement, ils ont renvoyÃ© autoritairement des diabÃ©tiques, des personnes souffrant d'obÃ©sitÃ©, dans des lieux dangereux. Donc ce que fait Emmanuel Macron et son gouvernement, c'est tout, sauf s'occuper de la vie." https://t.co/qG5VQcdKDo https://t.co/VMwQ0ikb1W	220955.0	RT @Francois_Ruffin: "Le lendemain du dÃ©confinement, ils ont renvoyÃ© autoritairement des diabÃ©tiques, des personnes souffrant d'obÃ©sitÃ©, daâ€¦	28.0	True	full
294457	294457	60544c164d8cca00388a5ee2	2021-03-19 07:00:31	[{"text":"MFG","indices":[84,88]},{"text":"SME","indices":[89,93]},{"text":"industrial","indices":[94,105]},{"text":"valves","indices":[106,113]},{"text":"actuators","indices":[114,124]},{"text":"gaskets","indices":[125,133]},{"text":"electrical","indices":[134,145]},{"text":"pneumatic","indices":[146,156]},{"text":"hydraulic","indices":[157,167]},{"text":"instrumentation","indices":[168,184]},{"…	[{"url":"https://t.co/JP9qYh9dr8","expanded_url":"https://amruthatechnologies.blogspot.com/2018/07/valve-market-in-us-to-be-valued-at-usd.html","display_url":"amruthatechnologies.blogspot.com/2018/07/valve-â€¦","indices":[60,83]}]		[]	[]			Valve market in the U.S. to be valued at USD 36.20 billion. https://t.co/JP9qYh9dr8 #MFG #SME #industrial #valvesâ€¦ https://t.co/kkwAVyQu5C	7550.0	True	full
294458	294458	60544c164d8cca00388a5ee6	2021-03-19 07:00:31	[]	[]	Fri Mar 19 06:57:16 +0000 2021	[]	[{"url":"https://t.co/zbRHmuY8KS","expanded_url":"https://twitter.com/benschettler/status/1372801521583190016","display_url":"twitter.com/benschettler/sâ€¦","indices":[240,263]}]	You evidently didnâ€™t get it: A creation is by definition an object that has its origins in a maker. If you say creation is evidence of a creator you are saying that objects that have a maker have a maker. Do you see how this is circular? https://t.co/zbRHmuY8KS	9238.0	RT @Renevelation: You evidently didnâ€™t get it: A creation is by definition an object that has its origins in a maker. If you say creationâ€¦	2190.0	True	full
294459	294459	60544c164d8cca00388a5ee8	2021-03-19 07:00:31	[{"text":"earnmoney","indices":[208,218]},{"text":"makemoneyonline","indices":[219,235]},{"text":"onlinemoney","indices":[236,248]}]	[{"url":"https://t.co/c0vu25fuP5","expanded_url":"http://www.itsdollar.com/register.php?referral=Sammy","display_url":"itsdollar.com/register.php?râ€¦","indices":[0,23]}]		[]	[]			https://t.co/c0vu25fuP5 26;text=I'm inviting you to join Its Dollar, a site that lets you earn money with social meâ€¦ https://t.co/zDU481pblJ	8.0	True	full
294460	294460	60544c164d8cca00388a5f04	2021-03-19 07:00:31	[]	[{"url":"https://t.co/8uy2fy3eXP","expanded_url":"https://wapo.st/3twHW2J","display_url":"wapo.st/3twHW2J","indices":[141,164]}]		[]	[]			The â€œpauseâ€� in the vaccine rollout may deepen doubts about getting the shot. That is the last thing Europe needs, tâ€¦ https://t.co/f6vfrCdlAF	2564.0	True	full
294461	294461	60544c164d8cca00388a5f12	2021-03-19 07:00:31	[{"text":"marketing","indices":[231,241]},{"text":"printing","indices":[242,251]},{"text":"leaflets","indices":[252,261]}]	[{"url":"https://t.co/XvBIZVbo4L","expanded_url":"http://arlmarketing.co.uk/","display_url":"arlmarketing.co.uk","indices":[206,229]}]		[]	[]			Contact us to discuss your marketing needs, we believe each business is unique and its marketing reflects that. Soâ€¦ https://t.co/znA78htByX	0.0	True	full
294462	294462	60544c164d8cca00388a5f14	2021-03-19 07:00:31	[]	[]	Fri Mar 19 02:43:57 +0000 2021	[{"text":"SalvandoAlSoldadoEpigmenio","indices":[195,222]}]	[{"url":"https://t.co/kYq2l1MxSU","expanded_url":"https://www.youtube.com/watch?v=4vW4o9WUYPU","display_url":"youtube.com/watch?v=4vW4o9â€¦","indices":[232,255]}]	Mientras @lopezobrador_ dijo que no se rescatarÃ­a a empresas durante la pandemia, a @epigmenioibarra lo apoyaron con $150 millones de pesos. Â¡Es un honor, ser la casa productora de Obrador! âž¡ï¸� #SalvandoAlSoldadoEpigmenio â€¼ï¸� WTF! https://t.co/kYq2l1MxSU	283927.0	RT @vampipe: Mientras @lopezobrador_ dijo que no se rescatarÃ­a a empresas durante la pandemia, a @epigmenioibarra lo apoyaron con $150 millâ€¦	849.0	True	full
294463	294463	60544c164d8cca00388a5f1c	2021-03-19 07:00:31	[{"text":"MisInformation","indices":[265,280]}]	[{"url":"https://t.co/4NIsljHv7X","expanded_url":"http://orlo.uk/u4AVp","display_url":"orlo.uk/u4AVp","indices":[241,264]}]		[]	[]			The NHS is sending texts to some people to invite them to book a COVID-19 vaccine appointment. These may come fromâ€¦ https://t.co/1mYxB3giMt	5346.0	True	full
294464	294464	60544c164d8cca00388a5f28	2021-03-19 07:00:32	[]	[]	Fri Mar 19 03:42:06 +0000 2021	[]	[{"url":"https://t.co/m7f46vD3QQ","expanded_url":"https://youtu.be/BtJMOVKjhUo","display_url":"youtu.be/BtJMOVKjhUo","indices":[232,255]}]	Hi @SyedSaddiq, SUPER JUNIOR, a Korean group has released a song, House Party that highlights the SOPs against the spread of COVID19. It's educational and entertaining. The Director-General of @WHO had also recognised the song. ðŸ”— https://t.co/m7f46vD3QQ https://t.co/9BhLvaAz90	165.0	RT @teukchulwonhae: Hi @SyedSaddiq, SUPER JUNIOR, a Korean group has released a song, House Party that highlights the SOPs against the sprâ€¦	1014.0	True	full
294465	294465	60544c164d8cca00388a5f36	2021-03-19 07:00:32	[]	[]	Fri Mar 19 06:21:20 +0000 2021	[]	[{"url":"https://t.co/yoqLRw518Y","expanded_url":"https://www.amarujala.com/uttar-pradesh/saharanpur/up-crime-news-a-baby-child-has-murdered-in-deoband-after-kidnapped-from-dehradun","display_url":"amarujala.com/uttar-pradesh/â€¦","indices":[228,251]}]	Anees and Salmani kidnap 5 yrs old Abhay, killed him and threw body into canal. But this secular crime is not worthy of discussion coz it's lesser than a 15 yrs old Asif allegedly getting few slaps for urinating inside temple. https://t.co/yoqLRw518Y	10072.0	RT @DharmaOfVedas: Anees and Salmani kidnap 5 yrs old Abhay, killed him and threw body into canal. But this secular crime is not worthy ofâ€¦	13.0	True	full
294466	294466	60544c164d8cca00388a5f3a	2021-03-19 07:00:32	[]	[{"url":"https://t.co/DOqDOoESpQ","expanded_url":"https://www.excelsior.com.mx/nacional/vacunaran-contra-covid-a-extranjeros-en-san-miguel-de-allende/1438598","display_url":"excelsior.com.mx/nacional/vacunâ€¦","indices":[198,221]}]		[]	[]			No estÃ¡ bien vacunar a extranjeros (en el paÃ­s q sea), debe ser ordenada la vacunaciÃ³n por poblaciÃ³n local. Y hastaâ€¦ https://t.co/JvAXPymt7G	505.0	True	full
294467	294467	60544c164d8cca00388a5f3c	2021-03-19 07:00:32	[]	[]	Fri Mar 19 06:52:44 +0000 2021	[{"text":"Covidlong","indices":[36,46]},{"text":"apresJ20","indices":[232,241]},{"text":"longCovid","indices":[242,252]}]	[{"url":"https://t.co/gspm5NMYQu","expanded_url":"https://www.la-croix.com/France/Covid-long-remboursement-soins-question-2021-03-19-1201146490","display_url":"la-croix.com/France/Covid-lâ€¦","indices":[254,277]}]	"Tous le constatent : souffrir dâ€™un #Covidlong se double, parfois, de difficultÃ©s financiÃ¨res car les symptÃ´mes, trÃ¨s divers, nÃ©cessitent de multiples prises en charge." A lire sur le sujet de l'ALD dans cet article de @LaCroix #apresJ20 #longCovid https://t.co/gspm5NMYQu	4629.0	RT @apresj20: "Tous le constatent : souffrir dâ€™un #Covidlong se double, parfois, de difficultÃ©s financiÃ¨res car les symptÃ´mes, trÃ¨s divers,â€¦	7093.0	True	full
294468	294468	60544c164d8cca00388a5f42	2021-03-19 07:00:32	[]	[]	Fri Mar 19 05:40:02 +0000 2021	[]	[{"url":"https://t.co/wPeOBHmXyW","expanded_url":"https://www.xataka.com/p/232223","display_url":"xataka.com/p/232223","indices":[149,172]}]	Todos quieren ser como Clubhouse, tambiÃ©n en la empresa: asÃ­ estÃ¡n Slack, Discord o Microsoft incluyendo en el audio instantÃ¡neo en sus aplicaciones https://t.co/wPeOBHmXyW	1436619.0	RT @xataka: Todos quieren ser como Clubhouse, tambiÃ©n en la empresa: asÃ­ estÃ¡n Slack, Discord o Microsoft incluyendo en el audio instantÃ¡neâ€¦	14.0	True	full
294469	294469	60544c164d8cca00388a5f44	2021-03-19 07:00:32	[]	[]	Fri Mar 19 04:38:14 +0000 2021	[{"text":"BlackLivesMatter","indices":[90,107]}]	[{"url":"https://t.co/RoqBp3tZYi","expanded_url":"https://twitter.com/denhamsadler/status/1372762271592574985","display_url":"twitter.com/denhamsadler/sâ€¦","indices":[144,167]}]	so ~progressive~ of the Andrews government. What a disgrace. They donâ€™t give a fuck about #BlackLivesMatter and moving away from incarceration. https://t.co/RoqBp3tZYi	8272.0	RT @shanebazzi: so ~progressive~ of the Andrews government. What a disgrace. They donâ€™t give a fuck about #BlackLivesMatter and moving awayâ€¦	1070.0	True	full
294470	294470	60544c174d8cca00388a5f60	2021-03-19 07:00:33	[]	[]	Fri Mar 19 06:49:26 +0000 2021	[{"text":"Black","indices":[0,6]},{"text":"white","indices":[11,17]},{"text":"crowns","indices":[18,25]},{"text":"boho","indices":[37,42]},{"text":"cotton","indices":[43,50]},{"text":"facemask","indices":[51,60]},{"text":"cover","indices":[86,92]},{"text":"filter","indices":[134,141]},{"text":"handmade","indices":[142,151]}]	[{"url":"https://t.co/NCalhkX764","expanded_url":"https://etsy.me/2MYCFxF","display_url":"etsy.me/2MYCFxF","indices":[152,175]}]	#Black and #white #crowns face mask, #boho #cotton #facemask, reusable washable mouth #cover, double layer face mask, with pocket for #filter #handmade https://t.co/NCalhkX764 via @Etsy	7082.0	RT @masque242: #Black and #white #crowns face mask, #boho #cotton #facemask, reusable washable mouth #cover, double layer face mask, with pâ€¦	2571.0	True	full
294471	294471	60544c174d8cca00388a5f62	2021-03-19 07:00:33	[]	[]	Sat Mar 13 17:37:19 +0000 2021	[{"text":"TÃ³maloEnCuenta","indices":[0,15]},{"text":"Covid19","indices":[86,94]},{"text":"AgenciaMxNoticias","indices":[136,154]}]	[{"url":"https://t.co/VxtnaSb8s9","expanded_url":"https://radioytvmexiquense.mx/index.php/2021/03/13/sustancia-presente-en-el-vino-podria-inhibir-el-covid-19/","display_url":"radioytvmexiquense.mx/index.php/2021â€¦","indices":[155,178]}]	#TÃ³maloEnCuenta || ðŸ�· Â¡El pretexto perfecto! Una copita de vino podrÃ­a ayudar a que el #Covid19 no se adhiera a las cÃ©lulas del cuerpo. #AgenciaMxNoticias https://t.co/VxtnaSb8s9	74712.0	RT @AMXNoticias: #TÃ³maloEnCuenta || ðŸ�· Â¡El pretexto perfecto! Una copita de vino podrÃ­a ayudar a que el #Covid19 no se adhiera a las cÃ©lulasâ€¦	185.0	True	full
294472	294472	60544c174d8cca00388a5f6c	2021-03-19 07:00:33	[]	[]	Thu Mar 18 21:41:27 +0000 2021	[{"text":"VaPorMexico","indices":[39,51]},{"text":"Urgente","indices":[133,141]},{"text":"Elecciones2021","indices":[157,172]}]	[{"url":"https://t.co/ou6a1N48iN","expanded_url":"http://observadores.ine.mx","display_url":"observadores.ine.mx","indices":[180,203]}]	Como van los candidatos en sus estados #VaPorMexico sino voten por el mÃ¡s fuerte aunque no sea el compadre o tu amigo es por Mexico. #Urgente luchar por las #Elecciones2021 seamos https://t.co/ou6a1N48iN vamos con todo mi gente tuitera https://t.co/VgdkODqWF2	557.0	RT @pilaricaplus: Como van los candidatos en sus estados #VaPorMexico sino voten por el mÃ¡s fuerte aunque no sea el compadre o tu amigo esâ€¦	3870.0	True	full
294473	294473	60544c174d8cca00388a5f70	2021-03-19 07:00:33	[]	[]	Fri Mar 19 06:00:00 +0000 2021	[{"text":"ENHYPEN","indices":[251,259]},{"text":"StanWorld","indices":[260,270]}]	[{"url":"https://t.co/qq25TL6kNS","expanded_url":"http://bcli.kcforum.co.kr/2021","display_url":"bcli.kcforum.co.kr/2021","indices":[133,156]},{"url":"https://t.co/JDPAfqk0Vp","expanded_url":"https://bit.ly/2NgKVwQ","display_url":"bit.ly/2NgKVwQ","indices":[167,190]}]	[ðŸ—³] 2021 Brand Customer Loyalty Awards 'Rookie Idolâ€™ PLEASE PRIORITIZE THIS ENGENEs, THIS IS A MAJOR AWARD FOR ROTY â€¼ï¸� Vote here: https://t.co/qq25TL6kNS Tutorial: https://t.co/JDPAfqk0Vp â˜‘ï¸� Use VPN â˜‘ Use minimum of 15 accounts @ENHYPEN_members #ENHYPEN #StanWorld https://t.co/OP6sbAlJ5Q	12660.0	RT @PRODBY_ENGENE: [ðŸ—³] 2021 Brand Customer Loyalty Awards 'Rookie Idolâ€™ PLEASE PRIORITIZE THIS ENGENEs, THIS IS A MAJOR AWARD FOR ROTY â€¼ï¸�â€¦	101.0	True	full
294474	294474	60544c174d8cca00388a5f76	2021-03-19 07:00:33	[{"text":"FalseInformation","indices":[262,279]}]	[{"url":"https://t.co/HCSyTOPOYB","expanded_url":"http://orlo.uk/ewO3H","display_url":"orlo.uk/ewO3H","indices":[238,261]}]		[]	[]			The NHS is sending texts to some people to invite them to book a COVID vaccine appointment. These may come from a lâ€¦ https://t.co/fCHykGdBqd	3269.0	True	full
294475	294475	60544c174d8cca00388a5f78	2021-03-19 07:00:33	[]	[{"url":"https://t.co/HUr0qlV6Uw","expanded_url":"https://glo.bo/3eZqHmz","display_url":"glo.bo/3eZqHmz","indices":[119,142]}]		[]	[]			Estado tem 278 pessoas Ã espera de leitos de UTI para Covid; na capital, ocupaÃ§Ã£o cai, mas nÃºmero de internados creâ€¦ https://t.co/CWnJerFPNC	1049801.0	True	full
294476	294476	60544c174d8cca00388a5f7e	2021-03-19 07:00:33	[]	[]	Fri Mar 19 06:32:48 +0000 2021	[]	[{"url":"https://t.co/8RxxsPnpGC","expanded_url":"https://www.hartgroup.org/covid-19-evidence/","display_url":"hartgroup.org/covid-19-evideâ€¦","indices":[167,190]}]	"The data is in: lockdowns serve no useful purpose and cause catastrophic societal and economic harms. They must never be repeated in this country." End The Lockdown. https://t.co/8RxxsPnpGC	64375.0	RT @davidkurten: "The data is in: lockdowns serve no useful purpose and cause catastrophic societal and economic harms. They must never beâ€¦	23.0	True	full
294477	294477	60544c174d8cca00388a5f86	2021-03-19 07:00:33	[]	[]	Fri Mar 19 06:00:00 +0000 2021	[{"text":"ENHYPEN","indices":[251,259]},{"text":"StanWorld","indices":[260,270]}]	[{"url":"https://t.co/qq25TL6kNS","expanded_url":"http://bcli.kcforum.co.kr/2021","display_url":"bcli.kcforum.co.kr/2021","indices":[133,156]},{"url":"https://t.co/JDPAfqk0Vp","expanded_url":"https://bit.ly/2NgKVwQ","display_url":"bit.ly/2NgKVwQ","indices":[167,190]}]	[ðŸ—³] 2021 Brand Customer Loyalty Awards 'Rookie Idolâ€™ PLEASE PRIORITIZE THIS ENGENEs, THIS IS A MAJOR AWARD FOR ROTY â€¼ï¸� Vote here: https://t.co/qq25TL6kNS Tutorial: https://t.co/JDPAfqk0Vp â˜‘ï¸� Use VPN â˜‘ Use minimum of 15 accounts @ENHYPEN_members #ENHYPEN #StanWorld https://t.co/OP6sbAlJ5Q	12660.0	RT @PRODBY_ENGENE: [ðŸ—³] 2021 Brand Customer Loyalty Awards 'Rookie Idolâ€™ PLEASE PRIORITIZE THIS ENGENEs, THIS IS A MAJOR AWARD FOR ROTY â€¼ï¸�â€¦	386.0	True	full
294478	294478	60544c174d8cca00388a5fa4	2021-03-19 07:00:33	[]	[{"url":"https://t.co/0bycAVGUTx","expanded_url":"https://www.maketheswitch.com.au/article/review-the-grizzlies-freedom-writers-meets-mighty-ducks","display_url":"maketheswitch.com.au/article/reviewâ€¦","indices":[232,255]}]		[]	[]			OUT NOW: 'The Grizzlies' loses its way when it tries to be an inspirational sports drama, but when it focuses on thâ€¦ https://t.co/p6MsQbtjst	2832.0	True	full
294479	294479	60544c174d8cca00388a5faa	2021-03-19 07:00:33	[]	[]	Thu Mar 18 13:00:01 +0000 2021	[{"text":"missing","indices":[66,74]}]	[{"url":"https://t.co/N7gEV8r927","expanded_url":"https://baltimore.cbslocal.com/2021/03/17/baltimore-county-police-searching-for-missing-22-year-old-benedict-umunakwe/","display_url":"baltimore.cbslocal.com/2021/03/17/balâ€¦","indices":[177,200]}]	** IT TAKES TWO SECONDS TO SHARE ** Police continue to look for a #missing 22-year-old Towson University student and football player Benedict Umunakwe. Last seen on March 15. https://t.co/N7gEV8r927	257996.0	RT @wjz: ** IT TAKES TWO SECONDS TO SHARE ** Police continue to look for a #missing 22-year-old Towson University student and football plaâ€¦	807.0	True	full
294480	294480	60544c174d8cca00388a5fac	2021-03-19 07:00:33	[]	[]	Fri Mar 19 06:32:48 +0000 2021	[]	[{"url":"https://t.co/8RxxsPnpGC","expanded_url":"https://www.hartgroup.org/covid-19-evidence/","display_url":"hartgroup.org/covid-19-evideâ€¦","indices":[167,190]}]	"The data is in: lockdowns serve no useful purpose and cause catastrophic societal and economic harms. They must never be repeated in this country." End The Lockdown. https://t.co/8RxxsPnpGC	64375.0	RT @davidkurten: "The data is in: lockdowns serve no useful purpose and cause catastrophic societal and economic harms. They must never beâ€¦	273.0	True	full
294481	294481	60544c174d8cca00388a5fb8	2021-03-19 07:00:34	[]	[]	Fri Mar 19 06:40:49 +0000 2021	[]	[{"url":"https://t.co/S2RTx809A5","expanded_url":"https://m.excelsior.com.mx/opinion/leo-zuckermann/2014/07/07/969433","display_url":"m.excelsior.com.mx/opinion/leo-zuâ€¦","indices":[205,228]}]	@Rafaherrera1983 @YuririaSierra @AccionNacional Y dÃ©cadas despuÃ©s a su fundaciÃ³n (16 de septiembre de 1939) hasta la actualidad, el PAN sigue fiel a sus orÃ­genes nazis. El mismo @leozuckermann lo comenta: https://t.co/S2RTx809A5	462.0	RT @RCdeMecici: @Rafaherrera1983 @YuririaSierra @AccionNacional Y dÃ©cadas despuÃ©s a su fundaciÃ³n (16 de septiembre de 1939) hasta la actualâ€¦	779.0	True	full
294482	294482	60544c174d8cca00388a5fc0	2021-03-19 07:00:34	[]	[]	Fri Mar 19 06:45:04 +0000 2021	[]	[{"url":"https://t.co/kSB5Eiph2E","expanded_url":"https://www.disabilitynewsservice.com/regulators-face-call-to-act-over-figures-linking-covid-deaths-with-health-system/","display_url":"disabilitynewsservice.com/regulators-facâ€¦","indices":[247,270]}]	Disabled campaigners are calling on two regulators to investigate concerns raised by the Office for National Statistics that many of the deaths of disabled people during the pandemic could be linked to discrimination within the healthcare system. https://t.co/kSB5Eiph2E	19539.0	RT @johnpringdns: Disabled campaigners are calling on two regulators to investigate concerns raised by the Office for National Statistics tâ€¦	3255.0	True	full
294483	294483	60544c174d8cca00388a5fc4	2021-03-19 07:00:34	[]	[]	Wed Mar 17 17:11:25 +0000 2021	[{"text":"AsetradINT","indices":[174,185]},{"text":"1nt","indices":[186,190]},{"text":"mediaciÃ³n","indices":[192,202]},{"text":"interpretaciÃ³n","indices":[203,218]},{"text":"interpreting","indices":[219,232]}]	[{"url":"https://t.co/g1r3HLveCp","expanded_url":"https://formacion.asetrad.org/courses/la-interpretacion-en-mediacion-un-nuevo-reto-para-el-profesional-de-la-interpretacion-15abr2021/?nocache=8047649220466","display_url":"formacion.asetrad.org/courses/la-intâ€¦","indices":[149,172]}]	âž¡ï¸� Â«La interpretaciÃ³n en mediaciÃ³n: un nuevo reto para el profesional de la interpretaciÃ³nÂ» ðŸ—“ï¸� 15 y 22 abril ðŸ’» @CriadoInchauspe InscripciÃ³n abierta: https://t.co/g1r3HLveCp #AsetradINT #1nt #mediaciÃ³n #interpretaciÃ³n #interpreting	17787.0	RT @asetrad: âž¡ï¸� Â«La interpretaciÃ³n en mediaciÃ³n: un nuevo reto para el profesional de la interpretaciÃ³nÂ» ðŸ—“ï¸� 15 y 22 abril ðŸ’» @CriadoInchauspâ€¦	224.0	True	full
294484	294484	60544c184d8cca00388a5fce	2021-03-19 07:00:34	[]	[]	Thu Mar 18 21:19:48 +0000 2021	[]	[{"url":"https://t.co/5WyFYffZcS","expanded_url":"https://www.itv.com/news/westcountry/2021-03-18/pensioner-given-covid-breach-warning-over-socially-distanced-cup-of-tea","display_url":"itv.com/news/westcountâ€¦","indices":[205,228]}]	FOR FUCK'S SAKE. Pensioner given Covid breach warning over socially-distanced cup of tea. Don't blame the police for this. Shame on *every* single one of you who supports this lockdown. This is on YOU. https://t.co/5WyFYffZcS	285361.0	RT @JuliaHB1: FOR FUCK'S SAKE. Pensioner given Covid breach warning over socially-distanced cup of tea. Don't blame the police for this.â€¦	506.0	True	full
294485	294485	60544c184d8cca00388a5fd2	2021-03-19 07:00:34	[]	[{"url":"https://t.co/t25X27PgrL","expanded_url":"https://is.gd/auH6h2","display_url":"is.gd/auH6h2","indices":[120,143]}]		[]	[]			iOS 14.5 to Allow iPhone Users With Face ID to Unlock Phones While Wearing a Mask Using Apple Watch - Gadget Informâ€¦ https://t.co/3ms6zw4sJY	44.0	True	full
294486	294486	60544c184d8cca00388a5fde	2021-03-19 07:00:34	[]	[]	Mon Mar 15 21:37:52 +0000 2021	[]	[{"url":"https://t.co/Xgbm0Eb5Um","expanded_url":"https://ruststake.com","display_url":"ruststake.com","indices":[124,147]}]	TEMPERED MASK - $250 RULES: RETWEET + FAVORITE THIS TWEET FOLLOW - @benny_surge FOLLOW - @RustStake PLAY ON (optional): https://t.co/Xgbm0Eb5Um ðŸ¥³GIVEAWAY ENDS IN 7 DAYS! GOOD LUCKðŸ¥³ https://t.co/Y4Dz0WYaxL	1232.0	RT @RustStake: TEMPERED MASK - $250 RULES: RETWEET + FAVORITE THIS TWEET FOLLOW - @benny_surge FOLLOW - @RustStake PLAY ON (optional):â€¦	3.0	True	full
294487	294487	60544c184d8cca00388a5fea	2021-03-19 07:00:34	[]	[]	Thu Mar 18 18:25:30 +0000 2021	[]	[{"url":"https://t.co/rEnnFqTOzs","expanded_url":"http://blizz.ly/CharityPetProgram","display_url":"blizz.ly/CharityPetProgâ€¦","indices":[174,197]}]	Make a difference in the global response to COVID-19. Support Doctors Without Borders (@MSF_USA) and help toward gifting Bananas &amp; Daisy to the community. ðŸ�’ ðŸ¦¥ Details: https://t.co/rEnnFqTOzs https://t.co/xHaFq14rzr	1632107.0	RT @Warcraft: Make a difference in the global response to COVID-19. Support Doctors Without Borders (@MSF_USA) and help toward gifting Banâ€¦	1657.0	True	full
294488	294488	60544c184d8cca00388a5ff0	2021-03-19 07:00:34	[]	[]	Thu Mar 18 11:26:24 +0000 2021	[{"text":"teatro","indices":[34,41]},{"text":"mÃºsica","indices":[46,53]},{"text":"danza","indices":[58,64]},{"text":"circo","indices":[71,77]},{"text":"AndalucÃ­a","indices":[81,91]}]	[{"url":"https://t.co/YQjJmLVenz","expanded_url":"http://bit.ly/3bZisVI","display_url":"bit.ly/3bZisVI","indices":[225,248]}]	ðŸŸ¢ Subvenciones a la promociÃ³n del #teatro, la #mÃºsica, la #danza y el #circo en #AndalucÃ­a en 2021 de @CulturaCuenta @CulturaAND @AndaluciaJunta ðŸ—“ï¸� El plazo de solicitud es de 15 dÃ­as, desde el 19/03/2021 â„¹ï¸� MÃ¡s info âž¡ï¸� https://t.co/YQjJmLVenz https://t.co/CDrK1pMdg5	2010.0	RT @Upta_Andalucia: ðŸŸ¢ Subvenciones a la promociÃ³n del #teatro, la #mÃºsica, la #danza y el #circo en #AndalucÃ­a en 2021 de @CulturaCuenta @â€¦	7.0	True	full
294489	294489	60544c184d8cca00388a5ff4	2021-03-19 07:00:34	[{"text":"Covid19","indices":[77,85]},{"text":"IcahnMountSinai","indices":[86,102]},{"text":"digitalhealth","indices":[103,117]}]	[{"url":"https://t.co/RDJ9S2I7gW","expanded_url":"https://innovationtoronto.com/2021/03/can-wearable-devices-detect-covid-19-symptoms-earlier-and-predict-diagnosis/","display_url":"innovationtoronto.com/2021/03/can-weâ€¦","indices":[118,141]}]		[]	[]			Can wearable devices detect Covid-19 symptoms earlier and predict diagnosis? #Covid19 #IcahnMountSinaiâ€¦ https://t.co/rhjVzGPWLo	1508.0	True	full
294490	294490	60544c184d8cca00388a5ff6	2021-03-19 07:00:34	[]	[]	Thu Mar 18 20:16:42 +0000 2021	[{"text":"reconfinement","indices":[228,242]}]	[{"url":"https://t.co/68shbjeGuM","expanded_url":"https://qg.media/live","display_url":"qg.media/live","indices":[256,279]}]	"Le Covid est devenu pour eux une fenÃªtre d'opportunitÃ©. Je dis pas qu'ils rÃ©alisent le monde dont ils rÃªvent, mais presque" @Francois_Ruffin a rappelÃ© sur QG la responsabilitÃ© du gouvernement concernant la situation sanitaire #reconfinement La redif ðŸ‘‰ https://t.co/68shbjeGuM https://t.co/i26SEBSuML	19687.0	RT @LibreQg: "Le Covid est devenu pour eux une fenÃªtre d'opportunitÃ©. Je dis pas qu'ils rÃ©alisent le monde dont ils rÃªvent, mais presque"â€¦	1444.0	True	full
294491	294491	60544c184d8cca00388a6004	2021-03-19 07:00:34	[{"text":"vaccine","indices":[70,78]},{"text":"DigitalHealth","indices":[114,128]},{"text":"Covid19","indices":[129,137]},{"text":"getvaccinated","indices":[138,152]}]	[{"url":"https://t.co/xoUnp7MPP7","expanded_url":"https://www.mobihealthnews.com/news/apple-next-tech-company-add-vacinefinder-tool","display_url":"mobihealthnews.com/news/apple-nexâ€¦","indices":[90,113]}]		[]	[]			Apple users will now be able to use Maps and Siri to search available #vaccine locations. https://t.co/xoUnp7MPP7â€¦ https://t.co/hQ4dcP11eQ	210.0	True	full
294492	294492	60544c184d8cca00388a600c	2021-03-19 07:00:34	[]	[]	Thu Mar 18 23:37:41 +0000 2021	[]	[{"url":"https://t.co/a5ItTbero3","expanded_url":"https://www.nytimes.com/2021/03/18/opinion/oregon-psychedelic-therapy.html?action=click&module=Opinion&pgtype=Homepage","display_url":"nytimes.com/2021/03/18/opiâ€¦","indices":[256,279]}]	A reporter sent me this article with the comment: â€œNYT wants to do its best to make sure that no one feels anything ever.â€� Indeed, the message seems to be to feel nothing, reflect on nothing, and be unaware at all cost, as sociopaths take over the world. https://t.co/a5ItTbero3	95838.0	RT @BandyXLee1: A reporter sent me this article with the comment: â€œNYT wants to do its best to make sure that no one feels anything ever.â€�â€¦	146.0	True	full
294493	294493	60544c184d8cca00388a6012	2021-03-19 07:00:34	[{"text":"climate","indices":[15,23]},{"text":"energy","indices":[24,31]},{"text":"PowerPolitics","indices":[38,52]}]	[{"url":"https://t.co/feWyCh53Em","expanded_url":"https://www.talkingpoliticspodcast.com/blog/2021/311-the-tragic-choices-of-climate-change","display_url":"talkingpoliticspodcast.com/blog/2021/311-â€¦","indices":[216,239]}]		[]	[]			@TPpodcast_ on #climate #energy &amp; #PowerPolitics. Especially these episodes with both @adam_tooze @HelenHet20 haveâ€¦ https://t.co/n3uEepinBL	64.0	True	full
294494	294494	60544c184d8cca00388a6018	2021-03-19 07:00:34	[{"text":"Physics","indices":[118,126]},{"text":"NYUADGAjobs","indices":[184,196]},{"text":"highered","indices":[197,206]},{"text":"tenuretrack","indices":[207,219]},{"text":"physics","indices":[220,228]}]	[{"url":"https://t.co/TMPqtTxt2H","expanded_url":"http://ow.ly/vrmp50DX9xf","display_url":"ow.ly/vrmp50DX9xf","indices":[159,182]}]		[]	[]			The Division of Science at @NYUAbuDhabi invites applications for tenure-track, open-rank faculty positions within iâ€¦ https://t.co/zljoh4JVxz	3143.0	True	full
294495	294495	60544c184d8cca00388a6020	2021-03-19 07:00:35	[]	[]	Thu Mar 18 19:00:42 +0000 2021	[]	[{"url":"https://t.co/yMSfarExzE","expanded_url":"https://zpr.io/RZC6e","display_url":"zpr.io/RZC6e","indices":[120,143]}]	Juntos por el Cambio pidiÃ³ que Pfizer, Moderna y otros laboratorios expliquen por quÃ© Argentina no accede a sus vacunas https://t.co/yMSfarExzE	5250931.0	RT @todonoticias: Juntos por el Cambio pidiÃ³ que Pfizer, Moderna y otros laboratorios expliquen por quÃ© Argentina no accede a sus vacunas hâ€¦	4281.0	True	full
294496	294496	60544c184d8cca00388a6026	2021-03-19 07:00:35	[]	[]	Thu Mar 18 20:20:13 +0000 2021	[]	[{"url":"https://t.co/Lq6RbkVM9Y","expanded_url":"https://order-order.com/2013/11/18/loony-lefties-silent-on-venezuelan-tyranny/","display_url":"order-order.com/2013/11/18/looâ€¦","indices":[245,268]}]	Is the Owen Jones who is working overtime to undermine Labourâ€™s candidate in Hartlepool related to the Owen Jones who went on a paid trip to the corrupt Venezuelan dictatorship and praised its leaders as democrats? Nauseating little hypocrite. https://t.co/Lq6RbkVM9Y	34866.0	RT @LordIanAustin: Is the Owen Jones who is working overtime to undermine Labourâ€™s candidate in Hartlepool related to the Owen Jones who wâ€¦	2776.0	True	full
294497	294497	60544c184d8cca00388a6030	2021-03-19 07:00:35	[]	[{"url":"https://t.co/2x4utOLlna","expanded_url":"http://data.stearsng.com/request_report/","display_url":"data.stearsng.com/request_report/","indices":[221,244]}]		[]	[]			The March Economic Report takes a special in-depth look at the impact that vaccines will have on Nigeriaâ€™s abilityâ€¦ https://t.co/25Wjp1CtdC	2742.0	True	full
294498	294498	60544c194d8cca00388a604c	2021-03-19 07:00:35	[]	[]	Fri Mar 19 02:49:03 +0000 2021	[]	[{"url":"https://t.co/bG9C7UovQI","expanded_url":"https://www.gofundme.com/f/help-legend-daishaun-smalls-in-his-recovery","display_url":"gofundme.com/f/help-legend-â€¦","indices":[148,171]}]	Anyone surprised this keeps happening? Legend Smalls is still in the ICU. His mom needs our help. Please consider donating to this family in need: https://t.co/bG9C7UovQI https://t.co/CX34C5UVvU	713370.0	RT @AttorneyCrump: Anyone surprised this keeps happening? Legend Smalls is still in the ICU. His mom needs our help. Please consider donatâ€¦	224.0	True	full
294499	294499	60544c194d8cca00388a604e	2021-03-19 07:00:35	[]	[]	Thu Mar 18 22:00:00 +0000 2021	[{"text":"Brazil","indices":[0,7]}]	[{"url":"https://t.co/t8HuLDa6Dc","expanded_url":"http://bit.ly/3tCambM","display_url":"bit.ly/3tCambM","indices":[215,238]}]	#Brazil | In a recent conversation with CNN journalist Christiane Amanpour, Lula suggested the possibility that the U.S. could donate part of its surplus stock of vaccines to countries in dire need, such as Brazil. https://t.co/t8HuLDa6Dc	112968.0	RT @telesurenglish: #Brazil | In a recent conversation with CNN journalist Christiane Amanpour, Lula suggested the possibility that the U.Sâ€¦	284.0	True	full
294500	294500	60544c194d8cca00388a6050	2021-03-19 07:00:35	[]	[]	Fri Mar 19 06:32:48 +0000 2021	[]	[{"url":"https://t.co/8RxxsPnpGC","expanded_url":"https://www.hartgroup.org/covid-19-evidence/","display_url":"hartgroup.org/covid-19-evideâ€¦","indices":[167,190]}]	"The data is in: lockdowns serve no useful purpose and cause catastrophic societal and economic harms. They must never be repeated in this country." End The Lockdown. https://t.co/8RxxsPnpGC	64375.0	RT @davidkurten: "The data is in: lockdowns serve no useful purpose and cause catastrophic societal and economic harms. They must never beâ€¦	25.0	True	full
294501	294501	60544c194d8cca00388a605a	2021-03-19 07:00:35	[]	[]	Thu Mar 18 22:01:06 +0000 2021	[]	[{"url":"https://t.co/BgDAI5zNyv","expanded_url":"https://twitter.com/willoremus/status/1372664153832353803","display_url":"twitter.com/willoremus/staâ€¦","indices":[257,280]}]	According to @YouTube: Steven Crowder is allowed to do racist impressions, peddle racist stereotypes, and demean an entire group of people as long as he doesnâ€™t explicitly say he â€œhatesâ€� them. YouTube has never had any intention of regulating hate speech. https://t.co/BgDAI5zNyv https://t.co/9jwRvNMwOa	160554.0	RT @gaywonk: According to @YouTube: Steven Crowder is allowed to do racist impressions, peddle racist stereotypes, and demean an entire groâ€¦	344.0	True	full
294502	294502	60544c194d8cca00388a6066	2021-03-19 07:00:35	[]	[]	Fri Mar 19 06:49:08 +0000 2021	[{"text":"CornitosWithMyntra","indices":[74,93]},{"text":"CornitosWithMyntra","indices":[177,196]}]	[{"url":"https://t.co/xZ9v3mGVGm","expanded_url":"https://yourstory.com/2021/03/cornitos-teams-myntra-retail-discounts-digital-experience","display_url":"yourstory.com/2021/03/cornitâ€¦","indices":[197,220]}]	Check out this amazing offer guys! Buy cornitos nachos get 15% on Myntra! #CornitosWithMyntra Cornitos has bowled me over! It is offering a discount of flat 15% off on Myntra!! #CornitosWithMyntra https://t.co/xZ9v3mGVGm	7450.0	RT @vaishali_45: Check out this amazing offer guys! Buy cornitos nachos get 15% on Myntra! #CornitosWithMyntra Cornitos has bowled me over!â€¦	0.0	True	full
294503	294503	60544c194d8cca00388a6080	2021-03-19 07:00:36	[]	[]	Fri Mar 19 06:53:22 +0000 2021	[{"text":"COVID19be","indices":[45,55]},{"text":"weblab","indices":[114,121]}]	[{"url":"https://t.co/juqcjMWDKJ","expanded_url":"https://grand-angle.lavenir.net/les-ados-face-a-la-crise-du-covid/","display_url":"grand-angle.lavenir.net/les-ados-face-â€¦","indices":[255,278]}]	Les tÃ©moignages de 8 ados face Ã la crise du #COVID19be. SignÃ© @BenoitRobaye et mis en web par @ezekiel_be (team #weblab de @lavenir_net) InspirÃ© du super boulot de @robin_prudent et la team @franceinfo sur les jeunes amÃ©ricains lors de l'Ã©lection US. https://t.co/juqcjMWDKJ	4247.0	RT @arnaudwery: Les tÃ©moignages de 8 ados face Ã la crise du #COVID19be. SignÃ© @BenoitRobaye et mis en web par @ezekiel_be (team #weblab dâ€¦	4357.0	True	full
294504	294504	60544c194d8cca00388a608a	2021-03-19 07:00:36	[]	[{"url":"https://t.co/Eb5bM9UxRG","expanded_url":"https://www.doiser.com/ivamar/asesoria-online-para-nuevos-autonomos-y-pymes/?utm_campaign=cardscampana&utm_medium=campanya&utm_source=twitter","display_url":"doiser.com/ivamar/asesoriâ€¦","indices":[234,257]}]		[]	[]			Â¿Quieres emprender tu propio negocio? Sus expertos estÃ¡n especializados en emprendimiento y creaciÃ³n de nueva empreâ€¦ https://t.co/xU5nLSez5a	66940.0	True	full
294505	294505	60544c194d8cca00388a608e	2021-03-19 07:00:36	[]	[{"url":"https://t.co/lMNdqmNPZU","expanded_url":"https://cardealermagazine.co.uk/publish/march-19-round-up-roadmap-wont-be-derailed-consumer-confidence-growing-gym-groups-loss-new-sporty-transporter/219536","display_url":"cardealermagazine.co.uk/publish/march-â€¦","indices":[184,207]}]		[]	[]			Here are the headlines on Friday, March 19: Roadmap wonâ€™t be derailed Consumer confidence growing Gym groupâ€™s lossâ€¦ https://t.co/4RR2RGiQ8E	14148.0	True	full
294506	294506	60544c194d8cca00388a6094	2021-03-19 07:00:36	[]	[]	Fri Mar 19 07:00:11 +0000 2021	[{"text":"COVID19","indices":[31,39]}]	[{"url":"https://t.co/ruZ2eJlzBK","expanded_url":"http://wrld.bg/nwNn50E2MGC","display_url":"wrld.bg/nwNn50E2MGC","indices":[188,211]}]	Finding opportunity during the #COVID19 crisis, Kenya created a program to find employment for the most vulnerable, especially youth, in jobs that improve their environments ðŸ�¡ðŸŒ³. See how: https://t.co/ruZ2eJlzBK https://t.co/TJsjQJVTNt	3479942.0	RT @WorldBank: Finding opportunity during the #COVID19 crisis, Kenya created a program to find employment for the most vulnerable, especialâ€¦	20.0	True	full
294507	294507	60544c1a4d8cca00388a60b8	2021-03-19 07:00:36	[{"text":"covid19","indices":[136,144]},{"text":"COVIDãƒ¼19","indices":[145,154]},{"text":"coronavirus","indices":[155,167]}]	[{"url":"https://t.co/ArrduM6VDl","expanded_url":"https://covid19.thedextazlab.com/?utm_source=thedextazlab","display_url":"covid19.thedextazlab.com/?utm_source=thâ€¦","indices":[169,192]}]		[]	[]			COVID-19 Updates (globally) Total cases: 122,393,242 Dead: 2,703,526 Recovered: 98,685,271 Last updated: Marchâ€¦ https://t.co/Q2dLLJBb1P	1879.0	True	full
294508	294508	60544c1a4d8cca00388a60be	2021-03-19 07:00:36	[]	[]	Fri Mar 19 04:20:33 +0000 2021	[{"text":"NotbremseJETZT","indices":[0,15]},{"text":"Katastrophe","indices":[198,210]}]	[{"url":"https://t.co/AqQ3MA7bb4","expanded_url":"https://www.rbb-online.de/kontraste/archiv/kontraste-vom-18-03-2021/deutschlands-gefaehrlicher-corona-kurs.html","display_url":"rbb-online.de/kontraste/archâ€¦","indices":[212,235]}]	#NotbremseJETZT, weil die jenigen, die uns eigentlich beschÃ¼tzen sollten, bisher klÃ¤glich gescheitert sind. @ARDKontraste hat das Desaster der aktuellen Lage gut zusammengefasst. Wir rennen in eine #Katastrophe https://t.co/AqQ3MA7bb4	847.0	RT @HuebnerMobil: #NotbremseJETZT, weil die jenigen, die uns eigentlich beschÃ¼tzen sollten, bisher klÃ¤glich gescheitert sind. @ARDKontrasteâ€¦	2741.0	True	full
294509	294509	60544c1a4d8cca00388a60c0	2021-03-19 07:00:36	[]	[]	Thu Mar 18 19:54:23 +0000 2021	[{"text":"Covid19","indices":[36,44]}]	[{"url":"https://t.co/8qnqZvFaPb","expanded_url":"https://www.santepubliquefrance.fr/maladies-et-traumatismes/maladies-et-infections-respiratoires/infection-a-coronavirus/documents/bulletin-national/covid-19-point-epidemiologique-du-18-mars-2021","display_url":"santepubliquefrance.fr/maladies-et-trâ€¦","indices":[219,242]}]	Il n'y a jamais eu autant de cas de #Covid19 ayant Ã©tÃ© en lien avec le milieu scolaire (Ã©lÃ¨ves/enseignants/professionnels) que la semaine derniÃ¨re (la premiÃ¨re avec les trois zones de retour de vacances scolaires). 1/2 https://t.co/8qnqZvFaPb https://t.co/zQKuGDaNpR	17406.0	RT @nicolasberrod: Il n'y a jamais eu autant de cas de #Covid19 ayant Ã©tÃ© en lien avec le milieu scolaire (Ã©lÃ¨ves/enseignants/professionnelâ€¦	10427.0	True	full
294510	294510	60544c1a4d8cca00388a60da	2021-03-19 07:00:36	[]	[{"url":"https://t.co/5RGlf86oUg","expanded_url":"https://www.redbubble.com/people/mamoan/shop?artistUserName=mamoan&iaCode=all-departments&priceFilter=price-medium&priceFilter=price-low&sortOrder=top%20selling","display_url":"redbubble.com/people/mamoan/â€¦","indices":[226,249]},{"url":"https://t.co/TBBtGGecUT","expanded_url":"https://ko-fi.com/mmoguer","display_url":"ko-fi.com/mmoguer","indices…		[]	[]			@FranzMABautista ty for the art share! these are some of my designs. I'm doing my best to help my family with ourâ€¦ https://t.co/KsTVEJkocL	3076.0	True	full
294511	294511	60544c1a4d8cca00388a60ec	2021-03-19 07:00:37	[]	[]	Thu Mar 18 09:23:02 +0000 2021	[]	[{"url":"https://t.co/qbvG31bkil","expanded_url":"https://www.jobs.nhs.uk/xi/vacancy/916434478","display_url":"jobs.nhs.uk/xi/vacancy/916â€¦","indices":[259,282]}]	We're looking for 2 Research Delivery Operations Managers to help us deliver research across the East Midlands. Do you have exceptional facilitation and line management skills &amp; highly developed communication and interpersonal skills? Find out more here: https://t.co/qbvG31bkil	2006.0	RT @NIHRCRNEastMids: We're looking for 2 Research Delivery Operations Managers to help us deliver research across the East Midlands. Do youâ€¦	247.0	True	full
294512	294512	60544c1a4d8cca00388a60f2	2021-03-19 07:00:37	[]	[]	Thu Mar 18 16:37:24 +0000 2021	[]	[{"url":"https://t.co/FRRdmXyvIa","expanded_url":"https://www.cost-ofliving.net/avoiding-the-blame-game-reframing-conversations-on-racialised-health-inequalities/","display_url":"cost-ofliving.net/avoiding-the-bâ€¦","indices":[260,283]}]	"Whilst data on vaccine uptake by ethnicity is vital to address emerging inequalities quickly, we must be alert for how it may be used to blame &amp; shame communities who have low uptake rates, risking discouraging them further" Written with @rapclassroom https://t.co/FRRdmXyvIa	6354.0	RT @crageshri: "Whilst data on vaccine uptake by ethnicity is vital to address emerging inequalities quickly, we must be alert for how it mâ€¦	6354.0	True	full
294513	294513	60544c1a4d8cca00388a60fc	2021-03-19 07:00:37	[]	[{"url":"https://t.co/sCLi3EzVEd","expanded_url":"https://cstu.io/53fc92","display_url":"cstu.io/53fc92","indices":[143,166]}]		[]	[]			Acupuncture has been shown to help increase your chances of conception. To book your free 15 minute consultation, wâ€¦ https://t.co/vGluUBUSeS	119.0	True	full
294514	294514	60544c1b4d8cca00388a6102	2021-03-19 07:00:37	[]	[]	Fri Mar 19 06:28:20 +0000 2021	[]	[{"url":"https://t.co/SmNoxK3FuU","expanded_url":"https://indianexpress.com/article/cities/mumbai/mumabi-senior-most-ips-writes-to-cm-over-reshuffle-injustice-7234811/","display_url":"indianexpress.com/article/citiesâ€¦","indices":[121,144]}]	Its unfortunate that such an outstanding Police officer with impacable service record is overlooked by Maharashtra Govt./https://t.co/SmNoxK3FuU	101454.0	RT @spvaid: Its unfortunate that such an outstanding Police officer with impacable service record is overlooked by Maharashtra Govt./https:â€¦	3035.0	True	full
294515	294515	60544c1b4d8cca00388a610c	2021-03-19 07:00:37	[]	[]	Fri Mar 19 07:00:08 +0000 2021	[]	[{"url":"https://t.co/kjQKC2C93t","expanded_url":"https://ottawa.ctvnews.ca/56-per-cent-of-staff-in-ottawa-s-four-long-term-care-homes-receive-covid-19-vaccine-future-clinics-planned-1.5353116?cid=sm%3Atrueanthem%3Actvottawa%3Atwitterpost&taid=60544bf8a8e0d30001b4c207&utm_campaign=trueAnthem%3A+Trending+Content&utm_medium=trueAnthem&utm_source=twitter","display_url":"ottawa.ctvnews.ca/56-per-cent…	While 98 per cent of residents at the four long-term care homes received the COVID-19, only 56 per cent of the 1,020 staff at the four homes have been vaccinated.â€‹ https://t.co/kjQKC2C93t	218379.0	RT @ctvottawa: While 98 per cent of residents at the four long-term care homes received the COVID-19, only 56 per cent of the 1,020 staff aâ€¦	2805.0	True	full
294516	294516	60544c1b4d8cca00388a612c	2021-03-19 07:00:37	[]	[]	Mon Mar 15 12:18:18 +0000 2021	[]	[{"url":"https://t.co/nZor7amJDD","expanded_url":"https://disciplinarydays.com/uncategorized/the-spanking-mum-its-not-about-you/","display_url":"disciplinarydays.com/uncategorized/â€¦","indices":[0,23]}]	https://t.co/nZor7amJDD The Spanking Mum: Itâ€™s not about you Opinions expressed are solely those of the original author. I want to talk about the biggest falsehood thatâ€™s been sold to parents since the beginning of https://t.co/D1DZ3OQYEv	149.0	RT @charles63395223: https://t.co/nZor7amJDD The Spanking Mum: Itâ€™s not about you Opinions expressed are solely those of the original authoâ€¦	149.0	True	full
294517	294517	60544c1b4d8cca00388a6132	2021-03-19 07:00:37	[]	[]	Fri Mar 19 06:32:48 +0000 2021	[]	[{"url":"https://t.co/8RxxsPnpGC","expanded_url":"https://www.hartgroup.org/covid-19-evidence/","display_url":"hartgroup.org/covid-19-evideâ€¦","indices":[167,190]}]	"The data is in: lockdowns serve no useful purpose and cause catastrophic societal and economic harms. They must never be repeated in this country." End The Lockdown. https://t.co/8RxxsPnpGC	64375.0	RT @davidkurten: "The data is in: lockdowns serve no useful purpose and cause catastrophic societal and economic harms. They must never beâ€¦	6508.0	True	full
294518	294518	60544c1b4d8cca00388a6150	2021-03-19 07:00:38	[]	[]	Mon Mar 15 22:11:58 +0000 2021	[{"text":"WorldEconomicForum","indices":[33,52]},{"text":"KlausSchwab","indices":[94,106]},{"text":"TheGreatReset","indices":[139,153]},{"text":"Agenda2030","indices":[168,179]},{"text":"UN","indices":[182,185]}]	[{"url":"https://t.co/YHQV5z8wvl","expanded_url":"https://twitter.com/p_beejal/status/1367946470394126342?s=20","display_url":"twitter.com/p_beejal/statuâ€¦","indices":[197,220]}]	@21WIRE The billionaire club the #WorldEconomicForum founded by the unelected /unaccountable #KlausSchwab the architect of the so called #TheGreatReset - Expediting #Agenda2030 #UN road map. https://t.co/YHQV5z8wvl	4278.0	RT @p_beejal: @21WIRE The billionaire club the #WorldEconomicForum founded by the unelected /unaccountable #KlausSchwab the architect ofâ€¦	55.0	True	full
294519	294519	60544c1b4d8cca00388a615c	2021-03-19 07:00:38	[{"text":"SAP","indices":[220,224]},{"text":"KPMG","indices":[225,230]},{"text":"ERP","indices":[231,235]},{"text":"Corona","indices":[236,243]}]	[{"url":"https://t.co/rhCPg0DqP6","expanded_url":"https://kpmggermany.smh.re/cC9","display_url":"kpmggermany.smh.re/cC9","indices":[244,267]}]		[]	[]			Kurz vor Ausbruch der Pandemie kÃ¼ndigte SAP an, die Wartung der aktuellen ERP-Versionen bis 2027 zu verlÃ¤ngern. Wieâ€¦ https://t.co/j3SO7sNY70	54.0	True	full
294520	294520	60544c1c4d8cca00388a6172	2021-03-19 07:00:38	[]	[{"url":"https://t.co/qwqaxEvn4I","expanded_url":"http://w.farodevigo.es/3_8133","display_url":"w.farodevigo.es/3_8133","indices":[127,150]}]		[]	[]			Los datos continÃºan mejorando en Ourense, que ya se sitÃºa por debajo de los 50 casos de COVID-19 por cada cien milâ€¦ https://t.co/EQN4lTkuKi	3432.0	True	full
294521	294521	60544c1c4d8cca00388a6178	2021-03-19 07:00:38	[]	[]	Thu Mar 18 06:55:21 +0000 2021	[{"text":"Airdrop","indices":[179,187]},{"text":"Crypto","indices":[188,195]},{"text":"Airdrops","indices":[196,205]},{"text":"cryptocurrency","indices":[206,221]},{"text":"giveaway","indices":[222,231]}]	[{"url":"https://t.co/AUzqs8f8yQ","expanded_url":"https://t.me/Rewardiqabot?start=r0970317767","display_url":"t.me/Rewardiqabot?sâ€¦","indices":[108,131]}]	ðŸš€ Airdrop: Rewardiqa ðŸ’° Value: $ 105 ðŸ‘¥ Referral: $ 35 ðŸ’¸ 15 + 5 REW â�° 2 minutes Talk with the telegram bot: https://t.co/AUzqs8f8yQ ðŸ“– Step-by-step guide: ðŸ”¹ Do some social tasks #Airdrop #Crypto #Airdrops #cryptocurrency #giveaway https://t.co/iSdjaDjWMV	212950.0	RT @CryptoTownEU: ðŸš€ Airdrop: Rewardiqa ðŸ’° Value: $ 105 ðŸ‘¥ Referral: $ 35 ðŸ’¸ 15 + 5 REW â�° 2 minutes Talk with the telegram bot: https://t.co/â€¦	0.0	True	full
294522	294522	60544c1c4d8cca00388a6182	2021-03-19 07:00:39	[]	[{"url":"https://t.co/p5MAxRT2FH","expanded_url":"https://ayr.app/l/6to7","display_url":"ayr.app/l/6to7","indices":[136,159]}]		[]	[]			France, Italy, Latvia and Bulgaria announced they would likely restart vaccinations using the AstraZeneca jab folloâ€¦ https://t.co/Zit3NjbXzL	486959.0	True	full
294523	294523	60544c1c4d8cca00388a6194	2021-03-19 07:00:39	[]	[]	Fri Mar 19 06:35:38 +0000 2021	[]	[{"url":"https://t.co/fz9IYyVzMR","expanded_url":"https://edition.cnn.com/2021/03/18/politics/blinken-sullivan-china-alaska-meetings/index.html","display_url":"edition.cnn.com/2021/03/18/polâ€¦","indices":[260,283]}]	China has contained Covid, eliminated extreme poverty &amp; made its vaccines available to 100 countries. Meanwhile the US saw a rise in racist violence, 552,470 Covid deaths, and vaccine hoarding. Why would China meekly accept US slurs about human rights? https://t.co/fz9IYyVzMR	10994.0	RT @agent_of_change: China has contained Covid, eliminated extreme poverty &amp; made its vaccines available to 100 countries. Meanwhile the Uâ€¦	3491.0	True	full
294524	294524	60544c1c4d8cca00388a619c	2021-03-19 07:00:39	[]	[]	Thu Mar 18 20:35:58 +0000 2021	[]	[{"url":"https://t.co/62RR87bZD6","expanded_url":"https://www.eventbrite.co.uk/e/a-session-with-phil-collinson-producer-its-a-sin-tickets-146338258671","display_url":"eventbrite.co.uk/e/a-session-wiâ€¦","indices":[263,286]}]	@weareunltd We have an exciting webinar next tues March 23rd 7pm with Itâ€™s A Sin, Gentleman Jack, Coronation Street &amp; Dr Who Producer Phil Collinson. Come &amp; hear Philâ€™s journey, ask your industry questions &amp; be part of this interesting conversation. https://t.co/62RR87bZD6 https://t.co/lggvbAMsx5	39999.0	RT @cheryleehouston: @weareunltd We have an exciting webinar next tues March 23rd 7pm with Itâ€™s A Sin, Gentleman Jack, Coronation Street &amp;â€¦	4795.0	True	full
294525	294525	60544c1c4d8cca00388a61a0	2021-03-19 07:00:39	[]	[{"url":"https://t.co/RZSU6iqxYm","expanded_url":"https://ayr.app/l/9iuU","display_url":"ayr.app/l/9iuU","indices":[136,159]}]		[]	[]			France, Italy, Latvia and Bulgaria announced they would likely restart vaccinations using the AstraZeneca jab folloâ€¦ https://t.co/LVIdCrbQzJ	12141.0	True	full
294526	294526	60544c1c4d8cca00388a61a6	2021-03-19 07:00:39	[]	[]	Thu Mar 18 18:57:38 +0000 2021	[]	[{"url":"https://t.co/CPIPpcytce","expanded_url":"https://interc.pt/2P0YWz7","display_url":"interc.pt/2P0YWz7","indices":[265,288]}]	Pfizer, Moderna, Johnson &amp; Johnson have told investors they will hike prices on vaccines soon and cash in as covid vaccines may be required annually. J&amp;J explained they will wait for the pandemic "to end" but they reserve the right to make the declaration. https://t.co/CPIPpcytce	178983.0	RT @lhfang: Pfizer, Moderna, Johnson &amp; Johnson have told investors they will hike prices on vaccines soon and cash in as covid vaccines mayâ€¦	31.0	True	full
294527	294527	60544c1c4d8cca00388a61a8	2021-03-19 07:00:39	[]	[]	Sat Feb 27 14:35:11 +0000 2021	[{"text":"KYFI","indices":[181,186]},{"text":"Airdrop","indices":[187,195]},{"text":"Bitcoin","indices":[196,204]}]	[{"url":"https://t.co/6d25SUhP9k","expanded_url":"http://t.me/KYFI_Airdrop_bot","display_url":"t.me/KYFI_Airdrop_bâ€¦","indices":[156,179]}]	KYFI Airdrop â­�ï¸� 1 KYFI = 300 USD ðŸ”¸ For Completing the tasks - Get 0.1 KYFI ($30) ðŸ‘« For Each Valid Refer - Get 0.05 KYFI ($15) Start Bot For Join Airdrop: https://t.co/6d25SUhP9k #KYFI #Airdrop #Bitcoin https://t.co/Zzfj6lUS4W	32180.0	RT @Money_earn_Fi: KYFI Airdrop â­�ï¸� 1 KYFI = 300 USD ðŸ”¸ For Completing the tasks - Get 0.1 KYFI ($30) ðŸ‘« For Each Valid Refer - Get 0.05 KYFIâ€¦	3.0	True	full
294528	294528	60544c1c4d8cca00388a61aa	2021-03-19 07:00:39	[]	[]	Thu Mar 18 13:30:32 +0000 2021	[]	[{"url":"https://t.co/byxxI4QBC3","expanded_url":"https://buff.ly/2qPESRn","display_url":"buff.ly/2qPESRn","indices":[188,211]}]	California hosts the worldâ€™s oldest tree, the worldâ€™s tallest tree, and the worldâ€™s largest tree, when its forest cover is 17.8% of its territory (35th state in the U.S. per forest cover) https://t.co/byxxI4QBC3 https://t.co/ipqfR8FWUu	212056.0	RT @Rainmaker1973: California hosts the worldâ€™s oldest tree, the worldâ€™s tallest tree, and the worldâ€™s largest tree, when its forest coverâ€¦	1451.0	True	full
294529	294529	60544c1c4d8cca00388a61ba	2021-03-19 07:00:39	[]	[{"url":"https://t.co/KGaBbpdfcG","expanded_url":"http://orlo.uk/jU6hG","display_url":"orlo.uk/jU6hG","indices":[139,162]}]		[]	[]			Every opened window is making a difference. Blowing Covid-19 particles out of our homes is helping stop the spreadâ€¦ https://t.co/A33NmHGxYT	25297.0	True	full
294530	294530	60544c1c4d8cca00388a61bc	2021-03-19 07:00:39	[{"text":"COVID19","indices":[0,8]},{"text":"fintech","indices":[270,278]}]	[{"url":"https://t.co/IJ1broEq71","expanded_url":"http://ow.ly/1Swp50DQBoJ","display_url":"ow.ly/1Swp50DQBoJ","indices":[246,269]}]		[]	[]			#COVID19 is transforming the way people live, work, and interact with one another. As more and more day-to-day actiâ€¦ https://t.co/axHcKJT6Pv	400.0	True	full
294531	294531	60544c1c4d8cca00388a61c2	2021-03-19 07:00:39	[]	[{"url":"https://t.co/yFKQKhCxcD","expanded_url":"https://www.abc.es/espana/abci-podemos-redobla-criticas-psoe-y-crece-tension-ejecutivo-202103182122_noticia.html#vca=rrss-inducido&vmc=abc-es&vso=tw&vli=noticia.foto","display_url":"abc.es/espana/abci-poâ€¦","indices":[140,163]}]		[]	[]			Crisis entre amantes. Lo curioso es que habrÃ¡ quienes se la creen. Podemos redobla sus crÃ­ticas al PSOE y crece laâ€¦ https://t.co/a7qeNjRV99	2358.0	True	full
294532	294532	60544c1d4d8cca00388a61cc	2021-03-19 07:00:39	[]	[]	Sat Feb 27 14:35:11 +0000 2021	[{"text":"KYFI","indices":[181,186]},{"text":"Airdrop","indices":[187,195]},{"text":"Bitcoin","indices":[196,204]}]	[{"url":"https://t.co/6d25SUhP9k","expanded_url":"http://t.me/KYFI_Airdrop_bot","display_url":"t.me/KYFI_Airdrop_bâ€¦","indices":[156,179]}]	KYFI Airdrop â­�ï¸� 1 KYFI = 300 USD ðŸ”¸ For Completing the tasks - Get 0.1 KYFI ($30) ðŸ‘« For Each Valid Refer - Get 0.05 KYFI ($15) Start Bot For Join Airdrop: https://t.co/6d25SUhP9k #KYFI #Airdrop #Bitcoin https://t.co/Zzfj6lUS4W	32180.0	RT @Money_earn_Fi: KYFI Airdrop â­�ï¸� 1 KYFI = 300 USD ðŸ”¸ For Completing the tasks - Get 0.1 KYFI ($30) ðŸ‘« For Each Valid Refer - Get 0.05 KYFIâ€¦	1.0	True	full
294533	294533	60544c1d4d8cca00388a61d4	2021-03-19 07:00:39	[]	[]	Fri Mar 19 04:11:06 +0000 2021	[]	[{"url":"https://t.co/Lh3vRNWWU1","expanded_url":"https://twitter.com/drzoehyde/status/1336612124835995648","display_url":"twitter.com/drzoehyde/statâ€¦","indices":[307,330]}]	@TheAtlantic @ProfEmilyOster This inaccurate and misleading article has the potential to cost lives. It was downright irresponsible to publish it. Unlike adults, most children are at low risk of severe COVID-19, but they are similarly likely to get infected, and they can transmit to others at high risk. https://t.co/Lh3vRNWWU1	38119.0	RT @DrZoeHyde: @TheAtlantic @ProfEmilyOster This inaccurate and misleading article has the potential to cost lives. It was downright irresâ€¦	334.0	True	full
294534	294534	60544c1d4d8cca00388a61de	2021-03-19 07:00:40	[{"text":"remoteworkers","indices":[20,34]},{"text":"Zoom","indices":[223,228]}]	[{"url":"https://t.co/N9CNsxlCLO","expanded_url":"https://www.theguardian.com/technology/2021/feb/27/how-to-avoid-zoom-fatigue-during-covid-pandemic","display_url":"theguardian.com/technology/202â€¦","indices":[240,263]}]		[]	[]			Research shows that #remoteworkers are finding the endless stream of video calls more tiring and stressful than attâ€¦ https://t.co/ztuGYaGU16	956.0	True	full
294535	294535	60544c1d4d8cca00388a61e6	2021-03-19 07:00:40	[]	[{"url":"https://t.co/vmCJhu3MjI","expanded_url":"http://bit.ly/3v6Qwqm","display_url":"bit.ly/3v6Qwqm","indices":[139,162]}]		[]	[]			Find out how Prudential Corporation Asia is empowering users in Asia to manage their own health and wellness with iâ€¦ https://t.co/dSQ97m3bFE	815.0	True	full
294536	294536	60544c1d4d8cca00388a61e8	2021-03-19 07:00:40	[]	[{"url":"https://t.co/2PpWfIpha6","expanded_url":"https://www.forbes.com/sites/roberthart/2020/12/01/study-suggests-covid-19-was-in-the-us-weeks-earlier-than-thought-before-first-public-cases-in-china/","display_url":"forbes.com/sites/roberthaâ€¦","indices":[201,224]}]		[]	[]			@DougCumbie @Who_MeKitty @CWilson59399912 @mmpadellan Here's a link to a friend article that discusses finding theâ€¦ https://t.co/DuKyjspdwb	38.0	True	full
294537	294537	60544c1d4d8cca00388a61ec	2021-03-19 07:00:40	[]	[]	Thu Mar 18 15:35:45 +0000 2021	[{"text":"jhope","indices":[48,54]}]	[{"url":"https://t.co/GgY4Ac6IW2","expanded_url":"https://www.instagram.com/p/CMgyd4Wlb10/?igshid=1250pjeojc7dh","display_url":"instagram.com/p/CMgyd4Wlb10/â€¦","indices":[245,268]}]	From Green Umbrella @childfundkorea newsletter, #jhope has donated $530K USD in total 2018 - sick kids, education 2019 - sick kids, scholarship 2020 - kids in need during pandemic 2021 - kids with visual &amp; hearing impairments Instagram ðŸ”¶https://t.co/GgY4Ac6IW2 @/Jhope_Vibes https://t.co/pTutE3Jh0E	4589.0	RT @jhopearticless2: From Green Umbrella @childfundkorea newsletter, #jhope has donated $530K USD in total 2018 - sick kids, education 201â€¦	305.0	True	full
294538	294538	60544c1d4d8cca00388a61fc	2021-03-19 07:00:40	[]	[]	Fri Mar 19 00:00:54 +0000 2021	[]	[{"url":"https://t.co/LPjRaCx6D1","expanded_url":"https://www.ctvnews.ca/canada/canada-reports-lowest-population-growth-rate-in-over-a-century-due-to-covid-19-statcan-1.5353207","display_url":"ctvnews.ca/canada/canada-â€¦","indices":[175,198]}]	With lower rates of international migration and climbing death rates, Canada saw its lowest population growth rate percentage last year since 1916, Statistics Canada reports. https://t.co/LPjRaCx6D1	1076169.0	RT @CTVNews: With lower rates of international migration and climbing death rates, Canada saw its lowest population growth rate percentageâ€¦	737.0	True	full
294539	294539	60544c1d4d8cca00388a61fe	2021-03-19 07:00:40	[]	[]	Thu Mar 18 19:53:41 +0000 2021	[{"text":"honte","indices":[146,152]},{"text":"BlanquerDÃ©mission","indices":[153,171]},{"text":"MacronDemission","indices":[172,188]},{"text":"VeranDemission","indices":[189,204]},{"text":"confinement3","indices":[205,218]},{"text":"confinement","indices":[219,231]},{"text":"COVID19","indices":[232,240]}]	[{"url":"https://t.co/Ba2k7tkuWU","expanded_url":"https://www.nouvelobs.com/coronavirus-de-wuhan/20210318.OBS41554/a-l-ecole-les-enseignants-devront-payer-leur-test-salivaire-un-euro-symbolique.html","display_url":"nouvelobs.com/coronavirus-deâ€¦","indices":[242,265]}]	Les professeurs devront payer leur test "un euro symbolique"! Chers collÃ¨gues, c'est donc Ã ce prix que le gouvernement se paye notre dignitÃ©. ðŸ’¸ #honte #BlanquerDÃ©mission #MacronDemission #VeranDemission #confinement3 #confinement #COVID19 https://t.co/Ba2k7tkuWU	6045.0	RT @JulienPoix: Les professeurs devront payer leur test "un euro symbolique"! Chers collÃ¨gues, c'est donc Ã ce prix que le gouvernement seâ€¦	516.0	True	full
294540	294540	60544c1d4d8cca00388a6200	2021-03-19 07:00:40	[]	[{"url":"https://t.co/UH1K4FbhX4","expanded_url":"https://twitter.com/aenitta/status/1270132607494348802/video/1","display_url":"twitter.com/aenitta/statusâ€¦","indices":[198,221]}]		[]	[]			gabigol neymar richarlisson joga y joga el mago audiÃªncia bbb pandemia covid19pandemic tbt harry styles bruna marquâ€¦ https://t.co/qS9z2dwBUK	13.0	True	full
294541	294541	60544c1e4d8cca00388a6228	2021-03-19 07:00:40	[{"text":"Astrazeneca","indices":[69,81]},{"text":"mittelhessen","indices":[158,171]}]	[{"url":"https://t.co/0I1M6zl2pP","expanded_url":"https://www.mittelhessen.de/panorama/aus-aller-welt/who-empfiehlt-weiter-corona-impfung-mit-astrazeneca_23348976","display_url":"mittelhessen.de/panorama/aus-aâ€¦","indices":[172,195]}]		[]	[]			mittelhessende | Die Weltgesundheitsorganisation WHO hÃ¤lt vorerst an #Astrazeneca fest. Die Vorteile lÃ¤gen hÃ¶her alâ€¦ https://t.co/vcTlXmJ3zP	1283.0	True	full
294542	294542	60544c1e4d8cca00388a6238	2021-03-19 07:00:41	[]	[{"url":"https://t.co/eZ8cjD7RXg","expanded_url":"https://twitter.com/TheRealBuzz/status/1372698464379928576","display_url":"twitter.com/TheRealBuzz/stâ€¦","indices":[165,188]}]		[]	[]			@bigansh_ @TheRealBuzz @NASAPersevere Hey, we have bookmarked the tweet your asked for. You can check the same in yâ€¦ https://t.co/z8u3Y7bojK	32.0	True	full
294543	294543	60544c1e4d8cca00388a6236	2021-03-19 07:00:40	[{"text":"CryptoNews","indices":[0,11]},{"text":"LCX","indices":[202,206]},{"text":"uniswap","indices":[207,215]},{"text":"DeFi","indices":[216,221]},{"text":"LatokenApp","indices":[222,233]}]	[{"url":"https://t.co/BshKyQ8b2W","expanded_url":"https://t.me/latoken_airdrops_bot?start=ripwv6tx-airdrop_LCX-source_twp72","display_url":"t.me/latoken_airdroâ€¦","indices":[178,201]}]		[]	[]			#CryptoNews: LATOKEN has added $LCX token on its exchange. An airdrop worth 200K (~$20k) tokens are also underway.â€¦ https://t.co/8jcLZmkW5F	15.0	True	full
294544	294544	60544c1e4d8cca00388a6240	2021-03-19 07:00:41	[]	[]	Fri Mar 19 07:00:39 +0000 2021	[{"text":"COVID19","indices":[0,8]},{"text":"fintech","indices":[270,278]}]	[{"url":"https://t.co/IJ1broEq71","expanded_url":"http://ow.ly/1Swp50DQBoJ","display_url":"ow.ly/1Swp50DQBoJ","indices":[246,269]}]	#COVID19 is transforming the way people live, work, and interact with one another. As more and more day-to-day activities take place online, demand for digital finance and other forms of financial technology services has increased simultaneously https://t.co/IJ1broEq71 #fintech	400.0	RT @wiserfunding: #COVID19 is transforming the way people live, work, and interact with one another. As more and more day-to-day activitiesâ€¦	3685.0	True	full
294545	294545	60544c1e4d8cca00388a6248	2021-03-19 07:00:41	[]	[]	Fri Mar 19 06:55:06 +0000 2021	[]	[{"url":"https://t.co/E1qJXcSzve","expanded_url":"https://vskbharat.com/service-during-corona-and-ram-mandir-abhiyan-showcased-the-resilience-and-cultural-unity-of-the-bharatiya-society-dr-manmohan-vaidya/?lang=en","display_url":"vskbharat.com/service-duringâ€¦","indices":[247,270]}]	"Service during Corona and Ram Mandir Abhiyan showcased the resilience and cultural unity of the Bharatiya society" â€“ Dr. Manmohan Vaidya Bengaluru. RSS Sah Sarkaryavah Dr. Manmohan Vaidya addressed the media at the start of the ABPS 2021 today. https://t.co/E1qJXcSzve	11816.0	RT @editorvskbharat: "Service during Corona and Ram Mandir Abhiyan showcased the resilience and cultural unity of the Bharatiya society" â€“â€¦	696.0	True	full
294546	294546	60544c1e4d8cca00388a624c	2021-03-19 07:00:41	[]	[]	Thu Mar 18 21:00:47 +0000 2021	[{"text":"Salford","indices":[47,55]},{"text":"localgov","indices":[153,162]}]	[{"url":"https://t.co/10AhWu3of8","expanded_url":"https://www.manchestereveningnews.co.uk/news/greater-manchester-news/salford-getting-monopoly-game-you-20181980","display_url":"manchestereveningnews.co.uk/news/greater-mâ€¦","indices":[164,187]}]	Fame at last &amp; very funny article &gt;&gt; #Salford is getting its own Monopoly game - and you can help decide what's up for sale via â�¦@MENnewsdeskâ�© #localgov https://t.co/10AhWu3of8	3971.0	RT @tomstannard: Fame at last &amp; very funny article &gt;&gt; #Salford is getting its own Monopoly game - and you can help decide what's up for salâ€¦	294.0	True	full
294547	294547	60544c1f4d8cca00388a6278	2021-03-19 07:00:41	[]	[]	Fri Mar 19 06:50:13 +0000 2021	[{"text":"CornitosWithMyntra","indices":[82,101]},{"text":"CornitosWithMyntra","indices":[167,186]}]	[{"url":"https://t.co/lFYcdLIouV","expanded_url":"https://yourstory.com/2021/03/cornitos-teams-myntra-retail-discounts-digital-experience","display_url":"yourstory.com/2021/03/cornitâ€¦","indices":[187,210]}]	Im mad about this Cornitos offer! Up to rupees 750 off or flat 15% off on Myntra! #CornitosWithMyntra Saw the Cornitos offer? Flat 15% off up to rupees 750 on Myntra! #CornitosWithMyntra https://t.co/lFYcdLIouV	4542.0	RT @ImAbhishek7_: Im mad about this Cornitos offer! Up to rupees 750 off or flat 15% off on Myntra! #CornitosWithMyntra Saw the Cornitos ofâ€¦	0.0	True	full
294548	294548	60544c1f4d8cca00388a6282	2021-03-19 07:00:41	[]	[]	Fri Mar 19 06:59:42 +0000 2021	[]	[{"url":"https://t.co/QFszV7FRHF","expanded_url":"https://www.taxresearch.org.uk/Blog/2021/03/19/its-time-to-get-rid-of-the-flags/","display_url":"taxresearch.org.uk/Blog/2021/03/1â€¦","indices":[34,57]}]	Itâ€™s time to get rid of the flags https://t.co/QFszV7FRHF Union Jack waving is not patriotic. Itâ€™s all about aggressively perpetuating division. It has to end now, before it ends in tears, or worse.	77820.0	RT @RichardJMurphy: Itâ€™s time to get rid of the flags https://t.co/QFszV7FRHF Union Jack waving is not patriotic. Itâ€™s all about aggressiveâ€¦	460.0	True	full
294549	294549	60544c1f4d8cca00388a628e	2021-03-19 07:00:41	[]	[]	Thu Mar 18 03:01:52 +0000 2021	[]	[{"url":"https://t.co/i8UEoa8k3d","expanded_url":"https://www.huffp.st/dWgynMw","display_url":"huffp.st/dWgynMw","indices":[120,143]}]	Cherokee County sheriff's Capt. Jay Baker promoted merchandise that demonized the Asian community in relation to COVID. https://t.co/i8UEoa8k3d	11466068.0	RT @HuffPost: Cherokee County sheriff's Capt. Jay Baker promoted merchandise that demonized the Asian community in relation to COVID. httpsâ€¦	134.0	True	full
294550	294550	60544c1f4d8cca00388a6292	2021-03-19 07:00:41	[]	[]	Fri Mar 19 06:53:32 +0000 2021	[]	[{"url":"https://t.co/WjpwYBsyKP","expanded_url":"https://www.theinnersanctum.com.au/coming-home-to-the-g-melbournes-heart-is-well-and-truly-beating-once-again/","display_url":"theinnersanctum.com.au/coming-home-toâ€¦","indices":[154,177]}]	Football returned to its heartland on Thursday night as Melbourne came home to the MCG. Its cathedral and heartbeat of the city. Story via @JonoBaruch. https://t.co/WjpwYBsyKP	2533.0	RT @innersanctum_au: Football returned to its heartland on Thursday night as Melbourne came home to the MCG. Its cathedral and heartbeat ofâ€¦	636.0	True	full
294551	294551	60544c1f4d8cca00388a62a0	2021-03-19 07:00:42	[]	[]	Wed Mar 17 16:19:19 +0000 2021	[{"text":"StPatricksDay","indices":[115,129]}]	[{"url":"https://t.co/pTtL0ycQIg","expanded_url":"http://anticruelty.org/adopt","display_url":"anticruelty.org/adopt","indices":[218,241]}]	A little leprechaun made its way through The Anti-Cruelty Society this morning and helped our animals get into the #StPatricksDay spirit!ðŸ�€ These shamrockin' cuties are hoping to get lucky and find their forever homes. https://t.co/pTtL0ycQIg https://t.co/6oaJ3Wu6b4	11688.0	RT @AntiCruelty: A little leprechaun made its way through The Anti-Cruelty Society this morning and helped our animals get into the #StPatrâ€¦	1647.0	True	full
294552	294552	60544c1f4d8cca00388a62a2	2021-03-19 07:00:42	[]	[]	Thu Mar 18 20:43:45 +0000 2021	[]	[{"url":"https://t.co/eZf0eyiJF0","expanded_url":"https://twitter.com/SocialistUoD/status/1372643352039071751?s=19","display_url":"twitter.com/SocialistUoD/sâ€¦","indices":[272,295]}]	@johnmcdonnellMP Look what the University of Dundee are doing to their staff members. If you think it's wrong for them to cut the pensions of their lower wages staff while protecting the management team making these cruel decisions, share our tweet and sign our petition. https://t.co/eZf0eyiJF0	10.0	RT @SocialistUoD: @johnmcdonnellMP Look what the University of Dundee are doing to their staff members. If you think it's wrong for them toâ€¦	283.0	True	full
294553	294553	60544c1f4d8cca00388a62b0	2021-03-19 07:00:42	[]	[]	Fri Mar 19 05:44:57 +0000 2021	[]	[{"url":"https://t.co/iawVRALjZI","expanded_url":"https://twitter.com/evanmcmurry/status/1372722687638958081","display_url":"twitter.com/evanmcmurry/stâ€¦","indices":[281,304]}]	Asian Americans are the fastest increasing group in America, with eligible voters more than doubling since 2000. In states like CA, AAPIs are the 2nd largest ethnic group. The former President attacked &amp; mocked Asian Americans. We voted. He lost. Attack us at your own peril. https://t.co/iawVRALjZI	1604471.0	RT @tedlieu: Asian Americans are the fastest increasing group in America, with eligible voters more than doubling since 2000. In states likâ€¦	356.0	True	full
294554	294554	60544c1f4d8cca00388a62b2	2021-03-19 07:00:42	[{"text":"Mittelhessen","indices":[179,192]},{"text":"Corona","indices":[193,200]},{"text":"Coronavirus","indices":[201,213]},{"text":"Coronatest","indices":[214,225]}]	[{"url":"https://t.co/vIyv3EBC1U","expanded_url":"https://www.mittelhessen.de/lokales/dillenburg/lahn-dill-kreis/lahn-dill-kreis-chaos-bei-den-schnelltests_23351104","display_url":"mittelhessen.de/lokales/dillenâ€¦","indices":[226,249]}]		[]	[]			mittelhessende | Verwirrung um die kostenlosen Corona-Schnelltests im Kreis: Einige Teststellen waren noch gar nichâ€¦ https://t.co/diB209plvC	1283.0	True	full
294555	294555	60544c1f4d8cca00388a62c4	2021-03-19 07:00:42	[{"text":"COVID19","indices":[170,178]},{"text":"datasovereignty","indices":[179,195]},{"text":"privacy","indices":[196,204]},{"text":"DCTwo","indices":[205,211]}]	[{"url":"https://t.co/x0ZXWRjy0W","expanded_url":"https://dctwo.com.au/news/data-sovereignty/","display_url":"dctwo.com.au/news/data-soveâ€¦","indices":[145,168]}]		[]	[]			Keeping your data safe is important. To read about the importance of data sovereignty head to our latest blog articâ€¦ https://t.co/iE9gIRKf0x	39.0	True	full
294556	294556	60544c204d8cca00388a62ce	2021-03-19 07:00:42	[]	[]	Thu Mar 18 11:47:39 +0000 2021	[]	[{"url":"https://t.co/YLJS0g5tnc","expanded_url":"https://www.tes.com/news/just-006-school-covid-tests-positive-last-week","display_url":"tes.com/news/just-006-â€¦","indices":[142,165]}]	Only 0.06 per cent of the rapid Covid tests carried out in schools in the week that all pupils returned were positive, new statistics reveal. https://t.co/YLJS0g5tnc	342951.0	RT @tes: Only 0.06 per cent of the rapid Covid tests carried out in schools in the week that all pupils returned were positive, new statistâ€¦	45.0	True	full
294557	294557	60544c204d8cca00388a62d0	2021-03-19 07:00:42	[]	[]	Thu Mar 18 20:10:19 +0000 2021	[]	[{"url":"https://t.co/MOqcOJhXcy","expanded_url":"http://cbc.ca/1.5955231","display_url":"cbc.ca/1.5955231","indices":[228,251]}]	More than 300,000 front-line workers in B.C. such as teachers, child-care workers, grocery store staff and 1st responders will be eligible for a COVID-19 vaccine next month as the province moves ahead with its vaccination plan. https://t.co/MOqcOJhXcy	1356953.0	RT @CBCAlerts: More than 300,000 front-line workers in B.C. such as teachers, child-care workers, grocery store staff and 1st responders wiâ€¦	29790.0	True	full
294558	294558	60544c204d8cca00388a62d8	2021-03-19 07:00:42	[{"text":"TOSHIBA","indices":[246,254]}]	[{"url":"https://t.co/hGcmfTbCKH","expanded_url":"https://www.toshibatec-tsis.com","display_url":"toshibatec-tsis.com","indices":[255,278]}]		[]	[]			Por todos esos padresðŸ‘¨ que siempre estÃ¡n ahÃ­, compartiendo risas y juegos, que disfrutan sin renunciar a sus hijos.â€¦ https://t.co/qyfVO1IVF2	6856.0	True	full
294559	294559	60544c204d8cca00388a62dc	2021-03-19 07:00:42	[]	[]	Thu Mar 18 17:42:31 +0000 2021	[]	[{"url":"https://t.co/H72Mn8b7zt","expanded_url":"https://twitter.com/darrengrimes_/status/1372554278112464904","display_url":"twitter.com/darrengrimes_/â€¦","indices":[221,244]}]	British Minister of the Crown has the flag and a picture of the Queen in his office in the British Houses of Parliament. How can the BBC possibly be against this? Whatâ€™s the first letter of their name stand for again?! https://t.co/H72Mn8b7zt	1039.0	RT @RobNoLastName: British Minister of the Crown has the flag and a picture of the Queen in his office in the British Houses of Parliament.â€¦	221.0	True	full
294560	294560	60544c204d8cca00388a62e0	2021-03-19 07:00:42	[]	[]	Thu Mar 18 22:26:06 +0000 2021	[]	[{"url":"https://t.co/XUpQs2CnYx","expanded_url":"https://www.nbcmiami.com/news/coronavirus/florida-governor-gathers-experts-to-validate-covid-response/2409083/","display_url":"nbcmiami.com/news/coronavirâ€¦","indices":[98,121]}]	World class experts Vs mainstream scientists... and every goverment listened to the wrong group. https://t.co/XUpQs2CnYx https://t.co/k5xK8L7WA8	139.0	RT @RossosAndreas: World class experts Vs mainstream scientists... and every goverment listened to the wrong group. https://t.co/XUpQs2CnYâ€¦	34.0	True	full
294561	294561	60544c204d8cca00388a62ea	2021-03-19 07:00:42	[{"text":"Ø´Ø§Ø­Ù†_Ø¨Ø·Ø§Ø±ÙŠØ©_Ø§Ù„Ø³ÙŠØ§Ø±Ø©","indices":[0,20]},{"text":"Souq_star","indices":[202,212]},{"text":"Ø³ÙˆÙ‚_Ø³ØªØ§Ø±","indices":[213,222]},{"text":"Ø§Ù„ÙŠÙƒØªØ±ÙˆÙ†ÙŠØ§Øª","indices":[223,235]},{"text":"Ø´Ø§Ø­Ù†_Ø¨Ø·Ø§Ø±ÙŠÙ‡","indices":[237,249]},{"text":"Ø§Ø¯ÙˆØ§Øª_Ø³ÙŠØ§Ø±Ù‡","indices":[250,262]}]	[{"url":"https://t.co/3YJtsDC4BM","expanded_url":"https://bit.ly/31QDiC4","display_url":"bit.ly/31QDiC4","indices":[25,48]}]		[]	[]			#Ø´Ø§Ø­Ù†_Ø¨Ø·Ø§Ø±ÙŠØ©_Ø§Ù„Ø³ÙŠØ§Ø±Ø© ðŸ˜²â™¥ðŸ‘‡ https://t.co/3YJtsDC4BM ðŸ”³Ø­Ø¬Ù… ØµØºÙŠØ± Ø³Ù‡Ù„ Ø§Ù„Ø­Ù…Ù„ ÙˆØ§Ù„Ø§Ø³ØªØ®Ø¯Ø§Ù… ðŸ”³Ù…Ø²ÙˆØ¯ Ø¨Ø´Ø§Ø´Ø© Ù„Ø¹Ø±Ø¶ Ø­Ø§Ù„Ø© Ø§Ù„Ø´Ø­Ù†. ÙˆØ­Ø§Ù„â€¦ https://t.co/Ez6sljhpQu	14054.0	True	full
294562	294562	60544c204d8cca00388a62ee	2021-03-19 07:00:42	[]	[]	Thu Mar 18 19:47:56 +0000 2021	[{"text":"LiberalismIsTheRealPandemic","indices":[54,82]}]	[{"url":"https://t.co/8pwpJV1i7Y","expanded_url":"https://twitter.com/rexglacer/status/1372530144011767816","display_url":"twitter.com/rexglacer/statâ€¦","indices":[202,225]}]	Please Lord ðŸ™� Make them just shut the hell up ðŸ™� These #LiberalismIsTheRealPandemic are making me sick with all their lies and their â€œWere all in this togetherâ€� crap! Iâ€™m over it! How bout you friends!! https://t.co/8pwpJV1i7Y	608.0	RT @QueenB_1967: Please Lord ðŸ™� Make them just shut the hell up ðŸ™� These #LiberalismIsTheRealPandemic are making me sick with all their liesâ€¦	34.0	True	full
294563	294563	60544c204d8cca00388a62f0	2021-03-19 07:00:42	[{"text":"HIV","indices":[84,88]},{"text":"ResearchMatters","indices":[89,105]},{"text":"BioTech","indices":[106,114]},{"text":"Virology","indices":[115,124]}]	[{"url":"https://t.co/N3mzggHazs","expanded_url":"https://buff.ly/3tzWwq9","display_url":"buff.ly/3tzWwq9","indices":[125,148]}]		[]	[]			Did the coronavirus leak from a lab? These scientists say we shouldnâ€™t rule it out. #HIV #ResearchMatters #BioTechâ€¦ https://t.co/piURHyJKj8	2604.0	True	full
294564	294564	60544c204d8cca00388a62f4	2021-03-19 07:00:42	[]	[{"url":"https://t.co/GvEgrpJZF4","expanded_url":"https://p7m9w.app.goo.gl/cxCzpKzSVYKvkwxw8","display_url":"p7m9w.app.goo.gl/cxCzpKzSVYKvkwâ€¦","indices":[204,227]}]		[]	[]			FanPlus âœ¨God of Stage Presence Contestâœ¨ (~7th, April 17:00 kst ) Gift an ad for your bias! I'm looking forward tâ€¦ https://t.co/ndpwg75fx7	415.0	True	full
294565	294565	60544c204d8cca00388a62f8	2021-03-19 07:00:43	[]	[]	Fri Mar 19 07:00:35 +0000 2021	[]	[{"url":"https://t.co/2x4utOLlna","expanded_url":"http://data.stearsng.com/request_report/","display_url":"data.stearsng.com/request_report/","indices":[221,244]}]	The March Economic Report takes a special in-depth look at the impact that vaccines will have on Nigeriaâ€™s ability to move beyond COVID-19, if at all that will happen. Get the Stears Data March 2021 Economic Report here: https://t.co/2x4utOLlna	2742.0	RT @StearsData: The March Economic Report takes a special in-depth look at the impact that vaccines will have on Nigeriaâ€™s ability to moveâ€¦	175.0	True	full
294566	294566	60544c204d8cca00388a631a	2021-03-19 07:00:43	[]	[]	Fri Mar 19 06:55:00 +0000 2021	[]	[{"url":"https://t.co/ttabRhNNTY","expanded_url":"https://cadenaser.com/programa/2021/03/18/hora_25/1616091861_342663.html","display_url":"cadenaser.com/programa/2021/â€¦","indices":[176,199]}]	ðŸ”Š "Hoy es el dÃ­a de quienes sufrieron y de sus familias" ðŸŽ™ï¸�Entrevista a exministra de Sanidad y una de las principales impulsoras de la Ley de Eutanasia, MarÃ­a Luisa Carcedo https://t.co/ttabRhNNTY	1300858.0	RT @La_SER: ðŸ”Š "Hoy es el dÃ­a de quienes sufrieron y de sus familias" ðŸŽ™ï¸�Entrevista a exministra de Sanidad y una de las principales impulsoâ€¦	118.0	True	full
294567	294567	60544c204d8cca00388a631e	2021-03-19 07:00:43	[{"text":"socialcare","indices":[201,212]},{"text":"covid19","indices":[213,221]},{"text":"feedback","indices":[222,231]}]	[{"url":"https://t.co/mKfqmKXq7H","expanded_url":"https://www.gov.uk/government/consultations/covid-status-certification-review-call-for-evidence/covid-status-certification-review-call-for-evidence","display_url":"gov.uk/government/conâ€¦","indices":[177,200]}]		[]	[]			COVID-Status Certification Review - Call for evidence Closes Monday 29 March. Please submit your response by emailâ€¦ https://t.co/PUo9vqbdUZ	1995.0	True	full
294568	294568	60544c214d8cca00388a6328	2021-03-19 07:00:43	[]	[{"url":"https://t.co/PLMaXyiW1T","expanded_url":"http://ow.ly/AEYx50ycK09","display_url":"ow.ly/AEYx50ycK09","indices":[28,51]}]		[]	[]			Deconstruction: Valjoux 88 https://t.co/PLMaXyiW1T Manual wound chronograph with day, date, month and moonphase iâ€¦ https://t.co/FJ8F1HEV3H	800.0	True	full
294569	294569	60544c214d8cca00388a632c	2021-03-19 07:00:43	[]	[{"url":"https://t.co/s5amgOF4iA","expanded_url":"https://www.foxnews.com/opinion/tucker-carlson-atlanta-shooter-media-political-agenda","display_url":"foxnews.com/opinion/tuckerâ€¦","indices":[92,115]}]		[]	[]			Tucker Carlson: Media ignoring facts about Atlanta shooter to boost their political agenda https://t.co/s5amgOF4iAâ€¦ https://t.co/IYaCxqFnrn	0.0	True	full
294570	294570	60544c214d8cca00388a6336	2021-03-19 07:00:43	[]	[{"url":"https://t.co/Ar95VjExeL","expanded_url":"https://careers.global/2/2945075/","display_url":"careers.global/2/2945075/","indices":[217,240]}]		[]	[]			Staff Nurse AMU - United Kingdom, Blackpool Blackpool Teaching Hospitals NHS Foundation Trust is ideally situated jâ€¦ https://t.co/q0nxQEyK78	27692.0	True	full
294571	294571	60544c214d8cca00388a6348	2021-03-19 07:00:43	[]	[{"url":"https://t.co/oPZ6vA8CuM","expanded_url":"https://ayr.app/l/pjEJ","display_url":"ayr.app/l/pjEJ","indices":[213,236]}]		[]	[]			The provincial health department has received R832 million for its continued fight against the Covid-19 pandemic asâ€¦ https://t.co/RO0NhlTAgT	44712.0	True	full
294572	294572	60544c214d8cca00388a6350	2021-03-19 07:00:44	[{"text":"CryptoNews","indices":[0,11]},{"text":"LCX","indices":[202,206]},{"text":"uniswap","indices":[207,215]},{"text":"DeFi","indices":[216,221]},{"text":"LatokenApp","indices":[222,233]}]	[{"url":"https://t.co/lIch4gAkji","expanded_url":"https://t.me/latoken_airdrops_bot?start=y9kfbuf8-airdrop_LCX-source_twp72","display_url":"t.me/latoken_airdroâ€¦","indices":[178,201]}]		[]	[]			#CryptoNews: LATOKEN has added $LCX token on its exchange. An airdrop worth 200K (~$20k) tokens are also underway.â€¦ https://t.co/SaI4CltAqs	49.0	True	full
294573	294573	60544c214d8cca00388a635e	2021-03-19 07:00:44	[]	[]	Fri Mar 19 07:00:23 +0000 2021	[]	[{"url":"https://t.co/RmwpSg9iUy","expanded_url":"https://twitter.com/AiroraShop/status/1372804874929205253","display_url":"twitter.com/AiroraShop/staâ€¦","indices":[129,152]}]	Disclaimer: This product is NOT sold by me and is sold by someone else, if you do get scammed NONE of the blame goes towards me. https://t.co/RmwpSg9iUy	174.0	RT @AiroraShop: Disclaimer: This product is NOT sold by me and is sold by someone else, if you do get scammed NONE of the blame goes towardâ€¦	455.0	True	full
294574	294574	60544c214d8cca00388a6362	2021-03-19 07:00:44	[]	[]	Fri Mar 19 06:11:41 +0000 2021	[{"text":"SuperJunior","indices":[50,62]}]	[{"url":"https://t.co/NiD3pwoob8","expanded_url":"https://entertain.v.daum.net/v/20210319131135131","display_url":"entertain.v.daum.net/v/202103191311â€¦","indices":[237,260]}]	ðŸ”¸ Heechul dijo que la relaciÃ³n de las familias de #SuperJunior es realmente buena, hasta el punto de que una vez cuando Ã©l y Donghae tuvieron una discusiÃ³n durante un tiempo, sus familias seguÃ­an en buenos tÃ©rminos (a pesar de eso). âž¡ï¸� https://t.co/NiD3pwoob8 [Cr. zhaoguixian]	6326.0	RT @supertvesp: ðŸ”¸ Heechul dijo que la relaciÃ³n de las familias de #SuperJunior es realmente buena, hasta el punto de que una vez cuando Ã©lâ€¦	353.0	True	full
294575	294575	60544c214d8cca00388a6372	2021-03-19 07:00:44	[]	[]	Fri Mar 19 06:56:00 +0000 2021	[]	[{"url":"https://t.co/qG5VQcdKDo","expanded_url":"https://francoisruffin.fr/barbara-stiegler-covid/","display_url":"francoisruffin.fr/barbara-stieglâ€¦","indices":[236,259]}]	"Le lendemain du dÃ©confinement, ils ont renvoyÃ© autoritairement des diabÃ©tiques, des personnes souffrant d'obÃ©sitÃ©, dans des lieux dangereux. Donc ce que fait Emmanuel Macron et son gouvernement, c'est tout, sauf s'occuper de la vie." https://t.co/qG5VQcdKDo https://t.co/VMwQ0ikb1W	220941.0	RT @Francois_Ruffin: "Le lendemain du dÃ©confinement, ils ont renvoyÃ© autoritairement des diabÃ©tiques, des personnes souffrant d'obÃ©sitÃ©, daâ€¦	696.0	True	full
294576	294576	60544c214d8cca00388a6378	2021-03-19 07:00:44	[{"text":"Astrazeneca","indices":[75,87]},{"text":"mittelhessen","indices":[196,209]}]	[{"url":"https://t.co/703eMqBoYu","expanded_url":"https://www.mittelhessen.de/politik/deutschland/aufhebung-des-astrazeneca-impfstopps-arzte-mahnen-zur-eile_23353057","display_url":"mittelhessen.de/politik/deutscâ€¦","indices":[210,233]}]		[]	[]			mittelhessende | Corona-Entscheidungen: Am Donnerstag urteilt die EMA Ã¼ber #Astrazeneca, Freitag und Montag treffenâ€¦ https://t.co/0Fr5E55i60	1283.0	True	full
294577	294577	60544c214d8cca00388a637a	2021-03-19 07:00:44	[{"text":"ODES","indices":[48,53]},{"text":"onshore","indices":[106,114]},{"text":"drillingrigs","indices":[115,128]}]	[{"url":"https://t.co/xKTVL43exG","expanded_url":"http://ow.ly/nldR30ru3t2","display_url":"ow.ly/nldR30ru3t2","indices":[80,103]}]		[]	[]			OBG is pleased to announce its partnership with #ODES For more details, visit: https://t.co/xKTVL43exG #onshoreâ€¦ https://t.co/xv59niPbQS	10939.0	True	full
294578	294578	60544c214d8cca00388a6386	2021-03-19 07:00:44	[{"text":"zestahp","indices":[227,235]},{"text":"podiatry","indices":[236,245]},{"text":"proudtobeapod","indices":[246,260]},{"text":"smallbusiness","indices":[261,275]},{"text":"oxford","indices":[276,283]}]	[{"url":"https://t.co/SmtXBGqAiI","expanded_url":"https://www.facebook.com/zestAHP","display_url":"facebook.com/zestAHP","indices":[134,157]},{"url":"https://t.co/3fJE0oswCw","expanded_url":"https://www.instagram.com/zestahp","display_url":"instagram.com/zestahp","indices":[169,192]},{"url":"https://t.co/hjmYtLAAfB","expanded_url":"https://twitter.com/zestAHP","display_url":"twitter.com/zestAHP",…		[]	[]			Support Small Business . If you like us please tell the world. Zest Podiatry &amp; Physio. please CHECK IN IF YOU'VE Bâ€¦ https://t.co/DXDyPzH3I1	60.0	True	full
294579	294579	60544c224d8cca00388a6390	2021-03-19 07:00:44	[]	[{"url":"https://t.co/cLVOKeulVy","expanded_url":"https://cnn.it/2OM6GFs","display_url":"cnn.it/2OM6GFs","indices":[221,244]}]		[]	[]			CNN: France will impose new coronavirus restrictions in 16 regions, including the greater Paris and Nice areas, theâ€¦ https://t.co/KQcUgX3UaN	708.0	True	full
294580	294580	60544c224d8cca00388a63a0	2021-03-19 07:00:44	[]	[]	Fri Mar 19 06:55:05 +0000 2021	[]	[{"url":"https://t.co/1rvu9vXm96","expanded_url":"https://twitter.com/JuanGrvas/status/1372639128861425666","display_url":"twitter.com/JuanGrvas/statâ€¦","indices":[164,187]}]	EspaÃ±a volverÃ¡ a poner la Astra ZÃ©neca...otra cosa es que la gente se deje, pero hay TANTO borrego...por otra parte es una forma de selecciÃ³n darwinista Â¿no creen? https://t.co/1rvu9vXm96	14985.0	RT @blythe_club: EspaÃ±a volverÃ¡ a poner la Astra ZÃ©neca...otra cosa es que la gente se deje, pero hay TANTO borrego...por otra parte es unaâ€¦	436.0	True	full
294581	294581	60544c224d8cca00388a63a2	2021-03-19 07:00:44	[]	[{"url":"https://t.co/OWdcRcYq4n","expanded_url":"https://twitter.com/cnbc/status/1370461953588662286","display_url":"twitter.com/cnbc/status/13â€¦","indices":[256,279]}]		[]	[]			BernieSanders: Itâ€™s unfortunate Mr. Bezos wonâ€™t join our hearing. While heâ€™s become $78 billion richer during the pâ€¦ https://t.co/ea07bQ80bi	2032.0	True	full
294582	294582	60544c224d8cca00388a63ac	2021-03-19 07:00:44	[]	[]	Fri Mar 19 05:23:11 +0000 2021	[{"text":"CornitosWithMyntra","indices":[204,223]},{"text":"CornitosByMySide","indices":[224,241]},{"text":"LoveForCornitos","indices":[242,258]}]	[{"url":"https://t.co/uYR8WWWJZ3","expanded_url":"https://bit.ly/3lFh5yV","display_url":"bit.ly/3lFh5yV","indices":[179,202]},{"url":"https://t.co/fr1MrcZvyo","expanded_url":"https://yourstory.com/2021/03/cornitos-teams-myntra-retail-discounts-digital-experience","display_url":"yourstory.com/2021/03/cornitâ€¦","indices":[260,283]}]	In its just-launched offer, Cornitosâ€™ consumers can avail upto Rs 750 off on a minimum purchase of two products from a select catalog on the Myntra app &amp; website. Know more - https://t.co/uYR8WWWJZ3 #CornitosWithMyntra #CornitosByMySide #LoveForCornitos https://t.co/fr1MrcZvyo	254557.0	RT @YourStoryCo: In its just-launched offer, Cornitosâ€™ consumers can avail upto Rs 750 off on a minimum purchase of two products from a selâ€¦	0.0	True	full
294583	294583	60544c224d8cca00388a63ae	2021-03-19 07:00:44	[]	[]	Fri Mar 19 05:30:00 +0000 2021	[]	[{"url":"https://t.co/fRqIEs3rNM","expanded_url":"https://elfinanciero.com.mx/mundo/el-confinamiento-regresa-a-francia-paris-y-otras-regiones-tendran-restricciones-por-covid-19","display_url":"elfinanciero.com.mx/mundo/el-confiâ€¦","indices":[123,146]}]	Las nuevas restricciones se impondrÃ¡n en los 16 departamentos mÃ¡s afectados de Francia, incluidos ParÃ­s y sus alrededores. https://t.co/fRqIEs3rNM	1592493.0	RT @ElFinanciero_Mx: Las nuevas restricciones se impondrÃ¡n en los 16 departamentos mÃ¡s afectados de Francia, incluidos ParÃ­s y sus alrededoâ€¦	8.0	True	full
294584	294584	60544c224d8cca00388a63b2	2021-03-19 07:00:45	[]	[]	Thu Mar 18 15:17:54 +0000 2021	[]	[{"url":"https://t.co/SJRn7NTguV","expanded_url":"https://www.merkur.de/bayern/astrazeneca-corona-bayern-tot-frau-stirbt-impfung-zusammenhang-unklar-schwester-news-zr-90248262.html","display_url":"merkur.de/bayern/astrazeâ€¦","indices":[256,279]}]	37 Jahre! Eine Meldung, die jetzt noch nicht einmal eine Stunde alt ist... Also frage noch einmal: WIE VIELE WERDE STERBEN MÃœSSEN? Ist aber vollkommen OK @Martin_Moder? @FlorianAigner? @tina_emilian? Ist doch sicher noch im statistischen Rahmen, oder? https://t.co/SJRn7NTguV	3438.0	RT @laszlohealth: 37 Jahre! Eine Meldung, die jetzt noch nicht einmal eine Stunde alt ist... Also frage noch einmal: WIE VIELE WERDE STERBâ€¦	116.0	True	full
294585	294585	60544c224d8cca00388a63b4	2021-03-19 07:00:45	[]	[{"url":"https://t.co/gFLuOpDsoz","expanded_url":"https://www.lr-online.de/lausitz/guben/corona-in-spree-neisse-droht-guben-erneut-die-geschlossene-grenze-zu-polen_-55712212.html","display_url":"lr-online.de/lausitz/guben/â€¦","indices":[204,227]}]		[]	[]			Die Corona-Situation spitzt sich in Deutschland und Polen erneut zu. Schon gibt es in Guben BefÃ¼rchtungen, dass dieâ€¦ https://t.co/MVGqRMycXL	7620.0	True	full
294586	294586	60544c224d8cca00388a63ba	2021-03-19 07:00:45	[]	[]	Fri Mar 19 06:32:08 +0000 2021	[]	[{"url":"https://t.co/xCTVy01mfI","expanded_url":"https://www.newindianexpress.com/states/andhra-pradesh/2021/mar/19/30-mangrove-area-destroyed-panel-2278654.html","display_url":"newindianexpress.com/states/andhra-â€¦","indices":[259,282]}]	Committee appointed by NGT submitted its report. It vindicates my averments that Mangroves were destroyed &amp; it's CRZ IA area are true, wch State had denied. Destroying marine ecology fishermen's livelihood in the name of housing for poor is not correct https://t.co/xCTVy01mfI	48804.0	RT @bolisetti_satya: Committee appointed by NGT submitted its report. It vindicates my averments that Mangroves were destroyed &amp; it's CRZ Iâ€¦	128.0	True	full
294587	294587	60544c224d8cca00388a63d8	2021-03-19 07:00:45	[]	[]	Thu Mar 18 19:46:07 +0000 2021	[]	[{"url":"https://t.co/0YDZjEQS6i","expanded_url":"https://theappeal.org/chesa-boudin-san-francisco-district-attorney-reduce-mass-incarceration-criticism/","display_url":"theappeal.org/chesa-boudin-sâ€¦","indices":[242,265]}]	4. â€œThere was a rise in arson, motor vehicle theft, and burglary. Homicides increased from 41 in 2019 to 48 in 2020. â€˜The increase in homicides is consistent with neighboring cities and national trends that are likely tied to the pandemic.â€™â€� https://t.co/0YDZjEQS6i	20023.0	RT @davidminpdx: 4. â€œThere was a rise in arson, motor vehicle theft, and burglary. Homicides increased from 41 in 2019 to 48 in 2020. â€˜Theâ€¦	673.0	True	full
294588	294588	60544c234d8cca00388a63e6	2021-03-19 07:00:45	[]	[{"url":"https://t.co/45pdJjCBEW","expanded_url":"https://www.politico.com/news/2021/03/15/voting-restrictions-states-475732","display_url":"politico.com/news/2021/03/1â€¦","indices":[193,216]}]		[]	[]			@jfreewright Weâ€™re all here making fun of this shit as we should, but this is just another distraction from GOP votâ€¦ https://t.co/g9WBL4yv1d	52.0	True	full
294589	294589	60544c234d8cca00388a63ee	2021-03-19 07:00:45	[]	[]	Fri Mar 19 06:44:40 +0000 2021	[{"text":"Mumbai","indices":[174,181]}]	[{"url":"https://t.co/AXtazxc4a2","expanded_url":"https://www.financialexpress.com/opinion/brics-head-office-in-mumbai/2215672/","display_url":"financialexpress.com/opinion/brics-â€¦","indices":[220,243]}]	Opinion | Mumbaikars yearn to elevate their city to the position it held a decade ago, when people mentioned â€œDubai, Mumbai and Shanghaiâ€� in the same breath. Itâ€™s time for #Mumbai to return to its global positioning. https://t.co/AXtazxc4a2	715757.0	RT @FinancialXpress: Opinion | Mumbaikars yearn to elevate their city to the position it held a decade ago, when people mentioned â€œDubai, Mâ€¦	3.0	True	full
294590	294590	60544c234d8cca00388a63f8	2021-03-19 07:00:45	[{"text":"menudujour","indices":[124,135]},{"text":"mondorflesbains","indices":[136,152]}]	[{"url":"https://t.co/nWakHk5ANr","expanded_url":"https://gastronomie.lu/6140","display_url":"gastronomie.lu/6140","indices":[100,123]}]		[]	[]			Paris Pizza Restaurant Pizzeria: Filet de colin Ã l'huile de noisette, purÃ©e de carottes, 15 eurosâ€¦ https://t.co/PUxA7JMsZs	100.0	True	full
294591	294591	60544c234d8cca00388a6402	2021-03-19 07:00:46	[]	[]	Thu Mar 18 23:46:25 +0000 2021	[]	[{"url":"https://t.co/sXpyiD5agZ","expanded_url":"https://lustyage.com/products/penis-extender-stretcher?ref=j_udx054miu6","display_url":"lustyage.com/products/penisâ€¦","indices":[201,224]}]	Grow your Dick size in an efficient, safe &amp; painless way ðŸ˜� And all sex toy product buying go to home Worldwide Free Shipping must try get https 50% discount ðŸ¥° No infection ðŸ‘Œ order now https://t.c https://t.co/sXpyiD5agZ https://t.co/NDnLtVjKTd	74996.0	RT @porn__365: Grow your Dick size in an efficient, safe &amp; painless way ðŸ˜� And all sex toy product buying go to home Worldwide Free Shippingâ€¦	255688.0	True	full
294592	294592	60544c234d8cca00388a6426	2021-03-19 07:00:46	[{"text":"cosmÃ©ticos","indices":[170,181]},{"text":"higienepersonal","indices":[182,198]}]	[{"url":"https://t.co/5WHz386mlf","expanded_url":"https://mamasfulltime.com/2021/03/hemos-dejado-de-cuidarnos-en-la-pandemia.html","display_url":"mamasfulltime.com/2021/03/hemos-â€¦","indices":[199,222]}]		[]	[]			Â¿Hemos dejado de cuidarnos en la pandemia? Hemos cambiado la forma o los productos que usamos para cuidarnos, los dâ€¦ https://t.co/DQs034IkAV	11470.0	True	full
294593	294593	60544c234d8cca00388a6428	2021-03-19 07:00:46	[{"text":"Virginia","indices":[0,9]},{"text":"Chesapeake","indices":[73,84]}]	[{"url":"https://t.co/N20Nk9Xq1Z","expanded_url":"http://ow.ly/bnmC50E2Lhu","display_url":"ow.ly/bnmC50E2Lhu","indices":[176,199]}]		[]	[]			#Virginia First Lady Pamela Northam visited Oscar Smith Middle School in #Chesapeake Thursday to celebrate the acadâ€¦ https://t.co/HevnA1wcPK	104331.0	True	full
294594	294594	60544c234d8cca00388a6434	2021-03-19 07:00:46	[]	[]	Thu Mar 18 15:49:38 +0000 2021	[]	[{"url":"https://t.co/CiVqvNRlzx","expanded_url":"https://www.hartgroup.org/covid-19-evidence/","display_url":"hartgroup.org/covid-19-evideâ€¦","indices":[196,219]}]	The data is in: lockdowns serve no useful purpose and cause catastrophic societal and economic harms. They must never be repeated in this country. Read our comprehensive review of the evidence: https://t.co/CiVqvNRlzx https://t.co/10JMRERP0m	17846.0	RT @hartgroup_org: The data is in: lockdowns serve no useful purpose and cause catastrophic societal and economic harms. They must never beâ€¦	92.0	True	full
294595	294595	60544c234d8cca00388a643c	2021-03-19 07:00:46	[]	[]	Sun Mar 14 07:06:36 +0000 2021	[{"text":"LongCovid","indices":[3,13]},{"text":"Ã–sterreich","indices":[62,73]}]	[{"url":"https://t.co/cXziMsBbFo","expanded_url":"https://www.bloomberg.com/opinion/articles/2021-03-09/do-i-have-long-covid-here-s-what-we-know-about-covid-s-lasting-effects","display_url":"bloomberg.com/opinion/articlâ€¦","indices":[251,274]}]	70 #LongCovid-Kliniken im UK. Wenn man davon ausgeht, dass in #Ã–sterreich im gleichen relativen AusmaÃŸ LangzeitfÃ¤lle produziert werden (mÃ¶glicherweise 1 von 10, auch milde FÃ¤lle), dann ist die flotte Zahl von 0 Anlaufstellen eventuell problematisch. https://t.co/cXziMsBbFo	1035.0	RT @neurostingl: 70 #LongCovid-Kliniken im UK. Wenn man davon ausgeht, dass in #Ã–sterreich im gleichen relativen AusmaÃŸ LangzeitfÃ¤lle produâ€¦	4212.0	True	full
294596	294596	60544c244d8cca00388a6440	2021-03-19 07:00:46	[]	[]	Fri Mar 19 03:21:42 +0000 2021	[{"text":"France","indices":[0,7]},{"text":"Covid19","indices":[66,74]},{"text":"Paris","indices":[105,111]}]	[{"url":"https://t.co/Yf9hCj0IEc","expanded_url":"https://www.indiatoday.in/coronavirus-outbreak/story/paris-lockdown-france-covid-19-variant-1780958-2021-03-19","display_url":"indiatoday.in/coronavirus-ouâ€¦","indices":[149,172]}]	#France reported 35,000 new cases on Thursday and there were more #Covid19 patients in intensive care in #Paris than at the peak of the second wave. https://t.co/Yf9hCj0IEc	5558933.0	RT @IndiaToday: #France reported 35,000 new cases on Thursday and there were more #Covid19 patients in intensive care in #Paris than at theâ€¦	141.0	True	full
294597	294597	60544c244d8cca00388a644e	2021-03-19 07:00:46	[]	[{"url":"https://t.co/R9sTUOD0Er","expanded_url":"https://www.reddit.com/r/liberalgunowners/comments/m7sxzc/antiar_so_finally_gave_the_approval_that_i_could/?utm_source=ifttt","display_url":"reddit.com/r/liberalgunowâ€¦","indices":[256,279]}]		[]	[]			Liberal Prepper Update: Anti-AR SO finally gave the approval that I could buy one. Excited new member entering theâ€¦ https://t.co/zBypTnCbvu	29.0	True	full
294598	294598	60544c244d8cca00388a6454	2021-03-19 07:00:46	[{"text":"CuttingEdge","indices":[120,132]},{"text":"AI","indices":[133,136]},{"text":"ML","indices":[144,147]}]	[{"url":"https://t.co/CqBbGw6sBn","expanded_url":"https://bit.ly/3vGsByn","display_url":"bit.ly/3vGsByn","indices":[96,119]}]		[]	[]			ðŸ�¹ðŸ�¹ðŸ�¹ Model independent calibrations of gamma ray bursts using machine learning - Oxford Academicâ€¦ https://t.co/NvIojVLA1F	1904.0	True	full
294599	294599	60544c244d8cca00388a646e	2021-03-19 07:00:47	[]	[{"url":"https://t.co/qTB4hxX9hn","expanded_url":"https://ift.tt/38Q2Sto","display_url":"ift.tt/38Q2Sto","indices":[110,133]}]		[]	[]			Las entradas en Cines Yelmo estarÃ¡n a 2'90 euros durante una semana con motivo de la reapertura de sus salas.â€¦ https://t.co/v3rkAXFuW4	1446.0	True	full
294600	294600	60544c244d8cca00388a6470	2021-03-19 07:00:47	[]	[]	Fri Mar 12 22:34:44 +0000 2021	[]	[{"url":"https://t.co/9uZWjJWNGz","expanded_url":"https://twitter.com/sasponella/status/1366331898897825798","display_url":"twitter.com/sasponella/staâ€¦","indices":[269,292]}]	There are currently 16 linked GFMs, for victims of anti-asian hate crimes, small businesses affected by crime or pandemic, and asian people who acquire financial aid in general, that have not met their goals. If you are looking to donate, please consider looking here. https://t.co/9uZWjJWNGz	19011.0	RT @sasponella: There are currently 16 linked GFMs, for victims of anti-asian hate crimes, small businesses affected by crime or pandemic,â€¦	979.0	True	full
294601	294601	60544c244d8cca00388a6476	2021-03-19 07:00:47	[{"text":"EspecialMippCI","indices":[0,15]}]	[{"url":"https://t.co/JGnAxnmdwN","expanded_url":"https://bit.ly/2ZVeyGM","display_url":"bit.ly/2ZVeyGM","indices":[107,130]}]		[]	[]			#EspecialMippCI ðŸ”Ž| Mercado negro de vacunas anti COVID-19, nueva amenaza para los seres humanos. Lea mÃ¡s â�©â€¦ https://t.co/DAtyJVEJZM	143.0	True	full
294602	294602	60544c244d8cca00388a648a	2021-03-19 07:00:47	[{"text":"Guayaquil","indices":[13,23]},{"text":"Pfizer","indices":[92,99]}]	[{"url":"https://t.co/q3qeQhkb4z","expanded_url":"http://owl.li/Hv0Y30rBbSt","display_url":"owl.li/Hv0Y30rBbSt","indices":[102,125]}]		[]	[]			Municipio de #Guayaquil espera una respuesta favorable a medida cautelar interpuesta contra #Pfizer -â€¦ https://t.co/tQG45MGYLF	261648.0	True	full
294603	294603	60544c254d8cca00388a6494	2021-03-19 07:00:47	[{"text":"Corona","indices":[21,28]},{"text":"mittelhessen","indices":[198,211]}]	[{"url":"https://t.co/eMDQMg3pFP","expanded_url":"https://www.mittelhessen.de/politik/hessen/hessenweite-inzidenz-bei-100-folgt-neuer-harter-lockdown_23354190","display_url":"mittelhessen.de/politik/hessenâ€¦","indices":[212,235]}]		[]	[]			mittelhessende | Der #Corona -Inzidenzwert hat in Hessen wieder die Marke von 100 erreicht. Jetzt stehen entsprecheâ€¦ https://t.co/4MQZaWpyJd	1283.0	True	full
294604	294604	60544c254d8cca00388a64a6	2021-03-19 07:00:47	[]	[{"url":"https://t.co/HWQnctSFOZ","expanded_url":"http://ow.ly/O2Gu50DZRVb","display_url":"ow.ly/O2Gu50DZRVb","indices":[210,233]}]		[]	[]			The event is hoping to vaccinate around 6,000 to 7,000 eligible Missourians, and only for those who've signed up foâ€¦ https://t.co/aK7eiVAh5K	286.0	True	full
294605	294605	60544c254d8cca00388a64aa	2021-03-19 07:00:47	[]	[{"url":"https://t.co/l7I5ebU2WY","expanded_url":"https://bit.ly/3vCR0Vr","display_url":"bit.ly/3vCR0Vr","indices":[140,163]}]		[]	[]			PICTURES: Maseratiâ€™s latest creation, the MC20, has previously never been seen unleashing its power on snowy, low-gâ€¦ https://t.co/CxU0vwgOrE	4970.0	True	full
294606	294606	60544c254d8cca00388a64ac	2021-03-19 07:00:47	[]	[{"url":"https://t.co/WkJYNcgfDn","expanded_url":"https://ift.tt/310a4z3","display_url":"ift.tt/310a4z3","indices":[135,158]}]		[]	[]			PureMe Kids Cotton Reusable N95 Anti Pollution Mask (Without Valve) with 2 PM2.5 Filters and Detachable Head Band (â€¦ https://t.co/VoFCDj0zJE	530.0	True	full
294607	294607	60544c254d8cca00388a64bc	2021-03-19 07:00:48	[]	[]	Mon Mar 15 06:26:19 +0000 2021	[{"text":"cancelcieexams2021","indices":[120,139]},{"text":"HumAvaaz","indices":[140,149]}]	[{"url":"https://t.co/bmoQVtQvGK","expanded_url":"https://humavaaz.org/petition/cancel-cie-exams/","display_url":"humavaaz.org/petition/canceâ€¦","indices":[150,173]}]	Students are demanding exam cancellation due to Covid impact. Read the detailed points raised by them in this petition #cancelcieexams2021 #HumAvaaz https://t.co/bmoQVtQvGK	146.0	RT @HumAvaaz: Students are demanding exam cancellation due to Covid impact. Read the detailed points raised by them in this petition #cancâ€¦	1.0	True	full
294608	294608	60544c254d8cca00388a64ca	2021-03-19 07:00:48	[]	[{"url":"https://t.co/ySWamnp5ZD","expanded_url":"https://cnn.it/3vzQ2JP","display_url":"cnn.it/3vzQ2JP","indices":[254,277]}]		[]	[]			CNN: Amazon is expanding Amazon Care â€” which currently provides its Washington-based employees with access to virtuâ€¦ https://t.co/DEKKxTrGvT	708.0	True	full
294609	294609	60544c254d8cca00388a64ce	2021-03-19 07:00:48	[{"text":"retail","indices":[40,47]},{"text":"retailers","indices":[91,101]},{"text":"EVCargo","indices":[236,244]},{"text":"EVCargoTechnology","indices":[245,263]}]	[{"url":"https://t.co/BNJ2MIPoXA","expanded_url":"http://bit.ly/3bWP2Yc","display_url":"bit.ly/3bWP2Yc","indices":[212,235]}]		[]	[]			Covid-19 has significantly impacted the #retail industry, but it also brought a chance for #retailers to rethink thâ€¦ https://t.co/T69PLLuKhQ	263.0	True	full
294610	294610	60544c254d8cca00388a64d8	2021-03-19 07:00:48	[{"text":"supplychain","indices":[184,196]},{"text":"accenture","indices":[197,207]}]	[{"url":"https://t.co/1VFtxRPgNw","expanded_url":"http://ow.ly/d6uR50E26Th","display_url":"ow.ly/d6uR50E26Th","indices":[159,182]}]		[]	[]			@Accenture acquires Australian-based supply chain and logistics firm @GRAsupplychain, to help its clients address câ€¦ https://t.co/XKi0LmHfNI	1855.0	True	full
294611	294611	60544c254d8cca00388a64dc	2021-03-19 07:00:48	[]	[]	Fri Mar 19 04:03:49 +0000 2021	[{"text":"FehlenderMindestabstand","indices":[217,241]}]	[{"url":"https://t.co/fFMDGKuS7m","expanded_url":"https://taz.de/Geschaefte-machen-mit-der-Pandemie/!5754871/","display_url":"taz.de/Geschaefte-macâ€¦","indices":[150,173]}]	FÃ¼r manche ist Corona ein GeschÃ¤ft: Crash-Propheten bieten MÃ¼nzen an, AnwÃ¤lte locken mit Klagen gegen Virologen. Reise zu den Heilsbringern der Krise https://t.co/fFMDGKuS7m via @nora_belghaus @chrjkb @tazgezwitscher #FehlenderMindestabstand	35774.0	RT @MatthiasMeisner: FÃ¼r manche ist Corona ein GeschÃ¤ft: Crash-Propheten bieten MÃ¼nzen an, AnwÃ¤lte locken mit Klagen gegen Virologen. Reiseâ€¦	812.0	True	full
294612	294612	60544c264d8cca00388a64e2	2021-03-19 07:00:48	[]	[]	Fri Mar 19 06:25:11 +0000 2021	[{"text":"COVID19","indices":[13,21]},{"text":"Marbella","indices":[62,71]},{"text":"AstraZeneca","indices":[98,110]}]	[{"url":"https://t.co/EtUulDCMMK","expanded_url":"https://www.diariosur.es/sucesos/autopsia-profesora-marbella-vacuna-20210318224437-nt.html#vca=diariosur&vso=rrss&vmc=tw&vli=ltl&1616135111","display_url":"diariosur.es/sucesos/autopsâ€¦","indices":[213,236]}]	ðŸ¦ CRISIS DEL #COVID19 La autopsia a la profesora fallecida en #Marbella apunta a que la vacuna de #AstraZeneca no tiene relaciÃ³n con la causa de la muerte. âœ� Nos lo cuentan @alvaro_frias y @JuanCanoSUR (ðŸ“· Josele) https://t.co/EtUulDCMMK	267012.0	RT @DiarioSUR: ðŸ¦ CRISIS DEL #COVID19 La autopsia a la profesora fallecida en #Marbella apunta a que la vacuna de #AstraZeneca no tiene relaâ€¦	2004.0	True	full
294613	294613	60544c264d8cca00388a64ea	2021-03-19 07:00:48	[]	[{"url":"https://t.co/fvuIZm4xNp","expanded_url":"https://bit.ly/3c0n9OW","display_url":"bit.ly/3c0n9OW","indices":[111,134]}]		[]	[]			La Google Play Store tambiÃ©n reduce al 15% su comisiÃ³n, aplicado al primer millÃ³n de todos los desarrolladoresâ€¦ https://t.co/iBK3zg9hQj	7071.0	True	full
294614	294614	60544c264d8cca00388a64ee	2021-03-19 07:00:48	[]	[]	Fri Mar 19 06:04:04 +0000 2021	[{"text":"FirstNations","indices":[185,198]}]	[{"url":"https://t.co/kesRWuMXNk","expanded_url":"https://www.theguardian.com/business/2021/mar/19/coles-shuns-coal-supermarket-giant-vows-to-source-all-its-electricity-from-renewables-by-2025","display_url":"theguardian.com/business/2021/â€¦","indices":[255,278]}]	Coles shuns coal: supermarket giant vows to source all its electricity from renewables by 2025 WHAT ARE @woolworths doing? WHAT ARE @danmurphys DOING? Building bottle shops is dry #FirstNations areas PEOPLE BEFORE PROFIT @LadyPoop2 @blakandblack https://t.co/kesRWuMXNk	1560.0	RT @kateju9: Coles shuns coal: supermarket giant vows to source all its electricity from renewables by 2025 WHAT ARE @woolworths doing?â€¦	1082.0	True	full
294615	294615	60544c264d8cca00388a64f4	2021-03-19 07:00:48	[{"text":"Corona","indices":[129,136]},{"text":"mittelhessen","indices":[138,151]}]	[{"url":"https://t.co/CNw9HGISMe","expanded_url":"https://www.mittelhessen.de/panorama/aus-aller-welt/rentenerhohung-fallt-im-westen-aus-mini-anstieg-im-osten_23354385","display_url":"mittelhessen.de/panorama/aus-aâ€¦","indices":[152,175]}]		[]	[]			mittelhessende | Jahrelang ist die Rente gestiegen. In diesem Jahr ist das zumindest im Westen Deutschlands anders.â€¦ https://t.co/QkQRn5kkKF	1283.0	True	full
294616	294616	60544c264d8cca00388a64fa	2021-03-19 07:00:48	[{"text":"walmart","indices":[173,181]},{"text":"bestoffers","indices":[182,193]},{"text":"lenovo","indices":[194,201]},{"text":"laptop","indices":[202,209]}]	[{"url":"https://t.co/f27lRIwd1b","expanded_url":"https://www.ezdeals.net/lenovo-ideapad-3-notebook-15-6-fhd-display-intel-core-i3-1005g1-upto-3-4ghz-8gb-ram-256gb-nvme-ssd-hdmi-card-reader-wi-fi-bluetooth-windows-10-home-s-81we011uus/?v=757e5b5109ed","display_url":"ezdeals.net/lenovo-ideapadâ€¦","indices":[210,233]}]		[]	[]			Lenovo IdeaPad 3 Notebook, 15.6â€³ FHD Display, Intel Core i3-1005G1 Upto 3.4Ghz, 8GB RAM, 256GB NVMe SSD, HDMI, Cardâ€¦ https://t.co/pjkKoZ3RxZ	566.0	True	full
294617	294617	60544c264d8cca00388a6500	2021-03-19 07:00:48	[{"text":"hawaiiairports","indices":[88,103]},{"text":"hawaii","indices":[104,111]},{"text":"maui","indices":[112,117]},{"text":"kauai","indices":[118,124]},{"text":"bigisland","indices":[125,135]},{"text":"covid19","indices":[136,144]},{"text":"coronavirus","indices":[145,157]},{"text":"hawaiidepartmentoftransportation","indices":[158,191]},{"text":"stopcoronavirus","indices":[192,208]},{"text":…	[{"url":"https://t.co/9JcQtLSTZ7","expanded_url":"https://hidot.hawaii.gov/airports/covid-19/","display_url":"hidot.hawaii.gov/airports/covidâ€¦","indices":[64,87]}]		[]	[]			HAWAII AIRPORTS CORONAVIRUS (COVID-19) UPDATES &amp; GUIDELINES https://t.co/9JcQtLSTZ7 #hawaiiairports #hawaii #mauiâ€¦ https://t.co/DxkxUOks8A	2401.0	True	full
294618	294618	60544c264d8cca00388a6510	2021-03-19 07:00:48	[{"text":"UnAÃ±oDeCOVID_19","indices":[184,200]}]	[{"url":"https://t.co/opptf4LC9D","expanded_url":"https://cutt.ly/W6O00C","display_url":"cutt.ly/W6O00C","indices":[201,224]}]		[]	[]			En este trabajo infogrÃ¡fico, El Pitazo expone las inconsistencias numÃ©ricas y omisiones con las que el Gobierno deâ€¦ https://t.co/1MSDSPDCvz	822603.0	True	full
294619	294619	60544c264d8cca00388a6512	2021-03-19 07:00:48	[{"text":"hawaiiairports","indices":[88,103]},{"text":"hawaii","indices":[104,111]},{"text":"maui","indices":[112,117]},{"text":"kauai","indices":[118,124]},{"text":"bigisland","indices":[125,135]},{"text":"covid19","indices":[136,144]},{"text":"coronavirus","indices":[145,157]},{"text":"hawaiidepartmentoftransportation","indices":[158,191]},{"text":"stopcoronavirus","indices":[192,208]},{"text":…	[{"url":"https://t.co/A4bNap14u6","expanded_url":"https://hidot.hawaii.gov/airports/covid-19/","display_url":"hidot.hawaii.gov/airports/covidâ€¦","indices":[64,87]}]		[]	[]			HAWAII AIRPORTS CORONAVIRUS (COVID-19) UPDATES &amp; GUIDELINES https://t.co/A4bNap14u6 #hawaiiairports #hawaii #mauiâ€¦ https://t.co/VSjLcNTTQe	304.0	True	full
294620	294620	60544c264d8cca00388a6518	2021-03-19 07:00:48	[{"text":"SUPERJUNIOR","indices":[130,142]},{"text":"The10thAlbum","indices":[143,156]},{"text":"TheRenaissance","indices":[157,172]},{"text":"SUPERJUNIOR_TheRenaissance","indices":[173,200]},{"text":"SUPERJUNIOR_HouseParty","indices":[201,224]},{"text":"HouseParty","indices":[238,249]},{"text":"SUPERJUNIOR","indices":[250,262]}]	[{"url":"https://t.co/L2LSa8eu7h","expanded_url":"https://youtu.be/BtJMOVKjhUo","display_url":"youtu.be/BtJMOVKjhUo","indices":[277,300]}]		[]	[]			@UNICEFMexico @ReikMx "House party" tema sobre la emergencia sanitaria en el mundo, un mensaje de esperanza en mediâ€¦ https://t.co/zNiKYV2vD3	0.0	True	full
294621	294621	60544c264d8cca00388a651a	2021-03-19 07:00:48	[]	[{"url":"https://t.co/PezKu1EGkE","expanded_url":"https://english.alaraby.co.uk/english/indepth/2021/3/15/10-years-on-syrian-activists-remain-resolute","display_url":"english.alaraby.co.uk/english/indeptâ€¦","indices":[175,198]}]		[]	[]			"Despite the overwhelming brutality and horror of the now-decade-long civil war, the voices of a new generation ofâ€¦ https://t.co/fhsMGX7TNR	116145.0	True	full
294622	294622	60544c264d8cca00388a6522	2021-03-19 07:00:48	[{"text":"hawaiiairports","indices":[88,103]},{"text":"hawaii","indices":[104,111]},{"text":"maui","indices":[112,117]},{"text":"kauai","indices":[118,124]},{"text":"bigisland","indices":[125,135]},{"text":"covid19","indices":[136,144]},{"text":"coronavirus","indices":[145,157]},{"text":"hawaiidepartmentoftransportation","indices":[158,191]},{"text":"stopcoronavirus","indices":[192,208]},{"text":…	[{"url":"https://t.co/QeCb8XOsIB","expanded_url":"https://hidot.hawaii.gov/airports/covid-19/","display_url":"hidot.hawaii.gov/airports/covidâ€¦","indices":[64,87]}]		[]	[]			HAWAII AIRPORTS CORONAVIRUS (COVID-19) UPDATES &amp; GUIDELINES https://t.co/QeCb8XOsIB #hawaiiairports #hawaii #mauiâ€¦ https://t.co/IarQQtlgzD	333.0	True	full
294623	294623	60544c264d8cca00388a652c	2021-03-19 07:00:48	[{"text":"hawaiiairports","indices":[88,103]},{"text":"hawaii","indices":[104,111]},{"text":"maui","indices":[112,117]},{"text":"kauai","indices":[118,124]},{"text":"bigisland","indices":[125,135]},{"text":"covid19","indices":[136,144]},{"text":"coronavirus","indices":[145,157]},{"text":"hawaiidepartmentoftransportation","indices":[158,191]},{"text":"stopcoronavirus","indices":[192,208]},{"text":…	[{"url":"https://t.co/wdhQfQrrZ4","expanded_url":"https://hidot.hawaii.gov/airports/covid-19/","display_url":"hidot.hawaii.gov/airports/covidâ€¦","indices":[64,87]}]		[]	[]			HAWAII AIRPORTS CORONAVIRUS (COVID-19) UPDATES &amp; GUIDELINES https://t.co/wdhQfQrrZ4 #hawaiiairports #hawaii #mauiâ€¦ https://t.co/Dwf4DtAZmI	1117.0	True	full
294624	294624	60544c264d8cca00388a6534	2021-03-19 07:00:49	[]	[{"url":"https://t.co/l3xnAYiGF7","expanded_url":"https://ift.tt/3qYRZMf","display_url":"ift.tt/3qYRZMf","indices":[118,141]}]		[]	[]			Kelly Oubre Discusses Golden State Warriors Contract, Steph Curry, Fashion Brand, NBA Pandemic, Endorsements - Forbâ€¦ https://t.co/Fd8Ixp9PTj	949.0	True	full
294625	294625	60544c264d8cca00388a653a	2021-03-19 07:00:49	[]	[]	Fri Mar 19 07:00:00 +0000 2021	[{"text":"StopAdani","indices":[231,241]}]	[{"url":"https://t.co/83zF8Dqahp","expanded_url":"http://ow.ly/yDhx50E2UMp","display_url":"ow.ly/yDhx50E2UMp","indices":[257,280]}]	Responding to calls made by 30+ human rights and env. groups, Dow Jones is reviewing Adani Ports' inclusion on its coveted sustainability index. But S&amp;P Global, owner of Dow Jones, must be transparent about its review process. #StopAdani @market_forces https://t.co/83zF8Dqahp https://t.co/qieJqPG1BQ	81712.0	RT @JusticeMyanmar: Responding to calls made by 30+ human rights and env. groups, Dow Jones is reviewing Adani Ports' inclusion on its coveâ€¦	16.0	True	full
294626	294626	60544c264d8cca00388a653e	2021-03-19 07:00:49	[]	[]	Fri Mar 19 06:25:50 +0000 2021	[]	[{"url":"https://t.co/87pHPquSdw","expanded_url":"https://www.hrw.org/news/2021/03/15/myanmar-junta-expands-crackdown-following-bloodbath","display_url":"hrw.org/news/2021/03/1â€¦","indices":[257,280]}]	The Myanmar military is making it harder for people to report on its mounting atrocities. In addition to the nightly nationwide internet shutdown, the junta is now also blocking mobile networks during the day, which most people rely on for internet access. https://t.co/87pHPquSdw https://t.co/sHTZRhhbMf	455092.0	RT @KenRoth: The Myanmar military is making it harder for people to report on its mounting atrocities. In addition to the nightly nationwidâ€¦	354.0	True	full
294627	294627	60544c264d8cca00388a6544	2021-03-19 07:00:49	[{"text":"hawaiiairports","indices":[88,103]},{"text":"hawaii","indices":[104,111]},{"text":"maui","indices":[112,117]},{"text":"kauai","indices":[118,124]},{"text":"bigisland","indices":[125,135]},{"text":"covid19","indices":[136,144]},{"text":"coronavirus","indices":[145,157]},{"text":"hawaiidepartmentoftransportation","indices":[158,191]},{"text":"stopcoronavirus","indices":[192,208]},{"text":…	[{"url":"https://t.co/DpQKnkmrsd","expanded_url":"https://hidot.hawaii.gov/airports/covid-19/","display_url":"hidot.hawaii.gov/airports/covidâ€¦","indices":[64,87]}]		[]	[]			HAWAII AIRPORTS CORONAVIRUS (COVID-19) UPDATES &amp; GUIDELINES https://t.co/DpQKnkmrsd #hawaiiairports #hawaii #mauiâ€¦ https://t.co/3rTH64ImO9	800.0	True	full
294628	294628	60544c274d8cca00388a6550	2021-03-19 07:00:49	[]	[{"url":"https://t.co/YwTuvphtW6","expanded_url":"https://ift.tt/3rZSSFI","display_url":"ift.tt/3rZSSFI","indices":[112,135]}]		[]	[]			PSVR 2 revela el diseÃ±o de sus mandos de realidad virtual con gatillos adaptativos y retroalimentaciÃ³n hÃ¡ptica.â€¦ https://t.co/ryuUiYbWSB	1446.0	True	full
294629	294629	60544c274d8cca00388a655a	2021-03-19 07:00:49	[]	[]	Fri Mar 05 03:20:36 +0000 2021	[{"text":"sfm","indices":[113,117]},{"text":"sfmoney","indices":[118,126]},{"text":"sfmnews","indices":[127,135]},{"text":"sfmairdrop","indices":[136,147]}]	[{"url":"https://t.co/KjOyUy2u7h","expanded_url":"https://t.me/SfmoneyAirdropBot","display_url":"t.me/SfmoneyAirdropâ€¦","indices":[88,111]}]	ð�—”ð�—¶ð�—¿ð�—±ð�—¿ð�—¼ð�—½: ð�—¦ð�—™ð�— ð�—¢ð�—¡ð�—˜ð�—¬ (ð�—¦ð�—™ð�— ) ð�—¥ð�—²ð�˜„ð�—®ð�—¿ð�—±: 10 SFM (50$) for Join ð�—¥ð�—²ð�—³ð�—²ð�—¿ð�—¿ð�—®ð�—¹: 3 SFM (15$) Start bot: https://t.co/KjOyUy2u7h #sfm #sfmoney #sfmnews #sfmairdrop https://t.co/oSuHY9yaPr	67005.0	RT @SFMONEY_SFM: ð�—”ð�—¶ð�—¿ð�—±ð�—¿ð�—¼ð�—½: ð�—¦ð�—™ð�— ð�—¢ð�—¡ð�—˜ð�—¬ (ð�—¦ð�—™ð�— ) ð�—¥ð�—²ð�˜„ð�—®ð�—¿ð�—±: 10 SFM (50$) for Join ð�—¥ð�—²ð�—³ð�—²ð�—¿ð�—¿ð�—®ð�—¹: 3 SFM (15$) Start bot: https://t.co/KjOyUy2u7h #sfm #sfmâ€¦	1.0	True	full
294630	294630	60544c274d8cca00388a655e	2021-03-19 07:00:49	[]	[]	Fri Mar 19 07:00:00 +0000 2021	[{"text":"StopAdani","indices":[231,241]}]	[{"url":"https://t.co/83zF8Dqahp","expanded_url":"http://ow.ly/yDhx50E2UMp","display_url":"ow.ly/yDhx50E2UMp","indices":[257,280]}]	Responding to calls made by 30+ human rights and env. groups, Dow Jones is reviewing Adani Ports' inclusion on its coveted sustainability index. But S&amp;P Global, owner of Dow Jones, must be transparent about its review process. #StopAdani @market_forces https://t.co/83zF8Dqahp https://t.co/qieJqPG1BQ	81712.0	RT @JusticeMyanmar: Responding to calls made by 30+ human rights and env. groups, Dow Jones is reviewing Adani Ports' inclusion on its coveâ€¦	4.0	True	full
294631	294631	60544c274d8cca00388a6564	2021-03-19 07:00:49	[{"text":"EuropÃ¤ische","indices":[21,33]},{"text":"ArzneimittelbehÃ¶rde","indices":[34,54]},{"text":"Astrazeneca","indices":[126,138]},{"text":"Mittelhessen","indices":[148,161]},{"text":"Corona","indices":[162,169]},{"text":"Coronavirus","indices":[170,182]},{"text":"Impfung","indices":[183,191]}]	[{"url":"https://t.co/md1KwoeV2f","expanded_url":"https://www.mittelhessen.de/panorama/aus-aller-welt/ema-astrazeneca-ist-sicher_23356328","display_url":"mittelhessen.de/panorama/aus-aâ€¦","indices":[192,215]}]		[]	[]			mittelhessende | Die #EuropÃ¤ische #ArzneimittelbehÃ¶rde hat am Donnerstag grÃ¼nes Licht fÃ¼r Impfungen mit dem Corona-â€¦ https://t.co/Edt9UapCij	1283.0	True	full
294632	294632	60544c274d8cca00388a656a	2021-03-19 07:00:50	[]	[]	Thu Mar 18 15:38:21 +0000 2021	[]	[{"url":"https://t.co/61RnSUvayG","expanded_url":"https://www.c-span.org/video/?509827-1/dr-fauci-cdc-director-dr-walensky-federal-officials-testify-covid-19-response","display_url":"c-span.org/video/?509827-â€¦","indices":[253,276]}]	Sen. @RandPaul: "If we're not spreading the infection, isn't it just theater? You have the vaccine and you're wearing two masks, isn't that theater? Dr. Anthony Fauci: "Here we go again with the theater. Let's get down to the facts." Full video here: https://t.co/61RnSUvayG https://t.co/xDWnCuFjjO	2113320.0	RT @cspan: Sen. @RandPaul: "If we're not spreading the infection, isn't it just theater? You have the vaccine and you're wearing two masks,â€¦	340.0	True	full
294633	294633	60544c274d8cca00388a6588	2021-03-19 07:00:50	[{"text":"covid","indices":[82,88]},{"text":"Settle","indices":[135,142]},{"text":"Harrogate","indices":[177,187]},{"text":"Scarborough","indices":[189,201]},{"text":"Northallerton","indices":[203,217]},{"text":"Selby","indices":[219,225]},{"text":"Skipton","indices":[232,240]}]	[{"url":"https://t.co/imJ4386I9S","expanded_url":"https://www.northyorks.gov.uk/coronavirus-covid-19-tests-if-you-live-or-work-schoolcollege-students","display_url":"northyorks.gov.uk/coronavirus-coâ€¦","indices":[255,278]}]		[]	[]			If you live or work with school/college students you're encouraged to carry out a #covid test twice a week at home.â€¦ https://t.co/M0IvmPemmR	36990.0	True	full
294634	294634	60544c274d8cca00388a658e	2021-03-19 07:00:50	[]	[]	Thu Mar 18 18:30:30 +0000 2021	[{"text":"parliamentarians","indices":[64,81]},{"text":"MPs","indices":[133,137]},{"text":"Covid19","indices":[204,212]},{"text":"IWD2021","indices":[276,284]}]	[{"url":"https://t.co/ZKxGTPksYI","expanded_url":"https://www.ipu.org/news/women-in-parliament-2020","display_url":"ipu.org/news/women-in-â€¦","indices":[252,275]}]	Greater engagement with virtual international networks of women #parliamentarians can increase resilience &amp; empowerment of women #MPs. In some regions, women found it more difficult to access info on #Covid19 and protection methods from the virus. https://t.co/ZKxGTPksYI #IWD2021 https://t.co/cYYRhUlYBk	29700.0	RT @IPUparliament: Greater engagement with virtual international networks of women #parliamentarians can increase resilience &amp; empowermentâ€¦	667.0	True	full
294635	294635	60544c274d8cca00388a6592	2021-03-19 07:00:50	[]	[]	Fri Mar 19 06:25:50 +0000 2021	[]	[{"url":"https://t.co/87pHPquSdw","expanded_url":"https://www.hrw.org/news/2021/03/15/myanmar-junta-expands-crackdown-following-bloodbath","display_url":"hrw.org/news/2021/03/1â€¦","indices":[257,280]}]	The Myanmar military is making it harder for people to report on its mounting atrocities. In addition to the nightly nationwide internet shutdown, the junta is now also blocking mobile networks during the day, which most people rely on for internet access. https://t.co/87pHPquSdw https://t.co/sHTZRhhbMf	455092.0	RT @KenRoth: The Myanmar military is making it harder for people to report on its mounting atrocities. In addition to the nightly nationwidâ€¦	16.0	True	full
294636	294636	60544c274d8cca00388a6596	2021-03-19 07:00:50	[]	[{"url":"https://t.co/gdbjhIzo7A","expanded_url":"https://ift.tt/3cMlV9d","display_url":"ift.tt/3cMlV9d","indices":[190,213]}]		[]	[]			NEEPRO - 100 % Premium Cotton, Reversible, Reusable, Washable, Anti Bacterial Face Mask For Men and Women with Adjuâ€¦ https://t.co/9s1XYFf7FI	530.0	True	full
294637	294637	60544c274d8cca00388a6598	2021-03-19 07:00:50	[]	[]	Fri Mar 19 02:29:51 +0000 2021	[]	[{"url":"https://t.co/U7ToXBw3UG","expanded_url":"http://toi.in/Hs_TGZ/a24gj","display_url":"toi.in/Hs_TGZ/a24gj","indices":[103,126]}]	Dr @Swamy39 Pandemic pushes 32 million Indians out of middle class, says Pew Research @jagdishshetty https://t.co/U7ToXBw3UG via @timesofindia	2850.0	RT @ArtiSharma001: Dr @Swamy39 Pandemic pushes 32 million Indians out of middle class, says Pew Research @jagdishshetty https://t.co/U7Toâ€¦	8519.0	True	full
294638	294638	60544c274d8cca00388a65a0	2021-03-19 07:00:50	[]	[{"url":"https://t.co/H0DUnVbl7a","expanded_url":"https://a16z.com/2021/03/15/16-minutes-58-the-johnson-johnson-vaccine-and-covid-efficacy-rates/","display_url":"a16z.com/2021/03/15/16-â€¦","indices":[205,228]}]		[]	[]			RT a16z: Why does the J&amp;J vaccine show lower efficacy rates than other COVID-19 options? @JorgeCondeBio and @lr_bioâ€¦ https://t.co/WvcG7i7ars	561.0	True	full
294639	294639	60544c274d8cca00388a65a8	2021-03-19 07:00:50	[]	[]	Mon Mar 15 11:03:42 +0000 2021	[{"text":"10SET","indices":[142,148]}]	[{"url":"https://t.co/DkVQ3j0CY5","expanded_url":"https://t.me/tenset_io_eng","display_url":"t.me/tenset_io_eng","indices":[256,279]}]	I will send one random person $500 on 31st march all you have to do is RT and be following myself @TenseT_io_JAPAN &amp; @TenseT_io The day #10SET Will go live on @Uniswap So many people asking how to get involved but its SOLD OUT. Join TG for news - https://t.co/DkVQ3j0CY5 https://t.co/xkMld0HwQM	242979.0	RT @ScottZILWarrior: I will send one random person $500 on 31st march all you have to do is RT and be following myself @TenseT_io_JAPAN &amp; @â€¦	243.0	True	full
294640	294640	60544c274d8cca00388a65aa	2021-03-19 07:00:50	[{"text":"Utilities","indices":[62,72]},{"text":"TheBestRun","indices":[183,194]}]	[{"url":"https://t.co/klN38LXggP","expanded_url":"https://bit.ly/2NCLnpm","display_url":"bit.ly/2NCLnpm","indices":[195,218]}]		[]	[]			An insightful listen on how SAP S/4HANA is helping Australian #Utilities provider AGL Energy simplify its operationâ€¦ https://t.co/GHQyLGApKA	111.0	True	full
294641	294641	60544c274d8cca00388a65ac	2021-03-19 07:00:50	[]	[]	Thu Mar 18 14:32:55 +0000 2021	[]	[{"url":"https://t.co/BFafOuMMqJ","expanded_url":"https://www.standardmedia.co.ke/health/article/2001406650/grieving-nurse-warns-kenyans-virus-no-joke","display_url":"standardmedia.co.ke/health/articleâ€¦","indices":[122,145]}]	I hope that you all don't play around with your health. COVID-19 is too real. Don't wait until it gets to you to react. https://t.co/BFafOuMMqJ	79118.0	RT @AKenyanGirl: I hope that you all don't play around with your health. COVID-19 is too real. Don't wait until it gets to you to react.â€¦	3072.0	True	full
294642	294642	60544c284d8cca00388a65b0	2021-03-19 07:00:50	[]	[]	Wed Mar 17 13:00:03 +0000 2021	[{"text":"worldsleepday","indices":[5,19]},{"text":"NHSHealthandWellbeing","indices":[206,228]}]	[{"url":"https://t.co/EeVzzLtkDd","expanded_url":"https://bit.ly/38PJ3Tg","display_url":"bit.ly/38PJ3Tg","indices":[182,205]}]	It's #worldsleepday on Friday 19th March. @Sleepio is helping NHS England workers with a 6 week programme that helps you back to better sleep. It's free to sign up for all NHS staff https://t.co/EeVzzLtkDd #NHSHealthandWellbeing https://t.co/60B3OyhMBL	8292.0	RT @NHSE_Wellbeing: It's #worldsleepday on Friday 19th March. @Sleepio is helping NHS England workers with a 6 week programme that helps yoâ€¦	1111.0	True	full
294643	294643	60544c284d8cca00388a65b2	2021-03-19 07:00:50	[]	[{"url":"https://t.co/A4qfV5e3Jl","expanded_url":"https://www.sfchronicle.com/health/article/Report-shows-California-lagging-most-states-in-16033809.php","display_url":"sfchronicle.com/health/articleâ€¦","indices":[259,282]}]		[]	[]			@SebGorka In California.. "California ranks among the five worst states in getting its poorest and most vulnerableâ€¦ https://t.co/xz8VmQcBWk	15.0	True	full
294644	294644	60544c284d8cca00388a65e0	2021-03-19 07:00:51	[{"text":"RT","indices":[0,3]}]	[{"url":"https://t.co/Rr4bY6oTv6","expanded_url":"https://www.wsws.org/en/articles/2021/03/18/peti-m18.html","display_url":"wsws.org/en/articles/20â€¦","indices":[252,275]}]		[]	[]			#RT @PeterStefanovi2: RT @MatthewTovey2: This anger has continued to build as our situations got worse and many ofâ€¦ https://t.co/Qa77cWxMPn	2492.0	True	full
294645	294645	60544c284d8cca00388a65e4	2021-03-19 07:00:51	[]	[]	Thu Mar 18 21:40:11 +0000 2021	[]	[{"url":"https://t.co/8P5IiudHXp","expanded_url":"https://onezero.medium.com/youtube-explains-why-a-racist-video-didnt-violate-its-hate-speech-rules-3d74befde097","display_url":"onezero.medium.com/youtube-explaiâ€¦","indices":[226,249]}]	New: YouTube told me a wildly racist Steven Crowder segment mocking Black farmers didn't violate its hate speech policy. I wrote about what that says about YouTube's hate speech policy, and its place in the media ecosystem. https://t.co/8P5IiudHXp	27004.0	RT @WillOremus: New: YouTube told me a wildly racist Steven Crowder segment mocking Black farmers didn't violate its hate speech policy.â€¦	20.0	True	full
294646	294646	60544c284d8cca00388a65ec	2021-03-19 07:00:51	[]	[{"url":"https://t.co/hldWGPFPxV","expanded_url":"https://youtu.be/x-ltz4GXG5Q","display_url":"youtu.be/x-ltz4GXG5Q","indices":[79,102]}]		[]	[]			@EmmittSmith22 @StopAAPIHate DeshaunW is being DEFAMED by Houston Texans Owner https://t.co/hldWGPFPxV This WICKEDâ€¦ https://t.co/jbPGakVPea	54.0	True	full
294647	294647	60544c284d8cca00388a65fc	2021-03-19 07:00:51	[]	[]	Fri Mar 19 06:25:50 +0000 2021	[]	[{"url":"https://t.co/87pHPquSdw","expanded_url":"https://www.hrw.org/news/2021/03/15/myanmar-junta-expands-crackdown-following-bloodbath","display_url":"hrw.org/news/2021/03/1â€¦","indices":[257,280]}]	The Myanmar military is making it harder for people to report on its mounting atrocities. In addition to the nightly nationwide internet shutdown, the junta is now also blocking mobile networks during the day, which most people rely on for internet access. https://t.co/87pHPquSdw https://t.co/sHTZRhhbMf	455092.0	RT @KenRoth: The Myanmar military is making it harder for people to report on its mounting atrocities. In addition to the nightly nationwidâ€¦	28.0	True	full
294648	294648	60544c284d8cca00388a65fe	2021-03-19 07:00:51	[]	[{"url":"https://t.co/slvQoEbbDr","expanded_url":"https://ift.tt/3vAkT97","display_url":"ift.tt/3vAkT97","indices":[137,160]}]		[]	[]			KLAUE Washable &amp; Reusable Cotton Cloth Face Mask (Pack of 3) for Men, Women. Best 6 Layer Filter Protection for Nosâ€¦ https://t.co/JWTq7JRpai	530.0	True	full
294649	294649	60544c294d8cca00388a6614	2021-03-19 07:00:51	[]	[{"url":"https://t.co/pYvyia9uo4","expanded_url":"https://bit.ly/2ORsr6F","display_url":"bit.ly/2ORsr6F","indices":[98,121]}]		[]	[]			Apple podrÃ­a estar investigando fabricar sus propios accesorios HomeKit segÃºn una nueva patenteâ€¦ https://t.co/Z8ypkWNjdx	7069.0	True	full
294650	294650	60544c294d8cca00388a6618	2021-03-19 07:00:51	[]	[{"url":"https://t.co/2pJn4TDZYY","expanded_url":"http://SCCfreevax.org","display_url":"SCCfreevax.org","indices":[158,181]},{"url":"https://t.co/3vCSHhUKH5","expanded_url":"https://ift.tt/3tzuKKh","display_url":"ift.tt/3tzuKKh","indices":[228,251]},{"url":"https://t.co/JuqViDevPf","expanded_url":"https://fb.watch/4fKtUKJDlW/","display_url":"fb.watch/4fKtUKJDlW/","indices":[253,276]}]		[]	[]			Tonight, I'll provide an update on the vaccine, incl. the news that individuals aged 16-64 w/ qualifying medical coâ€¦ https://t.co/7koMS1L2Vx	457.0	True	full
294651	294651	60544c294d8cca00388a661a	2021-03-19 07:00:51	[]	[{"url":"https://t.co/Wf7lQnYlrU","expanded_url":"https://www.ons.gov.uk/releases/publicsectorfinancesukmarch2021","display_url":"ons.gov.uk/releases/publiâ€¦","indices":[229,252]}]		[]	[]			UK Borrowing hit Â£19.1 billion in the last month, the highest February borrowing on record. Borrowing makes up theâ€¦ https://t.co/fGVzvKsFOp	1154.0	True	full
294652	294652	60544c294d8cca00388a661e	2021-03-19 07:00:51	[{"text":"ConnectedWomen","indices":[36,51]},{"text":"MobileInternet","indices":[174,189]},{"text":"MobileMoney","indices":[193,205]},{"text":"UKaid","indices":[260,266]}]	[{"url":"https://t.co/CsfAVtq68Q","expanded_url":"https://bit.ly/30TRVnN","display_url":"bit.ly/30TRVnN","indices":[236,259]}]		[]	[]			.@IndosatOoredoo joins the 15 other #ConnectedWomen Commitment Partners who have all made or extended their formalâ€¦ https://t.co/ydTTlEpF8r	22275.0	True	full
294653	294653	60544c294d8cca00388a6626	2021-03-19 07:00:52	[]	[]	Fri Mar 19 01:38:55 +0000 2021	[{"text":"covid19","indices":[198,206]}]	[{"url":"https://t.co/uMruNn9vHv","expanded_url":"https://twitter.com/AssoCovid/status/1372661325961248771?s=20","display_url":"twitter.com/AssoCovid/statâ€¦","indices":[257,280]}]	Pourquoi se voiler la face, quand on a la chance de pouvoir poser des questions? On serait IRRESPONSABLE de ne pas se les poser @EricNaulleau @BalanceTonPost La vaccination a-t-elle empÃªchÃ© le pic #covid19 le plus meurtrier d'IsraÃ«l et du Royaume-Uni? NON https://t.co/uMruNn9vHv https://t.co/gSQMz1kSZj	31011.0	RT @CaudeHenrion: Pourquoi se voiler la face, quand on a la chance de pouvoir poser des questions? On serait IRRESPONSABLE de ne pas se lesâ€¦	1206.0	True	full
294654	294654	60544c294d8cca00388a662a	2021-03-19 07:00:52	[{"text":"RT","indices":[0,3]}]	[{"url":"https://t.co/c8K490nUF8","expanded_url":"https://twitter.com/peterstefanovi2/status/1372275219386208263","display_url":"twitter.com/peterstefanoviâ€¦","indices":[223,246]}]		[]	[]			#RT @PeterStefanovi2: RT @PeterStefanovi2: Shameless Health Secretary Matt Hancock continues to maintain that a derâ€¦ https://t.co/h1M8ztdIlp	2492.0	True	full
294655	294655	60544c294d8cca00388a6636	2021-03-19 07:00:52	[]	[]	Mon Mar 08 09:34:37 +0000 2021	[{"text":"ButtaBomma","indices":[26,37]},{"text":"AlaVaikunthapurramuloo","indices":[56,79]},{"text":"YouTube","indices":[109,117]}]	[{"url":"https://t.co/TooM1XZ47T","expanded_url":"http://ow.ly/64dp50DSESQ","display_url":"ow.ly/64dp50DSESQ","indices":[197,220]}]	As the sensational number #ButtaBomma from @alluarjun's #AlaVaikunthapurramuloo crosses 550 million views on #YouTube, we ask the man behind the song, singer @ArmaanMalik22, to decode its success https://t.co/TooM1XZ47T	39018.0	RT @TheHinduCinema: As the sensational number #ButtaBomma from @alluarjun's #AlaVaikunthapurramuloo crosses 550 million views on #YouTube,â€¦	0.0	True	full
294656	294656	60544c294d8cca00388a6638	2021-03-19 07:00:52	[]	[{"url":"https://t.co/Jz3riS5AAj","expanded_url":"https://ift.tt/3eTjrsv","display_url":"ift.tt/3eTjrsv","indices":[141,164]}]		[]	[]			Xtore Breathable cotton cloth mask | Reusable | Washable | 2 layer - (Pack of 6) (Peach, Red, Green, Light Blue, Daâ€¦ https://t.co/cq5ftGJNwW	530.0	True	full
294657	294657	60544c294d8cca00388a6640	2021-03-19 07:00:52	[{"text":"BOE","indices":[26,30]},{"text":"COVID19","indices":[46,54]},{"text":"Prorroga","indices":[58,67]},{"text":"cuarentena","indices":[83,94]},{"text":"paÃ­ses","indices":[126,133]},{"text":"riesgo","indices":[137,144]}]	[{"url":"https://t.co/2UjDccj9O7","expanded_url":"https://www.boe.es/diario_boe/txt.php?id=BOE-A-2021-4310","display_url":"boe.es/diario_boe/txtâ€¦","indices":[152,175]}]		[]	[]			Hoy viernes, 19 de marzo, #BOE publica por la #COVID19 âœ…#Prorroga condiciones de #cuarentena de las personas procâ€¦ https://t.co/iJ9GZGkJaX	2733.0	True	full
294658	294658	60544c294d8cca00388a6648	2021-03-19 07:00:52	[]	[]	Fri Mar 19 02:13:35 +0000 2021	[{"text":"Loret","indices":[166,172]}]	[{"url":"https://t.co/eze4zcfF5x","expanded_url":"https://youtu.be/4vW4o9WUYPU","display_url":"youtu.be/4vW4o9WUYPU","indices":[186,209]}]	Las 50 mentiras del gobierno en la pandemia. No se pierdan este video con los tres ejes de la estrategia del gobierno frente al coronavirus: mentir, mentir y mentir. #Loret @latinus_us: https://t.co/eze4zcfF5x https://t.co/flrz3l5h3t	8673582.0	RT @CarlosLoret: Las 50 mentiras del gobierno en la pandemia. No se pierdan este video con los tres ejes de la estrategia del gobierno frenâ€¦	12.0	True	full
294659	294659	60544c294d8cca00388a6664	2021-03-19 07:00:52	[]	[]	Fri Mar 19 06:55:51 +0000 2021	[{"text":"EnPunto","indices":[146,154]}]	[{"url":"https://t.co/DJRD2P9nKi","expanded_url":"http://ow.ly/2LPg30nGfiD","display_url":"ow.ly/2LPg30nGfiD","indices":[223,246]},{"url":"https://t.co/hsZcAXXXot","expanded_url":"https://www.youtube.com/watch?v=IrEfVMooM2I","display_url":"youtube.com/watch?v=IrEfVMâ€¦","indices":[247,270]}]	La agencia Reuters dio a conocer que EE.UU. darÃ¡ 2.5 millones de vacunas contra COVID-19 a MÃ©xico, a cambio de incrementar el control migratorio. #EnPunto con @DeniseMaerker ðŸ‘‰ Â¿Ya te suscribiste a nuestro canal de Youtube? https://t.co/DJRD2P9nKi https://t.co/hsZcAXXXot	3187858.0	RT @NTelevisa_com: La agencia Reuters dio a conocer que EE.UU. darÃ¡ 2.5 millones de vacunas contra COVID-19 a MÃ©xico, a cambio de incrementâ€¦	381.0	True	full
294660	294660	60544c2a4d8cca00388a666a	2021-03-19 07:00:52	[]	[{"url":"https://t.co/4oDOKUqvDB","expanded_url":"https://bit.ly/3c2VIV0","display_url":"bit.ly/3c2VIV0","indices":[226,249]}]		[]	[]			Together with the National organisation of Nurses and Midwives of Malawi, @mipeo2010 our eLearning Manager, will beâ€¦ https://t.co/aXloh32tB8	856.0	True	full
294661	294661	60544c2a4d8cca00388a667e	2021-03-19 07:00:52	[{"text":"MemberDiscount","indices":[81,96]},{"text":"MemberBenefits","indices":[229,244]}]	[{"url":"https://t.co/3wzceEF1PH","expanded_url":"http://ow.ly/7TK250DJylV","display_url":"ow.ly/7TK250DJylV","indices":[198,221]},{"url":"https://t.co/dO7xXj7agK","expanded_url":"http://ow.ly/psha50DJw9z","display_url":"ow.ly/psha50DJw9z","indices":[255,278]}]		[]	[]			We offer lots of benefits to our members! To claim your exclusive @ParamedicsUK #MemberDiscount of 15% offâ€¦ https://t.co/tTpbzSe6BE	23815.0	True	full
294662	294662	60544c2a4d8cca00388a66a4	2021-03-19 07:00:53	[]	[{"url":"https://t.co/8a4Gptah78","expanded_url":"https://ift.tt/3lwXDnW","display_url":"ift.tt/3lwXDnW","indices":[100,123]}]		[]	[]			Hoteon Urevo Mask 3ply Disposable Face Masks Pack, Bacterial Filtration (Blue, Pack of 50)â€¦ https://t.co/phxldwyMi3	530.0	True	full
294663	294663	60544c2a4d8cca00388a66a8	2021-03-19 07:00:53	[]	[]	Fri Mar 19 06:37:18 +0000 2021	[{"text":"COVID19","indices":[25,33]}]	[{"url":"https://t.co/mVhODkXyHL","expanded_url":"https://jamanetwork.com/journals/jama/fullarticle/2762689?utm_source=twitter&utm_medium=social_jama&utm_campaign=contentmarketing&utm_term=tmmostcited&utm_content=manual_eha","display_url":"jamanetwork.com/journals/jama/â€¦","indices":[133,156]}]	Respuesta de TaiwÃ¡n ante #COVID19 : Big Data, nuevas tecnologÃ­as y proactividad en el cribado. Debe ser por eso que van cÃ³mo van... https://t.co/mVhODkXyHL	956.0	RT @AlvaroM_ENG: Respuesta de TaiwÃ¡n ante #COVID19 : Big Data, nuevas tecnologÃ­as y proactividad en el cribado. Debe ser por eso que van câ€¦	247.0	True	full
294664	294664	60544c2a4d8cca00388a66aa	2021-03-19 07:00:53	[]	[]	Thu Mar 18 19:51:19 +0000 2021	[]	[{"url":"https://t.co/0YDZjEQS6i","expanded_url":"https://theappeal.org/chesa-boudin-san-francisco-district-attorney-reduce-mass-incarceration-criticism/","display_url":"theappeal.org/chesa-boudin-sâ€¦","indices":[141,164]}]	6. In any event, as I understand it, its Americaâ€™s leading tech bros who are advancing these data-free, evidence-less, meritless arguments. https://t.co/0YDZjEQS6i	20023.0	RT @davidminpdx: 6. In any event, as I understand it, its Americaâ€™s leading tech bros who are advancing these data-free, evidence-less, merâ€¦	673.0	True	full
294665	294665	60544c2a4d8cca00388a66ac	2021-03-19 07:00:53	[]	[]	Fri Mar 19 06:20:01 +0000 2021	[]	[{"url":"https://t.co/UMAL9X6NpC","expanded_url":"http://vatican.va/content/john-p","display_url":"vatican.va/content/john-p","indices":[152,175]}]	Hoy en el dÃ­a de San JosÃ© felicidades a todos los papÃ¡s, que el santo JosÃ© los ampare y los guÃ­e como los mejores custodios y protectores de sus hijos. https://t.co/UMAL9X6NpCâ€¦ REDEMPTORIS CUSTOS DEL SUMO PONTÃ�FICE JUAN PABLO II SOBRE LA FIGURA Y LA MISIÃ“N DE SAN JOSÃ‰	360.0	RT @ECruz99705878: Hoy en el dÃ­a de San JosÃ© felicidades a todos los papÃ¡s, que el santo JosÃ© los ampare y los guÃ­e como los mejores custodâ€¦	360.0	True	full
294666	294666	60544c2a4d8cca00388a66c0	2021-03-19 07:00:53	[]	[]	Fri Mar 19 04:32:36 +0000 2021	[]	[{"url":"https://t.co/hSdzlh16JK","expanded_url":"https://youtu.be/zA18iOyc6Z4","display_url":"youtu.be/zA18iOyc6Z4","indices":[239,262]}]	Nandigram Ground Report EP1 by @BefittingFacts only exposes all the injustice Mamata Banerjee did to its people. This is a must watch thing. @KrishanuKar14 @Av_459 @keyakahe @KolleoIsBack @TajinderBagga @tathagata2 @bhasaby @Ash_Rokzz23 https://t.co/hSdzlh16JK	171.0	RT @SudhanidhiB: Nandigram Ground Report EP1 by @BefittingFacts only exposes all the injustice Mamata Banerjee did to its people. This is aâ€¦	117.0	True	full
294667	294667	60544c2b4d8cca00388a66c8	2021-03-19 07:00:53	[]	[{"url":"https://t.co/jeM1HpuxWB","expanded_url":"http://bit.ly/MarchBudgetMessage","display_url":"bit.ly/MarchBudgetMesâ€¦","indices":[243,266]}]		[]	[]			&amp; the affordable housing crisis, encouraging fiscal recovery through support to small businesses + the Resilience Câ€¦ https://t.co/29KHTh2H7z	457.0	True	full
294668	294668	60544c2b4d8cca00388a66ce	2021-03-19 07:00:53	[]	[]	Thu Mar 18 16:46:50 +0000 2021	[]	[{"url":"https://t.co/ynfc6VSIhs","expanded_url":"https://t.me/pbns_india/8647","display_url":"t.me/pbns_india/8647","indices":[255,278]}]	Started its operation 220 years back, @OFB_India has been pioneering the nationâ€™s defence and security by manufacturing an array of military hardware. Know all about the force behind the Armed Forces of India. @rajnathsingh @DefenceMinIndia Telegram: https://t.co/ynfc6VSIhs https://t.co/t2temYDnzu	66852.0	RT @PBNS_India: Started its operation 220 years back, @OFB_India has been pioneering the nationâ€™s defence and security by manufacturing anâ€¦	250.0	True	full
294669	294669	60544c2b4d8cca00388a66d4	2021-03-19 07:00:53	[{"text":"themarketherald","indices":[169,185]},{"text":"asxnews","indices":[186,194]},{"text":"asx","indices":[195,199]},{"text":"asx200","indices":[200,207]},{"text":"asxtoday","indices":[208,217]},{"text":"ausstocks","indices":[218,228]},{"text":"ausbiz","indices":[229,236]}]	[{"url":"https://t.co/yYbDeB2LHe","expanded_url":"https://buff.ly/3cRNWMV","display_url":"buff.ly/3cRNWMV","indices":[144,167]}]		[]	[]			Vection Technologies' (VR1) has tabled a joint venture agreement for the launch of its new healthcare and pharmaceuâ€¦ https://t.co/OFfWLD4eKG	1447.0	True	full
294670	294670	60544c2b4d8cca00388a66d8	2021-03-19 07:00:53	[]	[{"url":"https://t.co/OJ3qipppgq","expanded_url":"https://t.of.today/sEFT0","display_url":"t.of.today/sEFT0","indices":[277,300]}]		[]	[]			&amp;apos;The Falcon and the Winter Soldier&amp;apos; shows Marvel&amp;apos;s &amp;apos;WandaVision&amp;apos; wasn&amp;apos;t a blip Marveâ€¦ https://t.co/hFfQPPJkPt	1261.0	True	full
294671	294671	60544c2b4d8cca00388a66da	2021-03-19 07:00:53	[]	[]	Thu Mar 18 22:55:46 +0000 2021	[{"text":"P1","indices":[32,35]},{"text":"Mallorca","indices":[63,72]}]	[{"url":"https://t.co/VWI8TBnioN","expanded_url":"https://twitter.com/DrEricDing/status/1372682219421061122","display_url":"twitter.com/DrEricDing/staâ€¦","indices":[185,208]}]	Die neue brasilianische Mutante #P1 wurde Ã¼brigens bereits auf #Mallorca gesichtet und freut sich auf die versprochenen SonderflÃ¼ge der von deutschen Steuerzahlern geretteten Airlines. https://t.co/VWI8TBnioN	7219.0	RT @reinboth: Die neue brasilianische Mutante #P1 wurde Ã¼brigens bereits auf #Mallorca gesichtet und freut sich auf die versprochenen Sondeâ€¦	0.0	True	full
294672	294672	60544c2b4d8cca00388a66de	2021-03-19 07:00:53	[]	[]	Fri Mar 19 06:24:36 +0000 2021	[]	[{"url":"https://t.co/xs3MO0dK5x","expanded_url":"http://bit.ly/Bet365-CF","display_url":"bit.ly/Bet365-CF","indices":[222,245]}]	DAY 4 Cheltenham | Lucky 15 ðŸ�€ LETS GO OUT WITH A BANG ðŸ’¥ (Â£2) lucky 15 (Â£30) returns Â£3,560.50 Give this a LIKE â�¤ï¸� if youâ€™ve seen this! Place your bet with Bet365 to get up to Â£100 in bet credits with my referral link âž¡ï¸� https://t.co/xs3MO0dK5x 18+ Gamble responsibly Ad https://t.co/3tbMN8iaJT	5432.0	RT @CheltenhamScott: DAY 4 Cheltenham | Lucky 15 ðŸ�€ LETS GO OUT WITH A BANG ðŸ’¥ (Â£2) lucky 15 (Â£30) returns Â£3,560.50 Give this a LIKE â�¤ï¸� ifâ€¦	66.0	True	full
294673	294673	60544c2b4d8cca00388a66f0	2021-03-19 07:00:54	[]	[]	Fri Mar 19 06:45:04 +0000 2021	[]	[{"url":"https://t.co/kSB5Eiph2E","expanded_url":"https://www.disabilitynewsservice.com/regulators-face-call-to-act-over-figures-linking-covid-deaths-with-health-system/","display_url":"disabilitynewsservice.com/regulators-facâ€¦","indices":[247,270]}]	Disabled campaigners are calling on two regulators to investigate concerns raised by the Office for National Statistics that many of the deaths of disabled people during the pandemic could be linked to discrimination within the healthcare system. https://t.co/kSB5Eiph2E	19540.0	RT @johnpringdns: Disabled campaigners are calling on two regulators to investigate concerns raised by the Office for National Statistics tâ€¦	318.0	True	full
294674	294674	60544c2b4d8cca00388a66f8	2021-03-19 07:00:54	[]	[]	Fri Mar 19 04:29:52 +0000 2021	[]	[{"url":"https://t.co/727IkIGRoM","expanded_url":"https://illuvium.medium.com/","display_url":"illuvium.medium.com","indices":[205,228]},{"url":"https://t.co/dmq8muL4Du","expanded_url":"https://illuvium.io/","display_url":"illuvium.io","indices":[238,261]},{"url":"https://t.co/ZZq0ZElDma","expanded_url":"https://discord.gg/illuvium","display_url":"discord.gg/illuvium","indices":[271,294]}]	@AltcoinPsycho There's already one in making. Its called "Illuvium"(@illuviumio). It's a NFT collection and auto battler game. It ll be on Immutable X so Zero fees minting and trading. More Info : Medium-https://t.co/727IkIGRoM Website-https://t.co/dmq8muL4Du Discord-https://t.co/ZZq0ZElDma https://t.co/nZJXceiOzR	47.0	RT @TechGuide24x7: @AltcoinPsycho There's already one in making. Its called "Illuvium"(@illuviumio). It's a NFT collection and auto battlerâ€¦	0.0	True	full
294675	294675	60544c2b4d8cca00388a6700	2021-03-19 07:00:54	[]	[{"url":"https://t.co/od0hRaVLE0","expanded_url":"https://ift.tt/2NvmhbJ","display_url":"ift.tt/2NvmhbJ","indices":[144,167]}]		[]	[]			Lee Cooper Lightweight Multi-Layer Printed Design Face Mask For Outdoor Protection, Super Breathable &amp; Reusable Cloâ€¦ https://t.co/TSO1JW0Fb5	530.0	True	full
294676	294676	60544c2b4d8cca00388a670a	2021-03-19 07:00:54	[]	[]	Fri Mar 19 04:16:11 +0000 2021	[{"text":"DubZoneEsports","indices":[123,138]},{"text":"Twitch","indices":[171,178]},{"text":"Fortnite","indices":[262,271]}]	[{"url":"https://t.co/0kzGctSfJb","expanded_url":"http://twitch.tv/adriarreondi","display_url":"twitch.tv/adriarreondi","indices":[185,208]}]	Â¡PresentaciÃ³n! Ã— Â¡Creadora de contenido! Nuestra segunda creadora de contenido es: @AdriArreondi, bienvenida a la familia #DubZoneEsports. ðŸŒ� Ve y sÃ­guela en su canal de #Twitch: ðŸ–¥ï¸� â€¢ https://t.co/0kzGctSfJb ðŸ’œ Â¡La pasarÃ¡n sÃºper bien en sus directos jugando al #Fortnite! https://t.co/pu6LBVUFVp	2931.0	RT @DubZoneEsports: Â¡PresentaciÃ³n! Ã— Â¡Creadora de contenido! Nuestra segunda creadora de contenido es: @AdriArreondi, bienvenida a la famiâ€¦	11.0	True	full
294677	294677	60544c2b4d8cca00388a671a	2021-03-19 07:00:54	[]	[]	Fri Mar 19 06:25:50 +0000 2021	[]	[{"url":"https://t.co/87pHPquSdw","expanded_url":"https://www.hrw.org/news/2021/03/15/myanmar-junta-expands-crackdown-following-bloodbath","display_url":"hrw.org/news/2021/03/1â€¦","indices":[257,280]}]	The Myanmar military is making it harder for people to report on its mounting atrocities. In addition to the nightly nationwide internet shutdown, the junta is now also blocking mobile networks during the day, which most people rely on for internet access. https://t.co/87pHPquSdw https://t.co/sHTZRhhbMf	455092.0	RT @KenRoth: The Myanmar military is making it harder for people to report on its mounting atrocities. In addition to the nightly nationwidâ€¦	221.0	True	full
294678	294678	60544c2b4d8cca00388a6720	2021-03-19 07:00:54	[{"text":"SouthAfrica","indices":[48,60]},{"text":"Covid19","indices":[90,98]},{"text":"EconomicRecovery","indices":[261,278]}]	[{"url":"https://t.co/vMkxbyxuu9","expanded_url":"https://fal.cn/3e74l","display_url":"fal.cn/3e74l","indices":[236,259]}]		[]	[]			â€œAll indications at this point in time are that #SouthAfricaâ€™s economic recovery from the #Covid19 pandemic and locâ€¦ https://t.co/d1qHRhU82J	13262.0	True	full
294679	294679	60544c2c4d8cca00388a6722	2021-03-19 07:00:54	[]	[]	Fri Mar 19 01:38:05 +0000 2021	[{"text":"Loret","indices":[224,230]}]	[{"url":"https://t.co/luLAJxKhvZ","expanded_url":"http://youtu.be/4vW4o9WUYPU","display_url":"youtu.be/4vW4o9WUYPU","indices":[247,270]}]	Dice el presidente que no rescatarÃ¡ a empresarios, pero un banco de su gobierno le dio 150 millones de pesos a @epigmenioibarra, su cercanÃ­simo propagandista, para salvarlo del golpe de la pandemia. Â¡Le creÃ³ un fideicomiso! #Loret en @latinus_us: https://t.co/luLAJxKhvZ https://t.co/no0hmvxZQ8	8673539.0	RT @CarlosLoret: Dice el presidente que no rescatarÃ¡ a empresarios, pero un banco de su gobierno le dio 150 millones de pesos a @epigmenioiâ€¦	4697.0	True	full
294680	294680	60544c2c4d8cca00388a672a	2021-03-19 07:00:54	[]	[]	Fri Mar 19 07:00:00 +0000 2021	[{"text":"íŠ¸ë ˆì €","indices":[192,196]},{"text":"í•˜ë£¨í† ","indices":[197,201]},{"text":"íŠ¸ë ˆì €í•˜ë£¨í† ","indices":[202,209]}]	[{"url":"https://t.co/D9AUEQrSAi","expanded_url":"https://m.blog.naver.com/gooddaykiki/222277515650","display_url":"m.blog.naver.com/gooddaykiki/22â€¦","indices":[123,146]},{"url":"https://t.co/FtLiMr7WHi","expanded_url":"https://m.blog.naver.com/lalala_junkyu/222279168373","display_url":"m.blog.naver.com/lalala_junkyu/â€¦","indices":[159,182]}]	âœ… NAVER BLOGS â€” Log-in and open links â€” Scroll for 1 min â€” Like &amp; drop proof Goal: â�¤ï¸� 15 likes per post Current: 6 ðŸ”—https://t.co/D9AUEQrSAi Current: 7 ðŸ”—https://t.co/FtLiMr7WHi íŠ¸ë ˆì € í•˜ë£¨í† #íŠ¸ë ˆì € #í•˜ë£¨í† #íŠ¸ë ˆì €í•˜ë£¨í† @treasuremembers https://t.co/YjSkQE8dRe	3934.0	RT @HARUTObr_: âœ… NAVER BLOGS â€” Log-in and open links â€” Scroll for 1 min â€” Like &amp; drop proof Goal: â�¤ï¸� 15 likes per post Current: 6 ðŸ”—httpsâ€¦	29.0	True	full
294681	294681	60544c2c4d8cca00388a6740	2021-03-19 07:00:55	[]	[{"url":"https://t.co/RzyYQZIWN0","expanded_url":"https://covid19.healthdata.org/austria?view=total-deaths&tab=trend","display_url":"covid19.healthdata.org/austria?view=tâ€¦","indices":[180,203]}]		[]	[]			@ChristophVarga1 besser kann die Situation in 5 min nicht analysiert werden. Wenn man dem Propheten im eigenen Landâ€¦ https://t.co/4lpm9yqkVJ	7.0	True	full
294682	294682	60544c2c4d8cca00388a6742	2021-03-19 07:00:55	[]	[]	Fri Mar 19 06:55:56 +0000 2021	[{"text":"EXO","indices":[153,157]},{"text":"ì—‘ì†Œ","indices":[158,161]},{"text":"SEHUN","indices":[162,168]},{"text":"ì„¸í›ˆ","indices":[169,172]},{"text":"ì˜¤ì„¸í›ˆ","indices":[173,177]}]	[{"url":"https://t.co/1e2id0okRL","expanded_url":"https://instagram.com/stories/somebymi/2532642556516482216","display_url":"instagram.com/stories/somebyâ€¦","indices":[52,75]},{"url":"https://t.co/MEEuMlLsO8","expanded_url":"https://instagram.com/stories/somebymi/2532642549419691651","display_url":"instagram.com/stories/somebyâ€¦","indices":[79,102]},{"url":"https://t.co/v8HvwsL2Wm","expanded_ur…	210319 somebymi InstaStory. SEHUN Ã— SOME BY MI ðŸ‘‰ðŸ�» https://t.co/1e2id0okRL ðŸ‘‰ðŸ�» https://t.co/MEEuMlLsO8 https://t.co/v8HvwsL2Wm https://t.co/N7lXy13UIK #EXO #ì—‘ì†Œ #SEHUN #ì„¸í›ˆ #ì˜¤ì„¸í›ˆ @weareoneEXO @exoonearewe https://t.co/CIdxo5QbbL	215148.0	RT @EXOXOXOID: 210319 somebymi InstaStory. SEHUN Ã— SOME BY MI ðŸ‘‰ðŸ�» https://t.co/1e2id0okRL ðŸ‘‰ðŸ�» https://t.co/MEEuMlLsO8 https://t.co/v8HvwsLâ€¦	257.0	True	full
294683	294683	60544c2c4d8cca00388a6744	2021-03-19 07:00:55	[]	[]	Fri Mar 19 05:06:17 +0000 2021	[{"text":"SubwayAd","indices":[1,10]},{"text":"HARUTO","indices":[51,58]},{"text":"Mubeat","indices":[240,247]},{"text":"TREASURE","indices":[248,257]}]	[{"url":"https://t.co/sGv7Z4N3Jx","expanded_url":"https://bit.ly/2Xy9Uhv","display_url":"bit.ly/2Xy9Uhv","indices":[215,238]}]	ðŸš‡#SubwayAd Voting Completed!ðŸŽ‰ Submit an image for #HARUTO's birthday ad! *If 2 or more proposals are submitted, a vote will be held. ðŸ“�: Hongdae Stn, Square Pillar(1 wall) â�±ï¸�Due: March 23, 15:00 KST How to Enter: https://t.co/sGv7Z4N3Jx #Mubeat #TREASURE @ygtreasuremaker	17427.0	RT @mubeatTV: ðŸš‡#SubwayAd Voting Completed!ðŸŽ‰ Submit an image for #HARUTO's birthday ad! *If 2 or more proposals are submitted, a vote willâ€¦	11.0	True	full
294684	294684	60544c2c4d8cca00388a674a	2021-03-19 07:00:55	[]	[]	Thu Mar 18 23:19:36 +0000 2021	[{"text":"TBADNBoycottMZETxAPT12","indices":[144,167]}]	[{"url":"https://t.co/2IRCfBvKu4","expanded_url":"http://mainemendoza.com","display_url":"mainemendoza.com","indices":[119,142]}]	Its a blogsite created by Nikki &amp; cohorts 4 their Armaine activities. Kaya di na ginamit yung original Blogsite na https://t.co/2IRCfBvKu4 #TBADNBoycottMZETxAPT12	5785.0	RT @MCambsl: Its a blogsite created by Nikki &amp; cohorts 4 their Armaine activities. Kaya di na ginamit yung original Blogsite na https://t.câ€¦	1.0	True	full
294685	294685	60544c2c4d8cca00388a6758	2021-03-19 07:00:55	[]	[{"url":"https://t.co/jIK4f5SbYR","expanded_url":"https://www.middleeasteye.net/news/turkey-requests-egypt-opposition-channels-tone-down-criticism-sisi","display_url":"middleeasteye.net/news/turkey-reâ€¦","indices":[228,251]}]		[]	[]			ðŸ‡¹ðŸ‡·ðŸ“ºðŸ‡ªðŸ‡¬ Turkey requests Egyptian opposition channels tone down criticism of Sisi â–ªï¸� One Egyptian opposition channelâ€¦ https://t.co/NcHHGJh2tX	26872.0	True	full
294686	294686	60544c2c4d8cca00388a6766	2021-03-19 07:00:55	[]	[]	Thu Jan 28 08:19:09 +0000 2021	[]	[{"url":"https://t.co/8GPsMrxzH8","expanded_url":"https://www.hsj.co.uk/finance-and-efficiency/leaks-reveal-two-thirds-of-private-hospital-capacity-went-unused-by-nhs/7029000.article","display_url":"hsj.co.uk/finance-and-efâ€¦","indices":[246,269]}]	Two-thirds of beds in private hospitals from June to September 2020 were not used by the NHS, despite the NHS paying more than Â£1.6 billion to use them. This is despite more than 1.7 million waiting beyond the 18-week target for NHS treatment. https://t.co/8GPsMrxzH8	170033.0	RT @JamesMelville: Two-thirds of beds in private hospitals from June to September 2020 were not used by the NHS, despite the NHS paying morâ€¦	67.0	True	full
294687	294687	60544c2c4d8cca00388a6774	2021-03-19 07:00:55	[]	[]	Fri Mar 19 04:20:55 +0000 2021	[{"text":"SUPERJUNIOR","indices":[120,132]},{"text":"ìŠˆí�¼ì£¼ë‹ˆì–´","indices":[133,139]}]	[{"url":"https://t.co/FMMt4XzSr1","expanded_url":"http://digitalchosun.dizzo.com/site/data/html_dir/2021/03/19/2021031980107.html","display_url":"digitalchosun.dizzo.com/site/data/htmlâ€¦","indices":[95,118]}]	Director General of WHO mentioning Super Junior's House Party, "remind covid-19 through music" https://t.co/FMMt4XzSr1 #SUPERJUNIOR #ìŠˆí�¼ì£¼ë‹ˆì–´ @SJofficial @WHO https://t.co/LeaxRzi1bh	6181.0	RT @avecsuju: Director General of WHO mentioning Super Junior's House Party, "remind covid-19 through music" https://t.co/FMMt4XzSr1 #SUPEâ€¦	549.0	True	full
294688	294688	60544c2c4d8cca00388a6776	2021-03-19 07:00:55	[]	[]	Fri Mar 19 06:56:19 +0000 2021	[]	[{"url":"https://t.co/a2jG5gF10a","expanded_url":"https://www.navalnews.com/naval-news/2021/03/philippine-navy-commissions-new-jose-rizal-class-frigate-brp-antonio-luna/","display_url":"navalnews.com/naval-news/202â€¦","indices":[178,201]}]	The @Philippine_Navy commissioned its second Jose Rizal-class frigate today, during a ceremony held in Manila in presence of Secretary of National Defense, Delfin Lorenzana ðŸ‡µðŸ‡­âš“ï¸� https://t.co/a2jG5gF10a	12846.0	RT @navalnewscom: The @Philippine_Navy commissioned its second Jose Rizal-class frigate today, during a ceremony held in Manila in presenceâ€¦	3745.0	True	full
294689	294689	60544c2d4d8cca00388a6790	2021-03-19 07:00:55	[]	[]	Fri Mar 19 06:21:20 +0000 2021	[]	[{"url":"https://t.co/yoqLRw518Y","expanded_url":"https://www.amarujala.com/uttar-pradesh/saharanpur/up-crime-news-a-baby-child-has-murdered-in-deoband-after-kidnapped-from-dehradun","display_url":"amarujala.com/uttar-pradesh/â€¦","indices":[228,251]}]	Anees and Salmani kidnap 5 yrs old Abhay, killed him and threw body into canal. But this secular crime is not worthy of discussion coz it's lesser than a 15 yrs old Asif allegedly getting few slaps for urinating inside temple. https://t.co/yoqLRw518Y	10072.0	RT @DharmaOfVedas: Anees and Salmani kidnap 5 yrs old Abhay, killed him and threw body into canal. But this secular crime is not worthy ofâ€¦	53.0	True	full
294690	294690	60544c2d4d8cca00388a6792	2021-03-19 07:00:56	[]	[]	Thu Mar 18 14:17:06 +0000 2021	[]	[{"url":"https://t.co/VqoDglmDW4","expanded_url":"https://www.aleqt.com/2021/03/18/article_2052871.html","display_url":"aleqt.com/2021/03/18/artâ€¦","indices":[97,120]}]	Ø§Ù„ØµØ­Ø©: Ø£ÙƒØ«Ø± Ù…Ù† Ù…Ù„ÙŠÙˆÙ†ÙŠÙ† ÙˆØ³ØªÙ…Ø§Ø¦Ø© Ø£Ù„Ù� Ø¬Ø±Ø¹Ø© Ù„Ù‚Ø§Ø­ Ø£Ø¹Ø·ÙŠØª Ù„Ù„Ù…Ø³Ø¬Ù„ÙŠÙ† Ø¹Ø¨Ø± Ù…Ø§ ÙŠØ²ÙŠØ¯ Ø¹Ù† 500 Ù…Ø±ÙƒØ² Ù„Ù‚Ø§Ø­ ÙƒÙˆØ±ÙˆÙ†Ø§ https://t.co/VqoDglmDW4 https://t.co/lwXqpZBUGu	3013506.0	RT @aleqtisadiah: Ø§Ù„ØµØ­Ø©: Ø£ÙƒØ«Ø± Ù…Ù† Ù…Ù„ÙŠÙˆÙ†ÙŠÙ† ÙˆØ³ØªÙ…Ø§Ø¦Ø© Ø£Ù„Ù� Ø¬Ø±Ø¹Ø© Ù„Ù‚Ø§Ø­ Ø£Ø¹Ø·ÙŠØª Ù„Ù„Ù…Ø³Ø¬Ù„ÙŠÙ† Ø¹Ø¨Ø± Ù…Ø§ ÙŠØ²ÙŠØ¯ Ø¹Ù† 500 Ù…Ø±ÙƒØ² Ù„Ù‚Ø§Ø­ ÙƒÙˆØ±ÙˆÙ†Ø§ https://t.co/VqoDglmDW4â€¦	26.0	True	full
294691	294691	60544c2d4d8cca00388a6796	2021-03-19 07:00:56	[]	[]	Fri Mar 19 06:35:00 +0000 2021	[]	[{"url":"https://t.co/8pmqQ8uYmK","expanded_url":"https://www.bibamagazine.fr/lifestyle/cuisine/recettes-sans-viande-15-idees-de-plats-varies-et-delicieux-pour-enchanter-ses-papilles-154189.html#item=1","display_url":"bibamagazine.fr/lifestyle/cuisâ€¦","indices":[156,179]}]	Lutter contre le changement climatique, Ã§a commence dans l'assiette ! Concoctez de dÃ©licieuses recettes sans viande, bonnes pour vous et pour la planÃ¨te. ðŸŒ� https://t.co/8pmqQ8uYmK	59535.0	RT @PETA_France: Lutter contre le changement climatique, Ã§a commence dans l'assiette ! Concoctez de dÃ©licieuses recettes sans viande, bonneâ€¦	410.0	True	full
294692	294692	60544c2d4d8cca00388a679a	2021-03-19 07:00:56	[]	[]	Thu Mar 18 06:55:21 +0000 2021	[{"text":"Airdrop","indices":[179,187]},{"text":"Crypto","indices":[188,195]},{"text":"Airdrops","indices":[196,205]},{"text":"cryptocurrency","indices":[206,221]},{"text":"giveaway","indices":[222,231]}]	[{"url":"https://t.co/AUzqs8f8yQ","expanded_url":"https://t.me/Rewardiqabot?start=r0970317767","display_url":"t.me/Rewardiqabot?sâ€¦","indices":[108,131]}]	ðŸš€ Airdrop: Rewardiqa ðŸ’° Value: $ 105 ðŸ‘¥ Referral: $ 35 ðŸ’¸ 15 + 5 REW â�° 2 minutes Talk with the telegram bot: https://t.co/AUzqs8f8yQ ðŸ“– Step-by-step guide: ðŸ”¹ Do some social tasks #Airdrop #Crypto #Airdrops #cryptocurrency #giveaway https://t.co/iSdjaDjWMV	212951.0	RT @CryptoTownEU: ðŸš€ Airdrop: Rewardiqa ðŸ’° Value: $ 105 ðŸ‘¥ Referral: $ 35 ðŸ’¸ 15 + 5 REW â�° 2 minutes Talk with the telegram bot: https://t.co/â€¦	0.0	True	full
294693	294693	60544c2d4d8cca00388a679c	2021-03-19 07:00:56	[]	[{"url":"https://t.co/FYfYR9vqmt","expanded_url":"https://www.nbcnews.com/nightly-news/video/5-pediatricians-on-the-safety-of-schools-amid-pandemic-87569477784","display_url":"nbcnews.com/nightly-news/vâ€¦","indices":[216,239]},{"url":"https://t.co/Nktc5laVVU","expanded_url":"https://twitter.com/sliccardo/status/1372420367516454912","display_url":"twitter.com/sliccardo/statâ€¦","indices":[240,263…		[]	[]			RT @StanfordChild: Hear from @StanfordChild's Bonnie Maldonado, MD, along with other top pediatricians around the câ€¦ https://t.co/y7w7Oqkf01	457.0	True	full
294694	294694	60544c2d4d8cca00388a67a6	2021-03-19 07:00:56	[]	[]	Fri Mar 19 07:00:49 +0000 2021	[{"text":"hawaiiairports","indices":[88,103]},{"text":"hawaii","indices":[104,111]},{"text":"maui","indices":[112,117]},{"text":"kauai","indices":[118,124]},{"text":"bigisland","indices":[125,135]},{"text":"covid19","indices":[136,144]},{"text":"coronavirus","indices":[145,157]},{"text":"hawaiidepartmentoftransportation","indices":[158,191]},{"text":"stopcoronavirus","indices":[192,208]},{"text":…	[{"url":"https://t.co/CDINLUKIwT","expanded_url":"https://hidot.hawaii.gov/airports/covid-19/","display_url":"hidot.hawaii.gov/airports/covidâ€¦","indices":[64,87]}]	HAWAII AIRPORTS CORONAVIRUS (COVID-19) UPDATES &amp; GUIDELINES https://t.co/CDINLUKIwT #hawaiiairports #hawaii #maui #kauai #bigisland #covid19 #coronavirus #hawaiidepartmentoftransportation #stopcoronavirus #travel #travelingtohawaii #pandemic #hawaiiairports #visitinghawaii https://t.co/Ho5bOYrewo	1415.0	RT @twittdeal: HAWAII AIRPORTS CORONAVIRUS (COVID-19) UPDATES &amp; GUIDELINES https://t.co/CDINLUKIwT #hawaiiairports #hawaii #maui #kauai #biâ€¦	3796.0	True	full
294695	294695	60544c2d4d8cca00388a67d2	2021-03-19 07:00:56	[]	[]	Thu Mar 18 09:02:25 +0000 2021	[]	[{"url":"https://t.co/cYHQUFap1U","expanded_url":"https://www.dna.fr/societe/2021/03/18/la-pilule-presente-des-risques-averes-de-thromboses-et-on-en-parle-moins-qu-astrazeneca?utm_medium=Social&utm_source=Twitter#Echobox=1616052153","display_url":"dna.fr/societe/2021/0â€¦","indices":[135,158]}]	La pilule contraceptive prÃ©sente des risques avÃ©rÃ©s de thromboses et on en parle moins que le vaccin contre le Covid-19 d'AstraZeneca https://t.co/cYHQUFap1U https://t.co/RBzVxV01KH	143584.0	RT @dnatweets: La pilule contraceptive prÃ©sente des risques avÃ©rÃ©s de thromboses et on en parle moins que le vaccin contre le Covid-19 d'Asâ€¦	138.0	True	full
294696	294696	60544c2e4d8cca00388a67d8	2021-03-19 07:00:56	[]	[]	Thu Mar 04 16:23:06 +0000 2021	[]	[{"url":"https://t.co/twiTyVZNWe","expanded_url":"https://twitter.com/elvortice_radio/status/1367376824137887745","display_url":"twitter.com/elvortice_radiâ€¦","indices":[196,219]}]	Os recomiendo esta entrevista que nos han hecho al Bufete AlmodÃ³var &amp; Jara: vacunas Covid, daÃ±os por tratamientos mÃ©dicos, corrupciÃ³n sanitaria, estrategias de la industria farmacÃ©utica, etc. https://t.co/twiTyVZNWe	6811.0	RT @MiguelJaraBlog: Os recomiendo esta entrevista que nos han hecho al Bufete AlmodÃ³var &amp; Jara: vacunas Covid, daÃ±os por tratamientos mÃ©dicâ€¦	14985.0	True	full
294697	294697	60544c2e4d8cca00388a67da	2021-03-19 07:00:56	[{"text":"RT","indices":[0,3]}]	[{"url":"https://t.co/m9CKJEdxoc","expanded_url":"https://twitter.com/bbcrosatkins/status/1372657190352400393","display_url":"twitter.com/bbcrosatkins/sâ€¦","indices":[126,149]}]		[]	[]			#RT @PeterStefanovi2: Another superb analysis from @BBCRosAtkins one of the BBCâ€™s most forensic &amp; articulate journâ€¦ https://t.co/jMp8dbQay4	2492.0	True	full
294698	294698	60544c2e4d8cca00388a67e0	2021-03-19 07:00:56	[{"text":"CPUT2021","indices":[267,276]}]	[{"url":"https://t.co/KBhrTzqwkY","expanded_url":"https://youtu.be/2pBMnjiZejc","display_url":"youtu.be/2pBMnjiZejc","indices":[242,265]}]		[]	[]			Due to Covid regulations and strict guidelines we are unfortunately unable to welcome you in person. Despite not beâ€¦ https://t.co/VwEpNpQ8oG	17382.0	True	full
294699	294699	60544c2e4d8cca00388a67e4	2021-03-19 07:00:56	[]	[]	Thu Mar 18 21:17:14 +0000 2021	[]	[{"url":"https://t.co/HOmwuHZjKW","expanded_url":"https://www.wsj.com/articles/ron-desantis-on-the-pandemic-year-dont-trust-the-elites-11616093752?page=1","display_url":"wsj.com/articles/ron-dâ€¦","indices":[252,275]}]	The Covid-19 pandemic represented a test of elites in the U.S., from public-health experts to the corporate media. The results have been disappointing. Policy makers who bucked the elites &amp; challenged the narrative have been proven right to do so. https://t.co/HOmwuHZjKW	781508.0	RT @GovRonDeSantis: The Covid-19 pandemic represented a test of elites in the U.S., from public-health experts to the corporate media. Theâ€¦	16.0	True	full
294700	294700	60544c2e4d8cca00388a67ee	2021-03-19 07:00:57	[]	[]	Fri Mar 19 04:30:00 +0000 2021	[]	[{"url":"https://t.co/aBFpIS3Lnd","expanded_url":"https://www.instagram.com/p/CMK9tOrBIAc/?igshid=1lzrtxflqgoym","display_url":"instagram.com/p/CMK9tOrBIAc/â€¦","indices":[158,181]}]	Checkout this video of @Louis_Hela jamming to his song â€œUcabanganiâ€� thats making waves lately ðŸ”¥. Youâ€™re gonna love it, its really dope ðŸ‘�ðŸ�¾ðŸ˜Ž Watch it here: ðŸ‘‡ðŸ�¾ https://t.co/aBFpIS3Lnd	141935.0	RT @HlugaTheGuy_: Checkout this video of @Louis_Hela jamming to his song â€œUcabanganiâ€� thats making waves lately ðŸ”¥. Youâ€™re gonna love it, itâ€¦	3510.0	True	full
294701	294701	60544c2e4d8cca00388a67f2	2021-03-19 07:00:57	[]	[]	Fri Mar 19 05:42:23 +0000 2021	[]	[{"url":"https://t.co/6f8bwbxbaM","expanded_url":"https://www.facebook.com/ACTteachers/photos/a.176924669042969/3801252843276782","display_url":"facebook.com/ACTteachers/phâ€¦","indices":[256,279]}]	Rep. France Castro raised alarm over the attempts of the AFP and the PNP to enter schools to conduct terrorist tagging and vilify our teachers' unions and our leaders. The solon also demanded for the DepEd to protect its teachers and students. READ FULL: https://t.co/6f8bwbxbaM https://t.co/QJu07oKYb6	5692.0	RT @ACT_Teachers: Rep. France Castro raised alarm over the attempts of the AFP and the PNP to enter schools to conduct terrorist tagging anâ€¦	2344.0	True	full
294702	294702	60544c2e4d8cca00388a67fc	2021-03-19 07:00:57	[{"text":"UN","indices":[0,3]}]	[{"url":"https://t.co/1xnNyNAkWL","expanded_url":"https://news.yahoo.com/un-rights-chief-agrees-joint-033524783.html","display_url":"news.yahoo.com/un-rights-chieâ€¦","indices":[255,278]}]		[]	[]			#UN asking @EthioHRC for joint investigations will massively impact the result of the war crime investigation on Tiâ€¦ https://t.co/Qhg3SZcsbh	1379.0	True	full
294703	294703	60544c2e4d8cca00388a6804	2021-03-19 07:00:57	[]	[]	Fri Mar 19 00:59:00 +0000 2021	[]	[{"url":"https://t.co/aKgHoaL07J","expanded_url":"https://dailysign.al/3vEzEYh","display_url":"dailysign.al/3vEzEYh","indices":[170,193]}]	A group of 21 Republican state attorneys general have filed a federal lawsuit against President Bidenâ€™s administration over its decision to nix the Keystone XL pipeline. https://t.co/aKgHoaL07J	67222.0	RT @DailySignal: A group of 21 Republican state attorneys general have filed a federal lawsuit against President Bidenâ€™s administration oveâ€¦	2.0	True	full
294704	294704	60544c2e4d8cca00388a680c	2021-03-19 07:00:57	[]	[]	Fri Mar 19 06:57:26 +0000 2021	[{"text":"CornitosWithMyntra","indices":[132,151]}]	[{"url":"https://t.co/gpd7qh9d5x","expanded_url":"https://shop.cornitos.in/collections/myntra-offer","display_url":"shop.cornitos.in/collections/myâ€¦","indices":[108,131]}]	Myntra &amp; Cornitos special offer! Buy Cornitos &amp; use the code inside the packet to get flat 15% off! https://t.co/gpd7qh9d5x #CornitosWithMyntra https://t.co/of0teIZJ8t	1900.0	RT @Falana_Dimka: Myntra &amp; Cornitos special offer! Buy Cornitos &amp; use the code inside the packet to get flat 15% off! https://t.co/gpd7qh9dâ€¦	0.0	True	full
294705	294705	60544c2e4d8cca00388a681e	2021-03-19 07:00:57	[{"text":"MAGICPINK_Sales","indices":[1,17]}]	[{"url":"https://t.co/pW8Y8cGJwN","expanded_url":"https://tinyurl.com/MPSOrderForm","display_url":"tinyurl.com/MPSOrderForm","indices":[251,274]}]		[]	[]			[#MAGICPINK_Sales] â€¼ï¸�OPENING SALEâ€¼ï¸� ASSORTED ALBUMS 190 - UNSEALED 420 - SEALED ENHYPEN - 200 UNSEALEDâ€¦ https://t.co/Wijbs4tkhj	9.0	True	full
294706	294706	60544c2e4d8cca00388a6826	2021-03-19 07:00:57	[]	[{"url":"https://t.co/xt8DD0yzwU","expanded_url":"https://www.factornueve.com/este-es-el-medicamento-contra-la-lepra-que-estan-usando-para-tratar-el-coronavirus/","display_url":"factornueve.com/este-es-el-medâ€¦","indices":[131,154]}]		[]	[]			New post (Este es el medicamento contra la Lepra que estÃ¡n usando para tratar el Coronavirus) has been published onâ€¦ https://t.co/ivtThNQ9uC	20.0	True	full
294707	294707	60544c2f4d8cca00388a682c	2021-03-19 07:00:57	[]	[]	Thu Mar 18 09:00:14 +0000 2021	[{"text":"COOKY","indices":[182,188]},{"text":"StayAtHome","indices":[189,200]},{"text":"Workout","indices":[201,209]},{"text":"LegRoutine","indices":[210,221]},{"text":"LegDay","indices":[222,229]},{"text":"AtHomeWorkout","indices":[230,244]},{"text":"BT21","indices":[245,250]}]	[{"url":"https://t.co/vLMBmvRUeF","expanded_url":"https://lin.ee/hVxZliI/hntj","display_url":"lin.ee/hVxZliI/hntj","indices":[100,123]}]	Everyday is leg day. ðŸŒŸ ðŸ”¥BurnðŸ”¥ those legs with &lt;COOKY'S LEG DAY ROUTINEâŽ¼ 5 MIN WORKOUT&gt;ðŸ�‹ï¸�â€�â™‚ï¸� ðŸ‘‰https://t.co/vLMBmvRUeF Gotta make sure to stay fit and healthy even at homeâ�¤ï¸� #COOKY #StayAtHome #Workout #LegRoutine #LegDay #AtHomeWorkout #BT21 https://t.co/NXFvpCzyog	8995555.0	RT @BT21_: Everyday is leg day. ðŸŒŸ ðŸ”¥BurnðŸ”¥ those legs with &lt;COOKY'S LEG DAY ROUTINEâŽ¼ 5 MIN WORKOUT&gt;ðŸ�‹ï¸�â€�â™‚ï¸� ðŸ‘‰https://t.co/vLMBmvRUeF Gotta makâ€¦	1621.0	True	full
294708	294708	60544c2f4d8cca00388a683a	2021-03-19 07:00:57	[{"text":"31daysofactivities","indices":[98,117]},{"text":"reading","indices":[268,276]}]	[{"url":"https://t.co/i5VJH1F7ms","expanded_url":"https://lttr.ai/ejvl","display_url":"lttr.ai/ejvl","indices":[243,266]}]		[]	[]			Have you heard of the Dog Man series? Its one of the recommended books from Cruelty Free Guide inâ€¦ https://t.co/BCwG4uRCW4	21798.0	True	full
294709	294709	60544c2f4d8cca00388a684e	2021-03-19 07:00:58	[]	[]	Thu Mar 11 17:33:20 +0000 2021	[]	[{"url":"https://t.co/rv8AyNxliB","expanded_url":"https://www.lci.fr/sante/covid-19-coronavirus-pandemie-islande-italie-orvege-danemark-afrique-du-sud-plusieurs-pays-limitent-l-usage-d-astrazeneca-2180459.html","display_url":"lci.fr/sante/covid-19â€¦","indices":[250,273]}]	SCOOP! La liste dans lesquels l'usage du vaccin AstraZeneca est SUSPENDU s'allonge: Danemark, NorvÃ¨ge, Islande, Afrique du Sud. En Suisse et aux USA, il n'est pas autorisÃ©. Et un lot est retirÃ© Autriche, Estonie, Lituanie, Lettonie et le Luxembourg https://t.co/rv8AyNxliB	31011.0	RT @CaudeHenrion: SCOOP! La liste dans lesquels l'usage du vaccin AstraZeneca est SUSPENDU s'allonge: Danemark, NorvÃ¨ge, Islande, Afriqueâ€¦	121.0	True	full
294710	294710	60544c2f4d8cca00388a6850	2021-03-19 07:00:58	[]	[]	Thu Mar 18 18:29:56 +0000 2021	[]	[{"url":"https://t.co/2fkiUh2TXV","expanded_url":"https://twitter.com/AnaCabrera/status/1372592905920131072","display_url":"twitter.com/AnaCabrera/staâ€¦","indices":[145,168]}]	when you learn that your massively underfunded and long neglected public schools can't meet the requirements for safety...just change the rules. https://t.co/2fkiUh2TXV	59182.0	RT @BethLynch2020: when you learn that your massively underfunded and long neglected public schools can't meet the requirements for safety.â€¦	500.0	True	full
294711	294711	60544c2f4d8cca00388a686e	2021-03-19 07:00:58	[]	[]	Thu Mar 18 19:59:30 +0000 2021	[]	[{"url":"https://t.co/vWG6jjHK4X","expanded_url":"https://www.nouvelobs.com/coronavirus-de-wuhan/20210318.OBS41554/a-l-ecole-les-enseignants-devront-payer-leur-test-salivaire-un-euro-symbolique.html","display_url":"nouvelobs.com/coronavirus-deâ€¦","indices":[162,185]}]	Donc un test en dehors du temps de travail est gratuit mais Ã lâ€™Ã©cole, les enseignants devront payer leur test salivaire 1 euro symbolique ? Mais quelle honte ! https://t.co/vWG6jjHK4X	43312.0	RT @Simonnet2: Donc un test en dehors du temps de travail est gratuit mais Ã lâ€™Ã©cole, les enseignants devront payer leur test salivaire 1 eâ€¦	516.0	True	full
294712	294712	60544c304d8cca00388a687a	2021-03-19 07:00:58	[]	[]	Thu Mar 18 20:35:23 +0000 2021	[{"text":"Impfdesaster","indices":[94,107]},{"text":"Germany","indices":[111,119]}]	[{"url":"https://t.co/5a7pNA8Kzg","expanded_url":"https://twitter.com/DavidCornDC/status/1372632632266268681","display_url":"twitter.com/DavidCornDC/stâ€¦","indices":[120,143]}]	Hey @jensspahn look, this is how it works . . . Hey @jensspahn schau mal, so geht das . . . #Impfdesaster in #Germany https://t.co/5a7pNA8Kzg	33452.0	RT @MarkoSilberhand: Hey @jensspahn look, this is how it works . . . Hey @jensspahn schau mal, so geht das . . . #Impfdesaster in #Germanâ€¦	33452.0	True	full
294713	294713	60544c304d8cca00388a687e	2021-03-19 07:00:58	[]	[]	Thu Mar 18 15:00:45 +0000 2021	[]	[{"url":"https://t.co/YCYzmr4rMS","expanded_url":"https://www.facebook.com/90458392990/posts/10158454418837991/?sfnsn=scwspmo","display_url":"facebook.com/90458392990/poâ€¦","indices":[0,23]}]	https://t.co/YCYzmr4rMS OUI C'EST DE LA COM MACRON VÃˆRAN. .MALGRÃ‰ii LA ""SUPPRESSION DE 8OO LITS AVEC RESPIRATEUR""EN ILE DE FRANCE IL RESTE 26O PLACES ENVIRON. UN MÃ‰DECIN CONFIRME ,PLUS CALME QUE LES ANNÃ‰ES DERNIÃˆRES ,ET MACRON VEUT PROLONGER NOTRECCONFINEMENT 18H Ã€ 6H + ??? https://t.co/n4xFn24o6j	3642.0	RT @jaquieja: https://t.co/YCYzmr4rMS OUI C'EST DE LA COM MACRON VÃˆRAN. .MALGRÃ‰ii LA ""SUPPRESSION DE 8OO LITS AVEC RESPIRATEUR""EN ILE DEâ€¦	52.0	True	full
294714	294714	60544c304d8cca00388a6880	2021-03-19 07:00:58	[{"text":"Havering","indices":[54,63]}]	[{"url":"https://t.co/eJUby8yO8M","expanded_url":"http://orlo.uk/aVI5a","display_url":"orlo.uk/aVI5a","indices":[162,185]}]		[]	[]			Keep up-to-date with the fight against coronavirus in #Havering with our Living in Havering email bulletins, publisâ€¦ https://t.co/XOKMrlSguk	16284.0	True	full
294715	294715	60544c304d8cca00388a6882	2021-03-19 07:00:58	[]	[]	Fri Mar 19 06:45:23 +0000 2021	[{"text":"PlagueDoctor","indices":[213,226]},{"text":"Pandemic","indices":[227,236]},{"text":"Supernatural","indices":[237,250]},{"text":"Paranormal","indices":[251,262]},{"text":"Horror","indices":[263,270]},{"text":"scifi","indices":[271,277]}]	[{"url":"https://t.co/ipHhYpEszE","expanded_url":"https://mysticinvestigations.com/paranormal/plague-doctor-pandemic/","display_url":"mysticinvestigations.com/paranormal/plaâ€¦","indices":[189,212]}]	ðŸ˜· The Plague Doctor's 2020 Pandemic The Plague Doctor engineered the current CoronavirusÂ (COVID-19)Â pandemic as explained in our article about the Zombie Flu. The Plague Doctor Cult s ... https://t.co/ipHhYpEszE #PlagueDoctor #Pandemic #Supernatural #Paranormal #Horror #scifi	6376.0	RT @MetaphysicalPI: ðŸ˜· The Plague Doctor's 2020 Pandemic The Plague Doctor engineered the current CoronavirusÂ (COVID-19)Â pandemic as explaiâ€¦	5778.0	True	full
294716	294716	60544c304d8cca00388a688c	2021-03-19 07:00:58	[]	[{"url":"https://t.co/s5amgOF4iA","expanded_url":"https://www.foxnews.com/opinion/tucker-carlson-atlanta-shooter-media-political-agenda","display_url":"foxnews.com/opinion/tuckerâ€¦","indices":[92,115]}]		[]	[]			Tucker Carlson: Media ignoring facts about Atlanta shooter to boost their political agenda https://t.co/s5amgOF4iAâ€¦ https://t.co/Nb2VJCLJPO	0.0	True	full
294717	294717	60544c304d8cca00388a689e	2021-03-19 07:00:59	[]	[]	Thu Mar 18 13:34:04 +0000 2021	[]	[{"url":"https://t.co/HnI0CcWEbu","expanded_url":"https://nyti.ms/38SBdbj","display_url":"nyti.ms/38SBdbj","indices":[187,210]}]	Russia recalled its ambassador to the U.S and unleashed a storm of derision aimed at President Biden after he agreed in a television interview that President Vladimir Putin was a killer. https://t.co/HnI0CcWEbu	2111211.0	RT @nytimesworld: Russia recalled its ambassador to the U.S and unleashed a storm of derision aimed at President Biden after he agreed in aâ€¦	65.0	True	full
294718	294718	60544c304d8cca00388a68b6	2021-03-19 07:00:59	[{"text":"petfoodpackaging","indices":[177,194]},{"text":"eightedgeseal","indices":[195,209]},{"text":"flatbottompouchbag","indices":[210,229]},{"text":"hainpackaging","indices":[230,244]},{"text":"plasticbagsupplier","indices":[245,264]},{"text":"covid19","indices":[265,273]}]	[{"url":"https://t.co/yVzVTy3qQI","expanded_url":"https://wa.me/601169872289","display_url":"wa.me/601169872289","indices":[152,175]}]		[]	[]			HAIN Packaging provides sturdy and robust pet food packaging in distinct varieties and can be completely customizedâ€¦ https://t.co/31S3N2mkyr	24.0	True	full
294719	294719	60544c304d8cca00388a68b8	2021-03-19 07:00:59	[]	[]	Fri Mar 19 04:20:33 +0000 2021	[{"text":"NotbremseJETZT","indices":[0,15]},{"text":"Katastrophe","indices":[198,210]}]	[{"url":"https://t.co/AqQ3MA7bb4","expanded_url":"https://www.rbb-online.de/kontraste/archiv/kontraste-vom-18-03-2021/deutschlands-gefaehrlicher-corona-kurs.html","display_url":"rbb-online.de/kontraste/archâ€¦","indices":[212,235]}]	#NotbremseJETZT, weil die jenigen, die uns eigentlich beschÃ¼tzen sollten, bisher klÃ¤glich gescheitert sind. @ARDKontraste hat das Desaster der aktuellen Lage gut zusammengefasst. Wir rennen in eine #Katastrophe https://t.co/AqQ3MA7bb4	847.0	RT @HuebnerMobil: #NotbremseJETZT, weil die jenigen, die uns eigentlich beschÃ¼tzen sollten, bisher klÃ¤glich gescheitert sind. @ARDKontrasteâ€¦	642.0	True	full
294720	294720	60544c304d8cca00388a68ca	2021-03-19 07:00:59	[]	[{"url":"https://t.co/hNS2Q6lm4i","expanded_url":"http://WWW.PARKAMONKEYCLOTHING.COM","display_url":"PARKAMONKEYCLOTHING.COM","indices":[151,174]}]		[]	[]			LETS START THE WEEKEND POSITIVE GRAB YOUR GIG GEAR READY WITH A DISCOUNTED PRICE ITS BEEN A HARD YEAR SO WERE DOINâ€¦ https://t.co/t2wfJqyijb	675.0	True	full
294721	294721	60544c304d8cca00388a68d0	2021-03-19 07:00:59	[]	[]	Wed Mar 17 23:39:06 +0000 2021	[{"text":"auspol","indices":[194,201]},{"text":"DividendKeeper","indices":[202,217]},{"text":"BonusKeeper","indices":[218,230]}]	[{"url":"https://t.co/UoMGW6hEb1","expanded_url":"https://www.andrewleigh.com/government_waste_on_colossal_scale_transcript_sky_news","display_url":"andrewleigh.com/government_wasâ€¦","indices":[170,193]}]	Billions of dollars of JobKeeper appear to have been given to firms whose profits *increased* during the pandemic. Weâ€™ve never seen government waste on this scale before https://t.co/UoMGW6hEb1 #auspol #DividendKeeper #BonusKeeper https://t.co/56mSLkbVQA	47704.0	RT @ALeighMP: Billions of dollars of JobKeeper appear to have been given to firms whose profits *increased* during the pandemic. Weâ€™ve neveâ€¦	1138.0	True	full
294722	294722	60544c314d8cca00388a68e2	2021-03-19 07:00:59	[]	[]	Fri Mar 19 06:54:44 +0000 2021	[]	[{"url":"https://t.co/XJo7ksZInR","expanded_url":"https://twitter.com/hartgroup_org/status/1372575935078277121","display_url":"twitter.com/hartgroup_org/â€¦","indices":[240,263]}]	This should be sent to every MP in the country. An unwillingness to even consider the evidence which contradicts government policy is unacceptable. Send it to your local MP. Mine is @DerekThomasUK. Please RT the original article @ your MP. https://t.co/XJo7ksZInR	10346.0	RT @BlackersNot: This should be sent to every MP in the country. An unwillingness to even consider the evidence which contradicts governmenâ€¦	769.0	True	full
294723	294723	60544c314d8cca00388a68e4	2021-03-19 07:00:59	[]	[{"url":"https://t.co/ptMNjt0rus","expanded_url":"https://www.ucanews.com/mission-in-asia","display_url":"ucanews.com/mission-in-asia","indices":[215,238]}]		[]	[]			The development of an â€œapostolate through booksâ€� and as a result of it the development of a local theology in Chinaâ€¦ https://t.co/mdeGIpXmJK	2953.0	True	full
294724	294724	60544c314d8cca00388a68e6	2021-03-19 07:00:59	[]	[{"url":"https://t.co/235PCt7Gsr","expanded_url":"https://www.ucanews.com/mission-in-asia","display_url":"ucanews.com/mission-in-asia","indices":[215,238]}]		[]	[]			The development of an â€œapostolate through booksâ€� and as a result of it the development of a local theology in Chinaâ€¦ https://t.co/Or3vVz9jXg	207.0	True	full
294725	294725	60544c314d8cca00388a68ea	2021-03-19 07:01:00	[]	[]	Fri Mar 19 05:44:55 +0000 2021	[{"text":"India","indices":[62,68]},{"text":"China","indices":[181,187]}]	[{"url":"https://t.co/fqnZQumipY","expanded_url":"https://www.tibetanreview.net/indias-uranium-exploration-in-south-tibet-angers-beijing/","display_url":"tibetanreview.net/indias-uraniumâ€¦","indices":[235,258]}]	Chinaâ€™s official media has expressed anger over the fact that #India is undertaking uranium exploration in Arunachal Pradesh, which Beijing claims is â€œthe southern part of Tibet in #Chinaâ€� and therefore part of its expanded territory. https://t.co/fqnZQumipY	7404.0	RT @TibetanReview: Chinaâ€™s official media has expressed anger over the fact that #India is undertaking uranium exploration in Arunachal Praâ€¦	885.0	True	full
294726	294726	60544c314d8cca00388a68ee	2021-03-19 07:01:00	[]	[]	Fri Mar 19 06:55:56 +0000 2021	[{"text":"EXO","indices":[153,157]},{"text":"ì—‘ì†Œ","indices":[158,161]},{"text":"SEHUN","indices":[162,168]},{"text":"ì„¸í›ˆ","indices":[169,172]},{"text":"ì˜¤ì„¸í›ˆ","indices":[173,177]}]	[{"url":"https://t.co/1e2id0okRL","expanded_url":"https://instagram.com/stories/somebymi/2532642556516482216","display_url":"instagram.com/stories/somebyâ€¦","indices":[52,75]},{"url":"https://t.co/MEEuMlLsO8","expanded_url":"https://instagram.com/stories/somebymi/2532642549419691651","display_url":"instagram.com/stories/somebyâ€¦","indices":[79,102]},{"url":"https://t.co/v8HvwsL2Wm","expanded_ur…	210319 somebymi InstaStory. SEHUN Ã— SOME BY MI ðŸ‘‰ðŸ�» https://t.co/1e2id0okRL ðŸ‘‰ðŸ�» https://t.co/MEEuMlLsO8 https://t.co/v8HvwsL2Wm https://t.co/N7lXy13UIK #EXO #ì—‘ì†Œ #SEHUN #ì„¸í›ˆ #ì˜¤ì„¸í›ˆ @weareoneEXO @exoonearewe https://t.co/CIdxo5QbbL	215161.0	RT @EXOXOXOID: 210319 somebymi InstaStory. SEHUN Ã— SOME BY MI ðŸ‘‰ðŸ�» https://t.co/1e2id0okRL ðŸ‘‰ðŸ�» https://t.co/MEEuMlLsO8 https://t.co/v8HvwsLâ€¦	98.0	True	full
294727	294727	60544c314d8cca00388a68fa	2021-03-19 07:01:00	[]	[{"url":"https://t.co/J7bBNU7gbp","expanded_url":"https://www.ucanews.com/mission-in-asia","display_url":"ucanews.com/mission-in-asia","indices":[215,238]}]		[]	[]			The development of an â€œapostolate through booksâ€� and as a result of it the development of a local theology in Chinaâ€¦ https://t.co/ohY6wI0sId	1762.0	True	full
294728	294728	60544c314d8cca00388a6906	2021-03-19 07:01:00	[]	[{"url":"https://t.co/0df1HXurer","expanded_url":"https://acneclinicnyc.com/pore-clogging-ingredients/","display_url":"acneclinicnyc.com/pore-clogging-â€¦","indices":[180,203]}]		[]	[]			@Scholar_Atheist those sound great! may as well throw a mask in some too but truly anything goes :) hehe and sometiâ€¦ https://t.co/ZchkspdYJ7	5947.0	True	full
294729	294729	60544c314d8cca00388a690c	2021-03-19 07:01:00	[]	[{"url":"https://t.co/mJEWCo7AE1","expanded_url":"https://www.elgrafico.com.ar/articulo/1038/38629/brote-de-coronavirus-en-sarmiento-de-junin","display_url":"elgrafico.com.ar/articulo/1038/â€¦","indices":[240,263]}]		[]	[]			ðŸ˜· BROTE DE CORONAVIRUS EN SARMIENTO DE JUNÃ�N âœ�ï¸� El equipo que dirige Mario Sciaqua comunicÃ³ este jueves otros nuevâ€¦ https://t.co/Kx1NlHPbH3	54711.0	True	full
294730	294730	60544c314d8cca00388a690e	2021-03-19 07:01:00	[{"text":"Covid19","indices":[0,8]}]	[{"url":"https://t.co/rUKKta2SXF","expanded_url":"https://www.aefinfo.fr/depeche/648591","display_url":"aefinfo.fr/depeche/648591","indices":[204,227]}]		[]	[]			#Covid19 : prÃ¨s de 90 Mâ‚¬ sont prÃ©vus pour compenser plus de 10 000 demandes de prolongation de contrats doctoraux,â€¦ https://t.co/k5tNQ1CcP5	14965.0	True	full
294731	294731	60544c314d8cca00388a6910	2021-03-19 07:01:00	[]	[{"url":"https://t.co/PwZOVeBwK1","expanded_url":"https://dailyguardian.com.ph/lgu-health-workers-next-target-of-vaccination/","display_url":"dailyguardian.com.ph/lgu-health-worâ€¦","indices":[153,176]}]		[]	[]			Health workers from the different Local Government Units (LGU) in Capiz will be the next target of the vaccinationâ€¦ https://t.co/jUqsKXnTk0	4631.0	True	full
294732	294732	60544c314d8cca00388a6914	2021-03-19 07:01:00	[]	[{"url":"https://t.co/To3TRA4cOF","expanded_url":"https://www.thenewhumanitarian.org/opinion/first-person/2021/3/15/How-the-aid-sector-marginalises-women-refugees?utm_source=twitter&utm_medium=social&utm_campaign=social","display_url":"thenewhumanitarian.org/opinion/first-â€¦","indices":[225,248]}]		[]	[]			Shima Bahre is the Executive Director of an NGO helping fellow refugee women in Uganda. She also runs a bakery to eâ€¦ https://t.co/FgDME1s7K6	105886.0	True	full
294733	294733	60544c314d8cca00388a691a	2021-03-19 07:01:00	[]	[]	Fri Mar 19 07:00:11 +0000 2021	[{"text":"COVID19","indices":[31,39]}]	[{"url":"https://t.co/ruZ2eJlzBK","expanded_url":"http://wrld.bg/nwNn50E2MGC","display_url":"wrld.bg/nwNn50E2MGC","indices":[188,211]}]	Finding opportunity during the #COVID19 crisis, Kenya created a program to find employment for the most vulnerable, especially youth, in jobs that improve their environments ðŸ�¡ðŸŒ³. See how: https://t.co/ruZ2eJlzBK https://t.co/TJsjQJVTNt	3479941.0	RT @WorldBank: Finding opportunity during the #COVID19 crisis, Kenya created a program to find employment for the most vulnerable, especialâ€¦	678.0	True	full
294734	294734	60544c314d8cca00388a691c	2021-03-19 07:01:00	[]	[]	Thu Mar 18 22:18:28 +0000 2021	[]	[{"url":"https://t.co/dARVnPc1hB","expanded_url":"http://year.US","display_url":"year.US","indices":[45,68]}]	....â€�Issues like BLM does not come just this https://t.co/dARVnPc1hB should not just blame other countries. China will manage its own work well, and benefit its people and world, which is Chinaâ€™s goal of diplomacy. â€œ 10/	11616.0	RT @nathanking: ....â€�Issues like BLM does not come just this https://t.co/dARVnPc1hB should not just blame other countries. China will manaâ€¦	167.0	True	full
294735	294735	60544c314d8cca00388a6924	2021-03-19 07:01:00	[]	[]	Fri Mar 19 06:55:56 +0000 2021	[{"text":"EXO","indices":[153,157]},{"text":"ì—‘ì†Œ","indices":[158,161]},{"text":"SEHUN","indices":[162,168]},{"text":"ì„¸í›ˆ","indices":[169,172]},{"text":"ì˜¤ì„¸í›ˆ","indices":[173,177]}]	[{"url":"https://t.co/1e2id0okRL","expanded_url":"https://instagram.com/stories/somebymi/2532642556516482216","display_url":"instagram.com/stories/somebyâ€¦","indices":[52,75]},{"url":"https://t.co/MEEuMlLsO8","expanded_url":"https://instagram.com/stories/somebymi/2532642549419691651","display_url":"instagram.com/stories/somebyâ€¦","indices":[79,102]},{"url":"https://t.co/v8HvwsL2Wm","expanded_ur…	210319 somebymi InstaStory. SEHUN Ã— SOME BY MI ðŸ‘‰ðŸ�» https://t.co/1e2id0okRL ðŸ‘‰ðŸ�» https://t.co/MEEuMlLsO8 https://t.co/v8HvwsL2Wm https://t.co/N7lXy13UIK #EXO #ì—‘ì†Œ #SEHUN #ì„¸í›ˆ #ì˜¤ì„¸í›ˆ @weareoneEXO @exoonearewe https://t.co/CIdxo5QbbL	215161.0	RT @EXOXOXOID: 210319 somebymi InstaStory. SEHUN Ã— SOME BY MI ðŸ‘‰ðŸ�» https://t.co/1e2id0okRL ðŸ‘‰ðŸ�» https://t.co/MEEuMlLsO8 https://t.co/v8HvwsLâ€¦	222.0	True	full
294736	294736	60544c324d8cca00388a6936	2021-03-19 07:01:00	[{"text":"Corse","indices":[0,6]}]	[{"url":"https://t.co/Y0ocPt3SD8","expanded_url":"http://www.corsicainfurmazione.org/","display_url":"corsicainfurmazione.org","indices":[122,145]}]		[]	[]			#Corse [Les sapeurs-pompiers de la Corse-du-Sud prÃªts Ã vacciner contre la Covid-19] da leghje annant'Ã â€¦ https://t.co/MqLwTeDOpC	9882.0	True	full
294737	294737	60544c324d8cca00388a6954	2021-03-19 07:01:01	[]	[]	Fri Mar 19 06:45:13 +0000 2021	[]	[{"url":"https://t.co/vD3SgZwTOM","expanded_url":"https://n.news.naver.com/entertain/article/312/0000474707","display_url":"n.news.naver.com/entertain/artiâ€¦","indices":[220,243]}]	tvN drama 'Mouse' starring Lee Seung Gi and Park Ju Hyun recorded its highest rating so far with episode 6 Nationwide: - Average 6.7% - Highest 7.4% In Seoul metropolitan area: - Average 7.5% - Highest 8.6% Source: https://t.co/vD3SgZwTOM https://t.co/27azlXhRD7	371276.0	RT @theseoulstory: tvN drama 'Mouse' starring Lee Seung Gi and Park Ju Hyun recorded its highest rating so far with episode 6 Nationwide:â€¦	149.0	True	full
294738	294738	60544c324d8cca00388a6956	2021-03-19 07:01:01	[]	[]	Fri Mar 19 01:38:05 +0000 2021	[{"text":"Loret","indices":[224,230]}]	[{"url":"https://t.co/luLAJxKhvZ","expanded_url":"http://youtu.be/4vW4o9WUYPU","display_url":"youtu.be/4vW4o9WUYPU","indices":[247,270]}]	Dice el presidente que no rescatarÃ¡ a empresarios, pero un banco de su gobierno le dio 150 millones de pesos a @epigmenioibarra, su cercanÃ­simo propagandista, para salvarlo del golpe de la pandemia. Â¡Le creÃ³ un fideicomiso! #Loret en @latinus_us: https://t.co/luLAJxKhvZ https://t.co/no0hmvxZQ8	8673539.0	RT @CarlosLoret: Dice el presidente que no rescatarÃ¡ a empresarios, pero un banco de su gobierno le dio 150 millones de pesos a @epigmenioiâ€¦	17.0	True	full
294739	294739	60544c324d8cca00388a6960	2021-03-19 07:01:01	[]	[]	Thu Mar 18 14:26:33 +0000 2021	[]	[{"url":"https://t.co/NCR6XpoibV","expanded_url":"https://ko-fi.com/dufelbag","display_url":"ko-fi.com/dufelbag","indices":[191,214]}]	Cadance(?) Hearts and Hooves Drive II (3) Uh oh! Someone seems to be losing their concentration... 1 Coffee (3$) = 15 lbs 5 Coffee (15$) = 75 + 25 extra =100 lbs Send any treats this way: https://t.co/NCR6XpoibV https://t.co/Mkp2zQlBXD	7368.0	RT @Dufel3: Cadance(?) Hearts and Hooves Drive II (3) Uh oh! Someone seems to be losing their concentration... 1 Coffee (3$) = 15 lbs 5 Câ€¦	136.0	True	full
294740	294740	60544c324d8cca00388a6964	2021-03-19 07:01:01	[]	[]	Fri Mar 19 02:01:04 +0000 2021	[{"text":"SUPERJUNIOR","indices":[196,208]},{"text":"ìŠˆí�¼ì£¼ë‹ˆì–´","indices":[209,215]}]	[{"url":"https://t.co/vDhfjBzDG3","expanded_url":"https://entertain.naver.com/read?oid=112&aid=0003411790","display_url":"entertain.naver.com/read?oid=112&aâ€¦","indices":[84,107]}]	Park Myungsoo rewrote Super Junior's new song 'House Party'... a remarkable rebirth https://t.co/vDhfjBzDG3 He will changed the lyrics of House Party after receiving stories from the members ðŸ˜‚ðŸ˜‚ #SUPERJUNIOR #ìŠˆí�¼ì£¼ë‹ˆì–´ @SJofficial https://t.co/KkySYEuuSY	6181.0	RT @avecsuju: Park Myungsoo rewrote Super Junior's new song 'House Party'... a remarkable rebirth https://t.co/vDhfjBzDG3 He will changedâ€¦	616.0	True	full
294741	294741	60544c324d8cca00388a6966	2021-03-19 07:01:01	[]	[]	Thu Mar 18 16:25:57 +0000 2021	[]	[{"url":"https://t.co/NxOxzrZUMn","expanded_url":"https://www.latimes.com/california/story/2021-03-18/post-trump-qanon-conspiracy-side-effects-divide-families","display_url":"latimes.com/california/stoâ€¦","indices":[268,291]}]	Pre-pandemic, a woman questioned vaccines, ate organic &amp; eschewed chemicals, even making her own detergent. But after COVID came &amp; her boyfriend lost his job, her clean-living ethos grew â€œmore militant.â€� She delved into Q ideas of pedophilia &amp; voter fraud https://t.co/NxOxzrZUMn	8218.0	RT @haileybranson: Pre-pandemic, a woman questioned vaccines, ate organic &amp; eschewed chemicals, even making her own detergent. But after COâ€¦	103.0	True	full
294742	294742	60544c334d8cca00388a6984	2021-03-19 07:01:01	[]	[]	Fri Mar 19 07:00:50 +0000 2021	[{"text":"AlertaT13","indices":[2,12]}]	[{"url":"https://t.co/NILNS1B3Sn","expanded_url":"http://t13.cl/374757","display_url":"t13.cl/374757","indices":[114,137]}]	ðŸ”´ #AlertaT13 | Por falta de vacunas: Osorno suspende proceso de inoculaciÃ³n contra el COVID-19 para este viernes https://t.co/NILNS1B3Sn https://t.co/TjcHZ0pRNk	3341722.0	RT @T13: ðŸ”´ #AlertaT13 | Por falta de vacunas: Osorno suspende proceso de inoculaciÃ³n contra el COVID-19 para este viernes https://t.co/NILâ€¦	2206.0	True	full
294743	294743	60544c334d8cca00388a6986	2021-03-19 07:01:01	[{"text":"WorldMasterChefSociety","indices":[200,223]},{"text":"Shop","indices":[224,229]},{"text":"Facemask","indices":[230,239]},{"text":"StaySafe","indices":[240,249]},{"text":"Covid","indices":[250,256]},{"text":"Chef","indices":[257,262]},{"text":"Community","indices":[263,273]}]	[{"url":"https://t.co/H627EFud26","expanded_url":"https://worldmasterchefs.com/shop/","display_url":"worldmasterchefs.com/shop/","indices":[175,198]}]		[]	[]			As it looks like face masks are going to be a part of our wardrobe for some time still, style your outfit with a WMâ€¦ https://t.co/fjyMXpi2rO	396.0	True	full
294744	294744	60544c334d8cca00388a698e	2021-03-19 07:01:01	[]	[]	Thu Mar 18 09:16:38 +0000 2021	[]	[{"url":"https://t.co/ecdJZIhbLg","expanded_url":"https://www.thelancet.com/journals/laneur/article/PIIS1474-4422(21)00059-4/fulltext","display_url":"thelancet.com/journals/laneuâ€¦","indices":[157,180]}]	"Collaboration to improve our knowledge of COVID-19, including its long-term neurological manifestations, must continue to be a high priority" Read more at: https://t.co/ecdJZIhbLg https://t.co/PIrGEyWrQE	33086.0	RT @TheLancetNeuro: "Collaboration to improve our knowledge of COVID-19, including its long-term neurological manifestations, must continueâ€¦	6254.0	True	full
294745	294745	60544c334d8cca00388a69b8	2021-03-19 07:01:02	[]	[]	Sat Jan 30 19:25:16 +0000 2021	[]	[{"url":"https://t.co/CwxxyKItrG","expanded_url":"https://www.patreon.com/davidroeperconcepts","display_url":"patreon.com/davidroeperconâ€¦","indices":[135,158]}]	Tomorrow is the LAST DAY to get my video, "A RisquÃ© Rendezvous" (featuring @MashaCosplays) for $15 before it goes in the Archive Tier! https://t.co/CwxxyKItrG https://t.co/169NiuNKXA	892.0	RT @DRoeperConcepts: Tomorrow is the LAST DAY to get my video, "A RisquÃ© Rendezvous" (featuring @MashaCosplays) for $15 before it goes in tâ€¦	24.0	True	full
294746	294746	60544c334d8cca00388a69ba	2021-03-19 07:01:02	[]	[]	Fri Mar 19 05:28:09 +0000 2021	[]	[{"url":"https://t.co/thEsG7iZG6","expanded_url":"https://www.theamericanconservative.com/dreher/racializing-atlanta-massage-parlor-killings/","display_url":"theamericanconservative.com/dreher/racialiâ€¦","indices":[152,175]}]	â€œIt is slanderous and inciteful on its face to blame Southern Baptist theology for these murders, with almost no evidence whatsoever.â€� @roddreher /1 https://t.co/thEsG7iZG6	26051.0	RT @DennyBurk: â€œIt is slanderous and inciteful on its face to blame Southern Baptist theology for these murders, with almost no evidence whâ€¦	530.0	True	full
294747	294747	60544c334d8cca00388a69c0	2021-03-19 07:01:02	[]	[]	Wed Mar 17 22:17:50 +0000 2021	[]	[{"url":"https://t.co/Azruw1sKsJ","expanded_url":"https://www.thelocal.se/20210311/stockholm-school-sends-pupil-home-for-wearing-face-mask/","display_url":"thelocal.se/20210311/stockâ€¦","indices":[254,277]}]	Quel Â«singulierÂ» pays que la SuÃ¨de qui renvoie chez lui un Ã©lÃ¨ve qui vient en classe avec un masque En effet In the current recommendations from Smittskydd Stockholm it is explicitly stated that they do not recommend masks in the classroom at the moment https://t.co/Azruw1sKsJ	64.0	RT @Nicolas_Bastet: Quel Â«singulierÂ» pays que la SuÃ¨de qui renvoie chez lui un Ã©lÃ¨ve qui vient en classe avec un masque En effet In the curâ€¦	958.0	True	full
294748	294748	60544c334d8cca00388a69c4	2021-03-19 07:01:02	[]	[]	Thu Feb 18 08:09:45 +0000 2021	[{"text":"COVID19","indices":[28,36]}]	[{"url":"https://t.co/l8IKS6GdaH","expanded_url":"https://www.elmundo.es/internacional/2021/02/17/602d2741fc6c8307798bfe64.html?cid=BESOCYEM01&utm_source=facebook&utm_medium=social_besocy&utm_campaign=BESOCYEM01","display_url":"elmundo.es/internacional/â€¦","indices":[241,264]}]	Tanzania, el paÃ­s "libre de #COVID19" gracias al rezo que no comprarÃ¡ vacunas El presidente John Magufuli asegura que "Dios venciÃ³ al virus" en su paÃ­s y que no permitirÃ¡ que "los blancos" prueben allÃ­ sus fÃ¡rmacos MUY GRANDE ESTE HOMBRE https://t.co/l8IKS6GdaH	4486.0	RT @VDisidente: Tanzania, el paÃ­s "libre de #COVID19" gracias al rezo que no comprarÃ¡ vacunas El presidente John Magufuli asegura que "Dioâ€¦	567.0	True	full
294749	294749	60544c334d8cca00388a69c6	2021-03-19 07:01:02	[]	[]	Fri Mar 19 06:34:19 +0000 2021	[{"text":"ChangeForGoodInSalgaa","indices":[247,269]}]	[{"url":"https://t.co/tHHkRiy2pd","expanded_url":"https://bit.ly/2OIkBfH","display_url":"bit.ly/2OIkBfH","indices":[222,245]}]	Children in Salgaa,Nakuru County,deserve to enjoy life in all its fullness.We can make this dream a reality by enabling them to access quality education &amp; keeping them safe from abuse. Help us transform their lives: https://t.co/tHHkRiy2pd #ChangeForGoodInSalgaa https://t.co/AogpXsfnnD	8468.0	RT @WorldVisionKE: Children in Salgaa,Nakuru County,deserve to enjoy life in all its fullness.We can make this dream a reality by enablingâ€¦	1.0	True	full
294750	294750	60544c334d8cca00388a69ca	2021-03-19 07:01:02	[]	[]	Fri Mar 19 06:31:56 +0000 2021	[]	[{"url":"https://t.co/x5C3ppzwVz","expanded_url":"https://www.thedrive.com/the-war-zone/39809/the-navy-experimented-with-turning-its-attack-jets-into-submarine-hunters-50-years-ago","display_url":"thedrive.com/the-war-zone/3â€¦","indices":[151,174]}]	Well, here it is...my first published piece! Greatly appreciate your criticism... Many thanks to @Aviation_Intel for the opportunity and direction. https://t.co/x5C3ppzwVz	15455.0	RT @AncientSubHunt: Well, here it is...my first published piece! Greatly appreciate your criticism... Many thanks to @Aviation_Intel forâ€¦	760.0	True	full
294751	294751	60544c334d8cca00388a69d0	2021-03-19 07:01:02	[]	[]	Fri Mar 19 05:36:04 +0000 2021	[{"text":"DisrupTV","indices":[247,256]}]	[{"url":"https://t.co/4UjudC4K6s","expanded_url":"https://bit.ly/3bOgUxP","display_url":"bit.ly/3bOgUxP","indices":[257,280]}]	Tune in tomorrow for @DisrupTVShow! Guests: @profgalloway, Author of "Post Corona: From Crisis to Opportunity", @maryqcontrary, Managing Director at @Accenture and @MartinLindstrom, Author of â€œThe Ministry of Common Senseâ€� cc: @ValaAfshar @rwang0 #DisrupTV https://t.co/4UjudC4K6s https://t.co/Z3s6KkRENS	46522.0	RT @holgermu: Tune in tomorrow for @DisrupTVShow! Guests: @profgalloway, Author of "Post Corona: From Crisis to Opportunity", @maryqcontrarâ€¦	132576.0	True	full
294752	294752	60544c344d8cca00388a69d8	2021-03-19 07:01:02	[]	[]	Fri Mar 19 06:05:38 +0000 2021	[]	[{"url":"https://t.co/1EtSBzHCGw","expanded_url":"https://newsinfo.inquirer.net/1408893/sws-65-of-filipinos-believe-its-dangerous-to-publish-anything-critical-of-administration?utm_medium=Social&utm_source=Twitter#Echobox=1616133324","display_url":"newsinfo.inquirer.net/1408893/sws-65â€¦","indices":[179,202]}]	Majority of Filipinos believe it is â€œdangerousâ€� to publish anything that is critical of the administration, even if it is the truth, the latest SWS survey showed. | @NAMercadoINQ https://t.co/1EtSBzHCGw	3228572.0	RT @inquirerdotnet: Majority of Filipinos believe it is â€œdangerousâ€� to publish anything that is critical of the administration, even if itâ€¦	3.0	True	full
294753	294753	60544c344d8cca00388a69de	2021-03-19 07:01:02	[]	[{"url":"https://t.co/zKRp0F7SDN","expanded_url":"http://www.corsicainfurmazione.org/","display_url":"corsicainfurmazione.org","indices":[126,149]}]		[]	[]			[Deux malades de la Covid-19 transfÃ©rÃ©s dâ€™Ile-de-France Ã Bayonne] Informazio gehiagorako : @MediabaskInfo viaâ€¦ https://t.co/zu9pgkWxuT	669.0	True	full
294754	294754	60544c344d8cca00388a69ec	2021-03-19 07:01:02	[]	[{"url":"https://t.co/jrglgLMorI","expanded_url":"https://www.today.com/news/anti-asian-violence-history-anti-asian-racism-us-t210645","display_url":"today.com/news/anti-asiaâ€¦","indices":[168,191]}]		[]	[]			Heavy heart. Sending love to those who are feeling fearful, singled-out, grieving. "Anti-Asian violence has surgedâ€¦ https://t.co/3ZCuH5E85A	21942.0	True	full
294755	294755	60544c344d8cca00388a69f6	2021-03-19 07:01:03	[{"text":"News","indices":[116,121]},{"text":"Trending","indices":[122,131]},{"text":"TrendingNews","indices":[132,145]}]	[{"url":"https://t.co/2uIVgYxiOA","expanded_url":"https://ubnm.co/nktAgS","display_url":"ubnm.co/nktAgS","indices":[77,100]}]		[]	[]			U.S. looking to loan AstraZeneca COVID-19 vaccine doses to Canada and Mexico https://t.co/2uIVgYxiOA (via CBS News)â€¦ https://t.co/wnh3AYW5Tp	102.0	True	full
294756	294756	60544c344d8cca00388a69f8	2021-03-19 07:01:03	[]	[]	Thu Mar 18 18:21:28 +0000 2021	[]	[{"url":"https://t.co/IYWO6umov7","expanded_url":"https://www.bloomberg.com/news/articles/2021-03-18/biden-weighs-plan-to-send-4-million-vaccines-to-mexico-canada","display_url":"bloomberg.com/news/articles/â€¦","indices":[245,268]}]	The U.S. (which has given 34.1 vaccine shots / 100 people so far) plans to send send: ðŸ‘‰ 2.5 million shots to Mexico (which has given 3.6 shots / 100 people so far) ðŸ‘‰1.5 million shots to Canada (which has given 9.0 shots / 100 people so far). https://t.co/IYWO6umov7	54703.0	RT @josh_wingrove: The U.S. (which has given 34.1 vaccine shots / 100 people so far) plans to send send: ðŸ‘‰ 2.5 million shots to Mexico (whâ€¦	25.0	True	full
294757	294757	60544c344d8cca00388a69fe	2021-03-19 07:01:03	[]	[]	Thu Mar 18 07:15:04 +0000 2021	[]	[{"url":"https://t.co/i8Vh5xR6lU","expanded_url":"http://bit.ly/38U1juF","display_url":"bit.ly/38U1juF","indices":[127,150]}]	Washington's famous Bavarian town LeavenworthÂ is canceling its annual Oktoberfest in 2021 as the COVID-19 pandemic continues.â€‹ https://t.co/i8Vh5xR6lU	139473.0	RT @Q13FOX: Washington's famous Bavarian town LeavenworthÂ is canceling its annual Oktoberfest in 2021 as the COVID-19 pandemic continues.â€‹â€¦	211.0	True	full
294758	294758	60544c344d8cca00388a6a10	2021-03-19 07:01:03	[{"text":"vaccines","indices":[65,74]},{"text":"Slovakia","indices":[109,118]}]	[{"url":"https://t.co/RrbOuW7GyV","expanded_url":"https://spectator.sme.sk/c/22619937/has-slovakia-failed-to-order-millions-of-available-pfizer-vaccines-health-ministry-refutes-claim.html","display_url":"spectator.sme.sk/c/22619937/hasâ€¦","indices":[243,266]}]		[]	[]			The Health Ministry could have ordered 3 million Pfizer/BioNTech #vaccines, the most popular among people inâ€¦ https://t.co/G1aG8j18RE	4622.0	True	full
294759	294759	60544c344d8cca00388a6a1e	2021-03-19 07:01:03	[]	[]	Thu Mar 18 19:30:08 +0000 2021	[]	[{"url":"https://t.co/Kja81JFMvW","expanded_url":"http://ancientrome.ru","display_url":"ancientrome.ru","indices":[117,140]}]	Dionysos riding on a panther. Floor mosaic. Period: Ca. 120â€”80 BC. Delos, Greece, House of the Masks. (Photo Credit: https://t.co/Kja81JFMvW) https://t.co/D6NkhwNAp2	174696.0	RT @archaeologyart: Dionysos riding on a panther. Floor mosaic. Period: Ca. 120â€”80 BC. Delos, Greece, House of the Masks. (Photo Credit: htâ€¦	633.0	True	full
294760	294760	60544c344d8cca00388a6a26	2021-03-19 07:01:03	[{"text":"LakeMichigan","indices":[220,233]},{"text":"Timelapse","indices":[234,244]},{"text":"Sunsets","indices":[245,253]}]	[{"url":"https://t.co/0rU5NZEIpM","expanded_url":"http://www.scootercam.net","display_url":"scootercam.net","indices":[257,280]}]		[]	[]			At 3:00 AM it's dry and 28 degrees along the Lake Michigan shore. Wind NNE at 2.0 mph. Pressure rising slowly at 29â€¦ https://t.co/VasWa23GJ7	373.0	True	full
294761	294761	60544c344d8cca00388a6a2e	2021-03-19 07:01:03	[{"text":"Covid19","indices":[5,13]}]	[{"url":"https://t.co/gBeeVzVvrs","expanded_url":"https://uni.cf/30RSIEk","display_url":"uni.cf/30RSIEk","indices":[235,258]}]		[]	[]			ðŸ’•The #Covid19 pandemic may have contributed to an additional 239,000 child &amp; maternal#deaths in#SouthAsia. Learnâ€¦ https://t.co/NH9t0l6hUj	182.0	True	full
294762	294762	60544c344d8cca00388a6a32	2021-03-19 07:01:03	[]	[{"url":"https://t.co/aWuN4VR0TF","expanded_url":"http://dlvr.it/RvxHQ0","display_url":"dlvr.it/RvxHQ0","indices":[100,123]}]		[]	[]			Coronavirus 18 de marzo. MÃ©xico suma 196 mil 606 muertes por Covid-19 | El Universal - El Universalâ€¦ https://t.co/D9C1J55C6O	96.0	True	full
294763	294763	60544c354d8cca00388a6a42	2021-03-19 07:01:03	[]	[{"url":"https://t.co/c3Pz3JsbJp","expanded_url":"https://twitter.com/yurijie_/status/1367009067990835205?s=20","display_url":"twitter.com/yurijie_/statuâ€¦","indices":[159,182]}]		[]	[]			@CannedxAir Hey there! I'm open for emotes commissions for $15 per emote! And I also got bundles, check out my commâ€¦ https://t.co/hp1PB0V4IQ	618.0	True	full
294764	294764	60544c354d8cca00388a6a4a	2021-03-19 07:01:03	[{"text":"SPELLINGBEE","indices":[0,12]},{"text":"nytsb","indices":[205,211]},{"text":"nytbee","indices":[212,219]},{"text":"hivemind","indices":[220,229]},{"text":"nytspellingbee","indices":[230,245]}]	[{"url":"https://t.co/DczClLOtZt","expanded_url":"https://shunn.net/1046","display_url":"shunn.net/1046","indices":[98,121]},{"url":"https://t.co/mf5tRg0t1U","expanded_url":"https://shunn.net/donate","display_url":"shunn.net/donate","indices":[135,158]},{"url":"https://t.co/xRadBQS0ni","expanded_url":"https://shunn.net/glossary","display_url":"shunn.net/glossary","indices":[180,203]}]		[]	[]			#SPELLINGBEE HINTS March 19, 2021 N / A L O P R U Words: 30 Score: 112 Pangrams: 1 More Hints:â€¦ https://t.co/x97rKlxBZw	3566.0	True	full
294765	294765	60544c354d8cca00388a6a4c	2021-03-19 07:01:03	[]	[{"url":"https://t.co/K6PMSWAwP0","expanded_url":"http://hrw.org/news/2021/03/","display_url":"hrw.org/news/2021/03/","indices":[257,280]}]		[]	[]			The Myanmar military is making it harder for people to report on its mounting atrocities. In addition to the nightlâ€¦ https://t.co/yDNa1m5qNI	213.0	True	full
294766	294766	60544c354d8cca00388a6a60	2021-03-19 07:01:03	[]	[{"url":"https://t.co/r0SaJ4pjAI","expanded_url":"http://dlvr.it/RvxHQQ","display_url":"dlvr.it/RvxHQQ","indices":[94,117]}]		[]	[]			Coronavirus en EE.UU.: cÃ³mo ser hispano, de raza negra o pobre afecta al acceso a las vacunasâ€¦ https://t.co/U60EG5d94Y	137.0	True	full
294767	294767	60544c354d8cca00388a6a68	2021-03-19 07:01:04	[]	[]	Fri Mar 19 02:29:54 +0000 2021	[]	[{"url":"https://t.co/yrdmC5gLNQ","expanded_url":"https://interc.pt/2P0YWz7","display_url":"interc.pt/2P0YWz7","indices":[167,190]}]	I think we all collectively knew this was coming but it doesn't make it any easier to stomach. Drugmakers promise investors theyâ€™ll soon hike Covid-19 vaccine prices https://t.co/yrdmC5gLNQ	3421.0	RT @GothBotAlice: I think we all collectively knew this was coming but it doesn't make it any easier to stomach. Drugmakers promise investâ€¦	17.0	True	full
294768	294768	60544c354d8cca00388a6a78	2021-03-19 07:01:04	[]	[{"url":"https://t.co/dw83D8GHPy","expanded_url":"http://dlvr.it/RvxHRv","display_url":"dlvr.it/RvxHRv","indices":[107,130]}]		[]	[]			**Press release** Interim forecast for the Finnish economy: growth will strengthen as the pandemic recedesâ€¦ https://t.co/fxCOZWpQkE	12192.0	True	full
294769	294769	60544c354d8cca00388a6a7a	2021-03-19 07:01:04	[]	[]	Fri Mar 19 07:00:49 +0000 2021	[{"text":"hawaiiairports","indices":[88,103]},{"text":"hawaii","indices":[104,111]},{"text":"maui","indices":[112,117]},{"text":"kauai","indices":[118,124]},{"text":"bigisland","indices":[125,135]},{"text":"covid19","indices":[136,144]},{"text":"coronavirus","indices":[145,157]},{"text":"hawaiidepartmentoftransportation","indices":[158,191]},{"text":"stopcoronavirus","indices":[192,208]},{"text":…	[{"url":"https://t.co/5Dx0siCjC6","expanded_url":"https://hidot.hawaii.gov/airports/covid-19/","display_url":"hidot.hawaii.gov/airports/covidâ€¦","indices":[64,87]}]	HAWAII AIRPORTS CORONAVIRUS (COVID-19) UPDATES &amp; GUIDELINES https://t.co/5Dx0siCjC6 #hawaiiairports #hawaii #maui #kauai #bigisland #covid19 #coronavirus #hawaiidepartmentoftransportation #stopcoronavirus #travel #travelingtohawaii #pandemic #hawaiiairports #visitinghawaii https://t.co/9T6fuZx9cn	816.0	RT @freemauicoupons: HAWAII AIRPORTS CORONAVIRUS (COVID-19) UPDATES &amp; GUIDELINES https://t.co/5Dx0siCjC6 #hawaiiairports #hawaii #maui #kauâ€¦	3796.0	True	full
294770	294770	60544c354d8cca00388a6a80	2021-03-19 07:01:04	[]	[]	Fri Mar 19 06:49:12 +0000 2021	[{"text":"CornitosWithMyntra","indices":[102,121]}]	[{"url":"https://t.co/3WjZZPBe8u","expanded_url":"https://yourstory.com/2021/03/cornitos-teams-myntra-retail-discounts-digital-experience","display_url":"yourstory.com/2021/03/cornitâ€¦","indices":[122,145]}]	Cornitos and Myntra are giving an awesome offer! Flat 15% off on Myntra when you buy Cornitos Nachos! #CornitosWithMyntra https://t.co/3WjZZPBe8u	3569.0	RT @_Aawarahun: Cornitos and Myntra are giving an awesome offer! Flat 15% off on Myntra when you buy Cornitos Nachos! #CornitosWithMyntra hâ€¦	0.0	True	full
294771	294771	60544c354d8cca00388a6a98	2021-03-19 07:01:04	[]	[{"url":"https://t.co/9gUBffIVEo","expanded_url":"http://dlvr.it/RvxHV5","display_url":"dlvr.it/RvxHV5","indices":[123,146]}]		[]	[]			No-shows for COVID-19 vaccine appointments in Alaska are adding some strain but little waste so far - Anchorage Daiâ€¦ https://t.co/HRkoFDNGZ6	126.0	True	full
294772	294772	60544c364d8cca00388a6aae	2021-03-19 07:01:05	[{"text":"IDT","indices":[109,113]},{"text":"IDTAustralia","indices":[114,127]},{"text":"ASX","indices":[128,132]},{"text":"ausbiz","indices":[133,140]},{"text":"smallcaps","indices":[141,151]},{"text":"microcaps","indices":[152,162]},{"text":"ausstocks","indices":[163,173]}]	[{"url":"https://t.co/UHxHrT5Dw9","expanded_url":"https://newswires.com.au/s/A0L","display_url":"newswires.com.au/s/A0L","indices":[85,108]}]		[]	[]			$IDT IDT looks to manufacture COVID-19 vaccines on-shore (via businessnewsaustralia) https://t.co/UHxHrT5Dw9 #IDTâ€¦ https://t.co/HNByOyV4Dz	1999.0	True	full
294773	294773	60544c364d8cca00388a6ab6	2021-03-19 07:01:05	[]	[{"url":"https://t.co/1TZkiOso97","expanded_url":"https://parkinsonsdisease.net/clinical/melanoma-skin-cancer-link/","display_url":"parkinsonsdisease.net/clinical/melanâ€¦","indices":[152,175]},{"url":"https://t.co/zdjJaGyBUR","expanded_url":"https://www.nhs.uk/conditions/melanoma-skin-cancer/","display_url":"nhs.uk/conditions/melâ€¦","indices":[199,222]}]		[]	[]			Most useful pd and melanoma article Iâ€™ve found so far (still would like an actual person to talk on this and what iâ€¦ https://t.co/cLgbGv4dQn	308.0	True	full
294774	294774	60544c364d8cca00388a6adc	2021-03-19 07:01:05	[]	[]	Thu Mar 18 22:30:16 +0000 2021	[]	[{"url":"https://t.co/Rh1f53cEh2","expanded_url":"https://www.politico.com/news/2021/03/18/democratics-10-million-ad-campaign-biden-477062","display_url":"politico.com/news/2021/03/1â€¦","indices":[219,242]}]	Labor and progressive organizations are banding together to launch a $10 million ad blitz pressuring the Biden administration to swiftly embrace a big infrastructure, jobs and manufacturing package as its next priority https://t.co/Rh1f53cEh2	4504672.0	RT @politico: Labor and progressive organizations are banding together to launch a $10 million ad blitz pressuring the Biden administrationâ€¦	3590.0	True	full
294775	294775	60544c364d8cca00388a6ade	2021-03-19 07:01:05	[]	[{"url":"https://t.co/KjbIvWylB1","expanded_url":"https://amzn.to/3iqW6wW","display_url":"amzn.to/3iqW6wW","indices":[157,180]}]		[]	[]			K&amp;F Concept-Anillo Luz LED 9cm con Soporte para MÃ³viles/Control Remoto/ 3 Modos de Luz/10 Bri ðŸ’° Precio: 15.99â‚¬ (Aâ€¦ https://t.co/WWEFpWl9hO	3.0	True	full
294776	294776	60544c364d8cca00388a6af2	2021-03-19 07:01:05	[]	[{"url":"https://t.co/oTb2WQE86x","expanded_url":"https://www.tes.com/magazine/england/2021-03-19-england?utm_campaign=SUBS-0062&utm_content=tes-19-special&utm_source=external-site&utm_medium=social","display_url":"tes.com/magazine/englaâ€¦","indices":[231,254]}]		[]	[]			In the past 12 months, school staff have performed heroics in keeping education going amid a pandemic. We decidedâ€¦ https://t.co/AFTukBTDkS	9891.0	True	full
294777	294777	60544c374d8cca00388a6b1a	2021-03-19 07:01:06	[]	[{"url":"https://t.co/H8j8aeRVqb","expanded_url":"https://www.tes.com/magazine/article/pandemic-pressure-theres-been-no-switch-school-leaders","display_url":"tes.com/magazine/articâ€¦","indices":[139,162]}]		[]	[]			It includes: A brave and honest account of leading a school in the past 12 months - and the trauma of being 'alwayâ€¦ https://t.co/G35coeiWKJ	9891.0	True	full
294778	294778	60544c374d8cca00388a6b32	2021-03-19 07:01:06	[]	[]	Fri Mar 19 05:18:20 +0000 2021	[]	[{"url":"https://t.co/1wIC3dd9Zf","expanded_url":"https://www.sueddeutsche.de/bayern/corona-bayern-news-inzidenz-rki-100-1.5235617","display_url":"sueddeutsche.de/bayern/corona-â€¦","indices":[223,246]}]	In Bayern ist der landesweite Inzidenzwert auf mehr als 100 gestiegen. In mindestens 40 Kreisen und StÃ¤dten mÃ¼ssen kommende Woche alle Schulen und Kitas geschlossen bleiben. Alle Corona-Meldungen aus Bayern im Ãœberblick: https://t.co/1wIC3dd9Zf	47896.0	RT @SZ_Bayern: In Bayern ist der landesweite Inzidenzwert auf mehr als 100 gestiegen. In mindestens 40 Kreisen und StÃ¤dten mÃ¼ssen kommendeâ€¦	963.0	True	full
294779	294779	60544c374d8cca00388a6b36	2021-03-19 07:01:06	[]	[]	Thu Mar 11 17:45:23 +0000 2021	[]	[{"url":"https://t.co/SYKkqzRHO2","expanded_url":"https://www.reuters.com/article/health-coronavirus-italy-astrazeneca-sou/update-1-italy-bans-astrazeneca-batch-following-two-deaths-in-sicily-source-idUSL8N2L95KL","display_url":"reuters.com/article/healthâ€¦","indices":[233,256]}]	OUPS! J'ai oubliÃ© de citer l'ITALIE qui a POURTANT AUSSI retirÃ© le fameux lot suite Ã 2 dÃ©cÃ¨s. Pauvres familles... Cependant cet oubli va peut-Ãªtre me valoir une autre reprise dans les grands medias @lci @franceinfo @AfpFactuel â�“â�“â�“ https://t.co/SYKkqzRHO2	30999.0	RT @CaudeHenrion: OUPS! J'ai oubliÃ© de citer l'ITALIE qui a POURTANT AUSSI retirÃ© le fameux lot suite Ã 2 dÃ©cÃ¨s. Pauvres familles... Cepenâ€¦	120.0	True	full
294780	294780	60544c374d8cca00388a6b40	2021-03-19 07:01:06	[]	[]	Fri Mar 19 01:44:00 +0000 2021	[{"text":"masks","indices":[57,63]},{"text":"plastic","indices":[82,90]}]	[{"url":"https://t.co/lN98wswqeF","expanded_url":"https://www.foxnews.com/health/coronavirus-face-masks-next-plastic-problem-study","display_url":"foxnews.com/health/coronavâ€¦","indices":[254,277]}]	"The researchers pointed to concerns that the disposable #masks, not unlike other #plastic debris, could accumulate and release harmful chemical and biological substances, such as bisphenol A, heavy metals, and other pathogenic micro-organisms." @CDCgov https://t.co/lN98wswqeF	7224.0	RT @avoiceforchoice: "The researchers pointed to concerns that the disposable #masks, not unlike other #plastic debris, could accumulate anâ€¦	2.0	True	full
294781	294781	60544c374d8cca00388a6b46	2021-03-19 07:01:06	[]	[]	Fri Mar 19 06:21:00 +0000 2021	[{"text":"D_CRUNCH","indices":[88,97]},{"text":"ë””í�¬ëŸ°ì¹˜","indices":[98,103]},{"text":"í˜„ì˜¤","indices":[105,108]},{"text":"ì°¬ì˜�","indices":[109,112]},{"text":"MIXTAPE","indices":[113,121]},{"text":"ê±°ìš¸","indices":[122,125]}]	[{"url":"https://t.co/sL2C48l8Ou","expanded_url":"https://soundcloud.com/korea-aig/hyun-oh-with-cy","display_url":"soundcloud.com/korea-aig/hyunâ€¦","indices":[63,86]}]	[ðŸŽµD-CRUNCH] 2021.03.19 15:19(Fri.) Hyun Oh - ê±°ìš¸( with. CY ) â–¶https://t.co/sL2C48l8Ou #D_CRUNCH #ë””í�¬ëŸ°ì¹˜ #í˜„ì˜¤ #ì°¬ì˜� #MIXTAPE #ê±°ìš¸ https://t.co/OvDNdXBcnt	32153.0	RT @DIA_CRUNCH: [ðŸŽµD-CRUNCH] 2021.03.19 15:19(Fri.) Hyun Oh - ê±°ìš¸( with. CY ) â–¶https://t.co/sL2C48l8Ou #D_CRUNCH #ë””í�¬ëŸ°ì¹˜ #í˜„ì˜¤ #ì°¬ì˜� #MIXTAPE #â€¦	132.0	True	full
294782	294782	60544c384d8cca00388a6b4a	2021-03-19 07:01:06	[]	[]	Fri Mar 19 06:53:22 +0000 2021	[{"text":"COVID19be","indices":[45,55]},{"text":"weblab","indices":[114,121]}]	[{"url":"https://t.co/juqcjMWDKJ","expanded_url":"https://grand-angle.lavenir.net/les-ados-face-a-la-crise-du-covid/","display_url":"grand-angle.lavenir.net/les-ados-face-â€¦","indices":[255,278]}]	Les tÃ©moignages de 8 ados face Ã la crise du #COVID19be. SignÃ© @BenoitRobaye et mis en web par @ezekiel_be (team #weblab de @lavenir_net) InspirÃ© du super boulot de @robin_prudent et la team @franceinfo sur les jeunes amÃ©ricains lors de l'Ã©lection US. https://t.co/juqcjMWDKJ	4248.0	RT @arnaudwery: Les tÃ©moignages de 8 ados face Ã la crise du #COVID19be. SignÃ© @BenoitRobaye et mis en web par @ezekiel_be (team #weblab dâ€¦	215.0	True	full
294783	294783	60544c384d8cca00388a6b4c	2021-03-19 07:01:06	[]	[]	Fri Mar 19 06:41:04 +0000 2021	[{"text":"CoronavirusPandemic","indices":[73,93]},{"text":"confinement3","indices":[94,107]},{"text":"Friday","indices":[108,115]},{"text":"AstraZenaca","indices":[116,128]}]	[{"url":"https://t.co/oBhrSlUsyy","expanded_url":"https://ilkha.com/english/health-life/coronavirus-worldwide-the-number-of-confirmed-cases-reaches-122-392-882-12321","display_url":"ilkha.com/english/healthâ€¦","indices":[129,152]}]	Coronavirus worldwide: The number of confirmed cases reaches 122,392,882 #CoronavirusPandemic #confinement3 #Friday #AstraZenaca https://t.co/oBhrSlUsyy https://t.co/9d7ppZDiO9	4717.0	RT @IlkhaAgency: Coronavirus worldwide: The number of confirmed cases reaches 122,392,882 #CoronavirusPandemic #confinement3 #Friday #Astraâ€¦	388.0	True	full
294784	294784	60544c384d8cca00388a6b56	2021-03-19 07:01:06	[]	[]	Fri Mar 19 06:45:13 +0000 2021	[]	[{"url":"https://t.co/vD3SgZwTOM","expanded_url":"https://n.news.naver.com/entertain/article/312/0000474707","display_url":"n.news.naver.com/entertain/artiâ€¦","indices":[220,243]}]	tvN drama 'Mouse' starring Lee Seung Gi and Park Ju Hyun recorded its highest rating so far with episode 6 Nationwide: - Average 6.7% - Highest 7.4% In Seoul metropolitan area: - Average 7.5% - Highest 8.6% Source: https://t.co/vD3SgZwTOM https://t.co/27azlXhRD7	371276.0	RT @theseoulstory: tvN drama 'Mouse' starring Lee Seung Gi and Park Ju Hyun recorded its highest rating so far with episode 6 Nationwide:â€¦	327.0	True	full
294785	294785	60544c384d8cca00388a6b7a	2021-03-19 07:01:07	[]	[]	Thu Mar 18 13:44:29 +0000 2021	[{"text":"RajyaSabha","indices":[18,29]},{"text":"AndhraPradesh","indices":[173,187]}]	[{"url":"https://t.co/7VrSFlTOqS","expanded_url":"https://telugu.news18.com/news/politics/central-government-allotted-rs-9000-crores-to-andhra-pradesh-under-pmay-urban-housing-scheme-and-union-minister-answered-to-mp-parimal-nathwani-question-prn-gnt-803350.html","display_url":"telugu.news18.com/news/politics/â€¦","indices":[255,278]}]	In response to my #RajyaSabha question, @HardeepSPuri informed that under Pradhan Mantri Awas Yojana-Urban (PMAY-U) scheme, Center has provided assistance of Rs 9,311 Cr to #AndhraPradesh. Out of the total sanctioned 110 lakh houses, 20,28,899 are in AP. https://t.co/7VrSFlTOqS https://t.co/nfR5K204iX	328830.0	RT @mpparimal: In response to my #RajyaSabha question, @HardeepSPuri informed that under Pradhan Mantri Awas Yojana-Urban (PMAY-U) scheme,â€¦	0.0	True	full
294786	294786	60544c384d8cca00388a6b84	2021-03-19 07:01:07	[]	[{"url":"https://t.co/OUfColMojP","expanded_url":"https://www.vea.global/el-salvador-cumple-un-ano-en-pandemia-entre-senalamientos-y-respaldo-a-bukele/","display_url":"vea.global/el-salvador-cuâ€¦","indices":[146,169]}]		[]	[]			El Salvador cumpliÃ³ un aÃ±o desde que se detectÃ³ su primer caso de la covid-19, perÃ­odo en el que oficialmente falleâ€¦ https://t.co/9EEX52RmJC	125.0	True	full
294787	294787	60544c384d8cca00388a6b8a	2021-03-19 07:01:07	[{"text":"aircraft","indices":[27,36]},{"text":"airworthiness","indices":[80,94]},{"text":"data","indices":[95,100]},{"text":"Aircraft","indices":[118,127]},{"text":"Data","indices":[128,133]},{"text":"airlines","indices":[163,172]},{"text":"lessors","indices":[174,182]},{"text":"MRO","indices":[187,191]},{"text":"aircraft","indices":[212,221]},{"text":"int","indices":[251,255]}]	[{"url":"https://t.co/Y5mF2XfDor","expanded_url":"https://lnkd.in/dNfDY-t","display_url":"lnkd.in/dNfDY-t","indices":[256,279]}]		[]	[]			Operating and/or owning an #aircraft also means being responsible to manage its #airworthiness #data. Learn how EXSâ€¦ https://t.co/qNjZfknyu6	108.0	True	full
294788	294788	60544c384d8cca00388a6b8c	2021-03-19 07:01:07	[]	[]	Thu Mar 18 17:20:25 +0000 2021	[]	[{"url":"https://t.co/tG1dEjLaLE","expanded_url":"https://nyti.ms/3cLTk3V","display_url":"nyti.ms/3cLTk3V","indices":[138,161]}]	Breaking News: The U.S. is sending millions of surplus doses of the AstraZeneca coronavirus vaccine to Mexico and Canada, officials said. https://t.co/tG1dEjLaLE	49642564.0	RT @nytimes: Breaking News: The U.S. is sending millions of surplus doses of the AstraZeneca coronavirus vaccine to Mexico and Canada, offiâ€¦	284.0	True	full
294789	294789	60544c384d8cca00388a6b98	2021-03-19 07:01:07	[]	[]	Thu Mar 18 07:18:13 +0000 2021	[{"text":"FijezaYa","indices":[137,146]},{"text":"OpesNo","indices":[147,154]}]	[{"url":"https://t.co/yI6rBW41LN","expanded_url":"https://elpais.com/economia/2021-03-18/el-gobierno-se-compromete-en-bruselas-a-acometer-una-reforma-legislativa-en-seis-meses-para-reducir-la-temporalidad-en-el-sector-publico.html","display_url":"elpais.com/economia/2021-â€¦","indices":[155,178]}]	Veremos a quÃ© se compromete â�¦@sanchezcastejonâ�© y â�¦@miquelicetaâ�©. De momento estÃ¡n alargando la agonÃ­a de 800000 empleados y sus familias #FijezaYa #OpesNo https://t.co/yI6rBW41LN	933.0	RT @InterinoAytosvq: Veremos a quÃ© se compromete â�¦@sanchezcastejonâ�© y â�¦@miquelicetaâ�©. De momento estÃ¡n alargando la agonÃ­a de 800000 empleaâ€¦	229.0	True	full
294790	294790	60544c394d8cca00388a6baa	2021-03-19 07:01:07	[]	[]	Fri Mar 19 06:55:56 +0000 2021	[{"text":"EXO","indices":[153,157]},{"text":"ì—‘ì†Œ","indices":[158,161]},{"text":"SEHUN","indices":[162,168]},{"text":"ì„¸í›ˆ","indices":[169,172]},{"text":"ì˜¤ì„¸í›ˆ","indices":[173,177]}]	[{"url":"https://t.co/1e2id0okRL","expanded_url":"https://instagram.com/stories/somebymi/2532642556516482216","display_url":"instagram.com/stories/somebyâ€¦","indices":[52,75]},{"url":"https://t.co/MEEuMlLsO8","expanded_url":"https://instagram.com/stories/somebymi/2532642549419691651","display_url":"instagram.com/stories/somebyâ€¦","indices":[79,102]},{"url":"https://t.co/v8HvwsL2Wm","expanded_ur…	210319 somebymi InstaStory. SEHUN Ã— SOME BY MI ðŸ‘‰ðŸ�» https://t.co/1e2id0okRL ðŸ‘‰ðŸ�» https://t.co/MEEuMlLsO8 https://t.co/v8HvwsL2Wm https://t.co/N7lXy13UIK #EXO #ì—‘ì†Œ #SEHUN #ì„¸í›ˆ #ì˜¤ì„¸í›ˆ @weareoneEXO @exoonearewe https://t.co/CIdxo5QbbL	215161.0	RT @EXOXOXOID: 210319 somebymi InstaStory. SEHUN Ã— SOME BY MI ðŸ‘‰ðŸ�» https://t.co/1e2id0okRL ðŸ‘‰ðŸ�» https://t.co/MEEuMlLsO8 https://t.co/v8HvwsLâ€¦	764.0	True	full
294791	294791	60544c394d8cca00388a6bb6	2021-03-19 07:01:07	[]	[]	Fri Mar 19 05:46:28 +0000 2021	[]	[{"url":"https://t.co/eF19PsMl89","expanded_url":"https://secure.actblue.com/donate/rubiocovid?refcode=RACRE&amount=25&recurring=1","display_url":"secure.actblue.com/donate/rubiocoâ€¦","indices":[216,239]}]	Florida will be a much better place to visit when the pandemic is over and this bumbling buffoon Marco Rubio is gone. He voted against COVID Relief. Floridians should vote him OUT. Your RT and small donation helps! https://t.co/eF19PsMl89	900685.0	RT @mmpadellan: Florida will be a much better place to visit when the pandemic is over and this bumbling buffoon Marco Rubio is gone. He vâ€¦	221.0	True	full
294792	294792	60544c394d8cca00388a6bbc	2021-03-19 07:01:08	[]	[]	Fri Mar 19 07:00:01 +0000 2021	[{"text":"ICYMI","indices":[2,8]}]	[{"url":"https://t.co/HMxIAMcNur","expanded_url":"https://airwaysmag.com/industry/innovation/falko-invests-in-electric-aviation-group/","display_url":"airwaysmag.com/industry/innovâ€¦","indices":[177,200]}]	ðŸ’¡ #ICYMI | British aircraft asset management company Falko has announced an investment in Electric Aviation Group (EAG) as part of its stakes in regional electric aircraft. ðŸ”—: https://t.co/HMxIAMcNur https://t.co/FZ87JHS63v	77330.0	RT @airwaysmagazine: ðŸ’¡ #ICYMI | British aircraft asset management company Falko has announced an investment in Electric Aviation Group (EAGâ€¦	601.0	True	full
294793	294793	60544c394d8cca00388a6bc8	2021-03-19 07:01:08	[]	[]	Fri Mar 19 06:50:03 +0000 2021	[{"text":"Relatos","indices":[31,39]},{"text":"romance","indices":[50,58]},{"text":"paranormal","indices":[59,70]},{"text":"acciÃ³n","indices":[72,79]},{"text":"humor","indices":[81,87]},{"text":"terror","indices":[105,112]},{"text":"book","indices":[175,180]},{"text":"gratis","indices":[181,188]},{"text":"kindleunlimited","indices":[189,205]},{"text":"libros","indices":[206,213]},{"text":"eBook"…	[{"url":"https://t.co/QlhpNocTeM","expanded_url":"http://ow.ly/dUB950AKrkL","display_url":"ow.ly/dUB950AKrkL","indices":[149,172]}]	Serie de relatos de Kassfinol: #Relatos largos de #romance #paranormal, #acciÃ³n, #humor negro y otros de #terror Lee sus primeros capÃ­tulos aquÃ­: ðŸ‘� https://t.co/QlhpNocTeM #book #gratis #kindleunlimited #libros #eBook #novela #literatura #leer #Amazon https://t.co/jjh8roawkQ	13650.0	RT @Kassfinol: Serie de relatos de Kassfinol: #Relatos largos de #romance #paranormal, #acciÃ³n, #humor negro y otros de #terror Lee sus priâ€¦	5778.0	True	full
294794	294794	60544c394d8cca00388a6bd6	2021-03-19 07:01:08	[]	[]	Fri Mar 19 07:00:00 +0000 2021	[{"text":"StopAdani","indices":[231,241]}]	[{"url":"https://t.co/83zF8Dqahp","expanded_url":"http://ow.ly/yDhx50E2UMp","display_url":"ow.ly/yDhx50E2UMp","indices":[257,280]}]	Responding to calls made by 30+ human rights and env. groups, Dow Jones is reviewing Adani Ports' inclusion on its coveted sustainability index. But S&amp;P Global, owner of Dow Jones, must be transparent about its review process. #StopAdani @market_forces https://t.co/83zF8Dqahp https://t.co/qieJqPG1BQ	81713.0	RT @JusticeMyanmar: Responding to calls made by 30+ human rights and env. groups, Dow Jones is reviewing Adani Ports' inclusion on its coveâ€¦	12.0	True	full
294795	294795	60544c394d8cca00388a6bd8	2021-03-19 07:01:08	[]	[]	Thu Mar 18 22:26:46 +0000 2021	[]	[{"url":"https://t.co/xMI238I5Ll","expanded_url":"https://www.thesun.co.uk/news/14385858/council-gender-neutral-title-mx/","display_url":"thesun.co.uk/news/14385858/â€¦","indices":[200,223]}]	Apparently woke Bournemouth council are poised to refer to its 395,000 residents as â€œMxâ€� instead of Mr, Mrs, Miss or Ms because feminine and masculine terms â€œreinforce historic gender stereotypesâ€�. ðŸ™„ https://t.co/xMI238I5Ll	12354.0	RT @abline11: Apparently woke Bournemouth council are poised to refer to its 395,000 residents as â€œMxâ€� instead of Mr, Mrs, Miss or Ms becauâ€¦	1236.0	True	full
294796	294796	60544c394d8cca00388a6be0	2021-03-19 07:01:08	[]	[]	Thu Mar 18 23:03:39 +0000 2021	[]	[{"url":"https://t.co/mydR6iuE0H","expanded_url":"https://twitter.com/kevindixon/status/1313527323195510784","display_url":"twitter.com/kevindixon/staâ€¦","indices":[254,277]}]	People that think that $XRP can't reach $120 this market cycle are people with the mindset that said Bitcoin will never go above $1, $100, $1K, $20K etc. People that are in Disbelief. Keep your emotions in check &amp; Keep your eyes on the Prize$$$ https://t.co/mydR6iuE0H	4167.0	RT @kevindixon: People that think that $XRP can't reach $120 this market cycle are people with the mindset that said Bitcoin will never goâ€¦	55.0	True	full
294797	294797	60544c394d8cca00388a6be8	2021-03-19 07:01:08	[{"text":"scientist","indices":[41,51]},{"text":"Pfizer","indices":[83,90]},{"text":"petition","indices":[106,115]},{"text":"COVID19","indices":[195,203]},{"text":"vaccine","indices":[204,212]}]	[{"url":"https://t.co/Z2gcPMnBSb","expanded_url":"https://www.jpost.com/health-science/the-ex-pfizer-scientist-who-became-an-anti-vax-hero-662407","display_url":"jpost.com/health-scienceâ€¦","indices":[231,254]}]		[]	[]			ðŸ’‰ Michael Yeadon, a semi-retired British #scientist &amp; former vice president of #Pfizer, co-authored a #petition toâ€¦ https://t.co/dCkmHKSGHc	487492.0	True	full
294798	294798	60544c394d8cca00388a6bf0	2021-03-19 07:01:08	[]	[{"url":"https://t.co/g0YP3iUSWa","expanded_url":"https://youtu.be/ZJZxiNxYLpc","display_url":"youtu.be/ZJZxiNxYLpc","indices":[179,202]}]		[]	[]			you owe it to yourselves and your loved ones to listen â€” to understand before you make the decision Mass Vaccinaâ€¦ https://t.co/0hboLwuG4L	3275.0	True	full
294799	294799	60544c394d8cca00388a6bf2	2021-03-19 07:01:08	[]	[]	Fri Mar 19 06:58:00 +0000 2021	[{"text":"LNPfail","indices":[267,275]}]	[{"url":"https://t.co/HFoHmX6t8F","expanded_url":"https://www.theguardian.com/p/gn62f/stw","display_url":"theguardian.com/p/gn62f/stw","indices":[242,265]}]	â€œAustralia is the worst performer on a list of the worldâ€™s 50 largest economies for â€œgreen recoveryâ€� spending to kickstart economic growth after the Covid pandemic, according to research conducted for the United Nations environment program.â€� https://t.co/HFoHmX6t8F #LNPfail	11638.0	RT @marxdeane: â€œAustralia is the worst performer on a list of the worldâ€™s 50 largest economies for â€œgreen recoveryâ€� spending to kickstart eâ€¦	799.0	True	full
294800	294800	60544c3a4d8cca00388a6bfc	2021-03-19 07:01:08	[{"text":"WNCL","indices":[212,217]}]	[{"url":"https://t.co/aT6GxmlzyD","expanded_url":"https://live.cricket.com.au/match/2733/49875/nsw-breakers-vs-queensland-fire-wncl-2021/scorecard","display_url":"live.cricket.com.au/match/2733/498â€¦","indices":[221,244]}]		[]	[]			Redmayne hits a six to win the match and fall 1 shy of her hundred. Queensland 241/2 (42.5) Redmayne 99* (110)â€¦ https://t.co/Q4VYkJFQdt	3475.0	True	full
294801	294801	60544c3a4d8cca00388a6c04	2021-03-19 07:01:09	[]	[]	Thu Mar 18 22:45:38 +0000 2021	[{"text":"COVID19","indices":[245,253]}]	[{"url":"https://t.co/ilLfKPgs2A","expanded_url":"https://www.ccomptes.fr/sites/default/files/2021-03/20210318-04-TomeI-reanimation-et-soins-critiques-en-general.pdf","display_url":"ccomptes.fr/sites/default/â€¦","indices":[256,279]}]	Nous tentons dâ€™expliquer sans relÃ¢che depuis quelques jours la question -complexe- des rÃ©as. On nous traite de Â«Â complotistesÂ Â». La Cour des Comptes publie son rapport aujourdâ€™hui. Qui dit la mÃªme chose. Mais Ã§a intÃ©resse quelquâ€™un ? @TPMP #COVID19 https://t.co/ilLfKPgs2A	33128.0	RT @DidierMaisto: Nous tentons dâ€™expliquer sans relÃ¢che depuis quelques jours la question -complexe- des rÃ©as. On nous traite de Â«Â complotâ€¦	69.0	True	full
294802	294802	60544c3a4d8cca00388a6c10	2021-03-19 07:01:09	[]	[]	Tue Mar 16 03:03:51 +0000 2021	[{"text":"ARMYMAGAZINE","indices":[6,19]}]	[{"url":"https://t.co/TVOUDI3L6m","expanded_url":"http://bit.ly/3qQOasu","display_url":"bit.ly/3qQOasu","indices":[255,278]}]	We at #ARMYMAGAZINE are excited to share that we had the pleasure of answering @weverseofficial magazine's questions about our 2020 @BTS_twt fandom experience for their new article! We hope you enjoy reading it as much as we enjoyed taking part in it!ðŸ’œ ðŸ”—https://t.co/TVOUDI3L6m https://t.co/9nXj0Qnxhz	59173.0	RT @ARMYMAGofficial: We at #ARMYMAGAZINE are excited to share that we had the pleasure of answering @weverseofficial magazine's questions aâ€¦	1.0	True	full
294803	294803	60544c3a4d8cca00388a6c1c	2021-03-19 07:01:09	[]	[]	Wed Mar 17 21:31:24 +0000 2021	[{"text":"COVID19","indices":[132,140]},{"text":"FreshEarth","indices":[252,263]}]	[{"url":"https://t.co/G7UJldTJnf","expanded_url":"https://www.theglobeandmail.com/opinion/article-the-real-cure-for-covid-is-renewing-our-fractured-relationship-with/","display_url":"theglobeandmail.com/opinion/articlâ€¦","indices":[264,287]}]	A lack of healthy, natural habitats weakens the immune systems of animals &amp; can result in a virus that can be passed to humans. #COVID19 is a symptom of an exhausted planet &amp; renewing a healthy relationship with planet Earth, is the only cure. #FreshEarth https://t.co/G7UJldTJnf	64545.0	RT @dhershiser: A lack of healthy, natural habitats weakens the immune systems of animals &amp; can result in a virus that can be passed to humâ€¦	1789.0	True	full
294804	294804	60544c3a4d8cca00388a6c22	2021-03-19 07:01:09	[]	[]	Fri Mar 19 06:25:50 +0000 2021	[]	[{"url":"https://t.co/87pHPquSdw","expanded_url":"https://www.hrw.org/news/2021/03/15/myanmar-junta-expands-crackdown-following-bloodbath","display_url":"hrw.org/news/2021/03/1â€¦","indices":[257,280]}]	The Myanmar military is making it harder for people to report on its mounting atrocities. In addition to the nightly nationwide internet shutdown, the junta is now also blocking mobile networks during the day, which most people rely on for internet access. https://t.co/87pHPquSdw https://t.co/sHTZRhhbMf	455092.0	RT @KenRoth: The Myanmar military is making it harder for people to report on its mounting atrocities. In addition to the nightly nationwidâ€¦	50.0	True	full
294805	294805	60544c3a4d8cca00388a6c2e	2021-03-19 07:01:09	[]	[{"url":"https://t.co/OkT9l2qLw6","expanded_url":"https://bit.ly/3lvT3pZ","display_url":"bit.ly/3lvT3pZ","indices":[150,173]}]		[]	[]			Join customer experience author and practitioner Ken Hughes to explore how the experiences you deliver now will beâ€¦ https://t.co/qS0l8Qw0pk	80.0	True	full
294806	294806	60544c3b4d8cca00388a6c54	2021-03-19 07:01:09	[]	[]	Fri Mar 19 04:00:24 +0000 2021	[{"text":"Nacional","indices":[0,9]}]	[{"url":"https://t.co/bHCrpRZmtD","expanded_url":"http://bit.ly/3luwtOk","display_url":"bit.ly/3luwtOk","indices":[218,241]}]	#Nacional El ministerio de Salud confirmÃ³ que el alcalde de Villa Canales, Julio MarroquÃ­n, fue vacunado contra el COVID-19, por lo que se iniciarÃ¡ una investigaciÃ³n en la DirecciÃ³n de Ã�rea de Salud de Guatemala Sur. https://t.co/bHCrpRZmtD	818022.0	RT @el_Periodico: #Nacional El ministerio de Salud confirmÃ³ que el alcalde de Villa Canales, Julio MarroquÃ­n, fue vacunado contra el COVID-â€¦	183.0	True	full
294807	294807	60544c3b4d8cca00388a6c56	2021-03-19 07:01:09	[]	[]	Thu Mar 18 21:09:41 +0000 2021	[]	[{"url":"https://t.co/K4LvnSkb39","expanded_url":"https://revoluciontrespuntocero.mx/?p=389781","display_url":"revoluciontrespuntocero.mx/?p=389781","indices":[186,209]}]	Pese a efectos de la pandemia, MÃ©xico resiste y retiene el cuarto lugar mundial en exportaciÃ³n de autos Los paÃ­ses que estÃ¡n adelante Ãºnicamente son Alemania, JapÃ³n y Estados Unidos. https://t.co/K4LvnSkb39 vÃ­a @revolucion3_0	11021.0	RT @malepfranco: Pese a efectos de la pandemia, MÃ©xico resiste y retiene el cuarto lugar mundial en exportaciÃ³n de autos Los paÃ­ses que eâ€¦	609.0	True	full
294808	294808	60544c3b4d8cca00388a6c68	2021-03-19 07:01:09	[{"text":"BTC","indices":[12,16]},{"text":"betfurysuccess","indices":[197,212]}]	[{"url":"https://t.co/562cf6YWa9","expanded_url":"https://betfury.io/boxes/all?r=605049368ba80b590916d0ae","display_url":"betfury.io/boxes/all?r=60â€¦","indices":[173,196]}]		[]	[]			ðŸ’¸ Earn free #BTC and multiply crypto up to 15% monthly with @betfury_io BOXes ðŸ“¦ Enjoy the easy way to get cryptocurâ€¦ https://t.co/NsUnkW3UDR	9.0	True	full
294809	294809	60544c3b4d8cca00388a6c70	2021-03-19 07:01:09	[]	[{"url":"https://t.co/DYPiodOUqQ","expanded_url":"https://www.spreaker.com/user/8955881/3-18-21-truth-honor-integrity-show","display_url":"spreaker.com/user/8955881/3â€¦","indices":[0,23]}]		[]	[]			https://t.co/DYPiodOUqQ 21:00 gun control; 105:40 COVID-19, 22:40 Zionist, 69:30 Hebrew 75:30 Anu-nnaki; 34:55 Eastâ€¦ https://t.co/D880x9Sxmq	80.0	True	full
294810	294810	60544c3b4d8cca00388a6c76	2021-03-19 07:01:09	[]	[]	Wed Mar 17 18:02:06 +0000 2021	[{"text":"artificialintelligence","indices":[34,57]},{"text":"AIinhealthcare","indices":[233,248]},{"text":"healthcare","indices":[249,260]},{"text":"deeplearning","indices":[262,275]}]	[{"url":"https://t.co/FOfyoxWiOd","expanded_url":"http://ow.ly/NtHl50DZAnB","display_url":"ow.ly/NtHl50DZAnB","indices":[209,232]}]	Nine in ten hospitals now have an #artificialintelligence strategy in place, and 75% of healthcare executives believe# AI initiatives are more critical now because of the pandemic - a 47% increase from 2019. https://t.co/FOfyoxWiOd #AIinhealthcare #healthcare #deeplearning	866.0	RT @AIDynamics_Inc: Nine in ten hospitals now have an #artificialintelligence strategy in place, and 75% of healthcare executives believe#â€¦	898.0	True	full
294811	294811	60544c3b4d8cca00388a6c8a	2021-03-19 07:01:10	[{"text":"CoronaNews","indices":[0,11]},{"text":"Covid19","indices":[12,20]},{"text":"Pandemic","indices":[21,30]},{"text":"Updates","indices":[37,45]},{"text":"News","indices":[50,55]},{"text":"Corona","indices":[76,83]},{"text":"Worldwide","indices":[85,95]},{"text":"CoronaWorldwide","indices":[96,112]},{"text":"Vaccine","indices":[113,121]},{"text":"USA","indices":[122,126]},{"text":"France","…	[{"url":"https://t.co/p5KpCmQhHz","expanded_url":"https://www.bloomberg.com/news/articles/2021-03-18/biden-marks-vaccine-milestone-paris-locks-down-virus-update","display_url":"bloomberg.com/news/articles/â€¦","indices":[146,169]}]		[]	[]			#CoronaNews #Covid19 #Pandemic: Live #Updates and #News for Mar. 19, 2021 - #Corona #Worldwide #CoronaWorldwideâ€¦ https://t.co/GagE2kiVms	99.0	True	full
294812	294812	60544c3b4d8cca00388a6c8c	2021-03-19 07:01:10	[]	[{"url":"https://t.co/1rsFuJwIYP","expanded_url":"https://www.lepoint.fr/editos-du-point/sophie-coignard/vaccination-l-art-de-perdre-du-temps-19-03-2021-2418469_2134.php","display_url":"lepoint.fr/editos-du-poinâ€¦","indices":[9,32]}]		[]	[]			@LePoint https://t.co/1rsFuJwIYP l'engagement politique n'interdit pas le discernement et le recul...4 jours de dÃ©câ€¦ https://t.co/Xi0j8vpZYZ	6.0	True	full
294813	294813	60544c3b4d8cca00388a6c90	2021-03-19 07:01:10	[{"text":"Exprimidor","indices":[16,27]}]	[{"url":"https://t.co/2JclbgiuRY","expanded_url":"https://amzn.to/34RLNO4","display_url":"amzn.to/34RLNO4","indices":[153,176]}]		[]	[]			Princess 201004 #Exprimidor elÃ©ctrico de cÃ­tricos, Capacidad de 1 L, Almacenamiento de cable, ðŸ’¸ Precio: 15.99â‚¬ (Aâ€¦ https://t.co/iGyJzktrqj	196.0	True	full
294814	294814	60544c3c4d8cca00388a6caa	2021-03-19 07:01:10	[]	[{"url":"https://t.co/P6f6gVP3l8","expanded_url":"https://m.youtube.com/watch?v=bMZJiEzc2QU&feature=youtu.be","display_url":"m.youtube.com/watch?v=bMZJiEâ€¦","indices":[154,177]}]		[]	[]			@NUDIPU press conference held yesterday on the need to prioritise Persons with Disabilities in the first phase of vâ€¦ https://t.co/w9VsQSKoek	2082.0	True	full
294815	294815	60544c3c4d8cca00388a6cb4	2021-03-19 07:01:10	[]	[]	Thu Mar 18 22:11:06 +0000 2021	[{"text":"50SWOMEN","indices":[27,36]},{"text":"BackTo60","indices":[245,254]},{"text":"CEDAW","indices":[255,261]}]	[{"url":"https://t.co/casm9CUvoZ","expanded_url":"https://twitter.com/SW10etseq/status/1372469949088854017","display_url":"twitter.com/SW10etseq/statâ€¦","indices":[262,285]}]	!HYPOCRISY OF JOHNSON OVER #50SWOMEN'S PENSIONS! Boris Johnson told MPs in prime ministerâ€™s questions that the country had to â€œaddress the fundamental issue of the casual, everyday sexism and apathy that fails to address the concerns of womenâ€�. #BackTo60 #CEDAW https://t.co/casm9CUvoZ	351.0	RT @Hannah40199422: !HYPOCRISY OF JOHNSON OVER #50SWOMEN'S PENSIONS! Boris Johnson told MPs in prime ministerâ€™s questions that the countryâ€¦	572.0	True	full
294816	294816	60544c3c4d8cca00388a6cc2	2021-03-19 07:01:10	[{"text":"NHS","indices":[17,21]},{"text":"Health","indices":[187,194]},{"text":"Wellbeing","indices":[195,205]},{"text":"GreenSpacesForGood","indices":[206,225]}]	[{"url":"https://t.co/1aoylTCy1p","expanded_url":"https://www.somersetcountygazette.co.uk/news/19166695.cotford-st-luke-parish-councils-crowdfunder-save-green-space/?ref=twtrec","display_url":"somersetcountygazette.co.uk/news/19166695.â€¦","indices":[227,250]}]		[]	[]			What a shame the #NHS did not give the local community the option to purchase this field before putting it up for aâ€¦ https://t.co/s9QgCn3jR6	86.0	True	full
294817	294817	60544c3c4d8cca00388a6cca	2021-03-19 07:01:11	[]	[]	Fri Mar 19 06:54:23 +0000 2021	[]	[{"url":"https://t.co/GpHtxtrH81","expanded_url":"https://www.alwatan.com.sa/article/271281","display_url":"alwatan.com.sa/article/271281","indices":[136,159]}]	Ø³Ø¯ Ø§Ù„Ø¨Ù†Øª ÙŠØªÙ‡Ø§ÙˆÙ‰ Ø¨Ø¹Ø¯ 15 Ù‚Ø±Ù†Ø§ Ù…Ù† Ø§Ù„ØªÙ…Ø§Ø³Ùƒ - Ø¬Ø±ÙŠØ¯Ø© Ø§Ù„ÙˆØ·Ù† Ø³Ø¯ Ø§Ù„Ø¨Ù†Øª Ø§Ùˆ Ø³Ø¯ Ø§Ù„ØµÙ‡Ø¨Ø§Ø¡ Ù�ÙŠ Ù…Ù†Ø·Ù‚Ø© Ø®ÙŠØ¨Ø± Ù‡Ùˆ Ø§ÙˆÙ„ ÙˆÙ‚Ù�Ø© Ù„Ù†Ø§ Ù‡Ø°Ø§ Ø§Ù„ØµØ¨Ø§Ø­. Ø³Ø£ØªØ­Ø¯Ø« Ø¹Ù†Ù‡ Ù„Ø§Ø­Ù‚Ø§Ù‹ https://t.co/GpHtxtrH81	93933.0	RT @akuwaiz: Ø³Ø¯ Ø§Ù„Ø¨Ù†Øª ÙŠØªÙ‡Ø§ÙˆÙ‰ Ø¨Ø¹Ø¯ 15 Ù‚Ø±Ù†Ø§ Ù…Ù† Ø§Ù„ØªÙ…Ø§Ø³Ùƒ - Ø¬Ø±ÙŠØ¯Ø© Ø§Ù„ÙˆØ·Ù† Ø³Ø¯ Ø§Ù„Ø¨Ù†Øª Ø§Ùˆ Ø³Ø¯ Ø§Ù„ØµÙ‡Ø¨Ø§Ø¡ Ù�ÙŠ Ù…Ù†Ø·Ù‚Ø© Ø®ÙŠØ¨Ø± Ù‡Ùˆ Ø§ÙˆÙ„ ÙˆÙ‚Ù�Ø© Ù„Ù†Ø§ Ù‡Ø°Ø§ Ø§Ù„ØµØ¨Ø§Ø­. Ø³Ø£ØªØ­Ø¯Ø« Ø¹â€¦	664.0	True	full
294818	294818	60544c3c4d8cca00388a6cd4	2021-03-19 07:01:11	[]	[]	Fri Mar 19 01:01:40 +0000 2021	[{"text":"Loret","indices":[0,6]},{"text":"Latinus","indices":[229,237]},{"text":"InformaciÃ³nParaTi","indices":[238,256]}]	[{"url":"https://t.co/RHnQuduqA1","expanded_url":"https://latinus.us/2021/03/18/loret-capitulo-38-salvando-al-soldado-epigmenio-credito-150-mdp/","display_url":"latinus.us/2021/03/18/lorâ€¦","indices":[257,280]}]	#Loret CapÃ­tulo 38. Salvando al soldado Epigmenio: el crÃ©dito de 150 mdp con que el gobierno financiÃ³ a la empresa de su propagandista favorito. AdemÃ¡s, 50 mentiras de la pandemia. Y el presidente cree que su palabra es la ley. #Latinus #InformaciÃ³nParaTi https://t.co/RHnQuduqA1	448715.0	RT @latinus_us: #Loret CapÃ­tulo 38. Salvando al soldado Epigmenio: el crÃ©dito de 150 mdp con que el gobierno financiÃ³ a la empresa de su prâ€¦	985.0	True	full
294819	294819	60544c3c4d8cca00388a6ce0	2021-03-19 07:01:11	[]	[]	Fri Mar 19 04:51:57 +0000 2021	[]	[{"url":"https://t.co/493ZpusCcv","expanded_url":"https://forms.gle/EjBmziTSiaSQd8dw7","display_url":"forms.gle/EjBmziTSiaSQd8â€¦","indices":[254,277]}]	ðŸš¨ RT'S GREATLY APPRECIATED!! ðŸš¨ I'm Soran, a sociology student researching the BanDori WW fandom community ("ENDori")! If you could take this 10-15 minute survey, it would really!! help me out ðŸ¥º (NOTE: my research is limited to ages 18-25) â¬‡ï¸� link! â¬‡ï¸� https://t.co/493ZpusCcv https://t.co/0ETv9PVnkn	1058.0	RT @soran_chan: ðŸš¨ RT'S GREATLY APPRECIATED!! ðŸš¨ I'm Soran, a sociology student researching the BanDori WW fandom community ("ENDori")! Ifâ€¦	171.0	True	full
294820	294820	60544c3c4d8cca00388a6cea	2021-03-19 07:01:11	[]	[]	Thu Mar 18 16:01:33 +0000 2021	[]	[{"url":"https://t.co/vbeIo7GL64","expanded_url":"http://nhsinform.scot/mind","display_url":"nhsinform.scot/mind","indices":[153,176]}]	Whether youâ€™re a bit anxious or seriously struggling, free, confidential help and advice are available. To find the support thatâ€™s right for you, visit https://t.co/vbeIo7GL64 or call NHS24 on 111. https://t.co/Nrvkf9GyCS	16433.0	RT @NHSaaa: Whether youâ€™re a bit anxious or seriously struggling, free, confidential help and advice are available. To find the support thâ€¦	308.0	True	full
294821	294821	60544c3d4d8cca00388a6cec	2021-03-19 07:01:11	[]	[]	Thu Mar 18 16:28:40 +0000 2021	[]	[{"url":"https://t.co/2Ha7ZJKzVj","expanded_url":"http://youtu.be/0uPmT5QNGbY","display_url":"youtu.be/0uPmT5QNGbY","indices":[212,235]}]	Boris Johnson's father Stanley Johnson says he suspects the EU "is going beyond its powers" and is trying to "interfere" with legal vaccine contracts the UK may have with AstraZeneca. Watch in full on YouTube â–º https://t.co/2Ha7ZJKzVj @iancollinsuk | @StanleyPJohnson https://t.co/hGtongqmTi	144346.0	RT @talkRADIO: Boris Johnson's father Stanley Johnson says he suspects the EU "is going beyond its powers" and is trying to "interfere" witâ€¦	71.0	True	full
294822	294822	60544c3d4d8cca00388a6cf4	2021-03-19 07:01:11	[]	[{"url":"https://t.co/fQwWI1I5kq","expanded_url":"https://joyce-kamen.medium.com/merck-its-truth-telling-time-4496d9af9ca1","display_url":"joyce-kamen.medium.com/merck-its-trutâ€¦","indices":[268,291]}]		[]	[]			@nprAudie W/ tinnitus my radio is on all night - BBC is great! - but from 5AM, NPR infuriates me. Over 11 months ofâ€¦ https://t.co/by0maQOPlX	113.0	True	full
294823	294823	60544c3d4d8cca00388a6cfe	2021-03-19 07:01:11	[]	[]	Fri Mar 19 03:51:34 +0000 2021	[]	[{"url":"https://t.co/kOwVJthasK","expanded_url":"https://www.dailywire.com/news/kerry-caught-not-wearing-mask-on-flight-he-claims-it-was-only-a-moment-witness-claims-thats-not-true","display_url":"dailywire.com/news/kerry-cauâ€¦","indices":[151,174]}]	Why wasn't Kerry booted from the flight like others have? The leftist oligarchs don't follow the rules they try to push on everyone else, that's why. https://t.co/kOwVJthasK	7159.0	RT @Connectionary: Why wasn't Kerry booted from the flight like others have? The leftist oligarchs don't follow the rules they try to pushâ€¦	277.0	True	full
294824	294824	60544c3d4d8cca00388a6d04	2021-03-19 07:01:11	[]	[]	Thu Mar 18 17:03:59 +0000 2021	[]	[{"url":"https://t.co/QcGNVdYVbq","expanded_url":"https://theathletic.com/2460944/2021/03/18/liverpool-baffled-after-southgate-drops-trent-alexander-arnold-from-england-squad-was-he-right/","display_url":"theathletic.com/2460944/2021/0â€¦","indices":[257,280]}]	Alexander-Arnold has had some problems this season - Covid and a calf injury for starters. But he was very good in the wins v Leipzig/Wolves. No idea how Trippier, who has played five times since Christmas and is so limited, gets in the squad ahead of him. https://t.co/QcGNVdYVbq	681140.0	RT @JamesPearceLFC: Alexander-Arnold has had some problems this season - Covid and a calf injury for starters. But he was very good in theâ€¦	16.0	True	full
294825	294825	60544c3d4d8cca00388a6d06	2021-03-19 07:01:11	[]	[]	Thu Mar 18 23:36:38 +0000 2021	[]	[{"url":"https://t.co/QqHvEKGMpi","expanded_url":"https://www.gofundme.com/f/help-michas-family-survive-covid19?utm_source=customer&utm_medium=copy_link&utm_campaign=p_cf+share-flow-1","display_url":"gofundme.com/f/help-michas-â€¦","indices":[220,243]}]	Hi i'm Micha, i'm a trans woman in Mexico struggling to support my family and recover from all that we've lost over the time the pandemic has affected us., Please if you can donate anything, or boost this, please do so! https://t.co/QqHvEKGMpi	742.0	RT @theoreticalpusy: Hi i'm Micha, i'm a trans woman in Mexico struggling to support my family and recover from all that we've lost over thâ€¦	297.0	True	full
294826	294826	60544c3d4d8cca00388a6d08	2021-03-19 07:01:11	[]	[]	Fri Mar 19 06:54:45 +0000 2021	[{"text":"Testpflicht","indices":[107,119]},{"text":"BildungAberSicher","indices":[121,139]}]	[{"url":"https://t.co/YGWxTXi5DM","expanded_url":"https://twitter.com/ElliGymEisenach/status/1372802440043528194","display_url":"twitter.com/ElliGymEisenacâ€¦","indices":[140,163]}]	Wenn nur 4 von 18 SchÃ¼ler:innen in einem Kurs zum Test gehen, bringt das Ã¼berhaupt nix, rein gar nichts. #Testpflicht #BildungAberSicher https://t.co/YGWxTXi5DM	4352.0	RT @BildungSicher: Wenn nur 4 von 18 SchÃ¼ler:innen in einem Kurs zum Test gehen, bringt das Ã¼berhaupt nix, rein gar nichts. #Testpflichtâ€¦	5.0	True	full
294827	294827	60544c3d4d8cca00388a6d10	2021-03-19 07:01:11	[]	[]	Fri Mar 19 07:00:10 +0000 2021	[]	[{"url":"https://t.co/cyd2T5HfQi","expanded_url":"https://on.wsj.com/3s12HTQ","display_url":"on.wsj.com/3s12HTQ","indices":[226,249]}]	â€œI got the text and was like, â€˜Whoa, this is cool.â€™â€‰â€� Israel's healthcare providers hit residents with texts, emails and phone calls, urging them to get the Covid-19 shot. Nearly 60% of the country has gotten their first jab. https://t.co/cyd2T5HfQi	18712820.0	RT @WSJ: â€œI got the text and was like, â€˜Whoa, this is cool.â€™â€‰â€� Israel's healthcare providers hit residents with texts, emails and phone calâ€¦	20.0	True	full
294828	294828	60544c3d4d8cca00388a6d1a	2021-03-19 07:01:11	[]	[]	Thu Mar 18 21:29:26 +0000 2021	[]	[{"url":"https://t.co/oBKEDoXhmz","expanded_url":"https://www.telegraph.co.uk/politics/2021/03/17/care-homes-paid-price-covid-ministers-scrambled-save-nhs-cost/?WT.mc_id=tmgliveapp_iosshare_Aw1XpMfgvq3l","display_url":"telegraph.co.uk/politics/2021/â€¦","indices":[225,248]}]	The only thing that was really known about Covid 19 early on was that it was lethal to the very old and ill. But neither Sage nor Government thought about protecting care homes. Too busy closing pubs and restaurants I guess https://t.co/oBKEDoXhmz	10490.0	RT @hughosmond: The only thing that was really known about Covid 19 early on was that it was lethal to the very old and ill. But neither Saâ€¦	158.0	True	full
294829	294829	60544c3d4d8cca00388a6d1e	2021-03-19 07:01:11	[]	[]	Fri Mar 19 02:18:22 +0000 2021	[]	[{"url":"https://t.co/3SnNOeL8zr","expanded_url":"Https://onlyfans.com/hunnyylovelyy","display_url":"onlyfans.com/hunnyylovelyy","indices":[99,122]}]	@OnlyFansHero $10. over 120+ post. Follow my Twitter RETWEET LOTS OF POST FOR A FREE SUBSCRIPTION. https://t.co/3SnNOeL8zr ðŸ§šðŸ�½â€�â™‚ï¸�UNCENSORED CONTENTðŸ§šðŸ�½â€�â™‚ï¸� ðŸ�­always respondsðŸ�­ âœ¨DAILY UPDATESâœ¨personal inboxâœ¨Anal Contentâœ¨solo playâœ¨ âœ¨fetish friendlyâœ¨Sexy/funny Bloopersâœ¨meet upsâœ¨CONSTANT DEALSâœ¨ https://t.co/QtDlxwZ7Yr	1461.0	RT @LoveHoneyLovely: @OnlyFansHero $10. over 120+ post. Follow my Twitter RETWEET LOTS OF POST FOR A FREE SUBSCRIPTION. https://t.co/3SnNOeâ€¦	72.0	True	full
294830	294830	60544c3d4d8cca00388a6d24	2021-03-19 07:01:11	[]	[]	Thu Mar 18 21:10:06 +0000 2021	[{"text":"AgÃ¡rrense","indices":[0,10]},{"text":"AMLONoEstaSolo","indices":[223,238]}]	[{"url":"https://t.co/Pqjcq5WsKM","expanded_url":"https://wp.me/pbiqPq-fP5","display_url":"wp.me/pbiqPq-fP5","indices":[240,263]}]	#AgÃ¡rrense ðŸ“› Â¡Ahora sÃ­ se viene lo bueno! Se les va a acabar la fiesta a los jueces. AMLO propuso que se les castigue hasta 20 aÃ±os si son corruptos o andan ahÃ­ beneficiando a sus amigos y familiares. Hasta aquÃ­ llegaron. #AMLONoEstaSolo https://t.co/Pqjcq5WsKM	109301.0	RT @elgatopolitico_: #AgÃ¡rrense ðŸ“› Â¡Ahora sÃ­ se viene lo bueno! Se les va a acabar la fiesta a los jueces. AMLO propuso que se les castigueâ€¦	367.0	True	full
294831	294831	60544c3d4d8cca00388a6d3a	2021-03-19 07:01:12	[]	[{"url":"https://t.co/4eqAMcJ1u6","expanded_url":"https://twitter.com/MightyBusterBro/status/1318387189583998976?s=09","display_url":"twitter.com/MightyBusterBrâ€¦","indices":[124,147]}]		[]	[]			@Arthur_churro @NBCNews @CNBC Paul is looking at the science and studies. Fauci is a WHO big pharma salesman. ðŸ˜‰ Maâ€¦ https://t.co/Wjt70k1DGv	23.0	True	full
294832	294832	60544c3d4d8cca00388a6d3c	2021-03-19 07:01:12	[]	[]	Fri Mar 19 06:58:20 +0000 2021	[{"text":"EXO","indices":[112,116]},{"text":"ì—‘ì†Œ","indices":[117,120]},{"text":"SEHUN","indices":[121,127]},{"text":"ì„¸í›ˆ","indices":[128,131]},{"text":"ì˜¤ì„¸í›ˆ","indices":[132,136]}]	[{"url":"https://t.co/AJArjRJj73","expanded_url":"https://www.instagram.com/p/CMlq3MhniqF","display_url":"instagram.com/p/CMlq3MhniqF","indices":[63,86]},{"url":"https://t.co/Cs5wzqvFZb","expanded_url":"https://scontent-ssn1-1.cdninstagram.com/v/t51.2885-15/fr/e15/s1080x1080/161345081_163615415503864_14184566538581480_n.jpg?tp=1&_nc_ht=scontent-ssn1-1.cdninstagram.com&_nc_cat=104&_nc_ohc=3EHkxASM…	210319 somebymi.official_tw Instagram. SEHUN Ã— SOME BY MI ðŸ‘‰ðŸ�» https://t.co/AJArjRJj73 https://t.co/Cs5wzqvFZb #EXO #ì—‘ì†Œ #SEHUN #ì„¸í›ˆ #ì˜¤ì„¸í›ˆ @weareoneEXO @exoonearewe https://t.co/ZZWrCyOJY8	215161.0	RT @EXOXOXOID: 210319 somebymi.official_tw Instagram. SEHUN Ã— SOME BY MI ðŸ‘‰ðŸ�» https://t.co/AJArjRJj73 https://t.co/Cs5wzqvFZb #EXO #ì—‘ì†Œ #SEâ€¦	3936.0	True	full
294833	294833	60544c3d4d8cca00388a6d44	2021-03-19 07:01:12	[{"text":"wealthmanagement","indices":[4,21]}]	[{"url":"https://t.co/XlTTCzb67a","expanded_url":"https://pe.ga/38WPmEr","display_url":"pe.ga/38WPmEr","indices":[253,276]}]		[]	[]			The #wealthmanagement industry has been fundamentally transformed by the pandemic, new technologies, increased compâ€¦ https://t.co/gErjZRuK3l	118.0	True	full
294834	294834	60544c3e4d8cca00388a6d4c	2021-03-19 07:01:12	[]	[]	Thu Mar 18 21:00:47 +0000 2021	[{"text":"Salford","indices":[47,55]},{"text":"localgov","indices":[153,162]}]	[{"url":"https://t.co/10AhWu3of8","expanded_url":"https://www.manchestereveningnews.co.uk/news/greater-manchester-news/salford-getting-monopoly-game-you-20181980","display_url":"manchestereveningnews.co.uk/news/greater-mâ€¦","indices":[164,187]}]	Fame at last &amp; very funny article &gt;&gt; #Salford is getting its own Monopoly game - and you can help decide what's up for sale via â�¦@MENnewsdeskâ�© #localgov https://t.co/10AhWu3of8	3971.0	RT @tomstannard: Fame at last &amp; very funny article &gt;&gt; #Salford is getting its own Monopoly game - and you can help decide what's up for salâ€¦	594264.0	True	full
294835	294835	60544c3e4d8cca00388a6d5a	2021-03-19 07:01:12	[]	[]	Fri Mar 19 00:20:34 +0000 2021	[]	[{"url":"https://t.co/yW4inOJxU6","expanded_url":"https://www.centralfmonline.com/index.php/home-2/salud/beneficios-de-la-vacuna-de-astrazeneca-superan-a-los-riesgos-ema","display_url":"centralfmonline.com/index.php/homeâ€¦","indices":[125,148]}]	La Agencia Europea de Medicamentos (EMA) concluyÃ³ hoy que la vacuna de AstraZeneca contra la COVID-19 es "segura y efectiva" https://t.co/yW4inOJxU6	22031.0	RT @CentralFM_: La Agencia Europea de Medicamentos (EMA) concluyÃ³ hoy que la vacuna de AstraZeneca contra la COVID-19 es "segura y efectivaâ€¦	850.0	True	full
294836	294836	60544c3e4d8cca00388a6d60	2021-03-19 07:01:12	[]	[]	Thu Mar 18 22:54:18 +0000 2021	[]	[{"url":"https://t.co/0YeChlfuZF","expanded_url":"https://bit.ly/3lu5xhG","display_url":"bit.ly/3lu5xhG","indices":[154,177]}]	ðŸŽ¥ Un escÃ¡ndalo estremece a CancÃºn donde un laboratorio falsificÃ³ las pruebas de coronavirus de decenas de turistas, en su mayorÃ­a estudiantes argentinos. https://t.co/0YeChlfuZF	2105099.0	RT @UniNoticias: ðŸŽ¥ Un escÃ¡ndalo estremece a CancÃºn donde un laboratorio falsificÃ³ las pruebas de coronavirus de decenas de turistas, en suâ€¦	256.0	True	full
294837	294837	60544c3e4d8cca00388a6d78	2021-03-19 07:01:12	[]	[{"url":"https://t.co/MVPVEG5ugD","expanded_url":"https://video.lefigaro.fr/figaro/video/covid-faut-il-reporter-les-regionales/","display_url":"video.lefigaro.fr/figaro/video/câ€¦","indices":[193,216]}]		[]	[]			Bien avant le Covid, Macron voulait dÃ©jÃ reporter les RÃ©gionales aprÃ¨s la PrÃ©sidentielle : donc 3Ã¨me vague, confineâ€¦ https://t.co/wr6l6rHSxP	3703.0	True	full
294838	294838	60544c3e4d8cca00388a6d7e	2021-03-19 07:01:12	[]	[]	Thu Mar 18 14:46:19 +0000 2021	[]	[{"url":"https://t.co/qyrK9GqgU1","expanded_url":"https://apply.jobs.scot.nhs.uk/displayjob.aspx?jobid=47667","display_url":"apply.jobs.scot.nhs.uk/displayjob.aspâ€¦","indices":[173,196]}]	Consultant Dermatologist opportunities available. Come join a dynamic &amp; dedicated team within NHS Lanarkshire. @UHMonklands @NHSLanarkshire @ClaireFenwick13 @ajeetmaan https://t.co/qyrK9GqgU1	184.0	RT @purdie1305: Consultant Dermatologist opportunities available. Come join a dynamic &amp; dedicated team within NHS Lanarkshire. @UHMonklandsâ€¦	63.0	True	full
294839	294839	60544c3f4d8cca00388a6d8c	2021-03-19 07:01:12	[{"text":"Covid19","indices":[59,67]}]	[{"url":"https://t.co/gBeeVzDUzU","expanded_url":"https://uni.cf/30RSIEk","display_url":"uni.cf/30RSIEk","indices":[289,312]}]		[]	[]			@KentPage @UNICEFROSA @WHOSEARO @UNFPAasia @UNICEFAfg ðŸ’•The #Covid19 pandemic may have contributed to an additionalâ€¦ https://t.co/hwpD0IbUum	182.0	True	full
294840	294840	60544c3f4d8cca00388a6d90	2021-03-19 07:01:13	[]	[]	Wed Mar 17 08:10:41 +0000 2021	[]	[{"url":"https://t.co/4ugzfINT1G","expanded_url":"https://www.nytimes.com/2021/03/16/health/moderna-covid-vaccine-children.html","display_url":"nytimes.com/2021/03/16/heaâ€¦","indices":[261,284]}]	In children the infection with SARS-CoV-2 results in a common cold, at worst. The child abuse by face masks is progressing into child abuse by experimental life-threatening mRNA / DNA transfections. Get up &amp; stand up for the rights of our (grand)children! https://t.co/4ugzfINT1G	41044.0	RT @Thomas_Binder: In children the infection with SARS-CoV-2 results in a common cold, at worst. The child abuse by face masks is progressiâ€¦	49.0	True	full
294841	294841	60544c3f4d8cca00388a6da4	2021-03-19 07:01:13	[]	[]	Thu Mar 18 21:20:30 +0000 2021	[{"text":"COMMUNIQUÃ‰","indices":[0,11]},{"text":"18March","indices":[145,153]}]	[{"url":"https://t.co/znkWV7yUqI","expanded_url":"http://www.mppre.gob.ve/en/comunicado/venezuela-expresses-condolences-people-government-tanzania-death-president-magufuli/","display_url":"mppre.gob.ve/en/comunicado/â€¦","indices":[154,177]}]	#COMMUNIQUÃ‰ | Venezuela expresses its condolences to the people and Government of Tanzania on the death of President John Pombe Joseph Magufuli #18March https://t.co/znkWV7yUqI	416763.0	RT @CancilleriaVE: #COMMUNIQUÃ‰ | Venezuela expresses its condolences to the people and Government of Tanzania on the death of President Johâ€¦	758.0	True	full
294842	294842	60544c3f4d8cca00388a6da6	2021-03-19 07:01:13	[]	[]	Fri Mar 19 05:28:50 +0000 2021	[{"text":"MAMAMOO","indices":[193,201]},{"text":"ë§ˆë§ˆë¬´","indices":[202,206]},{"text":"WHEEIN","indices":[208,215]},{"text":"íœ˜ì�¸","indices":[216,219]},{"text":"HWASA","indices":[222,228]},{"text":"í™”ì‚¬","indices":[229,232]}]	[{"url":"https://t.co/iwM8YT0QjJ","expanded_url":"http://naver.me/xKQWrM3Y","display_url":"naver.me/xKQWrM3Y","indices":[168,191]}]	'Comeback Home' confirmed its broadcast on KBS2TV on April 3rd. Thereâ€™ll be pre-released online only content on â€˜Comeback Home TV' on NAVER TV on March 19th 5pm KST ðŸ”— https://t.co/iwM8YT0QjJ #MAMAMOO #ë§ˆë§ˆë¬´ #WHEEIN #íœ˜ì�¸ #HWASA #í™”ì‚¬ @RBW_MAMAMOO https://t.co/9PhgI9Nq74	6079.0	RT @moovivic: 'Comeback Home' confirmed its broadcast on KBS2TV on April 3rd. Thereâ€™ll be pre-released online only content on â€˜Comeback Homâ€¦	201.0	True	full
294843	294843	60544c3f4d8cca00388a6da8	2021-03-19 07:01:13	[]	[]	Thu Mar 18 16:14:50 +0000 2021	[{"text":"COVID19","indices":[27,35]}]	[{"url":"https://t.co/2V1i5CBsfW","expanded_url":"https://bit.ly/2QaA7Bi","display_url":"bit.ly/2QaA7Bi","indices":[150,173]}]	All you need to know about #COVID19 and the restrictions - the evidence you rarely hear on the mainstream media. @hartgroup_org. Please share widely. https://t.co/2V1i5CBsfW	4742.0	RT @GarySidley: All you need to know about #COVID19 and the restrictions - the evidence you rarely hear on the mainstream media. @hartgroupâ€¦	154.0	True	full
294844	294844	60544c3f4d8cca00388a6dac	2021-03-19 07:01:13	[]	[]	Thu Mar 18 17:35:29 +0000 2021	[]	[{"url":"https://t.co/xzMv9uOYAG","expanded_url":"https://cbsloc.al/2Nq55Vj#.YDbcdBMSbqk.twitter","display_url":"cbsloc.al/2Nq55Vj#.YDbcdâ€¦","indices":[222,245]}]	@ZupancicJareen @whotnaught Coronavirus Vaccine Side Effects Could Interfere With Mammogram Results, Doctors Say Doctors recommend women wait to schedule their screening mammograms until six weeks after their second dose https://t.co/xzMv9uOYAG	2303.0	RT @noturbine: @ZupancicJareen @whotnaught Coronavirus Vaccine Side Effects Could Interfere With Mammogram Results, Doctors Say Doctors reâ€¦	1709.0	True	full
294845	294845	60544c3f4d8cca00388a6db8	2021-03-19 07:01:13	[]	[]	Wed Mar 17 10:30:01 +0000 2021	[]	[{"url":"https://t.co/kRP3rmonyx","expanded_url":"https://fcld.ly/s8nuh0q","display_url":"fcld.ly/s8nuh0q","indices":[208,231]}]	JEU CONCOURS ðŸŽ® | En attendant le stock qui arrive d'ici 15 jours, on vous fait gagner dÃ¨s aujourd'hui cette carte graphique gaming Asus TUF-RTX3070-O8G ! ðŸ˜� Pour participer : RT + Follow @Fnac. Bonne chance ðŸ�€ https://t.co/kRP3rmonyx https://t.co/OIAglPfvwM	386086.0	RT @Fnac: JEU CONCOURS ðŸŽ® | En attendant le stock qui arrive d'ici 15 jours, on vous fait gagner dÃ¨s aujourd'hui cette carte graphique gaminâ€¦	5.0	True	full
294846	294846	60544c404d8cca00388a6dc6	2021-03-19 07:01:13	[]	[]	Thu Mar 18 21:24:46 +0000 2021	[{"text":"COVID19","indices":[0,8]},{"text":"Impfung","indices":[9,17]},{"text":"Pandemie","indices":[18,27]}]	[{"url":"https://t.co/SJJzWR8DMT","expanded_url":"https://www.wochenblick.at/kein-ende-der-pandemie-die-impfung-entfesselt-das-virus/","display_url":"wochenblick.at/kein-ende-der-â€¦","indices":[237,260]}]	#COVID19 #Impfung #Pandemie ðŸ‘‰ Auf YouTube SOFORT gelÃ¶scht! NUR wenige Minuten hat das Video dort Ã¼berlebt. Der Inhalt scheint GENAU den Nerv zu treffen. Wir sind auf der richtigen Spur! ðŸ‘‰ DURCH DIE IMPFUNG KOMMT DIE ECHTE PANDEMIE! https://t.co/SJJzWR8DMT	4038.0	RT @Libra08101: #COVID19 #Impfung #Pandemie ðŸ‘‰ Auf YouTube SOFORT gelÃ¶scht! NUR wenige Minuten hat das Video dort Ã¼berlebt. Der Inhalt sâ€¦	191.0	True	full
294847	294847	60544c404d8cca00388a6dd0	2021-03-19 07:01:13	[]	[]	Fri Mar 19 06:25:50 +0000 2021	[]	[{"url":"https://t.co/87pHPquSdw","expanded_url":"https://www.hrw.org/news/2021/03/15/myanmar-junta-expands-crackdown-following-bloodbath","display_url":"hrw.org/news/2021/03/1â€¦","indices":[257,280]}]	The Myanmar military is making it harder for people to report on its mounting atrocities. In addition to the nightly nationwide internet shutdown, the junta is now also blocking mobile networks during the day, which most people rely on for internet access. https://t.co/87pHPquSdw https://t.co/sHTZRhhbMf	455092.0	RT @KenRoth: The Myanmar military is making it harder for people to report on its mounting atrocities. In addition to the nightly nationwidâ€¦	247.0	True	full
294848	294848	60544c404d8cca00388a6dd2	2021-03-19 07:01:13	[{"text":"earnmoney","indices":[197,207]},{"text":"makemoneyonline","indices":[208,224]},{"text":"onlinemoney","indices":[225,237]}]	[{"url":"https://t.co/B6waWvdF5k","expanded_url":"http://www.itsdollar.com/register.php?referral=RafaelaSilvaFF;text=I'm","display_url":"itsdollar.com/register.php?râ€¦","indices":[0,23]}]		[]	[]			https://t.co/B6waWvdF5k inviting you to join Its Dollar, a site that lets you earn money with social media. I justâ€¦ https://t.co/sax7OjTxDg	83.0	True	full
294849	294849	60544c404d8cca00388a6de8	2021-03-19 07:01:14	[]	[]	Thu Mar 18 21:59:29 +0000 2021	[{"text":"CoruÃ±a","indices":[0,7]},{"text":"CovidBens","indices":[44,54]}]	[{"url":"https://t.co/8PmphVMOSA","expanded_url":"https://edarbens.es/covid19/datos-de-analisis-zona-1/","display_url":"edarbens.es/covid19/datos-â€¦","indices":[96,119]}]	#CoruÃ±a - Acaban de actualizar los datos de #CovidBens y de momento la curva continÃºa subiendo https://t.co/8PmphVMOSA https://t.co/k4TGB8zIPR	11221.0	RT @EloyTP: #CoruÃ±a - Acaban de actualizar los datos de #CovidBens y de momento la curva continÃºa subiendo https://t.co/8PmphVMOSA https:/â€¦	44.0	True	full
294850	294850	60544c404d8cca00388a6dea	2021-03-19 07:01:14	[]	[]	Thu Mar 18 23:32:35 +0000 2021	[{"text":"Ù…Ø´Ø§Ø±ÙŠØ¹_Ù…ØµØ±","indices":[2,13]}]	[{"url":"https://t.co/T3GQzymEUB","expanded_url":"https://www.mdpi.com/2076-393X/9/3/214","display_url":"mdpi.com/2076-393X/9/3/â€¦","indices":[227,250]}]	ðŸŒ‡ #Ù…Ø´Ø§Ø±ÙŠØ¹_Ù…ØµØ±ðŸ‡ªðŸ‡¬| Ø¨Ø¯Ø¡ Ø¥Ù†ØªØ§Ø¬ Ù„Ù‚Ø§Ø­ ÙƒÙˆØ±ÙˆÙ†Ø§ Ø§Ù„Ù…ØµØ±ÙŠ Covi Vax ØªÙ…Ù‡ÙŠØ¯Ø§Ù‹ Ù„Ù„Ø¨Ø¯Ø¡ Ù�ÙŠ Ø§Ù„ØªØ¬Ø§Ø±Ø¨ Ø§Ù„Ø³Ø±ÙŠØ±ÙŠØ© Ø¹Ù‚Ø¨ Ù…ÙˆØ§Ù�Ù‚Ø© Ù‡ÙŠØ¦Ø© Ø§Ù„Ø¯ÙˆØ§Ø¡ Ø§Ù„Ù…ØµØ±ÙŠØ©ØŒ ÙˆØ§Ù„Ø°ÙŠ ØªÙ… Ù†Ø´Ø± Ø£Ø¨Ø­Ø§Ø«Ù‡ Ù�ÙŠ Ù…Ø¬Ù„Ø© Vaccines Ø§Ù„Ø¹Ø§Ù„Ù…ÙŠØ© Ø§Ù„Ù…ØªØ®ØµØµØ© Ù�ÙŠ Ø£Ø¨Ø­Ø§Ø« Ø§Ù„Ù„Ù‚Ø§Ø­Ø§Øª Ø¹Ù„Ù‰ Ù…ÙˆÙ‚Ø¹Ù‡Ø§ Ø§Ù„Ø±Ø³Ù…ÙŠ Ù�ÙŠ Ø§Ù„Ø±Ø§Ø¨Ø· â¬‡…	177870.0	RT @EgyProjects: ðŸŒ‡ #Ù…Ø´Ø§Ø±ÙŠØ¹_Ù…ØµØ±ðŸ‡ªðŸ‡¬| Ø¨Ø¯Ø¡ Ø¥Ù†ØªØ§Ø¬ Ù„Ù‚Ø§Ø­ ÙƒÙˆØ±ÙˆÙ†Ø§ Ø§Ù„Ù…ØµØ±ÙŠ Covi Vax ØªÙ…Ù‡ÙŠØ¯Ø§Ù‹ Ù„Ù„Ø¨Ø¯Ø¡ Ù�ÙŠ Ø§Ù„ØªØ¬Ø§Ø±Ø¨ Ø§Ù„Ø³Ø±ÙŠØ±ÙŠØ© Ø¹Ù‚Ø¨ Ù…ÙˆØ§Ù�Ù‚Ø© Ù‡ÙŠØ¦Ø© Ø§Ù„Ø¯ÙˆØ§Ø¡ Ø§Ù„Ù…ØµØ±ÙŠØ©ØŒâ€¦	1404.0	True	full
294851	294851	60544c404d8cca00388a6df6	2021-03-19 07:01:14	[]	[]	Fri Mar 19 00:24:58 +0000 2021	[]	[{"url":"https://t.co/2o86bHmAkU","expanded_url":"https://n.news.naver.com/entertain/article/112/0003411737","display_url":"n.news.naver.com/entertain/artiâ€¦","indices":[189,212]}]	ðŸ“¸ MONSTA X Shownu shares he feels grateful and proud when junior idols calls him â€˜coolâ€™ or when they say â€˜iâ€™m a fanâ€™ He might not really show it well but heâ€™s very happy about it Source: https://t.co/2o86bHmAkU https://t.co/0L1NgMPCa5	371293.0	RT @theseoulstory: ðŸ“¸ MONSTA X Shownu shares he feels grateful and proud when junior idols calls him â€˜coolâ€™ or when they say â€˜iâ€™m a fanâ€™ Heâ€¦	350.0	True	full
294852	294852	60544c404d8cca00388a6df8	2021-03-19 07:01:14	[{"text":"Berlin","indices":[3,10]},{"text":"Corona","indices":[132,139]},{"text":"Germany","indices":[166,174]}]	[{"url":"https://t.co/8ttdZjDHcs","expanded_url":"https://berlinspectator.com/2021/03/19/germany-new-corona-infection-numbers-remain-high-vaccination-summit-to-take-place/","display_url":"berlinspectator.com/2021/03/19/gerâ€¦","indices":[208,231]}]		[]	[]			In #Berlin, the Robert Koch Institute had to publish shocking numbers yet again, since as many as 17,482 persons weâ€¦ https://t.co/KO3Z6sTcnI	621.0	True	full
294853	294853	60544c404d8cca00388a6dfc	2021-03-19 07:01:14	[]	[]	Thu Mar 18 18:57:38 +0000 2021	[]	[{"url":"https://t.co/CPIPpcytce","expanded_url":"https://interc.pt/2P0YWz7","display_url":"interc.pt/2P0YWz7","indices":[265,288]}]	Pfizer, Moderna, Johnson &amp; Johnson have told investors they will hike prices on vaccines soon and cash in as covid vaccines may be required annually. J&amp;J explained they will wait for the pandemic "to end" but they reserve the right to make the declaration. https://t.co/CPIPpcytce	178983.0	RT @lhfang: Pfizer, Moderna, Johnson &amp; Johnson have told investors they will hike prices on vaccines soon and cash in as covid vaccines mayâ€¦	761.0	True	full
294854	294854	60544c404d8cca00388a6e14	2021-03-19 07:01:14	[]	[]	Fri Mar 19 06:25:50 +0000 2021	[]	[{"url":"https://t.co/87pHPquSdw","expanded_url":"https://www.hrw.org/news/2021/03/15/myanmar-junta-expands-crackdown-following-bloodbath","display_url":"hrw.org/news/2021/03/1â€¦","indices":[257,280]}]	The Myanmar military is making it harder for people to report on its mounting atrocities. In addition to the nightly nationwide internet shutdown, the junta is now also blocking mobile networks during the day, which most people rely on for internet access. https://t.co/87pHPquSdw https://t.co/sHTZRhhbMf	455092.0	RT @KenRoth: The Myanmar military is making it harder for people to report on its mounting atrocities. In addition to the nightly nationwidâ€¦	26.0	True	full
294855	294855	60544c414d8cca00388a6e26	2021-03-19 07:01:14	[]	[]	Fri Mar 19 06:30:00 +0000 2021	[{"text":"COVID19","indices":[66,74]}]	[{"url":"https://t.co/yGoUDeRfkb","expanded_url":"https://trib.al/6rcyerA","display_url":"trib.al/6rcyerA","indices":[86,109]},{"url":"https://t.co/Ia69bc1klu","expanded_url":"https://trib.al/J3FqAFc","display_url":"trib.al/J3FqAFc","indices":[176,199]},{"url":"https://t.co/IrdnkTJyDn","expanded_url":"https://trib.al/2DO0Z62","display_url":"trib.al/2DO0Z62","indices":[255,278]}]	Three stories... ðŸ’‰ Study: Vaccinations alone unlikely to contain #COVID19 infections https://t.co/yGoUDeRfkb ðŸš€ NASA completes rocket test that could take humans back to moon https://t.co/Ia69bc1klu ðŸ‡«ðŸ‡· Paris and 15 other French regions back in lockdown https://t.co/IrdnkTJyDn https://t.co/1Ylmaj9iPV	7025941.0	RT @SkyNews: Three stories... ðŸ’‰ Study: Vaccinations alone unlikely to contain #COVID19 infections https://t.co/yGoUDeRfkb ðŸš€ NASA completeâ€¦	593.0	True	full
294856	294856	60544c414d8cca00388a6e28	2021-03-19 07:01:14	[]	[]	Fri Mar 19 06:42:00 +0000 2021	[{"text":"Handsmaskspace","indices":[157,172]},{"text":"komeshacorona","indices":[173,187]}]	[{"url":"https://t.co/5KnfleXmCF","expanded_url":"https://twitter.com/Amref_Kenya/status/1371379463133483011?s=19","display_url":"twitter.com/Amref_Kenya/stâ€¦","indices":[188,211]}]	May God protect us all from Covid 19 but please guys make sure you wear Mask and keep social distance and wash hands regularly using Soap and running water #Handsmaskspace #komeshacorona https://t.co/5KnfleXmCF	58.0	RT @FaizaKaraz: May God protect us all from Covid 19 but please guys make sure you wear Mask and keep social distance and wash hands regulâ€¦	84.0	True	full
294857	294857	60544c414d8cca00388a6e34	2021-03-19 07:01:14	[{"text":"IWD2020","indices":[185,193]}]	[{"url":"https://t.co/tOJ4wBqnQg","expanded_url":"https://bit.ly/2QgOqnX","display_url":"bit.ly/2QgOqnX","indices":[194,217]}]		[]	[]			A great list of 15 women who are powerhouses in their fields and inspire not just their employees and the people arâ€¦ https://t.co/tMMPxRgkcA	212.0	True	full
294858	294858	60544c414d8cca00388a6e36	2021-03-19 07:01:14	[]	[]	Fri Mar 19 06:33:02 +0000 2021	[]	[{"url":"https://t.co/5EkQ5NxFGV","expanded_url":"https://adc.bmj.com/content/early/2021/03/17/archdischild-2021-321604","display_url":"adc.bmj.com/content/early/â€¦","indices":[255,278]}]	Happy Friday!â˜€ï¸�New study in Scotland of &gt;300K adults: risk of testing + with COVID-19 actually lower for those adults living with children (0-11), than for those in households without young children. Even after schools re-opened full-time in Aug 2020. https://t.co/5EkQ5NxFGV	279468.0	RT @devisridhar: Happy Friday!â˜€ï¸�New study in Scotland of &gt;300K adults: risk of testing + with COVID-19 actually lower for those adults liviâ€¦	196.0	True	full
294859	294859	60544c414d8cca00388a6e3a	2021-03-19 07:01:14	[{"text":"inclusion","indices":[53,63]},{"text":"HR","indices":[188,191]},{"text":"teamwday","indices":[234,243]}]	[{"url":"https://t.co/NOaJdC64Gi","expanded_url":"https://wd.inc/3vf7Ucy","display_url":"wd.inc/3vf7Ucy","indices":[210,233]}]		[]	[]			Learn how @firstadvantage is creating a culture of #inclusion for its global workforce spread across 14 countriesâ€¦ https://t.co/hCqVtbDhDa	215.0	True	full
294860	294860	60544c414d8cca00388a6e44	2021-03-19 07:01:15	[]	[]	Fri Mar 19 05:48:37 +0000 2021	[{"text":"Myanmar","indices":[44,52]},{"text":"Myanmar","indices":[74,82]},{"text":"Myanmarcoup","indices":[275,287]}]	[{"url":"https://t.co/dq9rlaMmeJ","expanded_url":"http://ow.ly/B4oX50E2ViN","display_url":"ow.ly/B4oX50E2ViN","indices":[251,274]}]	Proceeds from POSCO will not benefit ppl of #Myanmar &amp; will only fuel #Myanmar military &amp; its brutal crimes committed against peaceful protesters. POSCO must end its biz w/ military, or otherwise be complicit in the military's crimes. Watch ðŸ‘‰ðŸ�½https://t.co/dq9rlaMmeJ #Myanmarcoup https://t.co/u7BDTj3cSu	81713.0	RT @JusticeMyanmar: Proceeds from POSCO will not benefit ppl of #Myanmar &amp; will only fuel #Myanmar military &amp; its brutal crimes committed aâ€¦	3.0	True	full
294861	294861	60544c424d8cca00388a6e70	2021-03-19 07:01:15	[]	[]	Thu Mar 18 04:16:56 +0000 2021	[]	[{"url":"https://t.co/QpKul6uw3O","expanded_url":"https://latinus.us/2021/03/17/diputados-morena-buscan-amparos-frenen-austeridad-cfe-pemex/","display_url":"latinus.us/2021/03/17/dipâ€¦","indices":[123,146]}]	Lo Ãºnico que nos faltaba, por si alguien dudaba votar contra MORENA y sus partidos satÃ©lite, hÃ¡ganme favor de leer esto ðŸ‘‡ðŸ�» https://t.co/QpKul6uw3O	54843.0	RT @acastagne: Lo Ãºnico que nos faltaba, por si alguien dudaba votar contra MORENA y sus partidos satÃ©lite, hÃ¡ganme favor de leer esto ðŸ‘‡ðŸ�» hâ€¦	674.0	True	full
294862	294862	60544c424d8cca00388a6e72	2021-03-19 07:01:15	[]	[]	Fri Mar 19 06:40:17 +0000 2021	[]	[{"url":"https://t.co/8UCU1loSsL","expanded_url":"https://twitter.com/kyobesarah/status/1372598869968748547","display_url":"twitter.com/kyobesarah/staâ€¦","indices":[268,291]}]	This statement makes me angry!! Why are we struggling, wasting time looking for people to vaccinate, when we are here in millions in the queue, waiting for be vaccinated? Where is the problem? manpower or what? Then you will soon tell us the vaccines have expired!! https://t.co/8UCU1loSsL	27751.0	RT @Jadwong: This statement makes me angry!! Why are we struggling, wasting time looking for people to vaccinate, when we are here in millâ€¦	18.0	True	full
294863	294863	60544c424d8cca00388a6e78	2021-03-19 07:01:15	[]	[]	Fri Mar 19 01:38:05 +0000 2021	[{"text":"Loret","indices":[224,230]}]	[{"url":"https://t.co/luLAJxKhvZ","expanded_url":"http://youtu.be/4vW4o9WUYPU","display_url":"youtu.be/4vW4o9WUYPU","indices":[247,270]}]	Dice el presidente que no rescatarÃ¡ a empresarios, pero un banco de su gobierno le dio 150 millones de pesos a @epigmenioibarra, su cercanÃ­simo propagandista, para salvarlo del golpe de la pandemia. Â¡Le creÃ³ un fideicomiso! #Loret en @latinus_us: https://t.co/luLAJxKhvZ https://t.co/no0hmvxZQ8	8673539.0	RT @CarlosLoret: Dice el presidente que no rescatarÃ¡ a empresarios, pero un banco de su gobierno le dio 150 millones de pesos a @epigmenioiâ€¦	110.0	True	full
294864	294864	60544c424d8cca00388a6e94	2021-03-19 07:01:16	[{"text":"panfleterobot","indices":[129,143]},{"text":"news","indices":[144,149]},{"text":"bot","indices":[150,154]}]	[{"url":"https://t.co/4442du6Hgi","expanded_url":"https://anovademocracia.com.br/no-238/15157-trabalhadores-brasileiros-sofrem-maior-exploracao-e-mortandade-na-pandemia","display_url":"anovademocracia.com.br/no-238/15157-tâ€¦","indices":[102,125]}]		[]	[]			ðŸ“° A NOVA DEMOCRACIA | "Trabalhadores brasileiros sofrem maior exploraÃ§Ã£o e mortandade na pandemia" ðŸ”—â€¦ https://t.co/7VUA8YTXQd	61.0	True	full
294865	294865	60544c424d8cca00388a6eb0	2021-03-19 07:01:16	[]	[]	Thu Mar 18 19:08:51 +0000 2021	[{"text":"AstraZeneca","indices":[48,60]},{"text":"coronavirus","indices":[78,90]},{"text":"COVID19","indices":[91,99]},{"text":"Turkey","indices":[100,107]}]	[{"url":"https://t.co/bBDzcejjgy","expanded_url":"https://ilkha.com/english/health-life/turkey-s-coronavirus-death-toll-rises-to-29-777-12318","display_url":"ilkha.com/english/healthâ€¦","indices":[108,131]}]	Turkeyâ€™s coronavirus death toll rises to 29,777 #AstraZeneca @drfahrettinkoca #coronavirus #COVID19 #Turkey https://t.co/bBDzcejjgy https://t.co/OSDKZjvkl3	4717.0	RT @IlkhaAgency: Turkeyâ€™s coronavirus death toll rises to 29,777 #AstraZeneca @drfahrettinkoca #coronavirus #COVID19 #Turkey https://t.co/bâ€¦	388.0	True	full
294866	294866	60544c434d8cca00388a6ec4	2021-03-19 07:01:16	[]	[]	Fri Mar 19 06:25:50 +0000 2021	[]	[{"url":"https://t.co/87pHPquSdw","expanded_url":"https://www.hrw.org/news/2021/03/15/myanmar-junta-expands-crackdown-following-bloodbath","display_url":"hrw.org/news/2021/03/1â€¦","indices":[257,280]}]	The Myanmar military is making it harder for people to report on its mounting atrocities. In addition to the nightly nationwide internet shutdown, the junta is now also blocking mobile networks during the day, which most people rely on for internet access. https://t.co/87pHPquSdw https://t.co/sHTZRhhbMf	455075.0	RT @KenRoth: The Myanmar military is making it harder for people to report on its mounting atrocities. In addition to the nightly nationwidâ€¦	4.0	True	full
294867	294867	60544c434d8cca00388a6ede	2021-03-19 07:01:16	[]	[{"url":"https://t.co/22cthzrt7N","expanded_url":"https://www.reddit.com/r/Wallstreetsilver/comments/m7uxz5/written_proof_smoking_gun_of_perth_mint/?utm_source=share&utm_medium=web2x&context=3","display_url":"reddit.com/r/Wallstreetsiâ€¦","indices":[245,268]}]		[]	[]			Perth Mint is doing everything in its power NOT to confirm in writing that it is insolvent. If the MSM refuses to iâ€¦ https://t.co/icJlnh2c11	1138.0	True	full
294868	294868	60544c434d8cca00388a6ef0	2021-03-19 07:01:17	[]	[]	Fri Mar 19 00:03:59 +0000 2021	[{"text":"Yangon","indices":[97,104]},{"text":"WhatIsHappeningInMyanmar","indices":[205,230]}]	[{"url":"https://t.co/k7AU3x6nhd","expanded_url":"https://bit.ly/30W5rpF","display_url":"bit.ly/30W5rpF","indices":[233,256]}]	About 8:15 p.m. on March 18, soldiers and police fired shots at SSC Hospital's women's center in #Yangon. No casualties were reported at the center, which provides maternity and newborn care. (Photos: CJ) #WhatIsHappeningInMyanmar https://t.co/k7AU3x6nhd https://t.co/49DiopciYD	591509.0	RT @IrrawaddyNews: About 8:15 p.m. on March 18, soldiers and police fired shots at SSC Hospital's women's center in #Yangon. No casualtiesâ€¦	8.0	True	full
294869	294869	60544c434d8cca00388a6ef6	2021-03-19 07:01:17	[{"text":"Flamengo","indices":[101,110]},{"text":"FlaTT","indices":[111,117]}]	[{"url":"https://t.co/N2KYk58Ahq","expanded_url":"https://netfla.com.br/noticias/veto-a-futebol-por-pandemia-gera-incerteza-sobre-supercopa-em-brasilia","display_url":"netfla.com.br/noticias/veto-â€¦","indices":[76,99]}]		[]	[]			Veto a futebol por pandemia gera incerteza sobre Supercopa em BrasÃ­lia - (https://t.co/N2KYk58Ahq) #Flamengoâ€¦ https://t.co/iQyBfoRLfu	1273.0	True	full
294870	294870	60544c434d8cca00388a6efa	2021-03-19 07:01:17	[]	[]	Fri Mar 19 06:45:13 +0000 2021	[]	[{"url":"https://t.co/vD3SgZwTOM","expanded_url":"https://n.news.naver.com/entertain/article/312/0000474707","display_url":"n.news.naver.com/entertain/artiâ€¦","indices":[220,243]}]	tvN drama 'Mouse' starring Lee Seung Gi and Park Ju Hyun recorded its highest rating so far with episode 6 Nationwide: - Average 6.7% - Highest 7.4% In Seoul metropolitan area: - Average 7.5% - Highest 8.6% Source: https://t.co/vD3SgZwTOM https://t.co/27azlXhRD7	371276.0	RT @theseoulstory: tvN drama 'Mouse' starring Lee Seung Gi and Park Ju Hyun recorded its highest rating so far with episode 6 Nationwide:â€¦	83.0	True	full
294871	294871	60544c434d8cca00388a6efc	2021-03-19 07:01:17	[]	[]	Fri Mar 19 07:00:50 +0000 2021	[{"text":"AlertaT13","indices":[2,12]}]	[{"url":"https://t.co/NILNS1B3Sn","expanded_url":"http://t13.cl/374757","display_url":"t13.cl/374757","indices":[114,137]}]	ðŸ”´ #AlertaT13 | Por falta de vacunas: Osorno suspende proceso de inoculaciÃ³n contra el COVID-19 para este viernes https://t.co/NILNS1B3Sn https://t.co/TjcHZ0pRNk	3341722.0	RT @T13: ðŸ”´ #AlertaT13 | Por falta de vacunas: Osorno suspende proceso de inoculaciÃ³n contra el COVID-19 para este viernes https://t.co/NILâ€¦	812.0	True	full
294872	294872	60544c434d8cca00388a6efe	2021-03-19 07:01:17	[]	[{"url":"https://t.co/xAQ8jfHd8B","expanded_url":"https://careers.global/2/2945021/","display_url":"careers.global/2/2945021/","indices":[217,240]}]		[]	[]			Consultant Emergency Medicine - United Kingdom, Blackpool Blackpool Teaching Hospitals NHS Foundation Trust is ideaâ€¦ https://t.co/ajWoZDaHXJ	27762.0	True	full
294873	294873	60544c434d8cca00388a6f04	2021-03-19 07:01:17	[]	[]	Fri Mar 19 01:43:59 +0000 2021	[]	[{"url":"https://t.co/W8kjj7mZmu","expanded_url":"https://www.pscp.tv/w/cyKn3zF6dkVOWEpiWXBKS2V8MU9kS3JWQVlQWHdLWH88rheuG94gB3Y3zpzdzy3tb17ZTFANyDcflSXlS_cm","display_url":"pscp.tv/w/cyKn3zF6dkVOâ€¦","indices":[182,205]}]	Las 50 mentiras de la Pandemiaâ€¦ Â¿Acaso esto no son suficientes pruebas para iniciar un juicio ante un tribunal internacional por negligencia criminal en contra de @HLGatell y LÃ³pez? https://t.co/W8kjj7mZmu	19543.0	RT @FranciscoFlora3: Las 50 mentiras de la Pandemiaâ€¦ Â¿Acaso esto no son suficientes pruebas para iniciar un juicio ante un tribunal internaâ€¦	37.0	True	full
294874	294874	60544c444d8cca00388a6f0c	2021-03-19 07:01:17	[]	[]	Wed Mar 17 01:15:36 +0000 2021	[]	[{"url":"https://t.co/cuTUClMzLl","expanded_url":"https://www.counterpunch.org/1999/06/15/demonizing-the-serbs/","display_url":"counterpunch.org/1999/06/15/demâ€¦","indices":[159,182]}]	@realmvukovic It's called propaganda. Fortunately for the secessionist leaders, they were all provided with the services of Washington's PR firm RuderFinn. ðŸ‘‡ https://t.co/cuTUClMzLl	1903.0	RT @Devilito02: @realmvukovic It's called propaganda. Fortunately for the secessionist leaders, they were all provided with the services oâ€¦	1281.0	True	full
294875	294875	60544c444d8cca00388a6f0e	2021-03-19 07:01:17	[]	[]	Fri Mar 19 05:33:01 +0000 2021	[{"text":"COVID19","indices":[0,8]},{"text":"ClimateChange","indices":[75,89]}]	[{"url":"https://t.co/eXTPGcBh15","expanded_url":"https://bit.ly/3muiiHS","display_url":"bit.ly/3muiiHS","indices":[244,267]}]	#COVID19 has disrupted economies and urged us to rethink human mobility in #ClimateChange. An intersectional approach is needed to understand drivers and impacts for enhancing the human security of people who migrate and those who stay behind. https://t.co/eXTPGcBh15	531.0	RT @SEI_Asia: #COVID19 has disrupted economies and urged us to rethink human mobility in #ClimateChange. An intersectional approach is needâ€¦	20.0	True	full
294876	294876	60544c444d8cca00388a6f10	2021-03-19 07:01:17	[]	[]	Thu Mar 18 17:26:07 +0000 2021	[{"text":"EMA","indices":[35,39]},{"text":"COVID","indices":[74,80]},{"text":"AstraZeneca","indices":[84,96]}]	[{"url":"https://t.co/dKuXuFUrqG","expanded_url":"https://www.elmundo.es/ciencia-y-salud/salud/2021/03/18/605318f821efa0633d8b45a4.html","display_url":"elmundo.es/ciencia-y-saluâ€¦","indices":[239,262]}]	La Agencia Europea del Medicamento #EMA, concluye que la vacuna contra la #COVID de #AstraZeneca es segura y que sus beneficios superan a sus riesgos, por lo que recomienda continÃºe la vacunaciÃ³n con esta sustancia. "Es segura y eficaz" https://t.co/dKuXuFUrqG	26636.0	RT @jucilnacional: La Agencia Europea del Medicamento #EMA, concluye que la vacuna contra la #COVID de #AstraZeneca es segura y que sus benâ€¦	677.0	True	full
294877	294877	60544c444d8cca00388a6f1e	2021-03-19 07:01:17	[]	[]	Wed Mar 10 13:08:23 +0000 2021	[{"text":"DeFi","indices":[204,209]},{"text":"blockchain","indices":[210,221]},{"text":"Finance","indices":[222,230]}]	[{"url":"https://t.co/gPFkbut6Wv","expanded_url":"https://chainge-finance.medium.com/experience-flexibility-100-security-with-chainge-future-dex-918e003f2bb3","display_url":"chainge-finance.medium.com/experience-fleâ€¦","indices":[233,256]}]	Are you ready to experience true financial freedom &amp; guaranteed safety? If your answers to these questions are yes, then you need to check out our upcoming Future DEX and its amazing capabilities. #DeFi #blockchain #Finance https://t.co/gPFkbut6Wv	27828.0	RT @FinanceChainge: Are you ready to experience true financial freedom &amp; guaranteed safety? If your answers to these questions are yes, thâ€¦	0.0	True	full
294878	294878	60544c444d8cca00388a6f20	2021-03-19 07:01:17	[]	[]	Fri Mar 19 00:25:56 +0000 2021	[]	[{"url":"https://t.co/RFOfZtfy5N","expanded_url":"https://entertainment.inquirer.net/406038/kathniel-joins-toktok-family?utm_medium=Social&utm_source=Twitter#Echobox=1616107564","display_url":"entertainment.inquirer.net/406038/kathnieâ€¦","indices":[155,178]}]	Before the first quarter of the year ends, Toktok welcomes its newest brand ambassadors, the King and Queen of Hearts Kathryn Bernardo and Daniel Padilla. https://t.co/RFOfZtfy5N	3228572.0	RT @inquirerdotnet: Before the first quarter of the year ends, Toktok welcomes its newest brand ambassadors, the King and Queen of Hearts Kâ€¦	792.0	True	full
294879	294879	60544c444d8cca00388a6f26	2021-03-19 07:01:17	[{"text":"StrayKids_GoingDumbPUBGM","indices":[45,70]}]	[{"url":"https://t.co/DUgF03t8MO","expanded_url":"https://open.spotify.com/track/3Ea1CNsTqBY4RtAESrBeNI?si=zIMqLJw-SB6VIyOdfCR8Fw","display_url":"open.spotify.com/track/3Ea1CNsTâ€¦","indices":[174,197]}]		[]	[]			ðŸ¤© its so good. Runs on a continuous loop ðŸ–¤ #StrayKids_GoingDumbPUBGM @Stray_Kids @Alesso @corsakmusic Hier istâ€¦ https://t.co/4GlfAEO6oi	57.0	True	full
294880	294880	60544c444d8cca00388a6f30	2021-03-19 07:01:17	[]	[]	Fri Mar 19 07:00:00 +0000 2021	[{"text":"StopAdani","indices":[231,241]}]	[{"url":"https://t.co/83zF8Dqahp","expanded_url":"http://ow.ly/yDhx50E2UMp","display_url":"ow.ly/yDhx50E2UMp","indices":[257,280]}]	Responding to calls made by 30+ human rights and env. groups, Dow Jones is reviewing Adani Ports' inclusion on its coveted sustainability index. But S&amp;P Global, owner of Dow Jones, must be transparent about its review process. #StopAdani @market_forces https://t.co/83zF8Dqahp https://t.co/qieJqPG1BQ	81711.0	RT @JusticeMyanmar: Responding to calls made by 30+ human rights and env. groups, Dow Jones is reviewing Adani Ports' inclusion on its coveâ€¦	474.0	True	full
294881	294881	60544c444d8cca00388a6f50	2021-03-19 07:01:18	[{"text":"BTC","indices":[12,16]},{"text":"betfurysuccess","indices":[197,212]}]	[{"url":"https://t.co/onvvJ56Yu3","expanded_url":"https://betfury.io/boxes/all?r=603f134bef439733e6f0f933","display_url":"betfury.io/boxes/all?r=60â€¦","indices":[173,196]}]		[]	[]			ðŸ’¸ Earn free #BTC and multiply crypto up to 15% monthly with @betfury_io BOXes ðŸ“¦ Enjoy the easy way to get cryptocurâ€¦ https://t.co/ez7y6ePLfb	6.0	True	full
294882	294882	60544c454d8cca00388a6f66	2021-03-19 07:01:18	[]	[]	Fri Mar 19 06:30:29 +0000 2021	[]	[{"url":"https://t.co/AP2Nx29BoK","expanded_url":"https://www.franceculture.fr/emissions/la-grande-table-idees/confinement-les-1-44-pourquoi-les-enfants-ne-revent-ils-plus?utm_medium=Social&utm_source=Twitter#Echobox=1616071414","display_url":"franceculture.fr/emissions/la-gâ€¦","indices":[246,269]}]	"Les enfants ont besoin de rÃªver et de de voir les adultes croire en l'avenir." Confinement, peur de la maladie, maison ou encore tÃ©lÃ©travail... le poids de la pandÃ©mie de Covid-19 sur la santÃ© mentale des enfants n'est surtout pas Ã nÃ©gliger. https://t.co/AP2Nx29BoK https://t.co/9kF3K3uiLM	758587.0	RT @franceculture: "Les enfants ont besoin de rÃªver et de de voir les adultes croire en l'avenir." Confinement, peur de la maladie, maisonâ€¦	80.0	True	full
294883	294883	60544c454d8cca00388a6f8c	2021-03-19 07:01:19	[]	[]	Fri Mar 19 06:42:07 +0000 2021	[{"text":"DrLiMengYan1","indices":[0,13]},{"text":"LiMengYan","indices":[14,24]},{"text":"Bannon","indices":[26,33]},{"text":"é—«ä¸½æ¢¦","indices":[35,39]},{"text":"éƒ­æ–‡è´µ","indices":[40,44]},{"text":"ç�­å†œ","indices":[45,48]},{"text":"COVID19","indices":[49,57]}]	[{"url":"https://t.co/gpmu5vf4pR","expanded_url":"http://enewstree.com/discuz/forum.php?mod=viewthread&tid=270639&extra=","display_url":"enewstree.com/discuz/forum.pâ€¦","indices":[135,158]}]	#DrLiMengYan1 #LiMengYan #Bannon #é—«ä¸½æ¢¦ #éƒ­æ–‡è´µ #ç�­å†œ #COVID19 Yan Limeng became aÂ victim of theÂ "brain control" of Guo Wengui and Bannon https://t.co/gpmu5vf4pR https://t.co/EMuxl3HOGX	0.0	RT @XxcXiaoxc: #DrLiMengYan1 #LiMengYan #Bannon #é—«ä¸½æ¢¦ #éƒ­æ–‡è´µ #ç�­å†œ #COVID19 Yan Limeng became aÂ victim of theÂ "brain control" of Guo Wenguiâ€¦	0.0	True	full
294884	294884	60544c454d8cca00388a6f98	2021-03-19 07:01:19	[]	[]	Fri Mar 19 02:01:04 +0000 2021	[{"text":"SUPERJUNIOR","indices":[196,208]},{"text":"ìŠˆí�¼ì£¼ë‹ˆì–´","indices":[209,215]}]	[{"url":"https://t.co/vDhfjBzDG3","expanded_url":"https://entertain.naver.com/read?oid=112&aid=0003411790","display_url":"entertain.naver.com/read?oid=112&aâ€¦","indices":[84,107]}]	Park Myungsoo rewrote Super Junior's new song 'House Party'... a remarkable rebirth https://t.co/vDhfjBzDG3 He will changed the lyrics of House Party after receiving stories from the members ðŸ˜‚ðŸ˜‚ #SUPERJUNIOR #ìŠˆí�¼ì£¼ë‹ˆì–´ @SJofficial https://t.co/KkySYEuuSY	6181.0	RT @avecsuju: Park Myungsoo rewrote Super Junior's new song 'House Party'... a remarkable rebirth https://t.co/vDhfjBzDG3 He will changedâ€¦	169.0	True	full
294885	294885	60544c454d8cca00388a6f9e	2021-03-19 07:01:19	[]	[]	Fri Mar 19 06:25:50 +0000 2021	[]	[{"url":"https://t.co/87pHPquSdw","expanded_url":"https://www.hrw.org/news/2021/03/15/myanmar-junta-expands-crackdown-following-bloodbath","display_url":"hrw.org/news/2021/03/1â€¦","indices":[257,280]}]	The Myanmar military is making it harder for people to report on its mounting atrocities. In addition to the nightly nationwide internet shutdown, the junta is now also blocking mobile networks during the day, which most people rely on for internet access. https://t.co/87pHPquSdw https://t.co/sHTZRhhbMf	455092.0	RT @KenRoth: The Myanmar military is making it harder for people to report on its mounting atrocities. In addition to the nightly nationwidâ€¦	141.0	True	full
294886	294886	60544c464d8cca00388a6fae	2021-03-19 07:01:19	[]	[]	Thu Mar 18 16:23:07 +0000 2021	[]	[{"url":"https://t.co/1H9I39fEVP","expanded_url":"http://LateX.Media","display_url":"LateX.Media","indices":[214,237]}]	Featuring @mspervology.translucent : ðŸ’™True blueðŸ’™ Harnesses by @deadlyfetish @polymorphelatex catsuit ,gloves from @deadly_couture Hood and cuffs by @latex_nemesis Photo by @reflectivedesire March 07, 2021 - - ðŸ’• https://t.co/1H9I39fEVP - 24/7 near you https://t.co/vNFDrneyR4	5267.0	RT @LateX_Media: Featuring @mspervology.translucent : ðŸ’™True blueðŸ’™ Harnesses by @deadlyfetish @polymorphelatex catsuit ,gloves from @deadlyâ€¦	593.0	True	full
294887	294887	60544c464d8cca00388a6fc6	2021-03-19 07:01:19	[]	[]	Thu Mar 18 22:04:00 +0000 2021	[]	[{"url":"https://t.co/YSUi61CM6o","expanded_url":"https://www.francetvinfo.fr/sante/maladie/coronavirus/annonces-de-jean-castex-les-tgv-et-ouigo-au-depart-de-paris-quasiment-tous-complets-vendredi_4338429.html","display_url":"francetvinfo.fr/sante/maladie/â€¦","indices":[96,119]}]	Annonces de Jean Castex : les TGV et Ouigo au dÃ©part de Paris quasiment tous complets vendredi https://t.co/YSUi61CM6o https://t.co/cKynnz9duu	1828255.0	RT @franceinfo: Annonces de Jean Castex : les TGV et Ouigo au dÃ©part de Paris quasiment tous complets vendredi https://t.co/YSUi61CM6o httâ€¦	53.0	True	full
294888	294888	60544c464d8cca00388a6fd0	2021-03-19 07:01:19	[]	[]	Fri Mar 19 02:48:17 +0000 2021	[]	[{"url":"https://t.co/6mOXCTPAmC","expanded_url":"https://youtu.be/4vW4o9WUYPU","display_url":"youtu.be/4vW4o9WUYPU","indices":[204,227]}]	Las 50 mentiras de la pandemia y el crÃ©dito por parte del gobierno para "E pig menio" mientras miles de empresas estÃ¡n quebrando, a este fiel cromador lo salva LÃ³pez Excelente reportaje de @CarlosLoret https://t.co/6mOXCTPAmC	15500.0	RT @donosolara27: Las 50 mentiras de la pandemia y el crÃ©dito por parte del gobierno para "E pig menio" mientras miles de empresas estÃ¡n qâ€¦	849.0	True	full
294889	294889	60544c464d8cca00388a6fd8	2021-03-19 07:01:19	[]	[]	Fri Mar 19 06:56:40 +0000 2021	[]	[{"url":"https://t.co/nlaieSLxug","expanded_url":"https://twitter.com/abhina_prakash/status/1372633507294445569","display_url":"twitter.com/abhina_prakashâ€¦","indices":[275,298]}]	I know somebody who was getting his PhD in a humanities field at Oxford. This person was from a business background, and took great pains to hide it. Oxford humanities PG courses are packed with Naxalite / Maoist types from India who target people from business backgrounds. https://t.co/nlaieSLxug	38057.0	RT @RMantri: I know somebody who was getting his PhD in a humanities field at Oxford. This person was from a business background, and tookâ€¦	567.0	True	full
294890	294890	60544c464d8cca00388a6fdc	2021-03-19 07:01:19	[]	[]	Thu Mar 18 23:40:38 +0000 2021	[{"text":"COVID19","indices":[75,83]}]	[{"url":"https://t.co/EBSkSvT6TP","expanded_url":"https://www.thelancet.com/journals/laninf/article/PIIS1473-3099(21)00143-2/fulltext","display_url":"thelancet.com/journals/laninâ€¦","indices":[116,139]}]	New research Article: Vaccination and non-pharmaceutical interventions for #COVID19: a mathematical modelling study https://t.co/EBSkSvT6TP "For all vaccination scenarios we investigated, our predictions highlight the risks associated with early or rapid relaxation of NPIs"	49437.0	RT @TheLancetInfDis: New research Article: Vaccination and non-pharmaceutical interventions for #COVID19: a mathematical modelling study htâ€¦	6254.0	True	full
294891	294891	60544c464d8cca00388a6fee	2021-03-19 07:01:19	[]	[]	Fri Mar 19 00:19:32 +0000 2021	[{"text":"BTSV","indices":[1,6]}]	[{"url":"https://t.co/2qireqnlXV","expanded_url":"http://naver.me/FPse26ry","display_url":"naver.me/FPse26ry","indices":[263,286]}]	ðŸ“°#BTSVâ€™s "Singularity" has just surpassed 150 million streams on Spotify, showing steady love fr fans since its release in 2018. An R&amp;B-genre song based in Neo Soul, the song received numerous praises fr critics &amp; fans alike for his performances of it. ðŸ”—https://t.co/2qireqnlXV https://t.co/4KywLpfgDh	581574.0	RT @VGlobalUnion: ðŸ“°#BTSVâ€™s "Singularity" has just surpassed 150 million streams on Spotify, showing steady love fr fans since its release iâ€¦	106.0	True	full
294892	294892	60544c464d8cca00388a7008	2021-03-19 07:01:20	[{"text":"stockmarket","indices":[151,163]},{"text":"stock","indices":[164,170]},{"text":"technicalanalysis","indices":[171,189]},{"text":"money","indices":[190,196]},{"text":"trading","indices":[197,205]},{"text":"investing","indices":[206,216]},{"text":"daytrading","indices":[217,228]},{"text":"news","indices":[229,234]},{"text":"today","indices":[235,241]}]	[{"url":"https://t.co/LHh5yLzu71","expanded_url":"https://srnk.us/go/2607714","display_url":"srnk.us/go/2607714","indices":[127,150]}]		[]	[]			$BTU's 10-day Moving Average broke below its 50-day Moving Average on March 17, 2021. View odds for this and otherâ€¦ https://t.co/fv4FZHFacH	9153.0	True	full
294893	294893	60544c464d8cca00388a701c	2021-03-19 07:01:20	[]	[]	Fri Mar 19 02:13:22 +0000 2021	[]	[{"url":"https://t.co/3SnNOeL8zr","expanded_url":"Https://onlyfans.com/hunnyylovelyy","display_url":"onlyfans.com/hunnyylovelyy","indices":[138,161]}]	@OnlyFansHero $10 over 120+ post. I have a big tatt on my big beautiful ass. Check me out and seeðŸ˜œ retweet lots of post for a free trial. https://t.co/3SnNOeL8zr ðŸ§šðŸ�½â€�â™‚ï¸�UNCENSORED CONTENTðŸ§šðŸ�½â€�â™‚ï¸� https://t.co/Jgn5NC35vV	1459.0	RT @LoveHoneyLovely: @OnlyFansHero $10 over 120+ post. I have a big tatt on my big beautiful ass. Check me out and seeðŸ˜œ retweet lots of posâ€¦	72.0	True	full
294894	294894	60544c464d8cca00388a7020	2021-03-19 07:01:20	[]	[]	Fri Mar 19 06:25:50 +0000 2021	[]	[{"url":"https://t.co/87pHPquSdw","expanded_url":"https://www.hrw.org/news/2021/03/15/myanmar-junta-expands-crackdown-following-bloodbath","display_url":"hrw.org/news/2021/03/1â€¦","indices":[257,280]}]	The Myanmar military is making it harder for people to report on its mounting atrocities. In addition to the nightly nationwide internet shutdown, the junta is now also blocking mobile networks during the day, which most people rely on for internet access. https://t.co/87pHPquSdw https://t.co/sHTZRhhbMf	455092.0	RT @KenRoth: The Myanmar military is making it harder for people to report on its mounting atrocities. In addition to the nightly nationwidâ€¦	110.0	True	full
294895	294895	60544c474d8cca00388a7036	2021-03-19 07:01:20	[]	[]	Thu Mar 18 22:52:04 +0000 2021	[]	[{"url":"https://t.co/iqhhX6ASvA","expanded_url":"https://lockdownsceptics.org/2021/03/18/heres-the-evidence-lockdowns-do-more-harm-than-good/","display_url":"lockdownsceptics.org/2021/03/18/herâ€¦","indices":[219,242]}]	As the Coronavirus Act vote approaches, this devastating new report from the experts at HART shows beyond doubt why the Government's response to Covid has been ineffective and disastrous and a new approach is required. https://t.co/iqhhX6ASvA	154844.0	RT @toadmeister: As the Coronavirus Act vote approaches, this devastating new report from the experts at HART shows beyond doubt why the Goâ€¦	4929.0	True	full
294896	294896	60544c474d8cca00388a705a	2021-03-19 07:01:21	[]	[]	Fri Mar 19 07:00:06 +0000 2021	[]	[{"url":"https://t.co/HFImNpsCK8","expanded_url":"https://bbc.in/3cPwsAr","display_url":"bbc.in/3cPwsAr","indices":[120,143]}]	Families share their stories of grief and goodbyes, a year on from the first Covid-19 related death in Northern Ireland https://t.co/HFImNpsCK8	282517.0	RT @BBCNewsNI: Families share their stories of grief and goodbyes, a year on from the first Covid-19 related death in Northern Ireland httpâ€¦	784.0	True	full
294897	294897	60544c474d8cca00388a709c	2021-03-19 07:01:21	[]	[]	Thu Mar 18 17:56:59 +0000 2021	[]	[{"url":"https://t.co/8lV7w7hDxH","expanded_url":"https://twitter.com/tordotcom/status/1372562773511667718","display_url":"twitter.com/tordotcom/statâ€¦","indices":[147,170]}]	April 14th. Iâ€™m Cheriâ€™s writing auntie so you all better read this and anyway I know youâ€™re going to love its beautiful prose and emotional punch. https://t.co/8lV7w7hDxH	21051.0	RT @KateElliottSFF: April 14th. Iâ€™m Cheriâ€™s writing auntie so you all better read this and anyway I know youâ€™re going to love its beautifulâ€¦	157.0	True	full
294898	294898	60544c474d8cca00388a70a4	2021-03-19 07:01:21	[]	[]	Tue Mar 16 10:30:18 +0000 2021	[]	[{"url":"https://t.co/cev23jwnDN","expanded_url":"https://twitter.com/hesse_karina/status/1371729129800863745","display_url":"twitter.com/hesse_karina/sâ€¦","indices":[280,303]}]	Eine Mutter scheitert mit ihrer Testinitiative fÃ¼r die Kita der Tochter: "Die Kleine ist das einzige Familienmitglied, das noch andere Menschen ungeschÃ¼tzt in geschlossenen RÃ¤umen trifft () Vielen Freunden geht es so, einer hat eine kÃ¼nstliche Niere, zwei andere haben Diabetes.+ https://t.co/cev23jwnDN	7003.0	RT @elvira_rosert: Eine Mutter scheitert mit ihrer Testinitiative fÃ¼r die Kita der Tochter: "Die Kleine ist das einzige Familienmitglied, dâ€¦	198.0	True	full
294899	294899	60544c474d8cca00388a70ae	2021-03-19 07:01:22	[{"text":"Corona","indices":[15,22]}]	[{"url":"https://t.co/KJzIJYQrL4","expanded_url":"https://www.welt.de/wirtschaft/video221032152/Der-Tschechien-Faktor-Die-aktuellen-Corona-Zahlen-fuer-Sie-erklaert.html","display_url":"welt.de/wirtschaft/vidâ€¦","indices":[116,139]}]		[]	[]			Mein tÃ¤glicher #Corona-Screencast, Folge 110. In der Ausgabe von heute, Freitag, 19. MÃ¤rz: Der Tschechien-Faktor.â€¦ https://t.co/CjOCVCKJEY	38018.0	True	full
294900	294900	60544c484d8cca00388a70b8	2021-03-19 07:01:22	[]	[]	Fri Mar 19 06:54:30 +0000 2021	[{"text":"CornitosWithMyntra","indices":[101,120]}]	[{"url":"https://t.co/XF1z7j0JU3","expanded_url":"https://yourstory.com/2021/03/cornitos-teams-myntra-retail-discounts-digital-experience","display_url":"yourstory.com/2021/03/cornitâ€¦","indices":[121,144]}]	Cornitos and Myntra are givingan exciting offer Flat 15% off on Myntra when you buy Cornitos Nachos! #CornitosWithMyntra https://t.co/XF1z7j0JU3	3883.0	RT @tarun_0707: Cornitos and Myntra are givingan exciting offer Flat 15% off on Myntra when you buy Cornitos Nachos! #CornitosWithMyntra htâ€¦	0.0	True	full
294901	294901	60544c484d8cca00388a70c4	2021-03-19 07:01:22	[{"text":"bbcgms","indices":[244,251]}]	[{"url":"https://t.co/kWVRgPNOYu","expanded_url":"https://www.bbc.co.uk/news/uk-56452412","display_url":"bbc.co.uk/news/uk-564524â€¦","indices":[257,280]}]		[]	[]			Covid vaccine: PM to have AstraZeneca jab as he urges public to do the same. Several European countries will resumeâ€¦ https://t.co/PBeaUe0WzE	30122.0	True	full
294902	294902	60544c484d8cca00388a70d0	2021-03-19 07:01:22	[]	[]	Fri Mar 19 06:25:50 +0000 2021	[]	[{"url":"https://t.co/87pHPquSdw","expanded_url":"https://www.hrw.org/news/2021/03/15/myanmar-junta-expands-crackdown-following-bloodbath","display_url":"hrw.org/news/2021/03/1â€¦","indices":[257,280]}]	The Myanmar military is making it harder for people to report on its mounting atrocities. In addition to the nightly nationwide internet shutdown, the junta is now also blocking mobile networks during the day, which most people rely on for internet access. https://t.co/87pHPquSdw https://t.co/sHTZRhhbMf	455092.0	RT @KenRoth: The Myanmar military is making it harder for people to report on its mounting atrocities. In addition to the nightly nationwidâ€¦	9.0	True	full
294903	294903	60544c484d8cca00388a70ea	2021-03-19 07:01:22	[]	[]	Fri Mar 19 06:55:41 +0000 2021	[]	[{"url":"https://t.co/MtzyLhp1lZ","expanded_url":"https://www.ft.com/content/0d9edcc7-40cb-4d0a-9ddc-f33e11d11d00","display_url":"ft.com/content/0d9edcâ€¦","indices":[232,255]}]	What have I learned from a year of Covid? An infamous epidmiological model turned out to get the big calls right; people were kinder and wiser than we tend to give them credit for; politicians failed to learn from their mistakes. https://t.co/MtzyLhp1lZ	179880.0	RT @TimHarford: What have I learned from a year of Covid? An infamous epidmiological model turned out to get the big calls right; people wâ€¦	4030.0	True	full
294904	294904	60544c484d8cca00388a70f8	2021-03-19 07:01:22	[]	[]	Fri Mar 19 06:25:50 +0000 2021	[]	[{"url":"https://t.co/87pHPquSdw","expanded_url":"https://www.hrw.org/news/2021/03/15/myanmar-junta-expands-crackdown-following-bloodbath","display_url":"hrw.org/news/2021/03/1â€¦","indices":[257,280]}]	The Myanmar military is making it harder for people to report on its mounting atrocities. In addition to the nightly nationwide internet shutdown, the junta is now also blocking mobile networks during the day, which most people rely on for internet access. https://t.co/87pHPquSdw https://t.co/sHTZRhhbMf	455092.0	RT @KenRoth: The Myanmar military is making it harder for people to report on its mounting atrocities. In addition to the nightly nationwidâ€¦	64.0	True	full
[truncated: 97,494 more rows]
