# Supplementary material for: Low credibility URL sharing on Twitter during reporting linking rare blood clots with the Oxford/AstraZeneca COVID-19 vaccine
Source: PLoS One. 2024 Jan 19;19(1):e0296444. doi: 10.1371/journal.pone.0296444 (PMC10798519; doi:10.1371/journal.pone.0296444)
Supplement: S35 File — (CSV) [file pone.0296444.s037.csv]

	Unnamed: 0	_id	created_at	extended_tweet.entities.hashtags	URL	retweeted_status.created_at	retweeted_status.extended_tweet.entities.hashtags	RTURL	retweeted_status.extended_tweet.full_text	retweeted_status.user.followers_count	text	user.followers_count	indicator	origin
392400	392400	6054e3778cbd2a00384f9dd2	2021-03-19 17:46:26	[]	[]	Fri Mar 19 01:38:05 +0000 2021	[{"text":"Loret","indices":[224,230]}]	[{"url":"https://t.co/luLAJxKhvZ","expanded_url":"http://youtu.be/4vW4o9WUYPU","display_url":"youtu.be/4vW4o9WUYPU","indices":[247,270]}]	Dice el presidente que no rescatarÃ¡ a empresarios, pero un banco de su gobierno le dio 150 millones de pesos a @epigmenioibarra, su cercanÃ­simo propagandista, para salvarlo del golpe de la pandemia. Â¡Le creÃ³ un fideicomiso! #Loret en @latinus_us: https://t.co/luLAJxKhvZ https://t.co/no0hmvxZQ8	8673849.0	RT @CarlosLoret: Dice el presidente que no rescatarÃ¡ a empresarios, pero un banco de su gobierno le dio 150 millones de pesos a @epigmenioiâ€¦	22.0	True	full
392401	392401	6054e3788cbd2a00384f9dd8	2021-03-19 17:46:26	[]	[]	Fri Mar 19 17:36:56 +0000 2021	[]	[{"url":"https://t.co/Oov0Y6Dlhw","expanded_url":"https://twitter.com/Emily_Burns_V/status/1372692176342151170","display_url":"twitter.com/Emily_Burns_V/â€¦","indices":[239,262]}]	1/2 In the 1957 flu children absorbed nearly 50% of the infections, &lt;50, ~90%. Over 65 only 2%. Lockdowns flipped this, yielding 5x+ more COVID infections in elderly, and &lt;1/2 in kids--despite children having ~1800x lower mortality. https://t.co/Oov0Y6Dlhw https://t.co/e3esLPc0Qg	5052.0	RT @Emily_Burns_V: 1/2 In the 1957 flu children absorbed nearly 50% of the infections, &lt;50, ~90%. Over 65 only 2%. Lockdowns flipped this,â€¦	472.0	True	full
392402	392402	6054e3788cbd2a00384f9dee	2021-03-19 17:46:26	[]	[]	Fri Mar 19 12:45:52 +0000 2021	[{"text":"COVID19","indices":[47,55]}]	[{"url":"https://t.co/SfCeTnqlQo","expanded_url":"https://www.bbc.com/portuguese/brasil-56407803","display_url":"bbc.com/portuguese/braâ€¦","indices":[253,276]}]	Sobering for Brazil ðŸ‡§ðŸ‡·â€”a very high 8 out of 10 #COVID19 patients who were intubated died in Feb-Dec 2020 (world average is 50%). Mortality % did not improve during 2020, which shows â€œBrazil did not effectively apply the lessons learned on treatmentâ€�. ðŸ§µ https://t.co/SfCeTnqlQo	450746.0	RT @DrEricDing: Sobering for Brazil ðŸ‡§ðŸ‡·â€”a very high 8 out of 10 #COVID19 patients who were intubated died in Feb-Dec 2020 (world average isâ€¦	1058.0	True	full
392403	392403	6054e3788cbd2a00384f9e2a	2021-03-19 17:46:27	[{"text":"Pandemia","indices":[2,11]}]	[{"url":"https://t.co/cPgk3Rh7MH","expanded_url":"http://www.regionlacapital.com.ar/2021/03/vacunatorio-vip-el-escandalo-sigue-y-renuncio-funcionaria-del-ministerio-de-salud/","display_url":"regionlacapital.com.ar/2021/03/vacunaâ€¦","indices":[111,134]}]		[]	[]			â�© #Pandemia I Vacunatorio VIP: el escandalo sigue y renunciÃ³ la directora de la RegiÃ³n de Salud Reconquista âœ…â€¦ https://t.co/m5qrkET4RT	400.0	True	full
392404	392404	6054e3798cbd2a00384f9e40	2021-03-19 17:46:27	[]	[{"url":"https://t.co/KiD2nEym2l","expanded_url":"https://www.foxnews.com/politics/pelosi-biden-border-situation-under-control","display_url":"foxnews.com/politics/pelosâ€¦","indices":[184,207]}]		[]	[]			This lady lies soooooo much she has no problem telling people its daytime in the middle of the night!! What a douchâ€¦ https://t.co/IzXG0Amyhi	81.0	True	full
392405	392405	6054e3798cbd2a00384f9e52	2021-03-19 17:46:27	[]	[]	Fri Mar 19 12:49:27 +0000 2021	[{"text":"covid19","indices":[78,86]}]	[{"url":"https://t.co/jReaOyiRy8","expanded_url":"https://www.ln24.be/node/15738","display_url":"ln24.be/node/15738","indices":[119,142]}]	"Le certificat sanitaire permettra aux non-vaccinÃ©s de voyager aussi cet Ã©tÃ©" #covid19 â�¦@EU_Commissionâ�© â�¦@EU_Justiceâ�© https://t.co/jReaOyiRy8	170891.0	RT @dreynders: "Le certificat sanitaire permettra aux non-vaccinÃ©s de voyager aussi cet Ã©tÃ©" #covid19 â�¦@EU_Commissionâ�© â�¦@EU_Justiceâ�© httpsâ€¦	5367.0	True	full
392406	392406	6054e3798cbd2a00384f9e58	2021-03-19 17:46:27	[]	[]	Thu Mar 18 16:28:41 +0000 2021	[]	[{"url":"https://t.co/wHH299mcPH","expanded_url":"https://twitter.com/LylaGhan/status/1372573857031323649?s=20","display_url":"twitter.com/LylaGhan/statuâ€¦","indices":[704,727]}]	@ozan_yildiran @tursaka @SumerianTurks @MalatestaCarina @JimJatras @AlchemyLoveNuit @curdistani @LieBusterSleuth @EarthTime @nanotechexec @LebaneseRafida @rahulvarshney @LadaTweets @weareontoyou @DogsareLoyal1s @chelmex @StillUSA1st @ChristophHeer52 @Tom_Rowsell @eranudturan @GalEusCat @caitlinrgreen @isisnaucratis @ahpod @donnazuck @kataplexis @platanoclassics @KAnthonyAppiah @LloydLlewJ @touraj…	927.0	RT @GordBolton: @ozan_yildiran @tursaka @SumerianTurks @MalatestaCarina @JimJatras @AlchemyLoveNuit @curdistani @LieBusterSleuth @EarthTimeâ€¦	7769.0	True	full
392407	392407	6054e3798cbd2a00384f9e74	2021-03-19 17:46:27	[]	[]	Fri Mar 19 10:23:18 +0000 2021	[{"text":"cryptocurrency","indices":[160,175]},{"text":"Crypto","indices":[176,183]},{"text":"Bitcoin","indices":[184,192]},{"text":"BSC","indices":[194,198]},{"text":"BinanceSmartChain","indices":[199,217]},{"text":"Ethereum","indices":[218,227]},{"text":"ETH","indices":[228,232]},{"text":"Airdrop","indices":[233,241]},{"text":"bounty","indices":[242,249]},{"text":"POPO","indices":[250,255]},{"t…	[{"url":"https://t.co/DS6g34KhFp","expanded_url":"https://t.me/AirdropStar/1119","display_url":"t.me/AirdropStar/11â€¦","indices":[135,158]}]	ðŸ’§Poplink Oracles Airdrop ðŸ’§ ðŸ�† Task: âž• 50 POPO (~$50) ðŸ‘¨â€�ðŸ‘©â€�ðŸ‘§ Referral: âž• 15 POPO (~$15) ðŸ”› Airdrop Link &amp; Information: https://t.co/DS6g34KhFp #cryptocurrency #Crypto #Bitcoin #BSC #BinanceSmartChain #Ethereum #ETH #Airdrop #bounty #POPO #Poplink	85556.0	RT @AirdropStario: ðŸ’§Poplink Oracles Airdrop ðŸ’§ ðŸ�† Task: âž• 50 POPO (~$50) ðŸ‘¨â€�ðŸ‘©â€�ðŸ‘§ Referral: âž• 15 POPO (~$15) ðŸ”› Airdrop Link &amp; Inâ€¦	104.0	True	full
392408	392408	6054e37a8cbd2a00384f9e9a	2021-03-19 17:46:28	[]	[]	Fri Mar 19 16:28:05 +0000 2021	[]	[{"url":"https://t.co/sJDuuNX3E9","expanded_url":"https://www.publico.es/sociedad/valencia-joven-autismo-expulsado-autobus-emt-pasajero-quejo-gestos-y-sonidos.html?utm_source=twitter&utm_medium=social&utm_campaign=publico","display_url":"publico.es/sociedad/valenâ€¦","indices":[123,146]}]	Un joven con autismo es expulsado de un autobÃºs de la EMT de ValÃ¨ncia porque un pasajero se quejÃ³ de sus gestos y sonidos https://t.co/sJDuuNX3E9	1068837.0	RT @publico_es: Un joven con autismo es expulsado de un autobÃºs de la EMT de ValÃ¨ncia porque un pasajero se quejÃ³ de sus gestos y sonidosâ€¦	102.0	True	full
392409	392409	6054e37a8cbd2a00384f9ea8	2021-03-19 17:46:28	[]	[]	Fri Mar 19 17:15:19 +0000 2021	[]	[{"url":"https://t.co/hsAKZ3v8AF","expanded_url":"https://apnews.com/article/emergency-sites-migrant-children-safety-concerns-a916d523629b6fd7ffbd2061b8dd8721","display_url":"apnews.com/article/emergeâ€¦","indices":[252,275]}]	AP: Safety concerns at child detention facility in TX, where 10% of detainees have tested positive for COVID. Biden administration won't answer local officials' Q's. NBC has also reported on the administration blocking media access to 'kids in cages.' https://t.co/hsAKZ3v8AF https://t.co/2856ChQXsQ	233025.0	RT @guypbenson: AP: Safety concerns at child detention facility in TX, where 10% of detainees have tested positive for COVID. Biden adminisâ€¦	2.0	True	full
392410	392410	6054e37a8cbd2a00384f9eae	2021-03-19 17:46:28	[]	[]	Fri Mar 19 14:05:02 +0000 2021	[]	[{"url":"https://t.co/YoqIHfDFhJ","expanded_url":"https://www.cnn.com/travel/article/coronavirus-airplane-spread-study-scn/index.html","display_url":"cnn.com/travel/articleâ€¦","indices":[176,199]}]	New Zealand study shows coronavirus spread on flight (one-third full and spaced) and in hotel corridor â€” the people at the hotel never being in direct contact with each other: https://t.co/YoqIHfDFhJ	50593.0	RT @LeilaniMunter: New Zealand study shows coronavirus spread on flight (one-third full and spaced) and in hotel corridor â€” the people at tâ€¦	133.0	True	full
392411	392411	6054e37a8cbd2a00384f9eb6	2021-03-19 17:46:28	[]	[]	Wed Mar 17 20:15:00 +0000 2021	[{"text":"G1","indices":[98,101]},{"text":"G1Paraiba","indices":[102,112]}]	[{"url":"https://t.co/Ns3A3xfyVX","expanded_url":"http://glo.bo/3tuX8NF","display_url":"glo.bo/3tuX8NF","indices":[114,137]}]	Idosa dÃ¡ toalha bordada Ã mÃ£o para profissional que a vacinou contra Covid-19; â€˜viva o SUSâ€™, diz. #G1 #G1Paraiba https://t.co/Ns3A3xfyVX https://t.co/qGcEX5v2Aw	226740.0	RT @g1paraiba: Idosa dÃ¡ toalha bordada Ã mÃ£o para profissional que a vacinou contra Covid-19; â€˜viva o SUSâ€™, diz. #G1 #G1Paraiba https://t.â€¦	259.0	True	full
392412	392412	6054e37a8cbd2a00384f9ec0	2021-03-19 17:46:28	[]	[]	Thu Mar 18 20:41:30 +0000 2021	[{"text":"BerksCaresVaccineCenter","indices":[57,81]}]	[{"url":"https://t.co/2YktfMcdot","expanded_url":"http://www.DoYourPartBerks.com","display_url":"DoYourPartBerks.com","indices":[226,249]},{"url":"https://t.co/Uo1fmNLY1T","expanded_url":"https://www.co.berks.pa.us/Dept/Commissioners/COVID19%20Press%20Releases/RELEASE-Commissioners-approve-primary-partner-location-for-Berks-Cares-Vaccine-Center.pdf","display_url":"co.berks.pa.us/Dept/Commissioâ€¦…	The County Commissioners provided an update today on the #BerksCaresVaccineCenter plans and announced that the Berks Community Health Center will serve as the healthcare provider for the site. @BerksCHC Sign up for Updates: https://t.co/2YktfMcdot More: https://t.co/Uo1fmNLY1T https://t.co/wSsWRd5DHl	79.0	RT @berks_pa: The County Commissioners provided an update today on the #BerksCaresVaccineCenter plans and announced that the Berks Communitâ€¦	7.0	True	full
392413	392413	6054e37a8cbd2a00384f9ece	2021-03-19 17:46:28	[]	[]	Fri Mar 19 17:44:13 +0000 2021	[]	[{"url":"https://t.co/leKntuWHYx","expanded_url":"https://bylineinvestigates.com/2021/03/19/silent-on-the-meghan-private-eye-revelations-the-corporate-press-demonstrates-its-great-power-for-evil/","display_url":"bylineinvestigates.com/2021/03/19/silâ€¦","indices":[128,151]}]	Silent on the Meghan Private Eye Revelations, the Corporate Press Demonstrates its â€˜Great Power for Evilâ€™ â€“ Byline Investigates https://t.co/leKntuWHYx	1723.0	RT @FaRah07595123: Silent on the Meghan Private Eye Revelations, the Corporate Press Demonstrates its â€˜Great Power for Evilâ€™ â€“ Byline Invesâ€¦	1488.0	True	full
392414	392414	6054e37a8cbd2a00384f9ede	2021-03-19 17:46:29	[{"text":"onpoli","indices":[157,164]}]	[{"url":"https://t.co/rX4Tgrlc4Q","expanded_url":"https://ipolitics.ca/2021/01/26/ontario-sitting-on-billions-of-unspent-covid-relief-cash-report/","display_url":"ipolitics.ca/2021/01/26/ontâ€¦","indices":[166,189]}]		[]	[]			The Ontario finance minister admits thereâ€™s still $2.6-billion in unspent COVID funding, while 100s of schools haveâ€¦ https://t.co/17w4zq1HUp	14825.0	True	full
392415	392415	6054e37b8cbd2a00384f9ef0	2021-03-19 17:46:29	[]	[]	Thu Mar 18 16:42:15 +0000 2021	[]	[{"url":"https://t.co/7oFo2ttQij","expanded_url":"https://twitter.com/evertonjr/status/1372568230179569664","display_url":"twitter.com/evertonjr/statâ€¦","indices":[271,294]}]	Quando Dourado disse, dentro da casa do BBB, que homens nÃ£o pegavam hiv em relaÃ§Ãµes heterossexuais, a Globo foi obrigada a corrigir a informaÃ§Ã£o errada atravÃ©s de uma nota lida pelo Bial. No auge da pandemia, seria de bom tom o Tiago Leifert corrigir o absurdo da Sarah. https://t.co/7oFo2ttQij	6551.0	RT @tiagocoelh: Quando Dourado disse, dentro da casa do BBB, que homens nÃ£o pegavam hiv em relaÃ§Ãµes heterossexuais, a Globo foi obrigada aâ€¦	65.0	True	full
392416	392416	6054e37b8cbd2a00384f9ef6	2021-03-19 17:46:29	[{"text":"OperationBreatheFreshCleanAir","indices":[35,65]},{"text":"EnviroklenzAirPurifiers","indices":[68,92]},{"text":"COVID19","indices":[172,180]},{"text":"COVIDisAirborne","indices":[245,261]}]	[{"url":"https://t.co/CpLgauIzmr","expanded_url":"https://enviroklenzairpurifiers.com/enviroklenz-mobile-air-system-promotion/?ap_id=SOSSTSE","display_url":"enviroklenzairpurifiers.com/enviroklenz-moâ€¦","indices":[95,118]},{"url":"https://t.co/vBN1OIlFVo","expanded_url":"https://youtu.be/xhu0JZez4Dk","display_url":"youtu.be/xhu0JZez4Dk","indices":[121,144]}]		[]	[]			@BogochIsaac @viralvideovlogs ðŸ“�ðŸš¨ðŸš¨â¬‡ #OperationBreatheFreshCleanAir ðŸ‘ˆ #EnviroklenzAirPurifiers ðŸ‘ˆâ€¦ https://t.co/WBnb80IYqy	1496.0	True	full
392417	392417	6054e37b8cbd2a00384f9f02	2021-03-19 17:46:29	[]	[]	Wed Mar 17 14:43:16 +0000 2021	[]	[{"url":"https://t.co/4guvOoHw77","expanded_url":"https://www.change.org/p/governor-andrew-cuomo-end-hate-crimes-against-asian-americans","display_url":"change.org/p/governor-andâ€¦","indices":[190,213]}]	this is a petition to ask for the us government and police to get their act together and start investigating these hate crimes. so many have gone unnoticed and its time for them to speak up https://t.co/4guvOoHw77	3211.0	RT @httpquack: this is a petition to ask for the us government and police to get their act together and start investigating these hate crimâ€¦	15.0	True	full
392418	392418	6054e37b8cbd2a00384f9f12	2021-03-19 17:46:29	[]	[]	Fri Mar 19 17:00:37 +0000 2021	[]	[{"url":"https://t.co/TNZNtmt1UH","expanded_url":"https://elamerican.com/7-mentiras-biden-encubrimiento-prensa/?lang=es","display_url":"elamerican.com/7-mentiras-bidâ€¦","indices":[250,273]}]	Las 7 grandes mentiras de Biden y el encubrimiento de la prensa en sus primeros meses "El presidente ha mentido en diversas ocasiones, sin embargo, los grandes medios no han aplicado el riguroso Fact-Checking al que sometÃ­an a Trump" @ElAmerican_ https://t.co/TNZNtmt1UH	54169.0	RT @EmmaRincon: Las 7 grandes mentiras de Biden y el encubrimiento de la prensa en sus primeros meses "El presidente ha mentido en diversaâ€¦	3287.0	True	full
392419	392419	6054e37b8cbd2a00384f9f14	2021-03-19 17:46:29	[]	[]	Thu Mar 18 15:37:29 +0000 2021	[]	[{"url":"https://t.co/NdPAdjBSCn","expanded_url":"https://www.latimes.com/california/story/2021-03-18/post-trump-qanon-conspiracy-side-effects-divide-families","display_url":"latimes.com/california/stoâ€¦","indices":[186,209]}]	Jenny Beltran was always close to her half-sister â€” until her sibling moved to Florida with an alt-right boyfriend and started posting conspiracy theories about COVID-19 and pedophilia. https://t.co/NdPAdjBSCn	3805694.0	RT @latimes: Jenny Beltran was always close to her half-sister â€” until her sibling moved to Florida with an alt-right boyfriend and startedâ€¦	510.0	True	full
392420	392420	6054e37b8cbd2a00384f9f30	2021-03-19 17:46:30	[]	[]	Fri Mar 19 06:25:50 +0000 2021	[]	[{"url":"https://t.co/87pHPquSdw","expanded_url":"https://www.hrw.org/news/2021/03/15/myanmar-junta-expands-crackdown-following-bloodbath","display_url":"hrw.org/news/2021/03/1â€¦","indices":[257,280]}]	The Myanmar military is making it harder for people to report on its mounting atrocities. In addition to the nightly nationwide internet shutdown, the junta is now also blocking mobile networks during the day, which most people rely on for internet access. https://t.co/87pHPquSdw https://t.co/sHTZRhhbMf	456028.0	RT @KenRoth: The Myanmar military is making it harder for people to report on its mounting atrocities. In addition to the nightly nationwidâ€¦	443.0	True	full
392421	392421	6054e37b8cbd2a00384f9f38	2021-03-19 17:46:30	[]	[]	Fri Mar 19 17:16:11 +0000 2021	[]	[{"url":"https://t.co/K294WipIDI","expanded_url":"https://twitter.com/laurojardim/status/1372942486100926471","display_url":"twitter.com/laurojardim/stâ€¦","indices":[185,208]}]	Meanwhile, @laurojardim reports that Jair Bolsonaroâ€™s new health minister is planning to start visiting Brazilian hospitals &amp; ICUs to check if *people really are dying of Covid* ðŸ¤¯ðŸ˜­ https://t.co/K294WipIDI	71027.0	RT @tomphillipsin: Meanwhile, @laurojardim reports that Jair Bolsonaroâ€™s new health minister is planning to start visiting Brazilian hospitâ€¦	8052.0	True	full
392422	392422	6054e37b8cbd2a00384f9f3a	2021-03-19 17:46:30	[{"text":"JoPagoACatalunya","indices":[86,103]}]	[{"url":"https://t.co/Er5q8t9f7z","expanded_url":"https://www.europapress.es/nacional/noticia-vic-barcelona-hara-soberania-fiscal-pagara-impuestos-hacienda-catalana-20210318173800.html","display_url":"europapress.es/nacional/noticâ€¦","indices":[104,127]}]		[]	[]			Vic (Barcelona) harÃ¡ "soberanÃ­a fiscal" y pagarÃ¡ sus impuestos a la Hacienda catalana #JoPagoACatalunyaâ€¦ https://t.co/DsNE5Yxlec	14535.0	True	full
392423	392423	6054e37c8cbd2a00384f9f5c	2021-03-19 17:46:30	[]	[]	Fri Mar 19 17:43:57 +0000 2021	[{"text":"Climate","indices":[197,205]}]	[{"url":"https://t.co/tCgKY3XqqU","expanded_url":"https://www.commondreams.org/news/2021/03/19/not-2030-or-2050now-climate-strikers-worldwide-demand-urgent-action","display_url":"commondreams.org/news/2021/03/1â€¦","indices":[246,269]}]	Yes a net zero carbon strategy by 2050 will see many millions dead in collateral damage as world leaders bow to fossil fuel industry Its time for real climate action 'Not in 2030 or 2050...Now!': #Climate Strikers Worldwide Demand Urgent Action https://t.co/tCgKY3XqqU	26863.0	RT @ECOWARRIORSS: Yes a net zero carbon strategy by 2050 will see many millions dead in collateral damage as world leaders bow to fossil fuâ€¦	26863.0	True	full
392424	392424	6054e37c8cbd2a00384f9f68	2021-03-19 17:46:30	[]	[{"url":"https://t.co/51GHJOlHG1","expanded_url":"https://www.swnewsmedia.com/chaska_herald/news/education/clusters-of-b117-variant-identified-in-carver-county-schools-sports-associations/article_331a62fe-7209-5dd8-b3e0-9e18328da472.html","display_url":"swnewsmedia.com/chaska_herald/â€¦","indices":[229,252]}]		[]	[]			@MeghanMcCain You decide Megan - u the Mommy Gonna keep whining about what Biden's not doing? Or whining about wearâ€¦ https://t.co/nClN3hQOoE	1.0	True	full
392425	392425	6054e37c8cbd2a00384f9f92	2021-03-19 17:46:31	[]	[]	Fri Mar 19 16:51:21 +0000 2021	[{"text":"FAIL","indices":[6,11]}]	[{"url":"https://t.co/9ngTvBV9Mb","expanded_url":"https://twitter.com/sedonaprince_/status/1372736231562342402","display_url":"twitter.com/sedonaprince_/â€¦","indices":[158,181]}]	Major #FAIL by the @ncaa for not showing proper respect to all of its athletes during the national basketball tournaments they are conducting right now. ðŸ‘ŽðŸ�»ðŸ‘ŽðŸ�» https://t.co/9ngTvBV9Mb	5553.0	RT @PrepCalTrack: Major #FAIL by the @ncaa for not showing proper respect to all of its athletes during the national basketball tournamentsâ€¦	758.0	True	full
392426	392426	6054e37c8cbd2a00384f9f96	2021-03-19 17:46:31	[]	[]	Fri Mar 19 17:42:43 +0000 2021	[{"text":"Covid19","indices":[91,99]}]	[{"url":"https://t.co/ZJpPg24qJv","expanded_url":"https://bit.ly/3bZZlL5","display_url":"bit.ly/3bZZlL5","indices":[199,222]},{"url":"https://t.co/2KxRYL340B","expanded_url":"https://twitter.com/i/broadcasts/1YqKDeLAWdVGV","display_url":"twitter.com/i/broadcasts/1â€¦","indices":[223,246]}]	The National Immunisation Advisory Committee has recommended resumption of the AstraZeneca #Covid19 vaccine rollout in Ireland, with the jab now being advised for all age groups over 18 | Live blog: https://t.co/ZJpPg24qJv https://t.co/2KxRYL340B	935771.0	RT @rtenews: The National Immunisation Advisory Committee has recommended resumption of the AstraZeneca #Covid19 vaccine rollout in Irelandâ€¦	9029.0	True	full
392427	392427	6054e37d8cbd2a00384f9fa0	2021-03-19 17:46:31	[]	[]	Fri Mar 19 08:08:03 +0000 2021	[{"text":"OPINION","indices":[0,8]},{"text":"BattleForKerala","indices":[49,65]}]	[{"url":"https://t.co/lBPfoZVnF3","expanded_url":"https://www.news18.com/news/opinion/squabbles-smear-tactics-self-inflicted-injuries-its-a-dramatic-start-to-last-leg-of-kerala-poll-campaign-3550853.html","display_url":"news18.com/news/opinion/sâ€¦","indices":[219,242]}]	#OPINION: Senior journalist, @veeyemje writes on #BattleForKerala. "If the CPM had claimed to choose over 30 fresh faces this election, the Congress nearly doubled that effort with 55 per cent newcomers in its list." https://t.co/lBPfoZVnF3	150575.0	RT @news18dotcom: #OPINION: Senior journalist, @veeyemje writes on #BattleForKerala. "If the CPM had claimed to choose over 30 fresh facesâ€¦	39.0	True	full
392428	392428	6054e37d8cbd2a00384f9fa8	2021-03-19 17:46:31	[]	[]	Fri Mar 19 17:46:08 +0000 2021	[]	[{"url":"https://t.co/tbMUhmGFM2","expanded_url":"https://twitter.com/atrupar/status/1372909898300854285","display_url":"twitter.com/atrupar/statusâ€¦","indices":[140,163]}]	The American right wing's long term flirtation with Putin is a pretty clear tell about its lurch to ethno-nationalism and authoritarianism. https://t.co/tbMUhmGFM2	555192.0	RT @brhodes: The American right wing's long term flirtation with Putin is a pretty clear tell about its lurch to ethno-nationalism and authâ€¦	1867.0	True	full
392429	392429	6054e37d8cbd2a00384f9fb2	2021-03-19 17:46:31	[]	[]	Fri Mar 19 17:30:57 +0000 2021	[]	[{"url":"https://t.co/IuMYP35Cy3","expanded_url":"http://apne.ws/9ehxotp","display_url":"apne.ws/9ehxotp","indices":[242,265]}]	The U.S. cleared President Biden's goal of injecting 100 million coronavirus shots, more than a month before his target date of his 100th day in office, as the president prepared to set his sights higher in the nationwide vaccination effort. https://t.co/IuMYP35Cy3	15113842.0	RT @AP: The U.S. cleared President Biden's goal of injecting 100 million coronavirus shots, more than a month before his target date of hisâ€¦	4435.0	True	full
392430	392430	6054e37d8cbd2a00384f9fc8	2021-03-19 17:46:31	[]	[]	Fri Mar 19 14:46:26 +0000 2021	[{"text":"Pandemic","indices":[15,24]},{"text":"LSST","indices":[31,36]}]	[{"url":"https://t.co/Uwp6D94fS6","expanded_url":"http://www.lsst.ac/news/recoveryroadmap/","display_url":"lsst.ac/news/recoveryrâ€¦","indices":[150,173]}]	Lessons from a #Pandemic Year: #LSST shares its roadmap to recovery to support wider reflection and prompt additional exploration of best practice: https://t.co/Uwp6D94fS6	1011.0	RT @LSST_AC: Lessons from a #Pandemic Year: #LSST shares its roadmap to recovery to support wider reflection and prompt additional exploratâ€¦	6.0	True	full
392431	392431	6054e37d8cbd2a00384f9fe2	2021-03-19 17:46:31	[]	[]	Fri Mar 19 12:49:23 +0000 2021	[{"text":"COVID19","indices":[72,80]},{"text":"COVID","indices":[167,173]}]	[{"url":"https://t.co/VFVOFS5xya","expanded_url":"https://www.medrxiv.org/content/10.1101/2021.02.28.21250921v1","display_url":"medrxiv.org/content/10.110â€¦","indices":[258,281]}]	@devisridhar Danish ðŸ‡©ðŸ‡° study. ðŸ“�MORE KIDS PER HOUSEHOLD âž¡ï¸� MORE RISK OF #COVID19: Danish study of 3 million adultsâ€”Increasing number of children, means higher risk of #COVID in adult household members ðŸ“Œ2 young kidsâ€”13% â¬†ï¸� risk ðŸ“Œ3+ young kidsâ€”42% â¬†ï¸� risk https://t.co/VFVOFS5xya	58334.0	RT @fascinatorfun: @devisridhar Danish ðŸ‡©ðŸ‡° study. ðŸ“�MORE KIDS PER HOUSEHOLD âž¡ï¸� MORE RISK OF #COVID19: Danish study of 3 million adultsâ€”Increâ€¦	91.0	True	full
392432	392432	6054e37d8cbd2a00384f9ffe	2021-03-19 17:46:32	[]	[]	Fri Mar 19 17:45:19 +0000 2021	[]	[{"url":"https://t.co/JUZGal8ABB","expanded_url":"https://reut.rs/3tDpzci","display_url":"reut.rs/3tDpzci","indices":[248,271]}]	Indiaâ€™s antitrust body told a court that a Reuters report showing Amazon gave preferential treatment to a small group of sellers on its India platform corroborated evidence it had received and which had triggered an investigation of the tech giant https://t.co/JUZGal8ABB https://t.co/Tq0k02jR58	23251166.0	RT @Reuters: Indiaâ€™s antitrust body told a court that a Reuters report showing Amazon gave preferential treatment to a small group of selleâ€¦	3923.0	True	full
392433	392433	6054e37d8cbd2a00384fa004	2021-03-19 17:46:32	[]	[]	Fri Mar 19 10:19:23 +0000 2021	[{"text":"BlowUp","indices":[191,198]},{"text":"GOGALBUM","indices":[202,211]}]	[{"url":"https://t.co/rzQJdOKbm2","expanded_url":"https://youtu.be/eDXmpz6WOpM","display_url":"youtu.be/eDXmpz6WOpM","indices":[213,236]}]	I have realised that @shattawalegh doesn't do music for like, comment or Awards, he does it because its his Passion and Love for music He just dropped another mad Dancehall banger titled : #BlowUp on #GOGALBUM https://t.co/rzQJdOKbm2 https://t.co/87RUhPxYqV	11124.0	RT @AchiaaAkousa: I have realised that @shattawalegh doesn't do music for like, comment or Awards, he does it because its his Passion and Lâ€¦	45460.0	True	full
392434	392434	6054e37e8cbd2a00384fa028	2021-03-19 17:46:32	[]	[]	Thu Mar 18 17:45:33 +0000 2021	[{"text":"GregoryArthurDonohue","indices":[253,274]}]	[{"url":"https://t.co/3fmTucQjGG","expanded_url":"https://www.cruisehive.com/carnival-cruise-line-makes-it-clear-with-no-decision/48241?utm_source=dlvr.it&utm_medium=twitter","display_url":"cruisehive.com/carnival-cruisâ€¦","indices":[229,252]}]	Carnival Cruise Line Makes it Clear With No Decision: Carnival Cruise Line clears some things up on no vaccine decision after many questions to the brand ambassador. The post Carnival Cruise Line Makes it Clear With No Decisionâ€¦ https://t.co/3fmTucQjGG #GregoryArthurDonohue https://t.co/ZosLrvPpUb	38.0	RT @AroundCruising: Carnival Cruise Line Makes it Clear With No Decision: Carnival Cruise Line clears some things up on no vaccine decisionâ€¦	38.0	True	full
392435	392435	6054e37e8cbd2a00384fa030	2021-03-19 17:46:32	[]	[]	Fri Mar 19 04:44:08 +0000 2021	[]	[{"url":"https://t.co/7pt21DhVMp","expanded_url":"https://twitter.com/Miguel_100000/status/1372755501352587264","display_url":"twitter.com/Miguel_100000/â€¦","indices":[134,157]}]	TÃ´ esperando a manchete no mainstream: Lulistas riem de vÃ­tima fatal de covid. Se fosse o oposto vocÃªs sabem que veriam nos jornais. https://t.co/7pt21DhVMp	17006181.0	RT @DaniloGentili: TÃ´ esperando a manchete no mainstream: Lulistas riem de vÃ­tima fatal de covid. Se fosse o oposto vocÃªs sabem que veriamâ€¦	150.0	True	full
392436	392436	6054e37e8cbd2a00384fa034	2021-03-19 17:46:32	[]	[]	Fri Mar 19 16:14:47 +0000 2021	[]	[{"url":"https://t.co/Bvo3Q1NzcR","expanded_url":"https://www.myanmar-now.org/en/news/junta-arrests-two-more-journalists-in-naypyitaw","display_url":"myanmar-now.org/en/news/junta-â€¦","indices":[188,211]}]	Trying to stop media coverage of its brutality (and the global outrage that ensues), the Myanmar junta arrests two more journalists, including a BBC reporter, in the capital of Naypyitaw. https://t.co/Bvo3Q1NzcR https://t.co/WqzvRAZyj9	456059.0	RT @KenRoth: Trying to stop media coverage of its brutality (and the global outrage that ensues), the Myanmar junta arrests two more journaâ€¦	31.0	True	full
392437	392437	6054e37e8cbd2a00384fa040	2021-03-19 17:46:32	[]	[]	Fri Mar 19 17:30:57 +0000 2021	[]	[{"url":"https://t.co/IuMYP35Cy3","expanded_url":"http://apne.ws/9ehxotp","display_url":"apne.ws/9ehxotp","indices":[242,265]}]	The U.S. cleared President Biden's goal of injecting 100 million coronavirus shots, more than a month before his target date of his 100th day in office, as the president prepared to set his sights higher in the nationwide vaccination effort. https://t.co/IuMYP35Cy3	15113840.0	RT @AP: The U.S. cleared President Biden's goal of injecting 100 million coronavirus shots, more than a month before his target date of hisâ€¦	1447.0	True	full
392438	392438	6054e37e8cbd2a00384fa042	2021-03-19 17:46:32	[]	[{"url":"https://t.co/R7BN5ktFj8","expanded_url":"https://smile.amazon.com/Mytrix-Playstation-Console-Controllers-Controller/dp/B08YS9KJ1W","display_url":"smile.amazon.com/Mytrix-Playstaâ€¦","indices":[164,187]}]		[]	[]			@AmazonHelp why do you guys continually allow scalping and price gouging? Did it when covid first kicked off, haveâ€¦ https://t.co/n3fl4d6L1M	25.0	True	full
392439	392439	6054e37e8cbd2a00384fa048	2021-03-19 17:46:33	[{"text":"coronavirus","indices":[229,241]}]	[{"url":"https://t.co/4kxg4XtvMu","expanded_url":"http://uni.vi/t9gh102BTVc","display_url":"uni.vi/t9gh102BTVc","indices":[242,265]}]		[]	[]			Miles de niÃ±os ciudadanos hijos de indocumentados, asÃ­ como adultos dependientes que no declaran impuestos son elegâ€¦ https://t.co/AcdRbimRND	42827.0	True	full
392440	392440	6054e37e8cbd2a00384fa04a	2021-03-19 17:46:33	[]	[]	Fri Mar 19 17:00:31 +0000 2021	[]	[{"url":"https://t.co/1ZkD21zylr","expanded_url":"https://www.coindesk.com/videos/recent-videos/will-bitcoin-be-the-currency-of-the-world-scaramucci-its-quite-possible","display_url":"coindesk.com/videos/recent-â€¦","indices":[256,279]}]	â€œYou'll have 40% more dollars circulating than you did in the prior 244 years. That is a silent tax on American savers,â€� @Skybridge Capital founder Anthony @Scaramucci said. Watch the full interview of his take on money supply, Bidenâ€™s stimulus and more: https://t.co/1ZkD21zylr https://t.co/yLyrmpqqMI	1186453.0	RT @CoinDesk: â€œYou'll have 40% more dollars circulating than you did in the prior 244 years. That is a silent tax on American savers,â€� @Skyâ€¦	3.0	True	full
392441	392441	6054e37f8cbd2a00384fa06c	2021-03-19 17:46:33	[]	[]	Fri Mar 19 17:45:00 +0000 2021	[{"text":"Nacionales","indices":[2,13]}]	[{"url":"https://t.co/p0hAoKb8zj","expanded_url":"http://www.pichinchacomunicaciones.com.ec/ap-vende-sede-de-la-shyris-por-falta-de-recursos-para-su-mantenimiento/","display_url":"pichinchacomunicaciones.com.ec/ap-vende-sede-â€¦","indices":[169,192]}]	ðŸ—ž #Nacionales l Las deudas se arrastrarÃ­an desde administraciones anteriores y ahora buscan una central que no sea muy costosa, relataron sus militantes. Los detalles â¬‡ https://t.co/p0hAoKb8zj	71925.0	RT @pichinchauniver: ðŸ—ž #Nacionales l Las deudas se arrastrarÃ­an desde administraciones anteriores y ahora buscan una central que no sea muyâ€¦	3.0	True	full
392442	392442	6054e37f8cbd2a00384fa078	2021-03-19 17:46:33	[]	[]	Thu Mar 18 14:40:21 +0000 2021	[{"text":"anvisa","indices":[235,242]},{"text":"coronavirus","indices":[243,255]},{"text":"covid19","indices":[256,264]},{"text":"vacina","indices":[265,272]},{"text":"oxford","indices":[273,280]}]	[{"url":"https://t.co/cKr8rCqyXQ","expanded_url":"http://bit.ly/3tqR09l","display_url":"bit.ly/3tqR09l","indices":[211,234]}]	Os dados sobre eventos adversos relacionados Ã vacina de Oxford nÃ£o apontam alteraÃ§Ã£o no equilÃ­brio benefÃ­cio-risco. A Anvisa, portanto, recomenda a continuidade do seu uso pela populaÃ§Ã£o brasileira. Leia mais: https://t.co/cKr8rCqyXQ #anvisa #coronavirus #covid19 #vacina #oxford https://t.co/IHlvJYV2WH	141891.0	RT @anvisa_oficial: Os dados sobre eventos adversos relacionados Ã vacina de Oxford nÃ£o apontam alteraÃ§Ã£o no equilÃ­brio benefÃ­cio-risco. Aâ€¦	15.0	True	full
392443	392443	6054e37f8cbd2a00384fa07c	2021-03-19 17:46:33	[]	[]	Fri Mar 19 16:33:51 +0000 2021	[]	[{"url":"https://t.co/iGNjzQIdCx","expanded_url":"https://obsaludasturias.com/obsa/niveles-covid-19/","display_url":"obsaludasturias.com/obsa/niveles-câ€¦","indices":[224,247]}]	ðŸ�”ASTURIAS ðŸ—“ 18/03 (23:59) ðŸ‘‡ ðŸ«‚ 136 positivos ðŸ§“ 32 positivos &gt;=65a ðŸ�¥ 28 ingresos, 21 altas ðŸ§ª 2513 PCR, 183 Ag ðŸª¦ 1 fallec. [ðŸŸ¢ðŸŸ¡ðŸŸ ðŸ”´ðŸŸ¤] SEMÃ�FORO ðŸ”´IA7 86.43 ðŸ”´IA7 (65a) 70.34 ðŸŸ¡Traz. 75.67% ðŸŸ¡Posit. 5.66% ðŸŸ Hosp. 8.48% ðŸŸ¤UCI 26.43% https://t.co/iGNjzQIdCx https://t.co/UNNebisFHM	9415.0	RT @obsaludasturias: ðŸ�”ASTURIAS ðŸ—“ 18/03 (23:59) ðŸ‘‡ ðŸ«‚ 136 positivos ðŸ§“ 32 positivos &gt;=65a ðŸ�¥ 28 ingresos, 21 altas ðŸ§ª 2513 PCR, 183 Ag ðŸª¦ 1 fallâ€¦	13644.0	True	full
392444	392444	6054e37f8cbd2a00384fa080	2021-03-19 17:46:33	[{"text":"coronavirus","indices":[180,192]},{"text":"covid19","indices":[193,201]},{"text":"epidemia","indices":[202,211]},{"text":"pandemias","indices":[212,222]},{"text":"virus","indices":[223,229]}]	[{"url":"https://t.co/yHqB64qjAA","expanded_url":"https://www.ecoportal.net/paises/evitar-una-era-de-pandemias/","display_url":"ecoportal.net/paises/evitar-â€¦","indices":[231,254]}]		[]	[]			QuÃ© debemos hacer para evitar una 'era de pandemias'Advirtiendo que sin un "cambio sÃ­smico" en la forma en que losâ€¦ https://t.co/AQ5wnuyUhj	6833.0	True	full
392445	392445	6054e37f8cbd2a00384fa088	2021-03-19 17:46:33	[]	[]	Fri Mar 19 17:45:54 +0000 2021	[]	[{"url":"https://t.co/lnxjhnhJIl","expanded_url":"https://agoranoticiasbrasil.com.br/governo-assina-com-a-pfizer-e-com-a-janssen-contratos-que-preveem-ao-todo138-milhoes-de-doses-de-vacina/","display_url":"agoranoticiasbrasil.com.br/governo-assinaâ€¦","indices":[106,129]}]	Governo assina com a Pfizer e com a Janssen contratos que preveem, ao todo,138 milhÃµes de doses de vacina https://t.co/lnxjhnhJIl via @agoranoticiasbr	133894.0	RT @rosedbarros: Governo assina com a Pfizer e com a Janssen contratos que preveem, ao todo,138 milhÃµes de doses de vacina https://t.co/lnxâ€¦	1226.0	True	full
392446	392446	6054e37f8cbd2a00384fa08a	2021-03-19 17:46:33	[]	[{"url":"https://t.co/hXyq1GQSGl","expanded_url":"https://lecercledeseconomistes.fr/30-nuances-deco-n79/","display_url":"lecercledeseconomistes.fr/30-nuances-decâ€¦","indices":[241,264]}]		[]	[]			[ðŸ“° 30 Nuances d'Ã©co] Nouveau tour de vis sanitaire, coÃ»t de la vaccination (et de son retard)... comment analyser câ€¦ https://t.co/M4BCO6BKqt	17500.0	True	full
392447	392447	6054e37f8cbd2a00384fa0aa	2021-03-19 17:46:34	[]	[]	Fri Mar 19 16:09:12 +0000 2021	[]	[{"url":"https://t.co/Bye6tLazf8","expanded_url":"https://www.francesoir.fr/societe-sante/vers-une-vaccination-massive-des-etudiants-demandee-par-les-universites","display_url":"francesoir.fr/societe-sante/â€¦","indices":[161,184]}]	ðŸ’‰La ConfÃ©rence des prÃ©sidents dâ€™universitÃ© (CPU) demande au gouvernement une vaccination massive des Ã©tudiants pour envisager une rentrÃ©e 2021 en prÃ©sentiel. â¬‡ï¸� https://t.co/Bye6tLazf8	57789.0	RT @france_soir: ðŸ’‰La ConfÃ©rence des prÃ©sidents dâ€™universitÃ© (CPU) demande au gouvernement une vaccination massive des Ã©tudiants pour envisaâ€¦	25.0	True	full
392448	392448	6054e3808cbd2a00384fa0d4	2021-03-19 17:46:34	[]	[]	Fri Mar 19 13:08:01 +0000 2021	[]	[{"url":"https://t.co/HQTFSI7FvQ","expanded_url":"https://www.theguardian.com/world/2020/dec/08/trump-pfizer-vaccine-coronavirus","display_url":"theguardian.com/world/2020/decâ€¦","indices":[257,280]}]	The ðŸ‡¬ðŸ‡§ concern over ðŸ‡ºðŸ‡¸ vaccine nationalism turned out to be well-founded. With BioNTech-Pfizer partnership secure, Trump seemed to be in no hurry to sign Pfizer purchase contracts. Why? He knew a US vaccine export ban would make a contract unnecessary. https://t.co/HQTFSI7FvQ	29806.0	RT @DaveKeating: The ðŸ‡¬ðŸ‡§ concern over ðŸ‡ºðŸ‡¸ vaccine nationalism turned out to be well-founded. With BioNTech-Pfizer partnership secure, Trumpâ€¦	485.0	True	full
392449	392449	6054e3808cbd2a00384fa0d6	2021-03-19 17:46:34	[]	[]	Fri Mar 19 07:57:39 +0000 2021	[]	[{"url":"https://t.co/6kl9bO371V","expanded_url":"https://www.hartgroup.org/covid-19-evidence/","display_url":"hartgroup.org/covid-19-evideâ€¦","indices":[212,235]}]	1/ UK-HART Group: "Lockdowns were explicitly not recommended even for severe respiratory viral outbreaks in all pandemic planning prior to 2020, including those endorsed by the WHO and the Department of Health"Â https://t.co/6kl9bO371V	20015.0	RT @andrewbostom: 1/ UK-HART Group: "Lockdowns were explicitly not recommended even for severe respiratory viral outbreaks in all pandemicâ€¦	319.0	True	full
392450	392450	6054e3808cbd2a00384fa0d8	2021-03-19 17:46:34	[]	[]	Fri Mar 19 17:27:06 +0000 2021	[]	[{"url":"https://t.co/32FourydKV","expanded_url":"https://nbcnews.to/3r00Hd7","display_url":"nbcnews.to/3r00Hd7","indices":[132,155]}]	Finland was the world's happiest country again last year despite Covid-19's impact, according to the annual World Happiness Report. https://t.co/32FourydKV	8403909.0	RT @NBCNews: Finland was the world's happiest country again last year despite Covid-19's impact, according to the annual World Happiness Reâ€¦	309.0	True	full
392451	392451	6054e3808cbd2a00384fa0de	2021-03-19 17:46:34	[]	[]	Fri Mar 19 13:59:35 +0000 2021	[]	[{"url":"https://t.co/EqeFnM66FU","expanded_url":"https://order-order.com/2020/12/21/britains-biggest-pro-eu-vaccine-covidiots/","display_url":"order-order.com/2020/12/21/briâ€¦","indices":[256,279]}]	Remember when Remainers were clamouring for the EU to control our vaccine programme instead? Labour's shadow Europe minister said doing it independently was "dumber and dumber" Ironically Layla Moran said it was "putting ideology ahead of public health" https://t.co/EqeFnM66FU	78401.0	RT @tomhfh: Remember when Remainers were clamouring for the EU to control our vaccine programme instead? Labour's shadow Europe minister sâ€¦	4.0	True	full
392452	392452	6054e3808cbd2a00384fa0f6	2021-03-19 17:46:35	[]	[]	Fri Mar 19 16:45:20 +0000 2021	[{"text":"EDUCAÃ‡ÃƒO","indices":[187,196]}]	[{"url":"https://t.co/9Dz6SWyCkV","expanded_url":"https://bit.ly/3c1J34m","display_url":"bit.ly/3c1J34m","indices":[237,260]}]	PRESIDÃŠNCIA VETA todo PL 3.477/20. seriam R$3,5 BILHÃ•ES para estados e municÃ­pios garantirem acesso Ã internet para 18,3 MILHÃ•ES de alunos e 1,5 MILHÃƒO de professores da REDE PÃšBLICA de #EDUCAÃ‡ÃƒO, em decorrÃªncia da pandemia de COVID19: https://t.co/9Dz6SWyCkV. Ã© isso. virem-se. https://t.co/90DxwwkIi3	160316.0	RT @srlm: PRESIDÃŠNCIA VETA todo PL 3.477/20. seriam R$3,5 BILHÃ•ES para estados e municÃ­pios garantirem acesso Ã internet para 18,3 MILHÃ•ESâ€¦	104.0	True	full
392453	392453	6054e3808cbd2a00384fa104	2021-03-19 17:46:35	[]	[]	Fri Mar 19 12:00:07 +0000 2021	[{"text":"Freedom","indices":[85,93]},{"text":"COVID19","indices":[157,165]},{"text":"CovidVaccine","indices":[166,179]},{"text":"EnoughIsEnough","indices":[180,195]},{"text":"VaccinePassports","indices":[197,214]},{"text":"VaccineCertificateNO","indices":[215,236]}]	[{"url":"https://t.co/lLL5Dg8UsO","expanded_url":"https://petition.parliament.uk/petitions/569957","display_url":"petition.parliament.uk/petitions/5699â€¦","indices":[132,155]}]	@PoliticsPollss @Stop_CommonPass ðŸ“¢ Refuse to be treated like cattle! Fight for your #Freedom âœŠ... âœ… Keep signing &amp; sharing: https://t.co/lLL5Dg8UsO #COVID19 #CovidVaccine #EnoughIsEnough #VaccinePassports #VaccineCertificateNO! https://t.co/LP4gfNXIil	4033.0	RT @FreeFromTyranny: @PoliticsPollss @Stop_CommonPass ðŸ“¢ Refuse to be treated like cattle! Fight for your #Freedom âœŠ... âœ… Keep signing &amp; sâ€¦	132.0	True	full
392454	392454	6054e3808cbd2a00384fa108	2021-03-19 17:46:35	[]	[{"url":"https://t.co/zNIfimStd2","expanded_url":"http://Www.tagsorrento.com","display_url":"tagsorrento.com","indices":[268,291]}]		[]	[]			@BuzzPatterson Hi, we have a leather shop in Italy close for covid, now we have a website we're trying to advertiseâ€¦ https://t.co/mNErTml8JJ	140.0	True	full
392455	392455	6054e3808cbd2a00384fa10c	2021-03-19 17:46:35	[]	[]	Fri Mar 19 13:06:03 +0000 2021	[]	[{"url":"https://t.co/gLSWTbrbG7","expanded_url":"https://www.bbc.co.uk/sounds/play/m000t76l","display_url":"bbc.co.uk/sounds/play/m0â€¦","indices":[169,192]}]	Lousie Richardson, Oxford VC on the Today programme this morning discussing cuts to research budgets: "[Research] is an investment in our future" ðŸ”ŠListen from 1:16:45 https://t.co/gLSWTbrbG7	1041.0	RT @martinrsmith: Lousie Richardson, Oxford VC on the Today programme this morning discussing cuts to research budgets: "[Research] is anâ€¦	987.0	True	full
392456	392456	6054e3818cbd2a00384fa10e	2021-03-19 17:46:35	[]	[]	Fri Mar 19 06:32:48 +0000 2021	[]	[{"url":"https://t.co/8RxxsPnpGC","expanded_url":"https://www.hartgroup.org/covid-19-evidence/","display_url":"hartgroup.org/covid-19-evideâ€¦","indices":[167,190]}]	"The data is in: lockdowns serve no useful purpose and cause catastrophic societal and economic harms. They must never be repeated in this country." End The Lockdown. https://t.co/8RxxsPnpGC	64492.0	RT @davidkurten: "The data is in: lockdowns serve no useful purpose and cause catastrophic societal and economic harms. They must never beâ€¦	404.0	True	full
392457	392457	6054e3818cbd2a00384fa11c	2021-03-19 17:46:35	[]	[]	Fri Mar 19 16:46:46 +0000 2021	[]	[{"url":"https://t.co/VnAMEdgggK","expanded_url":"https://www.elconfidencialdigital.com/articulo/dinero/gran-reto-vicepresidenta-diaz-100000-personas-dejen-cobrar-paro-erte-abril/20210316160800223587.html&utm_source=social&utm_medium=twitter&utm_campaign=share_button","display_url":"elconfidencialdigital.com/articulo/dinerâ€¦","indices":[224,247]}]	EstÃ¡n sin blanca. Se han gastado lo que les quedaba literalmente en niÃ±eras y asesores... y la pasta para mantener el sistema autonÃ³mico, las taifas, los visires y sus mesnadas y hurÃ­es colocadas por las administraciones. https://t.co/VnAMEdgggK vÃ­a @Confidencial Digital	247605.0	RT @hermanntertsch: EstÃ¡n sin blanca. Se han gastado lo que les quedaba literalmente en niÃ±eras y asesores... y la pasta para mantener elâ€¦	407.0	True	full
392458	392458	6054e3818cbd2a00384fa12c	2021-03-19 17:46:35	[]	[]	Thu Jan 21 15:54:26 +0000 2021	[{"text":"trans","indices":[31,37]},{"text":"bigass","indices":[38,45]},{"text":"bigcock","indices":[46,54]},{"text":"anal","indices":[55,60]},{"text":"tranny","indices":[61,68]},{"text":"shemale","indices":[69,77]},{"text":"Paris","indices":[78,84]},{"text":"bigdick","indices":[85,93]},{"text":"gayporn","indices":[94,102]},{"text":"leather","indices":[103,111]},{"text":"bottom","indices":[112,11…	[{"url":"https://t.co/b9g14VbRSv","expanded_url":"https://onlyfans.com/big-jason","display_url":"onlyfans.com/big-jason","indices":[6,29]}]	FuckðŸ�† https://t.co/b9g14VbRSv #trans #bigass #bigcock #anal #tranny #shemale #Paris #bigdick #gayporn #leather #bottom #lgbt #bbc #interracial #bulge #cazzo #yarak #jockstrap #bbbh @_K_A_I_R_O_S @purelygayporn #gayblacks #pintowards #LGBTQ #gay #nsfw #SPOTY #boy #lockdown #dick https://t.co/SNT7XG9OLo	1466.0	RT @Big_jason1: FuckðŸ�† https://t.co/b9g14VbRSv #trans #bigass #bigcock #anal #tranny #shemale #Paris #bigdick #gayporn #leather #bottom #lgâ€¦	525.0	True	full
392459	392459	6054e3818cbd2a00384fa13a	2021-03-19 17:46:35	[]	[]	Fri Mar 19 13:11:40 +0000 2021	[{"text":"NationalComedyCenter","indices":[4,25]},{"text":"CarlReinerArchives","indices":[234,253]}]	[{"url":"https://t.co/d9W9tv6is8","expanded_url":"https://on.today.com/3tBvCy5","display_url":"on.today.com/3tBvCy5","indices":[254,277]}]	The #NationalComedyCenter in Jamestown, NY is proud to become the home of the @CarlReiner archives and to name its archival and preservation department in honor of Carl. Watch @RobReiner and @MelBrooks on TODAY here. @NtlComedyCenter #CarlReinerArchives https://t.co/d9W9tv6is8	6394.0	RT @NtlComedyCenter: The #NationalComedyCenter in Jamestown, NY is proud to become the home of the @CarlReiner archives and to name its arcâ€¦	914.0	True	full
392460	392460	6054e3818cbd2a00384fa148	2021-03-19 17:46:35	[]	[]	Fri Mar 19 17:36:21 +0000 2021	[]	[{"url":"https://t.co/yzgF5pJnCZ","expanded_url":"http://blog.orionprotocol.io/nftaggregator","display_url":"blog.orionprotocol.io/nftaggregator","indices":[134,157]}]	Alongside this development, Orion Protocol will be launching its own set of NFTs to unlock benefits on the Orion Protocol platform. https://t.co/yzgF5pJnCZ	43640.0	RT @orion_protocol: Alongside this development, Orion Protocol will be launching its own set of NFTs to unlock benefits on the Orion Protocâ€¦	9.0	True	full
392461	392461	6054e3818cbd2a00384fa14a	2021-03-19 17:46:35	[{"text":"MakeSchoolsSafe","indices":[171,187]},{"text":"COVID19","indices":[188,196]}]	[{"url":"https://t.co/OBHFjXb6qK","expanded_url":"https://www.independent.co.uk/news/uk/home-news/covid-warning-police-pensioner-tea-b1819284.html","display_url":"independent.co.uk/news/uk/home-nâ€¦","indices":[199,222]}]		[]	[]			Police give Covid breach warning to pensioner for having tea with neighbours in communal garden But 100, 17 and 1â€¦ https://t.co/AgGAGRQZQP	2366.0	True	full
392462	392462	6054e3818cbd2a00384fa156	2021-03-19 17:46:36	[]	[]	Fri Mar 19 16:25:34 +0000 2021	[]	[{"url":"https://t.co/VgzG8Qm9ao","expanded_url":"https://www.elfinanciero.com.mx/nacional/juez-dicta-suspension-definitiva-a-reforma-electrica-de-amlo","display_url":"elfinanciero.com.mx/nacional/juez-â€¦","indices":[205,228]}]	Â¡Bolas! (este juez sÃ­ las tuvo) Nos salvamos del combustÃ³leo por un tiempo. No estarÃ¡ contento Bartlett ni sus amigos muy amigos: "Juez otorga suspensiÃ³n definitiva a reforma elÃ©ctrica de AMLO" VÃ­a-&gt; https://t.co/VgzG8Qm9ao	157106.0	RT @monerorictus: Â¡Bolas! (este juez sÃ­ las tuvo) Nos salvamos del combustÃ³leo por un tiempo. No estarÃ¡ contento Bartlett ni sus amigos mâ€¦	427.0	True	full
392463	392463	6054e3818cbd2a00384fa15a	2021-03-19 17:46:36	[]	[]	Fri Mar 19 14:40:08 +0000 2021	[]	[{"url":"https://t.co/1q45EWOBY7","expanded_url":"https://www.etcetera.com.mx/nacional/gobierno-amlo-rescato-empresa-epigmenio-ibarra/","display_url":"etcetera.com.mx/nacional/gobieâ€¦","indices":[220,243]}]	Argos ComunicaciÃ³n, de Epigmenio Ibarra, recibiÃ³ 150 millones de pesos justo en medio de la pandemia, cuando empresas de diversos tamaÃ±os necesitaban y demandaban recursos para mantenerse a flote en la crisis sanitaria. https://t.co/1q45EWOBY7	288124.0	RT @revistaetcetera: Argos ComunicaciÃ³n, de Epigmenio Ibarra, recibiÃ³ 150 millones de pesos justo en medio de la pandemia, cuando empresasâ€¦	180.0	True	full
392464	392464	6054e3818cbd2a00384fa176	2021-03-19 17:46:36	[]	[]	Fri Mar 19 17:09:29 +0000 2021	[{"text":"savenyycamp","indices":[251,263]}]	[{"url":"https://t.co/ZBUyMYNJhz","expanded_url":"https://linktr.ee/Savenyycamp","display_url":"linktr.ee/Savenyycamp","indices":[5,28]}]	@CNN https://t.co/ZBUyMYNJhz HELP we are within HOURS to save this safe haven for the kids of NYC. We are raising funds to carry this mission on, the kids will need it after covid. Share, tweet, donate and angel donors greatly received ðŸ™� @savenyycamp #savenyycamp	14.0	RT @JoanneMoir3: @CNN https://t.co/ZBUyMYNJhz HELP we are within HOURS to save this safe haven for the kids of NYC. We are raising funds toâ€¦	14.0	True	full
392465	392465	6054e3828cbd2a00384fa188	2021-03-19 17:46:36	[]	[]	Fri Mar 19 14:59:50 +0000 2021	[]	[{"url":"https://t.co/hVFFUNxYsV","expanded_url":"https://episcophagus.blogspot.com/2021/03/queda-mucho-camino-por-recorrer.html?m=1","display_url":"episcophagus.blogspot.com/2021/03/queda-â€¦","indices":[256,279]}]	El chico de la Gran Dolina era "vibrante, dinÃ¡mico, sus mÃºsculos en tensiÃ³n y una expresiÃ³n de alegrÃ­a contagiosa". Ahora que es la chica, "estÃ¡ inmÃ³vil, pasiva, nos mira con aspecto tÃ­mido y tiene la boca bien cerrada" ðŸ‘€Leed al paleoilustrador @japa6691 https://t.co/hVFFUNxYsV https://t.co/BsHUdlpswU	21118.0	RT @pampanilla: El chico de la Gran Dolina era "vibrante, dinÃ¡mico, sus mÃºsculos en tensiÃ³n y una expresiÃ³n de alegrÃ­a contagiosa". Ahora qâ€¦	8203.0	True	full
392466	392466	6054e3828cbd2a00384fa190	2021-03-19 17:46:36	[]	[]	Fri Mar 19 17:45:06 +0000 2021	[]	[{"url":"https://t.co/ztYbwTGyuZ","expanded_url":"https://bit.ly/3qWymoc","display_url":"bit.ly/3qWymoc","indices":[225,248]}]	Absolutamente nada justifica la pÃ©rdida de la libertad, porque este es un derecho fundamental de la civilizaciÃ³n, mucho mÃ¡s cuando la misma ciencia que nos encierra reconoce que el COVID-19 se cura en el 99,9 % de los casos: https://t.co/ztYbwTGyuZ por âœ�ï¸� @kihienjeff	204792.0	RT @PanAmPost_es: Absolutamente nada justifica la pÃ©rdida de la libertad, porque este es un derecho fundamental de la civilizaciÃ³n, mucho mâ€¦	2228.0	True	full
392467	392467	6054e3828cbd2a00384fa194	2021-03-19 17:46:36	[]	[]	Fri Mar 19 11:33:00 +0000 2021	[]	[{"url":"https://t.co/94FVSWNHJH","expanded_url":"https://www.thecollegefix.com/ive-tested-negative-for-covid-17-times-this-semester-my-school-still-forces-me-to-mask-outside-alone/","display_url":"thecollegefix.com/ive-tested-negâ€¦","indices":[104,127]}]	Iâ€™ve tested negative for COVID 17 times this semester. My school still forces me to mask outside, alone https://t.co/94FVSWNHJH via @collegefix	16394.0	RT @CollegeFix: Iâ€™ve tested negative for COVID 17 times this semester. My school still forces me to mask outside, alone https://t.co/94FVSWâ€¦	1074.0	True	full
392468	392468	6054e3828cbd2a00384fa1a0	2021-03-19 17:46:37	[]	[]	Fri Mar 19 12:30:00 +0000 2021	[{"text":"19Mar","indices":[96,102]}]	[{"url":"https://t.co/RpLIPveIbg","expanded_url":"http://vtv.gob.ve/gmvv-entregan-lander-miranda/","display_url":"vtv.gob.ve/gmvv-entregan-â€¦","indices":[105,128]}]	GMVV entrega 120 viviendas en urbanismo â€œLomas de Guadalupeâ€� del municipio Lander de Miranda #19Mar https://t.co/RpLIPveIbg https://t.co/kj7WmGqDiS	1814923.0	RT @VTVcanal8: GMVV entrega 120 viviendas en urbanismo â€œLomas de Guadalupeâ€� del municipio Lander de Miranda #19Mar https://t.co/RpLIPvâ€¦	1.0	True	full
392469	392469	6054e3828cbd2a00384fa1be	2021-03-19 17:46:37	[{"text":"editdesk","indices":[270,279]}]	[{"url":"https://t.co/SmGd9daWrI","expanded_url":"http://www.akadesign.com/aka-product/proedit","display_url":"akadesign.com/aka-product/prâ€¦","indices":[244,267]}]		[]	[]			Nine of our ProEdits desks are heading off to a new media facility in Chiswick next week to work in their Audio, Grâ€¦ https://t.co/vCIK4BHfN3	2858.0	True	full
392470	392470	6054e3838cbd2a00384fa1d0	2021-03-19 17:46:37	[]	[]	Fri Mar 19 17:45:07 +0000 2021	[{"text":"InfÃ¢ncianaMÃ­dia","indices":[0,16]}]	[{"url":"https://t.co/nQitedMDfJ","expanded_url":"https://tinyurl.com/yfqkfw9v","display_url":"tinyurl.com/yfqkfw9v","indices":[89,112]}]	#InfÃ¢ncianaMÃ­dia:Desde o inÃ­cio da pandemia, 779 crianÃ§as morreram de Covid-19 no Brasil https://t.co/nQitedMDfJ Apenas nos Ãºltimos trÃªs meses, foram 166 mortes de crianÃ§as em todo o paÃ­s https://t.co/cchWfKiv66	4857.0	RT @andicomunicacao: #InfÃ¢ncianaMÃ­dia:Desde o inÃ­cio da pandemia, 779 crianÃ§as morreram de Covid-19 no Brasil https://t.co/nQitedMDfJ Apeâ€¦	2574.0	True	full
392471	392471	6054e3838cbd2a00384fa1fa	2021-03-19 17:46:37	[]	[]	Fri Mar 19 15:54:35 +0000 2021	[]	[{"url":"https://t.co/Wtb0rl40ke","expanded_url":"https://goodlawproject.org/update/johnson-misled-parliament/","display_url":"goodlawproject.org/update/johnsonâ€¦","indices":[220,243]}]	â€œCourt Order shows Boris Johnson misled Parliament over Covid contractsâ€� Why doesnâ€™t anyone ask him to resign ? Why is the media silent in this ? â�¦@BBCNewsnightâ�© â�¦@maitlisâ�© â�¦@BBCPoliticsâ�© â�¦@SkyNewsâ�© â�¦@Channel4Newsâ�© https://t.co/Wtb0rl40ke	3739.0	RT @TonyFBPE: â€œCourt Order shows Boris Johnson misled Parliament over Covid contractsâ€� Why doesnâ€™t anyone ask him to resign ? Why is theâ€¦	2992.0	True	full
392472	392472	6054e3838cbd2a00384fa200	2021-03-19 17:46:37	[]	[]	Fri Mar 19 03:57:26 +0000 2021	[]	[{"url":"https://t.co/zUmqhwhq5H","expanded_url":"http://socialsciences.uchicago.edu/news/how-sure-are-we-about-effectiveness-covid-19-vaccines","display_url":"socialsciences.uchicago.edu/news/how-sure-â€¦","indices":[208,231]}]	"How sure are we about the effectiveness of COVID-19 vaccines?" Great feature on latest work by our postdoc @lin_qinyun and many more brilliant team members!! @kenfrank20 @spiromar @jrosenberg6432 @procAnna https://t.co/zUmqhwhq5H https://t.co/OOhoXKApgB	1194.0	RT @MaryniaKolak: "How sure are we about the effectiveness of COVID-19 vaccines?" Great feature on latest work by our postdoc @lin_qinyun aâ€¦	2520.0	True	full
392473	392473	6054e3838cbd2a00384fa206	2021-03-19 17:46:37	[]	[]	Thu Mar 18 14:05:03 +0000 2021	[{"text":"Lehrer","indices":[0,7]},{"text":"SchÃ¼ler","indices":[9,17]},{"text":"Eltern","indices":[19,26]},{"text":"DritteWelle","indices":[112,124]},{"text":"Corona","indices":[126,133]}]	[{"url":"https://t.co/mud5mFZvNK","expanded_url":"http://ow.ly/NUlU50E1WIR","display_url":"ow.ly/NUlU50E1WIR","indices":[226,249]}]	#Lehrer, #SchÃ¼ler, #Eltern und Schulpersonal entwickeln explosive Opposition gegen drohendes Massensterben der #DritteWelle. #Corona-Stufenplan stellt Weichen fÃ¼r einen exponentiellen Anstieg der Infektions- und Todeszahlen: https://t.co/mud5mFZvNK	1069.0	RT @gleichheit: #Lehrer, #SchÃ¼ler, #Eltern und Schulpersonal entwickeln explosive Opposition gegen drohendes Massensterben der #DritteWellâ€¦	966.0	True	full
392474	392474	6054e3838cbd2a00384fa20a	2021-03-19 17:46:37	[]	[]	Fri Mar 19 16:13:13 +0000 2021	[{"text":"COVID19","indices":[60,68]}]	[{"url":"https://t.co/qiWwQa7bAm","expanded_url":"https://twitter.com/EmoryUniversity/status/1372913748881641472","display_url":"twitter.com/EmoryUniversitâ€¦","indices":[248,271]}]	What a packed three weeks it has been overseeing all things #COVID19 for the @The_Iditarod in Alaska. -52 degree weatherâ�„ï¸�, wild horses ðŸ�´, more than 3,000 COVID tests, arctic tents â›ºï¸�, Northern lights, fabulous volunteers, and amazing athletes ðŸ�¶. https://t.co/qiWwQa7bAm	1995.0	RT @Jlguest: What a packed three weeks it has been overseeing all things #COVID19 for the @The_Iditarod in Alaska. -52 degree weatherâ�„ï¸�, wâ€¦	1187.0	True	full
392475	392475	6054e3838cbd2a00384fa20e	2021-03-19 17:46:38	[]	[]	Fri Mar 19 14:48:40 +0000 2021	[]	[{"url":"https://t.co/1956nOrYUC","expanded_url":"https://twitter.com/Mariqui57759873/status/1372845981566443520","display_url":"twitter.com/Mariqui5775987â€¦","indices":[261,284]}]	Sobre esto y en honor a la verdad, debo decir que hubo acusaciones muy graves de pedofilia hacia el sacerdote John Francis Reuel, hijo mayor de Tolkien. Aunque nunca fue condenado, parece haber indicios de que las acusaciones que pesaban sobre Ã©l eran ciertas. https://t.co/1956nOrYUC	3143.0	RT @JTBlackthorn: Sobre esto y en honor a la verdad, debo decir que hubo acusaciones muy graves de pedofilia hacia el sacerdote John Franciâ€¦	3.0	True	full
392476	392476	6054e3838cbd2a00384fa214	2021-03-19 17:46:38	[]	[]	Fri Mar 19 15:49:56 +0000 2021	[]	[{"url":"https://t.co/yX9ANWMgYS","expanded_url":"https://youtu.be/9bcGudShp3I","display_url":"youtu.be/9bcGudShp3I","indices":[257,280]}]	Dr. Anthony Fauci told the top lobbyist for the biotech drug industry that he opposes price controls on COVID-19 vaccines. "Obviously it's a profit driven industry ... I've never seen a successful attempt at controls." Hopes industry works in "good faith." https://t.co/yX9ANWMgYS	179072.0	RT @lhfang: Dr. Anthony Fauci told the top lobbyist for the biotech drug industry that he opposes price controls on COVID-19 vaccines. "Obvâ€¦	989.0	True	full
392477	392477	6054e3838cbd2a00384fa21c	2021-03-19 17:46:38	[]	[{"url":"https://t.co/RbwGi3Up2m","expanded_url":"https://www.elnacional.com/venezuela/denuncian-que-las-muertes-por-covid-19-en-tachira-triplican-las-cifras-oficiales/","display_url":"elnacional.com/venezuela/denuâ€¦","indices":[81,104]}]		[]	[]			Denuncian que las muertes por covid-19 en TÃ¡chira triplican las cifras oficiales https://t.co/RbwGi3Up2m a travÃ©s dâ€¦ https://t.co/plHLQ5KlyC	1944.0	True	full
392478	392478	6054e3848cbd2a00384fa240	2021-03-19 17:46:38	[]	[]	Fri Mar 19 15:33:43 +0000 2021	[]	[{"url":"https://t.co/B8IPdsqU1F","expanded_url":"http://bit.ly/38XjOi1","display_url":"bit.ly/38XjOi1","indices":[166,189]}]	[NEW] With numbers of outbreaks, COVID-19 cases associated with prep sports rising, Gov. Whitmer announces plan to test all youth athletes, starting April 2 &gt;&gt; https://t.co/B8IPdsqU1F https://t.co/zLKgUMXHnc	30425.0	RT @statechampsmich: [NEW] With numbers of outbreaks, COVID-19 cases associated with prep sports rising, Gov. Whitmer announces plan to tesâ€¦	619.0	True	full
392479	392479	6054e3848cbd2a00384fa26c	2021-03-19 17:46:39	[]	[]	Thu Mar 18 10:34:43 +0000 2021	[]	[{"url":"https://t.co/xgYVYUl8Fy","expanded_url":"https://www.washingtonpost.com/world/2021/03/18/myanmar-protests-deaths-military-coup/?arc404=true","display_url":"washingtonpost.com/world/2021/03/â€¦","indices":[252,275]}]	Usually its hard to cover something afar, to try to envision the streets, buildings and people who make a story. But Sanchaung the first neighborhood I lived in when I moved to Yangon, the streets full of promise and life and middle class aspirations https://t.co/xgYVYUl8Fy	20983.0	RT @ShibaniMahtani: Usually its hard to cover something afar, to try to envision the streets, buildings and people who make a story. But Saâ€¦	57.0	True	full
392480	392480	6054e3848cbd2a00384fa26e	2021-03-19 17:46:39	[]	[{"url":"https://t.co/jINCiyt76z","expanded_url":"https://timharford.com/2021/03/from-forgeries-to-covid-denial-how-we-fool-ourselves/","display_url":"timharford.com/2021/03/from-fâ€¦","indices":[256,279]}]		[]	[]			Iâ€™ve seen this observation cited a few times (here by the excellent @TimHarford), but no one ever deals with the faâ€¦ https://t.co/Ji2tfcDgux	220.0	True	full
392481	392481	6054e3848cbd2a00384fa280	2021-03-19 17:46:39	[]	[]	Thu Mar 18 19:22:21 +0000 2021	[]	[{"url":"https://t.co/RNNhY5e7oo","expanded_url":"https://padeladdict.com/bullpadel-mm1-pro/","display_url":"padeladdict.com/bullpadel-mm1-â€¦","indices":[221,244]}]	Â¿Te quedaste con ganas de comprarte la @bullpadelsport MM1 Pro? Este viernes a las 10:00, y durante una semana, se pondrÃ¡ otra vez a la venta en @padelnuestro_es la pala confeccionada por @manumartin83 y sus seguidores: https://t.co/RNNhY5e7oo	6834.0	RT @padeladdict: Â¿Te quedaste con ganas de comprarte la @bullpadelsport MM1 Pro? Este viernes a las 10:00, y durante una semana, se pondrÃ¡â€¦	73.0	True	full
392482	392482	6054e3858cbd2a00384fa2a0	2021-03-19 17:46:39	[]	[]	Fri Mar 19 16:01:03 +0000 2021	[{"text":"COVID19","indices":[0,8]}]	[{"url":"https://t.co/9x5uLdexF1","expanded_url":"http://gouvernement.fr/info-coronavirus","display_url":"gouvernement.fr/info-coronavirâ€¦","indices":[147,170]}]	#COVID19 | Dans les 16 dÃ©partements concernÃ©s par les mesures de confinement, les Ã©tablissements scolaires restent ouverts. Pour en savoir plus : https://t.co/9x5uLdexF1 https://t.co/COhzmY84R1	961250.0	RT @gouvernementFR: #COVID19 | Dans les 16 dÃ©partements concernÃ©s par les mesures de confinement, les Ã©tablissements scolaires restent ouveâ€¦	17464.0	True	full
392483	392483	6054e3858cbd2a00384fa2aa	2021-03-19 17:46:39	[{"text":"executivefunction","indices":[209,227]},{"text":"parenting","indices":[228,238]},{"text":"COVID19","indices":[239,247]}]	[{"url":"https://t.co/AURCgoUYSA","expanded_url":"https://www.mindinthemaking.org/perspective-taking","display_url":"mindinthemaking.org/perspective-taâ€¦","indices":[248,271]}]		[]	[]			This is an unprecedented time. Your child may be acting out with aggression. This is typical behavior. @MITM_BFF haâ€¦ https://t.co/fMlEkxpBT7	4507.0	True	full
392484	392484	6054e3858cbd2a00384fa2c0	2021-03-19 17:46:40	[{"text":"gpreview","indices":[226,235]}]	[{"url":"https://t.co/YlwUd5YrrZ","expanded_url":"http://bit.ly/2M7CGBT","display_url":"bit.ly/2M7CGBT","indices":[202,225]}]		[]	[]			The DiscCULTIVATOR from Corona is a long-handled, multi-tined rotary cultivator that does a good job loosening theâ€¦ https://t.co/gWVsPqcveJ	7742.0	True	full
392485	392485	6054e3858cbd2a00384fa2ca	2021-03-19 17:46:40	[]	[]	Fri Mar 19 17:45:10 +0000 2021	[]	[{"url":"https://t.co/tJvZxtsKe4","expanded_url":"https://cnn.it/38Y2IAk","display_url":"cnn.it/38Y2IAk","indices":[257,280]}]	Europe has missed its chance to stop the third wave of the pandemic before it got out of control. Now it's paying a high price for it, with new lockdowns being imposed across the continent. The worsening situation is becoming a cautionary tale for the US. https://t.co/tJvZxtsKe4	12082746.0	RT @cnni: Europe has missed its chance to stop the third wave of the pandemic before it got out of control. Now it's paying a high price foâ€¦	49.0	True	full
392486	392486	6054e3858cbd2a00384fa2ce	2021-03-19 17:46:40	[]	[{"url":"https://t.co/CrpYSLJyLm","expanded_url":"https://ellibero.cl/lo-mejor-de-la-prensa/seleccion-vespertina/","display_url":"ellibero.cl/lo-mejor-de-laâ€¦","indices":[195,218]}]		[]	[]			[SELECCIÃ“N VESPERTINA] Chile registra la tercera cifra mÃ¡s alta de casos diarios desde el inicio de la pandemia: 6.â€¦ https://t.co/SdJz2A0rhK	83335.0	True	full
392487	392487	6054e3858cbd2a00384fa2d4	2021-03-19 17:46:40	[]	[]	Fri Mar 19 17:44:20 +0000 2021	[]	[{"url":"https://t.co/ZhbdY93ehF","expanded_url":"https://www.gofundme.com/f/in-memory-of-hyunjungkim-to-support-my-brother-i","display_url":"gofundme.com/f/in-memory-ofâ€¦","indices":[128,151]}]	The GoFundMe for Hyun Jung Kim (Grant)'s sons just hit A MILLION DOLLARS in 15 hours with an average donation of $40 per donor. https://t.co/ZhbdY93ehF	53516.0	RT @BrendanKeefe: The GoFundMe for Hyun Jung Kim (Grant)'s sons just hit A MILLION DOLLARS in 15 hours with an average donation of $40 perâ€¦	153.0	True	full
392488	392488	6054e3868cbd2a00384fa2e0	2021-03-19 17:46:40	[]	[]	Fri Mar 19 02:37:35 +0000 2021	[]	[{"url":"https://t.co/R4h0z3PH0W","expanded_url":"https://theintercept.com/2018/12/10/larry-hogan-juvenile-offenders-parole/","display_url":"theintercept.com/2018/12/10/larâ€¦","indices":[141,164]},{"url":"https://t.co/L0cTTL2nrG","expanded_url":"https://twitter.com/jkentlavy/status/1372726274620329987","display_url":"twitter.com/jkentlavy/statâ€¦","indices":[165,188]}]	huge news! I wrote about this for @theintercept in 2018. Maryland has long been one of the harshest states for juveniles with life sentences https://t.co/R4h0z3PH0W https://t.co/L0cTTL2nrG https://t.co/99G8GldjHb	24793.0	RT @rmc031: huge news! I wrote about this for @theintercept in 2018. Maryland has long been one of the harshest states for juveniles with lâ€¦	4944.0	True	full
392489	392489	6054e3868cbd2a00384fa2e6	2021-03-19 17:46:40	[]	[]	Thu Mar 18 17:18:52 +0000 2021	[{"text":"visittenerife","indices":[228,242]},{"text":"Tenerife","indices":[262,271]}]	[{"url":"https://t.co/C4lTyGrgiY","expanded_url":"https://www.caminobarrancodemasca.com/en/","display_url":"caminobarrancodemasca.com/en/","indices":[204,227]}]	â›° The imposing nature of the Barranco de Masca, reopens its doors. ðŸ“† Opening date 27/3. Open on weekends and public holidays. ðŸ¥¾ Walk up and down the path. Boat service not available. ðŸŽŸ By appointmentðŸ‘‡ðŸ�¾ https://t.co/C4lTyGrgiY #visittenerifeâ˜€ ðŸ“· @skarletohara__ #Tenerife https://t.co/wxs8pA6R3N	11547.0	RT @visit_tenerife: â›° The imposing nature of the Barranco de Masca, reopens its doors. ðŸ“† Opening date 27/3. Open on weekends and public holâ€¦	669.0	True	full
392490	392490	6054e3868cbd2a00384fa302	2021-03-19 17:46:40	[]	[]	Fri Mar 19 13:11:06 +0000 2021	[]	[{"url":"https://t.co/s40x4LPFzv","expanded_url":"https://bit.ly/3f8WoKv","display_url":"bit.ly/3f8WoKv","indices":[115,138]}]	Mauricio Cancino: â€œHablo como mÃ©dico UCI, porque no podemos hablar como directivos de hospital. Me parece nefasto" https://t.co/s40x4LPFzv https://t.co/llfe0q4mqW	177378.0	RT @sonarfm: Mauricio Cancino: â€œHablo como mÃ©dico UCI, porque no podemos hablar como directivos de hospital. Me parece nefasto" https://t.câ€¦	557.0	True	full
392491	392491	6054e3878cbd2a00384fa348	2021-03-19 17:46:41	[]	[]	Fri Mar 19 16:33:40 +0000 2021	[]	[{"url":"https://t.co/YhjlqofZiu","expanded_url":"https://www.unicef.org/press-releases/continuing-crisis-children-tigray-ethiopia-amid-reports-atrocities","display_url":"unicef.org/press-releasesâ€¦","indices":[257,280]}]	.@UNICEF remains deeply concerned about the continuing crisis in Tigray, Ethiopia, and its worrying implications for children and their access to basic social services. Parties to the conflict must ensure that children are protected from harm at all times. https://t.co/YhjlqofZiu	82975.0	RT @unicefchief: .@UNICEF remains deeply concerned about the continuing crisis in Tigray, Ethiopia, and its worrying implications for childâ€¦	11.0	True	full
392492	392492	6054e3878cbd2a00384fa350	2021-03-19 17:46:41	[]	[]	Fri Mar 19 17:26:32 +0000 2021	[{"text":"PublicHealth","indices":[249,262]},{"text":"HealthForAll","indices":[263,276]}]	[{"url":"https://t.co/5tdrgUMfWp","expanded_url":"https://www.frontiersin.org/articles/10.3389/fpubh.2020.589736?utm_source=S-TWT&utm_medium=SNET&utm_campaign=ECO_FPUBH_XXXXXXXX_auto-dlvrit","display_url":"frontiersin.org/articles/10.33â€¦","indices":[225,248]}]	New Research: Anti-Infective, Anti-Inflammatory, and Immunomodulatory Properties of Breast Milk Factors for the Protection of Infants in the Pandemic From COVID-19: COVID-19 pandemic since the end of 2019 spreads worldwide,â€¦ https://t.co/5tdrgUMfWp #PublicHealth #HealthForAll	3826.0	RT @FrontPubHealth: New Research: Anti-Infective, Anti-Inflammatory, and Immunomodulatory Properties of Breast Milk Factors for the Protectâ€¦	164.0	True	full
392493	392493	6054e3878cbd2a00384fa360	2021-03-19 17:46:41	[{"text":"YouTube","indices":[128,136]},{"text":"ChampionsLeaguedraw","indices":[137,157]},{"text":"ChampionsLeague","indices":[158,174]},{"text":"CHAMPIONSxESPN","indices":[175,190]},{"text":"CHAMPIONSxFOX","indices":[191,205]},{"text":"COVID19","indices":[206,214]},{"text":"Covid_19mx","indices":[215,226]},{"text":"CuarentenaTotal","indices":[227,243]}]	[{"url":"https://t.co/gOZrJST1WK","expanded_url":"https://youtu.be/MFGf38jwYoQ","display_url":"youtu.be/MFGf38jwYoQ","indices":[245,268]}]		[]	[]			Gente adicta a @YouTube aquÃ­ les traigo el Calendario y los horarios de los Cuartos de Final de ida de la UEFA Chamâ€¦ https://t.co/95yWciGLVZ	1113.0	True	full
392494	392494	6054e3878cbd2a00384fa36e	2021-03-19 17:46:41	[]	[{"url":"https://t.co/xi8ATFdFjC","expanded_url":"https://edition.cnn.com/2021/03/19/europe/coronavirus-europe-third-wave-intl/index.html","display_url":"edition.cnn.com/2021/03/19/eurâ€¦","indices":[251,274]}]		[]	[]			@Reuters Expect the same for the US now that some science-challenged populist republican officials/governors have lâ€¦ https://t.co/QivGg5V6yI	15.0	True	full
392495	392495	6054e3878cbd2a00384fa376	2021-03-19 17:46:41	[]	[{"url":"https://t.co/9CR1XxngHw","expanded_url":"https://actu.fr/bretagne/perros-guirec_22168/perros-guirec-un-centre-de-depistage-du-covid-ouvert-dimanche_40361522.html","display_url":"actu.fr/bretagne/perroâ€¦","indices":[133,156]}]		[]	[]			@Alhingant S'ils n'ont pas pris la prÃ©caution de se tester avant de prendre le train possibilitÃ© de se racheter dimâ€¦ https://t.co/9jaZhA2Ilj	2713.0	True	full
392496	392496	6054e3878cbd2a00384fa384	2021-03-19 17:46:42	[{"text":"B","indices":[19,21]},{"text":"Berlin","indices":[22,29]}]	[{"url":"https://t.co/h6qYlHfr3X","expanded_url":"https://www.krankenkassen.de/dpa/380285.html","display_url":"krankenkassen.de/dpa/380285.html","indices":[257,280]}]		[]	[]			+ + + N E W S + + +#B|#Berlin|19.03.2021-18:36 HausÃ¤rzte in Deutschland sollen unmittelbar nach Ostern routinemÃ¤ÃŸiâ€¦ https://t.co/85bngck3Am	426.0	True	full
392497	392497	6054e3888cbd2a00384fa3bc	2021-03-19 17:46:42	[]	[]	Fri Mar 19 11:43:31 +0000 2021	[{"text":"AFGvZIM","indices":[151,159]}]	[{"url":"https://t.co/F6MUjfiFYM","expanded_url":"http://bit.ly/AfgvsZim4","display_url":"bit.ly/AfgvsZim4","indices":[163,186]}]	Karim Janat's half-century, and a terrific 15-ball 40 from Mohammad Nabi help Afghanistan post 193/5. Can Zimbabwe chase it down? ðŸ¤” ðŸ“¸ @ACBofficials #AFGvZIM âž¡ï¸� https://t.co/F6MUjfiFYM https://t.co/n7QbE6ugdE	11970346.0	RT @ICC: Karim Janat's half-century, and a terrific 15-ball 40 from Mohammad Nabi help Afghanistan post 193/5. Can Zimbabwe chase it down?â€¦	99.0	True	full
392498	392498	6054e3888cbd2a00384fa3c8	2021-03-19 17:46:42	[{"text":"CertifiedNursesDay","indices":[5,24]},{"text":"COVID19","indices":[115,123]},{"text":"NURSES4NYC","indices":[251,262]}]	[{"url":"https://t.co/QGu2NUoLtZ","expanded_url":"http://ow.ly/eocX102BTYb","display_url":"ow.ly/eocX102BTYb","indices":[227,250]}]		[]	[]			It's #CertifiedNursesDay. We can't even begin thank our nurses enough for their work on the front lines during theâ€¦ https://t.co/PtxV1fBDsJ	284.0	True	full
392499	392499	6054e3888cbd2a00384fa3ca	2021-03-19 17:46:43	[]	[]	Fri Mar 19 17:44:46 +0000 2021	[{"text":"Covid_19","indices":[103,112]},{"text":"Video","indices":[114,120]}]	[{"url":"https://t.co/vNbHs8jdkS","expanded_url":"https://www.pscp.tv/w/cyOIyDFXTEVSWldSVm9FYkR8MXZPeHdFTlByUVdHQm2NqeZqp3iY8fx2DJN-VZQZd2r7W1lJ_RtJJXxKP99z","display_url":"pscp.tv/w/cyOIyDFXTEVSâ€¦","indices":[126,149]}]	La Ciudad se mantiene en semÃ¡foro naranja sin bajar la guardia para la prÃ³xima semana: @Claudiashein. #Covid_19 #Video ðŸŽ¥ðŸ‘‡ðŸ�½ https://t.co/vNbHs8jdkS	85936.0	RT @MrElDiablo8: La Ciudad se mantiene en semÃ¡foro naranja sin bajar la guardia para la prÃ³xima semana: @Claudiashein. #Covid_19 #Video ðŸŽ¥â€¦	158.0	True	full
392500	392500	6054e3888cbd2a00384fa3d8	2021-03-19 17:46:43	[]	[]	Fri Mar 19 17:36:06 +0000 2021	[]	[{"url":"https://t.co/9eQ1K9sa4J","expanded_url":"https://on.msnbc.com/2Nxb4Ye","display_url":"on.msnbc.com/2Nxb4Ye","indices":[233,256]}]	.@maddow discusses key findings from a US intel report on foreign interference in the 2020 general election: "Trump put in a key Covid response role one of the people that helped Russian intelligence with its 2020 election attack." https://t.co/9eQ1K9sa4J	4161437.0	RT @MSNBC: .@maddow discusses key findings from a US intel report on foreign interference in the 2020 general election: "Trump put in a keyâ€¦	239.0	True	full
392501	392501	6054e3888cbd2a00384fa3de	2021-03-19 17:46:43	[{"text":"CryptoNews","indices":[0,11]},{"text":"LatokenApp","indices":[167,178]}]	[{"url":"https://t.co/2rWRr0AyAN","expanded_url":"https://t.me/latoken_airdrops_bot?start=qjhffrjf-airdrop_DFN-source_twp79","display_url":"t.me/latoken_airdroâ€¦","indices":[223,246]}]		[]	[]			#CryptoNews: Cryptocurrency exchange LATOKEN registered 100% growth in mobile app downloads in just two months, thaâ€¦ https://t.co/A3LBoaCubJ	0.0	True	full
392502	392502	6054e3888cbd2a00384fa3e0	2021-03-19 17:46:43	[]	[]	Fri Mar 19 17:01:27 +0000 2021	[{"text":"cdnpoli","indices":[238,246]},{"text":"cdnecon","indices":[247,255]}]	[{"url":"https://t.co/Z8T7YF0qzP","expanded_url":"https://www.dbrsmorningstar.com/research/375559/dbrs-morningstar-confirms-government-of-canada-at-aaa-stable","display_url":"dbrsmorningstar.com/research/37555â€¦","indices":[257,280]}]	BREAKING: Rating agency DBRS Morningstar re-affirms the Government of ðŸ‡¨ðŸ‡¦â€™s AAA credit rating. â€œCanadian public finances entered the pandemic in a strong position, and debt servicing costs are very low despite the higher level of debt.â€� #cdnpoli #cdnecon https://t.co/Z8T7YF0qzP https://t.co/2wzJKY2SHR	9608.0	RT @tylermeredith: BREAKING: Rating agency DBRS Morningstar re-affirms the Government of ðŸ‡¨ðŸ‡¦â€™s AAA credit rating. â€œCanadian public financesâ€¦	220.0	True	full
392503	392503	6054e3898cbd2a00384fa3fa	2021-03-19 17:46:43	[]	[]	Fri Mar 19 17:46:08 +0000 2021	[]	[{"url":"https://t.co/tbMUhmGFM2","expanded_url":"https://twitter.com/atrupar/status/1372909898300854285","display_url":"twitter.com/atrupar/statusâ€¦","indices":[140,163]}]	The American right wing's long term flirtation with Putin is a pretty clear tell about its lurch to ethno-nationalism and authoritarianism. https://t.co/tbMUhmGFM2	555193.0	RT @brhodes: The American right wing's long term flirtation with Putin is a pretty clear tell about its lurch to ethno-nationalism and authâ€¦	1606.0	True	full
392504	392504	6054e3898cbd2a00384fa41c	2021-03-19 17:46:44	[]	[{"url":"https://t.co/heZwffbjXY","expanded_url":"http://uptofate.icu","display_url":"uptofate.icu","indices":[265,288]}]		[]	[]			@mog_mog_oisii @tekito_chanpon Hey guys, If you would like access to Hundred points symbolUptodate..com which has tâ€¦ https://t.co/QdFG6Gsmlp	2.0	True	full
392505	392505	6054e3898cbd2a00384fa432	2021-03-19 17:46:44	[]	[]	Thu Mar 18 21:39:33 +0000 2021	[]	[{"url":"https://t.co/ObVUBAiCLw","expanded_url":"https://truthout.org/articles/making-big-tech-pay-news-outlets-wont-help-save-independent-journalism/?eType=EmailBlastContent&eId=1644dd6a-144a-41c1-874b-0879c5a63a15","display_url":"truthout.org/articles/makinâ€¦","indices":[235,258]}]	I recommend reading this op-ed by @TimKarr. "Congress would better spend its time focusing on ways to foster journalism as a public good. This is best done by allocating public funds to support innovations in noncommercial media." 1/ https://t.co/ObVUBAiCLw	12666.0	RT @arianapekary: I recommend reading this op-ed by @TimKarr. "Congress would better spend its time focusing on ways to foster journalismâ€¦	138.0	True	full
392506	392506	6054e3898cbd2a00384fa446	2021-03-19 17:46:44	[]	[]	Fri Mar 19 17:46:21 +0000 2021	[]	[{"url":"https://t.co/58ai8RTWPr","expanded_url":"https://twitter.com/CDCgov/status/1372952302764621833","display_url":"twitter.com/CDCgov/status/â€¦","indices":[275,298]}]	We are aware of the updated guidelines from @CDCgov concerning physical distancing in schools K-12. As with any change in guidance, ADPH will discuss this with partners involved so that they have an opportunity to review local factors that may impact the timing of adoption. https://t.co/58ai8RTWPr	18920.0	RT @ALPublicHealth: We are aware of the updated guidelines from @CDCgov concerning physical distancing in schools K-12. As with any changeâ€¦	6185.0	True	full
392507	392507	6054e3898cbd2a00384fa450	2021-03-19 17:46:44	[]	[]	Fri Mar 19 17:10:00 +0000 2021	[]	[{"url":"https://t.co/qaDrTMdCcJ","expanded_url":"https://www.francetvinfo.fr/sante/maladie/coronavirus/vaccin/covid-19-les-patients-decedes-avec-le-variant-breton-n-etaient-pas-vaccines-contrairement-a-ce-qu-affirment-des-messages-sur-les-reseaux-sociaux_4339551.html","display_url":"francetvinfo.fr/sante/maladie/â€¦","indices":[149,172]}]	Covid-19 : les patients dÃ©cÃ©dÃ©s avec le variant breton n'Ã©taient pas vaccinÃ©s, contrairement Ã ce qu'affirment des messages sur les rÃ©seaux sociaux https://t.co/qaDrTMdCcJ https://t.co/jMN9VXjvwM	1828584.0	RT @franceinfo: Covid-19 : les patients dÃ©cÃ©dÃ©s avec le variant breton n'Ã©taient pas vaccinÃ©s, contrairement Ã ce qu'affirment des messagesâ€¦	212.0	True	full
392508	392508	6054e38a8cbd2a00384fa456	2021-03-19 17:46:44	[]	[]	Fri Mar 19 10:23:18 +0000 2021	[{"text":"cryptocurrency","indices":[160,175]},{"text":"Crypto","indices":[176,183]},{"text":"Bitcoin","indices":[184,192]},{"text":"BSC","indices":[194,198]},{"text":"BinanceSmartChain","indices":[199,217]},{"text":"Ethereum","indices":[218,227]},{"text":"ETH","indices":[228,232]},{"text":"Airdrop","indices":[233,241]},{"text":"bounty","indices":[242,249]},{"text":"POPO","indices":[250,255]},{"t…	[{"url":"https://t.co/DS6g34KhFp","expanded_url":"https://t.me/AirdropStar/1119","display_url":"t.me/AirdropStar/11â€¦","indices":[135,158]}]	ðŸ’§Poplink Oracles Airdrop ðŸ’§ ðŸ�† Task: âž• 50 POPO (~$50) ðŸ‘¨â€�ðŸ‘©â€�ðŸ‘§ Referral: âž• 15 POPO (~$15) ðŸ”› Airdrop Link &amp; Information: https://t.co/DS6g34KhFp #cryptocurrency #Crypto #Bitcoin #BSC #BinanceSmartChain #Ethereum #ETH #Airdrop #bounty #POPO #Poplink	85557.0	RT @AirdropStario: ðŸ’§Poplink Oracles Airdrop ðŸ’§ ðŸ�† Task: âž• 50 POPO (~$50) ðŸ‘¨â€�ðŸ‘©â€�ðŸ‘§ Referral: âž• 15 POPO (~$15) ðŸ”› Airdrop Link &amp; Inâ€¦	11.0	True	full
392509	392509	6054e38a8cbd2a00384fa45a	2021-03-19 17:46:44	[]	[]	Fri Mar 19 17:03:17 +0000 2021	[]	[{"url":"https://t.co/SbUGhJgWn6","expanded_url":"https://propub.li/30Zx5SI","display_url":"propub.li/30Zx5SI","indices":[217,240]}]	New: Only Arkansas permits criminal consequences for nonpayment of rent â€” and it has enforced the law during the pandemic. Now, after ProPublica investigated the practice, some legislators want to revoke the statute. https://t.co/SbUGhJgWn6	921882.0	RT @propublica: New: Only Arkansas permits criminal consequences for nonpayment of rent â€” and it has enforced the law during the pandemic.â€¦	225.0	True	full
392510	392510	6054e38a8cbd2a00384fa466	2021-03-19 17:46:44	[]	[]	Fri Mar 19 12:30:00 +0000 2021	[{"text":"ATENCIÃ“N","indices":[1,10]}]	[{"url":"https://t.co/KxhlcBGwUa","expanded_url":"http://www.pichinchacomunicaciones.com.ec/prefecta-de-pichincha-ofrece-apoyo-al-gobierno-nacional-para-el-plan-de-vacunacion/","display_url":"pichinchacomunicaciones.com.ec/prefecta-de-piâ€¦","indices":[236,259]}]	ðŸ”´#ATENCIÃ“N | @PaolaPabonC instÃ³ a las autoridades sanitarias del paÃ­s a valerse de los gobiernos locales, como el @PichinchaGob, que tiene capacidad para vacunar contra la COVID-19 a Â«unas 8.000 personas a la semanaÂ». Los detalles â¬‡ï¸� https://t.co/KxhlcBGwUa	71925.0	RT @pichinchauniver: ðŸ”´#ATENCIÃ“N | @PaolaPabonC instÃ³ a las autoridades sanitarias del paÃ­s a valerse de los gobiernos locales, como el @Picâ€¦	603.0	True	full
392511	392511	6054e38a8cbd2a00384fa478	2021-03-19 17:46:44	[]	[]	Thu Mar 18 21:40:11 +0000 2021	[]	[{"url":"https://t.co/8P5IiudHXp","expanded_url":"https://onezero.medium.com/youtube-explains-why-a-racist-video-didnt-violate-its-hate-speech-rules-3d74befde097","display_url":"onezero.medium.com/youtube-explaiâ€¦","indices":[226,249]}]	New: YouTube told me a wildly racist Steven Crowder segment mocking Black farmers didn't violate its hate speech policy. I wrote about what that says about YouTube's hate speech policy, and its place in the media ecosystem. https://t.co/8P5IiudHXp	27006.0	RT @WillOremus: New: YouTube told me a wildly racist Steven Crowder segment mocking Black farmers didn't violate its hate speech policy.â€¦	2396.0	True	full
392512	392512	6054e38a8cbd2a00384fa48e	2021-03-19 17:46:45	[]	[]	Fri Mar 19 17:46:05 +0000 2021	[]	[{"url":"https://t.co/wBJKJYT2yH","expanded_url":"https://open.spotify.com/album/5khCLOS55WYdSVWtT39NlT?si=0JAfwhzxR0i8Gfm07-W_wA&utm_source=copy-link","display_url":"open.spotify.com/album/5khCLOS5â€¦","indices":[161,184]}]	I bet our new song will get stuck in your head! Its fun, it's cheeky and it rocks! Stream PAWN now, share it around and add it to your playlists! MOTA is back ðŸ˜Ž https://t.co/wBJKJYT2yH https://t.co/V4dxGLhYYM	1214.0	RT @iamjohnnydarker: I bet our new song will get stuck in your head! Its fun, it's cheeky and it rocks! Stream PAWN now, share it around anâ€¦	1586.0	True	full
392513	392513	6054e38a8cbd2a00384fa4a2	2021-03-19 17:46:45	[]	[]	Thu Mar 18 21:04:00 +0000 2021	[]	[{"url":"https://t.co/qjPFBcbwGL","expanded_url":"https://www.verywellhealth.com/pregnancy-substance-use-disorders-during-covid-19-5116371","display_url":"verywellhealth.com/pregnancy-subsâ€¦","indices":[53,76]}]	APPL's Dr. Crystal Smith's work was just featured in https://t.co/qjPFBcbwGL "Her preliminary findings illustrate that pregnant women didnâ€™t suddenly become substance users to cope with a crisisâ€”thereâ€™s more to it, often dating back to their pre-pregnancy mental state."	282.0	RT @WSUAppl: APPL's Dr. Crystal Smith's work was just featured in https://t.co/qjPFBcbwGL "Her preliminary findings illustrate that pregnaâ€¦	145.0	True	full
392514	392514	6054e38b8cbd2a00384fa4dc	2021-03-19 17:46:45	[]	[]	Fri Mar 19 13:58:06 +0000 2021	[]	[{"url":"https://t.co/T4END4LfFb","expanded_url":"http://bit.ly/38VBwT1","display_url":"bit.ly/38VBwT1","indices":[142,165]}]	Personal de la salud protesta en el hospital JM de los RÃ­os, donde en las Ãºltimas dos semanas han fallecido tres trabajadores por coronavirus https://t.co/T4END4LfFb	7982.0	RT @monitoreamos: Personal de la salud protesta en el hospital JM de los RÃ­os, donde en las Ãºltimas dos semanas han fallecido tres trabajadâ€¦	1438.0	True	full
392515	392515	6054e38c8cbd2a00384fa50c	2021-03-19 17:46:46	[]	[]	Tue Feb 23 14:40:04 +0000 2021	[{"text":"vaccines","indices":[28,37]}]	[{"url":"https://t.co/O6dGVr5XR8","expanded_url":"http://ow.ly/JxyI50DHv1r","display_url":"ow.ly/JxyI50DHv1r","indices":[155,178]}]	China is exporting COVID-19 #vaccines to 27 countries and providing free vaccine aid to 53 countries in need, foreign ministry spokesman Wang Wenbin said. https://t.co/O6dGVr5XR8 https://t.co/P5kKUjNLDQ	4320554.0	RT @ChinaDaily: China is exporting COVID-19 #vaccines to 27 countries and providing free vaccine aid to 53 countries in need, foreign minisâ€¦	0.0	True	full
392516	392516	6054e38c8cbd2a00384fa50e	2021-03-19 17:46:46	[]	[]	Fri Mar 19 12:45:21 +0000 2021	[{"text":"AmloDictadorDe4ta","indices":[141,159]}]	[{"url":"https://t.co/nllJi8ztLq","expanded_url":"https://twitter.com/CarlitoS_lim/status/1372591373107527682","display_url":"twitter.com/CarlitoS_lim/sâ€¦","indices":[160,183]}]	Perro infeliz, si no puede hacer su trabajo que incluye ver por el bien estar de los mexicanos que deje a otra persona que si pueda hacerlo! #AmloDictadorDe4ta https://t.co/nllJi8ztLq	1409.0	RT @HoyMemela: Perro infeliz, si no puede hacer su trabajo que incluye ver por el bien estar de los mexicanos que deje a otra persona que sâ€¦	34998.0	True	full
392517	392517	6054e38c8cbd2a00384fa516	2021-03-19 17:46:46	[]	[{"url":"https://t.co/eO0gF0d1Z8","expanded_url":"https://threadreaderapp.com/thread/1372819308628353024.html","display_url":"threadreaderapp.com/thread/1372819â€¦","indices":[113,136]}]		[]	[]			@Ezequiasns Saluti, the unroll you asked for: 1) A disputa pelo Brasil. A pandemia de COVID-19 atrasou, ou sejaâ€¦â€¦ https://t.co/u4zmWj4iQq	453988.0	True	full
392518	392518	6054e38c8cbd2a00384fa532	2021-03-19 17:46:46	[]	[]	Fri Mar 19 15:43:43 +0000 2021	[]	[{"url":"https://t.co/8PSB2BSlU4","expanded_url":"https://www.mediamatters.org/coronavirus-covid-19/sean-hannity-suggests-vaping-prevents-people-getting-coronavirus","display_url":"mediamatters.org/coronavirus-coâ€¦","indices":[136,159]}]	Happy 1 year anniversary to the time Sean Hannity told his radio audience that vaping makes you immune to the coronavirus (it does not) https://t.co/8PSB2BSlU4 https://t.co/AMePwDtaOB	243059.0	RT @ParkerMolloy: Happy 1 year anniversary to the time Sean Hannity told his radio audience that vaping makes you immune to the coronavirusâ€¦	4300.0	True	full
392519	392519	6054e38c8cbd2a00384fa534	2021-03-19 17:46:46	[]	[]	Fri Mar 19 15:00:23 +0000 2021	[]	[{"url":"https://t.co/L6DJ2Lqxmw","expanded_url":"https://www.thedailybeast.com/texas-rep-dan-crenshaw-decided-the-covid-19-pandemic-was-the-perfect-time-to-buy-and-not-disclose-stocks","display_url":"thedailybeast.com/texas-rep-dan-â€¦","indices":[208,231]}]	Finally, @DanCrenshawTX, while I have your attention: why did you trade in stocks at the start of the pandemic and then not mention them in your annual disclosure or within 45 days, in violation of the law? https://t.co/L6DJ2Lqxmw	1053172.0	RT @mehdirhasan: Finally, @DanCrenshawTX, while I have your attention: why did you trade in stocks at the start of the pandemic and then noâ€¦	148.0	True	full
392520	392520	6054e38c8cbd2a00384fa538	2021-03-19 17:46:46	[]	[]	Mon Mar 15 21:31:45 +0000 2021	[{"text":"Florida","indices":[34,42]},{"text":"CovidVaccine","indices":[88,101]},{"text":"tampa","indices":[208,214]},{"text":"tampabay","indices":[215,224]},{"text":"florida","indices":[225,233]},{"text":"radio","indices":[234,240]},{"text":"obesity","indices":[241,249]},{"text":"sunshineshere","indices":[250,264]},{"text":"lovefl","indices":[265,272]},{"text":"orlando","indices":[273,281]}]	[{"url":"https://t.co/N5uVZqhM39","expanded_url":"http://www.hmbradio.com/news/hmb375","display_url":"hmbradio.com/news/hmb375","indices":[183,206]}]	The Homemade Broadcast this week: #Florida @GovRonDeSantis is criticized for giving the #CovidVaccine to old people &amp; we're living in a Fantasy Land of our own delusion LISTEN: https://t.co/N5uVZqhM39 #tampa #tampabay #florida #radio #obesity #sunshineshere #lovefl #orlando	2035.0	RT @home_made_man: The Homemade Broadcast this week: #Florida @GovRonDeSantis is criticized for giving the #CovidVaccine to old people &amp; wâ€¦	2035.0	True	full
392521	392521	6054e38c8cbd2a00384fa53e	2021-03-19 17:46:46	[]	[]	Thu Mar 18 22:08:09 +0000 2021	[]	[{"url":"https://t.co/Gjs4zttxNj","expanded_url":"https://clar.in/3qZIGvI","display_url":"clar.in/3qZIGvI","indices":[118,141]}]	El gobernador de Santa Fe, Omar Perotti, echÃ³ a Marcelo Sain del Ministerio de Seguridad tras sus escandalosos audios https://t.co/Gjs4zttxNj	83386.0	RT @saenzricardo: El gobernador de Santa Fe, Omar Perotti, echÃ³ a Marcelo Sain del Ministerio de Seguridad tras sus escandalosos audios httâ€¦	0.0	True	full
392522	392522	6054e38c8cbd2a00384fa540	2021-03-19 17:46:46	[{"text":"CryptoNews","indices":[0,11]},{"text":"LatokenApp","indices":[167,178]}]	[{"url":"https://t.co/LAEfhCxPD8","expanded_url":"https://t.me/latoken_airdrops_bot?start=tmg5h499-airdrop_DFN-source_twp79","display_url":"t.me/latoken_airdroâ€¦","indices":[223,246]}]		[]	[]			#CryptoNews: Cryptocurrency exchange LATOKEN registered 100% growth in mobile app downloads in just two months, thaâ€¦ https://t.co/kuMFSk2GHv	4.0	True	full
392523	392523	6054e38c8cbd2a00384fa552	2021-03-19 17:46:47	[]	[]	Fri Mar 19 12:34:50 +0000 2021	[]	[{"url":"https://t.co/Od9Bq7JirE","expanded_url":"https://bit.ly/3r1DCqs","display_url":"bit.ly/3r1DCqs","indices":[107,130]}]	Coronavirus en Nouvelle-Aquitaine : des taux d'incidence en hausse surtout chez les enfants et adolescents https://t.co/Od9Bq7JirE https://t.co/n0Eu3OG35m	11758.0	RT @Bleu_Basque: Coronavirus en Nouvelle-Aquitaine : des taux d'incidence en hausse surtout chez les enfants et adolescents https://t.co/Odâ€¦	2558.0	True	full
392524	392524	6054e38c8cbd2a00384fa556	2021-03-19 17:46:47	[]	[]	Fri Mar 19 17:30:02 +0000 2021	[{"text":"ElCovidNoEsJuegoCuidate","indices":[100,124]}]	[{"url":"https://t.co/GBXG2UsMtS","expanded_url":"https://mazo4f.com/238053","display_url":"mazo4f.com/238053","indices":[75,98]}]	Nueva vacuna cubana contra el Covid-19 inicia III fase de ensayo (+Abdala) https://t.co/GBXG2UsMtS #ElCovidNoEsJuegoCuidate https://t.co/iMn1hh9JIK	586972.0	RT @ConElMazoDando: Nueva vacuna cubana contra el Covid-19 inicia III fase de ensayo (+Abdala) https://t.co/GBXG2UsMtS #ElCovidNoEsJuegoCuâ€¦	18970.0	True	full
392525	392525	6054e38c8cbd2a00384fa55c	2021-03-19 17:46:47	[]	[{"url":"https://t.co/5lRXnGIH5C","expanded_url":"https://answers.childrenshospital.org/bleeding-clotting-covid-19/","display_url":"answers.childrenshospital.org/bleeding-clottâ€¦","indices":[169,192]}]		[]	[]			@monstermum75 Vielleicht liest sich die eine oder andere dies durch und denkt nochmal darÃ¼ber nach, ob es so schlauâ€¦ https://t.co/InrqMeCV7B	604.0	True	full
392526	392526	6054e38d8cbd2a00384fa564	2021-03-19 17:46:47	[]	[]	Fri Mar 19 13:21:00 +0000 2021	[{"text":"Turkey","indices":[42,49]}]	[{"url":"https://t.co/XzvO4SYoeM","expanded_url":"http://amn.st/6006HSmaq","display_url":"amn.st/6006HSmaq","indices":[253,276]}]	The most prominent human rights figure in #Turkey has been arrested, just 2 weeks after Turkey launched its Human Rights Action Plan @ihd_genelmerkez. The arrest of Ã–ztÃ¼rk TÃ¼rkdoÄŸan makes a mockery of that document and he must be released immediately. https://t.co/XzvO4SYoeM ðŸ“¢ https://t.co/7VHccgeZpG	1791382.0	RT @amnesty: The most prominent human rights figure in #Turkey has been arrested, just 2 weeks after Turkey launched its Human Rights Actioâ€¦	62.0	True	full
392527	392527	6054e38d8cbd2a00384fa574	2021-03-19 17:46:47	[]	[]	Fri Mar 19 15:46:09 +0000 2021	[]	[{"url":"https://t.co/btaIxwuIsL","expanded_url":"https://www.nytimes.com/2021/03/18/opinion/oregon-psychedelic-therapy.html","display_url":"nytimes.com/2021/03/18/opiâ€¦","indices":[250,273]}]	The most exciting drug policy experiments in the country are happening in Oregon right now. Measure 110 decriminalized personal possession of all drugs. But 109 goes further: it legalizes psilocybin, and envisions a wholly new model for its use: https://t.co/btaIxwuIsL	2713484.0	RT @ezraklein: The most exciting drug policy experiments in the country are happening in Oregon right now. Measure 110 decriminalized perâ€¦	2435.0	True	full
392528	392528	6054e38d8cbd2a00384fa594	2021-03-19 17:46:47	[]	[]	Thu Mar 18 17:00:02 +0000 2021	[]	[{"url":"https://t.co/WvHXtVCTY1","expanded_url":"https://theconversation.com/mas-copiones-durante-la-pandemia-evidencias-que-confirman-una-sospecha-156830","display_url":"theconversation.com/mas-copiones-dâ€¦","indices":[251,274]}]	Â¿EstÃ¡n los estudiantes copiando mÃ¡s en exÃ¡menes durante la pandemia? RubÃ©n Comas y Jaume Sureda (@UIBuniversitat) nos explican los resultados de una investigaciÃ³n que demuestran que la honestidad acadÃ©mica en EspaÃ±a no estÃ¡ saliendo muy bien parada: https://t.co/WvHXtVCTY1	18440.0	RT @Conversation_E: Â¿EstÃ¡n los estudiantes copiando mÃ¡s en exÃ¡menes durante la pandemia? RubÃ©n Comas y Jaume Sureda (@UIBuniversitat) nosâ€¦	3672.0	True	full
392529	392529	6054e38e8cbd2a00384fa5be	2021-03-19 17:46:48	[]	[]	Thu Mar 18 21:40:11 +0000 2021	[]	[{"url":"https://t.co/8P5IiudHXp","expanded_url":"https://onezero.medium.com/youtube-explains-why-a-racist-video-didnt-violate-its-hate-speech-rules-3d74befde097","display_url":"onezero.medium.com/youtube-explaiâ€¦","indices":[226,249]}]	New: YouTube told me a wildly racist Steven Crowder segment mocking Black farmers didn't violate its hate speech policy. I wrote about what that says about YouTube's hate speech policy, and its place in the media ecosystem. https://t.co/8P5IiudHXp	27006.0	RT @WillOremus: New: YouTube told me a wildly racist Steven Crowder segment mocking Black farmers didn't violate its hate speech policy.â€¦	186.0	True	full
392530	392530	6054e38e8cbd2a00384fa5c8	2021-03-19 17:46:48	[]	[]	Fri Mar 19 17:05:00 +0000 2021	[]	[{"url":"https://t.co/OUKuCo39JN","expanded_url":"https://paremoslacaza.org/es/","display_url":"paremoslacaza.org/es/","indices":[102,125]}]	Cazadores, Rehaleros y Galgueros son carceleros de sus perros FIRMA PARA PROHIBIR LA CAZA CON PERROS https://t.co/OUKuCo39JN ViÃ±eta: @pacocatt https://t.co/r6VcFLpQo1	6564.0	RT @GalgosDelSur: Cazadores, Rehaleros y Galgueros son carceleros de sus perros FIRMA PARA PROHIBIR LA CAZA CON PERROS https://t.co/OUKuCoâ€¦	66.0	True	full
392531	392531	6054e38e8cbd2a00384fa5cc	2021-03-19 17:46:48	[{"text":"ZeroCovid","indices":[199,209]}]	[{"url":"https://t.co/DsaAf0Q5dl","expanded_url":"https://twitter.com/DrZoeHyde/status/1372910440582320131?s=19","display_url":"twitter.com/DrZoeHyde/statâ€¦","indices":[0,23]}]		[]	[]			https://t.co/DsaAf0Q5dl @cducsubt @spdbt @ARDde @ZDF @swr3 @SWRAktuellRP Ach schauen sie mal... Nein, nicht hier..â€¦ https://t.co/rpclA5zLv6	467.0	True	full
392532	392532	6054e38e8cbd2a00384fa5ea	2021-03-19 17:46:48	[]	[]	Fri Mar 19 17:39:27 +0000 2021	[]	[{"url":"https://t.co/X8gitZYxwd","expanded_url":"https://twitter.com/adamschefter/status/1372961466274492426","display_url":"twitter.com/adamschefter/sâ€¦","indices":[239,262]}]	JuJu Smith-Schuster also turned down more money on a multi-year deal from the Eagles than he took to return to the Steelers, per source. The Eaglesâ€™ were a secret suitor. But Smith-Schuster loved Pittsburgh and its fans too much to leave. https://t.co/X8gitZYxwd	8287571.0	RT @AdamSchefter: JuJu Smith-Schuster also turned down more money on a multi-year deal from the Eagles than he took to return to the Steeleâ€¦	4525.0	True	full
392533	392533	6054e38e8cbd2a00384fa5f2	2021-03-19 17:46:48	[]	[]	Fri Mar 19 17:30:00 +0000 2021	[]	[{"url":"https://t.co/9jarl7dcym","expanded_url":"https://bit.ly/2NAoJxO","display_url":"bit.ly/2NAoJxO","indices":[118,141]}]	Minsal informÃ³ 99 personas fallecidas por covid y 6.604 nuevos casos, la tercera cifra mÃ¡s alta en toda la pandemia Â» https://t.co/9jarl7dcym https://t.co/A1T0KTiWvT	250681.0	RT @soychilecl: Minsal informÃ³ 99 personas fallecidas por covid y 6.604 nuevos casos, la tercera cifra mÃ¡s alta en toda la pandemia Â» httpsâ€¦	6264.0	True	full
392534	392534	6054e38e8cbd2a00384fa5fe	2021-03-19 17:46:49	[]	[]	Fri Mar 19 17:36:50 +0000 2021	[{"text":"COVID19","indices":[8,16]}]	[{"url":"https://t.co/rLXw0cTRee","expanded_url":"https://covid-19.ontario.ca/book-vaccine","display_url":"covid-19.ontario.ca/book-vaccine","indices":[265,288]}]	Ontario #COVID19 vaccine update: *March 22: Anyone age 75+ can sign up. *AstraZeneca is now available in pharmacies &amp; primary for 60+ in many parts of the province. â­�ï¸�Please help identify &amp; sign-up eligible folks, &amp; help mobilize to clinicsâ­�ï¸� Link: https://t.co/rLXw0cTRee ðŸ‡¨ðŸ‡¦ https://t.co/XsN1VTXWBY	81579.0	RT @BogochIsaac: Ontario #COVID19 vaccine update: *March 22: Anyone age 75+ can sign up. *AstraZeneca is now available in pharmacies &amp; prâ€¦	2459.0	True	full
392535	392535	6054e38f8cbd2a00384fa622	2021-03-19 17:46:49	[]	[]	Fri Mar 19 16:00:19 +0000 2021	[{"text":"COVID19","indices":[185,193]}]	[{"url":"https://t.co/RqjyYHPd9W","expanded_url":"https://www.cbc.ca/news/canada/hamilton/pandemic-safety-measures-children-teen-health-impact-1.5953326","display_url":"cbc.ca/news/canada/haâ€¦","indices":[195,218]}]	As we enter more talks of a lockdowns or tougher restrictions, we need to also understand that the risks of lockdowns are no zero. The risks of lockdowns and social isolation are high #COVID19 https://t.co/RqjyYHPd9W	2029.0	RT @silvana_bolano: As we enter more talks of a lockdowns or tougher restrictions, we need to also understand that the risks of lockdowns aâ€¦	26.0	True	full
392536	392536	6054e38f8cbd2a00384fa624	2021-03-19 17:46:49	[]	[]	Fri Mar 19 17:45:00 +0000 2021	[]	[{"url":"https://t.co/9JidL2XLoq","expanded_url":"https://gofund.me/6136dc5e","display_url":"gofund.me/6136dc5e","indices":[193,216]}]	i'm starting a top surgery gofundme, please read, share and donate if you can. i'm stealth irl so its dangerous for me to share this anywhere but twitter so mutuals please help me out if u can https://t.co/9JidL2XLoq	812.0	RT @616WlLSON: i'm starting a top surgery gofundme, please read, share and donate if you can. i'm stealth irl so its dangerous for me to shâ€¦	206.0	True	full
392537	392537	6054e38f8cbd2a00384fa630	2021-03-19 17:46:49	[]	[]	Fri Mar 19 17:06:16 +0000 2021	[]	[{"url":"https://t.co/W4Sis1x6nd","expanded_url":"https://blogs.oglobo.globo.com/lauro-jardim/post/queiroga-pretende-ir-aos-hospitais-checar-se-pessoas-estao-mesmo-morrendo-de-covid.html","display_url":"blogs.oglobo.globo.com/lauro-jardim/pâ€¦","indices":[250,273]}]	PaÃ­s sem vacina, UTIs em colapso, milhares de leitos federais fechados, trabalhadores sem renda e a prioridade do novo Ministro da SaÃºde Ã© descobrir se isso tudo Ã© realidade ou um delÃ­rio coletivo. TaÃ­ o governo de vcs, â�¦@ArthurLira_â�© e @RPsenador! https://t.co/W4Sis1x6nd	1500303.0	RT @gduvivier: PaÃ­s sem vacina, UTIs em colapso, milhares de leitos federais fechados, trabalhadores sem renda e a prioridade do novo Minisâ€¦	914.0	True	full
392538	392538	6054e38f8cbd2a00384fa636	2021-03-19 17:46:49	[]	[]	Fri Mar 19 17:46:08 +0000 2021	[]	[{"url":"https://t.co/tbMUhmGFM2","expanded_url":"https://twitter.com/atrupar/status/1372909898300854285","display_url":"twitter.com/atrupar/statusâ€¦","indices":[140,163]}]	The American right wing's long term flirtation with Putin is a pretty clear tell about its lurch to ethno-nationalism and authoritarianism. https://t.co/tbMUhmGFM2	555193.0	RT @brhodes: The American right wing's long term flirtation with Putin is a pretty clear tell about its lurch to ethno-nationalism and authâ€¦	381.0	True	full
392539	392539	6054e38f8cbd2a00384fa642	2021-03-19 17:46:49	[]	[]	Fri Mar 19 17:43:45 +0000 2021	[]	[{"url":"https://t.co/q2UcU6KwSy","expanded_url":"https://www.edge.co.uk/news-and-events/blogs/education-during-the-pandemic-honolulu-hawaii/","display_url":"edge.co.uk/news-and-eventâ€¦","indices":[248,271]}]	How have island schools and colleges weathered the pandemic? Find out in our series of articles in partnership with the amazing @scelg @UniStrathclyde. The first is out now from the fantastic @vierra_robyn from @PunahouSchool in Hawai'i. Enjoy! https://t.co/q2UcU6KwSy https://t.co/AqXUR6QTJV	1756.0	RT @ukEdgePolicy: How have island schools and colleges weathered the pandemic? Find out in our series of articles in partnership with theâ€¦	10379.0	True	full
392540	392540	6054e38f8cbd2a00384fa646	2021-03-19 17:46:49	[]	[]	Fri Mar 19 15:48:49 +0000 2021	[{"text":"covid19","indices":[58,66]},{"text":"Asturias","indices":[113,122]},{"text":"SemanaSanta","indices":[126,138]},{"text":"PCR","indices":[215,219]}]	[{"url":"https://t.co/GdYyUPDcym","expanded_url":"https://coronavirus.asturias.es/-/salud-activa-el-plan-preventivo-de-detecci%C3%B3n-de-casos-de-covid-entre-personas-de-18-a-40-a%C3%B1os-que-regresen-a-asturias-en-semana-santa?redirect=%2Finicio","display_url":"coronavirus.asturias.es/-/salud-activaâ€¦","indices":[226,249]}]	ðŸ§ªSalud activa el plan preventivo de detecciÃ³n de casos de #covid19 entre personas de 18 a 40 aÃ±os que regresen a #Asturias en #SemanaSanta. Los interesados pueden rellenar ya un formulario para solicitar una prueba #PCR. âž•â„¹ï¸�ðŸ‘‡ https://t.co/GdYyUPDcym https://t.co/HJBFYMiSkL	28196.0	RT @GobAsturias: ðŸ§ªSalud activa el plan preventivo de detecciÃ³n de casos de #covid19 entre personas de 18 a 40 aÃ±os que regresen a #Asturiasâ€¦	4763.0	True	full
392541	392541	6054e38f8cbd2a00384fa648	2021-03-19 17:46:49	[]	[]	Wed Mar 10 17:07:39 +0000 2021	[]	[{"url":"https://t.co/LTOVfqIYin","expanded_url":"https://phenomenalwoman.us/products/pro-vaxxer-crewneck-sweatshirt","display_url":"phenomenalwoman.us/products/pro-vâ€¦","indices":[166,189]}]	Iâ€™m proud to join @phenomenalwoman and @HigherHeights in launching their PRO-VAXXER campaign to help fight misinformation around the safety of the COVID-19 vaccine. https://t.co/LTOVfqIYin https://t.co/EUYdnsJaBy	55290022.0	RT @ddlovato: Iâ€™m proud to join @phenomenalwoman and @HigherHeights in launching their PRO-VAXXER campaign to help fight misinformation aroâ€¦	339.0	True	full
392542	392542	6054e38f8cbd2a00384fa64c	2021-03-19 17:46:49	[]	[]	Fri Mar 19 17:43:18 +0000 2021	[{"text":"COVID19","indices":[196,204]},{"text":"confinement3","indices":[205,218]}]	[{"url":"https://t.co/8VXSP7Virn","expanded_url":"https://youtu.be/qlEMLromgo4","display_url":"youtu.be/qlEMLromgo4","indices":[243,266]}]	ðŸŽ¥ [LE JT] Câ€™est reparti pour un tour : une partie du pays est Ã nouveau confinÃ©e ! Les rÃ¨gles ne sont toujours pas trÃ¨s claires. Le prÃ©sident et le gouvernement semblent toujours naviguer Ã vue. #COVID19 #confinement3 A retrouver sur TVL ðŸ‘‡ https://t.co/8VXSP7Virn https://t.co/RKCu38P0BP	90605.0	RT @tvlofficiel: ðŸŽ¥ [LE JT] Câ€™est reparti pour un tour : une partie du pays est Ã nouveau confinÃ©e ! Les rÃ¨gles ne sont toujours pas trÃ¨s câ€¦	1249.0	True	full
392543	392543	6054e38f8cbd2a00384fa66e	2021-03-19 17:46:50	[]	[]	Fri Mar 19 17:34:05 +0000 2021	[]	[{"url":"https://t.co/JzLN6lsLBN","expanded_url":"https://science.sciencemag.org/content/early/2021/03/17/science.abf8003","display_url":"science.sciencemag.org/content/early/â€¦","indices":[250,273]}]	Der allererste SARS-CoV-2 Fall ist wahrscheinlich in der Periode von Mitte Oktober bis Mitte November aufgetreten. Immer wieder faszinierend, wie sich letztlich hunderte von Millionen von FÃ¤llen auf eine Handvoll erster FÃ¤lle zurÃ¼ckfÃ¼hren lassen. https://t.co/JzLN6lsLBN https://t.co/40mTe5cq5m	7462.0	RT @marcelsalathe_d: Der allererste SARS-CoV-2 Fall ist wahrscheinlich in der Periode von Mitte Oktober bis Mitte November aufgetreten. Iâ€¦	32.0	True	full
392544	392544	6054e3908cbd2a00384fa68a	2021-03-19 17:46:50	[]	[]	Fri Mar 19 16:52:50 +0000 2021	[]	[{"url":"https://t.co/SZXZqndWA4","expanded_url":"https://www.astrazeneca.com/media-centre/press-releases/2019/astrazeneca-announces-three-large-scale-initiatives-in-china-to-advance-global-medicine-research-and-development-061120119.html","display_url":"astrazeneca.com/media-centre/pâ€¦","indices":[131,154]}]	This was in 2019. Next thing you know there is a global pandemic originating in China from which AZ profit on an enormous scale. https://t.co/SZXZqndWA4	93102.0	RT @simondolan: This was in 2019. Next thing you know there is a global pandemic originating in China from which AZ profit on an enormousâ€¦	5729.0	True	full
392545	392545	6054e3908cbd2a00384fa68c	2021-03-19 17:46:50	[]	[]	Fri Mar 19 17:13:22 +0000 2021	[{"text":"BoycottGreekMedia","indices":[16,34]},{"text":"Ï„Ï�Î¿Ï‡Î±Î¹Î¿Î²Î¿Ï…Î»Î·","indices":[35,48]},{"text":"Î¹Î±ÏƒÎ¿Î½Î±Ï‚","indices":[49,57]},{"text":"Î²Î±ÏƒÎ±Î½Î¹ÏƒÏ„Î®Ï�Î¹Î±_Î“Î‘Î”Î‘","indices":[58,76]},{"text":"documento","indices":[77,87]},{"text":"Î¼Î¼Îµ_Î¾ÎµÏ†Ï„Î¹Î»ÎµÏ‚","indices":[88,101]},{"text":"Î£ÎºÎ±Ï„Î¹Î±Î½Î±","indices":[102,111]},{"text":"ÏƒÎºÎ±Î¹_Î¾ÎµÏ†Ï„Î¹Î»ÎµÏ‚","indices":[11…	[{"url":"https://t.co/Hc0SAsjWwd","expanded_url":"https://twitter.com/KostasVaxevanis/status/1372957610513694725","display_url":"twitter.com/KostasVaxevaniâ€¦","indices":[247,270]}]	Retweet please! #BoycottGreekMedia #Ï„Ï�Î¿Ï‡Î±Î¹Î¿Î²Î¿Ï…Î»Î· #Î¹Î±ÏƒÎ¿Î½Î±Ï‚ #Î²Î±ÏƒÎ±Î½Î¹ÏƒÏ„Î®Ï�Î¹Î±_Î“Î‘Î”Î‘ #documento #Î¼Î¼Îµ_Î¾ÎµÏ†Ï„Î¹Î»ÎµÏ‚ #Î£ÎºÎ±Ï„Î¹Î±Î½Î± #ÏƒÎºÎ±Î¹_Î¾ÎµÏ†Ï„Î¹Î»ÎµÏ‚ #Î±ÏƒÏ„Ï…Î½Î¿Î¼Î¹ÎºÎ·_Î²Î¹Î± #kolosogo #Î�Î”_Ï€Î±Î¹Î´ÎµÏ�Î±ÏƒÏ„ÎµÏ‚ #Î½Î´_Î¼Î±Ï†Î¹Î± #Î�Î”_Î§Î¿Ï…Î½Ï„Î± #Î¼Î·Ï„ÏƒÎ¿Ï„Î±ÎºÎ·_Ï€Î±Ï�Î±Î¹Ï„Î·ÏƒÎ¿Ï… #Î•Î›Î›Î‘Î”Î‘ #Î•Î»Î»Î·Î½Î¹ÎºÎ¿Ï‚_Î§Ï�Ï…ÏƒÎ¿Ï‚ #COVID19 https…	315.0	RT @AvantiLeft: Retweet please! #BoycottGreekMedia #Ï„Ï�Î¿Ï‡Î±Î¹Î¿Î²Î¿Ï…Î»Î· #Î¹Î±ÏƒÎ¿Î½Î±Ï‚ #Î²Î±ÏƒÎ±Î½Î¹ÏƒÏ„Î®Ï�Î¹Î±_Î“Î‘Î”Î‘ #documento #Î¼Î¼Îµ_Î¾ÎµÏ†Ï„Î¹Î»ÎµÏ‚ #Î£ÎºÎ±Ï„Î¹Î±Î½Î± #ÏƒÎºÎ±Î¹_Î¾ÎµÏ†Ï„Î¹â€¦	22.0	True	full
392546	392546	6054e3908cbd2a00384fa696	2021-03-19 17:46:50	[]	[]	Fri Mar 19 08:44:46 +0000 2021	[]	[{"url":"https://t.co/yFfBtSPIZC","expanded_url":"https://www.itv.com/news/westcountry/2021-03-18/pensioner-given-covid-breach-warning-over-socially-distanced-cup-of-tea","display_url":"itv.com/news/westcountâ€¦","indices":[179,202]}]	A pensioner aged 82 had the police knock on her door at 9.45 pm &amp; is warned she may be fined for having a socially distanced cup of tea in the garden. Appalling and pathetic. https://t.co/yFfBtSPIZC	10212.0	RT @DaveAtherton20: A pensioner aged 82 had the police knock on her door at 9.45 pm &amp; is warned she may be fined for having a socially distâ€¦	3880.0	True	full
392547	392547	6054e3908cbd2a00384fa69e	2021-03-19 17:46:50	[]	[]	Fri Mar 19 11:29:20 +0000 2021	[]	[{"url":"https://t.co/xtVRQFFBys","expanded_url":"https://terrabrasilnoticias.com/2021/03/eex-vice-governador-do-rn-acusa-governo-fatima-de-nao-utilizar-recursos-destinados-ao-combate-da-pandemia/","display_url":"terrabrasilnoticias.com/2021/03/eex-viâ€¦","indices":[154,177]}]	BOMBA: FÃ�BIO DANTAS ACESSA CONTAS DO RN E DESCOBRE QUE GOVERNO FÃ�TIMA ESTÃ� COM COFRES CHEIOS E NÃƒO UTILIZOU RECURSOS PARA COMBATER A PANDEMIA; VEJA VÃ�DEO https://t.co/xtVRQFFBys via @TerraBrasilnot	24372.0	RT @AMAROK_LUPPUS: BOMBA: FÃ�BIO DANTAS ACESSA CONTAS DO RN E DESCOBRE QUE GOVERNO FÃ�TIMA ESTÃ� COM COFRES CHEIOS E NÃƒO UTILIZOU RECURSOS PARâ€¦	2461.0	True	full
392548	392548	6054e3908cbd2a00384fa6ae	2021-03-19 17:46:50	[]	[]	Fri Mar 19 17:30:00 +0000 2021	[]	[{"url":"https://t.co/M7HjbQy0vd","expanded_url":"https://www.mitele.es/directo/sola-solo-senal-1/","display_url":"mitele.es/directo/sola-sâ€¦","indices":[219,242]}]	Bea y Dani deben realizar una prueba en la que descubrir sus conocimientos del cuerpo humano ðŸ‘€. Para ello, tienen que tocar el cuerpo de su compaÃ±ero y marcarlo con pinturas. Seguimos su experiencia en ð�—ºð�—¶ð�˜�ð�—²ð�—¹ð�—² ð�—£ð�—Ÿð�—¨ð�—¦ ðŸš€. https://t.co/M7HjbQy0vd https://t.co/gPReGmpLna	10066.0	RT @miteleplus: Bea y Dani deben realizar una prueba en la que descubrir sus conocimientos del cuerpo humano ðŸ‘€. Para ello, tienen que tocarâ€¦	3480.0	True	full
392549	392549	6054e3908cbd2a00384fa6b0	2021-03-19 17:46:50	[]	[{"url":"https://t.co/bngdNbjJv3","expanded_url":"https://spectrumlocalnews.com/share/nys/rochester/public-safety/2021/03/18/rpd--15-guns-used--at-least-60-rounds-fired-in-pennsylvania-ave--mass-shooting?cid=share_twitter","display_url":"spectrumlocalnews.com/share/nys/rochâ€¦","indices":[79,102]}]		[]	[]			RPD: 15 Guns Used, At Least 60 Rounds Fired in Pennsylvania Ave. Mass Shooting https://t.co/bngdNbjJv3 Inner-city Râ€¦ https://t.co/Q4z2I0sVS0	0.0	True	full
392550	392550	6054e3918cbd2a00384fa6f4	2021-03-19 17:46:51	[{"text":"OTCStocks","indices":[161,171]},{"text":"OTC","indices":[172,176]},{"text":"OTCMarkets","indices":[177,188]},{"text":"equity","indices":[189,196]}]	[{"url":"https://t.co/uMv0njUR8b","expanded_url":"https://finance.yahoo.com/news/friendable-sees-big-increases-fan-093000844.html","display_url":"finance.yahoo.com/news/friendablâ€¦","indices":[129,152]}]		[]	[]			$FDBL Friendable Sees Big Increases as Its Fan Pass Live Streaming Platform Tops 300 Artist Sign-Ups Midway Throughâ€¦ https://t.co/PbHIGRgVCg	83.0	True	full
392551	392551	6054e3918cbd2a00384fa708	2021-03-19 17:46:52	[]	[]	Fri Mar 19 17:05:28 +0000 2021	[]	[{"url":"https://t.co/zUnGmFy0N7","expanded_url":"https://jamanetwork.com/journals/jama/fullarticle/2777898?guestAccessKey=bb96d1f1-b28f-4f90-bf5e-c4701db1ef70&utm_source=For_The_Media&utm_medium=referral&utm_campaign=ftm_links&utm_content=tfl&utm_term=031921","display_url":"jamanetwork.com/journals/jama/â€¦","indices":[97,120]}]	Outstanding (superhuman) mRNA vaccine neutralizing antibody response to the B.1.1.7 (UK) variant https://t.co/zUnGmFy0N7 @JAMA_current https://t.co/50fAdy9bOw	400201.0	RT @EricTopol: Outstanding (superhuman) mRNA vaccine neutralizing antibody response to the B.1.1.7 (UK) variant https://t.co/zUnGmFy0N7 @JAâ€¦	729.0	True	full
392552	392552	6054e3918cbd2a00384fa70e	2021-03-19 17:46:52	[]	[]	Thu Mar 18 15:32:32 +0000 2021	[]	[{"url":"https://t.co/jKLKFxossp","expanded_url":"https://twitter.com/correio/status/1372568540914589700","display_url":"twitter.com/correio/statusâ€¦","indices":[219,242]}]	A Ã�ndia tem 6 vezes nossa populaÃ§Ã£o e menos mortes que a gente. A RÃºssia ainda nÃ£o chegou a 100 mil mortes. O JapÃ£o nÃ£o chegou a 10 mil mortes. O VietnÃ£ tem quase 100 milhÃµes de habitantes e teve TRINTA E CINCO MORTES. https://t.co/jKLKFxossp	12888.0	RT @opinioso: A Ã�ndia tem 6 vezes nossa populaÃ§Ã£o e menos mortes que a gente. A RÃºssia ainda nÃ£o chegou a 100 mil mortes. O JapÃ£o nÃ£o chegoâ€¦	338.0	True	full
392553	392553	6054e3918cbd2a00384fa710	2021-03-19 17:46:52	[]	[]	Thu Mar 18 18:08:30 +0000 2021	[]	[{"url":"https://t.co/1Vi38yQOcT","expanded_url":"https://english.palinfo.com/news/2021/3/18/Israel-receives-letter-from-ICC-over-war-crimes-probe","display_url":"english.palinfo.com/news/2021/3/18â€¦","indices":[144,167]}]	Israel receives its long-awaited letter of doom from the Int'l Criminal Court formally detailing the scope of its trial into Israeli war crimes https://t.co/1Vi38yQOcT	58585.0	RT @swilkinsonbc: Israel receives its long-awaited letter of doom from the Int'l Criminal Court formally detailing the scope of its trial iâ€¦	513.0	True	full
392554	392554	6054e3928cbd2a00384fa740	2021-03-19 17:46:52	[{"text":"Covid19","indices":[81,89]},{"text":"advertising","indices":[105,117]},{"text":"analytics","indices":[145,155]},{"text":"exasol","indices":[181,188]},{"text":"data","indices":[189,194]},{"text":"analytics","indices":[195,205]}]	[{"url":"https://t.co/dHupG1tMJZ","expanded_url":"https://sprou.tt/11BwNrzJeeO","display_url":"sprou.tt/11BwNrzJeeO","indices":[206,229]}]		[]	[]			Our customer Adstream has released these interesting stats about the impact that #Covid19 has had in theâ€¦ https://t.co/tEuTxicVJH	42874.0	True	full
392555	392555	6054e3928cbd2a00384fa742	2021-03-19 17:46:52	[]	[]	Tue Mar 16 16:40:18 +0000 2021	[]	[{"url":"https://t.co/gezqhwCLjb","expanded_url":"https://bit.ly/30Lvn7g","display_url":"bit.ly/30Lvn7g","indices":[194,217]}]	El presidente de la Sociedad EspaÃ±ola de InmunologÃ­a cree que al final se demostrarÃ¡ que no hay relaciÃ³n entre la vacunaciÃ³n con AstraZeneca: El riesgo de la vacuna es mucho menor que la covid https://t.co/gezqhwCLjb https://t.co/HVJ0m4lfiN	1896517.0	RT @EFEnoticias: El presidente de la Sociedad EspaÃ±ola de InmunologÃ­a cree que al final se demostrarÃ¡ que no hay relaciÃ³n entre la vacunaciâ€¦	1209.0	True	full
392556	392556	6054e3928cbd2a00384fa75a	2021-03-19 17:46:52	[]	[]	Fri Mar 19 17:43:27 +0000 2021	[]	[{"url":"https://t.co/ViTRp1pyEp","expanded_url":"http://PayPal.me/HasMoKar688","display_url":"PayPal.me/HasMoKar688","indices":[255,278]}]	Hi! Iâ€™m a queer Roma whoâ€™s been outed to my family and forced to leave my home during the pandemic. I need funds to secure the first few months of rent. I am accepting any donations and willing to do full Tarot readings in return. Support queer Roma ðŸ’™â�¤ï¸�ðŸ’š https://t.co/ViTRp1pyEp https://t.co/HocYfpkJ6L	150.0	RT @araktut: Hi! Iâ€™m a queer Roma whoâ€™s been outed to my family and forced to leave my home during the pandemic. I need funds to secure theâ€¦	36.0	True	full
392557	392557	6054e3928cbd2a00384fa75e	2021-03-19 17:46:52	[]	[]	Fri Mar 19 17:14:49 +0000 2021	[]	[{"url":"https://t.co/xUuxErDYeE","expanded_url":"https://lockdownsceptics.org/2021/03/19/ons-admits-ignoring-manufacturer-instructions-in-pcr-testing/","display_url":"lockdownsceptics.org/2021/03/19/onsâ€¦","indices":[209,232]}]	The ONS has admitted it has been reporting PCR tests as positive when only a single coronavirus gene is detected, despite this being against the manufacturer instructions that two or more genes must be found. https://t.co/xUuxErDYeE	7943.0	RT @LD_Sceptics: The ONS has admitted it has been reporting PCR tests as positive when only a single coronavirus gene is detected, despiteâ€¦	7.0	True	full
392558	392558	6054e3928cbd2a00384fa760	2021-03-19 17:46:52	[]	[]	Fri Mar 19 15:40:08 +0000 2021	[]	[{"url":"https://t.co/r7q0pnZK1k","expanded_url":"http://wpr.vu/C6fo50E3onW","display_url":"wpr.vu/C6fo50E3onW","indices":[229,252]}]	In order to deliver on his campaign promise of bringing greater peace and prosperity to Congo, President Felix Tshisekedi should look to its troubled eastern provinces, @CrisisGroupâ€™s Nelleke van de Walle (@PMvandeWalle) writes: https://t.co/r7q0pnZK1k	72521.0	RT @WPReview: In order to deliver on his campaign promise of bringing greater peace and prosperity to Congo, President Felix Tshisekedi shoâ€¦	14976.0	True	full
392559	392559	6054e3928cbd2a00384fa762	2021-03-19 17:46:52	[]	[]	Fri Mar 19 17:02:55 +0000 2021	[{"text":"EnVivo","indices":[0,7]}]	[{"url":"https://t.co/gJltuwOQRq","expanded_url":"http://test.covid19.cdmx.gob.mx","display_url":"test.covid19.cdmx.gob.mx","indices":[215,238]},{"url":"https://t.co/ARbo6Rg14B","expanded_url":"https://www.pscp.tv/Claudiashein/1vOxwENPrQWGB","display_url":"pscp.tv/Claudiashein/1â€¦","indices":[241,264]}]	#EnVivo ðŸ”´ðŸ“¹ La Ciudad se mantiene en semÃ¡foro naranja sin bajar la guardia para la prÃ³xima semana. SigÃ¡monos cuidando. Recuerda, si tienes sÃ­ntomas o estuviste en contacto con un positivo, acude a hacerte la prueba: https://t.co/gJltuwOQRq https://t.co/ARbo6Rg14B	1560806.0	RT @Claudiashein: #EnVivo ðŸ”´ðŸ“¹ La Ciudad se mantiene en semÃ¡foro naranja sin bajar la guardia para la prÃ³xima semana. SigÃ¡monos cuidando. Recâ€¦	2839.0	True	full
392560	392560	6054e3928cbd2a00384fa77a	2021-03-19 17:46:53	[]	[]	Fri Mar 19 16:38:27 +0000 2021	[{"text":"AristeguiEnVivo","indices":[0,16]}]	[{"url":"https://t.co/M7M92gfmrd","expanded_url":"http://ow.ly/vHiW30rBiJQ","display_url":"ow.ly/vHiW30rBiJQ","indices":[257,280]}]	#AristeguiEnVivo | No represento partidos, soy un mexicano. Ya era tiempo de voltear el peso de la balanza para equilibrarla. Es imposible que el gobierno vigile y supervise a cada ciudadano, pero ya sabe cuÃ¡l es su labor y sus mayores retos: @DemianBichir https://t.co/M7M92gfmrd https://t.co/aUnhLHHAQM	8829108.0	RT @AristeguiOnline: #AristeguiEnVivo | No represento partidos, soy un mexicano. Ya era tiempo de voltear el peso de la balanza para equiliâ€¦	620.0	True	full
392561	392561	6054e3938cbd2a00384fa798	2021-03-19 17:46:53	[]	[]	Fri Mar 19 12:11:13 +0000 2021	[]	[{"url":"https://t.co/VC0D55nMnY","expanded_url":"https://www.whitehouse.gov/briefing-room/statements-releases/2021/03/18/president-biden-hosts-virtual-gathering-of-un-security-council-permanent-representatives/","display_url":"whitehouse.gov/briefing-room/â€¦","indices":[214,237]}]	Honored to help @POTUS and @USAmbUN welcome the UN Security Council to the White House yesterday. In the discussion: global pandemic response, climate and security, Burma, Ethiopia, Haiti, Yemen, and much more: https://t.co/VC0D55nMnY https://t.co/2pBiXTE1zC	3051.0	RT @JeffPrescott46: Honored to help @POTUS and @USAmbUN welcome the UN Security Council to the White House yesterday. In the discussion:â€¦	78.0	True	full
392562	392562	6054e3938cbd2a00384fa7a4	2021-03-19 17:46:53	[{"text":"instagramdown","indices":[189,203]},{"text":"facebookdown","indices":[204,217]},{"text":"whatsappdown","indices":[218,231]}]	[{"url":"https://t.co/FJHsHV8gKF","expanded_url":"http://dealicopter.com","display_url":"dealicopter.com","indices":[60,83]},{"url":"https://t.co/FJHsHV8gKF","expanded_url":"http://dealicopter.com","display_url":"dealicopter.com","indices":[164,187]}]		[]	[]			Whatsapp ko hua COVID Instagram or Facebook Quarantine But https://t.co/FJHsHV8gKF is still protected with COVID vâ€¦ https://t.co/EYpNKlA034	3.0	True	full
392563	392563	6054e3938cbd2a00384fa7aa	2021-03-19 17:46:53	[]	[]	Thu Mar 18 22:04:52 +0000 2021	[{"text":"pulpos","indices":[32,39]}]	[{"url":"https://t.co/V3dBOUQBnN","expanded_url":"https://www.ngenespanol.com/animales/los-pulpos-son-capaces-de-sentir-dolor-emocional-como-los-humanos-revela-un-estudio/","display_url":"ngenespanol.com/animales/los-pâ€¦","indices":[158,181]}]	Un nuevo estudio revela que los #pulpos son capaces de sentir angustia, sentimientos de pÃ©rdida y dolor emocional complejo, mÃ¡s allÃ¡ de sus lesiones fÃ­sicas. https://t.co/V3dBOUQBnN	404081.0	RT @RevistaNatGeo: Un nuevo estudio revela que los #pulpos son capaces de sentir angustia, sentimientos de pÃ©rdida y dolor emocional compleâ€¦	249.0	True	full
392564	392564	6054e3938cbd2a00384fa7b8	2021-03-19 17:46:53	[]	[{"url":"https://t.co/M4s8yhLA6O","expanded_url":"https://www.rosariofinanzas.com.ar/bitcoin-se-dispara-un-7-luego-de-que-morgan-stanley-lo-incluya-en-tres-de-sus-fondos-de-inversion/","display_url":"rosariofinanzas.com.ar/bitcoin-se-disâ€¦","indices":[101,124]}]		[]	[]			Bitcoin se dispara un 7% luego de que Morgan Stanley lo incluya en tres de sus fondos de inversiÃ³nâ€¦ https://t.co/gmMWMumCfl	12659.0	True	full
392565	392565	6054e3938cbd2a00384fa7d6	2021-03-19 17:46:54	[]	[]	Fri Mar 19 17:23:55 +0000 2021	[]	[{"url":"https://t.co/qEPlNfBWJz","expanded_url":"https://twitter.com/goslum/status/1372923137109725184","display_url":"twitter.com/goslum/status/â€¦","indices":[180,203]}]	PodrÃ­a mencionar Chueca o el Orgullo gobernando la derecha en Madrid, pero lo realmente indignante es que, una vez mÃ¡s, utilice un colectivo para sus fines y su campaÃ±a del miedo. https://t.co/qEPlNfBWJz	372.0	RT @elenahersan: PodrÃ­a mencionar Chueca o el Orgullo gobernando la derecha en Madrid, pero lo realmente indignante es que, una vez mÃ¡s, utâ€¦	2200.0	True	full
392566	392566	6054e3948cbd2a00384fa7dc	2021-03-19 17:46:54	[]	[]	Thu Mar 18 13:00:01 +0000 2021	[{"text":"missing","indices":[66,74]}]	[{"url":"https://t.co/N7gEV8r927","expanded_url":"https://baltimore.cbslocal.com/2021/03/17/baltimore-county-police-searching-for-missing-22-year-old-benedict-umunakwe/","display_url":"baltimore.cbslocal.com/2021/03/17/balâ€¦","indices":[177,200]}]	** IT TAKES TWO SECONDS TO SHARE ** Police continue to look for a #missing 22-year-old Towson University student and football player Benedict Umunakwe. Last seen on March 15. https://t.co/N7gEV8r927	258017.0	RT @wjz: ** IT TAKES TWO SECONDS TO SHARE ** Police continue to look for a #missing 22-year-old Towson University student and football plaâ€¦	875.0	True	full
392567	392567	6054e3948cbd2a00384fa7e4	2021-03-19 17:46:54	[]	[]	Fri Mar 19 17:39:56 +0000 2021	[{"text":"canlab","indices":[221,228]}]	[{"url":"https://t.co/BmKNspZkRn","expanded_url":"https://pressprogress.ca/why-unionizing-canadian-workplaces-is-more-important-now-than-ever-during-the-pandemic/","display_url":"pressprogress.ca/why-unionizingâ€¦","indices":[197,220]}]	Unionizing Canadian workplaces is more important now than ever during the pandemic. Work &amp; Rights columnists Liz Walker and Shanice Regis-Wilkins explain what workers in Canada need to know. https://t.co/BmKNspZkRn #canlab	25442.0	RT @pressprogress: Unionizing Canadian workplaces is more important now than ever during the pandemic. Work &amp; Rights columnists Liz Walkerâ€¦	765.0	True	full
392568	392568	6054e3948cbd2a00384fa7ea	2021-03-19 17:46:54	[]	[]	Fri Mar 19 17:10:35 +0000 2021	[]	[{"url":"https://t.co/lngEYME2y8","expanded_url":"https://vaka.me/1916259","display_url":"vaka.me/1916259","indices":[0,23]}]	https://t.co/lngEYME2y8 a jak e a mÃ£e entraram ao mesmo tempo nesse quadro devido ao covid. Minha tia nÃ£o resistiu e perdemos ela segunda. Agora encontraram essa saÃ­da pra reverter o quadro da jak e estamos fazendo essa vakinha pros custos da medicaÃ§Ã£o, quem puder ajudar... ðŸ™� https://t.co/4p0YErj1BJ	777.0	RT @vvvlara: https://t.co/lngEYME2y8 a jak e a mÃ£e entraram ao mesmo tempo nesse quadro devido ao covid. Minha tia nÃ£o resistiu e perdemosâ€¦	139.0	True	full
392569	392569	6054e3948cbd2a00384fa812	2021-03-19 17:46:54	[]	[]	Fri Mar 19 17:46:08 +0000 2021	[]	[{"url":"https://t.co/tbMUhmGFM2","expanded_url":"https://twitter.com/atrupar/status/1372909898300854285","display_url":"twitter.com/atrupar/statusâ€¦","indices":[140,163]}]	The American right wing's long term flirtation with Putin is a pretty clear tell about its lurch to ethno-nationalism and authoritarianism. https://t.co/tbMUhmGFM2	555198.0	RT @brhodes: The American right wing's long term flirtation with Putin is a pretty clear tell about its lurch to ethno-nationalism and authâ€¦	12665.0	True	full
392570	392570	6054e3948cbd2a00384fa822	2021-03-19 17:46:54	[]	[]	Fri Mar 19 01:48:33 +0000 2021	[]	[{"url":"https://t.co/UqKKm0Bqs3","expanded_url":"http://www.radiosantarosa.pe","display_url":"radiosantarosa.pe","indices":[137,160]}]	Aprovecho para pedir que se unan al sostenimiento de @radio_santarosa Tenemos una rifa para el 31/3 Cuesta 5 soles. Todos los datos en https://t.co/UqKKm0Bqs3 Una radio pobre pero no envidiosa, no recibe un cÃ©ntimo del Estado. Vive de la caridad de ustedes y les agradezco mucho	3222162.0	RT @rmapalacios: Aprovecho para pedir que se unan al sostenimiento de @radio_santarosa Tenemos una rifa para el 31/3 Cuesta 5 soles. Todoâ€¦	2125.0	True	full
392571	392571	6054e3948cbd2a00384fa828	2021-03-19 17:46:55	[{"text":"SNTEconMÃ©xico","indices":[0,14]},{"text":"TodosSomosUno","indices":[21,35]},{"text":"SNTE","indices":[69,74]},{"text":"COVID19","indices":[151,159]}]	[{"url":"https://t.co/8Bb4l32feX","expanded_url":"https://youtu.be/cilmrXMSzfw","display_url":"youtu.be/cilmrXMSzfw","indices":[251,274]}]		[]	[]			#SNTEconMÃ©xico ðŸ‡²ðŸ‡½ðŸ‘¨â€�ðŸ�« #TodosSomosUno ðŸ™‹â€�â™€ï¸�ðŸ™‹ Mtro Alfonso Cepeda Salas #SNTE ðŸ‘‰Regreso a clases presenciales: gradual,â€¦ https://t.co/5Zf9fPDkJ3	110.0	True	full
392572	392572	6054e3948cbd2a00384fa82e	2021-03-19 17:46:55	[]	[]	Thu Mar 18 16:42:15 +0000 2021	[]	[{"url":"https://t.co/7oFo2ttQij","expanded_url":"https://twitter.com/evertonjr/status/1372568230179569664","display_url":"twitter.com/evertonjr/statâ€¦","indices":[271,294]}]	Quando Dourado disse, dentro da casa do BBB, que homens nÃ£o pegavam hiv em relaÃ§Ãµes heterossexuais, a Globo foi obrigada a corrigir a informaÃ§Ã£o errada atravÃ©s de uma nota lida pelo Bial. No auge da pandemia, seria de bom tom o Tiago Leifert corrigir o absurdo da Sarah. https://t.co/7oFo2ttQij	6551.0	RT @tiagocoelh: Quando Dourado disse, dentro da casa do BBB, que homens nÃ£o pegavam hiv em relaÃ§Ãµes heterossexuais, a Globo foi obrigada aâ€¦	1281.0	True	full
392573	392573	6054e3958cbd2a00384fa870	2021-03-19 17:46:55	[]	[]	Fri Mar 19 17:43:33 +0000 2021	[{"text":"AstraZeneca","indices":[140,152]}]	[{"url":"https://t.co/sOnbc1g4FF","expanded_url":"https://lemediaen442.fr/le-vaccin-cause-t-il-des-thromboses-reponse-de-leurope-ptetre-ben-quoui-ptetre-ben-qunon/","display_url":"lemediaen442.fr/le-vaccin-causâ€¦","indices":[155,178]}]	Le vaccin cause-t-il des thromboses ? RÃ©ponse de lâ€™Europe : pâ€™tâ€™Ãªtre ben quâ€™oui, pâ€™tâ€™Ãªtre ben quâ€™non On vaccine une fois, aprÃ¨s on verraâ€¦ #AstraZeneca https://t.co/sOnbc1g4FF	14171.0	RT @DubreuilhMarcel: Le vaccin cause-t-il des thromboses ? RÃ©ponse de lâ€™Europe : pâ€™tâ€™Ãªtre ben quâ€™oui, pâ€™tâ€™Ãªtre ben quâ€™non On vaccine uneâ€¦	443.0	True	full
392574	392574	6054e3958cbd2a00384fa88e	2021-03-19 17:46:56	[]	[{"url":"https://t.co/K2gN3nZAh7","expanded_url":"https://iies.aduba.org.ar/2021/03/16/universidad-docencia-pandemia-y-futuro-en-perspectiva-comparada/","display_url":"iies.aduba.org.ar/2021/03/16/uniâ€¦","indices":[226,249]}]		[]	[]			ðŸ—“ï¸�29 de marzo- 17 horas Invitamos a participar del seminario "Universidad, Docencia, Pandemia y Futuro en perspectâ€¦ https://t.co/60gleswb40	62.0	True	full
392575	392575	6054e3968cbd2a00384fa89e	2021-03-19 17:46:56	[]	[]	Fri Mar 19 07:27:11 +0000 2021	[]	[{"url":"https://t.co/PEgTwu1CG4","expanded_url":"https://dejavu.legal/fr","display_url":"dejavu.legal/fr","indices":[224,247]}]	@AssoCovid @DIVIZIO1 @autrement_votre ðŸ”´â�—ï¸�CITOYENS ET AVOCATS, UNE ALLIANCE EUROPÃ‰ENNE "PÃ‰TITION Transparence vaccins Covid-19" dÃ©jÃ plus de + 25 000 signatures Il faut Ãªtre sur tous les fronts, l'union sera notre force ðŸ™� https://t.co/PEgTwu1CG4	691.0	RT @NEONEO36174646: @AssoCovid @DIVIZIO1 @autrement_votre ðŸ”´â�—ï¸�CITOYENS ET AVOCATS, UNE ALLIANCE EUROPÃ‰ENNE "PÃ‰TITION Transparence vaccinsâ€¦	922.0	True	full
392576	392576	6054e3968cbd2a00384fa8ba	2021-03-19 17:46:56	[]	[]	Thu Mar 18 05:33:22 +0000 2021	[]	[{"url":"https://t.co/YMiCGV8ar1","expanded_url":"https://twitter.com/guardian/status/1372156944635559936","display_url":"twitter.com/guardian/statuâ€¦","indices":[274,297]}]	A year into the pandemic, half a million Americans have died from Covid-19, more Americans than died in combat in the first and second world wars and the Vietnam war combined. Yet, even as its country suffered and struggled, the mighty power still found time to bomb Syria. https://t.co/YMiCGV8ar1	78080.0	RT @shahmiruk: A year into the pandemic, half a million Americans have died from Covid-19, more Americans than died in combat in the firstâ€¦	124.0	True	full
392577	392577	6054e3968cbd2a00384fa8c0	2021-03-19 17:46:56	[]	[{"url":"https://t.co/UnxQoEVT0A","expanded_url":"https://curiouscat.qa/CastleD/post/1192264315","display_url":"curiouscat.qa/CastleD/post/1â€¦","indices":[195,218]}]		[]	[]			CuÃ¡l es esa serie que te encanta y que lamentablemente (no) va a volver :â€™( Por ejemplo: Hyouka â€” Tal vez KareKanoâ€¦ https://t.co/nMVffvGRYM	369.0	True	full
392578	392578	6054e3968cbd2a00384fa8d0	2021-03-19 17:46:56	[]	[]	Fri Mar 19 16:46:57 +0000 2021	[{"text":"COVID19","indices":[166,174]}]	[{"url":"https://t.co/sni8JCBgo4","expanded_url":"https://twitter.com/WHO/status/1372941188421054465?s=20","display_url":"twitter.com/WHO/status/137â€¦","indices":[196,219]}]	â€¼ï¸� "The committee has concluded that the available data do not suggest any overall increase in clotting conditions following administration of the Oxford-AstraZeneca #COVID19 vaccine"-@DrTedros https://t.co/sni8JCBgo4	9155792.0	RT @WHO: â€¼ï¸� "The committee has concluded that the available data do not suggest any overall increase in clotting conditions following adminâ€¦	10380.0	True	full
392579	392579	6054e3968cbd2a00384fa8e4	2021-03-19 17:46:57	[]	[]	Fri Mar 19 16:58:09 +0000 2021	[{"text":"ENHYPEN","indices":[148,156]},{"text":"StanWorld","indices":[157,167]},{"text":"ì—”í•˜ì�´í”ˆ","indices":[168,173]}]	[{"url":"https://t.co/8E8YH7sp04","expanded_url":"https://promo-web.idolchamp.com/app_proxy.html?type=ad_fund&ad_fund_id=8682","display_url":"promo-web.idolchamp.com/app_proxy.htmlâ€¦","indices":[121,144]}]	dejen sus corazones para llegar a la meta y podamos lograr esa donaciÃ³n a nombre de jay!! Actualmente llevamos +50k ðŸ”—: https://t.co/8E8YH7sp04 #ENHYPEN #StanWorld #ì—”í•˜ì�´í”ˆ @ENHYPEN @ENHYPEN_members https://t.co/Atw7nYAnWO	6151.0	RT @yjwshine: dejen sus corazones para llegar a la meta y podamos lograr esa donaciÃ³n a nombre de jay!! Actualmente llevamos +50k ðŸ”—: httpâ€¦	341.0	True	full
392580	392580	6054e3978cbd2a00384fa90a	2021-03-19 17:46:57	[]	[]	Fri Mar 19 16:36:33 +0000 2021	[]	[{"url":"https://t.co/uCXpx8p784","expanded_url":"https://asamnews.com/2013/08/07/white-sexual-imperialism-me-love-you-long-time/","display_url":"asamnews.com/2013/08/07/whiâ€¦","indices":[193,216]}]	FYI: In case this pops up on your TL this AM, and you're wondering why people are upset with Ana: Basically, anything "Me so..." is a throwback to Kubrick/Full Metal Jacket. Here's a post: https://t.co/uCXpx8p784 I'm happy she got her vaccine dose, but let's not do this. https://t.co/JhthHT7OVm	23880.0	RT @Celeste_pewter: FYI: In case this pops up on your TL this AM, and you're wondering why people are upset with Ana: Basically, anythingâ€¦	3854.0	True	full
392581	392581	6054e3978cbd2a00384fa910	2021-03-19 17:46:57	[{"text":"LTW2021","indices":[208,216]},{"text":"covid","indices":[217,223]},{"text":"coronacrisis","indices":[224,237]},{"text":"coronarivus","indices":[238,250]},{"text":"legaltech","indices":[251,261]},{"text":"legalindustry","indices":[262,276]}]	[{"url":"https://t.co/6NtF3uH7bb","expanded_url":"https://lnkd.in/dJqX4CK","display_url":"lnkd.in/dJqX4CK","indices":[183,206]}]		[]	[]			@Canada @JustinTrudeau @Dr_GVRAO LexTalk World presents the latest blog from @Dr_GVRAO, where he talks about "Emâ€¦ https://t.co/OYUqnHONux	237.0	True	full
392582	392582	6054e3978cbd2a00384fa91e	2021-03-19 17:46:57	[{"text":"CryptoNews","indices":[0,11]},{"text":"LatokenApp","indices":[167,178]}]	[{"url":"https://t.co/jJKFvrgAL0","expanded_url":"https://t.me/latoken_airdrops_bot?start=r6rqwx6b-airdrop_DFN-source_twp79","display_url":"t.me/latoken_airdroâ€¦","indices":[223,246]}]		[]	[]			#CryptoNews: Cryptocurrency exchange LATOKEN registered 100% growth in mobile app downloads in just two months, thaâ€¦ https://t.co/4ikwo5csWe	152.0	True	full
392583	392583	6054e3978cbd2a00384fa920	2021-03-19 17:46:57	[]	[]	Fri Mar 19 14:52:58 +0000 2021	[]	[{"url":"https://t.co/JReuSy1FUj","expanded_url":"https://twitter.com/veroniquepoir12/status/1372913247070920704","display_url":"twitter.com/veroniquepoir1â€¦","indices":[237,260]}]	ðŸ˜ˆLa tyrannie mÃ©dicale ðŸ‘¿ BientÃ´t, ils rejetteront la responsabilitÃ© des nouvelles variantes sur les non-vaxxeurs mais la rÃ©alitÃ© est que le vaccin sera la cause des nombreuses variantes et des effets secondaires.... David Avocado Wolfe. https://t.co/JReuSy1FUj	764.0	RT @SarhannaK: ðŸ˜ˆLa tyrannie mÃ©dicale ðŸ‘¿ BientÃ´t, ils rejetteront la responsabilitÃ© des nouvelles variantes sur les non-vaxxeurs mais la rÃ©aâ€¦	556.0	True	full
392584	392584	6054e3978cbd2a00384fa930	2021-03-19 17:46:58	[]	[]	Fri Mar 19 15:40:03 +0000 2021	[{"text":"ICYMI","indices":[0,6]},{"text":"coronavirus","indices":[177,189]},{"text":"ampFW","indices":[231,237]}]	[{"url":"https://t.co/eyhL97mZ9f","expanded_url":"https://bit.ly/2NwvJLZ","display_url":"bit.ly/2NwvJLZ","indices":[249,272]}]	#ICYMI Rand Paul gets gold star for taking on Anthony Fauci "Fauci is nothing but a tool of the left â€” a tool for the globalists â€” a talking mouthpiece for those who would use #coronavirus for as much political gain as possible." #ampFW @ckchumley https://t.co/eyhL97mZ9f	266675.0	RT @FreedomWorks: #ICYMI Rand Paul gets gold star for taking on Anthony Fauci "Fauci is nothing but a tool of the left â€” a tool for the glâ€¦	348.0	True	full
392585	392585	6054e3988cbd2a00384fa94a	2021-03-19 17:46:58	[]	[]	Fri Mar 19 16:22:19 +0000 2021	[]	[{"url":"https://t.co/pdWLKXb2rf","expanded_url":"https://www.jornaldacidadeonline.com.br/noticias/27965/fiocruz-frustra-a-esquerda-aposta-de-bolsonaro-deu-certo-e-teremos-6-milhoes-de-vacinas-por-semana-produzidas-no-brasil-veja-o-video.amp?__twitter_impression=true","display_url":"jornaldacidadeonline.com.br/noticias/27965â€¦","indices":[144,167]}]	@Rlima35 @Pireko737 @AbrahamWeint Jogada de mestre do Presidente Bolsonaro. Fiocruz produzirÃ¡ 24 milhÃµes de vacinas por mÃªs contra o COVID-19 https://t.co/pdWLKXb2rf	4589.0	RT @MAUROROBERTO13: @Rlima35 @Pireko737 @AbrahamWeint Jogada de mestre do Presidente Bolsonaro. Fiocruz produzirÃ¡ 24 milhÃµes de vacinas porâ€¦	2511.0	True	full
392586	392586	6054e3988cbd2a00384fa950	2021-03-19 17:46:58	[]	[]	Fri Mar 19 16:37:11 +0000 2021	[{"text":"ELLcbequicktip","indices":[257,272]},{"text":"wearecbe","indices":[273,282]}]	[{"url":"https://t.co/NBC0PNxCWX","expanded_url":"https://educators.brainpop.com/2020/02/19/free-brainpop-access-for-schools-affected-by-the-corona-virus/?utm_source=organic&utm_medium=social&utm_campaign=coronavirus&utm_content=free-access","display_url":"educators.brainpop.com/2020/02/19/freâ€¦","indices":[181,204]}]	BrainPOP is an Animated Educational Site for Kids in Science, Social Studies, English, Math, Arts &amp; Music, and more! Free access to brainpop during the pandemic; click here: https://t.co/NBC0PNxCWX Please note there is also a Brainpop ELL Section! #ELLcbequicktip #wearecbe	1051.0	RT @ELLcbe: BrainPOP is an Animated Educational Site for Kids in Science, Social Studies, English, Math, Arts &amp; Music, and more! Free accâ€¦	286.0	True	full
392587	392587	6054e3988cbd2a00384fa952	2021-03-19 17:46:58	[]	[]	Thu Mar 18 13:30:48 +0000 2021	[{"text":"confinement","indices":[97,109]}]	[{"url":"https://t.co/NK21DYVnV5","expanded_url":"https://www.nouvelobs.com/confinement/20210318.OBS41545/chaque-jour-qui-passe-est-il-vraiment-un-jour-de-gagne-sur-le-confinement.html?utm_medium=Social&utm_source=Twitter#Echobox=1616063599","display_url":"nouvelobs.com/confinement/20â€¦","indices":[246,269]}]	Chaque jour qui passe est-il vraiment un jour de gagnÃ© sur le confinement ? Pas vraiment : si un #confinement avait Ã©tÃ© mis en place du 15 janvier au 15 fÃ©vrier, il y aurait Ã l'heure actuelle prÃ¨s de trois fois moins de patients en rÃ©animation. https://t.co/NK21DYVnV5 https://t.co/UMFDJPU72V	1445160.0	RT @lobs: Chaque jour qui passe est-il vraiment un jour de gagnÃ© sur le confinement ? Pas vraiment : si un #confinement avait Ã©tÃ© mis en plâ€¦	652.0	True	full
392588	392588	6054e3988cbd2a00384fa954	2021-03-19 17:46:58	[]	[]	Thu Mar 18 21:39:33 +0000 2021	[]	[{"url":"https://t.co/ObVUBAiCLw","expanded_url":"https://truthout.org/articles/making-big-tech-pay-news-outlets-wont-help-save-independent-journalism/?eType=EmailBlastContent&eId=1644dd6a-144a-41c1-874b-0879c5a63a15","display_url":"truthout.org/articles/makinâ€¦","indices":[235,258]}]	I recommend reading this op-ed by @TimKarr. "Congress would better spend its time focusing on ways to foster journalism as a public good. This is best done by allocating public funds to support innovations in noncommercial media." 1/ https://t.co/ObVUBAiCLw	12666.0	RT @arianapekary: I recommend reading this op-ed by @TimKarr. "Congress would better spend its time focusing on ways to foster journalismâ€¦	158.0	True	full
392589	392589	6054e3988cbd2a00384fa95a	2021-03-19 17:46:58	[]	[{"url":"https://t.co/X09ez7G4f3","expanded_url":"https://www.uol.com.br/esporte/futebol/ultimas-noticias/2021/03/19/branco-entubado-coronavirus.htm","display_url":"uol.com.br/esporte/futeboâ€¦","indices":[145,168]}]		[]	[]			A tal delegaÃ§Ã£o que foi ao Recife cuidar em um tal de futebol retrÃ´, totalmente irresponsÃ¡vel, deu nisso. AlÃ©m do Bâ€¦ https://t.co/BAujUWG1Xn	1243.0	True	full
392590	392590	6054e3988cbd2a00384fa96a	2021-03-19 17:46:58	[]	[]	Fri Mar 19 16:35:00 +0000 2021	[{"text":"COVID19","indices":[82,90]},{"text":"YoMeVacuno","indices":[232,243]}]	[{"url":"https://t.co/ZWzkyektpe","expanded_url":"http://www.notificaRAM.es","display_url":"notificaRAM.es","indices":[113,136]},{"url":"https://t.co/lvDaAtsEE5","expanded_url":"http://bit.ly/3cOp5cR","display_url":"bit.ly/3cOp5cR","indices":[176,199]},{"url":"https://t.co/CiCTGxfoMf","expanded_url":"https://bit.ly/2OD8W1Q","display_url":"bit.ly/2OD8W1Q","indices":[207,230]}]	ðŸ’¡ Â¿Sabes cÃ³mo notificar posibles acontecimientos adversos tras recibir una vacuna #COVID19? âœ… Puedes hacerlo en https://t.co/ZWzkyektpe a travÃ©s de un sencillo formulario ðŸ“„ ðŸ‘‰ https://t.co/lvDaAtsEE5 âž•â„¹ï¸� ðŸ‘‰ https://t.co/CiCTGxfoMf #YoMeVacuno @AEMPSGOB https://t.co/ZP2v5rX89l	635425.0	RT @sanidadgob: ðŸ’¡ Â¿Sabes cÃ³mo notificar posibles acontecimientos adversos tras recibir una vacuna #COVID19? âœ… Puedes hacerlo en https://t.â€¦	8234.0	True	full
392591	392591	6054e3988cbd2a00384fa96e	2021-03-19 17:46:58	[{"text":"DrainTheTraitors","indices":[252,269]}]	[{"url":"https://t.co/2vePIsdrS7","expanded_url":"https://act.boldprogressives.org/whipcount/drain-the-traitors/","display_url":"act.boldprogressives.org/whipcount/draiâ€¦","indices":[228,251]}]		[]	[]			.@Holland_Knight just â€œpausedâ€� all its political giving. That's false equivalenceâ€”join other major corporate PACs &amp;â€¦ https://t.co/6apVyQHyB8	8475.0	True	full
392592	392592	6054e3988cbd2a00384fa970	2021-03-19 17:46:58	[]	[]	Fri Mar 19 16:04:45 +0000 2021	[{"text":"COVID19","indices":[0,8]}]	[{"url":"https://t.co/9x5uLdexF1","expanded_url":"http://gouvernement.fr/info-coronavirus","display_url":"gouvernement.fr/info-coronavirâ€¦","indices":[198,221]}]	#COVID19 | Dans les 16 dÃ©partements concernÃ©s par les mesures de confinement, les dÃ©placements interrÃ©gionaux sont interdits sauf pour des motifs impÃ©rieux ou professionnels. Pour en savoir plus : https://t.co/9x5uLdexF1 https://t.co/pVMfFtv6iR	961250.0	RT @gouvernementFR: #COVID19 | Dans les 16 dÃ©partements concernÃ©s par les mesures de confinement, les dÃ©placements interrÃ©gionaux sont inteâ€¦	17464.0	True	full
392593	392593	6054e3988cbd2a00384fa972	2021-03-19 17:46:58	[]	[]	Thu Mar 18 20:05:01 +0000 2021	[{"text":"Therapy","indices":[156,164]},{"text":"MentalHealth","indices":[165,178]}]	[{"url":"https://t.co/AePxJLa6Eq","expanded_url":"https://www.healthline.com/health/mental-health/7-essential-tips-for-making-the-most-of-online-therapy-during-covid-19","display_url":"healthline.com/health/mental-â€¦","indices":[129,152]}]	Online therapy can feel awkward. But it doesn't have to. Here are 7 tips for making the most of online therapy during COVID-19: https://t.co/AePxJLa6Eq #Therapy #MentalHealth	399.0	RT @NAMISNV: Online therapy can feel awkward. But it doesn't have to. Here are 7 tips for making the most of online therapy during COVID-19â€¦	274.0	True	full
392594	392594	6054e3988cbd2a00384fa976	2021-03-19 17:46:58	[]	[]	Fri Mar 19 02:43:57 +0000 2021	[{"text":"SalvandoAlSoldadoEpigmenio","indices":[195,222]}]	[{"url":"https://t.co/kYq2l1MxSU","expanded_url":"https://www.youtube.com/watch?v=4vW4o9WUYPU","display_url":"youtube.com/watch?v=4vW4o9â€¦","indices":[232,255]}]	Mientras @lopezobrador_ dijo que no se rescatarÃ­a a empresas durante la pandemia, a @epigmenioibarra lo apoyaron con $150 millones de pesos. Â¡Es un honor, ser la casa productora de Obrador! âž¡ï¸� #SalvandoAlSoldadoEpigmenio â€¼ï¸� WTF! https://t.co/kYq2l1MxSU	284031.0	RT @vampipe: Mientras @lopezobrador_ dijo que no se rescatarÃ­a a empresas durante la pandemia, a @epigmenioibarra lo apoyaron con $150 millâ€¦	30.0	True	full
392595	392595	6054e3988cbd2a00384fa982	2021-03-19 17:46:58	[]	[{"url":"https://t.co/ibrhHPvyjR","expanded_url":"http://carmona.mx/2021/03/19/statement-of-the-who-global-advisory-committee-on-vaccine-safety-gacvs-covid-19-subcommittee-on-safety-signals-related-to-the-astrazeneca-covid-19-vaccine/","display_url":"carmona.mx/2021/03/19/staâ€¦","indices":[157,180]}]		[]	[]			Statement of the WHO Global Advisory Committee on Vaccine Safety (GACVS) COVID-19 subcommittee on safety signals reâ€¦ https://t.co/eTH4PQWUGw	84.0	True	full
392596	392596	6054e3988cbd2a00384fa99a	2021-03-19 17:46:59	[]	[]	Fri Mar 19 15:45:51 +0000 2021	[]	[{"url":"https://t.co/c97QmnXO9l","expanded_url":"https://calgarysun.com/opinion/columnists/guest-opinion-its-time-for-kenney-to-put-the-sales-tax-talk-to-bed","display_url":"calgarysun.com/opinion/columnâ€¦","indices":[259,282]}]	â€œI am calling for you &amp; my caucus colleagues to unequivocally denounce any further ideas surrounding future implementation of a PST,â€� wrote Cypress-Med Hat MLA Drew Barnes following release of poll showing clear majority of Albertans reject a sales tax.â€� https://t.co/c97QmnXO9l	9454.0	RT @Drew__Barnes: â€œI am calling for you &amp; my caucus colleagues to unequivocally denounce any further ideas surrounding future implementatioâ€¦	560.0	True	full
392597	392597	6054e3998cbd2a00384fa9b2	2021-03-19 17:46:59	[{"text":"Podcast","indices":[30,38]},{"text":"Technology","indices":[75,86]}]	[{"url":"https://t.co/YnChkTMSbP","expanded_url":"https://hubs.ly/H0HJwkn0","display_url":"hubs.ly/H0HJwkn0","indices":[146,169]}]		[]	[]			From the Connected Enterprise #Podcast: 'Aligning People, Processes, &amp; #Technology: Elliott Davis Shares Its Systemâ€¦ https://t.co/qSRVbeLfqU	152.0	True	full
392598	392598	6054e3998cbd2a00384fa9c6	2021-03-19 17:46:59	[]	[]	Fri Mar 19 16:43:22 +0000 2021	[]	[{"url":"https://t.co/sxYMoGWMd7","expanded_url":"https://www.axios.com/school-reopening-three-feet-guidance-covid-cdc-c13439b5-df0d-4c62-93d9-d2e23ba5e6ef.html","display_url":"axios.com/school-reopeniâ€¦","indices":[180,203]}]	This is welcome news, but we've known for months that it's safe to reopen schools. In fact, it's more dangerous to children's overall health and well-being to keep them closed. https://t.co/sxYMoGWMd7	29927.0	RT @RepBradWenstrup: This is welcome news, but we've known for months that it's safe to reopen schools. In fact, it's more dangerous to câ€¦	1828.0	True	full
392599	392599	6054e3998cbd2a00384fa9da	2021-03-19 17:46:59	[]	[]	Fri Mar 19 17:45:00 +0000 2021	[{"text":"COVID19","indices":[10,18]},{"text":"vaccine","indices":[69,77]},{"text":"VaccinesWork","indices":[187,200]}]	[{"url":"https://t.co/eE0kcJpDvC","expanded_url":"http://spr.ly/6015HSskZ","display_url":"spr.ly/6015HSskZ","indices":[201,224]}]	While the #COVID19 pandemic has spurred rapid global cooperation for #vaccine research and distribution, it has been long in the making, explains vaccine researcher @PeterHotez, MD, PhD. #VaccinesWork https://t.co/eE0kcJpDvC	741916.0	RT @AmerMedicalAssn: While the #COVID19 pandemic has spurred rapid global cooperation for #vaccine research and distribution, it has been lâ€¦	19.0	True	full
392600	392600	6054e3998cbd2a00384fa9e4	2021-03-19 17:46:59	[]	[]	Fri Mar 19 17:08:42 +0000 2021	[{"text":"EnjoyLaMoneda","indices":[136,150]},{"text":"EnjoyGate","indices":[151,161]}]	[{"url":"https://t.co/rUI2cXL9Ob","expanded_url":"https://bit.ly/3eDSqcx","display_url":"bit.ly/3eDSqcx","indices":[111,134]}]	ARCHIVO| PiÃ±era, Enjoy y LATAM: Revisa acÃ¡ los vÃ­nculos del Presidente con las crisis de sus antiguos socios âž¡ https://t.co/rUI2cXL9Ob #EnjoyLaMoneda #EnjoyGate https://t.co/e3tvB15kGY	365963.0	RT @eldesconcierto: ARCHIVO| PiÃ±era, Enjoy y LATAM: Revisa acÃ¡ los vÃ­nculos del Presidente con las crisis de sus antiguos socios âž¡ https://â€¦	610.0	True	full
392601	392601	6054e3998cbd2a00384fa9e6	2021-03-19 17:46:59	[]	[]	Fri Mar 19 16:37:25 +0000 2021	[{"text":"ToryTraitors","indices":[254,267]}]	[{"url":"https://t.co/L7ozrIVGZg","expanded_url":"https://www.theguardian.com/uk-news/2021/mar/19/uk-furlough-scheme-pays-out-millions-to-foreign-states-and-tax-exiles","display_url":"theguardian.com/uk-news/2021/mâ€¦","indices":[270,293]}]	@SusanChubb1 The mask is slipping @RishiSunak Instead of doing all he can to protect jobs and livelihoods, heâ€™s wasting Â£billions of public money, cutting pay for our NHS and hitting families across the country with tax hikes and pay freezes @the_tpa #ToryTraitors https://t.co/L7ozrIVGZg	827.0	RT @BendallJane: @SusanChubb1 The mask is slipping @RishiSunak Instead of doing all he can to protect jobs and livelihoods, heâ€™s wasting Â£â€¦	690.0	True	full
392602	392602	6054e3998cbd2a00384fa9f2	2021-03-19 17:47:00	[]	[{"url":"https://t.co/JzRfFuk46z","expanded_url":"https://consultafns.saude.gov.br/#/conta-bancaria","display_url":"consultafns.saude.gov.br/#/conta-bancarâ€¦","indices":[57,80]}]		[]	[]			@TatianeFeitos @joaoamoedonovo Amoedo, por favor ACESSE: https://t.co/JzRfFuk46zâ€¦ VEJA O $ ENVIADO PELO BOLSONAROâ€¦ https://t.co/ZMwpyhaeVq	1298.0	True	full
392603	392603	6054e3998cbd2a00384fa9fc	2021-03-19 17:47:00	[]	[]	Fri Mar 19 17:45:43 +0000 2021	[{"text":"EntÃ©rateCDMX","indices":[0,13]}]	[{"url":"https://t.co/es2YivVQ8A","expanded_url":"https://capital-cdmx.org/nota-Impone-IECM-medida-cautelar-contra-alcalde-en-MH--por-promocion-indebida-en-redes-que-incluyo-vacunacion-contra-Covid-19202110352","display_url":"capital-cdmx.org/nota-Impone-IEâ€¦","indices":[135,158]}]	#EntÃ©rateCDMX Impone IECM medida cautelar contra alcalde en MH, por promociÃ³n indebida en redes que incluyÃ³ vacunaciÃ³n contra Covid-19 https://t.co/es2YivVQ8A	29750.0	RT @CapitalMX_: #EntÃ©rateCDMX Impone IECM medida cautelar contra alcalde en MH, por promociÃ³n indebida en redes que incluyÃ³ vacunaciÃ³n contâ€¦	3839.0	True	full
392604	392604	6054e39a8cbd2a00384faa06	2021-03-19 17:47:00	[]	[]	Fri Mar 19 17:45:00 +0000 2021	[{"text":"Covid19","indices":[117,125]},{"text":"BQOpinion","indices":[138,148]}]	[{"url":"https://t.co/W7NJCY6bea","expanded_url":"http://bit.ly/3tCwtyu","display_url":"bit.ly/3tCwtyu","indices":[150,173]}]	Vaccine protectionists versus vaccine free traders. Read Raj Bhala on the many complexities of the global supply of #Covid19 vaccines in #BQOpinion. https://t.co/W7NJCY6bea	211301.0	RT @BloombergQuint: Vaccine protectionists versus vaccine free traders. Read Raj Bhala on the many complexities of the global supply of #Câ€¦	3428.0	True	full
392605	392605	6054e39a8cbd2a00384faa1e	2021-03-19 17:47:00	[]	[]	Fri Mar 19 17:18:42 +0000 2021	[]	[{"url":"https://t.co/OmHdBysZoK","expanded_url":"https://www.musicmundial.com/en/2021/03/14/kpop-album-of-the-year-final-who-will-win-unlimited-voting/#click=https://t.co/y0VqPV3iZe","display_url":"musicmundial.com/en/2021/03/14/â€¦","indices":[255,278]}]	En casi dos horas D-2 hizo aproximadamente 12k de votos mientras que el primer lugar hizo 6k!! POR FAVOR VOTEN Y DÃ�GANLE A SUS MOOTS QUE VOTEN!! Son ilimitados pero cada 15 minutos hay que actualizar la pÃ¡gina !! AÃºn el primer lugar nos lleva 14k votos ðŸ–‡https://t.co/OmHdBysZoK https://t.co/Nmj7Lujgz0	18299.0	RT @Aritan7_: En casi dos horas D-2 hizo aproximadamente 12k de votos mientras que el primer lugar hizo 6k!! POR FAVOR VOTEN Y DÃ�GANLE A SUâ€¦	23.0	True	full
392606	392606	6054e39a8cbd2a00384faa38	2021-03-19 17:47:00	[]	[]	Thu Mar 18 20:58:04 +0000 2021	[]	[{"url":"https://t.co/754qmqJgQW","expanded_url":"https://youtu.be/Rh5Yw9Aw2zU","display_url":"youtu.be/Rh5Yw9Aw2zU","indices":[198,221]}]	ðŸ’– The Doppler Effekt &amp; Carol Lee - Beauty Hides In The Deep ( The Blizzard Intro Remix) BeautyÂ hides in the deep Beauty hides in the deep But its so hard to find Being wrapped up inside... ðŸ’– https://t.co/754qmqJgQW ðŸ’– Breathtaking!	4931.0	RT @5weet_alpenfee: ðŸ’– The Doppler Effekt &amp; Carol Lee - Beauty Hides In The Deep ( The Blizzard Intro Remix) BeautyÂ hides in the deep Beautâ€¦	726.0	True	full
392607	392607	6054e39a8cbd2a00384faa46	2021-03-19 17:47:01	[]	[]	Fri Mar 19 17:27:54 +0000 2021	[{"text":"COVID19","indices":[14,22]},{"text":"Cuba","indices":[47,52]}]	[{"url":"https://t.co/4WQOui1Zph","expanded_url":"https://www.radioreloj.cu/noticias-radio-reloj/educacion/afrontan-educadores-retos-actuales/","display_url":"radioreloj.cu/noticias-radioâ€¦","indices":[237,260]}]	A pesar de la #COVID19, los educadores de toda #Cuba muestran la capacidad de los seres humanos para enfrentar los retos con creatividad, sentido innovador y solidaridad, expresÃ³ a Radio Reloj, Niurka MarÃ­a GonzÃ¡lez OrberÃ¡. Leer mÃ¡s: https://t.co/4WQOui1Zph	40318.0	RT @RadioRelojCuba: A pesar de la #COVID19, los educadores de toda #Cuba muestran la capacidad de los seres humanos para enfrentar los retoâ€¦	315.0	True	full
392608	392608	6054e39a8cbd2a00384faa4e	2021-03-19 17:47:01	[]	[]	Fri Mar 19 17:45:12 +0000 2021	[]	[{"url":"https://t.co/L6MQnmJU4N","expanded_url":"https://www.bbc.co.uk/news/world-europe-56460696","display_url":"bbc.co.uk/news/world-eurâ€¦","indices":[204,227]}]	Covid: Germany warns of 'exponential' rise in coronavirus cases Know this , these countries have all signed up to do this .. the UK will be back in lockdown , the agenda has nothing to do with the virus https://t.co/L6MQnmJU4N	17122.0	RT @SeanCollins66: Covid: Germany warns of 'exponential' rise in coronavirus cases Know this , these countries have all signed up to do thiâ€¦	530.0	True	full
392609	392609	6054e39a8cbd2a00384faa60	2021-03-19 17:47:01	[]	[]	Fri Mar 19 17:42:36 +0000 2021	[]	[{"url":"https://t.co/ETu0LLIGcV","expanded_url":"http://WBEZ.org","display_url":"WBEZ.org","indices":[210,233]}]	LIVE NOW: Every Friday, @WBEZreset explores how COVID-19 has affected relationships. Today, weâ€™re looking into the special bond between grandparents and grandchildren and how the pandemic got in the way. ðŸ“»: https://t.co/ETu0LLIGcV + 91.5 FM + WBEZ app	9164.0	RT @WBEZreset: LIVE NOW: Every Friday, @WBEZreset explores how COVID-19 has affected relationships. Today, weâ€™re looking into the specialâ€¦	6385.0	True	full
392610	392610	6054e39b8cbd2a00384faa88	2021-03-19 17:47:01	[]	[]	Fri Mar 19 17:46:08 +0000 2021	[]	[{"url":"https://t.co/tbMUhmGFM2","expanded_url":"https://twitter.com/atrupar/status/1372909898300854285","display_url":"twitter.com/atrupar/statusâ€¦","indices":[140,163]}]	The American right wing's long term flirtation with Putin is a pretty clear tell about its lurch to ethno-nationalism and authoritarianism. https://t.co/tbMUhmGFM2	555198.0	RT @brhodes: The American right wing's long term flirtation with Putin is a pretty clear tell about its lurch to ethno-nationalism and authâ€¦	425.0	True	full
392611	392611	6054e39b8cbd2a00384faa8a	2021-03-19 17:47:01	[]	[]	Fri Mar 19 17:30:00 +0000 2021	[{"text":"Finlandia","indices":[0,10]},{"text":"coronavirus","indices":[85,97]}]	[{"url":"https://t.co/iMJ3sT5dA7","expanded_url":"https://p.dw.com/p/3qt0l","display_url":"p.dw.com/p/3qt0l","indices":[255,278]}]	#Finlandia ðŸ‡«ðŸ‡® es nuevamente el paÃ­s mÃ¡s feliz del mundo. A pesar de la pandemia del #coronavirus, el paÃ­s nÃ³rdico se mantuvo por cuarto aÃ±o consecutivo en el primer lugar. El paÃ­s mÃ¡s infeliz del mundo fue AfganistÃ¡n ðŸ‡¦ðŸ‡«, que ocupÃ³ el Ãºltimo lugar. (ju) https://t.co/iMJ3sT5dA7	903362.0	RT @dw_espanol: #Finlandia ðŸ‡«ðŸ‡® es nuevamente el paÃ­s mÃ¡s feliz del mundo. A pesar de la pandemia del #coronavirus, el paÃ­s nÃ³rdico se mantuâ€¦	262.0	True	full
392612	392612	6054e39b8cbd2a00384faaae	2021-03-19 17:47:02	[]	[]	Sun Mar 14 13:00:03 +0000 2021	[]	[{"url":"https://t.co/NSZusUCj82","expanded_url":"http://bit.ly/2OyA9Cx","display_url":"bit.ly/2OyA9Cx","indices":[158,181]}]	ICYMI: Netflix revealed a first look at its upcoming Yasuke anime series based on the African samurai who served under Oda Nobunaga, set to drop on April 29. https://t.co/NSZusUCj82 https://t.co/qqO3GWCkP9	7991182.0	RT @IGN: ICYMI: Netflix revealed a first look at its upcoming Yasuke anime series based on the African samurai who served under Oda Nobunagâ€¦	33.0	True	full
392613	392613	6054e39c8cbd2a00384faad6	2021-03-19 17:47:02	[]	[{"url":"https://t.co/ywEdYcU9YY","expanded_url":"http://www.globenewswire.com/news-release/2020/10/09/2106108/0/en/Product-Analytics-Market-to-reach-US-27-39-billion-by-2028-Global-Insights-on-Key-Trends-Leading-Players-Growth-Drivers-COVID-19-Impact-Analysis-Strategic-Initiatives-and-Business-.html","display_url":"globenewswire.com/news-release/2â€¦","indices":[225,248]}]		[]	[]			Product Analytics Market to reach US $27.39 billion by 2028 - Global Insights on Key Trends, Leading Players, Growtâ€¦ https://t.co/LOssySQdzv	1.0	True	full
392614	392614	6054e39c8cbd2a00384faada	2021-03-19 17:47:02	[]	[]	Fri Mar 19 13:38:29 +0000 2021	[]	[{"url":"https://t.co/qsxD7DwlYO","expanded_url":"https://twitter.com/ChiboliS/status/1372898389352976396","display_url":"twitter.com/ChiboliS/statuâ€¦","indices":[330,353]}]	@ChiboliS @Belive_Kinuthia @MOH_Kenya @KEMRI_Kenya 1. He may have already been infected by the time he was getting the vaccine 2. He may have gotten infected around the time of the vaccination or shortly after before the vaccine had any immunity effect 3. The vaccine takes time to provide maximum protection with the 2nd dose https://t.co/qsxD7DwlYO	20003.0	RT @DrAhmedKalebi: @ChiboliS @Belive_Kinuthia @MOH_Kenya @KEMRI_Kenya 1. He may have already been infected by the time he was getting the vâ€¦	611.0	True	full
392615	392615	6054e39c8cbd2a00384faae8	2021-03-19 17:47:02	[]	[]	Fri Mar 19 17:36:10 +0000 2021	[]	[{"url":"https://t.co/bHLVMQPEJu","expanded_url":"https://www.latercera.com/nacional/noticia/llegan-a-chile-mas-de-153-mil-dosis-de-la-vacuna-pfizer-biontech-contra-el-coronavirus/V5UNYNOQYRAVHCBV53YI5LCSI4/","display_url":"latercera.com/nacional/noticâ€¦","indices":[249,272]}]	Chile recibiÃ³ 153.000 nuevas vacunas de Pfizer, en los prÃ³ximos dÃ­as calcula una entrada de 4 millones de vacunas nuevas. Chile ya posee 11 millones de vacunas, aplicÃ³ mÃ¡s de 5.5 millones (+30% poblaciÃ³n), acÃ¡ en MÃ©xico sÃ³lo tenemos dosis de atole. https://t.co/bHLVMQPEJu	1382682.0	RT @VicenteFoxQue: Chile recibiÃ³ 153.000 nuevas vacunas de Pfizer, en los prÃ³ximos dÃ­as calcula una entrada de 4 millones de vacunas nuevasâ€¦	237.0	True	full
392616	392616	6054e39c8cbd2a00384faaf4	2021-03-19 17:47:02	[]	[]	Tue Jan 26 11:16:46 +0000 2021	[{"text":"TopEmployerEspaÃ±a","indices":[112,130]}]	[{"url":"https://t.co/U0ix65PVoH","expanded_url":"https://cutt.ly/Kj06Z0b","display_url":"cutt.ly/Kj06Z0b","indices":[257,280]}]	.@PepsiCo_ESP, @LecheAsturiana y @BurgoDeArias son algunas de compaÃ±Ã­as y Marcas que han sido certificadas como #TopEmployerEspaÃ±a por ser los mejores empleadores y las organizaciones mÃ¡s destacadas en sus prÃ¡cticas de gestiÃ³n de personas. MÃ¡s informaciÃ³n: https://t.co/U0ix65PVoH	9760.0	RT @promarcaspain: .@PepsiCo_ESP, @LecheAsturiana y @BurgoDeArias son algunas de compaÃ±Ã­as y Marcas que han sido certificadas como #TopEmplâ€¦	41.0	True	full
392617	392617	6054e39c8cbd2a00384fab00	2021-03-19 17:47:02	[]	[{"url":"https://t.co/lYNKQ8PRM6","expanded_url":"https://www.nytimes.com/2008/04/15/books/15ehrlich.html?smid=tw-share","display_url":"nytimes.com/2008/04/15/booâ€¦","indices":[43,66]}]		[]	[]			Eugene Ehrlich, 85, Word Connoisseur, Dies https://t.co/lYNKQ8PRM6 As the daughter of my father, I am uniquely qualâ€¦ https://t.co/UwX7hjxQ2W	362.0	True	full
392618	392618	6054e39c8cbd2a00384fab06	2021-03-19 17:47:03	[]	[]	Mon Mar 15 12:43:35 +0000 2021	[]	[{"url":"https://t.co/0eG3rhHM2G","expanded_url":"https://udidd.research.southwales.ac.uk/news/opportunity-take-part-cross-sector-study-impact-covid-19-mortality-supported-living-settings-and-registered-care-homes-people-learning-disabilities/","display_url":"udidd.research.southwales.ac.uk/news/opportuniâ€¦","indices":[256,279]}]	Are you a LD service provider? Please help us with a new study seeking to understand the impact of Covid19 on patterns of death &amp; dying in LD services across UK @lastdaysoflifeR @chrishattoncedr @SJaneBernal @EdwinjonesPBS @CoronavirusLD @USWResearch https://t.co/0eG3rhHM2G https://t.co/Wfnake0YDS	307.0	RT @EOloidi: Are you a LD service provider? Please help us with a new study seeking to understand the impact of Covid19 on patterns of deatâ€¦	560.0	True	full
392619	392619	6054e39c8cbd2a00384fab08	2021-03-19 17:47:03	[{"text":"mycelium","indices":[149,158]},{"text":"mycology","indices":[159,168]},{"text":"mushroom","indices":[169,178]}]	[{"url":"https://t.co/LOSZQCubJR","expanded_url":"http://raorganics.ca","display_url":"raorganics.ca","indices":[125,148]}]		[]	[]			Our spawn haven. We provide optimal conditions for our cultures to thrive and consolidate its network and nutrionalâ€¦ https://t.co/sIwyB9qGTe	83.0	True	full
392620	392620	6054e39c8cbd2a00384fab10	2021-03-19 17:47:03	[{"text":"CryptoNews","indices":[0,11]},{"text":"LatokenApp","indices":[167,178]}]	[{"url":"https://t.co/8AsAqOcZ6g","expanded_url":"https://t.me/latoken_airdrops_bot?start=wkqsbwui-airdrop_DFN-source_twp79","display_url":"t.me/latoken_airdroâ€¦","indices":[223,246]}]		[]	[]			#CryptoNews: Cryptocurrency exchange LATOKEN registered 100% growth in mobile app downloads in just two months, thaâ€¦ https://t.co/SUtQup4Hks	33.0	True	full
392621	392621	6054e39d8cbd2a00384fab2a	2021-03-19 17:47:03	[]	[]	Fri Mar 19 11:14:00 +0000 2021	[]	[{"url":"https://t.co/MnRPSmclRl","expanded_url":"http://bit.ly/30YRV4I","display_url":"bit.ly/30YRV4I","indices":[123,146]}]	ðŸ¦ @carlavizzotti se reÃºne con ministros de Salud provinciales para analizar la situaciÃ³n epidemiolÃ³gica por el coronavirus https://t.co/MnRPSmclRl https://t.co/pxliQEZVV2	2823422.0	RT @C5N: ðŸ¦ @carlavizzotti se reÃºne con ministros de Salud provinciales para analizar la situaciÃ³n epidemiolÃ³gica por el coronavirus https:/â€¦	667.0	True	full
392622	392622	6054e39d8cbd2a00384fab58	2021-03-19 17:47:04	[]	[]	Fri Mar 19 17:45:29 +0000 2021	[]	[{"url":"https://t.co/bphbxubIWf","expanded_url":"https://twitter.com/AndroidPolice/status/1372966360582602759","display_url":"twitter.com/AndroidPolice/â€¦","indices":[138,161]}]	Yup, Whatsapp, Instagram down hard right now. Messenger started to work for me already, though it's still showing "waiting for network." https://t.co/bphbxubIWf	17300.0	RT @ArtemR: Yup, Whatsapp, Instagram down hard right now. Messenger started to work for me already, though it's still showing "waiting forâ€¦	18.0	True	full
392623	392623	6054e39d8cbd2a00384fab5c	2021-03-19 17:47:04	[]	[]	Fri Mar 19 17:09:10 +0000 2021	[{"text":"savenyycamp","indices":[253,265]}]	[{"url":"https://t.co/ZBUyMYNJhz","expanded_url":"https://linktr.ee/Savenyycamp","display_url":"linktr.ee/Savenyycamp","indices":[7,30]}]	@pulte https://t.co/ZBUyMYNJhz HELP we are within HOURS to save this safe haven for the kids of NYC. We are raising funds to carry this mission on, the kids will need it after covid. Share, tweet, donate and angel donors greatly received ðŸ™� @savenyycamp #savenyycamp	14.0	RT @JoanneMoir3: @pulte https://t.co/ZBUyMYNJhz HELP we are within HOURS to save this safe haven for the kids of NYC. We are raising fundsâ€¦	14.0	True	full
392624	392624	6054e39d8cbd2a00384fab6c	2021-03-19 17:47:04	[]	[]	Fri Mar 19 17:45:04 +0000 2021	[]	[{"url":"https://t.co/1up3nPfGwg","expanded_url":"https://bit.ly/3c276Av","display_url":"bit.ly/3c276Av","indices":[150,173]}]	Ante el aumento de contagios de coronavirus, piden a la Justicia que acelere la decisiÃ³n sobre el amparo contra las clases presenciales obligatorias. https://t.co/1up3nPfGwg https://t.co/yTJyDl0Lvl	550895.0	RT @tiempoarg: Ante el aumento de contagios de coronavirus, piden a la Justicia que acelere la decisiÃ³n sobre el amparo contra las clases pâ€¦	315.0	True	full
392625	392625	6054e39e8cbd2a00384fab80	2021-03-19 17:47:04	[]	[]	Fri Mar 19 09:44:16 +0000 2021	[]	[{"url":"https://t.co/RLq9ucUxbt","expanded_url":"https://www.rjah.nhs.uk/About-Us/News/Some-patient-visiting-to-resume-at-RJAH-from-Monda.aspx","display_url":"rjah.nhs.uk/About-Us/News/â€¦","indices":[198,221]}]	We have some good news to share - we're pleased to say that from Monday, we will be re-introducing limited patient visiting for some of our inpatients. You can read our news story about this here: https://t.co/RLq9ucUxbt https://t.co/PsdVE61GM6	4144.0	RT @RJAH_NHS: We have some good news to share - we're pleased to say that from Monday, we will be re-introducing limited patient visiting fâ€¦	2132.0	True	full
392626	392626	6054e39e8cbd2a00384fab8a	2021-03-19 17:47:04	[{"text":"iPhone","indices":[0,7]},{"text":"iPhone","indices":[59,66]},{"text":"iPhone","indices":[78,85]},{"text":"Deal","indices":[108,113]}]	[{"url":"https://t.co/Sp3kCKm5Nv","expanded_url":"https://www.amazon.com/mophie-Juice-Pack-Air-Protective/dp/B07JVYP8RP?dchild=1&keywords=iphone+x+battery+case&qid=1616089605&sr=8-2&linkCode=sl1&tag=onamzcooldeal-20&linkId=7de1c9332996be8a44ebe08b72800056&language=en_US&ref_=as_li_ss_tl","display_url":"amazon.com/mophie-Juice-Pâ€¦","indices":[116,139]}]		[]	[]			#iPhone X/Xs Battery Case for $9.99 ðŸ‘‰ Xs Max, $15.99 ðŸ‘‰ #iPhone 12 $29 ðŸ‘‰ #iPhone 12 Pro Max, $33.99 ðŸ‘‰ #Dealâ€¦ https://t.co/UMsxmEtwQW	4868.0	True	full
392627	392627	6054e39e8cbd2a00384fab8e	2021-03-19 17:47:04	[]	[{"url":"https://t.co/IMNLuhw6Py","expanded_url":"https://www.amazon.es/Samsung-SAEPTA20EWE-Transformador-Carga-r%C3%A1pida/dp/B01M4I7FMC/?tag=buscachollosamazon-21","display_url":"amazon.es/Samsung-SAEPTAâ€¦","indices":[118,141]}]		[]	[]			Â¡Nuestro precio mÃ¡s bajo! Samsung SAEPTA20EWE - Transformador carga rÃ¡pida (15 W, 2 Amp, USB Tipo C)â€¦ sÃ³lo 9,49Â â‚¬â€¦ https://t.co/1c4FRTiZvX	2381.0	True	full
392628	392628	6054e39e8cbd2a00384fab90	2021-03-19 17:47:04	[]	[{"url":"https://t.co/4fjSfUwX8G","expanded_url":"https://www.eleconomista.es/ecomotor/motor/noticias/11114319/03/21/La-DGT-ensena-como-conducir-ante-situaciones-de-fuertes-rachas-de-viento.html?utm_term=Autofeed&utm_medium=Social&utm_source=Twitter#Echobox=1616161393","display_url":"eleconomista.es/ecomotor/motorâ€¦","indices":[252,275]}]		[]	[]			La DirecciÃ³n General de TrÃ¡fico (DGT), en sus rutinas de acerca la conducciÃ³n mÃ¡s sencilla a la poblaciÃ³n ha puestoâ€¦ https://t.co/ug9yFPXWZK	10059.0	True	full
392629	392629	6054e39e8cbd2a00384faba2	2021-03-19 17:47:04	[]	[]	Fri Mar 19 15:58:44 +0000 2021	[]	[{"url":"https://t.co/sDjJ5rApMa","expanded_url":"https://twitter.com/PornstarsVip/status/1372926431659892741?s=20","display_url":"twitter.com/PornstarsVip/sâ€¦","indices":[248,271]}]	ðŸ’Žâ�ŒðŸ”± WORLD OF PORNSTARS ðŸ”±â�ŒðŸ’Ž Do you love the world of PORNSTARS ??? Follow my account @PornstarsVip Amas el mundo de las PORNSTARS ??? Sigue mi cuenta @PornstarsVip DM OPEN, vote in the link for your favorites pornstars tus pornstars favoritas https://t.co/sDjJ5rApMa https://t.co/hp1swLf0b8	7536.0	RT @PornstarsVip: ðŸ’Žâ�ŒðŸ”± WORLD OF PORNSTARS ðŸ”±â�ŒðŸ’Ž Do you love the world of PORNSTARS ??? Follow my account @PornstarsVip Amas el mundo de lasâ€¦	1533.0	True	full
392630	392630	6054e39e8cbd2a00384faba6	2021-03-19 17:47:05	[]	[]	Fri Mar 19 17:39:49 +0000 2021	[{"text":"LawStudents","indices":[4,16]},{"text":"LawSchool","indices":[30,40]},{"text":"Covid19","indices":[57,65]}]	[{"url":"https://t.co/Q4jO2dOoZQ","expanded_url":"https://surveymonkey.com/r/LM9TC2D","display_url":"surveymonkey.com/r/LM9TC2D","indices":[97,120]}]	CND #LawStudents: weigh in on #LawSchool learning during #Covid19 -our confidential survey is ar https://t.co/Q4jO2dOoZQ ethics approved at tagged universities @LawScribes https://t.co/WSuHVcZO4C	1438.0	RT @robsoncrim: CND #LawStudents: weigh in on #LawSchool learning during #Covid19 -our confidential survey is ar https://t.co/Q4jO2dOoZQ eâ€¦	411.0	True	full
392631	392631	6054e39e8cbd2a00384fabc0	2021-03-19 17:47:05	[]	[]	Fri Mar 19 17:30:06 +0000 2021	[]	[{"url":"https://t.co/ugUu9Tn0hw","expanded_url":"https://n8qhg.app.goo.gl/m1aB","display_url":"n8qhg.app.goo.gl/m1aB","indices":[250,273]}]	ðŸ“°@g1: PÃ³s lockdown, ocupaÃ§Ã£o de UTI em Araraquara Ã© a menor em 41 dias Cidade foi primeira a adotar medida pra enfrentar colapso na saÃºde provocado por Covid-19. Fila de espera por leitos Ã© zero hÃ¡ dez dias. TaÃ­, pra nÃ£o deixar TL nenhum mentirâœŠðŸ�½ https://t.co/ugUu9Tn0hw	428847.0	RT @slpng_giants_pt: ðŸ“°@g1: PÃ³s lockdown, ocupaÃ§Ã£o de UTI em Araraquara Ã© a menor em 41 dias Cidade foi primeira a adotar medida pra enfrenâ€¦	300.0	True	full
392632	392632	6054e39e8cbd2a00384fabc4	2021-03-19 17:47:05	[]	[]	Fri Mar 19 17:00:25 +0000 2021	[]	[{"url":"https://t.co/v60r97A4lf","expanded_url":"https://twitter.com/consuemary/status/1372773782838939657","display_url":"twitter.com/consuemary/staâ€¦","indices":[262,285]}]	Estamos rodeados de imbeciles miserables. Y sus compaÃ±eros periodistas $$$$$$ callados. Me avergÃ¼enza tanto este paÃ­s los medios de comunicaciÃ³n son una ðŸ’©en donde la humillaciÃ³n y discriminaciÃ³n se convierte en cotidiano. Mi solidaridad con @MaElsaViteriEc https://t.co/v60r97A4lf	15064.0	RT @ALEXANDRAESTELA: Estamos rodeados de imbeciles miserables. Y sus compaÃ±eros periodistas $$$$$$ callados. Me avergÃ¼enza tanto este pâ€¦	962.0	True	full
392633	392633	6054e39f8cbd2a00384fabd0	2021-03-19 17:47:05	[]	[]	Fri Mar 19 17:13:52 +0000 2021	[]	[{"url":"https://t.co/SPkGgoCeGd","expanded_url":"https://www.cbc.ca/news/canada/hamilton/pandemic-safety-measures-children-teen-health-impact-1.5953326","display_url":"cbc.ca/news/canada/haâ€¦","indices":[160,183]}]	Lockdowns, school closures, and panic porn kill kids. OPEN ALL SCHOOLS NOW. Not in April. Not in September. NOW. Not elementary schools. ALL SCHOOLS. NOW. https://t.co/SPkGgoCeGd	229650.0	RT @AlexBerenson: Lockdowns, school closures, and panic porn kill kids. OPEN ALL SCHOOLS NOW. Not in April. Not in September. NOW. Not eâ€¦	120.0	True	full
392634	392634	6054e39f8cbd2a00384fac16	2021-03-19 17:47:06	[]	[]	Thu Mar 18 17:32:10 +0000 2021	[]	[{"url":"https://t.co/Qom8Eh7IDh","expanded_url":"https://www.theeastafrican.co.ke/tea/news/east-africa/-death-robs-tanzania-of-10-prominent-persons-in-february-3301530","display_url":"theeastafrican.co.ke/tea/news/east-â€¦","indices":[228,251]}]	"The death of former Bank of Tanzania Governor, Prof Benno Ndulu, brings to 10 the number of prominent Tanzanians who have died in less than a month". Given Tazania's non-compliance with WHO demands "pandemic" this is alarming. https://t.co/Qom8Eh7IDh	4470.0	RT @pastirka: "The death of former Bank of Tanzania Governor, Prof Benno Ndulu, brings to 10 the number of prominent Tanzanians who have diâ€¦	520.0	True	full
392635	392635	6054e39f8cbd2a00384fac1a	2021-03-19 17:47:06	[]	[]	Fri Mar 19 17:35:00 +0000 2021	[{"text":"ELUNIVERSALPlus","indices":[207,223]}]	[{"url":"https://t.co/nKp8T3YP2c","expanded_url":"http://eluni.mx/zaguq","display_url":"eluni.mx/zaguq","indices":[224,247]}]	Al intentar comprar una prueba Covid, los empleados del local de 5 de Febrero afirmaron que el producto de Realy Tech de hisopo es mÃ¡s acertado que las otras dos, y su precio era el mÃ¡s elevado, 230 pesos | #ELUNIVERSALPlus https://t.co/nKp8T3YP2c	5958830.0	RT @El_Universal_Mx: Al intentar comprar una prueba Covid, los empleados del local de 5 de Febrero afirmaron que el producto de Realy Techâ€¦	1031.0	True	full
392636	392636	6054e39f8cbd2a00384fac24	2021-03-19 17:47:06	[]	[]	Fri Mar 19 17:15:36 +0000 2021	[{"text":"lockdown","indices":[42,51]},{"text":"Easter","indices":[57,64]}]	[{"url":"https://t.co/qjTjIjQosk","expanded_url":"https://www.stream.theatre/season/26","display_url":"stream.theatre/season/26","indices":[249,272]}]	Don't miss the greatest love story of the #lockdown this #Easter. Will Frederic @tomsenior90 fall into the arms of Mabel @AlanBRichardson or will his leap year birthday and the Pirate King threaten their union? Find out on @stream_theatre Tickets: https://t.co/qjTjIjQosk https://t.co/2RK5Moo98A	1688.0	RT @allmalepirates: Don't miss the greatest love story of the #lockdown this #Easter. Will Frederic @tomsenior90 fall into the arms of Mabâ€¦	1650.0	True	full
392637	392637	6054e3a08cbd2a00384fac28	2021-03-19 17:47:06	[]	[]	Fri Mar 19 17:37:09 +0000 2021	[{"text":"OTCStocks","indices":[161,171]},{"text":"OTC","indices":[172,176]},{"text":"OTCMarkets","indices":[177,188]},{"text":"equity","indices":[189,196]}]	[{"url":"https://t.co/uMv0njUR8b","expanded_url":"https://finance.yahoo.com/news/friendable-sees-big-increases-fan-093000844.html","display_url":"finance.yahoo.com/news/friendablâ€¦","indices":[129,152]}]	$FDBL Friendable Sees Big Increases as Its Fan Pass Live Streaming Platform Tops 300 Artist Sign-Ups Midway Through March 2021. https://t.co/uMv0njUR8b @jctb1 #OTCStocks #OTC #OTCMarkets #equity $CTS $HTBX $BOXL $TSLA $MSFT $ABML $ETRF $NAK $PMCB $BRTXQ $HTBX $TRIL $NIO $NKLA	84.0	RT @SFinancerz: $FDBL Friendable Sees Big Increases as Its Fan Pass Live Streaming Platform Tops 300 Artist Sign-Ups Midway Through March 2â€¦	10552.0	True	full
392638	392638	6054e3a08cbd2a00384fac36	2021-03-19 17:47:06	[]	[]	Fri Mar 19 15:48:17 +0000 2021	[{"text":"NOTICIA","indices":[0,8]},{"text":"19Mar","indices":[100,106]}]	[{"url":"https://t.co/fh3U6H0pop","expanded_url":"http://www.mppre.gob.ve/2021/03/15/embajador-chavez-homenaje-chavez-fidel-fieles-lucha/","display_url":"mppre.gob.ve/2021/03/15/embâ€¦","indices":[107,130]}]	#NOTICIA | Embajador AdÃ¡n ChÃ¡vez: El mejor homenaje a ChÃ¡vez y a Fidel es seguir fieles a su lucha #19Mar https://t.co/fh3U6H0pop https://t.co/6TXJheAURv	416900.0	RT @CancilleriaVE: #NOTICIA | Embajador AdÃ¡n ChÃ¡vez: El mejor homenaje a ChÃ¡vez y a Fidel es seguir fieles a su lucha #19Mar https://t.co/â€¦	2288.0	True	full
392639	392639	6054e3a08cbd2a00384fac40	2021-03-19 17:47:06	[]	[]	Fri Mar 19 17:46:08 +0000 2021	[]	[{"url":"https://t.co/tbMUhmGFM2","expanded_url":"https://twitter.com/atrupar/status/1372909898300854285","display_url":"twitter.com/atrupar/statusâ€¦","indices":[140,163]}]	The American right wing's long term flirtation with Putin is a pretty clear tell about its lurch to ethno-nationalism and authoritarianism. https://t.co/tbMUhmGFM2	555198.0	RT @brhodes: The American right wing's long term flirtation with Putin is a pretty clear tell about its lurch to ethno-nationalism and authâ€¦	1806.0	True	full
392640	392640	6054e3a08cbd2a00384fac48	2021-03-19 17:47:06	[]	[]	Fri Mar 19 17:46:59 +0000 2021	[]	[{"url":"https://t.co/auHPawwzkR","expanded_url":"https://amzn.to/3tA7M5O","display_url":"amzn.to/3tA7M5O","indices":[36,59]},{"url":"https://t.co/THubIl1Hde","expanded_url":"https://amzn.to/3vHmJFk","display_url":"amzn.to/3vHmJFk","indices":[77,100]},{"url":"https://t.co/TvKWQ3QNrG","expanded_url":"https://amzn.to/3cNSlA7","display_url":"amzn.to/3cNSlA7","indices":[117,140]},{"url":"https://t.co…	iPhone X/Xs Battery Case for $9.99; https://t.co/auHPawwzkR Xs Max, $15.99; https://t.co/THubIl1Hde iPhone 12 $29; https://t.co/TvKWQ3QNrG iPhone 12 Pro Max, $33.99; https://t.co/JEqnRpOvsd https://t.co/LKsjcC8rsr	552167.0	RT @FatKidDeals: iPhone X/Xs Battery Case for $9.99; https://t.co/auHPawwzkR Xs Max, $15.99; https://t.co/THubIl1Hde iPhone 12 $29; httpsâ€¦	275.0	True	full
392641	392641	6054e3a08cbd2a00384fac56	2021-03-19 17:47:06	[]	[]	Fri Mar 19 17:40:03 +0000 2021	[]	[{"url":"https://t.co/7Ssl8rUNW9","expanded_url":"http://nhs.uk/conditions/stroke/","display_url":"nhs.uk/conditions/strâ€¦","indices":[222,245]}]	When stroke strikes, remember to act F.A.S.T: ðŸ‘© Face â€“ has their face fallen on one side? ðŸ’ª Arms â€“ can they raise both arms and keep them there? ðŸ—£ Speech â€“ is it slurred? âŒšï¸� Time â€“ itâ€™s time to call 999 Find out more: https://t.co/7Ssl8rUNW9 https://t.co/IZTjcDw5q2	105044.0	RT @NHSEnglandLDN: When stroke strikes, remember to act F.A.S.T: ðŸ‘© Face â€“ has their face fallen on one side? ðŸ’ª Arms â€“ can they raise bothâ€¦	4450.0	True	full
392642	392642	6054e3a18cbd2a00384fac9a	2021-03-19 17:47:07	[]	[]	Fri Mar 19 00:05:12 +0000 2021	[{"text":"Petition","indices":[0,9]},{"text":"NHS","indices":[51,55]},{"text":"careworkers","indices":[67,79]},{"text":"covid19","indices":[189,197]}]	[{"url":"https://t.co/4AVyhlKN7d","expanded_url":"https://petition.parliament.uk/petitions/563652","display_url":"petition.parliament.uk/petitions/5636â€¦","indices":[240,263]}]	#Petition: Offer Indefinite Leave to Remain to all #NHS and social #careworkers - as they stay and risk their own lives and their families lives to look after the British people during the #covid19 pandemic crisis. ðŸ¦ ðŸ“¢RT â�¦â�¦â�¦@EveryDoctorUKâ�© https://t.co/4AVyhlKN7d	3340.0	RT @GeziWoman: #Petition: Offer Indefinite Leave to Remain to all #NHS and social #careworkers - as they stay and risk their own lives andâ€¦	101.0	True	full
392643	392643	6054e3a18cbd2a00384facc0	2021-03-19 17:47:07	[]	[]	Thu Mar 18 23:46:25 +0000 2021	[]	[{"url":"https://t.co/sXpyiD5agZ","expanded_url":"https://lustyage.com/products/penis-extender-stretcher?ref=j_udx054miu6","display_url":"lustyage.com/products/penisâ€¦","indices":[201,224]}]	Grow your Dick size in an efficient, safe &amp; painless way ðŸ˜� And all sex toy product buying go to home Worldwide Free Shipping must try get https 50% discount ðŸ¥° No infection ðŸ‘Œ order now https://t.c https://t.co/sXpyiD5agZ https://t.co/NDnLtVjKTd	75508.0	RT @porn__365: Grow your Dick size in an efficient, safe &amp; painless way ðŸ˜� And all sex toy product buying go to home Worldwide Free Shippingâ€¦	219572.0	True	full
392644	392644	6054e3a18cbd2a00384facd6	2021-03-19 17:47:08	[]	[]	Fri Mar 19 16:49:45 +0000 2021	[{"text":"CSGO","indices":[198,203]},{"text":"CSGOGiveaway","indices":[204,217]},{"text":"Giveaway","indices":[218,227]}]	[{"url":"https://t.co/gpITDXeqOq","expanded_url":"https://www.youtube.com/watch?v=xtM2-akrC08","display_url":"youtube.com/watch?v=xtM2-aâ€¦","indices":[131,154]}]	ðŸ”¥CS:GO GIVEAWAYðŸ”¥ ðŸŽ�M4A1-S | Player Two ($15) âž¡ï¸�TO ENTER: ðŸ¤�Follow @tomas112000 &amp; @CsgoRudolf ðŸ”ƒRetweet â�¤ï¸�Subscribe &amp; Like https://t.co/gpITDXeqOq (show proof) â�°Giveaway ends in 48 hours! #CSGO #CSGOGiveaway #Giveaway https://t.co/9u1zruBTnh	7232.0	RT @tomas112000: ðŸ”¥CS:GO GIVEAWAYðŸ”¥ ðŸŽ�M4A1-S | Player Two ($15) âž¡ï¸�TO ENTER: ðŸ¤�Follow @tomas112000 &amp; @CsgoRudolf ðŸ”ƒRetweet â�¤ï¸�Subscribe &amp; Likeâ€¦	113.0	True	full
392645	392645	6054e3a18cbd2a00384face0	2021-03-19 17:47:08	[]	[]	Fri Mar 19 16:27:39 +0000 2021	[{"text":"CovidVaccine","indices":[107,120]},{"text":"RizzaIslam","indices":[121,132]},{"text":"Rizzawiththefacts","indices":[133,151]}]	[{"url":"https://t.co/e9JqV7ACCf","expanded_url":"https://rizza-islam.myshopify.com/collections/not-another-tuskegee-experiment-%E2%9C%8A%F0%9F%8F%BF%F0%9F%92%89%F0%9F%9A%AB","display_url":"rizza-islam.myshopify.com/collections/noâ€¦","indices":[159,182]},{"url":"https://t.co/3h9auDJNUZ","expanded_url":"https://rizza-islam.myshopify.com/collections/not-another-tuskegee-experiment-%E2%9C%8A%F0%9F%…	She isn't the only one who thinks like this... THAT'S the crazy part... ðŸ™„. HOW MUCH DID THEY PAY YOU?!!ðŸ¤” . #CovidVaccine #RizzaIslam #Rizzawiththefacts Shirt: https://t.co/e9JqV7ACCf Book: https://t.co/3h9auDJNUZ https://t.co/1rKQp9qua0	52167.0	RT @IslamRizza: She isn't the only one who thinks like this... THAT'S the crazy part... ðŸ™„. HOW MUCH DID THEY PAY YOU?!!ðŸ¤” . #CovidVaccine #Râ€¦	3185.0	True	full
392646	392646	6054e3a28cbd2a00384fad1a	2021-03-19 17:47:08	[]	[]	Fri Mar 19 12:50:49 +0000 2021	[]	[{"url":"https://t.co/ZT3YsD5gen","expanded_url":"https://health.oswegocounty.com/information/2019_novel_coronavirus/covid-19_vaccine.php","display_url":"health.oswegocounty.com/information/20â€¦","indices":[126,149]}]	Appointments for tomorrows Moderna Vaccination Clinic are still open! Click this link to find more information and register: https://t.co/ZT3YsD5gen Or you can call our scheduling line today from 9am to noon at 315-349-3383 and someone will assist you.	200.0	RT @OswegoHealthDpt: Appointments for tomorrows Moderna Vaccination Clinic are still open! Click this link to find more information and reâ€¦	681.0	True	full
392647	392647	6054e3a38cbd2a00384fad46	2021-03-19 17:47:09	[]	[]	Fri Mar 19 17:20:59 +0000 2021	[{"text":"ProgramasVTV","indices":[0,13]},{"text":"QuÃ­taleLaCoronaAlVirus","indices":[117,140]}]	[{"url":"https://t.co/XEsOK66O5X","expanded_url":"https://dai.ly/x8027nb","display_url":"dai.ly/x8027nb","indices":[144,167]}]	#ProgramasVTV ðŸ“º | CafÃ© en la MaÃ±ana 19MAR2021| Medidas especiales contra la COVID-19 en el mcpio. Zamora de Miranda #QuÃ­taleLaCoronaAlVirus https://t.co/XEsOK66O5X	1814923.0	RT @VTVcanal8: #ProgramasVTV ðŸ“º | CafÃ© en la MaÃ±ana 19MAR2021| Medidas especiales contra la COVID-19 en el mcpio. Zamora de Miranda #QuÃ­talâ€¦	75.0	True	full
392648	392648	6054e3a38cbd2a00384fad5c	2021-03-19 17:47:09	[]	[]	Fri Mar 19 01:05:49 +0000 2021	[]	[{"url":"https://t.co/00Z36uI8sh","expanded_url":"https://www.hartgroup.org/covid-19-evidence/","display_url":"hartgroup.org/covid-19-evideâ€¦","indices":[257,280]}]	Stop all mask mandates. Theyâ€˜re psychologically + potentially physically harmful whilst being clinically unproven to stop disease spread in the community + may themselves be a transmission riskâ€œ(as indeed might the jab itself according to growing # of Drs) https://t.co/00Z36uI8sh	3890.0	RT @fantasticmusic: Stop all mask mandates. Theyâ€˜re psychologically + potentially physically harmful whilst being clinically unproven to stâ€¦	1767.0	True	full
392649	392649	6054e3a38cbd2a00384fad6a	2021-03-19 17:47:09	[]	[]	Fri Mar 19 17:00:28 +0000 2021	[]	[{"url":"https://t.co/YxwdGNmW83","expanded_url":"https://epostersonline.com/999emsrf2021/node/69","display_url":"epostersonline.com/999emsrf2021/nâ€¦","indices":[208,231]}]	Here is a link to our National Study investigating clinical characteristics of patients presenting to @Scotambservice with Covid-19 symptoms (linked to virology dataðŸ˜‰). Many more great studies via link too.. https://t.co/YxwdGNmW83	278.0	RT @Yoyopara1: Here is a link to our National Study investigating clinical characteristics of patients presenting to @Scotambservice with Câ€¦	515.0	True	full
392650	392650	6054e3a38cbd2a00384fad70	2021-03-19 17:47:09	[]	[]	Thu Mar 18 20:38:07 +0000 2021	[]	[{"url":"https://t.co/nYCLbfDunX","expanded_url":"https://www.lesechos.fr/idees-debats/livres/lelan-brise-de-la-baisse-de-la-pauvrete-1299621#utm_source=le%3Alec0f&utm_medium=click&utm_campaign=share-links_twitter","display_url":"lesechos.fr/idees-debats/lâ€¦","indices":[233,256]}]	L'Ã©lan brisÃ© de la baisse de la pauvretÃ©. Alors que la pauvretÃ© a rÃ©gressÃ© de maniÃ¨re spectaculaire dans le monde depuis les annÃ©es 1980, l'Ã©pidÃ©mie de Covid-19 a brusquement renversÃ© la tendance. Les chiffres ! @mbellan1 @Fondapol https://t.co/nYCLbfDunX	1251.0	RT @damon_julien: L'Ã©lan brisÃ© de la baisse de la pauvretÃ©. Alors que la pauvretÃ© a rÃ©gressÃ© de maniÃ¨re spectaculaire dans le monde depuisâ€¦	90.0	True	full
392651	392651	6054e3a48cbd2a00384fada0	2021-03-19 17:47:10	[]	[]	Fri Mar 19 17:05:30 +0000 2021	[]	[{"url":"https://t.co/i4c9s2EIAx","expanded_url":"https://oxfordforeurope.org/events/time-for-liberal-values/","display_url":"oxfordforeurope.org/events/time-foâ€¦","indices":[257,280]}]	Time For Liberal Values? [If not now, when?!] Wednesday 24th March, 6 pm with Layla Moran MP (Liberal Democrat, Oxford West and Abingdon) and Ian Dunt, author of 'How to be a Liberal' @LaylaMoran @iandunt With @GrassrootsEU Please register here now: https://t.co/i4c9s2EIAx https://t.co/9cYRWoV4N7	3965.0	RT @OxfordStays: Time For Liberal Values? [If not now, when?!] Wednesday 24th March, 6 pm with Layla Moran MP (Liberal Democrat, Oxfordâ€¦	2113.0	True	full
392652	392652	6054e3a48cbd2a00384fadb4	2021-03-19 17:47:10	[]	[]	Fri Mar 19 15:55:30 +0000 2021	[]	[{"url":"https://t.co/sDjJ5rApMa","expanded_url":"https://twitter.com/PornstarsVip/status/1372926431659892741?s=20","display_url":"twitter.com/PornstarsVip/sâ€¦","indices":[248,271]}]	ðŸ’Žâ�ŒðŸ”± WORLD OF PORNSTARS ðŸ”±â�ŒðŸ’Ž Do you love the world of PORNSTARS ??? Follow my account @PornstarsVip Amas el mundo de las PORNSTARS ??? Sigue mi cuenta @PornstarsVip DM OPEN, vote in the link for your favorites pornstars tus pornstars favoritas https://t.co/sDjJ5rApMa https://t.co/tCjzZfyXxF	7536.0	RT @PornstarsVip: ðŸ’Žâ�ŒðŸ”± WORLD OF PORNSTARS ðŸ”±â�ŒðŸ’Ž Do you love the world of PORNSTARS ??? Follow my account @PornstarsVip Amas el mundo de lasâ€¦	1533.0	True	full
392653	392653	6054e3a48cbd2a00384fadc2	2021-03-19 17:47:10	[]	[]	Fri Mar 19 17:45:00 +0000 2021	[]	[{"url":"https://t.co/9JidL2XLoq","expanded_url":"https://gofund.me/6136dc5e","display_url":"gofund.me/6136dc5e","indices":[193,216]}]	i'm starting a top surgery gofundme, please read, share and donate if you can. i'm stealth irl so its dangerous for me to share this anywhere but twitter so mutuals please help me out if u can https://t.co/9JidL2XLoq	812.0	RT @616WlLSON: i'm starting a top surgery gofundme, please read, share and donate if you can. i'm stealth irl so its dangerous for me to shâ€¦	1338.0	True	full
392654	392654	6054e3a48cbd2a00384fadd0	2021-03-19 17:47:10	[]	[]	Fri Mar 19 16:06:03 +0000 2021	[]	[{"url":"https://t.co/DGbLK840RJ","expanded_url":"https://www.lanaciondigital.es/sucesos/llevaba-anos-operando-sus-anchas-cae-peligrosa-red-sicarios-dedicada-todo-tipo-delitos-en-madrid_208268_102.html","display_url":"lanaciondigital.es/sucesos/llevabâ€¦","indices":[161,184]}]	ðŸš¨ Llevaba aÃ±os operando a sus anchas: Cae una peligrosa red de sicarios dedicada a todo tipo de delitos en Madrid Un juez progre no tardarÃ¡ en soltarlos â¬‡â¬‡â¬‡ https://t.co/DGbLK840RJ	35851.0	RT @NacionDigital2: ðŸš¨ Llevaba aÃ±os operando a sus anchas: Cae una peligrosa red de sicarios dedicada a todo tipo de delitos en Madrid Un jâ€¦	761.0	True	full
392655	392655	6054e3a58cbd2a00384fadfc	2021-03-19 17:47:11	[]	[]	Fri Mar 19 10:38:56 +0000 2021	[{"text":"QuÃ­taleLaCoronaALVirus","indices":[189,212]}]	[{"url":"https://t.co/mBHkOi0St9","expanded_url":"https://bit.ly/3eTMvA1","display_url":"bit.ly/3eTMvA1","indices":[162,185]}]	âœ�ï¸�Toma Nota: Quieres conocer cÃ³mo las variantes amazÃ³nicas actuales del SARS-CoV-2 tienen la capacidad de evadir parcialmente nuestra respuesta inmune?? Lee ðŸ‘‰: https://t.co/mBHkOi0St9. Y #QuÃ­taleLaCoronaALVirus @Mincyt_VE https://t.co/q89HHNf6I8	3741.0	RT @Ing_Tuitero: âœ�ï¸�Toma Nota: Quieres conocer cÃ³mo las variantes amazÃ³nicas actuales del SARS-CoV-2 tienen la capacidad de evadir parcialmeâ€¦	95.0	True	full
392656	392656	6054e3a58cbd2a00384fae06	2021-03-19 17:47:11	[]	[]	Fri Mar 19 17:46:19 +0000 2021	[]	[{"url":"https://t.co/ATE0wVDniE","expanded_url":"https://www.srf.ch/news/schweiz/zusaetzliche-corona-kredite-15-milliarden-franken-und-eine-frage-wer-soll-das-bezahlen","display_url":"srf.ch/news/schweiz/zâ€¦","indices":[158,181]}]	Kann mal einer dem LÃ¼genandy erklÃ¤ren, welche Corona-Hilfskredite die SVP zu verhindern versuchte? Und ja, man mÃ¶ge sich erinnern. Da sind wir einer Meinung. https://t.co/ATE0wVDniE https://t.co/P6vhrK6arX	3169.0	RT @aendu: Kann mal einer dem LÃ¼genandy erklÃ¤ren, welche Corona-Hilfskredite die SVP zu verhindern versuchte? Und ja, man mÃ¶ge sich erinnerâ€¦	1423.0	True	full
392657	392657	6054e3a58cbd2a00384fae0c	2021-03-19 17:47:11	[]	[]	Fri Mar 19 16:33:51 +0000 2021	[]	[{"url":"https://t.co/iGNjzQIdCx","expanded_url":"https://obsaludasturias.com/obsa/niveles-covid-19/","display_url":"obsaludasturias.com/obsa/niveles-câ€¦","indices":[224,247]}]	ðŸ�”ASTURIAS ðŸ—“ 18/03 (23:59) ðŸ‘‡ ðŸ«‚ 136 positivos ðŸ§“ 32 positivos &gt;=65a ðŸ�¥ 28 ingresos, 21 altas ðŸ§ª 2513 PCR, 183 Ag ðŸª¦ 1 fallec. [ðŸŸ¢ðŸŸ¡ðŸŸ ðŸ”´ðŸŸ¤] SEMÃ�FORO ðŸ”´IA7 86.43 ðŸ”´IA7 (65a) 70.34 ðŸŸ¡Traz. 75.67% ðŸŸ¡Posit. 5.66% ðŸŸ Hosp. 8.48% ðŸŸ¤UCI 26.43% https://t.co/iGNjzQIdCx https://t.co/UNNebisFHM	9415.0	RT @obsaludasturias: ðŸ�”ASTURIAS ðŸ—“ 18/03 (23:59) ðŸ‘‡ ðŸ«‚ 136 positivos ðŸ§“ 32 positivos &gt;=65a ðŸ�¥ 28 ingresos, 21 altas ðŸ§ª 2513 PCR, 183 Ag ðŸª¦ 1 fallâ€¦	354.0	True	full
392658	392658	6054e3a58cbd2a00384fae18	2021-03-19 17:47:11	[]	[]	Fri Mar 19 17:31:53 +0000 2021	[]	[{"url":"https://t.co/KbKDroppYS","expanded_url":"https://www.publico.es/sociedad/educacion-madrid-madrid-primera-comunidad-autonoma-recorta-educacion-pandemia.html","display_url":"publico.es/sociedad/educaâ€¦","indices":[248,271]}]	Estamos preparando un mapa de los recortes de aulas en toda la Comunidad de Madrid para denunciar una situaciÃ³n que es inaceptable: @IdiazAyuso recorta aulas (lo que aumentarÃ¡ las ratios) en plena pandemia. Es alarmante y no lo vamos a permitir. https://t.co/KbKDroppYS	8651.0	RT @isabelgalvin: Estamos preparando un mapa de los recortes de aulas en toda la Comunidad de Madrid para denunciar una situaciÃ³n que es inâ€¦	1271.0	True	full
392659	392659	6054e3a58cbd2a00384fae24	2021-03-19 17:47:11	[]	[{"url":"https://t.co/tXfEJIKJor","expanded_url":"https://www.walesonline.co.uk/whats-on/travel/coronavirus-wales-easter-holidays-rules-20213643?utm_source=twitter.com&utm_medium=social&utm_campaign=sharebar","display_url":"walesonline.co.uk/whats-on/traveâ€¦","indices":[229,252]}]		[]	[]			You can make your pathetic decisions all you want. As far Iâ€™m concerned you can piss off. You canâ€™t and wonâ€™t be teâ€¦ https://t.co/hTL8O38aUV	86.0	True	full
392660	392660	6054e3a58cbd2a00384fae2a	2021-03-19 17:47:11	[{"text":"Ø§ØªØ´_Ø§Ù†Ø¯_Ø§Ù…","indices":[0,11]},{"text":"Ù…ØµØ±","indices":[166,170]},{"text":"Ø§Ù„Ø³Ø¹ÙˆØ¯ÙŠØ©","indices":[209,218]}]	[{"url":"https://t.co/zMpCNH9R1S","expanded_url":"http://bit.ly/3tEZ86m","display_url":"bit.ly/3tEZ86m","indices":[173,196]},{"url":"https://t.co/aiPyAJ8zTd","expanded_url":"http://bit.ly/3tDy1bK","display_url":"bit.ly/3tDy1bK","indices":[221,244]}]		[]	[]			#Ø§ØªØ´_Ø§Ù†Ø¯_Ø§Ù… Ø§Ù„Ø¢Ù† ÙˆØ­ØªÙ‘Ù‰ 22 Ù…Ø§Ø±Ø³ Ø®ØµÙ… Ø¥Ø¶Ø§Ù�ÙŠ 10% Ø¹Ù„Ù‰ ÙƒÙ„ Ø§Ù„Ù…ÙˆÙ‚Ø¹ Ø®ØµÙ… Ø­ØªÙ‘Ù‰ 70% Ø¹Ù„Ù‰ Ø§Ù„Ø£Ø²ÙŠØ§Ø¡ Ù„Ø¬Ù…ÙŠØ¹ Ø£Ù�Ø±Ø§Ø¯ Ø§Ù„Ø¹Ø§Ø¦Ù„Ø© Ù…Ù† 22 ÙˆØ­ØªÙ‘â€¦ https://t.co/m7jrgcyh3l	306.0	True	full
392661	392661	6054e3a58cbd2a00384fae2e	2021-03-19 17:47:11	[]	[]	Fri Mar 19 14:32:40 +0000 2021	[]	[{"url":"https://t.co/4JeUMrWE7J","expanded_url":"https://davidsuzuki.org/story/connecting-to-nature-is-medicine-for-us-and-earth/?utm_source=twitter&utm_medium=tweet-link&utm_campaign=scienceMatters-nature-en-19mar2021","display_url":"davidsuzuki.org/story/connectiâ€¦","indices":[172,195]}]	Although we canâ€™t predict what â€œnormalâ€� will look like once we emerge from the pandemic, a daily dose of nature is perhaps one of the best remedies for these trying times. https://t.co/4JeUMrWE7J	157040.0	RT @DavidSuzukiFDN: Although we canâ€™t predict what â€œnormalâ€� will look like once we emerge from the pandemic, a daily dose of nature is perhâ€¦	234.0	True	full
392662	392662	6054e3a58cbd2a00384fae44	2021-03-19 17:47:12	[]	[]	Fri Mar 19 17:17:06 +0000 2021	[]	[{"url":"https://t.co/6JHIydK9RJ","expanded_url":"https://www.eluniversal.com.mx/mundo/covid-19-reinfeccion-es-de-apenas-065-es-mas-comun-en-mayores-de-65-anos","display_url":"eluniversal.com.mx/mundo/covid-19â€¦","indices":[169,192]}]	Esto explicarÃ­a por que no me he vuelto a contagiar sin usar bozal, ni gel, ni sana distancia, ni nada de nada.. IncreÃ­ble que pidan una vacuna para ese porcentaje. https://t.co/6JHIydK9RJ	1292.0	RT @kofres: Esto explicarÃ­a por que no me he vuelto a contagiar sin usar bozal, ni gel, ni sana distancia, ni nada de nada.. IncreÃ­ble quâ€¦	379.0	True	full
392663	392663	6054e3a58cbd2a00384fae46	2021-03-19 17:47:12	[]	[{"url":"https://t.co/BxlAT3ZyUz","expanded_url":"http://a.msn.com/01/en-us/BB1eLkZ1?ocid=st","display_url":"a.msn.com/01/en-us/BB1eLâ€¦","indices":[62,85]}]		[]	[]			Finland remains world's happiest country â€“ even amid pandemic https://t.co/BxlAT3ZyUz Not surprising..."Of all theâ€¦ https://t.co/7cFeG78aq7	64.0	True	full
392664	392664	6054e3a68cbd2a00384fae54	2021-03-19 17:47:12	[{"text":"SABCNews","indices":[170,179]}]	[{"url":"https://t.co/PsCSUZ8BmJ","expanded_url":"https://www.sabcnews.com/sabcnews/who-boss-says-he-looks-forward-to-work-with-new-tanzanian-president-to-end-covid-19/","display_url":"sabcnews.com/sabcnews/who-bâ€¦","indices":[146,169]}]		[]	[]			Director-General of the World Health Organisation, Tedros Adhanom Ghebreyesus, has congratulated Tanzania on the coâ€¦ https://t.co/ZkbYzPveEk	1868978.0	True	full
392665	392665	6054e3a68cbd2a00384fae6e	2021-03-19 17:47:12	[]	[{"url":"https://t.co/EcT5vje6sm","expanded_url":"https://onlinelibrary.wiley.com/doi/10.1002/ajh.26132?af=R","display_url":"onlinelibrary.wiley.com/doi/10.1002/ajâ€¦","indices":[220,243]}]		[]	[]			Um dado recente considerando esse fenÃ´meno com a vacina da Pfizer tambÃ©m aponta para essa conclusÃ£o. Os fenÃ´menos râ€¦ https://t.co/ypCPGipM0U	39390.0	True	full
392666	392666	6054e3a68cbd2a00384fae70	2021-03-19 17:47:12	[]	[]	Thu Mar 18 23:31:32 +0000 2021	[]	[{"url":"https://t.co/qh0dIDxAi1","expanded_url":"https://academic.oup.com/epirev/article/18/1/64/447194","display_url":"academic.oup.com/epirev/articleâ€¦","indices":[234,257]}]	1/ Lockdown-driven public health interventions have skewed COVID-19 infections in a deadly way, driving the virus away from the young, and towards the old. This distribution looks nothing like other pandemics over the last 100 years. https://t.co/qh0dIDxAi1 https://t.co/XMUxKmDYwu	5052.0	RT @Emily_Burns_V: 1/ Lockdown-driven public health interventions have skewed COVID-19 infections in a deadly way, driving the virus away fâ€¦	222.0	True	full
392667	392667	6054e3a68cbd2a00384fae88	2021-03-19 17:47:12	[]	[]	Fri Mar 19 17:37:16 +0000 2021	[]	[{"url":"https://t.co/alDfBWKVdr","expanded_url":"https://twitter.com/nhsbsa/status/1372962094098841604","display_url":"twitter.com/nhsbsa/status/â€¦","indices":[277,300]}]	What a week for the @nhsbsa Contact Centre team. First to win the European contact centre of the year award on Tuesday and today to win 3 awards at the UK industry awards run by @CCA_Global Thanks to all of our dedicated colleagues who provide great service everyday. ðŸ�† ðŸ�†ðŸ�†ðŸ�† https://t.co/alDfBWKVdr	5118.0	RT @michaelkbrodie: What a week for the @nhsbsa Contact Centre team. First to win the European contact centre of the year award on Tuesdayâ€¦	3896.0	True	full
392668	392668	6054e3a68cbd2a00384fae94	2021-03-19 17:47:12	[]	[{"url":"https://t.co/iPDl3Dmxwa","expanded_url":"https://www.google.com/amp/s/www.meganoticias.cl/amp/nacional/328799-constituyentes-candidatos-distrito-12-servel-noticias-elecciones-chile-2021-servel.html","display_url":"google.com/amp/s/www.megaâ€¦","indices":[257,280]}]		[]	[]			3 primero di con los constituyentes que, yo pensÃ© en un principio son muxos pero por descarte en mi caso no voto poâ€¦ https://t.co/8mum43MHiM	485.0	True	full
392669	392669	6054e3a68cbd2a00384faea6	2021-03-19 17:47:13	[]	[]	Fri Mar 19 17:44:43 +0000 2021	[]	[{"url":"https://t.co/dSRrkJEOD4","expanded_url":"https://agua.org.mx/confinamientos-por-covid-19-mejoraron-la-calidad-del-aire-en-el-84-de-los-paises-revela-informe-cnn/","display_url":"agua.org.mx/confinamientosâ€¦","indices":[161,184]}]	Confinamientos por covid-19 mejoraron la calidad del aire en el 84% de los paÃ­ses y el 65% de las ciudades analizadas, revela informe. ðŸŒŽðŸ�™ï¸� ðŸ”�MÃ¡s informaciÃ³n en: https://t.co/dSRrkJEOD4	23111.0	RT @aguaorgmx: Confinamientos por covid-19 mejoraron la calidad del aire en el 84% de los paÃ­ses y el 65% de las ciudades analizadas, revelâ€¦	12.0	True	full
392670	392670	6054e3a78cbd2a00384faeb8	2021-03-19 17:47:13	[]	[]	Fri Mar 19 08:20:15 +0000 2021	[]	[{"url":"https://t.co/ODYYYuPuSe","expanded_url":"https://youtu.be/M8tSsRMN6CA","display_url":"youtu.be/M8tSsRMN6CA","indices":[255,278]}]	IntervenciÃ³n de Pedro LÃ³pez, Presidente de Ã‰LITE TAXI SEVILLA en el pleno del @Ayto_Sevilla 18/03/2021 InterpelaciÃ³n a @JuanEspadasSVQ sobre su connivencia con Uber, la negativa regulaciÃ³n y control sobre las VTC, el desvÃ­o de la ayudas COVID al Taxi... https://t.co/ODYYYuPuSe	2592.0	RT @EliteTaxiSevil1: IntervenciÃ³n de Pedro LÃ³pez, Presidente de Ã‰LITE TAXI SEVILLA en el pleno del @Ayto_Sevilla 18/03/2021 InterpelaciÃ³nâ€¦	245.0	True	full
392671	392671	6054e3a78cbd2a00384faec6	2021-03-19 17:47:13	[]	[]	Fri Mar 19 14:53:29 +0000 2021	[]	[{"url":"https://t.co/4WpYZlXFKX","expanded_url":"https://www.csis.org/events/africas-global-reset-foreign-relations-post-pandemic-era","display_url":"csis.org/events/africasâ€¦","indices":[234,257]}]	If we want a relationship reset, we need to address longstanding grievances and break with past practices. Please join @afalli, @BogoloKenewendo, @AkunnaCook, Ambassador Yonetani, and me on Tuesday, 23 March at 9 am. Register below: https://t.co/4WpYZlXFKX	11543.0	RT @JDevermont: If we want a relationship reset, we need to address longstanding grievances and break with past practices. Please join @afaâ€¦	141.0	True	full
392672	392672	6054e3a78cbd2a00384faeca	2021-03-19 17:47:13	[]	[]	Fri Mar 19 07:23:00 +0000 2021	[{"text":"StrongerTogether","indices":[187,204]}]	[{"url":"https://t.co/cg6xndems2","expanded_url":"http://reopen.europa.eu","display_url":"reopen.europa.eu","indices":[162,185]}]	The @ECDC_EU has published its weekly map - classifying regions based on the local epidemiological situation. ðŸ”´ðŸŸ ðŸŸ¡ðŸŸ¢âšª See the latest map below and find out more: https://t.co/cg6xndems2 #StrongerTogether https://t.co/RbB2GFd10j	1475732.0	RT @EU_Commission: The @ECDC_EU has published its weekly map - classifying regions based on the local epidemiological situation. ðŸ”´ðŸŸ ðŸŸ¡ðŸŸ¢âšª Seâ€¦	3648.0	True	full
392673	392673	6054e3a78cbd2a00384faed2	2021-03-19 17:47:13	[{"text":"sweepstakes","indices":[125,137]},{"text":"KnightsArmament","indices":[138,154]},{"text":"SR15","indices":[168,173]},{"text":"Vortex","indices":[174,181]},{"text":"winarifle","indices":[196,206]},{"text":"gungiveaway","indices":[207,219]},{"text":"winagun","indices":[220,228]},{"text":"dreamrifle","indices":[229,240]}]	[{"url":"https://t.co/rnFMOLUsko","expanded_url":"https://wn.nr/SNvXDv","display_url":"wn.nr/SNvXDv","indices":[254,277]}]		[]	[]			I just entered to win a Knights Armament SR-15 Rifle w/ Vortex Razor HD Gen III Scope from @ClassicFirearm! Valuedâ€¦ https://t.co/ibLQSpttQR	0.0	True	full
392674	392674	6054e3a78cbd2a00384faef4	2021-03-19 17:47:14	[]	[{"url":"https://t.co/QP7psV2vx8","expanded_url":"https://youtu.be/lrnwHTiBpyQ","display_url":"youtu.be/lrnwHTiBpyQ","indices":[224,247]}]		[]	[]			Sigue en vivo en punto de las 11:00 horas, la transmisiÃ³n de la 15Âª SesiÃ³n PÃºblica de Pleno, en donde se analizarÃ¡nâ€¦ https://t.co/UDH5xERqkv	1506.0	True	full
392675	392675	6054e3a78cbd2a00384faefc	2021-03-19 17:47:14	[]	[]	Fri Mar 19 13:39:32 +0000 2021	[]	[{"url":"https://t.co/1s7LIIDIus","expanded_url":"https://www.gofundme.com/f/p72wbj","display_url":"gofundme.com/f/p72wbj","indices":[123,146]}]	hi if you see this tweet id really appreciate it if you please donated to or shared this tribes pandemic relief fundðŸ‘‡ðŸ�¾ðŸ‘‡ðŸ�¾ðŸ‘‡ðŸ�¾ https://t.co/1s7LIIDIus	4593.0	RT @redsunO21: hi if you see this tweet id really appreciate it if you please donated to or shared this tribes pandemic relief fundðŸ‘‡ðŸ�¾ðŸ‘‡ðŸ�¾ðŸ‘‡ðŸ�¾ hâ€¦	215.0	True	full
392676	392676	6054e3a88cbd2a00384faf0c	2021-03-19 17:47:14	[]	[]	Thu Oct 01 21:08:50 +0000 2020	[]	[{"url":"https://t.co/6P7QcqQLbC","expanded_url":"https://www.irishtimes.com/news/ireland/irish-news/coronavirus-442-new-cases-as-stricter-house-visitor-limits-introduced-nationwide-1.4369413","display_url":"irishtimes.com/news/ireland/iâ€¦","indices":[152,175]}]	The latest 14-day incidence rates of Covid-19 in Lifford-Stranorlar Co Donegal is 602.5 per 100,000, more than seven times the national average of 88.2 https://t.co/6P7QcqQLbC	594412.0	RT @IrishTimes: The latest 14-day incidence rates of Covid-19 in Lifford-Stranorlar Co Donegal is 602.5 per 100,000, more than seven timesâ€¦	131.0	True	full
392677	392677	6054e3a88cbd2a00384faf26	2021-03-19 17:47:14	[]	[]	Fri Mar 19 17:37:09 +0000 2021	[]	[{"url":"https://t.co/zEMU53MmeB","expanded_url":"https://theathletic.com/2460540/2021/03/18/cowboys-free-agent-fits-15-players-who-could-fill-holes-with-an-emphasis-on-defense/","display_url":"theathletic.com/2460540/2021/0â€¦","indices":[257,280]}]	Signings: Dak Prescott, QB Noah Brown, WR Ty Nsekhe, OT Jourdan Lewis, CB C.J. Goodwin, CB Tarell Basham, DE Brent Urban, DT Carlos Watkins, DT Jake McQuaide, LS Departures: Andy Dalton, QB Blake Bell, TE Cam Erving, OT Chidobe Awuzie, CB Joe Thomas, LB https://t.co/zEMU53MmeB	74860.0	RT @jonmachota: Signings: Dak Prescott, QB Noah Brown, WR Ty Nsekhe, OT Jourdan Lewis, CB C.J. Goodwin, CB Tarell Basham, DE Brent Urban,â€¦	366.0	True	full
392678	392678	6054e3a88cbd2a00384faf34	2021-03-19 17:47:14	[]	[{"url":"https://t.co/sqjaeTrU3m","expanded_url":"https://www.nature.com/articles/s41598-021-84092-1","display_url":"nature.com/articles/s4159â€¦","indices":[136,159]}]		[]	[]			@Independent_ie Published in nature earlier this year -"staying at home did not play a dominant role in reducing COâ€¦ https://t.co/3yrQ1mS3Cy	2129.0	True	full
392679	392679	6054e3a88cbd2a00384faf4a	2021-03-19 17:47:14	[]	[]	Fri Mar 19 11:37:50 +0000 2021	[{"text":"Inshallah","indices":[216,226]}]	[{"url":"https://t.co/IQu2p2ht8Q","expanded_url":"https://open.spotify.com/episode/2TmgRexUKQ14a6JZG2AQnv?si=aYxYiQljQy2fGjv5nJwsfA&nd=1","display_url":"open.spotify.com/episode/2TmgReâ€¦","indices":[228,251]}]	HebrÃ³n: Â¿CuÃ¡ntos controles militares hay que cruzar para llegar al cole? Este podcast de @UNRWA_es con Carne Cruda a manos de @ManuTomillo recorre ese camino con Waseem, de 15 aÃ±os. YA DISPONIBLE el 2Âº episodio de #Inshallah: https://t.co/IQu2p2ht8Q https://t.co/jghI0DOxQ5	179426.0	RT @carnecrudaradio: HebrÃ³n: Â¿CuÃ¡ntos controles militares hay que cruzar para llegar al cole? Este podcast de @UNRWA_es con Carne Cruda aâ€¦	8087.0	True	full
392680	392680	6054e3a98cbd2a00384faf7a	2021-03-19 17:47:15	[]	[]	Fri Mar 19 13:34:00 +0000 2021	[]	[{"url":"https://t.co/iCgN9yU0In","expanded_url":"https://goodlawproject.org/update/johnson-misled-parliament/","display_url":"goodlawproject.org/update/johnsonâ€¦","indices":[119,142]}]	BREAKING: Court Order shows â�¦@BorisJohnsonâ�© misled Parliament over Covid contracts - No doubt heâ€™ll be resigning soon https://t.co/iCgN9yU0In	2795.0	RT @tubeway: BREAKING: Court Order shows â�¦@BorisJohnsonâ�© misled Parliament over Covid contracts - No doubt heâ€™ll be resigning soon https:/â€¦	48.0	True	full
392681	392681	6054e3a98cbd2a00384faf88	2021-03-19 17:47:15	[]	[]	Fri Mar 19 09:35:46 +0000 2021	[]	[{"url":"https://t.co/rRMt8kIcFO","expanded_url":"https://www.nytimes.com/interactive/2021/03/19/world/covid-vaccine-inequality.html","display_url":"nytimes.com/interactive/20â€¦","indices":[235,258]}]	been thinking a lot about vaccine inequality lately â€” this piece is the result of working with NYT reporters across more than a dozen countries (and lots of U.S. states!) looking at who is eligible vs. who is actually being vaccinated https://t.co/rRMt8kIcFO	16713.0	RT @atmccann: been thinking a lot about vaccine inequality lately â€” this piece is the result of working with NYT reporters across more thanâ€¦	272.0	True	full
392682	392682	6054e3a98cbd2a00384faf9e	2021-03-19 17:47:15	[]	[]	Fri Mar 19 15:10:59 +0000 2021	[]	[{"url":"https://t.co/oEwporDLDu","expanded_url":"http://dozz.es/rkh2p6","display_url":"dozz.es/rkh2p6","indices":[160,183]}]	Un preso realizÃ³ dentro de la cÃ¡rcel una lujosa fiesta a su hija por motivo de la celebraciÃ³n de sus 15 aÃ±os, la polÃ©mica reuniÃ³n incluyÃ³ hasta mÃºsica en vivo. https://t.co/oEwporDLDu	8932.0	RT @QhuboCali: Un preso realizÃ³ dentro de la cÃ¡rcel una lujosa fiesta a su hija por motivo de la celebraciÃ³n de sus 15 aÃ±os, la polÃ©mica reâ€¦	880.0	True	full
392683	392683	6054e3a98cbd2a00384fafb4	2021-03-19 17:47:16	[]	[]	Fri Mar 19 16:01:01 +0000 2021	[{"text":"COVID19","indices":[65,73]}]	[{"url":"https://t.co/Au1d9tH1H9","expanded_url":"http://bit.ly/3eUEIlB","display_url":"bit.ly/3eUEIlB","indices":[149,172]}]	Statement of the WHO Global Advisory Committee on Vaccine Safety #COVID19 subcommittee on safety signals related to the AstraZeneca COVID-19 vaccine https://t.co/Au1d9tH1H9 https://t.co/gzfv0uwW6U	9157794.0	RT @WHO: Statement of the WHO Global Advisory Committee on Vaccine Safety #COVID19 subcommittee on safety signals related to the AstraZenecâ€¦	80.0	True	full
392684	392684	6054e3a98cbd2a00384fafbe	2021-03-19 17:47:16	[]	[]	Fri Mar 19 14:11:53 +0000 2021	[]	[{"url":"https://t.co/G2zoTg7g95","expanded_url":"https://soundcloud.com/martin-hidalgo-885980072/beatriz-mejia-y-su-presupuesto-para-ser-candidata","display_url":"soundcloud.com/martin-hidalgoâ€¦","indices":[246,269]}]	Beatriz MejÃ­a, mujer frustrada por sus fracasos . PidiÃ³ mÃ¡s de cien mil dÃ³lares con su hijo a sueldo. Se le negÃ³ y terminÃ³ fuera de RenovaciÃ³n Popular. Ahora vierte su veneno contra @rlopezaliaga1 en los medios. en este audio su hijo lo reconoce https://t.co/G2zoTg7g95	9241.0	RT @LucianoRevoredo: Beatriz MejÃ­a, mujer frustrada por sus fracasos . PidiÃ³ mÃ¡s de cien mil dÃ³lares con su hijo a sueldo. Se le negÃ³ y terâ€¦	1146.0	True	full
392685	392685	6054e3a98cbd2a00384fafc2	2021-03-19 17:47:16	[]	[]	Fri Mar 19 07:13:20 +0000 2021	[{"text":"covidlong","indices":[39,49]},{"text":"ApresJ20","indices":[202,211]},{"text":"LongCovid","indices":[212,222]}]	[{"url":"https://t.co/1Rw9HaJgFn","expanded_url":"https://www.ouest-france.fr/sante/virus/coronavirus/covid-long-six-questions-sur-une-maladie-encore-mal-connue-7191639","display_url":"ouest-france.fr/sante/virus/coâ€¦","indices":[225,248]}]	Quel est lâ€™Ã©tat de la recherche sur le #covidlong ? Globalement, elle en est encore Ã dÃ©brouiller le problÃ¨me et sÃ©rier les bonnes questions (quelles causes physiologiques, quels facteurs de risques). #ApresJ20 #LongCovid https://t.co/1Rw9HaJgFn	4636.0	RT @apresj20: Quel est lâ€™Ã©tat de la recherche sur le #covidlong ? Globalement, elle en est encore Ã dÃ©brouiller le problÃ¨me et sÃ©rier les bâ€¦	80.0	True	full
392686	392686	6054e3aa8cbd2a00384fafc4	2021-03-19 17:47:16	[]	[]	Fri Mar 19 14:46:30 +0000 2021	[{"text":"19Mar","indices":[0,6]},{"text":"DresitoInforma","indices":[11,26]},{"text":"daleunparaoalacovid19","indices":[191,213]}]	[{"url":"https://t.co/Lnh0nviQun","expanded_url":"https://www.instagram.com/p/CMmqsvghi-l/?igshid=xrgjibjnk4z3","display_url":"instagram.com/p/CMmqsvghi-l/â€¦","indices":[214,237]}]	#19Mar ðŸ‡»ðŸ‡ªðŸ“¢ #DresitoInforma Â Las variantes brasileÃ±as de COVID19 no distinguen sexo, raza ni religiÃ³n. Usemos la mascarilla correctamente en todo momento.Â Sabemos cÃ³mo hacerlo CuidÃ©monos #daleunparaoalacovid19 https://t.co/Lnh0nviQun	984.0	RT @DRES_AMB: #19Mar ðŸ‡»ðŸ‡ªðŸ“¢ #DresitoInforma Â Las variantes brasileÃ±as de COVID19 no distinguen sexo, raza ni religiÃ³n. Usemos la mascarilla câ€¦	242.0	True	full
392687	392687	6054e3aa8cbd2a00384fafd6	2021-03-19 17:47:16	[{"text":"ROSGAN","indices":[1,8]},{"text":"EstadosUnidos","indices":[20,34]},{"text":"Europa","indices":[45,52]}]	[{"url":"https://t.co/sqBi9kF7iO","expanded_url":"https://bit.ly/2OHBMy8","display_url":"bit.ly/2OHBMy8","indices":[183,206]}]		[]	[]			ðŸ�®#ROSGAN | Tanto en #EstadosUnidosðŸ‡ºðŸ‡¸ como en #EuropaðŸ‡ªðŸ‡º, los gobiernos estÃ¡n decididos a apalancar el crecimiento deâ€¦ https://t.co/DFqfxsBOjr	10501.0	True	full
392688	392688	6054e3aa8cbd2a00384fafdc	2021-03-19 17:47:16	[]	[]	Tue Mar 16 12:24:19 +0000 2021	[{"text":"Listen2Cites","indices":[158,171]},{"text":"CSW65","indices":[175,181]}]	[{"url":"https://t.co/fv9T3z91HS","expanded_url":"https://forms.gle/TZscgUmkTZ9V7E2B9","display_url":"forms.gle/TZscgUmkTZ9V7Eâ€¦","indices":[230,253]}]	ðŸŸ£It is essential to enable local women leadership and decision-making in the pandemic recovery, as well as to establish women participation in public life. #Listen2Cites at #CSW65!âœ¨Take a look at our calendar and register hereðŸ“� https://t.co/fv9T3z91HS https://t.co/eSOIuXAX7Z	5451.0	RT @uclg_women: ðŸŸ£It is essential to enable local women leadership and decision-making in the pandemic recovery, as well as to establish womâ€¦	61.0	True	full
392689	392689	6054e3aa8cbd2a00384fafe4	2021-03-19 17:47:16	[]	[]	Fri Mar 19 10:34:45 +0000 2021	[]	[{"url":"https://t.co/U2FRQ0zdlD","expanded_url":"https://rdcu.be/cgKY5","display_url":"rdcu.be/cgKY5","indices":[260,283]}]	Nuestros resultados son impresionantes. En personas &lt; 70 aÃ±os ingresadas por COVID grave, la mortalidad, si estaban en forma (mÃ¡s de 30 min de ejercicio moderado 5 dÃ­as/semana) fue 1,8%. Si no estaban en forma 13,8%! Hacer ejercicio te puede salvar la vida!https://t.co/U2FRQ0zdlD	11354.0	RT @jvillacastin: Nuestros resultados son impresionantes. En personas &lt; 70 aÃ±os ingresadas por COVID grave, la mortalidad, si estaban en foâ€¦	139.0	True	full
392690	392690	6054e3aa8cbd2a00384faff6	2021-03-19 17:47:16	[]	[]	Fri Mar 19 02:13:35 +0000 2021	[{"text":"Loret","indices":[166,172]}]	[{"url":"https://t.co/eze4zcfF5x","expanded_url":"https://youtu.be/4vW4o9WUYPU","display_url":"youtu.be/4vW4o9WUYPU","indices":[186,209]}]	Las 50 mentiras del gobierno en la pandemia. No se pierdan este video con los tres ejes de la estrategia del gobierno frente al coronavirus: mentir, mentir y mentir. #Loret @latinus_us: https://t.co/eze4zcfF5x https://t.co/flrz3l5h3t	8673890.0	RT @CarlosLoret: Las 50 mentiras del gobierno en la pandemia. No se pierdan este video con los tres ejes de la estrategia del gobierno frenâ€¦	26.0	True	full
392691	392691	6054e3aa8cbd2a00384fb012	2021-03-19 17:47:17	[]	[]	Fri Mar 19 17:39:12 +0000 2021	[{"text":"TigrayGenocide","indices":[237,252]}]	[{"url":"https://t.co/duSp1BMS17","expanded_url":"https://www.aljazeera.com/news/2020/12/12/survivors-recount-horrific-details-of-mai-kadra-massacre","display_url":"aljazeera.com/news/2020/12/1â€¦","indices":[254,277]}]	.@DanielBekele of @EthioHRC issued a misleading report of findings for Mai Kadra massacre contrary to survivors of the massacre. @UN must reverse its decision to work with state-run @EthioHRC with a bad reputation.@FilippoGrandi @UNFPA #TigrayGenocide https://t.co/duSp1BMS17	2.0	RT @GebruWy: .@DanielBekele of @EthioHRC issued a misleading report of findings for Mai Kadra massacre contrary to survivors of the massacrâ€¦	2.0	True	full
392692	392692	6054e3aa8cbd2a00384fb016	2021-03-19 17:47:17	[]	[]	Thu Mar 18 13:00:01 +0000 2021	[{"text":"missing","indices":[66,74]}]	[{"url":"https://t.co/N7gEV8r927","expanded_url":"https://baltimore.cbslocal.com/2021/03/17/baltimore-county-police-searching-for-missing-22-year-old-benedict-umunakwe/","display_url":"baltimore.cbslocal.com/2021/03/17/balâ€¦","indices":[177,200]}]	** IT TAKES TWO SECONDS TO SHARE ** Police continue to look for a #missing 22-year-old Towson University student and football player Benedict Umunakwe. Last seen on March 15. https://t.co/N7gEV8r927	258017.0	RT @wjz: ** IT TAKES TWO SECONDS TO SHARE ** Police continue to look for a #missing 22-year-old Towson University student and football plaâ€¦	2416.0	True	full
392693	392693	6054e3ab8cbd2a00384fb026	2021-03-19 17:47:17	[]	[]	Fri Mar 19 13:05:21 +0000 2021	[{"text":"EscapefromTarkov","indices":[156,173]},{"text":"twitch","indices":[174,181]}]	[{"url":"https://t.co/vUGtG1x8fy","expanded_url":"http://Twitch.tv/DDizzzle","display_url":"Twitch.tv/DDizzzle","indices":[130,153]}]	Oh boy its finally Friday! So that means we play some ESCAPE FROM TARKOV!ðŸ˜‰ Come hang out and watch me embrace my inner KomradeðŸ‘€ https://t.co/vUGtG1x8fy #EscapefromTarkov #twitch	11595.0	RT @DDizzzle: Oh boy its finally Friday! So that means we play some ESCAPE FROM TARKOV!ðŸ˜‰ Come hang out and watch me embrace my inner Komraâ€¦	1592.0	True	full
392694	392694	6054e3ab8cbd2a00384fb04c	2021-03-19 17:47:17	[{"text":"MarchMadness","indices":[81,94]},{"text":"Podcast","indices":[134,142]},{"text":"Discord","indices":[170,178]},{"text":"YouTube","indices":[207,215]},{"text":"LiveBetting","indices":[241,253]},{"text":"SportsBetting","indices":[254,268]}]	[{"url":"https://t.co/Db6Y0In1Fa","expanded_url":"https://apple.co/30uiuya","display_url":"apple.co/30uiuya","indices":[144,167]},{"url":"https://t.co/Z8SB80K0PE","expanded_url":"https://tinyurl.com/4hd9bw3j","display_url":"tinyurl.com/4hd9bw3j","indices":[180,203]},{"url":"https://t.co/LRvuQ7lqKd","expanded_url":"https://tinyurl.com/pnvv4","display_url":"tinyurl.com/pnvv4","indices":[217,240]}]		[]	[]			First Peloton Play Bearded Bettors Podcast &amp; Discord is the place to be for #MarchMadness ðŸ‘‡Donâ€™t miss out, get thâ€¦ https://t.co/ctvr1Qsqt2	549.0	True	full
392695	392695	6054e3ab8cbd2a00384fb052	2021-03-19 17:47:17	[]	[]	Fri Mar 19 15:34:44 +0000 2021	[]	[{"url":"https://t.co/A5gXpWTx9M","expanded_url":"https://www.epochtimes.de/politik/ausland/dramatischer-appell-an-die-who-top-virologe-warnt-vor-massensterben-durch-corona-impfungen-a3473412.html/amp?tweet=1&__twitter_impression=true","display_url":"epochtimes.de/politik/auslanâ€¦","indices":[126,149]}]	Dramatischer Appell von dem Virologen Geert Vanden Bossche an die WHO. Massensterben durch Corona Impfung. SOFORTIGER STOP! https://t.co/A5gXpWTx9M	1713.0	RT @Lovis_Lex: Dramatischer Appell von dem Virologen Geert Vanden Bossche an die WHO. Massensterben durch Corona Impfung. SOFORTIGER STOP!â€¦	323.0	True	full
392696	392696	6054e3ab8cbd2a00384fb060	2021-03-19 17:47:18	[]	[]	Fri Mar 19 13:20:47 +0000 2021	[{"text":"FridayMotivation","indices":[151,168]}]	[{"url":"https://t.co/iu28elUma3","expanded_url":"http://bit.ly/2Y7Cwxk","display_url":"bit.ly/2Y7Cwxk","indices":[95,118]}]	If you need help with your bill, check your eligibility for the Metro COVID-19 Relief program: https://t.co/iu28elUma3 @louisvillemsd @louisvillekygov #FridayMotivation https://t.co/t0y6H2qDG8	5966.0	RT @louisvillewater: If you need help with your bill, check your eligibility for the Metro COVID-19 Relief program: https://t.co/iu28elUma3â€¦	2171.0	True	full
392697	392697	6054e3ab8cbd2a00384fb074	2021-03-19 17:47:18	[]	[{"url":"https://t.co/f26y06t1W4","expanded_url":"https://www.dailywire.com/news/rand-paul-in-heated-exchange-with-fauci","display_url":"dailywire.com/news/rand-paulâ€¦","indices":[123,146]}]		[]	[]			WATCH: â€˜Youâ€™ve Had The Vaccine And Youâ€™re Wearing Two Masks. Isnâ€™t That Theater?â€™ Rand Paul In Heated Exchange Withâ€¦ https://t.co/7v4RLGdOfI	97.0	True	full
392698	392698	6054e3ac8cbd2a00384fb092	2021-03-19 17:47:18	[{"text":"confused","indices":[95,104]}]	[{"url":"https://t.co/neFPJMCasI","expanded_url":"http://POLITICO.eu","display_url":"POLITICO.eu","indices":[106,129]},{"url":"https://t.co/CzE7nJrpkR","expanded_url":"https://www.politico.eu/article/french-health-authority-limits-astrazeneca-vaccine-to-older-than-55/?utm_source=RSS_Feed&utm_medium=RSS&utm_campaign=RSS_Syndication","display_url":"politico.eu/article/frenchâ€¦","indices":[206,229]…		[]	[]			If the French weren't confused before they must be now. Over, under, STOP! What a bloody mess. #confusedâ€¦ https://t.co/WgI4NzkoLF	8.0	True	full
392699	392699	6054e3ac8cbd2a00384fb09e	2021-03-19 17:47:18	[]	[]	Fri Mar 19 17:42:58 +0000 2021	[]	[{"url":"https://t.co/vAXHt6LhW2","expanded_url":"https://www.truehoop.com/p/some-nba-players-feel-covid-effects","display_url":"truehoop.com/p/some-nba-plaâ€¦","indices":[253,276]}]	Two months after COVID-19, Jayson Tatum says he still doesnâ€™t feel normal. Heâ€™s among several NBA players suffering mysterious respiratory issues that have confounded top sports physicians like @DrPhilipSkiba. Full report with new data at @TrueHoop: https://t.co/vAXHt6LhW2	171929.0	RT @tomhaberstroh: Two months after COVID-19, Jayson Tatum says he still doesnâ€™t feel normal. Heâ€™s among several NBA players suffering myâ€¦	201.0	True	full
392700	392700	6054e3ac8cbd2a00384fb0bc	2021-03-19 17:47:19	[]	[]	Fri Mar 19 12:11:42 +0000 2021	[]	[{"url":"https://t.co/nxKwbMYpGb","expanded_url":"https://theramswire.usatoday.com/2021/03/19/rams-nfl-draft-trade-matthew-stafford-third-round/","display_url":"theramswire.usatoday.com/2021/03/19/ramâ€¦","indices":[169,192]}]	Good news: Per the official transaction wire, the Rams traded a 3rd-round comp pick (101 or 103) to the Lions, not their original pick (88) So theyâ€™ll save 13-15 spots https://t.co/nxKwbMYpGb	7100.0	RT @camdasilva: Good news: Per the official transaction wire, the Rams traded a 3rd-round comp pick (101 or 103) to the Lions, not their orâ€¦	1058.0	True	full
392701	392701	6054e3ad8cbd2a00384fb0da	2021-03-19 17:47:19	[]	[]	Fri Mar 19 16:39:51 +0000 2021	[]	[{"url":"https://t.co/gcjQSrh5je","expanded_url":"https://www.aljazeera.com/news/2021/3/19/amid-myanmars-post-coup-crisis-an-armed-rebellion-brews","display_url":"aljazeera.com/news/2021/3/19â€¦","indices":[191,214]}]	Myanmar has long been known for its ethnic divisions. Nothing like a common brutal enemy -- the junta that is stealing their democracy and violently crushing their protests -- to unite them. https://t.co/gcjQSrh5je https://t.co/ZuxFfxPxZf	456059.0	RT @KenRoth: Myanmar has long been known for its ethnic divisions. Nothing like a common brutal enemy -- the junta that is stealing their dâ€¦	4.0	True	full
392702	392702	6054e3ad8cbd2a00384fb0e2	2021-03-19 17:47:19	[]	[]	Fri Mar 19 13:21:00 +0000 2021	[{"text":"Turkey","indices":[42,49]}]	[{"url":"https://t.co/XzvO4SYoeM","expanded_url":"http://amn.st/6006HSmaq","display_url":"amn.st/6006HSmaq","indices":[253,276]}]	The most prominent human rights figure in #Turkey has been arrested, just 2 weeks after Turkey launched its Human Rights Action Plan @ihd_genelmerkez. The arrest of Ã–ztÃ¼rk TÃ¼rkdoÄŸan makes a mockery of that document and he must be released immediately. https://t.co/XzvO4SYoeM ðŸ“¢ https://t.co/7VHccgeZpG	1791384.0	RT @amnesty: The most prominent human rights figure in #Turkey has been arrested, just 2 weeks after Turkey launched its Human Rights Actioâ€¦	37370.0	True	full
392703	392703	6054e3ad8cbd2a00384fb0e4	2021-03-19 17:47:19	[]	[]	Thu Mar 18 03:12:15 +0000 2021	[]	[{"url":"https://t.co/HNdr63TEs1","expanded_url":"http://baublex.com/puzzle","display_url":"baublex.com/puzzle","indices":[183,206]},{"url":"https://t.co/HNdr63TEs1","expanded_url":"http://baublex.com/puzzle","display_url":"baublex.com/puzzle","indices":[222,245]}]	ðŸŽ� A GIFT EVERYONE WILL LOVE ðŸŽ� Each piece of this beautiful puzzle has its own unique shape (animals, plants &amp; flowers) ðŸ˜� All parts are cut from birch plywood ðŸŒ³ Get yours here ðŸ‘‰https://t.co/HNdr63TEs1 Get yours hereðŸ‘‰https://t.co/HNdr63TEs1 https://t.co/BpnYFdmcxd	11051.0	RT @BaubleXStore: ðŸŽ� A GIFT EVERYONE WILL LOVE ðŸŽ� Each piece of this beautiful puzzle has its own unique shape (animals, plants &amp; flowers) ðŸ˜�â€¦	113202.0	True	full
392704	392704	6054e3ad8cbd2a00384fb0e8	2021-03-19 17:47:19	[]	[]	Fri Mar 19 17:46:18 +0000 2021	[{"text":"cruise","indices":[38,45]},{"text":"COVID19","indices":[120,128]}]	[{"url":"https://t.co/Z2ug7zGDhR","expanded_url":"https://thepointsguy.com/news/royal-caribbean-celebrity-north-america-cruise-restart/?utm_source=dlvr.it&utm_medium=twitter","display_url":"thepointsguy.com/news/royal-carâ€¦","indices":[179,202]}]	Per @thepointsguy, @RoyalCaribbean to #cruise out of Nassau &amp; Celebrity out of St. Martin on showing of vaccine for #COVID19 (children under 18 can sail with a negative test) https://t.co/Z2ug7zGDhR Companies obviously won't say whether @CDCgov approved https://t.co/AvqjgmUaIM	12774.0	RT @CruiseLaw: Per @thepointsguy, @RoyalCaribbean to #cruise out of Nassau &amp; Celebrity out of St. Martin on showing of vaccine for #COVID19â€¦	164.0	True	full
392705	392705	6054e3ad8cbd2a00384fb0f0	2021-03-19 17:47:19	[]	[]	Fri Mar 19 10:43:10 +0000 2021	[]	[{"url":"https://t.co/cMET2yu2dH","expanded_url":"https://theconversation.com/pandemic-babies-how-covid-19-has-affected-child-development-155903?utm_source=twitter&utm_medium=bylinetwitterbutton","display_url":"theconversation.com/pandemic-babieâ€¦","indices":[253,276]}]	"One thing we know...is that parental stress and mental health problems pose serious risks to childrenâ€™s later development. Unfortunately, support systems for babies and their families have been profoundly disrupted by the pandemic." By @sunilbhop https://t.co/cMET2yu2dH	1748.0	RT @lensiseethrough: "One thing we know...is that parental stress and mental health problems pose serious risks to childrenâ€™s later developâ€¦	1321.0	True	full
392706	392706	6054e3ad8cbd2a00384fb104	2021-03-19 17:47:19	[]	[]	Fri Mar 19 15:53:49 +0000 2021	[{"text":"Eritrea","indices":[0,8]}]	[{"url":"https://t.co/KogUm7cOKY","expanded_url":"https://shabait.com/2021/03/19/announcement-from-the-ministry-of-health-142/","display_url":"shabait.com/2021/03/19/annâ€¦","indices":[261,284]}]	#Eritrea: Announcement from Ministry of Health *23 patients diagnosed positive for COVID-19 at Q/Centers in Central, N/R/Sea &amp; Gash Barka Regions; *32 patients Fully Recovered; Total = 2865; *No. of Deaths = 7; *Total No. of Confirmed Cases to-date= 3118 https://t.co/KogUm7cOKY	96840.0	RT @hawelti: #Eritrea: Announcement from Ministry of Health *23 patients diagnosed positive for COVID-19 at Q/Centers in Central, N/R/Seaâ€¦	51.0	True	full
392707	392707	6054e3ad8cbd2a00384fb126	2021-03-19 17:47:20	[]	[]	Fri Mar 19 16:14:47 +0000 2021	[]	[{"url":"https://t.co/Bvo3Q1NzcR","expanded_url":"https://www.myanmar-now.org/en/news/junta-arrests-two-more-journalists-in-naypyitaw","display_url":"myanmar-now.org/en/news/junta-â€¦","indices":[188,211]}]	Trying to stop media coverage of its brutality (and the global outrage that ensues), the Myanmar junta arrests two more journalists, including a BBC reporter, in the capital of Naypyitaw. https://t.co/Bvo3Q1NzcR https://t.co/WqzvRAZyj9	456059.0	RT @KenRoth: Trying to stop media coverage of its brutality (and the global outrage that ensues), the Myanmar junta arrests two more journaâ€¦	18.0	True	full
392708	392708	6054e3ae8cbd2a00384fb148	2021-03-19 17:47:20	[]	[]	Fri Mar 19 17:38:17 +0000 2021	[]	[{"url":"https://t.co/0Px802wlj2","expanded_url":"https://twitter.com/DrCiviluOttawa/status/1247889506671316995","display_url":"twitter.com/DrCiviluOttawaâ€¦","indices":[277,300]}]	So the Dean of the Civil Law Section at @uOttawa is unhappy about my beliefs on racism and white supremacy in Quebec's institutions. But can one see a colour pattern, perhaps, in how the Civil Law Section does things which may explain why? â¬‡ï¸� @DrCiviluOttawa @MEveSylvestre https://t.co/0Px802wlj2	9162.0	RT @profamirattaran: So the Dean of the Civil Law Section at @uOttawa is unhappy about my beliefs on racism and white supremacy in Quebec'sâ€¦	163.0	True	full
392709	392709	6054e3ae8cbd2a00384fb15c	2021-03-19 17:47:20	[{"text":"FBI","indices":[0,4]},{"text":"AndrewCuomo","indices":[30,42]},{"text":"USDOJ","indices":[65,71]},{"text":"COVID19","indices":[90,98]},{"text":"nursinghomes","indices":[110,123]},{"text":"NewYork","indices":[127,135]},{"text":"CuomoLiedPeopleDied","indices":[168,188]},{"text":"ImpeachCuomo","indices":[189,202]},{"text":"CoronavirusPandemic","indices":[203,223]}]	[{"url":"https://t.co/eMZfErLctg","expanded_url":"https://www.nytimes.com/2021/03/19/nyregion/cuomo-nursing-homes-covid.html","display_url":"nytimes.com/2021/03/19/nyrâ€¦","indices":[226,249]}]		[]	[]			#FBI agents are investigating #AndrewCuomo to see if he gave the #USDOJ falsified data re #COVID19 deaths iinâ€¦ https://t.co/OXw0J9Hj8r	2116.0	True	full
392710	392710	6054e3ae8cbd2a00384fb15e	2021-03-19 17:47:20	[]	[]	Fri Mar 19 17:00:09 +0000 2021	[{"text":"savenyycamp","indices":[258,270]}]	[{"url":"https://t.co/ZBUyMYNJhz","expanded_url":"https://linktr.ee/Savenyycamp","display_url":"linktr.ee/Savenyycamp","indices":[12,35]}]	@LizKrueger https://t.co/ZBUyMYNJhz HELP we are within HOURS to save this safe haven for the kids of NYC. We are raising funds to carry this mission on, the kids will need it after covid. Share, tweet, donate and angel donors greatly received ðŸ™� @savenyycamp #savenyycamp	14.0	RT @JoanneMoir3: @LizKrueger https://t.co/ZBUyMYNJhz HELP we are within HOURS to save this safe haven for the kids of NYC. We are raising fâ€¦	14.0	True	full
392711	392711	6054e3ae8cbd2a00384fb162	2021-03-19 17:47:20	[]	[]	Fri Mar 19 17:37:00 +0000 2021	[]	[{"url":"https://t.co/B19KBB8vkx","expanded_url":"https://bit.ly/2PcVeCr","display_url":"bit.ly/2PcVeCr","indices":[161,184]}]	Finlandia suspenderÃ¡ durante una semana su programa de vacunaciÃ³n contra COVID-19 con la vacuna de AstraZeneca tras detectar dos casos poco comunes de trombosis https://t.co/B19KBB8vkx	7819131.0	RT @lopezdoriga: Finlandia suspenderÃ¡ durante una semana su programa de vacunaciÃ³n contra COVID-19 con la vacuna de AstraZeneca tras detectâ€¦	160.0	True	full
392712	392712	6054e3ae8cbd2a00384fb16c	2021-03-19 17:47:20	[]	[]	Fri Mar 19 16:50:39 +0000 2021	[{"text":"figurine","indices":[110,119]}]	[{"url":"https://t.co/n23shas6Wo","expanded_url":"https://www.biginjap.com/fr/figurines-pvc/25398-laid-back-camp-nadeshiko-kagamihara-17.html?s=011591910","display_url":"biginjap.com/fr/figurines-pâ€¦","indices":[120,143]}]	Nadeshiko Kagamihara de Yuru Camp, grande de 20 cm, Ã rÃ©server chez Wing pour septembre 2021 Ã ~15 000Â¥Â·~116â‚¬ #figurine https://t.co/n23shas6Wo https://t.co/eY54GYgtVB	13565.0	RT @animint: Nadeshiko Kagamihara de Yuru Camp, grande de 20 cm, Ã rÃ©server chez Wing pour septembre 2021 Ã ~15 000Â¥Â·~116â‚¬ #figurine https:â€¦	156.0	True	full
392713	392713	6054e3ae8cbd2a00384fb176	2021-03-19 17:47:21	[{"text":"EndeDerMaÃŸnahmen","indices":[237,254]}]	[{"url":"https://t.co/xmluNhZND1","expanded_url":"https://youtu.be/Xb9dpuKaDrM","display_url":"youtu.be/Xb9dpuKaDrM","indices":[255,278]}]		[]	[]			@DIgnoranz @Markus_Soeder Dieses Pack verarscht uns von vorn bis hinten und du denkst an Cannabis!!! Die Corona MaÃŸâ€¦ https://t.co/ox3hjr9nBA	804.0	True	full
392714	392714	6054e3ae8cbd2a00384fb186	2021-03-19 17:47:21	[]	[]	Fri Mar 19 17:37:04 +0000 2021	[{"text":"Urgente","indices":[0,8]},{"text":"EnDirecto","indices":[206,216]}]	[{"url":"https://t.co/4okuZvqNkU","expanded_url":"http://bit.ly/3901q89","display_url":"bit.ly/3901q89","indices":[218,241]}]	#Urgente | Geovanny Fuentes pagÃ³ sobornos a polÃ­ticos, oficiales e incluso a @JuanOrlandoH, quien recibiÃ³ â€œmaletines con dinero en efectivoâ€� bajo la promesa de proteger sus cargamentos y no extraditarlo. ðŸ“² #EnDirecto: https://t.co/4okuZvqNkU https://t.co/G9WkIgqab2	1722.0	RT @ExpePublico: #Urgente | Geovanny Fuentes pagÃ³ sobornos a polÃ­ticos, oficiales e incluso a @JuanOrlandoH, quien recibiÃ³ â€œmaletines con dâ€¦	1096.0	True	full
392715	392715	6054e3af8cbd2a00384fb198	2021-03-19 17:47:21	[]	[]	Thu Mar 18 17:13:28 +0000 2021	[{"text":"Automotive","indices":[100,111]},{"text":"AutonomousVehicles","indices":[112,131]},{"text":"BEV","indices":[132,136]},{"text":"EV","indices":[137,140]}]	[{"url":"https://t.co/j8g46OEKql","expanded_url":"http://bit.ly/3eZxsoF","display_url":"bit.ly/3eZxsoF","indices":[76,99]}]	One Year Later: COVIDâ€™s Long-lasting Impact on the Auto Industry | QAD Blog https://t.co/j8g46OEKql #Automotive #AutonomousVehicles #BEV #EV https://t.co/53e5fhk9j5	3273.0	RT @QAD_Community: One Year Later: COVIDâ€™s Long-lasting Impact on the Auto Industry | QAD Blog https://t.co/j8g46OEKql #Automotive #Autonomâ€¦	71.0	True	full
392716	392716	6054e3af8cbd2a00384fb19a	2021-03-19 17:47:21	[]	[]	Fri Mar 19 17:22:18 +0000 2021	[]	[{"url":"https://t.co/ZESOz7abjR","expanded_url":"https://youtu.be/e1E02VO84Kw","display_url":"youtu.be/e1E02VO84Kw","indices":[159,182]}]	Bon ! alors est ce que ce film peut ressusciter le cadavre qu'est le DC Universe ? Notre avis ici ! CRITIQUE - Zack Snyder's Justice League (Spoilers 15:52) https://t.co/ZESOz7abjR via @YouTube https://t.co/I66EwhSgG3	1166054.0	RT @Frederic_Molas: Bon ! alors est ce que ce film peut ressusciter le cadavre qu'est le DC Universe ? Notre avis ici ! CRITIQUE - Zack Sâ€¦	356.0	True	full
392717	392717	6054e3af8cbd2a00384fb19c	2021-03-19 17:47:21	[]	[]	Thu Mar 18 20:26:15 +0000 2021	[]	[{"url":"https://t.co/XciR3lIVzs","expanded_url":"http://gatesnot.es/3bZemwP","display_url":"gatesnot.es/3bZemwP","indices":[118,141]}]	Itâ€™s deeply unfair that the people who contribute the least to climate change will suffer the worst from its effects: https://t.co/XciR3lIVzs https://t.co/Y2do5GhsGx	54156348.0	RT @BillGates: Itâ€™s deeply unfair that the people who contribute the least to climate change will suffer the worst from its effects: https:â€¦	2.0	True	full
392718	392718	6054e3af8cbd2a00384fb1a0	2021-03-19 17:47:21	[]	[]	Fri Mar 19 15:37:35 +0000 2021	[{"text":"VacunasEnNeza","indices":[0,14]},{"text":"Edomex","indices":[128,135]},{"text":"COVID19","indices":[173,181]}]	[{"url":"https://t.co/4U2t8y3SLI","expanded_url":"https://bit.ly/38XTcgK","display_url":"bit.ly/38XTcgK","indices":[204,227]}]	#VacunasEnNeza | Con bancos de plÃ¡stico y papeles en mano es como se encuentran las personas adultas mayores en NezahualcÃ³yotl, #Edomex, esperando a ser vacunadas contra la #COVID19. (ðŸ“¹ @morraproletaria) https://t.co/4U2t8y3SLI https://t.co/6QIYbpsz4A	96716.0	RT @EjeCentral: #VacunasEnNeza | Con bancos de plÃ¡stico y papeles en mano es como se encuentran las personas adultas mayores en NezahualcÃ³yâ€¦	1184.0	True	full
392719	392719	6054e3af8cbd2a00384fb1a4	2021-03-19 17:47:21	[]	[]	Fri Mar 19 09:46:09 +0000 2021	[{"text":"confinement","indices":[256,268]},{"text":"COVID","indices":[269,275]}]	[{"url":"https://t.co/fZXYNJbAW2","expanded_url":"https://www.insee.fr/fr/statistiques/4923977?sommaire=4487854#figure1_radio2","display_url":"insee.fr/fr/statistiqueâ€¦","indices":[219,242]}]	Il n'y a PAS de 3Ã¨me vague ! Depuis le dÃ©but de l'annÃ©e seulement 96 morts/Jour de plus que en 2019 annÃ©e sans Ã©pidÃ©mie sur 2065 morts/J en moyenne soit augmentation/2019 de +4,6% VÃ©rifier les courbes et chiffres ici : https://t.co/fZXYNJbAW2 @GaumontRene #confinement #COVID https://t.co/2P9PYrzrxq	10097.0	RT @PeterbobBaze: Il n'y a PAS de 3Ã¨me vague ! Depuis le dÃ©but de l'annÃ©e seulement 96 morts/Jour de plus que en 2019 annÃ©e sans Ã©pidÃ©mie sâ€¦	265.0	True	full
392720	392720	6054e3af8cbd2a00384fb1b6	2021-03-19 17:47:21	[]	[{"url":"https://t.co/sxX6HRvWlM","expanded_url":"https://france3-regions.francetvinfo.fr/corse/covid19-en-corse-nous-sommes-a-quelques-semaines-d-un-debordement-du-systeme-hospitalier-2007589.html","display_url":"france3-regions.francetvinfo.fr/corse/covid19-â€¦","indices":[105,128]}]		[]	[]			Covid19 en Corse : "nous sommes Ã quelques semaines d'un Ã©ventuel dÃ©bordement du systÃ¨me hospitalier" â†’â€¦ https://t.co/yviRlFOXBl	53889.0	True	full
392721	392721	6054e3af8cbd2a00384fb1d6	2021-03-19 17:47:22	[]	[]	Fri Mar 19 13:15:00 +0000 2021	[{"text":"EnVideo","indices":[0,8]},{"text":"QuÃ­taleLaCoronaAlVirus","indices":[114,137]}]	[{"url":"https://t.co/JJ5D2TIQNM","expanded_url":"https://youtu.be/wXR9QlcD5Og","display_url":"youtu.be/wXR9QlcD5Og","indices":[140,163]}]	#EnVideo ðŸ“¹ | COVID-19 | Venezuela registrÃ³ 627 casos comunitarios, 4 importados y la tasa de recuperaciÃ³n en 94% #QuÃ­taleLaCoronaAlVirus https://t.co/JJ5D2TIQNM	1814923.0	RT @VTVcanal8: #EnVideo ðŸ“¹ | COVID-19 | Venezuela registrÃ³ 627 casos comunitarios, 4 importados y la tasa de recuperaciÃ³n en 94% #QuÃ­taleLaâ€¦	1.0	True	full
392722	392722	6054e3af8cbd2a00384fb1de	2021-03-19 17:47:22	[]	[{"url":"https://t.co/hqGQUyeAJw","expanded_url":"https://www.nytimes.com/2020/12/07/us/politics/trump-pfizer-coronavirus-vaccine.html","display_url":"nytimes.com/2020/12/07/us/â€¦","indices":[62,85]}]		[]	[]			@WadeNFL @autrey_kevin @logantweeting @GiannoCaldwell *Ahem* https://t.co/hqGQUyeAJw Now would be as good a timeâ€¦ https://t.co/Gque7KQyOY	110.0	True	full
392723	392723	6054e3b08cbd2a00384fb1ee	2021-03-19 17:47:22	[]	[]	Fri Mar 19 17:14:42 +0000 2021	[]	[{"url":"https://t.co/l1WfJTYwMK","expanded_url":"https://lockdownsceptics.org/2021/03/19/ons-admits-ignoring-manufacturer-instructions-in-pcr-testing/","display_url":"lockdownsceptics.org/2021/03/19/onsâ€¦","indices":[209,232]}]	The ONS has admitted it has been reporting PCR tests as positive when only a single coronavirus gene is detected, despite this being against the manufacturer instructions that two or more genes must be found. https://t.co/l1WfJTYwMK	154866.0	RT @toadmeister: The ONS has admitted it has been reporting PCR tests as positive when only a single coronavirus gene is detected, despiteâ€¦	540.0	True	full
392724	392724	6054e3b08cbd2a00384fb1f8	2021-03-19 17:47:22	[]	[]	Fri Mar 19 05:17:32 +0000 2021	[]	[{"url":"https://t.co/ZpRdnV2lox","expanded_url":"https://www.washingtonpost.com/politics/trump-chicago-vaccine/2021/03/17/9768694e-875b-11eb-82bc-e58213caa38e_story.html?tid=ss_tw","display_url":"washingtonpost.com/politics/trumpâ€¦","indices":[203,226]}]	At Trumpâ€™s Chicago tower, employees got vaccinated early â€” thanks to a hospital whose COO lives in the building but which is supposed to follow rules and servea minority population, not Trump employees. https://t.co/ZpRdnV2lox	520918.0	RT @JillWineBanks: At Trumpâ€™s Chicago tower, employees got vaccinated early â€” thanks to a hospital whose COO lives in the building but whicâ€¦	505.0	True	full
392725	392725	6054e3b08cbd2a00384fb212	2021-03-19 17:47:22	[]	[]	Fri Mar 19 06:12:31 +0000 2021	[]	[{"url":"https://t.co/qFwe9qodh9","expanded_url":"https://www.gofundme.com/f/homesteadpoifarm-restoring-kalo-abundance?kalo.utm_source=twitter&utm_medium=social&utm_campaign=m_pd+share-sheet","display_url":"gofundme.com/f/homesteadpoiâ€¦","indices":[127,150]}]	WaiÄ�hole Stream overran its banks and is now a new river flooding loâ€™i kalo. Support HomesteadPoiFarm Restoring Kalo Abundance https://t.co/qFwe9qodh9	1855.0	RT @fujikane1: WaiÄ�hole Stream overran its banks and is now a new river flooding loâ€™i kalo. Support HomesteadPoiFarm Restoring Kalo Abundanâ€¦	211.0	True	full
392726	392726	6054e3b08cbd2a00384fb220	2021-03-19 17:47:23	[]	[]	Fri Mar 19 17:46:40 +0000 2021	[]	[{"url":"https://t.co/CrpYSLJyLm","expanded_url":"https://ellibero.cl/lo-mejor-de-la-prensa/seleccion-vespertina/","display_url":"ellibero.cl/lo-mejor-de-laâ€¦","indices":[195,218]}]	[SELECCIÃ“N VESPERTINA] Chile registra la tercera cifra mÃ¡s alta de casos diarios desde el inicio de la pandemia: 6.604 nuevos contagios SelecciÃ³n traÃ­da a ustedes por Moller &amp; PÃ©rez-Cotapos. https://t.co/CrpYSLJyLm	83335.0	RT @elliberocl: [SELECCIÃ“N VESPERTINA] Chile registra la tercera cifra mÃ¡s alta de casos diarios desde el inicio de la pandemia: 6.604 nuevâ€¦	1466.0	True	full
392727	392727	6054e3b08cbd2a00384fb22e	2021-03-19 17:47:23	[]	[]	Fri Mar 19 17:43:07 +0000 2021	[{"text":"WENDY","indices":[130,136]},{"text":"ì›¬ë””","indices":[137,140]},{"text":"ë ˆë“œë²¨ë²³","indices":[141,146]},{"text":"RedVelvet","indices":[147,157]}]	[{"url":"https://t.co/iWIJeI05HX","expanded_url":"https://open.spotify.com/track/0cp40X5n65SX6flh0ZcDPW?si=Wcw6px8wT1qifnuK3kXwkA","display_url":"open.spotify.com/track/0cp40X5nâ€¦","indices":[105,128]}]	210320 Touch Your Heart OST 'What If Love' by WENDY has finally reached 15 Million Streams on SpotifyðŸ¥³ ðŸ”—https://t.co/iWIJeI05HX #WENDY #ì›¬ë”” #ë ˆë“œë²¨ë²³ #RedVelvet @RVsmtown https://t.co/B0ScaDPQsn	14571.0	RT @wendydaily221: 210320 Touch Your Heart OST 'What If Love' by WENDY has finally reached 15 Million Streams on SpotifyðŸ¥³ ðŸ”—https://t.co/iWâ€¦	460.0	True	full
392728	392728	6054e3b08cbd2a00384fb238	2021-03-19 17:47:23	[{"text":"CryptoNews","indices":[0,11]},{"text":"LatokenApp","indices":[167,178]}]	[{"url":"https://t.co/mTVazi2wMx","expanded_url":"https://t.me/latoken_airdrops_bot?start=fqv8v4qj-airdrop_DFN-source_twp79","display_url":"t.me/latoken_airdroâ€¦","indices":[223,246]}]		[]	[]			#CryptoNews: Cryptocurrency exchange LATOKEN registered 100% growth in mobile app downloads in just two months, thaâ€¦ https://t.co/dYEanAXPCz	10.0	True	full
392729	392729	6054e3b08cbd2a00384fb23c	2021-03-19 17:47:23	[]	[]	Thu Mar 18 23:07:20 +0000 2021	[]	[{"url":"https://t.co/C7pCuT5QMv","expanded_url":"https://www.wdrb.com/news/ky-to-open-vaccine-eligibility-to-residents-16-starting-april-12-50-now-eligible-beshear/article_b9482c1a-8829-11eb-bfbe-47a692d5107d.html","display_url":"wdrb.com/news/ky-to-opeâ€¦","indices":[185,208]}]	ðŸ‡ºðŸ‡¸ Seguindo a determinaÃ§Ã£o do presidente Joe Biden, estado do Kentucky informa: A partir de 12 de abril, todos que tiverem 16 anos ou mais estarÃ£o habilitados a receberem uma vacina. https://t.co/C7pCuT5QMv	103848.0	RT @eixopolitico: ðŸ‡ºðŸ‡¸ Seguindo a determinaÃ§Ã£o do presidente Joe Biden, estado do Kentucky informa: A partir de 12 de abril, todos que tiverâ€¦	224.0	True	full
392730	392730	6054e3b18cbd2a00384fb26e	2021-03-19 17:47:23	[]	[]	Fri Mar 19 08:20:00 +0000 2021	[{"text":"SepaQue","indices":[0,8]}]	[{"url":"https://t.co/ZbKjEucHdZ","expanded_url":"https://bit.ly/3cQGRMe","display_url":"bit.ly/3cQGRMe","indices":[235,258]}]	#SepaQue Cuarenta y ocho horas de plazo tiene la cadena de supermercados Excelsior Gama para devolver a sus clientes los montos que a manera de vales les quedaron a a muchos de ellos que cancelaron sus compras con dÃ³lares en efectivo. https://t.co/ZbKjEucHdZ	678237.0	RT @EfectoCocuyo: #SepaQue Cuarenta y ocho horas de plazo tiene la cadena de supermercados Excelsior Gama para devolver a sus clientes losâ€¦	227.0	True	full
392731	392731	6054e3b18cbd2a00384fb280	2021-03-19 17:47:23	[]	[{"url":"https://t.co/sBVmH8pTfF","expanded_url":"https://www.alestiklal.net/ar/view/7844/dep-news-1616003981","display_url":"alestiklal.net/ar/view/7844/dâ€¦","indices":[205,228]}]		[]	[]			Ø¨Ø¹Ø¯ Ø¹Ù‚ÙˆØ¯ Ù…Ù† Ø§Ù„Ø¥Ù‡Ù…Ø§Ù„ ØªØ­Ø§ÙˆÙ„ ÙˆØ§Ø´Ù†Ø·Ù† Ù…ÙˆØ§Ø¬Ù‡Ø© Ø§Ù„Ø´Ø¨ÙƒØ§Øª Ø§Ù„Ø§Ù‚ØªØµØ§Ø¯ÙŠØ© Ø§Ù„Ù…Ù‡Ù…Ø© Ù„Ø¨ÙƒÙŠÙ† Ù�ÙŠ Ù…Ù†Ø·Ù‚Ø© Ø£Ù…ÙŠØ±ÙƒØ§ Ø§Ù„Ù„Ø§ØªÙŠÙ†ÙŠØ© Ù�ÙŠ ÙˆÙ‚Øª ÙŠØ²ÙŠØ¯ ÙˆØ¨Ø§Ø¡â€¦ https://t.co/XiNyc8oOWA	16711.0	True	full
392732	392732	6054e3b18cbd2a00384fb284	2021-03-19 17:47:23	[]	[]	Fri Mar 19 17:10:04 +0000 2021	[]	[{"url":"https://t.co/HiIq2iXCkc","expanded_url":"http://ow.ly/U9Cs50E3vm4","display_url":"ow.ly/U9Cs50E3vm4","indices":[156,179]}]	NMDOH announced that all New Mexicans in phases 1B and 1C of the stateâ€™s COVID-19 vaccine distribution plan are now eligible for vaccine. More info here: https://t.co/HiIq2iXCkc https://t.co/ZOGo6TOPx0	12064.0	RT @NMDOH: NMDOH announced that all New Mexicans in phases 1B and 1C of the stateâ€™s COVID-19 vaccine distribution plan are now eligible forâ€¦	597.0	True	full
392733	392733	6054e3b18cbd2a00384fb286	2021-03-19 17:47:24	[]	[]	Fri Mar 19 17:17:13 +0000 2021	[{"text":"ERC20","indices":[135,141]},{"text":"BEP20","indices":[145,151]}]	[{"url":"https://t.co/6MtBYEVl3Y","expanded_url":"https://medium.com/oraichain/oraichain-mainnet-orai-native-tokens-staking-1d9c00268604","display_url":"medium.com/oraichain/oraiâ€¦","indices":[248,271]}]	ðŸš€@oraichain has introduced its Mainnet Staking and ORAI native tokens $ORAI holders are now able to create an ORAI wallet, swap their #ERC20 or #BEP20 ORAI to native ORAI and delegate on the Oraichain Mainnet validators to earn a 29% est. APR. ðŸ‘‰ https://t.co/6MtBYEVl3Y https://t.co/hixAylPAJC	46838.0	RT @top7ico: ðŸš€@oraichain has introduced its Mainnet Staking and ORAI native tokens $ORAI holders are now able to create an ORAI wallet, swâ€¦	322.0	True	full
392734	392734	6054e3b28cbd2a00384fb2a8	2021-03-19 17:47:24	[]	[{"url":"https://t.co/5K9ZBQz1Rk","expanded_url":"https://www.elblogsalmon.com/sectores/nuevas-comisiones-banco-santander-al-fin-cero-comisiones-ing-bancos-espana-a-bolsillo-sus-clientes","display_url":"elblogsalmon.com/sectores/nuevaâ€¦","indices":[136,159]}]		[]	[]			De las nuevas comisiones de banco Santander al fin del cero comisiones en ING: los bancos en EspaÃ±a a por el bolsilâ€¦ https://t.co/OxNNZ0ZOSg	94.0	True	full
392735	392735	6054e3b28cbd2a00384fb2aa	2021-03-19 17:47:24	[]	[]	Thu Mar 18 18:55:06 +0000 2021	[{"text":"Covid19","indices":[0,8]},{"text":"Bundestagswahl","indices":[170,185]}]	[{"url":"https://t.co/bSFxObEr8o","expanded_url":"http://ow.ly/PA8z50DOCzc","display_url":"ow.ly/PA8z50DOCzc","indices":[254,277]}]	#Covid19 hat der ganzen Welt den Bankrott des Kapitalismus vor Augen gefÃ¼hrt. Alle Bundestagsparteien unterstÃ¼tzen die tÃ¶dliche Profite-vor-Leben-Politik. Wir treten zur #Bundestagswahl an, um der Opposition dagegen eine Stimme und Perspektive zu geben: https://t.co/bSFxObEr8o https://t.co/F5m4KCql2N	1069.0	RT @gleichheit: #Covid19 hat der ganzen Welt den Bankrott des Kapitalismus vor Augen gefÃ¼hrt. Alle Bundestagsparteien unterstÃ¼tzen die tÃ¶dlâ€¦	616.0	True	full
392736	392736	6054e3b28cbd2a00384fb2b0	2021-03-19 17:47:24	[{"text":"OperationBreatheFreshCleanAir","indices":[47,77]},{"text":"EnviroklenzAirPurifiers","indices":[80,104]},{"text":"COVID19","indices":[184,192]},{"text":"COVIDisAirborne","indices":[257,273]}]	[{"url":"https://t.co/CpLgauIzmr","expanded_url":"https://enviroklenzairpurifiers.com/enviroklenz-mobile-air-system-promotion/?ap_id=SOSSTSE","display_url":"enviroklenzairpurifiers.com/enviroklenz-moâ€¦","indices":[107,130]},{"url":"https://t.co/vBN1OIlFVo","expanded_url":"https://youtu.be/xhu0JZez4Dk","display_url":"youtu.be/xhu0JZez4Dk","indices":[133,156]}]		[]	[]			@sntejovennac @viralvideovlogs @mileniotv ðŸ“�ðŸš¨ðŸš¨â¬‡ #OperationBreatheFreshCleanAir ðŸ‘ˆ #EnviroklenzAirPurifiers ðŸ‘ˆâ€¦ https://t.co/ROytXBqffD	1496.0	True	full
392737	392737	6054e3b28cbd2a00384fb2ba	2021-03-19 17:47:24	[]	[]	Fri Mar 19 17:28:11 +0000 2021	[]	[{"url":"https://t.co/OC0pwGfd7T","expanded_url":"https://en.tempo.co/read/1443879/bpom-approves-astrazeneca-vaccine-for-use","display_url":"en.tempo.co/read/1443879/bâ€¦","indices":[0,23]}]	https://t.co/OC0pwGfd7T When U're the bitch of the west, this is what happens, â€œthe vaccine brings greater benefits than risks so we can start using it,â€� SURE, whatever. @semper_vincit @GeromanAT @nawapon10 @peterpobjecky @gpovanman @AKorybko	634.0	RT @roy_lanek: https://t.co/OC0pwGfd7T When U're the bitch of the west, this is what happens, â€œthe vaccine brings greater benefits than risâ€¦	3498.0	True	full
392738	392738	6054e3b28cbd2a00384fb2c4	2021-03-19 17:47:24	[]	[]	Thu Mar 18 22:04:52 +0000 2021	[{"text":"pulpos","indices":[32,39]}]	[{"url":"https://t.co/V3dBOUQBnN","expanded_url":"https://www.ngenespanol.com/animales/los-pulpos-son-capaces-de-sentir-dolor-emocional-como-los-humanos-revela-un-estudio/","display_url":"ngenespanol.com/animales/los-pâ€¦","indices":[158,181]}]	Un nuevo estudio revela que los #pulpos son capaces de sentir angustia, sentimientos de pÃ©rdida y dolor emocional complejo, mÃ¡s allÃ¡ de sus lesiones fÃ­sicas. https://t.co/V3dBOUQBnN	404081.0	RT @RevistaNatGeo: Un nuevo estudio revela que los #pulpos son capaces de sentir angustia, sentimientos de pÃ©rdida y dolor emocional compleâ€¦	354.0	True	full
392739	392739	6054e3b28cbd2a00384fb2d8	2021-03-19 17:47:24	[{"text":"Porsche","indices":[0,8]},{"text":"Corona","indices":[19,26]}]	[{"url":"https://t.co/aDjzdNSZIc","expanded_url":"https://www.automobilwoche.de/article/20210319/NACHRICHTEN/210319917/trotz-corona-krise-porsche-zahlt-bis-zu--euro-praemie","display_url":"automobilwoche.de/article/202103â€¦","indices":[144,167]}]		[]	[]			#Porsche hat trotz #Corona-Krise mit 14,6 Prozent praktisch seine Zielrendite von 15 Prozent erreicht. Davon profiâ€¦ https://t.co/cHaXGrR29L	373.0	True	full
392740	392740	6054e3b28cbd2a00384fb2e2	2021-03-19 17:47:25	[]	[]	Thu Mar 18 13:05:07 +0000 2021	[{"text":"COVID19","indices":[50,58]}]	[{"url":"https://t.co/aDyEyurHt9","expanded_url":"http://wrld.bg/gorh50E1p1e","display_url":"wrld.bg/gorh50E1p1e","indices":[205,228]}]	A mÃ¡s de un aÃ±o del cierre de las escuelas por la #COVID19 en AmÃ©rica Latina y el Caribe, se debe actuar ya para revertir los efectos de esta crisis en niÃ±os, niÃ±as y jÃ³venes, segÃºn nuestro nuevo informe: https://t.co/aDyEyurHt9 https://t.co/KAxAmkFfM1	723287.0	RT @BancoMundialLAC: A mÃ¡s de un aÃ±o del cierre de las escuelas por la #COVID19 en AmÃ©rica Latina y el Caribe, se debe actuar ya para reverâ€¦	1531.0	True	full
392741	392741	6054e3b28cbd2a00384fb2f0	2021-03-19 17:47:25	[]	[]	Fri Mar 19 12:42:06 +0000 2021	[]	[{"url":"https://t.co/BM0r0GDrft","expanded_url":"https://www.youtube.com/watch?v=Y4wLXjxyKH4","display_url":"youtube.com/watch?v=Y4wLXjâ€¦","indices":[196,219]}]	Talking Metadata for Authors on the podcast today, but before we do, here's today Sprint Prompt. As always, 15 minutes to write, then join us at 10 am for our Live chat and to hear what we wrote! https://t.co/BM0r0GDrft https://t.co/BmlVrqVWFG	534.0	RT @ChristIndieWrit: Talking Metadata for Authors on the podcast today, but before we do, here's today Sprint Prompt. As always, 15 minutesâ€¦	159.0	True	full
392742	392742	6054e3b28cbd2a00384fb2f8	2021-03-19 17:47:25	[]	[]	Fri Mar 19 14:28:17 +0000 2021	[{"text":"COVID19","indices":[95,103]}]	[{"url":"https://t.co/O6gK649b0u","expanded_url":"https://observablehq.com/collection/@chicagoreporter/illinois-coronavirus-data","display_url":"observablehq.com/collection/@châ€¦","indices":[240,263]}]	Itâ€™s the 1 year anniversary of the project @asraamustufa, @paulafriedrich and I built to cover #COVID19 in Illinois. Iâ€™d argue it was one of the most compelling projects in local journalism in the past year for its impact, reach, and cost. https://t.co/O6gK649b0u	5741.0	RT @eads: Itâ€™s the 1 year anniversary of the project @asraamustufa, @paulafriedrich and I built to cover #COVID19 in Illinois. Iâ€™d argue itâ€¦	17893.0	True	full
392743	392743	6054e3b38cbd2a00384fb300	2021-03-19 17:47:25	[]	[{"url":"https://t.co/NDvJXwGtQM","expanded_url":"http://metanet.id","display_url":"metanet.id","indices":[68,91]},{"url":"https://t.co/NDvJXwGtQM","expanded_url":"http://metanet.id","display_url":"metanet.id","indices":[175,198]}]		[]	[]			@andrewpyu I've just sent you a token, you didn't need to verify on https://t.co/NDvJXwGtQM (only needed if you becâ€¦ https://t.co/bu7rdmkTM1	1945.0	True	full
392744	392744	6054e3b38cbd2a00384fb336	2021-03-19 17:47:25	[{"text":"LongCovid","indices":[15,25]},{"text":"CountLongCovid","indices":[65,80]}]	[{"url":"https://t.co/bJQa0I1mrl","expanded_url":"https://www.youtube.com/watch?v=48xrfPY_Rcg","display_url":"youtube.com/watch?v=48xrfPâ€¦","indices":[115,138]}]		[]	[]			We need to see #LongCovid numbers on the coronavirus dashboard. #CountLongCovid Full @LivedHealth interview here:â€¦ https://t.co/7R3sUoEBUm	49257.0	True	full
392745	392745	6054e3b38cbd2a00384fb346	2021-03-19 17:47:26	[]	[]	Fri Mar 19 14:45:47 +0000 2021	[]	[{"url":"https://t.co/Xi9M8JVKVv","expanded_url":"https://committees.parliament.uk/oralevidence/1897/pdf/","display_url":"committees.parliament.uk/oralevidence/1â€¦","indices":[64,87]}]	We've published the transcript of our session on mental health: https://t.co/Xi9M8JVKVv We questioned a panel of experts @YoungMindsUK @Place2Be @DrAlexGeorge @RcpsychCAP We covered topics such as Covid-19, returning to school, social media, and the support available.	43823.0	RT @CommonsEd: We've published the transcript of our session on mental health: https://t.co/Xi9M8JVKVv We questioned a panel of experts @Yoâ€¦	5203.0	True	full
392746	392746	6054e3b48cbd2a00384fb354	2021-03-19 17:47:26	[]	[]	Fri Mar 19 12:03:11 +0000 2021	[{"text":"COVID19","indices":[27,35]}]	[{"url":"https://t.co/0BNSLR6wBU","expanded_url":"https://www.bbc.com/portuguese/brasil-56407803.amp","display_url":"bbc.com/portuguese/braâ€¦","indices":[183,206]}]	8 em cada 10 pacientes com #COVID19 intubados morreram em 2020 no Brasil. Muita gente acha q hospital basta p/ salvar vidas. O q de fato salva Ã© barrar a transmissÃ£o do vÃ­rus. Leiam. https://t.co/0BNSLR6wBU	55297.0	RT @marivarella: 8 em cada 10 pacientes com #COVID19 intubados morreram em 2020 no Brasil. Muita gente acha q hospital basta p/ salvar vidaâ€¦	260.0	True	full
392747	392747	6054e3b48cbd2a00384fb372	2021-03-19 17:47:26	[]	[]	Thu Mar 18 14:37:59 +0000 2021	[]	[{"url":"https://t.co/4LHbMq6Qud","expanded_url":"https://www.francesoir.fr/societe-sante/vaccination-le-professeur-holme-declare-avoir-trouve-la-cause-sur-les-effets","display_url":"francesoir.fr/societe-sante/â€¦","indices":[223,246]}]	ðŸ‡³ðŸ‡´ðŸ’¥Câ€™est la premiÃ¨re explication mÃ©dicale autre que la rÃ©ponse obtenue Ã maintes reprises des autoritÃ©s, qui affirmaient quâ€™il nâ€™y avait pas de lien de causalitÃ© dÃ©montrÃ© entre la vaccination et les effets secondaires. â¬‡ï¸� https://t.co/4LHbMq6Qud	57789.0	RT @france_soir: ðŸ‡³ðŸ‡´ðŸ’¥Câ€™est la premiÃ¨re explication mÃ©dicale autre que la rÃ©ponse obtenue Ã maintes reprises des autoritÃ©s, qui affirmaient qâ€¦	2.0	True	full
392748	392748	6054e3b48cbd2a00384fb378	2021-03-19 17:47:26	[]	[]	Fri Mar 19 17:13:52 +0000 2021	[]	[{"url":"https://t.co/SPkGgoCeGd","expanded_url":"https://www.cbc.ca/news/canada/hamilton/pandemic-safety-measures-children-teen-health-impact-1.5953326","display_url":"cbc.ca/news/canada/haâ€¦","indices":[160,183]}]	Lockdowns, school closures, and panic porn kill kids. OPEN ALL SCHOOLS NOW. Not in April. Not in September. NOW. Not elementary schools. ALL SCHOOLS. NOW. https://t.co/SPkGgoCeGd	229651.0	RT @AlexBerenson: Lockdowns, school closures, and panic porn kill kids. OPEN ALL SCHOOLS NOW. Not in April. Not in September. NOW. Not eâ€¦	73.0	True	full
392749	392749	6054e3b48cbd2a00384fb380	2021-03-19 17:47:26	[]	[]	Fri Mar 19 03:35:42 +0000 2021	[]	[{"url":"https://t.co/L71rt45C9J","expanded_url":"https://www.thedailybeast.com/georgia-sheriff-spokesman-jay-baker-posted-racist-covid-shirts-on-facebook?ref=home","display_url":"thedailybeast.com/georgia-sherifâ€¦","indices":[243,266]}]	@thedailybeast Thatâ€™s not enough. As @SenDuckworth called earlier, the @CherokeeSO should remove Officer Jay Baker from the force due to his stated racism, as you reported yesterday. Public service is incompatible with racism &amp; bigotry. https://t.co/L71rt45C9J	799.0	RT @JoeWaczewski: @thedailybeast Thatâ€™s not enough. As @SenDuckworth called earlier, the @CherokeeSO should remove Officer Jay Baker fromâ€¦	1607.0	True	full
392750	392750	6054e3b48cbd2a00384fb3a0	2021-03-19 17:47:27	[]	[]	Fri Mar 19 16:22:03 +0000 2021	[]	[{"url":"https://t.co/saKZncqdG8","expanded_url":"https://abcn.ws/2P8Cl3E","display_url":"abcn.ws/2P8Cl3E","indices":[240,263]}]	Majority Leader Schumer: " We can describe what we're doing in two words, vaccine supercharge... there are going to be many more vaccines, many more sites, many more workers to administer the vaccine as result of the legislation we passed. https://t.co/saKZncqdG8 https://t.co/zVN7EtnIRb	988493.0	RT @ABCPolitics: Majority Leader Schumer: " We can describe what we're doing in two words, vaccine supercharge... there are going to be manâ€¦	1189.0	True	full
392751	392751	6054e3b48cbd2a00384fb3aa	2021-03-19 17:47:27	[]	[]	Fri Mar 19 17:36:23 +0000 2021	[{"text":"AFP","indices":[109,113]}]	[{"url":"https://t.co/JEoCumsV2y","expanded_url":"https://twitter.com/CESTIDAKAR/status/1372199142919913476","display_url":"twitter.com/CESTIDAKAR/staâ€¦","indices":[258,281]}]	Cela fait plaisir de voir les Ã©tudiants de @CESTIDAKAR aussi intÃ©ressÃ©s Ã apprendre le mÃ©tier d'agencier Ã l'#AFP. Merci @AFD_France pour avoir rendu possible ce partage d'expÃ©rience, et @PhilBruAFP pour ses qualitÃ©s de pÃ©dagogue ðŸ‘�ðŸ‘�. On continue le boulot ! https://t.co/JEoCumsV2y	3233.0	RT @borisbachorz: Cela fait plaisir de voir les Ã©tudiants de @CESTIDAKAR aussi intÃ©ressÃ©s Ã apprendre le mÃ©tier d'agencier Ã l'#AFP. Merciâ€¦	6276.0	True	full
392752	392752	6054e3b58cbd2a00384fb3b8	2021-03-19 17:47:27	[]	[]	Fri Mar 19 14:09:02 +0000 2021	[]	[{"url":"https://t.co/aDlG7OiZLf","expanded_url":"https://twitter.com/MarkLevineNYC/status/1372895486185775107","display_url":"twitter.com/MarkLevineNYC/â€¦","indices":[180,203]}]	Cuomo kept opening things up more and more to "distract" from the sexual harassment allegations and now look. Tell me more about how he's been a great leader during this pandemic. https://t.co/aDlG7OiZLf	62714.0	RT @MattBinder: Cuomo kept opening things up more and more to "distract" from the sexual harassment allegations and now look. Tell me moreâ€¦	46.0	True	full
392753	392753	6054e3b58cbd2a00384fb3d0	2021-03-19 17:47:27	[]	[]	Fri Mar 19 17:39:43 +0000 2021	[]	[{"url":"https://t.co/6i7ID6Be72","expanded_url":"http://bit.ly/2uQzKwL","display_url":"bit.ly/2uQzKwL","indices":[102,125]}]	Expertos alertan sobre un tercer pico de contagios por COVID-19 en Colombia despuÃ©s de Semana Santa - https://t.co/6i7ID6Be72 https://t.co/5SJXTGQUut	9024284.0	RT @NoticiasCaracol: Expertos alertan sobre un tercer pico de contagios por COVID-19 en Colombia despuÃ©s de Semana Santa - https://t.co/6i7â€¦	768.0	True	full
392754	392754	6054e3b58cbd2a00384fb3d4	2021-03-19 17:47:27	[]	[]	Fri Mar 19 16:00:04 +0000 2021	[{"text":"BinanceSmartChain","indices":[230,248]},{"text":"BSC","indices":[249,253]},{"text":"BSCGem","indices":[254,261]},{"text":"bitcoin","indices":[262,270]},{"text":"airdrop","indices":[271,279]}]	[{"url":"https://t.co/QQjJuNbEBq","expanded_url":"https://t.me/offytoken","display_url":"t.me/offytoken","indices":[141,164]},{"url":"https://t.co/NMlU0tdWLm","expanded_url":"https://t.me/offychat","display_url":"t.me/offychat","indices":[169,192]},{"url":"https://t.co/iA5e0P62Cs","expanded_url":"https://forms.gle/F3iEdzr3m1QJBrQSA","display_url":"forms.gle/F3iEdzr3m1QJBrâ€¦","indices":[206,229]}]	Last ever airdrop! Only 50 Winners 10,000 $offy up for grabs its our crazy airdrop with 10% of the supply up for grabs! Join our Telegrams: https://t.co/QQjJuNbEBq and https://t.co/NMlU0tdWLm and fill out https://t.co/iA5e0P62Cs #BinanceSmartChain #BSC #BSCGem #bitcoin #airdrop https://t.co/TAh9AzjPLH	838.0	RT @UkOffy: Last ever airdrop! Only 50 Winners 10,000 $offy up for grabs its our crazy airdrop with 10% of the supply up for grabs! Join oâ€¦	60.0	True	full
392755	392755	6054e3b58cbd2a00384fb3e8	2021-03-19 17:47:27	[]	[]	Fri Mar 19 10:39:46 +0000 2021	[{"text":"Bitcoin","indices":[0,8]},{"text":"crypto","indices":[45,52]}]	[{"url":"https://t.co/bbbF5rUDvB","expanded_url":"https://cryptome.wikileaks.org/2012/12/assange-crypto-arms.htm","display_url":"cryptome.wikileaks.org/2012/12/assangâ€¦","indices":[140,163]}]	#Bitcoin is in the news again. To understand #crypto beyond the news bulletins and charts, one needs to understand its cypherpunk origins: https://t.co/bbbF5rUDvB https://t.co/wlY9KgNNG7	43638.0	RT @StellaMoris1: #Bitcoin is in the news again. To understand #crypto beyond the news bulletins and charts, one needs to understand its cyâ€¦	685.0	True	full
392756	392756	6054e3b58cbd2a00384fb3fc	2021-03-19 17:47:28	[]	[]	Thu Mar 18 20:59:36 +0000 2021	[{"text":"hamiltonmusical","indices":[111,127]},{"text":"vaccine","indices":[156,164]}]	[{"url":"https://t.co/1B6Lyq1qLq","expanded_url":"https://www.youtube.com/watch?v=24BLXcRx-fY","display_url":"youtube.com/watch?v=24BLXcâ€¦","indices":[166,189]}]	Still hesitant to get the vaccine? Maybe a little song will change your mind ðŸŽ¶ even if Iâ€™m not quite ready for #hamiltonmusical â€¦. @DaveedDiggs @Lin_Manuel #vaccine https://t.co/1B6Lyq1qLq	2569386.0	RT @drsanjaygupta: Still hesitant to get the vaccine? Maybe a little song will change your mind ðŸŽ¶ even if Iâ€™m not quite ready for #hamiltonâ€¦	878.0	True	full
392757	392757	6054e3b58cbd2a00384fb408	2021-03-19 17:47:28	[]	[]	Fri Mar 19 13:59:58 +0000 2021	[]	[{"url":"https://t.co/RPq9Vqs10g","expanded_url":"https://www.tes.com/magazine/article/covid-theres-been-no-switch-school-leaders","display_url":"tes.com/magazine/articâ€¦","indices":[256,279]}]	"Iâ€™ve accepted the fact Iâ€™ve not made anybody happy over the past 12 months. Whatever decision I had to take, somebody was going to disagree. And it has been traumatic." Outstandingly honest piece from @vicgoddard in our special issue of @tes this week https://t.co/RPq9Vqs10g	9896.0	RT @jon_severs: "Iâ€™ve accepted the fact Iâ€™ve not made anybody happy over the past 12 months. Whatever decision I had to take, somebody wasâ€¦	12181.0	True	full
392758	392758	6054e3b68cbd2a00384fb424	2021-03-19 17:47:28	[]	[]	Fri Feb 26 19:24:09 +0000 2021	[{"text":"StopAsianHate","indices":[228,242]}]	[{"url":"https://t.co/5laanPI59c","expanded_url":"https://podcasts.apple.com/us/podcast/the-debrief-with-major-garrett/id1505853304?i=1000510271877","display_url":"podcasts.apple.com/us/podcast/theâ€¦","indices":[247,270]}]	"This White man... just blamed the entire COVID-19 pandemic on me, just based on the only part of my body he could see, which was my eyes." @MajorCBS reports on the influx of hate crimes against Asian-Americans across the U.S. #StopAsianHate ðŸ‘‚: https://t.co/5laanPI59c	1056.0	RT @TheDebriefCBS: "This White man... just blamed the entire COVID-19 pandemic on me, just based on the only part of my body he could see,â€¦	77.0	True	full
392759	392759	6054e3b68cbd2a00384fb426	2021-03-19 17:47:28	[]	[]	Fri Mar 19 10:13:56 +0000 2021	[{"text":"COVID19","indices":[33,41]}]	[{"url":"https://t.co/eTERWBhMDl","expanded_url":"https://www.thelancet.com/action/showPdf?pii=S1473-3099%2821%2900143-2","display_url":"thelancet.com/action/showPdfâ€¦","indices":[255,278]}]	Vaccination alone cannot contain #COVID19 if immediately relaxing all other mitigations, says study. Only *gradual release* of control measures + high vaccine uptake + high efficacy vaccine can together to minimize future waves. ðŸ“�DO NOT RELAX TOO FAST! https://t.co/eTERWBhMDl https://t.co/nD88S029ss	450778.0	RT @DrEricDing: Vaccination alone cannot contain #COVID19 if immediately relaxing all other mitigations, says study. Only *gradual releaseâ€¦	20.0	True	full
392760	392760	6054e3b68cbd2a00384fb428	2021-03-19 17:47:28	[]	[]	Fri Mar 19 14:40:57 +0000 2021	[]	[{"url":"https://t.co/yWvblSpec9","expanded_url":"https://www.snp.org/join/member/","display_url":"snp.org/join/member/","indices":[269,292]}]	Its pretty clear that smears, lies &amp; hypocrisy of the Tories &amp; its acolytes are doing wonders for our party as branches see renewed vigour through increased membership.Time to join in building a fairer, greener, socially just &amp; Independent Scotland @thesnp https://t.co/yWvblSpec9	19413.0	RT @ChrisLawSNP: Its pretty clear that smears, lies &amp; hypocrisy of the Tories &amp; its acolytes are doing wonders for our party as branches seâ€¦	625.0	True	full
392761	392761	6054e3b68cbd2a00384fb438	2021-03-19 17:47:28	[{"text":"insurance","indices":[9,19]},{"text":"EYCanada","indices":[204,213]},{"text":"FinancialServices","indices":[214,232]},{"text":"COVID19","indices":[233,241]}]	[{"url":"https://t.co/y1c37llFUX","expanded_url":"http://ow.ly/RCU6102BTYi","display_url":"ow.ly/RCU6102BTYi","indices":[179,202]}]		[]	[]			Canadian #insurance customer behaviors and priorities are evolving as a result of the pandemic. How can insurers adâ€¦ https://t.co/zYzI4GObGM	34.0	True	full
392762	392762	6054e3b68cbd2a00384fb442	2021-03-19 17:47:28	[]	[{"url":"https://t.co/TdvQHdgD5c","expanded_url":"http://bit.ly/39iNoxp","display_url":"bit.ly/39iNoxp","indices":[134,157]}]		[]	[]			Al Whatsapp se le chingÃ³ la rodilla, pero para sus pedidos no es necesario llamar o escribir, pueden hacerlo desdeâ€¦ https://t.co/nLzJoE8yNT	4061.0	True	full
392763	392763	6054e3b68cbd2a00384fb44e	2021-03-19 17:47:28	[]	[{"url":"https://t.co/MA17hHmOc9","expanded_url":"https://bit.ly/3rmjG2v","display_url":"bit.ly/3rmjG2v","indices":[236,259]}]		[]	[]			A revista digital FÃ³rum Brasil DH publicou o artigo de Maria Adriana. Construir conhecimento em plena pandemia pareâ€¦ https://t.co/0nv5kdOZTa	67.0	True	full
392764	392764	6054e3b68cbd2a00384fb450	2021-03-19 17:47:28	[]	[]	Fri Mar 19 15:38:00 +0000 2021	[]	[{"url":"https://t.co/TKppvsQxE4","expanded_url":"http://bit.ly/2P41ht8","display_url":"bit.ly/2P41ht8","indices":[112,135]}]	Piden enviar a juicio a Eric Torales, el joven de 26 aÃ±os que contagiÃ³ coronavirus en una fiesta de 15 en MorÃ³n https://t.co/TKppvsQxE4 https://t.co/V4jlwUvA54	2823423.0	RT @C5N: Piden enviar a juicio a Eric Torales, el joven de 26 aÃ±os que contagiÃ³ coronavirus en una fiesta de 15 en MorÃ³n https://t.co/TKppvâ€¦	798.0	True	full
392765	392765	6054e3b68cbd2a00384fb456	2021-03-19 17:47:29	[]	[{"url":"https://t.co/BWEiUTvfM6","expanded_url":"https://mobile.twitter.com/Legendary/status/1248402077933395968","display_url":"mobile.twitter.com/Legendary/statâ€¦","indices":[39,62]}]		[]	[]			@TSlagel999 @vinctira @KaijuNewsOutlet https://t.co/BWEiUTvfM6 Sorry but then so would the MUTO given they are herâ€¦ https://t.co/A6b78PBjng	10.0	True	full
392766	392766	6054e3b68cbd2a00384fb45e	2021-03-19 17:47:29	[]	[{"url":"https://t.co/XzC43LgICT","expanded_url":"https://rctaxconsulting.com/2021/03/15/cambios-en-la-zafra-tributaria/","display_url":"rctaxconsulting.com/2021/03/15/camâ€¦","indices":[252,275]}]		[]	[]			Mediante resoluciÃ³n N.201-1754 de 9/3/2021, publicada en GO 29239 de 12/3/2021, la @DGIpma, extiende el plazo paraâ€¦ https://t.co/tAQEAW4qd1	49.0	True	full
392767	392767	6054e3b68cbd2a00384fb460	2021-03-19 17:47:29	[]	[]	Tue Mar 02 04:55:15 +0000 2021	[]	[{"url":"https://t.co/wvP14IK3T3","expanded_url":"http://purei.co/E3398","display_url":"purei.co/E3398","indices":[111,134]}]	ðŸ‘� Soothing, natural clay-based mask helps heal blemishes, prevent breakouts, and keep skin shine-free Get it ðŸ›’ https://t.co/wvP14IK3T3 https://t.co/Tl5xm7K3yM	1388.0	RT @purei23: ðŸ‘� Soothing, natural clay-based mask helps heal blemishes, prevent breakouts, and keep skin shine-free Get it ðŸ›’ https://t.co/wvâ€¦	60.0	True	full
392768	392768	6054e3b78cbd2a00384fb476	2021-03-19 17:47:29	[]	[{"url":"https://t.co/X3EH34XVW0","expanded_url":"http://realidky.com","display_url":"realidky.com","indices":[235,258]}]		[]	[]			Thanks, @DonateLife_KY! Starting Oct. 1, 2021, standard driver licenses will NOT be accepted by @TSA for domestic aâ€¦ https://t.co/p0MkKPW5R1	314.0	True	full
392769	392769	6054e3b78cbd2a00384fb482	2021-03-19 17:47:29	[]	[]	Fri Mar 19 10:00:02 +0000 2021	[{"text":"muscleworhsip","indices":[119,133]},{"text":"hotpecs","indices":[134,142]},{"text":"MassageFullBody","indices":[143,159]}]	[{"url":"https://t.co/Zss2z66YMt","expanded_url":"https://onlyfans.com/hotpecs","display_url":"onlyfans.com/hotpecs","indices":[94,117]}]	Oiled pecs massage ðŸ˜�ðŸ˜� See the full clip, below! Subscribe for 15% off! $15.27 for 3 months! https://t.co/Zss2z66YMt #muscleworhsip #hotpecs #MassageFullBody https://t.co/XB3P2jOG1B	108038.0	RT @hotpecs_: Oiled pecs massage ðŸ˜�ðŸ˜� See the full clip, below! Subscribe for 15% off! $15.27 for 3 months! https://t.co/Zss2z66YMt #musclâ€¦	280.0	True	full
392770	392770	6054e3b78cbd2a00384fb48a	2021-03-19 17:47:29	[]	[]	Fri Mar 19 17:34:51 +0000 2021	[]	[{"url":"https://t.co/e0NzCC0NUK","expanded_url":"https://www.msnbc.com/craig-melvin/watch/-his-death-will-not-be-in-vain-baton-rouge-nurse-on-helping-others-get-vaccinated-after-losing-husband-to-covid-19-108820037530","display_url":"msnbc.com/craig-melvin/wâ€¦","indices":[164,187]}]	This Baton Rouge nurse is literally going door to door to make sure her neighbors are getting vaccinated. Covid took her husband. Her mission is deeply personal. https://t.co/e0NzCC0NUK	137169.0	RT @craigmelvin: This Baton Rouge nurse is literally going door to door to make sure her neighbors are getting vaccinated. Covid took her hâ€¦	239.0	True	full
392771	392771	6054e3b78cbd2a00384fb492	2021-03-19 17:47:29	[]	[]	Fri Mar 19 17:45:09 +0000 2021	[]	[{"url":"https://t.co/7XfP1sSOmb","expanded_url":"https://twitter.com/catalinaoliv123/status/1372705272590970888","display_url":"twitter.com/catalinaoliv12â€¦","indices":[131,154]}]	La peor pandemia no es el virus... Es la gente! Es triste saber que muchas personas no han aprendido nada positivo de todo esto... https://t.co/7XfP1sSOmb	534.0	RT @latiabrishith: La peor pandemia no es el virus... Es la gente! Es triste saber que muchas personas no han aprendido nada positivo de toâ€¦	1973.0	True	full
392772	392772	6054e3b78cbd2a00384fb4b4	2021-03-19 17:47:30	[]	[]	Fri Mar 19 15:01:53 +0000 2021	[]	[{"url":"https://t.co/ACX9jwA8Nn","expanded_url":"https://terrabrasilnoticias.com/2021/03/eex-vice-governador-do-rn-acusa-governo-fatima-de-nao-utilizar-recursos-destinados-ao-combate-da-pandemia/","display_url":"terrabrasilnoticias.com/2021/03/eex-viâ€¦","indices":[210,233]}]	Guardando para gastar na urante a campanha do CarniÃ§a. BOMBA: FÃ�BIO DANTAS ACESSA CONTAS DO RN E DESCOBRE QUE GOVERNO FÃ�TIMA ESTÃ� COM COFRES CHEIOS E NÃƒO UTILIZOU RECURSOS PARA COMBATER A PANDEMIA; VEJA VÃ�DEO https://t.co/ACX9jwA8Nn via @TerraBrasilnot	17523.0	RT @Jambock67: Guardando para gastar na urante a campanha do CarniÃ§a. BOMBA: FÃ�BIO DANTAS ACESSA CONTAS DO RN E DESCOBRE QUE GOVERNO FÃ�TIMâ€¦	2088.0	True	full
392773	392773	6054e3b78cbd2a00384fb4bc	2021-03-19 17:47:30	[]	[]	Wed Mar 17 17:11:22 +0000 2021	[]	[{"url":"https://t.co/quJ8urFUm3","expanded_url":"https://dgkad.my/laptop-Dell-i5-refurb","display_url":"dgkad.my/laptop-Dell-i5â€¦","indices":[246,269]}]	Hi guys. I'm helping out my mother-in-law. She's been operating her computer &amp; electronic store ever since 17 years ago. This pandemic has hit her business hard. So, I'm helping her promote this; Ada ke yg masih mencari REFURBISHED LAPTOP? https://t.co/quJ8urFUm3 https://t.co/Euyltezzan	418.0	RT @tg_adzim: Hi guys. I'm helping out my mother-in-law. She's been operating her computer &amp; electronic store ever since 17 years ago. Thisâ€¦	345.0	True	full
392774	392774	6054e3b88cbd2a00384fb4d0	2021-03-19 17:47:30	[]	[]	Fri Mar 19 15:31:56 +0000 2021	[]	[{"url":"https://t.co/r9HhqKl6c5","expanded_url":"https://www.cnbc.com/2021/03/19/congressional-fundraisers-lobby-companies-that-suspended-donations-after-capitol-riot-.html","display_url":"cnbc.com/2021/03/19/conâ€¦","indices":[190,213]}]	UPDATE: @Dell says it WILL NOT REVISIT its decision to cut off funding to the 147 Republicans who objected to the electoral college results, despite pressure from Congressional fundraisers https://t.co/r9HhqKl6c5 https://t.co/pBAD9pQLgu	486811.0	RT @JuddLegum: UPDATE: @Dell says it WILL NOT REVISIT its decision to cut off funding to the 147 Republicans who objected to the electoralâ€¦	82.0	True	full
392775	392775	6054e3b88cbd2a00384fb4dc	2021-03-19 17:47:30	[]	[]	Mon Mar 15 16:13:03 +0000 2021	[]	[{"url":"https://t.co/fS5dDdqJLS","expanded_url":"https://www.gofundme.com/f/kidney-transplant-for-ope?utm_source=whatsapp-visit&utm_medium=chat&utm_campaign=p_cp+share-sheet","display_url":"gofundme.com/f/kidney-transâ€¦","indices":[204,227]}]	Hey guys, a friend of mine needs a kidney transplant following a rough bout of Covid-19. His family has set up a gofundme to help with medical fees. Please share, RT and donate as you can. Thank you. https://t.co/fS5dDdqJLS	1450.0	RT @Ribiwooo: Hey guys, a friend of mine needs a kidney transplant following a rough bout of Covid-19. His family has set up a gofundme toâ€¦	1438.0	True	full
392776	392776	6054e3b88cbd2a00384fb4e0	2021-03-19 17:47:30	[]	[]	Fri Mar 19 09:05:02 +0000 2021	[{"text":"ElCovidNoEsJuegoCuidate","indices":[103,127]}]	[{"url":"https://t.co/CMCC8cTlOq","expanded_url":"https://mazo4f.com/238044","display_url":"mazo4f.com/238044","indices":[78,101]}]	Brasil registrÃ³ 2.724 nuevas muertes y 86.982 nuevos contagios de coronavirus https://t.co/CMCC8cTlOq #ElCovidNoEsJuegoCuidate https://t.co/Ca3UtwNuWA	586972.0	RT @ConElMazoDando: Brasil registrÃ³ 2.724 nuevas muertes y 86.982 nuevos contagios de coronavirus https://t.co/CMCC8cTlOq #ElCovidNoEsJuegâ€¦	86.0	True	full
392777	392777	6054e3b88cbd2a00384fb4e8	2021-03-19 17:47:30	[]	[]	Fri Mar 19 17:34:51 +0000 2021	[]	[{"url":"https://t.co/e0NzCC0NUK","expanded_url":"https://www.msnbc.com/craig-melvin/watch/-his-death-will-not-be-in-vain-baton-rouge-nurse-on-helping-others-get-vaccinated-after-losing-husband-to-covid-19-108820037530","display_url":"msnbc.com/craig-melvin/wâ€¦","indices":[164,187]}]	This Baton Rouge nurse is literally going door to door to make sure her neighbors are getting vaccinated. Covid took her husband. Her mission is deeply personal. https://t.co/e0NzCC0NUK	137169.0	RT @craigmelvin: This Baton Rouge nurse is literally going door to door to make sure her neighbors are getting vaccinated. Covid took her hâ€¦	1059.0	True	full
392778	392778	6054e3b88cbd2a00384fb4ec	2021-03-19 17:47:30	[]	[]	Fri Mar 19 17:45:07 +0000 2021	[{"text":"CoronaInfoCH","indices":[0,13]},{"text":"Coronavirus","indices":[179,191]},{"text":"Alertswiss","indices":[192,203]}]	[{"url":"https://t.co/2Upsd15aCb","expanded_url":"https://www.alert.swiss/fr/home.html#POA-675496821-14","display_url":"alert.swiss/fr/home.html#Pâ€¦","indices":[155,178]}]	#CoronaInfoCH Assouplissement dÃ¨s le 22 mars pour les rencontres dans le cercle privÃ© et report des autres mesures en raison de la hausse du nombre de cas https://t.co/2Upsd15aCb #Coronavirus #Alertswiss https://t.co/WW1Qz8Wdcr	14221.0	RT @Alertswiss: #CoronaInfoCH Assouplissement dÃ¨s le 22 mars pour les rencontres dans le cercle privÃ© et report des autres mesures en raisoâ€¦	325.0	True	full
392779	392779	6054e3b88cbd2a00384fb4f6	2021-03-19 17:47:30	[]	[]	Fri Mar 19 16:14:47 +0000 2021	[]	[{"url":"https://t.co/Bvo3Q1NzcR","expanded_url":"https://www.myanmar-now.org/en/news/junta-arrests-two-more-journalists-in-naypyitaw","display_url":"myanmar-now.org/en/news/junta-â€¦","indices":[188,211]}]	Trying to stop media coverage of its brutality (and the global outrage that ensues), the Myanmar junta arrests two more journalists, including a BBC reporter, in the capital of Naypyitaw. https://t.co/Bvo3Q1NzcR https://t.co/WqzvRAZyj9	456059.0	RT @KenRoth: Trying to stop media coverage of its brutality (and the global outrage that ensues), the Myanmar junta arrests two more journaâ€¦	20.0	True	full
392780	392780	6054e3b88cbd2a00384fb518	2021-03-19 17:47:31	[]	[]	Fri Mar 19 17:30:00 +0000 2021	[]	[{"url":"https://t.co/1qsV2unmon","expanded_url":"https://bit.ly/3r3sbib","display_url":"bit.ly/3r3sbib","indices":[165,188]}]	Los negocios no esenciales volverÃ¡n a cerrar sus puertas y los desplazamientos serÃ¡n restringidos en las regiones afectadas, pero las escuelas permanecerÃ¡n abiertas https://t.co/1qsV2unmon	3725374.0	RT @NTN24ve: Los negocios no esenciales volverÃ¡n a cerrar sus puertas y los desplazamientos serÃ¡n restringidos en las regiones afectadas, pâ€¦	449.0	True	full
392781	392781	6054e3b98cbd2a00384fb52e	2021-03-19 17:47:31	[]	[{"url":"https://t.co/21AlrI9uYz","expanded_url":"https://www.swindonadvertiser.co.uk/news/19171399.share-tributes-lost-covid-19/","display_url":"swindonadvertiser.co.uk/news/19171399.â€¦","indices":[125,148]}]		[]	[]			Our community has shown great strength in really challenging times, and the Adver would like to remember those we hâ€¦ https://t.co/PxHC7zs6fu	65.0	True	full
392782	392782	6054e3b98cbd2a00384fb538	2021-03-19 17:47:31	[]	[]	Fri Mar 19 16:38:18 +0000 2021	[]	[{"url":"https://t.co/6MURCFwZyK","expanded_url":"https://www.cdc.gov/coronavirus/2019-ncov/community/schools-childcare/operation-strategy.html","display_url":"cdc.gov/coronavirus/20â€¦","indices":[198,221]}]	No op-ed coming this time. UPDATES --&gt; 3' for student-student --&gt; ventilation highlighted --&gt; no more plexiglass --&gt; caveats on community metrics --&gt; cluster guidance More soon... https://t.co/6MURCFwZyK	18530.0	RT @j_g_allen: No op-ed coming this time. UPDATES --&gt; 3' for student-student --&gt; ventilation highlighted --&gt; no more plexiglass --&gt; caveatâ€¦	316.0	True	full
392783	392783	6054e3b98cbd2a00384fb542	2021-03-19 17:47:31	[]	[]	Fri Mar 19 12:49:23 +0000 2021	[{"text":"COVID19","indices":[72,80]},{"text":"COVID","indices":[167,173]}]	[{"url":"https://t.co/VFVOFS5xya","expanded_url":"https://www.medrxiv.org/content/10.1101/2021.02.28.21250921v1","display_url":"medrxiv.org/content/10.110â€¦","indices":[258,281]}]	@devisridhar Danish ðŸ‡©ðŸ‡° study. ðŸ“�MORE KIDS PER HOUSEHOLD âž¡ï¸� MORE RISK OF #COVID19: Danish study of 3 million adultsâ€”Increasing number of children, means higher risk of #COVID in adult household members ðŸ“Œ2 young kidsâ€”13% â¬†ï¸� risk ðŸ“Œ3+ young kidsâ€”42% â¬†ï¸� risk https://t.co/VFVOFS5xya	58334.0	RT @fascinatorfun: @devisridhar Danish ðŸ‡©ðŸ‡° study. ðŸ“�MORE KIDS PER HOUSEHOLD âž¡ï¸� MORE RISK OF #COVID19: Danish study of 3 million adultsâ€”Increâ€¦	814.0	True	full
392784	392784	6054e3b98cbd2a00384fb550	2021-03-19 17:47:31	[{"text":"Florida","indices":[52,60]},{"text":"DeathSantis","indices":[61,73]}]	[{"url":"https://t.co/gN7qE8aZcf","expanded_url":"https://www.clickorlando.com/news/local/2021/03/19/its-not-his-decision-to-make-governor-swipes-at-orange-county-mayor-over-vaccinations/","display_url":"clickorlando.com/news/local/202â€¦","indices":[235,258]}]		[]	[]			The mayor is doing whatâ€™s best for orange county in #Florida #DeathSantis thinks he is a king just like Trump did.â€¦ https://t.co/Ed0hrKYPb4	1965.0	True	full
392785	392785	6054e3b98cbd2a00384fb558	2021-03-19 17:47:31	[]	[{"url":"https://t.co/lSh38LizV3","expanded_url":"https://twitter.com/Hechi9248/status/1372889980096425991?s=19","display_url":"twitter.com/Hechi9248/statâ€¦","indices":[263,286]}]		[]	[]			@santicalvicidad Estos dementes insinuando que el Madrid amaÃ±a los sorteos. Una cosa de locos lo de esta gente. (Siâ€¦ https://t.co/QvzyvfjRDv	15.0	True	full
392786	392786	6054e3b98cbd2a00384fb560	2021-03-19 17:47:32	[]	[]	Thu Mar 18 18:37:02 +0000 2021	[]	[{"url":"https://t.co/UShU5DHcU6","expanded_url":"https://www.pscp.tv/w/cyJDzjFXTEVSVmxiTW1FYkR8MVlxS0RlTFZYeWFHVvsmUka_k35yibrPw1dVLBezGqD8XVwal0XfFHviTOI4","display_url":"pscp.tv/w/cyJDzjFXTEVSâ€¦","indices":[245,268]}]	Grupo Ã© preso por faixa que chama Bolsonaro de genocida. MinistÃ©rio SaÃºde deixou de financiar leitos de UTI entre picos da pandemia. E igrejas tÃªm dÃ­vidas de R$ 1 bilhÃ£o perdoadas pelo Congresso e Bolsonaro â€“ Pense Ã‰ GrÃ¡tis com @RafaelBruza https://t.co/UShU5DHcU6	140886.0	RT @blogdopannunzio: Grupo Ã© preso por faixa que chama Bolsonaro de genocida. MinistÃ©rio SaÃºde deixou de financiar leitos de UTI entre piâ€¦	3.0	True	full
392787	392787	6054e3b98cbd2a00384fb56a	2021-03-19 17:47:32	[]	[]	Fri Mar 19 12:07:25 +0000 2021	[{"text":"PetroPelÃ³ElCobre","indices":[158,175]}]	[{"url":"https://t.co/MyOPIdjxi3","expanded_url":"https://www.semana.com/amp/opinion/articulo/el-destape-de-petro/202106/?__twitter_impression=true","display_url":"semana.com/amp/opinion/arâ€¦","indices":[176,199]}]	Los exhampones no existen y menos los que no han pagado sus deudas con la sociedad por cuenta de indultos. QuÃ© peligro ser gobernados por un hampÃ³n pirÃ³mano. #PetroPelÃ³ElCobre https://t.co/MyOPIdjxi3	49736.0	RT @jubuarango: Los exhampones no existen y menos los que no han pagado sus deudas con la sociedad por cuenta de indultos. QuÃ© peligro serâ€¦	440.0	True	full
392788	392788	6054e3ba8cbd2a00384fb588	2021-03-19 17:47:32	[]	[]	Fri Mar 19 12:34:43 +0000 2021	[{"text":"COVID19","indices":[18,26]},{"text":"EndTB","indices":[178,184]}]	[{"url":"https://t.co/urpheMkd1Q","expanded_url":"https://www.theguardian.com/global-development/2021/mar/19/fight-against-tuberculosis-set-back-12-years-by-covid-pandemic-report-finds?CMP=Share_iOSApp_Other","display_url":"theguardian.com/global-developâ€¦","indices":[154,177]}]	"Twelve months of #COVID19 has reversed 12 years of global progress against tuberculosis, worse than previously estimated." Read more from the @guardian: https://t.co/urpheMkd1Q #EndTB	25694.0	RT @TBAlliance: "Twelve months of #COVID19 has reversed 12 years of global progress against tuberculosis, worse than previously estimated."â€¦	412.0	True	full
392789	392789	6054e3ba8cbd2a00384fb58c	2021-03-19 17:47:32	[]	[]	Tue Mar 16 16:23:32 +0000 2021	[{"text":"GRAMMYs","indices":[149,157]},{"text":"African","indices":[215,223]}]	[{"url":"https://t.co/55uznqMZRO","expanded_url":"https://edition.cnn.com/2021/03/15/africa/burna-boy-grammy-award-intl/index.html","display_url":"edition.cnn.com/2021/03/15/afrâ€¦","indices":[255,278]}]	"This should be a lesson to every African out there: no matter where you are, no matter what you plan to do, you can achieve it" Congratulations to #GRAMMYs winner @burnaboy, paving the way for a new generation of #African artists to rise &amp; shine ðŸš€ https://t.co/55uznqMZRO	306244.0	RT @AbakarManany: "This should be a lesson to every African out there: no matter where you are, no matter what you plan to do, you can achiâ€¦	872.0	True	full
392790	392790	6054e3ba8cbd2a00384fb596	2021-03-19 17:47:32	[{"text":"NFT","indices":[53,57]},{"text":"Polygon","indices":[132,140]},{"text":"Matic","indices":[141,147]},{"text":"Uniswap","indices":[204,212]},{"text":"quickswap","indices":[217,227]}]	[{"url":"https://t.co/bQ3ok7LE0W","expanded_url":"https://twitter.com/0xpolygon/status/1372912033901944842?s=21","display_url":"twitter.com/0xpolygon/statâ€¦","indices":[236,259]}]		[]	[]			@tehMoonKnight Check out $ZUZ @zUzProtocol brand new #NFT project with AWS integration and NFT GPU mining, privacyâ€¦ https://t.co/X0FLxdpeY0	159.0	True	full
392791	392791	6054e3ba8cbd2a00384fb59a	2021-03-19 17:47:32	[]	[]	Fri Mar 19 17:22:58 +0000 2021	[]	[{"url":"https://t.co/RLAkZOz3Ku","expanded_url":"https://www.francetvinfo.fr/sante/maladie/coronavirus/covid-19-17-des-adultes-de-plus-de-20-ans-dans-l-hexagone-ont-ete-infectes-selon-une-estimation-de-l-institut-pasteur_4309375.html","display_url":"francetvinfo.fr/sante/maladie/â€¦","indices":[207,230]}]	17% des FranÃ§ais ont Ã©tÃ© infectÃ©s selon l'institut Pasteur soit 11,4 millions et non 4,1 millions. DÃ©noncer des fakenews en commettant une Ã©norme fakenews, il fallait le faire @ThomasHuchon Cc @LCI @afpfr https://t.co/RLAkZOz3Ku	15284.0	RT @PhilippeMurer: 17% des FranÃ§ais ont Ã©tÃ© infectÃ©s selon l'institut Pasteur soit 11,4 millions et non 4,1 millions. DÃ©noncer des fakenewsâ€¦	3707.0	True	full
392792	392792	6054e3ba8cbd2a00384fb5a4	2021-03-19 17:47:32	[{"text":"CryptoNews","indices":[0,11]},{"text":"LatokenApp","indices":[167,178]}]	[{"url":"https://t.co/WDRvbwDFBj","expanded_url":"https://t.me/latoken_airdrops_bot?start=a9p7i26q-airdrop_DFN-source_twp79","display_url":"t.me/latoken_airdroâ€¦","indices":[223,246]}]		[]	[]			#CryptoNews: Cryptocurrency exchange LATOKEN registered 100% growth in mobile app downloads in just two months, thaâ€¦ https://t.co/8GkiC8YFqf	72.0	True	full
392793	392793	6054e3ba8cbd2a00384fb5aa	2021-03-19 17:47:32	[]	[{"url":"https://t.co/D1SEy7yQUk","expanded_url":"https://buff.ly/3r2uUIw","display_url":"buff.ly/3r2uUIw","indices":[110,133]}]		[]	[]			ðŸ©¹ @LynwoodSchools Partners with @Wellchildorg to Bring Community Access to COVID-19 Vaccine...Read more here:â€¦ https://t.co/RwFE7scIhT	260.0	True	full
392794	392794	6054e3ba8cbd2a00384fb5be	2021-03-19 17:47:33	[]	[]	Thu Mar 18 18:27:06 +0000 2021	[{"text":"covidhardship","indices":[243,257]}]	[{"url":"https://t.co/rCpkoOqFvk","expanded_url":"https://mbf.csp.org.uk/news/2021-03-18-mbf-update-18th-march-2021","display_url":"mbf.csp.org.uk/news/2021-03-1â€¦","indices":[172,195]}]	The Members Benevolent Fund (MBF) exists to support @thecsp members who are experiencing hardship due to the impact of COVID-19 or for any other reason. Can we help you? https://t.co/rCpkoOqFvk @PhysioFirstC @cspbame @thecspstudents @WeAHPs #covidhardship @physiotalk	48.0	RT @CSPMBF: The Members Benevolent Fund (MBF) exists to support @thecsp members who are experiencing hardship due to the impact of COVID-1â€¦	2546.0	True	full
392795	392795	6054e3ba8cbd2a00384fb5c6	2021-03-19 17:47:33	[]	[]	Fri Mar 19 17:46:29 +0000 2021	[{"text":"onpoli","indices":[157,164]}]	[{"url":"https://t.co/rX4Tgrlc4Q","expanded_url":"https://ipolitics.ca/2021/01/26/ontario-sitting-on-billions-of-unspent-covid-relief-cash-report/","display_url":"ipolitics.ca/2021/01/26/ontâ€¦","indices":[166,189]}]	The Ontario finance minister admits thereâ€™s still $2.6-billion in unspent COVID funding, while 100s of schools have inadequate ventilation and need repairs. #onpoli https://t.co/rX4Tgrlc4Q	14825.0	RT @alexbozikovic: The Ontario finance minister admits thereâ€™s still $2.6-billion in unspent COVID funding, while 100s of schools have inadâ€¦	19601.0	True	full
392796	392796	6054e3ba8cbd2a00384fb5ce	2021-03-19 17:47:33	[]	[]	Wed Mar 17 16:09:17 +0000 2021	[{"text":"WhatsHappeningInMyanmar","indices":[106,130]},{"text":"RacismIsNotComedy","indices":[131,149]},{"text":"ADA","indices":[150,154]},{"text":"dogecoin","indices":[155,164]},{"text":"DeFi","indices":[165,170]},{"text":"FPL","indices":[171,175]},{"text":"AffiliateMarketing","indices":[176,195]},{"text":"lockdown","indices":[196,205]},{"text":"lufc","indices":[206,211]},{"text":"cryptocurrenc…	[{"url":"https://t.co/tboFk5kPVq","expanded_url":"https://bit.ly/3ttGspV","display_url":"bit.ly/3ttGspV","indices":[82,105]}]	Buy Microsoft Office 365 products for the cheapest price with 60 % discounts link-https://t.co/tboFk5kPVq #WhatsHappeningInMyanmar #RacismIsNotComedy #ADA #dogecoin #DeFi #FPL #AffiliateMarketing #lockdown #lufc #cryptocurrency #BSC #nftcollector #Nifty #goodmorning https://t.co/VyrMymnhv9	719.0	RT @AhmedHo53270183: Buy Microsoft Office 365 products for the cheapest price with 60 % discounts link-https://t.co/tboFk5kPVq #WhatsHappenâ€¦	719.0	True	full
392797	392797	6054e3ba8cbd2a00384fb5d0	2021-03-19 17:47:33	[{"text":"COVID19","indices":[118,126]}]	[{"url":"https://t.co/yqhWvuww2o","expanded_url":"https://renkulab.shinyapps.io/COVID-19-Epidemic-Forecasting/_w_5f9d45a0/_w_8da5e02a/?tab=world_map","display_url":"renkulab.shinyapps.io/COVID-19-Epideâ€¦","indices":[166,189]},{"url":"https://t.co/QMV5X0kbLt","expanded_url":"https://coronavirus.jhu.edu","display_url":"coronavirus.jhu.edu","indices":[198,221]}]		[]	[]			1/9. Tonight, Mar 19 to Mar 25, 8 additional countries are detailed here below by @ISG_UNIGE &amp; @SDSCdatascienceâ€¦ https://t.co/urgxNd7hos	730.0	True	full
392798	392798	6054e3bb8cbd2a00384fb5e6	2021-03-19 17:47:33	[]	[]	Fri Mar 19 06:03:50 +0000 2021	[]	[{"url":"https://t.co/mtjwwUnZLO","expanded_url":"https://www.franceinter.fr/emissions/l-invite-de-6h20/l-invite-de-6h20-19-mars-2021","display_url":"franceinter.fr/emissions/l-inâ€¦","indices":[159,182]}]	Â´ Territorialiser la politique de vaccination â€˜ : une prioritÃ© pour rÃ©ussir notre sortie de crise @villesaintouen @franceinter @Prefet93 @APHP @MartinHirsch https://t.co/mtjwwUnZLO	5782.0	RT @karim_bouamrane: Â´ Territorialiser la politique de vaccination â€˜ : une prioritÃ© pour rÃ©ussir notre sortie de crise @villesaintouen @fraâ€¦	225.0	True	full
392799	392799	6054e3bb8cbd2a00384fb60c	2021-03-19 17:47:33	[{"text":"COVID19","indices":[151,159]},{"text":"QuÃ­taleLaCoronaAlVirus","indices":[229,252]}]	[{"url":"https://t.co/6WQyroBqiW","expanded_url":"https://twitter.com/luiscarPSUV/status/1372942724542951434","display_url":"twitter.com/luiscarPSUV/stâ€¦","indices":[254,277]}]		[]	[]			Hoy el Alcalde @luiscarPSUV muy responsablemente informÃ³ a travÃ©s de twitter que luego de realizarse las pruebas coâ€¦ https://t.co/hvJdP9blN7	436.0	True	full
392800	392800	6054e3bb8cbd2a00384fb61e	2021-03-19 17:47:34	[]	[]	Fri Mar 19 17:42:19 +0000 2021	[{"text":"SNTEconMÃ©xico","indices":[0,14]},{"text":"TodosSomosUno","indices":[21,35]},{"text":"SNTE","indices":[69,74]},{"text":"COVID19","indices":[151,159]}]	[{"url":"https://t.co/8Bb4l32feX","expanded_url":"https://youtu.be/cilmrXMSzfw","display_url":"youtu.be/cilmrXMSzfw","indices":[251,274]}]	#SNTEconMÃ©xico ðŸ‡²ðŸ‡½ðŸ‘¨â€�ðŸ�« #TodosSomosUno ðŸ™‹â€�â™€ï¸�ðŸ™‹ Mtro Alfonso Cepeda Salas #SNTE ðŸ‘‰Regreso a clases presenciales: gradual, escalonado y con control sanitario #COVID19 ðŸ‘‰AtenciÃ³n socioemocional de comunidad escolar, vital ðŸ”´ Entrevista con @mileniotv ðŸ“º VideoðŸ‘‰ https://t.co/8Bb4l32feX ðŸ‘ˆ https://t.co/D1wVOgihMd	110.0	RT @JorgeJu83885709: #SNTEconMÃ©xico ðŸ‡²ðŸ‡½ðŸ‘¨â€�ðŸ�« #TodosSomosUno ðŸ™‹â€�â™€ï¸�ðŸ™‹ Mtro Alfonso Cepeda Salas #SNTE ðŸ‘‰Regreso a clases presenciales: gradual, esâ€¦	110.0	True	full
392801	392801	6054e3bb8cbd2a00384fb634	2021-03-19 17:47:34	[]	[]	Fri Mar 19 16:55:08 +0000 2021	[{"text":"ROSÃ‰","indices":[247,252]},{"text":"OnTheGround","indices":[253,265]}]	[{"url":"https://t.co/0xczajEl5C","expanded_url":"https://m.mwave.me/en/mcountdown/prevoting/vote","display_url":"m.mwave.me/en/mcountdown/â€¦","indices":[222,245]}]	no dejen de votar por rosÃ© en mwave, utilicen todas sus cuentas para aumentar la brecha de ventaja, es importante que le aseguremos su 1er win, si ya votaron por hoy solo es necesario que ayuden a difundirâ€¼ï¸� m countdown ðŸ“Žhttps://t.co/0xczajEl5C #ROSÃ‰ #OnTheGround @BLACKPINK https://t.co/hyXoBfDMtN	12340.0	RT @iadorezaynn: no dejen de votar por rosÃ© en mwave, utilicen todas sus cuentas para aumentar la brecha de ventaja, es importante que le aâ€¦	51.0	True	full
392802	392802	6054e3bc8cbd2a00384fb644	2021-03-19 17:47:34	[]	[]	Fri Mar 19 17:33:57 +0000 2021	[]	[{"url":"https://t.co/MsOeMmgt6W","expanded_url":"http://cbc.ca/1.5956177","display_url":"cbc.ca/1.5956177","indices":[233,256]}]	Watch live @CBCNews: 93 new cases of COVID-19 in Manitoba, the 3rd straight day when the number has been in the 90's but still above the province's 7-day average of 82. Health authorities also say there have been 1 additional death. https://t.co/MsOeMmgt6W	1357017.0	RT @CBCAlerts: Watch live @CBCNews: 93 new cases of COVID-19 in Manitoba, the 3rd straight day when the number has been in the 90's but stiâ€¦	4537.0	True	full
392803	392803	6054e3bc8cbd2a00384fb662	2021-03-19 17:47:34	[]	[]	Fri Mar 19 17:11:12 +0000 2021	[]	[{"url":"https://t.co/GtjthkpPJX","expanded_url":"https://bit.ly/311E5yt","display_url":"bit.ly/311E5yt","indices":[200,223]}]	La PolicÃ­a de Noruega abriÃ³ una investigaciÃ³n para determinar si la primera ministra, Erna Solberg, violÃ³ las restricciones fijadas por las autoridades por COVID-19 en la celebraciÃ³n de su cumpleaÃ±os https://t.co/GtjthkpPJX	7819132.0	RT @lopezdoriga: La PolicÃ­a de Noruega abriÃ³ una investigaciÃ³n para determinar si la primera ministra, Erna Solberg, violÃ³ las restriccioneâ€¦	160.0	True	full
392804	392804	6054e3bc8cbd2a00384fb668	2021-03-19 17:47:34	[]	[]	Fri Mar 19 17:45:07 +0000 2021	[]	[{"url":"https://t.co/9GHTOPMPbI","expanded_url":"https://elordenmundial.com/amenaza-del-apartheid-de-las-vacunas-coronavirus/","display_url":"elordenmundial.com/amenaza-del-apâ€¦","indices":[239,262]}]	Dejar fuera de los programas de vacunaciÃ³n a poblaciÃ³n en situaciÃ³n irregular es un error sanitario enorme que pone al conjunto de la poblaciÃ³n en peligro. Pueden surgir variantes que amenacen a los ya vacunados. Lo analiza @anamontes_98: https://t.co/9GHTOPMPbI	265716.0	RT @elOrdenMundial: Dejar fuera de los programas de vacunaciÃ³n a poblaciÃ³n en situaciÃ³n irregular es un error sanitario enorme que pone alâ€¦	860.0	True	full
392805	392805	6054e3bc8cbd2a00384fb676	2021-03-19 17:47:35	[]	[]	Fri Mar 19 17:38:53 +0000 2021	[{"text":"Nota","indices":[0,5]}]	[{"url":"https://t.co/nQbFAeTLI6","expanded_url":"https://bit.ly/3sgb3Hv","display_url":"bit.ly/3sgb3Hv","indices":[243,266]}]	#Nota | En las instalaciones del Deportivo Herreros, personal del DIF municipal, en coordinaciÃ³n con el ISEM implementaron un jornada itinerante de pruebas rÃ¡pidas para detectar COVID-19, atendiendo a mÃ¡s de 1,300 personas. MÃ¡s informaciÃ³n ðŸ‘‰ https://t.co/nQbFAeTLI6 https://t.co/ba8VdfVewX	11463.0	RT @GobChimalhuacan: #Nota | En las instalaciones del Deportivo Herreros, personal del DIF municipal, en coordinaciÃ³n con el ISEM implementâ€¦	280.0	True	full
392806	392806	6054e3bd8cbd2a00384fb692	2021-03-19 17:47:35	[]	[]	Thu Mar 18 13:00:39 +0000 2021	[]	[{"url":"https://t.co/XE5t1qk3y0","expanded_url":"https://wjla.com/news/nation-world/baby-born-with-covid-19-antibodies-after-mom-received-vaccine?utm_source=twitter.com&utm_medium=social&utm_campaign=tndsocial","display_url":"wjla.com/news/nation-woâ€¦","indices":[223,246]}]	This morning on The National Desk @DrNinaRadcliffÂ breaks down the latest on COVID-19, including a new COVID variant in France, the possibility of vaccine "passports" for traveling, and a baby born with COVID-19 antibodies: https://t.co/XE5t1qk3y0 https://t.co/oZoVQ3kU2q	75881.0	RT @TND: This morning on The National Desk @DrNinaRadcliffÂ breaks down the latest on COVID-19, including a new COVID variant in France, theâ€¦	32772.0	True	full
392807	392807	6054e3bd8cbd2a00384fb69c	2021-03-19 17:47:35	[]	[{"url":"https://t.co/xeTt0QPR6Q","expanded_url":"https://www.ilga.gov/legislation/BillStatus.asp?DocNum=2075&GAID=15&DocTypeID=SB&LegId=120152&SessionID=108","display_url":"ilga.gov/legislation/Biâ€¦","indices":[35,58]}]		[]	[]			Illinois Law is unconstitutional. https://t.co/xeTt0QPR6Q Compulsory public attendance is UNCONSTITUTIONAL absentâ€¦ https://t.co/F5VPgitELu	1.0	True	full
392808	392808	6054e3bd8cbd2a00384fb6a4	2021-03-19 17:47:35	[{"text":"BuyBlack","indices":[12,21]}]	[{"url":"https://t.co/lDbC4Lvf3n","expanded_url":"http://glblctzn.me/BuyBlack","display_url":"glblctzn.me/BuyBlack","indices":[216,239]}]		[]	[]			I pledge to #BuyBlack and support black-owned businesses in my community and help promote a more inclusive COVID-19â€¦ https://t.co/jD7u3ifcqF	252.0	True	full
392809	392809	6054e3bd8cbd2a00384fb6b2	2021-03-19 17:47:35	[]	[]	Fri Mar 19 17:32:31 +0000 2021	[]	[{"url":"https://t.co/Al9mbAnFr4","expanded_url":"https://twitter.com/karl_lauterbach/status/1372888466309152778","display_url":"twitter.com/karl_lauterbacâ€¦","indices":[139,162]}]	Es gibt Stimmen, die finde ich immer wichtiger, je lÃ¤nger diese Pandemie andauert. @c_drosten und @Karl_Lauterbach gehÃ¶ren definitiv dazu. https://t.co/Al9mbAnFr4	27371.0	RT @hanvoi: Es gibt Stimmen, die finde ich immer wichtiger, je lÃ¤nger diese Pandemie andauert. @c_drosten und @Karl_Lauterbach gehÃ¶ren defiâ€¦	1321.0	True	full
392810	392810	6054e3bd8cbd2a00384fb6cc	2021-03-19 17:47:36	[]	[]	Fri Mar 19 16:59:59 +0000 2021	[{"text":"savenyycamp","indices":[253,265]}]	[{"url":"https://t.co/ZBUyMYNJhz","expanded_url":"https://linktr.ee/Savenyycamp","display_url":"linktr.ee/Savenyycamp","indices":[7,30]}]	@POTUS https://t.co/ZBUyMYNJhz HELP we are within HOURS to save this safe haven for the kids of NYC. We are raising funds to carry this mission on, the kids will need it after covid. Share, tweet, donate and angel donors greatly received ðŸ™� @savenyycamp #savenyycamp	14.0	RT @JoanneMoir3: @POTUS https://t.co/ZBUyMYNJhz HELP we are within HOURS to save this safe haven for the kids of NYC. We are raising fundsâ€¦	14.0	True	full
392811	392811	6054e3bd8cbd2a00384fb6d0	2021-03-19 17:47:36	[]	[]	Fri Mar 19 17:42:49 +0000 2021	[]	[{"url":"https://t.co/JW1q8awGh7","expanded_url":"http://covid19.nj.gov","display_url":"covid19.nj.gov","indices":[208,231]}]	VACCINE UPDATE: 3,303,734 vaccine doses have been administered as of mid-morning today: ðŸ’‰2,145,935 first doses of either the Moderna or Pfizer Vaccine ðŸ’‰1,156,827 fully vaccinated New Jerseyans Â Learn more: https://t.co/JW1q8awGh7	382410.0	RT @GovMurphy: VACCINE UPDATE: 3,303,734 vaccine doses have been administered as of mid-morning today: ðŸ’‰2,145,935 first doses of either thâ€¦	260.0	True	full
392812	392812	6054e3bd8cbd2a00384fb6d2	2021-03-19 17:47:36	[]	[]	Fri Mar 19 12:26:51 +0000 2021	[]	[{"url":"https://t.co/kXOsGRUYjz","expanded_url":"https://www.nytimes.com/2021/03/18/opinion/coronavirus-vaccine-europe.html?smid=tw-share","display_url":"nytimes.com/2021/03/18/opiâ€¦","indices":[248,271]}]	"the most disturbing thing about this whole fiasco is that it canâ€™t be blamed merely on a few bad leaders. Instead, it seems to reflect fundamental flaws in institutions and attitudes. The European project is in deep trouble." Correct, vrees ik. https://t.co/kXOsGRUYjz	9129.0	RT @IveMarx: "the most disturbing thing about this whole fiasco is that it canâ€™t be blamed merely on a few bad leaders. Instead, it seems tâ€¦	384.0	True	full
392813	392813	6054e3bd8cbd2a00384fb6d6	2021-03-19 17:47:36	[]	[]	Fri Mar 19 17:31:04 +0000 2021	[]	[{"url":"https://t.co/Di4OQ9hmYW","expanded_url":"https://www1.folha.uol.com.br/cotidiano/2021/03/sem-oxigenio-seis-pacientes-morrem-em-uti-na-grande-porto-alegre.shtml?utm_source=twitter&utm_medium=social&utm_campaign=comptw","display_url":"www1.folha.uol.com.br/cotidiano/2021â€¦","indices":[122,145]}]	Na conta do Genocida e dos seus cÃºmplices locais do RS! Sem oxigÃªnio, seis pacientes morrem em UTI na grande Porto Alegre https://t.co/Di4OQ9hmYW	1603981.0	RT @xicosa: Na conta do Genocida e dos seus cÃºmplices locais do RS! Sem oxigÃªnio, seis pacientes morrem em UTI na grande Porto Alegre httpsâ€¦	3974.0	True	full
392814	392814	6054e3bd8cbd2a00384fb6d8	2021-03-19 17:47:36	[]	[{"url":"https://t.co/hDakEJDxBJ","expanded_url":"https://www.ex-ante.cl/informe-de-la-u-andres-bello-advierte-de-un-aumento-de-porcentaje-de-muertes-por-covid-19-fuera-de-los-hospitales/","display_url":"ex-ante.cl/informe-de-la-â€¦","indices":[115,138]}]		[]	[]			Informe de la U. AndrÃ©s Bello advierte de un aumento de porcentaje de muertes por Covid-19 fuera de los hospitalesâ€¦ https://t.co/JvXtoPzb0K	2253.0	True	full
392815	392815	6054e3bd8cbd2a00384fb6dc	2021-03-19 17:47:36	[]	[]	Thu Mar 18 20:59:00 +0000 2021	[]	[{"url":"https://t.co/zmdPpHDLzk","expanded_url":"http://sj2021.lasalle.org","display_url":"sj2021.lasalle.org","indices":[249,272]}]	Es bien conocida la devociÃ³n de nuestro Fundador a San JosÃ©. DÃ­as antes de su muerte recomendÃ³ a sus Hermanos que profesaran una devociÃ³n especial a este Custodio de JesÃºs y PatrÃ³n de nuestro Instituto. Fr. Robert Schieler, FSC, SupÃ©rieur gÃ©nÃ©ral https://t.co/zmdPpHDLzk https://t.co/X6Db5WjDlJ	7346.0	RT @lasalleorg: Es bien conocida la devociÃ³n de nuestro Fundador a San JosÃ©. DÃ­as antes de su muerte recomendÃ³ a sus Hermanos que profesarâ€¦	1950.0	True	full
392816	392816	6054e3bd8cbd2a00384fb6e2	2021-03-19 17:47:36	[]	[]	Thu Mar 18 20:59:36 +0000 2021	[{"text":"hamiltonmusical","indices":[111,127]},{"text":"vaccine","indices":[156,164]}]	[{"url":"https://t.co/1B6Lyq1qLq","expanded_url":"https://www.youtube.com/watch?v=24BLXcRx-fY","display_url":"youtube.com/watch?v=24BLXcâ€¦","indices":[166,189]}]	Still hesitant to get the vaccine? Maybe a little song will change your mind ðŸŽ¶ even if Iâ€™m not quite ready for #hamiltonmusical â€¦. @DaveedDiggs @Lin_Manuel #vaccine https://t.co/1B6Lyq1qLq	2569386.0	RT @drsanjaygupta: Still hesitant to get the vaccine? Maybe a little song will change your mind ðŸŽ¶ even if Iâ€™m not quite ready for #hamiltonâ€¦	6331.0	True	full
392817	392817	6054e3bd8cbd2a00384fb6e6	2021-03-19 17:47:36	[]	[]	Fri Mar 19 17:30:33 +0000 2021	[]	[{"url":"https://t.co/YMhIu5l5li","expanded_url":"https://www.westcountrycasemanagement.com/post/key-lessons-learnt-from-the-initial-year-of-the-coronavirus-pandemic","display_url":"westcountrycasemanagement.com/post/key-lessoâ€¦","indices":[255,278]}]	Registered manager Wren Hooper has been reflecting on the last 12 months and has put these thoughts together, on how COVID-19 has affected us so far in the sector and as a team as well as looking at some key lessons we can take from this initial year. https://t.co/YMhIu5l5li	642.0	RT @Westcountry_CM: Registered manager Wren Hooper has been reflecting on the last 12 months and has put these thoughts together, on how COâ€¦	6107.0	True	full
392818	392818	6054e3be8cbd2a00384fb70a	2021-03-19 17:47:36	[{"text":"Retailleau","indices":[37,48]},{"text":"LR","indices":[74,77]},{"text":"FakeNews","indices":[94,103]},{"text":"COVID19","indices":[196,204]}]	[{"url":"https://t.co/RZkBBgWhwH","expanded_url":"https://fr.statista.com/infographie/23846/campagne-vaccination-covid-19-nombre-de-doses-de-vaccin-administrees-pour-100-habitants/","display_url":"fr.statista.com/infographie/23â€¦","indices":[268,291]}]		[]	[]			@BrunoRetailleau Le sÃ©nateur Bruneau #Retailleau est au moins le 60e chez #LR Ã relayer cette #FakeNews. Selon cesâ€¦ https://t.co/WWykgQ23yi	2539.0	True	full
392819	392819	6054e3be8cbd2a00384fb716	2021-03-19 17:47:36	[]	[]	Thu Mar 18 14:42:30 +0000 2021	[]	[{"url":"https://t.co/0lx3BXXp3O","expanded_url":"https://twitter.com/strategist/status/1371555473292468225?s=20","display_url":"twitter.com/strategist/staâ€¦","indices":[202,225]}]	Please reference this list for organizations that are advocating for Asian American communities and rights. Let's protect and support each other in the face of a rising tide of white supremacist hate. https://t.co/0lx3BXXp3O	335797.0	RT @JamaalBowmanNY: Please reference this list for organizations that are advocating for Asian American communities and rights. Let's protâ€¦	2085.0	True	full
392820	392820	6054e3be8cbd2a00384fb730	2021-03-19 17:47:37	[{"text":"VaccineMaitri","indices":[92,106]}]	[{"url":"https://t.co/Mlex1lZID0","expanded_url":"https://mea.gov.in/Speeches-Statements.htm?dtl/33653/Statement+by+External+Affairs+Minister+in+Rajya+Sabha+on+the+Vaccine+Maitri+Initiative","display_url":"mea.gov.in/Speeches-Stateâ€¦","indices":[121,144]}]		[]	[]			Statement by External Affairs Minister @DrSJaishankar in Rajya Sabha &amp; Lok Sabha on the #VaccineMaitri initiative.â€¦ https://t.co/9yIhe42IUm	16421.0	True	full
392821	392821	6054e3be8cbd2a00384fb732	2021-03-19 17:47:37	[]	[{"url":"https://t.co/SRJlkGsy2F","expanded_url":"https://twitter.com/Geopol2030/status/1372742479657664514?s=19","display_url":"twitter.com/Geopol2030/staâ€¦","indices":[138,161]}]		[]	[]			@Mae_Marxista Olha como esse â€œcaldo tÃ¡ engrossandoâ€�, LÃª... O diplomata chinÃªs Jiechi mandou um belo â€œcale a sua bocâ€¦ https://t.co/N01Qs6lGhb	212.0	True	full
392822	392822	6054e3be8cbd2a00384fb736	2021-03-19 17:47:37	[]	[]	Wed Mar 17 23:16:37 +0000 2021	[{"text":"COVID19","indices":[62,70]},{"text":"ARInvestiga","indices":[146,158]},{"text":"CovidCashVe","indices":[159,171]}]	[{"url":"https://t.co/G1EQCvH6to","expanded_url":"https://runrun.es/rr-es-plus/438676/laboratorio-de-pruebas-covid-19-en-maiquetia-fue-creado-en-menos-de-un-mes-y-con-3-dolares-de-capital/","display_url":"runrun.es/rr-es-plus/438â€¦","indices":[173,196]}]	AquÃ­ estÃ¡ la historia del misterioso laboratorio para pruebas #COVID19 instalado en el aeropuerto de MaiquetÃ­a. La contamos en este reportaje de #ARInvestiga #CovidCashVe https://t.co/G1EQCvH6to	46221.0	RT @boonbar: AquÃ­ estÃ¡ la historia del misterioso laboratorio para pruebas #COVID19 instalado en el aeropuerto de MaiquetÃ­a. La contamos eâ€¦	105.0	True	full
392823	392823	6054e3bf8cbd2a00384fb74e	2021-03-19 17:47:37	[]	[]	Fri Mar 19 17:39:39 +0000 2021	[{"text":"Myanmar","indices":[33,41]},{"text":"ICC","indices":[217,221]},{"text":"Mar19Coup","indices":[246,256]},{"text":"WhatsHappeningInMyanmar","indices":[257,281]}]	[{"url":"https://t.co/4RbKP9Zabo","expanded_url":"http://bit.ly/3vKrJss","display_url":"bit.ly/3vKrJss","indices":[222,245]}]	Chris Sidoti says â€œthe people of #Myanmar can rightly feel badly let down by the UN and its agencies.â€� SAC-M is urging UNSC to enact global arms embargo, targeted sanctions on military companies &amp; referral to the #ICC https://t.co/4RbKP9Zabo #Mar19Coup #WhatsHappeningInMyanmar	13519.0	RT @SpecialCouncil: Chris Sidoti says â€œthe people of #Myanmar can rightly feel badly let down by the UN and its agencies.â€� SAC-M is urgingâ€¦	64.0	True	full
392824	392824	6054e3bf8cbd2a00384fb750	2021-03-19 17:47:37	[]	[]	Fri Mar 19 17:10:35 +0000 2021	[]	[{"url":"https://t.co/lngEYME2y8","expanded_url":"https://vaka.me/1916259","display_url":"vaka.me/1916259","indices":[0,23]}]	https://t.co/lngEYME2y8 a jak e a mÃ£e entraram ao mesmo tempo nesse quadro devido ao covid. Minha tia nÃ£o resistiu e perdemos ela segunda. Agora encontraram essa saÃ­da pra reverter o quadro da jak e estamos fazendo essa vakinha pros custos da medicaÃ§Ã£o, quem puder ajudar... ðŸ™� https://t.co/4p0YErj1BJ	777.0	RT @vvvlara: https://t.co/lngEYME2y8 a jak e a mÃ£e entraram ao mesmo tempo nesse quadro devido ao covid. Minha tia nÃ£o resistiu e perdemosâ€¦	332.0	True	full
392825	392825	6054e3bf8cbd2a00384fb760	2021-03-19 17:47:37	[]	[]	Fri Mar 19 17:47:14 +0000 2021	[]	[{"url":"https://t.co/i5iXnr2nQ7","expanded_url":"https://saude.ig.com.br/2021-03-15/anvisa-nao-ve-indicios-de-coagulos-causados-pela-vacina-da-astrazeneca-oxford.html","display_url":"saude.ig.com.br/2021-03-15/anvâ€¦","indices":[228,251]}]	Aqui no Brasil, a @anvisa_oficial se manifestou ressaltando que nÃ£o observou indÃ­cios de coÃ¡gulos nos relatos da populaÃ§Ã£o brasileira apÃ³s a imunizaÃ§Ã£o com a vacina. Como todos os Ã³rgÃ£os, a Anvisa segue monitorando os relatos https://t.co/i5iXnr2nQ7	39390.0	RT @mellziland: Aqui no Brasil, a @anvisa_oficial se manifestou ressaltando que nÃ£o observou indÃ­cios de coÃ¡gulos nos relatos da populaÃ§Ã£oâ€¦	591.0	True	full
392826	392826	6054e3bf8cbd2a00384fb766	2021-03-19 17:47:37	[]	[]	Fri Mar 19 17:44:33 +0000 2021	[{"text":"schools","indices":[53,61]},{"text":"CDC","indices":[140,144]},{"text":"COVID19","indices":[185,193]},{"text":"school","indices":[194,201]},{"text":"FAACT","indices":[202,208]},{"text":"foodallergy","indices":[209,221]},{"text":"allergy","indices":[222,230]}]	[{"url":"https://t.co/z6ZLYm9n86","expanded_url":"https://www.cdc.gov/coronavirus/2019-ncov/community/schools-childcare/operation-strategy.html","display_url":"cdc.gov/coronavirus/20â€¦","indices":[160,183]}]	The @CDCgov relaxes social distancing guidelines for #schools, permitting children in schools to sit three feet apart in classrooms. Visit #CDC to learn more: https://t.co/z6ZLYm9n86 #COVID19 #school #FAACT #foodallergy #allergy	6758.0	RT @faactnews: The @CDCgov relaxes social distancing guidelines for #schools, permitting children in schools to sit three feet apart in claâ€¦	164.0	True	full
392827	392827	6054e3bf8cbd2a00384fb772	2021-03-19 17:47:37	[]	[]	Sun Mar 14 16:48:10 +0000 2021	[]	[{"url":"https://t.co/fZV1WZAT1Z","expanded_url":"https://twitter.com/DDawgly/status/1364661031331655680?s=20","display_url":"twitter.com/DDawgly/statusâ€¦","indices":[268,291]}]	The THREAT: â€œYou canâ€™t live a normal life UNLESS youâ€™ve got a Health/Vaccine Passport, &amp; you canâ€™t get one of those UNLESS YOU SUBMIT TO A MEDICAL EXPERIMENT AGAINST YOUR WILLâ€� is FORCE, DURESS, OVERREACHING, ULTERIOR CONSTRAINT &amp; COERCION &amp; 100% UNLAWFUL https://t.co/fZV1WZAT1Z	787.0	RT @DDawgly: The THREAT: â€œYou canâ€™t live a normal life UNLESS youâ€™ve got a Health/Vaccine Passport, &amp; you canâ€™t get one of those UNLESS YOUâ€¦	251.0	True	full
392828	392828	6054e3bf8cbd2a00384fb77a	2021-03-19 17:47:37	[]	[]	Tue Mar 16 17:55:17 +0000 2021	[{"text":"TraiciÃ³nalaPatria","indices":[74,92]},{"text":"Cartel","indices":[135,142]},{"text":"GarcÃ­aLuna","indices":[155,166]},{"text":"CalderÃ³n","indices":[190,199]},{"text":"Iberdrola","indices":[241,251]}]	[{"url":"https://t.co/3pK7q4LIFN","expanded_url":"https://www.proceso.com.mx/nacional/politica/2021/3/15/por-traicion-la-patria-denuncian-felipe-calderon-ante-la-fgr-260115.html","display_url":"proceso.com.mx/nacional/politâ€¦","indices":[253,276]}]	SeÃ±alÃ© el 18 de diciembre del 2019 frente al Presidente @lopezobrador_ la #TraiciÃ³nalaPatria de @FelipeCalderon y la instalaciÃ³n de un #Cartel operado por #GarcÃ­aLuna con la complacencia de #CalderÃ³n. Denuncias penales contra el apÃ¡trida de #Iberdrola. https://t.co/3pK7q4LIFN https://t.co/Pqi7nYTn3W	28695.0	RT @HomoExNovo: SeÃ±alÃ© el 18 de diciembre del 2019 frente al Presidente @lopezobrador_ la #TraiciÃ³nalaPatria de @FelipeCalderon y la instalâ€¦	19.0	True	full
392829	392829	6054e3bf8cbd2a00384fb77e	2021-03-19 17:47:37	[]	[]	Fri Mar 19 01:00:01 +0000 2021	[{"text":"SundayMillion","indices":[94,108]}]	[{"url":"https://t.co/At2azuI3X3","expanded_url":"https://psta.rs/3tMJplN","display_url":"psta.rs/3tMJplN","indices":[255,278]}]	Agora Ã© em dobro, pra fechar com chave de ouro! ðŸ¤‘ Responda corretamente com seu [Stars ID] + #SundayMillion atÃ© Ã s 01:59 BRT da manhÃ£ para concorrer a 1 de 2 tickets do 15Âº Sunday Million de AniversÃ¡rio de $215 que iremos distribuir. Termos se aplicam: https://t.co/At2azuI3X3 https://t.co/pYNfGivGMH	43458.0	RT @PokerStarsBR: Agora Ã© em dobro, pra fechar com chave de ouro! ðŸ¤‘ Responda corretamente com seu [Stars ID] + #SundayMillion atÃ© Ã s 01:59â€¦	86.0	True	full
392830	392830	6054e3bf8cbd2a00384fb790	2021-03-19 17:47:38	[]	[]	Fri Mar 19 17:16:01 +0000 2021	[{"text":"aztrazeneca","indices":[56,68]}]	[{"url":"https://t.co/ZHxiTsbhd4","expanded_url":"https://twitter.com/paweljabionski/status/1372860489521360900","display_url":"twitter.com/paweljabionskiâ€¦","indices":[232,255]}]	Polandâ€™s deputy FM explains the country position on the #aztrazeneca row and why Poland did not panic but continued vaccination with AZ jabs Good to see a big deal of common sense behind Polandâ€™s decision making. Worth watching ðŸ‘‡ https://t.co/ZHxiTsbhd4	11796.0	RT @SlawomirDebski: Polandâ€™s deputy FM explains the country position on the #aztrazeneca row and why Poland did not panic but continued vacâ€¦	32510.0	True	full
392831	392831	6054e3c08cbd2a00384fb7a8	2021-03-19 17:47:38	[]	[]	Fri Mar 19 11:26:04 +0000 2021	[{"text":"RedAMZET","indices":[45,54]},{"text":"AMZET","indices":[233,239]},{"text":"UNAE","indices":[240,245]},{"text":"UMA","indices":[246,250]}]	[{"url":"https://t.co/nSAg66ju3Q","expanded_url":"http://bit.ly/3amBjbi","display_url":"bit.ly/3amBjbi","indices":[208,231]}]	ðŸ“’ Desde la @UNAE_Enc, la cual pertenece a la #RedAMZET, nos informan que ya se encuentra abierta la convocatoria para presentar artÃ­culos para el Volumen 10, NÂº1 de la revista La Saeta Universitaria. âž•INFO: https://t.co/nSAg66ju3Q #AMZET #UNAE #UMA	360.0	RT @aulamz: ðŸ“’ Desde la @UNAE_Enc, la cual pertenece a la #RedAMZET, nos informan que ya se encuentra abierta la convocatoria para presentarâ€¦	125.0	True	full
392832	392832	6054e3c08cbd2a00384fb7ae	2021-03-19 17:47:38	[]	[]	Fri Mar 19 17:06:16 +0000 2021	[]	[{"url":"https://t.co/W4Sis1x6nd","expanded_url":"https://blogs.oglobo.globo.com/lauro-jardim/post/queiroga-pretende-ir-aos-hospitais-checar-se-pessoas-estao-mesmo-morrendo-de-covid.html","display_url":"blogs.oglobo.globo.com/lauro-jardim/pâ€¦","indices":[250,273]}]	PaÃ­s sem vacina, UTIs em colapso, milhares de leitos federais fechados, trabalhadores sem renda e a prioridade do novo Ministro da SaÃºde Ã© descobrir se isso tudo Ã© realidade ou um delÃ­rio coletivo. TaÃ­ o governo de vcs, â�¦@ArthurLira_â�© e @RPsenador! https://t.co/W4Sis1x6nd	1500305.0	RT @gduvivier: PaÃ­s sem vacina, UTIs em colapso, milhares de leitos federais fechados, trabalhadores sem renda e a prioridade do novo Minisâ€¦	355.0	True	full
392833	392833	6054e3c08cbd2a00384fb7b0	2021-03-19 17:47:38	[]	[]	Fri Mar 19 16:39:51 +0000 2021	[]	[{"url":"https://t.co/gcjQSrh5je","expanded_url":"https://www.aljazeera.com/news/2021/3/19/amid-myanmars-post-coup-crisis-an-armed-rebellion-brews","display_url":"aljazeera.com/news/2021/3/19â€¦","indices":[191,214]}]	Myanmar has long been known for its ethnic divisions. Nothing like a common brutal enemy -- the junta that is stealing their democracy and violently crushing their protests -- to unite them. https://t.co/gcjQSrh5je https://t.co/ZuxFfxPxZf	456059.0	RT @KenRoth: Myanmar has long been known for its ethnic divisions. Nothing like a common brutal enemy -- the junta that is stealing their dâ€¦	171.0	True	full
392834	392834	6054e3c08cbd2a00384fb7b8	2021-03-19 17:47:38	[]	[]	Fri Mar 19 02:43:57 +0000 2021	[{"text":"SalvandoAlSoldadoEpigmenio","indices":[195,222]}]	[{"url":"https://t.co/kYq2l1MxSU","expanded_url":"https://www.youtube.com/watch?v=4vW4o9WUYPU","display_url":"youtube.com/watch?v=4vW4o9â€¦","indices":[232,255]}]	Mientras @lopezobrador_ dijo que no se rescatarÃ­a a empresas durante la pandemia, a @epigmenioibarra lo apoyaron con $150 millones de pesos. Â¡Es un honor, ser la casa productora de Obrador! âž¡ï¸� #SalvandoAlSoldadoEpigmenio â€¼ï¸� WTF! https://t.co/kYq2l1MxSU	284021.0	RT @vampipe: Mientras @lopezobrador_ dijo que no se rescatarÃ­a a empresas durante la pandemia, a @epigmenioibarra lo apoyaron con $150 millâ€¦	150.0	True	full
392835	392835	6054e3c08cbd2a00384fb7c2	2021-03-19 17:47:38	[]	[]	Fri Mar 19 17:26:47 +0000 2021	[]	[{"url":"https://t.co/fGi1uw2XNe","expanded_url":"https://twitter.com/aetiology/status/1372909306383831043","display_url":"twitter.com/aetiology/statâ€¦","indices":[206,229]}]	This point, in an excellent thread from @aetiology, is one that I find especially problematic about that @TheAtlantic article: it is a dangerously misleading argument that is gift-wrapped for anti-vaxxers. https://t.co/fGi1uw2XNe	1944.0	RT @SalomonJA: This point, in an excellent thread from @aetiology, is one that I find especially problematic about that @TheAtlantic articlâ€¦	6079.0	True	full
392836	392836	6054e3c08cbd2a00384fb7ca	2021-03-19 17:47:38	[]	[]	Thu Mar 18 16:09:51 +0000 2021	[]	[{"url":"https://t.co/s0FABSxTTS","expanded_url":"https://www.rcnradio.com/politica/gobierno-prioriza-la-formalizacion-laboral-en-todos-sus-ministerios","display_url":"rcnradio.com/politica/gobieâ€¦","indices":[110,133]}]	Trabajar para los sectores vulnerables es la base para construir un paÃ­s mÃ¡s equitativo. Nota â¬‡ï¸� @rcnradio https://t.co/s0FABSxTTS https://t.co/FO8Jqb27i6	15943.0	RT @gabrieljvelasco: Trabajar para los sectores vulnerables es la base para construir un paÃ­s mÃ¡s equitativo. Nota â¬‡ï¸� @rcnradio https://â€¦	1448.0	True	full
392837	392837	6054e3c18cbd2a00384fb80c	2021-03-19 17:47:39	[{"text":"COVID19","indices":[63,71]}]	[{"url":"https://t.co/l9F3z7OJy0","expanded_url":"http://medasf.org/marinfund","display_url":"medasf.org/marinfund","indices":[246,269]}]		[]	[]			FECHA LIMITE 22 DE MARZO. Â¿Su negocio se ha visto afectado por #COVID19? EnvÃ­e una solicitud para un prÃ©stamo con 0â€¦ https://t.co/5oRHz25HX5	1569.0	True	full
392838	392838	6054e3c18cbd2a00384fb810	2021-03-19 17:47:39	[]	[{"url":"https://t.co/LD2YwkkSXp","expanded_url":"https://lnkd.in/gA8evSi","display_url":"lnkd.in/gA8evSi","indices":[255,278]}]		[]	[]			The line-up is set and our CIO psychics are ready to give you their key insights on where we see the transportationâ€¦ https://t.co/LX6Fa6FSM9	376.0	True	full
392839	392839	6054e3c18cbd2a00384fb828	2021-03-19 17:47:40	[]	[]	Fri Mar 19 03:00:20 +0000 2021	[]	[{"url":"https://t.co/woISCxuVBa","expanded_url":"https://www.eluniversal.com.mx/nacion/epigmenio-ibarra-documentalista-de-amlo-recibe-prestamo-de-150-mdp-de-la-4t-loret","display_url":"eluniversal.com.mx/nacion/epigmenâ€¦","indices":[151,174]}]	ðŸ”´ Pese a que LÃ³pez Obrador dijo que el gobierno no iba a rescatar empresarios en pandemia, Epigmenio Ibarra recibiÃ³ un prÃ©stamo por parte de Bancomext https://t.co/woISCxuVBa	5959519.0	RT @El_Universal_Mx: ðŸ”´ Pese a que LÃ³pez Obrador dijo que el gobierno no iba a rescatar empresarios en pandemia, Epigmenio Ibarra recibiÃ³ unâ€¦	575.0	True	full
392840	392840	6054e3c18cbd2a00384fb838	2021-03-19 17:47:40	[]	[]	Fri Mar 19 07:12:43 +0000 2021	[{"text":"HouseParty","indices":[52,63]},{"text":"SUPERJUNIOR","indices":[75,87]},{"text":"COVID19","indices":[177,185]}]	[{"url":"https://t.co/77LlNRnyJJ","expanded_url":"https://twitter.com/sjofficial/status/1371748069310570498","display_url":"twitter.com/sjofficial/staâ€¦","indices":[284,307]}]	Thank you, ELF, for sharing @SJofficial's new song "#HouseParty" with us! #SUPERJUNIOR, youâ€™re on-point there! Indeed, we still need to maintain precautionary measures against #COVID19 to protect each other &amp; control this pandemic. Thank you for reminding us through your music. https://t.co/77LlNRnyJJ	1432728.0	RT @DrTedros: Thank you, ELF, for sharing @SJofficial's new song "#HouseParty" with us! #SUPERJUNIOR, youâ€™re on-point there! Indeed, we stâ€¦	1029.0	True	full
392841	392841	6054e3c18cbd2a00384fb846	2021-03-19 17:47:40	[]	[]	Fri Mar 19 14:29:21 +0000 2021	[]	[{"url":"https://t.co/vE0N0isdzb","expanded_url":"https://theintercept.com/2021/03/19/deconstructed-medicare-for-all-health-care/","display_url":"theintercept.com/2021/03/19/decâ€¦","indices":[243,266]}]	.â�¦@PramilaJayapalâ�© called â�¦@SenSchumerâ�© the Friday morning of the fight over unemployment and told him the House could vote the Covid relief package down if the Senate capitulated to Manchin. Schumer relayed that to Manchin and got the deal. https://t.co/vE0N0isdzb	195532.0	RT @ryangrim: .â�¦@PramilaJayapalâ�© called â�¦@SenSchumerâ�© the Friday morning of the fight over unemployment and told him the House could vote tâ€¦	17.0	True	full
392842	392842	6054e3c28cbd2a00384fb86a	2021-03-19 17:47:40	[]	[]	Fri Mar 19 15:57:45 +0000 2021	[{"text":"COVID19","indices":[49,57]}]	[{"url":"https://t.co/YZhxxQARw5","expanded_url":"http://ow.ly/lmrb30rAVQS","display_url":"ow.ly/lmrb30rAVQS","indices":[132,155]}]	All Mississippians 16 or older now qualify for a #COVID19 vaccine, with thousands of appointments still available across the state. https://t.co/YZhxxQARw5 https://t.co/7jhQoMfbg8	36142.0	RT @JxnFreePress: All Mississippians 16 or older now qualify for a #COVID19 vaccine, with thousands of appointments still available acrossâ€¦	12.0	True	full
392843	392843	6054e3c28cbd2a00384fb87e	2021-03-19 17:47:40	[]	[]	Fri Mar 19 17:31:41 +0000 2021	[{"text":"AAPI","indices":[86,91]},{"text":"StopAsianHate","indices":[184,198]}]	[{"url":"https://t.co/vq2mdBGNtr","expanded_url":"http://neurosciences.stanford.edu/news/support-our-asian-and-pacific-islander-colleagues","display_url":"neurosciences.stanford.edu/news/support-oâ€¦","indices":[200,223]}]	The Wu Tsai Neurosciences Institute thrives on the diversity of its community. To our #AAPI colleagues: you are part of us, we care about you, you are valued, and we are here for you. #StopAsianHate https://t.co/vq2mdBGNtr	6903.0	RT @StanfordBrain: The Wu Tsai Neurosciences Institute thrives on the diversity of its community. To our #AAPI colleagues: you are part ofâ€¦	67.0	True	full
392844	392844	6054e3c28cbd2a00384fb882	2021-03-19 17:47:40	[]	[]	Fri Mar 19 17:10:00 +0000 2021	[]	[{"url":"https://t.co/qaDrTMdCcJ","expanded_url":"https://www.francetvinfo.fr/sante/maladie/coronavirus/vaccin/covid-19-les-patients-decedes-avec-le-variant-breton-n-etaient-pas-vaccines-contrairement-a-ce-qu-affirment-des-messages-sur-les-reseaux-sociaux_4339551.html","display_url":"francetvinfo.fr/sante/maladie/â€¦","indices":[149,172]}]	Covid-19 : les patients dÃ©cÃ©dÃ©s avec le variant breton n'Ã©taient pas vaccinÃ©s, contrairement Ã ce qu'affirment des messages sur les rÃ©seaux sociaux https://t.co/qaDrTMdCcJ https://t.co/jMN9VXjvwM	1828585.0	RT @franceinfo: Covid-19 : les patients dÃ©cÃ©dÃ©s avec le variant breton n'Ã©taient pas vaccinÃ©s, contrairement Ã ce qu'affirment des messagesâ€¦	18.0	True	full
392845	392845	6054e3c28cbd2a00384fb88c	2021-03-19 17:47:40	[]	[]	Fri Mar 19 17:43:27 +0000 2021	[]	[{"url":"https://t.co/ViTRp1pyEp","expanded_url":"http://PayPal.me/HasMoKar688","display_url":"PayPal.me/HasMoKar688","indices":[255,278]}]	Hi! Iâ€™m a queer Roma whoâ€™s been outed to my family and forced to leave my home during the pandemic. I need funds to secure the first few months of rent. I am accepting any donations and willing to do full Tarot readings in return. Support queer Roma ðŸ’™â�¤ï¸�ðŸ’š https://t.co/ViTRp1pyEp https://t.co/HocYfpkJ6L	150.0	RT @araktut: Hi! Iâ€™m a queer Roma whoâ€™s been outed to my family and forced to leave my home during the pandemic. I need funds to secure theâ€¦	1922.0	True	full
392846	392846	6054e3c28cbd2a00384fb890	2021-03-19 17:47:40	[]	[]	Fri Mar 19 17:46:19 +0000 2021	[{"text":"vaccinatedAF","indices":[56,69]}]	[{"url":"https://t.co/ce1gNaN1Yi","expanded_url":"https://passengershaming.store","display_url":"passengershaming.store","indices":[145,168]}]	While Iâ€™m here I guess I could show you some of our new #vaccinatedAF line PART 2. Iâ€™m the shittiest promoter, but in case youâ€™re interested. ðŸ›�: https://t.co/ce1gNaN1Yi âœˆï¸�ðŸ’™ Also donâ€™t @ me with your anti vaccine shit. This obviously isnâ€™t meant for you Kthxbai ðŸ˜˜ https://t.co/82HBrEWMDk	38157.0	RT @PassengerShame: While Iâ€™m here I guess I could show you some of our new #vaccinatedAF line PART 2. Iâ€™m the shittiest promoter, but in câ€¦	8881.0	True	full
392847	392847	6054e3c28cbd2a00384fb894	2021-03-19 17:47:40	[]	[]	Thu Mar 18 13:33:57 +0000 2021	[{"text":"ARInvestiga","indices":[216,228]},{"text":"CovidCashVe","indices":[284,296]}]	[{"url":"https://t.co/G1EQCvH6to","expanded_url":"https://runrun.es/rr-es-plus/438676/laboratorio-de-pruebas-covid-19-en-maiquetia-fue-creado-en-menos-de-un-mes-y-con-3-dolares-de-capital/","display_url":"runrun.es/rr-es-plus/438â€¦","indices":[297,320]}]	@RunRunesWeb @ElPitazoTV @DiarioTalCual Â¿CuÃ¡ndo fue creado CasaLab 2020? Â¿QuiÃ©nes son los dueÃ±os de este laboratorio improvisado que aplica pruebas COVID-19 en MaiquetÃ­a? Lo contamos en este reportaje de la alianza #ARInvestiga formada por @Runrunesweb @ElPitazoTV y @DiarioTalcual #CovidCashVe https://t.co/G1EQCvH6to	46221.0	RT @boonbar: @RunRunesWeb @ElPitazoTV @DiarioTalCual Â¿CuÃ¡ndo fue creado CasaLab 2020? Â¿QuiÃ©nes son los dueÃ±os de este laboratorio improvisaâ€¦	105.0	True	full
392848	392848	6054e3c28cbd2a00384fb89c	2021-03-19 17:47:41	[]	[]	Thu Dec 12 15:54:25 +0000 2019	[]	[{"url":"https://t.co/uf39JkSRBb","expanded_url":"https://www.patreon.com/BNA_V5","display_url":"patreon.com/BNA_V5","indices":[182,205]},{"url":"https://t.co/6tfcJT3XYe","expanded_url":"https://gumroad.com/bnav5","display_url":"gumroad.com/bnav5","indices":[237,260]}]	January 2020 Reward 1 : Omega-Xis With a lot of cum :P 20 versions of image will be available for 10$ tier 15$ tier will get a PSD file and Clipstudiofile for study! Support here : https://t.co/uf39JkSRBb You can buy my old work here : https://t.co/6tfcJT3XYe https://t.co/oqmGBgSY8Z	36146.0	RT @BNA_V5: January 2020 Reward 1 : Omega-Xis With a lot of cum :P 20 versions of image will be available for 10$ tier 15$ tier will get aâ€¦	995.0	True	full
392849	392849	6054e3c28cbd2a00384fb8a4	2021-03-19 17:47:41	[]	[{"url":"https://t.co/QLrXpmqKIg","expanded_url":"http://euskalnews.com/2021/03/el-beneficio-de-las-mascarillas-no-compensa-sus-perjuicios-afirman-desde-el-colegio-donde-esta-prohibido-llevarlas/","display_url":"euskalnews.com/2021/03/el-benâ€¦","indices":[120,143]}]		[]	[]			"El beneficio de las mascarillas no compensa sus perjuicios", afirman desde el colegio donde estÃ¡ prohibido llevarlâ€¦ https://t.co/Dxso4zjvr1	871.0	True	full
392850	392850	6054e3c38cbd2a00384fb8be	2021-03-19 17:47:41	[]	[]	Fri Mar 19 16:02:04 +0000 2021	[{"text":"GFUEL","indices":[57,63]}]	[{"url":"https://t.co/TcuQqz2Vir","expanded_url":"https://gfuel.ly/spring-bogo","display_url":"gfuel.ly/spring-bogo","indices":[179,202]}]	ðŸ’š Like + RT + Comment ðŸ�� to win a tub of SOUR GREEN APPLE #GFUEL! Picking 1 winner at the end of the day to celebrate its launch! Now available during our BOGO Sale! ðŸ›’ ð�—šð�—²ð�˜� ð�—¬ð�—¼ð�˜‚ð�—¿ð�˜€: https://t.co/TcuQqz2Vir https://t.co/cQAHqW4iw1	1668566.0	RT @GFuelEnergy: ðŸ’š Like + RT + Comment ðŸ�� to win a tub of SOUR GREEN APPLE #GFUEL! Picking 1 winner at the end of the day to celebrate its lâ€¦	7.0	True	full
392851	392851	6054e3c38cbd2a00384fb8c2	2021-03-19 17:47:41	[]	[]	Wed Mar 17 16:32:06 +0000 2021	[]	[{"url":"https://t.co/kp5QgwLPx0","expanded_url":"https://twitter.com/jeffreyatucker/status/1372220469357740032","display_url":"twitter.com/jeffreyatuckerâ€¦","indices":[157,180]}]	The New York Times told us last year in a hagiographic profile of a mid-level government bureaucrat that the idea came from a 14-year-oldâ€™s science project. https://t.co/kp5QgwLPx0	315921.0	RT @seanmdav: The New York Times told us last year in a hagiographic profile of a mid-level government bureaucrat that the idea came from aâ€¦	390.0	True	full
392852	392852	6054e3c38cbd2a00384fb8ce	2021-03-19 17:47:41	[]	[]	Thu Mar 18 14:41:13 +0000 2021	[]	[{"url":"https://t.co/wgIg2TKI5h","expanded_url":"https://www.cnn.com/us/live-news/atlanta-area-shootings-3-18-21/index.html","display_url":"cnn.com/us/live-news/aâ€¦","indices":[240,263]}]	We know the wounds of the mass shooting in Atlanta, like all wounds inflicted by race-hatred, misogyny and violence, will not heal quickly. We stand with our Asian-American family against white supremacist patriarchy, in all of its forms. https://t.co/wgIg2TKI5h	335797.0	RT @JamaalBowmanNY: We know the wounds of the mass shooting in Atlanta, like all wounds inflicted by race-hatred, misogyny and violence, wiâ€¦	2085.0	True	full
392853	392853	6054e3c38cbd2a00384fb8d4	2021-03-19 17:47:41	[]	[]	Fri Mar 19 17:45:33 +0000 2021	[]	[{"url":"https://t.co/RTj2yteC8A","expanded_url":"https://twitter.com/UncleBillyMoney/status/1372921682881617922","display_url":"twitter.com/UncleBillyMoneâ€¦","indices":[95,118]}]	$ENZC has some of the best Scientists and some of the best Patent Attorneys headed by the CEO! https://t.co/RTj2yteC8A https://t.co/Bbo1yOLGVc	8089.0	RT @OtcRock: $ENZC has some of the best Scientists and some of the best Patent Attorneys headed by the CEO! https://t.co/RTj2yteC8A https:/â€¦	376.0	True	full
392854	392854	6054e3c38cbd2a00384fb8d8	2021-03-19 17:47:41	[]	[]	Fri Mar 19 17:27:21 +0000 2021	[]	[{"url":"https://t.co/Hz0GFmur9E","expanded_url":"https://twitter.com/MichaelMedicoLA/status/1372708349842657281","display_url":"twitter.com/MichaelMedicoLâ€¦","indices":[171,194]}]	. @MichaelMedicoLA once again, directs the hell out of last nights episode of @Station19. I'm honored and proud again that my work was left in your hands. Thank you man. https://t.co/Hz0GFmur9E	192616.0	RT @OakSmash: . @MichaelMedicoLA once again, directs the hell out of last nights episode of @Station19. I'm honored and proud again that myâ€¦	4869589.0	True	full
392855	392855	6054e3c38cbd2a00384fb8e8	2021-03-19 17:47:41	[]	[]	Wed Mar 03 07:23:00 +0000 2021	[]	[{"url":"https://t.co/lQmj06nwsf","expanded_url":"https://manyvids.com/Video/2310316/nier-automata-3some-chapter/","display_url":"manyvids.com/Video/2310316/â€¦","indices":[46,69]}]	â�—ï¸�Hurry up to watch my great cosplay videoðŸ’• ðŸ‘‰ðŸ�»https://t.co/lQmj06nwsf Video includes anal and vaginal solo scenes with 2B and A2, big bad dragon toys, giant hÐ¾rsÐµ dildo, anal and vaginal sex with boy, blowjob, hand job in gloves, facialðŸ”ž 2B by the best girl @octokuro_modelðŸ”¥ https://t.co/vcWNcgQxVx	897940.0	RT @lure_lady: â�—ï¸�Hurry up to watch my great cosplay videoðŸ’• ðŸ‘‰ðŸ�»https://t.co/lQmj06nwsf Video includes anal and vaginal solo scenes with 2B anâ€¦	70.0	True	full
392856	392856	6054e3c38cbd2a00384fb8f0	2021-03-19 17:47:41	[]	[]	Thu Mar 18 15:32:32 +0000 2021	[]	[{"url":"https://t.co/jKLKFxossp","expanded_url":"https://twitter.com/correio/status/1372568540914589700","display_url":"twitter.com/correio/statusâ€¦","indices":[219,242]}]	A Ã�ndia tem 6 vezes nossa populaÃ§Ã£o e menos mortes que a gente. A RÃºssia ainda nÃ£o chegou a 100 mil mortes. O JapÃ£o nÃ£o chegou a 10 mil mortes. O VietnÃ£ tem quase 100 milhÃµes de habitantes e teve TRINTA E CINCO MORTES. https://t.co/jKLKFxossp	12888.0	RT @opinioso: A Ã�ndia tem 6 vezes nossa populaÃ§Ã£o e menos mortes que a gente. A RÃºssia ainda nÃ£o chegou a 100 mil mortes. O JapÃ£o nÃ£o chegoâ€¦	87.0	True	full
392857	392857	6054e3c48cbd2a00384fb914	2021-03-19 17:47:42	[{"text":"SFJ","indices":[18,22]},{"text":"Khalistan","indices":[42,52]},{"text":"India","indices":[75,81]},{"text":"US","indices":[88,91]}]	[{"url":"https://t.co/bNF2rGxBqU","expanded_url":"http://foreignlobby.com/2021/03/15/ind","display_url":"foreignlobby.com/2021/03/15/ind","indices":[115,138]}]		[]	[]			at this peak time #SFJ Hires Lobbyist For #Khalistan Push With Biden While #India Hosts #US Sec Austin @MEAIndiaâ€¦ https://t.co/H7QP500rCZ	0.0	True	full
392858	392858	6054e3c48cbd2a00384fb916	2021-03-19 17:47:42	[]	[]	Thu Mar 18 15:23:48 +0000 2021	[]	[{"url":"https://t.co/NTDkBCiRPS","expanded_url":"https://aclj.org/middle-east/the-regime-in-iran-will-change-only-when-it-is-at-risk?utm_source=twitter&utm_campaign=siteSharer","display_url":"aclj.org/middle-east/thâ€¦","indices":[264,287]}]	The Biden Admin is preparing to underwrite the Iranian regime and appease its mayhem &amp; murder on their same theory from 2015: â€œPay Them &amp; Enter the JCPOA or There Will Be War.â€� But this was â€” and remains â€” a false set of choices. My latest oped in @ACLJ: https://t.co/NTDkBCiRPS	1011138.0	RT @mikepompeo: The Biden Admin is preparing to underwrite the Iranian regime and appease its mayhem &amp; murder on their same theory from 201â€¦	620.0	True	full
392859	392859	6054e3c48cbd2a00384fb918	2021-03-19 17:47:42	[]	[]	Fri Mar 19 17:45:10 +0000 2021	[]	[{"url":"https://t.co/tJvZxtsKe4","expanded_url":"https://cnn.it/38Y2IAk","display_url":"cnn.it/38Y2IAk","indices":[257,280]}]	Europe has missed its chance to stop the third wave of the pandemic before it got out of control. Now it's paying a high price for it, with new lockdowns being imposed across the continent. The worsening situation is becoming a cautionary tale for the US. https://t.co/tJvZxtsKe4	12082757.0	RT @cnni: Europe has missed its chance to stop the third wave of the pandemic before it got out of control. Now it's paying a high price foâ€¦	2016.0	True	full
392860	392860	6054e3c48cbd2a00384fb930	2021-03-19 17:47:42	[]	[]	Fri Mar 19 02:13:35 +0000 2021	[{"text":"Loret","indices":[166,172]}]	[{"url":"https://t.co/eze4zcfF5x","expanded_url":"https://youtu.be/4vW4o9WUYPU","display_url":"youtu.be/4vW4o9WUYPU","indices":[186,209]}]	Las 50 mentiras del gobierno en la pandemia. No se pierdan este video con los tres ejes de la estrategia del gobierno frente al coronavirus: mentir, mentir y mentir. #Loret @latinus_us: https://t.co/eze4zcfF5x https://t.co/flrz3l5h3t	8673854.0	RT @CarlosLoret: Las 50 mentiras del gobierno en la pandemia. No se pierdan este video con los tres ejes de la estrategia del gobierno frenâ€¦	5.0	True	full
392861	392861	6054e3c48cbd2a00384fb932	2021-03-19 17:47:42	[]	[]	Fri Mar 19 17:06:57 +0000 2021	[]	[{"url":"https://t.co/DDnqnNFMl7","expanded_url":"https://www.sdpnoticias.com/internacional/alemania-suspende-vacuna-covid-19-astrazeneca-coagulos.html","display_url":"sdpnoticias.com/internacional/â€¦","indices":[210,233]}]	@gamiz_rios Â¿Porque EU, cambiÃ³ de opiniÃ³n? Si buena gente Â¡no son! Â¿SerÃ¡ verdad la nota, se estÃ¡ suspendiendo la aplicaciÃ³n de Astra zÃ©neca? Covid-19: Alemania suspende aplicaciÃ³n de la vacuna de AstraZeneca https://t.co/DDnqnNFMl7	745.0	RT @ramseest: @gamiz_rios Â¿Porque EU, cambiÃ³ de opiniÃ³n? Si buena gente Â¡no son! Â¿SerÃ¡ verdad la nota, se estÃ¡ suspendiendo la aplicaciÃ³nâ€¦	1225.0	True	full
392862	392862	6054e3c48cbd2a00384fb966	2021-03-19 17:47:43	[]	[]	Fri Mar 19 12:23:31 +0000 2021	[]	[{"url":"https://t.co/uas4y4Uxcl","expanded_url":"https://www.elnacional.com/venezuela/los-contagiados-se-estan-quedando-en-sus-casas-evadiendo-la-hospitalizacion-lo-que-no-reflejan-las-cifras-oficiales-del-covid-19-en-venezuela/?utm_source=Twitter&utm_medium=Social&utm_campaign=social","display_url":"elnacional.com/venezuela/los-â€¦","indices":[139,162]}]	Aumento de casos de covid-19 en Venezuela es mÃ¡s probable que se deba a asueto de Carnaval que a la variante brasileÃ±a | Por @DeisyKarina8 https://t.co/uas4y4Uxcl	5126106.0	RT @ElNacionalWeb: Aumento de casos de covid-19 en Venezuela es mÃ¡s probable que se deba a asueto de Carnaval que a la variante brasileÃ±a |â€¦	38.0	True	full
392863	392863	6054e3c58cbd2a00384fb972	2021-03-19 17:47:43	[]	[]	Fri Mar 19 10:48:20 +0000 2021	[]	[{"url":"https://t.co/RQgtMQyib2","expanded_url":"https://www.theguardian.com/science/2021/mar/14/uk-scientists-attack-reckless-tory-cuts-to-international-research","display_url":"theguardian.com/science/2021/mâ€¦","indices":[238,261]}]	The pandemic has shown us where the real threats to our security lie. A government cutting funding for climate change and disease research alongside the biggest increase in military spending since the Korean War needs new priorities. https://t.co/RQgtMQyib2	49089.0	RT @corbyn_project: The pandemic has shown us where the real threats to our security lie. A government cutting funding for climate changeâ€¦	78.0	True	full
392864	392864	6054e3c58cbd2a00384fb976	2021-03-19 17:47:43	[]	[]	Fri Mar 19 16:46:30 +0000 2021	[{"text":"AkathisiaNotFND","indices":[142,158]}]	[{"url":"https://t.co/wr5vvbJfKE","expanded_url":"https://www.vice.com/en/article/qjpywp/the-medical-system-should-have-been-prepared-for-long-haul-covid-patients-symptoms","display_url":"vice.com/en/article/qjpâ€¦","indices":[160,183]}]	"...once one doctor says itâ€™s anxiety, even if they are wrong, others are more likely to do the same, a phenomenon known as â€œanchoring bias.â€� #AkathisiaNotFND https://t.co/wr5vvbJfKE	1014.0	RT @akathisiaalli: "...once one doctor says itâ€™s anxiety, even if they are wrong, others are more likely to do the same, a phenomenon knownâ€¦	4.0	True	full
392865	392865	6054e3c58cbd2a00384fb988	2021-03-19 17:47:43	[{"text":"CryptoNews","indices":[0,11]},{"text":"LatokenApp","indices":[167,178]}]	[{"url":"https://t.co/203OAq0Lhb","expanded_url":"https://t.me/latoken_airdrops_bot?start=v6myfmrz-airdrop_DFN-source_twp79","display_url":"t.me/latoken_airdroâ€¦","indices":[223,246]}]		[]	[]			#CryptoNews: Cryptocurrency exchange LATOKEN registered 100% growth in mobile app downloads in just two months, thaâ€¦ https://t.co/axASJ67Onw	30.0	True	full
392866	392866	6054e3c58cbd2a00384fb990	2021-03-19 17:47:43	[]	[]	Tue Mar 16 08:20:02 +0000 2021	[]	[{"url":"https://t.co/eZtaYfes02","expanded_url":"https://www.scotsman.com/news/politics/douglas-ross-urged-to-quit-as-mp-before-holyrood-election-3166843","display_url":"scotsman.com/news/politics/â€¦","indices":[251,274]}]	You can not serve in 2 parliaments at once and represent constituents effectively, that is why the SNP correctly changed its rules on dual mandates. Even Ruth Davidson is standing down from Holyrood to take her place in the unelected House of Lords. https://t.co/eZtaYfes02	49337.0	RT @PeteWishart: You can not serve in 2 parliaments at once and represent constituents effectively, that is why the SNP correctly changed iâ€¦	2069.0	True	full
392867	392867	6054e3c58cbd2a00384fb9a6	2021-03-19 17:47:43	[]	[{"url":"https://t.co/LXLPmGVTaD","expanded_url":"https://www.wsj.com/articles/stopped-saving-for-retirement-during-the-pandemic-dont-panic-11616059800?reflink=desktopwebshare_twitter","display_url":"wsj.com/articles/stoppâ€¦","indices":[220,243]}]		[]	[]			"If she leaves her job at age 50 and resumes work 3 years later at a salary of $82K, her nest egg at 67 would be $â€¦ https://t.co/M9KCsTc4iA	53607.0	True	full
392868	392868	6054e3c58cbd2a00384fb9a8	2021-03-19 17:47:44	[]	[{"url":"https://t.co/NgM3fEVchz","expanded_url":"https://youtu.be/ZBHeu5RzT50","display_url":"youtu.be/ZBHeu5RzT50","indices":[125,148]}]		[]	[]			Quelle tristesse ! Le plus grand musÃ©e du monde vide ! Il faut que cela cesse ! Le musÃ©e du Louvre au temps du Coâ€¦ https://t.co/Ts5u1KP9p5	91.0	True	full
392869	392869	6054e3c58cbd2a00384fb9ba	2021-03-19 17:47:44	[]	[]	Fri Mar 19 10:23:18 +0000 2021	[{"text":"cryptocurrency","indices":[160,175]},{"text":"Crypto","indices":[176,183]},{"text":"Bitcoin","indices":[184,192]},{"text":"BSC","indices":[194,198]},{"text":"BinanceSmartChain","indices":[199,217]},{"text":"Ethereum","indices":[218,227]},{"text":"ETH","indices":[228,232]},{"text":"Airdrop","indices":[233,241]},{"text":"bounty","indices":[242,249]},{"text":"POPO","indices":[250,255]},{"t…	[{"url":"https://t.co/DS6g34KhFp","expanded_url":"https://t.me/AirdropStar/1119","display_url":"t.me/AirdropStar/11â€¦","indices":[135,158]}]	ðŸ’§Poplink Oracles Airdrop ðŸ’§ ðŸ�† Task: âž• 50 POPO (~$50) ðŸ‘¨â€�ðŸ‘©â€�ðŸ‘§ Referral: âž• 15 POPO (~$15) ðŸ”› Airdrop Link &amp; Information: https://t.co/DS6g34KhFp #cryptocurrency #Crypto #Bitcoin #BSC #BinanceSmartChain #Ethereum #ETH #Airdrop #bounty #POPO #Poplink	85517.0	RT @AirdropStario: ðŸ’§Poplink Oracles Airdrop ðŸ’§ ðŸ�† Task: âž• 50 POPO (~$50) ðŸ‘¨â€�ðŸ‘©â€�ðŸ‘§ Referral: âž• 15 POPO (~$15) ðŸ”› Airdrop Link &amp; Inâ€¦	63.0	True	full
392870	392870	6054e3c58cbd2a00384fb9bc	2021-03-19 17:47:44	[{"text":"eHealth","indices":[23,31]}]	[{"url":"https://t.co/8YMWd45Ede","expanded_url":"https://ift.tt/30YaVAf","display_url":"ift.tt/30YaVAf","indices":[119,142]}]		[]	[]			Mi seguimiento ðŸ“¡ sobre #eHealth Covid-19 long-hauler clinics offer a â€˜medical homeâ€™ for patients on uncharted journâ€¦ https://t.co/xk8vHGrTUl	343.0	True	full
392871	392871	6054e3c68cbd2a00384fb9d2	2021-03-19 17:47:44	[]	[]	Fri Mar 19 17:00:00 +0000 2021	[{"text":"EnLaMira","indices":[0,9]},{"text":"OpiniÃ³nLSR","indices":[226,237]}]	[{"url":"https://t.co/BhscoJHb2P","expanded_url":"https://www.lasillarota.com/historias-profundas-el-reto-del-futuro-en-imagen/497583","display_url":"lasillarota.com/historias-profâ€¦","indices":[238,261]}]	#EnLaMira @WorldPressPhoto anunciÃ³ los nuevos nominados para el Concurso de fotografÃ­a 2021. En un aÃ±o sin precedentes marcado por la pandemia de covid-19 y las protestas por la justicia social en todo el mundo. âœ�ï¸� @MxUlysses #OpiniÃ³nLSR https://t.co/BhscoJHb2P https://t.co/uaD890Rlyk	13723.0	RT @OpinionLSR: #EnLaMira @WorldPressPhoto anunciÃ³ los nuevos nominados para el Concurso de fotografÃ­a 2021. En un aÃ±o sin precedentes marcâ€¦	385.0	True	full
392872	392872	6054e3c68cbd2a00384fb9e0	2021-03-19 17:47:44	[{"text":"homeconfinement","indices":[173,189]},{"text":"prisons","indices":[190,198]},{"text":"keepthemsafe","indices":[199,212]},{"text":"blacklivesmatter","indices":[213,230]},{"text":"inmateslivesmatter","indices":[231,250]},{"text":"prisonreform","indices":[251,264]},{"text":"justicenow","indices":[265,276]},{"text":"criminaljustice","indices":[277,293]}]	[{"url":"https://t.co/aTEY5D77Bf","expanded_url":"http://chng.it/HMpLSbPq","display_url":"chng.it/HMpLSbPq","indices":[146,169]}]		[]	[]			@attorneysample Help Stop 7,800 Federal Inmates On Home Confinement From Being Returned To Prison To Die From COVIDâ€¦ https://t.co/E9JGfLJiS8	3.0	True	full
392873	392873	6054e3c68cbd2a00384fb9e8	2021-03-19 17:47:44	[]	[]	Sat Mar 13 03:37:21 +0000 2021	[]	[{"url":"https://t.co/0U5YLbjfVU","expanded_url":"https://www.kooapp.com/koo/RaviShankarPrasad-J1VB/GAJ2U","display_url":"kooapp.com/koo/RaviShankaâ€¦","indices":[207,230]}]	PMGDISHA- a vision of PM @narendramodi is closely reaching towards its aim to make 6 crore people in rural areas digitally literate as more than 4.54 crore citizens are part of this programme. Read on Koo: https://t.co/0U5YLbjfVU https://t.co/vyb4IQ1Rlm	4870961.0	RT @rsprasad: PMGDISHA- a vision of PM @narendramodi is closely reaching towards its aim to make 6 crore people in rural areas digitally liâ€¦	9.0	True	full
392874	392874	6054e3c68cbd2a00384fb9fc	2021-03-19 17:47:45	[]	[]	Thu Mar 18 20:18:26 +0000 2021	[]	[{"url":"https://t.co/JY9iG0F8y2","expanded_url":"https://elpais.com/espana/2021-03-18/el-supremo-establece-que-vox-no-tenia-derecho-a-vetar-a-el-pais-y-la-cadena-ser-en-la-campana-del-10-n.html?utm_source=Twitter&ssm=TW_CM#Echobox=1616095179","display_url":"elpais.com/espana/2021-03â€¦","indices":[201,224]}]	Vox no tenÃ­a derecho a impedir el acceso de EL PAÃ�S y la Cadena SER a sus actos pÃºblicos electorales durante la campaÃ±a para las elecciones generales de 2019. AsÃ­ lo ha establecido el Tribunal Supremo https://t.co/JY9iG0F8y2	8008304.0	RT @el_pais: Vox no tenÃ­a derecho a impedir el acceso de EL PAÃ�S y la Cadena SER a sus actos pÃºblicos electorales durante la campaÃ±a para lâ€¦	110.0	True	full
392875	392875	6054e3c68cbd2a00384fba04	2021-03-19 17:47:44	[{"text":"Ð�Ð¾Ð²Ð¾Ñ�Ñ‚Ð¸","indices":[144,152]}]	[{"url":"https://t.co/dXUALvkubS","expanded_url":"http://twib.in/l/bE7gLkqBXGaR","display_url":"twib.in/l/bE7gLkqBXGaR","indices":[0,23]},{"url":"https://t.co/f23HaO2dqM","expanded_url":"http://twib.in/l/oXnMp6pnaAMz","display_url":"twib.in/l/oXnMp6pnaAMz","indices":[120,143]}]		[]	[]			https://t.co/dXUALvkubS Indiana man charged with killing 4 â€“ including child â€“ after argument over COVID stimulus mâ€¦ https://t.co/Ryc8Y5jReb	1864.0	True	full
392876	392876	6054e3c68cbd2a00384fba0a	2021-03-19 17:47:45	[]	[]	Fri Mar 19 17:26:11 +0000 2021	[]	[{"url":"https://t.co/4MLypwYHWI","expanded_url":"https://bit.ly/3c4qJIa","display_url":"bit.ly/3c4qJIa","indices":[237,260]}]	The Opposition party's announcement comes on a day when Punjab CM Capt Amarinder Singh announced that the ruling Congress will not hold any political gatherings for the next two weeks in the state in view a surge in Covid-19 infections. https://t.co/4MLypwYHWI	3807271.0	RT @IndianExpress: The Opposition party's announcement comes on a day when Punjab CM Capt Amarinder Singh announced that the ruling Congresâ€¦	4743.0	True	full
392877	392877	6054e3c68cbd2a00384fba1a	2021-03-19 17:47:45	[]	[]	Fri Mar 19 17:33:58 +0000 2021	[{"text":"Cuba","indices":[234,239]}]	[{"url":"https://t.co/ovb3d8usl6","expanded_url":"http://www.granma.cu/cuba/2021-03-19/investigan-en-cuba-manifestaciones-neurologicas-en-pacientes-recuperados-de-la-covid-19-video-19-03-2021-09-03-02","display_url":"granma.cu/cuba/2021-03-1â€¦","indices":[240,263]}]	Las manifestaciones neurolÃ³gicas, su intensidad y su posible persistencia como secuelas en pacientes convalecientes de la COVID-19, serÃ¡n temas de anÃ¡lisis de una investigaciÃ³n organizada por el Instituto de NeurologÃ­a y NeurocirugÃ­a #Cuba https://t.co/ovb3d8usl6	211174.0	RT @Granma_Digital: Las manifestaciones neurolÃ³gicas, su intensidad y su posible persistencia como secuelas en pacientes convalecientes deâ€¦	789.0	True	full
392878	392878	6054e3c78cbd2a00384fba34	2021-03-19 17:47:45	[{"text":"Blockchain","indices":[92,103]},{"text":"publicblockchain","indices":[105,122]}]	[{"url":"https://t.co/bji4YbEoaa","expanded_url":"https://thetechpanda.com/blockchain-launch-symbol-nem-launches-the-next-generation-enterprise-grade-blockchain-platform/32755/","display_url":"thetechpanda.com/blockchain-lauâ€¦","indices":[123,146]}]		[]	[]			@NEMofficial has announced the launch of Symbol, its next-generation Proof-of-Stake+ Public #Blockchainâ€¦ https://t.co/rgKlBILP65	53.0	True	full
392879	392879	6054e3c78cbd2a00384fba44	2021-03-19 17:47:45	[]	[]	Wed Mar 10 13:08:23 +0000 2021	[{"text":"DeFi","indices":[204,209]},{"text":"blockchain","indices":[210,221]},{"text":"Finance","indices":[222,230]}]	[{"url":"https://t.co/gPFkbut6Wv","expanded_url":"https://chainge-finance.medium.com/experience-flexibility-100-security-with-chainge-future-dex-918e003f2bb3","display_url":"chainge-finance.medium.com/experience-fleâ€¦","indices":[233,256]}]	Are you ready to experience true financial freedom &amp; guaranteed safety? If your answers to these questions are yes, then you need to check out our upcoming Future DEX and its amazing capabilities. #DeFi #blockchain #Finance https://t.co/gPFkbut6Wv	28172.0	RT @FinanceChainge: Are you ready to experience true financial freedom &amp; guaranteed safety? If your answers to these questions are yes, thâ€¦	7.0	True	full
392880	392880	6054e3c78cbd2a00384fba4a	2021-03-19 17:47:45	[]	[]	Fri Mar 19 17:37:00 +0000 2021	[]	[{"url":"https://t.co/Pupgq6rSPY","expanded_url":"https://www.telecinco.es/rocio-contar-la-verdad-para-seguir-viva/serie-documental-domingo-dos-episodios-avance_18_3108795014.html","display_url":"telecinco.es/rocio-contar-lâ€¦","indices":[255,278]}]	MÃ¡s de 60 horas de grabaciÃ³n con RocÃ­o Carrasco componen la base de esta historia autobiogrÃ¡fica: ademÃ¡s de sus reflexiones y confesiones, cuenta con imÃ¡genes de su archivo documental personal y el de su madre, RocÃ­o Jurado ðŸ“º El domingo, en @telecincoes https://t.co/Pupgq6rSPY	402.0	RT @rocioseguirviva: MÃ¡s de 60 horas de grabaciÃ³n con RocÃ­o Carrasco componen la base de esta historia autobiogrÃ¡fica: ademÃ¡s de sus reflexâ€¦	144.0	True	full
392881	392881	6054e3c78cbd2a00384fba4e	2021-03-19 17:47:45	[]	[]	Fri Mar 19 16:07:05 +0000 2021	[{"text":"covid19","indices":[234,242]}]	[{"url":"https://t.co/R2DDozwmtr","expanded_url":"https://www.lancaster.ac.uk/health-and-medicine/research/coconet-study/","display_url":"lancaster.ac.uk/health-and-medâ€¦","indices":[196,219]}]	Are you a home delivery driver in the UK, over 18? We want to hear about your experience working during the pandemic. Please visit the website below and click "Take the Delivery Driver Survey": https://t.co/R2DDozwmtr @LancasterUni #covid19	317.0	RT @UoM_COEH: Are you a home delivery driver in the UK, over 18? We want to hear about your experience working during the pandemic. Pleasâ€¦	1359.0	True	full
392882	392882	6054e3c78cbd2a00384fba72	2021-03-19 17:47:46	[]	[]	Fri Mar 19 17:36:21 +0000 2021	[{"text":"MUFC","indices":[80,85]}]	[{"url":"https://t.co/dtrbfoSv5J","expanded_url":"https://www.forbes.com/sites/sampilger/2021/03/19/manchester-united-secure-biggest-sponsorship-deal-of-this-pandemic/?sh=598b05647b6b","display_url":"forbes.com/sites/sampilgeâ€¦","indices":[250,273]}]	Manchester United secure biggest sponsorship deal of this pandemic I spoke to #MUFC's Managing Director Richard Arnold about the club's resilience, their new shirt deal with TeamViewer and how this helps summer transfer plans. NEW @ForbesSports https://t.co/dtrbfoSv5J	39629.0	RT @sampilger: Manchester United secure biggest sponsorship deal of this pandemic I spoke to #MUFC's Managing Director Richard Arnold aboâ€¦	1616.0	True	full
392883	392883	6054e3c88cbd2a00384fba8a	2021-03-19 17:47:46	[]	[]	Fri Mar 19 07:16:29 +0000 2021	[{"text":"WhatIsHappeningInMyanmar","indices":[143,168]},{"text":"RejectMilitaryCoup","indices":[169,188]}]	[{"url":"https://t.co/zUJfzEV4Ml","expanded_url":"http://bit.ly/3btQYpR","display_url":"bit.ly/3btQYpR","indices":[118,141]},{"url":"https://t.co/zUJfzEV4Ml","expanded_url":"http://bit.ly/3btQYpR","display_url":"bit.ly/3btQYpR","indices":[257,280]}]	The Kachin Independence Army has been targeting Hpakant, a key source of income for the military and its businesses. https://t.co/zUJfzEV4Ml #WhatIsHappeningInMyanmar #RejectMilitaryCoup ------------------ Help The Irrawaddy Report the Truth from Myanmar https://t.co/zUJfzEV4Ml https://t.co/yM3TUyelcv	592477.0	RT @IrrawaddyNews: The Kachin Independence Army has been targeting Hpakant, a key source of income for the military and its businesses. htâ€¦	25.0	True	full
392884	392884	6054e3c88cbd2a00384fba90	2021-03-19 17:47:46	[]	[]	Fri Mar 19 13:26:06 +0000 2021	[]	[{"url":"https://t.co/4hXQ1BKqtL","expanded_url":"https://www.thelocal.fr/20210310/why-the-average-age-of-frances-most-seriously-ill-covid-patients-is-getting-younger/","display_url":"thelocal.fr/20210310/why-tâ€¦","indices":[256,279]}]	More on France, which is in lockdown after their ICUs filled to capacity again. The average age in ICU is 55 years old. That means half are younger than that. Anyone still saying covid is a problem of 65+ year olds isnâ€™t paying attention. @francoislegault https://t.co/4hXQ1BKqtL	3920.0	RT @lisa_iannattone: More on France, which is in lockdown after their ICUs filled to capacity again. The average age in ICU is 55 years oldâ€¦	367.0	True	full
392885	392885	6054e3c98cbd2a00384fbad4	2021-03-19 17:47:47	[]	[]	Fri Mar 19 17:36:39 +0000 2021	[]	[{"url":"https://t.co/jyQLkFPppb","expanded_url":"http://lanecounty.org/coronavirus","display_url":"lanecounty.org/coronavirus","indices":[205,228]}]	COVID-19 UPDATE: MARCH 19 @ 10:00 +/- since 3/18 Lane County Case Total: 10,547 (+17) Infectious: 59 (-2) Hospitalized: 10 (+1) Suspected COVID-19 Deaths: 138 (no change) PUMs: 173 (+3) More info: https://t.co/jyQLkFPppb https://t.co/dKUWJKOpZj	9478.0	RT @LaneCountyGov: COVID-19 UPDATE: MARCH 19 @ 10:00 +/- since 3/18 Lane County Case Total: 10,547 (+17) Infectious: 59 (-2) Hospitalizâ€¦	1545.0	True	full
392886	392886	6054e3c98cbd2a00384fbae4	2021-03-19 17:47:47	[]	[]	Fri Mar 19 16:39:51 +0000 2021	[]	[{"url":"https://t.co/gcjQSrh5je","expanded_url":"https://www.aljazeera.com/news/2021/3/19/amid-myanmars-post-coup-crisis-an-armed-rebellion-brews","display_url":"aljazeera.com/news/2021/3/19â€¦","indices":[191,214]}]	Myanmar has long been known for its ethnic divisions. Nothing like a common brutal enemy -- the junta that is stealing their democracy and violently crushing their protests -- to unite them. https://t.co/gcjQSrh5je https://t.co/ZuxFfxPxZf	456060.0	RT @KenRoth: Myanmar has long been known for its ethnic divisions. Nothing like a common brutal enemy -- the junta that is stealing their dâ€¦	19.0	True	full
392887	392887	6054e3c98cbd2a00384fbaf8	2021-03-19 17:47:47	[]	[]	Fri Mar 19 09:28:32 +0000 2021	[{"text":"covidvaccine","indices":[126,139]},{"text":"humanexperiments","indices":[140,157]}]	[{"url":"https://t.co/alTZ9KdMjM","expanded_url":"https://www.baynews9.com/fl/tampa/news/2021/03/19/breakthrough-cases-of-covid-19-impact-the-fully-vaccinated?fbclid=IwAR0BvDX0YCPKYPKiiYC0TEDJ3IwN_E5ktMEH-009DfU4EhqKOUij7vcqpyA","display_url":"baynews9.com/fl/tampa/news/â€¦","indices":[159,182]}]	How many more experimental jabs will this scenario pave the way for? So many lives both young &amp; old being destroyed .... #covidvaccine #humanexperiments https://t.co/alTZ9KdMjM	82870.0	RT @BusyDrT: How many more experimental jabs will this scenario pave the way for? So many lives both young &amp; old being destroyed .... #covâ€¦	27.0	True	full
392888	392888	6054e3c98cbd2a00384fbb02	2021-03-19 17:47:47	[]	[]	Fri Mar 19 12:53:08 +0000 2021	[{"text":"COVID19","indices":[30,38]}]	[{"url":"https://t.co/tvG7Ntq7ZE","expanded_url":"https://bit.ly/3ptuytZ","display_url":"bit.ly/3ptuytZ","indices":[99,122]}]	The map for today's number of #COVID19 cases in specific areas of Wales is now online! ðŸ�´ó �§ó �¢ó �·ó �¬ó �³ó �¿ðŸ¦ ðŸ—ºï¸� https://t.co/tvG7Ntq7ZE From the data today: Narberth, Pembrokeshire reports 4 cases - up by 4 â¬†ï¸� Tredegar &amp; Georgetown, Blaenau Gwent reports 0 cases - down by 6 â¬‡ï¸� https://t.co/2gcQD37Gzf	2542.0	RT @Lowri_Williams: The map for today's number of #COVID19 cases in specific areas of Wales is now online! ðŸ�´ó �§ó �¢ó �·ó �¬ó �³ó �¿ðŸ¦ ðŸ—ºï¸� https://t.co/tvG7Ntqâ€¦	2511.0	True	full
392889	392889	6054e3c98cbd2a00384fbb14	2021-03-19 17:47:47	[]	[]	Fri Mar 19 17:13:03 +0000 2021	[]	[{"url":"https://t.co/wTDuEIy7yV","expanded_url":"https://buff.ly/2Jx84Ez","display_url":"buff.ly/2Jx84Ez","indices":[130,153]}]	El sabor de los ayocotes es igual de peculiar que su tamaÃ±o; querrÃ¡s probar esta variante del frijol en todas sus presentaciones. https://t.co/wTDuEIy7yV https://t.co/q31dZZw8Tt	1349508.0	RT @mexdesconocido: El sabor de los ayocotes es igual de peculiar que su tamaÃ±o; querrÃ¡s probar esta variante del frijol en todas sus preseâ€¦	372.0	True	full
392890	392890	6054e3ca8cbd2a00384fbb4a	2021-03-19 17:47:48	[]	[]	Fri Mar 19 17:13:12 +0000 2021	[]	[{"url":"https://t.co/TjmbliTg9a","expanded_url":"https://attendee.gotowebinar.com/register/3846463722512858894","display_url":"attendee.gotowebinar.com/register/38464â€¦","indices":[199,222]}]	El prÃ³ximo viernes 26 de marzo a las 18:00 horas desde @SORECAR_es organizamos el webinar titulado "UNIDADES DE REHABILITACION POSTCOVID. EXPERIENCIA TRAS UN AÃ‘O DE PANDEMIA" ðŸ¤“ InscripciÃ³n gratuita:Â https://t.co/TjmbliTg9a https://t.co/IoAHR0TCax	1075.0	RT @SORECAR_es: El prÃ³ximo viernes 26 de marzo a las 18:00 horas desde @SORECAR_es organizamos el webinar titulado "UNIDADES DE REHABILITACâ€¦	651.0	True	full
392891	392891	6054e3ca8cbd2a00384fbb58	2021-03-19 17:47:48	[]	[{"url":"https://t.co/ZePKf9qBiH","expanded_url":"https://www.youtube.com/watch?v=dqNZKPm9d5Y&ab_channel=DoisDedosdeTeologia","display_url":"youtube.com/watch?v=dqNZKPâ€¦","indices":[147,170]}]		[]	[]			um dos poucos pastores que ainda respeito dÃ¡ bons argumentos sobre como as lideranÃ§as de igreja deveriam estar seâ€¦ https://t.co/Rgs7cY5GVg	112.0	True	full
392892	392892	6054e3ca8cbd2a00384fbb6a	2021-03-19 17:47:49	[]	[]	Fri Mar 19 12:56:43 +0000 2021	[]	[{"url":"https://t.co/jzd5Q74vYH","expanded_url":"https://facundoquiroga.com/la-camara-de-comercio-de-resistencia-celebra-sus-99-anos-con-un-invitado-de-lujo/","display_url":"facundoquiroga.com/la-camara-de-câ€¦","indices":[149,172]}]	Se realizarÃ¡ la videoconferencia â€œDe la economÃ­a pandÃ©mica a la electoralistaâ€� con la participaciÃ³n de @Santiagobulat. @CamaraRcia @martinomargime1 https://t.co/jzd5Q74vYH	4148.0	RT @rfacundoquiroga: Se realizarÃ¡ la videoconferencia â€œDe la economÃ­a pandÃ©mica a la electoralistaâ€� con la participaciÃ³n de @Santiagobulat.â€¦	54.0	True	full
392893	392893	6054e3cb8cbd2a00384fbb92	2021-03-19 17:47:49	[]	[]	Fri Mar 19 05:44:57 +0000 2021	[]	[{"url":"https://t.co/iawVRALjZI","expanded_url":"https://twitter.com/evanmcmurry/status/1372722687638958081","display_url":"twitter.com/evanmcmurry/stâ€¦","indices":[281,304]}]	Asian Americans are the fastest increasing group in America, with eligible voters more than doubling since 2000. In states like CA, AAPIs are the 2nd largest ethnic group. The former President attacked &amp; mocked Asian Americans. We voted. He lost. Attack us at your own peril. https://t.co/iawVRALjZI	1604633.0	RT @tedlieu: Asian Americans are the fastest increasing group in America, with eligible voters more than doubling since 2000. In states likâ€¦	119.0	True	full
392894	392894	6054e3cb8cbd2a00384fbba2	2021-03-19 17:47:49	[]	[]	Fri Mar 19 07:37:40 +0000 2021	[]	[{"url":"https://t.co/1ELgcojqqZ","expanded_url":"https://www.animals24-7.org/2021/03/18/diseased-pigs-mink-gave-the-world-covid-19-scientists-suspect/","display_url":"animals24-7.org/2021/03/18/disâ€¦","indices":[233,256]}]	Wherever Covid started there is no question it happened because of the way we treat animals on our wonderful planet. The simple answer is a plant based lifestyle : Diseased pigs &amp; mink gave the world COVID-19, scientists suspect https://t.co/1ELgcojqqZ	81698.0	RT @PeterEgan6: Wherever Covid started there is no question it happened because of the way we treat animals on our wonderful planet. The siâ€¦	429.0	True	full
392895	392895	6054e3cb8cbd2a00384fbbda	2021-03-19 17:47:50	[]	[]	Fri Mar 19 17:44:08 +0000 2021	[]	[{"url":"https://t.co/57wZeREaF4","expanded_url":"https://twitter.com/oxford_ndph/status/1372849074068721666","display_url":"twitter.com/oxford_ndph/stâ€¦","indices":[260,283]}]	Covid is an awful disease. But its disruption has delivered unexpected benefits. RECOVERY is one example. A cheap, quick mass-population clinical trial platform. A new ambition for scale. Is now setting up overseas. And a new standards for clinical trials. ðŸ™� https://t.co/57wZeREaF4	10191.0	RT @JimBethell: Covid is an awful disease. But its disruption has delivered unexpected benefits. RECOVERY is one example. A cheap, quick maâ€¦	8942.0	True	full
392896	392896	6054e3cc8cbd2a00384fbbf6	2021-03-19 17:47:50	[]	[]	Fri Mar 19 05:17:32 +0000 2021	[]	[{"url":"https://t.co/ZpRdnV2lox","expanded_url":"https://www.washingtonpost.com/politics/trump-chicago-vaccine/2021/03/17/9768694e-875b-11eb-82bc-e58213caa38e_story.html?tid=ss_tw","display_url":"washingtonpost.com/politics/trumpâ€¦","indices":[203,226]}]	At Trumpâ€™s Chicago tower, employees got vaccinated early â€” thanks to a hospital whose COO lives in the building but which is supposed to follow rules and servea minority population, not Trump employees. https://t.co/ZpRdnV2lox	520973.0	RT @JillWineBanks: At Trumpâ€™s Chicago tower, employees got vaccinated early â€” thanks to a hospital whose COO lives in the building but whicâ€¦	99.0	True	full
392897	392897	6054e3cc8cbd2a00384fbc06	2021-03-19 17:47:50	[{"text":"vacunas","indices":[0,8]},{"text":"SputnikV","indices":[9,18]},{"text":"coronavirus","indices":[19,31]}]	[{"url":"https://t.co/bacxJyJTAE","expanded_url":"https://infobrisas.com/nota/33368/arribaron-mas-vacunas-sputnik-v-contra-coronavirus","display_url":"infobrisas.com/nota/33368/arrâ€¦","indices":[118,141]}]		[]	[]			#vacunas #SputnikV #coronavirus Arribaron mÃ¡s vacunas Sputnik V contra el coronavirus - MirÃ¡ la nota completa aquÃ­â€¦ https://t.co/G7GI8fI2Nz	18500.0	True	full
392898	392898	6054e3cc8cbd2a00384fbc14	2021-03-19 17:47:50	[]	[]	Fri Mar 19 02:43:57 +0000 2021	[{"text":"SalvandoAlSoldadoEpigmenio","indices":[195,222]}]	[{"url":"https://t.co/kYq2l1MxSU","expanded_url":"https://www.youtube.com/watch?v=4vW4o9WUYPU","display_url":"youtube.com/watch?v=4vW4o9â€¦","indices":[232,255]}]	Mientras @lopezobrador_ dijo que no se rescatarÃ­a a empresas durante la pandemia, a @epigmenioibarra lo apoyaron con $150 millones de pesos. Â¡Es un honor, ser la casa productora de Obrador! âž¡ï¸� #SalvandoAlSoldadoEpigmenio â€¼ï¸� WTF! https://t.co/kYq2l1MxSU	284031.0	RT @vampipe: Mientras @lopezobrador_ dijo que no se rescatarÃ­a a empresas durante la pandemia, a @epigmenioibarra lo apoyaron con $150 millâ€¦	108.0	True	full
392899	392899	6054e3cc8cbd2a00384fbc16	2021-03-19 17:47:50	[]	[]	Fri Mar 19 16:48:06 +0000 2021	[{"text":"SNTEconMÃ©xico","indices":[0,14]},{"text":"TodosSomosUno","indices":[21,35]},{"text":"SNTE","indices":[69,74]},{"text":"COVID19","indices":[151,159]}]	[{"url":"https://t.co/zQ8F1aHdZQ","expanded_url":"https://youtu.be/cilmrXMSzfw","display_url":"youtu.be/cilmrXMSzfw","indices":[251,274]}]	#SNTEconMÃ©xico ðŸ‡²ðŸ‡½ðŸ‘¨â€�ðŸ�« #TodosSomosUno ðŸ™‹â€�â™€ï¸�ðŸ™‹ Mtro Alfonso Cepeda Salas #SNTE ðŸ‘‰Regreso a clases presenciales: gradual, escalonado y con control sanitario #COVID19 ðŸ‘‰AtenciÃ³n socioemocional de comunidad escolar, vital ðŸ”´ Entrevista con @mileniotv ðŸ“º VideoðŸ‘‰ https://t.co/zQ8F1aHdZQ ðŸ‘ˆ	757.0	RT @chvaz: #SNTEconMÃ©xico ðŸ‡²ðŸ‡½ðŸ‘¨â€�ðŸ�« #TodosSomosUno ðŸ™‹â€�â™€ï¸�ðŸ™‹ Mtro Alfonso Cepeda Salas #SNTE ðŸ‘‰Regreso a clases presenciales: gradual, escalonado yâ€¦	218.0	True	full
392900	392900	6054e3cd8cbd2a00384fbc5a	2021-03-19 17:47:51	[]	[]	Fri Mar 19 17:05:47 +0000 2021	[{"text":"prints","indices":[155,162]},{"text":"commissionsopen","indices":[163,179]},{"text":"Wanda","indices":[180,186]},{"text":"Wandavision","indices":[187,199]},{"text":"FanArtFriday","indices":[200,213]}]	[{"url":"https://t.co/ZnmygCiIm5","expanded_url":"https://jaredtacos.darkroom.tech","display_url":"jaredtacos.darkroom.tech","indices":[67,90]}]	Maximoff your home with Wanda and Vision! Prints available here: https://t.co/ZnmygCiIm5 Use discount code â€œhexy timeâ€� for 15% for the next 24 hours! #prints #commissionsopen #Wanda #Wandavision #FanArtFriday https://t.co/5WtbvDDV0s	1940.0	RT @JaredTacos: Maximoff your home with Wanda and Vision! Prints available here: https://t.co/ZnmygCiIm5 Use discount code â€œhexy timeâ€� fâ€¦	472.0	True	full
392901	392901	6054e3cd8cbd2a00384fbc78	2021-03-19 17:47:51	[]	[]	Fri Mar 19 09:13:49 +0000 2021	[]	[{"url":"https://t.co/RwEVmBj7cz","expanded_url":"https://www.thelancet.com/journals/laninf/article/PIIS1473-3099(21)00143-2/fulltext?utm_campaign=tlcoronavirus21&utm_content=158465155&utm_medium=social&utm_source=twitter&hss_channel=tw-27013292#.YFRq-sL2TA4.twitter","display_url":"thelancet.com/journals/laninâ€¦","indices":[173,196]}]	Vaccination and non-pharmaceutical interventions for COVID-19: a mathematical modelling study-Â«Â We estimate that vaccination alone is insufficient to contain the outbreakÂ Â» https://t.co/RwEVmBj7cz	22919.0	RT @DreJoanneLiu: Vaccination and non-pharmaceutical interventions for COVID-19: a mathematical modelling study-Â«Â We estimate that vaccinatâ€¦	692.0	True	full
392902	392902	6054e3cd8cbd2a00384fbc7a	2021-03-19 17:47:51	[]	[]	Fri Mar 19 10:23:18 +0000 2021	[{"text":"cryptocurrency","indices":[160,175]},{"text":"Crypto","indices":[176,183]},{"text":"Bitcoin","indices":[184,192]},{"text":"BSC","indices":[194,198]},{"text":"BinanceSmartChain","indices":[199,217]},{"text":"Ethereum","indices":[218,227]},{"text":"ETH","indices":[228,232]},{"text":"Airdrop","indices":[233,241]},{"text":"bounty","indices":[242,249]},{"text":"POPO","indices":[250,255]},{"t…	[{"url":"https://t.co/DS6g34KhFp","expanded_url":"https://t.me/AirdropStar/1119","display_url":"t.me/AirdropStar/11â€¦","indices":[135,158]}]	ðŸ’§Poplink Oracles Airdrop ðŸ’§ ðŸ�† Task: âž• 50 POPO (~$50) ðŸ‘¨â€�ðŸ‘©â€�ðŸ‘§ Referral: âž• 15 POPO (~$15) ðŸ”› Airdrop Link &amp; Information: https://t.co/DS6g34KhFp #cryptocurrency #Crypto #Bitcoin #BSC #BinanceSmartChain #Ethereum #ETH #Airdrop #bounty #POPO #Poplink	85559.0	RT @AirdropStario: ðŸ’§Poplink Oracles Airdrop ðŸ’§ ðŸ�† Task: âž• 50 POPO (~$50) ðŸ‘¨â€�ðŸ‘©â€�ðŸ‘§ Referral: âž• 15 POPO (~$15) ðŸ”› Airdrop Link &amp; Inâ€¦	9.0	True	full
392903	392903	6054e3cd8cbd2a00384fbc86	2021-03-19 17:47:51	[]	[]	Fri Mar 19 15:37:29 +0000 2021	[]	[{"url":"https://t.co/OmHdBysZoK","expanded_url":"https://www.musicmundial.com/en/2021/03/14/kpop-album-of-the-year-final-who-will-win-unlimited-voting/#click=https://t.co/y0VqPV3iZe","display_url":"musicmundial.com/en/2021/03/14/â€¦","indices":[202,225]}]	VOTEN POR FAVOR POR D-2!! Esta es la final y va perdiendo por 20k de votos!! No se demoran ni 10 segundos, los votos son ilimitados pero se pueden de 20 a 30 votos cada 15 minutos (segÃºn lo que leÃ­) ðŸ–‡https://t.co/OmHdBysZoK https://t.co/uwFRN5Z1TH	18299.0	RT @Aritan7_: VOTEN POR FAVOR POR D-2!! Esta es la final y va perdiendo por 20k de votos!! No se demoran ni 10 segundos, los votos son ilâ€¦	97.0	True	full
392904	392904	6054e3cd8cbd2a00384fbc8c	2021-03-19 17:47:51	[]	[]	Sat Mar 13 15:34:43 +0000 2021	[]	[{"url":"https://t.co/9X891PBvax","expanded_url":"http://go.nasa.gov/3rGQx2o","display_url":"go.nasa.gov/3rGQx2o","indices":[176,199]}]	A quick-look mosaic my team pulled together of the belly pan, now on the surface of Mars. Up next is to check my sampling system now that its cover panel is off. More images: https://t.co/9X891PBvax https://t.co/nInhndskLO	2633607.0	RT @NASAPersevere: A quick-look mosaic my team pulled together of the belly pan, now on the surface of Mars. Up next is to check my samplinâ€¦	0.0	True	full
392905	392905	6054e3ce8cbd2a00384fbcce	2021-03-19 17:47:52	[]	[{"url":"https://t.co/FksD1TY7Vr","expanded_url":"https://noticias.uol.com.br/saude/ultimas-noticias/redacao/2020/08/06/coronavirus-bolsonaro-assina-mp-e-abre-r-19-bi-de-credito-para-vacina.htm","display_url":"noticias.uol.com.br/saude/ultimas-â€¦","indices":[164,187]}]		[]	[]			@brcbraga @borinato @AConstituio1 @BCasfin @UursoB @UNBORNness " atÃ© ontem se recusava a comprar vacinas " NO MINIâ€¦ https://t.co/CQPeQjdblL	9608.0	True	full
392906	392906	6054e3ce8cbd2a00384fbcd0	2021-03-19 17:47:52	[]	[{"url":"https://t.co/QBagEwgW1X","expanded_url":"https://www.francesoir.fr/opinions-tribunes/la-vaccination-risque-maintenant-dentrainer-une-catastrophe-mondiale-sans-egal","display_url":"francesoir.fr/opinions-tribuâ€¦","indices":[146,169]}]		[]	[]			@Whiskey2ooo @cdube_sante OÃ¹ as-tu vu une Ã©tude scientifique qui dit Ã§a ? ðŸ¤” Nulle part car il nâ€™y en a pas. ðŸ¤·â€�â™‚ï¸� Liâ€¦ https://t.co/TGmMUHQoEH	61.0	True	full
392907	392907	6054e3ce8cbd2a00384fbcfa	2021-03-19 17:47:53	[]	[]	Fri Mar 19 15:39:58 +0000 2021	[]	[{"url":"https://t.co/BPug5thE1e","expanded_url":"https://www.theguardian.com/commentisfree/2021/mar/18/the-guardian-view-on-a-uk-covid-inquiry-now-is-the-time","display_url":"theguardian.com/commentisfree/â€¦","indices":[206,229]}]	The pandemic has now killed many more British civilians than the second world war did. Any nation would be entitled to know why and learn the lessons of such loss. Britain is entitled to those answers too. https://t.co/BPug5thE1e	3105.0	RT @AnOilithrigh: The pandemic has now killed many more British civilians than the second world war did. Any nation would be entitled to knâ€¦	2580.0	True	full
392908	392908	6054e3cf8cbd2a00384fbd2a	2021-03-19 17:47:53	[]	[]	Fri Mar 19 17:47:05 +0000 2021	[]	[{"url":"https://t.co/6pChYfUqzP","expanded_url":"https://bit.ly/3vtSQYH","display_url":"bit.ly/3vtSQYH","indices":[121,144]}]	RAND research suggests that Russia is using mercenaries due in great part to its inherent military and civil weaknesses. https://t.co/6pChYfUqzP	211626.0	RT @RANDCorporation: RAND research suggests that Russia is using mercenaries due in great part to its inherent military and civil weaknesseâ€¦	963.0	True	full
392909	392909	6054e3cf8cbd2a00384fbd2e	2021-03-19 17:47:53	[]	[]	Fri Mar 19 16:36:47 +0000 2021	[{"text":"Covid19","indices":[25,33]},{"text":"Etlesoin","indices":[240,249]}]	[{"url":"https://t.co/dwOToDRHBj","expanded_url":"http://www.francesoir.fr/opinions-tribunes/therapies-vaccin","display_url":"francesoir.fr/opinions-tribuâ€¦","indices":[279,302]}]	@france_soir @AgretDenis #Covid19 : les multiples thÃ©rapies prÃ©coces proposÃ©es sâ€™affinent. Le vaccin, seule voie de sortie de lâ€™impasse politique et sanitaire ? Faut-il aller en justice pour avoir la vÃ©ritÃ© ? DÃ©ni de soin ? Mal traitÃ©s ? #Etlesoin A LIRE ðŸ”½ðŸ”½ @france_soir https://t.co/dwOToDRHBj	1354.0	RT @Dover63A: @france_soir @AgretDenis #Covid19 : les multiples thÃ©rapies prÃ©coces proposÃ©es sâ€™affinent. Le vaccin, seule voie de sortie deâ€¦	17.0	True	full
392910	392910	6054e3cf8cbd2a00384fbd40	2021-03-19 17:47:53	[]	[{"url":"https://t.co/xy52XfB0MR","expanded_url":"https://picpay.me/Nahnathy","display_url":"picpay.me/Nahnathy","indices":[243,266]},{"url":"https://t.co/1lcPD9osFA","expanded_url":"https://nubank.com.br/pagar/1wkiw/tdkePiDTMo","display_url":"nubank.com.br/pagar/1wkiw/tdâ€¦","indices":[281,304]}]		[]	[]			@Brunadoroblox @felipeneto â€¼ï¸� ME AJUDEMâ€¼ï¸� EU TENHO HEMORRAGIA MENSTRUAL E PRECISO DE AJUDA P MEU TRATAMENTO! Nemâ€¦ https://t.co/xPWhJIBLjT	350.0	True	full
392911	392911	6054e3cf8cbd2a00384fbd4a	2021-03-19 17:47:54	[]	[]	Fri Mar 19 14:22:17 +0000 2021	[{"text":"DesmentindoBolsonaro","indices":[174,195]}]	[{"url":"https://t.co/9doLB2kbgN","expanded_url":"http://bit.ly/3tGvLAz","display_url":"bit.ly/3tGvLAz","indices":[148,171]}]	"Me apresente um paÃ­s onde tÃ¡ dando certo o combate ao Covid? NÃ£o tem. Onde tem vacina pra vender?" (Jair Bolsonaro em 18/03/21) - ðŸ‘‰ Baixe o vÃ­deo: https://t.co/9doLB2kbgN - #DesmentindoBolsonaro https://t.co/KId6jJvQmu	86177.0	RT @desmentindobozo: "Me apresente um paÃ­s onde tÃ¡ dando certo o combate ao Covid? NÃ£o tem. Onde tem vacina pra vender?" (Jair Bolsonaro emâ€¦	9297.0	True	full
392912	392912	6054e3cf8cbd2a00384fbd58	2021-03-19 17:47:54	[]	[]	Fri Mar 19 10:59:45 +0000 2021	[]	[{"url":"https://t.co/MDoE6KcXUQ","expanded_url":"https://www.JustGiving.com/crowdfunding/Macy-Handley","display_url":"JustGiving.com/crowdfunding/Mâ€¦","indices":[190,213]}]	@ChrisGPackham Macy is a massive fan of yours. She needs life changing surgery on her spine not available on The NHS. Please could you share our JustGiving page to help us reach our target. https://t.co/MDoE6KcXUQ	4.0	RT @KerryHandley: @ChrisGPackham Macy is a massive fan of yours. She needs life changing surgery on her spine not available on The NHS. Pleâ€¦	36.0	True	full
392913	392913	6054e3d08cbd2a00384fbd6e	2021-03-19 17:47:54	[]	[]	Thu Mar 18 22:05:38 +0000 2021	[{"text":"MiMÃ©xicoLate","indices":[69,82]},{"text":"4T","indices":[191,194]},{"text":"Solidaridad","indices":[198,210]},{"text":"PlayaDelCarmen","indices":[260,275]}]	[{"url":"https://t.co/1iDu7U6OgV","expanded_url":"https://twitter.com/MeyerFalcon/status/1372652401551929344","display_url":"twitter.com/MeyerFalcon/stâ€¦","indices":[278,301]}]	Nuestro municipio es uno de los grandes beneficiados con el programa #MiMÃ©xicoLate a cargo de la @SEDATU_mx que ha impulsado con infraestructura los sueÃ±os de nuestros jÃ³venes. Â¡Gracias a la #4T en #Solidaridad el deporte es una forma de vida! @IDMSolidaridad #PlayaDelCarmen ðŸ’— https://t.co/1iDu7U6OgV	11574.0	RT @LauraBeristain: Nuestro municipio es uno de los grandes beneficiados con el programa #MiMÃ©xicoLate a cargo de la @SEDATU_mx que ha impuâ€¦	0.0	True	full
392914	392914	6054e3d08cbd2a00384fbd78	2021-03-19 17:47:54	[{"text":"CovidConversations","indices":[14,33]},{"text":"TeamFirstClassUK","indices":[106,123]}]	[{"url":"https://t.co/c4eLTjfU03","expanded_url":"https://www.linkedin.com/posts/first-class-foundation-uk-08b4a61b6_teamfirstclassuk-covid19-letstalk-activity-6778342681639837696-qGHD","display_url":"linkedin.com/posts/first-clâ€¦","indices":[81,104]}]		[]	[]			Check out our #CovidConversations "Together we can make a difference" ðŸ‘‡ðŸ�¾ðŸ‘‡ðŸ�¾ðŸ‘‡ðŸ�¾ https://t.co/c4eLTjfU03â€¦ https://t.co/YWiuGW94ZJ	1307.0	True	full
392915	392915	6054e3d08cbd2a00384fbd84	2021-03-19 17:47:54	[]	[]	Thu Mar 18 18:37:30 +0000 2021	[]	[{"url":"https://t.co/VR3v6huL8I","expanded_url":"https://www.brasildefato.com.br/2021/03/18/centrais-sindicais-anunciam-lockdown-da-classe-trabalhadora-no-dia-24-de-marco","display_url":"brasildefato.com.br/2021/03/18/cenâ€¦","indices":[250,273]}]	Acabei de ser informado que a Greve Geral contra o GenocÃ­dio estÃ¡ sendo convocada para o dia 24/03 por alguns sindicatos. Se a opÃ§Ã£o oferecida pelo governo Ã© morrer de fome ou de COVID, sÃ³ a luta coletiva pode dar resultado. Vamos apoiar e espalhar! https://t.co/VR3v6huL8I	182099.0	RT @Leoni_a_jato: Acabei de ser informado que a Greve Geral contra o GenocÃ­dio estÃ¡ sendo convocada para o dia 24/03 por alguns sindicatos.â€¦	135.0	True	full
392916	392916	6054e3d08cbd2a00384fbd88	2021-03-19 17:47:54	[]	[]	Thu Mar 18 21:56:53 +0000 2021	[]	[{"url":"https://t.co/1Bv0I3Ztep","expanded_url":"https://www.geekwire.com/2021/geekwires-new-day-2-podcast-scrutinizes-amazons-impact-tech-business-world/","display_url":"geekwire.com/2021/geekwiresâ€¦","indices":[257,280]}]	Our new GeekWire podcast, Day 2, launched today, exploring Amazon and its impact on the world. @johnhcook and I are collaborating with @JasBoyce on this podcast, and our first episode is with @dering_peter of @peakdesignltd. Excited to see where this goes. https://t.co/1Bv0I3Ztep	25100.0	RT @toddbishop: Our new GeekWire podcast, Day 2, launched today, exploring Amazon and its impact on the world. @johnhcook and I are collaboâ€¦	1267.0	True	full
392917	392917	6054e3d08cbd2a00384fbd94	2021-03-19 17:47:54	[]	[{"url":"https://t.co/i7ARRXk1er","expanded_url":"https://saude.estadao.com.br/noticias/geral,faltam-remedios-para-covid-19-em-18-estados-medicamentos-podem-acabar-em-dez-dias,70003653315?utm_source=estadao:twitter&utm_medium=link","display_url":"saude.estadao.com.br/noticias/geralâ€¦","indices":[78,101]}]		[]	[]			18 Estados relatam falta de remÃ©dios para tratar pacientes com covid em UTIs https://t.co/i7ARRXk1er Comprar Ã© daâ€¦ https://t.co/o7pqklebx2	3938.0	True	full
392918	392918	6054e3d08cbd2a00384fbd96	2021-03-19 17:47:55	[]	[]	Fri Mar 19 16:01:48 +0000 2021	[{"text":"bitcoin","indices":[65,73]}]	[{"url":"https://t.co/hYFtT0DjEn","expanded_url":"https://twitter.com/Scaramucci/status/1372932338368282624?s=20","display_url":"twitter.com/Scaramucci/staâ€¦","indices":[74,97]}]	Did @elonmusk just out-Saylor @michael_saylor ? unclear how many #bitcoin https://t.co/hYFtT0DjEn depends on what average price for $5bil BTC across @spaceX @tesla &amp; Musk. and % ownership of spaceX &amp; tesla by Musk, vs % ownership of @microstrategy by Saylor + personal BTC hodling	257545.0	RT @adam3us: Did @elonmusk just out-Saylor @michael_saylor ? unclear how many #bitcoin https://t.co/hYFtT0DjEn depends on what average pricâ€¦	3503.0	True	full
392919	392919	6054e3d08cbd2a00384fbda6	2021-03-19 17:47:55	[]	[]	Fri Mar 19 17:06:16 +0000 2021	[]	[{"url":"https://t.co/W4Sis1x6nd","expanded_url":"https://blogs.oglobo.globo.com/lauro-jardim/post/queiroga-pretende-ir-aos-hospitais-checar-se-pessoas-estao-mesmo-morrendo-de-covid.html","display_url":"blogs.oglobo.globo.com/lauro-jardim/pâ€¦","indices":[250,273]}]	PaÃ­s sem vacina, UTIs em colapso, milhares de leitos federais fechados, trabalhadores sem renda e a prioridade do novo Ministro da SaÃºde Ã© descobrir se isso tudo Ã© realidade ou um delÃ­rio coletivo. TaÃ­ o governo de vcs, â�¦@ArthurLira_â�© e @RPsenador! https://t.co/W4Sis1x6nd	1500305.0	RT @gduvivier: PaÃ­s sem vacina, UTIs em colapso, milhares de leitos federais fechados, trabalhadores sem renda e a prioridade do novo Minisâ€¦	11.0	True	full
392920	392920	6054e3d18cbd2a00384fbdb8	2021-03-19 17:47:55	[]	[]	Fri Mar 19 17:47:18 +0000 2021	[]	[{"url":"https://t.co/Uu7mWU3F4G","expanded_url":"https://twitter.com/CESARTRANQUILL1/status/1372924788310695936","display_url":"twitter.com/CESARTRANQUILLâ€¦","indices":[252,275]}]	La diferencia entre @LassoGuillermo y @MashiRafael es que mientras el bachiller Lasso en plena crisis del 99 Ã©l se iba a pasar 15 dÃ­as a la playa a jugar tenis con sus hijos, el doctor en economÃ­a Rafael Correa trabajaba en la Universidad de Illinois. https://t.co/Uu7mWU3F4G	1364.0	RT @Edwin20milla3: La diferencia entre @LassoGuillermo y @MashiRafael es que mientras el bachiller Lasso en plena crisis del 99 Ã©l se iba aâ€¦	937.0	True	full
392921	392921	6054e3d18cbd2a00384fbdc6	2021-03-19 17:47:55	[]	[]	Fri Mar 19 17:36:50 +0000 2021	[{"text":"COVID19","indices":[8,16]}]	[{"url":"https://t.co/rLXw0cTRee","expanded_url":"https://covid-19.ontario.ca/book-vaccine","display_url":"covid-19.ontario.ca/book-vaccine","indices":[265,288]}]	Ontario #COVID19 vaccine update: *March 22: Anyone age 75+ can sign up. *AstraZeneca is now available in pharmacies &amp; primary for 60+ in many parts of the province. â­�ï¸�Please help identify &amp; sign-up eligible folks, &amp; help mobilize to clinicsâ­�ï¸� Link: https://t.co/rLXw0cTRee ðŸ‡¨ðŸ‡¦ https://t.co/XsN1VTXWBY	81579.0	RT @BogochIsaac: Ontario #COVID19 vaccine update: *March 22: Anyone age 75+ can sign up. *AstraZeneca is now available in pharmacies &amp; prâ€¦	2656.0	True	full
392922	392922	6054e3d18cbd2a00384fbdc8	2021-03-19 17:47:55	[]	[]	Fri Mar 19 07:15:35 +0000 2021	[{"text":"ChildSexualExploitation","indices":[47,71]},{"text":"ChildSexualExploitation","indices":[194,218]},{"text":"CSA","indices":[219,223]},{"text":"ChildSexualAbuse","indices":[224,241]},{"text":"CSE","indices":[242,246]}]	[{"url":"https://t.co/0HIX29N8C7","expanded_url":"http://fearless.org","display_url":"fearless.org","indices":[98,121]},{"url":"https://t.co/S8DlTadGkt","expanded_url":"http://victimsupport.org.uk/live-chat","display_url":"victimsupport.org.uk/live-chat","indices":[154,177]}]	If you think someone you know is the victim of #ChildSexualExploitation, speak out anonymously at https://t.co/0HIX29N8C7 or contact victim support 24/7 https://t.co/S8DlTadGkt 08 08 16 89 111 #ChildSexualExploitation #CSA #ChildSexualAbuse #CSE https://t.co/NhZhOTBrxq	1302.0	RT @LittleBirdy22: If you think someone you know is the victim of #ChildSexualExploitation, speak out anonymously at https://t.co/0HIX29N8Câ€¦	1302.0	True	full
392923	392923	6054e3d18cbd2a00384fbdd0	2021-03-19 17:47:55	[]	[]	Fri Mar 19 10:23:18 +0000 2021	[{"text":"cryptocurrency","indices":[160,175]},{"text":"Crypto","indices":[176,183]},{"text":"Bitcoin","indices":[184,192]},{"text":"BSC","indices":[194,198]},{"text":"BinanceSmartChain","indices":[199,217]},{"text":"Ethereum","indices":[218,227]},{"text":"ETH","indices":[228,232]},{"text":"Airdrop","indices":[233,241]},{"text":"bounty","indices":[242,249]},{"text":"POPO","indices":[250,255]},{"t…	[{"url":"https://t.co/DS6g34KhFp","expanded_url":"https://t.me/AirdropStar/1119","display_url":"t.me/AirdropStar/11â€¦","indices":[135,158]}]	ðŸ’§Poplink Oracles Airdrop ðŸ’§ ðŸ�† Task: âž• 50 POPO (~$50) ðŸ‘¨â€�ðŸ‘©â€�ðŸ‘§ Referral: âž• 15 POPO (~$15) ðŸ”› Airdrop Link &amp; Information: https://t.co/DS6g34KhFp #cryptocurrency #Crypto #Bitcoin #BSC #BinanceSmartChain #Ethereum #ETH #Airdrop #bounty #POPO #Poplink	85559.0	RT @AirdropStario: ðŸ’§Poplink Oracles Airdrop ðŸ’§ ðŸ�† Task: âž• 50 POPO (~$50) ðŸ‘¨â€�ðŸ‘©â€�ðŸ‘§ Referral: âž• 15 POPO (~$15) ðŸ”› Airdrop Link &amp; Inâ€¦	1.0	True	full
392924	392924	6054e3d18cbd2a00384fbdd6	2021-03-19 17:47:55	[]	[]	Fri Mar 19 17:07:00 +0000 2021	[]	[{"url":"https://t.co/zBnyEpDrY5","expanded_url":"https://twitter.com/manicpanicpup/status/1371622427126603780","display_url":"twitter.com/manicpanicpup/â€¦","indices":[102,125]}]	I blame @manicpanicpup , @BiowareGear , @GhilDirthalen , everyone in this thread, and mostly myself. https://t.co/zBnyEpDrY5 https://t.co/P0ckEdq3Rk	271.0	RT @octafluoride: I blame @manicpanicpup , @BiowareGear , @GhilDirthalen , everyone in this thread, and mostly myself. https://t.co/zBnyEpâ€¦	139.0	True	full
392925	392925	6054e3d18cbd2a00384fbddc	2021-03-19 17:47:55	[]	[]	Fri Mar 19 17:31:01 +0000 2021	[{"text":"twitterstorians","indices":[192,208]}]	[{"url":"https://t.co/DDhE6z3ozm","expanded_url":"https://www.historians.org/awards-and-grants/awards-and-prizes/herbert-feis-award","display_url":"historians.org/awards-and-graâ€¦","indices":[209,232]}]	The AHA's Herbert Feis Award is offered annually to recognize distinguished contributions to public history. Individuals and collaborative groups are considered. Submit nominations by May 15! #twitterstorians https://t.co/DDhE6z3ozm	45882.0	RT @AHAhistorians: The AHA's Herbert Feis Award is offered annually to recognize distinguished contributions to public history. Individualsâ€¦	2594.0	True	full
392926	392926	6054e3d18cbd2a00384fbde2	2021-03-19 17:47:55	[]	[]	Wed Mar 17 20:08:21 +0000 2021	[]	[{"url":"https://t.co/VdqOfP8SuJ","expanded_url":"https://www.technologyreview.com/2021/03/17/1020811/better-tech-government-pandemic-united-states/","display_url":"technologyreview.com/2021/03/17/102â€¦","indices":[237,260]}]	Weâ€™ve all learned WAY too much about broken government technology lately. I asked five experts why itâ€™s so hard to do well, and what we can possibly do to fix it. Thanks to @ldragoman @cydharrell @hondanhon @alexismadrigal @shashashasha https://t.co/VdqOfP8SuJ	4881.0	RT @biocuriosity: Weâ€™ve all learned WAY too much about broken government technology lately. I asked five experts why itâ€™s so hard to do welâ€¦	1.0	True	full
392927	392927	6054e3d18cbd2a00384fbdf0	2021-03-19 17:47:55	[]	[]	Fri Mar 19 16:14:47 +0000 2021	[]	[{"url":"https://t.co/Bvo3Q1NzcR","expanded_url":"https://www.myanmar-now.org/en/news/junta-arrests-two-more-journalists-in-naypyitaw","display_url":"myanmar-now.org/en/news/junta-â€¦","indices":[188,211]}]	Trying to stop media coverage of its brutality (and the global outrage that ensues), the Myanmar junta arrests two more journalists, including a BBC reporter, in the capital of Naypyitaw. https://t.co/Bvo3Q1NzcR https://t.co/WqzvRAZyj9	456060.0	RT @KenRoth: Trying to stop media coverage of its brutality (and the global outrage that ensues), the Myanmar junta arrests two more journaâ€¦	66.0	True	full
392928	392928	6054e3d18cbd2a00384fbdfe	2021-03-19 17:47:56	[]	[]	Fri Mar 19 10:00:38 +0000 2021	[{"text":"DespideaAyusoPorCorreo","indices":[204,227]}]	[{"url":"https://t.co/QFMQ32BNps","expanded_url":"https://www.correos.es/es/es/particulares/para-el-ciudadano/voto-por-correo","display_url":"correos.es/es/es/particulâ€¦","indices":[240,263]}]	âœ‰ï¸�Convocan unas elecciones en plena pandemia y, ademÃ¡s, lo hacen en dÃ­a laborable. Frente a las triquiÃ±uelas de Ayuso vamos a responderles con el voto por correo para lograr una participaciÃ³n histÃ³rica. #DespideaAyusoPorCorreo entrando en https://t.co/QFMQ32BNps https://t.co/2nRRPLIMdh	14914.0	RT @jesussantosalc: âœ‰ï¸�Convocan unas elecciones en plena pandemia y, ademÃ¡s, lo hacen en dÃ­a laborable. Frente a las triquiÃ±uelas de Ayuso vâ€¦	93.0	True	full
392929	392929	6054e3d28cbd2a00384fbe2a	2021-03-19 17:47:56	[]	[]	Fri Mar 19 16:18:58 +0000 2021	[]	[{"url":"https://t.co/raWevJNxXh","expanded_url":"https://bit.ly/2NvTkfO?utm_source=TW","display_url":"bit.ly/2NvTkfO?utm_soâ€¦","indices":[116,139]}]	Cuba avanza con otra vacuna contra el coronavirus: la Abdala entrÃ³ en pruebas de fase III | Se suma a la Soberana 2 https://t.co/raWevJNxXh a travÃ©s de @Pagina12	16195.0	RT @CristinaChaca: Cuba avanza con otra vacuna contra el coronavirus: la Abdala entrÃ³ en pruebas de fase III | Se suma a la Soberana 2 httpâ€¦	2704.0	True	full
392930	392930	6054e3d28cbd2a00384fbe38	2021-03-19 17:47:56	[]	[]	Fri Mar 19 17:14:42 +0000 2021	[]	[{"url":"https://t.co/l1WfJTYwMK","expanded_url":"https://lockdownsceptics.org/2021/03/19/ons-admits-ignoring-manufacturer-instructions-in-pcr-testing/","display_url":"lockdownsceptics.org/2021/03/19/onsâ€¦","indices":[209,232]}]	The ONS has admitted it has been reporting PCR tests as positive when only a single coronavirus gene is detected, despite this being against the manufacturer instructions that two or more genes must be found. https://t.co/l1WfJTYwMK	154866.0	RT @toadmeister: The ONS has admitted it has been reporting PCR tests as positive when only a single coronavirus gene is detected, despiteâ€¦	154.0	True	full
392931	392931	6054e3d28cbd2a00384fbe4c	2021-03-19 17:47:56	[]	[]	Fri Mar 19 12:55:12 +0000 2021	[{"text":"Avifavir","indices":[116,125]},{"text":"SeguimosAvanzando","indices":[185,203]}]	[{"url":"https://t.co/luHT86QiJk","expanded_url":"https://www.recoleta.cl/avifavir-24-personas-han-recibido-el-tratamiento-en-el-sar-de-recoleta-contra-el-coronavirus/","display_url":"recoleta.cl/avifavir-24-peâ€¦","indices":[204,227]}]	Nuestro equipo mÃ©dico de Recoleta nos dio la buena noticia de que entre el 50% y 60% de los pacientes que han usado #Avifavir, al quinto dÃ­a tienen PCR negativo y un 90% al dÃ©cimo dÃ­a. #SeguimosAvanzando https://t.co/luHT86QiJk	546344.0	RT @danieljadue: Nuestro equipo mÃ©dico de Recoleta nos dio la buena noticia de que entre el 50% y 60% de los pacientes que han usado #Avifaâ€¦	6270.0	True	full
392932	392932	6054e3d28cbd2a00384fbe56	2021-03-19 17:47:56	[]	[{"url":"https://t.co/Ty5UE7ebNL","expanded_url":"https://bit.ly/30VX5hO","display_url":"bit.ly/30VX5hO","indices":[178,201]}]		[]	[]			Buy any two participating NestlÃ© products and dial *120*2676# for a chance to WIN 1 of 5 Le Creuset Vouchers and weâ€¦ https://t.co/SkLBiYPYmq	933.0	True	full
392933	392933	6054e3d28cbd2a00384fbe5a	2021-03-19 17:47:57	[]	[]	Thu Mar 18 19:04:14 +0000 2021	[]	[{"url":"https://t.co/qjrkdy4L8b","expanded_url":"https://science.sciencemag.org/content/371/6535/1206","display_url":"science.sciencemag.org/content/371/65â€¦","indices":[257,280]}]	SARS-CoV-2 blazed across the world because it is so often spread by people who don't know they are infected. Reckoning with symptomless transmission is crucial to ending the pandemic, as Dr. @SaskiaPopescu and I argue in our new piece in @ScienceMagazine. https://t.co/qjrkdy4L8b	208150.0	RT @angie_rasmussen: SARS-CoV-2 blazed across the world because it is so often spread by people who don't know they are infected. Reckoninâ€¦	2625.0	True	full
392934	392934	6054e3d38cbd2a00384fbe7c	2021-03-19 17:47:57	[]	[]	Fri Mar 19 07:01:05 +0000 2021	[]	[{"url":"https://t.co/oTb2WQE86x","expanded_url":"https://www.tes.com/magazine/england/2021-03-19-england?utm_campaign=SUBS-0062&utm_content=tes-19-special&utm_source=external-site&utm_medium=social","display_url":"tes.com/magazine/englaâ€¦","indices":[231,254]}]	In the past 12 months, school staff have performed heroics in keeping education going amid a pandemic. We decided to dedicate a whole issue to documenting and celebrating that achievement. And you can read it all for free here: https://t.co/oTb2WQE86x https://t.co/aFz9xHrk1x	9896.0	RT @jon_severs: In the past 12 months, school staff have performed heroics in keeping education going amid a pandemic. We decided to dedicâ€¦	35.0	True	full
392935	392935	6054e3d38cbd2a00384fbe80	2021-03-19 17:47:57	[]	[{"url":"https://t.co/BE7XzshXf4","expanded_url":"https://www.theglobeandmail.com/amp/canada/article-the-globe-and-mail-receives-18-national-newspaper-award-nominations/","display_url":"theglobeandmail.com/amp/canada/artâ€¦","indices":[175,198]}]		[]	[]			Very proud of my sister Karen Howlett of @globeandmail on her National Newspaper Award nomination for coverage ofâ€¦ https://t.co/DssFoQ35Yk	742.0	True	full
392936	392936	6054e3d38cbd2a00384fbe8e	2021-03-19 17:47:57	[]	[]	Fri Mar 19 17:35:04 +0000 2021	[]	[{"url":"https://t.co/b4xPuUxlps","expanded_url":"http://ow.ly/LGZi50E3i7O","display_url":"ow.ly/LGZi50E3i7O","indices":[174,197]}]	Rabbis will need the support of their communities to heal post-pandemic - new blog on @eJPhil by CCAR Chief Exec @haperson and newly installed President Rabbi Lewis Kamrass https://t.co/b4xPuUxlps	9177.0	RT @ReformRabbis: Rabbis will need the support of their communities to heal post-pandemic - new blog on @eJPhil by CCAR Chief Exec @hapersâ€¦	464.0	True	full
392937	392937	6054e3d38cbd2a00384fbe90	2021-03-19 17:47:57	[]	[]	Fri Mar 19 17:14:42 +0000 2021	[]	[{"url":"https://t.co/l1WfJTYwMK","expanded_url":"https://lockdownsceptics.org/2021/03/19/ons-admits-ignoring-manufacturer-instructions-in-pcr-testing/","display_url":"lockdownsceptics.org/2021/03/19/onsâ€¦","indices":[209,232]}]	The ONS has admitted it has been reporting PCR tests as positive when only a single coronavirus gene is detected, despite this being against the manufacturer instructions that two or more genes must be found. https://t.co/l1WfJTYwMK	154866.0	RT @toadmeister: The ONS has admitted it has been reporting PCR tests as positive when only a single coronavirus gene is detected, despiteâ€¦	1033.0	True	full
392938	392938	6054e3d38cbd2a00384fbe9c	2021-03-19 17:47:57	[]	[]	Fri Mar 19 16:39:51 +0000 2021	[]	[{"url":"https://t.co/gcjQSrh5je","expanded_url":"https://www.aljazeera.com/news/2021/3/19/amid-myanmars-post-coup-crisis-an-armed-rebellion-brews","display_url":"aljazeera.com/news/2021/3/19â€¦","indices":[191,214]}]	Myanmar has long been known for its ethnic divisions. Nothing like a common brutal enemy -- the junta that is stealing their democracy and violently crushing their protests -- to unite them. https://t.co/gcjQSrh5je https://t.co/ZuxFfxPxZf	456060.0	RT @KenRoth: Myanmar has long been known for its ethnic divisions. Nothing like a common brutal enemy -- the junta that is stealing their dâ€¦	2.0	True	full
392939	392939	6054e3d38cbd2a00384fbea8	2021-03-19 17:47:58	[]	[]	Thu Mar 18 14:16:12 +0000 2021	[]	[{"url":"https://t.co/tFP22HMBSO","expanded_url":"https://ourworldindata.org/covid-vaccinations#what-share-of-the-population-has-been-fully-vaccinated-against-covid-19","display_url":"ourworldindata.org/covid-vaccinatâ€¦","indices":[246,269]}]	Share of the population fully vaccinated: ðŸ‡®ðŸ‡± Israel 51% ðŸ‡¨ðŸ‡± Chile 13% ðŸ‡§ðŸ‡­ Bahrain 13% ðŸ‡ºðŸ‡¸ US 12% ðŸ‡·ðŸ‡¸ Serbia 12% ðŸ‡²ðŸ‡¦ Morocco 6% ðŸ‡¹ðŸ‡· Turkey 5% ðŸ‡©ðŸ‡° Denmark 5% ðŸ‡³ðŸ‡´ Norway 5% ðŸ‡¨ðŸ‡­ Switzerland 5% ðŸ‡­ðŸ‡º Hungary 4% ðŸ‡µðŸ‡± Poland 4% ðŸ‡¸ðŸ‡¬ Singapore 4% ðŸ‡¬ðŸ‡· Greece 4% Source: https://t.co/tFP22HMBSO https://t.co/KYBhm84o1J	21144.0	RT @redouad: Share of the population fully vaccinated: ðŸ‡®ðŸ‡± Israel 51% ðŸ‡¨ðŸ‡± Chile 13% ðŸ‡§ðŸ‡­ Bahrain 13% ðŸ‡ºðŸ‡¸ US 12% ðŸ‡·ðŸ‡¸ Serbia 12% ðŸ‡²ðŸ‡¦ Morocco 6% ðŸ‡¹ðŸ‡·â€¦	75.0	True	full
392940	392940	6054e3d38cbd2a00384fbeb4	2021-03-19 17:47:58	[]	[]	Thu Mar 18 19:33:50 +0000 2021	[{"text":"UnAÃ±oDePandemia","indices":[0,16]},{"text":"ELUNIVERSALPlus","indices":[240,256]}]	[{"url":"https://t.co/cnTaGaKVjT","expanded_url":"http://eluni.mx/_rgzf","display_url":"eluni.mx/_rgzf","indices":[257,280]}]	#UnAÃ±oDePandemia "Dance macabre" fue la Ãºltima melodÃ­a que Ghost tocÃ³ el 3 de marzo de 2020 en el Palacio de los Deportes. Adriana y su esposo Carlos la corearon; 15 dÃ­as despuÃ©s Ã©l se convirtiÃ³ en el primer muerto por Covid-19 en MÃ©xico | #ELUNIVERSALPlus https://t.co/cnTaGaKVjT	5958833.0	RT @El_Universal_Mx: #UnAÃ±oDePandemia "Dance macabre" fue la Ãºltima melodÃ­a que Ghost tocÃ³ el 3 de marzo de 2020 en el Palacio de los Deporâ€¦	461.0	True	full
392941	392941	6054e3d38cbd2a00384fbeba	2021-03-19 17:47:58	[]	[]	Fri Mar 19 16:20:56 +0000 2021	[]	[{"url":"https://t.co/teZ1Zxauyc","expanded_url":"https://youtu.be/ibRwaVqtvuA","display_url":"youtu.be/ibRwaVqtvuA","indices":[257,280]}]	Te podrÃ¡ caer mejor o peor, podrÃ¡s estar de acuerdo con sus ideas o no, podrÃ¡s votarlo o no, pero lo que no puedes negar es que jamÃ¡s habÃ­as visto a un vicepresidente del gobierno decir la puÃ±etera verdad asÃ­ en la tele. Menudo espectÃ¡culo. QuÃ© barbaridad. https://t.co/teZ1Zxauyc	582778.0	RT @PabloEchenique: Te podrÃ¡ caer mejor o peor, podrÃ¡s estar de acuerdo con sus ideas o no, podrÃ¡s votarlo o no, pero lo que no puedes negaâ€¦	301.0	True	full
392942	392942	6054e3d38cbd2a00384fbec4	2021-03-19 17:47:58	[]	[]	Fri Mar 19 09:07:00 +0000 2021	[]	[{"url":"https://t.co/p6TDDcjYR2","expanded_url":"https://ec.europa.eu/health/sites/health/files/vaccination/docs/2019-2022_roadmap_en.pdf","display_url":"ec.europa.eu/health/sites/hâ€¦","indices":[121,144]}]	Well this is interesting... first published in 2018, it's the 2019-2022 EU roadmap for Vaccine Passports. Full roadmap: https://t.co/p6TDDcjYR2 https://t.co/kJbmCo3c2B	439.0	RT @SaibotNworb: Well this is interesting... first published in 2018, it's the 2019-2022 EU roadmap for Vaccine Passports. Full roadmap: hâ€¦	1516.0	True	full
392943	392943	6054e3d48cbd2a00384fbec8	2021-03-19 17:47:58	[]	[]	Fri Mar 19 02:02:37 +0000 2021	[]	[{"url":"https://t.co/sshOkcQORS","expanded_url":"https://asiatimes.com/2021/03/life-after-death-for-the-neoconservatives/","display_url":"asiatimes.com/2021/03/life-aâ€¦","indices":[214,237]}]	Â»Meanwhile America lost industrial jobs at the fastest rate in its history, and Americaâ€™s trade deficit ballooned to $600 billion a year. It failed to export democracy, but also stopped exporting anything else.Â« https://t.co/sshOkcQORS	98.0	RT @pspengle: Â»Meanwhile America lost industrial jobs at the fastest rate in its history, and Americaâ€™s trade deficit ballooned to $600 bilâ€¦	599.0	True	full
392944	392944	6054e3d48cbd2a00384fbece	2021-03-19 17:47:58	[]	[]	Fri Mar 19 15:36:56 +0000 2021	[{"text":"PerÃº","indices":[87,92]}]	[{"url":"https://t.co/vYX9cjabFK","expanded_url":"https://convoca.pe/agenda-propia/covid-19-periodistas-de-latinoamerica-entre-condiciones-precarias-despidos-contagios","display_url":"convoca.pe/agenda-propia/â€¦","indices":[244,267]}]	ðŸ›‘ 135 PERIODISTAS MURIERON POR COVID-19 EN EL PERÃš DE 505 VÃ�CTIMAS EN LATINOAMÃ‰RICA ðŸŽ™ï¸� #PerÃº registrÃ³ la cifra mÃ¡s alta de periodistas fallecidos a causa del COVID-19 en LatinoamÃ©rica al 16 de marzo, segÃºn datos de @PECpressemblem. Lea tambiÃ©n https://t.co/vYX9cjabFK https://t.co/bwtFvDVvd3	41405.0	RT @ConvocaPe: ðŸ›‘ 135 PERIODISTAS MURIERON POR COVID-19 EN EL PERÃš DE 505 VÃ�CTIMAS EN LATINOAMÃ‰RICA ðŸŽ™ï¸� #PerÃº registrÃ³ la cifra mÃ¡s alta de pâ€¦	186.0	True	full
392945	392945	6054e3d48cbd2a00384fbed4	2021-03-19 17:47:58	[]	[]	Fri Mar 19 17:30:57 +0000 2021	[]	[{"url":"https://t.co/IuMYP35Cy3","expanded_url":"http://apne.ws/9ehxotp","display_url":"apne.ws/9ehxotp","indices":[242,265]}]	The U.S. cleared President Biden's goal of injecting 100 million coronavirus shots, more than a month before his target date of his 100th day in office, as the president prepared to set his sights higher in the nationwide vaccination effort. https://t.co/IuMYP35Cy3	15113634.0	RT @AP: The U.S. cleared President Biden's goal of injecting 100 million coronavirus shots, more than a month before his target date of hisâ€¦	253.0	True	full
392946	392946	6054e3d48cbd2a00384fbedc	2021-03-19 17:47:58	[]	[]	Fri Mar 19 03:21:00 +0000 2021	[]	[{"url":"https://t.co/61RnSUvayG","expanded_url":"https://www.c-span.org/video/?509827-1/dr-fauci-cdc-director-dr-walensky-federal-officials-testify-covid-19-response","display_url":"c-span.org/video/?509827-â€¦","indices":[208,231]}]	Dr. Anthony Fauci: "We don't really know what that magical point of herd immunity is, but we do know that if we get the overwhelming population vaccinated, we're going to be in good shape." Full video here: https://t.co/61RnSUvayG https://t.co/v0vj4mqOBP	2113554.0	RT @cspan: Dr. Anthony Fauci: "We don't really know what that magical point of herd immunity is, but we do know that if we get the overwhelâ€¦	1370.0	True	full
392947	392947	6054e3d48cbd2a00384fbede	2021-03-19 17:47:58	[]	[]	Fri Mar 19 16:33:42 +0000 2021	[{"text":"LutGaye","indices":[0,8]},{"text":"LoveYouToDeath","indices":[154,169]},{"text":"tseries","indices":[171,179]},{"text":"BhushanKumar","indices":[180,193]},{"text":"YuktiThareja","indices":[267,280]}]	[{"url":"https://t.co/Rc2FryZCdU","expanded_url":"http://bit.ly/LutGaye-Song","display_url":"bit.ly/LutGaye-Song","indices":[130,153]}]	#LutGaye has carved its name on our hearts with 250M Views on YouTube. We are overwhelmed with all the love and support. Tune in: https://t.co/Rc2FryZCdU #LoveYouToDeath #tseries #BhushanKumar @emraanhashmi @JubinNautiyal @tanishkbagchi @manojmuntashir @SapruAndRao #YuktiThareja https://t.co/V1piVXfhkV	1977473.0	RT @TSeries: #LutGaye has carved its name on our hearts with 250M Views on YouTube. We are overwhelmed with all the love and support. Tuneâ€¦	659.0	True	full
392948	392948	6054e3d48cbd2a00384fbf00	2021-03-19 17:47:58	[]	[]	Fri Mar 19 17:42:25 +0000 2021	[{"text":"Covid19","indices":[0,8]},{"text":"Lesjourneespandemia","indices":[138,158]}]	[{"url":"https://t.co/GRDcmIJD0U","expanded_url":"https://elabe.fr/francais-covid-19/","display_url":"elabe.fr/francais-covidâ€¦","indices":[114,137]}]	#Covid19 Pour les trois quarts des FranÃ§ais, la crise a renforcÃ© les fractures dans le pays (+ 22 pts / juin). â†’ https://t.co/GRDcmIJD0U #Lesjourneespandemia @Pandem_IA	10644.0	RT @elabe_fr: #Covid19 Pour les trois quarts des FranÃ§ais, la crise a renforcÃ© les fractures dans le pays (+ 22 pts / juin). â†’ https://t.câ€¦	44398.0	True	full
392949	392949	6054e3d48cbd2a00384fbf16	2021-03-19 17:47:59	[]	[]	Fri Mar 19 17:29:30 +0000 2021	[{"text":"CoronavirusPy","indices":[13,27]}]	[{"url":"https://t.co/ZvwJlbwdHn","expanded_url":"http://abc.com.py/tv","display_url":"abc.com.py/tv","indices":[249,272]}]	Secuelas del #CoronavirusPy: PÃ©rdida del gusto y del olfato, las mÃ¡s comunes. ðŸ¤§El coronavirus ha dejado efectos secundarios entre las personas que obtuvieron la enfermedad. ðŸ‘ƒðŸ�½Meses despuÃ©s, muchos aÃºn no logran recuperar el gusto y el olfato. ðŸ”—https://t.co/ZvwJlbwdHn https://t.co/jky5U5ZQTi	115070.0	RT @ABCTVpy: Secuelas del #CoronavirusPy: PÃ©rdida del gusto y del olfato, las mÃ¡s comunes. ðŸ¤§El coronavirus ha dejado efectos secundarios eâ€¦	215.0	True	full
392950	392950	6054e3d48cbd2a00384fbf24	2021-03-19 17:47:59	[]	[]	Fri Mar 19 13:18:51 +0000 2021	[{"text":"MSUBBaseball","indices":[10,23]},{"text":"GNACBaseball","indices":[102,115]}]	[{"url":"https://t.co/whPFYK787K","expanded_url":"https://www.youtube.com/watch?v=PUNyiFJ3LH0","display_url":"youtube.com/watch?v=PUNyiFâ€¦","indices":[131,154]},{"url":"https://t.co/7K9I3aPZQL","expanded_url":"https://msubsports.com/sidearmstats/baseball/summary","display_url":"msubsports.com/sidearmstats/bâ€¦","indices":[169,192]}]	GAMEDAY | #MSUBBaseball makes its 2021 home debut Friday with a doubleheader against Saint Martin's. #GNACBaseball WATCH LIVE - https://t.co/whPFYK787K LIVE STATS - https://t.co/7K9I3aPZQL https://t.co/g8HP9Gg5MT	1783.0	RT @MSUBsports: GAMEDAY | #MSUBBaseball makes its 2021 home debut Friday with a doubleheader against Saint Martin's. #GNACBaseball WATCHâ€¦	652.0	True	full
392951	392951	6054e3d58cbd2a00384fbf2e	2021-03-19 17:47:59	[]	[]	Fri Mar 19 16:20:56 +0000 2021	[]	[{"url":"https://t.co/teZ1Zxauyc","expanded_url":"https://youtu.be/ibRwaVqtvuA","display_url":"youtu.be/ibRwaVqtvuA","indices":[257,280]}]	Te podrÃ¡ caer mejor o peor, podrÃ¡s estar de acuerdo con sus ideas o no, podrÃ¡s votarlo o no, pero lo que no puedes negar es que jamÃ¡s habÃ­as visto a un vicepresidente del gobierno decir la puÃ±etera verdad asÃ­ en la tele. Menudo espectÃ¡culo. QuÃ© barbaridad. https://t.co/teZ1Zxauyc	582778.0	RT @PabloEchenique: Te podrÃ¡ caer mejor o peor, podrÃ¡s estar de acuerdo con sus ideas o no, podrÃ¡s votarlo o no, pero lo que no puedes negaâ€¦	78.0	True	full
392952	392952	6054e3d58cbd2a00384fbf2c	2021-03-19 17:47:59	[]	[]	Fri Mar 19 16:02:04 +0000 2021	[{"text":"GFUEL","indices":[57,63]}]	[{"url":"https://t.co/TcuQqz2Vir","expanded_url":"https://gfuel.ly/spring-bogo","display_url":"gfuel.ly/spring-bogo","indices":[179,202]}]	ðŸ’š Like + RT + Comment ðŸ�� to win a tub of SOUR GREEN APPLE #GFUEL! Picking 1 winner at the end of the day to celebrate its launch! Now available during our BOGO Sale! ðŸ›’ ð�—šð�—²ð�˜� ð�—¬ð�—¼ð�˜‚ð�—¿ð�˜€: https://t.co/TcuQqz2Vir https://t.co/cQAHqW4iw1	1668589.0	RT @GFuelEnergy: ðŸ’š Like + RT + Comment ðŸ�� to win a tub of SOUR GREEN APPLE #GFUEL! Picking 1 winner at the end of the day to celebrate its lâ€¦	17.0	True	full
392953	392953	6054e3d58cbd2a00384fbf52	2021-03-19 17:47:59	[]	[]	Fri Mar 19 00:00:51 +0000 2021	[]	[{"url":"https://t.co/cfAuXPLaoM","expanded_url":"http://ourshot.in.gov","display_url":"ourshot.in.gov","indices":[165,188]},{"url":"https://t.co/3pv2vjQhtV","expanded_url":"https://bit.ly/2OJSs7S","display_url":"bit.ly/2OJSs7S","indices":[233,256]}]	There are nearly 400 vaccination sites in the state, but if you're having trouble finding an appointment try one of the below sites near you. Enter the zip code at https://t.co/cfAuXPLaoM and select the site listed below. Updates: https://t.co/3pv2vjQhtV https://t.co/u5BgHeJLg0	35793.0	RT @StateHealthIN: There are nearly 400 vaccination sites in the state, but if you're having trouble finding an appointment try one of theâ€¦	57.0	True	full
392954	392954	6054e3d58cbd2a00384fbf5e	2021-03-19 17:47:59	[]	[]	Fri Mar 19 17:01:04 +0000 2021	[]	[{"url":"https://t.co/zymCIvlz5F","expanded_url":"https://bit.ly/3cSHZ1Y","display_url":"bit.ly/3cSHZ1Y","indices":[118,141]}]	Nickelodeon says it "will be ready very soon" to reveal what's coming first from its Avatar Airbender universe plans. https://t.co/zymCIvlz5F https://t.co/IhIh91mM1I	7991229.0	RT @IGN: Nickelodeon says it "will be ready very soon" to reveal what's coming first from its Avatar Airbender universe plans. https://t.coâ€¦	10.0	True	full
392955	392955	6054e3d58cbd2a00384fbf68	2021-03-19 17:48:00	[]	[]	Fri Mar 19 14:46:53 +0000 2021	[{"text":"Lockdown","indices":[0,9]},{"text":"Kontaktverbot","indices":[11,25]},{"text":"Einsamkeit","indices":[27,38]}]	[{"url":"https://t.co/SFsbl3QWGe","expanded_url":"http://punkt-preradovic.com","display_url":"punkt-preradovic.com","indices":[230,253]}]	#Lockdown, #Kontaktverbot, #Einsamkeit. "Menschen sterben an Einsamkeit", sagt der renommierte Psychiater und Psychologe Dr. Hans-Joachim Maaz bei @punktpreradovic. Er hÃ¤lt die momentane Politik fÃ¼r einen Skandal. Der ganze Talk: https://t.co/SFsbl3QWGe https://t.co/ifRWsgjZoq	11112.0	RT @punktpreradovic: #Lockdown, #Kontaktverbot, #Einsamkeit. "Menschen sterben an Einsamkeit", sagt der renommierte Psychiater und Psycholoâ€¦	256.0	True	full
392956	392956	6054e3d68cbd2a00384fbf8e	2021-03-19 17:48:00	[]	[]	Fri Mar 19 10:23:18 +0000 2021	[{"text":"cryptocurrency","indices":[160,175]},{"text":"Crypto","indices":[176,183]},{"text":"Bitcoin","indices":[184,192]},{"text":"BSC","indices":[194,198]},{"text":"BinanceSmartChain","indices":[199,217]},{"text":"Ethereum","indices":[218,227]},{"text":"ETH","indices":[228,232]},{"text":"Airdrop","indices":[233,241]},{"text":"bounty","indices":[242,249]},{"text":"POPO","indices":[250,255]},{"t…	[{"url":"https://t.co/DS6g34KhFp","expanded_url":"https://t.me/AirdropStar/1119","display_url":"t.me/AirdropStar/11â€¦","indices":[135,158]}]	ðŸ’§Poplink Oracles Airdrop ðŸ’§ ðŸ�† Task: âž• 50 POPO (~$50) ðŸ‘¨â€�ðŸ‘©â€�ðŸ‘§ Referral: âž• 15 POPO (~$15) ðŸ”› Airdrop Link &amp; Information: https://t.co/DS6g34KhFp #cryptocurrency #Crypto #Bitcoin #BSC #BinanceSmartChain #Ethereum #ETH #Airdrop #bounty #POPO #Poplink	85560.0	RT @AirdropStario: ðŸ’§Poplink Oracles Airdrop ðŸ’§ ðŸ�† Task: âž• 50 POPO (~$50) ðŸ‘¨â€�ðŸ‘©â€�ðŸ‘§ Referral: âž• 15 POPO (~$15) ðŸ”› Airdrop Link &amp; Inâ€¦	1.0	True	full
392957	392957	6054e3d68cbd2a00384fbfa4	2021-03-19 17:48:00	[{"text":"whatsappdown","indices":[0,13]},{"text":"instagramdown","indices":[14,28]},{"text":"facebookdown","indices":[30,43]},{"text":"ìŠˆí�¼ì£¼ë‹ˆì–´","indices":[188,194]},{"text":"SUPERJUNIOR","indices":[195,207]},{"text":"TheRenaissance","indices":[209,224]},{"text":"HouseParty","indices":[225,236]}]	[{"url":"https://t.co/xUfvYfn02M","expanded_url":"https://youtu.be/BtJMOVKjhUo","display_url":"youtu.be/BtJMOVKjhUo","indices":[163,186]}]		[]	[]			#whatsappdown #instagramdown #facebookdown yo viendo cÃ³mo mis contactos que no les gusta Twitter vienen a quejarseâ€¦ https://t.co/pMrNGfzC5h	951.0	True	full
392958	392958	6054e3d68cbd2a00384fbfa8	2021-03-19 17:48:00	[{"text":"AstraZeneca","indices":[190,202]}]	[{"url":"https://t.co/Nf48xs8tOj","expanded_url":"http://fedhemo.com/vacuna-frente-a-la-covid-19-de-astrazeneca-conclusiones/","display_url":"fedhemo.com/vacuna-frente-â€¦","indices":[204,227]}]		[]	[]			La @AEMPSGOB traslada las conclusiones de la reuniÃ³n del ComitÃ© de Farmacovigilancia de la EMA para evaluar el posiâ€¦ https://t.co/AW8lLglFsZ	3043.0	True	full
392959	392959	6054e3d68cbd2a00384fbfaa	2021-03-19 17:48:00	[]	[]	Fri Mar 19 11:51:44 +0000 2021	[]	[{"url":"https://t.co/cluA9IQCrC","expanded_url":"https://www.dharmadispatch.in/commentary/the-exit-of-pratap-bhanu-mehta-is-a-harbinger-of-cleaning-up","display_url":"dharmadispatch.in/commentary/theâ€¦","indices":[173,196]}]	When Ashoka University began its operations in 2014, a former NASA scientist and one of Indiaâ€™s accomplished scholars called it a retirement home for washed-up Nehruvians. https://t.co/cluA9IQCrC	30513.0	RT @dharmadispatch: When Ashoka University began its operations in 2014, a former NASA scientist and one of Indiaâ€™s accomplished scholars câ€¦	447.0	True	full
392960	392960	6054e3d68cbd2a00384fbfbe	2021-03-19 17:48:00	[{"text":"foodsafety","indices":[149,160]},{"text":"import","indices":[161,168]},{"text":"foodandbeverage","indices":[169,185]}]	[{"url":"https://t.co/r1e6vtW9Ob","expanded_url":"https://bit.ly/3eRealc","display_url":"bit.ly/3eRealc","indices":[125,148]}]		[]	[]			As of March 15, food importers without valid Safe Food for Canadians licenses could have their shipments held at thâ€¦ https://t.co/ih8ayp5DVy	1102.0	True	full
392961	392961	6054e3d68cbd2a00384fbfd4	2021-03-19 17:48:01	[]	[]	Fri Mar 19 17:18:42 +0000 2021	[]	[{"url":"https://t.co/OmHdBysZoK","expanded_url":"https://www.musicmundial.com/en/2021/03/14/kpop-album-of-the-year-final-who-will-win-unlimited-voting/#click=https://t.co/y0VqPV3iZe","display_url":"musicmundial.com/en/2021/03/14/â€¦","indices":[255,278]}]	En casi dos horas D-2 hizo aproximadamente 12k de votos mientras que el primer lugar hizo 6k!! POR FAVOR VOTEN Y DÃ�GANLE A SUS MOOTS QUE VOTEN!! Son ilimitados pero cada 15 minutos hay que actualizar la pÃ¡gina !! AÃºn el primer lugar nos lleva 14k votos ðŸ–‡https://t.co/OmHdBysZoK https://t.co/Nmj7Lujgz0	18299.0	RT @Aritan7_: En casi dos horas D-2 hizo aproximadamente 12k de votos mientras que el primer lugar hizo 6k!! POR FAVOR VOTEN Y DÃ�GANLE A SUâ€¦	2075.0	True	full
392962	392962	6054e3d68cbd2a00384fbfdc	2021-03-19 17:48:01	[]	[]	Fri Mar 19 15:20:00 +0000 2021	[]	[{"url":"https://t.co/gYFUlCs4QV","expanded_url":"http://Onlyfans.com/AnonBttmMia","display_url":"Onlyfans.com/AnonBttmMia","indices":[46,69]},{"url":"https://t.co/7a8fyoVwJb","expanded_url":"http://Justfor.fans/AnonBttmMia","display_url":"Justfor.fans/AnonBttmMia","indices":[71,94]}]	Full 15 min scene now available on my page: https://t.co/gYFUlCs4QV https://t.co/7a8fyoVwJb ðŸŽ� 70% off for the first 50 subscribers ðŸŽ� https://t.co/rEdIG2T7wE	80546.0	RT @anonbttmmia: Full 15 min scene now available on my page: https://t.co/gYFUlCs4QV https://t.co/7a8fyoVwJb ðŸŽ� 70% off for the first 5â€¦	145474.0	True	full
392963	392963	6054e3d78cbd2a00384fbfe6	2021-03-19 17:48:01	[]	[{"url":"https://t.co/AZuaSBkzC9","expanded_url":"https://twitter.com/DaveKeating/status/1372897635577761803?s=19","display_url":"twitter.com/DaveKeating/stâ€¦","indices":[175,198]}]		[]	[]			@Cdanslair @Ccornudet "BREXIT 1 - UE 0" =&gt; renseignez-vous un peu sur les circonstances de ce rÃ©sultat avant d'Ã©metâ€¦ https://t.co/6w4GbzUDTu	80.0	True	full
392964	392964	6054e3d78cbd2a00384fbfee	2021-03-19 17:48:01	[{"text":"19Mar","indices":[135,141]},{"text":"Venezuela","indices":[142,152]}]	[{"url":"https://t.co/ilZjfgMDEL","expanded_url":"https://buff.ly/3qVvF61","display_url":"buff.ly/3qVvF61","indices":[154,177]}]		[]	[]			Â¡NO QUIEREN NADA! RÃ©gimen prohibiÃ³ a las tiendas Beco ofrecer â€œvalesâ€� en dÃ³lares a sus clientes: â€œEstaban condicionâ€¦ https://t.co/X5eJifhiIF	274856.0	True	full
392965	392965	6054e3d78cbd2a00384fc000	2021-03-19 17:48:01	[]	[]	Fri Mar 19 17:47:57 +0000 2021	[{"text":"RogerHaskett","indices":[93,106]},{"text":"engagementexpert","indices":[118,135]},{"text":"keynotespeaker","indices":[173,188]},{"text":"EngagementUnlimited","indices":[211,231]}]	[{"url":"https://t.co/RXdnuNaRcN","expanded_url":"https://youtu.be/pSrKDf4mwh4","display_url":"youtu.be/pSrKDf4mwh4","indices":[69,92]},{"url":"https://t.co/RXdnuNaRcN","expanded_url":"https://youtu.be/pSrKDf4mwh4","display_url":"youtu.be/pSrKDf4mwh4","indices":[239,262]}]	The 10/5 Way to Fight Covid Malaise. Talking to People in a Pandemic https://t.co/RXdnuNaRcN #RogerHaskettâ€‹â€‹â€‹â€‹â€‹ is an #engagementexpertâ€‹â€‹â€‹â€‹â€‹, an award-winning international #keynotespeakerâ€‹â€‹â€‹â€‹â€‹ and President of #EngagementUnlimitedâ€‹â€‹â€‹â€‹â€‹. https://t.co/RXdnuNaRcN	1394.0	RT @EngagementUnltd: The 10/5 Way to Fight Covid Malaise. Talking to People in a Pandemic https://t.co/RXdnuNaRcN #RogerHaskettâ€‹â€‹â€‹â€‹â€‹ is anâ€¦	1123.0	True	full
392966	392966	6054e3d78cbd2a00384fc008	2021-03-19 17:48:01	[]	[]	Fri Mar 19 09:23:37 +0000 2021	[]	[{"url":"https://t.co/CG73c3SCbv","expanded_url":"https://www.libremercado.com/2021-03-19/sanchez-pais-menos-ayudas-directas-empresas-coronavirus-6720741/","display_url":"libremercado.com/2021-03-19/sanâ€¦","indices":[150,173]}]	Las ayudas del Gobierno solo cubren uno de cada seis euros perdidos por las empresas (y eso contando los ERTE, sin los ERTE la relaciÃ³n es de 1 a 19) https://t.co/CG73c3SCbv	42329.0	RT @diegodelacruz: Las ayudas del Gobierno solo cubren uno de cada seis euros perdidos por las empresas (y eso contando los ERTE, sin los Eâ€¦	123.0	True	full
392967	392967	6054e3d78cbd2a00384fc02c	2021-03-19 17:48:02	[]	[]	Fri Mar 19 11:15:34 +0000 2021	[]	[{"url":"https://t.co/nJv1gaeiDC","expanded_url":"http://lrzn.es/mbunz1","display_url":"lrzn.es/mbunz1","indices":[197,220]}]	PSOE y Podemos rechazan bajar el IVA a geles, test y vacunas âž¡ Tumban una iniciativa legislativa del PP para eximir del impuesto a estos productos claves contra la Covid-19. Por @SergioAlonsoPue https://t.co/nJv1gaeiDC	524564.0	RT @larazon_es: PSOE y Podemos rechazan bajar el IVA a geles, test y vacunas âž¡ Tumban una iniciativa legislativa del PP para eximir del impâ€¦	236.0	True	full
392968	392968	6054e3d78cbd2a00384fc034	2021-03-19 17:48:02	[]	[{"url":"https://t.co/3DOIEUkcsd","expanded_url":"https://twitter.com/_infoLibre/status/1364614926774509574?s=19","display_url":"twitter.com/_infoLibre/staâ€¦","indices":[192,215]}]		[]	[]			@REBESTEVE @Aleman19851 @PabloZone_ @Espertempo @MarcGG1974 @MAYANTOXO @eldiarioes @irecr @PabloIglesias Ese documeâ€¦ https://t.co/iIcQaLZRd4	279.0	True	full
392969	392969	6054e3d88cbd2a00384fc04e	2021-03-19 17:48:02	[]	[]	Fri Mar 19 11:20:33 +0000 2021	[]	[{"url":"https://t.co/3h9GCcU8Hh","expanded_url":"https://www.mississauga.com/news-story/10354636-peel-police-investigating-after-mississauga-woman-allegedly-assaulted-while-sitting-in-car/","display_url":"mississauga.com/news-story/103â€¦","indices":[219,242]}]	Peel teachers have been told by the employer to eat their lunch in their cars because the schools arenâ€™t safe due to COVID. Yesterday, an attempted car-jacking and assault took place in one of our school parking lots. https://t.co/3h9GCcU8Hh	932.0	RT @D19VP: Peel teachers have been told by the employer to eat their lunch in their cars because the schools arenâ€™t safe due to COVID. Yestâ€¦	367.0	True	full
[truncated: 97,529 more rows]
