# Supplementary material for: Low credibility URL sharing on Twitter during reporting linking rare blood clots with the Oxford/AstraZeneca COVID-19 vaccine
Source: PLoS One. 2024 Jan 19;19(1):e0296444. doi: 10.1371/journal.pone.0296444 (PMC10798519; doi:10.1371/journal.pone.0296444)
Supplement: S36 File — (CSV) [file pone.0296444.s038.csv]

	Unnamed: 0	_id	created_at	extended_tweet.entities.hashtags	URL	retweeted_status.created_at	retweeted_status.extended_tweet.entities.hashtags	RTURL	retweeted_status.extended_tweet.full_text	retweeted_status.user.followers_count	text	user.followers_count	indicator	origin
490500	490500	60556fcc7ccf42003889eb6f	2021-03-20 03:43:14	[]	[]	Thu Mar 18 18:03:37 +0000 2021	[]	[{"url":"https://t.co/ALf3kbBqR9","expanded_url":"https://twitter.com/gregabbott_tx/status/1372557930860515331","display_url":"twitter.com/gregabbott_tx/â€¦","indices":[233,256]}]	46th in vaccination rate 44th in voter turnout 43rd in access to healthcare 34th in quality of education 13th in cost of living 11th in poverty rate 8th in maternal mortality 6th in incarceration rate 1st in carbon dioxide emissions https://t.co/ALf3kbBqR9	1237.0	RT @emilyebytx: 46th in vaccination rate 44th in voter turnout 43rd in access to healthcare 34th in quality of education 13th in cost of liâ€¦	1090.0	True	full
490501	490501	60556fcc7ccf42003889eb81	2021-03-20 03:43:14	[]	[]	Sat Mar 20 03:41:32 +0000 2021	[{"text":"India","indices":[0,6]},{"text":"friendships","indices":[28,40]},{"text":"Incident","indices":[49,58]},{"text":"BORDER","indices":[72,79]},{"text":"BSF","indices":[86,90]},{"text":"SelfDefense","indices":[106,118]},{"text":"Bangladesh","indices":[119,130]},{"text":"CattleSmuggling","indices":[165,181]},{"text":"zerotolerance","indices":[182,196]},{"text":"SaveAnimal","indices":[198,209]…	[{"url":"https://t.co/SCx9QbB9Sd","expanded_url":"https://twitter.com/Parik250/status/1373102863455555586","display_url":"twitter.com/Parik250/statuâ€¦","indices":[284,307]}]	#India is nowhere bound for #friendships if such #Incident continues on #BORDER &amp; #BSF has to fire in #SelfDefense #Bangladesh has to take serious step to curb #CattleSmuggling #zerotolerance #SaveAnimal NDTV #petrolPrice #lockdown2021 #lockdown @PIBAgartala @DhakaTribune https://t.co/SCx9QbB9Sd	350.0	RT @SunainaAgrawa12: #India is nowhere bound for #friendships if such #Incident continues on #BORDER &amp; #BSF has to fire in #SelfDefense #Baâ€¦	663.0	True	full
490502	490502	60556fcd7ccf42003889ebdf	2021-03-20 03:43:15	[{"text":"TigrayGenocide","indices":[237,252]}]	[{"url":"https://t.co/os1vOrW1Fx","expanded_url":"https://www.aljazeera.com/news/2020/12/12/survivors-recount-horrific-details-of-mai-kadra-massacre","display_url":"aljazeera.com/news/2020/12/1â€¦","indices":[254,277]}]		[]	[]			.@DanielBekele of @EthioHRC issued a misleading report of findings for Mai Kadra massacre contrary to survivors ofâ€¦ https://t.co/3JbTbNZrNJ	2.0	True	full
490503	490503	60556fcd7ccf42003889ebfb	2021-03-20 03:43:16	[]	[]	Fri Mar 19 21:35:16 +0000 2021	[{"text":"QuÃ­taleLaCoronaAlVirus","indices":[95,118]},{"text":"ReconciliaciÃ³nNacional","indices":[120,143]}]	[{"url":"https://t.co/qcgV27mJJS","expanded_url":"https://bit.ly/3vFH9yn","display_url":"bit.ly/3vFH9yn","indices":[71,94]}]	Paratletismo buscarÃ¡ aumentar sus cupos a Tokio 2020 en casa. Lea mÃ¡s https://t.co/qcgV27mJJS #QuÃ­taleLaCoronaAlVirus #ReconciliaciÃ³nNacional https://t.co/nunlpZF5jc	3395.0	RT @glendimar2512: Paratletismo buscarÃ¡ aumentar sus cupos a Tokio 2020 en casa. Lea mÃ¡s https://t.co/qcgV27mJJS #QuÃ­taleLaCoronaAlVirusâ€¦	242.0	True	full
490504	490504	60556fce7ccf42003889ec11	2021-03-20 03:43:16	[]	[]	Fri Mar 19 14:54:07 +0000 2021	[]	[{"url":"https://t.co/T9U1c4qpnJ","expanded_url":"https://lustyage.com/products/penis-extender-stretcher?ref=oj0a1wbz1csr","display_url":"lustyage.com/products/penisâ€¦","indices":[189,212]}]	Grow your Dick size in an efficient, safe &amp; painless way ðŸ˜� And all sex toy product buying go to home Worldwide Free Shipping must try get https 50% discount ðŸ¥° No infection ðŸ‘Œ order now https://t.co/T9U1c4qpnJ https://t.co/uEgRwh96za	139089.0	RT @solongbabyy: Grow your Dick size in an efficient, safe &amp; painless way ðŸ˜� And all sex toy product buying go to home Worldwide Free Shippiâ€¦	144986.0	True	full
490505	490505	60556fce7ccf42003889ec23	2021-03-20 03:43:16	[]	[]	Sat Mar 20 03:43:01 +0000 2021	[{"text":"SMACKDOWN","indices":[22,32]},{"text":"WWE","indices":[42,46]},{"text":"BREAKING","indices":[68,77]},{"text":"SoundCloud","indices":[78,89]},{"text":"np","indices":[90,93]},{"text":"coronavirus","indices":[94,106]},{"text":"Hello2021","indices":[107,117]}]	[{"url":"https://t.co/jko18Man32","expanded_url":"https://soundcloud.app.goo.gl/G1gxM","display_url":"soundcloud.app.goo.gl/G1gxM","indices":[120,143]}]	Right Now On FiredUp "#SMACKDOWN Update " #WWE Hosted by @Gian_411 #BREAKING #SoundCloud #np #coronavirus #Hello2021 https://t.co/jko18Man32	13377.0	RT @FiredUpNET: Right Now On FiredUp "#SMACKDOWN Update " #WWE Hosted by @Gian_411 #BREAKING #SoundCloud #np #coronavirus #Hello2021 httâ€¦	2599.0	True	full
490506	490506	60556fcf7ccf42003889ec2f	2021-03-20 03:43:16	[]	[]	Fri Mar 19 22:07:41 +0000 2021	[]	[{"url":"https://t.co/jyVyi9qFGJ","expanded_url":"https://twitter.com/Milhouse_Van_Ho/status/1373022259019939846","display_url":"twitter.com/Milhouse_Van_Hâ€¦","indices":[256,279]}]	Can the Ottawa City Council please explain why Medical Officer of Health Dr. @VeraEtches was entitled to a $110,817 (42%) pay increase in 2020, a year when she supported the shutdown of small businesses and lockdowns requiring workers to collect benefits? https://t.co/jyVyi9qFGJ	5923.0	RT @rpoconnor: Can the Ottawa City Council please explain why Medical Officer of Health Dr. @VeraEtches was entitled to a $110,817 (42%) paâ€¦	197.0	True	full
490507	490507	60556fcf7ccf42003889ec39	2021-03-20 03:43:16	[{"text":"TigrayGenocide","indices":[235,250]}]	[{"url":"https://t.co/tc1kwRUehG","expanded_url":"https://www.aljazeera.com/news/2020/12/12/survivors-recount-horrific-details-of-mai-kadra-massacre#:~:text=In%20the%20Sudanese%20refugee%20camps,members%20of%20an%20Amhara","display_url":"aljazeera.com/news/2020/12/1â€¦","indices":[251,274]}]		[]	[]			@DanielBekele of @EthioHRC issued a misleading report of findings for Mai Kadra massacre contrary to survivors of tâ€¦ https://t.co/kMY2C4XxOV	13.0	True	full
490508	490508	60556fcf7ccf42003889ec45	2021-03-20 03:43:16	[]	[]	Sat Mar 20 00:10:00 +0000 2021	[{"text":"ReconciliaciÃ³nNacional","indices":[73,96]}]	[{"url":"https://t.co/RdUPP48IuL","expanded_url":"https://www.vtv.gob.ve/jefe-pueblo-elorza-valores-llaneridad/","display_url":"vtv.gob.ve/jefe-pueblo-elâ€¦","indices":[98,121]}]	Presidente Maduro saluda al pueblo de Elorza en sus fiestas patronales #ReconciliaciÃ³nNacional https://t.co/RdUPP48IuL https://t.co/hFQNUTdC3p	1815119.0	RT @VTVcanal8: Presidente Maduro saluda al pueblo de Elorza en sus fiestas patronales #ReconciliaciÃ³nNacional https://t.co/RdUPP48IuL htâ€¦	147.0	True	full
490509	490509	60556fcf7ccf42003889ec4f	2021-03-20 03:43:16	[{"text":"ComunidadPolitÃ©cnicaSegura","indices":[139,166]},{"text":"PolitÃ©cnicosDeCorazÃ³n","indices":[167,189]}]	[{"url":"https://t.co/rM4gOMQQOI","expanded_url":"http://bit.ly/2JhJBaT","display_url":"bit.ly/2JhJBaT","indices":[114,137]}]		[]	[]			Conoce las recomendaciones de actuaciÃ³n, luego de un SISMO durante emergencia sanitaria causada por COVID-19. âž¡ï¸�â€¦ https://t.co/cNUyBQn5Tv	14797.0	True	full
490510	490510	60556fcf7ccf42003889ec59	2021-03-20 03:43:17	[]	[]	Sat Mar 20 03:42:34 +0000 2021	[]	[{"url":"https://t.co/qTYMjpVqgH","expanded_url":"https://gazetabrasil.com.br/destaques/2021/03/20/irmao-lazaro-morre-vitima-de-covid-19-na-bahia/","display_url":"gazetabrasil.com.br/destaques/2021â€¦","indices":[179,202]}]	IrmÃ£o LÃ¡zaro morre vÃ­tima de Covid-19, na Bahia. Vereador estava na UTI de um hospital particular de Feira de Santana, cidade a cerca de 100 km de Salvador desde 25 de fevereiro. https://t.co/qTYMjpVqgH	62368.0	RT @SigaGazetaBR: IrmÃ£o LÃ¡zaro morre vÃ­tima de Covid-19, na Bahia. Vereador estava na UTI de um hospital particular de Feira de Santana, ciâ€¦	276.0	True	full
490511	490511	60556fd07ccf42003889ec7d	2021-03-20 03:43:17	[]	[]	Mon Feb 22 23:02:24 +0000 2021	[]	[{"url":"https://t.co/E0T92DWbHS","expanded_url":"https://ig.ft.com/coronavirus-vaccine-tracker/","display_url":"ig.ft.com/coronavirus-vaâ€¦","indices":[149,172]}]	Esto es interesante. Entre los primeros en la lista de mÃ¡s vacunados per cÃ¡pita en el mundo, casi todos los paraÃ­sos fiscales. Â¿CÃ³mo habrÃ¡ ocurrido? https://t.co/E0T92DWbHS https://t.co/EKsR92LyRw	55427.0	RT @ernestorr: Esto es interesante. Entre los primeros en la lista de mÃ¡s vacunados per cÃ¡pita en el mundo, casi todos los paraÃ­sos fiscaleâ€¦	82.0	True	full
490512	490512	60556fd07ccf42003889ec7f	2021-03-20 03:43:17	[]	[]	Sat Mar 20 03:10:22 +0000 2021	[{"text":"YouToo","indices":[273,280]}]	[{"url":"https://t.co/IodmgbYi2U","expanded_url":"https://twitter.com/Thomas_Binder/status/1367517734154739724?s=19","display_url":"twitter.com/Thomas_Binder/â€¦","indices":[282,305]}]	@CDCDirector The reason why you are wrong &amp; all measures other than hygiene &amp; self-isolation of sick do no good but do harm is lack of asymptomatic transmission which we had learned in medical school, is proven by many studies also for SARS-CoV-2 &amp; is known to #YouToo! https://t.co/IodmgbYi2U	41327.0	RT @Thomas_Binder: @CDCDirector The reason why you are wrong &amp; all measures other than hygiene &amp; self-isolation of sick do no good but do hâ€¦	1983.0	True	full
490513	490513	60556fd07ccf42003889ec85	2021-03-20 03:43:17	[]	[{"url":"https://t.co/zfFnn9Yvn7","expanded_url":"https://tinyurl.com/ybqgqj6c","display_url":"tinyurl.com/ybqgqj6c","indices":[106,129]}]		[]	[]			Vaccine appointments available at Walmart Saint Paul Supercenter on Mar 21. Sign up here, zip code 55118:â€¦ https://t.co/xp5FcCJPLN	11.0	True	full
490514	490514	60556fd07ccf42003889ec93	2021-03-20 03:43:17	[]	[{"url":"https://t.co/p14QIaLdCg","expanded_url":"https://www.walgreens.com/findcare/vaccination/covid-19?ban=covid_vaccine_landing_schedule","display_url":"walgreens.com/findcare/vacciâ€¦","indices":[105,128]}]		[]	[]			New availability: Walgreens Walgreen Drug Store- 2708 NEW SALEM HWY, MURFREESBORO, TN 37128 Access here:â€¦ https://t.co/FeW7dtL6PU	312.0	True	full
490515	490515	60556fd07ccf42003889ecb1	2021-03-20 03:43:18	[]	[{"url":"https://t.co/p14QIaLdCg","expanded_url":"https://www.walgreens.com/findcare/vaccination/covid-19?ban=covid_vaccine_landing_schedule","display_url":"walgreens.com/findcare/vacciâ€¦","indices":[108,131]}]		[]	[]			New availability: Walgreens Walgreen Drug Store- 106 W NORTHFIELD BLVD, MURFREESBORO, TN 37129 Access here:â€¦ https://t.co/xJSvOLVBka	312.0	True	full
490516	490516	60556fd07ccf42003889ecc5	2021-03-20 03:43:18	[]	[]	Fri Mar 19 21:41:21 +0000 2021	[]	[{"url":"https://t.co/EisU7xgLUN","expanded_url":"https://worldhappiness.report/ed/2021/happiness-trust-and-deaths-under-covid-19/","display_url":"worldhappiness.report/ed/2021/happinâ€¦","indices":[208,231]}]	Recuerdan cuando AMLO dijo que era mejor usar la felicidad como indicador de bienestar que el PIB? Bueno, MÃ©xico pasÃ³ del lugar 23 de felicidad en el mundo en los Ãºltimos tres aÃ±os al lugar 46 el aÃ±o pasado. https://t.co/EisU7xgLUN	121546.0	RT @carloselizondom: Recuerdan cuando AMLO dijo que era mejor usar la felicidad como indicador de bienestar que el PIB? Bueno, MÃ©xico pasÃ³â€¦	150.0	True	full
490517	490517	60556fd07ccf42003889ecc7	2021-03-20 03:43:18	[]	[{"url":"https://t.co/p14QIaLdCg","expanded_url":"https://www.walgreens.com/findcare/vaccination/covid-19?ban=covid_vaccine_landing_schedule","display_url":"walgreens.com/findcare/vacciâ€¦","indices":[104,127]}]		[]	[]			New availability: Walgreens Walgreen Drug Store- 1131 MERCURY BLVD, MURFREESBORO, TN 37130 Access here:â€¦ https://t.co/s0e8O8LfJo	312.0	True	full
490518	490518	60556fd07ccf42003889ecd1	2021-03-20 03:43:18	[]	[]	Fri Mar 19 16:14:47 +0000 2021	[]	[{"url":"https://t.co/Bvo3Q1NzcR","expanded_url":"https://www.myanmar-now.org/en/news/junta-arrests-two-more-journalists-in-naypyitaw","display_url":"myanmar-now.org/en/news/junta-â€¦","indices":[188,211]}]	Trying to stop media coverage of its brutality (and the global outrage that ensues), the Myanmar junta arrests two more journalists, including a BBC reporter, in the capital of Naypyitaw. https://t.co/Bvo3Q1NzcR https://t.co/WqzvRAZyj9	456104.0	RT @KenRoth: Trying to stop media coverage of its brutality (and the global outrage that ensues), the Myanmar junta arrests two more journaâ€¦	13.0	True	full
490519	490519	60556fd17ccf42003889ecf7	2021-03-20 03:43:19	[]	[]	Fri Mar 19 17:12:11 +0000 2021	[]	[{"url":"https://t.co/RKM1P7sJW8","expanded_url":"https://es.wildanimalskingdom.com/products","display_url":"es.wildanimalskingdom.com/products","indices":[158,181]}]	Por aquÃ­ nunca os he enseÃ±ado la extrema belleza de @NatalieInRed_ con sus prendas Wild Animals (Red Fox y UrÃ³boros) â�¤â�¤ðŸ–¤ Si querÃ©is las vuestras, estÃ¡n aquÃ­: https://t.co/RKM1P7sJW8 RT si me querÃ©is o amÃ¡is a los bichos o a @NatalieInRed_ https://t.co/aCBe6IcUMg	2665.0	RT @Rafapasta: Por aquÃ­ nunca os he enseÃ±ado la extrema belleza de @NatalieInRed_ con sus prendas Wild Animals (Red Fox y UrÃ³boros) â�¤â�¤ðŸ–¤ Siâ€¦	1123.0	True	full
490520	490520	60556fd17ccf42003889ed01	2021-03-20 03:43:19	[]	[]	Sat Mar 20 00:05:48 +0000 2021	[]	[{"url":"https://t.co/G7anf3yrjh","expanded_url":"https://onlyfans.com/rafa.oso123","display_url":"onlyfans.com/rafa.oso123","indices":[82,105]}]	Que dijeron plebes? El oso no subiÃ³ nada hoy un poco de lo que grabe ayer para mi https://t.co/G7anf3yrjh vengan con papÃ¡ oso los voy a cargar y se pueden abrazar de mi ðŸ˜� RT si quieren que este les cumpla sus fantasÃ­as, les reinicia la vida conmigo ðŸ˜ˆðŸ¤¤ðŸ˜� RT y subo mÃ¡s ðŸ˜� https://t.co/H4c9kziPw5	84409.0	RT @Rafa_0s0: Que dijeron plebes? El oso no subiÃ³ nada hoy un poco de lo que grabe ayer para mi https://t.co/G7anf3yrjh vengan con papÃ¡ osoâ€¦	145.0	True	full
490521	490521	60556fd17ccf42003889ed1d	2021-03-20 03:43:19	[]	[]	Sat Mar 20 01:59:08 +0000 2021	[]	[{"url":"https://t.co/kAgE3PBuFM","expanded_url":"https://bit.ly/2P7vgAo","display_url":"bit.ly/2P7vgAo","indices":[189,212]}]	En el PerÃº se han vacunado 447,060 personas contra el covid-19, entre las que se encuentran personal de salud, efectivos de la PolicÃ­a Nacional, de las Fuerzas Armadas y adultos mayores. ðŸ‘‰ https://t.co/kAgE3PBuFM https://t.co/4zhQQrr6A0	321736.0	RT @DiarioElPeruano: En el PerÃº se han vacunado 447,060 personas contra el covid-19, entre las que se encuentran personal de salud, efectivâ€¦	414.0	True	full
490522	490522	60556fd17ccf42003889ed1f	2021-03-20 03:43:19	[]	[{"url":"https://t.co/mpQnL4AUK0","expanded_url":"https://www.nature.com/articles/s41467-020-19802-w","display_url":"nature.com/articles/s4146â€¦","indices":[239,262]},{"url":"https://t.co/gkRLraKuTJ","expanded_url":"https://www.nytimes.com/2020/08/29/health/coronavirus-testing.html","display_url":"nytimes.com/2020/08/29/heaâ€¦","indices":[263,286]}]		[]	[]			@donwinslow Paul is right about the way immunity works and Dr. Fauci consistently suppresses two key items 1) no asâ€¦ https://t.co/XDlNx7qXtq	214.0	True	full
490523	490523	60556fd17ccf42003889ed31	2021-03-20 03:43:19	[]	[]	Sat Mar 20 03:41:59 +0000 2021	[]	[{"url":"https://t.co/HEMLv6gcjL","expanded_url":"https://youtu.be/zXwDdY54TA0","display_url":"youtu.be/zXwDdY54TA0","indices":[242,265]}]	Minha mÃ£e, que eu perdi em 2014, amava as mÃºsicas do cantor gospel IrmÃ£o LÃ¡zaro. As mÃºsicas dele sempre me trazem boas memÃ³rias da mamÃ£e. Fiquei triste ao saber de sua partida. Mais uma vÃ­tima da COVID chinesa. Que Deus console a famÃ­lia. ðŸ˜” https://t.co/HEMLv6gcjL	192187.0	RT @reportersalles: Minha mÃ£e, que eu perdi em 2014, amava as mÃºsicas do cantor gospel IrmÃ£o LÃ¡zaro. As mÃºsicas dele sempre me trazem boasâ€¦	120.0	True	full
490524	490524	60556fd27ccf42003889ed59	2021-03-20 03:43:19	[]	[]	Fri Mar 19 23:20:32 +0000 2021	[]	[{"url":"https://t.co/ZovoJw5m6l","expanded_url":"https://www.hoy.com.py/deportes/ojala-te-mueras-de-covid-el-deseo-de-trovato-al-medico-de-libertad","display_url":"hoy.com.py/deportes/ojalaâ€¦","indices":[102,125]}]	â€œOjalÃ¡ te mueras de covidâ€�, el deseo que tuvo Marco Trovato con Edgar Alcaraz, el mÃ©dico de Libertad https://t.co/ZovoJw5m6l https://t.co/xBkphXXTyS	337709.0	RT @hoypy: â€œOjalÃ¡ te mueras de covidâ€�, el deseo que tuvo Marco Trovato con Edgar Alcaraz, el mÃ©dico de Libertad https://t.co/ZovoJw5m6l htâ€¦	582.0	True	full
490525	490525	60556fd27ccf42003889ed6f	2021-03-20 03:43:20	[]	[]	Fri Mar 19 14:21:29 +0000 2021	[]	[{"url":"https://t.co/JpXuvufy4M","expanded_url":"https://onlyfans.com/124714933/eeubacelar","display_url":"onlyfans.com/124714933/eeubâ€¦","indices":[121,144]}]	âš ï¸�Sign for only 15$âš ï¸� 30% Promo This married man left his wife at home with his mistress to come to suck my black dick https://t.co/JpXuvufy4M https://t.co/VU0BIEdPLB	35766.0	RT @eeubacelar: âš ï¸�Sign for only 15$âš ï¸� 30% Promo This married man left his wife at home with his mistress to come to suck my black dick htâ€¦	76.0	True	full
490526	490526	60556fd27ccf42003889eda3	2021-03-20 03:43:20	[]	[]	Thu Mar 18 18:03:37 +0000 2021	[]	[{"url":"https://t.co/ALf3kbBqR9","expanded_url":"https://twitter.com/gregabbott_tx/status/1372557930860515331","display_url":"twitter.com/gregabbott_tx/â€¦","indices":[233,256]}]	46th in vaccination rate 44th in voter turnout 43rd in access to healthcare 34th in quality of education 13th in cost of living 11th in poverty rate 8th in maternal mortality 6th in incarceration rate 1st in carbon dioxide emissions https://t.co/ALf3kbBqR9	1238.0	RT @emilyebytx: 46th in vaccination rate 44th in voter turnout 43rd in access to healthcare 34th in quality of education 13th in cost of liâ€¦	225.0	True	full
490527	490527	60556fd27ccf42003889eda7	2021-03-20 03:43:20	[]	[]	Sat Mar 20 03:21:58 +0000 2021	[]	[{"url":"https://t.co/LWFKFJbOLZ","expanded_url":"https://twitter.com/Thomas_Binder/status/1373109634442129416?s=19","display_url":"twitter.com/Thomas_Binder/â€¦","indices":[302,325]}]	@TinPotDickTator @naomirwolf @CDCDirector A study comparing the effect of massive child abuse with somewhat less child abuse on the spread of SARS-CoV-2 is utter nonsense. A real study would compare its effect with no child abuse &amp; show no effect of NPIs on the # of false positive nonsense tests. https://t.co/LWFKFJbOLZ https://t.co/daMVmQtzSZ	41327.0	RT @Thomas_Binder: @TinPotDickTator @naomirwolf @CDCDirector A study comparing the effect of massive child abuse with somewhat less child aâ€¦	1983.0	True	full
490528	490528	60556fd37ccf42003889edf7	2021-03-20 03:43:21	[]	[]	Fri Mar 19 18:51:53 +0000 2021	[]	[{"url":"https://t.co/JuVJY1wujh","expanded_url":"https://twitter.com/OnePerfectShot/status/1372978864054484992","display_url":"twitter.com/OnePerfectShotâ€¦","indices":[200,223]}]	when I say the Balrog rocks I am literally talking about how the sound design team created its roar by pulling a cinderblock across a piece of plywood and digitally pitch-shifting the resulting sound https://t.co/JuVJY1wujh https://t.co/5sFWHsBumD	4628.0	RT @TheWorstNun: when I say the Balrog rocks I am literally talking about how the sound design team created its roar by pulling a cinderbloâ€¦	200.0	True	full
490529	490529	60556fd47ccf42003889ee2b	2021-03-20 03:43:22	[]	[]	Thu Mar 18 12:46:04 +0000 2021	[]	[{"url":"https://t.co/SI6MMjAIoX","expanded_url":"https://youtu.be/ixPJeDKd3wE","display_url":"youtu.be/ixPJeDKd3wE","indices":[110,133]}]	omg haha i finally made one i feel so shy to make it public but its fine if anyone wants to check it out here https://t.co/SI6MMjAIoX hehe https://t.co/jSBBPaai2e	346.0	RT @xuxiwing: omg haha i finally made one i feel so shy to make it public but its fine if anyone wants to check it out here https://t.co/SIâ€¦	5.0	True	full
490530	490530	60556fd47ccf42003889ee33	2021-03-20 03:43:22	[]	[]	Sat Mar 20 03:42:34 +0000 2021	[]	[{"url":"https://t.co/qTYMjpVqgH","expanded_url":"https://gazetabrasil.com.br/destaques/2021/03/20/irmao-lazaro-morre-vitima-de-covid-19-na-bahia/","display_url":"gazetabrasil.com.br/destaques/2021â€¦","indices":[179,202]}]	IrmÃ£o LÃ¡zaro morre vÃ­tima de Covid-19, na Bahia. Vereador estava na UTI de um hospital particular de Feira de Santana, cidade a cerca de 100 km de Salvador desde 25 de fevereiro. https://t.co/qTYMjpVqgH	62368.0	RT @SigaGazetaBR: IrmÃ£o LÃ¡zaro morre vÃ­tima de Covid-19, na Bahia. Vereador estava na UTI de um hospital particular de Feira de Santana, ciâ€¦	882.0	True	full
490531	490531	60556fd47ccf42003889ee3f	2021-03-20 03:43:22	[]	[]	Fri Mar 19 16:33:40 +0000 2021	[]	[{"url":"https://t.co/YhjlqofZiu","expanded_url":"https://www.unicef.org/press-releases/continuing-crisis-children-tigray-ethiopia-amid-reports-atrocities","display_url":"unicef.org/press-releasesâ€¦","indices":[257,280]}]	.@UNICEF remains deeply concerned about the continuing crisis in Tigray, Ethiopia, and its worrying implications for children and their access to basic social services. Parties to the conflict must ensure that children are protected from harm at all times. https://t.co/YhjlqofZiu	83019.0	RT @unicefchief: .@UNICEF remains deeply concerned about the continuing crisis in Tigray, Ethiopia, and its worrying implications for childâ€¦	21.0	True	full
490532	490532	60556fd57ccf42003889ee47	2021-03-20 03:43:22	[]	[]	Sat Mar 20 03:41:00 +0000 2021	[]	[{"url":"https://t.co/yg2TE00vrQ","expanded_url":"https://www.dailywire.com/news/feminist-jill-filipovic-trashes-stay-at-home-moms-unambitious-bad-example-for-kids","display_url":"dailywire.com/news/feminist-â€¦","indices":[241,264]}]	Feminista trata de avergonzar a las mujeres que deciden quedarse en casa cuidando de sus hijos... Seamos sinceros, las feministas nunca dejaran que las mujeres escojan lo que quieran para su vida, solo permitirÃ¡n lo que ellas les ordenen... https://t.co/yg2TE00vrQ	19622.0	RT @grisasexual: Feminista trata de avergonzar a las mujeres que deciden quedarse en casa cuidando de sus hijos... Seamos sinceros, las femâ€¦	533.0	True	full
490533	490533	60556fd57ccf42003889ee55	2021-03-20 03:43:22	[]	[{"url":"https://t.co/DcZJ7jtUVT","expanded_url":"http://him.No","display_url":"him.No","indices":[110,133]},{"url":"https://t.co/SQspd2O1ZM","expanded_url":"http://behind.You","display_url":"behind.You","indices":[158,181]}]		[]	[]			@codygoodwin @ChadLeistikow These guys are just not athletes.Wrestlers are different. One on one.Just you andâ€¦ https://t.co/Jm5KvxNnQX	26.0	True	full
490534	490534	60556fd57ccf42003889ee69	2021-03-20 03:43:22	[]	[]	Fri Mar 19 22:55:51 +0000 2021	[]	[{"url":"https://t.co/4QcWBCNWn8","expanded_url":"https://open.spotify.com/artist/2woivlckW1wdml7zq1WW6e?si=n_2UR6T4S1SikbJV27-YXA","display_url":"open.spotify.com/artist/2woivlcâ€¦","indices":[143,166]}]	iâ€™m like 15 followers away from 18,000 followers on Spotify so if you see this &amp; you donâ€™t follow me then click here and follow me now â�¤ï¸� https://t.co/4QcWBCNWn8	17970.0	RT @HUNTARmusic: iâ€™m like 15 followers away from 18,000 followers on Spotify so if you see this &amp; you donâ€™t follow me then click here and fâ€¦	419.0	True	full
490535	490535	60556fd57ccf42003889ee73	2021-03-20 03:43:22	[{"text":"AEstaHora","indices":[0,10]},{"text":"MarchaDelPerdÃ³n2021","indices":[253,273]}]	[{"url":"https://t.co/iqd2GZ69mz","expanded_url":"https://www.facebook.com/DiocesisCucuta/videos/1152252871885436/","display_url":"facebook.com/DiocesisCucutaâ€¦","indices":[227,250]}]		[]	[]			#AEstaHora | De manera atÃ­pica la @DiocesisCucuta lleva a cabo este aÃ±o la Marcha del PerdÃ³n de manera virtual. Lâ€¦ https://t.co/ooLbTJLKic	12.0	True	full
490536	490536	60556fd57ccf42003889ee87	2021-03-20 03:43:23	[]	[]	Sat Mar 20 03:41:27 +0000 2021	[]	[{"url":"https://t.co/3jQ0aAXZpX","expanded_url":"https://runrunes.org/rr-es-plus/434994/deficit-de-enfermeros-de-entre-85-y-100-suma-otra-arista-a-la-destruccion-del-sistema-de-salud-venezolano/","display_url":"runrunes.org/rr-es-plus/434â€¦","indices":[253,276]}]	El salario y la insuficiente dotaciÃ³n de equipos de protecciÃ³n personal son las principales razones para renunciar. El miedo al contagio tambiÃ©n es un factor que motiva la salida, ya que 58 enfermeros han fallecido con sÃ­ntomas de COVID-19, por @GitiW https://t.co/3jQ0aAXZpX	2304925.0	RT @RunRunesWeb: El salario y la insuficiente dotaciÃ³n de equipos de protecciÃ³n personal son las principales razones para renunciar. El mieâ€¦	682.0	True	full
490537	490537	60556fd57ccf42003889ee8f	2021-03-20 03:43:23	[]	[]	Fri Mar 19 22:27:36 +0000 2021	[]	[{"url":"https://t.co/slwZP7mzpI","expanded_url":"https://www.dailymail.co.uk/sciencetech/article-9381227/COVID-19-Injecting-MEN-female-hormone-progesterone-reduce-infection-severity.html","display_url":"dailymail.co.uk/sciencetech/arâ€¦","indices":[158,181]}]	Injecting men with female hormones could reduce the severity of the coronavirus, California study finds. HAHAHAHAHAHAHAHAHAHAHA! TouchÃ©, China. TouchÃ©. https://t.co/slwZP7mzpI	2650699.0	RT @RealCandaceO: Injecting men with female hormones could reduce the severity of the coronavirus, California study finds. HAHAHAHAHAHAHAâ€¦	4406.0	True	full
490538	490538	60556fd67ccf42003889eecb	2021-03-20 03:43:24	[]	[]	Fri Mar 19 10:45:31 +0000 2021	[]	[{"url":"https://t.co/cqcSaxaG4Y","expanded_url":"https://www.gov.uk/government/news/mhra-response-to-irish-authorities-action-to-temporarily-suspend-the-astrazeneca-covid-19-vaccine","display_url":"gov.uk/government/newâ€¦","indices":[147,170]}]	Por su parte, Reino Unido ha continuado con la vacunaciÃ³n de AstraZeneca, en contra de la decisiÃ³n adoptada por la mayor parte de paÃ­ses europeos. https://t.co/cqcSaxaG4Y	47217.0	RT @gorka_orive: Por su parte, Reino Unido ha continuado con la vacunaciÃ³n de AstraZeneca, en contra de la decisiÃ³n adoptada por la mayor pâ€¦	1981.0	True	full
490539	490539	60556fd77ccf42003889eef5	2021-03-20 03:43:24	[]	[]	Fri Mar 19 10:00:32 +0000 2021	[{"text":"PJC","indices":[261,265]}]	[{"url":"https://t.co/V290G6QvAQ","expanded_url":"https://youtu.be/gAU4i7A6iTU","display_url":"youtu.be/gAU4i7A6iTU","indices":[134,157]},{"url":"https://t.co/vtde223lf1","expanded_url":"http://twitch.tv/pubgjapan","display_url":"twitch.tv/pubgjapan","indices":[165,188]},{"url":"https://t.co/AQYIInm2uD","expanded_url":"http://mildom.com/12118583","display_url":"mildom.com/12118583","indices":[196…	PUBG JAPAN CHALLENGE æœ¬æˆ¦Day12 3/20(åœŸ)11:40ï½ž Round56 12:00 Round57 12:50 Round58 13:45 Round59 14:35 Round60 15:25 é…�ä¿¡URL YouTube: https://t.co/V290G6QvAQ Twitch:https://t.co/vtde223lf1 Mildom:https://t.co/AQYIInm2uD MAPé…�ä¿¡: Twitch: https://t.co/3muIaDKQub #PJC https://t.co/8GALlY7A6P	20678.0	RT @PUBGEsports_JP: PUBG JAPAN CHALLENGE æœ¬æˆ¦Day12 3/20(åœŸ)11:40ï½ž Round56 12:00 Round57 12:50 Round58 13:45 Round59 14:35 Round60 15:25â€¦	244.0	True	full
490540	490540	60556fd77ccf42003889ef0f	2021-03-20 03:43:24	[]	[]	Fri Mar 19 18:21:00 +0000 2021	[{"text":"SupportMeriterNurses","indices":[170,191]}]	[{"url":"https://t.co/jLstATaTS5","expanded_url":"https://www.thenation.com/article/activism/wisconsin-nurses-covid-sanders/","display_url":"thenation.com/article/activiâ€¦","indices":[146,169]}]	Solidarity with the @SEIUHCWI nurses who ready to do whatever it takes - ever STRIKE - to win a better future for themselves and their patients! ðŸ�¥https://t.co/jLstATaTS5 #SupportMeriterNurses	6885.0	RT @SEIULocal1: Solidarity with the @SEIUHCWI nurses who ready to do whatever it takes - ever STRIKE - to win a better future for themselveâ€¦	816.0	True	full
490541	490541	60556fd77ccf42003889ef13	2021-03-20 03:43:24	[]	[]	Sat Mar 20 01:41:06 +0000 2021	[{"text":"ìŠˆê°€","indices":[235,238]},{"text":"SUGA","indices":[239,244]},{"text":"BTS","indices":[245,249]}]	[{"url":"https://t.co/GlZo6vMhRv","expanded_url":"https://m.blog.naver.com/PostView.nhn?blogId=koocci&logNo=222281073107&navType=tl&view=img_2","display_url":"m.blog.naver.com/PostView.nhn?bâ€¦","indices":[252,275]}]	Info 210319 SUGA ficou em 6Â° no Ranking de ReputaÃ§Ã£o de Marca Individual para Boygroups do mÃªs de MarÃ§o, mantendo a posiÃ§Ã£o de Fevereiro. Todo o @BTS_twt estÃ¡ no Top 15: 1Â° Jimin 4Â° JungKook 5Â° V 6Â° SUGA 9Â° Jin 10Â° RM 11Â° J-Hope #ìŠˆê°€ #SUGA #BTS ðŸ“�https://t.co/GlZo6vMhRv https://t.co/5ZtFpPFYfr	89018.0	RT @PortalMinYoongi: Info 210319 SUGA ficou em 6Â° no Ranking de ReputaÃ§Ã£o de Marca Individual para Boygroups do mÃªs de MarÃ§o, mantendo a poâ€¦	188.0	True	full
490542	490542	6055708149e9530038f9a986	2021-03-20 03:48:12	[]	[{"url":"https://t.co/pDbvGjiKun","expanded_url":"https://statehornet.com/2021/03/sac-state-esports-valorant-bind-smash-corrin/#photo","display_url":"statehornet.com/2021/03/sac-stâ€¦","indices":[164,187]}]		[]	[]			.@esports_sac took close losses in @ECAC_Esports Valorant and SSBU and the League of Legends team lost its first Meâ€¦ https://t.co/mruvyoFdDK	1744.0	True	full
490543	490543	6055708249e9530038f9a998	2021-03-20 03:48:12	[]	[]	Fri Mar 19 07:19:31 +0000 2021	[]	[{"url":"https://t.co/L4cp4MciFS","expanded_url":"https://www.megaphone.org.uk/petitions/privatisation-of-york-hospital-s-emergency-department","display_url":"megaphone.org.uk/petitions/privâ€¦","indices":[137,160]}]	@JDBakewell @LorraineGaughan It's not just NHS surgeries - there's a petition to try and stop York A&amp;E from being part privatised. https://t.co/L4cp4MciFS	7260.0	RT @York4EU: @JDBakewell @LorraineGaughan It's not just NHS surgeries - there's a petition to try and stop York A&amp;E from being part privatiâ€¦	518.0	True	full
490544	490544	6055708249e9530038f9a99c	2021-03-20 03:48:12	[{"text":"inspiration","indices":[76,88]},{"text":"motivation","indices":[89,100]},{"text":"personaldevelopment","indices":[101,121]},{"text":"personalgrowth","indices":[122,137]},{"text":"spiritualgrowth","indices":[138,154]},{"text":"spirituality","indices":[155,168]},{"text":"highperformance","indices":[169,185]},{"text":"certifiedhighperformancecoach","indices":[186,216]}]	[{"url":"https://t.co/7eMrvoQEBg","expanded_url":"https://ninaamir.com/its-not-just-anything-its-ta-keh-everything-2/?utm_source=twitter&utm_medium=social&utm_campaign=ReviveOldPost","display_url":"ninaamir.com/its-not-just-aâ€¦","indices":[52,75]}]		[]	[]			It's not "Just" Anything â€“ It's "Ta-Keh" Everything https://t.co/7eMrvoQEBg #inspiration #motivationâ€¦ https://t.co/w0Kx6qQFAC	15217.0	True	full
490545	490545	6055708249e9530038f9a99e	2021-03-20 03:48:12	[]	[{"url":"https://t.co/R4BwVwhoeE","expanded_url":"https://youtu.be/DLVuWib6CZ0","display_url":"youtu.be/DLVuWib6CZ0","indices":[76,99]}]		[]	[]			Live do Juiz Internacional Dr. Oscar AnÃ­bal Chiappano.19h00. 15.03.2021.... https://t.co/R4BwVwhoeE via @YouTubeâ€¦ https://t.co/WydfT4jwnn	197.0	True	full
490546	490546	6055708249e9530038f9a9c0	2021-03-20 03:48:12	[]	[]	Sat Mar 20 02:55:02 +0000 2021	[]	[{"url":"https://t.co/s0GrG1IfpV","expanded_url":"http://ow.ly/HuRj30rBiHf","display_url":"ow.ly/HuRj30rBiHf","indices":[238,261]}]	MaÃ±alich es una voz que siguen en La Moneda, pero no siempre concuerdan con sus puntos de vista. Ejemplo de ello es la postergaciÃ³n de los comicios de abril, idea que para el Ejecutivo es particularmente compleja. âœ�ï¸� Por @Emmanuel_Ganora https://t.co/s0GrG1IfpV	1915194.0	RT @thecliniccl: MaÃ±alich es una voz que siguen en La Moneda, pero no siempre concuerdan con sus puntos de vista. Ejemplo de ello es la posâ€¦	1452.0	True	full
490547	490547	6055708249e9530038f9a9e6	2021-03-20 03:48:13	[]	[]	Sat Mar 20 00:11:46 +0000 2021	[]	[{"url":"https://t.co/ZexgFsBBOE","expanded_url":"https://www.theatlantic.com/science/archive/2021/03/vaccine-breakthrough-cases/618330/","display_url":"theatlantic.com/science/archivâ€¦","indices":[255,278]}]	COVID-19: incluso con vacunas, seguirÃ¡ habiendo casos. El objetivo de la vacunaciÃ³n no es la erradicaciÃ³n, sino una distensiÃ³n en la que convivamos seres humanos y virus, con un riesgo de enfermedad que nos permita seguir con nuestras vidas y sociedades. https://t.co/ZexgFsBBOE	271857.0	RT @doctormacias: COVID-19: incluso con vacunas, seguirÃ¡ habiendo casos. El objetivo de la vacunaciÃ³n no es la erradicaciÃ³n, sino una disteâ€¦	96.0	True	full
490548	490548	6055708249e9530038f9a9e8	2021-03-20 03:48:13	[]	[]	Sat Mar 20 03:41:59 +0000 2021	[]	[{"url":"https://t.co/HEMLv6gcjL","expanded_url":"https://youtu.be/zXwDdY54TA0","display_url":"youtu.be/zXwDdY54TA0","indices":[242,265]}]	Minha mÃ£e, que eu perdi em 2014, amava as mÃºsicas do cantor gospel IrmÃ£o LÃ¡zaro. As mÃºsicas dele sempre me trazem boas memÃ³rias da mamÃ£e. Fiquei triste ao saber de sua partida. Mais uma vÃ­tima da COVID chinesa. Que Deus console a famÃ­lia. ðŸ˜” https://t.co/HEMLv6gcjL	192187.0	RT @reportersalles: Minha mÃ£e, que eu perdi em 2014, amava as mÃºsicas do cantor gospel IrmÃ£o LÃ¡zaro. As mÃºsicas dele sempre me trazem boasâ€¦	1111.0	True	full
490549	490549	6055708349e9530038f9a9f2	2021-03-20 03:48:13	[]	[]	Sat Mar 20 03:36:25 +0000 2021	[]	[{"url":"https://t.co/Ys1UOHjWyn","expanded_url":"https://instagram.com/loossestore?igshid=df1yjgr8scrk","display_url":"instagram.com/loossestore?igâ€¦","indices":[167,190]}]	oii, tenho 15 anos e o sonho de fazer intercambio, por isso decidi abrir uma lojinha... vocÃª poderia me ajudar a faze-la crescer? me ajudaria MUITO... Esse Ã© o link: https://t.co/Ys1UOHjWyn	1.0	RT @LoosseStore: oii, tenho 15 anos e o sonho de fazer intercambio, por isso decidi abrir uma lojinha... vocÃª poderia me ajudar a faze-la câ€¦	6913.0	True	full
490550	490550	6055708349e9530038f9a9fe	2021-03-20 03:48:13	[]	[]	Sat Mar 20 03:47:01 +0000 2021	[]	[{"url":"https://t.co/JI70snePoP","expanded_url":"https://www.indiatoday.in/cities/bengaluru/story/bengaluru-proposes-restriction-control-covid19-1781378-2021-03-20","display_url":"indiatoday.in/cities/bengaluâ€¦","indices":[138,161]}]	As per BBMP's Covid-19 war room bulletin, there are now a total of 12 active containment zones in the city of Bengaluru | @nolanentreeo https://t.co/JI70snePoP	5559942.0	RT @IndiaToday: As per BBMP's Covid-19 war room bulletin, there are now a total of 12 active containment zones in the city of Bengaluru | @â€¦	166.0	True	full
490551	490551	6055708349e9530038f9aa04	2021-03-20 03:48:13	[]	[]	Sat Mar 20 02:28:57 +0000 2021	[{"text":"WHO","indices":[27,31]},{"text":"SuperJunior","indices":[67,79]}]	[{"url":"https://t.co/fcJi6VGTtC","expanded_url":"https://www.soompi.com/article/1460072wpp/world-health-organizations-director-general-shows-love-for-super-juniors-house-party-and-its-message","display_url":"soompi.com/article/146007â€¦","indices":[112,135]}]	World Health Organization (#WHO)'s Director-General Shows Love For #SuperJunior's "House Party" And Its Message https://t.co/fcJi6VGTtC https://t.co/dyc6twRvE6	3014632.0	RT @soompi: World Health Organization (#WHO)'s Director-General Shows Love For #SuperJunior's "House Party" And Its Message https://t.co/fcâ€¦	939.0	True	full
490552	490552	6055708349e9530038f9aa22	2021-03-20 03:48:13	[]	[]	Thu Mar 18 10:09:15 +0000 2021	[]	[{"url":"https://t.co/1tHkoeEDw8","expanded_url":"https://lustyage.com/products/penis-enlargement-vacuum-pump?ref=5wisw74wyn6c","display_url":"lustyage.com/products/penisâ€¦","indices":[151,174]}]	Grow your Dick size in an efficient, safe &amp; painless way ðŸ˜� Worldwide Free Shipping must try get https 50% discount ðŸ¥° No infection ðŸ‘Œ order now ðŸ‘‡ https://t.co/1tHkoeEDw8 https://t.co/F5sfNhhlLC	109425.0	RT @ParikhSexy: Grow your Dick size in an efficient, safe &amp; painless way ðŸ˜� Worldwide Free Shipping must try get https 50% discount ðŸ¥° Noâ€¦	60648.0	True	full
490553	490553	6055708349e9530038f9aa38	2021-03-20 03:48:14	[]	[]	Sat Mar 20 00:05:48 +0000 2021	[]	[{"url":"https://t.co/G7anf3yrjh","expanded_url":"https://onlyfans.com/rafa.oso123","display_url":"onlyfans.com/rafa.oso123","indices":[82,105]}]	Que dijeron plebes? El oso no subiÃ³ nada hoy un poco de lo que grabe ayer para mi https://t.co/G7anf3yrjh vengan con papÃ¡ oso los voy a cargar y se pueden abrazar de mi ðŸ˜� RT si quieren que este les cumpla sus fantasÃ­as, les reinicia la vida conmigo ðŸ˜ˆðŸ¤¤ðŸ˜� RT y subo mÃ¡s ðŸ˜� https://t.co/H4c9kziPw5	84416.0	RT @Rafa_0s0: Que dijeron plebes? El oso no subiÃ³ nada hoy un poco de lo que grabe ayer para mi https://t.co/G7anf3yrjh vengan con papÃ¡ osoâ€¦	114.0	True	full
490554	490554	6055708349e9530038f9aa4a	2021-03-20 03:48:14	[]	[]	Sat Mar 20 03:46:07 +0000 2021	[{"text":"Xiaomi","indices":[0,7]},{"text":"electricscooter","indices":[43,59]},{"text":"ElectricVehicles","indices":[200,217]},{"text":"electricmobility","indices":[218,235]}]	[{"url":"https://t.co/e8KeweYeqz","expanded_url":"https://www.business-standard.com/article/automobile/xiaomi-looks-at-a-possible-entry-into-the-electric-scooter-cycle-market-121031901382_1.html","display_url":"business-standard.com/article/automoâ€¦","indices":[236,259]}]	#Xiaomi looks at a possible entry into the #electricscooter, cycle market Known for its phones and emerging from nowhere in the segment, it might take on the scooter Goliaths, writes @surajeetatbs #ElectricVehicles #electricmobility https://t.co/e8KeweYeqz	2075519.0	RT @bsindia: #Xiaomi looks at a possible entry into the #electricscooter, cycle market Known for its phones and emerging from nowhere in tâ€¦	661.0	True	full
490555	490555	6055708349e9530038f9aa4e	2021-03-20 03:48:14	[]	[]	Fri Mar 19 18:56:20 +0000 2021	[{"text":"Italy","indices":[0,6]},{"text":"WorldHappinessReport","indices":[15,36]},{"text":"coronavirus","indices":[99,111]},{"text":"Germany","indices":[137,145]},{"text":"SaudiArabia","indices":[147,159]},{"text":"Austria","indices":[161,169]},{"text":"Brazil","indices":[191,198]},{"text":"Greece","indices":[200,207]},{"text":"Jamaica","indices":[209,217]},{"text":"China","indices":[237,243]}]	[{"url":"https://t.co/SIMp3kR50Z","expanded_url":"https://happiness-report.s3.amazonaws.com/2021/WHR+21.pdf","display_url":"happiness-report.s3.amazonaws.com/2021/WHR+21.pdf","indices":[250,273]}]	#Italy climbed #WorldHappinessReport for 2020 (released today) to 25th, despite being hit HARD by #coronavirus. Surprisingly happier -- #Germany, #SaudiArabia, #Austria -- and less happy -- #Brazil, #Greece, #Jamaica. The U.S. is 14th, #China 52nd. https://t.co/SIMp3kR50Z https://t.co/BSu9DJbJIi	6271.0	RT @EricJLyman: #Italy climbed #WorldHappinessReport for 2020 (released today) to 25th, despite being hit HARD by #coronavirus. Surprisingâ€¦	605.0	True	full
490556	490556	6055708349e9530038f9aa54	2021-03-20 03:48:14	[]	[]	Sat Mar 20 01:21:59 +0000 2021	[{"text":"EnVideo","indices":[0,8]},{"text":"ReconciliaciÃ³nNacional","indices":[144,167]}]	[{"url":"https://t.co/ljV7AZkhvr","expanded_url":"https://dai.ly/x802fsu","display_url":"dai.ly/x802fsu","indices":[170,193]}]	#EnVideo ðŸ“¹ | Balance COVID-19 19MAR2021 | Venezuela registrÃ³ 931 casos comunitarios, 6 importados y la tasa de recuperaciÃ³n se mantiene en 94% #ReconciliaciÃ³nNacional https://t.co/ljV7AZkhvr	1815121.0	RT @VTVcanal8: #EnVideo ðŸ“¹ | Balance COVID-19 19MAR2021 | Venezuela registrÃ³ 931 casos comunitarios, 6 importados y la tasa de recuperaciÃ³nâ€¦	10.0	True	full
490557	490557	6055708349e9530038f9aa58	2021-03-20 03:48:14	[]	[{"url":"https://t.co/9y5Mo52CqJ","expanded_url":"https://www.bbc.co.uk/news/world-europe-56466223","display_url":"bbc.co.uk/news/world-eurâ€¦","indices":[257,280]}]		[]	[]			If you* break the rules this will happen here too. *Yeah, you. Fitba fans gathering, lassies getting nails done, gâ€¦ https://t.co/WBrdHgZPhi	144.0	True	full
490558	490558	6055708449e9530038f9aa66	2021-03-20 03:48:14	[]	[]	Fri Mar 19 02:21:43 +0000 2021	[]	[{"url":"https://t.co/wyQTuNu1Vt","expanded_url":"http://www.weeklytoday.com/news/articleView.html?idxno=350914","display_url":"weeklytoday.com/news/articleViâ€¦","indices":[158,181]}]	Hyundai Motor Securities predicted that JYPE would inevitably see its performance plunge due to a hiatus in the first quarter's activities of major artists. https://t.co/wyQTuNu1Vt https://t.co/JM5UBO2STQ	7965.0	RT @jypewhy: Hyundai Motor Securities predicted that JYPE would inevitably see its performance plunge due to a hiatus in the first quarter'â€¦	3084.0	True	full
490559	490559	6055708549e9530038f9aafe	2021-03-20 03:48:15	[]	[]	Sat Mar 20 03:46:58 +0000 2021	[]	[{"url":"https://t.co/NRIU1v69eA","expanded_url":"https://trib.al/m8NZP8N","display_url":"trib.al/m8NZP8N","indices":[181,204]}]	Researchers in Germany and Norway have hypothesized that the vaccine could be triggering an immune response in which the body produces antibodies that could result in blood clots. https://t.co/NRIU1v69eA	581460.0	RT @globalnews: Researchers in Germany and Norway have hypothesized that the vaccine could be triggering an immune response in which the boâ€¦	1878.0	True	full
490560	490560	6055708549e9530038f9ab00	2021-03-20 03:48:15	[]	[]	Mon Mar 08 01:12:45 +0000 2021	[]	[{"url":"https://t.co/a3wOjLElL8","expanded_url":"http://BBCTITANS.COM","display_url":"BBCTITANS.COM","indices":[94,117]}]	She said, â€œyou getting me pregnant!â€� ðŸ¤£ couldnâ€™t hold that nutt after that! ðŸ’¦ @queenroguexxx1 https://t.co/a3wOjLElL8	47117.0	RT @LordBlacktheDom: She said, â€œyou getting me pregnant!â€� ðŸ¤£ couldnâ€™t hold that nutt after that! ðŸ’¦ @queenroguexxx1 https://t.co/a3wOjLElL8	447772.0	True	full
490561	490561	6055708549e9530038f9ab02	2021-03-20 03:48:16	[]	[]	Fri Mar 19 18:09:40 +0000 2021	[{"text":"ONEV1","indices":[238,244]},{"text":"DemVoice1","indices":[246,256]},{"text":"Fresh2","indices":[258,265]}]	[{"url":"https://t.co/Kx8OlmxfKW","expanded_url":"https://amp.usatoday.com/amp/4754151001#aoh=16161677947010&csi=0&referrer=https%3A%2F%2Fwww.google.com&amp_tf=From%20%251%24s","display_url":"amp.usatoday.com/amp/4754151001â€¦","indices":[267,290]}]	Wave of hate crimes against Asian descent Americans across the country is drawing new attention, it's been fueled by racism &amp; xenophobia amid the COVID-19 outbreak &amp; anti-China rhetoric expressed by Trump &amp; other racist Reps. #ONEV1 #DemVoice1 #Fresh2 https://t.co/Kx8OlmxfKW	35801.0	RT @Jay_USMC2: Wave of hate crimes against Asian descent Americans across the country is drawing new attention, it's been fueled by racismâ€¦	5.0	True	full
490562	490562	6055708549e9530038f9ab04	2021-03-20 03:48:16	[]	[]	Sat Mar 20 02:35:56 +0000 2021	[{"text":"Youngjae","indices":[208,217]},{"text":"ì˜�ìž¬","indices":[218,221]},{"text":"GOT7","indices":[238,243]},{"text":"ê°“ì„¸ë¸�","indices":[244,248]}]	[{"url":"https://t.co/Tolwb86cDX","expanded_url":"http://www.cstimes.com/news/articleView.html?idxno=454350","display_url":"cstimes.com/news/articleViâ€¦","indices":[183,206]}]	The Sun's Song/Midnight Sun, which opened its offline ticket sales last March 12, 2021, has been gathering attention as it is ranking #1 in real-time and weekly reservation rates. ðŸ”— https://t.co/Tolwb86cDX #Youngjae #ì˜�ìž¬ @GOTYJ_Ars_Vita #GOT7 #ê°“ì„¸ë¸� @GOT7Official https://t.co/is5QSjHLMi	15505.0	RT @sevendless: The Sun's Song/Midnight Sun, which opened its offline ticket sales last March 12, 2021, has been gathering attention as itâ€¦	199.0	True	full
490563	490563	6055708549e9530038f9ab0c	2021-03-20 03:48:16	[]	[]	Fri Mar 19 20:28:00 +0000 2021	[{"text":"MÃ©xicoSA","indices":[0,9]}]	[{"url":"https://t.co/sFGtWl3EVS","expanded_url":"http://bit.ly/38YwtB8","display_url":"bit.ly/38YwtB8","indices":[256,279]}]	#MÃ©xicoSA, columna de @cafevega Defender el interÃ©s nacional, no el privado | Los consorcios nacionales y forÃ¡neos beneficiados hasta la ignominia por el rÃ©gimen neoliberal se retuercen como gusanos en sartÃ©n ante la inminente pÃ©rdida de sus privilegios. https://t.co/sFGtWl3EVS https://t.co/BlXfGrri8V	2563093.0	RT @lajornadaonline: #MÃ©xicoSA, columna de @cafevega Defender el interÃ©s nacional, no el privado | Los consorcios nacionales y forÃ¡neos beâ€¦	798.0	True	full
490564	490564	6055708649e9530038f9ab22	2021-03-20 03:48:16	[]	[]	Fri Mar 19 15:40:02 +0000 2021	[{"text":"ElCovidNoEsJuegoCuidate","indices":[103,127]}]	[{"url":"https://t.co/CMCC8cTlOq","expanded_url":"https://mazo4f.com/238044","display_url":"mazo4f.com/238044","indices":[78,101]}]	Brasil registrÃ³ 2.724 nuevas muertes y 86.982 nuevos contagios de coronavirus https://t.co/CMCC8cTlOq #ElCovidNoEsJuegoCuidate https://t.co/VcceVn7vbq	587110.0	RT @ConElMazoDando: Brasil registrÃ³ 2.724 nuevas muertes y 86.982 nuevos contagios de coronavirus https://t.co/CMCC8cTlOq #ElCovidNoEsJuegâ€¦	9.0	True	full
490565	490565	6055708649e9530038f9ab30	2021-03-20 03:48:16	[]	[{"url":"https://t.co/l4qWhy1fBH","expanded_url":"https://www.usatoday.com/story/opinion/2021/03/19/covering-up-nursing-home-covid-deaths-cuomo-whitmer-column/4723259001/","display_url":"usatoday.com/story/opinion/â€¦","indices":[205,228]}]		[]	[]			Yes, â�¦@GovWhitmerâ�© sent infected Covid patients into nursing Homes, has she covered up the numbers too. She shouldâ€¦ https://t.co/QDtAMPb8n2	549.0	True	full
490566	490566	6055708649e9530038f9ab34	2021-03-20 03:48:16	[]	[]	Fri Mar 19 16:14:47 +0000 2021	[]	[{"url":"https://t.co/Bvo3Q1NzcR","expanded_url":"https://www.myanmar-now.org/en/news/junta-arrests-two-more-journalists-in-naypyitaw","display_url":"myanmar-now.org/en/news/junta-â€¦","indices":[188,211]}]	Trying to stop media coverage of its brutality (and the global outrage that ensues), the Myanmar junta arrests two more journalists, including a BBC reporter, in the capital of Naypyitaw. https://t.co/Bvo3Q1NzcR https://t.co/WqzvRAZyj9	456103.0	RT @KenRoth: Trying to stop media coverage of its brutality (and the global outrage that ensues), the Myanmar junta arrests two more journaâ€¦	23.0	True	full
490567	490567	6055708649e9530038f9ab3a	2021-03-20 03:48:16	[]	[]	Sat Mar 20 03:46:26 +0000 2021	[]	[{"url":"https://t.co/D6BeIo1RLr","expanded_url":"https://twitter.com/mattkressel/status/1373114511826300932","display_url":"twitter.com/mattkressel/stâ€¦","indices":[158,181]}]	KGB, pandemic notwithstanding, is the longtime home of a popular and crowded monthly spec fic reading night in NYC and any help would be greatly appreciated. https://t.co/D6BeIo1RLr	58314.0	RT @scottlynch78: KGB, pandemic notwithstanding, is the longtime home of a popular and crowded monthly spec fic reading night in NYC and anâ€¦	720.0	True	full
490568	490568	6055708649e9530038f9ab4c	2021-03-20 03:48:16	[]	[{"url":"https://t.co/eXa49XC0NY","expanded_url":"https://cnn.com/2021/02/04/uk/coronavirus-zoom-funerals-grief-gbr-intl/index.html","display_url":"cnn.com/2021/02/04/uk/â€¦","indices":[252,275]}]		[]	[]			Tate is one of the 2.25 million people around the world to have died after contracting the coronavirus. The virus hâ€¦ https://t.co/1ZEX5sILzz	74006.0	True	full
490569	490569	6055708649e9530038f9ab74	2021-03-20 03:48:17	[]	[]	Sat Mar 20 03:05:00 +0000 2021	[{"text":"RuPay","indices":[173,179]},{"text":"Jandhan","indices":[202,210]}]	[{"url":"https://t.co/MRUToOMbap","expanded_url":"https://www.business-standard.com/article/companies/rupay-set-to-expand-credit-card-business-in-india-take-it-to-masses-121032000038_1.html","display_url":"business-standard.com/article/companâ€¦","indices":[211,234]}]	Accounts opened under the Jan Dhan scheme get the RuPay debit cards, but credit cards, considered a niche product in India, form a minuscule portion of its card business. #RuPay @subratapanda reports #Jandhan https://t.co/MRUToOMbap	2075519.0	RT @bsindia: Accounts opened under the Jan Dhan scheme get the RuPay debit cards, but credit cards, considered a niche product in India, foâ€¦	53.0	True	full
490570	490570	6055708749e9530038f9ab8c	2021-03-20 03:48:17	[]	[]	Sat Mar 20 03:30:06 +0000 2021	[{"text":"RamDass","indices":[142,150]}]	[{"url":"https://t.co/z6sasTors0","expanded_url":"https://www.ramdass.org/escape-ego-prison-through-meditation/","display_url":"ramdass.org/escape-ego-priâ€¦","indices":[151,174]}]	"These motives all describe the same peak from different points at its base. They all express a single desire: to escape the prison of ego" - #RamDass https://t.co/z6sasTors0 https://t.co/sxRHL1GkOW	207849.0	RT @BabaRamDass: "These motives all describe the same peak from different points at its base. They all express a single desire: to escape tâ€¦	268.0	True	full
490571	490571	6055708749e9530038f9ab8e	2021-03-20 03:48:17	[]	[]	Fri Mar 19 18:09:43 +0000 2021	[]	[{"url":"https://t.co/R1omXFNGTj","expanded_url":"https://agoranoticiasbrasil.com.br/urgente-sorocaba-autoriza-tratamento-precoce-para-pacientes-com-covid-19/","display_url":"agoranoticiasbrasil.com.br/urgente-sorocaâ€¦","indices":[189,212]}]	Sorocaba autoriza tratamento precoce, para pacientes com Covid-19. Azitromicina e Ivermectina serÃ£o distribuÃ­dos de graÃ§a nas UBSs mediante prescriÃ§Ã£o mÃ©dica, e apÃ³s os primeiros sintomas. https://t.co/R1omXFNGTj	71102.0	RT @MarcosQuezado1: Sorocaba autoriza tratamento precoce, para pacientes com Covid-19. Azitromicina e Ivermectina serÃ£o distribuÃ­dos de graâ€¦	1398.0	True	full
490572	490572	6055708749e9530038f9aba4	2021-03-20 03:48:17	[]	[]	Sat Mar 20 01:28:31 +0000 2021	[]	[{"url":"https://t.co/mvIxNPiO8u","expanded_url":"https://bit.ly/3cJ2ga","display_url":"bit.ly/3cJ2ga","indices":[254,277]}]	SegÃºn ONU Mujeres la pandemia de coronavirus podrÃ­a llevar a 47 millones de niÃ±as y mujeres a la pobreza extrema este aÃ±o. Este miÃ©rcoles 24/03 conversaremos sobre este y otros desafÃ­os post pandemia desde la visiÃ³n de gÃ©nero. RegÃ­strate y participa: https://t.co/mvIxNPiO8u https://t.co/Zov8A2V8vE	513.0	RT @mujeres2030: SegÃºn ONU Mujeres la pandemia de coronavirus podrÃ­a llevar a 47 millones de niÃ±as y mujeres a la pobreza extrema este aÃ±o.â€¦	9820.0	True	full
490573	490573	6055708749e9530038f9aba8	2021-03-20 03:48:17	[]	[]	Sat Mar 20 02:17:32 +0000 2021	[]	[{"url":"https://t.co/88J0KvkeiQ","expanded_url":"https://trib.al/7Zmdm8J","display_url":"trib.al/7Zmdm8J","indices":[201,224]}]	The United Statesâ€™ recent moves toward assisting the global vaccination effort are a good start, @helenegayle, @GordonLaForge, and @SlaughterAM write. But wouldnâ€™t a more ambitious campaign be better? https://t.co/88J0KvkeiQ	799836.0	RT @ForeignAffairs: The United Statesâ€™ recent moves toward assisting the global vaccination effort are a good start, @helenegayle, @GordonLâ€¦	133.0	True	full
490574	490574	6055708749e9530038f9abb2	2021-03-20 03:48:18	[]	[]	Fri Mar 19 18:57:40 +0000 2021	[]	[{"url":"https://t.co/QBk5iRiU9n","expanded_url":"https://www.biobiochile.cl/noticias/nacional/region-de-los-lagos/2021/03/18/cierran-camas-uci-por-falta-de-medicos-renuncian-o-piden-licencia-en-plena-saturacion-por-covid-19.shtml","display_url":"biobiochile.cl/noticias/nacioâ€¦","indices":[254,277]}]	Eso es lo que esperaba @DrEnriqueParis y @sebastianpinera? La gente de la salud ya no da mÃ¡s, y Uds mandando los niÃ±os, los profes al cole, a la gente de vacaciones. No le exigieron a las grandes empresas buses especiales para sus trabajadores, nada!! https://t.co/QBk5iRiU9n	10581.0	RT @Licomita: Eso es lo que esperaba @DrEnriqueParis y @sebastianpinera? La gente de la salud ya no da mÃ¡s, y Uds mandando los niÃ±os, losâ€¦	294.0	True	full
490575	490575	6055708749e9530038f9abba	2021-03-20 03:48:18	[]	[]	Fri Mar 19 17:06:16 +0000 2021	[]	[{"url":"https://t.co/W4Sis1x6nd","expanded_url":"https://blogs.oglobo.globo.com/lauro-jardim/post/queiroga-pretende-ir-aos-hospitais-checar-se-pessoas-estao-mesmo-morrendo-de-covid.html","display_url":"blogs.oglobo.globo.com/lauro-jardim/pâ€¦","indices":[250,273]}]	PaÃ­s sem vacina, UTIs em colapso, milhares de leitos federais fechados, trabalhadores sem renda e a prioridade do novo Ministro da SaÃºde Ã© descobrir se isso tudo Ã© realidade ou um delÃ­rio coletivo. TaÃ­ o governo de vcs, â�¦@ArthurLira_â�© e @RPsenador! https://t.co/W4Sis1x6nd	1500577.0	RT @gduvivier: PaÃ­s sem vacina, UTIs em colapso, milhares de leitos federais fechados, trabalhadores sem renda e a prioridade do novo Minisâ€¦	12.0	True	full
490576	490576	6055708749e9530038f9abbe	2021-03-20 03:48:18	[]	[]	Fri Mar 19 17:34:51 +0000 2021	[]	[{"url":"https://t.co/e0NzCC0NUK","expanded_url":"https://www.msnbc.com/craig-melvin/watch/-his-death-will-not-be-in-vain-baton-rouge-nurse-on-helping-others-get-vaccinated-after-losing-husband-to-covid-19-108820037530","display_url":"msnbc.com/craig-melvin/wâ€¦","indices":[164,187]}]	This Baton Rouge nurse is literally going door to door to make sure her neighbors are getting vaccinated. Covid took her husband. Her mission is deeply personal. https://t.co/e0NzCC0NUK	137193.0	RT @craigmelvin: This Baton Rouge nurse is literally going door to door to make sure her neighbors are getting vaccinated. Covid took her hâ€¦	88999.0	True	full
490577	490577	6055708849e9530038f9ac10	2021-03-20 03:48:19	[]	[]	Fri Mar 19 16:14:47 +0000 2021	[]	[{"url":"https://t.co/Bvo3Q1NzcR","expanded_url":"https://www.myanmar-now.org/en/news/junta-arrests-two-more-journalists-in-naypyitaw","display_url":"myanmar-now.org/en/news/junta-â€¦","indices":[188,211]}]	Trying to stop media coverage of its brutality (and the global outrage that ensues), the Myanmar junta arrests two more journalists, including a BBC reporter, in the capital of Naypyitaw. https://t.co/Bvo3Q1NzcR https://t.co/WqzvRAZyj9	456106.0	RT @KenRoth: Trying to stop media coverage of its brutality (and the global outrage that ensues), the Myanmar junta arrests two more journaâ€¦	338.0	True	full
490578	490578	6055708849e9530038f9ac18	2021-03-20 03:48:19	[]	[]	Sat Mar 20 00:14:27 +0000 2021	[]	[{"url":"https://t.co/201LYG7tDP","expanded_url":"https://cutt.ly/oxiH500","display_url":"cutt.ly/oxiH500","indices":[221,244]}]	.@policiafederal investiga @cirogomes por suposto crime contra a honra de @jairbolsonaro. Pedetista disse nÃ£o estar "nem ligando" para o inquÃ©rito. Ciro chamou presidente de ladrÃ£o e criticou gestÃ£o da pandemia. Leia: https://t.co/201LYG7tDP https://t.co/JOLJt3NcPT	333047.0	RT @Metropoles: .@policiafederal investiga @cirogomes por suposto crime contra a honra de @jairbolsonaro. Pedetista disse nÃ£o estar "nem lâ€¦	130.0	True	full
490579	490579	6055708849e9530038f9ac1c	2021-03-20 03:48:19	[]	[]	Fri Mar 19 23:43:23 +0000 2021	[]	[{"url":"https://t.co/A2YqJw7Sdm","expanded_url":"https://www.washingtonpost.com/politics/trumps-mar-a-lago-club-partially-closed-after-staff-infected-with-coronavirus/2021/03/19/a798bbd8-8900-11eb-bfdf-4d36dab83a6d_story.html","display_url":"washingtonpost.com/politics/trumpâ€¦","indices":[121,144]}]	Mar-a-Lago closes restaurants, quarantines staff after an outbreak of covid-19 among employees. Confirming @AP scoop... https://t.co/A2YqJw7Sdm	845246.0	RT @Fahrenthold: Mar-a-Lago closes restaurants, quarantines staff after an outbreak of covid-19 among employees. Confirming @AP scoop... hâ€¦	4179.0	True	full
490580	490580	6055708849e9530038f9ac1e	2021-03-20 03:48:19	[]	[]	Sat Mar 20 02:28:57 +0000 2021	[{"text":"WHO","indices":[27,31]},{"text":"SuperJunior","indices":[67,79]}]	[{"url":"https://t.co/fcJi6VGTtC","expanded_url":"https://www.soompi.com/article/1460072wpp/world-health-organizations-director-general-shows-love-for-super-juniors-house-party-and-its-message","display_url":"soompi.com/article/146007â€¦","indices":[112,135]}]	World Health Organization (#WHO)'s Director-General Shows Love For #SuperJunior's "House Party" And Its Message https://t.co/fcJi6VGTtC https://t.co/dyc6twRvE6	3014632.0	RT @soompi: World Health Organization (#WHO)'s Director-General Shows Love For #SuperJunior's "House Party" And Its Message https://t.co/fcâ€¦	586.0	True	full
490581	490581	6055708849e9530038f9ac2c	2021-03-20 03:48:19	[]	[]	Sat Mar 20 02:07:29 +0000 2021	[]	[{"url":"https://t.co/8M9JwFtA7L","expanded_url":"https://n.news.naver.com/entertain/photo/article/112/0003412150?cid=846241","display_url":"n.news.naver.com/entertain/photâ€¦","indices":[95,118]}]	ðŸ“¸ Look at him! BAMBAM unveils various styles in his latest pictorial with VOGUE Korea Source: https://t.co/8M9JwFtA7L https://t.co/WHwVrMclNU	371615.0	RT @theseoulstory: ðŸ“¸ Look at him! BAMBAM unveils various styles in his latest pictorial with VOGUE Korea Source: https://t.co/8M9JwFtA7L hâ€¦	24.0	True	full
490582	490582	6055708849e9530038f9ac34	2021-03-20 03:48:19	[]	[]	Fri Mar 19 01:38:05 +0000 2021	[{"text":"Loret","indices":[224,230]}]	[{"url":"https://t.co/luLAJxKhvZ","expanded_url":"http://youtu.be/4vW4o9WUYPU","display_url":"youtu.be/4vW4o9WUYPU","indices":[247,270]}]	Dice el presidente que no rescatarÃ¡ a empresarios, pero un banco de su gobierno le dio 150 millones de pesos a @epigmenioibarra, su cercanÃ­simo propagandista, para salvarlo del golpe de la pandemia. Â¡Le creÃ³ un fideicomiso! #Loret en @latinus_us: https://t.co/luLAJxKhvZ https://t.co/no0hmvxZQ8	8674681.0	RT @CarlosLoret: Dice el presidente que no rescatarÃ¡ a empresarios, pero un banco de su gobierno le dio 150 millones de pesos a @epigmenioiâ€¦	5.0	True	full
490583	490583	6055708849e9530038f9ac40	2021-03-20 03:48:19	[]	[]	Fri Mar 19 22:27:36 +0000 2021	[]	[{"url":"https://t.co/slwZP7mzpI","expanded_url":"https://www.dailymail.co.uk/sciencetech/article-9381227/COVID-19-Injecting-MEN-female-hormone-progesterone-reduce-infection-severity.html","display_url":"dailymail.co.uk/sciencetech/arâ€¦","indices":[158,181]}]	Injecting men with female hormones could reduce the severity of the coronavirus, California study finds. HAHAHAHAHAHAHAHAHAHAHA! TouchÃ©, China. TouchÃ©. https://t.co/slwZP7mzpI	2652023.0	RT @RealCandaceO: Injecting men with female hormones could reduce the severity of the coronavirus, California study finds. HAHAHAHAHAHAHAâ€¦	2127.0	True	full
490584	490584	6055708949e9530038f9ac6a	2021-03-20 03:48:19	[]	[]	Sat Mar 20 03:21:04 +0000 2021	[{"text":"GuatemalaNoSeDetiene","indices":[96,117]},{"text":"GobiernoElectronicoGT","indices":[132,154]}]	[{"url":"https://t.co/jSW6UVD0vj","expanded_url":"https://covid19.gob.gt/semaforo.html","display_url":"covid19.gob.gt/semaforo.html","indices":[72,95]}]	Presentamos EL SEMÃ�FORO COVID-19: NIVEL DE ALERTAS POR REGIÃ“N. Ingresa: https://t.co/jSW6UVD0vj #GuatemalaNoSeDetiene @GuatemalaGob #GobiernoElectronicoGT https://t.co/mmPQiZCO2y	2071.0	RT @ComisionGAE: Presentamos EL SEMÃ�FORO COVID-19: NIVEL DE ALERTAS POR REGIÃ“N. Ingresa: https://t.co/jSW6UVD0vj #GuatemalaNoSeDetiene @Guaâ€¦	72.0	True	full
490585	490585	6055708949e9530038f9ac7c	2021-03-20 03:48:19	[]	[]	Sat Mar 20 03:45:22 +0000 2021	[]	[{"url":"https://t.co/FO27tkVYu5","expanded_url":"https://www.washingtonpost.com/politics/trumps-mar-a-lago-club-partially-closed-after-staff-infected-with-coronavirus/2021/03/19/a798bbd8-8900-11eb-bfdf-4d36dab83a6d_story.html","display_url":"washingtonpost.com/politics/trumpâ€¦","indices":[144,167]}]	Trumpâ€™s Mar-a-Lago Club partially closed after staff infected with coronavirus One would presume Mar-a-Lago is Covid-19's National Headquarters.https://t.co/FO27tkVYu5	4530.0	RT @okourgiantakis: Trumpâ€™s Mar-a-Lago Club partially closed after staff infected with coronavirus One would presume Mar-a-Lago is Covid-19â€¦	68.0	True	full
490586	490586	6055708949e9530038f9ac82	2021-03-20 03:48:19	[]	[]	Sat Mar 20 03:32:04 +0000 2021	[{"text":"AOTM_YEJI","indices":[85,95]},{"text":"YEJI","indices":[96,101]},{"text":"ITZY","indices":[102,107]},{"text":"ìžˆì§€","indices":[108,111]}]	[{"url":"https://t.co/Ma4aycf4Ar","expanded_url":"https://youtu.be/tnMFp53wrRg","display_url":"youtu.be/tnMFp53wrRg","indices":[133,156]}]	ITS NOT EVEN 24 HOURS AND 1M VIEWS??!! WE CAN REACH 2M EVERYONE!!! ALL EYES ON YEJl #AOTM_YEJI #YEJI #ITZY #ìžˆì§€ @ITZYofficial ðŸ”— â€¢ https://t.co/Ma4aycf4Ar	1917.0	RT @nikkITZY_: ITS NOT EVEN 24 HOURS AND 1M VIEWS??!! WE CAN REACH 2M EVERYONE!!! ALL EYES ON YEJl #AOTM_YEJI #YEJI #ITZY #ìžˆì§€ @ITZYofficiâ€¦	92.0	True	full
490587	490587	6055708a49e9530038f9acb4	2021-03-20 03:48:20	[]	[{"url":"https://t.co/IK77sve282","expanded_url":"https://twitter.com/NYBATs/status/1373112215142809603","display_url":"twitter.com/NYBATs/status/â€¦","indices":[241,264]}]		[]	[]			This feels like CDC casting around trying to shift blame to me. The variants have been here since at least Nov; we'â€¦ https://t.co/yAiESRvGRb	2923.0	True	full
490588	490588	6055708a49e9530038f9acb8	2021-03-20 03:48:20	[{"text":"FormOverSubstance","indices":[230,248]}]	[{"url":"https://t.co/7YTLuglJzc","expanded_url":"https://foreignpolicy.com/2021/03/19/electoral-autocracy-india-modi-democracy-rankings-freedom-house/","display_url":"foreignpolicy.com/2021/03/19/eleâ€¦","indices":[249,272]}]		[]	[]			As India's democracy credentials plummet in various surveys, the government doesn't try to improve its respect forâ€¦ https://t.co/nq165lmtZi	456103.0	True	full
490589	490589	6055708a49e9530038f9acc8	2021-03-20 03:48:21	[{"text":"CryptoNews","indices":[0,11]},{"text":"LatokenApp","indices":[167,178]}]	[{"url":"https://t.co/uIffInnrzl","expanded_url":"https://t.me/latoken_airdrops_bot?start=zd7f327i-airdrop_DFN-source_twp79","display_url":"t.me/latoken_airdroâ€¦","indices":[223,246]}]		[]	[]			#CryptoNews: Cryptocurrency exchange LATOKEN registered 100% growth in mobile app downloads in just two months, thaâ€¦ https://t.co/R6OzHrWbL5	87.0	True	full
490590	490590	6055708a49e9530038f9acda	2021-03-20 03:48:21	[]	[]	Fri Mar 19 23:43:23 +0000 2021	[]	[{"url":"https://t.co/A2YqJw7Sdm","expanded_url":"https://www.washingtonpost.com/politics/trumps-mar-a-lago-club-partially-closed-after-staff-infected-with-coronavirus/2021/03/19/a798bbd8-8900-11eb-bfdf-4d36dab83a6d_story.html","display_url":"washingtonpost.com/politics/trumpâ€¦","indices":[121,144]}]	Mar-a-Lago closes restaurants, quarantines staff after an outbreak of covid-19 among employees. Confirming @AP scoop... https://t.co/A2YqJw7Sdm	845218.0	RT @Fahrenthold: Mar-a-Lago closes restaurants, quarantines staff after an outbreak of covid-19 among employees. Confirming @AP scoop... hâ€¦	64.0	True	full
490591	490591	6055708a49e9530038f9acec	2021-03-20 03:48:21	[]	[]	Sat Mar 20 03:32:51 +0000 2021	[{"text":"handknit","indices":[135,144]},{"text":"etsyhandmade","indices":[145,158]},{"text":"BloggersTribe","indices":[159,173]},{"text":"BBlogRT","indices":[200,208]},{"text":"theclqrt","indices":[209,218]},{"text":"designthinking","indices":[219,234]},{"text":"knitwear","indices":[235,244]},{"text":"RT","indices":[245,248]},{"text":"oneofakind","indices":[249,260]},{"text":"rtItBot","indices":…	[{"url":"https://t.co/heG9V3ouCx","expanded_url":"https://etsy.me/3atvQP0","display_url":"etsy.me/3atvQP0","indices":[109,132]}]	Royal Purple &amp; Gold Metallic Hand Knit Fingerless Gloves â€” Made With ISSAC MIZRAHI Yarn â€¢ FREE SHIPPING â–ºhttps://t.co/heG9V3ouCx â€” #handknit #etsyhandmade #BloggersTribe @USBloggerRT @LovingBlogs #BBlogRT #theclqrt #designthinking #knitwear #RT #oneofakind #rtItBot @creatorzRT https://t.co/WLvryEIMnn	855.0	RT @TWorldDesign: Royal Purple &amp; Gold Metallic Hand Knit Fingerless Gloves â€” Made With ISSAC MIZRAHI Yarn â€¢ FREE SHIPPING â–ºhttps://t.co/heGâ€¦	35053.0	True	full
490592	490592	6055708b49e9530038f9ad06	2021-03-20 03:48:21	[]	[]	Sat Mar 20 03:29:46 +0000 2021	[{"text":"coldprocesssoap","indices":[165,181]},{"text":"WashYourHands","indices":[183,197]},{"text":"LibertyBathAndBody","indices":[198,217]},{"text":"facialcare","indices":[218,229]},{"text":"ecofriendly","indices":[230,242]},{"text":"allnatural","indices":[243,254]},{"text":"Cleanser","indices":[255,264]}]	[{"url":"https://t.co/ahVTy3R2Fl","expanded_url":"https://tuppu.net/e77c3a9a","display_url":"tuppu.net/e77c3a9a","indices":[141,164]}]	Raspberry Lemonade Soap, Handcrafted Beauty Product, Bar Soap, Cocoa Butter, Cleanser, Food Scented Soap, Bath Product, Popular Spring Scent https://t.co/ahVTy3R2Fl #coldprocesssoap ##WashYourHands #LibertyBathAndBody #facialcare #ecofriendly #allnatural #Cleanser https://t.co/JVF3G9v87F	6175.0	RT @libertysoap: Raspberry Lemonade Soap, Handcrafted Beauty Product, Bar Soap, Cocoa Butter, Cleanser, Food Scented Soap, Bath Product, Poâ€¦	154.0	True	full
490593	490593	6055708b49e9530038f9ad42	2021-03-20 03:48:22	[]	[]	Sat Mar 20 01:30:00 +0000 2021	[{"text":"Syria","indices":[0,6]}]	[{"url":"https://t.co/MdAflMUeS0","expanded_url":"http://bit.ly/2OJ6ua6","display_url":"bit.ly/2OJ6ua6","indices":[186,209]}]	#Syria | â€œAmericans and their allies are targeting the Syrian oil wealth and its tankers just like pirates,â€� Oil Minister Bassam Touma said, speaking to Syrian News Channel on Thursday. https://t.co/MdAflMUeS0	112978.0	RT @telesurenglish: #Syria | â€œAmericans and their allies are targeting the Syrian oil wealth and its tankers just like pirates,â€� Oil Ministâ€¦	103.0	True	full
490594	490594	6055708b49e9530038f9ad56	2021-03-20 03:48:22	[{"text":"TogetherLetsMakeALLSentientBeingsHappy","indices":[1,40]},{"text":"GiveASmileToALLSpecies","indices":[130,153]},{"text":"CareForALLSpecies","indices":[159,177]},{"text":"ONEMultispeciesWorld","indices":[192,213]},{"text":"HumaneBoycottWorldwide","indices":[216,239]}]	[{"url":"https://t.co/98UbzwrYXz","expanded_url":"https://twitter.com/DudeneyN/status/974056389243891712","display_url":"twitter.com/DudeneyN/statuâ€¦","indices":[250,273]}]		[]	[]			ðŸ�€#TogetherLetsMakeALLSentientBeingsHappyðŸ�€ â€œMay The StrengthðŸ�˜Of God PilotðŸ�‹Us May The WisdomðŸ¦‰Of God InstructðŸ•Šï¸�Us..."â€¦ https://t.co/iF5zGJY7Wl	3300.0	True	full
490595	490595	6055708c49e9530038f9ad64	2021-03-20 03:48:22	[]	[]	Fri Mar 19 19:05:11 +0000 2021	[]	[{"url":"https://t.co/tGxmSDWaib","expanded_url":"https://www.elmananerodiario.com/exhiben-prestamo-bancomext-epigmenio-ibarra-150mdp-traves-fideicomiso/","display_url":"elmananerodiario.com/exhiben-prestaâ€¦","indices":[239,262]}]	LÃ³pez Obrador dijo que los empresarios no podrÃ­an acceder a rescates y crÃ©ditos pero durante la pandemia, el productor Epigmenio Ibarra, recibiÃ³ un prÃ©stamo de 150 millones de pesos por parte del Banco Nacional de Comercio Exterior. ðŸ¤·ðŸ�»â€�â™‚ï¸� https://t.co/tGxmSDWaib	6664499.0	RT @brozoxmiswebs: LÃ³pez Obrador dijo que los empresarios no podrÃ­an acceder a rescates y crÃ©ditos pero durante la pandemia, el productor Eâ€¦	17.0	True	full
490596	490596	6055708c49e9530038f9ad7a	2021-03-20 03:48:22	[]	[{"url":"https://t.co/bKTnK1NwBx","expanded_url":"http://reason.com/2021/03/19/aaron-robert-long-spa-killer-atlanta-jay-baker-cop-bad-day/","display_url":"reason.com/2021/03/19/aarâ€¦","indices":[197,220]}]		[]	[]			It's not that "the media got it wrong": Our national media deliberately misled its audience for the purpose of geneâ€¦ https://t.co/5z5aT8TOiy	38.0	True	full
490597	490597	6055708c49e9530038f9ad7e	2021-03-20 03:48:23	[]	[]	Sat Mar 20 02:13:37 +0000 2021	[{"text":"Covid","indices":[8,14]},{"text":"WhatsHappeningInMyanmar","indices":[174,198]},{"text":"Mar20Coup","indices":[200,210]}]	[{"url":"https://t.co/f0Pe097euO","expanded_url":"https://datastudio.google.com/reporting/6629a757-9cd2-4d41-a1dc-bd41101a0396/page/Bji5B?s=hpbF9b3Wrg0","display_url":"datastudio.google.com/reporting/6629â€¦","indices":[149,172]}]	Not the #Covid chart. This chart shows total number of casualties and those injured till last night, in Myanmar. Death toll - 268 Abducted - 2258 https://t.co/f0Pe097euO #WhatsHappeningInMyanmar #Mar20Coup https://t.co/JEAzaIt5FJ	7538.0	RT @pyaezone: Not the #Covid chart. This chart shows total number of casualties and those injured till last night, in Myanmar. Death tollâ€¦	183.0	True	full
490598	490598	6055708c49e9530038f9ad8c	2021-03-20 03:48:23	[]	[]	Fri Mar 19 17:13:52 +0000 2021	[]	[{"url":"https://t.co/SPkGgoCeGd","expanded_url":"https://www.cbc.ca/news/canada/hamilton/pandemic-safety-measures-children-teen-health-impact-1.5953326","display_url":"cbc.ca/news/canada/haâ€¦","indices":[160,183]}]	Lockdowns, school closures, and panic porn kill kids. OPEN ALL SCHOOLS NOW. Not in April. Not in September. NOW. Not elementary schools. ALL SCHOOLS. NOW. https://t.co/SPkGgoCeGd	229788.0	RT @AlexBerenson: Lockdowns, school closures, and panic porn kill kids. OPEN ALL SCHOOLS NOW. Not in April. Not in September. NOW. Not eâ€¦	242.0	True	full
490599	490599	6055708c49e9530038f9ad94	2021-03-20 03:48:23	[]	[{"url":"https://t.co/4a5PM35Z9F","expanded_url":"https://www.thedenverchannel.com/news/local-news/familys-journey-with-rare-disease-highlights-challenges-in-finding-vaccinated-childcare","display_url":"thedenverchannel.com/news/local-newâ€¦","indices":[196,219]}]		[]	[]			For the past year, a Highlands Ranch couple has been working diligently to protect their children, one who has a raâ€¦ https://t.co/SQsF6dB0wk	284939.0	True	full
490600	490600	6055708d49e9530038f9adc4	2021-03-20 03:48:23	[]	[]	Sat Mar 20 02:29:35 +0000 2021	[]	[{"url":"https://t.co/uCgKeWzW4s","expanded_url":"https://trib.al/RNZ5hsn","display_url":"trib.al/RNZ5hsn","indices":[225,248]}]	What did BBC journalist Aung Thura do to deserve to get arrested? Nothing, other than report on the Myanmar junta's crackdown. But instead of silencing, the junta has turned his arrest into an illustration of its repression. https://t.co/uCgKeWzW4s https://t.co/7Gr8rZmuOv	456103.0	RT @KenRoth: What did BBC journalist Aung Thura do to deserve to get arrested? Nothing, other than report on the Myanmar junta's crackdown.â€¦	151.0	True	full
490601	490601	6055708d49e9530038f9adc6	2021-03-20 03:48:23	[]	[]	Sat Mar 20 03:41:27 +0000 2021	[{"text":"OpiniÃ³n","indices":[0,8]},{"text":"COVID19","indices":[158,166]}]	[{"url":"https://t.co/WmnXutuB02","expanded_url":"http://bit.ly/30U5Nx3","display_url":"bit.ly/30U5Nx3","indices":[246,269]}]	#OpiniÃ³n @FeminismoINC: Algunas empresas a nivel mundial ya han anunciado no volver al esquema de trabajo presencial, aun cuando se superen los contagios por #COVID19, seguramente porque encontraron ahorros sustantivos en esta forma de trabajar. https://t.co/WmnXutuB02	678368.0	RT @EfectoCocuyo: #OpiniÃ³n @FeminismoINC: Algunas empresas a nivel mundial ya han anunciado no volver al esquema de trabajo presencial, aunâ€¦	150.0	True	full
490602	490602	6055708d49e9530038f9ade0	2021-03-20 03:48:24	[]	[]	Fri Mar 19 15:22:38 +0000 2021	[]	[{"url":"https://t.co/cQwpSNkGug","expanded_url":"https://bit.ly/3vDNV7K","display_url":"bit.ly/3vDNV7K","indices":[175,198]}]	I'm worried about the Covid spikes we're seeing in Europe. We can avoid a similar scenario in the US if we ramp up vaccination, mask up, limit travel and donâ€™t open too fast. https://t.co/cQwpSNkGug	175255.0	RT @DrTomFrieden: I'm worried about the Covid spikes we're seeing in Europe. We can avoid a similar scenario in the US if we ramp up vaccinâ€¦	21.0	True	full
490603	490603	6055708d49e9530038f9ae0a	2021-03-20 03:48:24	[]	[]	Sat Mar 20 03:47:13 +0000 2021	[{"text":"BAmazonUnion","indices":[260,273]}]	[{"url":"https://t.co/grrvBfEj2u","expanded_url":"https://www.facebook.com/events/156979379584134","display_url":"facebook.com/events/1569793â€¦","indices":[235,258]}]	When you join us Saturday afternoon in support of the courageous Alabama Amazon workers fighting for union recognition, let's respect and support the COVID vaccination clinic across the street. We need to keep streets open for people. https://t.co/grrvBfEj2u #BAmazonUnion (1/2)	85365.0	RT @cmkshama: When you join us Saturday afternoon in support of the courageous Alabama Amazon workers fighting for union recognition, let'sâ€¦	599.0	True	full
490604	490604	6055708d49e9530038f9ae12	2021-03-20 03:48:24	[]	[{"url":"https://t.co/zmOYJPMgd3","expanded_url":"https://komonews.com/news/local/suspect-in-custody-in-university-place-homicide","display_url":"komonews.com/news/local/susâ€¦","indices":[130,153]}]		[]	[]			HAPPENING NOW: Pierce County Sheriff detectives are investigating a homicide in the 2400 block of 70th Ave W in Uniâ€¦ https://t.co/lbOdF5Uijd	439803.0	True	full
490605	490605	6055708d49e9530038f9ae14	2021-03-20 03:48:24	[]	[{"url":"https://t.co/V2ayCbfXN5","expanded_url":"https://www.washingtonpost.com/politics/trumps-mar-a-lago-club-partially-closed-after-staff-infected-with-coronavirus/2021/03/19/a798bbd8-8900-11eb-bfdf-4d36dab83a6d_story.html?utm_campaign=wp_main&utm_medium=social&utm_source=facebook&fbclid=IwAR1x_pR_DDOLoJ1iVhk8gPUjIX1Ou7XnA34coV_AzrJLJzprnicxDpjE0Ww","display_url":"washingtonpost.com/politics/…		[]	[]			I couldnâ€™t give a ðŸ’© about him. But the poor, likely underpaid employees have to suffer around all the maga mask holâ€¦ https://t.co/JTf34GGO8y	169.0	True	full
490606	490606	6055708e49e9530038f9ae1a	2021-03-20 03:48:24	[]	[]	Sat Mar 20 01:41:06 +0000 2021	[{"text":"ìŠˆê°€","indices":[235,238]},{"text":"SUGA","indices":[239,244]},{"text":"BTS","indices":[245,249]}]	[{"url":"https://t.co/GlZo6vMhRv","expanded_url":"https://m.blog.naver.com/PostView.nhn?blogId=koocci&logNo=222281073107&navType=tl&view=img_2","display_url":"m.blog.naver.com/PostView.nhn?bâ€¦","indices":[252,275]}]	Info 210319 SUGA ficou em 6Â° no Ranking de ReputaÃ§Ã£o de Marca Individual para Boygroups do mÃªs de MarÃ§o, mantendo a posiÃ§Ã£o de Fevereiro. Todo o @BTS_twt estÃ¡ no Top 15: 1Â° Jimin 4Â° JungKook 5Â° V 6Â° SUGA 9Â° Jin 10Â° RM 11Â° J-Hope #ìŠˆê°€ #SUGA #BTS ðŸ“�https://t.co/GlZo6vMhRv https://t.co/5ZtFpPFYfr	89018.0	RT @PortalMinYoongi: Info 210319 SUGA ficou em 6Â° no Ranking de ReputaÃ§Ã£o de Marca Individual para Boygroups do mÃªs de MarÃ§o, mantendo a poâ€¦	523.0	True	full
490607	490607	6055708e49e9530038f9ae46	2021-03-20 03:48:25	[]	[]	Fri Mar 19 13:00:47 +0000 2021	[]	[{"url":"https://t.co/uG5qomgiZB","expanded_url":"https://www.laprensagrafica.com/opinion/Etapa-crucial-en-el-CNJ-20210318-0112.html","display_url":"laprensagrafica.com/opinion/Etapa-â€¦","indices":[208,231]}]	El CNJ tiene en sus manos una gran responsabilidad y obligaciÃ³n: seleccionar 15 candidatos a magistrados de CSJ capaces, honestos e independientes. Debe deliberar pÃºblicamente y motivar la decisiÃ³n que tome. https://t.co/uG5qomgiZB vÃ­a @prensagrafica	4593.0	RT @jcastrodl: El CNJ tiene en sus manos una gran responsabilidad y obligaciÃ³n: seleccionar 15 candidatos a magistrados de CSJ capaces, honâ€¦	1816.0	True	full
490608	490608	6055708e49e9530038f9ae48	2021-03-20 03:48:25	[]	[]	Fri Mar 19 17:00:00 +0000 2021	[{"text":"EnLaMira","indices":[0,9]},{"text":"OpiniÃ³nLSR","indices":[226,237]}]	[{"url":"https://t.co/BhscoJHb2P","expanded_url":"https://www.lasillarota.com/historias-profundas-el-reto-del-futuro-en-imagen/497583","display_url":"lasillarota.com/historias-profâ€¦","indices":[238,261]}]	#EnLaMira @WorldPressPhoto anunciÃ³ los nuevos nominados para el Concurso de fotografÃ­a 2021. En un aÃ±o sin precedentes marcado por la pandemia de covid-19 y las protestas por la justicia social en todo el mundo. âœ�ï¸� @MxUlysses #OpiniÃ³nLSR https://t.co/BhscoJHb2P https://t.co/uaD890Rlyk	13735.0	RT @OpinionLSR: #EnLaMira @WorldPressPhoto anunciÃ³ los nuevos nominados para el Concurso de fotografÃ­a 2021. En un aÃ±o sin precedentes marcâ€¦	615.0	True	full
490609	490609	6055708e49e9530038f9ae6c	2021-03-20 03:48:25	[{"text":"LaSemanaEn10","indices":[200,213]}]	[{"url":"https://t.co/gvuviCvVGl","expanded_url":"https://fb.watch/4lawg6wkWr/","display_url":"fb.watch/4lawg6wkWr/","indices":[225,248]}]		[]	[]			Los bancos geolocalizarÃ¡n a sus clientes; Reformas a la Ley General de Acceso de las Mujeres a una Vida Libre de Viâ€¦ https://t.co/2d0XuUAvGb	3099.0	True	full
490610	490610	6055708f49e9530038f9ae90	2021-03-20 03:48:26	[]	[]	Fri Mar 19 19:01:29 +0000 2021	[]	[{"url":"https://t.co/Wzw4TC0VkH","expanded_url":"https://ledoymipalabra.com/arietto-al-presidente-tu-inoperancia-que-cuesta-vidas/","display_url":"ledoymipalabra.com/arietto-al-preâ€¦","indices":[224,247]}]	La abogada penalista y dirigente de JxC disparÃ³ contra Alberto FernÃ¡ndez por sus falsas promesas respecto al plan de vacunaciÃ³n. "Prometiste 15 millones de vacunas para febrero. Â¿DÃ³nde estÃ¡n? Tu inoperancia cuesta vidas..." https://t.co/Wzw4TC0VkH	30065.0	RT @EldiariodeLeuco: La abogada penalista y dirigente de JxC disparÃ³ contra Alberto FernÃ¡ndez por sus falsas promesas respecto al plan de vâ€¦	97.0	True	full
490611	490611	6055708f49e9530038f9aea0	2021-03-20 03:48:26	[]	[]	Sat Mar 20 03:46:06 +0000 2021	[]	[{"url":"https://t.co/vsp6CiCZcW","expanded_url":"https://trib.al/qEwRYsN","display_url":"trib.al/qEwRYsN","indices":[95,118]}]	In a sign that the pandemic may be behind us, JPMorgan is bringing back interns for the summer https://t.co/vsp6CiCZcW https://t.co/XwzPl2QK7y	16699213.0	RT @Forbes: In a sign that the pandemic may be behind us, JPMorgan is bringing back interns for the summer https://t.co/vsp6CiCZcW https://â€¦	231.0	True	full
490612	490612	6055708f49e9530038f9aea2	2021-03-20 03:48:26	[]	[{"url":"https://t.co/rpG3OPPVA0","expanded_url":"https://www.vaccinationdecisions.net/how-the-world-health-organisation-who-created-a-pandemic-of-a-disease/","display_url":"vaccinationdecisions.net/how-the-world-â€¦","indices":[95,118]},{"url":"https://t.co/ua9hbQkCFu","expanded_url":"https://www.bmj.com/rapid-response/2011/11/02/who-changed-definition-influenza-pandemic","display_url":"bmj.com/…		[]	[]			@abirballan How the World Health Organisation, WHO &lt;(WHO) Created a â€˜Pandemicâ€™ of a Disease https://t.co/rpG3OPPVA0â€¦ https://t.co/RRQ42HmX0P	9.0	True	full
490613	490613	6055708f49e9530038f9aebc	2021-03-20 03:48:26	[]	[]	Sat Mar 20 03:47:06 +0000 2021	[{"text":"CryptoNews","indices":[0,11]},{"text":"LatokenApp","indices":[167,178]}]	[{"url":"https://t.co/g7xDexeHqM","expanded_url":"https://t.me/latoken_airdrops_bot?start=dft3jsxa-airdrop_DFN-source_twp79","display_url":"t.me/latoken_airdroâ€¦","indices":[223,246]}]	#CryptoNews: Cryptocurrency exchange LATOKEN registered 100% growth in mobile app downloads in just two months, thanks to its trader-friendly reward programs. Get the #LatokenApp and earn a share of 1.4 million DFN tokens: https://t.co/g7xDexeHqM	2.0	RT @Maikedejesus1: #CryptoNews: Cryptocurrency exchange LATOKEN registered 100% growth in mobile app downloads in just two months, thanks tâ€¦	2.0	True	full
490614	490614	6055709049e9530038f9aed4	2021-03-20 03:48:26	[]	[]	Sat Mar 20 03:41:59 +0000 2021	[]	[{"url":"https://t.co/HEMLv6gcjL","expanded_url":"https://youtu.be/zXwDdY54TA0","display_url":"youtu.be/zXwDdY54TA0","indices":[242,265]}]	Minha mÃ£e, que eu perdi em 2014, amava as mÃºsicas do cantor gospel IrmÃ£o LÃ¡zaro. As mÃºsicas dele sempre me trazem boas memÃ³rias da mamÃ£e. Fiquei triste ao saber de sua partida. Mais uma vÃ­tima da COVID chinesa. Que Deus console a famÃ­lia. ðŸ˜” https://t.co/HEMLv6gcjL	192187.0	RT @reportersalles: Minha mÃ£e, que eu perdi em 2014, amava as mÃºsicas do cantor gospel IrmÃ£o LÃ¡zaro. As mÃºsicas dele sempre me trazem boasâ€¦	112.0	True	full
490615	490615	6055709049e9530038f9aed6	2021-03-20 03:48:26	[]	[]	Fri Mar 19 21:11:54 +0000 2021	[]	[{"url":"https://t.co/FJqu5Ov3HV","expanded_url":"http://dld.bz/jtnpn","display_url":"dld.bz/jtnpn","indices":[253,276]}]	Military estimates say one third of US troops are skipping vaccinations, but that number could be higher: Despite a massive effort by the Pentagon to promote the safety and efficacy of Covid-19 vaccines, the US military's opt-out rate for vaccination.. https://t.co/FJqu5Ov3HV	80525.0	RT @USRealityCheck: Military estimates say one third of US troops are skipping vaccinations, but that number could be higher: Despite a masâ€¦	1382.0	True	full
490616	490616	6055709049e9530038f9aee2	2021-03-20 03:48:26	[]	[]	Sat Mar 20 02:44:01 +0000 2021	[{"text":"gaming","indices":[216,223]},{"text":"videogame","indices":[224,234]},{"text":"covid19","indices":[235,243]},{"text":"pandemic","indices":[244,253]},{"text":"javascript","indices":[254,265]},{"text":"teenager","indices":[266,275]}]	[{"url":"https://t.co/17Kmm4pLsT","expanded_url":"https://twitter.com/sed/status/1372828735347466243","display_url":"twitter.com/sed/status/137â€¦","indices":[276,299]}]	Our son Sequoia is learning coding in his 8th grade class using @blackbirdcode. He created a side-scrolling game called "Floaty COVID" where you are a COVID-19 virus particle fighting gravity and avoiding masks! ðŸ¤£ðŸ¦ ðŸ˜· #gaming #videogame #covid19 #pandemic #javascript #teenager https://t.co/17Kmm4pLsT https://t.co/iubn1jEwgO	1133.0	RT @RadRachelLove: Our son Sequoia is learning coding in his 8th grade class using @blackbirdcode. He created a side-scrolling game calledâ€¦	1387.0	True	full
490617	490617	6055709049e9530038f9aeea	2021-03-20 03:48:27	[]	[{"url":"https://t.co/apY8ka4Qaw","expanded_url":"http://public.You","display_url":"public.You","indices":[122,145]}]		[]	[]			@VJandrotia @news18dotcom Fashion is not only about wearing anything. Its shows how you want to represent yourselfâ€¦ https://t.co/uEj4yNlFaV	28.0	True	full
490618	490618	6055709049e9530038f9aeec	2021-03-20 03:48:27	[]	[]	Sat Mar 20 01:00:15 +0000 2021	[{"text":"TXT","indices":[139,143]}]	[{"url":"https://t.co/mZQEB09C2H","expanded_url":"http://txtvotingcrew.carrd.co","display_url":"txtvotingcrew.carrd.co","indices":[58,81]},{"url":"https://t.co/NdVcZF9K6o","expanded_url":"http://bit.ly/tvc-ALLtutorials","display_url":"bit.ly/tvc-ALLtutoriaâ€¦","indices":[90,113]},{"url":"https://t.co/AdOkVHLhbe","expanded_url":"https://twitter.com/txtvotingcrew/status/1356480654779715584?s=20","d…	Learn about Whosfan App, Mwave, &amp; MCountdown! carrd ðŸ”— https://t.co/mZQEB09C2H threadðŸ”— https://t.co/NdVcZF9K6o @TXT_members @TXT_bighit #TXT https://t.co/AdOkVHLhbe	27063.0	RT @txtvotingcrew: Learn about Whosfan App, Mwave, &amp; MCountdown! carrd ðŸ”— https://t.co/mZQEB09C2H threadðŸ”— https://t.co/NdVcZF9K6o @TXT_membeâ€¦	832.0	True	full
490619	490619	6055709049e9530038f9af08	2021-03-20 03:48:27	[]	[]	Sat Mar 20 03:44:02 +0000 2021	[]	[{"url":"https://t.co/iQTcguHLZW","expanded_url":"https://aje.io/uah72","display_url":"aje.io/uah72","indices":[247,270]}]	While art fairs like Art Basel and smaller galleries have suffered the most during lockdowns, established auction houses like Christieâ€™s have capitalised on an influx of young collectors buying online. How will the art world fare post-pandemic? https://t.co/iQTcguHLZW https://t.co/A10xbtob9X	6685465.0	RT @AJEnglish: While art fairs like Art Basel and smaller galleries have suffered the most during lockdowns, established auction houses likâ€¦	1219.0	True	full
490620	490620	6055709049e9530038f9af0c	2021-03-20 03:48:27	[]	[]	Sat Mar 20 03:47:13 +0000 2021	[{"text":"BAmazonUnion","indices":[260,273]}]	[{"url":"https://t.co/grrvBfEj2u","expanded_url":"https://www.facebook.com/events/156979379584134","display_url":"facebook.com/events/1569793â€¦","indices":[235,258]}]	When you join us Saturday afternoon in support of the courageous Alabama Amazon workers fighting for union recognition, let's respect and support the COVID vaccination clinic across the street. We need to keep streets open for people. https://t.co/grrvBfEj2u #BAmazonUnion (1/2)	85367.0	RT @cmkshama: When you join us Saturday afternoon in support of the courageous Alabama Amazon workers fighting for union recognition, let'sâ€¦	5440.0	True	full
490621	490621	6055709049e9530038f9af10	2021-03-20 03:48:27	[]	[]	Fri Mar 19 17:00:00 +0000 2021	[{"text":"Saraguro","indices":[27,36]},{"text":"PueblosMÃ¡gicosEC","indices":[235,252]}]	[{"url":"https://t.co/28iGuPQtiE","expanded_url":"https://bit.ly/2NX3oyL","display_url":"bit.ly/2NX3oyL","indices":[255,278]}]	Las ceremonias rituales en #Saraguro se realizan en tornoa los sistemas agrÃ­colas. Sus prÃ¡cticas rituales estÃ¡n relacionadas con el amor a la tierra, su preparaciÃ³n antes de la siembra y los 4 Raymis en que se enmarcan los solsticios. #PueblosMÃ¡gicosECâž¡ï¸� https://t.co/28iGuPQtiE https://t.co/76vCaDOxSW	96291.0	RT @ViajaPrimeroEC: Las ceremonias rituales en #Saraguro se realizan en tornoa los sistemas agrÃ­colas. Sus prÃ¡cticas rituales estÃ¡n relacioâ€¦	319.0	True	full
490622	490622	6055709149e9530038f9af34	2021-03-20 03:48:27	[]	[]	Sat Mar 20 01:33:43 +0000 2021	[{"text":"LoMÃ¡sVisto","indices":[0,11]}]	[{"url":"https://t.co/qjuY7OXyOE","expanded_url":"https://bit.ly/3eWFhLw","display_url":"bit.ly/3eWFhLw","indices":[255,278]}]	#LoMÃ¡sVisto| La esposa del presidente, quiere dejarle al paÃ­s de recuerdo un libro sobre sus actividades como primera dama. @NoticiasUno se enterÃ³ de la peticiÃ³n que le hizo al archivo general de la naciÃ³n, con el fin de que patrocinara su autobiografÃ­a https://t.co/qjuY7OXyOE	2136172.0	RT @NoticiasUno: #LoMÃ¡sVisto| La esposa del presidente, quiere dejarle al paÃ­s de recuerdo un libro sobre sus actividades como primera damâ€¦	17.0	True	full
490623	490623	6055709149e9530038f9af38	2021-03-20 03:48:27	[{"text":"TEDxChiangMai","indices":[0,14]},{"text":"ClubhouseTH","indices":[230,242]}]	[{"url":"https://t.co/ZH5unbkvhr","expanded_url":"https://clublink.to/event/MzkAQ8za?ref=n_cp","display_url":"clublink.to/event/MzkAQ8zaâ€¦","indices":[245,268]}]		[]	[]			#TEDxChiangMai Open House à¸§à¸±à¸™à¸™à¸µà¹‰â€� with @cm_creativecity, @Star_Chawla, @davemalhotra, @champ_pairach, Piriyapa Putsâ€¦ https://t.co/SALVCjWfHY	20052.0	True	full
490624	490624	6055709149e9530038f9af54	2021-03-20 03:48:28	[]	[]	Sat Mar 20 03:44:02 +0000 2021	[]	[{"url":"https://t.co/iQTcguHLZW","expanded_url":"https://aje.io/uah72","display_url":"aje.io/uah72","indices":[247,270]}]	While art fairs like Art Basel and smaller galleries have suffered the most during lockdowns, established auction houses like Christieâ€™s have capitalised on an influx of young collectors buying online. How will the art world fare post-pandemic? https://t.co/iQTcguHLZW https://t.co/A10xbtob9X	6685465.0	RT @AJEnglish: While art fairs like Art Basel and smaller galleries have suffered the most during lockdowns, established auction houses likâ€¦	77.0	True	full
490625	490625	6055709149e9530038f9af70	2021-03-20 03:48:28	[]	[]	Sat Mar 20 02:39:37 +0000 2021	[]	[{"url":"https://t.co/zESerBHhbm","expanded_url":"https://youtu.be/2gMuVD_1vWU","display_url":"youtu.be/2gMuVD_1vWU","indices":[410,433]},{"url":"https://t.co/V1g1MfqW07","expanded_url":"http://UnkleSam.net","display_url":"UnkleSam.net","indices":[435,458]}]	@Rosiesmom_ @Gr8Coffe @twk4usa @LiisaJust @NobodymrRobert @OneAndOnlyKT21 @OrionPhinery @OrdoAbChao2020 @Patriot2Nurse @PatriotAJGhost @USAF_88 @tutukane @cindy_nurse1 @Fred26648257 @Shelbycobra642 @jeanettehanna10 @usa1st247 @Paigll @Kalmarjo SOCIALISM IS THE STALKING HORSE OF COMMUNISM! Standing up for American Exceptionalism and fighting Marxism in all its forms Communism Socialism and Totalit…	375.0	RT @veteransuicide5: @Rosiesmom_ @Gr8Coffe @twk4usa @LiisaJust @NobodymrRobert @OneAndOnlyKT21 @OrionPhinery @OrdoAbChao2020 @Patriot2Nurseâ€¦	4876.0	True	full
490626	490626	6055709149e9530038f9af76	2021-03-20 03:48:28	[]	[]	Sat Mar 20 03:45:44 +0000 2021	[{"text":"DutertePalpak","indices":[258,272]}]	[{"url":"https://t.co/KZAJTdmZUn","expanded_url":"https://twitter.com/newsbreakph/status/1372900927833784322","display_url":"twitter.com/newsbreakph/stâ€¦","indices":[284,307]}]	B/ong/G/o has been campaigning nonstop in the height of the pandemic, forcing LGU officers to assemble poor folks in the provinces to receive paltry tokens from him &amp; serve as his backdrop; sneaking himself in @DepEd_PH @DOHgovph campaigns. So screw you #DutertePalpak government https://t.co/KZAJTdmZUn	757.0	RT @daryll_reads: B/ong/G/o has been campaigning nonstop in the height of the pandemic, forcing LGU officers to assemble poor folks in theâ€¦	309.0	True	full
490627	490627	6055709249e9530038f9af9e	2021-03-20 03:48:28	[]	[]	Sat Mar 20 02:04:00 +0000 2021	[]	[{"url":"https://t.co/qtXp7YQxQO","expanded_url":"http://play.st/3vGZkDP","display_url":"play.st/3vGZkDP","indices":[166,189]}]	ðŸ§Ÿ Twin-stick purity ðŸ•·ï¸� Co-op carnage ðŸ¦Ž RPG &amp; roguelike elements Crimsonlandâ€™s 18-year run has earned it a cult following, and its new PS5 version ups the ante: https://t.co/qtXp7YQxQO https://t.co/sdrhLXXZjh	21476031.0	RT @PlayStation: ðŸ§Ÿ Twin-stick purity ðŸ•·ï¸� Co-op carnage ðŸ¦Ž RPG &amp; roguelike elements Crimsonlandâ€™s 18-year run has earned it a cult followingâ€¦	6.0	True	full
490628	490628	6055709249e9530038f9afa0	2021-03-20 03:48:28	[{"text":"like","indices":[145,150]}]	[{"url":"https://t.co/RKdATXFqBr","expanded_url":"https://www.instagram.com/p/CMl0sHJg8Wf/?igshid=1p5wmof0aqpf1","display_url":"instagram.com/p/CMl0sHJg8Wf/â€¦","indices":[204,227]}]		[]	[]			@Vanshika56783 @Gurmeetramrahim Hello This is my IG post about water day, i created a digital art for awareness. Pâ€¦ https://t.co/SfFMEoHcB5	17.0	True	full
490629	490629	6055709249e9530038f9afa8	2021-03-20 03:48:29	[]	[]	Sat Mar 20 00:56:00 +0000 2021	[]	[{"url":"https://t.co/4XJTbK2h0o","expanded_url":"https://people.com/food/texas-roadhouse-ceo-kent-taylor-dead/?utm_source=twitter.com","display_url":"people.com/food/texas-roaâ€¦","indices":[142,165]}]	Here's another write up @brookeandtodd. Texas Roadhouse CEO Kent Taylor, Who Gave Away Salary to Help Employees During Pandemic, Dies at 65 https://t.co/4XJTbK2h0o	3474.0	RT @realjoeypoirier: Here's another write up @brookeandtodd. Texas Roadhouse CEO Kent Taylor, Who Gave Away Salary to Help Employees Duriâ€¦	193.0	True	full
490630	490630	6055709249e9530038f9afb4	2021-03-20 03:48:29	[]	[]	Sat Mar 20 03:30:03 +0000 2021	[]	[{"url":"https://t.co/j3wEIjJSja","expanded_url":"https://on.wsj.com/3tDkaSJ","display_url":"on.wsj.com/3tDkaSJ","indices":[133,156]}]	Scientists say they found the cause of rare blood clotting linked to the AstraZeneca vaccine and suggest a possible treatment for it https://t.co/j3wEIjJSja	18716397.0	RT @WSJ: Scientists say they found the cause of rare blood clotting linked to the AstraZeneca vaccine and suggest a possible treatment forâ€¦	498.0	True	full
490631	490631	6055709249e9530038f9afb8	2021-03-20 03:48:29	[]	[]	Sat Mar 20 00:37:44 +0000 2021	[{"text":"ONEV1","indices":[222,228]},{"text":"Fresh2","indices":[230,237]},{"text":"DemVoice1","indices":[239,249]}]	[{"url":"https://t.co/prDye3rTBy","expanded_url":"https://www.kpbs.org/news/2021/mar/19/covid-19-outbreak-forces-idaho-legislature-to/","display_url":"kpbs.org/news/2021/mar/â€¦","indices":[251,274]}]	COVID-19 outbreak in the Idaho Legislature has sidelined lawmakers for more than two weeks as they try to get infections under control. They just had mask burning ceremonies, &amp; now they have an outbreak!? "Hypocrisy!" #ONEV1 #Fresh2 #DemVoice1 https://t.co/prDye3rTBy	35801.0	RT @Jay_USMC2: COVID-19 outbreak in the Idaho Legislature has sidelined lawmakers for more than two weeks as they try to get infections undâ€¦	4214.0	True	full
490632	490632	6055709249e9530038f9afda	2021-03-20 03:48:29	[{"text":"Nearly","indices":[29,36]},{"text":"Air","indices":[135,139]},{"text":"A","indices":[213,215]}]	[{"url":"https://t.co/uQOJ4OvBCz","expanded_url":"https://outsider24.com/polls/nearly-half-of-parents-said-teens-face-new-or-worsening-mental-health-issues-during-pandemic-poll-says-FkhhS","display_url":"outsider24.com/polls/nearly-hâ€¦","indices":[5,28]}]		[]	[]			Poll https://t.co/uQOJ4OvBCz #Nearly half of parents said teens face new or worsening mental health issues during pâ€¦ https://t.co/rEqQa5dkC7	15.0	True	full
490633	490633	6055709249e9530038f9afdc	2021-03-20 03:48:29	[]	[]	Fri Mar 19 17:00:10 +0000 2021	[]	[{"url":"https://t.co/qqJEviDJM2","expanded_url":"https://borderlex.net/2021/03/19/covid-19-vaccines-vite-a-cvita/","display_url":"borderlex.net/2021/03/19/covâ€¦","indices":[176,199]}]	Instead of engaging in export controls, the worldâ€™s large vaccine producers should come together to clinch a â€˜Covid-19 Vaccine Investment and Trade Agreementâ€™ By @IanaDreyer https://t.co/qqJEviDJM2	51913.0	RT @ChadBown: Instead of engaging in export controls, the worldâ€™s large vaccine producers should come together to clinch a â€˜Covid-19 Vaccinâ€¦	1157.0	True	full
490634	490634	6055709249e9530038f9afde	2021-03-20 03:48:29	[]	[]	Fri Mar 19 12:31:42 +0000 2021	[]	[{"url":"https://t.co/lsgQr6Arvf","expanded_url":"https://www.fdd.org/analysis/2021/03/18/biden-administrations-iran-related-sanctions/","display_url":"fdd.org/analysis/2021/â€¦","indices":[255,278]}]	Will the Biden administration go back on its word and give Iran terrorism sanctions relief? @FDD @MatthewZweig1 on how the rolling back of Ansar Allah terrorism sanctions could be a preview for what's coming next - and what Congress should do to stop it. https://t.co/lsgQr6Arvf	6467.0	RT @rich_goldberg: Will the Biden administration go back on its word and give Iran terrorism sanctions relief? @FDD @MatthewZweig1 on how tâ€¦	45102.0	True	full
490635	490635	6055709349e9530038f9afe4	2021-03-20 03:48:29	[]	[]	Fri Mar 19 15:27:34 +0000 2021	[]	[{"url":"https://t.co/GYZrqNvcN1","expanded_url":"https://www.weforum.org/agenda/2019/06/you-might-soon-be-travelling-without-a-passport-this-is-how/","display_url":"weforum.org/agenda/2019/06â€¦","indices":[36,59]},{"url":"https://t.co/WcCF9AD5g3","expanded_url":"https://fr.weforum.org/videos/this-city-in-california-trialled-universal-basic-income-and-found-a-surprising-result","display_url":"fr…	@YardleyShooting Digital passports: https://t.co/GYZrqNvcN1 Universal basic income: https://t.co/WcCF9AD5g3 Green revolution: https://t.co/BBqF3wkKCm Build back better: https://t.co/p53WgVUDJP It's all coming from the same place and it's being implemented worldwide....	6540.0	RT @lisakeb007: @YardleyShooting Digital passports: https://t.co/GYZrqNvcN1 Universal basic income: https://t.co/WcCF9AD5g3 Green revolutâ€¦	5175.0	True	full
490636	490636	6055709349e9530038f9afe8	2021-03-20 03:48:29	[]	[]	Sat Mar 20 03:47:32 +0000 2021	[]	[{"url":"https://t.co/akUimPQU37","expanded_url":"https://prbl.app/2PbxGOA","display_url":"prbl.app/2PbxGOA","indices":[144,167]}]	Last week, Parabol held its 3rd all-remote team retreat. Here's how our team kept things fresh and renewed our bonds during this long pandemic. https://t.co/akUimPQU37	1288.0	RT @parabolco: Last week, Parabol held its 3rd all-remote team retreat. Here's how our team kept things fresh and renewed our bonds duringâ€¦	2188.0	True	full
490637	490637	6055709349e9530038f9b004	2021-03-20 03:48:30	[]	[]	Fri Mar 05 03:20:36 +0000 2021	[{"text":"sfm","indices":[113,117]},{"text":"sfmoney","indices":[118,126]},{"text":"sfmnews","indices":[127,135]},{"text":"sfmairdrop","indices":[136,147]}]	[{"url":"https://t.co/KjOyUy2u7h","expanded_url":"https://t.me/SfmoneyAirdropBot","display_url":"t.me/SfmoneyAirdropâ€¦","indices":[88,111]}]	ð�—”ð�—¶ð�—¿ð�—±ð�—¿ð�—¼ð�—½: ð�—¦ð�—™ð�— ð�—¢ð�—¡ð�—˜ð�—¬ (ð�—¦ð�—™ð�— ) ð�—¥ð�—²ð�˜„ð�—®ð�—¿ð�—±: 10 SFM (50$) for Join ð�—¥ð�—²ð�—³ð�—²ð�—¿ð�—¿ð�—®ð�—¹: 3 SFM (15$) Start bot: https://t.co/KjOyUy2u7h #sfm #sfmoney #sfmnews #sfmairdrop https://t.co/oSuHY9yaPr	74198.0	RT @SFMONEY_SFM: ð�—”ð�—¶ð�—¿ð�—±ð�—¿ð�—¼ð�—½: ð�—¦ð�—™ð�— ð�—¢ð�—¡ð�—˜ð�—¬ (ð�—¦ð�—™ð�— ) ð�—¥ð�—²ð�˜„ð�—®ð�—¿ð�—±: 10 SFM (50$) for Join ð�—¥ð�—²ð�—³ð�—²ð�—¿ð�—¿ð�—®ð�—¹: 3 SFM (15$) Start bot: https://t.co/KjOyUy2u7h #sfm #sfmâ€¦	23.0	True	full
490638	490638	6055709349e9530038f9b022	2021-03-20 03:48:30	[]	[]	Sat Mar 20 03:48:20 +0000 2021	[{"text":"FormOverSubstance","indices":[230,248]}]	[{"url":"https://t.co/7YTLuglJzc","expanded_url":"https://foreignpolicy.com/2021/03/19/electoral-autocracy-india-modi-democracy-rankings-freedom-house/","display_url":"foreignpolicy.com/2021/03/19/eleâ€¦","indices":[249,272]}]	As India's democracy credentials plummet in various surveys, the government doesn't try to improve its respect for human rights and democracy but instead proposes to start its own rating system so it can give itself better marks. #FormOverSubstance https://t.co/7YTLuglJzc https://t.co/jSKpSYwBrX	456106.0	RT @KenRoth: As India's democracy credentials plummet in various surveys, the government doesn't try to improve its respect for human rightâ€¦	600.0	True	full
490639	490639	6055709449e9530038f9b044	2021-03-20 03:48:30	[]	[]	Sat Mar 20 03:12:27 +0000 2021	[]	[{"url":"https://t.co/p0NsPnSYZ6","expanded_url":"https://twitter.com/DrZoeHyde/status/1372898114860843014","display_url":"twitter.com/DrZoeHyde/statâ€¦","indices":[188,211]}]	Elecciones en Western Australia: "El partido que eliminÃ³ COVID-19 ganÃ³ un 90% de las bancas, sin precedentes. El partido que dijo â€œhay que aprender a vivir con el virus" fue diezmado." https://t.co/p0NsPnSYZ6	55427.0	RT @ernestorr: Elecciones en Western Australia: "El partido que eliminÃ³ COVID-19 ganÃ³ un 90% de las bancas, sin precedentes. El partido qâ€¦	2174.0	True	full
490640	490640	6055709449e9530038f9b06a	2021-03-20 03:48:31	[]	[]	Fri Mar 19 17:46:16 +0000 2021	[{"text":"EndLockdownsNow","indices":[90,106]},{"text":"NoSymptomsNoSwab","indices":[107,124]},{"text":"OnPoli","indices":[125,132]}]	[{"url":"https://t.co/btgr9jyJmC","expanded_url":"https://twitter.com/thereds8/status/1372939270885892101","display_url":"twitter.com/thereds8/statuâ€¦","indices":[133,156]}]	Is anyone else laughing and crying at the same time? Ontario has seriously gone INSANE. #EndLockdownsNow #NoSymptomsNoSwab #OnPoli https://t.co/btgr9jyJmC	5417.0	RT @ashkaur: Is anyone else laughing and crying at the same time? Ontario has seriously gone INSANE. #EndLockdownsNow #NoSymptomsNoSwab #â€¦	467.0	True	full
490641	490641	6055709449e9530038f9b082	2021-03-20 03:48:31	[]	[]	Sat Mar 20 00:20:02 +0000 2021	[{"text":"ElCovidNoEsJuegoCuidate","indices":[106,130]}]	[{"url":"https://t.co/9oH5cwiYBR","expanded_url":"https://mazo4f.com/238060","display_url":"mazo4f.com/238060","indices":[81,104]}]	Jefe de Estado saluda al pueblo de Elorza en el inicio de sus Fiestas Patronales https://t.co/9oH5cwiYBR #ElCovidNoEsJuegoCuidate https://t.co/6ZO50BMHXW	587110.0	RT @ConElMazoDando: Jefe de Estado saluda al pueblo de Elorza en el inicio de sus Fiestas Patronales https://t.co/9oH5cwiYBR #ElCovidNoEsJâ€¦	28.0	True	full
490642	490642	6055709449e9530038f9b088	2021-03-20 03:48:31	[]	[{"url":"https://t.co/uQpQCnaEqh","expanded_url":"http://onlyfans.com/diccherdownsmaccz","display_url":"onlyfans.com/diccherdownsmaâ€¦","indices":[95,118]},{"url":"https://t.co/uQpQCnaEqh","expanded_url":"http://onlyfans.com/diccherdownsmaccz","display_url":"onlyfans.com/diccherdownsmaâ€¦","indices":[120,143]}]		[]	[]			Its funnier when she got your face tatted on her ass and lipsðŸ˜˜ðŸ˜� Sub to our o.f to see my funâ€¦ https://t.co/7FY9VBONUS	1676.0	True	full
490643	490643	6055709549e9530038f9b09c	2021-03-20 03:48:31	[]	[]	Tue Mar 16 15:06:36 +0000 2021	[{"text":"JUNOFanChoice","indices":[0,14]},{"text":"JFCJustinBieber","indices":[161,177]}]	[{"url":"https://t.co/8dXlDeb2Cz","expanded_url":"http://junofanchoice.ca","display_url":"junofanchoice.ca","indices":[125,148]}]	#JUNOFanChoice Stats for JUNOs: 1- Justin Bieber : 133.5K (+29K) 2- S**** M***** : 120.8K (+29.5K) Vote on website too: https://t.co/8dXlDeb2Cz I vote for #JFCJustinBieber https://t.co/InTdOFqt5i	552.0	RT @votesbybelieber: #JUNOFanChoice Stats for JUNOs: 1- Justin Bieber : 133.5K (+29K) 2- S**** M***** : 120.8K (+29.5K) Vote on websitâ€¦	3987.0	True	full
490644	490644	6055709549e9530038f9b0ac	2021-03-20 03:48:31	[]	[]	Fri Mar 19 14:13:29 +0000 2021	[]	[{"url":"https://t.co/B5GZT5b6wa","expanded_url":"https://bit.ly/31139Wa","display_url":"bit.ly/31139Wa","indices":[231,254]}]	EXCELENTE NOTICIA El organismo regulador de medicamentos de Cuba autorizÃ³ el paso a fase III de la vacuna Abdala contra el coronavirus. Se prevÃ© que en agosto la isla tenga suficientes dosis para inmunizar a toda su poblaciÃ³n ðŸ‡¨ðŸ‡ºðŸ’‰ðŸ’ªðŸ’ªhttps://t.co/B5GZT5b6wa https://t.co/LajsuMaa4B	401580.0	RT @pagina12: EXCELENTE NOTICIA El organismo regulador de medicamentos de Cuba autorizÃ³ el paso a fase III de la vacuna Abdala contra el coâ€¦	6583.0	True	full
490645	490645	6055709549e9530038f9b0b6	2021-03-20 03:48:31	[]	[]	Fri Mar 19 15:55:46 +0000 2021	[{"text":"BlackLivesMatter","indices":[0,17]},{"text":"Antifas","indices":[20,28]}]	[{"url":"https://t.co/rgMFGrgebg","expanded_url":"https://twitter.com/ppmadrid/status/1372917557901017093","display_url":"twitter.com/ppmadrid/statuâ€¦","indices":[133,156]}]	#BlackLivesMatter y #Antifas tienen sus versiones europeas. No obstante, en el caso de EspaÃ±a la similitud luce mucha mas dramÃ¡tica. https://t.co/rgMFGrgebg	36587.0	RT @habalianelie: #BlackLivesMatter y #Antifas tienen sus versiones europeas. No obstante, en el caso de EspaÃ±a la similitud luce mucha masâ€¦	4614.0	True	full
490646	490646	6055709549e9530038f9b0d0	2021-03-20 03:48:32	[]	[]	Sat Mar 20 03:26:26 +0000 2021	[{"text":"Sismo","indices":[78,84]},{"text":"AlertaSÃ­smica","indices":[111,125]}]	[{"url":"https://t.co/TUzij2phSr","expanded_url":"https://mile.io/2QoXEib","display_url":"mile.io/2QoXEib","indices":[86,109]}]	Vecinos de Portales Norte regresan a casa con sus mascotas tras desalojar por #Sismo https://t.co/TUzij2phSr #AlertaSÃ­smica https://t.co/ccMQ0whmlK	4945084.0	RT @Milenio: Vecinos de Portales Norte regresan a casa con sus mascotas tras desalojar por #Sismo https://t.co/TUzij2phSr #AlertaSÃ­smicaâ€¦	170.0	True	full
490647	490647	6055709549e9530038f9b0da	2021-03-20 03:48:32	[]	[]	Thu Mar 18 01:08:23 +0000 2021	[]	[{"url":"https://t.co/oKknUAO3V2","expanded_url":"https://onlyfans.com/bluebarbados305","display_url":"onlyfans.com/bluebarbados305","indices":[152,175]}]	My favorite body builder with the best grip is in Atl is @drippinatl hands down .First 20 to SUBSCRIBE for March madness sale for $10 instead of 15 https://t.co/oKknUAO3V2 https://t.co/ZEV9K0HnsB	28587.0	RT @barbabos305: My favorite body builder with the best grip is in Atl is @drippinatl hands down .First 20 to SUBSCRIBE for March madnessâ€¦	126858.0	True	full
490648	490648	6055709549e9530038f9b0f0	2021-03-20 03:48:32	[{"text":"CoronavirusMutations","indices":[3,24]},{"text":"B117","indices":[84,89]}]	[{"url":"https://t.co/sdxu8GU1BQ","expanded_url":"https://twitter.com/DrEricDing/status/1373111027869614093?s=19","display_url":"twitter.com/DrEricDing/staâ€¦","indices":[261,284]}]		[]	[]			68/#CoronavirusMutations Nope-This will NOT end well-Florida now has 51% UKmutation #B117 &amp; kids hospitals are fillâ€¦ https://t.co/Hxx4PD6h29	2655.0	True	full
490649	490649	6055709549e9530038f9b0f8	2021-03-20 03:48:32	[]	[]	Sat Mar 20 03:47:13 +0000 2021	[{"text":"BAmazonUnion","indices":[260,273]}]	[{"url":"https://t.co/grrvBfEj2u","expanded_url":"https://www.facebook.com/events/156979379584134","display_url":"facebook.com/events/1569793â€¦","indices":[235,258]}]	When you join us Saturday afternoon in support of the courageous Alabama Amazon workers fighting for union recognition, let's respect and support the COVID vaccination clinic across the street. We need to keep streets open for people. https://t.co/grrvBfEj2u #BAmazonUnion (1/2)	85365.0	RT @cmkshama: When you join us Saturday afternoon in support of the courageous Alabama Amazon workers fighting for union recognition, let'sâ€¦	2734.0	True	full
490650	490650	6055709649e9530038f9b106	2021-03-20 03:48:32	[]	[{"url":"https://t.co/8FHCRjYKB6","expanded_url":"http://dlvr.it/Rw0XdP","display_url":"dlvr.it/Rw0XdP","indices":[108,131]}]		[]	[]			How to Trade: Why the Technicals for Patterson-uti Energy $PTEN can be More Revealing than the Fundamentalsâ€¦ https://t.co/Rcjqdr4Ysn	1660.0	True	full
490651	490651	6055709649e9530038f9b10e	2021-03-20 03:48:33	[]	[]	Sun Feb 14 01:08:29 +0000 2021	[{"text":"COVIDVaccine","indices":[40,53]},{"text":"CatsOfTwitter","indices":[209,223]},{"text":"ZSHQ","indices":[224,229]},{"text":"Caturday","indices":[230,239]},{"text":"pawcircle","indices":[240,250]}]	[{"url":"https://t.co/pwxDWTuxXA","expanded_url":"https://gofund.me/a3773de3","display_url":"gofund.me/a3773de3","indices":[251,274]}]	In Daily Heist #89, Harpo brings me the #COVIDVaccine flyers for the umpteenth time, because he cares about my health. Now I'm worried about his. Please show him a little love for Valentine's Day if you can. #CatsOfTwitter #ZSHQ #Caturday #pawcircle https://t.co/pwxDWTuxXA https://t.co/dZrOCntiZw	1092.0	RT @CatsSurname: In Daily Heist #89, Harpo brings me the #COVIDVaccine flyers for the umpteenth time, because he cares about my health. Noâ€¦	1309.0	True	full
490652	490652	6055709749e9530038f9b154	2021-03-20 03:48:33	[{"text":"florida","indices":[5,13]},{"text":"opensup","indices":[14,22]},{"text":"creepyguy","indices":[40,50]},{"text":"pandemic","indices":[89,98]},{"text":"wedontwantrona","indices":[107,122]},{"text":"handsanitizer","indices":[123,137]},{"text":"santize","indices":[138,146]},{"text":"washthosehands","indices":[153,168]}]	[{"url":"https://t.co/gscEjN8YfD","expanded_url":"https://www.instagram.com/p/CMoD7vIhFd0/?igshid=bs160bmp1ifb","display_url":"instagram.com/p/CMoD7vIhFd0/â€¦","indices":[173,196]}]		[]	[]			When #florida #opensup but you tell the #creepyguy to stop grabbing your hand during the #pandemic becauseâ€¦ https://t.co/c9G7zP71JB	158.0	True	full
490653	490653	6055709749e9530038f9b174	2021-03-20 03:48:33	[]	[{"url":"https://t.co/Z5t9YFwVh0","expanded_url":"https://www.rappler.com/life-and-style/health-and-wellness/beginners-guide-people-seeking-therapy-what-you-should-know?utm_medium=Social&utm_source=Twitter#Echobox=1616149004","display_url":"rappler.com/life-and-styleâ€¦","indices":[182,205]}]		[]	[]			It's been a very difficult pandemic year for most of us. If you need professional help but don't know where to stâ€¦ https://t.co/qEOeAcdpPG	40328.0	True	full
490654	490654	6055709749e9530038f9b182	2021-03-20 03:48:34	[]	[]	Fri Mar 19 22:01:30 +0000 2021	[]	[{"url":"https://t.co/5KpgwaiAME","expanded_url":"http://library.fes.de/pdf-files/bueros/mexiko/17588.pdf","display_url":"library.fes.de/pdf-files/buerâ€¦","indices":[163,186]}]	Les dejo este documento que escribÃ­ en la @FESMEX sobre @JovConFuturo. Es un diagnÃ³stico del programa, incluyendo sus avances y desafÃ­os. Espero que les guste ðŸ˜�. https://t.co/5KpgwaiAME	60686.0	RT @rturrent: Les dejo este documento que escribÃ­ en la @FESMEX sobre @JovConFuturo. Es un diagnÃ³stico del programa, incluyendo sus avancesâ€¦	185.0	True	full
490655	490655	6055709749e9530038f9b186	2021-03-20 03:48:34	[]	[]	Sat Mar 20 02:17:11 +0000 2021	[]	[{"url":"https://t.co/CaLp6Qapym","expanded_url":"https://www.epicentrochile.com/2021/03/19/stefan-kramer-en-el-ojo-del-huracan-adquirio-vivienda-de-lujo-y-no-paga-contribuciones/amp/?__twitter_impression=true","display_url":"epicentrochile.com/2021/03/19/steâ€¦","indices":[194,217]}]	El q se llenaba la boca con la desigualdad y gran parte de sus bienes son adquiridos por el sobre precios de sus funciones q al final lo terminan pagando los mismos q reclaman por la brecha. https://t.co/CaLp6Qapym	11180.0	RT @_pericopalotes: El q se llenaba la boca con la desigualdad y gran parte de sus bienes son adquiridos por el sobre precios de sus funcioâ€¦	1425.0	True	full
490656	490656	6055709749e9530038f9b1a0	2021-03-20 03:48:34	[]	[]	Fri Mar 19 11:29:20 +0000 2021	[]	[{"url":"https://t.co/xtVRQFFBys","expanded_url":"https://terrabrasilnoticias.com/2021/03/eex-vice-governador-do-rn-acusa-governo-fatima-de-nao-utilizar-recursos-destinados-ao-combate-da-pandemia/","display_url":"terrabrasilnoticias.com/2021/03/eex-viâ€¦","indices":[154,177]}]	BOMBA: FÃ�BIO DANTAS ACESSA CONTAS DO RN E DESCOBRE QUE GOVERNO FÃ�TIMA ESTÃ� COM COFRES CHEIOS E NÃƒO UTILIZOU RECURSOS PARA COMBATER A PANDEMIA; VEJA VÃ�DEO https://t.co/xtVRQFFBys via @TerraBrasilnot	24387.0	RT @AMAROK_LUPPUS: BOMBA: FÃ�BIO DANTAS ACESSA CONTAS DO RN E DESCOBRE QUE GOVERNO FÃ�TIMA ESTÃ� COM COFRES CHEIOS E NÃƒO UTILIZOU RECURSOS PARâ€¦	2535.0	True	full
490657	490657	6055709749e9530038f9b1a6	2021-03-20 03:48:34	[]	[]	Sat Mar 20 03:16:39 +0000 2021	[{"text":"Covid","indices":[179,185]},{"text":"Covid2ndWave","indices":[236,249]}]	[{"url":"https://t.co/MBcUz7afnC","expanded_url":"https://twitter.com/ThanthiTV/status/1373109635998121988","display_url":"twitter.com/ThanthiTV/statâ€¦","indices":[250,273]}]	Time for TN Govt to move all schools/classes to online, except may be 12th standard.. 9th to 11th standard.. Also, all colleges, except may be final year.. Other states where #Covid is rising, should also follow.. @CMOTamilNadu #Covid2ndWave https://t.co/MBcUz7afnC	530398.0	RT @rameshlaus: Time for TN Govt to move all schools/classes to online, except may be 12th standard.. 9th to 11th standard.. Also, all coâ€¦	35.0	True	full
490658	490658	6055709849e9530038f9b1ae	2021-03-20 03:48:34	[]	[]	Fri Mar 19 18:01:37 +0000 2021	[]	[{"url":"https://t.co/X0YGHYtyqi","expanded_url":"http://www.showdownnetwork.com/cammyawards/index.html#votenow","display_url":"showdownnetwork.com/cammyawards/inâ€¦","indices":[198,221]}]	Ugh, sadly I wonâ€™t be RTing all the votes for the @CammyAwards because it shadow bans my account with the quickness. But Iâ€™ll still thank you (: please vote for me (line 15 SheenxSheen) 5 x a day!! https://t.co/X0YGHYtyqi https://t.co/pBwBK0ZX0w	83381.0	RT @SheenxSheen: Ugh, sadly I wonâ€™t be RTing all the votes for the @CammyAwards because it shadow bans my account with the quickness. But Iâ€¦	447772.0	True	full
490659	490659	6055709849e9530038f9b1b6	2021-03-20 03:48:34	[]	[]	Sat Mar 20 03:45:00 +0000 2021	[]	[{"url":"https://t.co/NvUgDUUEVF","expanded_url":"https://science.thewire.in/health/covid-19-disruptions-india-could-register-surge-in-child-maternal-deaths/","display_url":"science.thewire.in/health/covid-1â€¦","indices":[130,153]}]	India is projected to register the greatest increase in the number of deaths among children younger than 5 in South Asia in 2020. https://t.co/NvUgDUUEVF	1013224.0	RT @thewire_in: India is projected to register the greatest increase in the number of deaths among children younger than 5 in South Asia inâ€¦	31.0	True	full
490660	490660	6055709949e9530038f9b222	2021-03-20 03:48:36	[]	[]	Sat Mar 20 03:45:57 +0000 2021	[]	[{"url":"https://t.co/M2acgvkoU3","expanded_url":"https://jamanetwork.com/journals/jama/fullarticle/2777787?guestAccessKey=d76d839d-4dc7-40ac-ab75-8ab5e197d629&utm_source=silverchair&utm_medium=email&utm_campaign=article_alert-jama&utm_term=mostread&utm_content=olf-widget_03192021","display_url":"jamanetwork.com/journals/jama/â€¦","indices":[247,270]}]	Here's why you should get a COVID vaccine: "Four months after hospitalization for COVID-19, a cohort of patients frequently reported symptoms not previously present, and lung-scan abnormalities were common among those who were tested." From JAMA: https://t.co/M2acgvkoU3.	1648.0	RT @henryimiller: Here's why you should get a COVID vaccine: "Four months after hospitalization for COVID-19, a cohort of patients frequentâ€¦	1706.0	True	full
490661	490661	6055709949e9530038f9b23a	2021-03-20 03:48:36	[]	[]	Thu Mar 18 12:15:02 +0000 2021	[]	[{"url":"https://t.co/ubT9dleYu8","expanded_url":"https://on.wsj.com/3lqEFzf","display_url":"on.wsj.com/3lqEFzf","indices":[194,217]}]	Google says it is doubling down on the office this year by spending $7 billion to expand its footprint of offices and data centers across the U.S. and hiring at least 10,000 new full-time staff https://t.co/ubT9dleYu8	18716643.0	RT @WSJ: Google says it is doubling down on the office this year by spending $7 billion to expand its footprint of offices and data centersâ€¦	314.0	True	full
490662	490662	6055709a49e9530038f9b264	2021-03-20 03:48:36	[]	[{"url":"https://t.co/39ixD2inmz","expanded_url":"https://elpais.com/economia/2018/11/08/actualidad/1541694355_197937.html","display_url":"elpais.com/economia/2018/â€¦","indices":[230,253]}]		[]	[]			ðŸ˜� SeÃ±ora, me temo que no tiene ni idea de lo que dice ni conciencia del mundo en el que vive. Lo siento. No lo diâ€¦ https://t.co/lpLhDlzy66	212.0	True	full
490663	490663	6055709a49e9530038f9b268	2021-03-20 03:48:36	[]	[]	Fri Mar 19 23:35:51 +0000 2021	[]	[{"url":"https://t.co/OBqOCMEcYD","expanded_url":"https://youtu.be/W0DRCMz4dn4","display_url":"youtu.be/W0DRCMz4dn4","indices":[256,279]}]	The offending professor is untouched; No official response. Oxford either thinks this is a non-issue or thinks @Rashmidvs got what she deserved. Pt. Satish K Sharma (@thebritishhindu) gives a point-by-point rebuttal of the offences leveled against Samant. https://t.co/OBqOCMEcYD	25002.0	RT @SreeIyer1: The offending professor is untouched; No official response. Oxford either thinks this is a non-issue or thinks @Rashmidvs goâ€¦	367.0	True	full
490664	490664	6055709a49e9530038f9b276	2021-03-20 03:48:36	[]	[{"url":"https://t.co/ihdoUuoIdk","expanded_url":"http://gone.In","display_url":"gone.In","indices":[235,258]}]		[]	[]			@chrisonsocials @thehill CNN MSNB CBSS ABC all leftist propaganda spreading division and No negative reports aboutâ€¦ https://t.co/poJ8Jj3MHb	16.0	True	full
490665	490665	6055709a49e9530038f9b2a6	2021-03-20 03:48:37	[]	[]	Fri Mar 19 21:29:31 +0000 2021	[]	[{"url":"https://t.co/0iVjLBkIbO","expanded_url":"http://americana.Uno","display_url":"americana.Uno","indices":[194,217]}]	@eluniversocom ConocÃ­ hace algÃºn tiempo a unas vecinas q eran miembros de Club Rotario. No eran adineradas, eran florindas infiltradas en dicho club.Resulta q sus hijos se vestian sÃ³lo con ropa https://t.co/0iVjLBkIbO de ellos era mi amigo y me confesÃ³ q se cogian lo mejor de las donaciones.	367.0	RT @JOSEMORETTA: @eluniversocom ConocÃ­ hace algÃºn tiempo a unas vecinas q eran miembros de Club Rotario. No eran adineradas, eran florindasâ€¦	283.0	True	full
490666	490666	6055709a49e9530038f9b2ac	2021-03-20 03:48:37	[]	[]	Thu Mar 18 14:48:35 +0000 2021	[]	[{"url":"https://t.co/xevTZH8Gix","expanded_url":"https://thefederalist.com/2021/03/18/you-can-link-covid-with-any-country-except-china/","display_url":"thefederalist.com/2021/03/18/youâ€¦","indices":[210,233]}]	You can talk about the â€œU.K. variant,â€� â€œBrazilian variant,â€� â€œSouth African variant,â€� even â€œCalifornia variant,â€� and â€œNew York variant,â€� but don't you dare say, accurately, that COVID came from Wuhan or China. https://t.co/xevTZH8Gix	607312.0	RT @MZHemingway: You can talk about the â€œU.K. variant,â€� â€œBrazilian variant,â€� â€œSouth African variant,â€� even â€œCalifornia variant,â€� and â€œNewâ€¦	259.0	True	full
490667	490667	6055709a49e9530038f9b2ae	2021-03-20 03:48:37	[]	[]	Fri Mar 19 14:20:00 +0000 2021	[]	[{"url":"https://t.co/6psrdu4pta","expanded_url":"http://Nws.mx/tv","display_url":"Nws.mx/tv","indices":[199,222]}]	â€œSomebodyâ€™s got to pay that bill and that is on the backs of hardworking Americans,â€� @RepNancyMace tells Newsmax TV. â€œI canâ€™t think of a worse idea than to raise taxes in the middle of a pandemic.â€� https://t.co/6psrdu4pta https://t.co/GYC9y18hJl	855483.0	RT @newsmax: â€œSomebodyâ€™s got to pay that bill and that is on the backs of hardworking Americans,â€� @RepNancyMace tells Newsmax TV. â€œI canâ€™tâ€¦	2044.0	True	full
490668	490668	6055709a49e9530038f9b2b6	2021-03-20 03:48:37	[{"text":"3bOMasks","indices":[136,145]},{"text":"ThreebOMasks","indices":[146,159]},{"text":"FaceMasks","indices":[160,170]},{"text":"LiveAgain","indices":[171,181]},{"text":"Safetywith3bOMasks","indices":[182,201]},{"text":"wearyourmask","indices":[202,215]},{"text":"internationaldayofhappiness","indices":[216,244]},{"text":"internationaldayofhappiness2021","indices":[245,277]}]	[{"url":"https://t.co/tMUsfMPDfv","expanded_url":"https://shop.3bo.in","display_url":"shop.3bo.in","indices":[111,134]}]		[]	[]			We want to keep you safe and smiling. Wear our 3bO mask that ensures everyoneâ€™s safety. Buy yours online fromâ€¦ https://t.co/r7MSWUNZcv	3.0	True	full
490669	490669	6055709b49e9530038f9b2d8	2021-03-20 03:48:37	[{"text":"MUMBAI","indices":[25,32]},{"text":"colonial","indices":[115,124]},{"text":"heritage","indices":[125,134]},{"text":"FortWalk","indices":[142,151]},{"text":"Indian","indices":[183,190]},{"text":"heritage","indices":[191,200]},{"text":"BangangaWalk","indices":[208,221]}]	[{"url":"https://t.co/9Xu7fiv9mz","expanded_url":"http://www.khakitours.com","display_url":"khakitours.com","indices":[252,275]}]		[]	[]			DISCOVER TWO FLAVOURS TO #MUMBAI - INDIAN AND CONTINENTAL! Take a look at two different Mumbais this weekend - itsâ€¦ https://t.co/6blFvREjrE	3607.0	True	full
490670	490670	6055709b49e9530038f9b2e0	2021-03-20 03:48:38	[]	[]	Wed Dec 30 11:41:59 +0000 2020	[]	[{"url":"https://t.co/DDNeiEmQtw","expanded_url":"https://justfor.fans/laguna_tripper","display_url":"justfor.fans/laguna_tripper","indices":[144,167]}]	6 days until the UNCENSORED version of this jakol video expires! ðŸ”¥ No mask. No blur. No sticker. Exclusive for JustForFans Gold subscribers! https://t.co/DDNeiEmQtw Subscribe na!	211178.0	RT @laguna_tripper: 6 days until the UNCENSORED version of this jakol video expires! ðŸ”¥ No mask. No blur. No sticker. Exclusive for JustFoâ€¦	4.0	True	full
490671	490671	6055709b49e9530038f9b2f6	2021-03-20 03:48:38	[]	[]	Sat Mar 20 02:28:57 +0000 2021	[{"text":"WHO","indices":[27,31]},{"text":"SuperJunior","indices":[67,79]}]	[{"url":"https://t.co/fcJi6VGTtC","expanded_url":"https://www.soompi.com/article/1460072wpp/world-health-organizations-director-general-shows-love-for-super-juniors-house-party-and-its-message","display_url":"soompi.com/article/146007â€¦","indices":[112,135]}]	World Health Organization (#WHO)'s Director-General Shows Love For #SuperJunior's "House Party" And Its Message https://t.co/fcJi6VGTtC https://t.co/dyc6twRvE6	3014420.0	RT @soompi: World Health Organization (#WHO)'s Director-General Shows Love For #SuperJunior's "House Party" And Its Message https://t.co/fcâ€¦	580.0	True	full
490672	490672	6055709c49e9530038f9b320	2021-03-20 03:48:38	[]	[]	Sat Mar 20 02:14:32 +0000 2021	[]	[{"url":"https://t.co/UIPiUYYsx3","expanded_url":"https://twitter.com/ProfEmilyOster/status/1373064696039944193","display_url":"twitter.com/ProfEmilyOsterâ€¦","indices":[254,277]}]	1. Professor write reasonable oped 2. Tons of attacks/ ad hominem/ mischaracterizing of position 3. Takes break from platform I am sad to see it. Mob mentality/ demonizing/ too many anonymous trolls Emily Oster has been an important voice all pandemic https://t.co/UIPiUYYsx3	67898.0	RT @VPrasadMDMPH: 1. Professor write reasonable oped 2. Tons of attacks/ ad hominem/ mischaracterizing of position 3. Takes break from platâ€¦	68.0	True	full
490673	490673	6055709c49e9530038f9b330	2021-03-20 03:48:39	[]	[]	Thu Mar 18 22:59:45 +0000 2021	[{"text":"WokeLeft","indices":[12,21]}]	[{"url":"https://t.co/3BADtGeQiU","expanded_url":"https://twitter.com/wallaceme/status/1372678104599171072","display_url":"twitter.com/wallaceme/statâ€¦","indices":[154,177]}]	At last the #WokeLeft BBC presenters being called out and made to apologise The worm is turning ... the Brits in Britain have had enough of their mocking https://t.co/3BADtGeQiU	23603.0	RT @richardcalhoun: At last the #WokeLeft BBC presenters being called out and made to apologise The worm is turning ... the Brits in Britaiâ€¦	188.0	True	full
490674	490674	6055709c49e9530038f9b34a	2021-03-20 03:48:39	[]	[]	Sat Mar 20 00:01:24 +0000 2021	[]	[{"url":"https://t.co/fZHGs4mcBc","expanded_url":"https://m.cooperativa.cl/noticias/sociedad/salud/coronavirus/izkia-siches-transparento-pesima-relacion-con-el-gobierno-han-sido/2021-03-19/161509.html?e=ver-mas","display_url":"m.cooperativa.cl/noticias/socieâ€¦","indices":[256,279]}]	Muy mal @izkia. Uno puede pensar distinto, pero descalificaciones hablan mal del que las hace. Primero, porque denotan soberbia increÃ­ble. Y 2do, porque rebajan capacidad de interlocuciÃ³n como dirigente. Algo tendrÃ¡n que decir los mÃ©dicos independientes. https://t.co/fZHGs4mcBc	118679.0	RT @Diego_Schalper: Muy mal @izkia. Uno puede pensar distinto, pero descalificaciones hablan mal del que las hace. Primero, porque denotanâ€¦	1150.0	True	full
490675	490675	6055709c49e9530038f9b35c	2021-03-20 03:48:39	[]	[]	Fri Mar 19 16:04:17 +0000 2021	[]	[{"url":"https://t.co/qzhXhNPWMN","expanded_url":"https://bylineinvestigates.com/2021/03/19/silent-on-the-meghan-private-eye-revelations-the-corporate-press-demonstrates-its-great-power-for-evil/","display_url":"bylineinvestigates.com/2021/03/19/silâ€¦","indices":[126,149]}]	Silent on the Meghan Private Eye Revelations, the Corporate Press Demonstrates its â€˜Great Power for Evilâ€™ By @BrianCathcart https://t.co/qzhXhNPWMN https://t.co/rQSzruIDI2	19207.0	RT @BInvestigates: Silent on the Meghan Private Eye Revelations, the Corporate Press Demonstrates its â€˜Great Power for Evilâ€™ By @BrianCathâ€¦	187.0	True	full
490676	490676	6055709c49e9530038f9b36e	2021-03-20 03:48:39	[]	[{"url":"https://t.co/lATSICAjWf","expanded_url":"https://elportal24.com/2021/03/duro-impacto-de-la-pandemia-a-la-salud-mental-de-los-boricuas-evidencia-un-estudio/","display_url":"elportal24.com/2021/03/duro-iâ€¦","indices":[143,166]}]		[]	[]			Duro impacto de la pandemia a la salud mental de los boricuas, evidencia un estudio Un estudio sobre el &amp;lt;a href=â€¦ https://t.co/kvBhYjNrcM	1859.0	True	full
490677	490677	6055709c49e9530038f9b370	2021-03-20 03:48:39	[]	[]	Fri Mar 19 20:28:53 +0000 2021	[{"text":"onpoli","indices":[122,129]}]	[{"url":"https://t.co/iOuw0CSDHo","expanded_url":"https://torontosun.com/news/provincial/number-of-ontario-teachers-on-sunshine-list-doubles-in-2020","display_url":"torontosun.com/news/provinciaâ€¦","indices":[130,153]}]	Nice work if you can get it! Number of Ontario teachers on sunshine list doubles during the COVID pandemic. Read &amp; RT #onpoli https://t.co/iOuw0CSDHo	80355.0	RT @brianlilley: Nice work if you can get it! Number of Ontario teachers on sunshine list doubles during the COVID pandemic. Read &amp; RT #onpâ€¦	93.0	True	full
490678	490678	6055709c49e9530038f9b37a	2021-03-20 03:48:39	[]	[]	Wed Mar 17 00:08:34 +0000 2021	[{"text":"sex","indices":[57,61]}]	[{"url":"https://t.co/2s7uXGEsrs","expanded_url":"https://pornhome.xxx/2021/03/17/brandi-love-sex-education-with-dr-love/","display_url":"pornhome.xxx/2021/03/17/braâ€¦","indices":[247,270]}]	Today, Brandi Love has a special young man over for some #sex therapy. He is having issues performing for his girlfriend, and needs to talk to the best therapist in town, Brandi. She shows him that its all in his head &amp; his cock works fine. https://t.co/2s7uXGEsrs https://t.co/QM31pj6Via	133865.0	RT @pornhomexxx: Today, Brandi Love has a special young man over for some #sex therapy. He is having issues performing for his girlfriend,â€¦	271702.0	True	full
490679	490679	6055709d49e9530038f9b38a	2021-03-20 03:48:39	[]	[]	Sat Mar 20 02:11:30 +0000 2021	[]	[{"url":"https://t.co/lkDYcbzdvZ","expanded_url":"https://youtu.be/IzuvvjrUBEw","display_url":"youtu.be/IzuvvjrUBEw","indices":[107,130]}]	ðŸ“ˆ| â€˜JUST A LITTLE TASTE BABEâ€™ is trending at #15 Worldwide! You can stream the Kill My Mind video here: https://t.co/lkDYcbzdvZ https://t.co/PMwUHZtUhB	108384.0	RT @HLDPromo: ðŸ“ˆ| â€˜JUST A LITTLE TASTE BABEâ€™ is trending at #15 Worldwide! You can stream the Kill My Mind video here: https://t.co/lkDYcâ€¦	16.0	True	full
490680	490680	6055709d49e9530038f9b3b4	2021-03-20 03:48:40	[]	[{"url":"https://t.co/UZ0Lzp4dGG","expanded_url":"https://youtu.be/nspyIZcLQ9Y","display_url":"youtu.be/nspyIZcLQ9Y","indices":[244,267]}]		[]	[]			à¸�à¸£à¸“à¸µà¸„à¸™à¹€à¸­à¹€à¸Šà¸µà¸¢à¹‚à¸”à¸™à¸—à¸³à¸£à¹‰à¸²à¸¢à¹ƒà¸™à¸­à¹€à¸¡à¸£à¸´à¸�à¸² à¹‚à¸„à¸§à¸•à¸™à¸µà¹‰à¸¡à¸±à¸™à¹ƒà¸Šà¹ˆà¹€à¸¥à¸¢ â€œIâ€™m tired of this unoriginal.. â€˜This is not american narrative.â€™â€¦ https://t.co/vGSybCDvry	1588.0	True	full
490681	490681	6055709d49e9530038f9b3b8	2021-03-20 03:48:40	[]	[]	Sat Mar 20 03:32:11 +0000 2021	[{"text":"EnVivo","indices":[2,9]},{"text":"covid","indices":[53,59]},{"text":"SJL","indices":[99,103]},{"text":"PanamericanaNoticias","indices":[104,125]},{"text":"24Horas","indices":[126,134]}]	[{"url":"https://t.co/gj7lGwGLNU","expanded_url":"http://ptv.pe/vivo","display_url":"ptv.pe/vivo","indices":[159,182]}]	ðŸ”´ #EnVivo | Este es el padrÃ³n para vacunar contra el #covid-19 a los adultos mayores de 80 aÃ±os en #SJL #PanamericanaNoticias #24Horas Todos los detalles en â–º https://t.co/gj7lGwGLNU https://t.co/qoAgMwB0Qv	329782.0	RT @PTV_Noticias: ðŸ”´ #EnVivo | Este es el padrÃ³n para vacunar contra el #covid-19 a los adultos mayores de 80 aÃ±os en #SJL #PanamericanaNotiâ€¦	31.0	True	full
490682	490682	6055709d49e9530038f9b3c6	2021-03-20 03:48:40	[]	[]	Sat Mar 20 02:26:00 +0000 2021	[]	[{"url":"https://t.co/9Qcc5iZvjM","expanded_url":"https://bit.ly/3llibzx","display_url":"bit.ly/3llibzx","indices":[143,166]}]	â€œSimply put, this is not a pandemic relief bill, and itâ€™s sad to see congressional Democrats trying to convince their constituents otherwise.â€� https://t.co/9Qcc5iZvjM	259762.0	RT @BurgessOwens: â€œSimply put, this is not a pandemic relief bill, and itâ€™s sad to see congressional Democrats trying to convince their conâ€¦	53.0	True	full
490683	490683	6055709d49e9530038f9b3d0	2021-03-20 03:48:40	[]	[]	Sat Mar 20 03:30:06 +0000 2021	[{"text":"WPPh2021","indices":[199,208]}]	[{"url":"https://t.co/Z4u8sWtU2w","expanded_url":"https://bit.ly/3ttJzyf","display_url":"bit.ly/3ttJzyf","indices":[247,270]}]	Photo of the Day | A curious California sea lion swims towards a face mask at the Breakwater dive site in Monterey, California, United States. Find out more about the image by Ralph Pace, one of the #WPPh2021 nominees in the Environment category: https://t.co/Z4u8sWtU2w https://t.co/ip0EV36M11	316045.0	RT @WorldPressPhoto: Photo of the Day | A curious California sea lion swims towards a face mask at the Breakwater dive site in Monterey, Caâ€¦	439.0	True	full
490684	490684	6055709e49e9530038f9b412	2021-03-20 03:48:41	[]	[]	Fri Mar 19 21:09:57 +0000 2021	[]	[{"url":"https://t.co/O45Y6iIEMh","expanded_url":"https://www.abc.net.au/news/2021-03-20/how-we-end-the-covid-pandemic-around-the-world-in-months/13260178","display_url":"abc.net.au/news/2021-03-2â€¦","indices":[171,194]}]	Bangladesh - a 3rd world Asian nation - has vaccinated 4 million people. Australia has vaccinated 160,000. The deceitful incompetence of Smirko and Hunt is a scandal. https://t.co/O45Y6iIEMh	140849.0	RT @MikeCarlton01: Bangladesh - a 3rd world Asian nation - has vaccinated 4 million people. Australia has vaccinated 160,000. The deceitâ€¦	726.0	True	full
490685	490685	6055709e49e9530038f9b42e	2021-03-20 03:48:41	[]	[]	Sat Mar 20 03:40:02 +0000 2021	[]	[{"url":"https://t.co/ykYqCIUXNf","expanded_url":"http://ow.ly/4vxw50E3SWC","display_url":"ow.ly/4vxw50E3SWC","indices":[114,137]}]	Esmeraldas analiza el toque de queda por aumento de casos COVID-19; sector turÃ­stico lamenta nuevas restriccionesâ–ºhttps://t.co/ykYqCIUXNf https://t.co/tYtDxnrgwj	2283448.0	RT @eluniversocom: Esmeraldas analiza el toque de queda por aumento de casos COVID-19; sector turÃ­stico lamenta nuevas restriccionesâ–ºhttps:â€¦	325.0	True	full
490686	490686	6055709f49e9530038f9b434	2021-03-20 03:48:41	[]	[]	Fri Mar 19 18:38:53 +0000 2021	[{"text":"Cardano","indices":[228,236]}]	[{"url":"https://t.co/Vp5HHczVUe","expanded_url":"https://twitter.com/coinbase/status/1372971653722955777","display_url":"twitter.com/coinbase/statuâ€¦","indices":[281,304]}]	Bruhhhhhh. People don't quite understand how long we've waited for this. Was a long fight... No matter how big or small this appears to be, it was definitely a Milestone that needed to be crossed. Thanks @coinbase! And to the #Cardano community... "Yoooo $ADA... WE DID IT!!!" https://t.co/Vp5HHczVUe https://t.co/BAcVJgIBZz	2967.0	RT @GenZod7: Bruhhhhhh. People don't quite understand how long we've waited for this. Was a long fight... No matter how big or small thisâ€¦	16.0	True	full
490687	490687	6055709f49e9530038f9b484	2021-03-20 03:48:42	[]	[{"url":"https://t.co/SKAIifApMp","expanded_url":"https://ift.tt/3r2nXXZ","display_url":"ift.tt/3r2nXXZ","indices":[131,154]}]		[]	[]			OxiClear N99 Anti Pollution Face Mask with 4 Activated Carbon Filters &amp; Detachable Headband D.R.D.O Certified (Blacâ€¦ https://t.co/a4VATUC4kw	64.0	True	full
490688	490688	605570a049e9530038f9b4c4	2021-03-20 03:48:43	[]	[]	Sat Mar 20 03:36:25 +0000 2021	[]	[{"url":"https://t.co/Ys1UOHjWyn","expanded_url":"https://instagram.com/loossestore?igshid=df1yjgr8scrk","display_url":"instagram.com/loossestore?igâ€¦","indices":[167,190]}]	oii, tenho 15 anos e o sonho de fazer intercambio, por isso decidi abrir uma lojinha... vocÃª poderia me ajudar a faze-la crescer? me ajudaria MUITO... Esse Ã© o link: https://t.co/Ys1UOHjWyn	1.0	RT @LoosseStore: oii, tenho 15 anos e o sonho de fazer intercambio, por isso decidi abrir uma lojinha... vocÃª poderia me ajudar a faze-la câ€¦	2962.0	True	full
490689	490689	605570a049e9530038f9b4d8	2021-03-20 03:48:43	[]	[]	Thu Mar 18 11:09:56 +0000 2021	[]	[{"url":"https://t.co/9BXQ90lP7m","expanded_url":"https://www.theguardian.com/world/2021/mar/17/png-could-already-have-vaccines-if-australia-had-not-blocked-waiver-says-msf","display_url":"theguardian.com/world/2021/marâ€¦","indices":[161,184]}]	So much for Morrison's humanitarian rhetorical attack on the EU. PNG could already have Covid vaccines if Australia and others had not blocked waiver, says MSF https://t.co/9BXQ90lP7m	171.0	RT @neilmac1955: So much for Morrison's humanitarian rhetorical attack on the EU. PNG could already have Covid vaccines if Australia and oâ€¦	3211.0	True	full
490690	490690	605570a149e9530038f9b500	2021-03-20 03:48:44	[]	[]	Sat Mar 20 03:46:50 +0000 2021	[]	[{"url":"https://t.co/0bK8OK0S21","expanded_url":"https://g1.globo.com/google/amp/bemestar/coronavirus/noticia/2021/03/19/ministerio-cancelou-em-agosto-compra-de-medicamentos-do-kit-entubacao-aponta-conselho-de-saude.ghtml?utm_source=push&utm_medium=app&utm_campaign=pushg1&__twitter_impression=true","display_url":"g1.globo.com/google/amp/bemâ€¦","indices":[193,216]}]	seria crime de responsabilidade? "A recomendaÃ§Ã£o 54 do CNS, de 20 de agosto do ano passado, faz referÃªncia ao cancelamento e menciona que a razÃ£o nÃ£o foi explicada pelo MinistÃ©rio da SaÃºde"Â https://t.co/0bK8OK0S21	93920.0	RT @tavasconcellos: seria crime de responsabilidade? "A recomendaÃ§Ã£o 54 do CNS, de 20 de agosto do ano passado, faz referÃªncia ao cancelamâ€¦	373.0	True	full
490691	490691	605570a149e9530038f9b516	2021-03-20 03:48:44	[]	[]	Fri Mar 19 17:34:51 +0000 2021	[]	[{"url":"https://t.co/e0NzCC0NUK","expanded_url":"https://www.msnbc.com/craig-melvin/watch/-his-death-will-not-be-in-vain-baton-rouge-nurse-on-helping-others-get-vaccinated-after-losing-husband-to-covid-19-108820037530","display_url":"msnbc.com/craig-melvin/wâ€¦","indices":[164,187]}]	This Baton Rouge nurse is literally going door to door to make sure her neighbors are getting vaccinated. Covid took her husband. Her mission is deeply personal. https://t.co/e0NzCC0NUK	137193.0	RT @craigmelvin: This Baton Rouge nurse is literally going door to door to make sure her neighbors are getting vaccinated. Covid took her hâ€¦	76.0	True	full
490692	490692	605570a149e9530038f9b51c	2021-03-20 03:48:44	[]	[]	Fri Mar 19 17:55:29 +0000 2021	[]	[{"url":"https://t.co/OmyCsrGAUp","expanded_url":"https://bit.ly/3tit2gr","display_url":"bit.ly/3tit2gr","indices":[250,273]}]	ðŸ§” A 176 aÃ±os del nacimiento de JosÃ© Pedro Varela (19/3/1845 - 24/10/1879), la Biblioteca del Poder Legislativo lo homenajea difundiendo su obra. En el siguiente link podrÃ¡s encontrar algunas de sus obras que nuestra colecciÃ³n tiene digitalizadas. ðŸ‘‰ https://t.co/OmyCsrGAUp https://t.co/uOGQiViwyx	6305.0	RT @Parlamento_UY: ðŸ§” A 176 aÃ±os del nacimiento de JosÃ© Pedro Varela (19/3/1845 - 24/10/1879), la Biblioteca del Poder Legislativo lo homenaâ€¦	94.0	True	full
490693	490693	605570a149e9530038f9b53c	2021-03-20 03:48:44	[]	[]	Sat Mar 20 03:26:26 +0000 2021	[{"text":"Sismo","indices":[78,84]},{"text":"AlertaSÃ­smica","indices":[111,125]}]	[{"url":"https://t.co/TUzij2phSr","expanded_url":"https://mile.io/2QoXEib","display_url":"mile.io/2QoXEib","indices":[86,109]}]	Vecinos de Portales Norte regresan a casa con sus mascotas tras desalojar por #Sismo https://t.co/TUzij2phSr #AlertaSÃ­smica https://t.co/ccMQ0whmlK	4945083.0	RT @Milenio: Vecinos de Portales Norte regresan a casa con sus mascotas tras desalojar por #Sismo https://t.co/TUzij2phSr #AlertaSÃ­smicaâ€¦	294.0	True	full
490694	490694	605570a249e9530038f9b544	2021-03-20 03:48:44	[]	[]	Sat Mar 20 03:48:20 +0000 2021	[{"text":"royalehigh","indices":[93,104]},{"text":"royalehightrading","indices":[105,123]},{"text":"royalehightrades","indices":[124,141]},{"text":"robux","indices":[142,148]},{"text":"robuxgiveaways","indices":[149,164]},{"text":"robuxgiveaway","indices":[165,179]},{"text":"robuxgw","indices":[180,188]}]	[{"url":"https://t.co/A3ttebRGEb","expanded_url":"https://twitter.com/JBanaxa/status/1373111586714382338","display_url":"twitter.com/JBanaxa/statusâ€¦","indices":[189,212]}]	Please help! You'll get a follow from @iitxsCoco_3, and i'll be giving most of this away :) #royalehigh #royalehightrading #royalehightrades #robux #robuxgiveaways #robuxgiveaway #robuxgw https://t.co/A3ttebRGEb	1377.0	RT @iitxsCoco: Please help! You'll get a follow from @iitxsCoco_3, and i'll be giving most of this away :) #royalehigh #royalehightradingâ€¦	1377.0	True	full
490695	490695	605570a249e9530038f9b54e	2021-03-20 03:48:44	[]	[]	Fri Mar 19 14:35:18 +0000 2021	[{"text":"UnDiaComoHoy","indices":[1,14]},{"text":"Ruso","indices":[58,63]}]	[{"url":"https://t.co/XwqoXI6hWr","expanded_url":"http://virtual.rusmuseumvrm.ru/?lang=en","display_url":"virtual.rusmuseumvrm.ru/?lang=en","indices":[251,274]}]	ðŸ“…#UnDiaComoHoy en 1898 abriÃ³ sus puertas el Museo Estatal #Ruso ðŸ‡·ðŸ‡º Dedicado Ã­ntegramente a los artistas rusos, es uno de los museos mÃ¡s importantes del paÃ­s y un imperdible de una visita a San Petersbrugo. âž¡ï¸�AquÃ­ pueden realizar un recorrido virtual: https://t.co/XwqoXI6hWr https://t.co/JpyiT52VH3	35361.0	RT @EmbRusiaMexico: ðŸ“…#UnDiaComoHoy en 1898 abriÃ³ sus puertas el Museo Estatal #Ruso ðŸ‡·ðŸ‡º Dedicado Ã­ntegramente a los artistas rusos, es uno dâ€¦	332.0	True	full
490696	490696	605570a249e9530038f9b55a	2021-03-20 03:48:44	[]	[]	Sat Mar 20 03:41:32 +0000 2021	[{"text":"India","indices":[0,6]},{"text":"friendships","indices":[28,40]},{"text":"Incident","indices":[49,58]},{"text":"BORDER","indices":[72,79]},{"text":"BSF","indices":[86,90]},{"text":"SelfDefense","indices":[106,118]},{"text":"Bangladesh","indices":[119,130]},{"text":"CattleSmuggling","indices":[165,181]},{"text":"zerotolerance","indices":[182,196]},{"text":"SaveAnimal","indices":[198,209]…	[{"url":"https://t.co/SCx9QbB9Sd","expanded_url":"https://twitter.com/Parik250/status/1373102863455555586","display_url":"twitter.com/Parik250/statuâ€¦","indices":[284,307]}]	#India is nowhere bound for #friendships if such #Incident continues on #BORDER &amp; #BSF has to fire in #SelfDefense #Bangladesh has to take serious step to curb #CattleSmuggling #zerotolerance #SaveAnimal NDTV #petrolPrice #lockdown2021 #lockdown @PIBAgartala @DhakaTribune https://t.co/SCx9QbB9Sd	350.0	RT @SunainaAgrawa12: #India is nowhere bound for #friendships if such #Incident continues on #BORDER &amp; #BSF has to fire in #SelfDefense #Baâ€¦	40.0	True	full
490697	490697	605570a249e9530038f9b570	2021-03-20 03:48:45	[]	[{"url":"https://t.co/qylBTybyN7","expanded_url":"https://mrbounceback.com/","display_url":"mrbounceback.com","indices":[192,215]},{"url":"https://t.co/MYcH0j3Ss6","expanded_url":"https://www.youtube.com/channel/UCFZm2eMer7dkjX72cpRPcgw/videos","display_url":"youtube.com/channel/UCFZm2â€¦","indices":[250,273]}]		[]	[]			March 20 11 Days to Go Until BBL's are no more. Its the weekend so go and let your hair down as I tend to tweet leâ€¦ https://t.co/MuaUyfXWUe	4377.0	True	full
490698	490698	605570a249e9530038f9b578	2021-03-20 03:48:45	[]	[{"url":"https://t.co/6Poxrh4XWP","expanded_url":"http://cryptocola.net/","display_url":"cryptocola.net","indices":[143,166]}]		[]	[]			Just minted and available on @rariblecom â€¼ï¸�ðŸš€ Crypto Cola #15 - Quantum Deliverer, guaranteed to get Crypto Cola toâ€¦ https://t.co/t3OBMUX6qY	311.0	True	full
490699	490699	605570a249e9530038f9b580	2021-03-20 03:48:45	[]	[]	Fri Mar 19 16:10:00 +0000 2021	[{"text":"NotiMippCI","indices":[0,11]},{"text":"QuÃ­taleLaCoronaAlVirus","indices":[112,135]}]	[{"url":"https://t.co/JFnSdQo7Cz","expanded_url":"https://bit.ly/3vFH9yn","display_url":"bit.ly/3vFH9yn","indices":[88,111]}]	#NotiMippCI ðŸ“°ðŸ—ž| Paratletismo buscarÃ¡ aumentar sus cupos a Tokio 2020 en casa. Lea mÃ¡s â�© https://t.co/JFnSdQo7Cz #QuÃ­taleLaCoronaAlVirus https://t.co/mr8X3ebMOp	253974.0	RT @Mippcivzla: #NotiMippCI ðŸ“°ðŸ—ž| Paratletismo buscarÃ¡ aumentar sus cupos a Tokio 2020 en casa. Lea mÃ¡s â�© https://t.co/JFnSdQo7Cz #QuÃ­taleLaCâ€¦	6.0	True	full
490700	490700	605570a249e9530038f9b592	2021-03-20 03:48:45	[]	[]	Sat Mar 20 01:16:43 +0000 2021	[]	[{"url":"https://t.co/MIzRaYPzmd","expanded_url":"https://cnn.it/3tEuUA8","display_url":"cnn.it/3tEuUA8","indices":[231,254]}]	A cardiologist at a grocery store almost had her mask ripped off. A young man was verbally accosted. A retired woman was called a racial slur. These are some examples of hostility that Asian Americans have faced in the last year. https://t.co/MIzRaYPzmd	53271105.0	RT @CNN: A cardiologist at a grocery store almost had her mask ripped off. A young man was verbally accosted. A retired woman was called aâ€¦	2490.0	True	full
490701	490701	605570a349e9530038f9b5a0	2021-03-20 03:48:45	[]	[]	Thu Mar 04 08:05:29 +0000 2021	[{"text":"InvestInIndia","indices":[0,14]},{"text":"NewIndia","indices":[16,25]},{"text":"AatmanirbharBharat","indices":[102,121]},{"text":"InvestIndia","indices":[162,174]},{"text":"MakeInIndia","indices":[175,187]}]	[{"url":"https://t.co/LgCnInOCOm","expanded_url":"http://bit.ly/II-Defence","display_url":"bit.ly/II-Defence","indices":[137,160]}]	#InvestInIndia #NewIndia â€“ enhancing its indigenous defence capabilities to realise the vision of an #AatmanirbharBharat! Know more at https://t.co/LgCnInOCOm #InvestIndia #MakeInIndia https://t.co/oL3q5t0UsR	162443.0	RT @investindia: #InvestInIndia #NewIndia â€“ enhancing its indigenous defence capabilities to realise the vision of an #AatmanirbharBharat!â€¦	5.0	True	full
490702	490702	605570a349e9530038f9b5ac	2021-03-20 03:48:46	[]	[]	Sat Mar 20 03:44:03 +0000 2021	[]	[{"url":"https://t.co/kcuEAyCRC4","expanded_url":"https://twitter.com/sonaliranade/status/1373097066419814407","display_url":"twitter.com/sonaliranade/sâ€¦","indices":[151,174]}]	UP again. Not interested in crimes against women, does not bother to control COVID, etc. All the Beast does is stir the cauldron of communal violence. https://t.co/kcuEAyCRC4	12300.0	RT @rupagulab: UP again. Not interested in crimes against women, does not bother to control COVID, etc. All the Beast does is stir the caulâ€¦	76153.0	True	full
490703	490703	605570a349e9530038f9b5c0	2021-03-20 03:48:46	[]	[]	Fri Mar 19 15:10:02 +0000 2021	[{"text":"ElCovidNoEsJuegoCuidate","indices":[96,120]}]	[{"url":"https://t.co/Nha3yVuqPw","expanded_url":"https://mazo4f.com/238041","display_url":"mazo4f.com/238041","indices":[71,94]}]	Venezuela reportÃ³ este jueves 631 casos de Covid-19 y ocho fallecidos https://t.co/Nha3yVuqPw #ElCovidNoEsJuegoCuidate https://t.co/tttwqrQJei	587110.0	RT @ConElMazoDando: Venezuela reportÃ³ este jueves 631 casos de Covid-19 y ocho fallecidos https://t.co/Nha3yVuqPw #ElCovidNoEsJuegoCuidatâ€¦	9.0	True	full
490704	490704	605570a349e9530038f9b5e6	2021-03-20 03:48:46	[]	[]	Sat Mar 20 01:17:32 +0000 2021	[]	[{"url":"https://t.co/AN8HEJOj0j","expanded_url":"https://twitter.com/ryanlcooper/status/1372647971406417920","display_url":"twitter.com/ryanlcooper/stâ€¦","indices":[146,169]}]	This seriously just makes me want to weep for humanity but I guess maybe I just need to start the grieving process on it because it is long gone. https://t.co/AN8HEJOj0j	11795.0	RT @LumpyLouish: This seriously just makes me want to weep for humanity but I guess maybe I just need to start the grieving process on it bâ€¦	5315.0	True	full
490705	490705	605570a449e9530038f9b602	2021-03-20 03:48:46	[]	[]	Thu Mar 18 20:34:00 +0000 2021	[]	[{"url":"https://t.co/KzBQlrc4UU","expanded_url":"https://www.cocinafacil.com.mx/tips-de-cocina/salud-y-nutricion/beneficios-del-omega-3/","display_url":"cocinafacil.com.mx/tips-de-cocinaâ€¦","indices":[140,163]}]	El Omega 3 es un componente necesario en nuestras vidas, pero Â¿sabes quÃ© es y para quÃ© sirve exactamente? Aprovecha todos sus beneficios ðŸ‘‡ https://t.co/KzBQlrc4UU	58432.0	RT @cocina_facil_mx: El Omega 3 es un componente necesario en nuestras vidas, pero Â¿sabes quÃ© es y para quÃ© sirve exactamente? Aprovecha toâ€¦	85.0	True	full
490706	490706	605570a449e9530038f9b608	2021-03-20 03:48:46	[]	[]	Fri Mar 19 20:27:53 +0000 2021	[{"text":"URGENTE","indices":[0,8]},{"text":"G1","indices":[127,130]}]	[{"url":"https://t.co/qTmLms2Mb9","expanded_url":"http://glo.bo/3lw4nlP","display_url":"glo.bo/3lw4nlP","indices":[103,126]}]	#URGENTE Volkswagen anuncia suspensÃ£o da produÃ§Ã£o em todo o Brasil em razÃ£o de agravamento da pandemia https://t.co/qTmLms2Mb9 #G1 https://t.co/8PLTlUThoL	12389356.0	RT @g1: #URGENTE Volkswagen anuncia suspensÃ£o da produÃ§Ã£o em todo o Brasil em razÃ£o de agravamento da pandemia https://t.co/qTmLms2Mb9 #G1â€¦	1445.0	True	full
490707	490707	605570a449e9530038f9b620	2021-03-20 03:48:46	[]	[]	Fri Mar 19 22:50:00 +0000 2021	[{"text":"NotiMippCI","indices":[0,11]},{"text":"QuÃ­taleLaCoronaAlVirus","indices":[112,135]}]	[{"url":"https://t.co/JFnSdQo7Cz","expanded_url":"https://bit.ly/3vFH9yn","display_url":"bit.ly/3vFH9yn","indices":[88,111]}]	#NotiMippCI ðŸ“°ðŸ—ž| Paratletismo buscarÃ¡ aumentar sus cupos a Tokio 2020 en casa. Lea mÃ¡s â�© https://t.co/JFnSdQo7Cz #QuÃ­taleLaCoronaAlVirus https://t.co/26oiXy4LgB	253974.0	RT @Mippcivzla: #NotiMippCI ðŸ“°ðŸ—ž| Paratletismo buscarÃ¡ aumentar sus cupos a Tokio 2020 en casa. Lea mÃ¡s â�© https://t.co/JFnSdQo7Cz #QuÃ­taleLaCâ€¦	164.0	True	full
490708	490708	605570a549e9530038f9b65a	2021-03-20 03:48:47	[]	[]	Sat Mar 20 03:48:27 +0000 2021	[]	[{"url":"https://t.co/qt0icHiKxh","expanded_url":"https://twitter.com/icarlyfan69420/status/1373118297152032770","display_url":"twitter.com/icarlyfan69420â€¦","indices":[243,266]}]	why do white people think cancel culture is a real thing?? accountability and growth is a real thing. and if a white celeb is outted as a monster, they still have a fine career. cancel culture isn't real and when it is, it only hurts poc :))) https://t.co/qt0icHiKxh	216.0	RT @softlyautumn: why do white people think cancel culture is a real thing?? accountability and growth is a real thing. and if a white celeâ€¦	1343.0	True	full
490709	490709	605570a549e9530038f9b672	2021-03-20 03:48:48	[]	[]	Sat Mar 20 03:32:40 +0000 2021	[]	[{"url":"https://t.co/hFLM04GTv3","expanded_url":"https://www.forbes.com/sites/mayrarodriguezvalladares/2020/10/01/the-trump-presidency-has-failed-the-vast-majority-of-latinos-and-blacks/?sh=296e7c6858f1","display_url":"forbes.com/sites/mayrarodâ€¦","indices":[257,280]}]	Black and brown folks had their wealth taken from them...even before the pandemic. Stop telling me youâ€™re an ally and support POC if you sat at home or voted 3rd party. Youâ€™re not serious. Seriously...none of this would have happened under HRC. NONE OF IT https://t.co/hFLM04GTv3	28267.0	RT @brat2381: Black and brown folks had their wealth taken from them...even before the pandemic. Stop telling me youâ€™re an ally and supportâ€¦	6357.0	True	full
490710	490710	605570a549e9530038f9b67c	2021-03-20 03:48:48	[]	[]	Sat Mar 20 03:16:15 +0000 2021	[]	[{"url":"https://t.co/P0u9n1SYwn","expanded_url":"http://evo.gg","display_url":"evo.gg","indices":[32,55]}]	Some key takeaways from the new https://t.co/P0u9n1SYwn site: - EVO 2021 ONLINE takes place across two weekends (Aug. 6 - 8 and Aug. 13 - 15). - All gaming platforms will remain welcome at @EVO. Stay tuned for more game announcements. https://t.co/obs5SqhsbK	74733.0	RT @MarkMan23: Some key takeaways from the new https://t.co/P0u9n1SYwn site: - EVO 2021 ONLINE takes place across two weekends (Aug. 6 - 8â€¦	373.0	True	full
490711	490711	605570a549e9530038f9b694	2021-03-20 03:48:48	[]	[]	Sat Mar 20 03:29:14 +0000 2021	[]	[{"url":"https://t.co/L9qRSdHz6y","expanded_url":"https://revoluciontrespuntocero.mx/?p=390089","display_url":"revoluciontrespuntocero.mx/?p=390089","indices":[105,128]}]	Â¡Notable! Estrategia de vacunaciÃ³n contra el Covid-19 en MÃ©xico supera las 5 millones de dosis aplicadas https://t.co/L9qRSdHz6y via @revolucion3_0	10611.0	RT @realpuchito: Â¡Notable! Estrategia de vacunaciÃ³n contra el Covid-19 en MÃ©xico supera las 5 millones de dosis aplicadas https://t.co/L9qRâ€¦	275.0	True	full
490712	490712	605570a649e9530038f9b6ae	2021-03-20 03:48:48	[]	[]	Sat Mar 20 02:28:57 +0000 2021	[{"text":"WHO","indices":[27,31]},{"text":"SuperJunior","indices":[67,79]}]	[{"url":"https://t.co/fcJi6VGTtC","expanded_url":"https://www.soompi.com/article/1460072wpp/world-health-organizations-director-general-shows-love-for-super-juniors-house-party-and-its-message","display_url":"soompi.com/article/146007â€¦","indices":[112,135]}]	World Health Organization (#WHO)'s Director-General Shows Love For #SuperJunior's "House Party" And Its Message https://t.co/fcJi6VGTtC https://t.co/dyc6twRvE6	3014634.0	RT @soompi: World Health Organization (#WHO)'s Director-General Shows Love For #SuperJunior's "House Party" And Its Message https://t.co/fcâ€¦	1115.0	True	full
490713	490713	605570a649e9530038f9b6cc	2021-03-20 03:48:49	[]	[]	Sat Mar 20 03:31:31 +0000 2021	[]	[{"url":"https://t.co/W38uSc7bGV","expanded_url":"https://www.eluniversal.com.mx/metropoli/covid-19-sheinbaum-rechaza-uso-obligatorio-de-cubrebocas-en-xochimilco","display_url":"eluniversal.com.mx/metropoli/coviâ€¦","indices":[257,280]}]	9/10 Celebro que @XochimilcoAl soliciten el uso obligatorio de cubrebocas y quien no acate serÃ¡ remitido a un juzgado cÃ­vico. Ya es necesario este tipo de medidas, pero Sheinbaum esta en desacuerdo. Por eso, no bajan las cifras, la gente sigue sin entender https://t.co/W38uSc7bGV	16606.0	RT @talipurpura: 9/10 Celebro que @XochimilcoAl soliciten el uso obligatorio de cubrebocas y quien no acate serÃ¡ remitido a un juzgado cÃ­viâ€¦	1069.0	True	full
490714	490714	605570a649e9530038f9b6ce	2021-03-20 03:48:49	[]	[]	Fri Mar 19 22:07:41 +0000 2021	[]	[{"url":"https://t.co/jyVyi9qFGJ","expanded_url":"https://twitter.com/Milhouse_Van_Ho/status/1373022259019939846","display_url":"twitter.com/Milhouse_Van_Hâ€¦","indices":[256,279]}]	Can the Ottawa City Council please explain why Medical Officer of Health Dr. @VeraEtches was entitled to a $110,817 (42%) pay increase in 2020, a year when she supported the shutdown of small businesses and lockdowns requiring workers to collect benefits? https://t.co/jyVyi9qFGJ	5923.0	RT @rpoconnor: Can the Ottawa City Council please explain why Medical Officer of Health Dr. @VeraEtches was entitled to a $110,817 (42%) paâ€¦	335.0	True	full
490715	490715	605570a649e9530038f9b6da	2021-03-20 03:48:49	[{"text":"PROAct","indices":[10,17]}]	[{"url":"https://t.co/uQBAWo2awE","expanded_url":"https://www.leftvoice.org/the-pros-and-cons-of-the-pro-act","display_url":"leftvoice.org/the-pros-and-câ€¦","indices":[256,279]}]		[]	[]			While the #PROAct is a very important piece of legislation that we should absolutely fight for, @left_voice makes sâ€¦ https://t.co/uPD9A5HmbP	693.0	True	full
490716	490716	605570a649e9530038f9b6e2	2021-03-20 03:48:49	[]	[]	Sat Mar 20 00:33:36 +0000 2021	[{"text":"B117","indices":[133,138]},{"text":"COVID19","indices":[239,247]}]	[{"url":"https://t.co/02Q7lcSn1E","expanded_url":"https://www.washingtonpost.com/opinions/2021/03/19/virus-variants-mean-our-covid-winter-isnt-over-dont-ease-restrictions-now/","display_url":"washingtonpost.com/opinions/2021/â€¦","indices":[248,271]}]	B117 variant is now *dominant* in the US. Iâ€™m 99% certain that another surge is on the way in April or May. Why? The more contagious #B117 is surgingâ€”now crossed the 50% threshold of all cases, in addition to pockets of others variants. ðŸ§µ #COVID19 https://t.co/02Q7lcSn1E https://t.co/gAwi2OGTTy	450995.0	RT @DrEricDing: B117 variant is now *dominant* in the US. Iâ€™m 99% certain that another surge is on the way in April or May. Why? The more câ€¦	26.0	True	full
490717	490717	605570a649e9530038f9b6e4	2021-03-20 03:48:49	[{"text":"dnd","indices":[180,184]},{"text":"livestreaming","indices":[185,199]}]	[{"url":"https://t.co/PdiG8I8Pn3","expanded_url":"http://twitch.tv/EmotionalDerps","display_url":"twitch.tv/EmotionalDerps","indices":[201,224]}]		[]	[]			DM has been mentioning puzzle pieces have come together this week via background chats I guess its time to find ouâ€¦ https://t.co/XJw95Z5BH5	215.0	True	full
490718	490718	605570a649e9530038f9b6e8	2021-03-20 03:48:49	[]	[{"url":"https://t.co/z1HXcOoIj3","expanded_url":"https://threadreaderapp.com/thread/1373063023418437634.html","display_url":"threadreaderapp.com/thread/1373063â€¦","indices":[114,137]}]		[]	[]			@SprkJoy4BtrDays Hi! you can read it here: OK, Alberta, let's talk today's covid numbers... a thread. 1/ Today'sâ€¦â€¦ https://t.co/zubHTWjdgn	454070.0	True	full
490719	490719	605570a649e9530038f9b6ec	2021-03-20 03:48:49	[]	[]	Fri Mar 19 15:56:24 +0000 2021	[{"text":"19Mar","indices":[0,6]}]	[{"url":"https://t.co/d2fomJHPaV","expanded_url":"https://talcualdigital.com/cne-negociado-por-griselda-reyes/","display_url":"talcualdigital.com/cne-negociado-â€¦","indices":[151,174]}]	#19Mar | Ya pueden leer mi mÃ¡s reciente artÃ­culo de opiniÃ³n publicado hoy en el @DiarioTalCual, titulado "Â¿CNE negociado?" ðŸ“² Espero sus comentarios https://t.co/d2fomJHPaV	22510.0	RT @griseldareyesq: #19Mar | Ya pueden leer mi mÃ¡s reciente artÃ­culo de opiniÃ³n publicado hoy en el @DiarioTalCual, titulado "Â¿CNE negociadâ€¦	444.0	True	full
490720	490720	605570a649e9530038f9b6f6	2021-03-20 03:48:49	[]	[]	Sat Mar 20 03:45:03 +0000 2021	[]	[{"url":"https://t.co/ZmqpRxy9n5","expanded_url":"https://store.fatkiddeals.com/sales/playstation-plus-12-month-subscription-15?utm_term=fkd","display_url":"store.fatkiddeals.com/sales/playstatâ€¦","indices":[190,213]}]	Grab 12 Months of PlayStation Plus (digital delivery) for $39.60!! Use promo code; PLAYSTATION2020 *Must create an account and be logged in! https://t.co/ZmqpRxy9n5 https://t.co/N3LR3lnCON	552253.0	RT @FatKidDeals: Grab 12 Months of PlayStation Plus (digital delivery) for $39.60!! Use promo code; PLAYSTATION2020â€¦	1162.0	True	full
490721	490721	605570a749e9530038f9b718	2021-03-20 03:48:49	[]	[]	Fri Mar 19 18:46:50 +0000 2021	[]	[{"url":"https://t.co/oTOGd2QqyQ","expanded_url":"https://bit.ly/38XrksV","display_url":"bit.ly/38XrksV","indices":[113,136]}]	Rainha do rock, Rita Lee Ã© vacinada contra a COVID-19 e surra negacionistas com post no Instagram. LanÃ§a vacina. https://t.co/oTOGd2QqyQ https://t.co/89pAlEQiTp	209531.0	RT @bchartsnet: Rainha do rock, Rita Lee Ã© vacinada contra a COVID-19 e surra negacionistas com post no Instagram. LanÃ§a vacina. https://t.â€¦	328.0	True	full
490722	490722	605570a749e9530038f9b71a	2021-03-20 03:48:49	[]	[]	Sat Mar 20 03:05:59 +0000 2021	[{"text":"COVIDãƒ¼19","indices":[0,9]},{"text":"COVID19","indices":[10,18]},{"text":"SARS_CoV_2","indices":[19,30]},{"text":"SARSCoV2","indices":[31,40]},{"text":"coronaviruspandemic","indices":[41,61]},{"text":"innovation","indices":[62,73]},{"text":"science","indices":[74,82]},{"text":"ideas","indices":[83,89]},{"text":"solutions","indices":[90,100]},{"text":"DataScience","indices":[101,113]},{…	[{"url":"https://t.co/nRgmyeCwEl","expanded_url":"https://news.fiu.edu/2020/three-vitamins,-minerals-to-boost-your-immune-system-to-fight-covid-19","display_url":"news.fiu.edu/2020/three-vitâ€¦","indices":[255,278]}]	#COVIDãƒ¼19 #COVID19 #SARS_CoV_2 #SARSCoV2 #coronaviruspandemic #innovation #science #ideas #solutions #DataScience #Data #startups #blockchain #health Read about Three vitamins, minerals to boost your immune system and fight COVID-19, according to FIU in: https://t.co/nRgmyeCwEl	1661.0	RT @JosCuadros: #COVIDãƒ¼19 #COVID19 #SARS_CoV_2 #SARSCoV2 #coronaviruspandemic #innovation #science #ideas #solutions #DataScience #Data #stâ€¦	693.0	True	full
490723	490723	605570a749e9530038f9b72c	2021-03-20 03:48:49	[{"text":"like","indices":[233,238]}]	[{"url":"https://t.co/RKdATXFqBr","expanded_url":"https://www.instagram.com/p/CMl0sHJg8Wf/?igshid=1p5wmof0aqpf1","display_url":"instagram.com/p/CMl0sHJg8Wf/â€¦","indices":[292,315]}]		[]	[]			@Hetal_17 @ChinglesGums @RiKhAvRoCkS @ramyavellanki @Ramprasad43 @Acharyaempire @arjunkumar318 @VHetalâ€¦ https://t.co/5shXxOWZxb	17.0	True	full
490724	490724	605570a749e9530038f9b746	2021-03-20 03:48:50	[]	[]	Fri Mar 19 15:02:23 +0000 2021	[]	[{"url":"https://t.co/R3wfDhtqxD","expanded_url":"http://b-gat.es/2BUXPbN","display_url":"b-gat.es/2BUXPbN","indices":[100,123]}]	After you finish your pancakes this morning, come ask me anything on @reddit at 11:15 Pacific Time: https://t.co/R3wfDhtqxD https://t.co/fAPRPUWQtu	54162190.0	RT @BillGates: After you finish your pancakes this morning, come ask me anything on @reddit at 11:15 Pacific Time: https://t.co/R3wfDhtqxDâ€¦	36.0	True	full
490725	490725	605570a849e9530038f9b774	2021-03-20 03:48:50	[]	[]	Thu Mar 18 11:31:31 +0000 2021	[]	[{"url":"https://t.co/u2S75eQHf8","expanded_url":"https://www.thedailybeast.com/how-joe-biden-turned-ronald-reagans-decades-old-conventional-wisdom-on-its-head","display_url":"thedailybeast.com/how-joe-biden-â€¦","indices":[257,280]}]	Glad Gym Jordan cited that tired Ronald Reagan quote about government help is "terrifying." It's the exact point of my @thedailybeast article that the mass popularity of Biden's Covid relief bill proves Americans want real help, not GOP's empty red meat. https://t.co/u2S75eQHf8	118240.0	RT @DeanObeidallah: Glad Gym Jordan cited that tired Ronald Reagan quote about government help is "terrifying." It's the exact point of myâ€¦	4195.0	True	full
490726	490726	605570a849e9530038f9b77a	2021-03-20 03:48:50	[]	[]	Sat Mar 20 00:25:16 +0000 2021	[{"text":"COVID","indices":[22,28]},{"text":"MarAlago","indices":[41,50]}]	[{"url":"https://t.co/qJQaW33Fb4","expanded_url":"https://www.businessinsider.com/trump-keep-passengers-on-grand-princess-cruise-ship-coronavirus-2020-3","display_url":"businessinsider.com/trump-keep-pasâ€¦","indices":[214,237]}]	IDEA: Considering the #COVID outbreak at #MarAlago, perhaps we should send the entire resort (Trump included) out to sea, so we can keep case numbers down. I think I remember hearing this idea somewhere before ðŸ¤” https://t.co/qJQaW33Fb4	703.0	RT @dashingharmon: IDEA: Considering the #COVID outbreak at #MarAlago, perhaps we should send the entire resort (Trump included) out to seaâ€¦	4903.0	True	full
490727	490727	605570a849e9530038f9b782	2021-03-20 03:48:50	[]	[]	Sat Mar 20 03:47:29 +0000 2021	[]	[{"url":"https://t.co/H8VIgMTlmL","expanded_url":"https://diarioelsalvador.com/el-isss-beneficiara-a-sus-empleados-con-reorganizacion-de-puestos-y-nivelacion-salarial/54396/","display_url":"diarioelsalvador.com/el-isss-benefiâ€¦","indices":[168,191]}]	Con la reclasificaciÃ³n, nivelaciÃ³n y reorganizaciÃ³n de puestos que se llevarÃ¡ a cabo a partir del 1.Âº de mayo, se beneficiarÃ¡ a 18,500 trabajadores de la instituciÃ³n. https://t.co/H8VIgMTlmL	189763.0	RT @isss_gob_sv: Con la reclasificaciÃ³n, nivelaciÃ³n y reorganizaciÃ³n de puestos que se llevarÃ¡ a cabo a partir del 1.Âº de mayo, se beneficiâ€¦	2477.0	True	full
490728	490728	605570a849e9530038f9b794	2021-03-20 03:48:51	[]	[]	Fri Mar 19 13:36:20 +0000 2021	[{"text":"SalAVotar2021","indices":[237,251]}]	[{"url":"https://t.co/RhG4Ddie0h","expanded_url":"https://aristeguinoticias.com/1903/mexico/probable-que-50-de-los-mexicanos-tenga-inmunidad-al-covid-19-lopez-gatell/?fbclid=IwAR3zehfKuJLgI3g7Fdm24bfF-hAYivjPHcpzwDq4klf23beBPYHLAx-f4-o","display_url":"aristeguinoticias.com/1903/mexico/prâ€¦","indices":[253,276]}]	Buenos dÃ­as desde el paÃ­s en donde los que tengan lectura de comprensiÃ³n entenderÃ¡n que segÃºn @HLGatell han habido 55.5 millones de mexicanos contagiados de Covid. (Estoy restando los â€œ4.5â€� millones de vacunados) Â¡El mÃ¡s alto del mundo! #SalAVotar2021 https://t.co/RhG4Ddie0h	9760.0	RT @Maraca2: Buenos dÃ­as desde el paÃ­s en donde los que tengan lectura de comprensiÃ³n entenderÃ¡n que segÃºn @HLGatell han habido 55.5 millonâ€¦	1471.0	True	full
490729	490729	605570a849e9530038f9b7a8	2021-03-20 03:48:51	[]	[]	Fri Mar 19 14:46:19 +0000 2021	[]	[{"url":"https://t.co/cfBbz86udn","expanded_url":"https://twitter.com/InsidetheNCAA/status/1372605225912176640","display_url":"twitter.com/InsidetheNCAA/â€¦","indices":[285,308]}]	NCAA T&amp;F Regionals fields cut from 48 per individual event to 32 to "...help address COVID-19 concerns associated with a large number of participants." No data. Outdoors, sun, wind, little contact. Note vague undefined "concerns," "associated with," "large." Stop making stuff up! https://t.co/cfBbz86udn	1047.0	RT @RodMurrow: NCAA T&amp;F Regionals fields cut from 48 per individual event to 32 to "...help address COVID-19 concerns associated with a larâ€¦	1226.0	True	full
490730	490730	605570a849e9530038f9b7b0	2021-03-20 03:48:51	[]	[]	Thu Mar 18 04:27:47 +0000 2021	[]	[{"url":"https://t.co/Vs5Q3KiWBH","expanded_url":"https://youtu.be/BgvwTzJfFtI","display_url":"youtu.be/BgvwTzJfFtI","indices":[184,207]}]	â�—â�—ï¸�ðŸŽ‰ $2 | â‚±100 | 29k IDR ðŸŽ‰â�—ï¸�â�—ï¸� - follow me and subscribe to ytc - like and watch at least 2 mins. of the video - rt + show proof - unli entries (indicate your un) ends in 15 hours! https://t.co/Vs5Q3KiWBH	3655.0	RT @zarilvst: â�—â�—ï¸�ðŸŽ‰ $2 | â‚±100 | 29k IDR ðŸŽ‰â�—ï¸�â�—ï¸� - follow me and subscribe to ytc - like and watch at least 2 mins. of the video - rt + show pâ€¦	3655.0	True	full
490731	490731	605570a849e9530038f9b7b4	2021-03-20 03:48:51	[]	[]	Fri Mar 19 23:45:01 +0000 2021	[]	[{"url":"https://t.co/kjis0vKWJD","expanded_url":"https://gumroad.com/l/ospjq","display_url":"gumroad.com/l/ospjq","indices":[101,124]}]	Art Feature: Ganyu, by @ZumiDraws! Digital highres image ($15, part of a bundle with NSFW content): https://t.co/kjis0vKWJD https://t.co/lajq7Efpwd	36121.0	RT @antsstylensfw: Art Feature: Ganyu, by @ZumiDraws! Digital highres image ($15, part of a bundle with NSFW content): https://t.co/kjis0vâ€¦	14.0	True	full
490732	490732	605570a949e9530038f9b7c6	2021-03-20 03:48:51	[]	[]	Sat Mar 20 01:18:10 +0000 2021	[{"text":"RM","indices":[28,31]}]	[{"url":"https://t.co/QZc5CfX2BR","expanded_url":"https://twitter.com/tannies_voting/status/1367705779030003712?s=21","display_url":"twitter.com/tannies_votingâ€¦","indices":[181,204]}]	ã€�ðŸš¨ã€‘Armys we need your help! #RM (@BTS_twt) is currently at #15 in the DuckAd Popularity Voting. We would need at least 3 mil votes to get a reward ad ðŸ—³Ends: 31 March 2021 ðŸ“ŒGuide: https://t.co/QZc5CfX2BR ~ðŸ�¥ https://t.co/w6z1qokGKu	1688.0	RT @tannies_voting: ã€�ðŸš¨ã€‘Armys we need your help! #RM (@BTS_twt) is currently at #15 in the DuckAd Popularity Voting. We would need at leastâ€¦	24.0	True	full
490733	490733	605570a949e9530038f9b7ca	2021-03-20 03:48:51	[]	[{"url":"https://t.co/0M3p1OkrAD","expanded_url":"https://www.theguardian.com/uk-news/2021/mar/19/uyghur-court-hong-kong-road-tower-hamlets-plans-name-changes-in-solidarity?CMP=Share_AndroidApp_Other","display_url":"theguardian.com/uk-news/2021/mâ€¦","indices":[176,199]}]		[]	[]			25. China vs Tower Hamlets China may regret moving its embassy to this part of London, a working class district thaâ€¦ https://t.co/YtImyIm0HF	351.0	True	full
490734	490734	605570a949e9530038f9b804	2021-03-20 03:48:52	[]	[]	Fri Mar 19 21:41:21 +0000 2021	[]	[{"url":"https://t.co/EisU7xgLUN","expanded_url":"https://worldhappiness.report/ed/2021/happiness-trust-and-deaths-under-covid-19/","display_url":"worldhappiness.report/ed/2021/happinâ€¦","indices":[208,231]}]	Recuerdan cuando AMLO dijo que era mejor usar la felicidad como indicador de bienestar que el PIB? Bueno, MÃ©xico pasÃ³ del lugar 23 de felicidad en el mundo en los Ãºltimos tres aÃ±os al lugar 46 el aÃ±o pasado. https://t.co/EisU7xgLUN	121547.0	RT @carloselizondom: Recuerdan cuando AMLO dijo que era mejor usar la felicidad como indicador de bienestar que el PIB? Bueno, MÃ©xico pasÃ³â€¦	59252.0	True	full
490735	490735	605570aa49e9530038f9b832	2021-03-20 03:48:52	[]	[]	Sat Mar 20 02:45:54 +0000 2021	[]	[{"url":"https://t.co/WAgcNzGC9I","expanded_url":"https://canaln.pe/","display_url":"canaln.pe","indices":[208,231]}]	EN VIVO | Julio GuzmÃ¡n: Tenemos que crear empleo ahora. Para eso hay que ser creativo y sacar de donde se pueda para financiarlos. El partido tiene propuestas como el monitoreo de la COVID-19 desde tu casa â–º https://t.co/WAgcNzGC9I @MavilaHuertasC @2021canalN https://t.co/nwq0XnKS17	3041792.0	RT @canalN_: EN VIVO | Julio GuzmÃ¡n: Tenemos que crear empleo ahora. Para eso hay que ser creativo y sacar de donde se pueda para financiarâ€¦	89.0	True	full
490736	490736	605570aa49e9530038f9b846	2021-03-20 03:48:53	[]	[{"url":"https://t.co/NL6lSMwOYB","expanded_url":"http://maps.google.com/maps?q=36.980233,-120.634326","display_url":"maps.google.com/maps?q=36.9802â€¦","indices":[125,148]}]		[]	[]			Magnemite CP: 1105 IV: 91.1% (12/15/14) LV: 29 Despawn: 08:55:27pm Time Accurate?: True Coords: 36.9802334145,-120.â€¦ https://t.co/XifJTqbZBN	4.0	True	full
490737	490737	605570ab49e9530038f9b86c	2021-03-20 03:48:53	[]	[]	Sat Mar 20 02:26:55 +0000 2021	[]	[{"url":"https://t.co/YGW9pOHG3e","expanded_url":"http://covid19.act.gov.au","display_url":"covid19.act.gov.au","indices":[233,256]}]	ACT COVID-19 update (20 March 2021) â–ªï¸� Cases today: 0 â–ªï¸� Active cases: 4 â–ªï¸� Total cases: 123 â–ªï¸� Recovered: 116 â–ªï¸� Lives lost: 3 â–ªï¸� Test results (past 24 hours): 450 â–ªï¸� Negative tests: 181,991 â–ªï¸� Total COVID-19 vaccinations: 5,901 â„¹ï¸� https://t.co/YGW9pOHG3e https://t.co/slcxOUjWmF	13163.0	RT @ACTHealth: ACT COVID-19 update (20 March 2021) â–ªï¸� Cases today: 0 â–ªï¸� Active cases: 4 â–ªï¸� Total cases: 123 â–ªï¸� Recovered: 116 â–ªï¸� Lives lostâ€¦	11128.0	True	full
490738	490738	605570ab49e9530038f9b870	2021-03-20 03:48:53	[]	[{"url":"https://t.co/lQ3A9evZak","expanded_url":"http://servel.cl","display_url":"servel.cl","indices":[142,165]}]		[]	[]			Mensaje de utilidad pÃºblica de su hermosa Vampaia~â™¡ Chicos de Chile: Ya estÃ¡ la lista de vocales de mesa y miembroâ€¦ https://t.co/EJ5uhapmX9	332.0	True	full
490739	490739	605570ab49e9530038f9b876	2021-03-20 03:48:53	[]	[]	Sat Mar 20 03:39:08 +0000 2021	[]	[{"url":"https://t.co/DFLXEU3dJZ","expanded_url":"https://twitter.com/Norway4Trump/status/1312015320257880064","display_url":"twitter.com/Norway4Trump/sâ€¦","indices":[240,263]}]	@2Sly4i2 COVID-19 is a COLD. The fact that it's a COMMUNIST Cold is what makes it dangerous. They turned it into a Mind Virus. People who actually died from this virus really died from vitamin deficiency, which is moronically easy to cure. https://t.co/DFLXEU3dJZ	3538.0	RT @Norway4Trump: @2Sly4i2 COVID-19 is a COLD. The fact that it's a COMMUNIST Cold is what makes it dangerous. They turned it into a Mind Vâ€¦	2207.0	True	full
490740	490740	605570ab49e9530038f9b880	2021-03-20 03:48:53	[]	[]	Sat Mar 20 02:45:39 +0000 2021	[]	[{"url":"https://t.co/JoN1stcic5","expanded_url":"https://bfm.my/podcast/evening-edition/inside-story/a-look-at-the-vaccine-rollout","display_url":"bfm.my/podcast/eveninâ€¦","indices":[246,269]}]	From 32.51 minutes Why low vaccine registration in East Coast? How to improve registration! Role of PAS politicians to neutralize anti-vax Ustazs Vaccine refusal higher in Malays? Clots and Astra Zeneca vaccine When Sputnik V will be licensed? https://t.co/JoN1stcic5	17128.0	RT @drmusanordin: From 32.51 minutes Why low vaccine registration in East Coast? How to improve registration! Role of PAS politicians to nâ€¦	711.0	True	full
490741	490741	605570ab49e9530038f9b8a8	2021-03-20 03:48:54	[]	[]	Fri Mar 19 23:41:02 +0000 2021	[]	[{"url":"https://t.co/Flh4rLS6I7","expanded_url":"https://trib.al/n7S72Vs","display_url":"trib.al/n7S72Vs","indices":[150,173]}]	Police in League City, Texas, are hunting for a man who allegedly stabbed a Jack in the Box manager multiple times after being asked to put on a mask https://t.co/Flh4rLS6I7	1326269.0	RT @thedailybeast: Police in League City, Texas, are hunting for a man who allegedly stabbed a Jack in the Box manager multiple times afterâ€¦	2079.0	True	full
490742	490742	605570ab49e9530038f9b8b4	2021-03-20 03:48:54	[]	[]	Fri Mar 19 05:46:28 +0000 2021	[]	[{"url":"https://t.co/eF19PsMl89","expanded_url":"https://secure.actblue.com/donate/rubiocovid?refcode=RACRE&amount=25&recurring=1","display_url":"secure.actblue.com/donate/rubiocoâ€¦","indices":[216,239]}]	Florida will be a much better place to visit when the pandemic is over and this bumbling buffoon Marco Rubio is gone. He voted against COVID Relief. Floridians should vote him OUT. Your RT and small donation helps! https://t.co/eF19PsMl89	900973.0	RT @mmpadellan: Florida will be a much better place to visit when the pandemic is over and this bumbling buffoon Marco Rubio is gone. He vâ€¦	3.0	True	full
490743	490743	605570ac49e9530038f9b8e2	2021-03-20 03:48:54	[]	[]	Sat Mar 20 02:31:24 +0000 2021	[]	[{"url":"https://t.co/gq7lwPw7wo","expanded_url":"https://www.google.com.my/amp/s/amp.scmp.com/week-asia/health-environment/article/3125847/malaysias-getting-hotter-can-its-leaders-rise-climate","display_url":"google.com.my/amp/s/amp.scmpâ€¦","indices":[262,285]}]	malaysia cities are heating up, reaching up to 6.7 degree celsius over the last two decades &amp; political will to update &amp; upgrade climate change policies remain absent. malaysia needs to quickly decarbonise its development as there isnâ€™t much time left. https://t.co/gq7lwPw7wo	8181.0	RT @notsoaidil: malaysia cities are heating up, reaching up to 6.7 degree celsius over the last two decades &amp; political will to update &amp; upâ€¦	1006.0	True	full
490744	490744	605570ac49e9530038f9b8e6	2021-03-20 03:48:54	[]	[]	Sat Mar 20 02:28:57 +0000 2021	[{"text":"WHO","indices":[27,31]},{"text":"SuperJunior","indices":[67,79]}]	[{"url":"https://t.co/fcJi6VGTtC","expanded_url":"https://www.soompi.com/article/1460072wpp/world-health-organizations-director-general-shows-love-for-super-juniors-house-party-and-its-message","display_url":"soompi.com/article/146007â€¦","indices":[112,135]}]	World Health Organization (#WHO)'s Director-General Shows Love For #SuperJunior's "House Party" And Its Message https://t.co/fcJi6VGTtC https://t.co/dyc6twRvE6	3014634.0	RT @soompi: World Health Organization (#WHO)'s Director-General Shows Love For #SuperJunior's "House Party" And Its Message https://t.co/fcâ€¦	114.0	True	full
490745	490745	605570ac49e9530038f9b902	2021-03-20 03:48:55	[]	[]	Sat Mar 20 03:41:59 +0000 2021	[]	[{"url":"https://t.co/HEMLv6gcjL","expanded_url":"https://youtu.be/zXwDdY54TA0","display_url":"youtu.be/zXwDdY54TA0","indices":[242,265]}]	Minha mÃ£e, que eu perdi em 2014, amava as mÃºsicas do cantor gospel IrmÃ£o LÃ¡zaro. As mÃºsicas dele sempre me trazem boas memÃ³rias da mamÃ£e. Fiquei triste ao saber de sua partida. Mais uma vÃ­tima da COVID chinesa. Que Deus console a famÃ­lia. ðŸ˜” https://t.co/HEMLv6gcjL	192187.0	RT @reportersalles: Minha mÃ£e, que eu perdi em 2014, amava as mÃºsicas do cantor gospel IrmÃ£o LÃ¡zaro. As mÃºsicas dele sempre me trazem boasâ€¦	517.0	True	full
490746	490746	605570ac49e9530038f9b910	2021-03-20 03:48:55	[]	[]	Fri Mar 19 22:00:26 +0000 2021	[{"text":"LBJIntheNews","indices":[0,13]}]	[{"url":"https://t.co/A4O0JadoWN","expanded_url":"https://twitter.com/PenielJoseph/status/1372969040319295493","display_url":"twitter.com/PenielJoseph/sâ€¦","indices":[277,300]}]	#LBJIntheNews: "The pandemic relief bill offers no magic solutions [...] But it has, against long odds, cast a spotlight on one corner of the problem, offering one model for how together we might move toward racial truth, justice and healing." Dr. @PenielJoseph in @CNNOpinion https://t.co/A4O0JadoWN	8964.0	RT @TheLBJSchool: #LBJIntheNews: "The pandemic relief bill offers no magic solutions [...] But it has, against long odds, cast a spotlightâ€¦	2016.0	True	full
490747	490747	605570ad49e9530038f9b922	2021-03-20 03:48:55	[]	[]	Thu Mar 18 18:27:24 +0000 2021	[{"text":"LongCovid","indices":[59,69]},{"text":"medtwitter","indices":[233,244]},{"text":"philmed","indices":[245,253]},{"text":"philsci","indices":[254,262]},{"text":"bioethics","indices":[263,273]}]	[{"url":"https://t.co/UJagkQyaYj","expanded_url":"https://twitter.com/AlanLevinovitz/status/1372553999367409676","display_url":"twitter.com/AlanLevinovitzâ€¦","indices":[274,297]}]	Wow, @AlanLevinovitz explains how we've ended up here with #LongCovid, where psych explanations require no evidence or recognition of risk. A clear, compassionate account of the no-science zone around medically unexplained symptoms. #medtwitter #philmed #philsci #bioethics https://t.co/UJagkQyaYj	1106.0	RT @DianeOLeary: Wow, @AlanLevinovitz explains how we've ended up here with #LongCovid, where psych explanations require no evidence or recâ€¦	660.0	True	full
490748	490748	605570ad49e9530038f9b928	2021-03-20 03:48:55	[]	[]	Fri Mar 19 20:14:34 +0000 2021	[]	[{"url":"https://t.co/4jL7OTpQKl","expanded_url":"https://cuartodehora.com/2021/03/19/30522/","display_url":"cuartodehora.com/2021/03/19/305â€¦","indices":[251,274]}]	Congresista â�¦@DavidRaceroâ�© radicÃ³ un proyecto de ley que les permitirÃ­a a los pacientes diagnosticados con enfermedades terminales, solicitar el retiro total o parcial de sus ahorros pensionales o solicitar la pensiÃ³n de invalidez sin tantas barreras https://t.co/4jL7OTpQKl	23982.0	RT @derlilopeza: Congresista â�¦@DavidRaceroâ�© radicÃ³ un proyecto de ley que les permitirÃ­a a los pacientes diagnosticados con enfermedades teâ€¦	457.0	True	full
490749	490749	605570ad49e9530038f9b96a	2021-03-20 03:48:56	[]	[{"url":"https://t.co/G6P60sD9zX","expanded_url":"https://twitter.com/martinkulldorff/status/1370845780454572043?s=21","display_url":"twitter.com/martinkulldorfâ€¦","indices":[139,162]}]		[]	[]			@labby_dog_farm @MichaelHaip @Dmdufy @naomirwolf @5toeGimp @Kevin_McKernan @mamasaurusMeg @andrewbostom Iâ€™m a trendâ€¦ https://t.co/PrZpD3BOtH	203.0	True	full
490750	490750	605570ae49e9530038f9b982	2021-03-20 03:48:56	[]	[]	Fri Mar 19 12:53:35 +0000 2021	[]	[{"url":"https://t.co/XMW2Q7h8Ra","expanded_url":"https://www.thelocal.com/20210318/norwegian-experts-conclude-strong-immune-response-from-astrazeneca-vaccine-linked-to-blood-clots/","display_url":"thelocal.com/20210318/norweâ€¦","indices":[254,277]}]	Blood clots in AZ recipients have been triggered by an immune response, say Oslo researchers. One of 3 hospitalised died of a brain haemorrhage. OUH Chief Physician Prof Pal Holme: 'Nothing but the vaccine can explain the immune reaction that occurred.' https://t.co/XMW2Q7h8Ra	4007.0	RT @ukmfa1: Blood clots in AZ recipients have been triggered by an immune response, say Oslo researchers. One of 3 hospitalised died of a bâ€¦	1911.0	True	full
490751	490751	605570ae49e9530038f9b98c	2021-03-20 03:48:56	[]	[]	Fri Mar 19 14:13:23 +0000 2021	[]	[{"url":"https://t.co/1jWE1yijXk","expanded_url":"https://www.dailymail.co.uk/news/article-9355449/Amazon-says-purging-books-frame-transgender-identity-mental-illness.html#:~:text=%27When%20Harry%20Became%20Sally%20prompted%20important%20discussions%20in,this%20subject%2C%27%20the%20senators%20wrote%20in%20a%20statement","display_url":"dailymail.co.uk/news/article-9â€¦","indices":[255,278]}]	Amazon banned "When Harry Became Sally", so I decided to read it I expected it to be the kind of gloating edge-lordism that only redeems itself by having the facts on its side But it's rigorous, well written, even sympathetic Everyone should read it. https://t.co/1jWE1yijXk.	15794.0	RT @ElonBachman: Amazon banned "When Harry Became Sally", so I decided to read it I expected it to be the kind of gloating edge-lordism thâ€¦	927.0	True	full
490752	490752	605570ae49e9530038f9b99a	2021-03-20 03:48:56	[]	[]	Thu Mar 18 15:38:21 +0000 2021	[]	[{"url":"https://t.co/61RnSUvayG","expanded_url":"https://www.c-span.org/video/?509827-1/dr-fauci-cdc-director-dr-walensky-federal-officials-testify-covid-19-response","display_url":"c-span.org/video/?509827-â€¦","indices":[253,276]}]	Sen. @RandPaul: "If we're not spreading the infection, isn't it just theater? You have the vaccine and you're wearing two masks, isn't that theater? Dr. Anthony Fauci: "Here we go again with the theater. Let's get down to the facts." Full video here: https://t.co/61RnSUvayG https://t.co/xDWnCuFjjO	2113563.0	RT @cspan: Sen. @RandPaul: "If we're not spreading the infection, isn't it just theater? You have the vaccine and you're wearing two masks,â€¦	63.0	True	full
490753	490753	605570ae49e9530038f9b9a2	2021-03-20 03:48:56	[]	[{"url":"https://t.co/bgSPm4mXRp","expanded_url":"https://indiaeducationdiary.in/healthcare-infrastructure-human-resource-need-to-be-strengthened-to-sustain-fight-against-covid-19-pandemic-dr-gurinderbir-singh-director-health-and-family-welfare-government-of-punjab/","display_url":"indiaeducationdiary.in/healthcare-infâ€¦","indices":[195,218]}]		[]	[]			Healthcare infrastructure &amp; Human Resource need to be strengthened to sustain fight against Covid-19 pandemic: Dr.â€¦ https://t.co/oFVIYTuzR0	786.0	True	full
490754	490754	605570ae49e9530038f9b9b0	2021-03-20 03:48:56	[]	[]	Sat Mar 20 00:33:36 +0000 2021	[{"text":"B117","indices":[133,138]},{"text":"COVID19","indices":[239,247]}]	[{"url":"https://t.co/02Q7lcSn1E","expanded_url":"https://www.washingtonpost.com/opinions/2021/03/19/virus-variants-mean-our-covid-winter-isnt-over-dont-ease-restrictions-now/","display_url":"washingtonpost.com/opinions/2021/â€¦","indices":[248,271]}]	B117 variant is now *dominant* in the US. Iâ€™m 99% certain that another surge is on the way in April or May. Why? The more contagious #B117 is surgingâ€”now crossed the 50% threshold of all cases, in addition to pockets of others variants. ðŸ§µ #COVID19 https://t.co/02Q7lcSn1E https://t.co/gAwi2OGTTy	451020.0	RT @DrEricDing: B117 variant is now *dominant* in the US. Iâ€™m 99% certain that another surge is on the way in April or May. Why? The more câ€¦	198.0	True	full
490755	490755	605570ae49e9530038f9b9bc	2021-03-20 03:48:57	[]	[]	Fri Mar 19 21:18:28 +0000 2021	[{"text":"MECFS","indices":[8,14]}]	[{"url":"https://t.co/LXZPNPdabU","expanded_url":"https://twitter.com/welcomewords/status/1372969202697580546","display_url":"twitter.com/welcomewords/sâ€¦","indices":[271,294]}]	The way #MECFS is described in this article is spot on. This got me: â€œGradually, the horror of permanent, painful, lonely separation from the rest of the world dawns.â€� For me the horror was gradually realizing that being sick and unable to live normally was permanent. https://t.co/LXZPNPdabU	89.0	RT @lumpkimtralala: The way #MECFS is described in this article is spot on. This got me: â€œGradually, the horror of permanent, painful, lonâ€¦	407.0	True	full
490756	490756	605570ae49e9530038f9b9d8	2021-03-20 03:48:57	[]	[]	Fri Mar 19 23:57:36 +0000 2021	[]	[{"url":"https://t.co/antLsCVa3D","expanded_url":"https://espanol.medscape.com/verarticulo/5906739","display_url":"espanol.medscape.com/verarticulo/59â€¦","indices":[249,272]}]	La mejor inversiÃ³n que puede hacer MÃ©xico hoy es proteger a su personal de salud, vacunarlos contra COVID-19, sin importar en dÃ³nde trabajan, quÃ© tantos pacientes hayan visto, sin solicitar listas no representativas. Protejamos, invirtamos, juntos. https://t.co/antLsCVa3D	271869.0	RT @doctormacias: La mejor inversiÃ³n que puede hacer MÃ©xico hoy es proteger a su personal de salud, vacunarlos contra COVID-19, sin importaâ€¦	292.0	True	full
490757	490757	605570af49e9530038f9b9e8	2021-03-20 03:48:57	[]	[{"url":"https://t.co/lXfEZF8yMA","expanded_url":"https://itv.com/news/2021-03-15/exclusive-first-pictures-of-downing-street-white-house-style-media-briefing-room","display_url":"itv.com/news/2021-03-1â€¦","indices":[257,280]}]		[]	[]			Thinking of withholding taxes as Â£2.6m not only wasted on making Sasha look presidential but could impact our natioâ€¦ https://t.co/VLmNtkcBAA	27684.0	True	full
490758	490758	605570af49e9530038f9b9f6	2021-03-20 03:48:57	[{"text":"like","indices":[142,147]}]	[{"url":"https://t.co/RKdATXFqBr","expanded_url":"https://www.instagram.com/p/CMl0sHJg8Wf/?igshid=1p5wmof0aqpf1","display_url":"instagram.com/p/CMl0sHJg8Wf/â€¦","indices":[201,224]}]		[]	[]			@bala_batra @HumanityWarior7 Hello This is my IG post about water day, i created a digital art for awareness. Pleaâ€¦ https://t.co/1lLRL23iUa	17.0	True	full
490759	490759	605570af49e9530038f9b9f8	2021-03-20 03:48:57	[]	[]	Fri Mar 19 22:07:20 +0000 2021	[{"text":"19Mar","indices":[0,6]},{"text":"Salud","indices":[84,90]},{"text":"HitoBicentenario3millones500mil","indices":[244,276]}]	[{"url":"https://t.co/ytG26fUp8D","expanded_url":"https://bit.ly/3tE4w9y","display_url":"bit.ly/3tE4w9y","indices":[220,243]}]	#19Mar Por quÃ© perder el olfato es un buen pronÃ³stico para pacientes con Covid-19 | #Salud | @NicolasMaduro @astudi_ces @Circuito1FHLP @TActivo79 @JACKNASTUDIL4 @Juanitast56 @KendyMolina89 @virgi_yeslim @amelia74698445 https://t.co/ytG26fUp8D #HitoBicentenario3millones500mil	1414.0	RT @Circuito1FHLP: #19Mar Por quÃ© perder el olfato es un buen pronÃ³stico para pacientes con Covid-19 | #Salud | @NicolasMaduro @astudi_cesâ€¦	217.0	True	full
490760	490760	605570af49e9530038f9ba10	2021-03-20 03:48:58	[]	[{"url":"https://t.co/KxWt3MWcDu","expanded_url":"https://www.insidehighered.com/news/2021/01/15/grand-canyon-sues-us-education-department-rejecting-its-conversion-nonprofit-status","display_url":"insidehighered.com/news/2021/01/1â€¦","indices":[286,309]}]		[]	[]			@boebertsdicktat @SheaSerrano Basing a lot of my current knowledge on this article. Seems like they sold the univerâ€¦ https://t.co/ngn2R4C38H	31.0	True	full
490761	490761	605570af49e9530038f9ba18	2021-03-20 03:48:58	[]	[]	Fri Mar 19 15:38:55 +0000 2021	[{"text":"RMixtape_6ì£¼ë…„_ì¶•í•˜í•´","indices":[209,226]},{"text":"6YearsOfRMixtape","indices":[227,244]}]	[{"url":"https://t.co/6BuvFg9ddW","expanded_url":"https://genius.com/albums/Rm/Rm","display_url":"genius.com/albums/Rm/Rm","indices":[255,278]}]	[THREAD] RM released his self-titled debut mixtape tackling insecurities, doubts &amp; created a thesis of his self-identity over the course of 11 tracks. Revisit the mixtape on its 6th anniversary on Genius. #RMixtape_6ì£¼ë…„_ì¶•í•˜í•´ #6YearsOfRMixtape @BTS_twt https://t.co/6BuvFg9ddW	5375.0	RT @Genius_kor: [THREAD] RM released his self-titled debut mixtape tackling insecurities, doubts &amp; created a thesis of his self-identity ovâ€¦	9.0	True	full
490762	490762	605570af49e9530038f9ba26	2021-03-20 03:48:58	[]	[]	Fri Mar 19 20:30:00 +0000 2021	[{"text":"NotiMippCI","indices":[0,11]},{"text":"QuÃ­taleLaCoronaAlVirus","indices":[112,135]}]	[{"url":"https://t.co/JFnSdQFJ19","expanded_url":"https://bit.ly/3vFH9yn","display_url":"bit.ly/3vFH9yn","indices":[88,111]}]	#NotiMippCI ðŸ“°ðŸ—ž| Paratletismo buscarÃ¡ aumentar sus cupos a Tokio 2020 en casa. Lea mÃ¡s â�© https://t.co/JFnSdQFJ19 #QuÃ­taleLaCoronaAlVirus https://t.co/B6SDTJIHkw	253974.0	RT @Mippcivzla: #NotiMippCI ðŸ“°ðŸ—ž| Paratletismo buscarÃ¡ aumentar sus cupos a Tokio 2020 en casa. Lea mÃ¡s â�© https://t.co/JFnSdQFJ19 #QuÃ­taleLaCâ€¦	164.0	True	full
490763	490763	605570af49e9530038f9ba2a	2021-03-20 03:48:58	[]	[]	Fri Mar 19 23:22:03 +0000 2021	[]	[{"url":"https://t.co/eWprYfp0H2","expanded_url":"https://caraotadigital.org/sucesos/banda-del-coqui-asesino-a-cuatro-de-sus-miembros-como-ofrenda-de-paz","display_url":"caraotadigital.org/sucesos/banda-â€¦","indices":[134,157]}]	Al no poder cumplir su cometido, asesinan a cuatro miembros de la banda del Coqui y dejaron los cadÃ¡veres en un basureroðŸ‘‡ðŸ�»(+info): â­• https://t.co/eWprYfp0H2	1792887.0	RT @CaraotaDigital: Al no poder cumplir su cometido, asesinan a cuatro miembros de la banda del Coqui y dejaron los cadÃ¡veres en un basurerâ€¦	2415.0	True	full
490764	490764	605570b049e9530038f9ba4e	2021-03-20 03:48:58	[]	[]	Sat Mar 20 02:07:29 +0000 2021	[]	[{"url":"https://t.co/8M9JwFtA7L","expanded_url":"https://n.news.naver.com/entertain/photo/article/112/0003412150?cid=846241","display_url":"n.news.naver.com/entertain/photâ€¦","indices":[95,118]}]	ðŸ“¸ Look at him! BAMBAM unveils various styles in his latest pictorial with VOGUE Korea Source: https://t.co/8M9JwFtA7L https://t.co/WHwVrMclNU	371615.0	RT @theseoulstory: ðŸ“¸ Look at him! BAMBAM unveils various styles in his latest pictorial with VOGUE Korea Source: https://t.co/8M9JwFtA7L hâ€¦	231.0	True	full
490765	490765	605570b049e9530038f9ba5a	2021-03-20 03:48:58	[]	[]	Fri Mar 19 18:51:53 +0000 2021	[]	[{"url":"https://t.co/JuVJY1wujh","expanded_url":"https://twitter.com/OnePerfectShot/status/1372978864054484992","display_url":"twitter.com/OnePerfectShotâ€¦","indices":[200,223]}]	when I say the Balrog rocks I am literally talking about how the sound design team created its roar by pulling a cinderblock across a piece of plywood and digitally pitch-shifting the resulting sound https://t.co/JuVJY1wujh https://t.co/5sFWHsBumD	4633.0	RT @TheWorstNun: when I say the Balrog rocks I am literally talking about how the sound design team created its roar by pulling a cinderbloâ€¦	446.0	True	full
490766	490766	605570b049e9530038f9ba6e	2021-03-20 03:48:59	[]	[]	Fri Mar 19 15:44:41 +0000 2021	[]	[{"url":"https://t.co/V1srtrx52E","expanded_url":"https://www.cnn.com/2020/04/23/politics/michael-caputo-tweets/index.html","display_url":"cnn.com/2020/04/23/polâ€¦","indices":[261,284]}]	Not lost on some that the person who ran COVID communications at HHS for Trump had a history of racist comments around China &amp; COVID, including saying "millions of Chinese suck the blood out of rabid bats as an appetizer and eat the ass out of anteaters." https://t.co/V1srtrx52E https://t.co/i9HBVBbDnv	428108.0	RT @KFILE: Not lost on some that the person who ran COVID communications at HHS for Trump had a history of racist comments around China &amp; Câ€¦	699.0	True	full
490767	490767	605570b049e9530038f9ba7c	2021-03-20 03:48:59	[]	[]	Fri Mar 19 23:53:10 +0000 2021	[]	[{"url":"https://t.co/UTixnx3G7i","expanded_url":"http://www.lacsn.org/covid-19","display_url":"lacsn.org/covid-19","indices":[220,243]}]	@8NewsNow To view a packet with a declaration and proof of serviceâ€”along with information about mediation, the CARES Housing Assistance Program, and filing an answer to an eviction notice online (for LV residents)â€”visit https://t.co/UTixnx3G7i. For more help, call us at 702-386-1070.	1487.0	RT @LegalAidSNV: @8NewsNow To view a packet with a declaration and proof of serviceâ€”along with information about mediation, the CARES Housiâ€¦	42.0	True	full
490768	490768	605570b049e9530038f9ba86	2021-03-20 03:48:59	[]	[]	Sat Mar 20 03:48:10 +0000 2021	[{"text":"JUNGKOOK","indices":[200,209]},{"text":"ë°©íƒ„ì†Œë…„ë‹¨","indices":[210,216]},{"text":"ì •êµ­","indices":[217,220]}]	[{"url":"https://t.co/5p6zRXZuDk","expanded_url":"https://p7m9w.app.goo.gl/puMDjtvxfc8kMYE5A","display_url":"p7m9w.app.goo.gl/puMDjtvxfc8kMYâ€¦","indices":[232,255]}]	ðŸ—³ | FANPLUS. - Pasen a votar por Jungkook que estÃ¡ nominado en la votaciÃ³n de fanplus "God of Stage Presence Contest". [â�—] Pueden crearse mÃ¡s de una cuenta, si gustan pueden comentar sus users. [#JUNGKOOK #ë°©íƒ„ì†Œë…„ë‹¨ #ì •êµ­ @BTS_twt] https://t.co/5p6zRXZuDk	110.0	RT @hourlygcf: ðŸ—³ | FANPLUS. - Pasen a votar por Jungkook que estÃ¡ nominado en la votaciÃ³n de fanplus "God of Stage Presence Contest". [â�—â€¦	86.0	True	full
490769	490769	605570b049e9530038f9ba98	2021-03-20 03:48:59	[]	[]	Fri Mar 19 15:01:53 +0000 2021	[]	[{"url":"https://t.co/ACX9jwA8Nn","expanded_url":"https://terrabrasilnoticias.com/2021/03/eex-vice-governador-do-rn-acusa-governo-fatima-de-nao-utilizar-recursos-destinados-ao-combate-da-pandemia/","display_url":"terrabrasilnoticias.com/2021/03/eex-viâ€¦","indices":[210,233]}]	Guardando para gastar na urante a campanha do CarniÃ§a. BOMBA: FÃ�BIO DANTAS ACESSA CONTAS DO RN E DESCOBRE QUE GOVERNO FÃ�TIMA ESTÃ� COM COFRES CHEIOS E NÃƒO UTILIZOU RECURSOS PARA COMBATER A PANDEMIA; VEJA VÃ�DEO https://t.co/ACX9jwA8Nn via @TerraBrasilnot	17541.0	RT @Jambock67: Guardando para gastar na urante a campanha do CarniÃ§a. BOMBA: FÃ�BIO DANTAS ACESSA CONTAS DO RN E DESCOBRE QUE GOVERNO FÃ�TIMâ€¦	2203.0	True	full
490770	490770	605570b149e9530038f9baae	2021-03-20 03:48:59	[]	[]	Fri Mar 19 22:27:36 +0000 2021	[]	[{"url":"https://t.co/slwZP7mzpI","expanded_url":"https://www.dailymail.co.uk/sciencetech/article-9381227/COVID-19-Injecting-MEN-female-hormone-progesterone-reduce-infection-severity.html","display_url":"dailymail.co.uk/sciencetech/arâ€¦","indices":[158,181]}]	Injecting men with female hormones could reduce the severity of the coronavirus, California study finds. HAHAHAHAHAHAHAHAHAHAHA! TouchÃ©, China. TouchÃ©. https://t.co/slwZP7mzpI	2652022.0	RT @RealCandaceO: Injecting men with female hormones could reduce the severity of the coronavirus, California study finds. HAHAHAHAHAHAHAâ€¦	861.0	True	full
490771	490771	605570b149e9530038f9bab8	2021-03-20 03:48:59	[]	[]	Thu Mar 18 23:17:22 +0000 2021	[]	[{"url":"https://t.co/2YV4BzrHrV","expanded_url":"https://www.google.com/amp/s/www.good.is/amp/latasha-harlins-rodney-king-anniversary-2639602809","display_url":"google.com/amp/s/www.goodâ€¦","indices":[190,213]}]	3. Latasha Harlins, 15, was shot in the head in 1991â€”falsely accused of stealing. Soon Ja Du only received probation and community service. This act helped to kick off the LA riots in 1992. https://t.co/2YV4BzrHrV https://t.co/wKW1ikVNFp	278.0	RT @HueyKhalidX3: 3. Latasha Harlins, 15, was shot in the head in 1991â€”falsely accused of stealing. Soon Ja Du only received probation andâ€¦	1629.0	True	full
490772	490772	605570b149e9530038f9bad2	2021-03-20 03:49:00	[{"text":"ColumnaCP","indices":[0,10]}]	[{"url":"https://t.co/wTwu94Lk5y","expanded_url":"https://www.contrapunto.com.sv/opinion/columnistas/el-salvador-revolucion-silenciosa-y-pacifica/2629","display_url":"contrapunto.com.sv/opinion/columnâ€¦","indices":[242,265]}]		[]	[]			#ColumnaCP | "Los dirigentes de los partidos tradicionales, al actual gobierno, le llaman dictadura, precisamente,â€¦ https://t.co/m8tATLmacS	37036.0	True	full
490773	490773	605570b149e9530038f9bad8	2021-03-20 03:49:00	[{"text":"19Mar","indices":[0,6]}]	[{"url":"https://t.co/GVmeUb64oj","expanded_url":"https://runrunes.org/noticias/438988/gobierno-reporto-casi-1000-casos-de-covid-19-este-19mar/","display_url":"runrunes.org/noticias/43898â€¦","indices":[158,181]}]		[]	[]			#19Mar | De acuerdo con el balance oficial, en las Ãºltimas 24 horas el total de muertes por COVID-19 en Venezuela aâ€¦ https://t.co/XkvD1WWTct	2305101.0	True	full
490774	490774	605570b149e9530038f9baec	2021-03-20 03:49:00	[]	[]	Sat Mar 20 01:59:04 +0000 2021	[{"text":"IFCI","indices":[17,22]},{"text":"ConvocatoriasIFCI2021","indices":[221,243]},{"text":"ElArteYLaCulturaNoSeDetienen","indices":[244,273]}]	[{"url":"https://t.co/zfz2VXJa6E","expanded_url":"https://bit.ly/3tCioRN","display_url":"bit.ly/3tCioRN","indices":[196,219]}]	ðŸ”´ðŸ“¢Â¡AtenciÃ³n! El #IFCI apoya al sector artÃ­stico y cultural a travÃ©s de sus convocatorias y lÃ­neas de fomento financiarÃ¡ 6Â´315,024 dÃ³lares distribuidos entre proyectos colectivos e individuales ðŸ‘‰https://t.co/zfz2VXJa6E #ConvocatoriasIFCI2021 #ElArteYLaCulturaNoSeDetienen https://t.co/4aLGXcSt7p	5977.0	RT @Creatividad_Ec: ðŸ”´ðŸ“¢Â¡AtenciÃ³n! El #IFCI apoya al sector artÃ­stico y cultural a travÃ©s de sus convocatorias y lÃ­neas de fomento financiarâ€¦	7078.0	True	full
490775	490775	605570b149e9530038f9baf0	2021-03-20 03:49:00	[]	[]	Fri Mar 19 12:08:00 +0000 2021	[]	[{"url":"https://t.co/puVmzE5c2y","expanded_url":"https://www.wrbl.com/news/national/raphael-warnock-talks-1-9t-covid-19-relief-bill/","display_url":"wrbl.com/news/national/â€¦","indices":[159,182]}]	After so much pain over the last year, I am feeling a lot of hope. The American people are finally getting the aid they need, and weâ€™re just getting started. https://t.co/puVmzE5c2y	945831.0	RT @ReverendWarnock: After so much pain over the last year, I am feeling a lot of hope. The American people are finally getting the aid theâ€¦	431.0	True	full
490776	490776	605570b149e9530038f9baf2	2021-03-20 03:49:00	[]	[]	Sat Mar 20 02:07:29 +0000 2021	[]	[{"url":"https://t.co/8M9JwFtA7L","expanded_url":"https://n.news.naver.com/entertain/photo/article/112/0003412150?cid=846241","display_url":"n.news.naver.com/entertain/photâ€¦","indices":[95,118]}]	ðŸ“¸ Look at him! BAMBAM unveils various styles in his latest pictorial with VOGUE Korea Source: https://t.co/8M9JwFtA7L https://t.co/WHwVrMclNU	371615.0	RT @theseoulstory: ðŸ“¸ Look at him! BAMBAM unveils various styles in his latest pictorial with VOGUE Korea Source: https://t.co/8M9JwFtA7L hâ€¦	62.0	True	full
490777	490777	605570b249e9530038f9bb04	2021-03-20 03:49:00	[]	[{"url":"https://t.co/SP4ovkb3lh","expanded_url":"https://twitter.com/NaresckaCulqui","display_url":"twitter.com/NaresckaCulqui","indices":[277,300]}]		[]	[]			@sharonastop @FloroPeruano Hay que seguir difundiendo las propuestas del Partido Morado. AquÃ­ una candidata joven yâ€¦ https://t.co/lXhtecS6dX	50.0	True	full
490778	490778	605570b249e9530038f9bb14	2021-03-20 03:49:01	[]	[]	Sat Mar 20 03:42:34 +0000 2021	[]	[{"url":"https://t.co/qTYMjpVqgH","expanded_url":"https://gazetabrasil.com.br/destaques/2021/03/20/irmao-lazaro-morre-vitima-de-covid-19-na-bahia/","display_url":"gazetabrasil.com.br/destaques/2021â€¦","indices":[179,202]}]	IrmÃ£o LÃ¡zaro morre vÃ­tima de Covid-19, na Bahia. Vereador estava na UTI de um hospital particular de Feira de Santana, cidade a cerca de 100 km de Salvador desde 25 de fevereiro. https://t.co/qTYMjpVqgH	62368.0	RT @SigaGazetaBR: IrmÃ£o LÃ¡zaro morre vÃ­tima de Covid-19, na Bahia. Vereador estava na UTI de um hospital particular de Feira de Santana, ciâ€¦	705.0	True	full
490779	490779	605570b249e9530038f9bb1a	2021-03-20 03:49:01	[]	[]	Sat Mar 20 03:45:37 +0000 2021	[]	[{"url":"https://t.co/wLkXzfrmW1","expanded_url":"https://www.correio24horas.com.br/noticia/nid/morre-vereador-e-cantor-gospel-irmao-lazaro-vitima-de-complicacoes-da-covid-19/","display_url":"correio24horas.com.br/noticia/nid/moâ€¦","indices":[244,267]}]	A Covid-19 tem dado recados trÃ¡gicos para quem nÃ£o acredita em sua letalidade. O vereador IrmÃ£o LÃ¡zaro, de Salvador viveu como um negacionista, minorando os riscos do coronavÃ­rus. Morreu nesta sexta, vÃ­tima da doenÃ§a. Ela nÃ£o poupa ninguÃ©m. https://t.co/wLkXzfrmW1	229126.0	RT @delucca: A Covid-19 tem dado recados trÃ¡gicos para quem nÃ£o acredita em sua letalidade. O vereador IrmÃ£o LÃ¡zaro, de Salvador viveu comoâ€¦	147.0	True	full
490780	490780	605570b249e9530038f9bb2c	2021-03-20 03:49:01	[]	[]	Sat Mar 20 03:32:07 +0000 2021	[{"text":"SUPERJUNIOR","indices":[55,67]},{"text":"ìŠˆí�¼ì£¼ë‹ˆì–´","indices":[253,259]},{"text":"HouseParty","indices":[261,272]}]	[{"url":"https://t.co/z9FEvMS8EP","expanded_url":"http://naver.me/xL1EnH1F","display_url":"naver.me/xL1EnH1F","indices":[228,251]}]	@SJofficial ðŸ“° El director general de la OMS menciona a #SUPERJUNIOR : 'recordatorio para prevenir el Coronavirus'. .Es muy importante que vayan al link, hagan log in con facebook, den like y recomienden el artÃ­culo!ðŸ�ƒâ€�â™€ï¸� Link: https://t.co/z9FEvMS8EP #ìŠˆí�¼ì£¼ë‹ˆì–´ #HouseParty @SJofficial https://t.co/98WFlhmuht	2006.0	RT @Michonne_SJ: @SJofficial ðŸ“° El director general de la OMS menciona a #SUPERJUNIOR : 'recordatorio para prevenir el Coronavirus'. .Es muâ€¦	183.0	True	full
490781	490781	605570b349e9530038f9bb56	2021-03-20 03:49:01	[]	[]	Fri Mar 19 21:41:21 +0000 2021	[]	[{"url":"https://t.co/EisU7xgLUN","expanded_url":"https://worldhappiness.report/ed/2021/happiness-trust-and-deaths-under-covid-19/","display_url":"worldhappiness.report/ed/2021/happinâ€¦","indices":[208,231]}]	Recuerdan cuando AMLO dijo que era mejor usar la felicidad como indicador de bienestar que el PIB? Bueno, MÃ©xico pasÃ³ del lugar 23 de felicidad en el mundo en los Ãºltimos tres aÃ±os al lugar 46 el aÃ±o pasado. https://t.co/EisU7xgLUN	121547.0	RT @carloselizondom: Recuerdan cuando AMLO dijo que era mejor usar la felicidad como indicador de bienestar que el PIB? Bueno, MÃ©xico pasÃ³â€¦	36.0	True	full
490782	490782	605570b349e9530038f9bb60	2021-03-20 03:49:01	[]	[]	Sat Mar 20 00:33:54 +0000 2021	[{"text":"AlAire","indices":[0,7]},{"text":"Covid19","indices":[49,57]},{"text":"19Mar","indices":[153,159]},{"text":"ReconciliaciÃ³nNacional","indices":[160,183]}]	[{"url":"https://t.co/7BlMiialPE","expanded_url":"https://www.dailymotion.com/video/x801i2f","display_url":"dailymotion.com/video/x801i2f","indices":[128,151]}]	#AlAire Vicepdta. @drodriven2 ofrece balance del #Covid19 de las Ãºltimas 24 horas. Sintoniza @VTVcanal8 o nuestro canal en vivo https://t.co/7BlMiialPE #19Mar #ReconciliaciÃ³nNacional	39035.0	RT @luchaalmada: #AlAire Vicepdta. @drodriven2 ofrece balance del #Covid19 de las Ãºltimas 24 horas. Sintoniza @VTVcanal8 o nuestro canal enâ€¦	10.0	True	full
490783	490783	605570b349e9530038f9bb68	2021-03-20 03:49:01	[]	[]	Fri Mar 19 22:00:56 +0000 2021	[]	[{"url":"https://t.co/tMdGpe0ZSg","expanded_url":"http://ow.ly/C20B50E3LLt","display_url":"ow.ly/C20B50E3LLt","indices":[191,214]}]	Un grupo de mÃ©dicos mencionÃ³ en una carta dirigida a la OMS que las autoridades de MÃ©xico "han dejado atrÃ¡s" al personal de salud que no estÃ¡ en la primera lÃ­nea de lucha contra el covid-19. https://t.co/tMdGpe0ZSg	4894066.0	RT @proceso: Un grupo de mÃ©dicos mencionÃ³ en una carta dirigida a la OMS que las autoridades de MÃ©xico "han dejado atrÃ¡s" al personal de saâ€¦	17.0	True	full
490784	490784	605570b349e9530038f9bb6c	2021-03-20 03:49:01	[]	[]	Fri Mar 19 19:28:27 +0000 2021	[]	[{"url":"https://t.co/grzrWEsUVZ","expanded_url":"https://go.shr.lc/3tAeuJ6","display_url":"go.shr.lc/3tAeuJ6","indices":[142,165]}]	Fuerza Pablo, mucha fuerza, carajo. Dale tambiÃ©n a esta batalla, por favor. Pablo RodrÃ­guez enfrenta a la Covid-19 en cuidados intensivos. https://t.co/grzrWEsUVZ vÃ­a @radiolacalle	3948.0	RT @literatango: Fuerza Pablo, mucha fuerza, carajo. Dale tambiÃ©n a esta batalla, por favor. Pablo RodrÃ­guez enfrenta a la Covid-19 en cuâ€¦	129.0	True	full
490785	490785	605570b349e9530038f9bb80	2021-03-20 03:49:02	[]	[]	Thu Mar 18 14:25:32 +0000 2021	[]	[{"url":"https://t.co/A7qy9S2sN5","expanded_url":"https://bit.ly/3r18veJ","display_url":"bit.ly/3r18veJ","indices":[151,174]}]	The 5G Open Innovation Lab, which Amdocs is a founding partner of, announced its latest batch of companies to participate in the Spring 2021 program. https://t.co/A7qy9S2sN5	684.0	RT @AmdocsNetwork: The 5G Open Innovation Lab, which Amdocs is a founding partner of, announced its latest batch of companies to participatâ€¦	45.0	True	full
490786	490786	605570b349e9530038f9bb92	2021-03-20 03:49:02	[{"text":"News","indices":[214,219]},{"text":"Breaking","indices":[220,229]},{"text":"World","indices":[230,236]}]	[{"url":"https://t.co/MtZCnSSZ2N","expanded_url":"http://News.TL","display_url":"News.TL","indices":[0,23]},{"url":"https://t.co/JZbL4uNO2C","expanded_url":"https://www.news.tl/texas-gov-shreds-biden-for-inhumane-facilities-for-migrant-kids-opens-probe-into-covid-outbreak-lack-of-drinking-water-113883.html?utm_source=dlvr.it&utm_medium=twitter","display_url":"news.tl/texas-gov-shreâ€¦","indices":…		[]	[]			https://t.co/MtZCnSSZ2N : Texas gov shreds Biden for â€˜inhumaneâ€™ facilities for migrant kids, opens probe into Coviâ€¦ https://t.co/xixb9XnNo2	14.0	True	full
490787	490787	605570b349e9530038f9bb98	2021-03-20 03:49:02	[]	[]	Fri Mar 19 22:14:13 +0000 2021	[]	[{"url":"https://t.co/8XEorNrNhY","expanded_url":"http://www.cnn.com/2021/03/19/politics/mar-a-lago-closed-covid-outbreak/index.html","display_url":"cnn.com/2021/03/19/polâ€¦","indices":[192,215]}]	Former President Donald Trump's Mar-a-Lago resort has closed its dining room and suspended beach club services to guests due to a Covid-19 outbreak among "some" staff. - via @KateBennett_DC https://t.co/8XEorNrNhY	28339.0	RT @holmescnn: Former President Donald Trump's Mar-a-Lago resort has closed its dining room and suspended beach club services to guests dueâ€¦	2244.0	True	full
490788	490788	605570b349e9530038f9bba8	2021-03-20 03:49:02	[]	[]	Sat Mar 20 01:02:45 +0000 2021	[]	[{"url":"https://t.co/UQxgvLOQGC","expanded_url":"https://www.mlive.com/news/grand-rapids/2021/03/michigan-restaurant-owner-to-remain-in-jail-on-charge-of-violating-covid-19-orders.html","display_url":"mlive.com/news/grand-rapâ€¦","indices":[177,200]}]	93 days in jail or pay a huge, insane government fine for operating a business! The Government of Michigan has absolutely lost its mind and has become a criminal enterprise. https://t.co/UQxgvLOQGC	138250.0	RT @Lukewearechange: 93 days in jail or pay a huge, insane government fine for operating a business! The Government of Michigan has absolâ€¦	61.0	True	full
490789	490789	605570b449e9530038f9bbb2	2021-03-20 03:49:02	[]	[]	Sat Mar 20 02:11:30 +0000 2021	[]	[{"url":"https://t.co/lkDYcbzdvZ","expanded_url":"https://youtu.be/IzuvvjrUBEw","display_url":"youtu.be/IzuvvjrUBEw","indices":[107,130]}]	ðŸ“ˆ| â€˜JUST A LITTLE TASTE BABEâ€™ is trending at #15 Worldwide! You can stream the Kill My Mind video here: https://t.co/lkDYcbzdvZ https://t.co/PMwUHZtUhB	108384.0	RT @HLDPromo: ðŸ“ˆ| â€˜JUST A LITTLE TASTE BABEâ€™ is trending at #15 Worldwide! You can stream the Kill My Mind video here: https://t.co/lkDYcâ€¦	232.0	True	full
490790	490790	605570b449e9530038f9bbb6	2021-03-20 03:49:02	[]	[]	Mon Mar 01 00:39:31 +0000 2021	[]	[{"url":"https://t.co/D383xIumkV","expanded_url":"http://onlyfans.com/brianvach","display_url":"onlyfans.com/brianvach","indices":[122,145]}]	Desconocido me ofrece dinero para que le rompa el culo a Ã©l y a sus primos, muy fuerteðŸ”¥ðŸ˜³ Rt Y te envÃ­o el video completo ðŸ˜ˆhttps://t.co/D383xIumkV 70% OFFðŸ”¥ https://t.co/EPdLsUrLlY	268661.0	RT @cristianrook: Desconocido me ofrece dinero para que le rompa el culo a Ã©l y a sus primos, muy fuerteðŸ”¥ðŸ˜³ Rt Y te envÃ­o el video completoâ€¦	29.0	True	full
490791	490791	605570b449e9530038f9bbbe	2021-03-20 03:49:02	[{"text":"goodies","indices":[110,118]},{"text":"PickNMix","indices":[147,156]},{"text":"SweetBox","indices":[157,166]},{"text":"pandasweets","indices":[252,264]},{"text":"discountcode","indices":[265,278]}]	[{"url":"https://t.co/59inZ8kwBC","expanded_url":"https://buff.ly/3pbHWDx","display_url":"buff.ly/3pbHWDx","indices":[187,210]}]		[]	[]			We all need a treat and luck would have it that the universe must have heard my prayer and a fantastic box ofâ€¦ https://t.co/SpmzQ7r3Lz	2743.0	True	full
490792	490792	605570b449e9530038f9bbd6	2021-03-20 03:49:03	[]	[]	Fri Mar 19 22:14:13 +0000 2021	[]	[{"url":"https://t.co/8XEorNrNhY","expanded_url":"http://www.cnn.com/2021/03/19/politics/mar-a-lago-closed-covid-outbreak/index.html","display_url":"cnn.com/2021/03/19/polâ€¦","indices":[192,215]}]	Former President Donald Trump's Mar-a-Lago resort has closed its dining room and suspended beach club services to guests due to a Covid-19 outbreak among "some" staff. - via @KateBennett_DC https://t.co/8XEorNrNhY	28331.0	RT @holmescnn: Former President Donald Trump's Mar-a-Lago resort has closed its dining room and suspended beach club services to guests dueâ€¦	340.0	True	full
490793	490793	605570b449e9530038f9bbe4	2021-03-20 03:49:03	[{"text":"CryptoNews","indices":[0,11]},{"text":"LatokenApp","indices":[167,178]}]	[{"url":"https://t.co/ibVuZGsbHp","expanded_url":"https://t.me/latoken_airdrops_bot?start=uunfgefi-airdrop_DFN-source_twp79","display_url":"t.me/latoken_airdroâ€¦","indices":[223,246]}]		[]	[]			#CryptoNews: Cryptocurrency exchange LATOKEN registered 100% growth in mobile app downloads in just two months, thaâ€¦ https://t.co/p6x7wHa5UM	2.0	True	full
490794	490794	605570b449e9530038f9bbe8	2021-03-20 03:49:03	[]	[{"url":"https://t.co/Wt3wub1rmW","expanded_url":"http://dlvr.it/Rw0XgH","display_url":"dlvr.it/Rw0XgH","indices":[100,123]}]		[]	[]			Lenovo studied the blade so poorly it forgot to include one in its Demon Slayer-themed gaming chairâ€¦ https://t.co/CGSIUGwQlW	1064.0	True	full
490795	490795	605570b449e9530038f9bc00	2021-03-20 03:49:03	[]	[]	Sat Mar 20 01:09:15 +0000 2021	[]	[{"url":"https://t.co/AtqorGYSG7","expanded_url":"https://m.thewire.in/article/rights/election-commission-bjp-polls-fairness-citizens-commission-on-elections-report","display_url":"m.thewire.in/article/rightsâ€¦","indices":[91,114]}]	ECI's Conduct of 2019 Elections Raises 'Grave Doubts' About Its Fairness: Citizens' Report https://t.co/AtqorGYSG7 via @thewire_in ECI should not only be seen as impartial but has to be like â€œCaesarâ€™s Wifeâ€� above suspicion.	1094316.0	RT @digvijaya_28: ECI's Conduct of 2019 Elections Raises 'Grave Doubts' About Its Fairness: Citizens' Report https://t.co/AtqorGYSG7 via @tâ€¦	1013.0	True	full
490796	490796	605570b549e9530038f9bc06	2021-03-20 03:49:03	[{"text":"AlMomento","indices":[2,12]},{"text":"CDMX","indices":[46,51]},{"text":"Edomex","indices":[54,61]}]	[{"url":"https://t.co/bXWNQMNEcA","expanded_url":"https://imagenzac.com.mx/pais/se-registra-sismo-de-magnitud-5-9-en-guerrero/","display_url":"imagenzac.com.mx/pais/se-registâ€¦","indices":[131,154]}]		[]	[]			ðŸ”´ #AlMomento ðŸ”´ El sismo tambiÃ©n se sintiÃ³ en #CDMX y #Edomex, en donde las personas salieron de sus casas tras laâ€¦ https://t.co/ehuuWuJG9d	21212.0	True	full
490797	490797	605570b549e9530038f9bc0a	2021-03-20 03:49:03	[]	[]	Fri Mar 19 17:05:13 +0000 2021	[]	[{"url":"https://t.co/RtL22yRj2E","expanded_url":"https://youtu.be/BtJMOVKjhUo","display_url":"youtu.be/BtJMOVKjhUo","indices":[251,274]}]	But @BarackObama, while waiting for our vaccines, everyone needs to take health protocols strictly right? Let's listen to @SJofficial newest song because through music, they encourage us to stay at home, wear mask, and maintain physical distancing! https://t.co/RtL22yRj2E https://t.co/FxADTBJisI	2823.0	RT @luckygyu33: But @BarackObama, while waiting for our vaccines, everyone needs to take health protocols strictly right? Let's listen to @â€¦	77.0	True	full
490798	490798	605570b549e9530038f9bc12	2021-03-20 03:49:03	[]	[{"url":"https://t.co/BPfMdrdzNJ","expanded_url":"http://dlvr.it/Rw0Xgt","display_url":"dlvr.it/Rw0Xgt","indices":[152,175]}]		[]	[]			Did you get COVID-19 vaccine envy as other states expanded eligibility quicker? Medical experts say widening criterâ€¦ https://t.co/eW09F3q3Fb	198.0	True	full
490799	490799	605570b549e9530038f9bc28	2021-03-20 03:49:04	[]	[]	Fri Mar 19 22:09:55 +0000 2021	[]	[{"url":"https://t.co/qJqhSgdT6w","expanded_url":"https://twitter.com/ernestorr/status/1363987533718298624","display_url":"twitter.com/ernestorr/statâ€¦","indices":[196,219]}]	Â¿PorquÃ© se ofendieron estos y algunos economistas? porque dije que me parecÃ­a curioso que de los 16 paÃ­ses mÃ¡s vacunados en el mundo, Â¡12 fueran paraÃ­sos fiscales!. Nada polÃ©mico realmente, dato. https://t.co/qJqhSgdT6w.	55427.0	RT @ernestorr: Â¿PorquÃ© se ofendieron estos y algunos economistas? porque dije que me parecÃ­a curioso que de los 16 paÃ­ses mÃ¡s vacunados enâ€¦	434.0	True	full
490800	490800	605570b549e9530038f9bc38	2021-03-20 03:49:04	[]	[]	Sat Mar 20 03:42:34 +0000 2021	[]	[{"url":"https://t.co/qTYMjpVqgH","expanded_url":"https://gazetabrasil.com.br/destaques/2021/03/20/irmao-lazaro-morre-vitima-de-covid-19-na-bahia/","display_url":"gazetabrasil.com.br/destaques/2021â€¦","indices":[179,202]}]	IrmÃ£o LÃ¡zaro morre vÃ­tima de Covid-19, na Bahia. Vereador estava na UTI de um hospital particular de Feira de Santana, cidade a cerca de 100 km de Salvador desde 25 de fevereiro. https://t.co/qTYMjpVqgH	62368.0	RT @SigaGazetaBR: IrmÃ£o LÃ¡zaro morre vÃ­tima de Covid-19, na Bahia. Vereador estava na UTI de um hospital particular de Feira de Santana, ciâ€¦	61.0	True	full
490801	490801	605570b549e9530038f9bc3c	2021-03-20 03:49:04	[]	[]	Fri Mar 19 21:41:21 +0000 2021	[]	[{"url":"https://t.co/EisU7xgLUN","expanded_url":"https://worldhappiness.report/ed/2021/happiness-trust-and-deaths-under-covid-19/","display_url":"worldhappiness.report/ed/2021/happinâ€¦","indices":[208,231]}]	Recuerdan cuando AMLO dijo que era mejor usar la felicidad como indicador de bienestar que el PIB? Bueno, MÃ©xico pasÃ³ del lugar 23 de felicidad en el mundo en los Ãºltimos tres aÃ±os al lugar 46 el aÃ±o pasado. https://t.co/EisU7xgLUN	121547.0	RT @carloselizondom: Recuerdan cuando AMLO dijo que era mejor usar la felicidad como indicador de bienestar que el PIB? Bueno, MÃ©xico pasÃ³â€¦	3596.0	True	full
490802	490802	605570b549e9530038f9bc44	2021-03-20 03:49:04	[]	[]	Wed Mar 17 18:01:15 +0000 2021	[{"text":"SelfAdvocacy","indices":[194,207]},{"text":"GetSome","indices":[208,216]}]	[{"url":"https://t.co/Xh4SCvabfa","expanded_url":"https://twitter.com/maddow/status/1372244473569239049","display_url":"twitter.com/maddow/status/â€¦","indices":[217,240]}]	These antibody infusions are just sitting on the shelves! Not enough people are aware of them for treatment, including Doctors! be your own advocate, and request this asap if you have symptoms. #SelfAdvocacy #GetSome https://t.co/Xh4SCvabfa	18718.0	RT @THEMOCOLLINS: These antibody infusions are just sitting on the shelves! Not enough people are aware of them for treatment, including Doâ€¦	219.0	True	full
490803	490803	605570b549e9530038f9bc48	2021-03-20 03:49:04	[]	[]	Fri Mar 19 21:42:05 +0000 2021	[]	[{"url":"https://t.co/YcEaG8edmu","expanded_url":"https://twitter.com/gforestier/status/1372931407740289027","display_url":"twitter.com/gforestier/staâ€¦","indices":[204,227]}]	Peut-Ãªtre une explication de certains chiffres Ã©tonnants des donnÃ©es des tests en date de prÃ©lÃ¨vement de ce lundi (15/03) et mis en ligne hier (18/03) A suivre... ðŸ§� Bon courage aux Ã©quipes mobilisÃ©es. https://t.co/YcEaG8edmu	20523.0	RT @gforestier: Peut-Ãªtre une explication de certains chiffres Ã©tonnants des donnÃ©es des tests en date de prÃ©lÃ¨vement de ce lundi (15/03) eâ€¦	750.0	True	full
490804	490804	605570b549e9530038f9bc5a	2021-03-20 03:49:04	[]	[]	Sat Mar 20 03:34:54 +0000 2021	[]	[{"url":"https://t.co/Ey7fiFsYWd","expanded_url":"https://www.nbclosangeles.com/news/local/covid-19-billboard-lapd-cop-christopher-dorner/2555021/?_osource=db_npd_nbc_knbc_twt_shr","display_url":"nbclosangeles.com/news/local/covâ€¦","indices":[179,202]}]	Chris Dorner was fighting against white supremacist corruption within LAPD... Billboard Thanking First Responders Featuring Image of Killer Cop Christopher Dorner Sparks Outrage https://t.co/Ey7fiFsYWd	260316.0	RT @tariqnasheed: Chris Dorner was fighting against white supremacist corruption within LAPD... Billboard Thanking First Responders Featurâ€¦	23.0	True	full
490805	490805	605570b649e9530038f9bc80	2021-03-20 03:49:05	[]	[{"url":"https://t.co/UCiGmpLT7N","expanded_url":"https://www.latimes.com/world-nation/story/2021-03-19/atlanta-spa-shootings-hate-crime-history","display_url":"latimes.com/world-nation/sâ€¦","indices":[253,276]}]		[]	[]			"A study last year from the Transactional Records Access Clearinghouse at Syracuse University found that state attoâ€¦ https://t.co/A1gpzGjiYu	3261.0	True	full
490806	490806	605570b749e9530038f9bcaa	2021-03-20 03:49:05	[]	[]	Fri Mar 19 23:43:20 +0000 2021	[{"text":"NoticiasTVN","indices":[262,274]}]	[{"url":"https://t.co/gpUYrQQXtB","expanded_url":"https://bit.ly/2P7iVfy","display_url":"bit.ly/2P7iVfy","indices":[238,261]}]	El presidente de la RepÃºblica, Laurentino Cortizo Cohen, sancionÃ³ la Ley de DescentralizaciÃ³n, con lo que se busca el fortalecimiento de los gobiernos locales y agilizar las respuestas para solucionar las necesidades de las comunidades. https://t.co/gpUYrQQXtB #NoticiasTVN	888197.0	RT @tvnnoticias: El presidente de la RepÃºblica, Laurentino Cortizo Cohen, sancionÃ³ la Ley de DescentralizaciÃ³n, con lo que se busca el fortâ€¦	803.0	True	full
490807	490807	605570b749e9530038f9bcac	2021-03-20 03:49:05	[]	[{"url":"https://t.co/EZaoJx3pLA","expanded_url":"https://m.malaysiakini.com/news/567157","display_url":"m.malaysiakini.com/news/567157","indices":[264,287]}]		[]	[]			The faster we ramp up vaccination, the better it would be for us &amp; ðŸ‡²ðŸ‡¾. All options shd be on the table. Whatever coâ€¦ https://t.co/SddPyat2aX	8452.0	True	full
490808	490808	605570b749e9530038f9bccc	2021-03-20 03:49:05	[]	[]	Mon Mar 15 12:48:22 +0000 2021	[{"text":"LunesDesinhibido","indices":[73,90]},{"text":"rt","indices":[118,121]},{"text":"BuenosDias","indices":[173,184]},{"text":"ParejaKinky","indices":[185,197]},{"text":"Chile","indices":[198,204]},{"text":"AOtroNivel","indices":[205,216]},{"text":"onlyfans","indices":[217,226]},{"text":"porn","indices":[227,232]},{"text":"amoysumisa","indices":[233,244]},{"text":"Covid_19","indices":[245,25…	[{"url":"https://t.co/Wqsg4gEpdx","expanded_url":"http://onlyfans.com/kinkylatinaoficial","display_url":"onlyfans.com/kinkylatinaofiâ€¦","indices":[146,169]}]	Comenzando la semana con mucha energÃ­a y buena vibra, espero sea un buen #LunesDesinhibido para todos!! Recuerden dar #rt y suscribirse a nuestro https://t.co/Wqsg4gEpdx ðŸ”¥ #BuenosDias #ParejaKinky #Chile #AOtroNivel #onlyfans #porn #amoysumisa #Covid_19 https://t.co/ofFcdUvaGe	1454.0	RT @kinkylatina_: Comenzando la semana con mucha energÃ­a y buena vibra, espero sea un buen #LunesDesinhibido para todos!! Recuerden dar #rtâ€¦	5.0	True	full
490809	490809	605570b749e9530038f9bcce	2021-03-20 03:49:05	[]	[]	Sat Mar 20 02:52:04 +0000 2021	[]	[{"url":"https://t.co/KJzvHw8n8p","expanded_url":"https://www.nytimes.com/2021/03/19/world/trump-covid-mar-a-lago.html","display_url":"nytimes.com/2021/03/19/worâ€¦","indices":[175,198]}]	Former President Donald J. Trumpâ€™s private club in Palm Beach, Fla., Mar-a-Lago, was partly closed on Friday following some staff members testing positive for the coronavirus https://t.co/KJzvHw8n8p	606.0	RT @YonetteJo: Former President Donald J. Trumpâ€™s private club in Palm Beach, Fla., Mar-a-Lago, was partly closed on Friday following someâ€¦	64.0	True	full
490810	490810	605570b749e9530038f9bcd4	2021-03-20 03:49:05	[]	[]	Sat Mar 20 03:40:46 +0000 2021	[]	[{"url":"https://t.co/hO2ZKTclqe","expanded_url":"https://apnews.com/article/breonna-taylor-race-and-ethnicity-los-angeles-coronavirus-pandemic-california-8d60dbbfe7fe44881401e4a508960f33","display_url":"apnews.com/article/breonnâ€¦","indices":[220,243]}]	The wealthy cityâ€™s decision to prosecute more than two dozen protesters, who had been part of demonstrations nationwide to decry the killings of George Floyd and Breonna Taylor by police, has been criticized for months. https://t.co/hO2ZKTclqe	8278.0	RT @steffdaz: The wealthy cityâ€™s decision to prosecute more than two dozen protesters, who had been part of demonstrations nationwide to deâ€¦	451.0	True	full
490811	490811	605570b849e9530038f9bcf2	2021-03-20 03:49:06	[]	[]	Sat Mar 20 02:37:16 +0000 2021	[{"text":"MiddleClassKeBureDin","indices":[109,130]}]	[{"url":"https://t.co/sGbtSEJIuU","expanded_url":"https://www.news18.com/news/india/pandemic-pushes-32-million-indians-out-of-middle-class-into-poverty-says-pew-research-3548780.html","display_url":"news18.com/news/india/panâ€¦","indices":[131,154]}]	While BJP Govt is busy spending Crores on Statues &amp; PR , millions people being pushed into below poverty #MiddleClassKeBureDin https://t.co/sGbtSEJIuU	2950.0	RT @GonguRaj: While BJP Govt is busy spending Crores on Statues &amp; PR , millions people being pushed into below poverty #MiddleClassKeBureDiâ€¦	436.0	True	full
490812	490812	605570b849e9530038f9bcfa	2021-03-20 03:49:06	[]	[]	Sat Mar 20 03:48:20 +0000 2021	[{"text":"FormOverSubstance","indices":[230,248]}]	[{"url":"https://t.co/7YTLuglJzc","expanded_url":"https://foreignpolicy.com/2021/03/19/electoral-autocracy-india-modi-democracy-rankings-freedom-house/","display_url":"foreignpolicy.com/2021/03/19/eleâ€¦","indices":[249,272]}]	As India's democracy credentials plummet in various surveys, the government doesn't try to improve its respect for human rights and democracy but instead proposes to start its own rating system so it can give itself better marks. #FormOverSubstance https://t.co/7YTLuglJzc https://t.co/jSKpSYwBrX	456107.0	RT @KenRoth: As India's democracy credentials plummet in various surveys, the government doesn't try to improve its respect for human rightâ€¦	89.0	True	full
490813	490813	605570b849e9530038f9bd0c	2021-03-20 03:49:06	[]	[{"url":"https://t.co/72IggQVqQm","expanded_url":"http://ELTIEMPO.COM","display_url":"ELTIEMPO.COM","indices":[78,101]},{"url":"https://t.co/nqkvZFkyNq","expanded_url":"https://www.eltiempo.com/opinion/columnistas/adolfo-zableh-duran/siempre-estoy-bien-columna-de-adolfo-zableh-duran-574895","display_url":"eltiempo.com/opinion/columnâ€¦","indices":[176,199]}]		[]	[]			Siempre estoy bien - Columna de Adolfo Zableh DurÃ¡n - Columnistas - OpiniÃ³n - https://t.co/72IggQVqQm Yo lo redimoâ€¦ https://t.co/TLxNux9aDm	205.0	True	full
490814	490814	605570b849e9530038f9bd0e	2021-03-20 03:49:06	[]	[]	Fri Mar 19 15:16:51 +0000 2021	[]	[{"url":"https://t.co/LGvDKQRkis","expanded_url":"https://twitter.com/KyleWOrton/status/1372376949998358528","display_url":"twitter.com/KyleWOrton/staâ€¦","indices":[257,280]}]	Not just recruits. It doesn't recognize the American nationality of Chinese, Taiwanese, Tibetan, Uyghur, HK-Americans. So it feels free to extort, bribe, intimidate and gang press. Every McFaul comment on China seems hopelessly naive, so I stopped looking. https://t.co/LGvDKQRkis	21.0	RT @Smemu4: Not just recruits. It doesn't recognize the American nationality of Chinese, Taiwanese, Tibetan, Uyghur, HK-Americans. So it feâ€¦	1213.0	True	full
490815	490815	605570b849e9530038f9bd1c	2021-03-20 03:49:06	[]	[]	Fri Mar 19 01:38:05 +0000 2021	[{"text":"Loret","indices":[224,230]}]	[{"url":"https://t.co/luLAJxKhvZ","expanded_url":"http://youtu.be/4vW4o9WUYPU","display_url":"youtu.be/4vW4o9WUYPU","indices":[247,270]}]	Dice el presidente que no rescatarÃ¡ a empresarios, pero un banco de su gobierno le dio 150 millones de pesos a @epigmenioibarra, su cercanÃ­simo propagandista, para salvarlo del golpe de la pandemia. Â¡Le creÃ³ un fideicomiso! #Loret en @latinus_us: https://t.co/luLAJxKhvZ https://t.co/no0hmvxZQ8	8674683.0	RT @CarlosLoret: Dice el presidente que no rescatarÃ¡ a empresarios, pero un banco de su gobierno le dio 150 millones de pesos a @epigmenioiâ€¦	67.0	True	full
490816	490816	605570b849e9530038f9bd24	2021-03-20 03:49:06	[]	[]	Sat Mar 20 03:30:59 +0000 2021	[{"text":"ì‹œìš°ë¯¼","indices":[174,178]},{"text":"XIUMIN","indices":[179,186]},{"text":"ì—‘ì†Œ","indices":[187,190]},{"text":"EXO","indices":[191,195]}]	[{"url":"https://t.co/Ha0QENk72D","expanded_url":"https://bit.ly/3eYrPac","display_url":"bit.ly/3eYrPac","indices":[94,117]},{"url":"https://t.co/ALD1Ewkyk2","expanded_url":"https://bit.ly/3r1FDTK","display_url":"bit.ly/3r1FDTK","indices":[123,146]}]	Â¡Â¡PAREN TODOOOO!! Â¿OBSESSION en XIUWEET TIME? ðŸ˜­ðŸ˜­ Compren sus boletos y no se lo pierdan. FB: https://t.co/Ha0QENk72D IG: https://t.co/ALD1Ewkyk2 ðŸ—“ï¸� 27 de Marzo [ð�™°ð�š›ð�šŽå�žç™½è´¤] #ì‹œìš°ë¯¼ #XIUMIN #ì—‘ì†Œ #EXO @weareoneEXO @B_hundred_Hyun https://t.co/drDYGtQjYB	1056.0	RT @EXOL_INTENSE: Â¡Â¡PAREN TODOOOO!! Â¿OBSESSION en XIUWEET TIME? ðŸ˜­ðŸ˜­ Compren sus boletos y no se lo pierdan. FB: https://t.co/Ha0QENk72D IGâ€¦	51.0	True	full
490817	490817	605570b849e9530038f9bd26	2021-03-20 03:49:06	[]	[{"url":"https://t.co/WTwz7pIAQx","expanded_url":"https://cutt.ly/OxoaRnE","display_url":"cutt.ly/OxoaRnE","indices":[244,267]}]		[]	[]			Morreu, na noite de sexta 19/03, o vereador e cantor gospel LÃ¡zaro, vÃ­tima de complicaÃ§Ãµes da Covid-19. Ele estavaâ€¦ https://t.co/8rUgCgOm15	317.0	True	full
490818	490818	605570b849e9530038f9bd3c	2021-03-20 03:49:07	[]	[]	Fri Mar 19 19:18:01 +0000 2021	[]	[{"url":"https://t.co/xV300zCBy5","expanded_url":"https://www.bostonglobe.com/2021/03/18/opinion/massacre-targeting-asians-georgia-wasnt-bad-day-it-was-hate-crime/","display_url":"bostonglobe.com/2021/03/18/opiâ€¦","indices":[216,239]}]	â€œOnce again, this nation has an opportunity to change in the face of horror. Unfortunately, the only thing in America more abundant than racism is the willingness to deny its existence.â€� Commentary by @reneeygraham https://t.co/xV300zCBy5	384424.0	RT @DrIbram: â€œOnce again, this nation has an opportunity to change in the face of horror. Unfortunately, the only thing in America more abuâ€¦	64.0	True	full
490819	490819	605570b849e9530038f9bd46	2021-03-20 03:49:07	[]	[]	Thu Mar 18 14:08:16 +0000 2021	[{"text":"crypto","indices":[244,251]},{"text":"blockchain","indices":[252,263]},{"text":"GAINSAMA","indices":[264,273]},{"text":"DeFi","indices":[274,279]}]	[{"url":"https://t.co/0YDzSg84Y8","expanded_url":"https://t.me/GainsChat","display_url":"t.me/GainsChat","indices":[104,127]}]	Welcoming Garlam and Nilotpal from @GenShards â€” QUIZ &amp; AMA Ask questions below now and on Telegram (https://t.co/0YDzSg84Y8) on D-day for a chance to win one of the $15 $USDT prizes! in order to win, retweet this message and tag 2 friends. #crypto #blockchain #GAINSAMA #DeFi https://t.co/Xav99DLq5U	9179.0	RT @GainsAssociates: Welcoming Garlam and Nilotpal from @GenShards â€” QUIZ &amp; AMA Ask questions below now and on Telegram (https://t.co/0YDzSâ€¦	72.0	True	full
490820	490820	605570b849e9530038f9bd48	2021-03-20 03:49:07	[{"text":"getit","indices":[64,70]},{"text":"covid_19","indices":[71,80]},{"text":"vaccine","indices":[81,89]},{"text":"chef","indices":[90,95]},{"text":"chefs","indices":[96,102]},{"text":"cheflife","indices":[103,112]},{"text":"chefsofinstagram","indices":[113,130]},{"text":"womanchef","indices":[131,141]},{"text":"privatechef","indices":[142,154]},{"text":"foodservice","indices":[155,167]}]	[{"url":"https://t.co/k4wvmsFcHc","expanded_url":"https://www.instagram.com/p/CMoEQ3SBa12/?igshid=16f3r00kd72eh","display_url":"instagram.com/p/CMoEQ3SBa12/â€¦","indices":[196,219]}]		[]	[]			Half way there! Staying masked up and serving delicious food! #getit #covid_19 #vaccine #chef #chefs #cheflifeâ€¦ https://t.co/baIi5oj15u	82.0	True	full
490821	490821	605570b849e9530038f9bd4a	2021-03-20 03:49:07	[]	[]	Sat Mar 20 03:07:00 +0000 2021	[{"text":"TheBeatles","indices":[133,144]},{"text":"IWantToHoldYourHand","indices":[145,165]},{"text":"Music","indices":[166,172]},{"text":"SaturdayVibes","indices":[173,187]},{"text":"Weekend","indices":[188,196]},{"text":"StayHome","indices":[197,206]},{"text":"StaySafe","indices":[207,216]}]	[{"url":"https://t.co/pvfQKRCIdQ","expanded_url":"https://youtu.be/jenWdylTtzs","display_url":"youtu.be/jenWdylTtzs","indices":[94,117]}]	Song of the day! The Beatles - I Want To Hold Your Hand - Performed Live On The Ed Sulliv... https://t.co/pvfQKRCIdQ via @YouTube #TheBeatles #IWantToHoldYourHand #Music #SaturdayVibes #Weekend #StayHome #StaySafe	5171.0	RT @BuffWoofer: Song of the day! The Beatles - I Want To Hold Your Hand - Performed Live On The Ed Sulliv... https://t.co/pvfQKRCIdQ via @â€¦	10374.0	True	full
490822	490822	605570b849e9530038f9bd58	2021-03-20 03:49:07	[]	[]	Sat Mar 20 03:04:51 +0000 2021	[]	[{"url":"https://t.co/v6mVbuIia5","expanded_url":"http://www.miamiherald.com/entertainment/ent-columns-blogs/jose-lambiet/article194784609.html","display_url":"miamiherald.com/entertainment/â€¦","indices":[147,170]}]	Mar-a-Lago is closed because of a covid outbreak but its kitchens were cited with 15 health violations in 2018 alone so maybe never eat there ever https://t.co/v6mVbuIia5	354355.0	RT @goldengateblond: Mar-a-Lago is closed because of a covid outbreak but its kitchens were cited with 15 health violations in 2018 alone sâ€¦	229.0	True	full
490823	490823	605570b849e9530038f9bd5a	2021-03-20 03:49:07	[]	[]	Fri Mar 19 16:20:46 +0000 2021	[{"text":"PDDH","indices":[50,55]}]	[{"url":"https://t.co/VenAs95ZhG","expanded_url":"https://fb.watch/4ky5gR4Nkf/","display_url":"fb.watch/4ky5gR4Nkf/","indices":[232,255]}]	En el marco del DÃ­a Internacional de la Mujer, la #PDDH desarrolla el foro virtual "Mujeres LÃ­deres: por un futuro igualitario en el mundo de la COVID-19", al cual puede acceder en vivo a travÃ©s del siguiente link de Facebook Live: https://t.co/VenAs95ZhG https://t.co/1lWidhcMg4	92466.0	RT @PDDHElSalvador: En el marco del DÃ­a Internacional de la Mujer, la #PDDH desarrolla el foro virtual "Mujeres LÃ­deres: por un futuro iguaâ€¦	166.0	True	full
490824	490824	605570b849e9530038f9bd5c	2021-03-20 03:49:07	[]	[]	Fri Mar 19 12:38:06 +0000 2021	[]	[{"url":"https://t.co/yFfimzbDZh","expanded_url":"https://entrackr.com/2021/03/amazons-delivery-personnel-in-pune-go-on-strike-affecting-deliveries/","display_url":"entrackr.com/2021/03/amazonâ€¦","indices":[255,278]}]	ðŸš¨BIG: Amazonâ€™s last-mile delivery network in Pune has come to a grinding halt after its delivery personnel went on strike on March 16 demanding better pay and insurance cover from the company. Around 20 delivery hubs have been hit. My story @entrackr 1/n https://t.co/yFfimzbDZh	439.0	RT @imsoumyarendra: ðŸš¨BIG: Amazonâ€™s last-mile delivery network in Pune has come to a grinding halt after its delivery personnel went on striâ€¦	92.0	True	full
490825	490825	605570b949e9530038f9bd6c	2021-03-20 03:49:07	[]	[]	Sat Mar 20 03:47:26 +0000 2021	[{"text":"valorant","indices":[67,76]},{"text":"gaming","indices":[77,84]},{"text":"twitchstreamer","indices":[85,100]},{"text":"YoutubeGaming","indices":[101,115]},{"text":"RiotGames","indices":[116,126]}]	[{"url":"https://t.co/9azi7reEXa","expanded_url":"https://www.twitch.tv/mcdawgzy","display_url":"twitch.tv/mcdawgzy","indices":[42,65]}]	its raining outside so time for more val https://t.co/9azi7reEXa #valorant #gaming #twitchstreamer #YoutubeGaming #RiotGames https://t.co/iOkAtZPRYt	62.0	RT @mcdawgzy: its raining outside so time for more val https://t.co/9azi7reEXa #valorant #gaming #twitchstreamer #YoutubeGaming #RiotGameâ€¦	984.0	True	full
490826	490826	605570b949e9530038f9bd74	2021-03-20 03:49:07	[]	[]	Sat Mar 20 03:48:57 +0000 2021	[]	[{"url":"https://t.co/lXfEZF8yMA","expanded_url":"https://itv.com/news/2021-03-15/exclusive-first-pictures-of-downing-street-white-house-style-media-briefing-room","display_url":"itv.com/news/2021-03-1â€¦","indices":[257,280]}]	Thinking of withholding taxes as Â£2.6m not only wasted on making Sasha look presidential but could impact our national security as contractors for comms equipment are Moscow-based company that work closely with state controlled Russia Today! - @NSAGov @CIA https://t.co/lXfEZF8yMA	27684.0	RT @meNabster: Thinking of withholding taxes as Â£2.6m not only wasted on making Sasha look presidential but could impact our national securâ€¦	27684.0	True	full
490827	490827	605570b949e9530038f9bd78	2021-03-20 03:49:07	[]	[]	Fri Mar 19 13:35:42 +0000 2021	[{"text":"women","indices":[13,19]},{"text":"COVID19","indices":[143,151]},{"text":"ViolenceAgainstWomen","indices":[174,195]}]	[{"url":"https://t.co/I1Irq8kZDI","expanded_url":"http://bit.ly/2PJgeB7","display_url":"bit.ly/2PJgeB7","indices":[198,221]}]	1 in 4 young #women will have already experienced violence by an intimate partner by the time they reach their mid-20s. @WHO study warns that #COVID19 has further increased #ViolenceAgainstWomen! https://t.co/I1Irq8kZDI https://t.co/SygmezDa6V	1864.0	RT @SaketMANI: 1 in 4 young #women will have already experienced violence by an intimate partner by the time they reach their mid-20s. @WHâ€¦	1548.0	True	full
490828	490828	605570b949e9530038f9bd92	2021-03-20 03:49:07	[]	[]	Sat Mar 20 02:29:35 +0000 2021	[]	[{"url":"https://t.co/uCgKeWzW4s","expanded_url":"https://trib.al/RNZ5hsn","display_url":"trib.al/RNZ5hsn","indices":[225,248]}]	What did BBC journalist Aung Thura do to deserve to get arrested? Nothing, other than report on the Myanmar junta's crackdown. But instead of silencing, the junta has turned his arrest into an illustration of its repression. https://t.co/uCgKeWzW4s https://t.co/7Gr8rZmuOv	456107.0	RT @KenRoth: What did BBC journalist Aung Thura do to deserve to get arrested? Nothing, other than report on the Myanmar junta's crackdown.â€¦	162.0	True	full
490829	490829	605570b949e9530038f9bda2	2021-03-20 03:49:08	[]	[]	Fri Mar 05 03:20:36 +0000 2021	[{"text":"sfm","indices":[113,117]},{"text":"sfmoney","indices":[118,126]},{"text":"sfmnews","indices":[127,135]},{"text":"sfmairdrop","indices":[136,147]}]	[{"url":"https://t.co/KjOyUy2u7h","expanded_url":"https://t.me/SfmoneyAirdropBot","display_url":"t.me/SfmoneyAirdropâ€¦","indices":[88,111]}]	ð�—”ð�—¶ð�—¿ð�—±ð�—¿ð�—¼ð�—½: ð�—¦ð�—™ð�— ð�—¢ð�—¡ð�—˜ð�—¬ (ð�—¦ð�—™ð�— ) ð�—¥ð�—²ð�˜„ð�—®ð�—¿ð�—±: 10 SFM (50$) for Join ð�—¥ð�—²ð�—³ð�—²ð�—¿ð�—¿ð�—®ð�—¹: 3 SFM (15$) Start bot: https://t.co/KjOyUy2u7h #sfm #sfmoney #sfmnews #sfmairdrop https://t.co/oSuHY9yaPr	74200.0	RT @SFMONEY_SFM: ð�—”ð�—¶ð�—¿ð�—±ð�—¿ð�—¼ð�—½: ð�—¦ð�—™ð�— ð�—¢ð�—¡ð�—˜ð�—¬ (ð�—¦ð�—™ð�— ) ð�—¥ð�—²ð�˜„ð�—®ð�—¿ð�—±: 10 SFM (50$) for Join ð�—¥ð�—²ð�—³ð�—²ð�—¿ð�—¿ð�—®ð�—¹: 3 SFM (15$) Start bot: https://t.co/KjOyUy2u7h #sfm #sfmâ€¦	42.0	True	full
490830	490830	605570b949e9530038f9bdaa	2021-03-20 03:49:08	[]	[{"url":"https://t.co/XNjIJfN7XO","expanded_url":"https://en.m.wikipedia.org/wiki/Coastline_of_Norway","display_url":"en.m.wikipedia.org/wiki/Coastlineâ€¦","indices":[142,165]}]		[]	[]			@CyborgTribe But on that topic, I have developed a fascination with Norway during the pandemic (it's been a long yeâ€¦ https://t.co/YdKdhq4dK7	8501.0	True	full
490831	490831	605570b949e9530038f9bdae	2021-03-20 03:49:08	[]	[]	Fri Mar 19 23:05:31 +0000 2021	[]	[{"url":"https://t.co/3zsgIXzElD","expanded_url":"https://twitter.com/l_peillon/status/1373011661251039232","display_url":"twitter.com/l_peillon/statâ€¦","indices":[253,276]}]	La mÃªme Ã©pidÃ©miologiste C. Hill qui dÃ©plore aujourd'hui que le Gouvernement Â« ne comprend pas, tÃ¢tonne Â», disait mi-fÃ©vrier alors que le situation Ã©tait bien meilleure que prÃ©vue : Â« je ne comprends pas, je ne sais pas, personne ne sait Â» ðŸ¤¡ @l_peillon https://t.co/3zsgIXzElD https://t.co/VkzE28VpaY	14858.0	RT @OnZeLeft: La mÃªme Ã©pidÃ©miologiste C. Hill qui dÃ©plore aujourd'hui que le Gouvernement Â« ne comprend pas, tÃ¢tonne Â», disait mi-fÃ©vrier aâ€¦	9031.0	True	full
490832	490832	605570ba49e9530038f9bdc6	2021-03-20 03:49:08	[]	[]	Sat Mar 20 03:48:20 +0000 2021	[{"text":"FormOverSubstance","indices":[230,248]}]	[{"url":"https://t.co/7YTLuglJzc","expanded_url":"https://foreignpolicy.com/2021/03/19/electoral-autocracy-india-modi-democracy-rankings-freedom-house/","display_url":"foreignpolicy.com/2021/03/19/eleâ€¦","indices":[249,272]}]	As India's democracy credentials plummet in various surveys, the government doesn't try to improve its respect for human rights and democracy but instead proposes to start its own rating system so it can give itself better marks. #FormOverSubstance https://t.co/7YTLuglJzc https://t.co/jSKpSYwBrX	456107.0	RT @KenRoth: As India's democracy credentials plummet in various surveys, the government doesn't try to improve its respect for human rightâ€¦	156.0	True	full
490833	490833	605570ba49e9530038f9bdcc	2021-03-20 03:49:08	[]	[]	Fri Mar 19 21:27:44 +0000 2021	[]	[{"url":"https://t.co/gzIEP46VW2","expanded_url":"https://apnews.com/article/donald-trump-coronavirus-pandemic-mar-a-lago-32a7a9694c1f738eef6af6d3fc6e5aa1","display_url":"apnews.com/article/donaldâ€¦","indices":[128,151]}]	Mar-a-Lago has been partially closed because of COVID. I'm told some workers are quarantining "out of an abundance of caution." https://t.co/gzIEP46VW2	61034.0	RT @colvinj: Mar-a-Lago has been partially closed because of COVID. I'm told some workers are quarantining "out of an abundance of caution.â€¦	2128.0	True	full
490834	490834	605570ba49e9530038f9bdd2	2021-03-20 03:49:08	[]	[]	Sat Mar 20 00:00:08 +0000 2021	[{"text":"BTSV","indices":[82,87]}]	[{"url":"https://t.co/ODkdONXp76","expanded_url":"http://naver.me/GbEcd9hP","display_url":"naver.me/GbEcd9hP","indices":[267,290]}]	ðŸ“° Just after the conclusion of the 63rd Grammy Awards, both BTSâ€™ "Dynamite" &amp; #BTSVâ€™s "Sweet Night" re-entered the U.S. iTunes Top Songs chart at #1 &amp; #10 respectively. Vâ€™s song recently celebrated its 1st anniv &amp; re-topped iTunes in several countries. ðŸ”—https://t.co/ODkdONXp76 https://t.co/Kn4DM3Iid3	581643.0	RT @VGlobalUnion: ðŸ“° Just after the conclusion of the 63rd Grammy Awards, both BTSâ€™ "Dynamite" &amp; #BTSVâ€™s "Sweet Night" re-entered the U.S. iâ€¦	244.0	True	full
490835	490835	605570ba49e9530038f9bdf2	2021-03-20 03:49:09	[]	[]	Mon Mar 15 02:15:40 +0000 2021	[]	[{"url":"https://t.co/59W05WyeXQ","expanded_url":"http://Onlyfans.com/kourtney_love","display_url":"Onlyfans.com/kourtney_love","indices":[179,202]}]	No se pierdan maÃ±ana lunes 15 a las 10:00pm hora Colombia trasmisiÃ³n en vivo por Onlyfans de este trÃ­o de mamasitas ðŸ”¥ðŸ”¥ @TheQueenPornTS chica trans @Salom_gilxxx y @kourtneyxlove https://t.co/59W05WyeXQ https://t.co/ZNkYij35oJ	10632.0	RT @king_of_cock: No se pierdan maÃ±ana lunes 15 a las 10:00pm hora Colombia trasmisiÃ³n en vivo por Onlyfans de este trÃ­o de mamasitas ðŸ”¥ðŸ”¥ @Tâ€¦	16.0	True	full
490836	490836	605570ba49e9530038f9bdf4	2021-03-20 03:49:09	[]	[]	Wed Mar 10 21:20:23 +0000 2021	[{"text":"Broncos","indices":[200,208]}]	[{"url":"https://t.co/kxy6AcDN9M","expanded_url":"https://www.playcolorado.com/laila-mintas-playup-disrupt-sports-betting-boys-club/","display_url":"playcolorado.com/laila-mintas-pâ€¦","indices":[260,283]}]	Now that @PlayUp_USA is live in its first state, PlayColorado did a Q&amp;A with @DrMintas to discuss what bettors in Colorado should expect from the app, the stateâ€™s growing market &amp; whether the #Broncos will trade for Deshaun Watson (video included). ðŸ‘€ https://t.co/kxy6AcDN9M	499.0	RT @Colorado_Play: Now that @PlayUp_USA is live in its first state, PlayColorado did a Q&amp;A with @DrMintas to discuss what bettors in Coloraâ€¦	1077.0	True	full
490837	490837	605570ba49e9530038f9be04	2021-03-20 03:49:09	[]	[]	Fri Mar 19 16:28:44 +0000 2021	[]	[{"url":"https://t.co/nb66VZ3g9N","expanded_url":"https://www.google.com/amp/s/www.wfla.com/community/health/coronavirus/vaccine-passports-wont-be-required-in-florida-gov-desantis-says/amp/?fbclid=IwAR3Byw79h721OBBZ92KgnXPZkROw6sHuIAKlT_DpuKBjf6akrlw-xXIk5zs","display_url":"google.com/amp/s/www.wflaâ€¦","indices":[169,192]}]	â€œFor months, the governor has made it clear there would not be a coronavirus vaccine mandate as he leaves it up to Floridians to decide if they want to get vaccinated.â€� https://t.co/nb66VZ3g9N	70201.0	RT @HighWireTalk: â€œFor months, the governor has made it clear there would not be a coronavirus vaccine mandate as he leaves it up to Floridâ€¦	13.0	True	full
490838	490838	605570ba49e9530038f9be06	2021-03-20 03:49:09	[]	[]	Fri Mar 19 17:09:21 +0000 2021	[]	[{"url":"https://t.co/wX0aqGaiex","expanded_url":"http://dcopublichealth.org/covid19emails","display_url":"dcopublichealth.org/covid19emails","indices":[200,223]}]	Did you know? You can sign up to receive the latest COVID-19 vaccine updates and other COVID news in your email 3 times per week. Sign up for one or more of the email lists that best suit your needs! https://t.co/wX0aqGaiex. https://t.co/4egOAaycTS	3428.0	RT @DurhamHealthNC: Did you know? You can sign up to receive the latest COVID-19 vaccine updates and other COVID news in your email 3 timesâ€¦	7259.0	True	full
490839	490839	605570bb49e9530038f9be0c	2021-03-20 03:49:09	[]	[]	Fri Mar 19 17:30:57 +0000 2021	[]	[{"url":"https://t.co/IuMYP35Cy3","expanded_url":"http://apne.ws/9ehxotp","display_url":"apne.ws/9ehxotp","indices":[242,265]}]	The U.S. cleared President Biden's goal of injecting 100 million coronavirus shots, more than a month before his target date of his 100th day in office, as the president prepared to set his sights higher in the nationwide vaccination effort. https://t.co/IuMYP35Cy3	15114493.0	RT @AP: The U.S. cleared President Biden's goal of injecting 100 million coronavirus shots, more than a month before his target date of hisâ€¦	79.0	True	full
490840	490840	605570bb49e9530038f9be2c	2021-03-20 03:49:09	[]	[]	Sat Mar 20 03:30:08 +0000 2021	[]	[{"url":"https://t.co/idtWzmU1se","expanded_url":"http://ow.ly/4Ji530rBiiL","display_url":"ow.ly/4Ji530rBiiL","indices":[177,200]}]	"Egypt could use a potential war as a national rallying tool to unify the country, deflect attention from its domestic woes and announce a comeback as a top regional contender" https://t.co/idtWzmU1se	250365.0	RT @MiddleEastEye: "Egypt could use a potential war as a national rallying tool to unify the country, deflect attention from its domestic wâ€¦	2462.0	True	full
490841	490841	605570bb49e9530038f9be42	2021-03-20 03:49:09	[]	[]	Fri Mar 19 21:35:16 +0000 2021	[{"text":"QuÃ­taleLaCoronaAlVirus","indices":[95,118]},{"text":"ReconciliaciÃ³nNacional","indices":[120,143]}]	[{"url":"https://t.co/qcgV27mJJS","expanded_url":"https://bit.ly/3vFH9yn","display_url":"bit.ly/3vFH9yn","indices":[71,94]}]	Paratletismo buscarÃ¡ aumentar sus cupos a Tokio 2020 en casa. Lea mÃ¡s https://t.co/qcgV27mJJS #QuÃ­taleLaCoronaAlVirus #ReconciliaciÃ³nNacional https://t.co/nunlpZF5jc	3396.0	RT @glendimar2512: Paratletismo buscarÃ¡ aumentar sus cupos a Tokio 2020 en casa. Lea mÃ¡s https://t.co/qcgV27mJJS #QuÃ­taleLaCoronaAlVirusâ€¦	52.0	True	full
490842	490842	605570bb49e9530038f9be4e	2021-03-20 03:49:10	[]	[]	Sat Mar 20 03:45:20 +0000 2021	[]	[{"url":"https://t.co/ruYJBMBB1J","expanded_url":"https://www.krqe.com/news/new-mexico/sunport-murder-suspect-sean-lannon-has-admitted-to-killing-15-people-in-new-mexico/","display_url":"krqe.com/news/new-mexicâ€¦","indices":[148,171]}]	Holy cow. My son and I worked with this guy at the refinery! Sunport murder suspect, Sean Lannon, has admitted to killing 15 people in New Mexico https://t.co/ruYJBMBB1J	5474.0	RT @jojolbaker: Holy cow. My son and I worked with this guy at the refinery! Sunport murder suspect, Sean Lannon, has admitted to killingâ€¦	4303.0	True	full
490843	490843	605570bc49e9530038f9be62	2021-03-20 03:49:10	[{"text":"like","indices":[153,158]}]	[{"url":"https://t.co/RKdATXFqBr","expanded_url":"https://www.instagram.com/p/CMl0sHJg8Wf/?igshid=1p5wmof0aqpf1","display_url":"instagram.com/p/CMl0sHJg8Wf/â€¦","indices":[212,235]}]		[]	[]			@jha_yatendra @ipsvijrk @jaivikgurugram Hello This is my IG post about water day, i created a digital art for awarâ€¦ https://t.co/hDTcpboaPR	17.0	True	full
490844	490844	605570bc49e9530038f9be90	2021-03-20 03:49:10	[]	[]	Sat Mar 20 03:31:31 +0000 2021	[]	[{"url":"https://t.co/3RIObqe0V7","expanded_url":"https://aristeguinoticias.com/1903/mexico/mexico-lanza-operativos-en-frontera-sur-para-prevenir-migracion-irregular/","display_url":"aristeguinoticias.com/1903/mexico/meâ€¦","indices":[237,260]}]	6/10 La alza a la migraciÃ³n hacia EU y de menores sin acompaÃ±antes fue una excusa perfecta para que Biden obligarÃ¡ a MÃ©xico a frenar su paso y como regalo de consolaciÃ³n, nos â€œprestarÃ¡nâ€� vacunas que aÃºn siguen en duda sobre sus efectos. https://t.co/3RIObqe0V7	16606.0	RT @talipurpura: 6/10 La alza a la migraciÃ³n hacia EU y de menores sin acompaÃ±antes fue una excusa perfecta para que Biden obligarÃ¡ a MÃ©xicâ€¦	1069.0	True	full
490845	490845	605570bc49e9530038f9be92	2021-03-20 03:49:10	[]	[]	Fri Mar 19 16:34:00 +0000 2021	[]	[{"url":"https://t.co/uzca43ULcf","expanded_url":"https://twitter.com/fabiofaria5555/status/1372928055883264001","display_url":"twitter.com/fabiofaria5555â€¦","indices":[217,240]}]	Estamos no caminho certo para sair da Pandemia. Produzimos 6 milhÃµes de doses por semana na Fiocruz. Somos um dos poucos paÃ­ses do mundo a PRODUZIR VACINAS. AtÃ© o final do ano teremos mais de 560 milhÃµes de doses. https://t.co/uzca43ULcf	26056.0	RT @gilsonmachadont: Estamos no caminho certo para sair da Pandemia. Produzimos 6 milhÃµes de doses por semana na Fiocruz. Somos um dos poâ€¦	962.0	True	full
490846	490846	605570bc49e9530038f9bec8	2021-03-20 03:49:11	[]	[{"url":"https://t.co/TFwMxBNS1D","expanded_url":"https://statesville.com/sports/high-school-football-statesville-rolls-vs-raiders-for-third-win-in-a-row/article_503a0a9a-892d-11eb-b62f-87175224b45d.html?utm_campaign=snd-autopilot&utm_medium=social&utm_source=twitter_statesville","display_url":"statesville.com/sports/high-scâ€¦","indices":[204,227]}]		[]	[]			OLINâ€”Junior quarterback Zamari Stevenson completed 12 passes for 171 yards and two touchdowns and rushed for a toucâ€¦ https://t.co/yZaRtY67NK	4692.0	True	full
490847	490847	605570bc49e9530038f9bece	2021-03-20 03:49:11	[]	[]	Sat Mar 20 03:10:02 +0000 2021	[{"text":"ElCovidNoEsJuegoCuidate","indices":[100,124]}]	[{"url":"https://t.co/GBXG2UsMtS","expanded_url":"https://mazo4f.com/238053","display_url":"mazo4f.com/238053","indices":[75,98]}]	Nueva vacuna cubana contra el Covid-19 inicia III fase de ensayo (+Abdala) https://t.co/GBXG2UsMtS #ElCovidNoEsJuegoCuidate https://t.co/aKu2fla3WI	587110.0	RT @ConElMazoDando: Nueva vacuna cubana contra el Covid-19 inicia III fase de ensayo (+Abdala) https://t.co/GBXG2UsMtS #ElCovidNoEsJuegoCuâ€¦	5.0	True	full
490848	490848	605570bc49e9530038f9bed0	2021-03-20 03:49:11	[]	[]	Fri Mar 19 18:25:45 +0000 2021	[]	[{"url":"https://t.co/ZZOzQC9ZHn","expanded_url":"https://www.t13.cl/noticia/nacional/deudas-contribuciones-remata-casa-familia-desalojo-covid-19-29-09-2020","display_url":"t13.cl/noticia/nacionâ€¦","indices":[177,200]}]	A propÃ³sito de Kramer que no paga contribuciones por su casa exijo al @PJudicialChile y a @SII_Chile que se de el mismo trato que esta seÃ±ora, o pagamos todos o no paga nadie! https://t.co/ZZOzQC9ZHn	11842.0	RT @vmoralesa: A propÃ³sito de Kramer que no paga contribuciones por su casa exijo al @PJudicialChile y a @SII_Chile que se de el mismo tratâ€¦	4.0	True	full
490849	490849	605570bc49e9530038f9bed8	2021-03-20 03:49:11	[]	[]	Fri Mar 19 15:45:24 +0000 2021	[]	[{"url":"https://t.co/F4GfOMtxa8","expanded_url":"https://www.francesoir.fr/societe-sante-opinions-entretiens/vaccination-dr-denis-agret-pose-la-question-avec-ces-risques-mr-le","display_url":"francesoir.fr/societe-sante-â€¦","indices":[251,274]}]	Vaccination @AstraZenecaFR pour @AgretDenis: "La frÃ©quence des risques est trÃ¨s supÃ©rieure au bÃ©nÃ©fice attendu : 255 DC, 2950 effets indÃ©sirables graves pour 5.26 m vaccinÃ©s Avec ces risques, @olivierveran souhaitez-vous continuer la vaccination ? https://t.co/F4GfOMtxa8	57842.0	RT @france_soir: Vaccination @AstraZenecaFR pour @AgretDenis: "La frÃ©quence des risques est trÃ¨s supÃ©rieure au bÃ©nÃ©fice attendu : 255 DC, 2â€¦	0.0	True	full
490850	490850	605570bd49e9530038f9bef6	2021-03-20 03:49:11	[]	[]	Fri Mar 19 17:34:51 +0000 2021	[]	[{"url":"https://t.co/e0NzCC0NUK","expanded_url":"https://www.msnbc.com/craig-melvin/watch/-his-death-will-not-be-in-vain-baton-rouge-nurse-on-helping-others-get-vaccinated-after-losing-husband-to-covid-19-108820037530","display_url":"msnbc.com/craig-melvin/wâ€¦","indices":[164,187]}]	This Baton Rouge nurse is literally going door to door to make sure her neighbors are getting vaccinated. Covid took her husband. Her mission is deeply personal. https://t.co/e0NzCC0NUK	137193.0	RT @craigmelvin: This Baton Rouge nurse is literally going door to door to make sure her neighbors are getting vaccinated. Covid took her hâ€¦	507.0	True	full
490851	490851	605570bd49e9530038f9bf18	2021-03-20 03:49:12	[]	[]	Sat Mar 20 03:17:22 +0000 2021	[]	[{"url":"https://t.co/s23aATUedb","expanded_url":"https://twitter.com/who/status/1372662991469080579","display_url":"twitter.com/who/status/137â€¦","indices":[246,269]}]	â€œBut now is not the time to let up, now is not the time to relax, it really really isnâ€™t, or so many of us are going to be back in lock-downs again, so many of us are going to be exactly where we donâ€™t want to be.â€� More wise words from Mike Ryan https://t.co/s23aATUedb	7546.0	RT @janinemccready: â€œBut now is not the time to let up, now is not the time to relax, it really really isnâ€™t, or so many of us are going toâ€¦	701.0	True	full
490852	490852	605570bd49e9530038f9bf28	2021-03-20 03:49:12	[]	[]	Fri Mar 19 19:00:11 +0000 2021	[]	[{"url":"https://t.co/WN45UqCHDb","expanded_url":"https://bit.ly/3eXwCIS","display_url":"bit.ly/3eXwCIS","indices":[230,253]}]	River y @BocaJrsOficial convocan a los familiares de socios y socias desaparecidas por la Ãºltima dictadura militar a ponerse en contacto con el club para conocer sus historias y reivindicar su condiciÃ³n societaria. ConocÃ© mÃ¡s: https://t.co/WN45UqCHDb https://t.co/HxFf2oePft	3617687.0	RT @RiverPlate: River y @BocaJrsOficial convocan a los familiares de socios y socias desaparecidas por la Ãºltima dictadura militar a ponersâ€¦	474.0	True	full
490853	490853	605570be49e9530038f9bf52	2021-03-20 03:49:12	[]	[]	Fri Mar 19 19:16:23 +0000 2021	[]	[{"url":"https://t.co/WrguFm4b3q","expanded_url":"https://twitter.com/falasteen47/status/1372938713357950977","display_url":"twitter.com/falasteen47/stâ€¦","indices":[163,186]}]	Israelis execute protester because he wasnâ€™t Jewish. If he were not Palestinian he would not have been shot in the head for protesting. Try and tell me otherwise. https://t.co/WrguFm4b3q	152280.0	RT @Partisangirl: Israelis execute protester because he wasnâ€™t Jewish. If he were not Palestinian he would not have been shot in the head fâ€¦	12.0	True	full
490854	490854	605570be49e9530038f9bf60	2021-03-20 03:49:12	[]	[]	Fri Mar 19 22:28:25 +0000 2021	[{"text":"PakistanZindabad","indices":[10,27]}]	[{"url":"https://t.co/bi8h1usmsR","expanded_url":"https://www.thenews.com.pk/print/632753-un-world-happiness-index-pakistan-at-66-rank-india-144","display_url":"thenews.com.pk/print/632753-uâ€¦","indices":[204,227]}]	Yeah!!! #PakistanZindabad "The United Nations (UN) on Friday released its World Happiness Report and India was at a dismal 144 rank of a total 156 nations surveyed, while Pakistan stood at 66 rank." https://t.co/bi8h1usmsR	22069.0	RT @carin__fischer: Yeah!!! #PakistanZindabad "The United Nations (UN) on Friday released its World Happiness Report and India was at aâ€¦	48.0	True	full
490855	490855	605570be49e9530038f9bf62	2021-03-20 03:49:13	[]	[]	Sat Mar 20 00:00:25 +0000 2021	[]	[{"url":"https://t.co/H5t7jufoPT","expanded_url":"https://www.thestar.com/opinion/star-columnists/2021/03/19/doug-ford-loosens-ontario-covid-19-restrictions-in-a-way-that-makes-no-sense-amid-a-backlash-against-public-health.html","display_url":"thestar.com/opinion/star-câ€¦","indices":[255,278]}]	Public health was already getting attacked by people fed up after months of provincial blundering, when the province decided to recklessly accelerate the already-growing flood of cases, ICU admissions, and everything that will lead to the last lockdown. https://t.co/H5t7jufoPT	146795.0	RT @bruce_arthur: Public health was already getting attacked by people fed up after months of provincial blundering, when the province deciâ€¦	156.0	True	full
490856	490856	605570bf49e9530038f9bfa0	2021-03-20 03:49:13	[]	[]	Sat Mar 20 03:25:02 +0000 2021	[]	[{"url":"https://t.co/ZOFI8DNpXw","expanded_url":"https://cnn.it/3s3yFyU","display_url":"cnn.it/3s3yFyU","indices":[122,145]}]	Pfizer y Johnson &amp; Johnson entregarÃ¡n 138 millones de dosis de sus vacunas a Brasil. Las primeras llegarÃ¡n en agosto. https://t.co/ZOFI8DNpXw	19546312.0	RT @CNNEE: Pfizer y Johnson &amp; Johnson entregarÃ¡n 138 millones de dosis de sus vacunas a Brasil. Las primeras llegarÃ¡n en agosto. https://t.â€¦	1103.0	True	full
490857	490857	605570bf49e9530038f9bfb0	2021-03-20 03:49:14	[]	[]	Fri Mar 19 19:15:25 +0000 2021	[]	[{"url":"https://t.co/mp2xfjJct0","expanded_url":"https://www.wsj.com/articles/eric-topol-on-the-pandemic-year-the-hyper-acceleration-of-the-life-sciences-11616165818","display_url":"wsj.com/articles/eric-â€¦","indices":[67,90]}]	My short @WSJ essay today on the pandemic's impact on life science https://t.co/mp2xfjJct0 "Now that we know what is achievable, much of this experience could potentially be used to expedite the translation of other post-pandemic research into medical care."	400338.0	RT @EricTopol: My short @WSJ essay today on the pandemic's impact on life science https://t.co/mp2xfjJct0 "Now that we know what is achievaâ€¦	23221.0	True	full
490858	490858	605570bf49e9530038f9bfb2	2021-03-20 03:49:14	[]	[]	Fri Mar 19 21:00:00 +0000 2021	[]	[{"url":"https://t.co/dbvpSTLN7V","expanded_url":"https://mailchi.mp/mitchellhamline/read-the-bulletin-mar2021?e=f85432066d","display_url":"mailchi.mp/mitchellhamlinâ€¦","indices":[57,80]},{"url":"https://t.co/OEEjT56J5c","expanded_url":"https://drive.google.com/file/d/1CBmxmTeclgKWjA-_7P3GQrddeOkEISIt/view","display_url":"drive.google.com/file/d/1CBmxmTâ€¦","indices":[261,284]}]	I commend @PHealthLawCtr for open-mindedly highlighting (https://t.co/dbvpSTLN7V) the commentary from Dr. Tom Glynn &amp; leaders from @MayoClinic advocating benefits of tobacco harm reduction in combating smoking epidemic &amp; healing our internecine divide (https://t.co/OEEjT56J5c).	1218.0	RT @cdoug: I commend @PHealthLawCtr for open-mindedly highlighting (https://t.co/dbvpSTLN7V) the commentary from Dr. Tom Glynn &amp; leaders frâ€¦	104.0	True	full
490859	490859	605570bf49e9530038f9bfb4	2021-03-20 03:49:14	[]	[]	Fri Mar 19 07:12:43 +0000 2021	[{"text":"HouseParty","indices":[52,63]},{"text":"SUPERJUNIOR","indices":[75,87]},{"text":"COVID19","indices":[177,185]}]	[{"url":"https://t.co/77LlNRnyJJ","expanded_url":"https://twitter.com/sjofficial/status/1371748069310570498","display_url":"twitter.com/sjofficial/staâ€¦","indices":[284,307]}]	Thank you, ELF, for sharing @SJofficial's new song "#HouseParty" with us! #SUPERJUNIOR, youâ€™re on-point there! Indeed, we still need to maintain precautionary measures against #COVID19 to protect each other &amp; control this pandemic. Thank you for reminding us through your music. https://t.co/77LlNRnyJJ	1433180.0	RT @DrTedros: Thank you, ELF, for sharing @SJofficial's new song "#HouseParty" with us! #SUPERJUNIOR, youâ€™re on-point there! Indeed, we stâ€¦	41.0	True	full
490860	490860	605570bf49e9530038f9bfe2	2021-03-20 03:49:14	[]	[]	Mon Mar 15 10:54:44 +0000 2021	[{"text":"cryptocurrency","indices":[166,181]},{"text":"Crypto","indices":[182,189]},{"text":"Bitcoin","indices":[190,198]},{"text":"Ethereum","indices":[199,208]},{"text":"Airdrop","indices":[209,217]},{"text":"bounty","indices":[218,225]},{"text":"KYFI","indices":[226,231]},{"text":"MoneyEarn","indices":[232,242]},{"text":"Finance","indices":[243,251]}]	[{"url":"https://t.co/islWMx82x7","expanded_url":"https://t.me/AirdropStar/1112","display_url":"t.me/AirdropStar/11â€¦","indices":[141,164]}]	ðŸ’§ Moneyearn Finance AirdropðŸ’§ ðŸ�† Task: âž• 0.1 KYFI (~$30) ðŸ‘¨â€�ðŸ‘©â€�ðŸ‘§ Referral: âž• 0.05 KYFI (~$15) ðŸ”› Airdrop Link &amp; Information: https://t.co/islWMx82x7 #cryptocurrency #Crypto #Bitcoin #Ethereum #Airdrop #bounty #KYFI #MoneyEarn #Finance	86322.0	RT @AirdropStario: ðŸ’§ Moneyearn Finance AirdropðŸ’§ ðŸ�† Task: âž• 0.1 KYFI (~$30) ðŸ‘¨â€�ðŸ‘©â€�ðŸ‘§ Referral: âž• 0.05 KYFI (~$15) ðŸ”› Airdrop Linâ€¦	2.0	True	full
490861	490861	605570bf49e9530038f9bfe8	2021-03-20 03:49:14	[]	[]	Fri Mar 19 17:23:49 +0000 2021	[]	[{"url":"https://t.co/I3d4Nwne90","expanded_url":"https://pubmed.ncbi.nlm.nih.gov/11515979/","display_url":"pubmed.ncbi.nlm.nih.gov/11515979/","indices":[232,255]}]	@shvetaraju I wonder if the asthma starting up again has something to do with being extra diligent with wearing masks. It was shown that wearing veils, instead of protecting from viral infection, increases the incidence of asthma. https://t.co/I3d4Nwne90	179.0	RT @kucherov_anton: @shvetaraju I wonder if the asthma starting up again has something to do with being extra diligent with wearing masks.â€¦	7.0	True	full
490862	490862	605570bf49e9530038f9bfec	2021-03-20 03:49:14	[]	[]	Fri Mar 19 22:25:40 +0000 2021	[{"text":"CovidSpaDay","indices":[147,159]},{"text":"MarALago","indices":[163,172]}]	[{"url":"https://t.co/0KchOiETVs","expanded_url":"https://twitter.com/AP/status/1373023353368367109","display_url":"twitter.com/AP/status/1373â€¦","indices":[188,211]}]	Um...I need a few minutes to ðŸ¤£ðŸ¤£ðŸ¤£ðŸ¤£ðŸ¤£ðŸ¤£ðŸ¤£ðŸ¤£ðŸ¤£ðŸ¤£ðŸ¤£ðŸ¤£ðŸ¤£ðŸ¤£ðŸ¤£ðŸ¤£ðŸ¤£ðŸ¤£ðŸ¤£ðŸ¤£ðŸ¤£ðŸ¤£ðŸ¤£ðŸ¤£ðŸ¤£ðŸ¤£ðŸ¤£ðŸ¤£ðŸ¤£ðŸ¤£ðŸ¤£ðŸ¤£ðŸ¤£ðŸ¤£ðŸ¤£ðŸ¤£ðŸ¤£ðŸ¤£ðŸ¤£ðŸ¤£...*breath*...ðŸ¤£ðŸ¤£ðŸ¤£ðŸ¤£ðŸ¤£ðŸ¤£ðŸ¤£ðŸ¤£ðŸ¤£ðŸ¤£ðŸ¤£ðŸ¤£ðŸ¤£ðŸ¤£ðŸ¤£ðŸ¤£ðŸ¤£ðŸ¤£ðŸ¤£ðŸ¤£ðŸ¤£ðŸ¤£ðŸ¤£ðŸ¤£ðŸ¤£ðŸ¤£ðŸ¤£ðŸ¤£ðŸ¤£ðŸ¤£ðŸ¤£ðŸ¤£... So Karma decided to have a #CovidSpaDay at #MarALago...ðŸ˜œðŸ¤£ð…	2502.0	RT @ShushOrchid: Um...I need a few minutes to ðŸ¤£ðŸ¤£ðŸ¤£ðŸ¤£ðŸ¤£ðŸ¤£ðŸ¤£ðŸ¤£ðŸ¤£ðŸ¤£ðŸ¤£ðŸ¤£ðŸ¤£ðŸ¤£ðŸ¤£ðŸ¤£ðŸ¤£ðŸ¤£ðŸ¤£ðŸ¤£ðŸ¤£ðŸ¤£ðŸ¤£ðŸ¤£ðŸ¤£ðŸ¤£ðŸ¤£ðŸ¤£ðŸ¤£ðŸ¤£ðŸ¤£ðŸ¤£ðŸ¤£ðŸ¤£ðŸ¤£ðŸ¤£ðŸ¤£ðŸ¤£ðŸ¤£ðŸ¤£...*breath*...ðŸ¤£ðŸ¤£ðŸ¤£ðŸ¤£ðŸ¤£ðŸ¤£ðŸ¤£ðŸ¤£ðŸ¤£ðŸ¤£ðŸ¤£ðŸ¤£ðŸ¤£ðŸ¤£ðŸ¤£ðŸ¤£ðŸ¤£ðŸ¤£ðŸ¤£ðŸ¤£ðŸ¤£ðŸ¤£ðŸ¤£ðŸ¤£ðŸ¤£ðŸ¤£ðŸ¤£ðŸ¤£ðŸ¤£ðŸ¤£ðŸ¤£ðŸ¤£... Soâ€¦	2244.0	True	full
490863	490863	605570bf49e9530038f9bfee	2021-03-20 03:49:14	[]	[]	Fri Mar 19 16:09:51 +0000 2021	[]	[{"url":"https://t.co/nbnqZi6RFV","expanded_url":"https://twitter.com/ecuarauz/status/1372747293347115009","display_url":"twitter.com/ecuarauz/statuâ€¦","indices":[275,298]}]	Esto es inaceptable, indignante, pero deberÃ­a indignarse por igual con Correa y si usted cumple lo que dice no tolerar sus expresiones machistas y la de los suyos contra @andrebernal26, por ejemplo Â¿Solo se indigna con los otros y lo de los suyos le parece bien @ecuarauz ? https://t.co/nbnqZi6RFV	21075.0	RT @farithsimon: Esto es inaceptable, indignante, pero deberÃ­a indignarse por igual con Correa y si usted cumple lo que dice no tolerar susâ€¦	843.0	True	full
490864	490864	605570bf49e9530038f9bff2	2021-03-20 03:49:14	[]	[]	Sat Mar 20 01:43:46 +0000 2021	[{"text":"Enterate","indices":[0,9]},{"text":"COVID19","indices":[98,106]},{"text":"ReconciliacionNacional","indices":[170,193]}]	[{"url":"https://t.co/BlKEFHFQ6B","expanded_url":"https://bit.ly/3r57EcQ","display_url":"bit.ly/3r57EcQ","indices":[215,238]}]	#Enterate || Gobierno Bolivariano evalÃºa nuevas acciones para enfrentar la variante brasilera del #COVID19, informÃ³ la Vicepdta. Ejecutiva de la RepÃºblica, @drodriven2. #ReconciliacionNacional MÃ¡s detalles aquÃ­: https://t.co/BlKEFHFQ6B https://t.co/ZW72B2HzRX	356033.0	RT @ViceVenezuela: #Enterate || Gobierno Bolivariano evalÃºa nuevas acciones para enfrentar la variante brasilera del #COVID19, informÃ³ la Vâ€¦	800.0	True	full
490865	490865	605570c049e9530038f9c00c	2021-03-20 03:49:15	[]	[{"url":"https://t.co/7qwupLO7aM","expanded_url":"https://www.eleconomista.com.mx/internacionales/El-mundo-esta-al-borde-de-un-fracaso-moral-en-la-distribucion-de-vacunas-Covid-19-OMS-20210118-0027.html","display_url":"eleconomista.com.mx/internacionaleâ€¦","indices":[135,158]}]		[]	[]			@MariettoPonce El mundo estÃ¡ al borde de un "fracaso moral" en la distribuciÃ³n de vacunas Covid-19: OMS | El Economâ€¦ https://t.co/ixxmNTd2qU	267.0	True	full
490866	490866	605570c049e9530038f9c012	2021-03-20 03:49:15	[]	[]	Sat Mar 06 00:10:35 +0000 2021	[]	[{"url":"https://t.co/0cngfYvba7","expanded_url":"https://twitter.com/correio/status/1367229524333785088","display_url":"twitter.com/correio/statusâ€¦","indices":[144,167]}]	Eu sempre digo isso Racista nÃ£o tem idade, religiÃ£o, nome, orientaÃ§Ã£o sexual nem famÃ­lia. Racista tem que apanhar se tiver 3, 8, 13 ou 80 anos https://t.co/0cngfYvba7	440.0	RT @iggoxr: Eu sempre digo isso Racista nÃ£o tem idade, religiÃ£o, nome, orientaÃ§Ã£o sexual nem famÃ­lia. Racista tem que apanhar se tiver 3,â€¦	3389.0	True	full
490867	490867	605570c049e9530038f9c022	2021-03-20 03:49:15	[]	[]	Fri Mar 19 21:12:00 +0000 2021	[]	[{"url":"https://t.co/n5slOQDBVH","expanded_url":"https://www.publico.es/sociedad/educacion-madrid-madrid-primera-comunidad-autonoma-recorta-educacion-pandemia.html?utm_source=twitter&utm_medium=social&utm_campaign=publico","display_url":"publico.es/sociedad/educaâ€¦","indices":[153,176]}]	Subida de la ratio de alumnos por clase y supresiÃ³n de aulas, el plan que tiene la Comunidad de Madrid para el prÃ³ximo curso Por @jorgeotero99 escolar.https://t.co/n5slOQDBVH	1068895.0	RT @publico_es: Subida de la ratio de alumnos por clase y supresiÃ³n de aulas, el plan que tiene la Comunidad de Madrid para el prÃ³ximo cursâ€¦	3078.0	True	full
490868	490868	605570c049e9530038f9c03e	2021-03-20 03:49:15	[]	[]	Sat Mar 20 03:05:00 +0000 2021	[{"text":"RkiveArticles","indices":[1,15]},{"text":"ë°©íƒ„ì†Œë…„ë‹¨RM","indices":[201,209]},{"text":"ë‚¨ì¤€","indices":[210,213]},{"text":"ì•Œì— ","indices":[214,217]},{"text":"4YearsWithChange","indices":[228,245]},{"text":"6YearsOfRMixtape","indices":[246,263]}]	[{"url":"https://t.co/bFgEdXnEWy","expanded_url":"https://www.nme.com/blogs/nme-blogs/bts-collaborations-western-artists-ranked-2512222","display_url":"nme.com/blogs/nme-blogâ€¦","indices":[125,148]}]	ðŸ”™#RkiveArticles || NME "All of @BTS_twt' collaborations with western artists, ranked" -Change ranked 16 -Rush ranked 15 ðŸ”—https://t.co/bFgEdXnEWy ðŸŒŸPlease Stay in the link for 1 minute and Share! #ë°©íƒ„ì†Œë…„ë‹¨RM #ë‚¨ì¤€ #ì•Œì— @BTS_twt #4YearsWithChange #6YearsOfRMixtape https://t.co/ofaC4wZnAP	2261.0	RT @RkiveArticles: ðŸ”™#RkiveArticles || NME "All of @BTS_twt' collaborations with western artists, ranked" -Change ranked 16 -Rush rankedâ€¦	554.0	True	full
490869	490869	605570c049e9530038f9c058	2021-03-20 03:49:15	[{"text":"CryptoNews","indices":[0,11]},{"text":"LatokenApp","indices":[167,178]}]	[{"url":"https://t.co/360rJLojt0","expanded_url":"https://t.me/latoken_airdrops_bot?start=2gvttrjh-airdrop_DFN-source_twp79","display_url":"t.me/latoken_airdroâ€¦","indices":[223,246]}]		[]	[]			#CryptoNews: Cryptocurrency exchange LATOKEN registered 100% growth in mobile app downloads in just two months, thaâ€¦ https://t.co/UmHyLEu5fi	258.0	True	full
490870	490870	605570c149e9530038f9c05c	2021-03-20 03:49:15	[]	[]	Mon Mar 15 11:03:42 +0000 2021	[{"text":"10SET","indices":[142,148]}]	[{"url":"https://t.co/DkVQ3j0CY5","expanded_url":"https://t.me/tenset_io_eng","display_url":"t.me/tenset_io_eng","indices":[256,279]}]	I will send one random person $500 on 31st march all you have to do is RT and be following myself @TenseT_io_JAPAN &amp; @TenseT_io The day #10SET Will go live on @Uniswap So many people asking how to get involved but its SOLD OUT. Join TG for news - https://t.co/DkVQ3j0CY5 https://t.co/xkMld0HwQM	242599.0	RT @ScottZILWarrior: I will send one random person $500 on 31st march all you have to do is RT and be following myself @TenseT_io_JAPAN &amp; @â€¦	267.0	True	full
490871	490871	605570c149e9530038f9c062	2021-03-20 03:49:15	[]	[]	Sat Mar 20 03:29:45 +0000 2021	[]	[{"url":"https://t.co/Ef5SOzcie8","expanded_url":"https://twitter.com/DiegodelBosqueV/status/1373056585652637696","display_url":"twitter.com/DiegodelBosqueâ€¦","indices":[119,142]}]	OjalÃ¡ mostrarÃ¡ con pruebas lo que dice el pndejin del asno bananero, para que idiotas como tÃº, vengan y lo demuestren. https://t.co/Ef5SOzcie8	2336.0	RT @alexarellano50: OjalÃ¡ mostrarÃ¡ con pruebas lo que dice el pndejin del asno bananero, para que idiotas como tÃº, vengan y lo demuestren.â€¦	1560.0	True	full
490872	490872	605570c149e9530038f9c06e	2021-03-20 03:49:15	[{"text":"Noticias","indices":[0,9]},{"text":"Acapulco","indices":[30,39]}]	[{"url":"https://t.co/znkvbtfs6l","expanded_url":"https://novedadesaca.mx/amplian-aplicacion-de-la-vacuna-contra-el-covid-para-adultos-mayores-en-acapulco","display_url":"novedadesaca.mx/amplian-aplicaâ€¦","indices":[158,181]}]		[]	[]			#Noticias | "La vacunaciÃ³n en #Acapulco no se va a interrumpir"; este sÃ¡bado podrÃ¡n acudir adultos mayores con apelâ€¦ https://t.co/6V8M3YaZxl	130.0	True	full
490873	490873	605570c149e9530038f9c080	2021-03-20 03:49:16	[]	[]	Fri Mar 19 15:38:52 +0000 2021	[{"text":"RepublicVindicated","indices":[78,97]},{"text":"VazegateExplodes","indices":[139,156]},{"text":"IndiaFightsPropaganda","indices":[234,256]},{"text":"IndiaTogether","indices":[257,271]}]	[{"url":"https://t.co/jXLwdMeJ3P","expanded_url":"https://twitter.com/republic/status/1372934285519323137","display_url":"twitter.com/republic/statuâ€¦","indices":[285,308]}]	All Innuendoes &amp; Propaganda were never a blemish as @republic stands tall #RepublicVindicated with its committed Journo-Warriors while #VazegateExplodes in the face of the Inimical Cabal as the 'Slimy Vulture' sings like a Canary #IndiaFightsPropaganda #IndiaTogether JAI HIND ðŸ‡®ðŸ‡³ https://t.co/jXLwdMeJ3P https://t.co/wyzFjYz99q	16084.0	RT @RDXThinksThat: All Innuendoes &amp; Propaganda were never a blemish as @republic stands tall #RepublicVindicated with its committed Journo-â€¦	147.0	True	full
490874	490874	605570c149e9530038f9c094	2021-03-20 03:49:16	[]	[]	Fri Mar 19 13:12:36 +0000 2021	[{"text":"SalvemosAbengoa","indices":[133,149]},{"text":"abengoaquierevotar","indices":[150,169]}]	[{"url":"https://t.co/oes3oLOT2E","expanded_url":"https://www.diariodesevilla.es/economia/Abengoa-accionista-referencia-Talgo-revendiendo_0_1557144975.html","display_url":"diariodesevilla.es/economia/Abengâ€¦","indices":[185,208]}]	Y los lacayos de este personaje todavÃ­a siguen al frente de @Abengoa! Cuando ya debÃ­an llevar cesados 15 dÃ­as, desde la JG aplazada. #SalvemosAbengoa #abengoaquierevotar @abengoashares https://t.co/oes3oLOT2E	306.0	RT @Nacho9692: Y los lacayos de este personaje todavÃ­a siguen al frente de @Abengoa! Cuando ya debÃ­an llevar cesados 15 dÃ­as, desde la JG aâ€¦	253.0	True	full
490875	490875	605570c149e9530038f9c0a2	2021-03-20 03:49:16	[{"text":"twitch","indices":[117,124]},{"text":"twitchaffiliate","indices":[126,142]},{"text":"twitchstreamer","indices":[144,159]}]	[{"url":"https://t.co/38MGdLbx8x","expanded_url":"https://www.twitch.tv/firesteve100","display_url":"twitch.tv/firesteve100","indices":[68,91]}]		[]	[]			Check out things will get better Fortnight new season subgoal 0/15 https://t.co/38MGdLbx8x come say hii have a chaâ€¦ https://t.co/7eXmR92uXF	75.0	True	full
490876	490876	605570c149e9530038f9c0a6	2021-03-20 03:49:16	[]	[]	Fri Mar 19 12:31:42 +0000 2021	[]	[{"url":"https://t.co/lsgQr6Arvf","expanded_url":"https://www.fdd.org/analysis/2021/03/18/biden-administrations-iran-related-sanctions/","display_url":"fdd.org/analysis/2021/â€¦","indices":[255,278]}]	Will the Biden administration go back on its word and give Iran terrorism sanctions relief? @FDD @MatthewZweig1 on how the rolling back of Ansar Allah terrorism sanctions could be a preview for what's coming next - and what Congress should do to stop it. https://t.co/lsgQr6Arvf	6467.0	RT @rich_goldberg: Will the Biden administration go back on its word and give Iran terrorism sanctions relief? @FDD @MatthewZweig1 on how tâ€¦	34.0	True	full
490877	490877	605570c249e9530038f9c0de	2021-03-20 03:49:17	[]	[]	Thu Mar 18 14:08:49 +0000 2021	[]	[{"url":"https://t.co/uRvKUFKdDS","expanded_url":"https://thegrayzone.com/2021/03/17/report-uyghur-genocide-sham-university-neocon-punish-china/","display_url":"thegrayzone.com/2021/03/17/repâ€¦","indices":[257,280]}]	Western media hailed a @NewlinesInst report accusing China of Uyghur genocide as an "independent", "expert" analysis. In fact its authors are lobbying Biden to "punish" China and were funded by a sham "university" riddled with academic scandals. My latest: https://t.co/uRvKUFKdDS	20418.0	RT @ajitxsingh: Western media hailed a @NewlinesInst report accusing China of Uyghur genocide as an "independent", "expert" analysis. In faâ€¦	875.0	True	full
490878	490878	605570c249e9530038f9c0ec	2021-03-20 03:49:17	[]	[]	Fri Mar 19 17:34:51 +0000 2021	[]	[{"url":"https://t.co/e0NzCC0NUK","expanded_url":"https://www.msnbc.com/craig-melvin/watch/-his-death-will-not-be-in-vain-baton-rouge-nurse-on-helping-others-get-vaccinated-after-losing-husband-to-covid-19-108820037530","display_url":"msnbc.com/craig-melvin/wâ€¦","indices":[164,187]}]	This Baton Rouge nurse is literally going door to door to make sure her neighbors are getting vaccinated. Covid took her husband. Her mission is deeply personal. https://t.co/e0NzCC0NUK	137168.0	RT @craigmelvin: This Baton Rouge nurse is literally going door to door to make sure her neighbors are getting vaccinated. Covid took her hâ€¦	369.0	True	full
490879	490879	605570c249e9530038f9c0f6	2021-03-20 03:49:17	[]	[]	Fri Mar 19 22:08:36 +0000 2021	[{"text":"CoronaLago","indices":[0,11]},{"text":"NYC","indices":[66,70]}]	[{"url":"https://t.co/WDOy7ILGiB","expanded_url":"https://apnews.com/article/mar-a-lago-partially-closed-covid-19-outbreak-32a7a9694c1f738eef6af6d3fc6e5aa1","display_url":"apnews.com/article/mar-a-â€¦","indices":[142,165]}]	#CoronaLago. Maybe this explains why the Trump herd. Urged out to #NYC a week ago. Trump's Mar-a-Lago partially closed due to COVID outbreak https://t.co/WDOy7ILGiB	1080.0	RT @DavidPatersonca: #CoronaLago. Maybe this explains why the Trump herd. Urged out to #NYC a week ago. Trump's Mar-a-Lago partially closeâ€¦	1102.0	True	full
490880	490880	605570c249e9530038f9c0f8	2021-03-20 03:49:17	[]	[]	Sat Mar 20 03:30:08 +0000 2021	[]	[{"url":"https://t.co/RydBazv7Us","expanded_url":"https://bit.ly/3cQlJpx","display_url":"bit.ly/3cQlJpx","indices":[124,147]}]	On Friday, Wasilla Republican Rep. Christopher Kurka wore a mask with the words â€œGovernment Mandated Muzzleâ€� written on it. https://t.co/RydBazv7Us	6368.0	RT @KTOOpubmedia: On Friday, Wasilla Republican Rep. Christopher Kurka wore a mask with the words â€œGovernment Mandated Muzzleâ€� written on iâ€¦	1377.0	True	full
490881	490881	605570c349e9530038f9c11a	2021-03-20 03:49:17	[{"text":"SchulenKitasKomplettZu","indices":[125,148]},{"text":"ZeroCovid","indices":[149,159]},{"text":"YesToNoCovid","indices":[160,173]},{"text":"NoCovid","indices":[174,182]},{"text":"NotbremseJETZT","indices":[183,198]},{"text":"BildungAberSicher","indices":[199,217]},{"text":"harterLockdownJetzt","indices":[218,238]},{"text":"BildungStattPraesenzpflicht","indices":[239,267]},{"text":"NoFidK…	[{"url":"https://t.co/6QUdKLZqiv","expanded_url":"https://www.hna.de/kassel/corona-demo-kassel-tausende-neuinfektionen-superspreader-event-forschung-hna-news-zr-90253791.html?utm_medium=Social&utm_source=Facebook&fbclid=IwAR0O8ByQJ9H2-6Ki04MtdYAIIV71FOYDgOrXsre9AdSTg-a44jZhOGpnyAI#Echobox=1616164500","display_url":"hna.de/kassel/corona-â€¦","indices":[99,122]}]		[]	[]			Corona-Demo in Kassel: Stadt droht riesiges Superspreader-Event mit Tausenden Infektionen | Kasselâ€¦ https://t.co/4hfdgorckR	810.0	True	full
490882	490882	605570c349e9530038f9c11e	2021-03-20 03:49:17	[]	[]	Fri Mar 19 19:43:35 +0000 2021	[]	[{"url":"https://t.co/TYiosGKxww","expanded_url":"https://twitter.com/ScottMStedman/status/1372705291549044737?s=20","display_url":"twitter.com/ScottMStedman/â€¦","indices":[237,260]}]	@glennkirschner2 I have not bothered you in a while but this would seem to be important. Aren't spies arrested immediately without indictments from Grand Juries? Any of the former administration suspected of Espionage should be in jail: https://t.co/TYiosGKxww	1768.0	RT @csdPagan: @glennkirschner2 I have not bothered you in a while but this would seem to be important. Aren't spies arrested immediately wiâ€¦	3229.0	True	full
490883	490883	605570c349e9530038f9c154	2021-03-20 03:49:18	[]	[]	Thu Mar 18 23:02:11 +0000 2021	[]	[{"url":"https://t.co/v1HPz0m03P","expanded_url":"https://trib.al/9shm9v0","display_url":"trib.al/9shm9v0","indices":[196,219]}]	Homeland Security Secretary Alejandro Mayorkas told members of the House Judiciary Committee that releasing migrants into Texas border communities without testing them for COVID-19 was a mistake. https://t.co/v1HPz0m03P	1488771.0	RT @BreitbartNews: Homeland Security Secretary Alejandro Mayorkas told members of the House Judiciary Committee that releasing migrants intâ€¦	1473.0	True	full
490884	490884	605570c349e9530038f9c15c	2021-03-20 03:49:18	[]	[]	Fri Mar 19 22:43:42 +0000 2021	[{"text":"G1","indices":[116,119]}]	[{"url":"https://t.co/Rr8MMPlT6q","expanded_url":"http://glo.bo/3san3KA","display_url":"glo.bo/3san3KA","indices":[92,115]}]	MinistÃ©rio PÃºblico pede ao TCU para trocar Bolsonaro por MourÃ£o na gestÃ£o da crise da Covid https://t.co/Rr8MMPlT6q #G1 https://t.co/oLINR3xh7z	12389358.0	RT @g1: MinistÃ©rio PÃºblico pede ao TCU para trocar Bolsonaro por MourÃ£o na gestÃ£o da crise da Covid https://t.co/Rr8MMPlT6q #G1 https://t.câ€¦	3389.0	True	full
490885	490885	605570c449e9530038f9c172	2021-03-20 03:49:18	[]	[]	Sat Mar 20 02:28:57 +0000 2021	[{"text":"WHO","indices":[27,31]},{"text":"SuperJunior","indices":[67,79]}]	[{"url":"https://t.co/fcJi6VGTtC","expanded_url":"https://www.soompi.com/article/1460072wpp/world-health-organizations-director-general-shows-love-for-super-juniors-house-party-and-its-message","display_url":"soompi.com/article/146007â€¦","indices":[112,135]}]	World Health Organization (#WHO)'s Director-General Shows Love For #SuperJunior's "House Party" And Its Message https://t.co/fcJi6VGTtC https://t.co/dyc6twRvE6	3014634.0	RT @soompi: World Health Organization (#WHO)'s Director-General Shows Love For #SuperJunior's "House Party" And Its Message https://t.co/fcâ€¦	115.0	True	full
490886	490886	605570c449e9530038f9c192	2021-03-20 03:49:19	[]	[]	Sat Mar 13 01:47:13 +0000 2021	[]	[{"url":"https://t.co/Hzd4FtFwmc","expanded_url":"https://www.healtheuropa.eu/data-confirms-vaccines-are-effective-in-reducing-covid-19-severity/106283/","display_url":"healtheuropa.eu/data-confirms-â€¦","indices":[184,207]}]	Por ahÃ­ dice que no se sabe si las vacunas funcionan para disminuir severidad y mortalidad. Esto ya estÃ¡ confirmado en varios estudios, Las vacunas si disminuyen severidad y muertes. https://t.co/Hzd4FtFwmc	2042.0	RT @taliawegman: Por ahÃ­ dice que no se sabe si las vacunas funcionan para disminuir severidad y mortalidad. Esto ya estÃ¡ confirmado en vaâ€¦	488.0	True	full
490887	490887	605570c449e9530038f9c198	2021-03-20 03:49:19	[]	[]	Sat Mar 20 00:34:14 +0000 2021	[]	[{"url":"https://t.co/H8VAZkRDNs","expanded_url":"https://www.farmatodo.com.ve/producto/112525362-inmunoglobulina","display_url":"farmatodo.com.ve/producto/11252â€¦","indices":[267,290]}]	Favor ayuda para este niÃ±o, la medicina la hay en farmatodo pero es muy cara y se necesita Urgente para salvar la vida del niÃ±o&gt;&gt;@dcabellor&lt;&lt;se encuentra en el Tigre - AnzoÃ¡tegui @NicolasMaduro @TarekWiliamSaab @ConElMazoDando @ViceVenezuela RT &gt;&gt;https://t.co/H8VAZkRDNs	29775.0	RT @AguilaRey1: Favor ayuda para este niÃ±o, la medicina la hay en farmatodo pero es muy cara y se necesita Urgente para salvar la vida delâ€¦	181.0	True	full
490888	490888	605570c449e9530038f9c1a6	2021-03-20 03:49:19	[]	[]	Fri Mar 19 23:57:36 +0000 2021	[]	[{"url":"https://t.co/antLsCVa3D","expanded_url":"https://espanol.medscape.com/verarticulo/5906739","display_url":"espanol.medscape.com/verarticulo/59â€¦","indices":[249,272]}]	La mejor inversiÃ³n que puede hacer MÃ©xico hoy es proteger a su personal de salud, vacunarlos contra COVID-19, sin importar en dÃ³nde trabajan, quÃ© tantos pacientes hayan visto, sin solicitar listas no representativas. Protejamos, invirtamos, juntos. https://t.co/antLsCVa3D	271869.0	RT @doctormacias: La mejor inversiÃ³n que puede hacer MÃ©xico hoy es proteger a su personal de salud, vacunarlos contra COVID-19, sin importaâ€¦	574.0	True	full
490889	490889	605570c449e9530038f9c1b2	2021-03-20 03:49:19	[]	[]	Sat Mar 20 03:00:42 +0000 2021	[{"text":"correio24h","indices":[186,197]}]	[{"url":"https://t.co/mNtnkvovK3","expanded_url":"http://glo.bo/31dh3Vz","display_url":"glo.bo/31dh3Vz","indices":[80,103]}]	Morre vereador e cantor gospel IrmÃ£o LÃ¡zaro, vÃ­tima de complicaÃ§Ãµes da covid-19 https://t.co/mNtnkvovK3 PolÃ­tico baiano tinha 54 anos e iniciou sua carreira como cantor da banda Olodum #correio24h https://t.co/8jrH0fVtpG	511035.0	RT @correio24horas: Morre vereador e cantor gospel IrmÃ£o LÃ¡zaro, vÃ­tima de complicaÃ§Ãµes da covid-19 https://t.co/mNtnkvovK3 PolÃ­tico baianâ€¦	1055.0	True	full
490890	490890	605570c549e9530038f9c202	2021-03-20 03:49:20	[]	[]	Fri Mar 19 20:27:53 +0000 2021	[{"text":"URGENTE","indices":[0,8]},{"text":"G1","indices":[127,130]}]	[{"url":"https://t.co/qTmLms2Mb9","expanded_url":"http://glo.bo/3lw4nlP","display_url":"glo.bo/3lw4nlP","indices":[103,126]}]	#URGENTE Volkswagen anuncia suspensÃ£o da produÃ§Ã£o em todo o Brasil em razÃ£o de agravamento da pandemia https://t.co/qTmLms2Mb9 #G1 https://t.co/8PLTlUThoL	12389358.0	RT @g1: #URGENTE Volkswagen anuncia suspensÃ£o da produÃ§Ã£o em todo o Brasil em razÃ£o de agravamento da pandemia https://t.co/qTmLms2Mb9 #G1â€¦	23.0	True	full
490891	490891	605570c549e9530038f9c206	2021-03-20 03:49:20	[]	[]	Fri Mar 19 22:50:00 +0000 2021	[{"text":"NotiMippCI","indices":[0,11]},{"text":"QuÃ­taleLaCoronaAlVirus","indices":[112,135]}]	[{"url":"https://t.co/JFnSdQo7Cz","expanded_url":"https://bit.ly/3vFH9yn","display_url":"bit.ly/3vFH9yn","indices":[88,111]}]	#NotiMippCI ðŸ“°ðŸ—ž| Paratletismo buscarÃ¡ aumentar sus cupos a Tokio 2020 en casa. Lea mÃ¡s â�© https://t.co/JFnSdQo7Cz #QuÃ­taleLaCoronaAlVirus https://t.co/26oiXy4LgB	253974.0	RT @Mippcivzla: #NotiMippCI ðŸ“°ðŸ—ž| Paratletismo buscarÃ¡ aumentar sus cupos a Tokio 2020 en casa. Lea mÃ¡s â�© https://t.co/JFnSdQo7Cz #QuÃ­taleLaCâ€¦	671.0	True	full
490892	490892	605570c549e9530038f9c20e	2021-03-20 03:49:20	[]	[]	Sat Mar 20 01:15:00 +0000 2021	[]	[{"url":"https://t.co/Zt7Fxi12vu","expanded_url":"https://cutt.ly/nxud45Z","display_url":"cutt.ly/nxud45Z","indices":[182,205]}]	Tras la polÃ­tica de apaciguamiento planteada por la administraciÃ³n demÃ³crata de la Casa Blanca, Xi Jinping incrementÃ³ todos sus intercambios con todos los regÃ­menes parias del mundo https://t.co/Zt7Fxi12vu	242784.0	RT @cocando: Tras la polÃ­tica de apaciguamiento planteada por la administraciÃ³n demÃ³crata de la Casa Blanca, Xi Jinping incrementÃ³ todos suâ€¦	66.0	True	full
490893	490893	605570c549e9530038f9c212	2021-03-20 03:49:20	[]	[{"url":"https://t.co/RQnxGnqIv1","expanded_url":"https://twitter.com/BillEllson/status/1225181291886321669","display_url":"twitter.com/BillEllson/staâ€¦","indices":[160,183]}]		[]	[]			@simgeo35 @soberdave72 All parties had agreed the 1944 NHS white paper that formed the basis of the 1946 &amp; 1947 (Scâ€¦ https://t.co/4PAgCWGNZi	1880.0	True	full
490894	490894	605570c649e9530038f9c23e	2021-03-20 03:49:21	[]	[]	Fri Mar 19 15:19:28 +0000 2021	[]	[{"url":"https://t.co/n6cVyOOn1P","expanded_url":"https://instagram.com/jessicah_o?igshid=uebr2vkkjyci","display_url":"instagram.com/jessicah_o?igsâ€¦","indices":[246,269]}]	[IG] @BTS_twt La cantante Jessi, subiÃ³ una Lemona (vitamina en polvo) con el rostro de JK que sus fans le regalaron despuÃ©s de mencionar que su celebrity Crush y con quiÃ©n quisiera colaborar era JKðŸ˜‚ðŸ’œ "Mis fans me dieron esto... muy gracioso" ðŸ¤³https://t.co/n6cVyOOn1P PamðŸ¦‹~ https://t.co/ILoeNgtMB8	119096.0	RT @BangBangtanEsp_: [IG] @BTS_twt La cantante Jessi, subiÃ³ una Lemona (vitamina en polvo) con el rostro de JK que sus fans le regalaron dâ€¦	507.0	True	full
490895	490895	605570c649e9530038f9c250	2021-03-20 03:49:21	[]	[]	Sat Mar 20 00:10:00 +0000 2021	[{"text":"ReconciliaciÃ³nNacional","indices":[73,96]}]	[{"url":"https://t.co/RdUPP48IuL","expanded_url":"https://www.vtv.gob.ve/jefe-pueblo-elorza-valores-llaneridad/","display_url":"vtv.gob.ve/jefe-pueblo-elâ€¦","indices":[98,121]}]	Presidente Maduro saluda al pueblo de Elorza en sus fiestas patronales #ReconciliaciÃ³nNacional https://t.co/RdUPP48IuL https://t.co/hFQNUTdC3p	1815120.0	RT @VTVcanal8: Presidente Maduro saluda al pueblo de Elorza en sus fiestas patronales #ReconciliaciÃ³nNacional https://t.co/RdUPP48IuL htâ€¦	10.0	True	full
490896	490896	605570c649e9530038f9c272	2021-03-20 03:49:21	[]	[]	Fri Mar 19 17:16:57 +0000 2021	[{"text":"COVID19","indices":[129,137]}]	[{"url":"https://t.co/NqbTW9gmoL","expanded_url":"https://www.nbcnews.com/news/latino/survival-brazil-s-indigenous-groups-hinges-urgent-covid-response-human-n1260313","display_url":"nbcnews.com/news/latino/suâ€¦","indices":[264,287]}]	It's impossible to put into words the depth of this loss of Brazil's Indigenous peoples, communities, culture, &amp; language to #COVID19. Bitate Uru-Eu-Wau-Wau interprets this gov neglect as intended to "diminish" Indigenous tribes &amp; lands for agri business. https://t.co/NqbTW9gmoL	70874.0	RT @TribalArmy: It's impossible to put into words the depth of this loss of Brazil's Indigenous peoples, communities, culture, &amp; language tâ€¦	2610.0	True	full
490897	490897	605570c749e9530038f9c27e	2021-03-20 03:49:21	[]	[]	Fri Mar 19 10:00:48 +0000 2021	[]	[{"url":"https://t.co/GxNUkCa5ap","expanded_url":"https://bit.ly/3cRMmKG","display_url":"bit.ly/3cRMmKG","indices":[111,134]}]	AUDIO | Fue a Brasil y se contagiÃ³ de Covid-19: Chileno acusÃ³ que el consulado le â€œcerrÃ³ la puerta en la caraâ€� https://t.co/GxNUkCa5ap https://t.co/uKMTOxyl6L	2163439.0	RT @adnradiochile: AUDIO | Fue a Brasil y se contagiÃ³ de Covid-19: Chileno acusÃ³ que el consulado le â€œcerrÃ³ la puerta en la caraâ€� https://tâ€¦	1120.0	True	full
490898	490898	605570c749e9530038f9c290	2021-03-20 03:49:21	[]	[]	Sat Mar 20 00:55:38 +0000 2021	[{"text":"ENCONTRADA","indices":[0,11]},{"text":"GUAYAQUIL","indices":[12,22]},{"text":"AlertaMePerdÃ­","indices":[233,247]}]	[{"url":"https://t.co/IuGyzExOEG","expanded_url":"https://twitter.com/ssantosk/status/1373050597243490306","display_url":"twitter.com/ssantosk/statuâ€¦","indices":[248,271]}]	#ENCONTRADA #GUAYAQUIL Fecha: 18/03/21 Sector: Norte, Los Olivos Av Primera. Sexo: Hembra. Raza: Mestiza. Obsv.:Â Pelaje negro en todo el cuerpo, blanco en parte de las piernas. Contacto: 0967490002 Â¡AyÃºdala a volver con su familia! #AlertaMePerdÃ­ https://t.co/IuGyzExOEG	1491.0	RT @AlertaMePerdi: #ENCONTRADA #GUAYAQUIL Fecha: 18/03/21 Sector: Norte, Los Olivos Av Primera. Sexo: Hembra. Raza: Mestiza. Obsv.:Â Pelajeâ€¦	677.0	True	full
490899	490899	605570c749e9530038f9c29e	2021-03-20 03:49:22	[]	[]	Sat Mar 20 02:47:50 +0000 2021	[{"text":"sinciencianohayfuturo","indices":[257,279]}]	[{"url":"https://t.co/DpWBKngLcd","expanded_url":"https://edmalaga.pe/","display_url":"edmalaga.pe","indices":[233,256]}]	Quieres conocer mÃ¡s de @EdMalagaTrillo Candidato al congreso con el #4 del @partidomorado Ingresa al siguiente link donde encontrarÃ¡s su visiÃ³n en CTI, sus prioridades y propuestas. Comparte con familiares, amigos, redes sociales. ðŸ‘‰ https://t.co/DpWBKngLcd #sinciencianohayfuturo https://t.co/fTQazoYyJs	903.0	RT @JovenesMorados: Quieres conocer mÃ¡s de @EdMalagaTrillo Candidato al congreso con el #4 del @partidomorado Ingresa al siguiente link donâ€¦	80.0	True	full
490900	490900	605570c749e9530038f9c2be	2021-03-20 03:49:22	[]	[]	Tue Mar 16 20:38:15 +0000 2021	[{"text":"CubaTuDestinoSeguro","indices":[142,162]},{"text":"Guantanamo","indices":[212,223]},{"text":"Baracoa","indices":[224,232]},{"text":"Cuba","indices":[233,238]}]	[{"url":"https://t.co/lzJeruMz52","expanded_url":"http://www.cuba.travel/destinos/baracoa-guantanamo/restaurantes-en-guantanamo","display_url":"cuba.travel/destinos/baracâ€¦","indices":[164,187]},{"url":"https://t.co/VH4vVJIfMS","expanded_url":"http://www.cuba.travel/destinos/baracoa-guantanamo","display_url":"cuba.travel/destinos/baracâ€¦","indices":[188,211]}]	Son trabajadores de la cafeterÃ­a La Rotonda en guantanamo. Se esmeran para que su consumo supere sus espectativas. Motivados en cada detalle. #CubaTuDestinoSeguro https://t.co/lzJeruMz52 https://t.co/VH4vVJIfMS #Guantanamo #Baracoa #Cuba https://t.co/mtHqys6FZI	1363.0	RT @Gtmotravel: Son trabajadores de la cafeterÃ­a La Rotonda en guantanamo. Se esmeran para que su consumo supere sus espectativas. Motivadoâ€¦	357.0	True	full
490901	490901	605570c749e9530038f9c2c2	2021-03-20 03:49:22	[]	[{"url":"https://t.co/hktOGlRy8f","expanded_url":"https://tapnewswire.com/2020/09/ultimate-proof-covid-19-was-planned-to-usher-in-the-new-world-order/","display_url":"tapnewswire.com/2020/09/ultimaâ€¦","indices":[81,104]},{"url":"https://t.co/N9wqkGrTJE","expanded_url":"https://www.theguardian.com/world/2020/feb/25/what-does-it-mean-if-coronavirus-is-declared-a-pandemic","display_url":"theguardia…		[]	[]			@abirballan Ultimate Proof: Covid-19 Was Planned To Usher In The New World Order https://t.co/hktOGlRy8f What doesâ€¦ https://t.co/VGPF0YZ9u0	9.0	True	full
490902	490902	605570c849e9530038f9c2ea	2021-03-20 03:49:22	[]	[{"url":"https://t.co/L3YJ1NkupH","expanded_url":"https://www.nejm.org/doi/full/10.1056/NEJMoa1911614","display_url":"nejm.org/doi/full/10.10â€¦","indices":[287,310]}]		[]	[]			@BSamuels72 @MSNBC @IndivisibleMD @maddow @CDCgov @GovLarryHogan FAQ Q: Why did it only affect vape users? A: EVAâ€¦ https://t.co/EVL09Zsxak	891.0	True	full
490903	490903	605570c849e9530038f9c2f0	2021-03-20 03:49:23	[]	[]	Sat Mar 20 03:48:20 +0000 2021	[{"text":"FormOverSubstance","indices":[230,248]}]	[{"url":"https://t.co/7YTLuglJzc","expanded_url":"https://foreignpolicy.com/2021/03/19/electoral-autocracy-india-modi-democracy-rankings-freedom-house/","display_url":"foreignpolicy.com/2021/03/19/eleâ€¦","indices":[249,272]}]	As India's democracy credentials plummet in various surveys, the government doesn't try to improve its respect for human rights and democracy but instead proposes to start its own rating system so it can give itself better marks. #FormOverSubstance https://t.co/7YTLuglJzc https://t.co/jSKpSYwBrX	456108.0	RT @KenRoth: As India's democracy credentials plummet in various surveys, the government doesn't try to improve its respect for human rightâ€¦	629.0	True	full
490904	490904	605570c849e9530038f9c30e	2021-03-20 03:49:23	[]	[]	Fri Mar 19 17:34:51 +0000 2021	[]	[{"url":"https://t.co/e0NzCC0NUK","expanded_url":"https://www.msnbc.com/craig-melvin/watch/-his-death-will-not-be-in-vain-baton-rouge-nurse-on-helping-others-get-vaccinated-after-losing-husband-to-covid-19-108820037530","display_url":"msnbc.com/craig-melvin/wâ€¦","indices":[164,187]}]	This Baton Rouge nurse is literally going door to door to make sure her neighbors are getting vaccinated. Covid took her husband. Her mission is deeply personal. https://t.co/e0NzCC0NUK	137193.0	RT @craigmelvin: This Baton Rouge nurse is literally going door to door to make sure her neighbors are getting vaccinated. Covid took her hâ€¦	4331.0	True	full
490905	490905	605570c849e9530038f9c312	2021-03-20 03:49:23	[{"text":"BTC","indices":[12,16]},{"text":"betfurysuccess","indices":[197,212]}]	[{"url":"https://t.co/TZ1F5HGfK1","expanded_url":"https://betfury.io/boxes/all?r=605555c21c5f710ed2133c37","display_url":"betfury.io/boxes/all?r=60â€¦","indices":[173,196]}]		[]	[]			ðŸ’¸ Earn free #BTC and multiply crypto up to 15% monthly with @betfury_io BOXes ðŸ“¦ Enjoy the easy way to get cryptocurâ€¦ https://t.co/Vo4oDYaQZI	2.0	True	full
490906	490906	605570c849e9530038f9c31a	2021-03-20 03:49:23	[]	[]	Fri Mar 19 10:23:18 +0000 2021	[{"text":"cryptocurrency","indices":[160,175]},{"text":"Crypto","indices":[176,183]},{"text":"Bitcoin","indices":[184,192]},{"text":"BSC","indices":[194,198]},{"text":"BinanceSmartChain","indices":[199,217]},{"text":"Ethereum","indices":[218,227]},{"text":"ETH","indices":[228,232]},{"text":"Airdrop","indices":[233,241]},{"text":"bounty","indices":[242,249]},{"text":"POPO","indices":[250,255]},{"t…	[{"url":"https://t.co/DS6g34KhFp","expanded_url":"https://t.me/AirdropStar/1119","display_url":"t.me/AirdropStar/11â€¦","indices":[135,158]}]	ðŸ’§Poplink Oracles Airdrop ðŸ’§ ðŸ�† Task: âž• 50 POPO (~$50) ðŸ‘¨â€�ðŸ‘©â€�ðŸ‘§ Referral: âž• 15 POPO (~$15) ðŸ”› Airdrop Link &amp; Information: https://t.co/DS6g34KhFp #cryptocurrency #Crypto #Bitcoin #BSC #BinanceSmartChain #Ethereum #ETH #Airdrop #bounty #POPO #Poplink	86323.0	RT @AirdropStario: ðŸ’§Poplink Oracles Airdrop ðŸ’§ ðŸ�† Task: âž• 50 POPO (~$50) ðŸ‘¨â€�ðŸ‘©â€�ðŸ‘§ Referral: âž• 15 POPO (~$15) ðŸ”› Airdrop Link &amp; Inâ€¦	20.0	True	full
490907	490907	605570c849e9530038f9c330	2021-03-20 03:49:23	[]	[]	Fri Mar 19 23:45:00 +0000 2021	[{"text":"Lara","indices":[0,5]},{"text":"COVID","indices":[79,85]},{"text":"19Mar","indices":[189,195]}]	[{"url":"https://t.co/Iau6oYYnET","expanded_url":"https://cutt.ly/ztirKzz","display_url":"cutt.ly/ztirKzz","indices":[245,268]}]	#Lara | El neumonÃ³logo William Urbina Petit, quien falleciÃ³ a consecuencia del #COVID-19 serÃ¡ recordado por su nobleza y su atenciÃ³n mÃ©dica a los mÃ¡s necesitados en El Tocuyo y Quibor. Hoy #19Mar fue decretado DÃ­a de Duelo en el municipio MorÃ¡n https://t.co/Iau6oYYnET	822995.0	RT @ElPitazoTV: #Lara | El neumonÃ³logo William Urbina Petit, quien falleciÃ³ a consecuencia del #COVID-19 serÃ¡ recordado por su nobleza y suâ€¦	183.0	True	full
490908	490908	605570c949e9530038f9c33c	2021-03-20 03:49:23	[]	[]	Thu Mar 11 23:47:48 +0000 2021	[{"text":"Mexico","indices":[10,17]},{"text":"US","indices":[236,239]}]	[{"url":"https://t.co/01KSLApgQB","expanded_url":"https://www.proceso.com.mx/nacional/2021/3/11/con-ley-para-regular-mariguana-hasta-18-mil-reos-por-posesion-podrian-quedar-libres-259865.html?fbclid=IwAR0-oOhPuQovjASwdrqMaED16M3R0QLCoqWyH6EaKaRtyPGY3HnQ6i6arDo","display_url":"proceso.com.mx/nacional/2021/â€¦","indices":[242,265]}]	Thanks to #Mexico's marijuana decriminalization, some 18,000 federal prisoners, many of them poor, rural campesinos, will have their records wiped clean and be freed from jail. Mexico is changing its drug paradigm; what are you doing, #US? https://t.co/01KSLApgQB	7549.0	RT @KurtHackbarth: Thanks to #Mexico's marijuana decriminalization, some 18,000 federal prisoners, many of them poor, rural campesinos, wilâ€¦	450.0	True	full
490909	490909	605570c949e9530038f9c34a	2021-03-20 03:49:23	[]	[]	Fri Mar 19 21:15:00 +0000 2021	[]	[{"url":"https://t.co/dtnRCwSMYc","expanded_url":"https://spectator.us/topic/joe-biden-world-stage-antony-blinken-china-anchorage-alaska/","display_url":"spectator.us/topic/joe-bideâ€¦","indices":[250,273]}]	"The Anchorage outrage was not an isolated incident. On the contrary, though it is early days yet in the Biden-Harris (or Harris-Biden) administration, a pattern of contempt for America and its leaders seems to be taking hold," writes @rogerkimball https://t.co/dtnRCwSMYc	32412.0	RT @SpectatorUSA: "The Anchorage outrage was not an isolated incident. On the contrary, though it is early days yet in the Biden-Harris (orâ€¦	290.0	True	full
490910	490910	605570c949e9530038f9c36c	2021-03-20 03:49:24	[]	[]	Sat Mar 20 01:33:43 +0000 2021	[{"text":"LoMÃ¡sVisto","indices":[0,11]}]	[{"url":"https://t.co/qjuY7OXyOE","expanded_url":"https://bit.ly/3eWFhLw","display_url":"bit.ly/3eWFhLw","indices":[255,278]}]	#LoMÃ¡sVisto| La esposa del presidente, quiere dejarle al paÃ­s de recuerdo un libro sobre sus actividades como primera dama. @NoticiasUno se enterÃ³ de la peticiÃ³n que le hizo al archivo general de la naciÃ³n, con el fin de que patrocinara su autobiografÃ­a https://t.co/qjuY7OXyOE	2136174.0	RT @NoticiasUno: #LoMÃ¡sVisto| La esposa del presidente, quiere dejarle al paÃ­s de recuerdo un libro sobre sus actividades como primera damâ€¦	807.0	True	full
490911	490911	605570c949e9530038f9c388	2021-03-20 03:49:24	[]	[]	Sat Mar 20 03:46:06 +0000 2021	[]	[{"url":"https://t.co/vsp6CiCZcW","expanded_url":"https://trib.al/qEwRYsN","display_url":"trib.al/qEwRYsN","indices":[95,118]}]	In a sign that the pandemic may be behind us, JPMorgan is bringing back interns for the summer https://t.co/vsp6CiCZcW https://t.co/XwzPl2QK7y	16699586.0	RT @Forbes: In a sign that the pandemic may be behind us, JPMorgan is bringing back interns for the summer https://t.co/vsp6CiCZcW https://â€¦	1848.0	True	full
490912	490912	605570ca49e9530038f9c38e	2021-03-20 03:49:24	[]	[]	Fri Mar 19 02:13:35 +0000 2021	[{"text":"Loret","indices":[166,172]}]	[{"url":"https://t.co/eze4zcfF5x","expanded_url":"https://youtu.be/4vW4o9WUYPU","display_url":"youtu.be/4vW4o9WUYPU","indices":[186,209]}]	Las 50 mentiras del gobierno en la pandemia. No se pierdan este video con los tres ejes de la estrategia del gobierno frente al coronavirus: mentir, mentir y mentir. #Loret @latinus_us: https://t.co/eze4zcfF5x https://t.co/flrz3l5h3t	8674729.0	RT @CarlosLoret: Las 50 mentiras del gobierno en la pandemia. No se pierdan este video con los tres ejes de la estrategia del gobierno frenâ€¦	1571.0	True	full
490913	490913	605570ca49e9530038f9c390	2021-03-20 03:49:24	[]	[]	Sun Mar 14 19:00:17 +0000 2021	[]	[{"url":"https://t.co/RUfyDUaDVy","expanded_url":"https://on.wsj.com/3vhYgWD","display_url":"on.wsj.com/3vhYgWD","indices":[174,197]}]	People who got their Covid-19 vaccine must navigate decision-making in a world where the vaccinated and unvaccinated will coexist for months. Hereâ€™s how to assess the risks. https://t.co/RUfyDUaDVy	18716647.0	RT @WSJ: People who got their Covid-19 vaccine must navigate decision-making in a world where the vaccinated and unvaccinated will coexistâ€¦	699.0	True	full
490914	490914	605570ca49e9530038f9c3a0	2021-03-20 03:49:24	[]	[]	Fri Mar 19 00:00:54 +0000 2021	[]	[{"url":"https://t.co/LPjRaCx6D1","expanded_url":"https://www.ctvnews.ca/canada/canada-reports-lowest-population-growth-rate-in-over-a-century-due-to-covid-19-statcan-1.5353207","display_url":"ctvnews.ca/canada/canada-â€¦","indices":[175,198]}]	With lower rates of international migration and climbing death rates, Canada saw its lowest population growth rate percentage last year since 1916, Statistics Canada reports. https://t.co/LPjRaCx6D1	1076488.0	RT @CTVNews: With lower rates of international migration and climbing death rates, Canada saw its lowest population growth rate percentageâ€¦	122.0	True	full
490915	490915	605570ca49e9530038f9c3ba	2021-03-20 03:49:25	[]	[]	Sat Mar 20 01:59:29 +0000 2021	[{"text":"TratamentoPRECOCESalvaVidas","indices":[188,216]}]	[{"url":"https://t.co/9ASjsDU7Rj","expanded_url":"https://www.aliadosbrasiloficial.com.br/noticia/sorocaba-autoriza-tratamento-precoce-para-pacientes-com-covid-19","display_url":"aliadosbrasiloficial.com.br/noticia/sorocaâ€¦","indices":[230,253]}]	Sorocaba autoriza tratamento precoce para pacientes com Covid-19 Azitromicina e Ivermectina serÃ£o distribuÃ­dos de graÃ§a nas UBSs mediante prescriÃ§Ã£o mÃ©dica e apÃ³s os primeiros sintomas #TratamentoPRECOCESalvaVidas Leia em: â¬‡ï¸� https://t.co/9ASjsDU7Rj	23527.0	RT @cris_direitaRio: Sorocaba autoriza tratamento precoce para pacientes com Covid-19 Azitromicina e Ivermectina serÃ£o distribuÃ­dos de graâ€¦	1010.0	True	full
490916	490916	605570ca49e9530038f9c3cc	2021-03-20 03:49:25	[{"text":"UN","indices":[0,3]}]	[{"url":"https://t.co/w2TtTageLF","expanded_url":"https://news.yahoo.com/un-rights-chief-agrees-joint-033524783.html","display_url":"news.yahoo.com/un-rights-chieâ€¦","indices":[255,278]}]		[]	[]			#UN asking @EthioHRC for joint investigations will massively impact the result of the war crime investigation on Tiâ€¦ https://t.co/n9rZu7P8uw	1.0	True	full
490917	490917	605570ca49e9530038f9c3d4	2021-03-20 03:49:25	[]	[]	Fri Mar 19 22:48:51 +0000 2021	[]	[{"url":"https://t.co/StMGbWvorw","expanded_url":"https://www.nature.com/articles/d41586-021-00760-2","display_url":"nature.com/articles/d4158â€¦","indices":[241,264]}]	An early-warning system for viruses &amp; pathogens will empower individuals. Even if their government is unwilling to say there is a danger, the data will be undeniable. Pandemic whistleblower: we need a non-political way to track viruses https://t.co/StMGbWvorw @amymaxmen @nature	28489.0	RT @RickABright: An early-warning system for viruses &amp; pathogens will empower individuals. Even if their government is unwilling to say theâ€¦	56.0	True	full
490918	490918	605570ca49e9530038f9c3da	2021-03-20 03:49:25	[]	[{"url":"https://t.co/rioxhi4eQV","expanded_url":"https://woorise.com/chairio/c/111/1055","display_url":"woorise.com/chairio/c/111/â€¦","indices":[157,180]}]		[]	[]			Win 4 cool designer chairs from chairio. Have you seen their sweepstakes yet? Take a look, it's super easy to entâ€¦ https://t.co/Xurp6ZUGWx	27.0	True	full
490919	490919	605570cb49e9530038f9c3f6	2021-03-20 03:49:25	[]	[]	Thu Mar 18 18:03:37 +0000 2021	[]	[{"url":"https://t.co/ALf3kbBqR9","expanded_url":"https://twitter.com/gregabbott_tx/status/1372557930860515331","display_url":"twitter.com/gregabbott_tx/â€¦","indices":[233,256]}]	46th in vaccination rate 44th in voter turnout 43rd in access to healthcare 34th in quality of education 13th in cost of living 11th in poverty rate 8th in maternal mortality 6th in incarceration rate 1st in carbon dioxide emissions https://t.co/ALf3kbBqR9	1239.0	RT @emilyebytx: 46th in vaccination rate 44th in voter turnout 43rd in access to healthcare 34th in quality of education 13th in cost of liâ€¦	193.0	True	full
490920	490920	605570cb49e9530038f9c404	2021-03-20 03:49:25	[]	[]	Fri Mar 19 23:08:28 +0000 2021	[]	[{"url":"https://t.co/kHUGCdeoNk","expanded_url":"https://twitter.com/jbarro/status/1373004880428818437","display_url":"twitter.com/jbarro/status/â€¦","indices":[151,174]}]	Itâ€™s hard to imagine a more telling example of privacy fundamentalism â€” elevating one particular view of privacy above all other concerns â€” than this. https://t.co/kHUGCdeoNk	189653.0	RT @benthompson: Itâ€™s hard to imagine a more telling example of privacy fundamentalism â€” elevating one particular view of privacy above allâ€¦	425.0	True	full
490921	490921	605570cb49e9530038f9c406	2021-03-20 03:49:25	[]	[]	Sat Mar 20 02:04:00 +0000 2021	[]	[{"url":"https://t.co/qtXp7YQxQO","expanded_url":"http://play.st/3vGZkDP","display_url":"play.st/3vGZkDP","indices":[166,189]}]	ðŸ§Ÿ Twin-stick purity ðŸ•·ï¸� Co-op carnage ðŸ¦Ž RPG &amp; roguelike elements Crimsonlandâ€™s 18-year run has earned it a cult following, and its new PS5 version ups the ante: https://t.co/qtXp7YQxQO https://t.co/sdrhLXXZjh	21476042.0	RT @PlayStation: ðŸ§Ÿ Twin-stick purity ðŸ•·ï¸� Co-op carnage ðŸ¦Ž RPG &amp; roguelike elements Crimsonlandâ€™s 18-year run has earned it a cult followingâ€¦	21.0	True	full
490922	490922	605570cb49e9530038f9c40a	2021-03-20 03:49:25	[]	[]	Sat Mar 20 02:28:57 +0000 2021	[{"text":"WHO","indices":[27,31]},{"text":"SuperJunior","indices":[67,79]}]	[{"url":"https://t.co/fcJi6VGTtC","expanded_url":"https://www.soompi.com/article/1460072wpp/world-health-organizations-director-general-shows-love-for-super-juniors-house-party-and-its-message","display_url":"soompi.com/article/146007â€¦","indices":[112,135]}]	World Health Organization (#WHO)'s Director-General Shows Love For #SuperJunior's "House Party" And Its Message https://t.co/fcJi6VGTtC https://t.co/dyc6twRvE6	3014422.0	RT @soompi: World Health Organization (#WHO)'s Director-General Shows Love For #SuperJunior's "House Party" And Its Message https://t.co/fcâ€¦	862.0	True	full
490923	490923	605570cb49e9530038f9c438	2021-03-20 03:49:26	[]	[]	Sat Mar 20 00:23:47 +0000 2021	[{"text":"VacunadosVip","indices":[205,218]},{"text":"VacunaGateEC","indices":[219,232]}]	[{"url":"https://t.co/oegvnIwCBg","expanded_url":"https://twitter.com/teleamazonasec/status/1372988849970888706","display_url":"twitter.com/teleamazonasecâ€¦","indices":[233,256]}]	El y sus mÃ¡s cercanos como su esposa y edecÃ¡n me parece lÃ³gico, hasta por la edad de Ã©l. La indignaciÃ³n es por otras personas como periodistas, amigos, familiares y demÃ¡s colados sin ser de la fase 0 o 1. #VacunadosVip #VacunaGateEC https://t.co/oegvnIwCBg	232.0	RT @michu_michuec: El y sus mÃ¡s cercanos como su esposa y edecÃ¡n me parece lÃ³gico, hasta por la edad de Ã©l. La indignaciÃ³n es por otras perâ€¦	109.0	True	full
490924	490924	605570cb49e9530038f9c43c	2021-03-20 03:49:26	[]	[]	Sat Mar 20 00:33:36 +0000 2021	[{"text":"B117","indices":[133,138]},{"text":"COVID19","indices":[239,247]}]	[{"url":"https://t.co/02Q7lcSn1E","expanded_url":"https://www.washingtonpost.com/opinions/2021/03/19/virus-variants-mean-our-covid-winter-isnt-over-dont-ease-restrictions-now/","display_url":"washingtonpost.com/opinions/2021/â€¦","indices":[248,271]}]	B117 variant is now *dominant* in the US. Iâ€™m 99% certain that another surge is on the way in April or May. Why? The more contagious #B117 is surgingâ€”now crossed the 50% threshold of all cases, in addition to pockets of others variants. ðŸ§µ #COVID19 https://t.co/02Q7lcSn1E https://t.co/gAwi2OGTTy	451022.0	RT @DrEricDing: B117 variant is now *dominant* in the US. Iâ€™m 99% certain that another surge is on the way in April or May. Why? The more câ€¦	380.0	True	full
490925	490925	605570cb49e9530038f9c446	2021-03-20 03:49:26	[]	[]	Fri Mar 19 10:59:48 +0000 2021	[{"text":"IFailedYou","indices":[226,237]},{"text":"FreeTNTemples","indices":[238,252]}]	[{"url":"https://t.co/2zjl01ziDJ","expanded_url":"http://FreeTNTemples.org","display_url":"FreeTNTemples.org","indices":[253,276]}]	I remember, my parents always talk about few ancient temples but for some reason they couldnâ€™t go and as I grew up, I always wanted to take them one day. But looking at the condition &amp; maintenance now its so embarrassingðŸ˜ž #IFailedYou #FreeTNTemples https://t.co/2zjl01ziDJ https://t.co/PGtLGxsvBf	524.0	RT @Priyasuresh2010: I remember, my parents always talk about few ancient temples but for some reason they couldnâ€™t go and as I grew up, Iâ€¦	39.0	True	full
490926	490926	605570cc49e9530038f9c45e	2021-03-20 03:49:27	[]	[]	Sat Mar 20 00:31:59 +0000 2021	[]	[{"url":"https://t.co/vRdB9dZPOk","expanded_url":"https://bit.ly/2OQpzHh","display_url":"bit.ly/2OQpzHh","indices":[171,194]}]	ðŸ�¥Un total de 128 pacientes de 60 aÃ±os a mÃ¡s que residen en el hospital VÃ­ctor Larco Herrera del Ministerio de Salud (@Minsa_Peru) fueron vacunados hoy contra el covid-19. https://t.co/vRdB9dZPOk https://t.co/kt1InmDgVH	648991.0	RT @Agencia_Andina: ðŸ�¥Un total de 128 pacientes de 60 aÃ±os a mÃ¡s que residen en el hospital VÃ­ctor Larco Herrera del Ministerio de Salud (@Mâ€¦	1503.0	True	full
490927	490927	605570cc49e9530038f9c470	2021-03-20 03:49:27	[]	[]	Fri Mar 19 22:51:54 +0000 2021	[{"text":"COVID19","indices":[80,88]},{"text":"Coronavirus","indices":[89,101]},{"text":"Latinus","indices":[102,110]},{"text":"InformaciÃ³nParaTi","indices":[111,129]}]	[{"url":"https://t.co/D3zJolGKbL","expanded_url":"https://latinus.us/2021/03/19/ana-guevara-vacunacion-atletas-olimpicos/","display_url":"latinus.us/2021/03/19/anaâ€¦","indices":[130,153]}]	Ana Guevara justifica la vacunaciÃ³n a atletas olÃ­mpicos: â€œRepresentan al paÃ­sâ€�. #COVID19 #Coronavirus #Latinus #InformaciÃ³nParaTi https://t.co/D3zJolGKbL	450202.0	RT @latinus_us: Ana Guevara justifica la vacunaciÃ³n a atletas olÃ­mpicos: â€œRepresentan al paÃ­sâ€�. #COVID19 #Coronavirus #Latinus #InformaciÃ³nâ€¦	522.0	True	full
490928	490928	605570cd49e9530038f9c4b0	2021-03-20 03:49:27	[]	[]	Fri Mar 19 10:23:18 +0000 2021	[{"text":"cryptocurrency","indices":[160,175]},{"text":"Crypto","indices":[176,183]},{"text":"Bitcoin","indices":[184,192]},{"text":"BSC","indices":[194,198]},{"text":"BinanceSmartChain","indices":[199,217]},{"text":"Ethereum","indices":[218,227]},{"text":"ETH","indices":[228,232]},{"text":"Airdrop","indices":[233,241]},{"text":"bounty","indices":[242,249]},{"text":"POPO","indices":[250,255]},{"t…	[{"url":"https://t.co/DS6g34KhFp","expanded_url":"https://t.me/AirdropStar/1119","display_url":"t.me/AirdropStar/11â€¦","indices":[135,158]}]	ðŸ’§Poplink Oracles Airdrop ðŸ’§ ðŸ�† Task: âž• 50 POPO (~$50) ðŸ‘¨â€�ðŸ‘©â€�ðŸ‘§ Referral: âž• 15 POPO (~$15) ðŸ”› Airdrop Link &amp; Information: https://t.co/DS6g34KhFp #cryptocurrency #Crypto #Bitcoin #BSC #BinanceSmartChain #Ethereum #ETH #Airdrop #bounty #POPO #Poplink	86325.0	RT @AirdropStario: ðŸ’§Poplink Oracles Airdrop ðŸ’§ ðŸ�† Task: âž• 50 POPO (~$50) ðŸ‘¨â€�ðŸ‘©â€�ðŸ‘§ Referral: âž• 15 POPO (~$15) ðŸ”› Airdrop Link &amp; Inâ€¦	26.0	True	full
490929	490929	605570cd49e9530038f9c4b6	2021-03-20 03:49:27	[]	[]	Wed Mar 17 15:50:29 +0000 2021	[]	[{"url":"https://t.co/G1tkEMRsBF","expanded_url":"https://twitter.com/nowthisnews/status/1372199025450049536","display_url":"twitter.com/nowthisnews/stâ€¦","indices":[268,291]}]	The refusal to name anti-Asianess, racism, white supremacy, misogyny, or class in this is whiteness doing what it always does around justifying its death-dealing. The centering of the suspectâ€™s â€œrageâ€� vs the vulnerability of the victims is also disgustingly familiar. https://t.co/G1tkEMRsBF	26250.0	RT @divafeminist: The refusal to name anti-Asianess, racism, white supremacy, misogyny, or class in this is whiteness doing what it alwaysâ€¦	361.0	True	full
490930	490930	605570cd49e9530038f9c4da	2021-03-20 03:49:28	[]	[]	Sat Mar 20 02:28:57 +0000 2021	[{"text":"WHO","indices":[27,31]},{"text":"SuperJunior","indices":[67,79]}]	[{"url":"https://t.co/fcJi6VGTtC","expanded_url":"https://www.soompi.com/article/1460072wpp/world-health-organizations-director-general-shows-love-for-super-juniors-house-party-and-its-message","display_url":"soompi.com/article/146007â€¦","indices":[112,135]}]	World Health Organization (#WHO)'s Director-General Shows Love For #SuperJunior's "House Party" And Its Message https://t.co/fcJi6VGTtC https://t.co/dyc6twRvE6	3014634.0	RT @soompi: World Health Organization (#WHO)'s Director-General Shows Love For #SuperJunior's "House Party" And Its Message https://t.co/fcâ€¦	627.0	True	full
490931	490931	605570cd49e9530038f9c4e0	2021-03-20 03:49:28	[]	[]	Mon Mar 01 00:39:31 +0000 2021	[]	[{"url":"https://t.co/D383xIumkV","expanded_url":"http://onlyfans.com/brianvach","display_url":"onlyfans.com/brianvach","indices":[122,145]}]	Desconocido me ofrece dinero para que le rompa el culo a Ã©l y a sus primos, muy fuerteðŸ”¥ðŸ˜³ Rt Y te envÃ­o el video completo ðŸ˜ˆhttps://t.co/D383xIumkV 70% OFFðŸ”¥ https://t.co/EPdLsUrLlY	268662.0	RT @cristianrook: Desconocido me ofrece dinero para que le rompa el culo a Ã©l y a sus primos, muy fuerteðŸ”¥ðŸ˜³ Rt Y te envÃ­o el video completoâ€¦	76726.0	True	full
490932	490932	605570cd49e9530038f9c4f2	2021-03-20 03:49:28	[]	[]	Sat Mar 20 03:32:34 +0000 2021	[{"text":"SUPERJUNIOR","indices":[236,248]},{"text":"HouseParty","indices":[249,260]},{"text":"SUPERJUNIOR_HouseParty","indices":[261,284]}]	[{"url":"https://t.co/8NueHCcQma","expanded_url":"https://youtu.be/BtJMOVKjhUo","display_url":"youtu.be/BtJMOVKjhUo","indices":[199,222]}]	@WHOWPRO At a time when the world is weary from the COVID-19 pandemic, Super Junior's song "House Party" is a fun way to encourage us to stay safe, protect each other and ourselves, and persevere! ðŸ”—https://t.co/8NueHCcQma @SJofficial #SUPERJUNIOR #HouseParty #SUPERJUNIOR_HouseParty	12430.0	RT @SJprotectsquad: @WHOWPRO At a time when the world is weary from the COVID-19 pandemic, Super Junior's song "House Party" is a fun way tâ€¦	15.0	True	full
490933	490933	605570cd49e9530038f9c502	2021-03-20 03:49:28	[]	[]	Fri Mar 19 19:27:26 +0000 2021	[{"text":"NegociaciÃ³nColectiva","indices":[93,114]},{"text":"MujeresTrabajadoras","indices":[233,253]}]	[{"url":"https://t.co/5eU9aPUaOy","expanded_url":"https://www.elmostrador.cl/braga/2021/03/07/por-un-trabajo-sin-violencia-la-negociacion-colectiva-con-perspectiva-de-genero-como-una-alternativa-desde-la-organizacion/","display_url":"elmostrador.cl/braga/2021/03/â€¦","indices":[257,280]}]	Cada dÃ­a mÃ¡s Mujeres Sindicalistasâ™€ï¸� toman sus espacios de representaciÃ³n para trascender la #NegociaciÃ³nColectiva en un ejercicio que supere las demandas remunerativas y conquiste derechos que dignifican la realidad prÃ¡ctica de las #MujeresTrabajadoras âœŠðŸ�¾ https://t.co/5eU9aPUaOy	1023.0	RT @soyporquetueres: Cada dÃ­a mÃ¡s Mujeres Sindicalistasâ™€ï¸� toman sus espacios de representaciÃ³n para trascender la #NegociaciÃ³nColectiva enâ€¦	266.0	True	full
490934	490934	605570ce49e9530038f9c538	2021-03-20 03:49:29	[]	[{"url":"https://t.co/gA0H0FsgFe","expanded_url":"https://twitter.com/Naustel/status/1373094529717440513","display_url":"twitter.com/Naustel/statusâ€¦","indices":[266,289]}]		[]	[]			@UNO650AM porquÃ© informan que 100% de las 655 camas de Terapia estaban ocupadas si hoy el @msaludpy detallÃ³ que estâ€¦ https://t.co/1JugVTrMoe	500.0	True	full
490935	490935	605570ce49e9530038f9c53c	2021-03-20 03:49:29	[]	[]	Sat Mar 20 00:47:43 +0000 2021	[]	[{"url":"https://t.co/55Kzo48QzZ","expanded_url":"https://bit.ly/3tCLoZy","display_url":"bit.ly/3tCLoZy","indices":[110,133]}]	Colapso en Brasil por el coronavirus: RÃ­o de Janeiro prohÃ­be ir a la playa y entrar al mar este fin de semana https://t.co/55Kzo48QzZ https://t.co/fNkrb4A5to	3569627.0	RT @LANACION: Colapso en Brasil por el coronavirus: RÃ­o de Janeiro prohÃ­be ir a la playa y entrar al mar este fin de semana https://t.co/55â€¦	3095.0	True	full
490936	490936	605570ce49e9530038f9c53e	2021-03-20 03:49:29	[]	[]	Sat Mar 20 02:26:00 +0000 2021	[]	[{"url":"https://t.co/9Qcc5iZvjM","expanded_url":"https://bit.ly/3llibzx","display_url":"bit.ly/3llibzx","indices":[143,166]}]	â€œSimply put, this is not a pandemic relief bill, and itâ€™s sad to see congressional Democrats trying to convince their constituents otherwise.â€� https://t.co/9Qcc5iZvjM	259762.0	RT @BurgessOwens: â€œSimply put, this is not a pandemic relief bill, and itâ€™s sad to see congressional Democrats trying to convince their conâ€¦	8.0	True	full
490937	490937	605570ce49e9530038f9c54e	2021-03-20 03:49:29	[]	[]	Thu Mar 18 18:03:10 +0000 2021	[]	[{"url":"https://t.co/X0YGHYtyqi","expanded_url":"http://www.showdownnetwork.com/cammyawards/index.html#votenow","display_url":"showdownnetwork.com/cammyawards/inâ€¦","indices":[129,152]},{"url":"https://t.co/X0YGHYtyqi","expanded_url":"http://www.showdownnetwork.com/cammyawards/index.html#votenow","display_url":"showdownnetwork.com/cammyawards/inâ€¦","indices":[153,176]}]	Hi friends! Can ya pwease vote for me 5 X a day in the @CammyAwards ðŸ’™ Go to line 15 &amp; choose â€œSheenxSheenâ€� ðŸ’™ðŸ’š Thank you ily! https://t.co/X0YGHYtyqi https://t.co/X0YGHYtyqi https://t.co/7RYAfORxOc	83381.0	RT @SheenxSheen: Hi friends! Can ya pwease vote for me 5 X a day in the @CammyAwards ðŸ’™ Go to line 15 &amp; choose â€œSheenxSheenâ€� ðŸ’™ðŸ’š Thank you ilâ€¦	271704.0	True	full
490938	490938	605570ce49e9530038f9c552	2021-03-20 03:49:29	[]	[]	Sat Mar 20 02:06:04 +0000 2021	[{"text":"COVID19","indices":[30,38]},{"text":"CulturaUNAM","indices":[63,75]}]	[{"url":"https://t.co/MzWSDIVNuA","expanded_url":"https://bit.ly/3lwEEK1","display_url":"bit.ly/3lwEEK1","indices":[255,278]}]	Â¿QuÃ© sigue despuÃ©s de padecer #COVID19? En esta nueva serie de #CulturaUNAM, creadoras y creadores de la comunidad artÃ­stica mexicana nos cuentan sus experiencias. La actriz Luisa Huertas comparte su paso por la enfermedad y lo que siguiÃ³ en su vida ðŸ‘‰ðŸ�¾ https://t.co/MzWSDIVNuA https://t.co/SyYDxDvvHt	1994315.0	RT @CulturaUNAM: Â¿QuÃ© sigue despuÃ©s de padecer #COVID19? En esta nueva serie de #CulturaUNAM, creadoras y creadores de la comunidad artÃ­stiâ€¦	2921.0	True	full
490939	490939	605570cf49e9530038f9c56e	2021-03-20 03:49:29	[]	[]	Fri Mar 19 14:21:29 +0000 2021	[]	[{"url":"https://t.co/JpXuvufy4M","expanded_url":"https://onlyfans.com/124714933/eeubacelar","display_url":"onlyfans.com/124714933/eeubâ€¦","indices":[121,144]}]	âš ï¸�Sign for only 15$âš ï¸� 30% Promo This married man left his wife at home with his mistress to come to suck my black dick https://t.co/JpXuvufy4M https://t.co/VU0BIEdPLB	35758.0	RT @eeubacelar: âš ï¸�Sign for only 15$âš ï¸� 30% Promo This married man left his wife at home with his mistress to come to suck my black dick htâ€¦	1822.0	True	full
490940	490940	605570cf49e9530038f9c590	2021-03-20 03:49:30	[]	[]	Sat Mar 20 03:39:17 +0000 2021	[]	[{"url":"https://t.co/efkcvn6H3F","expanded_url":"https://www.ontario.ca/page/2019-legislative-review-accessibility-ontarians-disabilities-act-2005","display_url":"ontario.ca/page/2019-legiâ€¦","indices":[255,278]}]	@DrKateTO How much was meant to go to the disabled because they never got it tho fed govt research said they desperately needed it! Disproprtionally impacted by death by covid, and malnutrition due to poverty, unreported by media and govt. Just dying.... https://t.co/efkcvn6H3F https://t.co/2NAwwq6hcc	1143.0	RT @baroquepony: @DrKateTO How much was meant to go to the disabled because they never got it tho fed govt research said they desperately nâ€¦	485.0	True	full
490941	490941	605570cf49e9530038f9c5a6	2021-03-20 03:49:30	[]	[]	Fri Mar 19 13:00:51 +0000 2021	[{"text":"Lifeboat","indices":[160,169]}]	[{"url":"https://t.co/8gUXllnhRo","expanded_url":"https://www.hongkongwatch.org/all-posts/2021/3/15/a-cross-party-canadian-parliamentarians-call-on-the-government-to-improve-its-lifeboat-scheme-for-hong-kongers","display_url":"hongkongwatch.org/all-posts/2021â€¦","indices":[170,193]}]	Thank you @jamesbezan for joining cross-party calls for the Canadian Immigration Minister @marcomendicino to improve Canada's lifeboat scheme for Hong Kongers. #Lifeboat https://t.co/8gUXllnhRo	140256.0	RT @hk_watch: Thank you @jamesbezan for joining cross-party calls for the Canadian Immigration Minister @marcomendicino to improve Canada'sâ€¦	42.0	True	full
490942	490942	605570cf49e9530038f9c5ac	2021-03-20 03:49:30	[]	[]	Fri Mar 19 20:58:21 +0000 2021	[]	[{"url":"https://t.co/Pfafi8uIIP","expanded_url":"http://www.profession-gendarme.com/pologne-un-medecin-polonais-se-moque-des-opposants-au-vaccin-anti-covid-pendant-quil-recoit-son-injection-et-decede-15-jours-plus-tard/","display_url":"profession-gendarme.com/pologne-un-medâ€¦","indices":[139,162]}]	Pologne â€“ Un mÃ©decin polonais se moque des opposants au vaccin anti-Covid pendant quâ€™il reÃ§oit son injectionâ€¦ et dÃ©cÃ¨de 15 jours plus tard https://t.co/Pfafi8uIIP	4084.0	RT @ADuferret: Pologne â€“ Un mÃ©decin polonais se moque des opposants au vaccin anti-Covid pendant quâ€™il reÃ§oit son injectionâ€¦ et dÃ©cÃ¨de 15 jâ€¦	74.0	True	full
490943	490943	605570cf49e9530038f9c5ae	2021-03-20 03:49:30	[]	[]	Sat Mar 20 02:28:57 +0000 2021	[{"text":"WHO","indices":[27,31]},{"text":"SuperJunior","indices":[67,79]}]	[{"url":"https://t.co/fcJi6VGTtC","expanded_url":"https://www.soompi.com/article/1460072wpp/world-health-organizations-director-general-shows-love-for-super-juniors-house-party-and-its-message","display_url":"soompi.com/article/146007â€¦","indices":[112,135]}]	World Health Organization (#WHO)'s Director-General Shows Love For #SuperJunior's "House Party" And Its Message https://t.co/fcJi6VGTtC https://t.co/dyc6twRvE6	3014634.0	RT @soompi: World Health Organization (#WHO)'s Director-General Shows Love For #SuperJunior's "House Party" And Its Message https://t.co/fcâ€¦	319.0	True	full
490944	490944	605570cf49e9530038f9c5b4	2021-03-20 03:49:30	[]	[]	Fri Mar 19 13:35:00 +0000 2021	[{"text":"OpiniÃ³n","indices":[232,240]}]	[{"url":"https://t.co/KZoKqzEsmL","expanded_url":"https://www.eluniversal.com.mx/opinion/peniley-ramirez/las-500-mil-muertes-de-la-pandemia-en-mexico","display_url":"eluniversal.com.mx/opinion/penileâ€¦","indices":[257,280]}]	Los muertos â€œen excesoâ€� quizÃ¡ no fallecieron todos por Covid, pero sÃ­ podrÃ­an estar vivos si la gestiÃ³n de la pandemia hubiera sido mÃ¡s ordenada, si hubiÃ©ramos visto menos anuncios de â€œya domamos al bichoâ€� y mÃ¡s de â€œusa cubrebocasâ€� #OpiniÃ³n @PenileyRamirez https://t.co/KZoKqzEsmL https://t.co/XEBeXpjJN7	5960515.0	RT @El_Universal_Mx: Los muertos â€œen excesoâ€� quizÃ¡ no fallecieron todos por Covid, pero sÃ­ podrÃ­an estar vivos si la gestiÃ³n de la pandemiaâ€¦	12.0	True	full
490945	490945	605570d049e9530038f9c5de	2021-03-20 03:49:31	[]	[{"url":"https://t.co/ud2SqBxOGh","expanded_url":"https://www.medrxiv.org/content/10.1101/2021.02.26.21252096v1","display_url":"medrxiv.org/content/10.110â€¦","indices":[256,279]}]		[]	[]			Follow the science: prior COVID-19 infection increased vax risk: fever (2.24 [1.86-2.70]), breathlessness (2.05 [1â€¦ https://t.co/RBtWZUVXl1	4347.0	True	full
490946	490946	605570d049e9530038f9c60a	2021-03-20 03:49:31	[]	[]	Sat Mar 20 00:46:17 +0000 2021	[]	[{"url":"https://t.co/sG86h4DV6u","expanded_url":"https://subscribepage.com/u7x2q9","display_url":"subscribepage.com/u7x2q9","indices":[33,56]},{"url":"https://t.co/t8K7pQbKpn","expanded_url":"https://triggerfreenutrition.square.site/product/book-the-fix-for-cravings-signed-and-personalized-/24?cs=true","display_url":"triggerfreenutrition.square.site/product/book-tâ€¦","indices":[112,135]},{"url"…	âœ…5 Free Tips to detox from sugar https://t.co/sG86h4DV6u ðŸ“šGet a signed copy of my book "The Fix for Cravings": https://t.co/t8K7pQbKpn ðŸ”¥Free Sugar Addiction Group Thursday's at 4 PM ET. Join the pack! â�‰ï¸� Need help? Book a free 15 minute video call: https://t.co/Kk9W45sM5s	2265.0	RT @TriggerFree_RD: âœ…5 Free Tips to detox from sugar https://t.co/sG86h4DV6u ðŸ“šGet a signed copy of my book "The Fix for Cravings": https:/â€¦	1039.0	True	full
490947	490947	605570d049e9530038f9c60c	2021-03-20 03:49:31	[]	[]	Sat Mar 20 03:20:23 +0000 2021	[{"text":"LordMontajes","indices":[226,239]}]	[{"url":"https://t.co/SUO2imgype","expanded_url":"https://twitter.com/epigmenioibarra/status/1373098910923767815","display_url":"twitter.com/epigmenioibarrâ€¦","indices":[240,263]}]	El canalla de @CarlosLoret deberÃ­a tener la gallardÃ­a tambiÃ©n de decir para quien trabaja;no lo harÃ¡, la cobardÃ­a es su divisa! Quien desfigura la verdad y la convierte en espectaculo, mezclando mentiras con medias verdades. #LordMontajes https://t.co/SUO2imgype	12043.0	RT @CarlosAJimnez4: El canalla de @CarlosLoret deberÃ­a tener la gallardÃ­a tambiÃ©n de decir para quien trabaja;no lo harÃ¡, la cobardÃ­a es suâ€¦	268.0	True	full
490948	490948	605570d149e9530038f9c628	2021-03-20 03:49:31	[]	[{"url":"https://t.co/ZeEbLSLHL1","expanded_url":"https://www.bloomberg.com/news/articles/2021-02-07/new-astra-vaccine-in-development-to-fight-south-africa-variant","display_url":"bloomberg.com/news/articles/â€¦","indices":[209,232]}]		[]	[]			@ACTHealth Iâ€™m looking at the advice from the CDC and world health organisation as well as news from AstraZeneca onâ€¦ https://t.co/7lsHbR0mqW	157.0	True	full
490949	490949	605570d149e9530038f9c62e	2021-03-20 03:49:31	[]	[]	Fri Mar 19 23:57:36 +0000 2021	[]	[{"url":"https://t.co/antLsCVa3D","expanded_url":"https://espanol.medscape.com/verarticulo/5906739","display_url":"espanol.medscape.com/verarticulo/59â€¦","indices":[249,272]}]	La mejor inversiÃ³n que puede hacer MÃ©xico hoy es proteger a su personal de salud, vacunarlos contra COVID-19, sin importar en dÃ³nde trabajan, quÃ© tantos pacientes hayan visto, sin solicitar listas no representativas. Protejamos, invirtamos, juntos. https://t.co/antLsCVa3D	271869.0	RT @doctormacias: La mejor inversiÃ³n que puede hacer MÃ©xico hoy es proteger a su personal de salud, vacunarlos contra COVID-19, sin importaâ€¦	6161.0	True	full
490950	490950	605570d149e9530038f9c63a	2021-03-20 03:49:32	[]	[]	Sat Mar 20 03:48:16 +0000 2021	[]	[{"url":"https://t.co/eXa49XC0NY","expanded_url":"https://cnn.com/2021/02/04/uk/coronavirus-zoom-funerals-grief-gbr-intl/index.html","display_url":"cnn.com/2021/02/04/uk/â€¦","indices":[252,275]}]	Tate is one of the 2.25 million people around the world to have died after contracting the coronavirus. The virus has robbed millions more of the chance to properly grieve, w/ funerals banned or limited to small numbers of socially distanced mourners https://t.co/eXa49XC0NY 01	74006.0	RT @TomthunkitsMind: Tate is one of the 2.25 million people around the world to have died after contracting the coronavirus. The virus hasâ€¦	5167.0	True	full
490951	490951	605570d149e9530038f9c65e	2021-03-20 03:49:32	[]	[]	Sat Mar 20 03:30:08 +0000 2021	[]	[{"url":"https://t.co/jFgRTsI63C","expanded_url":"https://toronto.ctvnews.ca/video?cid=sm%3Atrueanthem%3Actvtoronto%3Atwitterpost&clipId=2164650&taid=60556c40ac741e000115f5f1&utm_campaign=trueAnthem%3A+Trending+Content&utm_medium=trueAnthem&utm_source=facebook","display_url":"toronto.ctvnews.ca/video?cid=sm%3â€¦","indices":[118,141]}]	Some health-care workers in Toronto say the number of young people catching COVID-19 in the third wave is striking.â€‹ https://t.co/jFgRTsI63C	569657.0	RT @CTVToronto: Some health-care workers in Toronto say the number of young people catching COVID-19 in the third wave is striking.â€‹ httpsâ€¦	63.0	True	full
490952	490952	605570d149e9530038f9c662	2021-03-20 03:49:32	[]	[]	Sat Mar 20 00:14:27 +0000 2021	[]	[{"url":"https://t.co/201LYG7tDP","expanded_url":"https://cutt.ly/oxiH500","display_url":"cutt.ly/oxiH500","indices":[221,244]}]	.@policiafederal investiga @cirogomes por suposto crime contra a honra de @jairbolsonaro. Pedetista disse nÃ£o estar "nem ligando" para o inquÃ©rito. Ciro chamou presidente de ladrÃ£o e criticou gestÃ£o da pandemia. Leia: https://t.co/201LYG7tDP https://t.co/JOLJt3NcPT	333047.0	RT @Metropoles: .@policiafederal investiga @cirogomes por suposto crime contra a honra de @jairbolsonaro. Pedetista disse nÃ£o estar "nem lâ€¦	520.0	True	full
490953	490953	605570d149e9530038f9c676	2021-03-20 03:49:32	[]	[]	Sat Mar 20 00:46:03 +0000 2021	[]	[{"url":"https://t.co/hpPyr2wmR2","expanded_url":"https://g1.globo.com/politica/noticia/2021/03/19/ministerio-publico-pede-ao-tcu-para-trocar-bolsonaro-por-mourao-na-gestao-da-crise-da-covid.ghtml","display_url":"g1.globo.com/politica/noticâ€¦","indices":[178,201]}]	Aquele 6 por meia dÃºzia mas que enfraquece o genocida. O que acham? MinistÃ©rio PÃºblico pede ao TCU para trocar Bolsonaro por MourÃ£o na gestÃ£o da crise da Covid | PolÃ­tica | G1 https://t.co/hpPyr2wmR2	18719.0	RT @MariluPamc: Aquele 6 por meia dÃºzia mas que enfraquece o genocida. O que acham? MinistÃ©rio PÃºblico pede ao TCU para trocar Bolsonaroâ€¦	3615.0	True	full
490954	490954	605570d249e9530038f9c67c	2021-03-20 03:49:32	[]	[]	Fri Mar 19 16:16:07 +0000 2021	[]	[{"url":"https://t.co/GTR18C9Zr3","expanded_url":"https://news.gallup.com/poll/336173/amid-pandemic-parents-support-person-school.aspx","display_url":"news.gallup.com/poll/336173/amâ€¦","indices":[162,185]}]	Missed this last week, but @GallupNews reports that 4 out of 5 parents want their kids back in school. The fifth is sending his kid to school in Austria. Ding! https://t.co/GTR18C9Zr3	229788.0	RT @AlexBerenson: Missed this last week, but @GallupNews reports that 4 out of 5 parents want their kids back in school. The fifth is sendâ€¦	2480.0	True	full
490955	490955	605570d249e9530038f9c6b0	2021-03-20 03:49:33	[]	[{"url":"https://t.co/0gQ0bJeI8B","expanded_url":"http://dlvr.it/Rw0XjW","display_url":"dlvr.it/Rw0XjW","indices":[94,117]}]		[]	[]			COVID-19 vaccine supply will remain flat through March, followed by a surge - Miami Herald...â€¦ https://t.co/Tp6uAhSGu8	405.0	True	full
490956	490956	605570d349e9530038f9c6d0	2021-03-20 03:49:33	[]	[]	Fri Mar 19 16:39:51 +0000 2021	[]	[{"url":"https://t.co/gcjQSrh5je","expanded_url":"https://www.aljazeera.com/news/2021/3/19/amid-myanmars-post-coup-crisis-an-armed-rebellion-brews","display_url":"aljazeera.com/news/2021/3/19â€¦","indices":[191,214]}]	Myanmar has long been known for its ethnic divisions. Nothing like a common brutal enemy -- the junta that is stealing their democracy and violently crushing their protests -- to unite them. https://t.co/gcjQSrh5je https://t.co/ZuxFfxPxZf	456106.0	RT @KenRoth: Myanmar has long been known for its ethnic divisions. Nothing like a common brutal enemy -- the junta that is stealing their dâ€¦	133.0	True	full
490957	490957	605570d349e9530038f9c6e6	2021-03-20 03:49:34	[]	[{"url":"https://t.co/Db6OUteGNB","expanded_url":"https://www.sectorcine.com/opinion/20-anos-separan-a-todo-el-poder-y-nuevo-orden-pero-sus-historias-son-practicamente-las-mismas/","display_url":"sectorcine.com/opinion/20-anoâ€¦","indices":[149,172]}]		[]	[]			Tal parece que no nos queda claro que el punto de vista del privilegiado no es el mejor para abordar las injusticiaâ€¦ https://t.co/FRbxmKf3x8	7595.0	True	full
490958	490958	605570d349e9530038f9c6f8	2021-03-20 03:49:34	[]	[]	Sat Mar 20 02:10:14 +0000 2021	[{"text":"ForeignDestructionIdeology","indices":[95,122]},{"text":"indigenous","indices":[217,228]},{"text":"decolonise","indices":[273,284]}]	[{"url":"https://t.co/4SjhPdlNZS","expanded_url":"https://twitter.com/santhemant/status/1373087227492724743","display_url":"twitter.com/santhemant/staâ€¦","indices":[285,308]}]	Bharat is the only civilisation that survived after withstanding most fanatic aggressors &amp; #ForeignDestructionIdeology But we glorify â€˜Indiaâ€™ a foreign name used by foreigners India is colonial We donâ€™t have #indigenous &amp; foreign names but we use â€˜Indiaâ€™ too #decolonise https://t.co/4SjhPdlNZS	1438.0	RT @PatExPatri: Bharat is the only civilisation that survived after withstanding most fanatic aggressors &amp; #ForeignDestructionIdeology Buâ€¦	25.0	True	full
490959	490959	605570d349e9530038f9c6fe	2021-03-20 03:49:34	[]	[]	Sat Mar 20 03:48:20 +0000 2021	[{"text":"FormOverSubstance","indices":[230,248]}]	[{"url":"https://t.co/7YTLuglJzc","expanded_url":"https://foreignpolicy.com/2021/03/19/electoral-autocracy-india-modi-democracy-rankings-freedom-house/","display_url":"foreignpolicy.com/2021/03/19/eleâ€¦","indices":[249,272]}]	As India's democracy credentials plummet in various surveys, the government doesn't try to improve its respect for human rights and democracy but instead proposes to start its own rating system so it can give itself better marks. #FormOverSubstance https://t.co/7YTLuglJzc https://t.co/jSKpSYwBrX	456106.0	RT @KenRoth: As India's democracy credentials plummet in various surveys, the government doesn't try to improve its respect for human rightâ€¦	4099.0	True	full
490960	490960	605570d349e9530038f9c720	2021-03-20 03:49:34	[]	[]	Fri Mar 19 21:27:31 +0000 2021	[]	[{"url":"https://t.co/1gzI5jpMSx","expanded_url":"http://apne.ws/Q0yvqvm","display_url":"apne.ws/Q0yvqvm","indices":[233,256]}]	Former President Donald Trumpâ€™s Palm Beach, Florida, club has been partially closed because of a COVID outbreak, according to several people familiar with the situation. Trump moved to Mar-a-Lago after leaving Washington in January. https://t.co/1gzI5jpMSx	15114251.0	RT @AP: Former President Donald Trumpâ€™s Palm Beach, Florida, club has been partially closed because of a COVID outbreak, according to severâ€¦	39.0	True	full
490961	490961	605570d449e9530038f9c75c	2021-03-20 03:49:35	[{"text":"digitaltransformation","indices":[70,92]},{"text":"cloud","indices":[96,102]},{"text":"banking","indices":[115,123]},{"text":"digitalbanking","indices":[196,211]},{"text":"CX","indices":[212,215]},{"text":"CustExp","indices":[216,224]},{"text":"customerexperience","indices":[225,244]},{"text":"cloudba","indices":[245,253]}]	[{"url":"https://t.co/ecQhFYOGwd","expanded_url":"https://okt.to/XhpxjU","display_url":"okt.to/XhpxjU","indices":[171,194]}]		[]	[]			Finacle: Indiaâ€™s leading co-operative bank @Shivalik_Bank powered its #digitaltransformation on #cloud to redefineâ€¦ https://t.co/5ZMVRf9NeM	249.0	True	full
490962	490962	605570d449e9530038f9c764	2021-03-20 03:49:35	[]	[]	Sat Mar 20 03:25:47 +0000 2021	[]	[{"url":"https://t.co/8qaJQ9n3By","expanded_url":"https://twitter.com/IamFenixDesign/status/1373110509399064576","display_url":"twitter.com/IamFenixDesignâ€¦","indices":[32,55]}]	Since SpaceUI with this update (https://t.co/8qaJQ9n3By), now has 500 icons. Its time to a 5 copies giveaway celebrating this achievement. Requirements: - Follow me - ðŸ”� and â�¤ï¸� this tweet Finish in 1 week since now https://t.co/hG1GcMFLvh	28.0	RT @IamFenixDesign: Since SpaceUI with this update (https://t.co/8qaJQ9n3By), now has 500 icons. Its time to a 5 copies giveaway celebratiâ€¦	2146.0	True	full
490963	490963	605570d549e9530038f9c79a	2021-03-20 03:49:35	[{"text":"like","indices":[134,139]}]	[{"url":"https://t.co/RKdATXFqBr","expanded_url":"https://www.instagram.com/p/CMl0sHJg8Wf/?igshid=1p5wmof0aqpf1","display_url":"instagram.com/p/CMl0sHJg8Wf/â€¦","indices":[193,216]}]		[]	[]			@VanshInsan18 @sanit Hello This is my IG post about water day, i created a digital art for awareness. Please haveâ€¦ https://t.co/97MRkqfWMX	17.0	True	full
490964	490964	605570d549e9530038f9c7b0	2021-03-20 03:49:36	[]	[]	Fri Mar 19 20:38:30 +0000 2021	[]	[{"url":"https://t.co/DIWK884VUD","expanded_url":"https://twitter.com/stephaniemlee/status/1372617910548533253","display_url":"twitter.com/stephaniemlee/â€¦","indices":[248,271]}]	I've watched the roundtable &amp; will tweet a few things over next few days. On masks, here's what Atlas &amp; his GBD colleagues (who influenced the Atlas/Trump response to COVID) had to say: Jay Bhattacharya (JB): "They've been harmful." 1/n https://t.co/DIWK884VUD	9610.0	RT @GYamey: I've watched the roundtable &amp; will tweet a few things over next few days. On masks, here's what Atlas &amp; his GBD colleagues (wâ€¦	2677.0	True	full
490965	490965	605570d549e9530038f9c7b6	2021-03-20 03:49:36	[]	[]	Fri Mar 19 08:27:37 +0000 2021	[]	[{"url":"https://t.co/SZ90bEXVq5","expanded_url":"https://www.washingtonpost.com/opinions/global-opinions/myanmars-bloody-weekend-demands-a-robust-us-response/2021/03/15/82dda6d0-85ab-11eb-82bc-e58213caa38e_story.html","display_url":"washingtonpost.com/opinions/globaâ€¦","indices":[263,286]}]	The Myanmar junta finances its coup through companies that control the export of jade, timber &amp; natural gas. The US should "ban import of those resources and pressure energy companies such as Chevron &amp; Total to cease royalty payments to state companies." https://t.co/SZ90bEXVq5 https://t.co/cbA60LcZCP	456106.0	RT @KenRoth: The Myanmar junta finances its coup through companies that control the export of jade, timber &amp; natural gas. The US should "baâ€¦	9.0	True	full
490966	490966	605570d549e9530038f9c7d0	2021-03-20 03:49:36	[]	[]	Wed Mar 17 17:03:00 +0000 2021	[]	[{"url":"https://t.co/nW8XRA6NUB","expanded_url":"https://cis.org/North/VAWA-Its-Immigration-Provisions-House-Today?&utm_source=twitter&utm_medium=social-media&utm_campaign=addtoany","display_url":"cis.org/North/VAWA-Itsâ€¦","indices":[182,205]}]	Hidden in VAWA are arrangements that give green cards to an alien spouse who claims abuse, with no due process for the citizen spouse to contest the truth or falsity of the charges. https://t.co/nW8XRA6NUB	26563.0	RT @MarkSKrikorian: Hidden in VAWA are arrangements that give green cards to an alien spouse who claims abuse, with no due process for theâ€¦	6649.0	True	full
490967	490967	605570d549e9530038f9c7da	2021-03-20 03:49:36	[]	[]	Fri Feb 12 20:57:03 +0000 2021	[]	[{"url":"https://t.co/5HZf11hIn6","expanded_url":"http://radiolemberg.com/ua-articles/ua-allarticles/putin-at-war-maidan-was-a-coup-came-first-then-stop-the-steal","display_url":"radiolemberg.com/ua-articles/uaâ€¦","indices":[194,217]}]	The Russian Federation tries out its hybrid warfare against Ukraine before deploying it against the United States. Before â€œStop the steal!â€� came â€œMaidan was a coup!â€� My @RadioLemberg article: https://t.co/5HZf11hIn6	16607.0	RT @mhmck: The Russian Federation tries out its hybrid warfare against Ukraine before deploying it against the United States. Before â€œStopâ€¦	257.0	True	full
490968	490968	605570d649e9530038f9c7f2	2021-03-20 03:49:36	[]	[]	Fri Mar 19 16:10:39 +0000 2021	[{"text":"ShabeBarat","indices":[206,217]},{"text":"motivationalquotes","indices":[218,237]},{"text":"shabebaratdua","indices":[238,252]},{"text":"shabebaratquotes","indices":[254,271]},{"text":"shabebaratwishes","indices":[272,289]}]	[{"url":"https://t.co/m9nHNbguzS","expanded_url":"https://topmotivationalquotess.com/shab-e-barat-quotes.../","display_url":"topmotivationalquotess.com/shab-e-barat-qâ€¦","indices":[182,205]}]	@SyedaNaqvi50 Shab e Barat is the forgiveness night. Muslims celebrated on 14 and 15 dates of Shaban. Although, Shab e Barat means the night of forgiveness and the day of atonement. https://t.co/m9nHNbguzS #ShabeBarat #motivationalquotes #shabebaratdua #shabebaratquotes #shabebaratwishes	46.0	RT @awaisasj: @SyedaNaqvi50 Shab e Barat is the forgiveness night. Muslims celebrated on 14 and 15 dates of Shaban. Although, Shab e Baratâ€¦	1562.0	True	full
490969	490969	605570d649e9530038f9c7fc	2021-03-20 03:49:37	[]	[]	Sat Mar 20 03:37:32 +0000 2021	[]	[{"url":"https://t.co/B19XuXSPRL","expanded_url":"https://apnews.com/article/europe-coronavirus-surge-cautionary-tale-for-us-051e996d5b7e31711bb741e2f9ba724f","display_url":"apnews.com/article/europeâ€¦","indices":[193,216]}]	AP: Experts: Virus surge in Europe a cautionary tale for US â€œacross Europe, dread is setting in with another wave of infections that is closing schools and cafes and bringing new lockdowns.â€� https://t.co/B19XuXSPRL	19552.0	RT @nwarikoo: AP: Experts: Virus surge in Europe a cautionary tale for US â€œacross Europe, dread is setting in with another wave of infectiâ€¦	1619.0	True	full
490970	490970	605570d749e9530038f9c85e	2021-03-20 03:49:38	[]	[]	Sat Mar 20 01:55:12 +0000 2021	[]	[{"url":"https://t.co/taX2MqxwhM","expanded_url":"https://elincorrecto.mx/portada/escandalo-en-el-pan-puebla-denuncian-a-alcantara-por-acoso-sexual/","display_url":"elincorrecto.mx/portada/escandâ€¦","indices":[232,255]}]	Ya es insostenible @GenovevaHuerta en la presidencia del @PANPUEBLA. A RasputÃ­n no solo lo hizo millonario, tambiÃ©n candidato pluri y hasta le solapÃ³ sus acosos: EscÃ¡ndalo en el PAN Puebla: denuncian a AlcÃ¡ntara por acoso sexual https://t.co/taX2MqxwhM vÃ­a @elincorrectomx	8644.0	RT @GerardoRuizInc: Ya es insostenible @GenovevaHuerta en la presidencia del @PANPUEBLA. A RasputÃ­n no solo lo hizo millonario, tambiÃ©n caâ€¦	487.0	True	full
490971	490971	605570d749e9530038f9c86a	2021-03-20 03:49:38	[]	[]	Sat Mar 20 03:20:20 +0000 2021	[{"text":"shipibokonibo","indices":[167,181]},{"text":"mentiras","indices":[206,215]}]	[{"url":"https://t.co/BLdwPMA2hE","expanded_url":"http://bit.ly/DiscoRap","display_url":"bit.ly/DiscoRap","indices":[218,241]}]	ðŸ“¢ðŸŽ¶ Los pueblos indÃ­genas estÃ¡n siendo duramente golpeados por la pandemia. El virus y la desinformaciÃ³n han puesto en riesgo sus vidas. Descubre la canciÃ³n del rapero #shipibokonibo Wihtner FaGo contra las #mentiras ðŸ‘‰ https://t.co/BLdwPMA2hE https://t.co/tBdz8nvPuk	126103.0	RT @Ojo_Publico: ðŸ“¢ðŸŽ¶ Los pueblos indÃ­genas estÃ¡n siendo duramente golpeados por la pandemia. El virus y la desinformaciÃ³n han puesto en riesâ€¦	142.0	True	full
490972	490972	605570d749e9530038f9c872	2021-03-20 03:49:38	[]	[]	Sat Mar 20 02:28:57 +0000 2021	[{"text":"WHO","indices":[27,31]},{"text":"SuperJunior","indices":[67,79]}]	[{"url":"https://t.co/fcJi6VGTtC","expanded_url":"https://www.soompi.com/article/1460072wpp/world-health-organizations-director-general-shows-love-for-super-juniors-house-party-and-its-message","display_url":"soompi.com/article/146007â€¦","indices":[112,135]}]	World Health Organization (#WHO)'s Director-General Shows Love For #SuperJunior's "House Party" And Its Message https://t.co/fcJi6VGTtC https://t.co/dyc6twRvE6	3014634.0	RT @soompi: World Health Organization (#WHO)'s Director-General Shows Love For #SuperJunior's "House Party" And Its Message https://t.co/fcâ€¦	527.0	True	full
490973	490973	605570d849e9530038f9c89a	2021-03-20 03:49:38	[]	[]	Fri Mar 19 07:59:52 +0000 2021	[]	[{"url":"https://t.co/VJu1sTOglD","expanded_url":"https://twitter.com/MattJKeeling/status/1372815585403412482","display_url":"twitter.com/MattJKeeling/sâ€¦","indices":[283,306]}]	Analysis of relaxation of COVID-19 control in UK. Suggests that even if vaccine reduces transmission substantially and coverage assumed to be reasonably high among adults (95% in age 80+, 85% in 50â€“79, 75% in 18â€“49), could still have R&gt;1 in the absence of other control measures. https://t.co/VJu1sTOglD https://t.co/CfdHGICxEu	123649.0	RT @AdamJKucharski: Analysis of relaxation of COVID-19 control in UK. Suggests that even if vaccine reduces transmission substantially andâ€¦	546.0	True	full
490974	490974	605570d949e9530038f9c8fa	2021-03-20 03:49:39	[]	[]	Thu Mar 18 15:22:01 +0000 2021	[]	[{"url":"https://t.co/k6cKWNYIDB","expanded_url":"https://www.reuters.com/article/us-myanmar-politics-idUSKBN2BA0BM","display_url":"reuters.com/article/us-myaâ€¦","indices":[243,266]}]	Myanmar faces growing isolation as the military junta increasingly limits internet services and the country's last private newspaper ceases publication. But in today's world, there's no way the military can keep its violent repression secret. https://t.co/k6cKWNYIDB https://t.co/6ReJUUjQB8	456109.0	RT @KenRoth: Myanmar faces growing isolation as the military junta increasingly limits internet services and the country's last private newâ€¦	19.0	True	full
490975	490975	605570d949e9530038f9c91c	2021-03-20 03:49:40	[]	[]	Mon Mar 15 14:05:16 +0000 2021	[{"text":"OnlyTogether","indices":[161,174]}]	[{"url":"https://t.co/Uy7NtKCMqj","expanded_url":"https://bit.ly/30zRflR","display_url":"bit.ly/30zRflR","indices":[197,220]}]	As the world races to end the pandemic, no country can end it alone. Letâ€™s work together so that all countries are sharing the vaccines fairly around the world. #OnlyTogether Join the campaign âž¡ï¸� https://t.co/Uy7NtKCMqj https://t.co/EXRIRaC8bl	9801.0	RT @ImpactUN: As the world races to end the pandemic, no country can end it alone. Letâ€™s work together so that all countries are sharing thâ€¦	57.0	True	full
490976	490976	605570d949e9530038f9c93c	2021-03-20 03:49:40	[]	[]	Tue Mar 16 13:51:28 +0000 2021	[]	[{"url":"https://t.co/lRauoT0F4P","expanded_url":"https://trib.al/VGRZW3U","display_url":"trib.al/VGRZW3U","indices":[211,234]}]	After a coronavirus outbreak among its gorillas, the San Diego Zoo is vaccinating its bonobos and orangutans with a shot produced by a veterinary pharmaceutical company. And other zoos are considering it, too. https://t.co/lRauoT0F4P	8709434.0	RT @NPR: After a coronavirus outbreak among its gorillas, the San Diego Zoo is vaccinating its bonobos and orangutans with a shot producedâ€¦	847.0	True	full
490977	490977	605570d949e9530038f9c946	2021-03-20 03:49:40	[]	[]	Fri Mar 19 11:34:05 +0000 2021	[]	[{"url":"https://t.co/cZZkEEy5cT","expanded_url":"https://www.lifesitenews.com/news/kenyan-catholic-doctors-reject-covid-vaccine-citing-suspect-motivation-behind-the-experimental-jabs?utm_source=featured&utm_campaign=standard","display_url":"lifesitenews.com/news/kenyan-caâ€¦","indices":[250,273]}]	La fÃ©dÃ©ration des mÃ©decins catholiques du Kenya refus de prÃ©coniser des vaccins "encore expÃ©rimentaux", qu'elle estime plus risquÃ©s que le recours Ã des traitements reconnus comme l'ivermectine, l'HCQ, le zinc et l'azithromycine qu'elle recommande https://t.co/cZZkEEy5cT	8814.0	RT @brunolp30: La fÃ©dÃ©ration des mÃ©decins catholiques du Kenya refus de prÃ©coniser des vaccins "encore expÃ©rimentaux", qu'elle estime plusâ€¦	161.0	True	full
490978	490978	605570da49e9530038f9c95e	2021-03-20 03:49:40	[]	[]	Fri Mar 19 22:14:13 +0000 2021	[]	[{"url":"https://t.co/8XEorNrNhY","expanded_url":"http://www.cnn.com/2021/03/19/politics/mar-a-lago-closed-covid-outbreak/index.html","display_url":"cnn.com/2021/03/19/polâ€¦","indices":[192,215]}]	Former President Donald Trump's Mar-a-Lago resort has closed its dining room and suspended beach club services to guests due to a Covid-19 outbreak among "some" staff. - via @KateBennett_DC https://t.co/8XEorNrNhY	28331.0	RT @holmescnn: Former President Donald Trump's Mar-a-Lago resort has closed its dining room and suspended beach club services to guests dueâ€¦	27.0	True	full
490979	490979	605570da49e9530038f9c97a	2021-03-20 03:49:41	[]	[]	Fri Mar 19 12:33:10 +0000 2021	[]	[{"url":"https://t.co/RnN8ZAnNRU","expanded_url":"https://www.theclinic.cl/2017/05/12/asi-muto-la-fortuna-pinera-10-anos-segun-ranking-forbes/","display_url":"theclinic.cl/2017/05/12/asiâ€¦","indices":[254,277]}]	$1.150.240.326.500 Un Billon cientocincuenta mil millones doscientoscuarenta millones trescientosveintisÃ©is mil quinientos. PiÃ±era gano en sus dos mandatos De dÃ³nde ganÃ³ toda esa plata? Directo de nuestros bolsillos! Siga votando por la derecha iluso! https://t.co/RnN8ZAnNRU	2386.0	RT @Neo__lester: $1.150.240.326.500 Un Billon cientocincuenta mil millones doscientoscuarenta millones trescientosveintisÃ©is mil quinientosâ€¦	1918.0	True	full
490980	490980	605570db49e9530038f9c9ac	2021-03-20 03:49:41	[]	[]	Fri Mar 19 15:53:24 +0000 2021	[]	[{"url":"https://t.co/8svYRoYloA","expanded_url":"https://cuartodehora.com/2021/03/19/30522/","display_url":"cuartodehora.com/2021/03/19/305â€¦","indices":[210,233]}]	El congresista David Racero (@DavidRacero) radicÃ³ un proyecto de ley que les permitirÃ­a a los pacientes diagnosticados con enfermedades terminales solicitar el retiro total o parcial de sus ahorros pensionales https://t.co/8svYRoYloA https://t.co/rnlvbAD4Hx	40465.0	RT @CuartoDeHoraCol: El congresista David Racero (@DavidRacero) radicÃ³ un proyecto de ley que les permitirÃ­a a los pacientes diagnosticadosâ€¦	542.0	True	full
490981	490981	605570db49e9530038f9c9ae	2021-03-20 03:49:41	[]	[]	Sat Mar 14 20:18:31 +0000 2020	[{"text":"coronavirus","indices":[76,88]},{"text":"Resist","indices":[138,145]},{"text":"CoronaLago","indices":[146,157]},{"text":"KnowYourDeplorables","indices":[158,178]}]	[{"url":"https://t.co/RTu1bc2ntt","expanded_url":"https://www.thedailybeast.com/rnc-chairwoman-ronna-mcdaniel-tests-for-coronavirus-and-self-quarantines-after-showing-symptoms?via=twitter_page","display_url":"thedailybeast.com/rnc-chairwomanâ€¦","indices":[181,204]}]	ICYMI earlier this week on Fox News, McDaniel said Democrats were using the #coronavirus to â€œsow division and scare the American people.â€� #Resist #CoronaLago #KnowYourDeplorables https://t.co/RTu1bc2ntt	20055.0	RT @KnowDeplorables: ICYMI earlier this week on Fox News, McDaniel said Democrats were using the #coronavirus to â€œsow division and scare thâ€¦	1102.0	True	full
490982	490982	605570db49e9530038f9c9be	2021-03-20 03:49:42	[]	[]	Sat Feb 27 22:00:00 +0000 2021	[]	[{"url":"https://t.co/MjSs2szME1","expanded_url":"http://bit.ly/FairylandTickets","display_url":"bit.ly/FairylandTickeâ€¦","indices":[59,82]},{"url":"https://t.co/FxK2kCZaXk","expanded_url":"http://bit.ly/MagicKeymasks","display_url":"bit.ly/MagicKeymasks","indices":[209,232]},{"url":"https://t.co/pivquv7wCl","expanded_url":"http://bit.ly/FairylandGuidelines","display_url":"bit.ly/FairylandGuideâ…	âœ¨We reopen Friday, March 19!âœ¨ ðŸŽŸï¸� Tickets are on sale now: https://t.co/MjSs2szME1 ðŸ“… Three-day schedule to start âŒš Two daily sessions (a.m. &amp; p.m.) ðŸ˜Š Limited capacity ðŸ˜· Everyone 2 and up must wear a mask: https://t.co/FxK2kCZaXk ðŸ¦º Safety guidelines: https://t.co/pivquv7wCl https://t.co/XZX121f50E	4659.0	RT @FairylandCA: âœ¨We reopen Friday, March 19!âœ¨ ðŸŽŸï¸� Tickets are on sale now: https://t.co/MjSs2szME1 ðŸ“… Three-day schedule to start âŒš Two daiâ€¦	8683.0	True	full
490983	490983	605570db49e9530038f9c9ca	2021-03-20 03:49:42	[]	[]	Fri Mar 19 18:29:27 +0000 2021	[{"text":"nft","indices":[32,36]},{"text":"opensea","indices":[37,45]},{"text":"nftart","indices":[72,79]},{"text":"nftcollectors","indices":[80,94]},{"text":"nftcollector","indices":[95,108]},{"text":"cryptoart","indices":[109,119]},{"text":"shill","indices":[120,126]},{"text":"NFTartist","indices":[127,137]},{"text":"ethereum","indices":[138,147]}]	[{"url":"https://t.co/8NXM38DrDE","expanded_url":"https://opensea.io/assets/0x495f947276749ce646f68ac8c248420045cb7b5e/111603539931005187625453933270619809167618044053361414896213790619734911221761","display_url":"opensea.io/assets/0x495f9â€¦","indices":[46,69]}]	Just drop it @opensea! 0.15 ETH #nft #opensea https://t.co/8NXM38DrDE #nftart #nftcollectors #nftcollector #cryptoart #shill #NFTartist #ethereum	723.0	RT @hafaell: Just drop it @opensea! 0.15 ETH #nft #opensea https://t.co/8NXM38DrDE #nftart #nftcollectors #nftcollector #cryptoart #shillâ€¦	114.0	True	full
490984	490984	605570db49e9530038f9c9f4	2021-03-20 03:49:42	[]	[]	Sat Mar 20 02:13:50 +0000 2021	[{"text":"ParenTodo","indices":[0,10]},{"text":"ParFavar","indices":[228,237]}]	[{"url":"https://t.co/tj9tzljM6X","expanded_url":"https://wp.me/pbiqPq-fR3","display_url":"wp.me/pbiqPq-fR3","indices":[238,261]}]	#ParenTodo ðŸ˜± Se enojÃ³ el gobernador, dice que lo de sus cositas compradas con empresas fantasma es un linchamiento polÃ­tico, que eso solo es porque se vienen las elecciones y que solo lo usan para tapar lo que pasa en el paÃ­s. #ParFavar https://t.co/tj9tzljM6X	109419.0	RT @elgatopolitico_: #ParenTodo ðŸ˜± Se enojÃ³ el gobernador, dice que lo de sus cositas compradas con empresas fantasma es un linchamiento polâ€¦	2691.0	True	full
490985	490985	605570db49e9530038f9c9fe	2021-03-20 03:49:42	[]	[]	Fri Mar 19 16:01:25 +0000 2021	[]	[{"url":"https://t.co/gj67ZMtsGd","expanded_url":"https://www.bmj.com/content/372/bmj.n628","display_url":"bmj.com/content/372/bmâ€¦","indices":[246,269]}]	Great @bmj_latest study from OpenSAFELY Despite schools being the only thing open for much of wave 2 in the UK, living w/ children associated with marginal increased absolute risk of COVID-19 infection/hospitalisation, and no increase in death https://t.co/gj67ZMtsGd 1/7	26788.0	RT @apsmunro: Great @bmj_latest study from OpenSAFELY Despite schools being the only thing open for much of wave 2 in the UK, living w/ châ€¦	7537.0	True	full
490986	490986	605570dc49e9530038f9ca20	2021-03-20 03:49:42	[]	[]	Fri Mar 19 22:04:46 +0000 2021	[{"text":"ExtratosDaSemana","indices":[229,246]}]	[{"url":"https://t.co/rnRKjmTnqb","expanded_url":"https://www.nexojornal.com.br/podcast/2021/03/18/O-retrato-do-pior-colapso-sanit%C3%A1rio-da-hist%C3%B3ria-do-Brasil?utm_medium=Social&utm_campaign=Moments&utm_source=Twitter","display_url":"nexojornal.com.br/podcast/2021/0â€¦","indices":[205,228]}]	Um terÃ§o das mortes de pacientes hospitalizados com covid-19 ocorreu Ã espera de leitos de terapia intensiva. Epicentro da pandemia, o paÃ­s vive perÃ­odo mais grave da crise, com recordes diÃ¡rios de Ã³bitos https://t.co/rnRKjmTnqb #ExtratosDaSemana	553830.0	RT @NexoJornal: Um terÃ§o das mortes de pacientes hospitalizados com covid-19 ocorreu Ã espera de leitos de terapia intensiva. Epicentro daâ€¦	71.0	True	full
490987	490987	605570dc49e9530038f9ca2c	2021-03-20 03:49:42	[{"text":"like","indices":[129,134]}]	[{"url":"https://t.co/RKdATXFqBr","expanded_url":"https://www.instagram.com/p/CMl0sHJg8Wf/?igshid=1p5wmof0aqpf1","display_url":"instagram.com/p/CMl0sHJg8Wf/â€¦","indices":[188,211]}]		[]	[]			@sensible_porgi Hello This is my IG post about water day, i created a digital art for awareness. Please have a looâ€¦ https://t.co/jBWLKO74UE	17.0	True	full
490988	490988	605570dc49e9530038f9ca38	2021-03-20 03:49:43	[]	[]	Thu Mar 18 21:39:46 +0000 2021	[]	[{"url":"https://t.co/hBqpX4wzCn","expanded_url":"https://twitter.com/harrsica/status/1372663092996345865","display_url":"twitter.com/harrsica/statuâ€¦","indices":[271,294]}]	No, I donâ€™t. There is good data now from Denmark and England showing a short-term rise in infection risk post dose 1. (And thereâ€™s the eye test for Israel and Chile.) I think the better question is why, and whether how the initial increase compares to the later decline. https://t.co/hBqpX4wzCn	229577.0	RT @AlexBerenson: No, I donâ€™t. There is good data now from Denmark and England showing a short-term rise in infection risk post dose 1. (Anâ€¦	7401.0	True	full
490989	490989	605570dc49e9530038f9ca42	2021-03-20 03:49:43	[]	[]	Fri Mar 19 19:19:25 +0000 2021	[]	[{"url":"https://t.co/zMgyvBBGQY","expanded_url":"http://eldiarioar.com","display_url":"eldiarioar.com","indices":[3,26]},{"url":"https://t.co/rcHyYlgB6S","expanded_url":"https://www.eldiarioar.com/cultura/hambre_1_7324853.html","display_url":"eldiarioar.com/cultura/hambreâ€¦","indices":[148,171]}]	En https://t.co/zMgyvBBGQY, el epÃ­logo de la ediciÃ³n actualizada de mi libro "El hambre", que acaba de aparecer: sobre los efectos de la pandemia. https://t.co/rcHyYlgB6S	172084.0	RT @martin_caparros: En https://t.co/zMgyvBBGQY, el epÃ­logo de la ediciÃ³n actualizada de mi libro "El hambre", que acaba de aparecer: sobreâ€¦	45.0	True	full
490990	490990	605570dc49e9530038f9ca46	2021-03-20 03:49:43	[]	[]	Fri Mar 19 21:20:23 +0000 2021	[{"text":"OJO","indices":[0,4]}]	[{"url":"https://t.co/ZkHFR9A8s4","expanded_url":"https://bit.ly/3s4FW1n","display_url":"bit.ly/3s4FW1n","indices":[125,148]}]	#OJO La alcaldÃ­a Xochimilco de la Ciudad de MÃ©xico hace obligatorio el uso de cubrebocas a fin de prevenir casos de COVID-19 https://t.co/ZkHFR9A8s4	7820253.0	RT @lopezdoriga: #OJO La alcaldÃ­a Xochimilco de la Ciudad de MÃ©xico hace obligatorio el uso de cubrebocas a fin de prevenir casos de COVID-â€¦	491.0	True	full
490991	490991	605570dc49e9530038f9ca50	2021-03-20 03:49:43	[]	[]	Fri Mar 19 16:12:20 +0000 2021	[{"text":"MakeGriefAPriority","indices":[198,217]}]	[{"url":"https://t.co/sWjxWsVlOE","expanded_url":"https://www.cbc.ca/player/play/1873326147580","display_url":"cbc.ca/player/play/18â€¦","indices":[239,262]}]	â¬†ï¸� mental health funding during the pandemic isnâ€™t reaching grieving Canadians. Thatâ€™s bc grief isnâ€™t a mental health issue. â¬†ï¸� investment in grief services will help prevent mental health outcomes #MakeGriefAPriority â�¦â�¦â�¦â�¦@GriefAllianceCA https://t.co/sWjxWsVlOE	654.0	RT @maxxiner: â¬†ï¸� mental health funding during the pandemic isnâ€™t reaching grieving Canadians. Thatâ€™s bc grief isnâ€™t a mental health issue.â€¦	817.0	True	full
490992	490992	605570dd49e9530038f9ca6e	2021-03-20 03:49:43	[]	[]	Fri Mar 19 12:35:13 +0000 2021	[]	[{"url":"https://t.co/4CKjDXWEnE","expanded_url":"https://lustyage.com/products/penis-enlargement-vacuum-pump?ref=ntishhkr","display_url":"lustyage.com/products/penisâ€¦","indices":[190,213]}]	Grow your Dick size in an efficient, safe &amp; painless way ðŸ˜� And all sex toy product buying go to home Worldwide Free Shipping must try get https 60% discount ðŸ¥° No infection ðŸ‘Œ order now https://t.co/4CKjDXWEnE https://t.co/ks81QTgCOH	7371.0	RT @opylust: Grow your Dick size in an efficient, safe &amp; painless way ðŸ˜� And all sex toy product buying go to home Worldwide Free Shipping mâ€¦	9904.0	True	full
490993	490993	605570dd49e9530038f9ca7e	2021-03-20 03:49:43	[]	[]	Fri Mar 19 18:59:54 +0000 2021	[]	[{"url":"https://t.co/kFKtjstuWx","expanded_url":"http://ambedkarfoundation.nic.in/schemes/ICM.pdf","display_url":"ambedkarfoundation.nic.in/schemes/ICM.pdf","indices":[256,279]}]	This guy is "honoured" to be followed by Narendra Modi ðŸ¥º DMK promises financial incentive if "one of the spouses" belong to Scheduled Caste There is a similar Union Govt scheme. Due to limits in the Union Govt scheme, the State govt runs its own scheme https://t.co/kFKtjstuWx https://t.co/XQpvGsBI4a	29482.0	RT @angry_birdu: This guy is "honoured" to be followed by Narendra Modi ðŸ¥º DMK promises financial incentive if "one of the spouses" belongâ€¦	21.0	True	full
490994	490994	605570dd49e9530038f9ca82	2021-03-20 03:49:44	[]	[{"url":"https://t.co/RaBjl5DDcP","expanded_url":"http://my24group.com","display_url":"my24group.com","indices":[112,135]},{"url":"https://t.co/ozNIdDpFdW","expanded_url":"https://my24group.com/us-reaches-100m-covid-vaccine-milestone-six-weeks-early-as-fauci-urges-vigilance-live/","display_url":"my24group.com/us-reaches-100â€¦","indices":[138,161]}]		[]	[]			New post (US reaches 100m Covid vaccine milestone six weeks early as Fauci urges vigilance â€“ live) published onâ€¦ https://t.co/QX11PpLacX	36.0	True	full
490995	490995	605570dd49e9530038f9ca84	2021-03-20 03:49:44	[]	[]	Sat Mar 20 03:00:42 +0000 2021	[{"text":"correio24h","indices":[186,197]}]	[{"url":"https://t.co/mNtnkvovK3","expanded_url":"http://glo.bo/31dh3Vz","display_url":"glo.bo/31dh3Vz","indices":[80,103]}]	Morre vereador e cantor gospel IrmÃ£o LÃ¡zaro, vÃ­tima de complicaÃ§Ãµes da covid-19 https://t.co/mNtnkvovK3 PolÃ­tico baiano tinha 54 anos e iniciou sua carreira como cantor da banda Olodum #correio24h https://t.co/8jrH0fVtpG	511035.0	RT @correio24horas: Morre vereador e cantor gospel IrmÃ£o LÃ¡zaro, vÃ­tima de complicaÃ§Ãµes da covid-19 https://t.co/mNtnkvovK3 PolÃ­tico baianâ€¦	4.0	True	full
490996	490996	605570dd49e9530038f9ca86	2021-03-20 03:49:44	[]	[]	Sat Mar 20 03:46:50 +0000 2021	[]	[{"url":"https://t.co/0bK8OK0S21","expanded_url":"https://g1.globo.com/google/amp/bemestar/coronavirus/noticia/2021/03/19/ministerio-cancelou-em-agosto-compra-de-medicamentos-do-kit-entubacao-aponta-conselho-de-saude.ghtml?utm_source=push&utm_medium=app&utm_campaign=pushg1&__twitter_impression=true","display_url":"g1.globo.com/google/amp/bemâ€¦","indices":[193,216]}]	seria crime de responsabilidade? "A recomendaÃ§Ã£o 54 do CNS, de 20 de agosto do ano passado, faz referÃªncia ao cancelamento e menciona que a razÃ£o nÃ£o foi explicada pelo MinistÃ©rio da SaÃºde"Â https://t.co/0bK8OK0S21	93920.0	RT @tavasconcellos: seria crime de responsabilidade? "A recomendaÃ§Ã£o 54 do CNS, de 20 de agosto do ano passado, faz referÃªncia ao cancelamâ€¦	63.0	True	full
490997	490997	605570dd49e9530038f9ca88	2021-03-20 03:49:44	[]	[]	Fri Mar 19 15:51:35 +0000 2021	[]	[{"url":"https://t.co/c3Ljck0I7B","expanded_url":"https://twitter.com/DailyCaller/status/1372938131339628544","display_url":"twitter.com/DailyCaller/stâ€¦","indices":[201,224]}]	oh just stop Biden clearly was just picking up some quarters that had been dropped on the stairs Its actually a video showing how *responsible* Biden is Leaving money lying around would be wasteful https://t.co/c3Ljck0I7B	811168.0	RT @Timcast: oh just stop Biden clearly was just picking up some quarters that had been dropped on the stairs Its actually a video showinâ€¦	100.0	True	full
490998	490998	605570dd49e9530038f9ca8e	2021-03-20 03:49:44	[]	[]	Fri Mar 19 22:14:13 +0000 2021	[]	[{"url":"https://t.co/8XEorNrNhY","expanded_url":"http://www.cnn.com/2021/03/19/politics/mar-a-lago-closed-covid-outbreak/index.html","display_url":"cnn.com/2021/03/19/polâ€¦","indices":[192,215]}]	Former President Donald Trump's Mar-a-Lago resort has closed its dining room and suspended beach club services to guests due to a Covid-19 outbreak among "some" staff. - via @KateBennett_DC https://t.co/8XEorNrNhY	28331.0	RT @holmescnn: Former President Donald Trump's Mar-a-Lago resort has closed its dining room and suspended beach club services to guests dueâ€¦	97.0	True	full
490999	490999	605570dd49e9530038f9caa4	2021-03-20 03:49:44	[]	[]	Fri Mar 19 21:29:57 +0000 2021	[]	[{"url":"https://t.co/G56D5FPpdz","expanded_url":"https://store.coolermaster.com/us/sakura-editon-pink-bundle","display_url":"store.coolermaster.com/us/sakura-editâ€¦","indices":[145,168]}]	Just got the @CoolerMaster_NA Sakura Edition Bundle! Its such a nice change from my usual black ^_^ Its limited so check it out while it lasts~! https://t.co/G56D5FPpdz (pssst, you can use my code: RAWR21CM to get a nice chunk off your order ;D âœ¨) https://t.co/5Xew88jIpK	6986.0	RT @RealKittyRawr: Just got the @CoolerMaster_NA Sakura Edition Bundle! Its such a nice change from my usual black ^_^ Its limited so checkâ€¦	1187.0	True	full
491000	491000	605570dd49e9530038f9caa8	2021-03-20 03:49:44	[]	[]	Fri Mar 19 08:45:16 +0000 2021	[{"text":"ABPS2021","indices":[0,9]}]	[{"url":"https://t.co/PKkoDgiPeZ","expanded_url":"https://www.organiser.org/Encyc/2021/3/19/-Service-during-Corona-and-Ram-Mandir-Abhiyan-showcased-the-resilience-and-cultural-unity-of-the-Bharatiya-society-says-Dr-Manmohan-Vaidya.html","display_url":"organiser.org/Encyc/2021/3/1â€¦","indices":[153,176]}]	#ABPS2021 "Service during Corona and Ram Mandir Abhiyan showcased the resilience and cultural unity of the Bharatiya society", says Dr. Manmohan Vaidya: https://t.co/PKkoDgiPeZ via @eOrganiser	33738.0	RT @eOrganiser: #ABPS2021 "Service during Corona and Ram Mandir Abhiyan showcased the resilience and cultural unity of the Bharatiya societâ€¦	733.0	True	full
491001	491001	605570dd49e9530038f9caac	2021-03-20 03:49:44	[]	[{"url":"https://t.co/XqifjWuYmz","expanded_url":"https://www.telesurtv.net/news/enfermera-fallece-georgia-vacunada-astrazeneca-20210319-0011.html","display_url":"telesurtv.net/news/enfermeraâ€¦","indices":[244,267]}]		[]	[]			Una enfermera falleciÃ³ este viernes en Georgia a causa de un shock anafilÃ¡ctico,Â tras ser vacunada contra la Covid-â€¦ https://t.co/wJeFM60R5T	593.0	True	full
491002	491002	605570dd49e9530038f9cab0	2021-03-20 03:49:44	[]	[]	Sat Mar 20 02:07:29 +0000 2021	[]	[{"url":"https://t.co/8M9JwFtA7L","expanded_url":"https://n.news.naver.com/entertain/photo/article/112/0003412150?cid=846241","display_url":"n.news.naver.com/entertain/photâ€¦","indices":[95,118]}]	ðŸ“¸ Look at him! BAMBAM unveils various styles in his latest pictorial with VOGUE Korea Source: https://t.co/8M9JwFtA7L https://t.co/WHwVrMclNU	371615.0	RT @theseoulstory: ðŸ“¸ Look at him! BAMBAM unveils various styles in his latest pictorial with VOGUE Korea Source: https://t.co/8M9JwFtA7L hâ€¦	19.0	True	full
491003	491003	605570dd49e9530038f9cab4	2021-03-20 03:49:44	[]	[]	Fri Mar 19 17:27:20 +0000 2021	[]	[{"url":"https://t.co/KCmG0PT6RW","expanded_url":"https://nationalpost.com/news/world/white-house-says-biden-after-stumble-boarding-air-force-one-for-georgia-is-doing-fine","display_url":"nationalpost.com/news/world/whiâ€¦","indices":[192,215]}]	Kamala debe estar ansiosa que el dÃ­a estÃ¡ cada vez mÃ¡s cerca... Biden rodÃ³ por las escaleras del aviÃ³n presidencial. No solo no puede controlar sus pensamientos, ahora tampoco sus piernas... https://t.co/KCmG0PT6RW	19482.0	RT @PabloMIturrieta: Kamala debe estar ansiosa que el dÃ­a estÃ¡ cada vez mÃ¡s cerca... Biden rodÃ³ por las escaleras del aviÃ³n presidencial. Nâ€¦	1063.0	True	full
491004	491004	605570de49e9530038f9cb00	2021-03-20 03:49:45	[]	[{"url":"https://t.co/5jYzHHRTJ4","expanded_url":"http://www.youtube.com/watch?v=aZoJkloATZA&t=2510s","display_url":"youtube.com/watch?v=aZoJklâ€¦","indices":[178,201]},{"url":"https://t.co/vLrUKhPFgp","expanded_url":"http://podcasts.apple.com/mx/podcast/salvemos-con-ciencia/id1554404812","display_url":"podcasts.apple.com/mx/podcast/salâ€¦","indices":[219,242]},{"url":"https://t.co/NCL0mPHQQ0","e…		[]	[]			Autovigilancia. Te invitamos a ver o a escuchar la presentaciÃ³n de la Dra. @lximenezfyvie: â€œImportancia de la autoâ€¦ https://t.co/rWlXFKFoyX	16055.0	True	full
491005	491005	605570e049e9530038f9cb6c	2021-03-20 03:49:46	[{"text":"whatsappdown","indices":[113,126]},{"text":"instagramdown","indices":[127,141]},{"text":"flightfareprocehike","indices":[142,162]}]	[{"url":"https://t.co/brm9m7myQt","expanded_url":"https://youtu.be/PR9fTtBHGn8","display_url":"youtu.be/PR9fTtBHGn8","indices":[76,99]}]		[]	[]			WhatsApp And Instagram Down? India Records 40,000 Corona Cases In 1 Day ... https://t.co/brm9m7myQt via @YouTubeâ€¦ https://t.co/36Bcxb1LzN	50.0	True	full
491006	491006	605570e049e9530038f9cb70	2021-03-20 03:49:46	[]	[]	Sat Mar 20 03:34:54 +0000 2021	[]	[{"url":"https://t.co/Ey7fiFsYWd","expanded_url":"https://www.nbclosangeles.com/news/local/covid-19-billboard-lapd-cop-christopher-dorner/2555021/?_osource=db_npd_nbc_knbc_twt_shr","display_url":"nbclosangeles.com/news/local/covâ€¦","indices":[179,202]}]	Chris Dorner was fighting against white supremacist corruption within LAPD... Billboard Thanking First Responders Featuring Image of Killer Cop Christopher Dorner Sparks Outrage https://t.co/Ey7fiFsYWd	260316.0	RT @tariqnasheed: Chris Dorner was fighting against white supremacist corruption within LAPD... Billboard Thanking First Responders Featurâ€¦	294.0	True	full
491007	491007	605570e049e9530038f9cb86	2021-03-20 03:49:47	[]	[]	Fri Mar 19 17:20:38 +0000 2021	[{"text":"thatthingyoudo","indices":[98,113]},{"text":"SteveZahn","indices":[115,125]}]	[{"url":"https://t.co/JwAIL7sQfI","expanded_url":"https://twitter.com/jeffconway/status/1372912153984913418","display_url":"twitter.com/jeffconway/staâ€¦","indices":[161,184]}]	Has it really been 25 years? Thanks @jeffconway and @Forbes for sharing this special milestone. ðŸ˜Ž #thatthingyoudo #SteveZahn @EmbryEthan @JohnSchaech @tomhanks https://t.co/JwAIL7sQfI	24119.0	RT @TomEScott: Has it really been 25 years? Thanks @jeffconway and @Forbes for sharing this special milestone. ðŸ˜Ž #thatthingyoudo #SteveZahâ€¦	1122.0	True	full
491008	491008	605570e049e9530038f9cbae	2021-03-20 03:49:47	[]	[]	Sat Mar 20 02:28:57 +0000 2021	[{"text":"WHO","indices":[27,31]},{"text":"SuperJunior","indices":[67,79]}]	[{"url":"https://t.co/fcJi6VGTtC","expanded_url":"https://www.soompi.com/article/1460072wpp/world-health-organizations-director-general-shows-love-for-super-juniors-house-party-and-its-message","display_url":"soompi.com/article/146007â€¦","indices":[112,135]}]	World Health Organization (#WHO)'s Director-General Shows Love For #SuperJunior's "House Party" And Its Message https://t.co/fcJi6VGTtC https://t.co/dyc6twRvE6	3014634.0	RT @soompi: World Health Organization (#WHO)'s Director-General Shows Love For #SuperJunior's "House Party" And Its Message https://t.co/fcâ€¦	1025.0	True	full
491009	491009	605570e149e9530038f9cbe6	2021-03-20 03:49:48	[]	[]	Sat Mar 20 01:27:44 +0000 2021	[{"text":"Dynamite","indices":[25,34]}]	[{"url":"https://t.co/SoyN8GPIx9","expanded_url":"https://fmvida.com.ar/ranking","display_url":"fmvida.com.ar/ranking","indices":[138,161]}]	ðŸ“Œ PosiciÃ³n #24 (+6ðŸ”º) â€” #Dynamite de @BTS_twt subiÃ³ gracias a todos sus votos en el conteo de FM Vida, no dejemos de votar. Vota aquÃ­: https://t.co/SoyN8GPIx9 https://t.co/BH8TXQVft9	40782.0	RT @autumnplanet: ðŸ“Œ PosiciÃ³n #24 (+6ðŸ”º) â€” #Dynamite de @BTS_twt subiÃ³ gracias a todos sus votos en el conteo de FM Vida, no dejemos de votâ€¦	118.0	True	full
491010	491010	605570e149e9530038f9cbe8	2021-03-20 03:49:48	[{"text":"WhiteRock","indices":[49,59]},{"text":"BC","indices":[60,63]},{"text":"TheOldNormal","indices":[64,77]},{"text":"Vancouver","indices":[79,89]},{"text":"Ocean","indices":[90,96]},{"text":"uplifting","indices":[97,107]},{"text":"Spritual","indices":[108,117]}]	[{"url":"https://t.co/J8i3MNxS8X","expanded_url":"https://www.youtube.com/watch?v=r9EUIgM8vrY","display_url":"youtube.com/watch?v=r9EUIgâ€¦","indices":[119,142]}]		[]	[]			Feel Good ALERT! A glimpse of life after Covid! #WhiteRock #BC #TheOldNormal! #Vancouver #Ocean #upliftingâ€¦ https://t.co/XEhN1I5FnU	0.0	True	full
491011	491011	605570e149e9530038f9cc0e	2021-03-20 03:49:48	[{"text":"like","indices":[178,183]}]	[{"url":"https://t.co/RKdATXFqBr","expanded_url":"https://www.instagram.com/p/CMl0sHJg8Wf/?igshid=1p5wmof0aqpf1","display_url":"instagram.com/p/CMl0sHJg8Wf/â€¦","indices":[237,260]}]		[]	[]			@Mamta21883615 @LifeLessonbyMSG @Gurmeetramrahim @derasachasauda Hello This is my IG post about water day, i creatâ€¦ https://t.co/KDWL43saUi	17.0	True	full
491012	491012	605570e149e9530038f9cc16	2021-03-20 03:49:48	[]	[]	Fri Mar 19 17:27:33 +0000 2021	[]	[{"url":"https://t.co/Pe4pHhTEkf","expanded_url":"https://www.canadianmanufacturing.com/manufacturing/ford-building-its-f-150-without-computers-due-to-semiconductor-shortage-268032/","display_url":"canadianmanufacturing.com/manufacturing/â€¦","indices":[225,248]}]	North America is at economic war Politicians are battling to shut down key economic sectors 4 million Canadians are under employed Trudeau planning another one million migration tsunami Supply chains have big problems https://t.co/Pe4pHhTEkf @costellodaniel1 @LeeHardingSK	13823.0	RT @BillTufts: North America is at economic war Politicians are battling to shut down key economic sectors 4 million Canadians are undeâ€¦	115.0	True	full
491013	491013	605570e149e9530038f9cc1e	2021-03-20 03:49:48	[]	[]	Sat Mar 20 02:28:29 +0000 2021	[{"text":"J10","indices":[224,228]},{"text":"GloboNews","indices":[229,239]}]	[{"url":"https://t.co/XDHgcMws1s","expanded_url":"http://glo.bo/3r2hGvp","display_url":"glo.bo/3r2hGvp","indices":[200,223]}]	Governadores reagem Ã tentativa de Bolsonaro de derrubar medidas restritivas. Presidente Bolsonaro recorreu ao Supremo para tentar cancelar as medidas de restriÃ§Ã£o de circulaÃ§Ã£o por causa da Covid-19 https://t.co/XDHgcMws1s #J10 #GloboNews	4618199.0	RT @GloboNews: Governadores reagem Ã tentativa de Bolsonaro de derrubar medidas restritivas. Presidente Bolsonaro recorreu ao Supremo paraâ€¦	1300.0	True	full
491014	491014	605570e249e9530038f9cc24	2021-03-20 03:49:48	[]	[]	Fri Mar 19 23:41:38 +0000 2021	[{"text":"witchHunt","indices":[223,233]},{"text":"wtpBLUE","indices":[234,242]},{"text":"DemVoice1","indices":[246,256]}]	[{"url":"https://t.co/vbjFOpzEB8","expanded_url":"https://www.cnn.com/2021/03/19/politics/mar-a-lago-closed-covid-outbreak/index.html","display_url":"cnn.com/2021/03/19/polâ€¦","indices":[257,280]}]	âš ï¸� Travel Alert: Out of an abundance of caution Mar-a-Lago has partially closed its dining room and suspended its beach club services to guests due to some hoax the Democrats dreamt up (probably funded by George Soros). #witchHunt #wtpBLUE #DemVoice1 https://t.co/vbjFOpzEB8	7278.0	RT @andreafed: âš ï¸� Travel Alert: Out of an abundance of caution Mar-a-Lago has partially closed its dining room and suspended its beach clâ€¦	3096.0	True	full
491015	491015	605570e249e9530038f9cc2e	2021-03-20 03:49:49	[]	[]	Thu Mar 18 03:01:00 +0000 2021	[{"text":"HotbitAMA","indices":[0,10]}]	[{"url":"https://t.co/fKUz5YzKRs","expanded_url":"http://t.me/Hotbit_English","display_url":"t.me/Hotbit_English","indices":[46,69]},{"url":"https://t.co/uMgEVVg5Cu","expanded_url":"http://t.me/HotAirdrop_News","display_url":"t.me/HotAirdrop_News","indices":[241,264]}]	#HotbitAMA ðŸ“£Join the AMA to get more rewards https://t.co/fKUz5YzKRs ðŸŽ�15 lucky fans * 0.08 $BHC each â�¤ï¸�Follow us &amp; @BHC_Happiness &amp; @Hotbit_news â�¤ï¸�LIKE&amp;RT&amp;TAG 3 your friends in comment Draw timeðŸ””Mar 24th More surprise: https://t.co/uMgEVVg5Cu https://t.co/fLzV0HwdyZ	82285.0	RT @CryptoIA_2020: #HotbitAMA ðŸ“£Join the AMA to get more rewards https://t.co/fKUz5YzKRs ðŸŽ�15 lucky fans * 0.08 $BHC each â�¤ï¸�Follow us &amp; @Bâ€¦	39.0	True	full
491016	491016	605570e249e9530038f9cc4c	2021-03-20 03:49:49	[]	[]	Fri Mar 19 21:42:34 +0000 2021	[]	[{"url":"https://t.co/97xjWmEqFc","expanded_url":"https://www.google.com/amp/s/elpais.com/sociedad/2021-03-19/ultimas-noticias-del-coronavirus-en-directo-casos-restricciones-y-vacunas-en-espana-y-en-el-mundo.html%3foutputType=amp","display_url":"google.com/amp/s/elpais.câ€¦","indices":[97,120]}]	ðŸ“ŒÃšltimas noticias del coronavirus, en directo | LÃ­deres europeos se vacunan con AstraZeneca | ðŸ’‰ https://t.co/97xjWmEqFc https://t.co/9l6dD5EotI	15182.0	RT @Bgg6017: ðŸ“ŒÃšltimas noticias del coronavirus, en directo | LÃ­deres europeos se vacunan con AstraZeneca | ðŸ’‰ https://t.co/97xjWmEqFc httpsâ€¦	1407.0	True	full
491017	491017	605570e249e9530038f9cc5e	2021-03-20 03:49:49	[]	[]	Fri Mar 19 21:41:21 +0000 2021	[]	[{"url":"https://t.co/EisU7xgLUN","expanded_url":"https://worldhappiness.report/ed/2021/happiness-trust-and-deaths-under-covid-19/","display_url":"worldhappiness.report/ed/2021/happinâ€¦","indices":[208,231]}]	Recuerdan cuando AMLO dijo que era mejor usar la felicidad como indicador de bienestar que el PIB? Bueno, MÃ©xico pasÃ³ del lugar 23 de felicidad en el mundo en los Ãºltimos tres aÃ±os al lugar 46 el aÃ±o pasado. https://t.co/EisU7xgLUN	121548.0	RT @carloselizondom: Recuerdan cuando AMLO dijo que era mejor usar la felicidad como indicador de bienestar que el PIB? Bueno, MÃ©xico pasÃ³â€¦	235.0	True	full
491018	491018	605570e249e9530038f9cc60	2021-03-20 03:49:49	[]	[]	Fri Mar 19 19:16:05 +0000 2021	[{"text":"TPLF","indices":[0,5]},{"text":"ENDF","indices":[94,99]},{"text":"Eritrea","indices":[179,187]},{"text":"TPLFisaTerroristGroup","indices":[189,211]}]	[{"url":"https://t.co/UH7Go7LTcq","expanded_url":"https://youtu.be/EXzt1bk9RYY","display_url":"youtu.be/EXzt1bk9RYY","indices":[267,290]}]	#TPLF's head Dr Debretsion &amp; its media outlets admitted that they attacked &amp; murdered #ENDF members &amp; captured all weapons. They fired rocket to residential places in #Eritrea. #TPLFisaTerroristGroup. @USAmbUN @SecBlinken @mbachelet @LindaT_G @EUCouncil https://t.co/UH7Go7LTcq	677.0	RT @FenklD: #TPLF's head Dr Debretsion &amp; its media outlets admitted that they attacked &amp; murdered #ENDF members &amp; captured all weapons. Theâ€¦	31.0	True	full
491019	491019	605570e249e9530038f9cc74	2021-03-20 03:49:49	[]	[]	Sat Mar 20 02:03:51 +0000 2021	[{"text":"COVID","indices":[133,139]}]	[{"url":"https://t.co/Lsgv2SkBQO","expanded_url":"https://www.latimes.com/business/story/2021-03-19/florida-desantis-covid-awful","display_url":"latimes.com/business/storyâ€¦","indices":[208,231]}]	Over 500,000 Americans have died. No politician honors the dead by â€œgloatingâ€� his/her success. Over 500,000 Americans have died from #COVID. It is all so unseemly. Cut it out. Thatâ€™s it. Thatâ€™s the tweet. https://t.co/Lsgv2SkBQO	33242.0	RT @GwenGraham: Over 500,000 Americans have died. No politician honors the dead by â€œgloatingâ€� his/her success. Over 500,000 Americans haveâ€¦	3907.0	True	full
491020	491020	605570e349e9530038f9cc9c	2021-03-20 03:49:50	[]	[]	Fri Mar 19 21:41:21 +0000 2021	[]	[{"url":"https://t.co/EisU7xgLUN","expanded_url":"https://worldhappiness.report/ed/2021/happiness-trust-and-deaths-under-covid-19/","display_url":"worldhappiness.report/ed/2021/happinâ€¦","indices":[208,231]}]	Recuerdan cuando AMLO dijo que era mejor usar la felicidad como indicador de bienestar que el PIB? Bueno, MÃ©xico pasÃ³ del lugar 23 de felicidad en el mundo en los Ãºltimos tres aÃ±os al lugar 46 el aÃ±o pasado. https://t.co/EisU7xgLUN	121548.0	RT @carloselizondom: Recuerdan cuando AMLO dijo que era mejor usar la felicidad como indicador de bienestar que el PIB? Bueno, MÃ©xico pasÃ³â€¦	622.0	True	full
491021	491021	605570e349e9530038f9ccaa	2021-03-20 03:49:50	[]	[]	Sat Mar 20 03:40:01 +0000 2021	[]	[{"url":"https://t.co/GjaEWPSEgK","expanded_url":"http://ow.ly/wTfE50E3Tfa","display_url":"ow.ly/wTfE50E3Tfa","indices":[168,191]}]	Pese a que encuestas locales lo ubican en Ãºltimo sitio de preferencias a la gubernatura de NL, Samuel GarcÃ­a mostrÃ³ una grÃ¡fica con sus propios datos en la que puntea. https://t.co/GjaEWPSEgK	4894067.0	RT @proceso: Pese a que encuestas locales lo ubican en Ãºltimo sitio de preferencias a la gubernatura de NL, Samuel GarcÃ­a mostrÃ³ una grÃ¡ficâ€¦	486.0	True	full
491022	491022	605570e449e9530038f9cce4	2021-03-20 03:49:50	[]	[]	Fri Mar 19 21:41:21 +0000 2021	[]	[{"url":"https://t.co/EisU7xgLUN","expanded_url":"https://worldhappiness.report/ed/2021/happiness-trust-and-deaths-under-covid-19/","display_url":"worldhappiness.report/ed/2021/happinâ€¦","indices":[208,231]}]	Recuerdan cuando AMLO dijo que era mejor usar la felicidad como indicador de bienestar que el PIB? Bueno, MÃ©xico pasÃ³ del lugar 23 de felicidad en el mundo en los Ãºltimos tres aÃ±os al lugar 46 el aÃ±o pasado. https://t.co/EisU7xgLUN	121548.0	RT @carloselizondom: Recuerdan cuando AMLO dijo que era mejor usar la felicidad como indicador de bienestar que el PIB? Bueno, MÃ©xico pasÃ³â€¦	126.0	True	full
491023	491023	605570e449e9530038f9cce6	2021-03-20 03:49:50	[]	[]	Sat Mar 20 02:28:57 +0000 2021	[{"text":"WHO","indices":[27,31]},{"text":"SuperJunior","indices":[67,79]}]	[{"url":"https://t.co/fcJi6VGTtC","expanded_url":"https://www.soompi.com/article/1460072wpp/world-health-organizations-director-general-shows-love-for-super-juniors-house-party-and-its-message","display_url":"soompi.com/article/146007â€¦","indices":[112,135]}]	World Health Organization (#WHO)'s Director-General Shows Love For #SuperJunior's "House Party" And Its Message https://t.co/fcJi6VGTtC https://t.co/dyc6twRvE6	3014634.0	RT @soompi: World Health Organization (#WHO)'s Director-General Shows Love For #SuperJunior's "House Party" And Its Message https://t.co/fcâ€¦	41.0	True	full
491024	491024	605570e449e9530038f9ccec	2021-03-20 03:49:50	[]	[]	Sat Mar 20 02:52:50 +0000 2021	[{"text":"COVID19","indices":[100,108]},{"text":"COVID","indices":[209,215]}]	[{"url":"https://t.co/DukIrkIvVF","expanded_url":"https://www1.folha.uol.com.br/equilibrioesaude/2021/03/para-atacar-isolamento-bolsonaro-faz-declaracoes-falsas-sobre-oms-atestados-de-obito-e-stf.shtml","display_url":"www1.folha.uol.com.br/equilibrioesauâ€¦","indices":[242,265]}]	E as redes sociais continuam permitindo que polÃ­ticos brasileiros usem suas redes para MENTIR sobre #COVID19. Dessa vez, ataque Ã OMS. / And social media platforms still allows politicians to freely LIE about #COVID. This time, against @WHO. https://t.co/DukIrkIvVF https://t.co/ml0GbpFEee	22023.0	RT @ctardaguila: E as redes sociais continuam permitindo que polÃ­ticos brasileiros usem suas redes para MENTIR sobre #COVID19. Dessa vez, aâ€¦	33.0	True	full
491025	491025	605570e449e9530038f9cd18	2021-03-20 03:49:51	[]	[]	Fri Mar 19 21:40:00 +0000 2021	[]	[{"url":"https://t.co/fYtmd5EtgC","expanded_url":"https://tinyurl.com/43vut69s","display_url":"tinyurl.com/43vut69s","indices":[142,165]}]	El crudo balance de Izkia Siches sobre el manejo de La Moneda ante la pandemia: "Es el peor Gobierno que le ha tocado a la medicina en Chile" https://t.co/fYtmd5EtgC https://t.co/MOepx8VoBD	1807885.0	RT @elmostrador: El crudo balance de Izkia Siches sobre el manejo de La Moneda ante la pandemia: "Es el peor Gobierno que le ha tocado a laâ€¦	21.0	True	full
491026	491026	605570e449e9530038f9cd24	2021-03-20 03:49:51	[]	[]	Sat Mar 20 00:13:20 +0000 2021	[]	[{"url":"https://t.co/lGJQgXe7I2","expanded_url":"https://www.biobiochile.cl/noticias/salud-y-bienestar/tratamientos/2021/03/19/oms-estima-que-la-pandemia-no-terminara-en-2021-y-llama-a-mantener-medidas-preventivas.shtml","display_url":"biobiochile.cl/noticias/saludâ€¦","indices":[138,161]}]	Tenemos pandemia mÃ­nimo hasta el 2030. AÃ±o en el cual se cumplen los objetivos del FEM y de la ONU. Gocen no mÃ¡s de su nueva normalidad. https://t.co/lGJQgXe7I2	39523.0	RT @Jou_Kaiser: Tenemos pandemia mÃ­nimo hasta el 2030. AÃ±o en el cual se cumplen los objetivos del FEM y de la ONU. Gocen no mÃ¡s de su nueâ€¦	5146.0	True	full
491027	491027	605570e549e9530038f9cd6a	2021-03-20 03:49:52	[]	[]	Sat Mar 20 01:33:43 +0000 2021	[{"text":"LoMÃ¡sVisto","indices":[0,11]}]	[{"url":"https://t.co/qjuY7OXyOE","expanded_url":"https://bit.ly/3eWFhLw","display_url":"bit.ly/3eWFhLw","indices":[255,278]}]	#LoMÃ¡sVisto| La esposa del presidente, quiere dejarle al paÃ­s de recuerdo un libro sobre sus actividades como primera dama. @NoticiasUno se enterÃ³ de la peticiÃ³n que le hizo al archivo general de la naciÃ³n, con el fin de que patrocinara su autobiografÃ­a https://t.co/qjuY7OXyOE	2136174.0	RT @NoticiasUno: #LoMÃ¡sVisto| La esposa del presidente, quiere dejarle al paÃ­s de recuerdo un libro sobre sus actividades como primera damâ€¦	1180.0	True	full
491028	491028	605570e549e9530038f9cd6e	2021-03-20 03:49:52	[]	[]	Sat Mar 20 02:00:00 +0000 2021	[]	[{"url":"https://t.co/QkLsYycbja","expanded_url":"https://www.contrapesociudadano.com/4t-perdono-7-millones-en-impuestos-a-epigmenio-y-dio-150-millones-a-su-empresa/","display_url":"contrapesociudadano.com/4t-perdono-7-mâ€¦","indices":[131,154]}]	Â¿A cuÃ¡ntos mexicanos les condonaron la deuda con el SAT? Â¿CuÃ¡ntos recibieron 150 millones durante la pandemia? Â¿Solo Epigmenio? https://t.co/QkLsYycbja	14943.0	RT @ContrapesoC: Â¿A cuÃ¡ntos mexicanos les condonaron la deuda con el SAT? Â¿CuÃ¡ntos recibieron 150 millones durante la pandemia? Â¿Solo Epiâ€¦	323.0	True	full
491029	491029	605570e549e9530038f9cd98	2021-03-20 03:49:52	[]	[]	Sat Mar 20 02:28:57 +0000 2021	[]	[{"url":"https://t.co/mNBzp96Up9","expanded_url":"https://www.sinembargo.mx/21-10-2019/3658949","display_url":"sinembargo.mx/21-10-2019/365â€¦","indices":[184,207]}]	Y ahora con este reportaje tambiÃ©n se van a desgarrar las vestiduras los troles y bots, y van a decir que FEMSA y las demÃ¡s compaÃ±Ã­as tienen sus propias plantas generadoras de agua ðŸ¤£ðŸ¤£ https://t.co/mNBzp96Up9	3150.0	RT @paquitorugerio: Y ahora con este reportaje tambiÃ©n se van a desgarrar las vestiduras los troles y bots, y van a decir que FEMSA y las dâ€¦	69.0	True	full
491030	491030	605570e649e9530038f9cda6	2021-03-20 03:49:52	[]	[]	Fri Mar 19 23:46:05 +0000 2021	[]	[{"url":"https://t.co/0oBv530TKD","expanded_url":"http://bit.ly/3d2BvxV","display_url":"bit.ly/3d2BvxV","indices":[257,280]}]	Celebramos las manos mÃ¡gicas de mujeres y hombres que hacen arte con el uso y manejo de lo que genera la madre tierra en sus espacios de vida. Este DÃ­a del Artesan@, les comparto el CatÃ¡logo Nacional de ArtesanÃ­as de Ã�reas Naturales Protegidas 2021. ðŸ‘‰ðŸ�½ https://t.co/0oBv530TKD https://t.co/twQ0cuql2u	104069.0	RT @Mary_Luisa_AG: Celebramos las manos mÃ¡gicas de mujeres y hombres que hacen arte con el uso y manejo de lo que genera la madre tierra enâ€¦	272.0	True	full
491031	491031	605570e749e9530038f9ce06	2021-03-20 03:49:53	[]	[]	Wed Mar 10 17:04:44 +0000 2021	[{"text":"SuccessAnywhere","indices":[24,40]},{"text":"Customer360","indices":[153,165]}]	[{"url":"https://t.co/JH0xmQli4T","expanded_url":"https://twitter.com/i/events/1331212469876842503","display_url":"twitter.com/i/events/13312â€¦","indices":[256,279]}]	Join us on March 24 for #SuccessAnywhere, an original series broadcast live from surprise locations around the world. Learn how to succeed anywhere with #Customer360 innovations like Sales Cloud and Vaccine Cloud in our all-digital world. Set a Reminder â�° https://t.co/JH0xmQli4T	536670.0	RT @salesforce: Join us on March 24 for #SuccessAnywhere, an original series broadcast live from surprise locations around the world. Learnâ€¦	10.0	True	full
491032	491032	605570e749e9530038f9ce0c	2021-03-20 03:49:54	[]	[]	Sat Mar 20 03:23:58 +0000 2021	[]	[{"url":"https://t.co/0tgDoVFwjH","expanded_url":"https://twitter.com/RodrigoMaia/status/1373076910297726981","display_url":"twitter.com/RodrigoMaia/stâ€¦","indices":[267,290]}]	Eles apostam no caos desde o inÃ­cio do mandato. Minam instituiÃ§Ãµes, atacam todo mundo, queimam pontes. Ã‰ projeto. A pandemia serve: com o paÃ­s desesperado, sem vacina, pessoas morrendo em fila de hospital, eles podem criar o estado de exceÃ§Ã£o que sempre desejaram. https://t.co/0tgDoVFwjH	10095.0	RT @ivancapelli: Eles apostam no caos desde o inÃ­cio do mandato. Minam instituiÃ§Ãµes, atacam todo mundo, queimam pontes. Ã‰ projeto. A pandâ€¦	229.0	True	full
491033	491033	605570e749e9530038f9ce32	2021-03-20 03:49:54	[]	[]	Fri Mar 19 16:14:48 +0000 2021	[]	[{"url":"https://t.co/otLeYurOSc","expanded_url":"https://twitter.com/NTelevisa_com/status/1372899403980230657?s=19","display_url":"twitter.com/NTelevisa_com/â€¦","indices":[232,255]}]	Es el "Perro", cabecilla de la UniÃ³n: Estuvo en el Reclusorio Norte con el JamÃ³n y el Betito. Es el encargado de las extorsiones en parte del Centro y el @MetroCDMX. Es, tambiÃ©n, el enlace entre Diana SÃ¡nchez Barrios y el cÃ¡rtel. https://t.co/otLeYurOSc https://t.co/SxjBhDEMhj	31614.0	RT @siete_letras: Es el "Perro", cabecilla de la UniÃ³n: Estuvo en el Reclusorio Norte con el JamÃ³n y el Betito. Es el encargado de las extâ€¦	643.0	True	full
491034	491034	605570e749e9530038f9ce4a	2021-03-20 03:49:54	[]	[]	Fri Mar 19 20:15:58 +0000 2021	[]	[{"url":"https://t.co/PKdvbFxKIS","expanded_url":"https://foreignpolicy.com/2021/03/19/iraq-war-invasion-repeal-authorization-use-military-force-war-powers-bush-biden/","display_url":"foreignpolicy.com/2021/03/19/iraâ€¦","indices":[249,272]}]	On this day 18 years ago, the US invaded Iraqâ€”and now, even though the Iraq War formally ended in 2011, unchecked executive power to send our troops into danger remains. It's time to repeal the outdated Iraq war authorization to prevent its misuse. https://t.co/PKdvbFxKIS	1004135.0	RT @timkaine: On this day 18 years ago, the US invaded Iraqâ€”and now, even though the Iraq War formally ended in 2011, unchecked executive pâ€¦	2396.0	True	full
491035	491035	605570e849e9530038f9ce56	2021-03-20 03:49:54	[]	[]	Fri Mar 19 21:25:22 +0000 2021	[{"text":"NCAA","indices":[116,121]},{"text":"EqualityForAll","indices":[122,137]}]	[{"url":"https://t.co/5uBxKi5tnO","expanded_url":"https://bit.ly/3s5VxO2","display_url":"bit.ly/3s5VxO2","indices":[91,114]}]	Our statement on the NCAA Basketball Tournaments. Read it in its entirety on our website: https://t.co/5uBxKi5tnO #NCAA #EqualityForAll https://t.co/ueVfsNDAj1	38664.0	RT @WomensSportsFdn: Our statement on the NCAA Basketball Tournaments. Read it in its entirety on our website: https://t.co/5uBxKi5tnO #Nâ€¦	364.0	True	full
491036	491036	605570e849e9530038f9ce70	2021-03-20 03:49:55	[]	[]	Sat Mar 20 03:34:54 +0000 2021	[]	[{"url":"https://t.co/Ey7fiFsYWd","expanded_url":"https://www.nbclosangeles.com/news/local/covid-19-billboard-lapd-cop-christopher-dorner/2555021/?_osource=db_npd_nbc_knbc_twt_shr","display_url":"nbclosangeles.com/news/local/covâ€¦","indices":[179,202]}]	Chris Dorner was fighting against white supremacist corruption within LAPD... Billboard Thanking First Responders Featuring Image of Killer Cop Christopher Dorner Sparks Outrage https://t.co/Ey7fiFsYWd	260316.0	RT @tariqnasheed: Chris Dorner was fighting against white supremacist corruption within LAPD... Billboard Thanking First Responders Featurâ€¦	86.0	True	full
491037	491037	605570e849e9530038f9ce72	2021-03-20 03:49:55	[]	[]	Sat Mar 20 01:16:43 +0000 2021	[]	[{"url":"https://t.co/MIzRaYPzmd","expanded_url":"https://cnn.it/3tEuUA8","display_url":"cnn.it/3tEuUA8","indices":[231,254]}]	A cardiologist at a grocery store almost had her mask ripped off. A young man was verbally accosted. A retired woman was called a racial slur. These are some examples of hostility that Asian Americans have faced in the last year. https://t.co/MIzRaYPzmd	53268965.0	RT @CNN: A cardiologist at a grocery store almost had her mask ripped off. A young man was verbally accosted. A retired woman was called aâ€¦	58.0	True	full
491038	491038	605570e849e9530038f9ce82	2021-03-20 03:49:55	[]	[]	Sat Mar 20 02:13:50 +0000 2021	[{"text":"ParenTodo","indices":[0,10]},{"text":"ParFavar","indices":[228,237]}]	[{"url":"https://t.co/tj9tzljM6X","expanded_url":"https://wp.me/pbiqPq-fR3","display_url":"wp.me/pbiqPq-fR3","indices":[238,261]}]	#ParenTodo ðŸ˜± Se enojÃ³ el gobernador, dice que lo de sus cositas compradas con empresas fantasma es un linchamiento polÃ­tico, que eso solo es porque se vienen las elecciones y que solo lo usan para tapar lo que pasa en el paÃ­s. #ParFavar https://t.co/tj9tzljM6X	109419.0	RT @elgatopolitico_: #ParenTodo ðŸ˜± Se enojÃ³ el gobernador, dice que lo de sus cositas compradas con empresas fantasma es un linchamiento polâ€¦	703.0	True	full
491039	491039	605570e849e9530038f9ce88	2021-03-20 03:49:55	[]	[]	Sat Mar 20 02:06:07 +0000 2021	[]	[{"url":"https://t.co/b39SL2TmOa","expanded_url":"https://gazetabrasil.com.br/destaques/2021/03/19/procuradoria-do-tcu-pede-afastamento-de-bolsonaro-no-combate-a-pandemia/","display_url":"gazetabrasil.com.br/destaques/2021â€¦","indices":[137,160]}]	Procuradoria do TCU pede afastamento de Bolsonaro no combate Ã pandemia. MPF pede que TCU troque Bolsonaro por MourÃ£o na gestÃ£o da Covid https://t.co/b39SL2TmOa	62368.0	RT @SigaGazetaBR: Procuradoria do TCU pede afastamento de Bolsonaro no combate Ã pandemia. MPF pede que TCU troque Bolsonaro por MourÃ£o naâ€¦	3237.0	True	full
491040	491040	605570e849e9530038f9ce8e	2021-03-20 03:49:55	[]	[{"url":"https://t.co/ze3Hd8T0sR","expanded_url":"https://www.texastribune.org/2021/03/19/texas-vaccine-race-disparities/?utm_campaign=trib-social-buttons&utm_source=twitter&utm_medium=social","display_url":"texastribune.org/2021/03/19/texâ€¦","indices":[153,176]}]		[]	[]			White Texans are being vaccinated at nearly twice the rate of Hispanic Texans and more than six times the rate of Bâ€¦ https://t.co/qfloQ1u55k	2270.0	True	full
491041	491041	605570e949e9530038f9cea0	2021-03-20 03:49:55	[]	[]	Fri Mar 19 00:53:44 +0000 2021	[{"text":"Abdala","indices":[63,70]}]	[{"url":"https://t.co/djxVIqFE57","expanded_url":"https://twitter.com/BioCubaFarma/status/1372699537584836608","display_url":"twitter.com/BioCubaFarma/sâ€¦","indices":[280,303]}]	Felicitaciones al colectivo que ha hecho posible que la vacuna #Abdala logre la aprobaciÃ³n para el Ensayo ClÃ­nico Fase 3. En las prÃ³ximas semanas decenas de miles de personas se estarÃ¡n inmunizando con nuestras vacunas, como parte de su evaluaciÃ³n clinica. Pronto serÃ¡n millones. https://t.co/djxVIqFE57	6073.0	RT @EdMartBCF: Felicitaciones al colectivo que ha hecho posible que la vacuna #Abdala logre la aprobaciÃ³n para el Ensayo ClÃ­nico Fase 3. Enâ€¦	252.0	True	full
491042	491042	605570e949e9530038f9cea2	2021-03-20 03:49:55	[{"text":"amzncoupons","indices":[0,12]},{"text":"shoppingonline","indices":[13,28]},{"text":"Sell_on_Amazon","indices":[29,44]},{"text":"amazon","indices":[46,53]},{"text":"FanAmazonCoupon","indices":[54,70]},{"text":"usbuyonline","indices":[71,83]},{"text":"TheAmazons","indices":[84,95]},{"text":"AmazonBusiness","indices":[96,111]},{"text":"shoppingtime","indices":[112,125]},{"text":"TheInStock…	[{"url":"https://t.co/HEg6gxGzap","expanded_url":"https://www.amazon.com/dp/B08F7NTRHN/ref=twister_B089GXY4WJ?_encoding=UTF8&psc=1","display_url":"amazon.com/dp/B08F7NTRHN/â€¦","indices":[244,267]}]		[]	[]			#amzncoupons #shoppingonline #Sell_on_Amazon #amazon #FanAmazonCoupon #usbuyonline #TheAmazons #AmazonBusinessâ€¦ https://t.co/47KSynZEal	7.0	True	full
491043	491043	605570e949e9530038f9cea6	2021-03-20 03:49:55	[]	[]	Sat Mar 20 00:33:36 +0000 2021	[{"text":"B117","indices":[133,138]},{"text":"COVID19","indices":[239,247]}]	[{"url":"https://t.co/02Q7lcSn1E","expanded_url":"https://www.washingtonpost.com/opinions/2021/03/19/virus-variants-mean-our-covid-winter-isnt-over-dont-ease-restrictions-now/","display_url":"washingtonpost.com/opinions/2021/â€¦","indices":[248,271]}]	B117 variant is now *dominant* in the US. Iâ€™m 99% certain that another surge is on the way in April or May. Why? The more contagious #B117 is surgingâ€”now crossed the 50% threshold of all cases, in addition to pockets of others variants. ðŸ§µ #COVID19 https://t.co/02Q7lcSn1E https://t.co/gAwi2OGTTy	450997.0	RT @DrEricDing: B117 variant is now *dominant* in the US. Iâ€™m 99% certain that another surge is on the way in April or May. Why? The more câ€¦	3421.0	True	full
491044	491044	605570e949e9530038f9ceb8	2021-03-20 03:49:56	[]	[]	Fri Mar 19 14:52:20 +0000 2021	[]	[{"url":"https://t.co/NJUqUvHXrP","expanded_url":"http://dof.gob.mx/nota_detalle.php?codigo=5294184&fecha=02/04/2013","display_url":"dof.gob.mx/nota_detalle.pâ€¦","indices":[256,279]}]	Lo que no se menciona en medios es que la actual ley de amparo, promulgada en 2013 por PeÃ±a Nieto y el Pacto por MÃ©xico (PRI, PAN y PRD), abriÃ³ la puerta para que las empresas recurrieran al amparo para frenar reformas legales contrarias a sus intereses. https://t.co/NJUqUvHXrP	21750.0	RT @manuelhborbolla: Lo que no se menciona en medios es que la actual ley de amparo, promulgada en 2013 por PeÃ±a Nieto y el Pacto por MÃ©xicâ€¦	1138.0	True	full
491045	491045	605570e949e9530038f9cecc	2021-03-20 03:49:55	[]	[{"url":"https://t.co/hutsrbwSBS","expanded_url":"http://FUCK.YOU","display_url":"FUCK.YOU","indices":[105,128]}]		[]	[]			I AM SO DONE WITH YOU FUCKING IDIOTS. I HATE ALL OF YOU. GO TO HELL. NOT ALL OF THE MHA FANDOM IS TRASH.â€¦ https://t.co/qTF1YlUZZm	279.0	True	full
491046	491046	605570e949e9530038f9ced2	2021-03-20 03:49:56	[]	[]	Fri Mar 19 22:59:12 +0000 2021	[]	[{"url":"https://t.co/jtkE4aJTAT","expanded_url":"https://bit.ly/3eY2r4o","display_url":"bit.ly/3eY2r4o","indices":[135,158]}]	EscÃ¡ndalo de corrupciÃ³n en Pinamar con dos funcionarias PRO Transfirieron a sus cuentas bancarias $2 millones de la Tarjeta Alimentar https://t.co/jtkE4aJTAT https://t.co/0MwksWHxJ0	178886.0	RT @infonews: EscÃ¡ndalo de corrupciÃ³n en Pinamar con dos funcionarias PRO Transfirieron a sus cuentas bancarias $2 millones de la Tarjetaâ€¦	906.0	True	full
491047	491047	605570e949e9530038f9ced4	2021-03-20 03:49:56	[]	[]	Sat Mar 20 01:42:43 +0000 2021	[{"text":"ì°¨ì�€ìš°","indices":[184,188]},{"text":"ChaEunWoo","indices":[189,199]}]	[{"url":"https://t.co/wOIXSvzDgt","expanded_url":"https://n.news.naver.com/entertain/article/144/0000725034","display_url":"n.news.naver.com/entertain/artiâ€¦","indices":[63,86]},{"url":"https://t.co/S2QfMwD0HP","expanded_url":"https://n.news.naver.com/entertain/article/108/0002941058","display_url":"n.news.naver.com/entertain/artiâ€¦","indices":[87,110]},{"url":"https://t.co/6GlqTqZXRW","expande…	Cha Eunwoo x Jipsabu/MITH please react, recommend &amp; share https://t.co/wOIXSvzDgt https://t.co/S2QfMwD0HP https://t.co/6GlqTqZXRW https://t.co/aO2KqZpoYQ https://t.co/d63Sg6kQ7h #ì°¨ì�€ìš° #ChaEunWoo https://t.co/IDRC8HnjBc	599.0	RT @alwaysEunU: Cha Eunwoo x Jipsabu/MITH please react, recommend &amp; share https://t.co/wOIXSvzDgt https://t.co/S2QfMwD0HP https://t.co/6Glâ€¦	106.0	True	full
491048	491048	605570ea49e9530038f9cef0	2021-03-20 03:49:56	[{"text":"CryptoNews","indices":[0,11]},{"text":"LatokenApp","indices":[167,178]}]	[{"url":"https://t.co/jaH2OYDumA","expanded_url":"https://t.me/latoken_airdrops_bot?start=p75ptgdp-airdrop_DFN-source_twp79","display_url":"t.me/latoken_airdroâ€¦","indices":[223,246]}]		[]	[]			#CryptoNews: Cryptocurrency exchange LATOKEN registered 100% growth in mobile app downloads in just two months, thaâ€¦ https://t.co/JMj2NVrHRQ	6.0	True	full
491049	491049	605570ea49e9530038f9cf1a	2021-03-20 03:49:56	[{"text":"TigrayGenocide","indices":[151,166]},{"text":"UNOnlyForTigray","indices":[220,236]}]	[{"url":"https://t.co/AZ5gfTU5GH","expanded_url":"https://au.int/en/pressreleases/20210311/statement-african-union-commission-chairperson-he-moussa-faki-mahamat-meeting","display_url":"au.int/en/pressreleasâ€¦","indices":[255,278]}]		[]	[]			Its imperative that a @UN-led investigation of Tigray does not include @AUC_MoussaFaki or @AbiyAhmedAli. These twoâ€¦ https://t.co/ASiU7fDNNV	22.0	True	full
491050	491050	605570ea49e9530038f9cf1c	2021-03-20 03:49:56	[]	[]	Mon Mar 15 09:35:01 +0000 2021	[]	[{"url":"https://t.co/12i6jIeoma","expanded_url":"https://www.brasilwire.com/exclusive-washington-pressured-brazil-not-to-buy-malign-russian-vaccine/","display_url":"brasilwire.com/exclusive-washâ€¦","indices":[210,233]}]	278,000 Brazilians have died from Covid-19. New documents show that the US pressured the Brazilian government not to buy the Russian vaccine, likely killing thousands of Brazilians. My latest in @BrasilWire: https://t.co/12i6jIeoma https://t.co/thVvqFxxGv	5873.0	RT @jmcevoy_2: 278,000 Brazilians have died from Covid-19. New documents show that the US pressured the Brazilian government not to buy thâ€¦	19254.0	True	full
491051	491051	605570ea49e9530038f9cf26	2021-03-20 03:49:57	[]	[]	Sat Mar 20 03:48:04 +0000 2021	[{"text":"twitch","indices":[181,188]},{"text":"twitchstreamer","indices":[189,204]},{"text":"streamercommunity","indices":[205,223]},{"text":"twitchafflite","indices":[224,238]}]	[{"url":"https://t.co/S8TEIA04zq","expanded_url":"http://twitch.tv/sirenide","display_url":"twitch.tv/sirenide","indices":[255,278]}]	I still somehow dont have VIP badges so I guess that is my next goal on Twitch? If you'd like to come help me out (need 15 people active in chat at once) it would mean the world! #twitch #twitchstreamer #streamercommunity #twitchafflite @share_stream https://t.co/S8TEIA04zq	110.0	RT @SirenideTTV: I still somehow dont have VIP badges so I guess that is my next goal on Twitch? If you'd like to come help me out (need 15â€¦	44551.0	True	full
491052	491052	605570ea49e9530038f9cf2c	2021-03-20 03:49:57	[]	[]	Fri Mar 19 21:27:22 +0000 2021	[{"text":"miltwitter","indices":[46,57]}]	[{"url":"https://t.co/mKHJ8RPpXt","expanded_url":"https://twitter.com/JackPosobiec/status/1373014634895134726","display_url":"twitter.com/JackPosobiec/sâ€¦","indices":[278,301]}]	Yep, all these clueless civilians and leftist #miltwitter types are endorsing this: a military that will only follow its ideologically aligned officials, not even an elected commander in chief if they disagree with them (Trump). If you support this BS, you are NOT an American. https://t.co/mKHJ8RPpXt	49778.0	RT @RobManess: Yep, all these clueless civilians and leftist #miltwitter types are endorsing this: a military that will only follow its ideâ€¦	1972.0	True	full
491053	491053	605570ea49e9530038f9cf2e	2021-03-20 03:49:57	[]	[]	Sat Mar 20 02:44:13 +0000 2021	[]	[{"url":"https://t.co/eJm22LOkQn","expanded_url":"https://youtu.be/9KhHhFUPWzE","display_url":"youtu.be/9KhHhFUPWzE","indices":[0,23]}]	https://t.co/eJm22LOkQn SeÃ±or @rafaelpazRD, todo el pueblo dominicano sabe muy bien porquÃ© razÃ³n perdiÃ³ el PLD el poder: Primero, TRUCUTÃš traicionÃ³ a sus propio delfines poniÃ©ndole el Invento que les puso por encima de ellos; atenciÃ³n @CarlosAmaranteB, tenga el valor de admitirlo	6362.0	RT @FranciscoGFrias: https://t.co/eJm22LOkQn SeÃ±or @rafaelpazRD, todo el pueblo dominicano sabe muy bien porquÃ© razÃ³n perdiÃ³ el PLD el podeâ€¦	193.0	True	full
491054	491054	605570ea49e9530038f9cf32	2021-03-20 03:49:57	[]	[{"url":"https://t.co/AIGuFpj7bs","expanded_url":"https://mobile.twitter.com/DineshDSouza/status/1372895342111432707","display_url":"mobile.twitter.com/DineshDSouza/sâ€¦","indices":[280,303]}]		[]	[]			@DineshDSouza @MathPhysics3 To a base level and falling. Democrats: Do you think China will pass up its golden opâ€¦ https://t.co/9q4kcwiKZa	862.0	True	full
491055	491055	605570eb49e9530038f9cf58	2021-03-20 03:49:57	[]	[]	Sat Mar 20 03:45:20 +0000 2021	[]	[{"url":"https://t.co/ruYJBMBB1J","expanded_url":"https://www.krqe.com/news/new-mexico/sunport-murder-suspect-sean-lannon-has-admitted-to-killing-15-people-in-new-mexico/","display_url":"krqe.com/news/new-mexicâ€¦","indices":[148,171]}]	Holy cow. My son and I worked with this guy at the refinery! Sunport murder suspect, Sean Lannon, has admitted to killing 15 people in New Mexico https://t.co/ruYJBMBB1J	5475.0	RT @jojolbaker: Holy cow. My son and I worked with this guy at the refinery! Sunport murder suspect, Sean Lannon, has admitted to killingâ€¦	302892.0	True	full
491056	491056	605570eb49e9530038f9cf5e	2021-03-20 03:49:57	[]	[]	Sat Mar 20 00:33:36 +0000 2021	[{"text":"B117","indices":[133,138]},{"text":"COVID19","indices":[239,247]}]	[{"url":"https://t.co/02Q7lcSn1E","expanded_url":"https://www.washingtonpost.com/opinions/2021/03/19/virus-variants-mean-our-covid-winter-isnt-over-dont-ease-restrictions-now/","display_url":"washingtonpost.com/opinions/2021/â€¦","indices":[248,271]}]	B117 variant is now *dominant* in the US. Iâ€™m 99% certain that another surge is on the way in April or May. Why? The more contagious #B117 is surgingâ€”now crossed the 50% threshold of all cases, in addition to pockets of others variants. ðŸ§µ #COVID19 https://t.co/02Q7lcSn1E https://t.co/gAwi2OGTTy	451022.0	RT @DrEricDing: B117 variant is now *dominant* in the US. Iâ€™m 99% certain that another surge is on the way in April or May. Why? The more câ€¦	77.0	True	full
491057	491057	605570ec49e9530038f9cf9e	2021-03-20 03:49:58	[{"text":"LATech","indices":[16,23]},{"text":"OleMiss","indices":[78,86]},{"text":"NIT","indices":[94,98]}]	[{"url":"https://t.co/IBy4HtKKkC","expanded_url":"https://www.thenewsstar.com/story/sports/college/louisiana-tech/2021/03/19/louisiana-tech-vs-ole-miss-live-updates-nit-first-round-game/4721782001/","display_url":"thenewsstar.com/story/sports/câ€¦","indices":[198,221]}]		[]	[]			INITIAL STORY | #LATech wins its first postseason game in six years, upending #OleMiss in the #NIT first round.â€¦ https://t.co/5ls1kK5XgZ	1703.0	True	full
491058	491058	605570ec49e9530038f9cfa8	2021-03-20 03:49:58	[]	[]	Fri Mar 19 19:26:26 +0000 2021	[]	[{"url":"https://t.co/r0LjsJRSxq","expanded_url":"https://youtu.be/5WtXcDomntI","display_url":"youtu.be/5WtXcDomntI","indices":[116,139]}]	@vibinMoon @NotLucFN @NotRyft @TonzFN @DLRavenz @LiquidDL @BIitnDL @LiquefyFN @LeytonWtf @spi6rit @cxltures @LVKlE https://t.co/r0LjsJRSxq pls watch it, its a complete banger	46.0	RT @Larslmao1: @vibinMoon @NotLucFN @NotRyft @TonzFN @DLRavenz @LiquidDL @BIitnDL @LiquefyFN @LeytonWtf @spi6rit @cxltures @LVKlE https://â€¦	46.0	True	full
491059	491059	605570ec49e9530038f9cfd4	2021-03-20 03:49:58	[]	[]	Fri Mar 19 18:09:40 +0000 2021	[{"text":"ONEV1","indices":[238,244]},{"text":"DemVoice1","indices":[246,256]},{"text":"Fresh2","indices":[258,265]}]	[{"url":"https://t.co/Kx8OlmxfKW","expanded_url":"https://amp.usatoday.com/amp/4754151001#aoh=16161677947010&csi=0&referrer=https%3A%2F%2Fwww.google.com&amp_tf=From%20%251%24s","display_url":"amp.usatoday.com/amp/4754151001â€¦","indices":[267,290]}]	Wave of hate crimes against Asian descent Americans across the country is drawing new attention, it's been fueled by racism &amp; xenophobia amid the COVID-19 outbreak &amp; anti-China rhetoric expressed by Trump &amp; other racist Reps. #ONEV1 #DemVoice1 #Fresh2 https://t.co/Kx8OlmxfKW	35801.0	RT @Jay_USMC2: Wave of hate crimes against Asian descent Americans across the country is drawing new attention, it's been fueled by racismâ€¦	3599.0	True	full
491060	491060	605570ec49e9530038f9cfd8	2021-03-20 03:49:58	[]	[]	Fri Mar 19 14:13:16 +0000 2021	[]	[{"url":"https://t.co/267KhQaKRh","expanded_url":"https://www.toledoblade.com/local/Coronavirus/2021/03/19/ohio-villages-surprised-by-windfall-latest-stimulus-coronavirus-recovery/stories/20210318109/","display_url":"toledoblade.com/local/Coronaviâ€¦","indices":[242,265]}]	When Rick Whetsel learned his tiny Ohio village (population: 600ish) qualified for $120,000 in direct relief from the latest stimulus package, his response was "holy crap!" He joked the town might not even be worth that much. He's not alone: https://t.co/267KhQaKRh	3872.0	RT @lizskalka: When Rick Whetsel learned his tiny Ohio village (population: 600ish) qualified for $120,000 in direct relief from the latestâ€¦	11094.0	True	full
491061	491061	605570ec49e9530038f9cfdc	2021-03-20 03:49:59	[]	[]	Sat Mar 20 02:07:29 +0000 2021	[]	[{"url":"https://t.co/8M9JwFtA7L","expanded_url":"https://n.news.naver.com/entertain/photo/article/112/0003412150?cid=846241","display_url":"n.news.naver.com/entertain/photâ€¦","indices":[95,118]}]	ðŸ“¸ Look at him! BAMBAM unveils various styles in his latest pictorial with VOGUE Korea Source: https://t.co/8M9JwFtA7L https://t.co/WHwVrMclNU	371615.0	RT @theseoulstory: ðŸ“¸ Look at him! BAMBAM unveils various styles in his latest pictorial with VOGUE Korea Source: https://t.co/8M9JwFtA7L hâ€¦	2900.0	True	full
491062	491062	605570ed49e9530038f9d010	2021-03-20 03:49:59	[]	[]	Fri Mar 19 15:22:16 +0000 2021	[{"text":"COVID19","indices":[68,76]}]	[{"url":"https://t.co/knzqZEcBio","expanded_url":"https://bc.ctvnews.ca/elementary-school-teachers-filing-3-times-as-many-covid-19-infection-claims-as-secondary-teachers-union-1.5349608","display_url":"bc.ctvnews.ca/elementary-schâ€¦","indices":[255,278]}]	3x risk: ELEMENTARY SCHOOL TEACHERS in BCðŸ‡¨ðŸ‡¦ are contracting 3x more #COVID19 than secondary schools teachers. Why? "The discrepancy in infection rates underscores importance of mask-wearing in classroomsâ€� ~ Teri Mooring, @bctf president. âž¡ï¸�Mask kids. ðŸ§µ https://t.co/knzqZEcBio https://t.co/DnAB3M02bq	451022.0	RT @DrEricDing: 3x risk: ELEMENTARY SCHOOL TEACHERS in BCðŸ‡¨ðŸ‡¦ are contracting 3x more #COVID19 than secondary schools teachers. Why? "The disâ€¦	196.0	True	full
491063	491063	605570ed49e9530038f9d01a	2021-03-20 03:49:59	[]	[]	Thu Mar 18 13:45:28 +0000 2021	[]	[{"url":"https://t.co/Sa0ptScRlq","expanded_url":"http://www.estecuentoestuyo.com","display_url":"estecuentoestuyo.com","indices":[257,280]}]	Colombia, Este cuento es tuyo! De nosotros depende que los niÃ±os, niÃ±as, y jÃ³venes de nuestro paÃ­s, permanezcan en el colegio, y sigan estudiando para desarrollar sus talentos, transformar su presente y construir su futuro. ApÃ³yalos y matricÃºlalos ya en https://t.co/Sa0ptScRlq https://t.co/BMLQXbDfpz	52911073.0	RT @shakira: Colombia, Este cuento es tuyo! De nosotros depende que los niÃ±os, niÃ±as, y jÃ³venes de nuestro paÃ­s, permanezcan en el colegio,â€¦	225.0	True	full
491064	491064	605570ed49e9530038f9d01c	2021-03-20 03:49:59	[]	[]	Sat Mar 20 00:33:36 +0000 2021	[{"text":"B117","indices":[133,138]},{"text":"COVID19","indices":[239,247]}]	[{"url":"https://t.co/02Q7lcSn1E","expanded_url":"https://www.washingtonpost.com/opinions/2021/03/19/virus-variants-mean-our-covid-winter-isnt-over-dont-ease-restrictions-now/","display_url":"washingtonpost.com/opinions/2021/â€¦","indices":[248,271]}]	B117 variant is now *dominant* in the US. Iâ€™m 99% certain that another surge is on the way in April or May. Why? The more contagious #B117 is surgingâ€”now crossed the 50% threshold of all cases, in addition to pockets of others variants. ðŸ§µ #COVID19 https://t.co/02Q7lcSn1E https://t.co/gAwi2OGTTy	450997.0	RT @DrEricDing: B117 variant is now *dominant* in the US. Iâ€™m 99% certain that another surge is on the way in April or May. Why? The more câ€¦	91.0	True	full
491065	491065	605570ed49e9530038f9d01e	2021-03-20 03:49:59	[]	[]	Sat Mar 20 02:35:56 +0000 2021	[{"text":"Youngjae","indices":[208,217]},{"text":"ì˜�ìž¬","indices":[218,221]},{"text":"GOT7","indices":[238,243]},{"text":"ê°“ì„¸ë¸�","indices":[244,248]}]	[{"url":"https://t.co/Tolwb86cDX","expanded_url":"http://www.cstimes.com/news/articleView.html?idxno=454350","display_url":"cstimes.com/news/articleViâ€¦","indices":[183,206]}]	The Sun's Song/Midnight Sun, which opened its offline ticket sales last March 12, 2021, has been gathering attention as it is ranking #1 in real-time and weekly reservation rates. ðŸ”— https://t.co/Tolwb86cDX #Youngjae #ì˜�ìž¬ @GOTYJ_Ars_Vita #GOT7 #ê°“ì„¸ë¸� @GOT7Official https://t.co/is5QSjHLMi	15505.0	RT @sevendless: The Sun's Song/Midnight Sun, which opened its offline ticket sales last March 12, 2021, has been gathering attention as itâ€¦	16.0	True	full
491066	491066	605570ed49e9530038f9d020	2021-03-20 03:49:59	[]	[]	Sat Mar 20 00:48:37 +0000 2021	[]	[{"url":"https://t.co/8RG1KJsleq","expanded_url":"https://www.metroecuador.com.ec/ec/noticias/2021/03/19/isabel-noboa-habla-del-liderazgo-y-resiliencia-de-la-mujer.html","display_url":"metroecuador.com.ec/ec/noticias/20â€¦","indices":[253,276]}]	Desde hace dÃ©cadas las mujeres estamos demostrando que podemos triunfar en el competitivo panorama empresarial. Les invito a leer mis reflexiones en @MetroEcuador sobre el Liderazgo y resiliencia de la mujer en el resurgimiento econÃ³mico post Covid-19 https://t.co/8RG1KJsleq	53937.0	RT @IsabelNoboaP: Desde hace dÃ©cadas las mujeres estamos demostrando que podemos triunfar en el competitivo panorama empresarial. Les invitâ€¦	780.0	True	full
491067	491067	605570ed49e9530038f9d02e	2021-03-20 03:49:59	[]	[]	Fri Mar 19 22:19:28 +0000 2021	[{"text":"SUPERJUNIOR","indices":[104,116]},{"text":"HouseParty","indices":[117,128]}]	[{"url":"https://t.co/bYaoZe7DOQ","expanded_url":"https://glo.bo/3rchdqN","display_url":"glo.bo/3rchdqN","indices":[80,103]}]	K-pop: Diretor da OMS agradece Super Junior por MV que apoia combate Ã Covid-19 https://t.co/bYaoZe7DOQ #SUPERJUNIOR #HouseParty @SJofficial @DrTedros	126940.0	RT @sessaoextra: K-pop: Diretor da OMS agradece Super Junior por MV que apoia combate Ã Covid-19 https://t.co/bYaoZe7DOQ #SUPERJUNIOR #Housâ€¦	598.0	True	full
[truncated: 97,531 more rows]
