# Supplementary material for: Low credibility URL sharing on Twitter during reporting linking rare blood clots with the Oxford/AstraZeneca COVID-19 vaccine
Source: PLoS One. 2024 Jan 19;19(1):e0296444. doi: 10.1371/journal.pone.0296444 (PMC10798519; doi:10.1371/journal.pone.0296444)
Supplement: S37 File — (CSV) [file pone.0296444.s039.csv]

	Unnamed: 0	_id	created_at	extended_tweet.entities.hashtags	URL	retweeted_status.created_at	retweeted_status.extended_tweet.entities.hashtags	RTURL	retweeted_status.extended_tweet.full_text	retweeted_status.user.followers_count	text	user.followers_count	indicator	origin
588600	588600	605631d1f2e19f0038e2fcea	2021-03-20 17:32:59	[]	[{"url":"https://t.co/A1smIvaqgr","expanded_url":"https://conteudos.xpi.com.br/politica/coronavirus-update-diario-19-de-marco/","display_url":"conteudos.xpi.com.br/politica/coronâ€¦","indices":[273,296]}]		[]	[]			@hugopat @jrferreira1 VacinaÃ§Ã£o e o ciclo da pandemia sÃ£o coisas diferentes, publicamos todos os dias os dados da pâ€¦ https://t.co/1B3NiPGKWO	13260.0	True	full
588601	588601	605631d1f2e19f0038e2fcf0	2021-03-20 17:32:59	[]	[]	Fri Mar 19 23:27:26 +0000 2021	[]	[{"url":"https://t.co/633yxeKzIu","expanded_url":"https://www.thebernician.net/papers-laid-alleging-pandemic-fraud-against-hancock-whitty-vallance-ferguson/","display_url":"thebernician.net/papers-laid-alâ€¦","indices":[253,276]}]	Extraordinary times! The Peopleâ€™s Union of Britain are bringing a Private Criminal Prosecution against Matt Hancock, Chris Whitty, Patrick Vallance and Neil Ferguson for pandemic fraud. Next week, the court will receive a 1,200 page bundle of evidence. https://t.co/633yxeKzIu	4305.0	RT @LynnBrittney2: Extraordinary times! The Peopleâ€™s Union of Britain are bringing a Private Criminal Prosecution against Matt Hancock, Chrâ€¦	411.0	True	full
588602	588602	605631d1f2e19f0038e2fcf6	2021-03-20 17:32:59	[]	[]	Sat Mar 20 15:46:07 +0000 2021	[]	[{"url":"https://t.co/ejzE4AVy3N","expanded_url":"https://www.texastribune.org/2021/03/15/texas-winter-storm-deaths/?utm_campaign=trib-social-buttons&utm_source=twitter&utm_medium=social","display_url":"texastribune.org/2021/03/15/texâ€¦","indices":[262,285]}]	At least 57 people died in the Texas storm, &amp; countless have suffered irreparable economic damage - all because corrupt politicians ignored repeated FERC warnings. Why aren't they being charged &amp; subjected to the most severe punishment under Texas law? https://t.co/ejzE4AVy3N	33122.0	RT @forwardarc: At least 57 people died in the Texas storm, &amp; countless have suffered irreparable economic damage - all because corrupt polâ€¦	3449.0	True	full
588603	588603	605631d1f2e19f0038e2fd0a	2021-03-20 17:32:59	[]	[]	Sat Mar 20 08:12:28 +0000 2021	[]	[{"url":"https://t.co/KQmCAqgrmd","expanded_url":"https://www.foxnews.com/media/cnn-msnbc-biden-fall-air-force-one","display_url":"foxnews.com/media/cnn-msnbâ€¦","indices":[250,273]}]	CNN, MSNBC virtually ignore Biden's stumble (after bashing Trump's ramp walk): â€¢ CNN spent just 15 secs on how Biden "struggled to find his footing" â€¢ MSNBC spent roughly 1 minute on Biden's incident: â€œWe've all run up stairs and had that momentâ€� https://t.co/KQmCAqgrmd	36789.0	RT @TVNewsHQ: CNN, MSNBC virtually ignore Biden's stumble (after bashing Trump's ramp walk): â€¢ CNN spent just 15 secs on how Biden "struggâ€¦	6.0	True	full
588604	588604	605631d1f2e19f0038e2fd0e	2021-03-20 17:32:59	[]	[{"url":"https://t.co/diQfNE44Ss","expanded_url":"https://www.express.co.uk/news/uk/1412544/london-news-protests-lockdown-coronavirus-met-policing-bill-sarah-everard-anti-vaxx","display_url":"express.co.uk/news/uk/141254â€¦","indices":[257,280]}]		[]	[]			Oh look the police have been enjoying a day out in London bullying protestors who are protesting against a police oâ€¦ https://t.co/M0me78D5iM	1620.0	True	full
588605	588605	605631d1f2e19f0038e2fd20	2021-03-20 17:33:00	[]	[]	Sat Mar 13 16:01:47 +0000 2021	[]	[{"url":"https://t.co/3POsvmiGrG","expanded_url":"http://clarasales.loja.avon.com.br","display_url":"clarasales.loja.avon.com.br","indices":[43,66]}]	Minha loja virtual oficial da Avonâœ¨ Link: https://t.co/3POsvmiGrG Cupons: ðŸ‘‰ðŸ�¼BV15CONECTAðŸ‘ˆðŸ�¼ nunca comprou em minha loja? Aproveite 15% de desconto na primeira compra. ðŸ‘‰ðŸ�¼CONECTABBBðŸ‘ˆðŸ�¼ frete grÃ¡tis nas compras acima de R$69,90 https://t.co/R1ENWAc2bu	5367.0	RT @clachassa51: Minha loja virtual oficial da Avonâœ¨ Link: https://t.co/3POsvmiGrG Cupons: ðŸ‘‰ðŸ�¼BV15CONECTAðŸ‘ˆðŸ�¼ nunca comprou em minha loja?â€¦	5367.0	True	full
588606	588606	605631d1f2e19f0038e2fd2a	2021-03-20 17:33:00	[{"text":"COVID","indices":[199,205]},{"text":"Vaccine","indices":[209,217]},{"text":"Supplychain","indices":[218,230]}]	[{"url":"https://t.co/R2Tm0X9egb","expanded_url":"https://ecs.page.link/LfTHb","display_url":"ecs.page.link/LfTHb","indices":[232,255]}]		[]	[]			WARNING:Â Cyber Actors Targeting the COVID-19 Vaccine Supply Chain - Supercharged Supply Chain The USÂ Cybersecuriâ€¦ https://t.co/ax1VZTo0KU	1222.0	True	full
588607	588607	605631d1f2e19f0038e2fd2e	2021-03-20 17:33:00	[]	[]	Fri Mar 19 10:23:18 +0000 2021	[{"text":"cryptocurrency","indices":[160,175]},{"text":"Crypto","indices":[176,183]},{"text":"Bitcoin","indices":[184,192]},{"text":"BSC","indices":[194,198]},{"text":"BinanceSmartChain","indices":[199,217]},{"text":"Ethereum","indices":[218,227]},{"text":"ETH","indices":[228,232]},{"text":"Airdrop","indices":[233,241]},{"text":"bounty","indices":[242,249]},{"text":"POPO","indices":[250,255]},{"t…	[{"url":"https://t.co/DS6g34KhFp","expanded_url":"https://t.me/AirdropStar/1119","display_url":"t.me/AirdropStar/11â€¦","indices":[135,158]}]	ðŸ’§Poplink Oracles Airdrop ðŸ’§ ðŸ�† Task: âž• 50 POPO (~$50) ðŸ‘¨â€�ðŸ‘©â€�ðŸ‘§ Referral: âž• 15 POPO (~$15) ðŸ”› Airdrop Link &amp; Information: https://t.co/DS6g34KhFp #cryptocurrency #Crypto #Bitcoin #BSC #BinanceSmartChain #Ethereum #ETH #Airdrop #bounty #POPO #Poplink	87459.0	RT @AirdropStario: ðŸ’§Poplink Oracles Airdrop ðŸ’§ ðŸ�† Task: âž• 50 POPO (~$50) ðŸ‘¨â€�ðŸ‘©â€�ðŸ‘§ Referral: âž• 15 POPO (~$15) ðŸ”› Airdrop Link &amp; Inâ€¦	10.0	True	full
588608	588608	605631d1f2e19f0038e2fd38	2021-03-20 17:33:00	[]	[]	Sat Mar 20 17:26:36 +0000 2021	[{"text":"adoptmetrading","indices":[15,30]},{"text":"adoptgiveaways","indices":[31,46]},{"text":"Adoptmetrade","indices":[47,60]},{"text":"adoptmeoffers","indices":[61,75]},{"text":"adoptmetradings","indices":[76,92]},{"text":"robuxtrades","indices":[93,105]},{"text":"robux","indices":[106,112]},{"text":"robuxgiveaway","indices":[113,127]},{"text":"robuxgiveaways","indices":[128,143]},{"text":"r…	[{"url":"https://t.co/74HOwRhkmt","expanded_url":"https://twitter.com/_n4mi/status/1373323538921312257","display_url":"twitter.com/_n4mi/status/1â€¦","indices":[242,265]}]	Please help!!! #adoptmetrading #adoptgiveaways #Adoptmetrade #adoptmeoffers #adoptmetradings #robuxtrades #robux #robuxgiveaway #robuxgiveaways #royalehightrades #royalehightrade #RoyaleHighHalo #royalehighoffer #royalehigh #royalehighoffers https://t.co/74HOwRhkmt	267.0	RT @StxpidMxnglx: Please help!!! #adoptmetrading #adoptgiveaways #Adoptmetrade #adoptmeoffers #adoptmetradings #robuxtrades #robux #robuxgiâ€¦	435.0	True	full
588609	588609	605631d2f2e19f0038e2fd42	2021-03-20 17:33:00	[]	[]	Sat Mar 20 09:22:45 +0000 2021	[]	[{"url":"https://t.co/4Iaazjir2Q","expanded_url":"https://www.derstandard.at/story/2000125203530/organisierte-desinformation-die-flugblattmaschinerie-der-corona-skeptiker","display_url":"derstandard.at/story/20001252â€¦","indices":[200,223]}]	Hinter dieser Recherche stehen Konversationen, in denen ich angeschrien, ausgelacht und beschimpft wurde (nicht von @brodnig) und hunderte Excelzeilen, die @nulleffekt visualisiert hat. Das Ergebnis: https://t.co/4Iaazjir2Q	561.0	RT @Ela_Scherndl: Hinter dieser Recherche stehen Konversationen, in denen ich angeschrien, ausgelacht und beschimpft wurde (nicht von @brodâ€¦	418.0	True	full
588610	588610	605631d2f2e19f0038e2fd44	2021-03-20 17:33:00	[]	[]	Sat Mar 20 16:33:58 +0000 2021	[{"text":"covid19","indices":[16,24]}]	[{"url":"https://t.co/nAJbaaQn1N","expanded_url":"http://news.sky.com/story/covid-19-uk-breaks-daily-jab-record-for-second-day-in-a-row-with-more-than-711000-doses-administered-12251716","display_url":"news.sky.com/story/covid-19â€¦","indices":[144,167]}]	UK breaks daily #covid19 jab record for second day in a row with more than 711,000 doses administered. Well done. Very proud of my country ðŸ‡¬ðŸ‡§ https://t.co/nAJbaaQn1N https://t.co/iBYcWuDiEp	27000.0	RT @Nara_Hodge: UK breaks daily #covid19 jab record for second day in a row with more than 711,000 doses administered. Well done. Very proâ€¦	824.0	True	full
588611	588611	605631d2f2e19f0038e2fd46	2021-03-20 17:33:00	[]	[{"url":"https://t.co/undqL6HpfM","expanded_url":"https://nym.ag/30Ujxb9","display_url":"nym.ag/30Ujxb9","indices":[238,261]}]		[]	[]			Researchers at Caltech and Columbia determined that the strains found in New York, like other COVID variants, featuâ€¦ https://t.co/pa30qjvESC	1681.0	True	full
588612	588612	605631d2f2e19f0038e2fd4a	2021-03-20 17:33:00	[]	[{"url":"https://t.co/ablJW8bnDR","expanded_url":"https://bit.ly/3qui8SX","display_url":"bit.ly/3qui8SX","indices":[254,277]}]		[]	[]			ðŸ’» Have you signed up for our webinar yet? ðŸ’§ "Rivers of Plastic: Why are Asia's transboundary rivers clogging up, aâ€¦ https://t.co/z4jhPAfRpl	10549.0	True	full
588613	588613	605631d2f2e19f0038e2fd52	2021-03-20 17:33:00	[]	[]	Sat Mar 20 13:19:10 +0000 2021	[]	[{"url":"https://t.co/4CKjDXWEnE","expanded_url":"https://lustyage.com/products/penis-enlargement-vacuum-pump?ref=ntishhkr","display_url":"lustyage.com/products/penisâ€¦","indices":[190,213]}]	Grow your Dick size in an efficient, safe &amp; painless way ðŸ˜� And all sex toy product buying go to home Worldwide Free Shipping must try get https 60% discount ðŸ¥° No infection ðŸ‘Œ order now https://t.co/4CKjDXWEnE https://t.co/ks81QTgCOH	7386.0	RT @opylust: Grow your Dick size in an efficient, safe &amp; painless way ðŸ˜� And all sex toy product buying go to home Worldwide Free Shipping mâ€¦	30247.0	True	full
588614	588614	605631d2f2e19f0038e2fd54	2021-03-20 17:33:00	[]	[{"url":"https://t.co/rYRmWukvyg","expanded_url":"https://rebrand.ly/5fjedos","display_url":"rebrand.ly/5fjedos","indices":[233,256]}]		[]	[]			Cappuccino MCT is a coffee with slimming properties. It is so-called bulletproof coffee - a beverage with the additâ€¦ https://t.co/GNmgJXHJsy	126.0	True	full
588615	588615	605631d2f2e19f0038e2fd5c	2021-03-20 17:33:00	[]	[]	Sat Mar 20 11:43:12 +0000 2021	[]	[{"url":"https://t.co/rT00OIn4Wv","expanded_url":"http://missaocovid.com.br","display_url":"missaocovid.com.br","indices":[135,158]}]	Se conhece alguÃ©m que estÃ¡ sem plano de saÃºde e tiver com algum sintoma da COVID-19, oriente para entrar na plataforma do MissÃ£o Covid https://t.co/rT00OIn4Wv . Ã‰ uma plataforma que conecta o paciente com um grupo de mÃ©dicos que se reuniu para atender gratuitamente as pessoas.	38364.0	RT @moniqueevelle: Se conhece alguÃ©m que estÃ¡ sem plano de saÃºde e tiver com algum sintoma da COVID-19, oriente para entrar na plataforma dâ€¦	18.0	True	full
588616	588616	605631d2f2e19f0038e2fd60	2021-03-20 17:33:01	[]	[]	Sat Mar 20 16:28:05 +0000 2021	[]	[{"url":"https://t.co/PxnRNYvEFz","expanded_url":"https://cnn.it/3tFy86B","display_url":"cnn.it/3tFy86B","indices":[205,228]}]	A new, more contagious and potentially more deadly variant of the coronavirus is spreading across the US, and health officials are worried. But the currently authorized vaccines should be able to stop it. https://t.co/PxnRNYvEFz	53277946.0	RT @CNN: A new, more contagious and potentially more deadly variant of the coronavirus is spreading across the US, and health officials areâ€¦	306.0	True	full
588617	588617	605631d2f2e19f0038e2fd66	2021-03-20 17:33:01	[]	[]	Fri Mar 19 12:58:34 +0000 2021	[{"text":"NationalComedyCenter","indices":[208,229]},{"text":"CarlReinerArchives","indices":[230,249]}]	[{"url":"https://t.co/Zay9Ap9uHF","expanded_url":"https://www.nytimes.com/2021/03/19/arts/television/carl-reiners-archives-national-comedy-center.html","display_url":"nytimes.com/2021/03/19/artâ€¦","indices":[252,275]}]	Carl Reinerâ€™s Archives Will Go to the National Comedy Center. The countryâ€™s official cultural institution for comedy in Jamestown, NY will also name its archival and preservation department in honor of Carl. #NationalComedyCenter #CarlReinerArchives https://t.co/Zay9Ap9uHF	6475.0	RT @NtlComedyCenter: Carl Reinerâ€™s Archives Will Go to the National Comedy Center. The countryâ€™s official cultural institution for comedy iâ€¦	2916.0	True	full
588618	588618	605631d2f2e19f0038e2fd6c	2021-03-20 17:33:01	[]	[]	Wed Mar 17 17:58:55 +0000 2021	[]	[{"url":"https://t.co/J6jKaFRuYt","expanded_url":"https://www.youtube.com/c/LadyPinkPanther","display_url":"youtube.com/c/LadyPinkPantâ€¦","indices":[187,210]}]	ðŸ¤�ITS GIVEAWAY TIMEðŸ¤� Giving away $10 to TWO WINNERS (USD only, PayPal, iTunes or google play) To enter: â–«ï¸� Follow @LadyPantherLPP â–«ï¸� Like &amp; RT this tweet â–«ï¸� Tag 1 friend â–«ï¸� Sub to https://t.co/J6jKaFRuYt Good luck! ðŸ¤� https://t.co/A0KzPwQ3nK	5277.0	RT @LadyPantherLPP: ðŸ¤�ITS GIVEAWAY TIMEðŸ¤� Giving away $10 to TWO WINNERS (USD only, PayPal, iTunes or google play) To enter: â–«ï¸� Follow @Laâ€¦	47.0	True	full
588619	588619	605631d2f2e19f0038e2fd72	2021-03-20 17:33:01	[]	[]	Sat Mar 20 15:43:31 +0000 2021	[]	[{"url":"https://t.co/NhWC346HNL","expanded_url":"https://www.biorxiv.org/content/10.1101/2021.03.18.435945v1","display_url":"biorxiv.org/content/10.110â€¦","indices":[108,131]},{"url":"https://t.co/WTxF9DXAGq","expanded_url":"https://www.sciencemag.org/news/2021/03/major-coronavirus-variant-found-pets-first-time","display_url":"sciencemag.org/news/2021/03/mâ€¦","indices":[132,155]},{"url":"https…	Notable on the major variants: they are expanding their host network. Also B.1.1.7 into pets, + myocarditis https://t.co/NhWC346HNL https://t.co/WTxF9DXAGq @David_Grimm @ScienceMagazine https://t.co/6AL4o5DFys https://t.co/3lbPKqQTcO	400523.0	RT @EricTopol: Notable on the major variants: they are expanding their host network. Also B.1.1.7 into pets, + myocarditis https://t.co/NhWâ€¦	67.0	True	full
588620	588620	605631d2f2e19f0038e2fd82	2021-03-20 17:33:01	[]	[]	Sat Mar 20 01:04:31 +0000 2021	[]	[{"url":"https://t.co/siBcbFyqNc","expanded_url":"https://youtu.be/vHn9AWYU0Hg","display_url":"youtu.be/vHn9AWYU0Hg","indices":[126,149]}]	@glowingcanary This is over 15 years old, but it is STILL relevant today. In fact, more than ever! Bless you George Carlin! https://t.co/siBcbFyqNc	779.0	RT @d_iadarola: @glowingcanary This is over 15 years old, but it is STILL relevant today. In fact, more than ever! Bless you George Carlinâ€¦	183.0	True	full
588621	588621	605631d2f2e19f0038e2fd92	2021-03-20 17:33:01	[]	[]	Sat Mar 20 16:06:39 +0000 2021	[{"text":"lockdown2021","indices":[31,44]},{"text":"CryFreedom","indices":[164,175]},{"text":"claphamvigil","indices":[202,215]},{"text":"londonprotest","indices":[238,252]}]	[{"url":"https://t.co/nTdjplay6z","expanded_url":"https://twitter.com/TheInsiderPaper/status/1373264202375163910","display_url":"twitter.com/TheInsiderPapeâ€¦","indices":[253,276]}]	MSM saying 100s, but this anti #lockdown2021 demonstration looks pretty large to me. Certainly 1000s. I hope as much political attention is given to its important #CryFreedom message as women's safety #claphamvigil protest last weekend. #londonprotest https://t.co/nTdjplay6z	64282.0	RT @Fox_Claire: MSM saying 100s, but this anti #lockdown2021 demonstration looks pretty large to me. Certainly 1000s. I hope as much politâ€¦	394.0	True	full
588622	588622	605631d3f2e19f0038e2fd9a	2021-03-20 17:33:01	[]	[]	Fri Mar 19 22:00:17 +0000 2021	[]	[{"url":"https://t.co/SodlzS0uTI","expanded_url":"http://ow.ly/amaR50E3xfK","display_url":"ow.ly/amaR50E3xfK","indices":[230,253]}]	Sobre las aguas del rÃ­o MedellÃ­n se ha derramado basura, sangre y cuerpos, ahora sobre todo de mujeres. Los feminicidas han buscado expiar sus crÃ­menes con la corriente, deshacer la evidencia o marcar el lenguaje de la crueldad âž¡ https://t.co/SodlzS0uTI https://t.co/wlm8IY3V6w	39181.0	RT @cerosetenta: Sobre las aguas del rÃ­o MedellÃ­n se ha derramado basura, sangre y cuerpos, ahora sobre todo de mujeres. Los feminicidas haâ€¦	488.0	True	full
588623	588623	605631d3f2e19f0038e2fd9c	2021-03-20 17:33:01	[]	[]	Fri Mar 19 23:27:26 +0000 2021	[]	[{"url":"https://t.co/633yxeKzIu","expanded_url":"https://www.thebernician.net/papers-laid-alleging-pandemic-fraud-against-hancock-whitty-vallance-ferguson/","display_url":"thebernician.net/papers-laid-alâ€¦","indices":[253,276]}]	Extraordinary times! The Peopleâ€™s Union of Britain are bringing a Private Criminal Prosecution against Matt Hancock, Chris Whitty, Patrick Vallance and Neil Ferguson for pandemic fraud. Next week, the court will receive a 1,200 page bundle of evidence. https://t.co/633yxeKzIu	4305.0	RT @LynnBrittney2: Extraordinary times! The Peopleâ€™s Union of Britain are bringing a Private Criminal Prosecution against Matt Hancock, Chrâ€¦	327.0	True	full
588624	588624	605631d3f2e19f0038e2fdb4	2021-03-20 17:33:01	[]	[]	Sat Mar 20 17:28:24 +0000 2021	[]	[{"url":"https://t.co/IdNBYijVR8","expanded_url":"https://restofworld.org/2021/tiktok-is-repeating-facebooks-mistakes-in-myanmar/","display_url":"restofworld.org/2021/tiktok-isâ€¦","indices":[215,238]}]	We found that even after some accounts and videos were removed, new ones quickly appeared. If Tiktok is serious about ensuring its platform does not incite violence, it must take a strongly, proactive approach now. https://t.co/IdNBYijVR8	2682.0	RT @EmilyFishbein11: We found that even after some accounts and videos were removed, new ones quickly appeared. If Tiktok is serious aboutâ€¦	18.0	True	full
588625	588625	605631d3f2e19f0038e2fdc0	2021-03-20 17:33:01	[]	[{"url":"https://t.co/04AYJQKpXJ","expanded_url":"http://dlvr.it/Rw2HDm","display_url":"dlvr.it/Rw2HDm","indices":[235,258]}]		[]	[]			Fighting Stigma : World Oral Health Day: Importance of oral care for diabetics: People with diabetes have a low reâ€¦ https://t.co/j9Kb2tNaFK	2504.0	True	full
588626	588626	605631d3f2e19f0038e2fdc2	2021-03-20 17:33:01	[{"text":"Covid19MB","indices":[16,26]}]	[{"url":"https://t.co/5tB1jfdpkR","expanded_url":"https://bit.ly/30JvMYN","display_url":"bit.ly/30JvMYN","indices":[229,252]}]		[]	[]			89 new cases of #Covid19MB have been identified as of 9:30 a.m. today. These cases are located in the following RHAâ€¦ https://t.co/kfN2Pd0nm1	45024.0	True	full
588627	588627	605631d3f2e19f0038e2fdd6	2021-03-20 17:33:01	[]	[]	Mon Mar 15 13:03:58 +0000 2021	[]	[{"url":"https://t.co/hcyFwwTJQ9","expanded_url":"https://twitter.com/PODEMOS/status/1192461793286918146","display_url":"twitter.com/PODEMOS/statusâ€¦","indices":[280,303]}]	ðŸ‘‡ @PODEMOS quiso conseguir el voto animalista con este vÃ­deo. Ahora, @PabloIglesias deja el Gobierno sin haber cumplido ninguna de las promesas que hizo en campaÃ±a y con una DG de Derechos de los Animales cuya labor es inexistente. EstÃ¡ claro: los animales solo tienen a PACMA. https://t.co/hcyFwwTJQ9	221883.0	RT @PartidoPACMA: ðŸ‘‡ @PODEMOS quiso conseguir el voto animalista con este vÃ­deo. Ahora, @PabloIglesias deja el Gobierno sin haber cumplidoâ€¦	237.0	True	full
588628	588628	605631d4f2e19f0038e2fdfe	2021-03-20 17:33:02	[]	[]	Sat Mar 20 16:53:20 +0000 2021	[]	[{"url":"https://t.co/5sXNt0lDMH","expanded_url":"https://www.worldanimalprotection.us/blogs/wet-markets-problems-wildlife-trade","display_url":"worldanimalprotection.us/blogs/wet-markâ€¦","indices":[255,278]}]	The COVID-19 pandemic is believed to have originated in a â€œwet marketâ€� where wild animals were being sold, but the pandemic is the result of a much bigger system that allows and encourages wild animals to be treated as commodities for the sake of profit. https://t.co/5sXNt0lDMH	24270.0	RT @MoveTheWorldUS: The COVID-19 pandemic is believed to have originated in a â€œwet marketâ€� where wild animals were being sold, but the pandâ€¦	703.0	True	full
588629	588629	605631d4f2e19f0038e2fe02	2021-03-20 17:33:02	[]	[]	Sat Mar 20 15:24:05 +0000 2021	[{"text":"WorldHealthOrganization","indices":[0,24]},{"text":"SuperJunior","indices":[74,86]},{"text":"HouseParty","indices":[112,123]}]	[{"url":"https://t.co/voIKiI1GUN","expanded_url":"https://www.facebook.com/worldmusicawards","display_url":"facebook.com/worldmusicawarâ€¦","indices":[243,266]}]	#WorldHealthOrganization's Director-General thanks legendary Korean group #SuperJunior on their new title track #HouseParty and its meaningful message which encourages people to stay home and stay safe during the ongoing pandemicðŸ‘�ðŸŽ¶ðŸ˜·ðŸ‘‘ðŸ‘‘ðŸ‘‘ðŸ‘‘ðŸ‘‘ðŸ‘‘ðŸ‘‘ðŸ‘‘ðŸ‘‘ðŸ’š https://t.co/voIKiI1GUN https://t.co/wXhbICiz7D	319310.0	RT @WORLDMUSICAWARD: #WorldHealthOrganization's Director-General thanks legendary Korean group #SuperJunior on their new title track #Houseâ€¦	15.0	True	full
588630	588630	605631d4f2e19f0038e2fe1e	2021-03-20 17:33:02	[{"text":"screenshotsaturday","indices":[261,280]}]	[{"url":"https://t.co/WeGqHgHdPN","expanded_url":"http://bit.ly/3vgXXLS","display_url":"bit.ly/3vgXXLS","indices":[91,114]}]		[]	[]			"Gary West Side vs Carmel | California High School Basketball Please Click The Link Here https://t.co/WeGqHgHdPNâ€¦ https://t.co/NaE6aEGYc3	0.0	True	full
588631	588631	605631d4f2e19f0038e2fe36	2021-03-20 17:33:03	[]	[]	Sat Mar 20 17:25:45 +0000 2021	[]	[{"url":"https://t.co/8kKvC1gFH9","expanded_url":"https://www.bloomberg.com/graphics/covid-vaccine-tracker-global-distribution/","display_url":"bloomberg.com/graphics/covidâ€¦","indices":[242,265]}]	We did it! 3.1 million vaccinations in 1 day, today The new single day record And the "we" are tens of thousands of people, volunteers, and staff, all throughout the US, to help get millions on the road to protection today ðŸ™�ðŸ’ªðŸ‘�ðŸ‘� Next stop 4M https://t.co/8kKvC1gFH9 https://t.co/LI08XMpiaO	400523.0	RT @EricTopol: We did it! 3.1 million vaccinations in 1 day, today The new single day record And the "we" are tens of thousands of people,â€¦	12.0	True	full
588632	588632	605631d4f2e19f0038e2fe38	2021-03-20 17:33:03	[]	[]	Sat Mar 20 10:39:03 +0000 2021	[]	[{"url":"https://t.co/t9FfGsgBVP","expanded_url":"https://rfi.my/7EcX.t","display_url":"rfi.my/7EcX.t","indices":[108,131]}]	Covid-19: le Danemark signale deux nouveaux cas de caillots sanguins aprÃ¨s une vaccination avec AstraZeneca https://t.co/t9FfGsgBVP https://t.co/4ntLfyspuU	2871187.0	RT @RFI: Covid-19: le Danemark signale deux nouveaux cas de caillots sanguins aprÃ¨s une vaccination avec AstraZeneca https://t.co/t9FfGsgBVâ€¦	498.0	True	full
588633	588633	605631d4f2e19f0038e2fe3a	2021-03-20 17:33:03	[]	[{"url":"https://t.co/omS3gFbMzk","expanded_url":"https://twitter.com/roma_gallardo/status/1373304029988724739?s=19","display_url":"twitter.com/roma_gallardo/â€¦","indices":[160,183]}]		[]	[]			Me encanta la falsa seriedad y profesionalidad que intenta dar este hombre en sus vÃ­deos pero mira, la infantilidadâ€¦ https://t.co/Tykjcalkrl	137.0	True	full
588634	588634	605631d5f2e19f0038e2fe5c	2021-03-20 17:33:03	[]	[]	Fri Mar 19 15:34:40 +0000 2021	[]	[{"url":"https://t.co/BdkG5OUY0R","expanded_url":"https://wien.orf.at/stories/3095509/","display_url":"wien.orf.at/stories/309550â€¦","indices":[248,271]}]	Nearly 50% of people who test positive for Covid-19 in Vienna have no symptoms at the time of testing, so authorities recommend everyone to get tested before taking a vaccine - and if they are infected, to wait 6 to 8 months before taking the shot https://t.co/BdkG5OUY0R	27514.0	RT @bopanc: Nearly 50% of people who test positive for Covid-19 in Vienna have no symptoms at the time of testing, so authorities recommendâ€¦	179.0	True	full
588635	588635	605631d5f2e19f0038e2fe5e	2021-03-20 17:33:03	[]	[]	Sat Mar 20 15:03:03 +0000 2021	[]	[{"url":"https://t.co/iCZ0Jk2Duy","expanded_url":"https://www.medrxiv.org/content/10.1101/2021.03.18.21253898v1?rss=1","display_url":"medrxiv.org/content/10.110â€¦","indices":[151,174]}]	First wastewater surveillance-based city zonation for effective COVID-19 pandemic preparedness powered by early warning: A study of Ahmedabad, India https://t.co/iCZ0Jk2Duy"	162.0	RT @covidblogger: First wastewater surveillance-based city zonation for effective COVID-19 pandemic preparedness powered by early warning:â€¦	2180.0	True	full
588636	588636	605631d5f2e19f0038e2fe66	2021-03-20 17:33:03	[]	[{"url":"https://t.co/OeTz5sAAZ4","expanded_url":"https://youtu.be/uZb7we7O8hk","display_url":"youtu.be/uZb7we7O8hk","indices":[121,144]}]		[]	[]			cant believe i got the rose alessia cara anne marie and sasha sloan singing the Same Julia Michael song its my POPâ€¦ https://t.co/8CysCXe6SI	431.0	True	full
588637	588637	605631d5f2e19f0038e2fe6a	2021-03-20 17:33:03	[]	[{"url":"https://t.co/AnvyjEKMtj","expanded_url":"http://dld.bz/jtqnP","display_url":"dld.bz/jtqnP","indices":[222,245]}]		[]	[]			San Francisco CA USA - Finance Admin Officer - FINANCE AND ADMINISTRATION ASSOCIATE PROGRAMS San Fr: FINANCE AND ADâ€¦ https://t.co/IBHqtVFHim	57.0	True	full
588638	588638	605631d5f2e19f0038e2fe6c	2021-03-20 17:33:03	[]	[]	Sat Mar 20 17:19:00 +0000 2021	[]	[{"url":"https://t.co/gQsJmm3Cgz","expanded_url":"https://blogs.publico.es/dominiopublico/36942/presos-religion-e-indultos-de-semana-santa/?utm_source=twitter&utm_medium=social&utm_campaign=publico","display_url":"blogs.publico.es/dominiopublicoâ€¦","indices":[227,250]}]	ðŸ‘‡ OPINIÃ“N | "En las 84 cÃ¡rceles de nuestro paÃ­s donde estÃ¡n encerrados 60.000 presos, en este tiempo de pandemia, todas las visitas con los presos fueron prohibidas excepto las vistas de curas y religiosos" por Antonio GÃ³mez https://t.co/gQsJmm3Cgz	1068968.0	RT @publico_es: ðŸ‘‡ OPINIÃ“N | "En las 84 cÃ¡rceles de nuestro paÃ­s donde estÃ¡n encerrados 60.000 presos, en este tiempo de pandemia, todas lasâ€¦	539.0	True	full
588639	588639	605631d5f2e19f0038e2fe76	2021-03-20 17:33:03	[]	[]	Sat Mar 20 15:07:33 +0000 2021	[]	[{"url":"https://t.co/ft65rOOeZg","expanded_url":"https://mixmag.es/read/volumens-lanza-un-recopilatorio-que-resume-sus-primeras-cinco-ediciones-en-una-edicion-limitada-con-un-usb-drive-de-diseno-news","display_url":"mixmag.es/read/volumens-â€¦","indices":[152,175]}]	.@VolumensFest presenta un recopilatorio que resume sus primeras cinco ediciones, en digital o en una ediciÃ³n limitada en formato USB Drive de diseÃ±o. https://t.co/ft65rOOeZg	183.0	RT @Mixmag_ES: .@VolumensFest presenta un recopilatorio que resume sus primeras cinco ediciones, en digital o en una ediciÃ³n limitada en foâ€¦	1074.0	True	full
588640	588640	605631d5f2e19f0038e2fe82	2021-03-20 17:33:03	[]	[{"url":"https://t.co/gN68Pcu9ZA","expanded_url":"https://www.trainbeacon.co.uk","display_url":"trainbeacon.co.uk","indices":[173,196]}]		[]	[]			ScotRail update: Following trespassers on the railway earlier today between Whitecraigs and Patterton all lines havâ€¦ https://t.co/2QdqeQiyx5	2474.0	True	full
588641	588641	605631d5f2e19f0038e2fe96	2021-03-20 17:33:04	[]	[]	Sat Mar 20 14:34:23 +0000 2021	[{"text":"SCN1","indices":[226,231]},{"text":"MTG","indices":[232,236]}]	[{"url":"https://t.co/0kxDy0KEZo","expanded_url":"https://www.meter.io/meter-tesla-mainnet-release/","display_url":"meter.io/meter-tesla-maâ€¦","indices":[202,225]}]	âœ¨ @Meter_IO released its full-featured mainnet, named â€œTeslaâ€�, has been released âœ¨ The new release has been deployed to the mainnet on 19th March 2021 and staking will begin on 22nd March 2021 ðŸ“° INFO https://t.co/0kxDy0KEZo #SCN1 #MTG $MTRG	21454.0	RT @SmartCryptoNew1: âœ¨ @Meter_IO released its full-featured mainnet, named â€œTeslaâ€�, has been released âœ¨ The new release has been deployedâ€¦	183.0	True	full
588642	588642	605631d5f2e19f0038e2fe9c	2021-03-20 17:33:04	[]	[]	Sat Mar 20 15:22:55 +0000 2021	[]	[{"url":"https://t.co/WIrhNvrJ4t","expanded_url":"https://twitter.com/CNBCTV18News/status/1373284442953945097","display_url":"twitter.com/CNBCTV18News/sâ€¦","indices":[174,197]}]	This Is How Closure Of Sterlite Copper Plant In Tuticorin Has Affected Other Industries. Covid-19 Has Only Made The Situation Worse. India Is Now A Net Importer Of Copper... https://t.co/WIrhNvrJ4t	5566.0	RT @UpdatesChennai: This Is How Closure Of Sterlite Copper Plant In Tuticorin Has Affected Other Industries. Covid-19 Has Only Made The Sitâ€¦	172.0	True	full
588643	588643	605631d5f2e19f0038e2feac	2021-03-20 17:33:04	[]	[]	Fri Mar 19 09:25:57 +0000 2021	[]	[{"url":"https://t.co/A6HWr6Jzb3","expanded_url":"https://www.diariosur.es/andalucia/salud-nueva-cepa-uganda-andalucia-covid-20210318131145-nt.html","display_url":"diariosur.es/andalucia/saluâ€¦","indices":[178,201]}]	Nuevas variantes del coronavirus en AndalucÃ­a. Salud confirma la presencia en AndalucÃ­a de una cepa Â«novedosaÂ». Ya no saben quÃ© inventar para camuflar el efecto de las vacunas. https://t.co/A6HWr6Jzb3	132.0	RT @AndaluciaFuturo: Nuevas variantes del coronavirus en AndalucÃ­a. Salud confirma la presencia en AndalucÃ­a de una cepa Â«novedosaÂ». Ya noâ€¦	1964.0	True	full
588644	588644	605631d5f2e19f0038e2feae	2021-03-20 17:33:04	[]	[]	Sat Mar 20 17:01:55 +0000 2021	[{"text":"pilule","indices":[33,40]},{"text":"AstraZenaca","indices":[132,144]}]	[{"url":"https://t.co/LcfD0jfKg4","expanded_url":"https://twitter.com/dnatweets/status/1372473455841574914","display_url":"twitter.com/dnatweets/statâ€¦","indices":[147,170]}]	Cela va finir par se voir que la #pilule n'est pas trÃ¨s Ã©colo mais bien un scandale mÃ©dical. Au moins un effet positif de ce vaccin #AstraZenaca ! https://t.co/LcfD0jfKg4	6553.0	RT @MgrXavierMALLE: Cela va finir par se voir que la #pilule n'est pas trÃ¨s Ã©colo mais bien un scandale mÃ©dical. Au moins un effet positifâ€¦	70.0	True	full
588645	588645	605631d6f2e19f0038e2fecc	2021-03-20 17:33:04	[]	[]	Sat Mar 20 17:30:02 +0000 2021	[]	[{"url":"https://t.co/eZ8fvgzB24","expanded_url":"https://www.reuters.com/article/us-health-coronavirus-kenya-idUSKBN2BC0LH","display_url":"reuters.com/article/us-heaâ€¦","indices":[256,279]}]	Kenya has offered free COVID-19 vaccines to all diplomats based there, including thousands of United Nations staff, even though it has not completed inoculating its own health workers, other frontline staff or elderly, drawing criticism from local medics. https://t.co/eZ8fvgzB24	25432.0	RT @rakidi: Kenya has offered free COVID-19 vaccines to all diplomats based there, including thousands of United Nations staff, even thoughâ€¦	1805.0	True	full
588646	588646	605631d6f2e19f0038e2fed0	2021-03-20 17:33:04	[]	[]	Sat Mar 20 08:27:20 +0000 2021	[{"text":"sunshinelist","indices":[181,194]}]	[{"url":"https://t.co/VecDbDPM9n","expanded_url":"https://twitter.com/Milhouse_Van_Ho/status/1373022259019939846","display_url":"twitter.com/Milhouse_Van_Hâ€¦","indices":[217,240]}]	In case youâ€™re wondering why epidemiologists and biostatisticians, hospital administrators and Medical Officers of Health want to keep Covid fear going, hereâ€™s just another reason. #sunshinelist $$$$$$$$$$$$$$$$$$$$ https://t.co/VecDbDPM9n	5214.0	RT @Cricrifi: In case youâ€™re wondering why epidemiologists and biostatisticians, hospital administrators and Medical Officers of Health wanâ€¦	26.0	True	full
588647	588647	605631d6f2e19f0038e2fedc	2021-03-20 17:33:04	[]	[]	Sat Mar 20 14:41:55 +0000 2021	[{"text":"UNSC","indices":[0,5]},{"text":"WhatsHappeningInMyanmar","indices":[235,259]}]	[{"url":"https://t.co/dhh1AuMMcu","expanded_url":"https://twitter.com/rapporteurun/status/1366087692505788427","display_url":"twitter.com/rapporteurun/sâ€¦","indices":[260,283]}]	#UNSC has pending actions to take âž¡ï¸� Global Arm Embargo âž¡ï¸� Targeted SANCTIONS âž¡ï¸� Demand to speak w/ ASSK More pressure to release detained political prisoners and civilians ! 235 fatalities, 2400 detained WHAT ARE U WAITING FOR!? #WhatsHappeningInMyanmar https://t.co/dhh1AuMMcu https://t.co/LoQQUwW3oP	6726.0	RT @Milktea_Myanmar: #UNSC has pending actions to take âž¡ï¸� Global Arm Embargo âž¡ï¸� Targeted SANCTIONS âž¡ï¸� Demand to speak w/ ASSK More pressâ€¦	49.0	True	full
588648	588648	605631d6f2e19f0038e2ff08	2021-03-20 17:33:05	[]	[]	Sat Mar 20 08:13:00 +0000 2021	[]	[{"url":"https://t.co/j4rcCVaj9O","expanded_url":"https://www.infolibre.es/noticias/opinion/plaza_publica/2021/03/19/lo_que_gobierno_diaz_ayuso_intenta_ocultar_118178_2003.html","display_url":"infolibre.es/noticias/opiniâ€¦","indices":[223,246]}]	Con la convocatoria de elecciones Ayuso no sÃ³lo disuelve la cÃ¡mara autonÃ³mica , sino tambiÃ©n la comisiÃ³n que investiga lo ocurrido en las residencias de mayores con el Covid. Muy oportuno, ya no sabremos quÃ© ocurriÃ³, o si? https://t.co/j4rcCVaj9O?	2595.0	RT @pdiaz222f: Con la convocatoria de elecciones Ayuso no sÃ³lo disuelve la cÃ¡mara autonÃ³mica , sino tambiÃ©n la comisiÃ³n que investiga lo ocâ€¦	182.0	True	full
588649	588649	605631d7f2e19f0038e2ff18	2021-03-20 17:33:05	[]	[]	Sat Mar 20 16:36:50 +0000 2021	[{"text":"India","indices":[22,28]},{"text":"100Crore","indices":[166,175]},{"text":"gold","indices":[213,218]},{"text":"Rape","indices":[253,258]}]	[{"url":"https://t.co/AsxqYtjucc","expanded_url":"https://twitter.com/MinhazMerchant/status/1373301734039289862","display_url":"twitter.com/MinhazMerchantâ€¦","indices":[280,303]}]	It will because we in #India fail to learn . We keep electing dubious people &amp; then wonder why things go south . Just a friendly reminder that even as we see the #100Crore scam unfold there is a CM named in a #gold smuggling case &amp; another in a #Rape case still in power. https://t.co/AsxqYtjucc https://t.co/0T63VEi8Fj	11989.0	RT @Aryan_warlord: It will because we in #India fail to learn . We keep electing dubious people &amp; then wonder why things go south . Just aâ€¦	15.0	True	full
588650	588650	605631d7f2e19f0038e2ff20	2021-03-20 17:33:05	[]	[]	Sat Mar 20 17:33:00 +0000 2021	[{"text":"COVID","indices":[199,205]},{"text":"Vaccine","indices":[209,217]},{"text":"Supplychain","indices":[218,230]}]	[{"url":"https://t.co/R2Tm0X9egb","expanded_url":"https://ecs.page.link/LfTHb","display_url":"ecs.page.link/LfTHb","indices":[232,255]}]	WARNING:Â Cyber Actors Targeting the COVID-19 Vaccine Supply Chain - Supercharged Supply Chain The USÂ Cybersecurity and Infrastructure Security Agency (CISA) has issued a warning of threats to the #COVID-19 #Vaccine #Supplychain. https://t.co/R2Tm0X9egb	1222.0	RT @OpExSociety: WARNING:Â Cyber Actors Targeting the COVID-19 Vaccine Supply Chain - Supercharged Supply Chain The USÂ Cybersecurity andâ€¦	520.0	True	full
588651	588651	605631d7f2e19f0038e2ff2a	2021-03-20 17:33:05	[]	[]	Sat Mar 20 11:12:59 +0000 2021	[]	[{"url":"https://t.co/BH7Z7Md367","expanded_url":"https://assets.publishing.service.gov.uk/government/uploads/system/uploads/attachment_data/file/971017/SP_PH__VE_report_20210317_CC_JLB.pdf","display_url":"assets.publishing.service.gov.uk/government/uplâ€¦","indices":[154,177]}]	THREAD on vaccine effectiveness: Public Health England released its updated report on real world effectiveness of Pfizer &amp; AZ in England this week. https://t.co/BH7Z7Md367 I thought would be helpful to explain what they found... TLDR: pretty good! 1/9	80478.0	RT @chrischirp: THREAD on vaccine effectiveness: Public Health England released its updated report on real world effectiveness of Pfizer &amp;â€¦	407.0	True	full
588652	588652	605631d7f2e19f0038e2ff2c	2021-03-20 17:33:05	[]	[{"url":"https://t.co/na4UFh018j","expanded_url":"https://ktla.com/news/its-just-heartbreaking-2-best-friends-struck-by-car-killed-in-lakewood-crosswalk/","display_url":"ktla.com/news/its-just-â€¦","indices":[215,238]}]		[]	[]			Damn, traffic violence takes two more lives. This would be far less likely to have happened with safer road designâ€¦ https://t.co/yD90CBar5J	2781.0	True	full
588653	588653	605631d7f2e19f0038e2ff36	2021-03-20 17:33:05	[]	[]	Sat Mar 20 03:02:02 +0000 2021	[]	[{"url":"https://t.co/RnE1kWdKmL","expanded_url":"https://www.theguardian.com/business/2020/nov/17/people-cause-global-aviation-emissions-study-covid-19","display_url":"theguardian.com/business/2020/â€¦","indices":[213,236]}]	1% of people cause half of global aviation emissions Only 11% of the worldâ€™s population took a flight in 2018 &amp; 4% flew abroad. US air passengers have by far the biggest carbon footprint among rich countries https://t.co/RnE1kWdKmL	12349.0	RT @pmagn: 1% of people cause half of global aviation emissions Only 11% of the worldâ€™s population took a flight in 2018 &amp; 4% flew abroad.â€¦	394.0	True	full
588654	588654	605631d7f2e19f0038e2ff3a	2021-03-20 17:33:05	[]	[{"url":"https://t.co/3Y2TNTQsPI","expanded_url":"https://www.goodreads.com/book/show/55824289","display_url":"goodreads.com/book/show/5582â€¦","indices":[251,274]}]		[]	[]			Siempre fue el sueÃ±o de mi vida conocer Londres. El dÃ­a que lo cumplÃ­ el aÃ±o 2017, lloraba de la emociÃ³n la primeraâ€¦ https://t.co/4JzUkw6Nhi	304.0	True	full
588655	588655	605631d7f2e19f0038e2ff40	2021-03-20 17:33:05	[]	[]	Sat Mar 20 17:26:59 +0000 2021	[{"text":"battery","indices":[38,46]},{"text":"AI","indices":[63,66]},{"text":"ride","indices":[90,95]}]	[{"url":"https://t.co/xyJ17uQnHV","expanded_url":"https://twitter.com/arkinvest/status/1373317513585557508","display_url":"twitter.com/arkinvest/statâ€¦","indices":[278,301]}]	Based on deeper research into Teslaâ€™s #battery technology, its #AI breakthroughs, and its #ride-hailing possibilities, @TashaARK has pulled together and updated our $TSLA model with great input from @skorusARK and guidance from @wintonARK. Thank you for your tireless research! https://t.co/xyJ17uQnHV	720502.0	RT @CathieDWood: Based on deeper research into Teslaâ€™s #battery technology, its #AI breakthroughs, and its #ride-hailing possibilities, @Taâ€¦	470.0	True	full
588656	588656	605631d7f2e19f0038e2ff4e	2021-03-20 17:33:05	[{"text":"PoliciaCivil","indices":[198,211]},{"text":"seguranÃ§apÃºblica","indices":[212,229]},{"text":"Vacinacontracovid19","indices":[230,250]}]	[{"url":"https://t.co/BrSiabfhCh","expanded_url":"http://aprovinciadopara.com.br/?p=125379","display_url":"aprovinciadopara.com.br/?p=125379","indices":[252,275]}]		[]	[]			PolÃ­cia Civil comeÃ§a a vacinar agentes de seguranÃ§a pÃºblica da linha de frente contra a Covid-19 A PolÃ­cia Civil dâ€¦ https://t.co/pYe9uI6zJf	3677.0	True	full
588657	588657	605631d7f2e19f0038e2ff56	2021-03-20 17:33:06	[]	[]	Sat Mar 20 16:50:44 +0000 2021	[]	[{"url":"https://t.co/HrwakP4pio","expanded_url":"http://bit.ly/2QqjVw3","display_url":"bit.ly/2QqjVw3","indices":[105,128]}]	Vaccine passports are a possibility for the future. Here's everything you need to know about it. READ: https://t.co/HrwakP4pio https://t.co/Ib7AuFmAzH	2499046.0	RT @Complex: Vaccine passports are a possibility for the future. Here's everything you need to know about it. READ: https://t.co/HrwakP4pâ€¦	784.0	True	full
588658	588658	605631d8f2e19f0038e2ff76	2021-03-20 17:33:06	[]	[]	Thu Mar 18 15:38:13 +0000 2021	[]	[{"url":"https://t.co/amR4cM6ISr","expanded_url":"http://bit.ly/3tzce4V","display_url":"bit.ly/3tzce4V","indices":[218,241]}]	I have written to Health Secretary @MattHancock, asking for an urgent response as to why the Government to date has not considered Ivermectin as a potential treatment for Covid. You can read my letter in full here ðŸ‘‰ https://t.co/amR4cM6ISr https://t.co/dhvKlbY43q	89613.0	RT @TiceRichard: I have written to Health Secretary @MattHancock, asking for an urgent response as to why the Government to date has not coâ€¦	190.0	True	full
588659	588659	605631d8f2e19f0038e2ff78	2021-03-20 17:33:06	[]	[]	Thu Mar 11 22:32:19 +0000 2021	[{"text":"EEUU","indices":[0,5]},{"text":"COVID19","indices":[209,217]}]	[{"url":"https://t.co/grujwtvXjd","expanded_url":"http://cubasi.cu/es/noticia/pronunciara-biden-esta-noche-su-primer-discurso-la-nacion","display_url":"cubasi.cu/es/noticia/proâ€¦","indices":[221,244]}]	#EEUUðŸ‡ºðŸ‡¸ | Ha trascendido que Biden expresarÃ¡ sus puntos de vista sobre el impacto de la crisis sanitaria sobre la naciÃ³n, en un momento en el que mÃ¡s de 500 mil estadounidenses han muerto como resultado de la #COVID19ðŸ˜·. https://t.co/grujwtvXjd	41885.0	RT @PortalCubaSi: #EEUUðŸ‡ºðŸ‡¸ | Ha trascendido que Biden expresarÃ¡ sus puntos de vista sobre el impacto de la crisis sanitaria sobre la naciÃ³n,â€¦	10518.0	True	full
588660	588660	605631d8f2e19f0038e2ff82	2021-03-20 17:33:06	[]	[]	Sat Mar 20 17:30:35 +0000 2021	[]	[{"url":"https://t.co/x03igCcXHG","expanded_url":"https://open.spotify.com/track/2FVpOsjT1iquZ3SpCjZ9Ne?si=LVKahlHtQpOpmggvshipNA&utm_source=copy-link","display_url":"open.spotify.com/track/2FVpOsjTâ€¦","indices":[136,159]}]	"Telepathy" has surpassed 70 million streams on Spotify in 120 days. Its the 5th song from BE to reach this mark on Spotify. @BTS_twt https://t.co/x03igCcXHG	2139.0	RT @sophsbts: "Telepathy" has surpassed 70 million streams on Spotify in 120 days. Its the 5th song from BE to reach this mark on Spotify.â€¦	562.0	True	full
588661	588661	605631d8f2e19f0038e2ffae	2021-03-20 17:33:07	[]	[]	Sat Mar 20 16:57:04 +0000 2021	[{"text":"FrenaElContagio","indices":[80,96]}]	[{"url":"https://t.co/j4H8PuUDRB","expanded_url":"https://www.vtv.gob.ve/nueva-brigada-medica-cubana-henry-reeve-contribuira-enfrentarpandemia-catar/","display_url":"vtv.gob.ve/nueva-brigada-â€¦","indices":[98,121]}]	Brigada mÃ©dica cubana Henry Reeve contribuirÃ¡ a enfrentar la pandemia en Catar #FrenaElContagio https://t.co/j4H8PuUDRB https://t.co/ko4bVCIZna	1815106.0	RT @VTVcanal8: Brigada mÃ©dica cubana Henry Reeve contribuirÃ¡ a enfrentar la pandemia en Catar #FrenaElContagio https://t.co/j4H8PuUDRB htâ€¦	1374.0	True	full
588662	588662	605631d8f2e19f0038e2ffb2	2021-03-20 17:33:07	[]	[{"url":"https://t.co/UHED7GV2rP","expanded_url":"https://www.zm-online.de/news/gesellschaft/covid-19-wie-ein-shutdown-die-spanische-grippe-abtoetete/","display_url":"zm-online.de/news/gesellschâ€¦","indices":[265,288]}]		[]	[]			@Sternderlschau @rudi_anschober Wer zu einer CoronaDemo geht hat sich geistig disqualifiziert, lÃ¤sst sich durch Verâ€¦ https://t.co/KKZmyIec1Z	255.0	True	full
588663	588663	605631d8f2e19f0038e2ffba	2021-03-20 17:33:07	[]	[]	Sat Mar 20 17:20:29 +0000 2021	[]	[{"url":"https://t.co/l10eSpH2HR","expanded_url":"https://actu.fr/grand-est/strasbourg_67482/strasbourg-l-etat-reconnait-sa-responsabilite-dans-l-affaire-lilian-15-ans-la-machoire-broyee-par-un-tir-de-lbd_40283233.html","display_url":"actu.fr/grand-est/straâ€¦","indices":[133,156]}]	Strasbourg. L'Etat reconnaÃ®t sa responsabilitÃ© dans l'affaire Lilian, 15 ans, la mÃ¢choire broyÃ©e par un tir de LBD | Actu Strasbourg https://t.co/l10eSpH2HR	27888.0	RT @catherinegaste: Strasbourg. L'Etat reconnaÃ®t sa responsabilitÃ© dans l'affaire Lilian, 15 ans, la mÃ¢choire broyÃ©e par un tir de LBD | Acâ€¦	9.0	True	full
588664	588664	605631d8f2e19f0038e2ffc6	2021-03-20 17:33:07	[]	[]	Sat Mar 20 17:33:02 +0000 2021	[]	[{"url":"https://t.co/hRTtF8Uv3Z","expanded_url":"https://bit.ly/3erpFzp","display_url":"bit.ly/3erpFzp","indices":[223,246]}]	Long Road Ecological Farm had its start in 2013 when Xiaobing Shen and Jonathan Davies, then living in Toronto, began to explore organic farming. They decided to leave the big city behind and dive in to the farming life âž¡ï¸� https://t.co/hRTtF8Uv3Z https://t.co/rKWxoaoXCz	7572.0	RT @VisitKingston1: Long Road Ecological Farm had its start in 2013 when Xiaobing Shen and Jonathan Davies, then living in Toronto, began tâ€¦	384.0	True	full
588665	588665	605631d8f2e19f0038e2ffc8	2021-03-20 17:33:07	[]	[]	Sat Mar 20 17:05:42 +0000 2021	[]	[{"url":"https://t.co/iEQmAQMq9M","expanded_url":"https://www.the-star.co.ke/news/2021-03-20-state-spent-more-money-despite-covid-19-restrictions-report/?utm_medium=Social&utm_source=Twitter#Echobox=1616256191","display_url":"the-star.co.ke/news/2021-03-2â€¦","indices":[255,278]}]	Despite saving Sh4.12B on nonessentials like travels and hospitality due to Covid-19 restrictions, Jubilee administration still spent Sh544.72 B on recurrent expenditure within 6 months of 2020-21.Government spent Sh35.60B more on recurrent expenditure https://t.co/iEQmAQMq9M	41333.0	RT @NdunguWainaina: Despite saving Sh4.12B on nonessentials like travels and hospitality due to Covid-19 restrictions, Jubilee administratâ€¦	496.0	True	full
588666	588666	605631d9f2e19f0038e2ffe2	2021-03-20 17:33:07	[]	[]	Sat Mar 20 17:15:04 +0000 2021	[]	[{"url":"https://t.co/ERfKjpQhAt","expanded_url":"https://on.wsj.com/2QsH0yh","display_url":"on.wsj.com/2QsH0yh","indices":[128,151]}]	With real-estate prices rising and concerns about Covid-19 lingering, more buyers are moving in with their parents and siblings https://t.co/ERfKjpQhAt	18719163.0	RT @WSJ: With real-estate prices rising and concerns about Covid-19 lingering, more buyers are moving in with their parents and siblings htâ€¦	1949.0	True	full
588667	588667	605631d9f2e19f0038e2ffe4	2021-03-20 17:33:07	[]	[]	Mon Mar 15 23:45:04 +0000 2021	[]	[{"url":"https://t.co/9rpNFWrM9b","expanded_url":"https://on.wsj.com/3bPn54u","display_url":"on.wsj.com/3bPn54u","indices":[131,154]}]	Scientists are putting new effort into understanding the troubling symptoms of long Covid. These patients are waiting for answers. https://t.co/9rpNFWrM9b	18719163.0	RT @WSJ: Scientists are putting new effort into understanding the troubling symptoms of long Covid. These patients are waiting for answers.â€¦	1462.0	True	full
588668	588668	605631d9f2e19f0038e2fff8	2021-03-20 17:33:08	[]	[]	Sat Mar 20 14:16:41 +0000 2021	[{"text":"londonprotest","indices":[146,160]}]	[{"url":"https://t.co/kOj23Q11jE","expanded_url":"https://www.telegraph.co.uk/global-health/science-and-disease/dying-covid-19-now-europe-first-wave-uk-variant-takes-hold/","display_url":"telegraph.co.uk/global-health/â€¦","indices":[162,185]}]	So as the UK variant now takes hold in Europe, idiots marching in London today are currently working on the next homegrown variant - genius!! ðŸ¤ªðŸ¤ªðŸ¤ª #londonprotest https://t.co/kOj23Q11jE	6240.0	RT @kercle: So as the UK variant now takes hold in Europe, idiots marching in London today are currently working on the next homegrown variâ€¦	5677.0	True	full
588669	588669	605631d9f2e19f0038e3001c	2021-03-20 17:33:08	[]	[]	Sat Mar 20 17:23:14 +0000 2021	[]	[{"url":"https://t.co/wWv5YlXKrX","expanded_url":"https://www.nytimes.com/2021/03/19/sports/ncaabasketball/women-ncaa-tournament-weight-room.html?referringSource=articleShare","display_url":"nytimes.com/2021/03/19/spoâ€¦","indices":[127,150]}]	Among the jaw-dropping details in this story: Male athletes got PCR covid tests. Women got cheaper, less accurate rapid tests. https://t.co/wWv5YlXKrX	43734.0	RT @juliebosman: Among the jaw-dropping details in this story: Male athletes got PCR covid tests. Women got cheaper, less accurate rapid teâ€¦	2361.0	True	full
588670	588670	605631daf2e19f0038e30026	2021-03-20 17:33:08	[]	[{"url":"https://t.co/MUup8w60Ub","expanded_url":"https://instagram.com/unitedxmodels?igshid=wzpzi4hb2f1d","display_url":"instagram.com/unitedxmodels?â€¦","indices":[138,161]}]		[]	[]			@berrybaaby Hey xâ�¤ Your OF has Mindblowing Content ðŸ”¥ Dm me for its Promotion on my promo network on instagram ðŸ”ž Jusâ€¦ https://t.co/UifvwHFHZ2	0.0	True	full
588671	588671	605631daf2e19f0038e30030	2021-03-20 17:33:08	[]	[]	Sat Mar 20 08:45:06 +0000 2021	[]	[{"url":"https://t.co/jd0CKR6G0g","expanded_url":"https://www.vozpopuli.com/espana/vacunas-desaparecidas-pfizer.html","display_url":"vozpopuli.com/espana/vacunasâ€¦","indices":[163,186]}]	Desaparecen otras 7.020 vacunas de Pfizer del Ãºltimo informe de Sanidad. Son unos inÃºtiles o unos corruptos. Aunque tambiÃ©n podrÃ­an ser ambas cosas a la vez. https://t.co/jd0CKR6G0g	369162.0	RT @Tonicanto1: Desaparecen otras 7.020 vacunas de Pfizer del Ãºltimo informe de Sanidad. Son unos inÃºtiles o unos corruptos. Aunque tamâ€¦	328.0	True	full
588672	588672	605631daf2e19f0038e3003a	2021-03-20 17:33:08	[]	[]	Fri Mar 19 21:58:28 +0000 2021	[{"text":"Blanquerment","indices":[0,13]},{"text":"OmertaEducationNationale","indices":[14,39]},{"text":"PasDeVague","indices":[40,51]},{"text":"Covid","indices":[70,76]}]	[{"url":"https://t.co/Z7Crm0nL8b","expanded_url":"https://faitestairecepetitprofbonsang.wordpress.com/2021/03/05/des-medias-aveugles-et-silencieux-13-sara-saidi-donne-la-parole-aux-enseignants-de-terrain-qui-decrivent-le-cauchemar-de-la-crise-sanitaire-du-covid19-dans-leducation-nationale/","display_url":"â€¦tairecepetitprofbonsang.wordpress.com/2021/03/05/desâ€¦","indices":[101,124]},{"url":"htt…	#Blanquerment #OmertaEducationNationale #PasDeVague La vÃ©ritÃ© sur le #Covid dans les Ã©coles... !!! https://t.co/Z7Crm0nL8b https://t.co/XQZ3rjRXHi	5263.0	RT @nhabouzite: #Blanquerment #OmertaEducationNationale #PasDeVague La vÃ©ritÃ© sur le #Covid dans les Ã©coles... !!! https://t.co/Z7Crm0nL8â€¦	560.0	True	full
588673	588673	605631daf2e19f0038e3003e	2021-03-20 17:33:08	[]	[]	Sat Mar 20 16:35:16 +0000 2021	[]	[{"url":"https://t.co/k1wZuYhkn0","expanded_url":"https://cnn.it/3eW9RVP","display_url":"cnn.it/3eW9RVP","indices":[121,144]}]	The Idaho Legislature went into recess for two weeks after at least 10 members and staff tested positive for coronavirus https://t.co/k1wZuYhkn0	61152437.0	RT @cnnbrk: The Idaho Legislature went into recess for two weeks after at least 10 members and staff tested positive for coronavirus https:â€¦	637.0	True	full
588674	588674	605631daf2e19f0038e30078	2021-03-20 17:33:09	[]	[{"url":"https://t.co/o6FmpqSRjo","expanded_url":"http://watchsports21.com/MMA.php?live=Danil+Vaganov+vs.+Denis+Misharin+-+MMA+SERIES+28+Time+of+New+Heroes+15","display_url":"watchsports21.com/MMA.php?live=Dâ€¦","indices":[159,182]}]		[]	[]			ðŸ”´ LIVE !!! Danil Vaganov vs. Denis Misharin - MMA SERIES 28 Time of New Heroes 15 âœ” Date : Saturday, March 20, 2021â€¦ https://t.co/sZoehvkFUI	30.0	True	full
588675	588675	605631daf2e19f0038e3007a	2021-03-20 17:33:09	[]	[]	Thu Mar 18 20:45:00 +0000 2021	[{"text":"NotiMippCI","indices":[0,11]},{"text":"HitoBicentenario3millones500mil","indices":[185,217]}]	[{"url":"https://t.co/X7SnakSIlR","expanded_url":"https://bit.ly/38UbcbM","display_url":"bit.ly/38UbcbM","indices":[161,184]}]	#NotiMippCI ðŸ“°ðŸ—ž| COMUNICADO | Venezuela expresa sus mÃ¡s sentidas condolencias y solidaridad con el pueblo y Gobierno de la RepÃºblica Unida de Tanzania. Lea mÃ¡s â�© https://t.co/X7SnakSIlR #HitoBicentenario3millones500mil https://t.co/67NJ1T6MS4	254019.0	RT @Mippcivzla: #NotiMippCI ðŸ“°ðŸ—ž| COMUNICADO | Venezuela expresa sus mÃ¡s sentidas condolencias y solidaridad con el pueblo y Gobierno de la Râ€¦	29.0	True	full
588676	588676	605631dbf2e19f0038e300a0	2021-03-20 17:33:09	[]	[]	Sat Mar 20 15:41:50 +0000 2021	[{"text":"AcordaCongresso","indices":[28,44]}]	[{"url":"https://t.co/XGp2mq0vla","expanded_url":"https://www.brasil247.com/coronavirus/posse-de-queiroga-pode-ser-adiada-porque-bolsonaro-nao-sabe-o-que-fazer-com-pazuello","display_url":"brasil247.com/coronavirus/poâ€¦","indices":[165,188]}]	Quem vai parar o monstro??? #AcordaCongresso seus cÃºmplices!!! Eduardo Pazuello seja preso por algum juiz de primeira instÃ¢ncia, caso perca o status de ministro || https://t.co/XGp2mq0vla	10428.0	RT @GiordanaLube: Quem vai parar o monstro??? #AcordaCongresso seus cÃºmplices!!! Eduardo Pazuello seja preso por algum juiz de primeira inâ€¦	76.0	True	full
588677	588677	605631dbf2e19f0038e300be	2021-03-20 17:33:09	[]	[{"url":"https://t.co/2IWmoiyiIE","expanded_url":"https://www.msightly.com/covid-19/details.php?documentID=State+of+Vaccination+in+the+US&documentName=State+of+Vaccination+in+the+US&eventID=9999&category_id=Vaccination+Dashboards&category=Vaccination+Dashboards&objectID=286&src=twt","display_url":"msightly.com/covid-19/detaiâ€¦","indices":[139,162]}]		[]	[]			By doses administered per 100 k: Top 5 states: NM, AK, SD, ND &amp; CT Top 5 territories: Palau, Ame. Samoa, Guam, N Mâ€¦ https://t.co/pouXNzvGp0	1681.0	True	full
588678	588678	605631dbf2e19f0038e300c4	2021-03-20 17:33:10	[]	[]	Sat Mar 20 12:07:04 +0000 2021	[]	[{"url":"https://t.co/TOm3tdojQf","expanded_url":"http://bit.ly/afro_info_8","display_url":"bit.ly/afro_info_8","indices":[188,211]},{"url":"https://t.co/FDkmXbYcaT","expanded_url":"https://www1.folha.uol.com.br/cotidiano/2021/03/com-pandemia-sp-registra-25-de-mortes-a-mais-entre-negros-e-115-entre-brancos-em-2020.shtml","display_url":"www1.folha.uol.com.br/cotidiano/2021â€¦","indices":[213,236]}]	Em parceria com a @VitalStrat produzimos o Informativo 8 do projeto Desigualdades Raciais e Covid-19. Obrigada @pcbpaula pela confianÃ§a e @annaventurini pela dedicaÃ§Ã£o. O estudo completo: https://t.co/TOm3tdojQf https://t.co/FDkmXbYcaT	1697.0	RT @MarciaLima1971: Em parceria com a @VitalStrat produzimos o Informativo 8 do projeto Desigualdades Raciais e Covid-19. Obrigada @pcbpaulâ€¦	2570.0	True	full
588679	588679	605631dcf2e19f0038e30106	2021-03-20 17:33:10	[]	[]	Sat Mar 20 12:18:47 +0000 2021	[{"text":"PeoplesVaccine","indices":[223,238]}]	[{"url":"https://t.co/umBuCR7c2f","expanded_url":"https://www.ft.com/content/b8ad59ad-4ecf-4df8-a981-c52b6b848fa0","display_url":"ft.com/content/b8ad59â€¦","indices":[240,263]}]	Moderna to make $18.4 billion from it's expensive Covid vaccine this year. This vaccine was developed entirely with public funds. Corporate executives have already personally made over $300m as their share price rocketted. #PeoplesVaccine https://t.co/umBuCR7c2f	9718.0	RT @nickdearden75: Moderna to make $18.4 billion from it's expensive Covid vaccine this year. This vaccine was developed entirely with publâ€¦	975.0	True	full
588680	588680	605631dcf2e19f0038e30108	2021-03-20 17:33:10	[]	[]	Sat Mar 20 16:07:57 +0000 2021	[{"text":"WhatsHappeningInMaynmar","indices":[210,234]},{"text":"Mar20Coup","indices":[235,245]}]	[{"url":"https://t.co/boEJUdfmpF","expanded_url":"https://www.youtube.com/watch?v=SaxeodM_6Cs&list=PL7Oqe7QFEG99KOuYowoCAGPZCjB0dKbZO&index=13","display_url":"youtube.com/watch?v=Saxeodâ€¦","indices":[260,283]}]	Ã‰lectricitÃ© de France has stopped a US$1.6 billion project in Myanmar due to human rights concerns. A 15 year old boy was murdered by junta &amp; people hold vigils nationwide after week of fascist killings. #WhatsHappeningInMaynmar #Mar20Coup Subscribe!ðŸ‘‡ https://t.co/boEJUdfmpF	5886896.0	RT @YourAnonCentral: Ã‰lectricitÃ© de France has stopped a US$1.6 billion project in Myanmar due to human rights concerns. A 15 year old boâ€¦	14.0	True	full
588681	588681	605631dcf2e19f0038e30118	2021-03-20 17:33:11	[]	[]	Sat Mar 20 14:35:52 +0000 2021	[{"text":"TeamKCP","indices":[111,119]},{"text":"LA02","indices":[152,157]}]	[{"url":"https://t.co/slKw0BLRmC","expanded_url":"http://geauxvote.com","display_url":"geauxvote.com","indices":[176,199]}]	POLLS OPEN! I early voted and you can vote TODAY. Bring a face mask, photo ID, and vote for #5 on your ballot. #TeamKCP Letâ€™s make Louisiana HERstory! #LA02 Need Voting Info? https://t.co/slKw0BLRmC Endorsed by: @StaceyAbrams https://t.co/DnE9hgSfMr	19026.0	RT @TeamKCP: POLLS OPEN! I early voted and you can vote TODAY. Bring a face mask, photo ID, and vote for #5 on your ballot. #TeamKCP Letâ€™sâ€¦	22.0	True	full
588682	588682	605631dcf2e19f0038e3011a	2021-03-20 17:33:11	[]	[]	Fri Mar 19 16:23:42 +0000 2021	[{"text":"AAPI","indices":[32,37]},{"text":"StopAsianHate","indices":[258,272]}]	[{"url":"https://t.co/vFIqBU3eat","expanded_url":"https://stopaapihate.org/actnow/","display_url":"stopaapihate.org/actnow/","indices":[234,257]}]	We stand in solidarity with our #AAPI friends, colleagues, and communities &amp; condemn the surge in horrific and heartbreaking hate crimes awakened by the pandemic. We ask our members to join us in committing to anti-racist action: https://t.co/vFIqBU3eat #StopAsianHate	19502.0	RT @MassBio: We stand in solidarity with our #AAPI friends, colleagues, and communities &amp; condemn the surge in horrific and heartbreaking hâ€¦	1180.0	True	full
588683	588683	605631dcf2e19f0038e3011e	2021-03-20 17:33:11	[]	[]	Sat Mar 20 12:30:00 +0000 2021	[{"text":"NoticiasUdeC","indices":[0,13]}]	[{"url":"https://t.co/gpMg4bgovN","expanded_url":"https://noticias.udec.cl/doce-academicosas-udec-estan-en-el-2-de-cientificos-mas-destacados-en-sus-disciplinas-a-nivel-mundial/","display_url":"noticias.udec.cl/doce-academicoâ€¦","indices":[247,270]}]	#NoticiasUdeC: Prestigiosa mediciÃ³n de la Universidad de Stanford se basa en el desempeÃ±o que los investigadores alcanzan a travÃ©s de sus artÃ­culos publicados, su rol en la elaboraciÃ³n de Ã©stos y sus Ã­ndices de citaciÃ³n, entre otros indicadores. https://t.co/gpMg4bgovN	29739.0	RT @udeconcepcion: #NoticiasUdeC: Prestigiosa mediciÃ³n de la Universidad de Stanford se basa en el desempeÃ±o que los investigadores alcanzaâ€¦	58.0	True	full
588684	588684	605631dcf2e19f0038e30124	2021-03-20 17:33:11	[]	[{"url":"https://t.co/T5nkziz6Rt","expanded_url":"http://LaDepeche.fr","display_url":"LaDepeche.fr","indices":[94,117]},{"url":"https://t.co/s1t5YEKWgO","expanded_url":"http://dlvr.it/Rw2HHl","display_url":"dlvr.it/Rw2HHl","indices":[118,141]}]		[]	[]			Covid-19 : que va changer le passage du couvre-feu de 18 heures Ã 19 heures dÃ¨s ce samedi ? -â€¦ https://t.co/QYhTTjupM7	20.0	True	full
588685	588685	605631dcf2e19f0038e30126	2021-03-20 17:33:11	[]	[]	Thu Mar 18 01:27:18 +0000 2021	[]	[{"url":"https://t.co/zS2LYBvKLC","expanded_url":"https://ko-fi.com/julieraptor","display_url":"ko-fi.com/julieraptor","indices":[260,283]}]	@wild_forms hi, here is my ko-fi! my family was affected by covid and i am currently searching for a job while my dad is the only one working at the moment. i also do commissions (link in pinned). if you can donate or commission i will really appreciate it! https://t.co/zS2LYBvKLC	386.0	RT @julieraptor: @wild_forms hi, here is my ko-fi! my family was affected by covid and i am currently searching for a job while my dad is tâ€¦	1.0	True	full
588686	588686	605631dcf2e19f0038e30136	2021-03-20 17:33:11	[]	[]	Sat Mar 20 16:20:52 +0000 2021	[]	[{"url":"https://t.co/zrTpAGkXq6","expanded_url":"https://www.minutouno.com/notas/5178241-automotrices-preven-fabricar-casi-200-mil-unidades-mas-que-2020/amp?__twitter_impression=true","display_url":"minutouno.com/notas/5178241-â€¦","indices":[199,222]}]	Automotrices prevÃ©n fabricar casi 200 mil unidades mÃ¡s que en 2020 Lo harÃ¡n en el marco de polÃ­ticas implementadas por el Gobierno para reactivar el sector en medio de la pandemia de coronavirus. https://t.co/zrTpAGkXq6	2551.0	RT @pinochord: Automotrices prevÃ©n fabricar casi 200 mil unidades mÃ¡s que en 2020 Lo harÃ¡n en el marco de polÃ­ticas implementadas por el Gâ€¦	649.0	True	full
588687	588687	605631ddf2e19f0038e30158	2021-03-20 17:33:11	[]	[]	Sat Mar 20 16:40:31 +0000 2021	[]	[{"url":"https://t.co/kSoE6dYGHO","expanded_url":"https://twitter.com/gla1ve_csgo/status/1373279579914272771","display_url":"twitter.com/gla1ve_csgo/stâ€¦","indices":[281,304]}]	The year is 2037 Coach Gla1ve (42) stands behind the Astralis squad. Debut on the lineup, his own child, at just 16. It's the first LAN since lockdown ended. Veteran IGL Bubzkji prepares for his final game. Gla1ve appears calm, but for the Rossander family this is a big moment. https://t.co/kSoE6dYGHO	13280.0	RT @JustHarryGG: The year is 2037 Coach Gla1ve (42) stands behind the Astralis squad. Debut on the lineup, his own child, at just 16. It'sâ€¦	5.0	True	full
588688	588688	605631ddf2e19f0038e30174	2021-03-20 17:33:11	[]	[]	Fri Mar 19 20:01:00 +0000 2021	[]	[{"url":"https://t.co/o4IySiTLcu","expanded_url":"https://twitter.com/POTUS/status/1373000339155259398","display_url":"twitter.com/POTUS/status/1â€¦","indices":[150,173]}]	.@POTUS urges Congress to pass @RepGraceMeng @RepJudyChu and @maziehirono's COVID-19 Hate Crimes Act. The @WhiteHouse stands with the AAPI community. https://t.co/o4IySiTLcu	2748.0	RT @VedantPatel46: .@POTUS urges Congress to pass @RepGraceMeng @RepJudyChu and @maziehirono's COVID-19 Hate Crimes Act. The @WhiteHouse stâ€¦	8155.0	True	full
588689	588689	605631ddf2e19f0038e30182	2021-03-20 17:33:12	[]	[]	Sat Mar 20 14:24:33 +0000 2021	[]	[{"url":"https://t.co/16lt0dZBgh","expanded_url":"http://bbc.in/3lwgcbM","display_url":"bbc.in/3lwgcbM","indices":[129,152]}]	Protesters opposed to coronavirus lockdown marching from Hyde Park to Westminster as part of demonstrations in central London https://t.co/16lt0dZBgh https://t.co/WHeL18w3CW	12109532.0	RT @BBCNews: Protesters opposed to coronavirus lockdown marching from Hyde Park to Westminster as part of demonstrations in central Londonâ€¦	690.0	True	full
588690	588690	605631def2e19f0038e30198	2021-03-20 17:33:12	[]	[]	Sat Mar 20 17:30:00 +0000 2021	[]	[{"url":"https://t.co/MNe7dJSjFc","expanded_url":"https://twitter.com/sukmannisa/status/1373297646736089089","display_url":"twitter.com/sukmannisa/staâ€¦","indices":[195,218]}]	nts! wts â€¢ IN RUSH!! [ READY INA ] POLAROID NATURE REPUBLIC NATREP NCT 127 JAEHYUN DOYOUNG TAEIL SET B âœ…âœ… MARK HAECHAN JOHHNY SET C â�Œâœ… ðŸ’¸ 90k dapet 3 pola per set yaa â�ŒNO SHEET MASK POLA ONLY https://t.co/MNe7dJSjFc	17195.0	RT @JAJANCITYbase: nts! wts â€¢ IN RUSH!! [ READY INA ] POLAROID NATURE REPUBLIC NATREP NCT 127 JAEHYUN DOYOUNG TAEIL SET B âœ…âœ… MARK HAECHâ€¦	228.0	True	full
588691	588691	605631def2e19f0038e301a4	2021-03-20 17:33:12	[]	[]	Sat Mar 20 17:18:22 +0000 2021	[]	[{"url":"https://t.co/CGCSLS2jye","expanded_url":"https://twitter.com/LightTruthpaper/status/1373304446889918466","display_url":"twitter.com/LightTruthpapeâ€¦","indices":[235,258]}]	Great to see the streets filled with thousands of people again Together again and not treating each other as biohazards, like the government wants We do not need nor want, a tyrannical government and their totalitarian surveillance https://t.co/CGCSLS2jye	4582.0	RT @alberttrigg: Great to see the streets filled with thousands of people again Together again and not treating each other as biohazards,â€¦	548.0	True	full
588692	588692	605631def2e19f0038e301cc	2021-03-20 17:33:12	[]	[{"url":"https://t.co/m1nqrz923r","expanded_url":"https://www.nytimes.com/2021/03/16/upshot/murder-rate-usa.html?referringSource=articleShare","display_url":"nytimes.com/2021/03/16/upsâ€¦","indices":[172,195]}]		[]	[]			â€œThe Uniform Crime Report was begun in 1929 to serve as the nationâ€™s repository of crime data. On Jan. 1, it made aâ€¦ https://t.co/NzBebnqsoi	31.0	True	full
588693	588693	605631def2e19f0038e301d6	2021-03-20 17:33:13	[]	[]	Sat Mar 20 16:07:57 +0000 2021	[{"text":"WhatsHappeningInMaynmar","indices":[210,234]},{"text":"Mar20Coup","indices":[235,245]}]	[{"url":"https://t.co/boEJUdfmpF","expanded_url":"https://www.youtube.com/watch?v=SaxeodM_6Cs&list=PL7Oqe7QFEG99KOuYowoCAGPZCjB0dKbZO&index=13","display_url":"youtube.com/watch?v=Saxeodâ€¦","indices":[260,283]}]	Ã‰lectricitÃ© de France has stopped a US$1.6 billion project in Myanmar due to human rights concerns. A 15 year old boy was murdered by junta &amp; people hold vigils nationwide after week of fascist killings. #WhatsHappeningInMaynmar #Mar20Coup Subscribe!ðŸ‘‡ https://t.co/boEJUdfmpF	5886524.0	RT @YourAnonCentral: Ã‰lectricitÃ© de France has stopped a US$1.6 billion project in Myanmar due to human rights concerns. A 15 year old boâ€¦	22.0	True	full
588694	588694	605631def2e19f0038e301de	2021-03-20 17:33:13	[]	[]	Sat Mar 20 16:53:47 +0000 2021	[]	[{"url":"https://t.co/ljTlSRSUPZ","expanded_url":"https://www.newsandguts.com/video/as-us-russia-tension-grows-its-not-clear-who-fox-news-is-rooting-for/","display_url":"newsandguts.com/video/as-us-ruâ€¦","indices":[238,261]}]	Youâ€™d be forgiven if you confuse Fox News with Kremlin propaganda. In recent weeks, many of the networkâ€™s biggest personalities have expressed a preference for Vladimir Putin, a murderous autocrat, over Joe Biden, the American President. https://t.co/ljTlSRSUPZ	78111.0	RT @NewsandGuts: Youâ€™d be forgiven if you confuse Fox News with Kremlin propaganda. In recent weeks, many of the networkâ€™s biggest personalâ€¦	126.0	True	full
588695	588695	605631dff2e19f0038e3020c	2021-03-20 17:33:13	[]	[]	Sat Mar 20 11:44:02 +0000 2021	[]	[{"url":"https://t.co/53iocJyFdY","expanded_url":"https://www.bbc.com/news/world-56465395","display_url":"bbc.com/news/world-564â€¦","indices":[131,154]}]	My exclusive story from yesterday. Leaked WHO documents show how rich states are 'blocking' vaccine plans for developing nations. https://t.co/53iocJyFdY	21373.0	RT @deb_cohen: My exclusive story from yesterday. Leaked WHO documents show how rich states are 'blocking' vaccine plans for developing natâ€¦	182.0	True	full
588696	588696	605631dff2e19f0038e30216	2021-03-20 17:33:13	[]	[]	Sat Mar 20 17:28:19 +0000 2021	[{"text":"confinement3","indices":[0,13]}]	[{"url":"https://t.co/Rk4GoOaDeX","expanded_url":"https://www.gouvernement.fr/info-coronavirus","display_url":"gouvernement.fr/info-coronavirâ€¦","indices":[88,111]}]	#confinement3 Les rÃ¨gles relatives aux attestations de dÃ©placement sont simplifiÃ©es â†ªï¸� https://t.co/Rk4GoOaDeX @PoliceNat76 @PoliceNat76600 https://t.co/FkviWaafrM	4134.0	RT @gendarmerie_076: #confinement3 Les rÃ¨gles relatives aux attestations de dÃ©placement sont simplifiÃ©es â†ªï¸� https://t.co/Rk4GoOaDeX @Policâ€¦	7584.0	True	full
588697	588697	605631dff2e19f0038e3021e	2021-03-20 17:33:13	[{"text":"TigrayGenocide","indices":[174,189]},{"text":"ItalyGunsInTigray","indices":[190,208]}]	[{"url":"https://t.co/0KMmpe88td","expanded_url":"https://www.hrw.org/news/2021/03/05/ethiopia-eritrean-forces-massacre-tigray-civilians","display_url":"hrw.org/news/2021/03/0â€¦","indices":[210,233]}]		[]	[]			After cleansing its young men in Eritrea, the same brutal dictatorial regime is now commiting all sorts of atrocitâ€¦ https://t.co/aydhg7F1CW	16.0	True	full
588698	588698	605631dff2e19f0038e30222	2021-03-20 17:33:14	[]	[]	Sat Mar 20 16:12:51 +0000 2021	[]	[{"url":"https://t.co/kZyRTmJLRn","expanded_url":"https://ja.ma/2Qrw2Jd","display_url":"ja.ma/2Qrw2Jd","indices":[243,266]}]	New randomized trial in @JAMA_current on single high dose of Vitamin D3 (200'000UI) in moderate to severe COVID19: no significant reduction of hospital length of stay âŒ›ï¸�(or secondary outcomes of mortality, admission to ICU, mechanical vent.) ðŸ‘‰https://t.co/kZyRTmJLRn https://t.co/0wWiCrjCXk	1654.0	RT @ThomasAgoritsas: New randomized trial in @JAMA_current on single high dose of Vitamin D3 (200'000UI) in moderate to severe COVID19: noâ€¦	60.0	True	full
588699	588699	605631dff2e19f0038e3022c	2021-03-20 17:33:14	[]	[]	Fri Mar 19 12:42:33 +0000 2021	[]	[{"url":"https://t.co/C4UiTnbi0B","expanded_url":"https://twitter.com/juddlegum/status/1372886298902597632","display_url":"twitter.com/juddlegum/statâ€¦","indices":[189,212]}]	Fighting to allow every eligible voter the ability to cast their ballot isnâ€™t â€œwokeâ€� its patriotism. Iâ€™ll always take the side of making it easier to vote because I donâ€™t live in a bubble. https://t.co/C4UiTnbi0B	134116.0	RT @FPWellman: Fighting to allow every eligible voter the ability to cast their ballot isnâ€™t â€œwokeâ€� its patriotism. Iâ€™ll always take the siâ€¦	39.0	True	full
588700	588700	605631dff2e19f0038e30230	2021-03-20 17:33:14	[]	[{"url":"https://t.co/AHig8isl5X","expanded_url":"https://www.rnd.de/gesundheit/corona-mutation-britische-studie-sieht-herdenimmunitat-durch-impfung-nicht-mehr-zu-erreichen-HROYIV7CORHYHJESKDEIGI2RDY.html?utm_medium=Social&utm_source=Twitter#Echobox=1616249138","display_url":"rnd.de/gesundheit/corâ€¦","indices":[227,250]}]		[]	[]			Laut einer britischen Studie ist eine vollstÃ¤ndige HerdenimmunitÃ¤t in GroÃŸbritannien nicht mehr durch Impfungen zuâ€¦ https://t.co/6afGm9cnJi	12948.0	True	full
588701	588701	605631dff2e19f0038e3024e	2021-03-20 17:33:14	[]	[]	Sat Mar 20 17:14:06 +0000 2021	[{"text":"COVID19","indices":[15,23]},{"text":"LatinAmerica","indices":[25,38]},{"text":"Caribbean","indices":[47,57]},{"text":"MacroeconomicReport","indices":[122,142]}]	[{"url":"https://t.co/VsKEYsqUso","expanded_url":"https://bddy.me/3lyQnaU","display_url":"bddy.me/3lyQnaU","indices":[256,279]}]	As a result of #COVID19, #LatinAmerica and the #Caribbean suffered one of the largest economic crises in its history. The #MacroeconomicReport 2021 discusses the economic damage our countries have suffered and the opportunities that can help for recovery. https://t.co/VsKEYsqUso https://t.co/3X63kgMBHR	56769.0	RT @the_IDB: As a result of #COVID19, #LatinAmerica and the #Caribbean suffered one of the largest economic crises in its history. The #Macâ€¦	8277.0	True	full
588702	588702	605631e0f2e19f0038e30254	2021-03-20 17:33:14	[]	[]	Sat Mar 20 13:26:56 +0000 2021	[]	[{"url":"https://t.co/SrpxurT2O6","expanded_url":"https://www.latimes.com/business/story/2021-03-19/florida-desantis-covid-awful","display_url":"latimes.com/business/storyâ€¦","indices":[186,209]}]	Ron Desantis has discredited public health officials, misled the public, used vaccines to benefit his rich donors, and over 32,000 Floridians have died under his watch. He is a failure. https://t.co/SrpxurT2O6	38392.0	RT @tomaskenn: Ron Desantis has discredited public health officials, misled the public, used vaccines to benefit his rich donors, and overâ€¦	262.0	True	full
588703	588703	605631e0f2e19f0038e3027c	2021-03-20 17:33:14	[]	[]	Sat Mar 20 02:23:17 +0000 2021	[]	[{"url":"https://t.co/0hGL071dQj","expanded_url":"https://www.adn.com/alaska-news/anchorage/2021/03/20/traffic-issues-long-lines-prompt-anchorage-drive-thru-vaccine-site-to-close-after-less-than-2-hours/","display_url":"adn.com/alaska-news/anâ€¦","indices":[184,207]}]	An appointment-free drive-thru vaccine clinic in Anchorage today drew so many people that it caused traffic issues and had to close down over four hours before it was supposed to end. https://t.co/0hGL071dQj https://t.co/5D3ejqVp2n	81894.0	RT @adndotcom: An appointment-free drive-thru vaccine clinic in Anchorage today drew so many people that it caused traffic issues and had tâ€¦	1286.0	True	full
588704	588704	605631e0f2e19f0038e30282	2021-03-20 17:33:14	[]	[]	Fri Mar 19 10:23:18 +0000 2021	[{"text":"cryptocurrency","indices":[160,175]},{"text":"Crypto","indices":[176,183]},{"text":"Bitcoin","indices":[184,192]},{"text":"BSC","indices":[194,198]},{"text":"BinanceSmartChain","indices":[199,217]},{"text":"Ethereum","indices":[218,227]},{"text":"ETH","indices":[228,232]},{"text":"Airdrop","indices":[233,241]},{"text":"bounty","indices":[242,249]},{"text":"POPO","indices":[250,255]},{"t…	[{"url":"https://t.co/DS6g34KhFp","expanded_url":"https://t.me/AirdropStar/1119","display_url":"t.me/AirdropStar/11â€¦","indices":[135,158]}]	ðŸ’§Poplink Oracles Airdrop ðŸ’§ ðŸ�† Task: âž• 50 POPO (~$50) ðŸ‘¨â€�ðŸ‘©â€�ðŸ‘§ Referral: âž• 15 POPO (~$15) ðŸ”› Airdrop Link &amp; Information: https://t.co/DS6g34KhFp #cryptocurrency #Crypto #Bitcoin #BSC #BinanceSmartChain #Ethereum #ETH #Airdrop #bounty #POPO #Poplink	87465.0	RT @AirdropStario: ðŸ’§Poplink Oracles Airdrop ðŸ’§ ðŸ�† Task: âž• 50 POPO (~$50) ðŸ‘¨â€�ðŸ‘©â€�ðŸ‘§ Referral: âž• 15 POPO (~$15) ðŸ”› Airdrop Link &amp; Inâ€¦	0.0	True	full
588705	588705	605631e0f2e19f0038e3028e	2021-03-20 17:33:15	[]	[]	Sat Mar 20 13:30:38 +0000 2021	[]	[{"url":"https://t.co/e5EdDqHtg1","expanded_url":"https://twitter.com/celliottability/status/1373264561013395456","display_url":"twitter.com/celliottabilitâ€¦","indices":[223,246]}]	Let nobody be misled by the 50% capacity limit, there is no science to support it and it is practically the same as full reopening given pandemic wariness. We are talking crowded indoor maskless transmission with variants. https://t.co/e5EdDqHtg1	13538.0	RT @Billius27: Let nobody be misled by the 50% capacity limit, there is no science to support it and it is practically the same as full reoâ€¦	1156.0	True	full
588706	588706	605631e0f2e19f0038e30292	2021-03-20 17:33:15	[]	[]	Sat Mar 20 13:15:27 +0000 2021	[]	[{"url":"https://t.co/ZdBI5OtbEo","expanded_url":"https://twitter.com/naomirwolf/status/1372895490984009733","display_url":"twitter.com/naomirwolf/staâ€¦","indices":[134,157]}]	Some doctors have been saying this the whole time! ðŸ‘‡ @dockaurG @ashkaur @DrP_MD @OnCall4ON @strauss_matt @fordnation @celliottability https://t.co/ZdBI5OtbEo	300.0	RT @julie_bertoia: Some doctors have been saying this the whole time! ðŸ‘‡ @dockaurG @ashkaur @DrP_MD @OnCall4ON @strauss_matt @fordnation @ceâ€¦	26.0	True	full
588707	588707	605631e1f2e19f0038e302aa	2021-03-20 17:33:15	[]	[]	Sat Mar 20 12:09:38 +0000 2021	[]	[{"url":"https://t.co/tdO7CrTIN6","expanded_url":"https://eur1.fr/nADxa1A","display_url":"eur1.fr/nADxa1A","indices":[90,113]}]	Le coronavirus touchera "probablement" la moitiÃ© des FranÃ§ais, selon Jean-Michel Blanquer https://t.co/tdO7CrTIN6 via @europe1 Putain, Ã§a y est, on a un 2Ã¨me Ã©pidÃ©miologiste au gouvernement! Qui en plus se rÃ©jouit de cette perspective! Au mÃ©pris des morts, de la santÃ© de tous!	889.0	RT @CandellaTeacher: Le coronavirus touchera "probablement" la moitiÃ© des FranÃ§ais, selon Jean-Michel Blanquer https://t.co/tdO7CrTIN6 viaâ€¦	1374.0	True	full
588708	588708	605631e1f2e19f0038e302ac	2021-03-20 17:33:15	[]	[]	Sat Mar 20 16:56:28 +0000 2021	[{"text":"INDvENG","indices":[222,230]}]	[{"url":"https://t.co/esxKh1iZRh","expanded_url":"http://bit.ly/Ind-v-Eng5thT20I","display_url":"bit.ly/Ind-v-Eng5thT2â€¦","indices":[198,221]}]	Trust @imShard to do the job! He picks up 2 wickets in an over to seize control! Hang on and @hardikpandya7 too strikes in the next over! ENG 142-5 after 15.3 overs and need 83 runs in 27 balls. https://t.co/esxKh1iZRh #INDvENG @Paytm https://t.co/WbNo1hwAeA	13916807.0	RT @BCCI: Trust @imShard to do the job! He picks up 2 wickets in an over to seize control! Hang on and @hardikpandya7 too strikes in the nâ€¦	508.0	True	full
588709	588709	605631e1f2e19f0038e302b4	2021-03-20 17:33:15	[]	[]	Sat Mar 20 16:52:21 +0000 2021	[]	[{"url":"https://t.co/rXrHHH7Lmn","expanded_url":"https://twitter.com/okdiario/status/1373149894031118336","display_url":"twitter.com/okdiario/statuâ€¦","indices":[125,148]}]	Los que nacieron para luchar contra la corrupciÃ³n se dirigen a un pacto con el partido mÃ¡s corrupto de la historia de EspaÃ±a https://t.co/rXrHHH7Lmn	1541.0	RT @quietorl: Los que nacieron para luchar contra la corrupciÃ³n se dirigen a un pacto con el partido mÃ¡s corrupto de la historia de EspaÃ±aâ€¦	1047.0	True	full
588710	588710	605631e1f2e19f0038e302cc	2021-03-20 17:33:16	[]	[]	Sat Mar 20 16:08:27 +0000 2021	[]	[{"url":"https://t.co/sg2GF8jZ4S","expanded_url":"https://www.theguardian.com/us-news/2021/mar/16/fbi-brett-kavanaugh-background-check-fake","display_url":"theguardian.com/us-news/2021/mâ€¦","indices":[166,189]}]	The FBIâ€™s Tip Line acted like â€œa garbage chuteâ€� â€” FBI facing allegation that its 2018 background check of Brett Kavanaugh was â€˜fakeâ€™ | Brett Kavanaugh | The Guardian https://t.co/sg2GF8jZ4S	271687.0	RT @JaneMayerNYer: The FBIâ€™s Tip Line acted like â€œa garbage chuteâ€� â€” FBI facing allegation that its 2018 background check of Brett Kavanaugâ€¦	42.0	True	full
588711	588711	605631e1f2e19f0038e302d0	2021-03-20 17:33:16	[]	[]	Thu Mar 18 11:00:00 +0000 2021	[{"text":"COVID19","indices":[64,72]}]	[{"url":"https://t.co/nNgOf4XVpL","expanded_url":"https://ja.ma/2OuNM5Z","display_url":"ja.ma/2OuNM5Z","indices":[255,278]}]	3 of 4 hospitalized patients had at least 1 symptom 6 mos after #COVID19 in a new study. 63% reported fatigue &amp; muscle weakness, 1 in 4 had difficulty sleeping or anxiety/depression. Others had reduced lung function &amp; abnormal 6-min walking tests https://t.co/nNgOf4XVpL	420287.0	RT @JAMA_current: 3 of 4 hospitalized patients had at least 1 symptom 6 mos after #COVID19 in a new study. 63% reported fatigue &amp; muscle weâ€¦	27.0	True	full
588712	588712	605631e1f2e19f0038e302d6	2021-03-20 17:33:16	[]	[]	Sat Mar 20 17:23:01 +0000 2021	[]	[{"url":"https://t.co/LXXDxu7ubS","expanded_url":"https://www.koaa.com/news/covering-colorado/judge-rules-colorado-cities-unable-to-enact-gun-restrictions","display_url":"koaa.com/news/covering-â€¦","indices":[131,154]}]	Good ðŸ‡ºðŸ‡¸ "Boulder has been blocked from enforcing its 2-year-old ban on assault weapons and large-capacity magazines in the city" https://t.co/LXXDxu7ubS	15949.0	RT @Mrgunsngear: Good ðŸ‡ºðŸ‡¸ "Boulder has been blocked from enforcing its 2-year-old ban on assault weapons and large-capacity magazines in thâ€¦	4.0	True	full
588713	588713	605631e1f2e19f0038e302fa	2021-03-20 17:33:16	[]	[]	Fri Mar 19 21:00:00 +0000 2021	[{"text":"COVID19","indices":[185,193]},{"text":"DÃ­aDeLaFelicidad","indices":[209,226]}]	[{"url":"https://t.co/XPkS2Jthz0","expanded_url":"https://www.un.org/es/observances/happiness-day","display_url":"un.org/es/observancesâ€¦","indices":[246,269]}]	Un buen antÃ­doto ante la adversidad es la amabilidad y la compasiÃ³n. El camino hacia la felicidad requiere de esos valores fundamentales, especialmente en tiempos de crisis como la de #COVID19. MÃ¡s sobre el #DÃ­aDeLaFelicidad, este 20 de marzo: https://t.co/XPkS2Jthz0 https://t.co/AHMuJhE4iY	1701193.0	RT @ONU_es: Un buen antÃ­doto ante la adversidad es la amabilidad y la compasiÃ³n. El camino hacia la felicidad requiere de esos valores funâ€¦	16.0	True	full
588714	588714	605631e2f2e19f0038e30318	2021-03-20 17:33:16	[]	[]	Sat Mar 20 13:13:58 +0000 2021	[{"text":"UKUnion","indices":[75,83]},{"text":"Scotland","indices":[126,135]}]	[{"url":"https://t.co/nHZxFTA8Gq","expanded_url":"http://evolvepolitics.com/bbc-chiefs-say-its-wrong-to-expose-boris-johnsons-lies-because-it-undermines-trust-in-democracy/","display_url":"evolvepolitics.com/bbc-chiefs-sayâ€¦","indices":[273,296]}]	@Innealadair BBC &amp; British State is on max to stop Scots Independence #UKUnion is a dictatorship that wants to hold onto #Scotland at any cost Time to unite, Scotland @BBCNews @BBCPolitics @BBCScotlandNews @bbcscotnine @BBCRadioScot @itvnews @Channel4News @STVNews https://t.co/nHZxFTA8Gq	2035.0	RT @FreeThinker2030: @Innealadair BBC &amp; British State is on max to stop Scots Independence #UKUnion is a dictatorship that wants to hold oâ€¦	1377.0	True	full
588715	588715	605631e2f2e19f0038e30320	2021-03-20 17:33:16	[]	[]	Sat Mar 20 17:32:14 +0000 2021	[]	[{"url":"https://t.co/OOUoPh2h9X","expanded_url":"https://www.infobae.com/america/america-latina/2021/03/20/las-playas-de-rio-de-janeiro-desiertas-tras-el-cierre-decretado-por-las-autoridades-para-contener-el-avance-del-coronavirus/?utm_medium=Social&utm_source=Twitter#Echobox=1616260648","display_url":"infobae.com/america/americâ€¦","indices":[125,148]}]	Las playas de RÃ­o de Janeiro, desiertas tras el cierre decretado por las autoridades para contener el avance del coronavirus https://t.co/OOUoPh2h9X	1267990.0	RT @infobaeamerica: Las playas de RÃ­o de Janeiro, desiertas tras el cierre decretado por las autoridades para contener el avance del coronaâ€¦	220.0	True	full
588716	588716	605631e2f2e19f0038e3032c	2021-03-20 17:33:16	[]	[]	Sat Mar 20 00:47:08 +0000 2021	[]	[{"url":"https://t.co/hr6yfTAeIR","expanded_url":"https://twitter.com/Breaking911/status/1373040308221579271","display_url":"twitter.com/Breaking911/stâ€¦","indices":[165,188]}]	NUEVO: Un estudio de Cedars-Sinai descubriÃ³ que inyectar a los hombres hormonas sexuales femeninas reduce la gravedad de las infecciones por coronavirus -Daily Mail https://t.co/hr6yfTAeIR	15842.0	RT @MrCapacho: NUEVO: Un estudio de Cedars-Sinai descubriÃ³ que inyectar a los hombres hormonas sexuales femeninas reduce la gravedad de lasâ€¦	21.0	True	full
588717	588717	605631e2f2e19f0038e30330	2021-03-20 17:33:16	[{"text":"africansarenotlabrats","indices":[150,172]},{"text":"standby","indices":[173,181]},{"text":"coronavirus","indices":[189,201]},{"text":"africansarenotlabrats","indices":[202,224]},{"text":"NoToCoronaVirusVaccines","indices":[225,249]}]	[{"url":"https://t.co/4PJNyYARst","expanded_url":"https://www.africanaffairsradio.com","display_url":"africanaffairsradio.com","indices":[109,132]}]		[]	[]			Now playing on African Affairs Radio: carolina by awilo longomba! Tune in now. Live (Nonstop African Music):â€¦ https://t.co/sqXMJODNzH	1093.0	True	full
588718	588718	605631e2f2e19f0038e3033a	2021-03-20 17:33:17	[]	[]	Sat Mar 20 11:29:34 +0000 2021	[{"text":"Tokyo2020","indices":[142,152]}]	[{"url":"https://t.co/b6NrMDSkiA","expanded_url":"https://tokyo2020.org/es/noticias/comunicado-sobre-espectadores-extranjeros-de-los-juegos-de-tokio","display_url":"tokyo2020.org/es/noticias/coâ€¦","indices":[251,274]}]	Debido a la pandemia de COVID-19 se ha concluido que no se les permitirÃ¡ la entrada a JapÃ³n a los espectadores extranjeros para los Juegos de #Tokyo2020. Continuaremos ofreciendo unos Juegos seguros con la esperanza de que sean una luz de esperanza. https://t.co/b6NrMDSkiA	17646.0	RT @Tokyo2020es: Debido a la pandemia de COVID-19 se ha concluido que no se les permitirÃ¡ la entrada a JapÃ³n a los espectadores extranjerosâ€¦	225.0	True	full
588719	588719	605631e3f2e19f0038e3034e	2021-03-20 17:33:17	[]	[]	Sat Mar 20 16:54:44 +0000 2021	[]	[{"url":"https://t.co/F5Y38O6Ytq","expanded_url":"https://archiveofourown.org/works/30160005","display_url":"archiveofourown.org/works/30160005","indices":[96,119]}]	So i dropped everything and wrote pining1800s long-distance andreil with bonus innuendos, enjoy https://t.co/F5Y38O6Ytq	275.0	RT @darkblueboxs: So i dropped everything and wrote pining1800s long-distance andreil with bonus innuendos, enjoy https://t.co/F5Y38O6Ytq	97.0	True	full
588720	588720	605631e3f2e19f0038e30368	2021-03-20 17:33:17	[]	[]	Sat Mar 20 00:13:20 +0000 2021	[]	[{"url":"https://t.co/lGJQgXe7I2","expanded_url":"https://www.biobiochile.cl/noticias/salud-y-bienestar/tratamientos/2021/03/19/oms-estima-que-la-pandemia-no-terminara-en-2021-y-llama-a-mantener-medidas-preventivas.shtml","display_url":"biobiochile.cl/noticias/saludâ€¦","indices":[138,161]}]	Tenemos pandemia mÃ­nimo hasta el 2030. AÃ±o en el cual se cumplen los objetivos del FEM y de la ONU. Gocen no mÃ¡s de su nueva normalidad. https://t.co/lGJQgXe7I2	39528.0	RT @Jou_Kaiser: Tenemos pandemia mÃ­nimo hasta el 2030. AÃ±o en el cual se cumplen los objetivos del FEM y de la ONU. Gocen no mÃ¡s de su nueâ€¦	2535.0	True	full
588721	588721	605631e3f2e19f0038e3037c	2021-03-20 17:33:17	[]	[]	Sat Mar 20 15:01:37 +0000 2021	[]	[{"url":"https://t.co/yFXeuc13o5","expanded_url":"http://mn.gov/vaccine","display_url":"mn.gov/vaccine","indices":[128,151]}]	Roll up your sleeves, Minnesota! Safe, effective vaccines are here â€“ and theyâ€™re saving lives. Find out how to get your shot at https://t.co/yFXeuc13o5. https://t.co/6nay10B8kl	2586.0	RT @MNIT_Services: Roll up your sleeves, Minnesota! Safe, effective vaccines are here â€“ and theyâ€™re saving lives. Find out how to get yourâ€¦	477.0	True	full
588722	588722	605631e4f2e19f0038e303aa	2021-03-20 17:33:18	[]	[]	Sat Mar 20 16:16:01 +0000 2021	[]	[{"url":"https://t.co/U4o6Wovej4","expanded_url":"https://twitter.com/paulacramon/status/1373301699037835268","display_url":"twitter.com/paulacramon/stâ€¦","indices":[210,233]}]	Fui questionada por um familiar nesta semana exatamente sobre isso: "VocÃª que Ã© informada, acredita que Ã© mesmo tudo Covid-19?". Aterrorizante a forÃ§a das mentiras. E como elas levam a comportamentos nefastos. https://t.co/U4o6Wovej4	1640322.0	RT @monicabergamo: Fui questionada por um familiar nesta semana exatamente sobre isso: "VocÃª que Ã© informada, acredita que Ã© mesmo tudo Covâ€¦	25.0	True	full
588723	588723	605631e4f2e19f0038e303b2	2021-03-20 17:33:18	[]	[]	Sat Mar 20 16:07:31 +0000 2021	[{"text":"DAO","indices":[257,261]},{"text":"MetisWay","indices":[262,271]}]	[{"url":"https://t.co/su3LxJNxFI","expanded_url":"https://www.newsbtc.com/news/company/decentralized-companies-are-the-new-norm-and-its-the-dao-revolution-thats-making-it-possible/","display_url":"newsbtc.com/news/company/dâ€¦","indices":[232,255]}]	The Metis DAO Way â€“ The Future of Collaborative Organizations. By combining Optimistic Governance and a suite of microservice tools, Metis brings in scalability, affordability, and accessibility to easy-to-use DAO infrastructure. https://t.co/su3LxJNxFI #DAO #MetisWay https://t.co/lmOqpuK1dj	7907.0	RT @MetisDAO: The Metis DAO Way â€“ The Future of Collaborative Organizations. By combining Optimistic Governance and a suite of microservicâ€¦	192.0	True	full
588724	588724	605631e4f2e19f0038e303b4	2021-03-20 17:33:18	[]	[{"url":"https://t.co/pHEdljqGUI","expanded_url":"https://trib.al/bQuBg6I","display_url":"trib.al/bQuBg6I","indices":[135,158]}]		[]	[]			As Bidenâ€™s team tells states to prepare for more vaccine doses next month, some federal mass vaccination sites areâ€¦ https://t.co/xkiW42m4IL	15769.0	True	full
588725	588725	605631e4f2e19f0038e303be	2021-03-20 17:33:18	[]	[]	Sat Mar 20 17:25:43 +0000 2021	[{"text":"GloboNews","indices":[247,257]}]	[{"url":"https://t.co/HOR2w3cipK","expanded_url":"https://glo.bo/3c4RtIv","display_url":"glo.bo/3c4RtIv","indices":[223,246]}]	MÃ£e e filha vÃ£o todos os dias a um cemitÃ©rio pÃºblico em La Paz para que a menina consiga assistir Ã s aulas remotas pela internet que acontecem durante a pandemia. A famÃ­lia nÃ£o tem dinheiro para ter uma rede wi-fi em casa: https://t.co/HOR2w3cipK #GloboNews	4618906.0	RT @GloboNews: MÃ£e e filha vÃ£o todos os dias a um cemitÃ©rio pÃºblico em La Paz para que a menina consiga assistir Ã s aulas remotas pela inteâ€¦	18.0	True	full
588726	588726	605631e5f2e19f0038e303f4	2021-03-20 17:33:19	[{"text":"COVID19","indices":[36,44]},{"text":"seniors","indices":[80,88]},{"text":"HomeInstead","indices":[135,147]},{"text":"seniorcare","indices":[148,159]},{"text":"caregiver","indices":[160,170]}]	[{"url":"https://t.co/xP87kxa29c","expanded_url":"https://twitter.com/homeinstead/status/1372266500862644225?s=20","display_url":"twitter.com/homeinstead/stâ€¦","indices":[171,194]}]		[]	[]			What's been your silver lining from #COVID19? Knowing that we were able to help #seniors when they were most vulnerâ€¦ https://t.co/GWkou1HAjt	1.0	True	full
588727	588727	605631e5f2e19f0038e3040e	2021-03-20 17:33:19	[]	[]	Sat Mar 20 12:55:35 +0000 2021	[]	[{"url":"https://t.co/VEZRpGPLX8","expanded_url":"https://lecourrier-du-soir.com/le-coup-de-genie-de-macron-distraire-le-peuple-avec-le-reconfinement-et-prolonger-secretement-letat-durgence/","display_url":"lecourrier-du-soir.com/le-coup-de-genâ€¦","indices":[182,205]}]	Ben merde alors , j'avoue qu'on ne s'y attendait absolument pas ... Covid-19 et plan secret de Macron : prolonger lâ€™Etat dâ€™urgence et confisquer toutes les libertÃ©s jusquâ€™en 2022 https://t.co/VEZRpGPLX8 via @Le courrier du soir	16583.0	RT @NaphtalineLeBon: Ben merde alors , j'avoue qu'on ne s'y attendait absolument pas ... Covid-19 et plan secret de Macron : prolonger lâ€¦	5.0	True	full
588728	588728	605631e5f2e19f0038e30416	2021-03-20 17:33:19	[]	[]	Sat Mar 20 15:21:07 +0000 2021	[]	[{"url":"https://t.co/0535NI6Lkn","expanded_url":"https://www.theguardian.com/world/2021/mar/20/covid-rise-europe-may-thwart-uk-plans-ease-lockdown-experts?CMP=Share_AndroidApp_Other","display_url":"theguardian.com/world/2021/marâ€¦","indices":[133,156]}]	Whereas last year with no-one vaccinated we let people go abroad and come home and infect everyone. Reprehensible !!! @BorisJohnson https://t.co/0535NI6Lkn	10090.0	RT @michaelnixon70: Whereas last year with no-one vaccinated we let people go abroad and come home and infect everyone. Reprehensible !!! @â€¦	3067.0	True	full
588729	588729	605631e5f2e19f0038e3041a	2021-03-20 17:33:19	[{"text":"ElSalÃ³nDeLaCrÃ­tica","indices":[25,44]}]	[{"url":"https://t.co/XlOUhZtDXT","expanded_url":"https://giff.mx/giff-presenta-el-21-el-salon-de-la-critica/","display_url":"giff.mx/giff-presenta-â€¦","indices":[248,271]}]		[]	[]			Tenemos nueva ediciÃ³n de #ElSalÃ³nDeLaCrÃ­tica, los invitamos a participar mandando sus textos de 'Todo sobre mi madrâ€¦ https://t.co/V90EkB1t2z	63437.0	True	full
588730	588730	605631e5f2e19f0038e3042c	2021-03-20 17:33:19	[]	[]	Sun Feb 28 16:05:47 +0000 2021	[]	[{"url":"https://t.co/t3WJQ2Nt3w","expanded_url":"https://www.gazetadopovo.com.br/vozes/luis-ernesto-lacombe/ja-para-casa-lockdowns-coronavirus/?comp=twitter","display_url":"gazetadopovo.com.br/vozes/luis-ernâ€¦","indices":[213,236]}]	Lacombe: "Em Salvador, temos praias fechadas por tapumes, mesmo que a contaminaÃ§Ã£o em ambientes abertos, com sol e vento, seja rarÃ­ssima. Para os paulistas, agora, a ameaÃ§a maior Ã© a madrugada." @luislacombereal https://t.co/t3WJQ2Nt3w	713529.0	RT @GFiuza_Oficial: Lacombe: "Em Salvador, temos praias fechadas por tapumes, mesmo que a contaminaÃ§Ã£o em ambientes abertos, com sol e ventâ€¦	1818.0	True	full
588731	588731	605631e6f2e19f0038e3043a	2021-03-20 17:33:20	[]	[]	Sat Mar 20 17:05:02 +0000 2021	[]	[{"url":"https://t.co/bi6YI7KuXe","expanded_url":"http://dozz.es/pjqwp20","display_url":"dozz.es/pjqwp20","indices":[211,234]}]	Solicitan que se lleve a cabo un plan de vacunaciÃ³n nacional. Indicaron que hacen falta 15 millones de dosis para atender a 7 millones 500 mil venezolanos, para lo cual se requieren unos 600 millones de dÃ³lares https://t.co/bi6YI7KuXe	267691.0	RT @elestimulo: Solicitan que se lleve a cabo un plan de vacunaciÃ³n nacional. Indicaron que hacen falta 15 millones de dosis para atender aâ€¦	2007.0	True	full
588732	588732	605631e6f2e19f0038e30448	2021-03-20 17:33:20	[]	[]	Sat Mar 20 05:43:18 +0000 2021	[{"text":"KindleUnlimited","indices":[215,231]},{"text":"Dystopian","indices":[232,242]},{"text":"ShortReads","indices":[243,254]},{"text":"Shortread","indices":[255,265]},{"text":"Selfworth","indices":[266,276]}]	[{"url":"https://t.co/T0i1frWvww","expanded_url":"https://mybook.to/MDiaries2","display_url":"mybook.to/MDiaries2","indices":[28,51]}]	LIVING TAKES IT OUT OF YOU https://t.co/T0i1frWvww The story of two brothers trying to survive during a deadly pandemic. â€œA story of love and devotion . . .â€� â€œA family story of understanding and forgiveness.â€� #KindleUnlimited #Dystopian #ShortReads #Shortread #Selfworth https://t.co/iIDPnnwhAz	25886.0	RT @SSBazinet: LIVING TAKES IT OUT OF YOU https://t.co/T0i1frWvww The story of two brothers trying to survive during a deadly pandemic.â€¦	68489.0	True	full
588733	588733	605631e6f2e19f0038e3045e	2021-03-20 17:33:20	[]	[]	Sat Mar 20 15:23:42 +0000 2021	[{"text":"ivermectin","indices":[158,169]}]	[{"url":"https://t.co/svsvEM15bV","expanded_url":"https://youtu.be/ypxrJhSg5xU","display_url":"youtu.be/ypxrJhSg5xU","indices":[170,193]}]	â€œIvermectin is safer than most medicines being given (for Covid), meta-analyses of mountains of data show that it reduces mortality 68%," Dr. Tess Lawrie, UK #ivermectin https://t.co/svsvEM15bV	16556.0	RT @Covid19Critical: â€œIvermectin is safer than most medicines being given (for Covid), meta-analyses of mountains of data show that it reduâ€¦	57921.0	True	full
588734	588734	605631e6f2e19f0038e30470	2021-03-20 17:33:20	[]	[]	Sat Mar 20 17:21:57 +0000 2021	[]	[{"url":"https://t.co/TwxNWlCTNR","expanded_url":"https://www.elplural.com/sociedad/sindicato-mats-denuncia-deplorable-salas-descanso-hospital-gregorio-maranon_262402102","display_url":"elplural.com/sociedad/sindiâ€¦","indices":[127,150]}]	El sindicato MATS denuncia el "deplorable" estado de una de las salas de descanso del Hospital Gregorio MaraÃ±Ã³n via @El_Plural https://t.co/TwxNWlCTNR LLeva en condiciones "deplorables", mÃ¡s de 15 dÃ­as, lamentan y exigen soluciones inminantes.	60412.0	RT @mariano9605: El sindicato MATS denuncia el "deplorable" estado de una de las salas de descanso del Hospital Gregorio MaraÃ±Ã³n via @El_Plâ€¦	472.0	True	full
588735	588735	605631e6f2e19f0038e3048e	2021-03-20 17:33:20	[{"text":"writing","indices":[259,267]},{"text":"editing","indices":[268,276]}]	[{"url":"https://t.co/eo5KKECglr","expanded_url":"https://pen4rent.com","display_url":"pen4rent.com","indices":[184,207]},{"url":"https://t.co/uJPJ1T30B2","expanded_url":"https://lnkd.in/gcqG228","display_url":"lnkd.in/gcqG228","indices":[234,257]}]		[]	[]			Today's post. Solid written communications strengthen your professional image and help make you look good. Pen-for-â€¦ https://t.co/ez1MNxtAme	243.0	True	full
588736	588736	605631e6f2e19f0038e30496	2021-03-20 17:33:20	[]	[]	Sat Mar 20 13:46:42 +0000 2021	[]	[{"url":"https://t.co/LE1CCt1KYS","expanded_url":"https://www.infolibre.es/noticias/politica/2020/05/27/el_documento_que_prueba_que_gobierno_ayuso_fijo_criterios_exclusion_para_no_trasladar_enfermos_desde_las_residencias_los_hospitales_107130_1012.html","display_url":"infolibre.es/noticias/politâ€¦","indices":[234,257]}]	Hoy se cumple un aÃ±o de la firma y aplicaciÃ³n de este ignominioso Protocolo, que fue una condena de muerte para muchos mayores enfermos que vivÃ­an en residencias. Sus autores y ejecutores no han pedido ni perdÃ³n. Â¡No podemos olvidar! https://t.co/LE1CCt1KYS	66060.0	RT @manuelrico: Hoy se cumple un aÃ±o de la firma y aplicaciÃ³n de este ignominioso Protocolo, que fue una condena de muerte para muchos mayoâ€¦	39.0	True	full
588737	588737	605631e7f2e19f0038e3049e	2021-03-20 17:33:20	[]	[]	Sat Mar 20 16:53:25 +0000 2021	[]	[{"url":"https://t.co/e277ygdMWw","expanded_url":"https://dailyexpose.co.uk/2021/03/20/frightening-7th-update-on-adverse-reactions-to-covid-vaccine-released-by-uk-government/","display_url":"dailyexpose.co.uk/2021/03/20/friâ€¦","indices":[214,237]}]	ð�—£ð�—Ÿð�—˜ð�—”ð�—¦ð�—˜ ð�—¦ð�—›ð�—”ð�—¥ð�—˜ ð�—™ð�—”ð�—¥ ð�—”ð�—¡ð�—— ð�—ªð�—œð�——ð�—˜ ð�—™ð�—¿ð�—¶ð�—´ð�—µð�˜�ð�—²ð�—»ð�—¶ð�—»ð�—´! 46 people now Blind, 109 people suffered brain damage, and 526 people have sadly died as a result of having one of the Covid Vaccines according to Official Government Data... https://t.co/e277ygdMWw	6027.0	RT @thedaily_expose: ð�—£ð�—Ÿð�—˜ð�—”ð�—¦ð�—˜ ð�—¦ð�—›ð�—”ð�—¥ð�—˜ ð�—™ð�—”ð�—¥ ð�—”ð�—¡ð�—— ð�—ªð�—œð�——ð�—˜ ð�—™ð�—¿ð�—¶ð�—´ð�—µð�˜�ð�—²ð�—»ð�—¶ð�—»ð�—´! 46 people now Blind, 109 people suffered brain damage, and 526 people have sadlâ€¦	6.0	True	full
588738	588738	605631e7f2e19f0038e304a8	2021-03-20 17:33:21	[]	[]	Sat Mar 20 17:30:05 +0000 2021	[]	[{"url":"https://t.co/ORjUpbYEos","expanded_url":"https://cnn.it/3r0F2Sh","display_url":"cnn.it/3r0F2Sh","indices":[153,176]}]	Â¿Puedes vivir de las redes sociales? Empresas como TikTok, Twitter o Snapchat buscan incentivar la creaciÃ³n de contenidos originales en sus plataformas https://t.co/ORjUpbYEos	19548285.0	RT @CNNEE: Â¿Puedes vivir de las redes sociales? Empresas como TikTok, Twitter o Snapchat buscan incentivar la creaciÃ³n de contenidos originâ€¦	1326.0	True	full
588739	588739	605631e7f2e19f0038e304ac	2021-03-20 17:33:21	[]	[{"url":"https://t.co/YAzG8vsJPm","expanded_url":"https://journalnow.com/north-carolina-sends-6-year-olds-to-court-why-some-say-its-time-for-change/article_e2a15a82-8383-11eb-91ee-43ce7c88753b.html","display_url":"journalnow.com/north-carolinaâ€¦","indices":[196,219]}]		[]	[]			No words... "The 6-year-old dangled his legs above the floor...He was accused of picking a tulip from a yard at hiâ€¦ https://t.co/A4vNrh0z58	656.0	True	full
588740	588740	605631e7f2e19f0038e304f6	2021-03-20 17:33:21	[]	[]	Sat Mar 20 17:26:47 +0000 2021	[]	[{"url":"https://t.co/ebfn3MDs81","expanded_url":"https://www.periodistadigital.com/politica/justicia/20210320/dolores-delgado-perpetra-golpe-colocar-afines-cupula-fiscalia-noticia-689404451422/#.YFYwToSa5E0.twitter","display_url":"periodistadigital.com/politica/justiâ€¦","indices":[125,148]}]	Dolores Delgado perpetra un 'golpe de estado judicial', copando con sus afines la cÃºpula de la FiscalÃ­a - Periodista Digital https://t.co/ebfn3MDs81	15463.0	RT @CriticoRebelde: Dolores Delgado perpetra un 'golpe de estado judicial', copando con sus afines la cÃºpula de la FiscalÃ­a - Periodista Diâ€¦	717.0	True	full
588741	588741	605631e8f2e19f0038e3052a	2021-03-20 17:33:22	[]	[]	Sat Mar 20 16:06:37 +0000 2021	[{"text":"Testzentrum","indices":[66,78]},{"text":"Luebeck","indices":[82,90]},{"text":"Corona","indices":[93,100]},{"text":"Pandemie","indices":[101,110]},{"text":"Staatsversagen","indices":[129,144]}]	[{"url":"https://t.co/uBDKPTXkYg","expanded_url":"https://www.focus.de/gesundheit/news/verdacht-auf-schweren-betrug-staatsanwaltschaft-durchsucht-corona-testzentrum-in-luebeck_id_13105825.html?utm_source=facebook&utm_medium=social&utm_campaign=facebook-focus-online&fbc=facebook-focus-online&ts=202103201435&cid=20032021&fbclid=IwAR1irkpO5_Pefua6L-DajjPnwmUBDrd0K5xUAa23SGjJyTja0aZpgdFyovE","display…	Verdacht auf schweren Betrug Staatsanwaltschaft durchsucht Corona #Testzentrum in #Luebeck #Corona #Pandemie Eine Goldgrube ðŸ™„ðŸ¤¡ #Staatsversagen auf allen Ebenen https://t.co/uBDKPTXkYg	1536.0	RT @Nailfreak1: Verdacht auf schweren Betrug Staatsanwaltschaft durchsucht Corona #Testzentrum in #Luebeck #Corona #Pandemie Eine Goldgruâ€¦	645.0	True	full
588742	588742	605631e8f2e19f0038e30536	2021-03-20 17:33:22	[]	[]	Sat Mar 20 12:50:57 +0000 2021	[]	[{"url":"https://t.co/rfDYg9WmKx","expanded_url":"https://twitter.com/Africamar/status/1373250979953582085","display_url":"twitter.com/Africamar/statâ€¦","indices":[238,261]}]	Ni un solo contagio en todo el curso en el Ãºnico colegio publico en EspaÃ±a en el que los niÃ±os no llevan mascarilla. Como era de esperar, una evidencia tan incontestable no puede ser consentida, y los responsables han de pagar por ello. https://t.co/rfDYg9WmKx	1187.0	RT @JoseLui05252985: Ni un solo contagio en todo el curso en el Ãºnico colegio publico en EspaÃ±a en el que los niÃ±os no llevan mascarilla.â€¦	4294.0	True	full
588743	588743	605631e8f2e19f0038e3053e	2021-03-20 17:33:22	[]	[]	Sat Mar 20 17:12:00 +0000 2021	[{"text":"Destacadas","indices":[0,11]},{"text":"Guerrero","indices":[71,80]},{"text":"ProyectoAmapola","indices":[235,251]}]	[{"url":"https://t.co/g9V6lonI4w","expanded_url":"http://bit.ly/2P8Hj0v","display_url":"bit.ly/2P8Hj0v","indices":[252,275]}]	#Destacadas| Durante 4 dÃ©cadas las mujeres han cultivado la amapola em #Guerrero. Pero tambiÃ©n dan clases, cuidan de sus familias y defienden sus cultivos, en un estado de violencia feminicida Por @VaniaPigeonutt Fotos: Isael Rosales #ProyectoAmapola https://t.co/g9V6lonI4w	41095.0	RT @PdPagina: #Destacadas| Durante 4 dÃ©cadas las mujeres han cultivado la amapola em #Guerrero. Pero tambiÃ©n dan clases, cuidan de sus famiâ€¦	224.0	True	full
588744	588744	605631e8f2e19f0038e30540	2021-03-20 17:33:22	[]	[]	Sat Mar 20 17:05:16 +0000 2021	[]	[{"url":"https://t.co/k6IIhsVDKJ","expanded_url":"https://twitter.com/RadioSavana/status/1373270085679386628","display_url":"twitter.com/RadioSavana/stâ€¦","indices":[153,176]}]	ðŸ‘�Angleterre (Londres), marche de la marÃ©e humaine pour protester contre les restrictions du Covid. De toute Ã©vidence, ils sont tous sans masque. Bravo ! https://t.co/k6IIhsVDKJ	803.0	RT @SarhannaK: ðŸ‘�Angleterre (Londres), marche de la marÃ©e humaine pour protester contre les restrictions du Covid. De toute Ã©vidence, ils soâ€¦	36.0	True	full
588745	588745	605631e8f2e19f0038e3054e	2021-03-20 17:33:22	[]	[]	Sat Mar 20 14:00:00 +0000 2021	[{"text":"China","indices":[0,6]}]	[{"url":"https://t.co/leFYVjZjXz","expanded_url":"https://bit.ly/3eUrAwP","display_url":"bit.ly/3eUrAwP","indices":[160,183]}]	#China ðŸ‡¨ðŸ‡³ ha puesto en prÃ¡ctica decisiones que se alejan de sus doctrinas originales. El revanchismo, por ejemplo, lo ha llevado a querer apoderarse de TaiwÃ¡n: https://t.co/leFYVjZjXz por â–¶ï¸� @OriRivas91	204813.0	RT @PanAmPost_es: #China ðŸ‡¨ðŸ‡³ ha puesto en prÃ¡ctica decisiones que se alejan de sus doctrinas originales. El revanchismo, por ejemplo, lo haâ€¦	211.0	True	full
588746	588746	605631e8f2e19f0038e3055c	2021-03-20 17:33:22	[]	[]	Thu Mar 18 13:07:47 +0000 2021	[]	[{"url":"https://t.co/TC0sYtCHTS","expanded_url":"https://onlyfans.com/jackcameron","display_url":"onlyfans.com/jackcameron","indices":[129,152]}]	ðŸ¥³ITS MY 20TH BIRTHDAY TODAYðŸ¥µðŸ˜ˆ! To celebrate enjoy this longer video AND... 40% SALE ON MY ONLYFANS FOR TODAY ONLY! GRAB FASTðŸ’¦ðŸ’¦ https://t.co/TC0sYtCHTS https://t.co/WApfCNnJ4R	132779.0	RT @itsjackcamero: ðŸ¥³ITS MY 20TH BIRTHDAY TODAYðŸ¥µðŸ˜ˆ! To celebrate enjoy this longer video AND... 40% SALE ON MY ONLYFANS FOR TODAY ONLY! GRAâ€¦	26.0	True	full
588747	588747	605631e8f2e19f0038e3056a	2021-03-20 17:33:23	[]	[]	Sat Mar 20 17:30:11 +0000 2021	[{"text":"SanidadHoy","indices":[0,11]},{"text":"Covid_19","indices":[53,62]}]	[{"url":"https://t.co/yWEufoSAfS","expanded_url":"https://buff.ly/3qZg9pQ","display_url":"buff.ly/3qZg9pQ","indices":[116,139]}]	#SanidadHoy | ðŸ¤° Los bebÃ©s de las madres vacunadas de #Covid_19 nacen con anticuerpos âœ�ï¸� Lo cuenta @fdez_enriquez https://t.co/yWEufoSAfS https://t.co/4KxbX1M4Rv	79524.0	RT @redaccionmedica: #SanidadHoy | ðŸ¤° Los bebÃ©s de las madres vacunadas de #Covid_19 nacen con anticuerpos âœ�ï¸� Lo cuenta @fdez_enriquez htâ€¦	12571.0	True	full
588748	588748	605631e8f2e19f0038e3056c	2021-03-20 17:33:23	[]	[{"url":"https://t.co/oJbYXwZxb8","expanded_url":"https://emais.estadao.com.br/noticias/bem-estar,medo-do-coronavirus-pode-aumentar-o-estresse-e-diminuir-imunidade-no-corpo-entenda,70003236640","display_url":"emais.estadao.com.br/noticias/bem-eâ€¦","indices":[174,197]}]		[]	[]			@mm2_n1 @lcoutinho Eu vejo nesse texto falar sobre pessoas (mÃ­dia) que usam o medo e que medo prejudica a imunidadeâ€¦ https://t.co/M6G5dh2xhw	6027.0	True	full
588749	588749	605631e8f2e19f0038e30572	2021-03-20 17:33:23	[]	[]	Sat Mar 20 13:05:41 +0000 2021	[{"text":"sparrow","indices":[23,31]},{"text":"WorldSparrowDay","indices":[36,52]}]	[{"url":"https://t.co/f6Hx7cOJvw","expanded_url":"https://abcbirds.org/blog20/coolest-sparrows/","display_url":"abcbirds.org/blog20/coolestâ€¦","indices":[241,264]}]	Do you have a favorite #sparrow for #WorldSparrowDay? Song Sparrow with over 24 subspecies? Maybe it's Grasshopper Sparrow (in video) with its insect-like call? We think sparrows are super under-rated, and also super cool! Learn more: https://t.co/f6Hx7cOJvw https://t.co/NDM8Pw3LTf	38715.0	RT @ABCbirds: Do you have a favorite #sparrow for #WorldSparrowDay? Song Sparrow with over 24 subspecies? Maybe it's Grasshopper Sparroâ€¦	373.0	True	full
588750	588750	605631e9f2e19f0038e3057a	2021-03-20 17:33:23	[]	[]	Sat Mar 20 17:25:45 +0000 2021	[]	[{"url":"https://t.co/8kKvC1gFH9","expanded_url":"https://www.bloomberg.com/graphics/covid-vaccine-tracker-global-distribution/","display_url":"bloomberg.com/graphics/covidâ€¦","indices":[242,265]}]	We did it! 3.1 million vaccinations in 1 day, today The new single day record And the "we" are tens of thousands of people, volunteers, and staff, all throughout the US, to help get millions on the road to protection today ðŸ™�ðŸ’ªðŸ‘�ðŸ‘� Next stop 4M https://t.co/8kKvC1gFH9 https://t.co/LI08XMpiaO	400506.0	RT @EricTopol: We did it! 3.1 million vaccinations in 1 day, today The new single day record And the "we" are tens of thousands of people,â€¦	65.0	True	full
588751	588751	605631e9f2e19f0038e30582	2021-03-20 17:33:23	[]	[]	Fri Mar 19 15:59:53 +0000 2021	[]	[{"url":"https://t.co/loUGeeila6","expanded_url":"http://cs.co/6013HSqsz","display_url":"cs.co/6013HSqsz","indices":[236,259]}]	Join our webinar on March 23 featuring IDC and Cisco experts sharing the state of Telco/Edge cloud-native Automation and how its key control point abstracts multi-cloud complexity and achieve service agility and operational efficiency. https://t.co/loUGeeila6 https://t.co/De0iu8na1l	26058.0	RT @CiscoSP360: Join our webinar on March 23 featuring IDC and Cisco experts sharing the state of Telco/Edge cloud-native Automation and hoâ€¦	6.0	True	full
588752	588752	605631e9f2e19f0038e3058e	2021-03-20 17:33:23	[]	[]	Sat Mar 20 12:28:42 +0000 2021	[]	[{"url":"https://t.co/MJsrO62VG5","expanded_url":"https://docs.google.com/forms/d/e/1FAIpQLSemJ1st-sLr8hB-kitKxkFyaW00j6DKn0WE-3KOxu4c7EGXBg/viewform?usp=sf_link","display_url":"docs.google.com/forms/d/e/1FAIâ€¦","indices":[249,272]}]	Ø¯Ø¹ÙˆØ© ØµØ§Ø¯Ù‚Ø© Ù„ÙƒÙ„ Ù…Ù† ÙŠØ¹ÙŠÙ† Ø£Ø®ÙŠÙ†Ø§ Ù…Ø­Ù…Ø¯ Ø§Ù„ØºØ§Ù…Ø¯ÙŠ Ù�ÙŠ Ù‡Ø°Ø§ Ø§Ù„Ø¥Ø³ØªØ¨ÙŠØ§Ù† Ù„Ø´Ù‡Ø§Ø¯Ø© Ø§Ù„Ù…Ø§Ø¬Ø³ØªÙŠØ± : ÙŠÙ‚ÙˆÙ… Ø§Ù„Ø¨Ø§Ø­Ø« Ø¨Ø¯Ø±Ø§Ø³Ø© Ø£Ø«Ø± Ø¬Ø§Ø¦Ø­Ø© ÙƒÙˆØ±ÙˆÙ†Ø§ Ø¹Ù„Ù‰ Ø¥Ø¯Ø§Ø±Ø© Ø§Ù„Ù…ÙˆØ§Ø±Ø¯ Ø§Ù„Ø¨Ø´Ø±ÙŠØ© Ù…Ù† Ø­ÙŠØ« (Ø·Ø±Ù‚ Ø§Ù„ØªØ¯Ø±ÙŠØ¨ØŒ Ø§Ù„ØªØ­Ù�ÙŠØ²ØŒ ØªÙ‚ÙŠÙŠÙ… Ø§Ù„Ø§Ø¯Ø§Ø¡) Ø¯Ø±Ø§Ø³Ø© ØªØ·Ø¨ÙŠÙ‚ÙŠØ© Ø¹Ù„Ù‰ Ø´Ø±ÙƒØ§Øª Ø§Ù„Ø£Ø¹Ù…Ø§Ù„ Ù�ÙŠ Ø…	91470.0	RT @shukriim: Ø¯Ø¹ÙˆØ© ØµØ§Ø¯Ù‚Ø© Ù„ÙƒÙ„ Ù…Ù† ÙŠØ¹ÙŠÙ† Ø£Ø®ÙŠÙ†Ø§ Ù…Ø­Ù…Ø¯ Ø§Ù„ØºØ§Ù…Ø¯ÙŠ Ù�ÙŠ Ù‡Ø°Ø§ Ø§Ù„Ø¥Ø³ØªØ¨ÙŠØ§Ù† Ù„Ø´Ù‡Ø§Ø¯Ø© Ø§Ù„Ù…Ø§Ø¬Ø³ØªÙŠØ± : ÙŠÙ‚ÙˆÙ… Ø§Ù„Ø¨Ø§Ø­Ø« Ø¨Ø¯Ø±Ø§Ø³Ø© Ø£Ø«Ø± Ø¬Ø§Ø¦Ø­Ø© ÙƒÙˆØ±ÙˆÙ†Ø§ Ø¹Ù„Ù‰ Ø¥Ø¯Ø§Ø±Ø©â€¦	49.0	True	full
588753	588753	605631e9f2e19f0038e30594	2021-03-20 17:33:23	[]	[]	Sat Mar 20 17:29:53 +0000 2021	[]	[{"url":"https://t.co/kYUe7TpEyo","expanded_url":"https://terrabrasilnoticias.com/2021/03/covid-governo-bolsonaro-habilita-quase-3-mil-leitos-de-uti-em-22-estados-veja/","display_url":"terrabrasilnoticias.com/2021/03/covid-â€¦","indices":[153,176]}]	COVID: Governo Bolsonaro Habilita quase 3 mil Leitos de UTI em 22 estados, VEJA - Terra Brasil NotÃ­cias CadÃª os BILHÃ•ES que os governadores receberam??? https://t.co/kYUe7TpEyo	13860.0	RT @denise47613384: COVID: Governo Bolsonaro Habilita quase 3 mil Leitos de UTI em 22 estados, VEJA - Terra Brasil NotÃ­cias CadÃª os BILHÃ•ESâ€¦	1136.0	True	full
588754	588754	605631e9f2e19f0038e305a8	2021-03-20 17:33:24	[]	[]	Sat Mar 20 14:24:33 +0000 2021	[]	[{"url":"https://t.co/16lt0dZBgh","expanded_url":"http://bbc.in/3lwgcbM","display_url":"bbc.in/3lwgcbM","indices":[129,152]}]	Protesters opposed to coronavirus lockdown marching from Hyde Park to Westminster as part of demonstrations in central London https://t.co/16lt0dZBgh https://t.co/WHeL18w3CW	12109033.0	RT @BBCNews: Protesters opposed to coronavirus lockdown marching from Hyde Park to Westminster as part of demonstrations in central Londonâ€¦	214.0	True	full
588755	588755	605631e9f2e19f0038e305c2	2021-03-20 17:33:24	[]	[]	Sat Mar 20 06:10:13 +0000 2021	[]	[{"url":"https://t.co/dxkeIapZfF","expanded_url":"https://twitter.com/potus/status/1373037818277167112","display_url":"twitter.com/potus/status/1â€¦","indices":[282,305]}]	Actually, itâ€™s called Covid-19. It is a particular kind of coronavirus. It originated in Wuhan, China. 400 meters away from a CCP lab studying coronaviruses derived from bats. Then CCP disappeared brave Chinese doctors &amp; whistleblowers trying to stop it. Why ignore that? https://t.co/dxkeIapZfF	4365141.0	RT @tedcruz: Actually, itâ€™s called Covid-19. It is a particular kind of coronavirus. It originated in Wuhan, China. 400 meters away froâ€¦	2050.0	True	full
588756	588756	605631e9f2e19f0038e305d0	2021-03-20 17:33:24	[]	[]	Sat Mar 20 16:32:33 +0000 2021	[]	[{"url":"https://t.co/PIHybRwjF6","expanded_url":"https://www.nature.com/articles/d41586-021-00728-2","display_url":"nature.com/articles/d4158â€¦","indices":[150,173]}]	ðŸ§� Cinco razones por las que la inmunidad colectiva al COVID es probablemente imposible // Five reasons why COVID herd immunity is probably impossible https://t.co/PIHybRwjF6	3164.0	RT @nbody6: ðŸ§� Cinco razones por las que la inmunidad colectiva al COVID es probablemente imposible // Five reasons why COVID herd immunityâ€¦	249.0	True	full
588757	588757	605631eaf2e19f0038e305d8	2021-03-20 17:33:24	[]	[]	Sat Mar 20 16:20:00 +0000 2021	[{"text":"NotiMippCI","indices":[0,11]},{"text":"FrenaElContagio","indices":[126,142]}]	[{"url":"https://t.co/idkL7yPKDS","expanded_url":"https://bit.ly/3cQmRtt","display_url":"bit.ly/3cQmRtt","indices":[102,125]}]	#NotiMippCI ðŸ“°ðŸ—ž| Venezuela enfrenta segunda ola mucho mÃ¡s virulenta producto de la COVID-19. Lea mÃ¡s â�© https://t.co/idkL7yPKDS #FrenaElContagio https://t.co/sKHbkuulcx	254021.0	RT @Mippcivzla: #NotiMippCI ðŸ“°ðŸ—ž| Venezuela enfrenta segunda ola mucho mÃ¡s virulenta producto de la COVID-19. Lea mÃ¡s â�© https://t.co/idkL7yPKâ€¦	181.0	True	full
588758	588758	605631eaf2e19f0038e305e6	2021-03-20 17:33:24	[]	[]	Sat Mar 20 17:30:00 +0000 2021	[]	[{"url":"https://t.co/LknWbfpkdX","expanded_url":"https://www.ndp.ca/support-young-people","display_url":"ndp.ca/support-young-â€¦","indices":[160,183]}]	Remove the interest on all federal student loans. Justin Trudeau and the Liberal govt shouldn't profit a penny off young people, not in a pandemic, not ever. https://t.co/LknWbfpkdX	459099.0	RT @theJagmeetSingh: Remove the interest on all federal student loans. Justin Trudeau and the Liberal govt shouldn't profit a penny off yoâ€¦	1806.0	True	full
588759	588759	605631eaf2e19f0038e30630	2021-03-20 17:33:25	[]	[]	Sat Mar 20 14:00:02 +0000 2021	[]	[{"url":"https://t.co/0KFaYKY0Fw","expanded_url":"https://www.wsj.com/articles/florida-schools-reopened-without-becoming-covid-19-superspreaders-11615973402?mod=searchresults_pos5&page=1","display_url":"wsj.com/articles/floriâ€¦","indices":[247,270]}]	Florida proves that it is possible to reopen our schools safely. Our schools have been successfully and safely open for over 7 months. It's time for the rest of the country to follow Florida's example and put our children's education first. https://t.co/0KFaYKY0Fw	22272.0	RT @RepGregSteube: Florida proves that it is possible to reopen our schools safely. Our schools have been successfully and safely open foâ€¦	1735.0	True	full
588760	588760	605631ebf2e19f0038e30642	2021-03-20 17:33:25	[{"text":"Covid19","indices":[169,177]}]	[{"url":"https://t.co/zPvZnAnzQd","expanded_url":"https://todaynewsafrica.com/president-biden-announces-his-intent-to-nominate-assistant-secretary-for-preparedness-and-response-department-of-health-and-human-services/","display_url":"todaynewsafrica.com/president-bideâ€¦","indices":[255,278]}]		[]	[]			The President has nominated Dawn Oâ€™Connell as HHSâ€™s Assistant Secretary for Preparedness and Response (ASPR) She iâ€¦ https://t.co/C0M5H7wnIo	2097.0	True	full
588761	588761	605631ebf2e19f0038e30646	2021-03-20 17:33:25	[{"text":"COVID19","indices":[78,86]}]	[{"url":"https://t.co/MKC42svK2e","expanded_url":"https://timetoherd.com/","display_url":"timetoherd.com","indices":[254,277]}]		[]	[]			90 aÃ±os le tomarÃ­a a Venezuela vacunar al 70% de la poblaciÃ³n al ritmo actual #COVID19 67 dÃ­as tan solo a Chile 12â€¦ https://t.co/GiLuJGKwYZ	22478.0	True	full
588762	588762	605631ebf2e19f0038e3064e	2021-03-20 17:33:25	[]	[{"url":"https://t.co/hZCzR9NkmQ","expanded_url":"http://watchsports21.com/MMA.php?live=Bakhtovar+Yunusov+vs.+Ertabyldy+Kimanov+-+MMA+SERIES+28+Time+of+New+Heroes+15","display_url":"watchsports21.com/MMA.php?live=Bâ€¦","indices":[166,189]}]		[]	[]			ðŸ”´ LIVE !!! Bakhtovar Yunusov vs. Ertabyldy Kimanov - MMA SERIES 28 Time of New Heroes 15 âœ”Â Date : Saturday, March 2â€¦ https://t.co/4K4YCXbTeN	30.0	True	full
588763	588763	605631ebf2e19f0038e3066a	2021-03-20 17:33:26	[]	[]	Sat Mar 20 17:14:01 +0000 2021	[]	[{"url":"https://t.co/2qZ6AgdVFU","expanded_url":"https://caro.news/trump-vaccines/","display_url":"caro.news/trump-vaccines/","indices":[156,179]}]	â€œNow the Biden Administration has to grapple with a problem they helped create: the skepticism Black Americans have with taking the vaccine.â€�â€”@PARISDENNARD https://t.co/2qZ6AgdVFU	2730936.0	RT @GOP: â€œNow the Biden Administration has to grapple with a problem they helped create: the skepticism Black Americans have with taking thâ€¦	793.0	True	full
588764	588764	605631ebf2e19f0038e3066e	2021-03-20 17:33:25	[]	[{"url":"https://t.co/KtyRGcjMjO","expanded_url":"https://twitter.com/catherinegaste/status/1373323574019260416?s=19","display_url":"twitter.com/catherinegasteâ€¦","indices":[13,36]}]		[]	[]			@FemmeD1flic https://t.co/KtyRGcjMjO Toujours Ã prÃ©senter la police comme au-dessus de tout soupÃ§on et Ã dÃ©crire lâ€¦ https://t.co/DSoAqKMd2w	14.0	True	full
588765	588765	605631ebf2e19f0038e30672	2021-03-20 17:33:26	[]	[]	Sat Mar 20 04:54:22 +0000 2021	[{"text":"SPOTIFY","indices":[0,8]}]	[{"url":"https://t.co/KTXqDujHxS","expanded_url":"https://open.spotify.com/playlist/3abeCq5uiGzbh91HJRBCg4?si=f927155c63f14612","display_url":"open.spotify.com/playlist/3abeCâ€¦","indices":[48,71]}]	#SPOTIFY PLAYLIST ðŸ‘‘Top 100 Canciones del 2021ðŸ‘‘ https://t.co/KTXqDujHxS #19 @LittleMix GLOVES UP #18 @CNCOmusic POR AMARTE ASÃ� ðŸš¨24 HORAS PARA VOTARðŸš¨ https://t.co/wFDSp2q05I	19568.0	RT @TopTenOfficial: #SPOTIFY PLAYLIST ðŸ‘‘Top 100 Canciones del 2021ðŸ‘‘ https://t.co/KTXqDujHxS #19 @LittleMix GLOVES UP #18 @CNCOmusic POR AMâ€¦	0.0	True	full
588766	588766	605631ebf2e19f0038e3067e	2021-03-20 17:33:26	[]	[]	Sat Mar 20 16:30:10 +0000 2021	[]	[{"url":"https://t.co/SMNUiRfDVc","expanded_url":"http://aliexpress.com","display_url":"aliexpress.com","indices":[140,163]}]	ÙƒÙˆØ¯ Ù…ÙˆÙ‚Ø¹ Ø¹Ù„ÙŠ Ø§ÙƒØ³Ø¨Ø±ÙŠØ³ðŸ›’ Ø§Ø­ØµÙ„ Ø¹Ù„Ù‰ Ø®ØµÙ… Ø¨Ù†Ø³Ø¨Ø© 15% Ø¹Ù†Ø¯ Ø§Ø³ØªØ®Ø¯Ø§Ù…Ùƒ ÙƒÙˆØ¯ Ø®ØµÙ… AliExpressðŸ›’ ðŸ�·ÙƒÙˆØ¯ Ø®ØµÙ… Ø¹Ù„ÙŠ Ø§ÙƒØ³Ø¨Ø±ÙŠØ³ RUH521 ðŸ�·ÙƒÙˆØ¨ÙˆÙ† Ø®ØµÙ… Ø¹Ù„Ù‰ Ø§ÙƒØ³Ø¨Ø±ÙŠØ³ RUH521 https://t.co/SMNUiRfDVc https://t.co/GWi6vzev1u	38.0	RT @EngGoneWrong: ÙƒÙˆØ¯ Ù…ÙˆÙ‚Ø¹ Ø¹Ù„ÙŠ Ø§ÙƒØ³Ø¨Ø±ÙŠØ³ðŸ›’ Ø§Ø­ØµÙ„ Ø¹Ù„Ù‰ Ø®ØµÙ… Ø¨Ù†Ø³Ø¨Ø© 15% Ø¹Ù†Ø¯ Ø§Ø³ØªØ®Ø¯Ø§Ù…Ùƒ ÙƒÙˆØ¯ Ø®ØµÙ… AliExpressðŸ›’ ðŸ�·ÙƒÙˆØ¯ Ø®ØµÙ… Ø¹Ù„ÙŠ Ø§ÙƒØ³Ø¨Ø±ÙŠØ³ RUH521 ðŸ�·ÙƒÙˆØ¨ÙˆÙ† Ø®ØµÙ… Ø¹â€¦	265771.0	True	full
588767	588767	605631ebf2e19f0038e30692	2021-03-20 17:33:26	[]	[]	Sat Mar 20 04:45:02 +0000 2021	[{"text":"fun","indices":[89,93]},{"text":"Segway","indices":[94,101]},{"text":"tour","indices":[102,107]},{"text":"tour","indices":[135,140]},{"text":"Chicago","indices":[176,184]},{"text":"travel","indices":[250,257]},{"text":"sightseeing","indices":[258,270]}]	[{"url":"https://t.co/eZXf3J5zGW","expanded_url":"https://www.evisitorguide.com/chicago/brochures/absolutely-chicago-segway-tours-millenniium-park-chicago.php","display_url":"evisitorguide.com/chicago/brochuâ€¦","indices":[226,249]}]	.@AbsolutelyTours is open year-round and following all COVID-19 safety protocols! Take a #fun #Segway #tour with expert, knowledgeable #tour guides. This is a great way to see #Chicago! Located In @Millennium_Park. More info: https://t.co/eZXf3J5zGW #travel #sightseeing https://t.co/Kdj9atgUJC	754.0	RT @eVisitorGuide: .@AbsolutelyTours is open year-round and following all COVID-19 safety protocols! Take a #fun #Segway #tour with expert,â€¦	1911.0	True	full
588768	588768	605631ecf2e19f0038e306a0	2021-03-20 17:33:26	[]	[]	Sat Mar 20 16:22:15 +0000 2021	[]	[{"url":"https://t.co/uiJiAXubp0","expanded_url":"http://gma.abc/3eZVVu0","display_url":"gma.abc/3eZVVu0","indices":[211,234]}]	Prince Harry is lending his support to a new, free book aimed at the bereaved children of key workers during the pandemic in the U.K., in which he writes of his own experience of loss in a foreword to the book. https://t.co/uiJiAXubp0	3747828.0	RT @GMA: Prince Harry is lending his support to a new, free book aimed at the bereaved children of key workers during the pandemic in the Uâ€¦	147.0	True	full
588769	588769	605631ecf2e19f0038e306a2	2021-03-20 17:33:26	[]	[]	Sat Mar 20 15:00:23 +0000 2021	[{"text":"Steuerbonus","indices":[35,47]},{"text":"Heizungen","indices":[52,62]},{"text":"Corona","indices":[117,124]},{"text":"Deutschland","indices":[188,200]},{"text":"EU","indices":[211,214]}]	[{"url":"https://t.co/9QiwI6eSlX","expanded_url":"https://afdkompakt.de/2021/03/20/lukratives-geschaeft-italiener-erhalten-110-prozent-steuerbonus-fuer-heizungen/","display_url":"afdkompakt.de/2021/03/20/lukâ€¦","indices":[247,270]}]	Lukrativ: Italiener erhalten 110 % #Steuerbonus fÃ¼r #Heizungen - auch auf deutsche Kosten! Im Zuge des sogenannten â€ž#Corona-Hilfspaketesâ€œ wurden im vergangenen Sommer Ã¼ber 150 Mrd. â‚¬ aus #Deutschland in andere #EU-Mitgliedsstaaten transferiert. https://t.co/9QiwI6eSlX https://t.co/Ywzholed2C	167997.0	RT @AfD: Lukrativ: Italiener erhalten 110 % #Steuerbonus fÃ¼r #Heizungen - auch auf deutsche Kosten! Im Zuge des sogenannten â€ž#Corona-Hilfsâ€¦	123.0	True	full
588770	588770	605631ecf2e19f0038e306a6	2021-03-20 17:33:26	[{"text":"CRUZAZUL","indices":[238,247]},{"text":"HUIXQUILUCAN","indices":[250,263]}]	[{"url":"https://t.co/442wXo2ceC","expanded_url":"https://twitter.com/JusticieroAzul9/status/1370935723709304832","display_url":"twitter.com/JusticieroAzulâ€¦","indices":[320,343]}]		[]	[]			@RP_PaseosPalmas @PaseodelasPalma @EugenioOP_ @EnriqueVargasdV @EnriqueVargasdV SELECCIONE MEJOR A SUS AMISTADES. Sâ€¦ https://t.co/V9jVoJSN7H	10.0	True	full
588771	588771	605631ecf2e19f0038e306b0	2021-03-20 17:33:26	[]	[]	Sat Mar 20 17:05:01 +0000 2021	[]	[{"url":"https://t.co/oKujOFfkd9","expanded_url":"http://youtube.com/watch?v=yhs9jwdZZp4","display_url":"youtube.com/watch?v=yhs9jwâ€¦","indices":[74,97]}]	Pharmacists are trusted sources for questions about COVID-19 vaccination: https://t.co/oKujOFfkd9 IDSA is proud to collaborate with @AdCouncil and @TheCOVIDCollab to get critical information about the COVID-19 vaccines to people nationwide.	46232.0	RT @IDSAInfo: Pharmacists are trusted sources for questions about COVID-19 vaccination: https://t.co/oKujOFfkd9 IDSA is proud to collaboraâ€¦	2595.0	True	full
588772	588772	605631ecf2e19f0038e306ba	2021-03-20 17:33:26	[]	[]	Sat Mar 20 13:30:08 +0000 2021	[]	[{"url":"https://t.co/FaavggyAAZ","expanded_url":"https://go.nasa.gov/3vFJedF","display_url":"go.nasa.gov/3vFJedF","indices":[254,277]}]	No, Saturn isn't tipping over â€” it's just changing seasons. ðŸ‘€ðŸª� As Saturn moves toward fall in its northern hemisphere, we see the polar and equatorial regions changing, but we are also seeing that the atmosphere varies on much shorter timescales. More: https://t.co/FaavggyAAZ https://t.co/45FA23wdGh	718336.0	RT @NASAGoddard: No, Saturn isn't tipping over â€” it's just changing seasons. ðŸ‘€ðŸª� As Saturn moves toward fall in its northern hemisphere, weâ€¦	11376.0	True	full
588773	588773	605631ecf2e19f0038e306c2	2021-03-20 17:33:27	[]	[]	Fri Mar 19 20:18:13 +0000 2021	[{"text":"petportrait","indices":[198,210]}]	[{"url":"https://t.co/4vT7LLrgC0","expanded_url":"https://gofund.me/e4e5d7dd","display_url":"gofund.me/e4e5d7dd","indices":[228,251]}]	Furpals we need your help ðŸ˜¿ Due to the pandemic we have to move back to the UK ðŸ˜¥ I need to raise â‚¬1200 to transport the Kitizens. They are our family, our lives ðŸ˜¿â�¤ Donations over Â£50 will get a #petportrait â�¤ PLS RT ðŸ™� x https://t.co/4vT7LLrgC0 https://t.co/VKMjJaZdqe	40989.0	RT @projectlumino: Furpals we need your help ðŸ˜¿ Due to the pandemic we have to move back to the UK ðŸ˜¥ I need to raise â‚¬1200 to transport tâ€¦	4749.0	True	full
588774	588774	605631ecf2e19f0038e306cc	2021-03-20 17:33:27	[]	[]	Sat Mar 20 17:32:54 +0000 2021	[{"text":"StreamForCherry","indices":[217,233]},{"text":"SOOJIN","indices":[234,241]},{"text":"ìˆ˜ì§„","indices":[242,245]},{"text":"GIDLE","indices":[246,252]},{"text":"ì—¬ìž�ì•„ì�´ë“¤","indices":[253,259]}]	[{"url":"https://t.co/ykqJo66uP9","expanded_url":"https://soopryct.carrd.co","display_url":"soopryct.carrd.co","indices":[155,178]}]	â€¼ï¸�NEVIESâ€¼ï¸� -Stream Party para ðŸ�’ PARTICIPEN Horariosâ¬‡ 3:00 PM: ðŸ‡¸ðŸ‡»ðŸ‡­ðŸ‡³ðŸ‡²ðŸ‡½ðŸ‡³ðŸ‡®ðŸ‡¬ðŸ‡¹ðŸ‡¨ðŸ‡· 4:00 PM: ðŸ‡¨ðŸ‡´ðŸ‡ªðŸ‡¨ðŸ‡µðŸ‡ªðŸ‡µðŸ‡¦ 5:00 PM: ðŸ‡©ðŸ‡´ðŸ‡µðŸ‡·ðŸ‡»ðŸ‡ªðŸ‡§ðŸ‡´ðŸ‡¨ðŸ‡º 6:00 PM: ðŸ‡§ðŸ‡·ðŸ‡ºðŸ‡¾ðŸ‡¦ðŸ‡·ðŸ‡¨ðŸ‡±ðŸ‡µðŸ‡¾ 10:00 PM:ðŸ‡ªðŸ‡¸ âš ï¸� LEER https://t.co/ykqJo66uP9 publiquen sus ss del historial con: #StreamForCherry #SOOJIN #ìˆ˜ì§„ #GIDLE #ì—…	1487.0	RT @iYEHP0P: â€¼ï¸�NEVIESâ€¼ï¸� -Stream Party para ðŸ�’ PARTICIPEN Horariosâ¬‡ 3:00 PM: ðŸ‡¸ðŸ‡»ðŸ‡­ðŸ‡³ðŸ‡²ðŸ‡½ðŸ‡³ðŸ‡®ðŸ‡¬ðŸ‡¹ðŸ‡¨ðŸ‡· 4:00 PM: ðŸ‡¨ðŸ‡´ðŸ‡ªðŸ‡¨ðŸ‡µðŸ‡ªðŸ‡µðŸ‡¦ 5:00 PM: ðŸ‡©ðŸ‡´ðŸ‡µðŸ‡·ðŸ‡»ðŸ‡ªðŸ‡§ðŸ‡´ðŸ‡¨ðŸ‡º 6:00 PM: ðŸ‡§ðŸ‡·â€¦	772.0	True	full
588775	588775	605631ecf2e19f0038e306d2	2021-03-20 17:33:27	[]	[]	Sat Mar 20 08:38:48 +0000 2021	[]	[{"url":"https://t.co/lQEJAKoRd3","expanded_url":"https://www.vozpopuli.com/espana/vacunas-desaparecidas-pfizer.html?amp=1&__twitter_impression=true","display_url":"vozpopuli.com/espana/vacunasâ€¦","indices":[142,165]}]	Desaparecen otras 7.020 vacunas de Pfizer del Ãºltimo informe de Sanidad. Ya son 30.000 las dosis perdidas por el Ministerio de Sanidad. https://t.co/lQEJAKoRd3	255210.0	RT @dlacalle: Desaparecen otras 7.020 vacunas de Pfizer del Ãºltimo informe de Sanidad. Ya son 30.000 las dosis perdidas por el Ministeriâ€¦	1252.0	True	full
588776	588776	605631eef2e19f0038e30778	2021-03-20 17:33:28	[]	[]	Sat Mar 20 13:45:07 +0000 2021	[]	[{"url":"https://t.co/jTxbG54Isi","expanded_url":"https://www.theguardian.com/commentisfree/2021/mar/14/a-child-screams-in-myanmar-and-china-pretends-not-to-hear","display_url":"theguardian.com/commentisfree/â€¦","indices":[252,275]}]	Chinese government supporters keep repeating that Beijing didn't encourage the Myanmar military to launch its coup. That conveniently ignores that Beijing hasn't denounced the coup and is blocking strong UN Security Council action to reverse the coup. https://t.co/jTxbG54Isi	457237.0	RT @KenRoth: Chinese government supporters keep repeating that Beijing didn't encourage the Myanmar military to launch its coup. That conveâ€¦	64.0	True	full
588777	588777	605631eef2e19f0038e3079a	2021-03-20 17:33:29	[]	[]	Sat Mar 20 17:23:11 +0000 2021	[]	[{"url":"https://t.co/TdcZTewPKH","expanded_url":"https://open.spotify.com/album/2yuQqhSklmfWgn8lmJNk5t?si=gD4c-wJqS8OsGO8aovje-g&utm_source=copy-link","display_url":"open.spotify.com/album/2yuQqhSkâ€¦","indices":[163,186]}]	Do not forget to listen to the talented album Zayn Malik that is so amazing, along with its Single Unfuckwitable which is available on YouTube. it's music quality https://t.co/TdcZTewPKH	434.0	RT @IUNFUCK: Do not forget to listen to the talented album Zayn Malik that is so amazing, along with its Single Unfuckwitable which is avaiâ€¦	412.0	True	full
588778	588778	605631eef2e19f0038e3079c	2021-03-20 17:33:29	[]	[]	Sat Mar 20 17:01:24 +0000 2021	[]	[{"url":"https://t.co/6e4wIjt4uo","expanded_url":"https://www.linfodurable.fr/politique/transition-ecologique-les-actus-de-la-semaine-du-15-mars-24665","display_url":"linfodurable.fr/politique/tranâ€¦","indices":[160,183]}]	Vols intÃ©rieurs courts, terrasses chauffÃ©es, climat dans la Constitution, prÃ©servation de la nature, attrait des FranÃ§ais pour le bio en pÃ©riode de pandÃ©mie... https://t.co/6e4wIjt4uo	4795.0	RT @valerecorreard: Vols intÃ©rieurs courts, terrasses chauffÃ©es, climat dans la Constitution, prÃ©servation de la nature, attrait des FranÃ§aâ€¦	651.0	True	full
588779	588779	605631eef2e19f0038e3079e	2021-03-20 17:33:29	[]	[]	Sat Mar 20 12:22:27 +0000 2021	[]	[{"url":"https://t.co/N4rnY2k1Bv","expanded_url":"https://www.vozpopuli.com/espana/vacunas-desaparecidas-pfizer.html","display_url":"vozpopuli.com/espana/vacunasâ€¦","indices":[253,276]}]	Ni 1, ni 2, ni 3 ... 30.000 vacunas desaparecidas y el Ministerio no responde. Exigimos comparecencia de la Ministra. La esperanza de los espaÃ±oles exige transparencia. Desaparecen otras 7.020 vacunas Pfizer del Ãºltimo informe de Sanidad @voz_populiâ�© https://t.co/N4rnY2k1Bv	21708.0	RT @cucagamarra: Ni 1, ni 2, ni 3 ... 30.000 vacunas desaparecidas y el Ministerio no responde. Exigimos comparecencia de la Ministra. Laâ€¦	713.0	True	full
588780	588780	605631eff2e19f0038e307a8	2021-03-20 17:33:29	[]	[]	Sat Mar 20 17:31:34 +0000 2021	[{"text":"ActualizaciÃ³n","indices":[0,14]},{"text":"MSPAS","indices":[16,22]},{"text":"COVID19","indices":[118,126]}]	[{"url":"https://t.co/sVrE3dBq6c","expanded_url":"https://www.mspas.gob.gt/","display_url":"mspas.gob.gt","indices":[216,239]}]	#ActualizaciÃ³n| #MSPAS informa este 20 de marzo de 2021 los casos confirmados por laboratorio en el tablero SituaciÃ³n #COVID19 en Guatemala. âš ï¸� Corresponde al 19 de marzo de 2021 de 00:00 a 23:59 horas Ingresa a ðŸ‘‰ https://t.co/sVrE3dBq6c https://t.co/jfeVPuMFtk	126240.0	RT @MinSaludGuate: #ActualizaciÃ³n| #MSPAS informa este 20 de marzo de 2021 los casos confirmados por laboratorio en el tablero SituaciÃ³n #Câ€¦	14129.0	True	full
588781	588781	605631eff2e19f0038e307bc	2021-03-20 17:33:29	[]	[]	Sat Mar 20 14:16:41 +0000 2021	[{"text":"londonprotest","indices":[146,160]}]	[{"url":"https://t.co/kOj23Q11jE","expanded_url":"https://www.telegraph.co.uk/global-health/science-and-disease/dying-covid-19-now-europe-first-wave-uk-variant-takes-hold/","display_url":"telegraph.co.uk/global-health/â€¦","indices":[162,185]}]	So as the UK variant now takes hold in Europe, idiots marching in London today are currently working on the next homegrown variant - genius!! ðŸ¤ªðŸ¤ªðŸ¤ª #londonprotest https://t.co/kOj23Q11jE	6240.0	RT @kercle: So as the UK variant now takes hold in Europe, idiots marching in London today are currently working on the next homegrown variâ€¦	4070.0	True	full
588782	588782	605631eff2e19f0038e307ce	2021-03-20 17:33:29	[]	[]	Thu Mar 18 02:04:04 +0000 2021	[{"text":"BSC","indices":[232,236]},{"text":"BTC","indices":[237,241]},{"text":"ETH","indices":[242,246]},{"text":"BNB","indices":[247,251]}]	[{"url":"https://t.co/xx55YiGfm3","expanded_url":"https://www.bsc.news/post/chainge-finance-on-the-fusion-blockchain-has-exceeded-one-million-users-on-its-waiting-list","display_url":"bsc.news/post/chainge-fâ€¦","indices":[253,276]}]	The DEX @FinanceChainge is set to launch on the @FUSIONProtocol network with over a million users on the protocols waitlist. This decentralized exchange aims to innovate on traditional models through leveraging the Fusion Network. #BSC #BTC #ETH #BNB https://t.co/xx55YiGfm3	39047.0	RT @news_of_bsc: The DEX @FinanceChainge is set to launch on the @FUSIONProtocol network with over a million users on the protocols waitlisâ€¦	0.0	True	full
588783	588783	605631eff2e19f0038e307d2	2021-03-20 17:33:29	[]	[]	Sat Mar 20 17:05:47 +0000 2021	[]	[{"url":"https://t.co/5UWyDETqDF","expanded_url":"https://twitter.com/robbystarbuck/status/1373281498380505091","display_url":"twitter.com/robbystarbuck/â€¦","indices":[240,263]}]	Defending Democracy Together donated $15 million. Thatâ€™s Bill Kristolâ€™s outfit (also led by Mona Charen and Linda Chavez) largely funded by eBay founder Pierre Omidyar. Defending Democracy Together is like Lincoln Project without the pedos https://t.co/5UWyDETqDF	72910.0	RT @julie_kelly2: Defending Democracy Together donated $15 million. Thatâ€™s Bill Kristolâ€™s outfit (also led by Mona Charen and Linda Chavez)â€¦	838.0	True	full
588784	588784	605631eff2e19f0038e307da	2021-03-20 17:33:29	[]	[]	Sat Mar 20 10:19:09 +0000 2021	[{"text":"SosoSerioyFormal","indices":[124,141]}]	[{"url":"https://t.co/xZEl0lVeqL","expanded_url":"https://twitter.com/i/status/1373214246717231105","display_url":"twitter.com/i/status/13732â€¦","indices":[143,166]}]	FantÃ¡stica reivindicaciÃ³n de la seriedad, la soserÃ­a y la formalidad. Lo que no te van a poder ofrecer otros: un Presidente #SosoSerioyFormal https://t.co/xZEl0lVeqL	16217.0	RT @pmklose: FantÃ¡stica reivindicaciÃ³n de la seriedad, la soserÃ­a y la formalidad. Lo que no te van a poder ofrecer otros: un Presidente #Sâ€¦	3580.0	True	full
588785	588785	605631eff2e19f0038e307e4	2021-03-20 17:33:30	[]	[]	Sat Mar 20 16:20:00 +0000 2021	[{"text":"NotiMippCI","indices":[0,11]},{"text":"FrenaElContagio","indices":[126,142]}]	[{"url":"https://t.co/idkL7yPKDS","expanded_url":"https://bit.ly/3cQmRtt","display_url":"bit.ly/3cQmRtt","indices":[102,125]}]	#NotiMippCI ðŸ“°ðŸ—ž| Venezuela enfrenta segunda ola mucho mÃ¡s virulenta producto de la COVID-19. Lea mÃ¡s â�© https://t.co/idkL7yPKDS #FrenaElContagio https://t.co/sKHbkuulcx	254021.0	RT @Mippcivzla: #NotiMippCI ðŸ“°ðŸ—ž| Venezuela enfrenta segunda ola mucho mÃ¡s virulenta producto de la COVID-19. Lea mÃ¡s â�© https://t.co/idkL7yPKâ€¦	12.0	True	full
588786	588786	605631f0f2e19f0038e30802	2021-03-20 17:33:30	[]	[]	Sat Mar 20 13:46:42 +0000 2021	[]	[{"url":"https://t.co/LE1CCt1KYS","expanded_url":"https://www.infolibre.es/noticias/politica/2020/05/27/el_documento_que_prueba_que_gobierno_ayuso_fijo_criterios_exclusion_para_no_trasladar_enfermos_desde_las_residencias_los_hospitales_107130_1012.html","display_url":"infolibre.es/noticias/politâ€¦","indices":[234,257]}]	Hoy se cumple un aÃ±o de la firma y aplicaciÃ³n de este ignominioso Protocolo, que fue una condena de muerte para muchos mayores enfermos que vivÃ­an en residencias. Sus autores y ejecutores no han pedido ni perdÃ³n. Â¡No podemos olvidar! https://t.co/LE1CCt1KYS	66060.0	RT @manuelrico: Hoy se cumple un aÃ±o de la firma y aplicaciÃ³n de este ignominioso Protocolo, que fue una condena de muerte para muchos mayoâ€¦	591.0	True	full
588787	588787	605631f0f2e19f0038e30804	2021-03-20 17:33:30	[]	[]	Sat Mar 20 13:14:56 +0000 2021	[{"text":"getwellsoonskipper","indices":[145,164]}]	[{"url":"https://t.co/G7XJFOo9Ip","expanded_url":"https://twitter.com/fslsltn/status/1373204642734223361","display_url":"twitter.com/fslsltn/statusâ€¦","indices":[165,188]}]	Concerned to hear about your Covid positive test but I am sure you will fight it out Skipper all the prayers . Once a fighter always a fighter . #getwellsoonskipper https://t.co/G7XJFOo9Ip	5432980.0	RT @wasimakramlive: Concerned to hear about your Covid positive test but I am sure you will fight it out Skipper all the prayers . Once a fâ€¦	289.0	True	full
588788	588788	605631f0f2e19f0038e30826	2021-03-20 17:33:30	[]	[]	Sat Mar 20 11:11:34 +0000 2021	[]	[{"url":"https://t.co/vV2PQH2lF2","expanded_url":"https://nyti.ms/2OV1S0p","display_url":"nyti.ms/2OV1S0p","indices":[248,271]}]	How Sinopharm Vaccine works? Chinese variant of coronavirus INACTIVATED by beta-propiolactone, with adjuvant, injected as two shots 3-wks apart Traditional â€” 100 y old â€” technology. Vaccine does not cause COVID as it doesnâ€™t contain live virus https://t.co/vV2PQH2lF2	204681.0	RT @FaheemYounus: How Sinopharm Vaccine works? Chinese variant of coronavirus INACTIVATED by beta-propiolactone, with adjuvant, injected aâ€¦	663.0	True	full
588789	588789	605631f0f2e19f0038e30828	2021-03-20 17:33:30	[]	[{"url":"https://t.co/42xBJiK7DG","expanded_url":"https://www.nature.com/articles/s41392-021-00470-1","display_url":"nature.com/articles/s4139â€¦","indices":[209,232]}]		[]	[]			Allez, je sais ! celÃ va Ãªtre difficile Ã lire, mais entre celles et ceux soi-disant scientifiques de la COVID-19 qâ€¦ https://t.co/rTA30OQ73G	509.0	True	full
588790	588790	605631f0f2e19f0038e3083a	2021-03-20 17:33:30	[]	[]	Wed Mar 10 13:08:23 +0000 2021	[{"text":"DeFi","indices":[204,209]},{"text":"blockchain","indices":[210,221]},{"text":"Finance","indices":[222,230]}]	[{"url":"https://t.co/gPFkbut6Wv","expanded_url":"https://chainge-finance.medium.com/experience-flexibility-100-security-with-chainge-future-dex-918e003f2bb3","display_url":"chainge-finance.medium.com/experience-fleâ€¦","indices":[233,256]}]	Are you ready to experience true financial freedom &amp; guaranteed safety? If your answers to these questions are yes, then you need to check out our upcoming Future DEX and its amazing capabilities. #DeFi #blockchain #Finance https://t.co/gPFkbut6Wv	28780.0	RT @FinanceChainge: Are you ready to experience true financial freedom &amp; guaranteed safety? If your answers to these questions are yes, thâ€¦	1.0	True	full
588791	588791	605631f0f2e19f0038e3084e	2021-03-20 17:33:31	[]	[]	Sat Mar 20 16:12:15 +0000 2021	[]	[{"url":"https://t.co/rA8siIUpxe","expanded_url":"https://viewdigital.org/sign-up-to-the-digital-edition-of-view-magazine/","display_url":"viewdigital.org/sign-up-to-theâ€¦","indices":[192,215]}]	.@irish_news front page today. @VIEWdigital will be publishing VIEW magazine this month on Care Homes and Covid-19, in collaboration with @JulieannNally Sign up for your digital copy here: https://t.co/rA8siIUpxe Independent community media.	4712.0	RT @Una_VIEW: .@irish_news front page today. @VIEWdigital will be publishing VIEW magazine this month on Care Homes and Covid-19, in collaâ€¦	2686.0	True	full
588792	588792	605631f1f2e19f0038e30866	2021-03-20 17:33:31	[]	[]	Fri Mar 19 17:32:02 +0000 2021	[]	[{"url":"https://t.co/dKgSI30Lij","expanded_url":"http://social.nascarne.ws/RvzFWV","display_url":"social.nascarne.ws/RvzFWV","indices":[254,277]}]	Broady Road turns in strong performance in USAC/CRA openers at Kern County Raceway Park: â€œThe Pride of Garden Grove,â€� Brody Roa, turned in a pair of strong performances when the USAC/CRA Sprint Car Series opened its 18th season last weekend on the Dirtâ€¦ https://t.co/dKgSI30Lij	5721.0	RT @speedwaydigest: Broady Road turns in strong performance in USAC/CRA openers at Kern County Raceway Park: â€œThe Pride of Garden Grove,â€� Bâ€¦	5721.0	True	full
588793	588793	605631f1f2e19f0038e30870	2021-03-20 17:33:31	[]	[]	Fri Mar 05 03:20:36 +0000 2021	[{"text":"sfm","indices":[113,117]},{"text":"sfmoney","indices":[118,126]},{"text":"sfmnews","indices":[127,135]},{"text":"sfmairdrop","indices":[136,147]}]	[{"url":"https://t.co/KjOyUy2u7h","expanded_url":"https://t.me/SfmoneyAirdropBot","display_url":"t.me/SfmoneyAirdropâ€¦","indices":[88,111]}]	ð�—”ð�—¶ð�—¿ð�—±ð�—¿ð�—¼ð�—½: ð�—¦ð�—™ð�— ð�—¢ð�—¡ð�—˜ð�—¬ (ð�—¦ð�—™ð�— ) ð�—¥ð�—²ð�˜„ð�—®ð�—¿ð�—±: 10 SFM (50$) for Join ð�—¥ð�—²ð�—³ð�—²ð�—¿ð�—¿ð�—®ð�—¹: 3 SFM (15$) Start bot: https://t.co/KjOyUy2u7h #sfm #sfmoney #sfmnews #sfmairdrop https://t.co/oSuHY9yaPr	78271.0	RT @SFMONEY_SFM: ð�—”ð�—¶ð�—¿ð�—±ð�—¿ð�—¼ð�—½: ð�—¦ð�—™ð�— ð�—¢ð�—¡ð�—˜ð�—¬ (ð�—¦ð�—™ð�— ) ð�—¥ð�—²ð�˜„ð�—®ð�—¿ð�—±: 10 SFM (50$) for Join ð�—¥ð�—²ð�—³ð�—²ð�—¿ð�—¿ð�—®ð�—¹: 3 SFM (15$) Start bot: https://t.co/KjOyUy2u7h #sfm #sfmâ€¦	20.0	True	full
588794	588794	605631f1f2e19f0038e3087e	2021-03-20 17:33:31	[]	[]	Sat Mar 20 17:32:55 +0000 2021	[]	[{"url":"https://t.co/HoCnGPr8R3","expanded_url":"https://twitter.com/gfelitti/status/1367093952042704897","display_url":"twitter.com/gfelitti/statuâ€¦","indices":[156,179]},{"url":"https://t.co/Ysi1nQoh0s","expanded_url":"https://twitter.com/gfelitti/status/1368195503859642370","display_url":"twitter.com/gfelitti/statuâ€¦","indices":[193,216]}]	Entrevistas de Alessandro, que escreveu um livro chamado "COVID-19: A FRAUDEMIA", jÃ¡ tinham sido excluÃ­das pelo YouTube dos canais de LuÃ­s Ernesto Lacombe https://t.co/HoCnGPr8R3 e Bia Kicis https://t.co/Ysi1nQoh0s.	7988.0	RT @gfelitti: Entrevistas de Alessandro, que escreveu um livro chamado "COVID-19: A FRAUDEMIA", jÃ¡ tinham sido excluÃ­das pelo YouTube dos câ€¦	3279.0	True	full
588795	588795	605631f1f2e19f0038e30880	2021-03-20 17:33:31	[]	[{"url":"https://t.co/4iyAnmP6kY","expanded_url":"http://dlvr.it/Rw2HKT","display_url":"dlvr.it/Rw2HKT","indices":[248,271]}]		[]	[]			Fighting Stigma: COVID-19 vaccine Ireland: HSE and Health Minister confirm AstraZeneca vaccine is safe as rollout .â€¦ https://t.co/nH1s00eUd0	1500.0	True	full
588796	588796	605631f2f2e19f0038e308b8	2021-03-20 17:33:32	[]	[{"url":"https://t.co/2RaiUxG3zo","expanded_url":"https://blogs.oglobo.globo.com/a-hora-da-ciencia/post/amp/vivemos-o-colapso-da-sociedade.html","display_url":"blogs.oglobo.globo.com/a-hora-da-cienâ€¦","indices":[197,220]}]		[]	[]			No Brasil, o governo federal abdicou de suas obrigaÃ§Ãµes frente Ã Covid-19. Mas onde estÃ¡ nossa indignaÃ§Ã£o? Onde estâ€¦ https://t.co/8Y3MCSbUoG	833.0	True	full
588797	588797	605631f2f2e19f0038e308dc	2021-03-20 17:33:32	[]	[]	Sat Mar 20 12:56:26 +0000 2021	[]	[{"url":"https://t.co/e277ygdMWw","expanded_url":"https://dailyexpose.co.uk/2021/03/20/frightening-7th-update-on-adverse-reactions-to-covid-vaccine-released-by-uk-government/","display_url":"dailyexpose.co.uk/2021/03/20/friâ€¦","indices":[253,276]}]	BREAKING - Covid Vaccines have now caused 3787 eye disorders including 46 going blind, 3426 heart disorders, 68,789 nervous system disorders including brain damage, facial paralysis and stroke + 526 deaths... so far according to latest UK Gov. update - https://t.co/e277ygdMWw	6027.0	RT @thedaily_expose: BREAKING - Covid Vaccines have now caused 3787 eye disorders including 46 going blind, 3426 heart disorders, 68,789 neâ€¦	3385.0	True	full
588798	588798	605631f2f2e19f0038e308ea	2021-03-20 17:33:33	[]	[]	Fri Mar 19 00:47:19 +0000 2021	[]	[{"url":"https://t.co/AvM4Kmw44U","expanded_url":"https://twitter.com/JohnCornyn/status/1372691623126110215","display_url":"twitter.com/JohnCornyn/staâ€¦","indices":[185,208]}]	Voting against a COVID relief bill that has 75%+ public support is radical. Supporting statehood for a territory that has a higher population than Wyoming and Vermont is not radical. https://t.co/AvM4Kmw44U	21445.0	RT @NoLieWithBTC: Voting against a COVID relief bill that has 75%+ public support is radical. Supporting statehood for a territory that hâ€¦	6914.0	True	full
588799	588799	605631f2f2e19f0038e308ee	2021-03-20 17:33:33	[]	[]	Fri Mar 05 03:20:36 +0000 2021	[{"text":"sfm","indices":[113,117]},{"text":"sfmoney","indices":[118,126]},{"text":"sfmnews","indices":[127,135]},{"text":"sfmairdrop","indices":[136,147]}]	[{"url":"https://t.co/KjOyUy2u7h","expanded_url":"https://t.me/SfmoneyAirdropBot","display_url":"t.me/SfmoneyAirdropâ€¦","indices":[88,111]}]	ð�—”ð�—¶ð�—¿ð�—±ð�—¿ð�—¼ð�—½: ð�—¦ð�—™ð�— ð�—¢ð�—¡ð�—˜ð�—¬ (ð�—¦ð�—™ð�— ) ð�—¥ð�—²ð�˜„ð�—®ð�—¿ð�—±: 10 SFM (50$) for Join ð�—¥ð�—²ð�—³ð�—²ð�—¿ð�—¿ð�—®ð�—¹: 3 SFM (15$) Start bot: https://t.co/KjOyUy2u7h #sfm #sfmoney #sfmnews #sfmairdrop https://t.co/oSuHY9yaPr	78279.0	RT @SFMONEY_SFM: ð�—”ð�—¶ð�—¿ð�—±ð�—¿ð�—¼ð�—½: ð�—¦ð�—™ð�— ð�—¢ð�—¡ð�—˜ð�—¬ (ð�—¦ð�—™ð�— ) ð�—¥ð�—²ð�˜„ð�—®ð�—¿ð�—±: 10 SFM (50$) for Join ð�—¥ð�—²ð�—³ð�—²ð�—¿ð�—¿ð�—®ð�—¹: 3 SFM (15$) Start bot: https://t.co/KjOyUy2u7h #sfm #sfmâ€¦	1.0	True	full
588800	588800	605631f2f2e19f0038e308f0	2021-03-20 17:33:33	[]	[]	Sat Mar 20 11:50:55 +0000 2021	[]	[{"url":"https://t.co/9Uu3kzSl7i","expanded_url":"https://bit.ly/2NA4YGx","display_url":"bit.ly/2NA4YGx","indices":[256,279]}]	Ese Ferrol obrero del que habla @DanielSalgadoGa en este reportaje, esas personas valientes y entregadas a la causa de los derechos de las personas trabajadoras, son mi sustrato y mi escuela. Sus lecciones de vida, de justicia y de solidaridad permanecen. https://t.co/9Uu3kzSl7i	236068.0	RT @Yolanda_Diaz_: Ese Ferrol obrero del que habla @DanielSalgadoGa en este reportaje, esas personas valientes y entregadas a la causa de lâ€¦	25.0	True	full
588801	588801	605631f3f2e19f0038e30914	2021-03-20 17:33:33	[]	[{"url":"https://t.co/xqyYZzF1Af","expanded_url":"https://www.augsburger-allgemeine.de/bayern/So-hat-sich-die-Suizidrate-in-Deutschland-waehrend-der-Corona-Krise-entwickelt-id57332446.html","display_url":"augsburger-allgemeine.de/bayern/So-hat-â€¦","indices":[59,82]}]		[]	[]			@Besserw00464384 Oder auch nicht, siehe diesen ðŸ‡©ðŸ‡ª Artikel. https://t.co/xqyYZzF1Af Denn es dauert schon eine Weile,â€¦ https://t.co/pmjrzDTScK	295.0	True	full
588802	588802	605631f3f2e19f0038e3093a	2021-03-20 17:33:33	[]	[]	Sat Mar 20 17:31:00 +0000 2021	[{"text":"ArtistaSocial","indices":[80,94]},{"text":"VideoFavorito","indices":[97,111]}]	[{"url":"https://t.co/8Js6qto360","expanded_url":"http://LatinAMAs.com/vota","display_url":"LatinAMAs.com/vota","indices":[120,143]}]	Its not over until it's over. hurry and cast your vote on Web Selenators!!!! - #ArtistaSocial - #VideoFavorito Vote: https://t.co/8Js6qto360 https://t.co/4KdvdCzRPA	2833.0	RT @Jojo00393129: Its not over until it's over. hurry and cast your vote on Web Selenators!!!! - #ArtistaSocial - #VideoFavorito Vote: hâ€¦	16.0	True	full
588803	588803	605631f3f2e19f0038e30956	2021-03-20 17:33:34	[]	[]	Fri Mar 19 14:46:53 +0000 2021	[{"text":"Lockdown","indices":[0,9]},{"text":"Kontaktverbot","indices":[11,25]},{"text":"Einsamkeit","indices":[27,38]}]	[{"url":"https://t.co/SFsbl3QWGe","expanded_url":"http://punkt-preradovic.com","display_url":"punkt-preradovic.com","indices":[230,253]}]	#Lockdown, #Kontaktverbot, #Einsamkeit. "Menschen sterben an Einsamkeit", sagt der renommierte Psychiater und Psychologe Dr. Hans-Joachim Maaz bei @punktpreradovic. Er hÃ¤lt die momentane Politik fÃ¼r einen Skandal. Der ganze Talk: https://t.co/SFsbl3QWGe https://t.co/ifRWsgjZoq	11234.0	RT @punktpreradovic: #Lockdown, #Kontaktverbot, #Einsamkeit. "Menschen sterben an Einsamkeit", sagt der renommierte Psychiater und Psycholoâ€¦	646.0	True	full
588804	588804	605631f3f2e19f0038e30968	2021-03-20 17:33:34	[]	[]	Fri Mar 19 23:30:08 +0000 2021	[]	[{"url":"https://t.co/gTna55Cx9i","expanded_url":"https://www.fox4news.com/news/grand-prairie-isd-teacher-dies-of-covid-19?taid=605534000637bb00011b068a&utm_campaign=trueanthem&utm_medium=trueanthem&utm_source=twitter","display_url":"fox4news.com/news/grand-praâ€¦","indices":[188,211]}]	Bruce Brayden Jr. died Monday from the virus he had been battling for weeks. The 49-year-old teacher taught special education inclusion classes at Fannin Middle School in Grand Prairie.â€‹ https://t.co/gTna55Cx9i	583179.0	RT @FOX4: Bruce Brayden Jr. died Monday from the virus he had been battling for weeks. The 49-year-old teacher taught special education incâ€¦	109.0	True	full
588805	588805	605631f4f2e19f0038e30974	2021-03-20 17:33:34	[]	[]	Sat Mar 20 01:03:02 +0000 2021	[]	[{"url":"https://t.co/02Q7lcSn1E","expanded_url":"https://www.washingtonpost.com/opinions/2021/03/19/virus-variants-mean-our-covid-winter-isnt-over-dont-ease-restrictions-now/","display_url":"washingtonpost.com/opinions/2021/â€¦","indices":[171,194]}]	12) Almost every epidemiologist agrees a 4th surge is coming. It is almost inevitable. The only question is how bad will it be. Maybe not that bad if we vaccinate faster. https://t.co/02Q7lcSn1E	451960.0	RT @DrEricDing: 12) Almost every epidemiologist agrees a 4th surge is coming. It is almost inevitable. The only question is how bad will itâ€¦	8014.0	True	full
588806	588806	605631f4f2e19f0038e3097e	2021-03-20 17:33:34	[]	[]	Wed Mar 17 12:43:47 +0000 2021	[]	[{"url":"https://t.co/yXF6xdLSGu","expanded_url":"https://noticias.uol.com.br/colunas/kennedy-alencar/2021/03/17/lira-pacheco-e-aras-sao-cumplices-do-genocidio-de-bolsonaro.htm","display_url":"noticias.uol.com.br/colunas/kennedâ€¦","indices":[252,275]}]	Lira, Pacheco e Aras sÃ£o cÃºmplices do genocÃ­dio de Bolsonaro. Eles sÃ£o as 3 autoridades que realmente podem pressionar presidente a mudar aÃ§Ã£o na pandemia. Mas se omitem e precisam ser responsabilizados. Texto e foto corrigidos no @UOLNoticias e @UOL. https://t.co/yXF6xdLSGu	321161.0	RT @KennedyAlencar: Lira, Pacheco e Aras sÃ£o cÃºmplices do genocÃ­dio de Bolsonaro. Eles sÃ£o as 3 autoridades que realmente podem pressionarâ€¦	192.0	True	full
588807	588807	605631f4f2e19f0038e30988	2021-03-20 17:33:34	[]	[]	Sat Mar 20 13:10:31 +0000 2021	[{"text":"Carabobo","indices":[0,9]}]	[{"url":"https://t.co/Tw8Fnzn2t1","expanded_url":"https://cutt.ly/fd4n","display_url":"cutt.ly/fd4n","indices":[194,217]}]	#Carabobo | FalleciÃ³ el mÃ©dico ginecobstetra, JosÃ© RendÃ³n, luego de permanecer 19 dÃ­as en la Ciudad Hospitalaria Dr. Enrique Tejera de Valencia por presentar sintomatologÃ­a asociada al COVID-19 https://t.co/Tw8Fnzn2t1	823206.0	RT @ElPitazoTV: #Carabobo | FalleciÃ³ el mÃ©dico ginecobstetra, JosÃ© RendÃ³n, luego de permanecer 19 dÃ­as en la Ciudad Hospitalaria Dr. Enriquâ€¦	389.0	True	full
588808	588808	605631f4f2e19f0038e30994	2021-03-20 17:33:34	[]	[{"url":"https://t.co/hOuI2G3dRm","expanded_url":"https://subscribe.bylinetimes.com/","display_url":"subscribe.bylinetimes.com","indices":[128,151]}]		[]	[]			We want to change the media landscape for good Help to fund a paper that is funded by its readers, not right-wingâ€¦ https://t.co/OHejQq9asV	67687.0	True	full
588809	588809	605631f4f2e19f0038e30996	2021-03-20 17:33:34	[]	[]	Sat Mar 20 08:15:00 +0000 2021	[]	[{"url":"https://t.co/19I6PzPsGq","expanded_url":"https://dailyexpose.co.uk/2021/02/06/protect-nhs-100k-deaths/","display_url":"dailyexpose.co.uk/2021/02/06/proâ€¦","indices":[201,224]}]	The British people have given up a full year of their short lives on the foundation of one of the biggest lies in history. They have stayed at home to protect an NHS that seems to have had a holiday, https://t.co/19I6PzPsGq	13676.0	RT @InProportion2: The British people have given up a full year of their short lives on the foundation of one of the biggest lies in historâ€¦	2773.0	True	full
588810	588810	605631f4f2e19f0038e3099a	2021-03-20 17:33:34	[]	[]	Sat Mar 20 17:24:37 +0000 2021	[]	[{"url":"https://t.co/baHw8vZRtQ","expanded_url":"https://qudsnen.co/?p=22971","display_url":"qudsnen.co/?p=22971","indices":[135,158]}]	Kuwait urges UN Human Rights Council to activate legal mechanisms to guarantee israel is held accountable for its continued violations https://t.co/baHw8vZRtQ	58609.0	RT @swilkinsonbc: Kuwait urges UN Human Rights Council to activate legal mechanisms to guarantee israel is held accountable for its continuâ€¦	142.0	True	full
588811	588811	605631f4f2e19f0038e309a8	2021-03-20 17:33:35	[]	[]	Sat Mar 20 14:36:54 +0000 2021	[]	[{"url":"https://t.co/nvh1nDOnkq","expanded_url":"https://periodismodeinvestigacion.com/2021/03/20/el-falso-crowfunding-de-andres-arauz/","display_url":"periodismodeinvestigacion.com/2021/03/20/el-â€¦","indices":[249,272]}]	El crowdfunding apelaba a la solidaridad con aportes de $15 por persona, y asÃ­ uno a uno sumaron el primer millÃ³n de dÃ³lares...o sea se â€œganaron la loterÃ­aâ€� Piden $15 y ofrecen $1000 y los borregos les creenðŸ™„ EL FALSO CROWDFUNDING DE ANDRÃ‰S ARAUZ https://t.co/nvh1nDOnkq	9246.0	RT @Soylapaw: El crowdfunding apelaba a la solidaridad con aportes de $15 por persona, y asÃ­ uno a uno sumaron el primer millÃ³n de dÃ³lares.â€¦	99.0	True	full
588812	588812	605631f4f2e19f0038e309a6	2021-03-20 17:33:35	[]	[]	Sat Mar 20 14:39:51 +0000 2021	[{"text":"B117","indices":[68,73]}]	[{"url":"https://t.co/Nnn6oHIRSx","expanded_url":"https://www.sun-sentinel.com/coronavirus/fl-ne-south-florida-covid-variant-data-20210320-7n4fwzjrlnfwviu3bcbm7va4tm-story.html","display_url":"sun-sentinel.com/coronavirus/flâ€¦","indices":[256,279]}]	28) things in South Florida are going as well as can be expected... #B117 variant surging there. Why do we ignore this warning sign? I didnâ€™t suffer through a doctorate in epidemiology by age 23, just so that DeSantis can pretend to govern in a pandemic. https://t.co/Nnn6oHIRSx	451960.0	RT @DrEricDing: 28) things in South Florida are going as well as can be expected... #B117 variant surging there. Why do we ignore this warâ€¦	1709.0	True	full
588813	588813	605631f4f2e19f0038e309aa	2021-03-20 17:33:35	[]	[]	Thu Mar 18 15:51:36 +0000 2021	[]	[{"url":"https://t.co/LaqWCLoskk","expanded_url":"https://www.lefigaro.fr/flash-actu/pas-de-preuve-que-les-vaccins-anti-covid-causent-des-caillots-sanguins-20210318","display_url":"lefigaro.fr/flash-actu/pasâ€¦","indices":[0,23]}]	https://t.co/LaqWCLoskk Ces manipulateurs patentÃ©s sont spÃ©cialistes de l'inversion accusatoire. C'est Ã eux de prouver que leur vaccin ne causent pas de caillots sanguin!	651.0	RT @YazDePannonie: https://t.co/LaqWCLoskk Ces manipulateurs patentÃ©s sont spÃ©cialistes de l'inversion accusatoire. C'est Ã eux de prouverâ€¦	4080.0	True	full
588814	588814	605631f5f2e19f0038e309d6	2021-03-20 17:33:35	[]	[]	Thu Mar 18 16:31:47 +0000 2021	[{"text":"EqualRightsForHindus","indices":[191,212]},{"text":"Bhainsa","indices":[233,241]}]	[{"url":"https://t.co/WCOVt31kfM","expanded_url":"https://www.organiser.org/Encyc/2021/3/16/Reign-of-Terror-in-BHAINSA.html","display_url":"organiser.org/Encyc/2021/3/1â€¦","indices":[242,265]}]	Who will protect Hindus? Hindus have to protect themselves. But 71 years of anti-Hindu Abrahamic Constitution especially its articles 25-30 destroyed Hindu collective self-defence by denying #EqualRightsForHindus Reign of Terror in #Bhainsa https://t.co/WCOVt31kfM @eOrganiser	63910.0	RT @MNageswarRaoIPS: Who will protect Hindus? Hindus have to protect themselves. But 71 years of anti-Hindu Abrahamic Constitution especialâ€¦	135.0	True	full
588815	588815	605631f5f2e19f0038e309ee	2021-03-20 17:33:35	[]	[{"url":"https://t.co/ugoblAi9nS","expanded_url":"https://apple.news/ASg6EzyXRSieg4OIi9dTW5Q","display_url":"apple.news/ASg6EzyXRSieg4â€¦","indices":[260,283]}]		[]	[]			* Fresh Routes Mobile Grocery Store is getting affordable healthy food into the hands of those who need it most inâ€¦ https://t.co/qJsk6AW2vj	2135.0	True	full
588816	588816	605631f5f2e19f0038e309f0	2021-03-20 17:33:35	[]	[]	Sat Mar 20 16:48:01 +0000 2021	[]	[{"url":"https://t.co/opp2h0XzaQ","expanded_url":"https://www.heraldlive.co.za/weekend-post/your-weekend/2021-03-20-grans-ginger-beer-recipe-keeps-wolf-from-musicians-door/?utm_medium=Social&utm_source=Twitter#Echobox=1616254302","display_url":"heraldlive.co.za/weekend-post/yâ€¦","indices":[185,208]}]	Necessity was the mother of invention for multi-talented Eastern Cape musician Vuyiseka â€œLovechildâ€� Maguga when her main source of income was shut down due to the coronavirus pandemic. https://t.co/opp2h0XzaQ	55846.0	RT @HeraldNMB: Necessity was the mother of invention for multi-talented Eastern Cape musician Vuyiseka â€œLovechildâ€� Maguga when her main souâ€¦	492.0	True	full
588817	588817	605631f5f2e19f0038e309fa	2021-03-20 17:33:35	[]	[]	Sat Mar 20 04:19:43 +0000 2021	[]	[{"url":"https://t.co/a33jXXUarb","expanded_url":"https://www.nytimes.com/2021/03/19/sports/ncaabasketball/women-ncaa-tournament-weight-room.html?referringSource=articleShare","display_url":"nytimes.com/2021/03/19/spoâ€¦","indices":[142,165]}]	It wasnâ€™t just weights. Women players were also given cheaper, less accurate COVID tests than men. Seriously, what century are we living in? https://t.co/a33jXXUarb	55198.0	RT @eramshaw: It wasnâ€™t just weights. Women players were also given cheaper, less accurate COVID tests than men. Seriously, what century aâ€¦	706.0	True	full
588818	588818	605631f5f2e19f0038e30a06	2021-03-20 17:33:35	[]	[{"url":"https://t.co/AJDl9Aan2K","expanded_url":"http://watchsports21.com/MMA.php?live=Artem+Manyshev+vs.+Rizkiddin+Asadov+-+MMA+SERIES+28+Time+of+New+Heroes+15","display_url":"watchsports21.com/MMA.php?live=Aâ€¦","indices":[162,185]}]		[]	[]			ðŸ”´ LIVE !!! Artem Manyshev vs. Rizkiddin Asadov - MMA SERIES 28 Time of New Heroes 15 âœ” Date : Saturday, March 20, 2â€¦ https://t.co/uptFReLmst	30.0	True	full
588819	588819	605631f5f2e19f0038e30a24	2021-03-20 17:33:36	[]	[]	Sat Mar 20 07:33:13 +0000 2021	[{"text":"covid","indices":[47,53]},{"text":"YoMeQuedoEnCasa","indices":[128,144]},{"text":"SinComplejos","indices":[262,275]}]	[{"url":"https://t.co/GycFXWT6qq","expanded_url":"https://www.libertaddigital.com/opinion/javier-somalo/yomequedoencasa-a-recibir-al-frances-6721187/","display_url":"libertaddigital.com/opinion/javierâ€¦","indices":[238,261]}]	ðŸ‘‰Fronteras abiertas para recibir mÃ¡s brotes de #covid. ðŸ—žï¸�Javier Somalo escribe sobre ello en @libertaddigital, bajo el tÃ­tulo:'#YoMeQuedoEnCasaâ€¦ Â¿a recibir al francÃ©s?' ðŸ“»Lo comentamos en unos instantes con @ldpsincomplejos, en @esradio https://t.co/GycFXWT6qq #SinComplejos	23970.0	RT @sincomplejos__: ðŸ‘‰Fronteras abiertas para recibir mÃ¡s brotes de #covid. ðŸ—žï¸�Javier Somalo escribe sobre ello en @libertaddigital, bajo elâ€¦	3914.0	True	full
588820	588820	605631f5f2e19f0038e30a2a	2021-03-20 17:33:36	[]	[]	Sat Mar 20 17:30:04 +0000 2021	[]	[{"url":"https://t.co/DSAkcWEWeT","expanded_url":"https://twitter.com/RandPaul/status/1373306534869004290","display_url":"twitter.com/RandPaul/statuâ€¦","indices":[128,151]}]	True, Senator, Fauci is a political pawn. Trump should never have used him for anything unless they needed the trash emptied. https://t.co/DSAkcWEWeT	7875.0	RT @copdoc1: True, Senator, Fauci is a political pawn. Trump should never have used him for anything unless they needed the trash emptiedâ€¦	14148.0	True	full
588821	588821	605631f6f2e19f0038e30a36	2021-03-20 17:33:36	[]	[]	Sat Mar 20 16:35:25 +0000 2021	[]	[{"url":"https://t.co/pcVlsNQRte","expanded_url":"https://www.biorxiv.org/content/10.1101/2021.03.18.436013v1","display_url":"biorxiv.org/content/10.110â€¦","indices":[118,141]}]	Une nouvelle dÃ©sastreuse: le mutant sud-africain a trouvÃ© un rÃ©servoir animal gigantesque. Il se transmet aux souris. https://t.co/pcVlsNQRte https://t.co/ZlRC9Iw490	46870.0	RT @Pr_Logos: Une nouvelle dÃ©sastreuse: le mutant sud-africain a trouvÃ© un rÃ©servoir animal gigantesque. Il se transmet aux souris. https:/â€¦	3301.0	True	full
588822	588822	605631f6f2e19f0038e30a3a	2021-03-20 17:33:36	[]	[]	Sat Mar 20 09:55:39 +0000 2021	[]	[{"url":"https://t.co/NXDoZKK50L","expanded_url":"https://www.lavanguardia.com/opinion/20210320/6602704/derogareis.html?utm_term=botones_sociales_app&utm_source=social-otros&utm_medium=social","display_url":"lavanguardia.com/opinion/202103â€¦","indices":[251,274]}]	â€œNi divorcio ni aborto ni matrimonio homosexual. No han derogado nada. Porque las leyes sirven tambiÃ©n a sus votantes. La de la eutanasia no creo que sea menos. Se llenan la boca de la palabra libertad pero no quieren la libertad de morir dignamenteâ€� https://t.co/NXDoZKK50L	3552894.0	RT @jordievole: â€œNi divorcio ni aborto ni matrimonio homosexual. No han derogado nada. Porque las leyes sirven tambiÃ©n a sus votantes. La dâ€¦	78.0	True	full
588823	588823	605631f6f2e19f0038e30a3c	2021-03-20 17:33:36	[]	[]	Fri Mar 19 22:00:16 +0000 2021	[{"text":"Inkafarma","indices":[0,10]},{"text":"donaciÃ³n","indices":[23,32]},{"text":"MinisterioDeSalud","indices":[149,167]},{"text":"Minsa","indices":[169,175]}]	[{"url":"https://t.co/X7rGTM9T99","expanded_url":"https://elperuano.pe/noticia/117097-hospital-cayetano-heredia-recibe-15-dispositivos-de-alto-flujo-de-oxigeno-para-pacientes-covid-19","display_url":"elperuano.pe/noticia/117097â€¦","indices":[178,201]}]	#Inkafarma realizÃ³ Una #donaciÃ³n de 15 dispositivos de OXÃ�GENO de alto flujo conocidos como â€˜WAYRACHISâ€™, entregados al Hospital Cayetano Heredia del #MinisterioDeSalud (#Minsa). https://t.co/X7rGTM9T99 https://t.co/vFhVrliQBI	724.0	RT @MedicinasBPE: #Inkafarma realizÃ³ Una #donaciÃ³n de 15 dispositivos de OXÃ�GENO de alto flujo conocidos como â€˜WAYRACHISâ€™, entregados al Hoâ€¦	1.0	True	full
588824	588824	605631f6f2e19f0038e30a3e	2021-03-20 17:33:36	[]	[]	Sat Mar 20 17:21:26 +0000 2021	[]	[{"url":"https://t.co/MEBCkS0OYH","expanded_url":"https://bit.ly/2Nz7Ao6","display_url":"bit.ly/2Nz7Ao6","indices":[115,138]}]	En un libro sobre la pandemia, el prÃ­ncipe Harry hablÃ³ sobre la muerte de Lady Di: â€œNo quise creerlo ni aceptarloâ€� https://t.co/MEBCkS0OYH https://t.co/qf4uI5AkcR	3569786.0	RT @LANACION: En un libro sobre la pandemia, el prÃ­ncipe Harry hablÃ³ sobre la muerte de Lady Di: â€œNo quise creerlo ni aceptarloâ€� https://t.â€¦	708.0	True	full
588825	588825	605631f6f2e19f0038e30a46	2021-03-20 17:33:36	[]	[]	Sat Mar 20 16:42:19 +0000 2021	[]	[{"url":"https://t.co/UC9ZMFX9Lu","expanded_url":"https://www.independent.co.uk/news/uk/politics/coronavirus-ppe-contract-tory-donor-b1818645.html","display_url":"independent.co.uk/news/uk/politiâ€¦","indices":[146,169]}]	Never forget that while our NHS staff risked their lives, the Tories' only thought was enriching themselves and their donors. Never forget this. https://t.co/UC9ZMFX9Lu	16910.0	RT @simonmaginn: Never forget that while our NHS staff risked their lives, the Tories' only thought was enriching themselves and their donoâ€¦	1208.0	True	full
588826	588826	605631f6f2e19f0038e30a58	2021-03-20 17:33:37	[]	[]	Sat Mar 20 17:08:22 +0000 2021	[]	[{"url":"https://t.co/9vZYZDlc7U","expanded_url":"https://polkadot.network/chainlink-reaches-milestone-with-polkadot/amp/?__twitter_impression=true","display_url":"polkadot.network/chainlink-reacâ€¦","indices":[178,201]}]	$LINK will launch a parachain first on $KSM "Prior to launching its parachain on Polkadot, Chainlink will deploy a parachain on Kusama." Facts &amp; credit to @DonnieBigBags https://t.co/9vZYZDlc7U	134257.0	RT @hackapreneur: $LINK will launch a parachain first on $KSM "Prior to launching its parachain on Polkadot, Chainlink will deploy a paraâ€¦	1264.0	True	full
588827	588827	605631f6f2e19f0038e30a5a	2021-03-20 17:33:37	[]	[]	Sat Mar 20 11:41:28 +0000 2021	[]	[{"url":"https://t.co/U5TLp9QxXM","expanded_url":"https://youtu.be/uvmwejrp83E","display_url":"youtu.be/uvmwejrp83E","indices":[246,269]}]	- Porto Alegre/RS. O Hospital de Campanha do @exercitooficial , instalado em anexo ao Hospital Restinga,Â comeÃ§a a receber os primeiros pacientes com COVID-19. Veja o depoimento da Dra AndrÃ©a Volkmer, Diretora Assistencial do Hospital Restinga. https://t.co/U5TLp9QxXM https://t.co/T6mbIXkZyA	6687031.0	RT @jairbolsonaro: - Porto Alegre/RS. O Hospital de Campanha do @exercitooficial , instalado em anexo ao Hospital Restinga,Â comeÃ§a a recebeâ€¦	24.0	True	full
588828	588828	605631f6f2e19f0038e30a72	2021-03-20 17:33:37	[{"text":"podcast","indices":[145,153]},{"text":"COVIDisAirborne","indices":[180,196]},{"text":"CovidEstaEnElAire","indices":[197,215]}]	[{"url":"https://t.co/06KOxmpbJB","expanded_url":"https://www.urgenciasyemergen.com/aerosoles-y-covid-19-la-transmision-aerea-del-sars-cov-2/","display_url":"urgenciasyemergen.com/aerosoles-y-coâ€¦","indices":[154,177]}]		[]	[]			El SARS-CoV-2, virus causante de la COVID-19, se transmite por aire y tiene mucha afinidad por los interiores. LÃ©elâ€¦ https://t.co/pxZ7nULitm	20414.0	True	full
588829	588829	605631f7f2e19f0038e30a96	2021-03-20 17:33:37	[{"text":"MSM","indices":[4,8]},{"text":"Facebook","indices":[68,77]},{"text":"UnitedKingdom","indices":[100,114]},{"text":"corporate","indices":[167,177]}]	[{"url":"https://t.co/SFSP2d7I8x","expanded_url":"https://www.mediareform.org.uk/media-ownership/who-owns-the-uk-media","display_url":"mediareform.org.uk/media-ownershiâ€¦","indices":[221,244]}]		[]	[]			The #MSM deserve every bit of that hostility. Three companies, plus #Facebook dominate media in the #UnitedKingdom.â€¦ https://t.co/tI4ZrG1s3W	5.0	True	full
588830	588830	605631f7f2e19f0038e30aa4	2021-03-20 17:33:37	[]	[]	Sat Mar 20 17:25:45 +0000 2021	[]	[{"url":"https://t.co/8kKvC1gFH9","expanded_url":"https://www.bloomberg.com/graphics/covid-vaccine-tracker-global-distribution/","display_url":"bloomberg.com/graphics/covidâ€¦","indices":[242,265]}]	We did it! 3.1 million vaccinations in 1 day, today The new single day record And the "we" are tens of thousands of people, volunteers, and staff, all throughout the US, to help get millions on the road to protection today ðŸ™�ðŸ’ªðŸ‘�ðŸ‘� Next stop 4M https://t.co/8kKvC1gFH9 https://t.co/LI08XMpiaO	400506.0	RT @EricTopol: We did it! 3.1 million vaccinations in 1 day, today The new single day record And the "we" are tens of thousands of people,â€¦	1274.0	True	full
588831	588831	605631f7f2e19f0038e30aae	2021-03-20 17:33:37	[]	[{"url":"https://t.co/kjGdNgJoDx","expanded_url":"https://tinyurl.com/yhgwk73l","display_url":"tinyurl.com/yhgwk73l","indices":[253,276]}]		[]	[]			Why A More Equal World Would Be Easier To Decarbonise: Almost everyone agrees that policies tackling inequality havâ€¦ https://t.co/D3R1Hi5PVL	1544.0	True	full
588832	588832	605631f7f2e19f0038e30aca	2021-03-20 17:33:38	[]	[]	Sat Mar 20 14:22:21 +0000 2021	[]	[{"url":"https://t.co/zByJCcULXz","expanded_url":"https://www.elfinanciero.com.mx/opinion/sergio-negrete-cardenas/el-tirano-incipiente-vs-krauze","display_url":"elfinanciero.com.mx/opinion/sergioâ€¦","indices":[206,229]}]	Â¿Por quÃ© esa obsesiÃ³n de querer daÃ±ar al Dr. Krauze? Â¿Complejo de inferioridad extremo y/o una envidia gigantesca de sus logros, o simple pÃ©rdida de la cordura? Lea por favor el excelente texto de Sergio: https://t.co/zByJCcULXz	125125.0	RT @AngelVerdugoB: Â¿Por quÃ© esa obsesiÃ³n de querer daÃ±ar al Dr. Krauze? Â¿Complejo de inferioridad extremo y/o una envidia gigantesca de suâ€¦	142.0	True	full
588833	588833	605631f7f2e19f0038e30ae2	2021-03-20 17:33:38	[]	[]	Sat Mar 20 10:19:01 +0000 2021	[]	[{"url":"https://t.co/IjBBSj4oqc","expanded_url":"https://twitter.com/c_endt/status/1357750987029643268","display_url":"twitter.com/c_endt/status/â€¦","indices":[198,221]}]	Diese Modellrechnung haben wir Ã¼brigens vor Beschluss der Lockerungen gemacht. RÃ¼ckkehr zu Februar-Regelung dÃ¼rfte nicht ausreichen, um B117-Kurve runter zu kriegen. Andere Modelle zeigen das auch. https://t.co/IjBBSj4oqc	6392.0	RT @c_endt: Diese Modellrechnung haben wir Ã¼brigens vor Beschluss der Lockerungen gemacht. RÃ¼ckkehr zu Februar-Regelung dÃ¼rfte nicht ausreiâ€¦	175.0	True	full
588834	588834	605631f8f2e19f0038e30aee	2021-03-20 17:33:38	[]	[]	Fri Mar 19 20:31:37 +0000 2021	[]	[{"url":"https://t.co/DzpUUqUVvj","expanded_url":"https://blogs.scientificamerican.com/observations/finland-is-the-happiest-country-in-the-world-and-finns-arent-happy-about-it/","display_url":"blogs.scientificamerican.com/observations/fâ€¦","indices":[257,280]}]	"We Finns reacted the same way as we have reacted to other top rankings in various international comparisons: we criticized the methodology of the study, questioned its conclusions and pointed to the shortcomings of Finnish society." Long lost kin it seems https://t.co/DzpUUqUVvj	53057.0	RT @NaomiOhReally: "We Finns reacted the same way as we have reacted to other top rankings in various international comparisons: we criticiâ€¦	4714.0	True	full
588835	588835	605631f8f2e19f0038e30af4	2021-03-20 17:33:38	[]	[]	Sat Mar 20 15:48:58 +0000 2021	[]	[{"url":"https://t.co/nkn6fW2fK1","expanded_url":"https://www.koreaboo.com/lists/kpop-female-soloists-highest-first-day-sales-hanteo/","display_url":"koreaboo.com/lists/kpop-femâ€¦","indices":[139,162]}]	Jessica Jung appears on the "TOP 15 K-Pop Female Soloist Albums Had The Highest First Day Sales In Hanteo History" with ALL her albums. ðŸ“Ž https://t.co/nkn6fW2fK1 https://t.co/bLI80LAmu5	1295.0	RT @ssicadaily: Jessica Jung appears on the "TOP 15 K-Pop Female Soloist Albums Had The Highest First Day Sales In Hanteo History" with ALLâ€¦	34.0	True	full
588836	588836	605631f8f2e19f0038e30afe	2021-03-20 17:33:38	[{"text":"panico","indices":[248,255]}]	[{"url":"https://t.co/OC0Uw2o7dB","expanded_url":"https://youtu.be/hhuOsWWGXCU","display_url":"youtu.be/hhuOsWWGXCU","indices":[256,279]}]		[]	[]			Dr Francisco Cardoso fala sobre a perda da neutralizaÃ§Ã£o das vacinas no combate Ã s novas cepas de COVID-19, e expliâ€¦ https://t.co/6ULls9eWqe	17660.0	True	full
588837	588837	605631f8f2e19f0038e30b08	2021-03-20 17:33:38	[{"text":"Cuba","indices":[26,31]}]	[{"url":"https://t.co/pM3F2ZKGNf","expanded_url":"http://www.cubadebate.cu/noticias/2021/03/20/trasladan-hacia-el-oriente-de-cuba-candidato-vacunal-abdala-contra-la-covid-19/","display_url":"cubadebate.cu/noticias/2021/â€¦","indices":[101,124]}]		[]	[]			Hacia el oriente del paÃ­s #Cuba nuestra Abdala, quÃ© fuerza la de mi paÃ­s: mÃ¡s protegido, mÃ¡s feliz...â€¦ https://t.co/y6w0FkgM7V	546.0	True	full
588838	588838	605631f8f2e19f0038e30b20	2021-03-20 17:33:38	[{"text":"CryptoNews","indices":[0,11]},{"text":"LCX","indices":[202,206]},{"text":"uniswap","indices":[207,215]},{"text":"DeFi","indices":[216,221]},{"text":"LatokenApp","indices":[222,233]}]	[{"url":"https://t.co/vHOxjHgZls","expanded_url":"https://t.me/latoken_airdrops_bot?start=kqhe62qb-airdrop_LCX-source_twp72","display_url":"t.me/latoken_airdroâ€¦","indices":[178,201]}]		[]	[]			#CryptoNews: LATOKEN has added $LCX token on its exchange. An airdrop worth 200K (~$20k) tokens are also underway.â€¦ https://t.co/GPVtzQCB9z	3.0	True	full
588839	588839	605631f8f2e19f0038e30b24	2021-03-20 17:33:39	[]	[]	Mon Mar 15 07:43:09 +0000 2021	[]	[{"url":"https://t.co/X6cf11KWml","expanded_url":"https://www.vg.no/nyheter/innenriks/i/wenlan/behandlende-lege-om-blodpropp-funn-ikke-sett-noe-i-denne-gaten-foer","display_url":"vg.no/nyheter/innenrâ€¦","indices":[261,284]}]	More AstraZeneca news if you should be in doubt about reported risks. Norwegian Professor &amp; medic explains that they have seen relatively young people coming in with strange and severe blood clots the past days. After taking AstraZeneca vaccine recently. https://t.co/X6cf11KWml	1197.0	RT @LarsDenmar: More AstraZeneca news if you should be in doubt about reported risks. Norwegian Professor &amp; medic explains that they haveâ€¦	78.0	True	full
588840	588840	605631f8f2e19f0038e30b28	2021-03-20 17:33:39	[]	[]	Sat Mar 20 13:46:42 +0000 2021	[]	[{"url":"https://t.co/LE1CCt1KYS","expanded_url":"https://www.infolibre.es/noticias/politica/2020/05/27/el_documento_que_prueba_que_gobierno_ayuso_fijo_criterios_exclusion_para_no_trasladar_enfermos_desde_las_residencias_los_hospitales_107130_1012.html","display_url":"infolibre.es/noticias/politâ€¦","indices":[234,257]}]	Hoy se cumple un aÃ±o de la firma y aplicaciÃ³n de este ignominioso Protocolo, que fue una condena de muerte para muchos mayores enfermos que vivÃ­an en residencias. Sus autores y ejecutores no han pedido ni perdÃ³n. Â¡No podemos olvidar! https://t.co/LE1CCt1KYS	66060.0	RT @manuelrico: Hoy se cumple un aÃ±o de la firma y aplicaciÃ³n de este ignominioso Protocolo, que fue una condena de muerte para muchos mayoâ€¦	3109.0	True	full
588841	588841	605631f9f2e19f0038e30b42	2021-03-20 17:33:39	[]	[]	Fri Mar 19 14:25:27 +0000 2021	[]	[{"url":"https://t.co/9lcnTuSqr9","expanded_url":"https://trib.al/5rUFGGP","display_url":"trib.al/5rUFGGP","indices":[241,264]}]	Fresh off the passage of a $1.9T COVID-19 rescue package, Senate Majority Leader Chuck Schumer is expected to announce that New Yorkâ€™s vaccine supply and distribution is getting a much-needed boost. N.Y. will receive 1.65M vaccines a week. https://t.co/9lcnTuSqr9	803141.0	RT @NYDailyNews: Fresh off the passage of a $1.9T COVID-19 rescue package, Senate Majority Leader Chuck Schumer is expected to announce thaâ€¦	2602.0	True	full
588842	588842	605631f9f2e19f0038e30b4c	2021-03-20 17:33:39	[]	[]	Sat Mar 20 10:09:04 +0000 2021	[]	[{"url":"https://t.co/B8SW7k0ZLT","expanded_url":"https://g1.globo.com/ba/bahia/noticia/2021/03/20/morre-o-vereador-irmao-lazaro-por-complicacoes-da-covid-19.ghtml","display_url":"g1.globo.com/ba/bahia/noticâ€¦","indices":[227,250]}]	Morre IrmÃ£o LÃ¡zaro, da Covid-19. No mÃªs passado, ele fez um culto em uma igreja lotada em Feira de Santana. A certa altura, disse que crentes nÃ£o pegavam covid-19, sÃ³ â€œquem era do diaboâ€�. Era bolsonarista e atacava o lockdown. https://t.co/B8SW7k0ZLT	8959.0	RT @GaucheenAvant: Morre IrmÃ£o LÃ¡zaro, da Covid-19. No mÃªs passado, ele fez um culto em uma igreja lotada em Feira de Santana. A certa altuâ€¦	1460.0	True	full
588843	588843	605631f9f2e19f0038e30b6e	2021-03-20 17:33:40	[]	[]	Sat Mar 20 17:18:31 +0000 2021	[{"text":"FreedomOfSpeech","indices":[140,156]},{"text":"FreeSpeech","indices":[158,169]},{"text":"SundayThoughts","indices":[170,185]},{"text":"Islam","indices":[187,193]},{"text":"Ahmadiyya","indices":[194,204]},{"text":"Peace","indices":[205,211]}]	[{"url":"https://t.co/0FHPT7wps8","expanded_url":"https://lightofislam.in/charlie-hebdo-spreading-hatred-in-the-name-of-humour/","display_url":"lightofislam.in/charlie-hebdo-â€¦","indices":[213,236]}]	Freedom of expression has its limits. Those limits begin where hatred is spread. They begin where the dignity of other people is violated. #FreedomOfSpeech #FreeSpeech #SundayThoughts #Islam #Ahmadiyya #Peace https://t.co/0FHPT7wps8	7248.0	RT @islaminind: Freedom of expression has its limits. Those limits begin where hatred is spread. They begin where the dignity of other peopâ€¦	1340.0	True	full
588844	588844	605631f9f2e19f0038e30b7a	2021-03-20 17:33:40	[]	[]	Sat Mar 13 16:01:47 +0000 2021	[]	[{"url":"https://t.co/3POsvmiGrG","expanded_url":"http://clarasales.loja.avon.com.br","display_url":"clarasales.loja.avon.com.br","indices":[43,66]}]	Minha loja virtual oficial da Avonâœ¨ Link: https://t.co/3POsvmiGrG Cupons: ðŸ‘‰ðŸ�¼BV15CONECTAðŸ‘ˆðŸ�¼ nunca comprou em minha loja? Aproveite 15% de desconto na primeira compra. ðŸ‘‰ðŸ�¼CONECTABBBðŸ‘ˆðŸ�¼ frete grÃ¡tis nas compras acima de R$69,90 https://t.co/R1ENWAc2bu	5367.0	RT @clachassa51: Minha loja virtual oficial da Avonâœ¨ Link: https://t.co/3POsvmiGrG Cupons: ðŸ‘‰ðŸ�¼BV15CONECTAðŸ‘ˆðŸ�¼ nunca comprou em minha loja?â€¦	2207.0	True	full
588845	588845	605631f9f2e19f0038e30b92	2021-03-20 17:33:40	[{"text":"COVID19","indices":[117,125]},{"text":"vaccine","indices":[126,134]}]	[{"url":"https://t.co/wufsHhwybZ","expanded_url":"https://twitter.com/NomanSarwarr/status/1373281465165774854/photo/1","display_url":"pic.twitter.com/wufsHhwybZ","indices":[227,250]}]		[]	[]			Dear @WHO and @TwitterSafety, @TwitterSupport this Verified Account @HamidMirPak is spreading Disinformation againsâ€¦ https://t.co/gLQ1EXm2eK	15.0	True	full
588846	588846	605631faf2e19f0038e30bd6	2021-03-20 17:33:41	[]	[]	Sat Mar 20 17:23:01 +0000 2021	[]	[{"url":"https://t.co/6AYkKAD0rK","expanded_url":"https://twitter.com/RexChapman/status/1373265664698429442","display_url":"twitter.com/RexChapman/staâ€¦","indices":[224,247]}]	My mother died if covid on april 2 2020 and this is how fucking people honor her and all 500k deaths. Fucking disgusting. And I swear these fucks are going to give us a florida variant that will cause us to get revaccinated https://t.co/6AYkKAD0rK	961.0	RT @billy197629: My mother died if covid on april 2 2020 and this is how fucking people honor her and all 500k deaths. Fucking disgusting.â€¦	256.0	True	full
588847	588847	605631faf2e19f0038e30bea	2021-03-20 17:33:41	[]	[]	Sat Mar 20 16:20:00 +0000 2021	[{"text":"NotiMippCI","indices":[0,11]},{"text":"FrenaElContagio","indices":[126,142]}]	[{"url":"https://t.co/idkL7yPKDS","expanded_url":"https://bit.ly/3cQmRtt","display_url":"bit.ly/3cQmRtt","indices":[102,125]}]	#NotiMippCI ðŸ“°ðŸ—ž| Venezuela enfrenta segunda ola mucho mÃ¡s virulenta producto de la COVID-19. Lea mÃ¡s â�© https://t.co/idkL7yPKDS #FrenaElContagio https://t.co/sKHbkuulcx	254021.0	RT @Mippcivzla: #NotiMippCI ðŸ“°ðŸ—ž| Venezuela enfrenta segunda ola mucho mÃ¡s virulenta producto de la COVID-19. Lea mÃ¡s â�© https://t.co/idkL7yPKâ€¦	37.0	True	full
588848	588848	605631fbf2e19f0038e30bf6	2021-03-20 17:33:41	[]	[]	Sat Mar 20 16:34:19 +0000 2021	[{"text":"Gimpo","indices":[0,6]},{"text":"SouthKorea","indices":[7,18]},{"text":"PuppyMill","indices":[48,58]},{"text":"DogMeat","indices":[63,71]},{"text":"SaveKoreanDogs","indices":[229,244]}]	[{"url":"https://t.co/l4ywFJGUNw","expanded_url":"http://www.segye.com/newsView/20200622509773?OutUrl=naver","display_url":"segye.com/newsView/20200â€¦","indices":[175,198]}]	#Gimpo #SouthKorea - A huge fire broke out in a #PuppyMill cum #DogMeat farm with 200 dogs. A licenced facility. 120 dogs burnt to death, 80 survived JUNE 22, 2020ðŸ“°@segyecom https://t.co/l4ywFJGUNw via @NamiKim_DogsSK Website #SaveKoreanDogs https://t.co/DlFxHJhmcE	12499.0	RT @awkward_1110: #Gimpo #SouthKorea - A huge fire broke out in a #PuppyMill cum #DogMeat farm with 200 dogs. A licenced facility. 120 dogsâ€¦	3128.0	True	full
588849	588849	605631fbf2e19f0038e30bf8	2021-03-20 17:33:41	[]	[]	Sat Mar 20 12:40:36 +0000 2021	[{"text":"Ø¥Ø®Ø¨Ø§Ø±ÙŠØ©_Ø§Ù„Ø´Ø¹Ø¨Ø©","indices":[0,15]},{"text":"Ø¹Ø§Ø¬Ù„","indices":[18,23]},{"text":"Ø§Ù„ØµØ­Ø©","indices":[25,31]},{"text":"Ù�ÙŠØ±ÙˆØ³_ÙƒÙˆØ±ÙˆÙ†Ø§","indices":[100,113]},{"text":"Ù†Ø¹ÙˆØ¯_Ø¨Ø­Ø°Ø±","indices":[115,125]},{"text":"Ù†Ø¹Ù…_Ù„Ù„ØªØ·Ø¹ÙŠÙ…","indices":[127,139]},{"text":"Ø®Ø°_Ø§Ù„Ø®Ø·ÙˆØ©","indices":[141,151]}]	[{"url":"https://t.co/oTlEnCo5Iq","expanded_url":"https://shobah.com/?p=75610","display_url":"shobah.com/?p=75610","indices":[154,177]}]	#Ø¥Ø®Ø¨Ø§Ø±ÙŠØ©_Ø§Ù„Ø´Ø¹Ø¨Ø© | #Ø¹Ø§Ø¬Ù„ â€œ#Ø§Ù„ØµØ­Ø©â€�: ØªØ³Ø¬ÙŠÙ„ 382 Ø­Ø§Ù„Ø© Ø¥ØµØ§Ø¨Ø© Ø¨ÙƒÙˆØ±ÙˆÙ†Ø§.. ÙˆØªØ¹Ø§Ù�ÙŠ 271 Ø®Ù„Ø§Ù„ Ø§Ù„Ù€24 Ø³Ø§Ø¹Ø© Ø§Ù„Ù…Ø§Ø¶ÙŠØ© #Ù�ÙŠØ±ÙˆØ³_ÙƒÙˆØ±ÙˆÙ†Ø§ #Ù†Ø¹ÙˆØ¯_Ø¨Ø­Ø°Ø± #Ù†Ø¹Ù…_Ù„Ù„ØªØ·Ø¹ÙŠÙ… #Ø®Ø°_Ø§Ù„Ø®Ø·ÙˆØ© https://t.co/oTlEnCo5Iq https://t.co/35i3dmLKKw	3298.0	RT @shobah2012: #Ø¥Ø®Ø¨Ø§Ø±ÙŠØ©_Ø§Ù„Ø´Ø¹Ø¨Ø© | #Ø¹Ø§Ø¬Ù„ â€œ#Ø§Ù„ØµØ­Ø©â€�: ØªØ³Ø¬ÙŠÙ„ 382 Ø­Ø§Ù„Ø© Ø¥ØµØ§Ø¨Ø© Ø¨ÙƒÙˆØ±ÙˆÙ†Ø§.. ÙˆØªØ¹Ø§Ù�ÙŠ 271 Ø®Ù„Ø§Ù„ Ø§Ù„Ù€24 Ø³Ø§Ø¹Ø© Ø§Ù„Ù…Ø§Ø¶ÙŠØ© #Ù�ÙŠØ±ÙˆØ³_ÙƒÙˆØ±ÙˆÙ†Ø§ #Ù†Ø¹ÙˆØ¯_Ø¨Ø­â€¦	683.0	True	full
588850	588850	605631fbf2e19f0038e30c10	2021-03-20 17:33:41	[]	[]	Sat Mar 20 11:15:25 +0000 2021	[{"text":"BrasilSOS","indices":[25,35]}]	[{"url":"https://t.co/fnv8RsRPrp","expanded_url":"https://agora.folha.uol.com.br/sao-paulo/2021/03/passa-de-100-o-numero-de-mortos-a-espera-de-leito-de-uti-para-covid-em-sp.shtml?utm_source=twitter&utm_medium=social&utm_campaign=comptw","display_url":"agora.folha.uol.com.br/sao-paulo/2021â€¦","indices":[124,147]}]	GE-NO-CI-DIO GE-NE-RAIS #BrasilSOS Passa de 100 o nÃºmero de pessoas que morreram Ã espera de leito de UTI para Covid em SP https://t.co/fnv8RsRPrp	9731.0	RT @Sergioguia1: GE-NO-CI-DIO GE-NE-RAIS #BrasilSOS Passa de 100 o nÃºmero de pessoas que morreram Ã espera de leito de UTI para Covid em Sâ€¦	1247.0	True	full
588851	588851	605631fbf2e19f0038e30c14	2021-03-20 17:33:41	[]	[{"url":"https://t.co/6lCZwRd58T","expanded_url":"http://watchsports21.com/MMA.php?live=B.+Kaiypnazar+vs.+Faridun+Juraev+-+MMA+SERIES+28+Time+of+New+Heroes+15","display_url":"watchsports21.com/MMA.php?live=Bâ€¦","indices":[159,182]}]		[]	[]			ðŸ”´ LIVE !!! B. Kaiypnazar vs. Faridun Juraev - MMA SERIES 28 Time of New Heroes 15 âœ” Date : Saturday, March 20, 2021â€¦ https://t.co/1PskdI28vv	30.0	True	full
588852	588852	605631fbf2e19f0038e30c1a	2021-03-20 17:33:41	[]	[]	Sat Mar 20 17:06:09 +0000 2021	[]	[{"url":"https://t.co/ceuYDQ4PhL","expanded_url":"https://twitter.com/isusacnas/status/1373029159027552256","display_url":"twitter.com/isusacnas/statâ€¦","indices":[277,300]}]	@rmarroqu3 always describes the SACNAS National Conference as a life changing experience, and I so hope to go in person to the largest multidisciplinary and multicultural STEM diversity event in the country! Check out the program @isusacnas is putting on Monday for more info! https://t.co/ceuYDQ4PhL https://t.co/Fe9Rlg28bb	47.0	RT @KAedes0: @rmarroqu3 always describes the SACNAS National Conference as a life changing experience, and I so hope to go in person to theâ€¦	90.0	True	full
588853	588853	605631fbf2e19f0038e30c1c	2021-03-20 17:33:41	[{"text":"MSPAS","indices":[3,9]},{"text":"COVID19","indices":[99,107]},{"text":"PlanVacunaCOVID19","indices":[147,165]}]	[{"url":"https://t.co/g7sm9SC2Gf","expanded_url":"https://tablerocovid.mspas.gob.gt","display_url":"tablerocovid.mspas.gob.gt","indices":[232,255]}]		[]	[]			El #MSPAS informa la cantidad de personas que han recibido la primera dosis de la vacuna contra el #COVID19. Continâ€¦ https://t.co/CXvaCDLjhY	126240.0	True	full
588854	588854	605631fbf2e19f0038e30c4c	2021-03-20 17:33:42	[]	[]	Sat Mar 20 17:23:11 +0000 2021	[]	[{"url":"https://t.co/TdcZTewPKH","expanded_url":"https://open.spotify.com/album/2yuQqhSklmfWgn8lmJNk5t?si=gD4c-wJqS8OsGO8aovje-g&utm_source=copy-link","display_url":"open.spotify.com/album/2yuQqhSkâ€¦","indices":[163,186]}]	Do not forget to listen to the talented album Zayn Malik that is so amazing, along with its Single Unfuckwitable which is available on YouTube. it's music quality https://t.co/TdcZTewPKH	434.0	RT @IUNFUCK: Do not forget to listen to the talented album Zayn Malik that is so amazing, along with its Single Unfuckwitable which is avaiâ€¦	410.0	True	full
588855	588855	605631fcf2e19f0038e30c56	2021-03-20 17:33:42	[{"text":"HoundEm","indices":[159,167]}]	[{"url":"https://t.co/ApeVdMbSTV","expanded_url":"http://landmarknetwork.tv/moravian/","display_url":"landmarknetwork.tv/moravian/","indices":[97,120]},{"url":"https://t.co/PShHEFr1yM","expanded_url":"http://moraviansports.com","display_url":"moraviansports.com","indices":[134,157]}]		[]	[]			MLAX: Hounds head to the 4th quarter leading Marywood, 16-10. Follow the last 15 minutes live atâ€¦ https://t.co/4AETbsoed8	3600.0	True	full
588856	588856	605631fcf2e19f0038e30c6a	2021-03-20 17:33:42	[]	[]	Sat Mar 20 17:20:35 +0000 2021	[]	[{"url":"https://t.co/EhmN3GF1Q4","expanded_url":"https://nyti.ms/3s3jjKM","display_url":"nyti.ms/3s3jjKM","indices":[255,278]}]	One year. More than 500,000 dead. What did the U.S. do wrong? What needs to be rethought? We asked scientists, public health experts and health advocates to tell us about mistakes, missed chances and oversights â€” and how to prepare for the next pandemic. https://t.co/EhmN3GF1Q4	1172908.0	RT @NYTScience: One year. More than 500,000 dead. What did the U.S. do wrong? What needs to be rethought? We asked scientists, public healtâ€¦	767.0	True	full
588857	588857	605631fcf2e19f0038e30c74	2021-03-20 17:33:42	[]	[]	Sat Mar 20 17:29:38 +0000 2021	[{"text":"ConsularServicesInCuba","indices":[162,185]}]	[{"url":"https://t.co/2jBRdn0CkF","expanded_url":"https://twitter.com/Vaness_199521/status/1373313034530217990","display_url":"twitter.com/Vaness_199521/â€¦","indices":[279,302]}]	Families belong together, there's no need to learn how to live with the pain of not having your loved ones around, even if is only 90 miles away. Please, we need #ConsularServicesInCuba @USEmbCuba @jakejsullivan @WHCOS @JOD46 @Cartajuanero @SecMayorkas @WHAAsstSecty @EMendrala https://t.co/2jBRdn0CkF	126.0	RT @SanzYacelis: Families belong together, there's no need to learn how to live with the pain of not having your loved ones around, even ifâ€¦	304.0	True	full
588858	588858	605631fcf2e19f0038e30c78	2021-03-20 17:33:42	[]	[]	Sat Mar 20 17:30:19 +0000 2021	[]	[{"url":"https://t.co/rDehRFyE9p","expanded_url":"https://www.animalpolitico.com/2021/03/mexicanos-menos-felices-2020-ranking-global-de-felicidad-covid/","display_url":"animalpolitico.com/2021/03/mexicaâ€¦","indices":[144,167]}]	Â¿Eres feliz? ðŸ™‚ En el ranking global de felicidad en el World Happiness Report, MÃ©xico cayÃ³ 23 posiciones, a causa de la pandemia de COVID-19. ðŸ˜” https://t.co/rDehRFyE9p	2405577.0	RT @Pajaropolitico: Â¿Eres feliz? ðŸ™‚ En el ranking global de felicidad en el World Happiness Report, MÃ©xico cayÃ³ 23 posiciones, a causa de laâ€¦	231.0	True	full
588859	588859	605631fcf2e19f0038e30c7a	2021-03-20 17:33:42	[]	[]	Sat Mar 20 13:08:00 +0000 2021	[{"text":"CSIF","indices":[62,67]},{"text":"COVID19","indices":[78,86]},{"text":"PorTiContigo","indices":[88,101]},{"text":"EnUnNuevoTiempo","indices":[102,118]}]	[{"url":"https://t.co/B2P5xvzQmS","expanded_url":"https://www.csif.es/contenido/nacional/general/311008","display_url":"csif.es/contenido/naciâ€¦","indices":[121,144]}]	ðŸ“� Estas son las actuaciones e iniciativas llevadas a cabo por #CSIF frente al #COVID19 #PorTiContigo #EnUnNuevoTiempo ðŸ‘‡ https://t.co/B2P5xvzQmS	11634.0	RT @CSIFnacional: ðŸ“� Estas son las actuaciones e iniciativas llevadas a cabo por #CSIF frente al #COVID19 #PorTiContigo #EnUnNuevoTiempo ðŸ‘‡â€¦	1004.0	True	full
588860	588860	605631fcf2e19f0038e30c9e	2021-03-20 17:33:43	[]	[]	Sat Mar 20 09:21:23 +0000 2021	[]	[{"url":"https://t.co/0RubGMQeW2","expanded_url":"https://www.biorxiv.org/content/10.1101/2021.02.23.432474v1","display_url":"biorxiv.org/content/10.110â€¦","indices":[254,277]}]	(1/7) Pre-print study (interpret carefully) showing that monkeys infected with SARS-CoV-2 developed abnormal proteins in their brains (Lewy bodies) that are linked to the development of Parkinson's disease and a type of dementia. H/T: @fitterhappierAJ. https://t.co/0RubGMQeW2 https://t.co/vNNWpZxBZS	38320.0	RT @DrZoeHyde: (1/7) Pre-print study (interpret carefully) showing that monkeys infected with SARS-CoV-2 developed abnormal proteins in theâ€¦	22.0	True	full
588861	588861	605631fcf2e19f0038e30ca0	2021-03-20 17:33:43	[]	[]	Sat Mar 20 09:08:14 +0000 2021	[]	[{"url":"https://t.co/rlVoe7VuGd","expanded_url":"https://www.hartgroup.org/covid-19-evidence/","display_url":"hartgroup.org/covid-19-evideâ€¦","indices":[159,182]}]	The HART Group has reviewed the evidence and concludes â€˜lockdowns serve no useful purpose and cause catastrophic societal and economic harms.â€™ @hartgroup_org https://t.co/rlVoe7VuGd	13222.0	RT @NewtonClarkeUK: The HART Group has reviewed the evidence and concludes â€˜lockdowns serve no useful purpose and cause catastrophic societâ€¦	425.0	True	full
588862	588862	605631fdf2e19f0038e30cb2	2021-03-20 17:33:43	[]	[]	Thu Mar 18 02:04:18 +0000 2021	[]	[{"url":"https://t.co/bkhlGgDgGz","expanded_url":"https://twitter.com/DanPriceSeattle/status/1372295166682357761","display_url":"twitter.com/DanPriceSeattlâ€¦","indices":[235,258]}]	Activision Blizzard could have given $1 million to every employee it laid off and still given its CEO a $10 million raise. Instead it gave all $200 million to the CEO and gave employees $200 gift cards to the video games they created https://t.co/bkhlGgDgGz	399179.0	RT @DanPriceSeattle: Activision Blizzard could have given $1 million to every employee it laid off and still given its CEO a $10 million raâ€¦	11.0	True	full
588863	588863	605631fdf2e19f0038e30cd8	2021-03-20 17:33:44	[]	[]	Sat Mar 20 17:27:19 +0000 2021	[]	[{"url":"https://t.co/FsgWuP351G","expanded_url":"https://twitter.com/cbsnews/status/1366440243205992453?s=21","display_url":"twitter.com/cbsnews/statusâ€¦","indices":[190,213]}]	@senrobportman Rob Portman exploded our debt &amp; wrecked the economy. Because he hasnâ€™t done anything to help anyone but himself, Portman created a border crisis to exploit politically. https://t.co/FsgWuP351G	4901.0	RT @HappyChichester: @senrobportman Rob Portman exploded our debt &amp; wrecked the economy. Because he hasnâ€™t done anything to help anyone buâ€¦	2109.0	True	full
588864	588864	605631fdf2e19f0038e30cde	2021-03-20 17:33:44	[]	[]	Sat Mar 20 16:23:42 +0000 2021	[]	[{"url":"https://t.co/I4uaiqrh0D","expanded_url":"https://www.google.cl/amp/s/www.biobiochile.cl/noticias/nacional/region-de-los-lagos/2021/03/19/amp/un-segundo-adulto-mayor-fallecido-deja-brote-de-coronavirus-en-hogar-de-ancud.shtml","display_url":"google.cl/amp/s/www.biobâ€¦","indices":[122,145]}]	Luego del brote en el hogar de ancianos en Ancud, fallecieron dos ancianos. El segundo fallecido tenÃ­a puesta ambas dosis https://t.co/I4uaiqrh0D	1624.0	RT @VerdadyJust2021: Luego del brote en el hogar de ancianos en Ancud, fallecieron dos ancianos. El segundo fallecido tenÃ­a puesta ambas doâ€¦	7363.0	True	full
588865	588865	605631fef2e19f0038e30d0e	2021-03-20 17:33:44	[]	[]	Sat Mar 20 15:14:02 +0000 2021	[{"text":"CRAVITY","indices":[87,95]},{"text":"StanWorld","indices":[100,110]}]	[{"url":"https://t.co/V7VxtKY8vA","expanded_url":"https://idolpick.donga.com/idol/special_view.php?idx=541","display_url":"idolpick.donga.com/idol/special_vâ€¦","indices":[125,148]}]	luvity, hoy es el Ãºltimo dÃ­a para dejar sus votos en id0lpick, vayan a votar!! I vote #CRAVITY for #StanWorld @CRAVITY_twt https://t.co/V7VxtKY8vA	1436.0	RT @serimeows: luvity, hoy es el Ãºltimo dÃ­a para dejar sus votos en id0lpick, vayan a votar!! I vote #CRAVITY for #StanWorld @CRAVITY_twtâ€¦	229.0	True	full
588866	588866	605631fef2e19f0038e30d14	2021-03-20 17:33:44	[]	[]	Sat Mar 20 16:58:55 +0000 2021	[{"text":"ACAB","indices":[101,106]},{"text":"FlagShaggers","indices":[107,120]}]	[{"url":"https://t.co/M991H1jCqc","expanded_url":"https://twitter.com/BBCNews/status/1373279298833022981","display_url":"twitter.com/BBCNews/statusâ€¦","indices":[121,144]}]	Police wonâ€™t kick the fuck out of them this time because this isnâ€™t a vigil made up of only women. #ACAB #FlagShaggers https://t.co/M991H1jCqc	7250.0	RT @apeslion: Police wonâ€™t kick the fuck out of them this time because this isnâ€™t a vigil made up of only women. #ACAB #FlagShaggers httpâ€¦	67.0	True	full
588867	588867	605631fef2e19f0038e30d2c	2021-03-20 17:33:44	[]	[]	Sat Mar 20 17:31:07 +0000 2021	[]	[{"url":"https://t.co/5CaDI4qoJs","expanded_url":"https://www.rtve.es/alacarta/videos/telediario/pandemia-aumenta-10-pensamientos-suicidas/5823173/?utm_medium=Social&utm_source=Twitter#Echobox=1616261466","display_url":"rtve.es/alacarta/videoâ€¦","indices":[233,256]}]	En todo el mundo, una de cada cinco personas que han pasado la COVID-19 se han enfrentado por primera vez a un diagnÃ³stico de ansiedad, depresiÃ³n o insomnio El suicidio sigue siendo la primera causa de muerte no natural en EspaÃ±a https://t.co/5CaDI4qoJs	1460325.0	RT @rtvenoticias: En todo el mundo, una de cada cinco personas que han pasado la COVID-19 se han enfrentado por primera vez a un diagnÃ³sticâ€¦	168.0	True	full
588868	588868	605631fef2e19f0038e30d3a	2021-03-20 17:33:45	[]	[]	Sat Mar 20 17:30:00 +0000 2021	[]	[{"url":"https://t.co/LknWbfpkdX","expanded_url":"https://www.ndp.ca/support-young-people","display_url":"ndp.ca/support-young-â€¦","indices":[160,183]}]	Remove the interest on all federal student loans. Justin Trudeau and the Liberal govt shouldn't profit a penny off young people, not in a pandemic, not ever. https://t.co/LknWbfpkdX	459099.0	RT @theJagmeetSingh: Remove the interest on all federal student loans. Justin Trudeau and the Liberal govt shouldn't profit a penny off yoâ€¦	1587.0	True	full
588869	588869	605631fef2e19f0038e30d54	2021-03-20 17:33:45	[]	[]	Sat Mar 20 01:49:45 +0000 2021	[]	[{"url":"https://t.co/N4oCgbOFJo","expanded_url":"https://twitter.com/GYamey/status/1373088092966547460","display_url":"twitter.com/GYamey/status/â€¦","indices":[184,207]}]	It's become apparent over the last few months that Prof. Yamey is incapable of engaging the GBD arguments without resorting to crackpot conspiracy theories about non-existent funding. https://t.co/N4oCgbOFJo	12548.0	RT @PhilWMagness: It's become apparent over the last few months that Prof. Yamey is incapable of engaging the GBD arguments without resortiâ€¦	9.0	True	full
588870	588870	605631fef2e19f0038e30d58	2021-03-20 17:33:45	[]	[]	Sat Mar 20 16:07:57 +0000 2021	[{"text":"WhatsHappeningInMaynmar","indices":[210,234]},{"text":"Mar20Coup","indices":[235,245]}]	[{"url":"https://t.co/boEJUdfmpF","expanded_url":"https://www.youtube.com/watch?v=SaxeodM_6Cs&list=PL7Oqe7QFEG99KOuYowoCAGPZCjB0dKbZO&index=13","display_url":"youtube.com/watch?v=Saxeodâ€¦","indices":[260,283]}]	Ã‰lectricitÃ© de France has stopped a US$1.6 billion project in Myanmar due to human rights concerns. A 15 year old boy was murdered by junta &amp; people hold vigils nationwide after week of fascist killings. #WhatsHappeningInMaynmar #Mar20Coup Subscribe!ðŸ‘‡ https://t.co/boEJUdfmpF	5886523.0	RT @YourAnonCentral: Ã‰lectricitÃ© de France has stopped a US$1.6 billion project in Myanmar due to human rights concerns. A 15 year old boâ€¦	156.0	True	full
588871	588871	605631fff2e19f0038e30d88	2021-03-20 17:33:45	[{"text":"RoxanaHadadi","indices":[129,142]}]	[{"url":"https://t.co/XW9BXbKGJH","expanded_url":"https://film.avclub.com/eva-green-rules-the-much-longer-much-better-director-s-1846466625","display_url":"film.avclub.com/eva-green-ruleâ€¦","indices":[144,167]}]		[]	[]			Cool read but if you want to get into epics that are way better in the director's cut you should read about Kingdomâ€¦ https://t.co/ODZ0xtL0uZ	75.0	True	full
588872	588872	605631fff2e19f0038e30d8c	2021-03-20 17:33:46	[]	[]	Sat Mar 20 09:14:50 +0000 2021	[]	[{"url":"https://t.co/6S0lPdGbZS","expanded_url":"https://www.sciencemag.org/news/2021/03/major-coronavirus-variant-found-pets-first-time","display_url":"sciencemag.org/news/2021/03/mâ€¦","indices":[175,198]}]	Lo comentamos el otro dÃ­a en @C0PE @CopeCanarias DeberÃ­a ser prioridad Planetaria vacunar y cortar la transmisiÃ³n (y posibilidad de mutaciÃ³n) del virus entre seres vivos... ðŸ‘‡ https://t.co/6S0lPdGbZS	4561.0	RT @joseramosvivas: Lo comentamos el otro dÃ­a en @C0PE @CopeCanarias DeberÃ­a ser prioridad Planetaria vacunar y cortar la transmisiÃ³n (y poâ€¦	4561.0	True	full
588873	588873	605631fff2e19f0038e30d94	2021-03-20 17:33:46	[]	[]	Sat Mar 20 15:05:56 +0000 2021	[{"text":"payb","indices":[220,225]}]	[{"url":"https://t.co/zasIhSZHk5","expanded_url":"https://t.me/paybswap","display_url":"t.me/paybswap","indices":[72,95]},{"url":"https://t.co/pyifIsb1n8","expanded_url":"https://bit.ly/3vnkxlT","display_url":"bit.ly/3vnkxlT","indices":[167,190]}]	1. Follow Paybswap on Twitter: @paybswap 2. Join Paybswap on Telegram https://t.co/zasIhSZHk5 3. Retweet the pinned tweet on our twitter page 4. Complete this form: https://t.co/pyifIsb1n8 @CoinKit_ mon 0.01 15 $bnb #payb @paybswap https://t.co/sfZslqZbHG	14148.0	RT @paybswap: 1. Follow Paybswap on Twitter: @paybswap 2. Join Paybswap on Telegram https://t.co/zasIhSZHk5 3. Retweet the pinned tweet oâ€¦	71.0	True	full
588874	588874	605631fff2e19f0038e30d98	2021-03-20 17:33:46	[]	[]	Sat Mar 20 16:22:04 +0000 2021	[]	[{"url":"https://t.co/VShotiHhoT","expanded_url":"https://uchile.cl/u173764","display_url":"uchile.cl/u173764","indices":[154,177]}]	Informe U. de Chile revela transgresiones a la libertad de expresiÃ³n por parte de agentes del Estado en el transcurso de la revuelta social y la pandemia https://t.co/VShotiHhoT https://t.co/mcviw7U7dU	231340.0	RT @uchile: Informe U. de Chile revela transgresiones a la libertad de expresiÃ³n por parte de agentes del Estado en el transcurso de la revâ€¦	521.0	True	full
588875	588875	605631fff2e19f0038e30da4	2021-03-20 17:33:46	[]	[]	Sat Mar 20 15:37:33 +0000 2021	[{"text":"FAZ","indices":[99,103]}]	[{"url":"https://t.co/IfltqWB9le","expanded_url":"https://www.faz.net/aktuell/politik/inland/gewalt-bei-demonstration-gegen-corona-massnahmen-in-kassel-17255386.html","display_url":"faz.net/aktuell/politiâ€¦","indices":[256,279]}]	Es ist schon bezeichnend fÃ¼r den Zustand der deutschen Presselandschaft, wenn eine Zeitung wie die #FAZ, die objektiv Ã¼ber Ereignisse berichten sollte, Begriffe wie â€žCorona-Leugnerâ€œ nutzt, um alle Teilnehmer der Demonstration in Kassel zu stigmatisieren. https://t.co/IfltqWB9le	23954.0	RT @Georg_Pazderski: Es ist schon bezeichnend fÃ¼r den Zustand der deutschen Presselandschaft, wenn eine Zeitung wie die #FAZ, die objektivâ€¦	123.0	True	full
588876	588876	605631fff2e19f0038e30da6	2021-03-20 17:33:46	[]	[]	Sat Mar 20 17:08:45 +0000 2021	[]	[{"url":"https://t.co/s8It8HpFJ1","expanded_url":"https://www.joinclubhouse.com/event/M8AqYoGL","display_url":"joinclubhouse.com/event/M8AqYoGL","indices":[148,171]}]	â€œPuntland iyo Talaalka Covid19 - Wasiir Jamaâ€� with @jama_deperani, Jama Hassan, and @FatimaIAden. Today, 20 Mar at 10:00 PM EAT on @joinclubhouse! https://t.co/s8It8HpFJ1	28.0	RT @sharmakehyusuf: â€œPuntland iyo Talaalka Covid19 - Wasiir Jamaâ€� with @jama_deperani, Jama Hassan, and @FatimaIAden. Today, 20 Mar at 10:â€¦	3838.0	True	full
588877	588877	605631fff2e19f0038e30dae	2021-03-20 17:33:46	[]	[]	Sat Mar 20 15:11:17 +0000 2021	[{"text":"COVID19","indices":[22,30]}]	[{"url":"https://t.co/DHGfH0gfrc","expanded_url":"https://www.washingtonpost.com/politics/house-coronavirus-vaccine-pelosi-republicans/2021/03/17/9487e264-85e3-11eb-8a67-f314e5fcf88d_story.html?tid=ss_tw","display_url":"washingtonpost.com/politics/houseâ€¦","indices":[200,223]}]	The usual suspects in #COVID19 stupidity: Others who said they had not been vaccinated are Republican Sens. Ron Johnson (Wis.), Rick Scott (Fla.) and Mike Braun (Ind.), and Rep. Brian Mast (R-Fla.). https://t.co/DHGfH0gfrc	13305.0	RT @spokanetom: The usual suspects in #COVID19 stupidity: Others who said they had not been vaccinated are Republican Sens. Ron Johnson (Wiâ€¦	579.0	True	full
588878	588878	605631fff2e19f0038e30db6	2021-03-20 17:33:46	[]	[]	Sat Mar 20 16:56:28 +0000 2021	[{"text":"INDvENG","indices":[222,230]}]	[{"url":"https://t.co/esxKh1iZRh","expanded_url":"http://bit.ly/Ind-v-Eng5thT20I","display_url":"bit.ly/Ind-v-Eng5thT2â€¦","indices":[198,221]}]	Trust @imShard to do the job! He picks up 2 wickets in an over to seize control! Hang on and @hardikpandya7 too strikes in the next over! ENG 142-5 after 15.3 overs and need 83 runs in 27 balls. https://t.co/esxKh1iZRh #INDvENG @Paytm https://t.co/WbNo1hwAeA	13916815.0	RT @BCCI: Trust @imShard to do the job! He picks up 2 wickets in an over to seize control! Hang on and @hardikpandya7 too strikes in the nâ€¦	33.0	True	full
588879	588879	60563200f2e19f0038e30dc6	2021-03-20 17:33:46	[]	[]	Sat Mar 20 17:30:15 +0000 2021	[]	[{"url":"https://t.co/nWsSPFdyQy","expanded_url":"https://buff.ly/311co8Q","display_url":"buff.ly/311co8Q","indices":[250,273]}]	Weber Human Services has launched an initiative to bring health care workers to homebound individuals so they can get the COVID-19 vaccine. The effort launched on March 4 and as of last Tuesday, 40 seniors had received vaccinations in their homes. https://t.co/nWsSPFdyQy https://t.co/wXdiZrcw41	23635.0	RT @standardex: Weber Human Services has launched an initiative to bring health care workers to homebound individuals so they can get the Câ€¦	34.0	True	full
588880	588880	60563200f2e19f0038e30de0	2021-03-20 17:33:46	[]	[]	Sat Mar 20 17:26:59 +0000 2021	[{"text":"battery","indices":[38,46]},{"text":"AI","indices":[63,66]},{"text":"ride","indices":[90,95]}]	[{"url":"https://t.co/xyJ17uQnHV","expanded_url":"https://twitter.com/arkinvest/status/1373317513585557508","display_url":"twitter.com/arkinvest/statâ€¦","indices":[278,301]}]	Based on deeper research into Teslaâ€™s #battery technology, its #AI breakthroughs, and its #ride-hailing possibilities, @TashaARK has pulled together and updated our $TSLA model with great input from @skorusARK and guidance from @wintonARK. Thank you for your tireless research! https://t.co/xyJ17uQnHV	720475.0	RT @CathieDWood: Based on deeper research into Teslaâ€™s #battery technology, its #AI breakthroughs, and its #ride-hailing possibilities, @Taâ€¦	1909.0	True	full
588881	588881	60563200f2e19f0038e30de2	2021-03-20 17:33:46	[]	[]	Sat Mar 20 09:19:11 +0000 2021	[]	[{"url":"https://t.co/2uv5fKLUaZ","expanded_url":"https://www.elmundo.es/espana/2021/03/19/60548b77fdddff0f708b466a.html","display_url":"elmundo.es/espana/2021/03â€¦","indices":[184,207]}]	Dolores Delgado asalta la Junta de Fiscales aupando sÃ³lo a sus afines por cuestiones ideologÃ­cas y de amistad. Quieren controlar la Justicia y van a por ella ya sin ningÃºn disimulo. https://t.co/2uv5fKLUaZ	369162.0	RT @Tonicanto1: Dolores Delgado asalta la Junta de Fiscales aupando sÃ³lo a sus afines por cuestiones ideologÃ­cas y de amistad. Quieren conâ€¦	15.0	True	full
588882	588882	60563200f2e19f0038e30de4	2021-03-20 17:33:46	[]	[]	Sat Mar 20 04:27:56 +0000 2021	[]	[{"url":"https://t.co/NuL9xngR3z","expanded_url":"https://twitter.com/epigmenioibarra/status/1373098910923767815","display_url":"twitter.com/epigmenioibarrâ€¦","indices":[279,302]}]	Sabemos mi estimado @epigmenioibarra la calidad moral y humana que lo respaldan,por eso NO creemos nada de los montajes del Loret. Y ya que anda tan â€œinvestigador â€œel Montajesâ€�,pues ahÃ­ tiene los 1000 millones q le prestaron al Claudio X y q nos diga quien lo financia a Ã©l !ðŸ¤¬ðŸ¤‘ https://t.co/NuL9xngR3z	10865.0	RT @Regia_Alexandra: Sabemos mi estimado @epigmenioibarra la calidad moral y humana que lo respaldan,por eso NO creemos nada de los montajeâ€¦	935.0	True	full
588883	588883	60563200f2e19f0038e30dec	2021-03-20 17:33:46	[]	[]	Fri Mar 19 23:48:37 +0000 2021	[]	[{"url":"https://t.co/MyVbZOGU5c","expanded_url":"https://www.google.com.br/amp/s/politica.estadao.com.br/blogs/estadao-verifica/autoridade-sanitaria-de-portugal-diz-que-ivermectina-nao-serve-no-combate-a-covid-orgao-rejeitou-peticao-de-medicos-a-favor-da-droga/%3famp","display_url":"google.com.br/amp/s/politicaâ€¦","indices":[256,279]}]	Circulou em Natal q mÃ©dicos portugueses queriam a liberaÃ§Ã£o da ivermerctina contra covid. NÃ£o havia um movimento nacional, como espalharam, mas um punhado de mÃ©dicos pedindo. A agÃªncia de saÃºde portuguesa se manifestou, negando. NinguÃ©m em Natal publicou. https://t.co/MyVbZOGU5c	5187.0	RT @DanielOpotiguar: Circulou em Natal q mÃ©dicos portugueses queriam a liberaÃ§Ã£o da ivermerctina contra covid. NÃ£o havia um movimento nacioâ€¦	144.0	True	full
588884	588884	60563200f2e19f0038e30dee	2021-03-20 17:33:46	[]	[]	Sat Mar 20 15:00:33 +0000 2021	[{"text":"Covid19IslandHealth","indices":[233,253]}]	[{"url":"https://t.co/LqK31SRpLi","expanded_url":"http://www.islandhealth.ca/covid19vaccine","display_url":"islandhealth.ca/covid19vaccine","indices":[209,232]}]	TODAY: SATURDAY, MARCH 20 at 12 p.m. Indigenous people age 55+ and seniors aged 79+ (born 1942 or earlier) are eligible to call and book their COVID-19 vaccination. For further details and eligibility visit: https://t.co/LqK31SRpLi #Covid19IslandHealth	14087.0	RT @VanIslandHealth: TODAY: SATURDAY, MARCH 20 at 12 p.m. Indigenous people age 55+ and seniors aged 79+ (born 1942 or earlier) are eligiblâ€¦	132.0	True	full
588885	588885	60563200f2e19f0038e30df0	2021-03-20 17:33:46	[]	[]	Sat Mar 20 17:19:14 +0000 2021	[{"text":"contagioprogresivo","indices":[237,256]}]	[{"url":"https://t.co/i42aXbIvJb","expanded_url":"https://twitter.com/Stephduchili/status/1370176090665259012","display_url":"twitter.com/Stephduchili/sâ€¦","indices":[258,281]}]	Hace un aÃ±o Gobierno y @subtel_chile tendrÃ­an que haber reconocido que pandemia iba a durar &gt;1 aÃ±o, y haber obligado cobertura mÃ³vil en % alto del territorio. Pero habrÃ­a sido contradictorio con discurso de normalidad y estrategia de #contagioprogresivo. https://t.co/i42aXbIvJb	33698.0	RT @micronauta: Hace un aÃ±o Gobierno y @subtel_chile tendrÃ­an que haber reconocido que pandemia iba a durar &gt;1 aÃ±o, y haber obligado cobertâ€¦	2266.0	True	full
588886	588886	60563200f2e19f0038e30e00	2021-03-20 17:33:47	[]	[]	Wed Mar 17 14:11:47 +0000 2021	[{"text":"Uyghur","indices":[5,12]},{"text":"Xinjiang","indices":[55,64]},{"text":"ModernSlavery","indices":[179,193]}]	[{"url":"https://t.co/A7c5boVStS","expanded_url":"https://www.bbc.com/news/business-56423366?xtor=AL-72-%5Bpartner%5D-%5Bgnl.newsletters%5D-%5Bheadline%5D-%5Bnews%5D-%5Bbizdev%5D-%5Bisapi%5D&xtor=ES-213-[BBC%20News%20Newsletter]-2021March17-[top+news+stories","display_url":"bbc.com/news/business-â€¦","indices":[227,250]}]	That #Uyghur are being abused and compelled to work in #Xinjiang is a known fact. Its imperative that governments world over, lay severe sanctions on businesses that employ such #ModernSlavery anywhere in their Supply Chain. https://t.co/A7c5boVStS	10433.0	RT @Par1Ke: That #Uyghur are being abused and compelled to work in #Xinjiang is a known fact. Its imperative that governments world over,â€¦	5.0	True	full
588887	588887	60563201f2e19f0038e30e20	2021-03-20 17:33:47	[]	[]	Sat Mar 20 07:09:51 +0000 2021	[]	[{"url":"https://t.co/WnLROJLKRK","expanded_url":"http://u.afp.com/UfNS","display_url":"u.afp.com/UfNS","indices":[208,231]}]	A third of France's population is under a new partial lockdown to stop the spread of Covid-19, as some European countries resume AstraZeneca vaccinations following an all-clear from EU regulators and the WHO https://t.co/WnLROJLKRK https://t.co/4PrNi75QSb	1984147.0	RT @AFP: A third of France's population is under a new partial lockdown to stop the spread of Covid-19, as some European countries resume Aâ€¦	3010.0	True	full
588888	588888	60563201f2e19f0038e30e38	2021-03-20 17:33:48	[]	[{"url":"https://t.co/YXfZpyJCcg","expanded_url":"https://www.pewresearch.org/fact-tank/2021/03/15/migrant-apprehensions-at-u-s-mexico-border-are-surging-again/","display_url":"pewresearch.org/fact-tank/2021â€¦","indices":[230,253]}]		[]	[]			@kathleen2_wll @thehill Um...China getting testy at a mtg isn't a thing. And the surge at the border in 2019 was abâ€¦ https://t.co/D6gfK1yMXy	547.0	True	full
588889	588889	60563201f2e19f0038e30e3a	2021-03-20 17:33:48	[]	[]	Thu Mar 18 02:04:04 +0000 2021	[{"text":"BSC","indices":[232,236]},{"text":"BTC","indices":[237,241]},{"text":"ETH","indices":[242,246]},{"text":"BNB","indices":[247,251]}]	[{"url":"https://t.co/xx55YiGfm3","expanded_url":"https://www.bsc.news/post/chainge-finance-on-the-fusion-blockchain-has-exceeded-one-million-users-on-its-waiting-list","display_url":"bsc.news/post/chainge-fâ€¦","indices":[253,276]}]	The DEX @FinanceChainge is set to launch on the @FUSIONProtocol network with over a million users on the protocols waitlist. This decentralized exchange aims to innovate on traditional models through leveraging the Fusion Network. #BSC #BTC #ETH #BNB https://t.co/xx55YiGfm3	39031.0	RT @news_of_bsc: The DEX @FinanceChainge is set to launch on the @FUSIONProtocol network with over a million users on the protocols waitlisâ€¦	1.0	True	full
588890	588890	60563201f2e19f0038e30e52	2021-03-20 17:33:48	[]	[]	Sat Mar 20 08:02:00 +0000 2021	[]	[{"url":"https://t.co/r9BfkrMm2F","expanded_url":"https://bit.ly/Documentos-Utiles-PAHBCN-DEC20","display_url":"bit.ly/Documentos-Utiâ€¦","indices":[167,190]}]	ðŸ“š Â¿Conoces los Documentos Ãºtiles de la PAH? Descarga el PDF interactivo y haz valer tus derechos ante el juzgado, la propiedad o el Ayuntamiento: âž¡ï¸� DescÃ¡rgalo aquÃ­ https://t.co/r9BfkrMm2F Con la PAH Â¡Si Se Puede! âœŠ https://t.co/iSwuMqsVT8	29058.0	RT @PAH_BCN: ðŸ“š Â¿Conoces los Documentos Ãºtiles de la PAH? Descarga el PDF interactivo y haz valer tus derechos ante el juzgado, la propiedaâ€¦	181.0	True	full
588891	588891	60563201f2e19f0038e30e5c	2021-03-20 17:33:48	[]	[]	Sat Mar 20 17:30:25 +0000 2021	[{"text":"wxtwitter","indices":[116,126]},{"text":"youtube","indices":[127,135]},{"text":"weather","indices":[136,144]},{"text":"tornado","indices":[145,153]},{"text":"stormchasing","indices":[154,167]}]	[{"url":"https://t.co/X1G05bfdMm","expanded_url":"https://youtu.be/lkVMxhos4eQ","display_url":"youtu.be/lkVMxhos4eQ","indices":[0,23]}]	https://t.co/X1G05bfdMm Check out our first chase video of the year covering the Texas Panhandle Regional Outbreak! #wxtwitter #youtube #weather #tornado #stormchasing	27.0	RT @suscorewx: https://t.co/X1G05bfdMm Check out our first chase video of the year covering the Texas Panhandle Regional Outbreak! #wxtwittâ€¦	216.0	True	full
588892	588892	60563201f2e19f0038e30e64	2021-03-20 17:33:48	[]	[]	Sat Mar 20 16:33:52 +0000 2021	[]	[{"url":"https://t.co/bc0q7NDSfu","expanded_url":"https://twitter.com/anneliesedodds/status/1373177103307436035","display_url":"twitter.com/anneliesedoddsâ€¦","indices":[188,211]}]	Such bad politics. All workers deserve access to the furlough scheme, regardless of who their employer is. This is terrible - Labour are back to arguing against the universal principle. https://t.co/bc0q7NDSfu	89021.0	RT @AaronBastani: Such bad politics. All workers deserve access to the furlough scheme, regardless of who their employer is. This is terrâ€¦	5901.0	True	full
588893	588893	60563201f2e19f0038e30e68	2021-03-20 17:33:48	[]	[{"url":"https://t.co/HHT5V6EhF9","expanded_url":"https://unherd.com/2021/02/inside-the-zero-covid-campaign/","display_url":"unherd.com/2021/02/insideâ€¦","indices":[123,146]}]		[]	[]			@Dave197878 @BallouxFrancois Indeed, it's a small, but very well-organised and media-savvy (including social media)â€¦ https://t.co/ICq7ei9KYh	844.0	True	full
588894	588894	60563202f2e19f0038e30eaa	2021-03-20 17:33:49	[]	[]	Sat Mar 20 16:20:19 +0000 2021	[{"text":"COVID19","indices":[0,8]}]	[{"url":"https://t.co/9x5uLdexF1","expanded_url":"http://gouvernement.fr/info-coronavirus","display_url":"gouvernement.fr/info-coronavirâ€¦","indices":[253,276]}]	#COVID19 | Les rÃ¨gles relatives aux attestations dÃ©rogatoires de dÃ©placement applicables Ã compter de ce jour sont simplifiÃ©es et allÃ©gÃ©es. Retrouvez toutes les informations sur la situation sanitaire et les restrictions mises en place en France sur : https://t.co/9x5uLdexF1. https://t.co/hOW6KQK6Cr	961900.0	RT @gouvernementFR: #COVID19 | Les rÃ¨gles relatives aux attestations dÃ©rogatoires de dÃ©placement applicables Ã compter de ce jour sont simpâ€¦	1486.0	True	full
588895	588895	60563202f2e19f0038e30eb8	2021-03-20 17:33:49	[]	[]	Sat Mar 20 17:32:54 +0000 2021	[{"text":"StreamForCherry","indices":[217,233]},{"text":"SOOJIN","indices":[234,241]},{"text":"ìˆ˜ì§„","indices":[242,245]},{"text":"GIDLE","indices":[246,252]},{"text":"ì—¬ìž�ì•„ì�´ë“¤","indices":[253,259]}]	[{"url":"https://t.co/ykqJo66uP9","expanded_url":"https://soopryct.carrd.co","display_url":"soopryct.carrd.co","indices":[155,178]}]	â€¼ï¸�NEVIESâ€¼ï¸� -Stream Party para ðŸ�’ PARTICIPEN Horariosâ¬‡ 3:00 PM: ðŸ‡¸ðŸ‡»ðŸ‡­ðŸ‡³ðŸ‡²ðŸ‡½ðŸ‡³ðŸ‡®ðŸ‡¬ðŸ‡¹ðŸ‡¨ðŸ‡· 4:00 PM: ðŸ‡¨ðŸ‡´ðŸ‡ªðŸ‡¨ðŸ‡µðŸ‡ªðŸ‡µðŸ‡¦ 5:00 PM: ðŸ‡©ðŸ‡´ðŸ‡µðŸ‡·ðŸ‡»ðŸ‡ªðŸ‡§ðŸ‡´ðŸ‡¨ðŸ‡º 6:00 PM: ðŸ‡§ðŸ‡·ðŸ‡ºðŸ‡¾ðŸ‡¦ðŸ‡·ðŸ‡¨ðŸ‡±ðŸ‡µðŸ‡¾ 10:00 PM:ðŸ‡ªðŸ‡¸ âš ï¸� LEER https://t.co/ykqJo66uP9 publiquen sus ss del historial con: #StreamForCherry #SOOJIN #ìˆ˜ì§„ #GIDLE #ì—…	1487.0	RT @iYEHP0P: â€¼ï¸�NEVIESâ€¼ï¸� -Stream Party para ðŸ�’ PARTICIPEN Horariosâ¬‡ 3:00 PM: ðŸ‡¸ðŸ‡»ðŸ‡­ðŸ‡³ðŸ‡²ðŸ‡½ðŸ‡³ðŸ‡®ðŸ‡¬ðŸ‡¹ðŸ‡¨ðŸ‡· 4:00 PM: ðŸ‡¨ðŸ‡´ðŸ‡ªðŸ‡¨ðŸ‡µðŸ‡ªðŸ‡µðŸ‡¦ 5:00 PM: ðŸ‡©ðŸ‡´ðŸ‡µðŸ‡·ðŸ‡»ðŸ‡ªðŸ‡§ðŸ‡´ðŸ‡¨ðŸ‡º 6:00 PM: ðŸ‡§ðŸ‡·â€¦	371.0	True	full
588896	588896	60563202f2e19f0038e30ec0	2021-03-20 17:33:49	[]	[]	Tue Dec 01 07:29:20 +0000 2020	[{"text":"COVID19","indices":[9,17]},{"text":"SPIRITUAL","indices":[70,80]},{"text":"discourses","indices":[81,92]},{"text":"devotional","indices":[99,110]},{"text":"motivational","indices":[112,125]},{"text":"songs","indices":[126,132]},{"text":"sunday","indices":[139,146]},{"text":"Live","indices":[155,160]},{"text":"DLive","indices":[186,192]},{"text":"webcasts","indices":[210,219]},{"text":"s…	[{"url":"https://t.co/2UXUGTsHXO","expanded_url":"http://www.youtube.com/djjsworld","display_url":"youtube.com/djjsworld","indices":[250,273]}]	Amid the #COVID19 havoc, @djjsworld brings you enlightening series of #SPIRITUAL #discourses &amp; #devotional, #motivational #songs every #sunday through #Live [10:00 - 12:15 pm] &amp; #DLive [7:00 - 9:15 pm] #webcasts.Â Â Don't forget to Watch; Tap https://t.co/2UXUGTsHXO #sundayvibes https://t.co/VlG7lykanE	16371.0	RT @djjsworld: Amid the #COVID19 havoc, @djjsworld brings you enlightening series of #SPIRITUAL #discourses &amp; #devotional, #motivational #sâ€¦	1093.0	True	full
588897	588897	60563202f2e19f0038e30ec2	2021-03-20 17:33:49	[]	[]	Sat Mar 20 12:39:20 +0000 2021	[]	[{"url":"https://t.co/RppOWDNJiF","expanded_url":"https://www.oracionmilagrosa.com/2016/06/alegria.html","display_url":"oracionmilagrosa.com/2016/06/alegriâ€¦","indices":[267,290]}]	@Pontifex_es ORACIÃ“N PARA EL SÃ�BADO 20 DE MARZO: Haz esta oraciÃ³n para poner tu vida y la vida de tus seres queridos en las manos de DIOS, pÃ­dele al SeÃ±or que oriente sus acciones y que les conceda un SÃ�BADO de felicidad, bienestar y bendiciÃ³n. Haz esta oraciÃ³n en: https://t.co/RppOWDNJiF	246119.0	RT @oracion_milagro: @Pontifex_es ORACIÃ“N PARA EL SÃ�BADO 20 DE MARZO: Haz esta oraciÃ³n para poner tu vida y la vida de tus seres queridos eâ€¦	342.0	True	full
588898	588898	60563202f2e19f0038e30ece	2021-03-20 17:33:49	[]	[]	Sat Mar 20 09:55:39 +0000 2021	[]	[{"url":"https://t.co/NXDoZKK50L","expanded_url":"https://www.lavanguardia.com/opinion/20210320/6602704/derogareis.html?utm_term=botones_sociales_app&utm_source=social-otros&utm_medium=social","display_url":"lavanguardia.com/opinion/202103â€¦","indices":[251,274]}]	â€œNi divorcio ni aborto ni matrimonio homosexual. No han derogado nada. Porque las leyes sirven tambiÃ©n a sus votantes. La de la eutanasia no creo que sea menos. Se llenan la boca de la palabra libertad pero no quieren la libertad de morir dignamenteâ€� https://t.co/NXDoZKK50L	3552889.0	RT @jordievole: â€œNi divorcio ni aborto ni matrimonio homosexual. No han derogado nada. Porque las leyes sirven tambiÃ©n a sus votantes. La dâ€¦	8.0	True	full
588899	588899	60563202f2e19f0038e30ed0	2021-03-20 17:33:49	[{"text":"Ø§Ù„ÙŠÙ…Ù†","indices":[85,91]}]	[{"url":"https://t.co/ejRe7v2kSm","expanded_url":"https://telegram.me/HNNet","display_url":"telegram.me/HNNet","indices":[256,279]}]		[]	[]			ØªÙ�Ø§Ù‚Ù… Ø§Ù„Ø£Ø²Ù…Ø©Ø§Ù„Ø¥Ù†Ø³Ø§Ù†ÙŠØ©Ø§Ù„Ø£Ù�Ø¸Ø¹.. 15Ø³Ù�ÙŠÙ†Ø©ÙˆÙ‚ÙˆØ¯Ù…Ø­ØªØ¬Ø²Ø©ØªÙƒØ´Ù� Ø§Ù„Ù…Ø±Ø§ÙˆØºØ©Ø§Ù„Ø£Ù…Ø±ÙŠÙƒÙŠØ©Ù„Ø¥Ø¹Ø§Ù‚Ø©Ø§Ù„Ø³Ù„Ø§Ù… Ù�ÙŠ #Ø§Ù„ÙŠÙ…Ù† ÙŠÙˆÙ…Ø§Ù‹Ø¨Ø¹Ø¯Ø¢Ø®Ø±ØŒÙŠØ²Ø¯Ø§Ø¯Ø§Ù„ÙˆØ¶Ø¹â€¦ https://t.co/Lx9fcD5WRY	2696.0	True	full
588900	588900	60563203f2e19f0038e30ee8	2021-03-20 17:33:49	[]	[]	Sat Mar 20 10:45:56 +0000 2021	[]	[{"url":"https://t.co/6hIX8shWkX","expanded_url":"https://twitter.com/stephenpollard/status/1369922082054737922","display_url":"twitter.com/stephenpollardâ€¦","indices":[280,303]}]	Had Anti-SARS-COV-2 S test to see if vaccine worked on me. Came back with a big zero: "no serological evidence of immunisation". This is huge issue for the 250,000 of us with blood cancer. We need our second doses NOW to have any chance of immunity. Government refuses to budge https://t.co/6hIX8shWkX	31303.0	RT @stephenpollard: Had Anti-SARS-COV-2 S test to see if vaccine worked on me. Came back with a big zero: "no serological evidence of immâ€¦	505.0	True	full
588901	588901	60563203f2e19f0038e30f02	2021-03-20 17:33:50	[]	[]	Sat Mar 20 03:00:02 +0000 2021	[]	[{"url":"https://t.co/EXlHnSHQKr","expanded_url":"https://forms.gle/n59xcUwgnWtV9AfE6","display_url":"forms.gle/n59xcUwgnWtV9Aâ€¦","indices":[165,188]},{"url":"https://t.co/HNWFLjSUmf","expanded_url":"https://forms.gle/E9N2mXrMnk87SAmQ6","display_url":"forms.gle/E9N2mXrMnk87SAâ€¦","indices":[193,216]},{"url":"https://t.co/VDC31lIaPb","expanded_url":"https://forms.gle/AdKUuug5oWNjQxZe7","display_u…	Lastly, our final Guest Artists: [@lyoo_lyoo] || [@bear_nyanM] Applications end on March 22nd (23:59 GMT-8) ; March 23rd (15:59 JST) â†“ â†“ APPLICATION FORM â†“ â†“ ENG: https://t.co/EXlHnSHQKr æ—¥æœ¬: https://t.co/HNWFLjSUmf ä¸­æ–‡: https://t.co/VDC31lIaPb https://t.co/G0eW2JFUkb	3409.0	RT @AureumSoleil: Lastly, our final Guest Artists: [@lyoo_lyoo] || [@bear_nyanM] Applications end on March 22nd (23:59 GMT-8) ; March 23rdâ€¦	185.0	True	full
588902	588902	60563203f2e19f0038e30f0e	2021-03-20 17:33:50	[]	[]	Sat Mar 20 17:24:37 +0000 2021	[]	[{"url":"https://t.co/baHw8vZRtQ","expanded_url":"https://qudsnen.co/?p=22971","display_url":"qudsnen.co/?p=22971","indices":[135,158]}]	Kuwait urges UN Human Rights Council to activate legal mechanisms to guarantee israel is held accountable for its continued violations https://t.co/baHw8vZRtQ	58609.0	RT @swilkinsonbc: Kuwait urges UN Human Rights Council to activate legal mechanisms to guarantee israel is held accountable for its continuâ€¦	48.0	True	full
588903	588903	60563203f2e19f0038e30f10	2021-03-20 17:33:50	[]	[]	Sat Mar 20 17:03:53 +0000 2021	[]	[{"url":"https://t.co/FXrjyZTDRG","expanded_url":"https://www.google.com/amp/s/thehill.com/policy/technology/480130-dem-questions-new-border-chiefs-involvement-in-facebook-group-with-racist%3famp","display_url":"google.com/amp/s/thehill.â€¦","indices":[205,228]}]	Why does @POTUS @VP @SecMayorkas think @USBPChief cares about migrant children? He was a member of the 10-15 FB group that posted pics of a dead migrant child. Agents called them â€œfloatersâ€� &amp; laughed. https://t.co/FXrjyZTDRG	32883.0	RT @BuddJenn: Why does @POTUS @VP @SecMayorkas think @USBPChief cares about migrant children? He was a member of the 10-15 FB group that poâ€¦	980.0	True	full
588904	588904	60563204f2e19f0038e30f6c	2021-03-20 17:33:51	[]	[]	Sat Mar 20 14:27:25 +0000 2021	[]	[{"url":"https://t.co/CgZNfgrdOK","expanded_url":"https://thebl.tv/us-news/gov-desantis-the-vaccine-passport-is-a-terrible-idea-it-will-not-be-allowed-in-florida.html","display_url":"thebl.tv/us-news/gov-deâ€¦","indices":[189,212]}]	We cannot allow this "vaccine passport". Where will it stop? What happened to our HIPPA laws? Gov. DeSantis: â€˜The vaccine passport is a terrible ideaâ€™ it will not be allowed in Florida https://t.co/CgZNfgrdOK	29548.0	RT @snowball1926: We cannot allow this "vaccine passport". Where will it stop? What happened to our HIPPA laws? Gov. DeSantis: â€˜The vaccâ€¦	625.0	True	full
588905	588905	60563204f2e19f0038e30f76	2021-03-20 17:33:51	[]	[]	Sat Mar 20 17:30:38 +0000 2021	[]	[{"url":"https://t.co/KK7quLkNqM","expanded_url":"https://www.express.co.uk/comment/expresscomment/1412472/coronavirus-latest-vaccine-eu-astrazeneca-europeans-scared-take-vaccine","display_url":"express.co.uk/comment/expresâ€¦","indices":[250,273]}]	The EUâ€™s desire to vaccinate its people is trumped by its hatred of the UK and itâ€™s determination to hurt us. But it isnâ€™t hurting us - itâ€™s costing the lives of EU citizens who thanks to the Blocâ€™s killer propaganda are terrified of the AZ vaccine https://t.co/KK7quLkNqM	48576.0	RT @thecarolemalone: The EUâ€™s desire to vaccinate its people is trumped by its hatred of the UK and itâ€™s determination to hurt us. But itâ€¦	2835.0	True	full
588906	588906	60563204f2e19f0038e30f7c	2021-03-20 17:33:51	[]	[]	Sat Mar 20 14:35:01 +0000 2021	[]	[{"url":"https://t.co/AVLEKy7gi3","expanded_url":"http://instagram.com/vinstatruong/","display_url":"instagram.com/vinstatruong/","indices":[136,159]}]	$15 | 700 GCASH | 200k IDR - Retweet -Follow me + @vinstatruong -RT sponsor's pinned tweet. Must LIKE and Comment on 24 videos here: https://t.co/AVLEKy7gi3 End 24 hours ðŸŒŸ	14317.0	RT @ryujiniee_: $15 | 700 GCASH | 200k IDR - Retweet -Follow me + @vinstatruong -RT sponsor's pinned tweet. Must LIKE and Comment on 24 vâ€¦	85.0	True	full
588907	588907	60563205f2e19f0038e30f90	2021-03-20 17:33:51	[]	[]	Sat Mar 20 01:02:03 +0000 2021	[]	[{"url":"https://t.co/UuEKtzmk31","expanded_url":"https://fal.cn/3e8JR","display_url":"fal.cn/3e8JR","indices":[229,252]}]	While Thailand is famous for its lush landscape &amp; beautiful islands, a monsoon season and sometimes sweltering temperatures mean that choosing the right time for you is essential. Here's how to choose the best time to visit. https://t.co/UuEKtzmk31 https://t.co/4mJlwtXdvG	6288995.0	RT @lonelyplanet: While Thailand is famous for its lush landscape &amp; beautiful islands, a monsoon season and sometimes sweltering temperaturâ€¦	296.0	True	full
588908	588908	60563205f2e19f0038e30f96	2021-03-20 17:33:51	[{"text":"vaccine","indices":[23,31]},{"text":"covid19","indices":[32,40]}]	[{"url":"https://t.co/jkBsAEaMWo","expanded_url":"https://medicalxpress.com/news/2021-03-nordics-safe-astrazeneca-jab.html","display_url":"medicalxpress.com/news/2021-03-nâ€¦","indices":[255,278]}]		[]	[]			Norwegian @AstraZeneca #vaccine #covid19 likely triggered a "powerful immune response". They were the only ones atâ€¦ https://t.co/f4QpONqjHl	18506.0	True	full
588909	588909	60563205f2e19f0038e30fba	2021-03-20 17:33:52	[]	[]	Sat Mar 20 16:36:21 +0000 2021	[]	[{"url":"https://t.co/vP43K7MnCr","expanded_url":"https://www.lifesitenews.com/news/kenyan-catholic-doctors-reject-covid-vaccine-citing-suspect-motivation-behind-the-experimental-jabs","display_url":"lifesitenews.com/news/kenyan-caâ€¦","indices":[253,276]}]	************ EXCELLENT ************ Kenyan Catholic Doctors Reject COVID Vaccine, Citing â€˜Suspectâ€™ Motivation Behind The Experimental Jabs They've issued a 10-page statement that questions the vaccine's safety and its connections to Bill Gates. READ: https://t.co/vP43K7MnCr	2729.0	RT @MarkAlanMarks1: ************ EXCELLENT ************ Kenyan Catholic Doctors Reject COVID Vaccine, Citing â€˜Suspectâ€™ Motivation Behind Thâ€¦	568.0	True	full
588910	588910	60563205f2e19f0038e30fc6	2021-03-20 17:33:52	[{"text":"News","indices":[102,107]},{"text":"Wizkid","indices":[108,115]},{"text":"Davido","indices":[116,123]},{"text":"EndSars","indices":[124,132]},{"text":"Burnaboy","indices":[133,142]},{"text":"LekkiMassacre","indices":[150,164]},{"text":"EricaXSwarovski","indices":[165,181]}]	[{"url":"https://t.co/hEm82yASiM","expanded_url":"https://www.notice.com.ng/buhari-government-reveals-how-nigerian-people-will-be-vaccinated---covid-19","display_url":"notice.com.ng/buhari-governmâ€¦","indices":[78,101]}]		[]	[]			Buhari Government reveals how Nigerian People will be vaccinated - COVID-19 - https://t.co/hEm82yASiM #News #Wizkidâ€¦ https://t.co/mOajCyNAb6	2672.0	True	full
588911	588911	60563205f2e19f0038e30fce	2021-03-20 17:33:52	[]	[]	Sat Mar 20 17:26:59 +0000 2021	[{"text":"battery","indices":[38,46]},{"text":"AI","indices":[63,66]},{"text":"ride","indices":[90,95]}]	[{"url":"https://t.co/xyJ17uQnHV","expanded_url":"https://twitter.com/arkinvest/status/1373317513585557508","display_url":"twitter.com/arkinvest/statâ€¦","indices":[278,301]}]	Based on deeper research into Teslaâ€™s #battery technology, its #AI breakthroughs, and its #ride-hailing possibilities, @TashaARK has pulled together and updated our $TSLA model with great input from @skorusARK and guidance from @wintonARK. Thank you for your tireless research! https://t.co/xyJ17uQnHV	720477.0	RT @CathieDWood: Based on deeper research into Teslaâ€™s #battery technology, its #AI breakthroughs, and its #ride-hailing possibilities, @Taâ€¦	58.0	True	full
588912	588912	60563206f2e19f0038e3102e	2021-03-20 17:33:53	[]	[{"url":"https://t.co/NB4QJXzLn8","expanded_url":"https://www.twitch.tv/kozmicplays","display_url":"twitch.tv/kozmicplays","indices":[215,238]}]		[]	[]			Checking out the rogue-like game mode that was added in the first DLC. Apparently not as good as S:2923, but afterâ€¦ https://t.co/8RUukEjmai	3885.0	True	full
588913	588913	60563206f2e19f0038e31036	2021-03-20 17:33:53	[]	[]	Sat Mar 20 10:24:44 +0000 2021	[{"text":"confinement","indices":[38,50]},{"text":"lockdown","indices":[51,60]},{"text":"photooftheday","indices":[61,75]},{"text":"streetphotographer","indices":[76,95]},{"text":"streetphotography","indices":[96,114]},{"text":"streetpicture","indices":[115,129]},{"text":"streetphoto","indices":[130,142]},{"text":"art","indices":[144,148]},{"text":"life","indices":[149,154]},{"text":"citywalker",…	[{"url":"https://t.co/86AExRJkcw","expanded_url":"https://instagr.am/p/CMovqlMFwn7/","display_url":"instagr.am/p/CMovqlMFwn7/","indices":[256,279]}]	2021-03-19 Confinement, Paris, France #confinement #lockdown #photooftheday #streetphotographer #streetphotography #streetpicture #streetphoto #art #life #citywalker #street #streetphotography #urban #urbanphotography #dailystreetphoto #dailyphoto #strâ€¦ https://t.co/86AExRJkcw https://t.co/YzC0Nj979h	110.0	RT @BrunoPuyraimond: 2021-03-19 Confinement, Paris, France #confinement #lockdown #photooftheday #streetphotographer #streetphotography #stâ€¦	6414.0	True	full
588914	588914	60563207f2e19f0038e31048	2021-03-20 17:33:53	[]	[]	Sat Mar 20 15:19:20 +0000 2021	[]	[{"url":"https://t.co/umXbxTatJM","expanded_url":"https://www.faz.net/-gqi-a9smw?GEPC=s3","display_url":"faz.net/-gqi-a9smw?GEPâ€¦","indices":[242,265]}]	Sei ja gegÃ¶nnt. Aber vorher vielleicht das in 2020 kassierte Kurzarbeitergeld zurÃ¼ckzahlen. FÃ¼r mich grenzt eine solche Firmenpolitik ayn MiÃŸbrauch unseres Sozialstaats. ... Trotz Corona-Krise: 7850 Euro PrÃ¤mie fÃ¼r jeden Porsche-Mitarbeiter https://t.co/umXbxTatJM via @faznet	15691.0	RT @UlrichSchneider: Sei ja gegÃ¶nnt. Aber vorher vielleicht das in 2020 kassierte Kurzarbeitergeld zurÃ¼ckzahlen. FÃ¼r mich grenzt eine solcâ€¦	7492.0	True	full
588915	588915	60563207f2e19f0038e3105e	2021-03-20 17:33:53	[]	[]	Sat Mar 20 09:05:11 +0000 2021	[]	[{"url":"https://t.co/mcr5K5Z2IF","expanded_url":"https://www.instagram.com/tv/CLkB3V_BfBf/?igshid=1vsk30jq075mk","display_url":"instagram.com/tv/CLkB3V_BfBfâ€¦","indices":[139,162]}]	Ù…Ø§Ù‡Ùˆ Ù…Ù�Ù‡ÙˆÙ… Ø§Ù„ØµØ­Ù‡ Ø§Ù„Ù†Ù�Ø³ÙŠÙ‡ ØŸ ÙˆÙ‡Ù„ Ø¨Ø§Ù„ØºØ°Ø§Ø¡ Ø§Ø³ØªØ·ÙŠØ¹ ØªØ­Ø³ÙŠÙ† Ø§Ù„ØµØ­Ø© Ø§Ù„Ù†Ù�Ø³ÙŠÙ‡ ØŸ Ù„Ù‚Ø§Ø¡ Ø«Ø±ÙŠ Ø¨Ø§Ù„Ù…Ø¹Ù„ÙˆÙ…Ø§Øª Ù…Ø¹ Ø§Ù„Ø¯ÙƒØªÙˆØ±Ø© ÙˆØ¹Ø¯ Ø§Ù„Ù�ÙˆØ§Ø² Ø¹Ù† Ø§Ù„ØµØ­Ø© Ø§Ù„Ù†Ù�Ø³ÙŠØ© ÙˆØ§Ù„ØºØ°Ø§Ø¡ ðŸ‘Œ https://t.co/mcr5K5Z2IF	12032.0	RT @Ywlandsporty: Ù…Ø§Ù‡Ùˆ Ù…Ù�Ù‡ÙˆÙ… Ø§Ù„ØµØ­Ù‡ Ø§Ù„Ù†Ù�Ø³ÙŠÙ‡ ØŸ ÙˆÙ‡Ù„ Ø¨Ø§Ù„ØºØ°Ø§Ø¡ Ø§Ø³ØªØ·ÙŠØ¹ ØªØ­Ø³ÙŠÙ† Ø§Ù„ØµØ­Ø© Ø§Ù„Ù†Ù�Ø³ÙŠÙ‡ ØŸ Ù„Ù‚Ø§Ø¡ Ø«Ø±ÙŠ Ø¨Ø§Ù„Ù…Ø¹Ù„ÙˆÙ…Ø§Øª Ù…Ø¹ Ø§Ù„Ø¯ÙƒØªÙˆØ±Ø© ÙˆØ¹Ø¯ Ø§Ù„Ù�ÙˆØ§Ø² Ø¹Ù† Ø§Ù„ØµØ­Ø© Ø§â€¦	1333.0	True	full
588916	588916	60563207f2e19f0038e31060	2021-03-20 17:33:53	[]	[]	Sat Mar 20 15:24:53 +0000 2021	[]	[{"url":"https://t.co/Moj5r3Kmdh","expanded_url":"https://www.cnbc.com/2019/12/16/these-91-fortune-500-companies-didnt-pay-federal-taxes-in-2018.html","display_url":"cnbc.com/2019/12/16/theâ€¦","indices":[198,221]}]	@JonathanTurley Fun fact: Everyone's $1,400 Covid Relief check is $1,400 MORE than 91 "Fortune 500" companies paid in federal taxes in the year immediately following the GOP's 2017 "Tax Cut Act." https://t.co/Moj5r3Kmdh	11370.0	RT @FrankAmari2: @JonathanTurley Fun fact: Everyone's $1,400 Covid Relief check is $1,400 MORE than 91 "Fortune 500" companies paid in fedâ€¦	2983.0	True	full
588917	588917	60563207f2e19f0038e31062	2021-03-20 17:33:53	[]	[]	Sat Mar 20 16:36:11 +0000 2021	[]	[{"url":"https://t.co/dB8206vt0W","expanded_url":"https://eand.co/when-minority-women-are-massacred-its-more-than-a-hate-crime-it-s-terrorism-e73825eb57c0?source=social.tw","display_url":"eand.co/when-minority-â€¦","indices":[239,262]}]	â€œWhite American men live in a culture of extreme entitlement. Their culture says that everything is owed to them. Everything. A job, money, a career, upward mobility, a fine house, cars to put in the garage. And womenâ€™s bodies.â€�â€Šâ€”â€Š@umairh https://t.co/dB8206vt0W	3552.0	RT @MarleyK20: â€œWhite American men live in a culture of extreme entitlement. Their culture says that everything is owed to them. Everythingâ€¦	104.0	True	full
588918	588918	60563207f2e19f0038e31068	2021-03-20 17:33:53	[]	[]	Sat Mar 20 16:49:12 +0000 2021	[]	[{"url":"https://t.co/H8P0mVjOPu","expanded_url":"https://www.lindependant.fr/2021/03/20/covid-19-42000-morts-reels-et-pas-68000-car-une-partie-seraient-de-toute-facon-decedes-dune-autre-cause-estime-une-etude-9439481.php","display_url":"lindependant.fr/2021/03/20/covâ€¦","indices":[129,152]}]	Covid-19 - 42.000 morts rÃ©els et pas 68.000 car une partie seraient "de toute faÃ§on" dÃ©cÃ©dÃ©s d'une autre cause, estime une Ã©tude https://t.co/H8P0mVjOPu	436.0	RT @jp_tournier: Covid-19 - 42.000 morts rÃ©els et pas 68.000 car une partie seraient "de toute faÃ§on" dÃ©cÃ©dÃ©s d'une autre cause, estime uneâ€¦	104.0	True	full
588919	588919	60563207f2e19f0038e3107a	2021-03-20 17:33:53	[]	[]	Sat Mar 20 17:06:17 +0000 2021	[{"text":"AnimalCrossingNewHorizons","indices":[3,29]}]	[{"url":"https://t.co/i4U9rxikcA","expanded_url":"https://overlode.co.uk/animal-crossings-record-breaking-year-where-life-really-did-imitate-art/","display_url":"overlode.co.uk/animal-crossinâ€¦","indices":[156,179]}]	As #AnimalCrossingNewHorizons celebrates its first anniversary, @BruellaDeville looks back on its record-breaking 12 months and the world that enabled it. https://t.co/i4U9rxikcA	858.0	RT @OverlodeUK: As #AnimalCrossingNewHorizons celebrates its first anniversary, @BruellaDeville looks back on its record-breaking 12 monthsâ€¦	333.0	True	full
588920	588920	60563207f2e19f0038e3108a	2021-03-20 17:33:54	[]	[]	Mon Mar 15 12:41:11 +0000 2021	[]	[{"url":"https://t.co/lQKKkWv5v6","expanded_url":"https://www.theguardian.com/games/2021/mar/15/15-video-game-streamers-your-teens-should-be-watching","display_url":"theguardian.com/games/2021/marâ€¦","indices":[209,232]}]	My wife got sooooo bored of hearing our sons listening to the same types of gamer voices on YouTube and Twitch, so she asked me to write this article recommending diverse streamers. All of these are brilliant https://t.co/lQKKkWv5v6	20761.0	RT @keefstuart: My wife got sooooo bored of hearing our sons listening to the same types of gamer voices on YouTube and Twitch, so she askeâ€¦	215.0	True	full
588921	588921	60563207f2e19f0038e3108c	2021-03-20 17:33:54	[]	[]	Sat Mar 20 16:55:23 +0000 2021	[]	[{"url":"https://t.co/VAMOQ368aX","expanded_url":"https://www.lanacion.com.ar/politica/el-dia-que-gustavo-posse-puso-un-muro-en-san-isidro-para-frenar-la-inseguridad-nid2151718/","display_url":"lanacion.com.ar/politica/el-diâ€¦","indices":[350,373]}]	@leosaldamando @gustavoposse @SanIsidroGob @GugaLusto @AdelanteBA @UCRBuenosAires @MaxiAbad @guidoalvarado Gustavo Posse construyÃ³ un muro para que los vecinos del barrio La Horqueta no tengan que cruzarse con gente pobre de San Fernando. Porque "las chicas tienen hijos de muchos padres y ni se acuerdan de sus nombres". MÃ¡s facho y misogino no hay https://t.co/VAMOQ368aX	60.0	RT @PoyoSanguinetti: @leosaldamando @gustavoposse @SanIsidroGob @GugaLusto @AdelanteBA @UCRBuenosAires @MaxiAbad @guidoalvarado Gustavo Posâ€¦	29848.0	True	full
588922	588922	60563208f2e19f0038e3109a	2021-03-20 17:33:54	[]	[]	Sat Mar 20 17:29:06 +0000 2021	[]	[{"url":"https://t.co/31i6ubv7Ed","expanded_url":"https://reut.rs/3lyRlE8","display_url":"reut.rs/3lyRlE8","indices":[250,273]}]	Kenya has offered free COVID-19 vaccines to all diplomats based there, including thousands of United Nations staff, even though it has not completed inoculating its own health workers, other frontline staff or elderly, drawing criticism from medics https://t.co/31i6ubv7Ed	107438.0	RT @samirasawlani: Kenya has offered free COVID-19 vaccines to all diplomats based there, including thousands of United Nations staff, evenâ€¦	6514.0	True	full
588923	588923	60563208f2e19f0038e3109c	2021-03-20 17:33:54	[]	[]	Sat Mar 20 04:19:43 +0000 2021	[]	[{"url":"https://t.co/a33jXXUarb","expanded_url":"https://www.nytimes.com/2021/03/19/sports/ncaabasketball/women-ncaa-tournament-weight-room.html?referringSource=articleShare","display_url":"nytimes.com/2021/03/19/spoâ€¦","indices":[142,165]}]	It wasnâ€™t just weights. Women players were also given cheaper, less accurate COVID tests than men. Seriously, what century are we living in? https://t.co/a33jXXUarb	55191.0	RT @eramshaw: It wasnâ€™t just weights. Women players were also given cheaper, less accurate COVID tests than men. Seriously, what century aâ€¦	786.0	True	full
588924	588924	60563208f2e19f0038e310aa	2021-03-20 17:33:54	[]	[]	Sat Mar 20 16:20:19 +0000 2021	[{"text":"COVID19","indices":[0,8]}]	[{"url":"https://t.co/9x5uLdexF1","expanded_url":"http://gouvernement.fr/info-coronavirus","display_url":"gouvernement.fr/info-coronavirâ€¦","indices":[253,276]}]	#COVID19 | Les rÃ¨gles relatives aux attestations dÃ©rogatoires de dÃ©placement applicables Ã compter de ce jour sont simplifiÃ©es et allÃ©gÃ©es. Retrouvez toutes les informations sur la situation sanitaire et les restrictions mises en place en France sur : https://t.co/9x5uLdexF1. https://t.co/hOW6KQK6Cr	961900.0	RT @gouvernementFR: #COVID19 | Les rÃ¨gles relatives aux attestations dÃ©rogatoires de dÃ©placement applicables Ã compter de ce jour sont simpâ€¦	135.0	True	full
588925	588925	60563208f2e19f0038e310ac	2021-03-20 17:33:54	[]	[]	Sat Mar 20 17:00:26 +0000 2021	[]	[{"url":"https://t.co/oJDMD5D5fp","expanded_url":"http://ow.ly/WYXU50E3NbE","display_url":"ow.ly/WYXU50E3NbE","indices":[95,118]}]	Â¿Sabes cuÃ¡n importante es esa corona de espuma cuando te sirven una cerveza? Lo es, lee aquÃ­ ðŸ‘‰ https://t.co/oJDMD5D5fp https://t.co/zA0XtO1qQB	649019.0	RT @CocinayVino: Â¿Sabes cuÃ¡n importante es esa corona de espuma cuando te sirven una cerveza? Lo es, lee aquÃ­ ðŸ‘‰ https://t.co/oJDMD5D5fp httâ€¦	342.0	True	full
588926	588926	60563208f2e19f0038e310ae	2021-03-20 17:33:54	[]	[]	Sat Mar 20 17:10:00 +0000 2021	[{"text":"NotiMippCI","indices":[0,11]},{"text":"FrenaElContagio","indices":[129,145]}]	[{"url":"https://t.co/sp4RAg2FA9","expanded_url":"https://bit.ly/3cPLIgN","display_url":"bit.ly/3cPLIgN","indices":[105,128]}]	#NotiMippCI ðŸ“°ðŸ—ž| 937 casos de la COVID-19 se registraron en Venezuela en las Ãºltimas 24 horas. Lea mÃ¡s â�© https://t.co/sp4RAg2FA9 #FrenaElContagio https://t.co/rMZorMwtx9	254021.0	RT @Mippcivzla: #NotiMippCI ðŸ“°ðŸ—ž| 937 casos de la COVID-19 se registraron en Venezuela en las Ãºltimas 24 horas. Lea mÃ¡s â�© https://t.co/sp4RAâ€¦	70.0	True	full
588927	588927	60563208f2e19f0038e310cc	2021-03-20 17:33:55	[]	[]	Sat Mar 20 02:25:42 +0000 2021	[]	[{"url":"https://t.co/gM7P9MeR8o","expanded_url":"https://vaka.me/1918255","display_url":"vaka.me/1918255","indices":[218,241]}]	aÃ­ que eu comeÃ§o a pedir socorro: sei que a pandemia dificultou as coisas pra todo mundo, mas se puderem nos ajudar seja com um Ãºnico real ou mesmo um rt jÃ¡ significa muito! pix: 31f529bc-eb41-4a3a-8d5b-88e38bdfbabb https://t.co/gM7P9MeR8o	1313.0	RT @priyatamx: aÃ­ que eu comeÃ§o a pedir socorro: sei que a pandemia dificultou as coisas pra todo mundo, mas se puderem nos ajudar seja comâ€¦	264.0	True	full
588928	588928	60563208f2e19f0038e310d0	2021-03-20 17:33:55	[]	[]	Fri Mar 19 10:21:21 +0000 2021	[]	[{"url":"https://t.co/X6FEk7E6Ft","expanded_url":"https://biorxiv.org/cgi/content/short/2021.03.18.436013v1","display_url":"biorxiv.org/cgi/content/shâ€¦","indices":[153,176]}]	Our new preprint where we show that SARS-CoV-2 VOCs are able to infect mice is out. Collaborative work @institutpasteur *not peer reviewed yet*, short ðŸ§µ https://t.co/X6FEk7E6Ft 1/9	818.0	RT @SimonLoriereLab: Our new preprint where we show that SARS-CoV-2 VOCs are able to infect mice is out. Collaborative work @institutpasteuâ€¦	114.0	True	full
588929	588929	60563208f2e19f0038e310ea	2021-03-20 17:33:55	[]	[]	Sat Mar 20 10:23:03 +0000 2021	[{"text":"feltrin","indices":[157,165]},{"text":"ooops","indices":[166,172]},{"text":"MÃºsica","indices":[173,180]},{"text":"CoronavÃ­rus","indices":[181,193]},{"text":"Covid19","indices":[194,202]}]	[{"url":"https://t.co/XKz5SdG8xJ","expanded_url":"https://www.uol.com.br/splash/noticias/ooops/2021/03/20/pandemia-joga-artistas-na-pobreza-cantora-vende-salgados-para-viver.htm","display_url":"uol.com.br/splash/noticiaâ€¦","indices":[204,227]}]	Pandemia deixa artistas na pobreza; cantora vende salgados para viver; cantor se desfaz de Ã´nibus e atÃ© gado; uma das mais tristes matÃ©rias que jÃ¡ escrevi ðŸ˜” #feltrin #ooops #MÃºsica #CoronavÃ­rus #Covid19 https://t.co/XKz5SdG8xJ via @splash_uol @UOL	35761.0	RT @feltrinoficial: Pandemia deixa artistas na pobreza; cantora vende salgados para viver; cantor se desfaz de Ã´nibus e atÃ© gado; uma das mâ€¦	345.0	True	full
588930	588930	60563208f2e19f0038e310ee	2021-03-20 17:33:55	[]	[]	Sat Mar 20 13:50:00 +0000 2021	[{"text":"FrenaElContagio","indices":[152,168]}]	[{"url":"https://t.co/ACZvT0MqII","expanded_url":"https://www.vtv.gob.ve/covid-19-dia-369-casos-19032021/","display_url":"vtv.gob.ve/covid-19-dia-3â€¦","indices":[170,193]}]	DÃ­a 369 | Lucha contra la COVID-19: Venezuela entra en segunda ola y registra 931 casos comunitarios, 6 importados y mantiene tasa recuperaciÃ³n de 94% #FrenaElContagio https://t.co/ACZvT0MqII https://t.co/bstY2WESOh	1815177.0	RT @VTVcanal8: DÃ­a 369 | Lucha contra la COVID-19: Venezuela entra en segunda ola y registra 931 casos comunitarios, 6 importados y mantienâ€¦	408.0	True	full
588931	588931	60563209f2e19f0038e3110a	2021-03-20 17:33:55	[]	[]	Sat Mar 20 01:25:06 +0000 2021	[]	[{"url":"https://t.co/iGDMpWkjdX","expanded_url":"https://cnn.it/3r8m9MZ","display_url":"cnn.it/3r8m9MZ","indices":[166,189]}]	Fiscales de EE.UU. vuelven a vincular con el narcotrÃ¡fico al presidente de Honduras, Juan Orlando HernÃ¡ndez, durante sus alegatos finales en un juicio en Nueva York. https://t.co/iGDMpWkjdX	19548287.0	RT @CNNEE: Fiscales de EE.UU. vuelven a vincular con el narcotrÃ¡fico al presidente de Honduras, Juan Orlando HernÃ¡ndez, durante sus alegatoâ€¦	1689.0	True	full
588932	588932	60563209f2e19f0038e3110e	2021-03-20 17:33:55	[]	[]	Sat Mar 20 09:30:04 +0000 2021	[]	[{"url":"https://t.co/zqevfTeivo","expanded_url":"https://www.cnnbrasil.com.br/saude/2021/03/20/mascara-pff2-explode-em-buscas-na-internet-e-geram-compras-dizem-distribuidoras?utm_source=social&utm_medium=twitter-link&utm_campaign=saude--cnn-brasil&utm_content=link","display_url":"cnnbrasil.com.br/saude/2021/03/â€¦","indices":[152,175]}]	Especialistas recomendam mÃ¡scaras filtrantes contra as variantes da Covid-19 e pÃ¡ginas nas redes sociais pedem proteÃ§Ã£o mais acessÃ­vel para a populaÃ§Ã£o https://t.co/zqevfTeivo	1138019.0	RT @CNNBrasil: Especialistas recomendam mÃ¡scaras filtrantes contra as variantes da Covid-19 e pÃ¡ginas nas redes sociais pedem proteÃ§Ã£o maisâ€¦	299.0	True	full
588933	588933	60563209f2e19f0038e31110	2021-03-20 17:33:55	[]	[{"url":"https://t.co/6gukaDVK8X","expanded_url":"https://instagram.com/unitedhoney?igshid=wanyh2e5zmy","display_url":"instagram.com/unitedhoney?igâ€¦","indices":[147,170]}]		[]	[]			Lovely content!!! Dm your pictures for shout-out on Instagram. We help you to grow your onlyfans at Instagram overâ€¦ https://t.co/2wIbwIktLn	62.0	True	full
588934	588934	60563209f2e19f0038e31124	2021-03-20 17:33:55	[]	[]	Sat Mar 20 16:54:10 +0000 2021	[]	[{"url":"https://t.co/fOi2hiGUpn","expanded_url":"https://twitter.com/maryyyyrosee/status/1241917430190018561","display_url":"twitter.com/maryyyyrosee/sâ€¦","indices":[209,232]}]	Looking back, it feels like Tiger King was the perfect series to match the mood of March 2020 â€” it was like nothing weâ€™d ever seen before, nothing quite made sense, and we didnâ€™t exactly know how it would end https://t.co/fOi2hiGUpn	11177219.0	RT @netflix: Looking back, it feels like Tiger King was the perfect series to match the mood of March 2020 â€” it was like nothing weâ€™d everâ€¦	456.0	True	full
588935	588935	60563209f2e19f0038e31140	2021-03-20 17:33:56	[]	[{"url":"https://t.co/p14QIaLdCg","expanded_url":"https://www.walgreens.com/findcare/vaccination/covid-19?ban=covid_vaccine_landing_schedule","display_url":"walgreens.com/findcare/vacciâ€¦","indices":[101,124]}]		[]	[]			New availability: Walgreens Walgreen Drug Store- 627 GALLATIN PIKE S, MADISON, TN 37115 Access here:â€¦ https://t.co/JCsRdJD3qm	309.0	True	full
588936	588936	6056320af2e19f0038e31168	2021-03-20 17:33:56	[]	[]	Sat Mar 20 07:11:00 +0000 2021	[]	[{"url":"https://t.co/j5l8EpdDa2","expanded_url":"https://elpais.com/sociedad/2021-03-20/europa-se-sumerge-en-otra-oleada-de-covid-empujada-por-las-nuevas-variantes.html?ssm=TW_CM","display_url":"elpais.com/sociedad/2021-â€¦","indices":[180,203]}]	Francia e Italia vuelven al confinamiento, Alemania da marcha atrÃ¡s y vuelve a endurecer las medidas... Europa se sumerge en otra oleada de covid empujada por las nuevas variantes https://t.co/j5l8EpdDa2	8009688.0	RT @el_pais: Francia e Italia vuelven al confinamiento, Alemania da marcha atrÃ¡s y vuelve a endurecer las medidas... Europa se sumerge en oâ€¦	91.0	True	full
588937	588937	6056320af2e19f0038e31172	2021-03-20 17:33:56	[]	[]	Sat Mar 20 17:31:02 +0000 2021	[]	[{"url":"https://t.co/IkeCofBEPL","expanded_url":"https://www.cdc.gov/mmwr/volumes/70/wr/mm7003e1.htm#T1_down","display_url":"cdc.gov/mmwr/volumes/7â€¦","indices":[47,70]}]	H/T @LucasFoxNews â€”&gt; Covid and kids Source: https://t.co/IkeCofBEPL Of the more than 1.2 million children age 17 and under who tested positive for the coronavirus between March and early December last year, Only 2.3% required hospitalization. Less than POINT-1 percent died.	1162768.0	RT @brithume: H/T @LucasFoxNews â€”&gt; Covid and kids Source: https://t.co/IkeCofBEPL Of the more than 1.2 million children age 17 and under wâ€¦	13.0	True	full
588938	588938	6056320af2e19f0038e31178	2021-03-20 17:33:56	[]	[]	Sat Mar 20 15:02:57 +0000 2021	[]	[{"url":"https://t.co/7pY7aVQ6ED","expanded_url":"https://m.youtube.com/watch?v=lcQaarZop9M","display_url":"m.youtube.com/watch?v=lcQaarâ€¦","indices":[192,215]}]	ITS UP!ðŸ¤© Watch our first episode with your fav artist and creator @DaiDai_TheGoon! ðŸŽ¨ Ft. â€œYour Baby Cuznâ€� aka â�¦@_SLEAZYEZâ�©ðŸŽ¤ Art For Everyone: With Dai Milan &amp; $leazy EZ (Pilot) - YouTube https://t.co/7pY7aVQ6ED	548.0	RT @llejyn: ITS UP!ðŸ¤© Watch our first episode with your fav artist and creator @DaiDai_TheGoon! ðŸŽ¨ Ft. â€œYour Baby Cuznâ€� aka â�¦@_SLEAZYEZâ�©ðŸŽ¤ Arâ€¦	1352.0	True	full
588939	588939	6056320af2e19f0038e3117a	2021-03-20 17:33:56	[]	[{"url":"https://t.co/p14QIaLdCg","expanded_url":"https://www.walgreens.com/findcare/vaccination/covid-19?ban=covid_vaccine_landing_schedule","display_url":"walgreens.com/findcare/vacciâ€¦","indices":[103,126]}]		[]	[]			New availability: Walgreens Walgreen Drug Store- 11185 LEBANON RD, MOUNT JULIET, TN 37122 Access here:â€¦ https://t.co/83VHIB7zTb	309.0	True	full
588940	588940	6056320af2e19f0038e31184	2021-03-20 17:33:56	[]	[]	Sat Mar 20 16:05:49 +0000 2021	[{"text":"Covid_19","indices":[54,63]},{"text":"COVID19","indices":[151,159]}]	[{"url":"https://t.co/ftbZSCJ1T0","expanded_url":"https://twitter.com/Log_Yves/status/1364743084416892928","display_url":"twitter.com/Log_Yves/statuâ€¦","indices":[240,263]}]	Juste complÃ©ment...ðŸ¤“ Alors que l'OMS dÃ©clarait que la #Covid_19 pouvait Ãªtre qualifiÃ©e de pandÃ©mie le 11 mars les premiers tests d'un vaccin contre le #COVID19 Ã©taient (dÃ©jÃ ðŸ˜‡) effectuÃ©s un...16 mars... Sources (Officielles comme toujoursðŸ˜Ž) https://t.co/ftbZSCJ1T0	589.0	RT @Log_Yves: Juste complÃ©ment...ðŸ¤“ Alors que l'OMS dÃ©clarait que la #Covid_19 pouvait Ãªtre qualifiÃ©e de pandÃ©mie le 11 mars les premiers teâ€¦	609.0	True	full
588941	588941	6056320af2e19f0038e3119e	2021-03-20 17:33:57	[]	[]	Sat Mar 20 12:23:31 +0000 2021	[]	[{"url":"https://t.co/wAIuRPQpwD","expanded_url":"https://tribunemag.co.uk/2021/03/its-time-to-end-the-privatised-rail-disaster","display_url":"tribunemag.co.uk/2021/03/its-tiâ€¦","indices":[223,246]}]	This week, the Scottish government announced a plan to bring ScotRail under public ownership. But it's not only in Scotland that privatisation is failing â€“ it's time to take all of our rail networks back into public hands. https://t.co/wAIuRPQpwD	64744.0	RT @tribunemagazine: This week, the Scottish government announced a plan to bring ScotRail under public ownership. But it's not only in Scoâ€¦	2727.0	True	full
588942	588942	6056320af2e19f0038e311a2	2021-03-20 17:33:57	[]	[]	Sat Mar 20 17:33:43 +0000 2021	[]	[{"url":"https://t.co/EkJO6nQQbo","expanded_url":"https://youtu.be/et8nQREdIcw","display_url":"youtu.be/et8nQREdIcw","indices":[175,198]}]	AprÃ¨s un an de recherches et de galÃ¨re covid, 1Ã¨re vidÃ©o de ma sÃ©rie YouTube sur les masculinitÃ©s avec @bobocendre. Go la RT en masse les gens, votre soutien est prÃ©cieuxðŸ™�ðŸ�» https://t.co/EkJO6nQQbo https://t.co/Taylyi79pJ	17734.0	RT @DanyCaligula: AprÃ¨s un an de recherches et de galÃ¨re covid, 1Ã¨re vidÃ©o de ma sÃ©rie YouTube sur les masculinitÃ©s avec @bobocendre. Go lâ€¦	617.0	True	full
588943	588943	6056320af2e19f0038e311a4	2021-03-20 17:33:57	[]	[]	Sat Mar 20 00:22:30 +0000 2021	[]	[{"url":"https://t.co/XZzpeb8otw","expanded_url":"https://www.harpersbazaar.com/celebrity/latest/a35888610/prince-harry-writes-tribute-to-children-who-lost-parents-during-covid/","display_url":"harpersbazaar.com/celebrity/lateâ€¦","indices":[238,261]}]	â€œIf you are reading this book, itâ€™s because youâ€™ve lost your parent or a loved one, and while I wish I was able to hug you right now, I hope this story is able to provide you comfort in knowing that youâ€™re not alone,â€� the duke writes. ðŸ¥ºðŸ¥º https://t.co/XZzpeb8otw	358.0	RT @Jmarie0407: â€œIf you are reading this book, itâ€™s because youâ€™ve lost your parent or a loved one, and while I wish I was able to hug youâ€¦	202.0	True	full
588944	588944	6056320bf2e19f0038e311c4	2021-03-20 17:33:57	[]	[]	Sat Mar 20 17:31:42 +0000 2021	[]	[{"url":"https://t.co/W4Ltg0WAVW","expanded_url":"https://twitter.com/DrEricDing/status/1373111027869614093","display_url":"twitter.com/DrEricDing/staâ€¦","indices":[225,248]}]	These leftists has said this about every event that has people enjoying life and nothing happens ðŸ¤¦ðŸ�¾â€�â™€ï¸� I can't believe there's still people who think this is the black plague. IT'S BEEN A YEAR! ENOUGH WITH THE FEAR MONGERING https://t.co/W4Ltg0WAVW	82859.0	RT @McKaylaRoseJ: These leftists has said this about every event that has people enjoying life and nothing happens ðŸ¤¦ðŸ�¾â€�â™€ï¸� I can't believe thâ€¦	53.0	True	full
588945	588945	6056320cf2e19f0038e3120e	2021-03-20 17:33:58	[{"text":"CPIDaCovidJa","indices":[241,254]}]	[{"url":"https://t.co/Msd2RNUkpF","expanded_url":"https://noticias.uol.com.br/saude/ultimas-noticias/redacao/2021/03/19/saude-cancelou-em-agosto-compra-de-parte-do-kit-intubacao-diz-conselhoc.htm","display_url":"noticias.uol.com.br/saude/ultimas-â€¦","indices":[256,279]}]		[]	[]			Se houve o cancelamento e sem justidicativa, isso precisa ser apurado e o @pr_senado estÃ¡ fazendo o mesmo, segurandâ€¦ https://t.co/8houSkJrcK	380.0	True	full
588946	588946	6056320cf2e19f0038e31220	2021-03-20 17:33:58	[{"text":"MeiaHora","indices":[141,150]}]	[{"url":"https://t.co/645k6GN702","expanded_url":"https://www.meiahora.com.br/geral/2021/03/6109270-rio-de-janeiro-chega-perto-de-500-pessoas-esperando-por-leito-de-covid.html","display_url":"meiahora.com.br/geral/2021/03/â€¦","indices":[152,175]}]		[]	[]			Nesta sexta-feira (19), o estado bateu novo recorde de hospitalizaÃ§Ãµes pela doenÃ§a e atualmente tem a maior fila deâ€¦ https://t.co/lS4C23J8oK	82367.0	True	full
588947	588947	6056320cf2e19f0038e3123a	2021-03-20 17:33:59	[]	[{"url":"https://t.co/X6tQJ1wmu1","expanded_url":"https://www.vozpopuli.com/espana/vacunas-desaparecidas-pfizer.html","display_url":"vozpopuli.com/espana/vacunasâ€¦","indices":[84,107]}]		[]	[]			Desaparecen otras 7.020 vacunas de Pfizer del Ãºltimo informe de Sanidad - VozpÃ³puli https://t.co/X6tQJ1wmu1. En totâ€¦ https://t.co/KDp5AZMCoj	7384.0	True	full
588948	588948	6056320df2e19f0038e3128c	2021-03-20 17:33:59	[]	[]	Sat Mar 20 15:12:00 +0000 2021	[{"text":"coronavirus","indices":[38,50]}]	[{"url":"https://t.co/Zx0tn8WyGa","expanded_url":"https://trib.al/9uMsHzt","display_url":"trib.al/9uMsHzt","indices":[177,200]}]	Hundreds of people protesting against #coronavirus lockdown measures have gathered in central London, with police making several arrests. Get the latest updates on this story: https://t.co/Zx0tn8WyGa https://t.co/9zfDm8cqjN	7029182.0	RT @SkyNews: Hundreds of people protesting against #coronavirus lockdown measures have gathered in central London, with police making severâ€¦	751.0	True	full
588949	588949	6056320df2e19f0038e31296	2021-03-20 17:34:00	[]	[{"url":"https://t.co/hFm466qdzj","expanded_url":"https://www.newsbreakapp.com/n/0YySG04y?s=a2&pd=07g2o6SB&lang=en_US","display_url":"newsbreakapp.com/n/0YySG04y?s=aâ€¦","indices":[120,143]}]		[]	[]			Mama June says daughter Honey Boo Boo, 15, still lives with her sister as her father Sugar Bear â€˜doesnâ€™t speakâ€™ toâ€¦ https://t.co/TZNBSgbaV7	2823.0	True	full
588950	588950	6056320df2e19f0038e312b4	2021-03-20 17:34:00	[]	[]	Sat Mar 20 16:15:07 +0000 2021	[{"text":"PrincetonU","indices":[36,47]},{"text":"COVID19","indices":[131,139]}]	[{"url":"https://t.co/07NtoGwGaQ","expanded_url":"https://bit.ly/3tsoZ1g","display_url":"bit.ly/3tsoZ1g","indices":[150,173]}]	A new technology being developed by #PrincetonU researchers and alumni could offer a more effective and robust delivery method for #COVID19 vaccines. https://t.co/07NtoGwGaQ	429809.0	RT @Princeton: A new technology being developed by #PrincetonU researchers and alumni could offer a more effective and robust delivery methâ€¦	1.0	True	full
588951	588951	6056320ef2e19f0038e312d6	2021-03-20 17:34:00	[{"text":"opinion","indices":[149,157]},{"text":"thoughts","indices":[158,167]}]	[{"url":"https://t.co/O5xT8exhpR","expanded_url":"https://apple.news/AziwIUe9uQSCOiqLYgYmH_Q","display_url":"apple.news/AziwIUe9uQSCOiâ€¦","indices":[169,192]}]		[]	[]			Staff slamming Teen Vogue's editor. Protesters targeting cheerleaders. Where is our grace? - USA TODAY â€œAn epidemicâ€¦ https://t.co/3A4uxEEmu3	1632.0	True	full
588952	588952	6056320ef2e19f0038e312e8	2021-03-20 17:34:00	[{"text":"Cuba","indices":[167,172]}]	[{"url":"https://t.co/OF3EydpODv","expanded_url":"https://j.mp/2NwCU6S","display_url":"j.mp/2NwCU6S","indices":[143,166]}]		[]	[]			@RDAHoneckerRDA Una enfermedad se 'expande' por los certificados de defunciÃ³n en Cuba y pone en duda el conteo oficâ€¦ https://t.co/fTUGpTgZs3	13.0	True	full
588953	588953	6056320ef2e19f0038e312f4	2021-03-20 17:34:01	[]	[]	Sat Mar 20 17:17:39 +0000 2021	[]	[{"url":"https://t.co/02UCzjgipZ","expanded_url":"https://www.nytimes.com/2020/11/17/health/coronavirus-immunity.html","display_url":"nytimes.com/2020/11/17/heaâ€¦","indices":[229,252]}]	For those asking about why we didnâ€™t need years of research for a coronavirus vaccine to be approved: remember SARS? That research laid the foundation, and today a study shows shows survivor immunity still exists 17 years later. https://t.co/02UCzjgipZ	148.0	RT @DmehnizeXlo: For those asking about why we didnâ€™t need years of research for a coronavirus vaccine to be approved: remember SARS? Thatâ€¦	732.0	True	full
588954	588954	6056320ef2e19f0038e31300	2021-03-20 17:34:01	[]	[]	Sat Mar 20 11:41:28 +0000 2021	[]	[{"url":"https://t.co/U5TLp9QxXM","expanded_url":"https://youtu.be/uvmwejrp83E","display_url":"youtu.be/uvmwejrp83E","indices":[246,269]}]	- Porto Alegre/RS. O Hospital de Campanha do @exercitooficial , instalado em anexo ao Hospital Restinga,Â comeÃ§a a receber os primeiros pacientes com COVID-19. Veja o depoimento da Dra AndrÃ©a Volkmer, Diretora Assistencial do Hospital Restinga. https://t.co/U5TLp9QxXM https://t.co/T6mbIXkZyA	6687030.0	RT @jairbolsonaro: - Porto Alegre/RS. O Hospital de Campanha do @exercitooficial , instalado em anexo ao Hospital Restinga,Â comeÃ§a a recebeâ€¦	92.0	True	full
588955	588955	6056320ef2e19f0038e31306	2021-03-20 17:34:01	[]	[]	Sat Mar 20 16:07:57 +0000 2021	[{"text":"WhatsHappeningInMaynmar","indices":[210,234]},{"text":"Mar20Coup","indices":[235,245]}]	[{"url":"https://t.co/boEJUdfmpF","expanded_url":"https://www.youtube.com/watch?v=SaxeodM_6Cs&list=PL7Oqe7QFEG99KOuYowoCAGPZCjB0dKbZO&index=13","display_url":"youtube.com/watch?v=Saxeodâ€¦","indices":[260,283]}]	Ã‰lectricitÃ© de France has stopped a US$1.6 billion project in Myanmar due to human rights concerns. A 15 year old boy was murdered by junta &amp; people hold vigils nationwide after week of fascist killings. #WhatsHappeningInMaynmar #Mar20Coup Subscribe!ðŸ‘‡ https://t.co/boEJUdfmpF	5886895.0	RT @YourAnonCentral: Ã‰lectricitÃ© de France has stopped a US$1.6 billion project in Myanmar due to human rights concerns. A 15 year old boâ€¦	2.0	True	full
588956	588956	6056320ef2e19f0038e31310	2021-03-20 17:34:01	[]	[]	Sat Mar 20 17:20:00 +0000 2021	[{"text":"20Mar","indices":[0,6]},{"text":"FrenaElContagio","indices":[204,220]},{"text":"FelizSabado","indices":[221,233]}]	[{"url":"https://t.co/1qTjhKDUJn","expanded_url":"https://bit.ly/390o9Ro","display_url":"bit.ly/390o9Ro","indices":[170,193]}]	#20Mar "Seguimos coadyuvando con el combate implementado por el Ejecutivo Nacional contra el Covid-19, tomando las medidas necesarias para contrarrestar esta pandemia" https://t.co/1qTjhKDUJn @InacVzla #FrenaElContagio #FelizSabado	2111.0	RT @DIARIOVEAHOY: #20Mar "Seguimos coadyuvando con el combate implementado por el Ejecutivo Nacional contra el Covid-19, tomando las medidâ€¦	298.0	True	full
588957	588957	6056320ef2e19f0038e31312	2021-03-20 17:34:01	[]	[]	Sat Mar 20 16:22:04 +0000 2021	[]	[{"url":"https://t.co/VShotiHhoT","expanded_url":"https://uchile.cl/u173764","display_url":"uchile.cl/u173764","indices":[154,177]}]	Informe U. de Chile revela transgresiones a la libertad de expresiÃ³n por parte de agentes del Estado en el transcurso de la revuelta social y la pandemia https://t.co/VShotiHhoT https://t.co/mcviw7U7dU	231340.0	RT @uchile: Informe U. de Chile revela transgresiones a la libertad de expresiÃ³n por parte de agentes del Estado en el transcurso de la revâ€¦	745.0	True	full
588958	588958	6056320ff2e19f0038e31320	2021-03-20 17:34:01	[{"text":"CoronaCommunityServices","indices":[210,234]},{"text":"DiversePerspectivesBookClub","indices":[235,263]}]	[{"url":"https://t.co/y565cF7tui","expanded_url":"http://www.socalbookclub.org","display_url":"socalbookclub.org","indices":[185,208]}]		[]	[]			The Corona Public Library has partnered with Diverse Perspectives Book Club to bring you monthly book discussions râ€¦ https://t.co/OOPi8pnxEj	806.0	True	full
588959	588959	6056320ff2e19f0038e3132e	2021-03-20 17:34:01	[]	[]	Sat Mar 20 09:44:40 +0000 2021	[]	[{"url":"https://t.co/q8oXcCZKpH","expanded_url":"https://noe.orf.at/stories/3095633/","display_url":"noe.orf.at/stories/309563â€¦","indices":[253,276]}]	HAUPTSACHE MAN STIRBT NICHT NACHWEISLICH AN CORONA! Sonst ist es ja wieder ziemlich egal... Auch, wenn jetzt verhÃ¤ltnismÃ¤ÃŸig jÃ¼ngere Menschen sterben &amp; das NACHWEISLICH an der CORONA-GEN-THERAPIE! Die "Impfung" ist sicher! FÃ¼r manche TODSICHER... https://t.co/q8oXcCZKpH https://t.co/ZBfj0VVSki	3450.0	RT @laszlohealth: HAUPTSACHE MAN STIRBT NICHT NACHWEISLICH AN CORONA! Sonst ist es ja wieder ziemlich egal... Auch, wenn jetzt verhÃ¤ltnismâ€¦	757.0	True	full
588960	588960	6056320ff2e19f0038e31344	2021-03-20 17:34:01	[]	[]	Sat Mar 20 17:33:43 +0000 2021	[]	[{"url":"https://t.co/EkJO6nQQbo","expanded_url":"https://youtu.be/et8nQREdIcw","display_url":"youtu.be/et8nQREdIcw","indices":[175,198]}]	AprÃ¨s un an de recherches et de galÃ¨re covid, 1Ã¨re vidÃ©o de ma sÃ©rie YouTube sur les masculinitÃ©s avec @bobocendre. Go la RT en masse les gens, votre soutien est prÃ©cieuxðŸ™�ðŸ�» https://t.co/EkJO6nQQbo https://t.co/Taylyi79pJ	17734.0	RT @DanyCaligula: AprÃ¨s un an de recherches et de galÃ¨re covid, 1Ã¨re vidÃ©o de ma sÃ©rie YouTube sur les masculinitÃ©s avec @bobocendre. Go lâ€¦	7.0	True	full
588961	588961	6056320ff2e19f0038e3134c	2021-03-20 17:34:01	[]	[]	Sat Mar 20 07:08:31 +0000 2021	[]	[{"url":"https://t.co/zn7h8fDZRM","expanded_url":"https://instagram.com/addicted_2chiczw?igshid=ckbmb8k22wy8","display_url":"instagram.com/addicted_2chicâ€¦","indices":[96,119]}]	Now that Jam Tree is open, you definitely need a cute Saturday dress. Follow our Instagram page https://t.co/zn7h8fDZRM and see what we have in stock. Affordable UK dresses from $15.	8984.0	RT @Ndi_Sandra: Now that Jam Tree is open, you definitely need a cute Saturday dress. Follow our Instagram page https://t.co/zn7h8fDZRM andâ€¦	791.0	True	full
588962	588962	6056320ff2e19f0038e31354	2021-03-20 17:34:02	[]	[]	Sat Mar 20 17:10:33 +0000 2021	[{"text":"Thailand","indices":[0,9]},{"text":"Myanmar","indices":[58,66]},{"text":"WhatsHappeningMyanmar","indices":[218,240]}]	[{"url":"https://t.co/LZuynklMDo","expanded_url":"https://www.reuters.com/article/us-myanmar-politics-thailand/thai-army-denies-supplying-rice-to-myanmar-forces-idUSKBN2BC0GQ","display_url":"reuters.com/article/us-myaâ€¦","indices":[242,265]}]	#Thailand military, denying reports it is sending rice to #Myanmar's army, which has gunned down hundreds of its own citizens in recent days, says it has not asked for assistance because "they have their own honour." #WhatsHappeningMyanmar https://t.co/LZuynklMDo	73277.0	RT @poppymcp: #Thailand military, denying reports it is sending rice to #Myanmar's army, which has gunned down hundreds of its own citizensâ€¦	4.0	True	full
588963	588963	6056320ff2e19f0038e3136a	2021-03-20 17:34:02	[]	[]	Sat Mar 20 15:03:23 +0000 2021	[]	[{"url":"https://t.co/sDW8W3au4V","expanded_url":"https://twitter.com/bad_takes/status/1373097638686388225","display_url":"twitter.com/bad_takes/statâ€¦","indices":[126,149]}]	why does Fox News only book the absolute dumbest Asian people in the country, there are millions of us in the US to pull from https://t.co/sDW8W3au4V	82655.0	RT @swin24: why does Fox News only book the absolute dumbest Asian people in the country, there are millions of us in the US to pull from hâ€¦	46.0	True	full
588964	588964	60563210f2e19f0038e31376	2021-03-20 17:34:02	[]	[]	Sat Mar 20 17:09:02 +0000 2021	[{"text":"SolidaritÃ¤t","indices":[34,46]},{"text":"Porsche","indices":[131,139]},{"text":"Coronahilfen","indices":[140,153]}]	[{"url":"https://t.co/FCF3bKCAf1","expanded_url":"https://twitter.com/UlrichSchneider/status/1373293084918874122","display_url":"twitter.com/UlrichSchneideâ€¦","indices":[154,177]}]	Einer dieser vielen GrÃ¼nde, warum #SolidaritÃ¤t als gesellschaftliches und mentales Konzept in Deutschland nicht mehr funktioniert. #Porsche #Coronahilfen https://t.co/FCF3bKCAf1	163.0	RT @HaraldGutsch: Einer dieser vielen GrÃ¼nde, warum #SolidaritÃ¤t als gesellschaftliches und mentales Konzept in Deutschland nicht mehr funkâ€¦	355.0	True	full
588965	588965	60563210f2e19f0038e3137c	2021-03-20 17:34:02	[]	[]	Sat Mar 20 14:24:33 +0000 2021	[]	[{"url":"https://t.co/16lt0dZBgh","expanded_url":"http://bbc.in/3lwgcbM","display_url":"bbc.in/3lwgcbM","indices":[129,152]}]	Protesters opposed to coronavirus lockdown marching from Hyde Park to Westminster as part of demonstrations in central London https://t.co/16lt0dZBgh https://t.co/WHeL18w3CW	12109539.0	RT @BBCNews: Protesters opposed to coronavirus lockdown marching from Hyde Park to Westminster as part of demonstrations in central Londonâ€¦	3111.0	True	full
588966	588966	60563210f2e19f0038e3138a	2021-03-20 17:34:02	[]	[]	Sat Jan 09 20:11:16 +0000 2021	[{"text":"G1","indices":[137,140]}]	[{"url":"https://t.co/qoch8PF2yz","expanded_url":"http://glo.bo/2L8bHq9","display_url":"glo.bo/2L8bHq9","indices":[113,136]}]	Diretor do Butantan diz que MinistÃ©rio da SaÃºde comprarÃ¡ toda a produÃ§Ã£o de vacinas contra Covid-19 do instituto https://t.co/qoch8PF2yz #G1 https://t.co/dn7hclctJo	12391085.0	RT @g1: Diretor do Butantan diz que MinistÃ©rio da SaÃºde comprarÃ¡ toda a produÃ§Ã£o de vacinas contra Covid-19 do instituto https://t.co/qoch8â€¦	244.0	True	full
588967	588967	60563210f2e19f0038e3138e	2021-03-20 17:34:02	[{"text":"CXone","indices":[57,63]},{"text":"AI","indices":[94,97]}]	[{"url":"https://t.co/iT3IpIg7YA","expanded_url":"https://okt.to/xPLdIF","display_url":"okt.to/xPLdIF","indices":[244,267]}]		[]	[]			NICE @inContact has announced the Spring 2021 release of #CXone, which adds first-of-its-kind #AI innovations, expaâ€¦ https://t.co/OfdoaE9zCW	11.0	True	full
588968	588968	60563210f2e19f0038e313b8	2021-03-20 17:34:03	[]	[{"url":"https://t.co/7TgolQODpR","expanded_url":"https://gestionsolidaria.com/2021/03/20/banco-mundial-cuestiona-capacidad-de-paises-en-desarrollo-para-distribucion-de-vacunas-contra-el-covid-19/","display_url":"gestionsolidaria.com/2021/03/20/banâ€¦","indices":[126,149]}]		[]	[]			Banco mundial cuestiona capacidad de paÃ­ses en desarrollo para distribuciÃ³n de vacunas contra el Covid 19 - GestiÃ³nâ€¦ https://t.co/NoHO2LP0p4	1615.0	True	full
588969	588969	60563211f2e19f0038e313c6	2021-03-20 17:34:03	[{"text":"credit","indices":[74,81]},{"text":"moneytips","indices":[82,92]}]	[{"url":"https://t.co/P5SWxluUwu","expanded_url":"https://cpix.me/a/118193409","display_url":"cpix.me/a/118193409","indices":[94,117]}]		[]	[]			Every card has its APR and fee structure you'll want to pay attention to. #credit #moneytipsâ€¦ https://t.co/AVTY20wPVO	25.0	True	full
588970	588970	60563211f2e19f0038e313ea	2021-03-20 17:34:03	[]	[]	Sat Mar 20 17:10:33 +0000 2021	[{"text":"Thailand","indices":[0,9]},{"text":"Myanmar","indices":[58,66]},{"text":"WhatsHappeningMyanmar","indices":[218,240]}]	[{"url":"https://t.co/LZuynklMDo","expanded_url":"https://www.reuters.com/article/us-myanmar-politics-thailand/thai-army-denies-supplying-rice-to-myanmar-forces-idUSKBN2BC0GQ","display_url":"reuters.com/article/us-myaâ€¦","indices":[242,265]}]	#Thailand military, denying reports it is sending rice to #Myanmar's army, which has gunned down hundreds of its own citizens in recent days, says it has not asked for assistance because "they have their own honour." #WhatsHappeningMyanmar https://t.co/LZuynklMDo	73277.0	RT @poppymcp: #Thailand military, denying reports it is sending rice to #Myanmar's army, which has gunned down hundreds of its own citizensâ€¦	156.0	True	full
588971	588971	60563211f2e19f0038e313ee	2021-03-20 17:34:03	[]	[]	Sat Mar 20 17:25:45 +0000 2021	[]	[{"url":"https://t.co/8kKvC1gFH9","expanded_url":"https://www.bloomberg.com/graphics/covid-vaccine-tracker-global-distribution/","display_url":"bloomberg.com/graphics/covidâ€¦","indices":[242,265]}]	We did it! 3.1 million vaccinations in 1 day, today The new single day record And the "we" are tens of thousands of people, volunteers, and staff, all throughout the US, to help get millions on the road to protection today ðŸ™�ðŸ’ªðŸ‘�ðŸ‘� Next stop 4M https://t.co/8kKvC1gFH9 https://t.co/LI08XMpiaO	400523.0	RT @EricTopol: We did it! 3.1 million vaccinations in 1 day, today The new single day record And the "we" are tens of thousands of people,â€¦	429.0	True	full
588972	588972	60563211f2e19f0038e313fa	2021-03-20 17:34:03	[]	[]	Sat Mar 20 13:59:24 +0000 2021	[{"text":"TeamIndia","indices":[5,15]},{"text":"INDvENG","indices":[254,262]}]	[{"url":"https://t.co/esxKh1iZRh","expanded_url":"http://bit.ly/Ind-v-Eng5thT20I","display_url":"bit.ly/Ind-v-Eng5thT2â€¦","indices":[230,253]}]	When #TeamIndia Captain and Vice-Captain walked out to open the innings, we expected plenty of fireworks and that is exactly what we are witnessing right now. After 6 overs, INDIA are 60-0ðŸ”¥ Rohit - 35 off 21 Virat - 17 off 15 https://t.co/esxKh1iZRh #INDvENG @paytm https://t.co/ARwsZMQ9pj	13915866.0	RT @BCCI: When #TeamIndia Captain and Vice-Captain walked out to open the innings, we expected plenty of fireworks and that is exactly whatâ€¦	1175.0	True	full
588973	588973	60563211f2e19f0038e31428	2021-03-20 17:34:04	[{"text":"ClimateAction","indices":[138,152]},{"text":"sustainability","indices":[153,168]},{"text":"COVID19","indices":[169,177]},{"text":"coronavirus","indices":[178,190]}]	[{"url":"https://t.co/Y1rP7p6jKp","expanded_url":"https://sustain-blog.com/2021/03/19/france-goes-into-lockdown-from-covid-19-but-not-due-to-climate-change/","display_url":"sustain-blog.com/2021/03/19/fraâ€¦","indices":[113,136]}]		[]	[]			@carbonchoicesuk France goes into lockdown from Covid-19, but NOT due to climate change By Asitha Jayawardenaâ€¦ https://t.co/6xWhVAGwPf	3027.0	True	full
588974	588974	60563212f2e19f0038e31436	2021-03-20 17:34:04	[]	[]	Sat Mar 20 15:11:17 +0000 2021	[{"text":"COVID19","indices":[22,30]}]	[{"url":"https://t.co/DHGfH0gfrc","expanded_url":"https://www.washingtonpost.com/politics/house-coronavirus-vaccine-pelosi-republicans/2021/03/17/9487e264-85e3-11eb-8a67-f314e5fcf88d_story.html?tid=ss_tw","display_url":"washingtonpost.com/politics/houseâ€¦","indices":[200,223]}]	The usual suspects in #COVID19 stupidity: Others who said they had not been vaccinated are Republican Sens. Ron Johnson (Wis.), Rick Scott (Fla.) and Mike Braun (Ind.), and Rep. Brian Mast (R-Fla.). https://t.co/DHGfH0gfrc	13305.0	RT @spokanetom: The usual suspects in #COVID19 stupidity: Others who said they had not been vaccinated are Republican Sens. Ron Johnson (Wiâ€¦	1022.0	True	full
588975	588975	60563212f2e19f0038e31466	2021-03-20 17:34:04	[]	[]	Sat Mar 20 17:28:52 +0000 2021	[]	[{"url":"https://t.co/Bnrjl2O3q2","expanded_url":"https://bit.ly/2Qk0jJL","display_url":"bit.ly/2Qk0jJL","indices":[172,195]}]	ðŸ”´ATENCIÃ“N Jorge Wated confirma que mÃ¡s ministros fueron vacunados contra COVID-19. AdemÃ¡s,10 funcionarios que trabajan junto al presidente LenÃ­n Moreno fueron vacunados âž¡ï¸� https://t.co/Bnrjl2O3q2 https://t.co/LxMkBoMKNV	2551925.0	RT @ecuavisa: ðŸ”´ATENCIÃ“N Jorge Wated confirma que mÃ¡s ministros fueron vacunados contra COVID-19. AdemÃ¡s,10 funcionarios que trabajan juntoâ€¦	271.0	True	full
588976	588976	60563212f2e19f0038e3146c	2021-03-20 17:34:04	[]	[]	Sat Mar 20 17:25:45 +0000 2021	[]	[{"url":"https://t.co/8kKvC1gFH9","expanded_url":"https://www.bloomberg.com/graphics/covid-vaccine-tracker-global-distribution/","display_url":"bloomberg.com/graphics/covidâ€¦","indices":[242,265]}]	We did it! 3.1 million vaccinations in 1 day, today The new single day record And the "we" are tens of thousands of people, volunteers, and staff, all throughout the US, to help get millions on the road to protection today ðŸ™�ðŸ’ªðŸ‘�ðŸ‘� Next stop 4M https://t.co/8kKvC1gFH9 https://t.co/LI08XMpiaO	400506.0	RT @EricTopol: We did it! 3.1 million vaccinations in 1 day, today The new single day record And the "we" are tens of thousands of people,â€¦	1017.0	True	full
588977	588977	60563212f2e19f0038e31472	2021-03-20 17:34:05	[]	[]	Sat Mar 20 08:44:55 +0000 2021	[{"text":"French","indices":[97,104]},{"text":"Shan","indices":[141,146]}]	[{"url":"https://t.co/XwFL8DZ9Vu","expanded_url":"http://ow.ly/OPEy50E3Smm","display_url":"ow.ly/OPEy50E3Smm","indices":[267,290]}]	Amid militaryâ€™s latest brutal &amp; deliberate killings &amp; widening crackdown on journalists, #French biz EDF suspends its dam project in #Shan State. Project should never have gotten to this stage as it was located in conflict zone &amp; opposed by ethnic people https://t.co/XwFL8DZ9Vu https://t.co/pSi0DUfw9u	82895.0	RT @JusticeMyanmar: Amid militaryâ€™s latest brutal &amp; deliberate killings &amp; widening crackdown on journalists, #French biz EDF suspends its dâ€¦	3.0	True	full
588978	588978	60563212f2e19f0038e3147a	2021-03-20 17:34:05	[]	[]	Sat Mar 20 13:26:45 +0000 2021	[]	[{"url":"https://t.co/NcUjYReW3M","expanded_url":"https://twitter.com/ferbovi/status/1373198957891969026","display_url":"twitter.com/ferbovi/statusâ€¦","indices":[223,246]}]	Hay que decir que @raulasencio es un editor generosÃ­simo que, ademÃ¡s de sus labores oficiales, acompaÃ±a y cuida un montÃ³n. En abril nos vamos de ROAD TRIP por las EspaÃ±as y aquÃ­ podÃ©is leer una entrevista que le han hecho. https://t.co/NcUjYReW3M	35751.0	RT @lysduval: Hay que decir que @raulasencio es un editor generosÃ­simo que, ademÃ¡s de sus labores oficiales, acompaÃ±a y cuida un montÃ³n. Enâ€¦	113.0	True	full
588979	588979	60563213f2e19f0038e31492	2021-03-20 17:34:05	[]	[]	Fri Mar 19 18:11:53 +0000 2021	[]	[{"url":"https://t.co/0kcXho82qX","expanded_url":"https://www.infomoney.com.br/economia/governo-assina-compra-de-vacinas-contra-covid-19-com-janssen-e-pfizer-somando-138-milhoes-de-doses/","display_url":"infomoney.com.br/economia/goverâ€¦","indices":[161,184]}]	ðŸ‡§ðŸ‡· O Governo Federal assinou contratos para a compra de 138 milhÃµes de doses de vacinas contra a COVID-19, sendo 100 milhÃµes da Pfizer e 38 milhÃµes da Jansen. https://t.co/0kcXho82qX	104196.0	RT @eixopolitico: ðŸ‡§ðŸ‡· O Governo Federal assinou contratos para a compra de 138 milhÃµes de doses de vacinas contra a COVID-19, sendo 100 milhâ€¦	140.0	True	full
588980	588980	60563213f2e19f0038e314ae	2021-03-20 17:34:05	[]	[]	Sat Mar 20 06:10:13 +0000 2021	[]	[{"url":"https://t.co/dxkeIapZfF","expanded_url":"https://twitter.com/potus/status/1373037818277167112","display_url":"twitter.com/potus/status/1â€¦","indices":[282,305]}]	Actually, itâ€™s called Covid-19. It is a particular kind of coronavirus. It originated in Wuhan, China. 400 meters away from a CCP lab studying coronaviruses derived from bats. Then CCP disappeared brave Chinese doctors &amp; whistleblowers trying to stop it. Why ignore that? https://t.co/dxkeIapZfF	4365141.0	RT @tedcruz: Actually, itâ€™s called Covid-19. It is a particular kind of coronavirus. It originated in Wuhan, China. 400 meters away froâ€¦	44.0	True	full
588981	588981	60563213f2e19f0038e314c6	2021-03-20 17:34:06	[]	[]	Tue Mar 16 04:02:40 +0000 2021	[]	[{"url":"https://t.co/P5mS3CMsi9","expanded_url":"https://americanahighways.org/2021/03/15/video-premiere-swallows-bring-your-dead-back-home/","display_url":"americanahighways.org/2021/03/15/vidâ€¦","indices":[191,214]}]	Just days away from the release of the new @swallowthemusic album, and we've got a new video and song premiere for you thanks to @AmericanaHiways! Check out "Bring Your Dead Back Home" here: https://t.co/P5mS3CMsi9	72.0	RT @EPRmusic: Just days away from the release of the new @swallowthemusic album, and we've got a new video and song premiere for you thanksâ€¦	2885.0	True	full
588982	588982	60563213f2e19f0038e314d0	2021-03-20 17:34:06	[]	[]	Sat Mar 20 17:10:53 +0000 2021	[]	[{"url":"https://t.co/R7LyICZuLv","expanded_url":"https://www.who.int/bulletin/volumes/98/7/20-253591/en/#.YD07-QBRsmI.twitter","display_url":"who.int/bulletin/volumâ€¦","indices":[209,232]}]	According to a W.H.O. study published 9 months ago, there were over 65,000 variants with 5,775 distinct variants of sars-cov-2. Variants of sars-cov-2 are nothing new and were always inevitable. Study link: https://t.co/R7LyICZuLv https://t.co/kBhY3PxzNw	10062.0	RT @covid_clarity: According to a W.H.O. study published 9 months ago, there were over 65,000 variants with 5,775 distinct variants of sarsâ€¦	238.0	True	full
588983	588983	60563214f2e19f0038e314e8	2021-03-20 17:34:06	[]	[]	Sat Mar 20 14:24:33 +0000 2021	[]	[{"url":"https://t.co/16lt0dZBgh","expanded_url":"http://bbc.in/3lwgcbM","display_url":"bbc.in/3lwgcbM","indices":[129,152]}]	Protesters opposed to coronavirus lockdown marching from Hyde Park to Westminster as part of demonstrations in central London https://t.co/16lt0dZBgh https://t.co/WHeL18w3CW	12109539.0	RT @BBCNews: Protesters opposed to coronavirus lockdown marching from Hyde Park to Westminster as part of demonstrations in central Londonâ€¦	661.0	True	full
588984	588984	60563214f2e19f0038e314ea	2021-03-20 17:34:06	[]	[]	Sat Mar 20 17:17:03 +0000 2021	[]	[{"url":"https://t.co/7kkxgPqfCE","expanded_url":"https://abcn.ws/3tzYEhC","display_url":"abcn.ws/3tzYEhC","indices":[212,235]}]	Former Pres. Trumpâ€™s use of â€œChina Virusâ€� to refer to the COVID-19 pandemic helped lead to a rise of anti-Asian content on Twitter, a new study finds. Their use paralleled growth of anti-Asian incidents offline. https://t.co/7kkxgPqfCE	988604.0	RT @ABCPolitics: Former Pres. Trumpâ€™s use of â€œChina Virusâ€� to refer to the COVID-19 pandemic helped lead to a rise of anti-Asian content onâ€¦	1515.0	True	full
588985	588985	60563214f2e19f0038e31514	2021-03-20 17:34:06	[]	[]	Sat Mar 20 15:46:42 +0000 2021	[]	[{"url":"https://t.co/HeMZOukEVN","expanded_url":"https://twitter.com/DrDanielGollan/status/1373274470866108420","display_url":"twitter.com/DrDanielGollanâ€¦","indices":[195,218]}]	Estoy del lado de la mecha de los que tienen a sus padres mayores de 75 aÃ±os viviendo en PBA ,con turno, esperando que los vacunen mientras miran por televisiÃ³n como vacunan a grupos sin riesgo. https://t.co/HeMZOukEVN	392710.0	RT @HoracioCabak: Estoy del lado de la mecha de los que tienen a sus padres mayores de 75 aÃ±os viviendo en PBA ,con turno, esperando que loâ€¦	334.0	True	full
588986	588986	60563214f2e19f0038e31522	2021-03-20 17:34:06	[]	[]	Sat Mar 20 17:30:03 +0000 2021	[]	[{"url":"https://t.co/OWW0tlJe7y","expanded_url":"https://twitter.com/azavascki/status/1373271361691467784","display_url":"twitter.com/azavascki/statâ€¦","indices":[122,145]}]	Ã‰ isso que jÃ¡ falamos muitas vezes. O custo desse colapso paga o auxÃ­lio necessÃ¡rio pra muita gente reduzir a mobilidade. https://t.co/OWW0tlJe7y	19936.0	RT @schrarstzhaupt: Ã‰ isso que jÃ¡ falamos muitas vezes. O custo desse colapso paga o auxÃ­lio necessÃ¡rio pra muita gente reduzir a mobilidadâ€¦	2071.0	True	full
588987	588987	60563214f2e19f0038e31534	2021-03-20 17:34:07	[]	[]	Sat Mar 20 00:33:36 +0000 2021	[{"text":"B117","indices":[133,138]},{"text":"COVID19","indices":[239,247]}]	[{"url":"https://t.co/02Q7lcSn1E","expanded_url":"https://www.washingtonpost.com/opinions/2021/03/19/virus-variants-mean-our-covid-winter-isnt-over-dont-ease-restrictions-now/","display_url":"washingtonpost.com/opinions/2021/â€¦","indices":[248,271]}]	B117 variant is now *dominant* in the US. Iâ€™m 99% certain that another surge is on the way in April or May. Why? The more contagious #B117 is surgingâ€”now crossed the 50% threshold of all cases, in addition to pockets of others variants. ðŸ§µ #COVID19 https://t.co/02Q7lcSn1E https://t.co/gAwi2OGTTy	451938.0	RT @DrEricDing: B117 variant is now *dominant* in the US. Iâ€™m 99% certain that another surge is on the way in April or May. Why? The more câ€¦	545.0	True	full
588988	588988	60563214f2e19f0038e31540	2021-03-20 17:34:07	[]	[]	Sat Mar 20 16:00:02 +0000 2021	[{"text":"Ù…ÙŠÙ‡_ÙˆØ¹Ø´Ø±ÙŠÙ†","indices":[13,24]},{"text":"Ø­Ø§Ø´ÙŠ_Ø¨Ø§Ø´Ø§","indices":[221,231]}]	[{"url":"https://t.co/TIeUfz00a2","expanded_url":"https://offers.hashibasha.sa/index.html?utm-source=120","display_url":"offers.hashibasha.sa/index.html?utmâ€¦","indices":[196,219]}]	ÙˆÙ…Ø¹ Ø¹Ø±Ø¶ Ø§Ù„Ù€Ù€ #Ù…ÙŠÙ‡_ÙˆØ¹Ø´Ø±ÙŠÙ† ðŸ�ª ÙŽ "Ø¬Ø¨Ù†Ø§ Ù„ÙƒÙ… 15,000Ø±ÙŠØ§Ù„ðŸ’¸" ÙŽ Ù„Ø®Ù…Ø³Ø© Ø¹Ø´Ø± Ù�Ø§Ø¦Ø²ðŸ’›Ù„Ø§ØªÙ�ÙˆØª Ø§Ù„Ù�Ø±ØµØ© ÙˆÙƒÙ† ÙˆØ§Ø­Ø¯ðŸ™‹Ù…Ù†Ù‡Ù… ÙƒÙ„ Ø§Ù„Ù„ÙŠ Ø¹Ù„Ù€Ù€Ù€ÙŠÙƒ: ÙŽ - Ù…ØªØ§Ø¨Ø¹Ø© Ø­Ø³Ø§Ø¨ Ø­Ø§Ø´ÙŠ Ø¨Ø§Ø´Ø§ ØªÙˆÙŠØªØ±. - Ù…Ù†Ø´Ù† Ù¢ Ù…Ù† Ø§ØµØ­Ø§Ø¨Ùƒ. - ØªØ¹Ø¨Ø¦Ø© Ø§Ù„Ø§Ø³ØªÙ…Ø§Ø±Ø© Ø¨Ø§Ù„Ø±Ø§Ø¨Ø· : https://t.co/TIeUfz00a2 #Ø­Ø§Ø´ÙŠ_Ø¨Ø§Ø´Ø§ https://t.c…	20614.0	RT @HashiBasha: ÙˆÙ…Ø¹ Ø¹Ø±Ø¶ Ø§Ù„Ù€Ù€ #Ù…ÙŠÙ‡_ÙˆØ¹Ø´Ø±ÙŠÙ† ðŸ�ª ÙŽ "Ø¬Ø¨Ù†Ø§ Ù„ÙƒÙ… 15,000Ø±ÙŠØ§Ù„ðŸ’¸" ÙŽ Ù„Ø®Ù…Ø³Ø© Ø¹Ø´Ø± Ù�Ø§Ø¦Ø²ðŸ’›Ù„Ø§ØªÙ�ÙˆØª Ø§Ù„Ù�Ø±ØµØ© ÙˆÙƒÙ† ÙˆØ§Ø­Ø¯ðŸ™‹Ù…Ù†Ù‡Ù… ÙƒÙ„ Ø§Ù„Ù„ÙŠ Ø¹Ù„Ù€Ù€Ù€ÙŠÙƒ: ÙŽ - Ù…ØªØ§Ø¨â€¦	192.0	True	full
588989	588989	60563215f2e19f0038e3154c	2021-03-20 17:34:07	[]	[]	Sat Mar 20 17:24:12 +0000 2021	[]	[{"url":"https://t.co/GzbI3fQuLv","expanded_url":"https://www.aptnnews.ca/featured/after-a-decade-of-supporting-the-baffinland-mine-qia-reverses-its-position/","display_url":"aptnnews.ca/featured/afterâ€¦","indices":[204,227]}]	This is hugeâ€”and has to be understood as the result of the week-long blockade by the Nuluujaaq Land Guardians, solidarity actions across the territory, and Inuit interventions in the regulatory process. https://t.co/GzbI3fQuLv	6150.0	RT @james_m_wilt: This is hugeâ€”and has to be understood as the result of the week-long blockade by the Nuluujaaq Land Guardians, solidarityâ€¦	2069.0	True	full
588990	588990	60563215f2e19f0038e31558	2021-03-20 17:34:07	[]	[]	Sat Mar 20 15:28:23 +0000 2021	[{"text":"ASTRO","indices":[214,220]},{"text":"ì•„ìŠ¤íŠ¸ë¡œ","indices":[223,228]}]	[{"url":"https://t.co/slsneHBdVb","expanded_url":"https://www.myloveidol.com/articles/182457334","display_url":"myloveidol.com/articles/18245â€¦","indices":[172,195]}]	âž¡ï¸� PUBLICACIÃ“N DEL DIA DE HOY (21/03) en CHOEAEDOLâ�¤ï¸� Pueden votar sus corazones diarios en la foto, asÃ­ el 10% se guardarÃ¡ para prÃ³ximos eventos Link de la publicaciÃ³n: https://t.co/slsneHBdVb ðŸ’«Team Roha's CH [#ASTRO | #ì•„ìŠ¤íŠ¸ë¡œ | @offclASTRO ]	631.0	RT @astrolatinfanb: âž¡ï¸� PUBLICACIÃ“N DEL DIA DE HOY (21/03) en CHOEAEDOLâ�¤ï¸� Pueden votar sus corazones diarios en la foto, asÃ­ el 10% se guarâ€¦	86.0	True	full
588991	588991	60563215f2e19f0038e31568	2021-03-20 17:34:07	[]	[]	Thu Mar 18 02:04:04 +0000 2021	[{"text":"BSC","indices":[232,236]},{"text":"BTC","indices":[237,241]},{"text":"ETH","indices":[242,246]},{"text":"BNB","indices":[247,251]}]	[{"url":"https://t.co/xx55YiGfm3","expanded_url":"https://www.bsc.news/post/chainge-finance-on-the-fusion-blockchain-has-exceeded-one-million-users-on-its-waiting-list","display_url":"bsc.news/post/chainge-fâ€¦","indices":[253,276]}]	The DEX @FinanceChainge is set to launch on the @FUSIONProtocol network with over a million users on the protocols waitlist. This decentralized exchange aims to innovate on traditional models through leveraging the Fusion Network. #BSC #BTC #ETH #BNB https://t.co/xx55YiGfm3	39031.0	RT @news_of_bsc: The DEX @FinanceChainge is set to launch on the @FUSIONProtocol network with over a million users on the protocols waitlisâ€¦	35.0	True	full
588992	588992	60563215f2e19f0038e3157a	2021-03-20 17:34:08	[]	[]	Thu Mar 18 02:04:04 +0000 2021	[{"text":"BSC","indices":[232,236]},{"text":"BTC","indices":[237,241]},{"text":"ETH","indices":[242,246]},{"text":"BNB","indices":[247,251]}]	[{"url":"https://t.co/xx55YiGfm3","expanded_url":"https://www.bsc.news/post/chainge-finance-on-the-fusion-blockchain-has-exceeded-one-million-users-on-its-waiting-list","display_url":"bsc.news/post/chainge-fâ€¦","indices":[253,276]}]	The DEX @FinanceChainge is set to launch on the @FUSIONProtocol network with over a million users on the protocols waitlist. This decentralized exchange aims to innovate on traditional models through leveraging the Fusion Network. #BSC #BTC #ETH #BNB https://t.co/xx55YiGfm3	39031.0	RT @news_of_bsc: The DEX @FinanceChainge is set to launch on the @FUSIONProtocol network with over a million users on the protocols waitlisâ€¦	44.0	True	full
588993	588993	60563215f2e19f0038e31596	2021-03-20 17:34:08	[]	[]	Sat Mar 20 15:38:59 +0000 2021	[]	[{"url":"https://t.co/4ZvRGj8s9j","expanded_url":"https://www.facebook.com/brumelianebrum/posts/279968120157687","display_url":"facebook.com/brumelianebrumâ€¦","indices":[225,248]}]	Lilo Clareto respira com os olhos. E agora ele tem os olhos fechados. Em coma induzido para a intubaÃ§Ã£o por covid-19, eu poderia pensar que ele parou de olhar o mundo de fora. Mas eu nÃ£o acredito nisso. O que vocÃª vÃª, Lilo? https://t.co/4ZvRGj8s9j	336050.0	RT @brumelianebrum: Lilo Clareto respira com os olhos. E agora ele tem os olhos fechados. Em coma induzido para a intubaÃ§Ã£o por covid-19, eâ€¦	96.0	True	full
588994	588994	60563216f2e19f0038e315a0	2021-03-20 17:34:08	[]	[]	Sat Mar 20 15:21:46 +0000 2021	[]	[{"url":"https://t.co/ipyzToqjvK","expanded_url":"https://www.aier.org/article/lockdowns-do-not-control-the-coronavirus-the-evidence/","display_url":"aier.org/article/lockdoâ€¦","indices":[119,142]}]	@FatEmperor Great to see that people are taking back their freedom from the Totalitarian Tories and health fascists!! https://t.co/ipyzToqjvK	58.0	RT @tcinajeep: @FatEmperor Great to see that people are taking back their freedom from the Totalitarian Tories and health fascists!! httpsâ€¦	120616.0	True	full
588995	588995	60563216f2e19f0038e315bc	2021-03-20 17:34:09	[]	[]	Sat Mar 20 16:20:00 +0000 2021	[{"text":"NotiMippCI","indices":[0,11]},{"text":"FrenaElContagio","indices":[126,142]}]	[{"url":"https://t.co/idkL7yPKDS","expanded_url":"https://bit.ly/3cQmRtt","display_url":"bit.ly/3cQmRtt","indices":[102,125]}]	#NotiMippCI ðŸ“°ðŸ—ž| Venezuela enfrenta segunda ola mucho mÃ¡s virulenta producto de la COVID-19. Lea mÃ¡s â�© https://t.co/idkL7yPKDS #FrenaElContagio https://t.co/sKHbkuulcx	254021.0	RT @Mippcivzla: #NotiMippCI ðŸ“°ðŸ—ž| Venezuela enfrenta segunda ola mucho mÃ¡s virulenta producto de la COVID-19. Lea mÃ¡s â�© https://t.co/idkL7yPKâ€¦	79.0	True	full
588996	588996	60563216f2e19f0038e315c4	2021-03-20 17:34:09	[]	[]	Sat Mar 20 11:32:56 +0000 2021	[]	[{"url":"https://t.co/jRsqgJ4Sud","expanded_url":"https://contrainformacion.es/calvino-se-alinea-con-la-ceoe-frente-a-yolanda-diaz/","display_url":"contrainformacion.es/calvino-se-aliâ€¦","indices":[220,243]}]	â–· CalviÃ±o se alinea con la CEOE frente a Yolanda DÃ­az â–· La vicepresidente ajusta sus declaraciones con las de Garamendi y ambos cargan contra los cambios que quiere introducir Yolanda DÃ­az al derogar la reforma laboral. https://t.co/jRsqgJ4Sud vÃ­a @_Contrainfo	5461.0	RT @CsarGallardolv1: â–· CalviÃ±o se alinea con la CEOE frente a Yolanda DÃ­az â–· La vicepresidente ajusta sus declaraciones con las de Garamendâ€¦	1491.0	True	full
588997	588997	60563216f2e19f0038e315c6	2021-03-20 17:34:09	[]	[]	Sat Mar 20 00:30:20 +0000 2021	[{"text":"Hora20","indices":[0,7]}]	[{"url":"https://t.co/ZErb2y1W05","expanded_url":"https://bit.ly/390pbgd","display_url":"bit.ly/390pbgd","indices":[144,167]}]	#Hora20 | El director de la Human Rights Watch criticÃ³ que las autoridades colombianas son â€œincapaces de examinar a sus fuerzas de seguridadâ€�. https://t.co/ZErb2y1W05	3814152.0	RT @CaracolRadio: #Hora20 | El director de la Human Rights Watch criticÃ³ que las autoridades colombianas son â€œincapaces de examinar a sus fâ€¦	2676.0	True	full
588998	588998	60563216f2e19f0038e315cc	2021-03-20 17:34:09	[]	[{"url":"https://t.co/5wrz4JIM5C","expanded_url":"https://www.reuters.com/article/us-health-coronavirus-denmark/denmark-reports-two-cases-of-serious-illness-including-one-death-after-astrazeneca-shot-idUSKBN2BC0A4","display_url":"reuters.com/article/us-heaâ€¦","indices":[184,207]}]		[]	[]			I just got suspended on Linkedin for posting articles like this... But US regulators just signed off that the Astraâ€¦ https://t.co/EW1IciySs5	57015.0	True	full
588999	588999	60563216f2e19f0038e315d0	2021-03-20 17:34:09	[]	[]	Sat Mar 20 16:40:52 +0000 2021	[{"text":"France","indices":[0,7]},{"text":"Poland","indices":[12,19]}]	[{"url":"https://t.co/ElOCrmxTBm","expanded_url":"https://www.bbc.co.uk/news/world-europe-56466223","display_url":"bbc.co.uk/news/world-eurâ€¦","indices":[131,154]}]	#France and #Poland have reintroduced partial lockdowns as both countries battle a sharp rise in Covid infections in recent weeks https://t.co/ElOCrmxTBm	8696.0	RT @TheLawMap: #France and #Poland have reintroduced partial lockdowns as both countries battle a sharp rise in Covid infections in recentâ€¦	1934.0	True	full
589000	589000	60563216f2e19f0038e315d2	2021-03-20 17:34:09	[]	[]	Sat Mar 20 16:55:52 +0000 2021	[]	[{"url":"https://t.co/bntuMHNR4d","expanded_url":"https://thenewamerican.com/rasmussen-poll-most-americans-support-voter-id-laws/","display_url":"thenewamerican.com/rasmussen-pollâ€¦","indices":[209,232]}]	"a new Rasmussen Reports poll conducted March 14-15 indicates that the overwhelming majority of Americans continue to favor photo-ID laws for voting. In fact, support for such laws has increased since 2018." https://t.co/bntuMHNR4d	338241.0	RT @Rasmussen_Poll: "a new Rasmussen Reports poll conducted March 14-15 indicates that the overwhelming majority of Americans continue to fâ€¦	43.0	True	full
589001	589001	60563216f2e19f0038e315d4	2021-03-20 17:34:09	[]	[]	Fri Mar 19 18:00:16 +0000 2021	[]	[{"url":"https://t.co/JqceUWaIvz","expanded_url":"https://bit.ly/3cKqC3s","display_url":"bit.ly/3cKqC3s","indices":[133,156]}]	Long COVID is now widely accepted by scientific experts, but patients are still being treated with routine skepticism and dismissal. https://t.co/JqceUWaIvz	2045642.0	RT @VICE: Long COVID is now widely accepted by scientific experts, but patients are still being treated with routine skepticism and dismissâ€¦	711.0	True	full
589002	589002	60563216f2e19f0038e315d8	2021-03-20 17:34:09	[]	[]	Sat Mar 20 17:31:20 +0000 2021	[{"text":"FrenaElContagio","indices":[98,114]},{"text":"GNBMerida","indices":[115,125]}]	[{"url":"https://t.co/59eI8UVxVo","expanded_url":"https://bit.ly/3s4Xt9v","display_url":"bit.ly/3s4Xt9v","indices":[74,97]}]	Incrementan medidas para proteger a la poblaciÃ³n mirandina de la COVID-19 https://t.co/59eI8UVxVo #FrenaElContagio #GNBMerida @Czgnb22M https://t.co/BxBCFf5HaX	195.0	RT @1CIADESURM: Incrementan medidas para proteger a la poblaciÃ³n mirandina de la COVID-19 https://t.co/59eI8UVxVo #FrenaElContagio #GNBMeriâ€¦	549.0	True	full
589003	589003	60563216f2e19f0038e315e8	2021-03-20 17:34:09	[]	[]	Sat Mar 20 03:34:25 +0000 2021	[]	[{"url":"https://t.co/z9VyGBVt37","expanded_url":"https://indianexpress.com/article/india/pratap-bhanu-mehta-ashoka-university-support-7236366/","display_url":"indianexpress.com/article/india/â€¦","indices":[262,285]}]	I had hoped that Ashoka University will emerge as one of the top global universities but all that has been dashed &amp; it seems universities are going the Media way. Over 150 academicians from Harvard,Yale&amp; Oxford come out in support of Pratap Bhanu Mehta https://t.co/z9VyGBVt37	61495.0	RT @shahid_siddiqui: I had hoped that Ashoka University will emerge as one of the top global universities but all that has been dashed &amp; iâ€¦	260.0	True	full
589004	589004	60563216f2e19f0038e315f4	2021-03-20 17:34:09	[]	[]	Sat Mar 20 16:45:00 +0000 2021	[{"text":"COVID19","indices":[71,79]}]	[{"url":"https://t.co/rycqpnzx4x","expanded_url":"https://www.google.com/maps/d/viewer?mid=1qSrisw1eZhc_imfnmmIvqeq9jjZG7VY1&ll=38.18067268016004%2C13.33844351985853&z=3","display_url":"google.com/maps/d/viewer?â€¦","indices":[250,273]}]	âš ï¸�Depuis la reprise des trois zones (22 fÃ©vrier, 1er mars, 8 mars), le #COVID19 et ses variantsðŸ¦ ont dÃ©jÃ frappÃ© plus de 700 Ã©tablissements scolaires dans notre pays.ðŸ˜± âœ�ï¸�Pour nous informer : stylosrouges.cartecovid@gmail.com ðŸ—ºï¸�Consulter la carte : https://t.co/rycqpnzx4x https://t.co/JwDmIEykua	17052.0	RT @stylos_les: âš ï¸�Depuis la reprise des trois zones (22 fÃ©vrier, 1er mars, 8 mars), le #COVID19 et ses variantsðŸ¦ ont dÃ©jÃ frappÃ© plus de 70â€¦	107.0	True	full
589005	589005	60563217f2e19f0038e31606	2021-03-20 17:34:09	[]	[]	Sat Mar 20 17:30:54 +0000 2021	[]	[{"url":"https://t.co/OkAOF9rA0V","expanded_url":"https://bit.ly/310DNI7","display_url":"bit.ly/310DNI7","indices":[257,280]}]	Oh wow, what a "breakthrough", they've found out that "muuuh mutations/variants" can infect "mice models", "no more mice adapted virions", wuuhuu. Propagandist @angie_rasmussen is ready for her next Karaoke gig with @PeterDaszak now in Beijing. Wish-List: https://t.co/OkAOF9rA0V https://t.co/18p7UyEq4m	7092.0	RT @Bobby_Network: Oh wow, what a "breakthrough", they've found out that "muuuh mutations/variants" can infect "mice models", "no more miceâ€¦	300.0	True	full
589006	589006	60563217f2e19f0038e3160e	2021-03-20 17:34:09	[]	[]	Tue Mar 09 17:05:00 +0000 2021	[]	[{"url":"https://t.co/L6rwAWJlPU","expanded_url":"https://reut.rs/3v55zB0","display_url":"reut.rs/3v55zB0","indices":[180,203]}]	Japan has decided to stage this summer's Tokyo Olympics and Paralympics without overseas spectators due to concern among the Japanese public about COVID-19, Kyodo news agency says https://t.co/L6rwAWJlPU https://t.co/jCTQRhwKp7	23255414.0	RT @Reuters: Japan has decided to stage this summer's Tokyo Olympics and Paralympics without overseas spectators due to concern among the Jâ€¦	10.0	True	full
589007	589007	60563217f2e19f0038e3161a	2021-03-20 17:34:09	[]	[]	Sat Mar 20 16:32:12 +0000 2021	[]	[{"url":"https://t.co/RUIEjiONgn","expanded_url":"https://www.theguardian.com/world/2021/mar/18/astrazeneca-covid-vaccine-safe-ema-blood-clotting","display_url":"theguardian.com/world/2021/marâ€¦","indices":[212,235]}]	Or say, for example, suspend a vaccine to give the impression that you take swift action in case any adverse events occur in order to increase trust in the vaccine campaign then reintroduce it after a while; 4/n https://t.co/RUIEjiONgn	17599.0	RT @abirballan: Or say, for example, suspend a vaccine to give the impression that you take swift action in case any adverse events occur iâ€¦	190.0	True	full
589008	589008	60563217f2e19f0038e3162e	2021-03-20 17:34:09	[]	[{"url":"https://t.co/LoDSg0Fymp","expanded_url":"https://youtu.be/CwA692_vvPA","display_url":"youtu.be/CwA692_vvPA","indices":[125,148]},{"url":"https://t.co/wkcQ2eSwEU","expanded_url":"https://youtu.be/5wIZgGS6MDc","display_url":"youtu.be/5wIZgGS6MDc","indices":[149,172]}]		[]	[]			@AnsarAAbbasi JAZAK ALLAH KHARE Dear Ansar Abasi sb @AnsarAAbbasi Could you please raise the voice against Add of fâ€¦ https://t.co/cEkF36NdZr	11924.0	True	full
589009	589009	60563218f2e19f0038e31656	2021-03-20 17:34:10	[{"text":"FreeTrade","indices":[110,120]},{"text":"ESG","indices":[122,126]}]	[{"url":"https://t.co/ReKSD8An0U","expanded_url":"https://podcasts.apple.com/us/podcast/ep-79-$15-minimum-wage-hurts-workers-guest-justin-haskins/id1025887411?i=1000513771278","display_url":"podcasts.apple.com/us/podcast/ep-â€¦","indices":[169,192]},{"url":"https://t.co/MQwiZzKoSy","expanded_url":"https://www.theblaze.com/podcasts/freedoms-disciple-with-jonathon-dunne","display_url":"theblaze.com…		[]	[]			NEW @theblaze PODCAST: $15 Minimum Wage Hurts Workers! GUEST: @JustinTHaskins of @HeartlandInst to discussâ€¦ https://t.co/nyur75Upcz	62228.0	True	full
589010	589010	60563218f2e19f0038e31662	2021-03-20 17:34:10	[]	[]	Sat Mar 20 05:12:07 +0000 2021	[{"text":"vaccine","indices":[118,126]}]	[{"url":"https://t.co/CSEbfmaCx3","expanded_url":"https://www.inquirer.com/news/fema-vaccine-racial-equity-walk-ins-appointment-20210320.html","display_url":"inquirer.com/news/fema-vaccâ€¦","indices":[203,226]}]	Just by switching from an appointment-only to allowing walk-ins increased the proportion of Black, Latinx &amp; Asian #vaccine recipients. This isnâ€™t rocket science; this should be me model everywhere. https://t.co/CSEbfmaCx3	39134.0	RT @oni_blackstock: Just by switching from an appointment-only to allowing walk-ins increased the proportion of Black, Latinx &amp; Asian #vaccâ€¦	23.0	True	full
589011	589011	60563218f2e19f0038e31682	2021-03-20 17:34:10	[]	[]	Sat Mar 20 16:33:00 +0000 2021	[]	[{"url":"https://t.co/Yf6cZc2X02","expanded_url":"http://a.msf.es/covid-crisis-Siria","display_url":"a.msf.es/covid-crisis-Sâ€¦","indices":[202,225]}]	ðŸ“¢ 10 aÃ±os de guerra en Siria ðŸ‡¸ðŸ‡¾, sus efectos siguen siendo devastadores para millones de sirios en todo el mundo. A dÃ­a de hoy, 13 millones de personas dentro del paÃ­s necesitan ayuda humanitaria. ðŸ‘‰ https://t.co/Yf6cZc2X02 https://t.co/0FJ1d1Pwyv	430777.0	RT @MSF_Espana: ðŸ“¢ 10 aÃ±os de guerra en Siria ðŸ‡¸ðŸ‡¾, sus efectos siguen siendo devastadores para millones de sirios en todo el mundo. A dÃ­a deâ€¦	65.0	True	full
589012	589012	60563218f2e19f0038e31690	2021-03-20 17:34:11	[]	[]	Fri Mar 19 23:15:07 +0000 2021	[{"text":"CovidBC","indices":[0,8]}]	[{"url":"https://t.co/WRnWC71khS","expanded_url":"https://news.gov.bc.ca/24043","display_url":"news.gov.bc.ca/24043","indices":[217,240]}]	#CovidBC update: 737 new cases since we last reported, for a total of 90,786 cases in BC. There have been two new deaths, for a total of 1,421. To date, 490,022 doses of COVID-19 vaccine have been administered in BC. https://t.co/WRnWC71khS https://t.co/ZaWAD4Rf3d	135207.0	RT @BCGovNews: #CovidBC update: 737 new cases since we last reported, for a total of 90,786 cases in BC. There have been two new deaths, foâ€¦	95.0	True	full
589013	589013	60563218f2e19f0038e3169c	2021-03-20 17:34:11	[]	[]	Sat Mar 20 10:00:10 +0000 2021	[]	[{"url":"https://t.co/5ZrdNOL62u","expanded_url":"https://toronto.ctvnews.ca/video?cid=sm%3Atrueanthem%3Actvtoronto%3Atwitterpost&clipId=2164650&taid=6055c7aa0637bb00011b0915&utm_campaign=trueAnthem%3A+Trending+Content&utm_medium=trueAnthem&utm_source=facebook","display_url":"toronto.ctvnews.ca/video?cid=sm%3â€¦","indices":[118,141]}]	Some health-care workers in Toronto say the number of young people catching COVID-19 in the third wave is striking.â€‹ https://t.co/5ZrdNOL62u	569704.0	RT @CTVToronto: Some health-care workers in Toronto say the number of young people catching COVID-19 in the third wave is striking.â€‹ httpsâ€¦	143.0	True	full
589014	589014	60563219f2e19f0038e316b4	2021-03-20 17:34:11	[{"text":"InternacionalCF","indices":[0,16]}]	[{"url":"https://t.co/tvJTRjbHe7","expanded_url":"https://elcapitalfinanciero.com/preocupacion-por-la-segunda-ola-de-covid-19-en-argentina/","display_url":"elcapitalfinanciero.com/preocupacion-pâ€¦","indices":[121,144]}]		[]	[]			#InternacionalCF | Argentina tiene sÃ³lo 4 millones de personas vacunadas, de una poblaciÃ³n de 45 millones de habitaâ€¦ https://t.co/VcgcEUX1Ix	18502.0	True	full
589015	589015	60563219f2e19f0038e316ce	2021-03-20 17:34:11	[]	[]	Sat Mar 20 15:18:53 +0000 2021	[]	[{"url":"https://t.co/0BPTzCJPqa","expanded_url":"https://youtu.be/XbnagR6worY","display_url":"youtu.be/XbnagR6worY","indices":[194,217]}]	o irmÃ£o lÃ¡zaro, morto de covid-19, quando era do olodum gravou essa mÃºsica maravilhosa, uma das melhores da mÃºsica baiana de carnaval. nÃ£o sei nem quantas vezes postei aqui. que descanse em paz https://t.co/0BPTzCJPqa	257808.0	RT @cynaramenezes: o irmÃ£o lÃ¡zaro, morto de covid-19, quando era do olodum gravou essa mÃºsica maravilhosa, uma das melhores da mÃºsica baianâ€¦	665.0	True	full
589016	589016	60563219f2e19f0038e316ea	2021-03-20 17:34:12	[]	[]	Sat Mar 20 17:31:02 +0000 2021	[]	[{"url":"https://t.co/IkeCofBEPL","expanded_url":"https://www.cdc.gov/mmwr/volumes/70/wr/mm7003e1.htm#T1_down","display_url":"cdc.gov/mmwr/volumes/7â€¦","indices":[47,70]}]	H/T @LucasFoxNews â€”&gt; Covid and kids Source: https://t.co/IkeCofBEPL Of the more than 1.2 million children age 17 and under who tested positive for the coronavirus between March and early December last year, Only 2.3% required hospitalization. Less than POINT-1 percent died.	1162768.0	RT @brithume: H/T @LucasFoxNews â€”&gt; Covid and kids Source: https://t.co/IkeCofBEPL Of the more than 1.2 million children age 17 and under wâ€¦	879.0	True	full
589017	589017	60563219f2e19f0038e316fe	2021-03-20 17:34:12	[]	[]	Sat Mar 20 01:35:20 +0000 2021	[{"text":"DeathSantis","indices":[10,22]},{"text":"ONEV1","indices":[213,219]},{"text":"Fresh","indices":[220,226]},{"text":"DemVoice1","indices":[227,237]},{"text":"DemCastFL","indices":[238,248]},{"text":"wtpBLUE","indices":[249,257]}]	[{"url":"https://t.co/4rRQFkkGoX","expanded_url":"https://www.sun-sentinel.com/coronavirus/fl-ne-south-florida-covid-variant-data-20210320-7n4fwzjrlnfwviu3bcbm7va4tm-story.html?utm_source=newsletter&utm_medium=email&utm_campaign=Breaking%20News%20Alerts&utm_content=1491616203707#nws=true","display_url":"sun-sentinel.com/coronavirus/flâ€¦","indices":[260,283]}]	Way to go #DeathSantis following in your mentor's steps Mutated strains of COVID19 have reached 41 of Floridaâ€™s 67 counties, &amp; S. Florida leads in variant infections Broward County tops the list with 307 #ONEV1 #Fresh #DemVoice1 #DemCastFL #wtpBLUE https://t.co/4rRQFkkGoX https://t.co/Kc0SGIefxv	21302.0	RT @maura_resister: Way to go #DeathSantis following in your mentor's steps Mutated strains of COVID19 have reached 41 of Floridaâ€™s 67 coâ€¦	598.0	True	full
589018	589018	60563219f2e19f0038e31706	2021-03-20 17:34:12	[]	[]	Fri Mar 05 03:20:36 +0000 2021	[{"text":"sfm","indices":[113,117]},{"text":"sfmoney","indices":[118,126]},{"text":"sfmnews","indices":[127,135]},{"text":"sfmairdrop","indices":[136,147]}]	[{"url":"https://t.co/KjOyUy2u7h","expanded_url":"https://t.me/SfmoneyAirdropBot","display_url":"t.me/SfmoneyAirdropâ€¦","indices":[88,111]}]	ð�—”ð�—¶ð�—¿ð�—±ð�—¿ð�—¼ð�—½: ð�—¦ð�—™ð�— ð�—¢ð�—¡ð�—˜ð�—¬ (ð�—¦ð�—™ð�— ) ð�—¥ð�—²ð�˜„ð�—®ð�—¿ð�—±: 10 SFM (50$) for Join ð�—¥ð�—²ð�—³ð�—²ð�—¿ð�—¿ð�—®ð�—¹: 3 SFM (15$) Start bot: https://t.co/KjOyUy2u7h #sfm #sfmoney #sfmnews #sfmairdrop https://t.co/oSuHY9yaPr	78276.0	RT @SFMONEY_SFM: ð�—”ð�—¶ð�—¿ð�—±ð�—¿ð�—¼ð�—½: ð�—¦ð�—™ð�— ð�—¢ð�—¡ð�—˜ð�—¬ (ð�—¦ð�—™ð�— ) ð�—¥ð�—²ð�˜„ð�—®ð�—¿ð�—±: 10 SFM (50$) for Join ð�—¥ð�—²ð�—³ð�—²ð�—¿ð�—¿ð�—®ð�—¹: 3 SFM (15$) Start bot: https://t.co/KjOyUy2u7h #sfm #sfmâ€¦	1.0	True	full
589019	589019	6056321af2e19f0038e3170a	2021-03-20 17:34:12	[]	[{"url":"https://t.co/kZ5PAR8Xcj","expanded_url":"https://bit.ly/2P8Jlxi","display_url":"bit.ly/2P8Jlxi","indices":[159,182]}]		[]	[]			We are now witnessing a generation of 19-29-year-olds whose lives have been brought to a standstill by Covid-19. Heâ€¦ https://t.co/RAK4oiapqS	131984.0	True	full
589020	589020	6056321af2e19f0038e31716	2021-03-20 17:34:12	[]	[]	Sat Mar 20 02:05:16 +0000 2021	[{"text":"China","indices":[35,41]}]	[{"url":"https://t.co/uppKigH2us","expanded_url":"https://www.amnestyusa.org/countries/china/","display_url":"amnestyusa.org/countries/chinâ€¦","indices":[257,280]}]	Time to start speaking facts about #China's Communist Party: Global pandemic? China's responsibility and China's coverup. Global environment? China is far and away the world's worst polluter--and getting worse. Human rights? Read @Amnesty's report here: https://t.co/uppKigH2us	196627.0	RT @michaeljohns: Time to start speaking facts about #China's Communist Party: Global pandemic? China's responsibility and China's coverupâ€¦	3042.0	True	full
589021	589021	6056321af2e19f0038e31718	2021-03-20 17:34:12	[]	[]	Sat Mar 20 11:15:12 +0000 2021	[]	[{"url":"https://t.co/vbFQRMC4WH","expanded_url":"https://www.youtube.com/channel/UC7WJK1mI0j_Uv4roiWJcH7g","display_url":"youtube.com/channel/UC7WJKâ€¦","indices":[183,206]}]	I know everyone must be excited about Rosa! Remember to follow @deecloud and keeping watching VocaRevo for new announcements as they come! VocaRevo 130 will be streamed on April 3! https://t.co/vbFQRMC4WH	2114.0	RT @VocaSphereNews: I know everyone must be excited about Rosa! Remember to follow @deecloud and keeping watching VocaRevo for new announcâ€¦	129.0	True	full
589022	589022	6056321af2e19f0038e31724	2021-03-20 17:34:12	[]	[]	Thu Mar 18 09:14:50 +0000 2021	[{"text":"landlords","indices":[0,10]},{"text":"rent","indices":[11,16]},{"text":"pandemic","indices":[17,26]},{"text":"evictions","indices":[27,37]},{"text":"ban","indices":[38,42]}]	[{"url":"https://t.co/eyUPY46PWR","expanded_url":"https://www.landlordsandletting.co.uk/landlord-rent-guarantee.html","display_url":"landlordsandletting.co.uk/landlord-rent-â€¦","indices":[114,137]}]	#landlords #rent #pandemic #evictions #ban As a landlord can you really afford NOT have rent guarantee insurance? https://t.co/eyUPY46PWR https://t.co/uL6z2auar5	165.0	RT @PropertyExpert: #landlords #rent #pandemic #evictions #ban As a landlord can you really afford NOT have rent guarantee insurance? httpsâ€¦	6.0	True	full
589023	589023	6056321af2e19f0038e3172a	2021-03-20 17:34:12	[]	[]	Sat Mar 20 09:22:14 +0000 2021	[{"text":"RSSABPS2021","indices":[13,25]}]	[{"url":"https://t.co/WYSkR07sOR","expanded_url":"https://www.rss.org//Encyc/2021/3/20/ABPS-Resolution-2-Bharat-stands-as-One-against-Covid-19-Pandemic.html","display_url":"rss.org//Encyc/2021/3/â€¦","indices":[242,265]}]	Yugabdi 5122 #RSSABPS2021-Resolution 2 : The ABPS of RSS wishes to recognize &amp; put on record the exemplary, collective &amp; comprehensive response of Bharatiya society to the global pandemic Covid-19. Get the resolution at this link : https://t.co/WYSkR07sOR	2271168.0	RT @RSSorg: Yugabdi 5122 #RSSABPS2021-Resolution 2 : The ABPS of RSS wishes to recognize &amp; put on record the exemplary, collective &amp; comprâ€¦	3.0	True	full
589024	589024	6056321af2e19f0038e3172c	2021-03-20 17:34:12	[]	[{"url":"https://t.co/TsNNeeMoht","expanded_url":"https://instagram.com/unitedxmodels?igshid=wzpzi4hb2f1d","display_url":"instagram.com/unitedxmodels?â€¦","indices":[144,167]}]		[]	[]			@Isabell12392308 Hey x â�¤ Your OF has Mindblowing Content ðŸ”¥ Dm me for its Promotion on my promo network on instagramâ€¦ https://t.co/JjXZx2L0Mc	14.0	True	full
589025	589025	6056321af2e19f0038e31732	2021-03-20 17:34:12	[]	[]	Sat Mar 20 04:19:43 +0000 2021	[]	[{"url":"https://t.co/a33jXXUarb","expanded_url":"https://www.nytimes.com/2021/03/19/sports/ncaabasketball/women-ncaa-tournament-weight-room.html?referringSource=articleShare","display_url":"nytimes.com/2021/03/19/spoâ€¦","indices":[142,165]}]	It wasnâ€™t just weights. Women players were also given cheaper, less accurate COVID tests than men. Seriously, what century are we living in? https://t.co/a33jXXUarb	55198.0	RT @eramshaw: It wasnâ€™t just weights. Women players were also given cheaper, less accurate COVID tests than men. Seriously, what century aâ€¦	5179.0	True	full
589026	589026	6056321af2e19f0038e3174e	2021-03-20 17:34:12	[]	[]	Sat Mar 20 13:46:42 +0000 2021	[]	[{"url":"https://t.co/LE1CCt1KYS","expanded_url":"https://www.infolibre.es/noticias/politica/2020/05/27/el_documento_que_prueba_que_gobierno_ayuso_fijo_criterios_exclusion_para_no_trasladar_enfermos_desde_las_residencias_los_hospitales_107130_1012.html","display_url":"infolibre.es/noticias/politâ€¦","indices":[234,257]}]	Hoy se cumple un aÃ±o de la firma y aplicaciÃ³n de este ignominioso Protocolo, que fue una condena de muerte para muchos mayores enfermos que vivÃ­an en residencias. Sus autores y ejecutores no han pedido ni perdÃ³n. Â¡No podemos olvidar! https://t.co/LE1CCt1KYS	66060.0	RT @manuelrico: Hoy se cumple un aÃ±o de la firma y aplicaciÃ³n de este ignominioso Protocolo, que fue una condena de muerte para muchos mayoâ€¦	19.0	True	full
589027	589027	6056321af2e19f0038e3175a	2021-03-20 17:34:13	[]	[]	Sat Mar 20 17:32:17 +0000 2021	[{"text":"OposicionMoralmenteDerrotada","indices":[222,251]},{"text":"VotoMasivoPorMorena2021","indices":[252,276]}]	[{"url":"https://t.co/IpAIVfWILo","expanded_url":"https://twitter.com/malepfranco/status/1373324615162945539","display_url":"twitter.com/malepfranco/stâ€¦","indices":[277,300]}]	En @AccionNacional NO estÃ¡n dispuestos a perder sus MOCHES quieren seguir TRAICIONANDO AL PUEBLO DE MEXICO favoreciendo a sus COMPINCHES @iberdrola @Tiendas_OXXO @BimboMx @WalmartMexico @FEMSA @CocaColaMx @XochitlGalvez #OposicionMoralmenteDerrotada #VotoMasivoPorMorena2021 https://t.co/IpAIVfWILo	935.0	RT @JoseRosette: En @AccionNacional NO estÃ¡n dispuestos a perder sus MOCHES quieren seguir TRAICIONANDO AL PUEBLO DE MEXICO favoreciendo aâ€¦	1717.0	True	full
589028	589028	6056321bf2e19f0038e31794	2021-03-20 17:34:13	[{"text":"MakeSchoolsSafe","indices":[168,184]},{"text":"lockdown2021","indices":[202,215]}]	[{"url":"https://t.co/cgRDwHpBCg","expanded_url":"https://www.thestar.co.uk/health/coronavirus/new-chart-shows-rise-in-covid-cases-among-sheffield-children-since-return-to-school-3172901","display_url":"thestar.co.uk/health/coronavâ€¦","indices":[218,241]}]		[]	[]			Sheffield New chart latest show a sharp increase in the number of secondary school-age children in testing positiveâ€¦ https://t.co/iBsy2YEuPD	2743.0	True	full
589029	589029	6056321bf2e19f0038e31798	2021-03-20 17:34:13	[]	[]	Sat Mar 20 17:32:54 +0000 2021	[{"text":"StreamForCherry","indices":[217,233]},{"text":"SOOJIN","indices":[234,241]},{"text":"ìˆ˜ì§„","indices":[242,245]},{"text":"GIDLE","indices":[246,252]},{"text":"ì—¬ìž�ì•„ì�´ë“¤","indices":[253,259]}]	[{"url":"https://t.co/ykqJo66uP9","expanded_url":"https://soopryct.carrd.co","display_url":"soopryct.carrd.co","indices":[155,178]}]	â€¼ï¸�NEVIESâ€¼ï¸� -Stream Party para ðŸ�’ PARTICIPEN Horariosâ¬‡ 3:00 PM: ðŸ‡¸ðŸ‡»ðŸ‡­ðŸ‡³ðŸ‡²ðŸ‡½ðŸ‡³ðŸ‡®ðŸ‡¬ðŸ‡¹ðŸ‡¨ðŸ‡· 4:00 PM: ðŸ‡¨ðŸ‡´ðŸ‡ªðŸ‡¨ðŸ‡µðŸ‡ªðŸ‡µðŸ‡¦ 5:00 PM: ðŸ‡©ðŸ‡´ðŸ‡µðŸ‡·ðŸ‡»ðŸ‡ªðŸ‡§ðŸ‡´ðŸ‡¨ðŸ‡º 6:00 PM: ðŸ‡§ðŸ‡·ðŸ‡ºðŸ‡¾ðŸ‡¦ðŸ‡·ðŸ‡¨ðŸ‡±ðŸ‡µðŸ‡¾ 10:00 PM:ðŸ‡ªðŸ‡¸ âš ï¸� LEER https://t.co/ykqJo66uP9 publiquen sus ss del historial con: #StreamForCherry #SOOJIN #ìˆ˜ì§„ #GIDLE #ì—…	1487.0	RT @iYEHP0P: â€¼ï¸�NEVIESâ€¼ï¸� -Stream Party para ðŸ�’ PARTICIPEN Horariosâ¬‡ 3:00 PM: ðŸ‡¸ðŸ‡»ðŸ‡­ðŸ‡³ðŸ‡²ðŸ‡½ðŸ‡³ðŸ‡®ðŸ‡¬ðŸ‡¹ðŸ‡¨ðŸ‡· 4:00 PM: ðŸ‡¨ðŸ‡´ðŸ‡ªðŸ‡¨ðŸ‡µðŸ‡ªðŸ‡µðŸ‡¦ 5:00 PM: ðŸ‡©ðŸ‡´ðŸ‡µðŸ‡·ðŸ‡»ðŸ‡ªðŸ‡§ðŸ‡´ðŸ‡¨ðŸ‡º 6:00 PM: ðŸ‡§ðŸ‡·â€¦	252.0	True	full
589030	589030	6056321bf2e19f0038e317b4	2021-03-20 17:34:14	[]	[]	Wed Mar 17 14:15:14 +0000 2021	[]	[{"url":"https://t.co/LaYUECii8t","expanded_url":"http://podaboutli.st","display_url":"podaboutli.st","indices":[133,156]}]	New Episode today. its a special episode. Itâ€™s a D&amp;D episode about group of kids who find a leprechaun. its good. Listen here: https://t.co/LaYUECii8t https://t.co/x2bQqXUqBt	8694.0	RT @podaboutlist: New Episode today. its a special episode. Itâ€™s a D&amp;D episode about group of kids who find a leprechaun. its good. Listeâ€¦	53.0	True	full
589031	589031	6056321bf2e19f0038e317be	2021-03-20 17:34:14	[]	[]	Sat Mar 20 17:11:13 +0000 2021	[]	[{"url":"https://t.co/Z2FC0Yf4dx","expanded_url":"https://dailyexpose.co.uk/2021/03/20/frightening-7th-update-on-adverse-reactions-to-covid-vaccine-released-by-uk-government/","display_url":"dailyexpose.co.uk/2021/03/20/friâ€¦","indices":[269,292]}]	@nadhimzahawi 46 people now Blind, 109 people suffered brain damage, and 526 people have sadly died as a result of having one of the Covid Vaccines according to Official Government Data... and this is only a fraction of the numbers, please share/retweet far and wide! https://t.co/Z2FC0Yf4dx	178.0	RT @Sophiecbrr: @nadhimzahawi 46 people now Blind, 109 people suffered brain damage, and 526 people have sadly died as a result of having oâ€¦	354.0	True	full
589032	589032	6056321cf2e19f0038e317ea	2021-03-20 17:34:14	[]	[]	Sat Mar 20 17:15:06 +0000 2021	[{"text":"AJCTC","indices":[177,183]}]	[{"url":"https://t.co/C03wRBci24","expanded_url":"https://aje.io/gwykd","display_url":"aje.io/gwykd","indices":[186,209]}]	Italyâ€™s economy has deep-rooted issues but its new prime minister has a reputation for turning around hopeless causes. Can Mario Draghi put a stop to Italyâ€™s economic decline? #AJCTC ðŸ‘‰ https://t.co/C03wRBci24 https://t.co/SUf95rGl4Q	6687068.0	RT @AJEnglish: Italyâ€™s economy has deep-rooted issues but its new prime minister has a reputation for turning around hopeless causes. Canâ€¦	372.0	True	full
589033	589033	6056321cf2e19f0038e317ee	2021-03-20 17:34:14	[]	[]	Sat Mar 20 16:06:00 +0000 2021	[{"text":"Brasil","indices":[25,32]}]	[{"url":"https://t.co/Cyn9E60YZs","expanded_url":"https://go.shr.lc/3lFI5OI","display_url":"go.shr.lc/3lFI5OI","indices":[194,217]}]	El Ministerio PÃºblico de #Brasil ðŸ‡§ðŸ‡· solicitÃ³ al Tribunal de Cuentas de la UniÃ³n (TCU) la destituciÃ³n de @jairbolsonaro por el vicepresidente, Hamilton MourÃ£o durante la gestiÃ³n de la pandemia https://t.co/Cyn9E60YZs	1973366.0	RT @teleSURtv: El Ministerio PÃºblico de #Brasil ðŸ‡§ðŸ‡· solicitÃ³ al Tribunal de Cuentas de la UniÃ³n (TCU) la destituciÃ³n de @jairbolsonaro porâ€¦	569.0	True	full
589034	589034	6056321cf2e19f0038e317f2	2021-03-20 17:34:14	[]	[]	Sat Mar 20 16:01:36 +0000 2021	[]	[{"url":"https://t.co/8YOD57NHnA","expanded_url":"https://www.politico.com/states/florida/story/2021/03/16/major-donors-to-south-florida-hospital-foundation-got-early-vaccine-access-1368423","display_url":"politico.com/states/floridaâ€¦","indices":[133,156]}]	Pop-up vaccination sites in affluent, mostly white pockets of Florida have become a political thorn in the side of Gov. Ron DeSantis https://t.co/8YOD57NHnA	4505355.0	RT @politico: Pop-up vaccination sites in affluent, mostly white pockets of Florida have become a political thorn in the side of Gov. Ron Dâ€¦	388.0	True	full
589035	589035	6056321cf2e19f0038e317f6	2021-03-20 17:34:15	[]	[]	Sat Mar 20 17:25:45 +0000 2021	[]	[{"url":"https://t.co/8kKvC1gFH9","expanded_url":"https://www.bloomberg.com/graphics/covid-vaccine-tracker-global-distribution/","display_url":"bloomberg.com/graphics/covidâ€¦","indices":[242,265]}]	We did it! 3.1 million vaccinations in 1 day, today The new single day record And the "we" are tens of thousands of people, volunteers, and staff, all throughout the US, to help get millions on the road to protection today ðŸ™�ðŸ’ªðŸ‘�ðŸ‘� Next stop 4M https://t.co/8kKvC1gFH9 https://t.co/LI08XMpiaO	400523.0	RT @EricTopol: We did it! 3.1 million vaccinations in 1 day, today The new single day record And the "we" are tens of thousands of people,â€¦	85.0	True	full
589036	589036	6056321cf2e19f0038e31806	2021-03-20 17:34:15	[]	[]	Sat Mar 20 17:04:01 +0000 2021	[]	[{"url":"https://t.co/5a3VzrOLyP","expanded_url":"https://trib.al/LfGzOIG","display_url":"trib.al/LfGzOIG","indices":[155,178]}]	Protesters in a German city clashed with police on Saturday over coronavirus measures, with officers using water cannons, pepper spray and batons. Via @AP https://t.co/5a3VzrOLyP	342205.0	RT @bpolitics: Protesters in a German city clashed with police on Saturday over coronavirus measures, with officers using water cannons, peâ€¦	117.0	True	full
589037	589037	6056321cf2e19f0038e3180c	2021-03-20 17:34:15	[]	[]	Sat Mar 20 15:24:05 +0000 2021	[{"text":"WorldHealthOrganization","indices":[0,24]},{"text":"SuperJunior","indices":[74,86]},{"text":"HouseParty","indices":[112,123]}]	[{"url":"https://t.co/voIKiI1GUN","expanded_url":"https://www.facebook.com/worldmusicawards","display_url":"facebook.com/worldmusicawarâ€¦","indices":[243,266]}]	#WorldHealthOrganization's Director-General thanks legendary Korean group #SuperJunior on their new title track #HouseParty and its meaningful message which encourages people to stay home and stay safe during the ongoing pandemicðŸ‘�ðŸŽ¶ðŸ˜·ðŸ‘‘ðŸ‘‘ðŸ‘‘ðŸ‘‘ðŸ‘‘ðŸ‘‘ðŸ‘‘ðŸ‘‘ðŸ‘‘ðŸ’š https://t.co/voIKiI1GUN https://t.co/wXhbICiz7D	319317.0	RT @WORLDMUSICAWARD: #WorldHealthOrganization's Director-General thanks legendary Korean group #SuperJunior on their new title track #Houseâ€¦	345.0	True	full
589038	589038	6056321cf2e19f0038e31814	2021-03-20 17:34:15	[{"text":"SpamDeEmprendimientos","indices":[0,22]}]	[{"url":"https://t.co/3oA64VhLkW","expanded_url":"https://instagram.com/estamperia.co?igshid=1oogslat7l7tz","display_url":"instagram.com/estamperia.co?â€¦","indices":[241,264]}]		[]	[]			#SpamDeEmprendimientos âœ¨EstamperÃ­a es un emprendimiento de sellos personalizados, hecho 100% a mano âœŠðŸ�»que pueden utâ€¦ https://t.co/vIW2FoHtac	297.0	True	full
589039	589039	6056321df2e19f0038e31828	2021-03-20 17:34:15	[]	[]	Sat Mar 20 12:40:50 +0000 2021	[]	[{"url":"https://t.co/aQFNLLN748","expanded_url":"https://bbc.in/3907Wvw","display_url":"bbc.in/3907Wvw","indices":[120,143]}]	Dozens of police officers have been forced to self-isolate after some positive Covid cases following Rangers' title win https://t.co/aQFNLLN748	523375.0	RT @BBCScotlandNews: Dozens of police officers have been forced to self-isolate after some positive Covid cases following Rangers' title wiâ€¦	181.0	True	full
589040	589040	6056321df2e19f0038e31846	2021-03-20 17:34:15	[]	[]	Sat Mar 20 17:08:00 +0000 2021	[{"text":"CTBot","indices":[173,179]}]	[{"url":"https://t.co/PbZeqYovzT","expanded_url":"https://t.me/Unigiveaway_bot?start=809978580","display_url":"t.me/Unigiveaway_boâ€¦","indices":[129,152]}]	Everyone can request for Withdrawal on April 1 Please stay tuned and keep referring your friends if you want to get more UNIâœ… https://t.co/PbZeqYovzT 1. Retweet + Like #CTBot Adrop Ram 15 TATM 10	29.0	RT @ZhahiraAzz: Everyone can request for Withdrawal on April 1 Please stay tuned and keep referring your friends if you want to get moreâ€¦	30.0	True	full
589041	589041	6056321ef2e19f0038e31876	2021-03-20 17:34:16	[]	[]	Mon Feb 08 10:29:05 +0000 2021	[]	[{"url":"https://t.co/LjghvDAUk7","expanded_url":"https://www.thescottishsun.co.uk/news/6648729/glasgow-cancer-patient-disease-brain-treatment-wait?utm_source=twitter&utm_medium=social&utm_campaign=sharebarweb","display_url":"thescottishsun.co.uk/news/6648729/gâ€¦","indices":[257,280]}]	Ex nurse tells how breast cancer spread to her brain after treatment was delayed due to last year's lockdown. Wilma Gifford tells @clalavelle: "I realise the seriousness of Covid, but it is not the National Covid Service, itâ€™s the National Health Service" https://t.co/LjghvDAUk7	13930.0	RT @ChrisMusson: Ex nurse tells how breast cancer spread to her brain after treatment was delayed due to last year's lockdown. Wilma Giffoâ€¦	55.0	True	full
589042	589042	6056321ef2e19f0038e3189c	2021-03-20 17:34:16	[]	[{"url":"https://t.co/jFG6CPOoBB","expanded_url":"https://cronkitenews.azpbs.org/2020/06/10/covid-19-in-arizona-june-10/","display_url":"cronkitenews.azpbs.org/2020/06/10/covâ€¦","indices":[248,271]}]		[]	[]			Or is Gov. Ducey referring to the â€œfederal leadershipâ€� that led to the misguided use of antibody testing *for diagnâ€¦ https://t.co/Otnt86Z4od	8141.0	True	full
589043	589043	6056321ef2e19f0038e318b0	2021-03-20 17:34:17	[]	[]	Sat Mar 20 03:09:43 +0000 2021	[]	[{"url":"https://t.co/kjNhQix86c","expanded_url":"https://twitter.com/epigmenioibarra/status/1373098910923767815","display_url":"twitter.com/epigmenioibarrâ€¦","indices":[171,194]}]	.@epigmenioibarra da una explicaciÃ³n CLARA y contundente. VÃ©anla, analÃ­cenla y compartan. La Ãºnica forma de combatir la infodemia es replicando y difundiendo la verdad. https://t.co/kjNhQix86c	20596.0	RT @ZazilCarreras: .@epigmenioibarra da una explicaciÃ³n CLARA y contundente. VÃ©anla, analÃ­cenla y compartan. La Ãºnica forma de combatir lâ€¦	67.0	True	full
589044	589044	6056321ef2e19f0038e318b6	2021-03-20 17:34:17	[]	[]	Sat Mar 20 17:33:15 +0000 2021	[{"text":"BTS","indices":[11,15]}]	[{"url":"https://t.co/wiHrkXE4IY","expanded_url":"http://tiny.cc/serenityorder","display_url":"tiny.cc/serenityorder","indices":[216,239]}]	[INA GOðŸ‡®ðŸ‡©] #BTS ðŸ�Š Sweet SUGA Fanart Goods by @KNart93 ðŸ’° IDR 55,000 ~ 310,000/set ðŸ“¦ Incl. SHIPPING, TAX (DP 70%) ðŸ�’ Tin Case, Postcard, Sticker, Acrylic Stand, Memo Pad~ â™¡ Close: 30 Maret (15:00 WIB) â™¡ Form Order âžµ https://t.co/wiHrkXE4IY https://t.co/NZYQ4IZ6Yc	3971.0	RT @mintmnjm: [INA GOðŸ‡®ðŸ‡©] #BTS ðŸ�Š Sweet SUGA Fanart Goods by @KNart93 ðŸ’° IDR 55,000 ~ 310,000/set ðŸ“¦ Incl. SHIPPING, TAX (DP 70%) ðŸ�’ Tin Case,â€¦	575.0	True	full
589045	589045	6056321ef2e19f0038e318b8	2021-03-20 17:34:17	[]	[]	Sat Mar 20 17:30:05 +0000 2021	[]	[{"url":"https://t.co/ORjUpbYEos","expanded_url":"https://cnn.it/3r0F2Sh","display_url":"cnn.it/3r0F2Sh","indices":[153,176]}]	Â¿Puedes vivir de las redes sociales? Empresas como TikTok, Twitter o Snapchat buscan incentivar la creaciÃ³n de contenidos originales en sus plataformas https://t.co/ORjUpbYEos	19548289.0	RT @CNNEE: Â¿Puedes vivir de las redes sociales? Empresas como TikTok, Twitter o Snapchat buscan incentivar la creaciÃ³n de contenidos originâ€¦	271.0	True	full
589046	589046	6056321ef2e19f0038e318ba	2021-03-20 17:34:17	[]	[{"url":"https://t.co/NU4meWKUoJ","expanded_url":"https://twitter.com/utsahavardhana/status/1240187799648628736?s=20","display_url":"twitter.com/utsahavardhanaâ€¦","indices":[137,160]}]		[]	[]			@iSpreadMono @UttamKumar2488 @boii_boom @zoo_bear Peacefuls r shame to the 21st century. their acts r worse than caâ€¦ https://t.co/ORI1ud7FQn	38.0	True	full
589047	589047	6056321ff2e19f0038e318dc	2021-03-20 17:34:17	[]	[]	Sat Mar 20 13:46:42 +0000 2021	[]	[{"url":"https://t.co/LE1CCt1KYS","expanded_url":"https://www.infolibre.es/noticias/politica/2020/05/27/el_documento_que_prueba_que_gobierno_ayuso_fijo_criterios_exclusion_para_no_trasladar_enfermos_desde_las_residencias_los_hospitales_107130_1012.html","display_url":"infolibre.es/noticias/politâ€¦","indices":[234,257]}]	Hoy se cumple un aÃ±o de la firma y aplicaciÃ³n de este ignominioso Protocolo, que fue una condena de muerte para muchos mayores enfermos que vivÃ­an en residencias. Sus autores y ejecutores no han pedido ni perdÃ³n. Â¡No podemos olvidar! https://t.co/LE1CCt1KYS	66060.0	RT @manuelrico: Hoy se cumple un aÃ±o de la firma y aplicaciÃ³n de este ignominioso Protocolo, que fue una condena de muerte para muchos mayoâ€¦	812.0	True	full
589048	589048	6056321ff2e19f0038e31904	2021-03-20 17:34:17	[]	[{"url":"https://t.co/1ItsAR5xUv","expanded_url":"https://www.enmnews.com/2021/03/20/i-just-swallowed-some-mask-here-and-other-absurd-moments-from-biden-spox-jen-psakis-briefings-this-week/","display_url":"enmnews.com/2021/03/20/i-jâ€¦","indices":[255,278]}]		[]	[]			Alex Wong/Getty Images White House Press Secretary Jen Psaki had a shorter work week than usual, briefing-wise, butâ€¦ https://t.co/fqQl1ukWmp	218.0	True	full
589049	589049	6056321ff2e19f0038e3190e	2021-03-20 17:34:18	[]	[]	Sat Mar 20 10:49:17 +0000 2021	[]	[{"url":"https://t.co/SEndHPipPm","expanded_url":"https://www.vozpopuli.com/espana/vacunas-desaparecidas-pfizer.html","display_url":"vozpopuli.com/espana/vacunasâ€¦","indices":[254,277]}]	ðŸš¨ Hoy saldrÃ¡ un nuevo "escÃ¡ndalo" de alguien conocido que decide pagarse un viaje al extranjero de su bolsillo y allÃ­ vacunarse contra el Covid, pagÃ¡ndolo tambiÃ©n de su bolsillo. Â¿Que por quÃ© lo sÃ©? Porque el Gobierno ha perdido otras siete mil vacunasðŸ¤¬ https://t.co/SEndHPipPm	8579.0	RT @ReaccionarioEsp: ðŸš¨ Hoy saldrÃ¡ un nuevo "escÃ¡ndalo" de alguien conocido que decide pagarse un viaje al extranjero de su bolsillo y allÃ­â€¦	1189.0	True	full
589050	589050	6056321ff2e19f0038e31910	2021-03-20 17:34:17	[]	[]	Sat Mar 20 17:20:07 +0000 2021	[{"text":"ConteComigoBolsonaro","indices":[0,21]}]	[{"url":"https://t.co/Pj8FySjgL8","expanded_url":"https://twitter.com/secomvc/status/1373320201584906246","display_url":"twitter.com/secomvc/statusâ€¦","indices":[188,211]}]	#ConteComigoBolsonaro NÃ£o conheÃ§o um eleitor do Bolsonaro que esteja arrependido, pelo contrÃ¡rio, jÃ¡ iniciamos a campanha pra 2022. Ã‰ o melhor presidente de todos os tempos! Copie e cole https://t.co/Pj8FySjgL8	1776.0	RT @silvano69600139: #ConteComigoBolsonaro NÃ£o conheÃ§o um eleitor do Bolsonaro que esteja arrependido, pelo contrÃ¡rio, jÃ¡ iniciamos a campaâ€¦	1467.0	True	full
589051	589051	6056321ff2e19f0038e31912	2021-03-20 17:34:18	[]	[]	Thu Mar 18 09:56:45 +0000 2021	[{"text":"LesPierresCrieront","indices":[1,20]},{"text":"Pfizer","indices":[103,110]},{"text":"Moderna","indices":[148,156]},{"text":"Janssen","indices":[183,191]}]	[{"url":"https://t.co/p1IZ2FjT8l","expanded_url":"https://www.webmd.com/vaccines/covid-19-vaccine/news/20210316/moderna-launches-clinical-trials-on-young-children","display_url":"webmd.com/vaccines/covidâ€¦","indices":[254,277]}]	ðŸ’•#LesPierresCrieront EXPÃ‰RIMENTATION GÃ‰NÃ‰RALISÃ‰E SUR NOS ENFANTS - en IsraÃ«l, dÃ©jÃ 600 enfants 12-16 - #Pfizer teste les 12-15, planifie les 5-11 - #Moderna lance les 6 mois-12 ans - #Janssen planifie... les nouveaux-nÃ©s Et nous les mÃ¨res, on fait quoiâ�“ https://t.co/p1IZ2FjT8l	31537.0	RT @CaudeHenrion: ðŸ’•#LesPierresCrieront EXPÃ‰RIMENTATION GÃ‰NÃ‰RALISÃ‰E SUR NOS ENFANTS - en IsraÃ«l, dÃ©jÃ 600 enfants 12-16 - #Pfizer teste lesâ€¦	600.0	True	full
589052	589052	6056321ff2e19f0038e31920	2021-03-20 17:34:18	[]	[]	Fri Mar 19 03:53:26 +0000 2021	[{"text":"18Mar","indices":[0,6]},{"text":"Aragua","indices":[29,36]},{"text":"COVIDãƒ¼19","indices":[61,70]}]	[{"url":"https://t.co/W8WgOqrDL6","expanded_url":"https://twitter.com/luchaalmada/status/1372717551537561603","display_url":"twitter.com/luchaalmada/stâ€¦","indices":[280,303]}]	#18Mar Hoy contabilizamos en #Aragua 65 casos positivos para #COVIDãƒ¼19 y el saldo lamentable de dos personas fallecidas, hacemos llegar a sus familiares nuestras palabras de solidaridad; dÃ­a a dÃ­a le ganamos a la pandemia al cumplir las medidas de bioseguridad Â¡Usa el tapabocas! https://t.co/W8WgOqrDL6	301064.0	RT @RMarcoTorres: #18Mar Hoy contabilizamos en #Aragua 65 casos positivos para #COVIDãƒ¼19 y el saldo lamentable de dos personas fallecidas,â€¦	539.0	True	full
589053	589053	6056321ff2e19f0038e3192e	2021-03-20 17:34:18	[]	[]	Sat Mar 20 12:19:41 +0000 2021	[{"text":"DAOMakers","indices":[76,86]},{"text":"DAOPad","indices":[111,118]},{"text":"DeFi","indices":[255,260]},{"text":"DefiNews","indices":[261,270]}]	[{"url":"https://t.co/i9kdiSUoaL","expanded_url":"https://medium.com/daomaker/announcing-the-cere-sale-on-the-dao-pad-c47452bf94d1","display_url":"medium.com/daomaker/annouâ€¦","indices":[231,254]}]	ðŸ”¥ @TheDaoMaker announced that @cerenetwork will be having its first sale on #DAOMakers new investment platform #DAOPad ðŸ”¥ Cere Networkâ€™s sale on DAO Pad will be an important milestone for the DAO Maker fundraising platform ðŸ“° INFO https://t.co/i9kdiSUoaL #DeFi #DefiNews	27978.0	RT @Definews_Info: ðŸ”¥ @TheDaoMaker announced that @cerenetwork will be having its first sale on #DAOMakers new investment platform #DAOPadâ€¦	78.0	True	full
589054	589054	60563220f2e19f0038e31936	2021-03-20 17:34:18	[]	[]	Sat Mar 20 15:00:02 +0000 2021	[{"text":"VÃ©ranDemission","indices":[233,248]}]	[{"url":"https://t.co/uWlUCKyItw","expanded_url":"https://www.debout-la-france.fr/soins","display_url":"debout-la-france.fr/soins","indices":[251,274]}]	Des molÃ©cules connues et Ã©prouvÃ©es montrent une efficacitÃ© contre la Covid-19. VÃ©ran les ignore ! Demandons une Ã©valuation indÃ©pendante de lâ€™ensemble des molÃ©cules efficaces et la diffusion des traitements ! Signez ma pÃ©tition pour #VÃ©ranDemission : https://t.co/uWlUCKyItw https://t.co/2cigcMtBlr	245388.0	RT @dupontaignan: Des molÃ©cules connues et Ã©prouvÃ©es montrent une efficacitÃ© contre la Covid-19. VÃ©ran les ignore ! Demandons une Ã©valuatioâ€¦	101.0	True	full
589055	589055	60563220f2e19f0038e3194a	2021-03-20 17:34:18	[]	[]	Sat Mar 20 17:18:22 +0000 2021	[]	[{"url":"https://t.co/CGCSLS2jye","expanded_url":"https://twitter.com/LightTruthpaper/status/1373304446889918466","display_url":"twitter.com/LightTruthpapeâ€¦","indices":[235,258]}]	Great to see the streets filled with thousands of people again Together again and not treating each other as biohazards, like the government wants We do not need nor want, a tyrannical government and their totalitarian surveillance https://t.co/CGCSLS2jye	4582.0	RT @alberttrigg: Great to see the streets filled with thousands of people again Together again and not treating each other as biohazards,â€¦	2057.0	True	full
589056	589056	60563220f2e19f0038e3195a	2021-03-20 17:34:19	[]	[]	Sat Mar 20 11:29:34 +0000 2021	[{"text":"Tokyo2020","indices":[142,152]}]	[{"url":"https://t.co/b6NrMDSkiA","expanded_url":"https://tokyo2020.org/es/noticias/comunicado-sobre-espectadores-extranjeros-de-los-juegos-de-tokio","display_url":"tokyo2020.org/es/noticias/coâ€¦","indices":[251,274]}]	Debido a la pandemia de COVID-19 se ha concluido que no se les permitirÃ¡ la entrada a JapÃ³n a los espectadores extranjeros para los Juegos de #Tokyo2020. Continuaremos ofreciendo unos Juegos seguros con la esperanza de que sean una luz de esperanza. https://t.co/b6NrMDSkiA	17647.0	RT @Tokyo2020es: Debido a la pandemia de COVID-19 se ha concluido que no se les permitirÃ¡ la entrada a JapÃ³n a los espectadores extranjerosâ€¦	4263.0	True	full
589057	589057	60563220f2e19f0038e31974	2021-03-20 17:34:19	[]	[]	Sat Mar 20 01:55:45 +0000 2021	[{"text":"DO","indices":[16,19]},{"text":"ë””ì˜¤","indices":[231,234]},{"text":"ì—‘ì†Œ","indices":[235,238]},{"text":"EXO","indices":[239,243]}]	[{"url":"https://t.co/zHcAqmbwat","expanded_url":"https://promo-web.idolchamp.com/app_proxy.html?type=vote&id=vote_2152_1188","display_url":"promo-web.idolchamp.com/app_proxy.htmlâ€¦","indices":[206,229]}]	[VOTE] Vote for #DO on Idol Champ's "Best Position" voting pollâœ¨ Currently 2nd in rank! Voting ends, 31st March | 6pm KST [The winner will get a Gangnam Station AD]~ Vote up to 50 /day (1 vote = 15 ðŸ’š) ðŸ”—https://t.co/zHcAqmbwat #ë””ì˜¤ #ì—‘ì†Œ #EXO @weareoneEXO https://t.co/EcBb6DTpuG	785.0	RT @wwexol_cloud: [VOTE] Vote for #DO on Idol Champ's "Best Position" voting pollâœ¨ Currently 2nd in rank! Voting ends, 31st March | 6pm KSâ€¦	188.0	True	full
589058	589058	60563220f2e19f0038e3197a	2021-03-20 17:34:19	[]	[]	Sat Mar 20 15:22:52 +0000 2021	[]	[{"url":"https://t.co/6GoglxUgUX","expanded_url":"https://www.politico.com/newsletters/politico-nightly/2021/03/18/how-ron-desantis-won-the-pandemic-492163","display_url":"politico.com/newsletters/poâ€¦","indices":[128,151]}]	Pigs are flying, hell just froze over and Politico gave Ron DeSantis credit for handling WuFlu better than any other governor. https://t.co/6GoglxUgUX	45580.0	RT @RobertPLewis: Pigs are flying, hell just froze over and Politico gave Ron DeSantis credit for handling WuFlu better than any other goveâ€¦	1625.0	True	full
589059	589059	60563220f2e19f0038e31984	2021-03-20 17:34:19	[]	[]	Sat Mar 20 10:39:10 +0000 2021	[]	[{"url":"https://t.co/zDC3FQWxzr","expanded_url":"https://reseauinternational.net/la-pandemie-nexiste-pas/","display_url":"reseauinternational.net/la-pandemie-neâ€¦","indices":[232,255]}]	La "pandÃ©mie" nâ€™existe pas: La scientifique, docteur et auteur Ã succÃ¨s Astrid StÃ¼ckelberger nous dÃ©montre Â«Â quâ€™il nâ€™y a pas de pandÃ©mieÂ Â», nous prouve que le test PCR est un leurre et que le vaccin est une dangereuse aberration... https://t.co/zDC3FQWxzr via @reseau_internat https://t.co/1be2TVZCfc	6236.0	RT @Krieger66362259: La "pandÃ©mie" nâ€™existe pas: La scientifique, docteur et auteur Ã succÃ¨s Astrid StÃ¼ckelberger nous dÃ©montre Â«Â quâ€™il nâ€™yâ€¦	73.0	True	full
589060	589060	60563220f2e19f0038e31986	2021-03-20 17:34:19	[]	[]	Sat Mar 20 17:07:05 +0000 2021	[]	[{"url":"https://t.co/N7O935h7EQ","expanded_url":"https://invisiblepeople.tv/how-are-homeless-people-advocating-for-themselves-in-this-time-of-crisis/","display_url":"invisiblepeople.tv/how-are-homeleâ€¦","indices":[180,203]}]	By creating a task force comprised of fellow homeless individuals for outreach purposes, officials were able to make a huge difference in reducing the spread of COVID. Learn more: https://t.co/N7O935h7EQ	63539.0	RT @invisiblepeople: By creating a task force comprised of fellow homeless individuals for outreach purposes, officials were able to make aâ€¦	1443.0	True	full
589061	589061	60563220f2e19f0038e31988	2021-03-20 17:34:19	[]	[]	Sat Mar 20 08:16:32 +0000 2021	[]	[{"url":"https://t.co/paUJPTsZV9","expanded_url":"https://elpais.com/espana/2021-03-20/murcia-sera-la-primera-autonomia-en-regular-el-veto-educativo-parental.html?ssm=TW_CM","display_url":"elpais.com/espana/2021-03â€¦","indices":[212,235]}]	Lo que Vox no ha conseguido ni en Madrid ni en AndalucÃ­a, ahora lo han logrado sus tres disidentes de Murcia. La comunidad serÃ¡ la primera en la que los padres podrÃ¡n censurar actividades educativas de sus hijos https://t.co/paUJPTsZV9	8009689.0	RT @el_pais: Lo que Vox no ha conseguido ni en Madrid ni en AndalucÃ­a, ahora lo han logrado sus tres disidentes de Murcia. La comunidad serâ€¦	59.0	True	full
589062	589062	60563220f2e19f0038e3198e	2021-03-20 17:34:19	[]	[]	Sat Mar 20 01:25:08 +0000 2021	[{"text":"UOL","indices":[160,164]}]	[{"url":"https://t.co/qeLZKjb7sA","expanded_url":"https://noticias.uol.com.br/ultimas-noticias/reuters/2021/03/19/clima-pesa-no-congresso-em-relacao-ao-governo-e-cresce-pressao-por-cpi-da-pandemia.htm","display_url":"noticias.uol.com.br/ultimas-noticiâ€¦","indices":[123,146]}]	Conversinha fiada, maioria no Congresso Ã© cÃºmplice do Genocida! Covid-19: No Congresso, cresce pressÃ£o por CPI da pandemia https://t.co/qeLZKjb7sA @UOLNoticias #UOL	1604224.0	RT @xicosa: Conversinha fiada, maioria no Congresso Ã© cÃºmplice do Genocida! Covid-19: No Congresso, cresce pressÃ£o por CPI da pandemia httpâ€¦	100.0	True	full
589063	589063	60563221f2e19f0038e31992	2021-03-20 17:34:19	[]	[]	Thu Mar 18 23:26:04 +0000 2021	[]	[{"url":"https://t.co/BfRxThiNag","expanded_url":"https://go2.as/3sdRcIA","display_url":"go2.as/3sdRcIA","indices":[122,145]}]	â€žEs gibt keine besseren PreistrÃ¤gerâ€œ â€“ BioNTech-GrÃ¼nder Ã–zlem TÃ¼reci und UÄŸur Åžahin mit Axel Springer Award ausgezeichnet https://t.co/BfRxThiNag https://t.co/s3Z1N9mtDO	12660.0	RT @axelspringer: â€žEs gibt keine besseren PreistrÃ¤gerâ€œ â€“ BioNTech-GrÃ¼nder Ã–zlem TÃ¼reci und UÄŸur Åžahin mit Axel Springer Award ausgezeichnetâ€¦	12.0	True	full
589064	589064	60563221f2e19f0038e319ba	2021-03-20 17:34:19	[]	[]	Sat Mar 20 07:11:26 +0000 2021	[{"text":"Covid19","indices":[0,8]}]	[{"url":"https://t.co/lWhel87gDr","expanded_url":"http://abc7ne.ws/3lxDWMq","display_url":"abc7ne.ws/3lxDWMq","indices":[241,264]}]	#Covid19 | Gov. Newsom says in less than 6 wks all Californians can access COVID-19 vaccine. "We are anticipating within 5 1/2 weeks where we can eliminate all the tiering &amp; available vaccine to everybody across the spectrumâ€� Story:â¬‡ï¸� https://t.co/lWhel87gDr @abc7newsbayarea	3295.0	RT @LuzPenaABC7: #Covid19 | Gov. Newsom says in less than 6 wks all Californians can access COVID-19 vaccine. "We are anticipating withinâ€¦	88.0	True	full
589065	589065	60563221f2e19f0038e319be	2021-03-20 17:34:19	[]	[]	Sun Jan 24 15:03:00 +0000 2021	[{"text":"MondayMotivation","indices":[0,17]},{"text":"Reading","indices":[18,26]},{"text":"fiction","indices":[27,35]},{"text":"books","indices":[36,42]},{"text":"QuickReads","indices":[43,54]},{"text":"comedy","indices":[55,62]},{"text":"humor","indices":[63,69]},{"text":"mystery","indices":[70,78]},{"text":"contemporary","indices":[114,127]},{"text":"MMA","indices":[128,132]},{"text":"londonli…	[{"url":"https://t.co/vht7imqPq6","expanded_url":"https://www.amazon.com/s?k=jude+haste+kindle&sprefix=jude+has&ref=nb_sb_ss_ts-a-p_2_8","display_url":"amazon.com/s?k=jude+hasteâ€¦","indices":[153,176]},{"url":"https://t.co/lQzJgr8TDc","expanded_url":"https://www.amazon.co.uk/s?k=jude+haste+kindle&crid=13KA1Y45H2VXI&sprefix=Jude+haste+%2Caps%2C182&ref=nb_sb_ss_ts-a-p_1_11","display_url":"amazon.c…	#MondayMotivation #Reading #fiction #books #QuickReads #comedy #humor #mystery FAST PACED HUMOROUS ENTERTAINMENT #contemporary #MMA #londonlife #Laughs https://t.co/vht7imqPq6 #London https://t.co/lQzJgr8TDc #StaySafe x https://t.co/tjKreadh8W	20187.0	RT @judehaste_write: #MondayMotivation #Reading #fiction #books #QuickReads #comedy #humor #mystery FAST PACED HUMOROUS ENTERTAINMENT #conâ€¦	20187.0	True	full
589066	589066	60563221f2e19f0038e319c6	2021-03-20 17:34:20	[]	[]	Fri Mar 19 21:21:59 +0000 2021	[]	[{"url":"https://t.co/UsJRJSZf3B","expanded_url":"https://linktr.ee/kyndoll","display_url":"linktr.ee/kyndoll","indices":[255,278]}]	Hello friends and family! Iâ€™m in desperate need of some financial assistance. Iâ€™ve been barely surviving during this pandemic off of my art and itâ€™s been rough. If you can comfortably donate to help relieve a struggling black artist, iâ€™d be so grateful. https://t.co/UsJRJSZf3B https://t.co/0Qs9Ey3LNf	18170.0	RT @kynthekyd: Hello friends and family! Iâ€™m in desperate need of some financial assistance. Iâ€™ve been barely surviving during this pandemiâ€¦	146.0	True	full
589067	589067	60563221f2e19f0038e319cc	2021-03-20 17:34:20	[]	[]	Sat Mar 20 17:28:09 +0000 2021	[]	[{"url":"https://t.co/qrp2uhCMRw","expanded_url":"https://twitter.com/AP/status/1373023353368367109","display_url":"twitter.com/AP/status/1373â€¦","indices":[128,151]}]	14 months into this thing. Ridiculous. And also callous not protecting workers. Bum stuff. Remember when the WH was a hot zone? https://t.co/qrp2uhCMRw	293111.0	RT @jfreewright: 14 months into this thing. Ridiculous. And also callous not protecting workers. Bum stuff. Remember when the WH was a hotâ€¦	495.0	True	full
589068	589068	60563221f2e19f0038e319dc	2021-03-20 17:34:20	[]	[{"url":"https://t.co/8Y5IHDsTIs","expanded_url":"https://www.instagram.com/p/CMpin3VMYwL/?igshid=16d10f8r0fva3","display_url":"instagram.com/p/CMpin3VMYwL/â€¦","indices":[249,272]}]		[]	[]			Ahora) En PautalosRios.clRadio : ðŸ“�MAPA COVID] Actual situaciÃ³n epidemiolÃ³gica de casos COVID-19 en la RegiÃ³n de Losâ€¦ https://t.co/1RYF9a4dVi	144.0	True	full
589069	589069	60563222f2e19f0038e319f6	2021-03-20 17:34:20	[]	[]	Sat Mar 20 16:32:12 +0000 2021	[]	[{"url":"https://t.co/pkZwi0Nadg","expanded_url":"https://www.npr.org/2021/02/08/965390755/facebook-widens-ban-on-covid-19-vaccine-misinformation-in-push-to-boost-confiden","display_url":"npr.org/2021/02/08/965â€¦","indices":[239,262]}]	Or censor inquiries about vaccines. People have the right to ask questions about what is going into their body and how it will affect their health in the short-term and in the long-term. Lack of information leads to fear and aversion. 5/n https://t.co/pkZwi0Nadg	17599.0	RT @abirballan: Or censor inquiries about vaccines. People have the right to ask questions about what is going into their body and how it wâ€¦	190.0	True	full
589070	589070	60563222f2e19f0038e31a0c	2021-03-20 17:34:21	[]	[]	Sat Mar 20 17:27:10 +0000 2021	[]	[{"url":"https://t.co/AgdiQIR0Q3","expanded_url":"https://larepublica.pe/sociedad/2021/03/20/covid-19-hija-de-chef-angelica-chinen-pide-ayuda-para-sus-padres-internados/","display_url":"larepublica.pe/sociedad/2021/â€¦","indices":[256,279]}]	COVID-19: hija de chef AngÃ©lica ChinÃ©n pide ayuda para sus padres internados Esposos a cargo del famoso restaurante Huerta-ChinÃ©n estÃ¡n hospitalizados hace dÃ­as. Su hija indica que paga 3.300 soles la noche por mantener a su madre en clÃ­nica San Gabriel. https://t.co/AgdiQIR0Q3	2354469.0	RT @larepublica_pe: COVID-19: hija de chef AngÃ©lica ChinÃ©n pide ayuda para sus padres internados Esposos a cargo del famoso restaurante Huâ€¦	536.0	True	full
589071	589071	60563222f2e19f0038e31a1a	2021-03-20 17:34:21	[]	[]	Sat Mar 20 13:30:26 +0000 2021	[{"text":"JSFJo","indices":[233,239]}]	[{"url":"https://t.co/ikGyUp6Wmy","expanded_url":"http://jsf.org/sites/default/files/%D8%A7%D8%AD%D8%AA%D9%88%D8%A7%D8%A1%20%D9%83%D9%88%D8%B1%D9%88%D9%86%D8%A7%20%D9%85%D8%A7%20%D8%A8%D9%8A%D9%86%20%D8%A7%D9%84%D8%A7%D8%B3%D8%AA%D8%AC%D8%A7%D8%A8%D8%A9%20%D8%A7%D9%84%D8%B5%D8%AD%D9%8A%D8%A9%20%D9%88%D8%A7%D8%B3%D8%AA%D9%85%D8%B1%D8%A7%D8%B1%20%D8%A7%D9%84%D8%B9%D8%AC%D9%84%D8%A9%20%D8%A7%D9%84%D…	Ù�Ø§Ù‚Ù…Øª Ø¬Ø§Ø¦Ø­Ø© ÙƒÙˆØ±ÙˆÙ†Ø§ Ù…Ù† Ø­Ø¬Ù… Ø§Ù„Ø¯ÙŠÙ† Ø§Ù„Ø¹Ø§Ù„Ù…ÙŠ Ø¨Ù…Ø¹Ø¯Ù„ (17.7) Ù†Ù‚Ø·Ø© Ù…Ø¦ÙˆÙŠØ© Ø®Ù„Ø§Ù„ Ø¹Ø§Ù… 2020ØŒ ÙˆØ°Ù„Ùƒ Ø¨Ø³Ø¨Ø¨ Ø§Ù„ØªØ±Ø§Ø¬Ø¹ Ø§Ù„Ø§Ù‚ØªØµØ§Ø¯ÙŠ Ø§Ù„Ù†Ø§Ø¬Ù… Ø¹Ù† Ø¬Ø§Ø¦Ø­Ø© ÙƒÙˆØ±ÙˆÙ†Ø§ ÙˆØ§Ù„Ø§Ù‚ØªØ±Ø§Ø¶ Ø§Ù„Ø²Ø§Ø¦Ø¯ Ø¨Ù‡Ø¯Ù� ØªØ¹Ø²ÙŠØ² Ù…Ù†Ø¹Ø© Ø§Ù„Ø§Ù‚ØªØµØ§Ø¯Ø§Øª Ø§Ù„Ù…Ø­Ù„ÙŠØ© Ù„Ù„Ø§Ø·Ù„Ø§Ø¹ Ø¹Ù„Ù‰ Ø¯Ø±Ø§Ø³Ø© Ø§Ù„Ù…Ù†ØªØ¯Ù‰: https://t.co/ikGyUp6Wmy #…	11873.0	RT @JSFJordan: Ù�Ø§Ù‚Ù…Øª Ø¬Ø§Ø¦Ø­Ø© ÙƒÙˆØ±ÙˆÙ†Ø§ Ù…Ù† Ø­Ø¬Ù… Ø§Ù„Ø¯ÙŠÙ† Ø§Ù„Ø¹Ø§Ù„Ù…ÙŠ Ø¨Ù…Ø¹Ø¯Ù„ (17.7) Ù†Ù‚Ø·Ø© Ù…Ø¦ÙˆÙŠØ© Ø®Ù„Ø§Ù„ Ø¹Ø§Ù… 2020ØŒ ÙˆØ°Ù„Ùƒ Ø¨Ø³Ø¨Ø¨ Ø§Ù„ØªØ±Ø§Ø¬Ø¹ Ø§Ù„Ø§Ù‚ØªØµØ§Ø¯ÙŠ Ø§Ù„Ù†Ø§Ø¬Ù… Ø¹Ù† Ø¬Ø§Ø¦Ø­Ø© Ùƒâ€¦	17042.0	True	full
589072	589072	60563222f2e19f0038e31a24	2021-03-20 17:34:21	[]	[]	Sat Mar 20 16:56:16 +0000 2021	[]	[{"url":"https://t.co/ckmIjAxepQ","expanded_url":"http://www.rebelresinexpressions.com","display_url":"rebelresinexpressions.com","indices":[245,268]}]	My favorite update thus far is now up on the site! Products range from jewelry to home decor to decorated bongs and more! You can use code â€œSTIMMYâ€� for 15% off your entire purchase! Much love and positive energy for all my friends this weekend! https://t.co/ckmIjAxepQ https://t.co/g4k7BAt1WO	2608.0	RT @JessRebelResin: My favorite update thus far is now up on the site! Products range from jewelry to home decor to decorated bongs and morâ€¦	2809.0	True	full
589073	589073	60563222f2e19f0038e31a32	2021-03-20 17:34:21	[]	[]	Sat Mar 20 17:30:00 +0000 2021	[]	[{"url":"https://t.co/LknWbfpkdX","expanded_url":"https://www.ndp.ca/support-young-people","display_url":"ndp.ca/support-young-â€¦","indices":[160,183]}]	Remove the interest on all federal student loans. Justin Trudeau and the Liberal govt shouldn't profit a penny off young people, not in a pandemic, not ever. https://t.co/LknWbfpkdX	459099.0	RT @theJagmeetSingh: Remove the interest on all federal student loans. Justin Trudeau and the Liberal govt shouldn't profit a penny off yoâ€¦	1848.0	True	full
589074	589074	60563222f2e19f0038e31a3c	2021-03-20 17:34:21	[]	[]	Sat Mar 20 07:52:20 +0000 2021	[]	[{"url":"https://t.co/fGqoDgbEKp","expanded_url":"https://twitter.com/rohini_sgh/status/1373168838611636224","display_url":"twitter.com/rohini_sgh/staâ€¦","indices":[253,276]}]	There is a difference between pandemic vaccination and normal vaccination, I am all for criticising the governement on their short comings which includes less vaccination in India and more exports, but criticizing for the heck of it doesn't make sense. https://t.co/fGqoDgbEKp	27291.0	RT @StocksResearch: There is a difference between pandemic vaccination and normal vaccination, I am all for criticising the governement onâ€¦	131.0	True	full
589075	589075	60563223f2e19f0038e31a56	2021-03-20 17:34:21	[]	[]	Sat Mar 20 16:00:01 +0000 2021	[{"text":"FrenaElContagio","indices":[152,168]}]	[{"url":"https://t.co/ACZvT0MqII","expanded_url":"https://www.vtv.gob.ve/covid-19-dia-369-casos-19032021/","display_url":"vtv.gob.ve/covid-19-dia-3â€¦","indices":[170,193]}]	DÃ­a 369 | Lucha contra la COVID-19: Venezuela entra en segunda ola y registra 931 casos comunitarios, 6 importados y mantiene tasa recuperaciÃ³n de 94% #FrenaElContagio https://t.co/ACZvT0MqII https://t.co/kBzkqj6kci	1815177.0	RT @VTVcanal8: DÃ­a 369 | Lucha contra la COVID-19: Venezuela entra en segunda ola y registra 931 casos comunitarios, 6 importados y mantienâ€¦	1737.0	True	full
589076	589076	60563223f2e19f0038e31a68	2021-03-20 17:34:21	[{"text":"Covid","indices":[44,50]}]	[{"url":"https://t.co/evBr5nx9n9","expanded_url":"https://www.canada.ca/en/public-health/services/diseases/2019-novel-coronavirus-infection.html","display_url":"canada.ca/en/public-healâ€¦","indices":[76,99]},{"url":"https://t.co/HE2pFCg1ex","expanded_url":"https://www.gov.mb.ca/covid19/updates/index.html","display_url":"gov.mb.ca/covid19/updateâ€¦","indices":[100,123]}]		[]	[]			2021-03-20 Covid-19 Manitoba Canada Updates #Covid-19 @twitter-bot Sources:https://t.co/evBr5nx9n9â€¦ https://t.co/u2pU2uhj8M	6.0	True	full
589077	589077	60563223f2e19f0038e31a74	2021-03-20 17:34:21	[]	[]	Fri Mar 19 17:00:07 +0000 2021	[{"text":"NWSL","indices":[170,175]}]	[{"url":"https://t.co/M9IibrKWCt","expanded_url":"https://www.allforxi.com/2021/3/19/22335974/david-dobrik-angel-city-investor-rape-allegations-racism?utm_campaign=allforxi&utm_content=chorus&utm_medium=social&utm_source=twitter","display_url":"allforxi.com/2021/3/19/2233â€¦","indices":[177,200]}]	CW sexual assault: Angel City FC must hold itself and its investors to higher standards as team investor David Dobrik and his Vlog Squad are accused of facilitating rape #NWSL https://t.co/M9IibrKWCt	4921.0	RT @AllForXI: CW sexual assault: Angel City FC must hold itself and its investors to higher standards as team investor David Dobrik and hisâ€¦	157.0	True	full
589078	589078	60563223f2e19f0038e31a92	2021-03-20 17:34:22	[]	[]	Sat Mar 20 14:24:33 +0000 2021	[]	[{"url":"https://t.co/16lt0dZBgh","expanded_url":"http://bbc.in/3lwgcbM","display_url":"bbc.in/3lwgcbM","indices":[129,152]}]	Protesters opposed to coronavirus lockdown marching from Hyde Park to Westminster as part of demonstrations in central London https://t.co/16lt0dZBgh https://t.co/WHeL18w3CW	12109540.0	RT @BBCNews: Protesters opposed to coronavirus lockdown marching from Hyde Park to Westminster as part of demonstrations in central Londonâ€¦	1606.0	True	full
589079	589079	60563224f2e19f0038e31abc	2021-03-20 17:34:22	[]	[]	Sat Mar 20 09:55:39 +0000 2021	[]	[{"url":"https://t.co/NXDoZKK50L","expanded_url":"https://www.lavanguardia.com/opinion/20210320/6602704/derogareis.html?utm_term=botones_sociales_app&utm_source=social-otros&utm_medium=social","display_url":"lavanguardia.com/opinion/202103â€¦","indices":[251,274]}]	â€œNi divorcio ni aborto ni matrimonio homosexual. No han derogado nada. Porque las leyes sirven tambiÃ©n a sus votantes. La de la eutanasia no creo que sea menos. Se llenan la boca de la palabra libertad pero no quieren la libertad de morir dignamenteâ€� https://t.co/NXDoZKK50L	3552889.0	RT @jordievole: â€œNi divorcio ni aborto ni matrimonio homosexual. No han derogado nada. Porque las leyes sirven tambiÃ©n a sus votantes. La dâ€¦	169.0	True	full
589080	589080	60563224f2e19f0038e31acc	2021-03-20 17:34:22	[]	[]	Sat Mar 20 17:17:03 +0000 2021	[]	[{"url":"https://t.co/7kkxgPqfCE","expanded_url":"https://abcn.ws/3tzYEhC","display_url":"abcn.ws/3tzYEhC","indices":[212,235]}]	Former Pres. Trumpâ€™s use of â€œChina Virusâ€� to refer to the COVID-19 pandemic helped lead to a rise of anti-Asian content on Twitter, a new study finds. Their use paralleled growth of anti-Asian incidents offline. https://t.co/7kkxgPqfCE	988604.0	RT @ABCPolitics: Former Pres. Trumpâ€™s use of â€œChina Virusâ€� to refer to the COVID-19 pandemic helped lead to a rise of anti-Asian content onâ€¦	3016.0	True	full
589081	589081	60563224f2e19f0038e31ace	2021-03-20 17:34:22	[]	[]	Sat Mar 20 17:30:45 +0000 2021	[]	[{"url":"https://t.co/uIZRIlXN9A","expanded_url":"https://twitter.com/j_mcelroy/status/1371925779328561153","display_url":"twitter.com/j_mcelroy/statâ€¦","indices":[124,147]}]	when i'm pointing out the vaccine rollout in this province seems to be going fine? tactical diversion, gotta keep up here https://t.co/uIZRIlXN9A	41645.0	RT @j_mcelroy: when i'm pointing out the vaccine rollout in this province seems to be going fine? tactical diversion, gotta keep up hereâ€¦	122.0	True	full
589082	589082	60563224f2e19f0038e31ad0	2021-03-20 17:34:22	[]	[]	Sat Mar 20 17:33:01 +0000 2021	[{"text":"Covid19MB","indices":[16,26]}]	[{"url":"https://t.co/5tB1jfdpkR","expanded_url":"https://bit.ly/30JvMYN","display_url":"bit.ly/30JvMYN","indices":[229,252]}]	89 new cases of #Covid19MB have been identified as of 9:30 a.m. today. These cases are located in the following RHAs: Interlake-Eastern: 2 Northern: 46 Prairie Mountain: 5 Southern Health-SantÃ© Sud: 6 Winnipeg: 30 Learn more at https://t.co/5tB1jfdpkR. https://t.co/XYmeNs20eN	45024.0	RT @MBGov: 89 new cases of #Covid19MB have been identified as of 9:30 a.m. today. These cases are located in the following RHAs: Interlakeâ€¦	2377.0	True	full
589083	589083	60563224f2e19f0038e31ad6	2021-03-20 17:34:23	[]	[]	Sat Mar 20 17:00:56 +0000 2021	[{"text":"TigrayGenocide","indices":[237,252]}]	[{"url":"https://t.co/lR4mwOtcrh","expanded_url":"https://www.aljazeera.com/news/2020/12/12/survivors-recount-horrific-details-of-mai-kadra-massacre","display_url":"aljazeera.com/news/2020/12/1â€¦","indices":[254,277]}]	.@DanielBekele of @EthioHRC issued a misleading report of findings for Mai Kadra massacre contrary to survivors of the massacre. @UN must reverse its decision to work with state-run @EthioHRC with a bad reputation.@FilippoGrandi @UNFPA #TigrayGenocide https://t.co/lR4mwOtcrh	187.0	RT @webisrat: .@DanielBekele of @EthioHRC issued a misleading report of findings for Mai Kadra massacre contrary to survivors of the massacâ€¦	526.0	True	full
589084	589084	60563225f2e19f0038e31b38	2021-03-20 17:34:23	[{"text":"COVID19","indices":[56,64]},{"text":"DataScience","indices":[65,77]}]	[{"url":"https://t.co/D4oSfyGmOi","expanded_url":"https://news.yahoo.com/rebekah-jones-tried-protect-florida-161800362.html","display_url":"news.yahoo.com/rebekah-jones-â€¦","indices":[205,228]}]		[]	[]			@nikkifried If @NYGovCuomo is attacked for manipulating #COVID19 #DataScience, as he should be, then we owe it to Aâ€¦ https://t.co/BHiUnWXcwO	18.0	True	full
589085	589085	60563225f2e19f0038e31b3e	2021-03-20 17:34:24	[]	[]	Fri Mar 05 03:20:36 +0000 2021	[{"text":"sfm","indices":[113,117]},{"text":"sfmoney","indices":[118,126]},{"text":"sfmnews","indices":[127,135]},{"text":"sfmairdrop","indices":[136,147]}]	[{"url":"https://t.co/KjOyUy2u7h","expanded_url":"https://t.me/SfmoneyAirdropBot","display_url":"t.me/SfmoneyAirdropâ€¦","indices":[88,111]}]	ð�—”ð�—¶ð�—¿ð�—±ð�—¿ð�—¼ð�—½: ð�—¦ð�—™ð�— ð�—¢ð�—¡ð�—˜ð�—¬ (ð�—¦ð�—™ð�— ) ð�—¥ð�—²ð�˜„ð�—®ð�—¿ð�—±: 10 SFM (50$) for Join ð�—¥ð�—²ð�—³ð�—²ð�—¿ð�—¿ð�—®ð�—¹: 3 SFM (15$) Start bot: https://t.co/KjOyUy2u7h #sfm #sfmoney #sfmnews #sfmairdrop https://t.co/oSuHY9yaPr	78284.0	RT @SFMONEY_SFM: ð�—”ð�—¶ð�—¿ð�—±ð�—¿ð�—¼ð�—½: ð�—¦ð�—™ð�— ð�—¢ð�—¡ð�—˜ð�—¬ (ð�—¦ð�—™ð�— ) ð�—¥ð�—²ð�˜„ð�—®ð�—¿ð�—±: 10 SFM (50$) for Join ð�—¥ð�—²ð�—³ð�—²ð�—¿ð�—¿ð�—®ð�—¹: 3 SFM (15$) Start bot: https://t.co/KjOyUy2u7h #sfm #sfmâ€¦	47.0	True	full
589086	589086	60563225f2e19f0038e31b42	2021-03-20 17:34:24	[]	[]	Sat Mar 20 14:24:33 +0000 2021	[]	[{"url":"https://t.co/16lt0dZBgh","expanded_url":"http://bbc.in/3lwgcbM","display_url":"bbc.in/3lwgcbM","indices":[129,152]}]	Protesters opposed to coronavirus lockdown marching from Hyde Park to Westminster as part of demonstrations in central London https://t.co/16lt0dZBgh https://t.co/WHeL18w3CW	12109539.0	RT @BBCNews: Protesters opposed to coronavirus lockdown marching from Hyde Park to Westminster as part of demonstrations in central Londonâ€¦	34.0	True	full
589087	589087	60563225f2e19f0038e31b4c	2021-03-20 17:34:24	[]	[]	Sat Mar 20 17:31:20 +0000 2021	[]	[{"url":"https://t.co/76wCgt2SWS","expanded_url":"https://www.nature.com/articles/d41586-021-00722-8","display_url":"nature.com/articles/d4158â€¦","indices":[162,185]}]	Nature: Rare COVID reactions might hold key to variant-proof vaccines: Some people mount an immune response able to fend off a menagerie of coronavirus variants. https://t.co/76wCgt2SWS	4648.0	RT @RolandBakerIII: Nature: Rare COVID reactions might hold key to variant-proof vaccines: Some people mount an immune response able to fenâ€¦	332.0	True	full
589088	589088	60563225f2e19f0038e31b4e	2021-03-20 17:34:24	[]	[]	Sat Mar 20 17:25:37 +0000 2021	[{"text":"SepaQue","indices":[0,8]},{"text":"15Mar","indices":[59,65]},{"text":"COVID19","indices":[145,153]}]	[{"url":"https://t.co/YRxh2SxdNS","expanded_url":"https://bit.ly/38GOBza","display_url":"bit.ly/38GOBza","indices":[217,240]}]	#SepaQue Usuarios de la red social Twitter se sumaron este #15Mar a una campaÃ±a para exigir que el Estado venezolano priorice las vacunas contra #COVID19 para las y los adultos mayores y grupos en situaciÃ³n de riesgo https://t.co/YRxh2SxdNS	678453.0	RT @EfectoCocuyo: #SepaQue Usuarios de la red social Twitter se sumaron este #15Mar a una campaÃ±a para exigir que el Estado venezolano prioâ€¦	429.0	True	full
589089	589089	60563226f2e19f0038e31b76	2021-03-20 17:34:24	[]	[]	Sat Mar 20 17:16:43 +0000 2021	[]	[{"url":"https://t.co/l8sYWKGvND","expanded_url":"https://www.nbcsports.com/philadelphia/sixers/ben-simmons-ncaa-tournament-weight-rooms-covid-testing-dawn-staley","display_url":"nbcsports.com/philadelphia/sâ€¦","indices":[152,175]}]	"Thereâ€™s no excuse for that â€” they have no excuse." Ben Simmons ripped the NCAA for the disparity in resources for the women's and men's tournaments: https://t.co/l8sYWKGvND	372410.0	RT @NBCSPhilly: "Thereâ€™s no excuse for that â€” they have no excuse." Ben Simmons ripped the NCAA for the disparity in resources for the womâ€¦	209.0	True	full
589090	589090	60563226f2e19f0038e31b8c	2021-03-20 17:34:25	[]	[]	Sat Mar 20 16:48:47 +0000 2021	[]	[{"url":"https://t.co/mFl4T09RkM","expanded_url":"https://arab.org/","display_url":"arab.org","indices":[190,213]}]	ðŸ“£ | Click and rt please it's really doesn't take much time of your day! each click = a dollar donated from the organisation to lebanon to aid with their covid, economic and poverty crisis https://t.co/mFl4T09RkM	5833.0	RT @AllHSNews: ðŸ“£ | Click and rt please it's really doesn't take much time of your day! each click = a dollar donated from the organisatioâ€¦	11.0	True	full
589091	589091	60563226f2e19f0038e31b92	2021-03-20 17:34:25	[]	[]	Sat Mar 20 17:30:22 +0000 2021	[]	[{"url":"https://t.co/S0kjDVxjTq","expanded_url":"https://youtu.be/cBWGIPAJVVA","display_url":"youtu.be/cBWGIPAJVVA","indices":[189,212]}]	Tonight is our Messier Marathon! ðŸ¤©ðŸ”­ Starting at 6:30pm, you can join us live as we hunt for all 110 Messier Objects. It will be an all-night virtual star party and it'll be a blast! Go to https://t.co/S0kjDVxjTq to join live! ðŸ“·:Massey/Neugent/Lowell Obs./NSF https://t.co/S0gRNk0RLu	9401.0	RT @LowellObs: Tonight is our Messier Marathon! ðŸ¤©ðŸ”­ Starting at 6:30pm, you can join us live as we hunt for all 110 Messier Objects. It wilâ€¦	5308.0	True	full
589092	589092	60563226f2e19f0038e31b96	2021-03-20 17:34:25	[]	[]	Sat Mar 20 17:20:55 +0000 2021	[]	[{"url":"https://t.co/LpKxViUvco","expanded_url":"https://theintercept.com/2021/03/18/covid-vaccine-price-pfizer-moderna","display_url":"theintercept.com/2021/03/18/covâ€¦","indices":[242,265]}]	Johnson &amp; Johnson, Moderna y Pfizer, las tres empresas farmacÃ©uticas cuyas vacunas contra el coronavirus estÃ¡n autorizadas en Europa y Estados Unidos, han anunciado su intenciÃ³n de aumentar los precios de las vacunas en un futuro prÃ³ximo https://t.co/LpKxViUvco	4090.0	RT @smolny7: Johnson &amp; Johnson, Moderna y Pfizer, las tres empresas farmacÃ©uticas cuyas vacunas contra el coronavirus estÃ¡n autorizadas enâ€¦	1311.0	True	full
589093	589093	60563226f2e19f0038e31ba0	2021-03-20 17:34:25	[]	[]	Sat Mar 20 17:03:00 +0000 2021	[{"text":"ageism","indices":[145,152]}]	[{"url":"https://t.co/JZQ6JHcZKU","expanded_url":"https://hubs.ly/H0JD28v0","display_url":"hubs.ly/H0JD28v0","indices":[224,247]}]	"Not only has the pandemic taken the lives of many older people, it has also exposed ageism..." New @WHO-@UN Global Report on Ageism reveals why #ageism must be recognised as a social determinant of healthâ€”and tackled. Read https://t.co/JZQ6JHcZKU @UNDecadeAgeing https://t.co/PgEDaRqUpy	637870.0	RT @TheLancet: "Not only has the pandemic taken the lives of many older people, it has also exposed ageism..." New @WHO-@UN Global Report oâ€¦	706.0	True	full
589094	589094	60563226f2e19f0038e31ba8	2021-03-20 17:34:25	[]	[]	Sat Mar 20 17:30:27 +0000 2021	[{"text":"WeWillALLBeThere","indices":[108,125]}]	[{"url":"https://t.co/C1fOpPGFLX","expanded_url":"https://twitter.com/NiemandsKnegt/status/1373278115644989440","display_url":"twitter.com/NiemandsKnegt/â€¦","indices":[126,149]}]	Looks like a good turnout in Germany as well. Sounds like it turned into clashes with Police unfortunately. #WeWillALLBeThere https://t.co/C1fOpPGFLX	6479.0	RT @RyanRallyOh: Looks like a good turnout in Germany as well. Sounds like it turned into clashes with Police unfortunately. #WeWillALLBeThâ€¦	107.0	True	full
589095	589095	60563226f2e19f0038e31bac	2021-03-20 17:34:25	[]	[]	Sat Mar 20 13:50:00 +0000 2021	[{"text":"FrenaElContagio","indices":[152,168]}]	[{"url":"https://t.co/ACZvT0MqII","expanded_url":"https://www.vtv.gob.ve/covid-19-dia-369-casos-19032021/","display_url":"vtv.gob.ve/covid-19-dia-3â€¦","indices":[170,193]}]	DÃ­a 369 | Lucha contra la COVID-19: Venezuela entra en segunda ola y registra 931 casos comunitarios, 6 importados y mantiene tasa recuperaciÃ³n de 94% #FrenaElContagio https://t.co/ACZvT0MqII https://t.co/bstY2WESOh	1815177.0	RT @VTVcanal8: DÃ­a 369 | Lucha contra la COVID-19: Venezuela entra en segunda ola y registra 931 casos comunitarios, 6 importados y mantienâ€¦	43.0	True	full
589096	589096	60563226f2e19f0038e31bae	2021-03-20 17:34:25	[]	[]	Thu Mar 18 13:00:01 +0000 2021	[{"text":"missing","indices":[66,74]}]	[{"url":"https://t.co/N7gEV8r927","expanded_url":"https://baltimore.cbslocal.com/2021/03/17/baltimore-county-police-searching-for-missing-22-year-old-benedict-umunakwe/","display_url":"baltimore.cbslocal.com/2021/03/17/balâ€¦","indices":[177,200]}]	** IT TAKES TWO SECONDS TO SHARE ** Police continue to look for a #missing 22-year-old Towson University student and football player Benedict Umunakwe. Last seen on March 15. https://t.co/N7gEV8r927	258034.0	RT @wjz: ** IT TAKES TWO SECONDS TO SHARE ** Police continue to look for a #missing 22-year-old Towson University student and football plaâ€¦	296.0	True	full
589097	589097	60563227f2e19f0038e31bd4	2021-03-20 17:34:26	[]	[]	Sat Mar 20 17:33:00 +0000 2021	[]	[{"url":"https://t.co/EkAv4IyQRy","expanded_url":"https://bit.ly/30WrFrE","display_url":"bit.ly/30WrFrE","indices":[257,280]}]	"Maduro, GuaidÃ³, todos los que tengan formas de ayudar deben hacerlo; la salud de los venezolanos debe estar por encima de cualquier diferencia que tengamos", sostuvo ElÃ­as Sayegh, quien propuso -junto con otros mandatarios- un plan para atacar la COVID-19 https://t.co/EkAv4IyQRy https://t.co/MiXtbRFdhC	104262.0	RT @contrapuntovzla: "Maduro, GuaidÃ³, todos los que tengan formas de ayudar deben hacerlo; la salud de los venezolanos debe estar por encimâ€¦	2007.0	True	full
589098	589098	60563227f2e19f0038e31bec	2021-03-20 17:34:26	[]	[]	Sat Mar 20 13:04:23 +0000 2021	[]	[{"url":"https://t.co/3VWN3GTep0","expanded_url":"https://twitter.com/simonlorierelab/status/1372855705456218121","display_url":"twitter.com/simonlorierelaâ€¦","indices":[256,279]}]	This is wild. The B.1.351 and P.1 variants infect and replicate in mice without the need for human ACE2! These mutations are not only enhancing transmission and antibody evasion but expanding host range. Work by @SimonLoriereLab. (via @CyrilPedia, @avivi) https://t.co/3VWN3GTep0 https://t.co/HD50hUSXSZ	121746.0	RT @VirusesImmunity: This is wild. The B.1.351 and P.1 variants infect and replicate in mice without the need for human ACE2! These mutatioâ€¦	84.0	True	full
589099	589099	60563227f2e19f0038e31bf8	2021-03-20 17:34:26	[]	[]	Sat Mar 20 17:19:59 +0000 2021	[]	[{"url":"https://t.co/bwIREsjDUb","expanded_url":"https://www.spectator.co.uk/article/why-the-uk-shouldn-t-engage-in-vaccine-nationalism","display_url":"spectator.co.uk/article/why-thâ€¦","indices":[201,224]}]	â€˜There is a big, big hole in the EUâ€™s strategy of threatening to ban exports of vaccines to the UK. One of the vital ingredients of the Pfizer vaccine â€“ lipids â€“ are made in Yorkshire.â€™ âœ�ï¸�Ross Clark https://t.co/bwIREsjDUb	203211.0	RT @spectator: â€˜There is a big, big hole in the EUâ€™s strategy of threatening to ban exports of vaccines to the UK. One of the vital ingrediâ€¦	124.0	True	full
589100	589100	60563227f2e19f0038e31c06	2021-03-20 17:34:26	[]	[]	Sat Mar 20 17:27:14 +0000 2021	[{"text":"STEM","indices":[18,23]},{"text":"Nigeria","indices":[138,146]}]	[{"url":"https://t.co/cKbd0MGjS3","expanded_url":"https://tribuneonlineng.com/15-year-old-faith-odunsi-defeats-chinese-uk-us-pupils-at-global-maths-competition/","display_url":"tribuneonlineng.com/15-year-old-faâ€¦","indices":[226,249]}]	A shoutout to all #STEM students showing the way. DYK: 15-year-old Faith Odunsi, a student of The Ambassadors Schools, Ota, Ogun State, #Nigeria, recently won the Global Open Mathematics Tournament, defeating ðŸ‡ºðŸ‡¸ðŸ‡¬ðŸ‡§ðŸ‡¨ðŸ‡³ pupils. https://t.co/cKbd0MGjS3	13716.0	RT @CurtisSChin: A shoutout to all #STEM students showing the way. DYK: 15-year-old Faith Odunsi, a student of The Ambassadors Schools, Oâ€¦	407.0	True	full
589101	589101	60563228f2e19f0038e31c14	2021-03-20 17:34:26	[{"text":"LONDON","indices":[19,26]},{"text":"AntiLockdown","indices":[27,40]},{"text":"Protest","indices":[41,49]},{"text":"LockdownUK","indices":[116,127]},{"text":"lockdown","indices":[128,137]},{"text":"endlockdown","indices":[138,150]},{"text":"londonprotest","indices":[151,165]},{"text":"EndTheLockdown","indices":[166,181]}]	[{"url":"https://t.co/odULnRTJVD","expanded_url":"https://youtu.be/SOBLnC1PnLY","display_url":"youtu.be/SOBLnC1PnLY","indices":[78,101]}]		[]	[]			MASSIVE Turnout At #LONDON #AntiLockdown #Protest March 20th / Hugo Talks ... https://t.co/odULnRTJVD via @YouTubeâ€¦ https://t.co/UPCcVrepGR	260.0	True	full
589102	589102	60563228f2e19f0038e31c1c	2021-03-20 17:34:26	[]	[]	Sat Mar 20 17:07:35 +0000 2021	[]	[{"url":"https://t.co/UCEcLudtmL","expanded_url":"https://stagecrowd.live/s/live157/?ima=2957","display_url":"stagecrowd.live/s/live157/?imaâ€¦","indices":[252,275]}]	15 Days Left Until â€œJJBA: The Animation Special Event ~ JOESTAR The Inherited Soul ~ â€¢ Date/Time: April 4th 2021 (16:30~19:00 | JST) â€¢ Price: $40 USD (4,400 Yen) - Purchase tickets here to view the live stream of the event with English Subtitles: https://t.co/UCEcLudtmL https://t.co/CVW5MnZhXH	15072.0	RT @StickerTricker: 15 Days Left Until â€œJJBA: The Animation Special Event ~ JOESTAR The Inherited Soul ~ â€¢ Date/Time: April 4th 2021 (16:â€¦	437.0	True	full
589103	589103	60563228f2e19f0038e31c44	2021-03-20 17:34:26	[]	[]	Thu Mar 18 10:35:49 +0000 2021	[]	[{"url":"https://t.co/r4mLUM9AVt","expanded_url":"https://www.telegraph.co.uk/global-health/climate-and-people/almost-half-young-adults-clinical-risk-mental-health-problems/","display_url":"telegraph.co.uk/global-health/â€¦","indices":[215,238]}]	As @jriggers reports, almost half of 18-24 year olds in the English-speaking world are facing a â€œclinical level riskâ€� of mental health disorders like depression and anxiety, and Covid-19 has only made things worse https://t.co/r4mLUM9AVt	4294.0	RT @TelGlobalHealth: As @jriggers reports, almost half of 18-24 year olds in the English-speaking world are facing a â€œclinical level riskâ€�â€¦	107.0	True	full
589104	589104	60563228f2e19f0038e31c4e	2021-03-20 17:34:27	[]	[]	Tue Mar 16 05:41:49 +0000 2021	[{"text":"POC","indices":[208,212]},{"text":"POC","indices":[271,275]}]	[{"url":"https://t.co/w0BEerssu3","expanded_url":"https://twitter.com/hopefreemanrn/status/1371558126470766598","display_url":"twitter.com/hopefreemanrn/â€¦","indices":[289,312]}]	IF COVID-19 â€œdisproportionately effects people of colorâ€� as widely reported, WHY THE HELL did @JoeBiden &amp; Democrats TAKE EXECUTIVE ACTION, TO OPEN BORDERS DURING A PANDEMIC, &amp; allow COVID-19 INFECTED #POC UNRESTRICTED ENTRY into countless US cities/towns w/ HUGE #POC populations? https://t.co/w0BEerssu3	681.0	RT @elle4freedom: IF COVID-19 â€œdisproportionately effects people of colorâ€� as widely reported, WHY THE HELL did @JoeBiden &amp; Democrats TAKEâ€¦	681.0	True	full
589105	589105	60563228f2e19f0038e31c50	2021-03-20 17:34:27	[]	[]	Sat Mar 20 17:20:29 +0000 2021	[]	[{"url":"https://t.co/l10eSpH2HR","expanded_url":"https://actu.fr/grand-est/strasbourg_67482/strasbourg-l-etat-reconnait-sa-responsabilite-dans-l-affaire-lilian-15-ans-la-machoire-broyee-par-un-tir-de-lbd_40283233.html","display_url":"actu.fr/grand-est/straâ€¦","indices":[133,156]}]	Strasbourg. L'Etat reconnaÃ®t sa responsabilitÃ© dans l'affaire Lilian, 15 ans, la mÃ¢choire broyÃ©e par un tir de LBD | Actu Strasbourg https://t.co/l10eSpH2HR	27888.0	RT @catherinegaste: Strasbourg. L'Etat reconnaÃ®t sa responsabilitÃ© dans l'affaire Lilian, 15 ans, la mÃ¢choire broyÃ©e par un tir de LBD | Acâ€¦	213.0	True	full
589106	589106	60563228f2e19f0038e31c58	2021-03-20 17:34:27	[]	[]	Thu Feb 11 17:52:35 +0000 2021	[]	[{"url":"https://t.co/aW3xV2CVLO","expanded_url":"https://weownit.org.uk/act-now/stop-matt-hancocks-private-takeover-nhs","display_url":"weownit.org.uk/act-now/stop-mâ€¦","indices":[169,192]}]	Matt Hancock's NHS reforms would lead to more American-style privatisation, not less. Stop Matt Hancock's plans for a private takeover of our precious health service. https://t.co/aW3xV2CVLO	36042.0	RT @We_OwnIt: Matt Hancock's NHS reforms would lead to more American-style privatisation, not less. Stop Matt Hancock's plans for a privatâ€¦	1657.0	True	full
589107	589107	60563228f2e19f0038e31c5e	2021-03-20 17:34:27	[]	[]	Sat Mar 20 09:00:00 +0000 2021	[]	[{"url":"https://t.co/YP1Fr8rEW2","expanded_url":"https://www.wfaa.com/article/news/health/coronavirus/vaccine/biden-covid-vaccine-100-million-doses/507-b98e4d82-1ee6-4aaa-9781-3e523f0f5237","display_url":"wfaa.com/article/news/hâ€¦","indices":[130,153]}]	President Biden set a goal of 100 million COVID-19 vaccinations in his first 100 days. The U.S. reached it in 58 days on Friday. https://t.co/YP1Fr8rEW2	575083.0	RT @wfaa: President Biden set a goal of 100 million COVID-19 vaccinations in his first 100 days. The U.S. reached it in 58 days on Friday.â€¦	7.0	True	full
589108	589108	60563228f2e19f0038e31c62	2021-03-20 17:34:27	[]	[]	Sat Mar 20 16:03:41 +0000 2021	[]	[{"url":"https://t.co/HNWr5vnMVj","expanded_url":"https://www.faz.net/aktuell/gesellschaft/gesundheit/coronavirus/hausarzt-im-interview-in-der-praxis-benoetigen-wir-zehn-minuten-pro-patient-17253882.html","display_url":"faz.net/aktuell/gesellâ€¦","indices":[243,266]}]	Nach Ostern sollen HausÃ¤rzte in Deutschland impfen dÃ¼rfen â€“ viel zu spÃ¤t, meint Hausarzt Stefan Monkowski. Im Interview sagt er, warum er und Kollegen viel schneller wÃ¤ren als die Impfzentren. Von â�¦@Duerrholzâ�© und Lucia Schmidt fÃ¼r â�¦@faznetâ�© https://t.co/HNWr5vnMVj	1084.0	RT @thorsten_winter: Nach Ostern sollen HausÃ¤rzte in Deutschland impfen dÃ¼rfen â€“ viel zu spÃ¤t, meint Hausarzt Stefan Monkowski. Im Interviâ€¦	367.0	True	full
589109	589109	60563229f2e19f0038e31c6c	2021-03-20 17:34:27	[]	[]	Sat Mar 20 15:10:00 +0000 2021	[{"text":"TREASURE","indices":[235,244]},{"text":"íŠ¸ë ˆì €","indices":[245,249]},{"text":"StanWorld","indices":[250,260]}]	[{"url":"https://t.co/jypATGwIX9","expanded_url":"https://myloveidol.com/articles/181458290","display_url":"myloveidol.com/articles/18145â€¦","indices":[193,216]}]	[CHOEAEDOL] Vote Daily Hearts on banners ONLY, not on rankings! Please give this app attention daily, its easy to collect here. Start now, better late than never ðŸ’ª TreasureVotes Banner &gt;https://t.co/jypATGwIX9 @treasuremembers #TREASURE #íŠ¸ë ˆì € #StanWorld https://t.co/rxMzcbn5yD	40012.0	RT @TreasureVotes: [CHOEAEDOL] Vote Daily Hearts on banners ONLY, not on rankings! Please give this app attention daily, its easy to collâ€¦	9.0	True	full
589110	589110	60563229f2e19f0038e31c74	2021-03-20 17:34:27	[]	[]	Sat Mar 20 13:10:31 +0000 2021	[{"text":"Carabobo","indices":[0,9]}]	[{"url":"https://t.co/Tw8Fnzn2t1","expanded_url":"https://cutt.ly/fd4n","display_url":"cutt.ly/fd4n","indices":[194,217]}]	#Carabobo | FalleciÃ³ el mÃ©dico ginecobstetra, JosÃ© RendÃ³n, luego de permanecer 19 dÃ­as en la Ciudad Hospitalaria Dr. Enrique Tejera de Valencia por presentar sintomatologÃ­a asociada al COVID-19 https://t.co/Tw8Fnzn2t1	823184.0	RT @ElPitazoTV: #Carabobo | FalleciÃ³ el mÃ©dico ginecobstetra, JosÃ© RendÃ³n, luego de permanecer 19 dÃ­as en la Ciudad Hospitalaria Dr. Enriquâ€¦	3736.0	True	full
589111	589111	60563229f2e19f0038e31c92	2021-03-20 17:34:28	[]	[]	Sat Mar 20 14:38:40 +0000 2021	[{"text":"SchoolCaseReports","indices":[143,161]}]	[{"url":"https://t.co/AJDaeca6OI","expanded_url":"https://www.northantstelegraph.co.uk/health/coronavirus/corby-school-forced-to-shut-to-all-infants-after-covid-outbreak-3172837","display_url":"northantstelegraph.co.uk/health/coronavâ€¦","indices":[163,186]}]	Corby school forced to shut to all infants after Covid outbreak | Northamptonshire Telegraph â�¦@Parents_Utdâ�© â�¦@UKActionteamâ�© â�¦@SafeEdForAll_UKâ�© #SchoolCaseReports https://t.co/AJDaeca6OI	3906.0	RT @DmodosCutter: Corby school forced to shut to all infants after Covid outbreak | Northamptonshire Telegraph â�¦@Parents_Utdâ�© â�¦@UKActionteaâ€¦	407.0	True	full
589112	589112	60563229f2e19f0038e31cae	2021-03-20 17:34:28	[]	[]	Sat Mar 20 16:07:57 +0000 2021	[{"text":"WhatsHappeningInMaynmar","indices":[210,234]},{"text":"Mar20Coup","indices":[235,245]}]	[{"url":"https://t.co/boEJUdfmpF","expanded_url":"https://www.youtube.com/watch?v=SaxeodM_6Cs&list=PL7Oqe7QFEG99KOuYowoCAGPZCjB0dKbZO&index=13","display_url":"youtube.com/watch?v=Saxeodâ€¦","indices":[260,283]}]	Ã‰lectricitÃ© de France has stopped a US$1.6 billion project in Myanmar due to human rights concerns. A 15 year old boy was murdered by junta &amp; people hold vigils nationwide after week of fascist killings. #WhatsHappeningInMaynmar #Mar20Coup Subscribe!ðŸ‘‡ https://t.co/boEJUdfmpF	5886524.0	RT @YourAnonCentral: Ã‰lectricitÃ© de France has stopped a US$1.6 billion project in Myanmar due to human rights concerns. A 15 year old boâ€¦	195.0	True	full
589113	589113	6056322af2e19f0038e31ccc	2021-03-20 17:34:28	[]	[]	Sat Mar 20 16:07:57 +0000 2021	[{"text":"WhatsHappeningInMaynmar","indices":[210,234]},{"text":"Mar20Coup","indices":[235,245]}]	[{"url":"https://t.co/boEJUdfmpF","expanded_url":"https://www.youtube.com/watch?v=SaxeodM_6Cs&list=PL7Oqe7QFEG99KOuYowoCAGPZCjB0dKbZO&index=13","display_url":"youtube.com/watch?v=Saxeodâ€¦","indices":[260,283]}]	Ã‰lectricitÃ© de France has stopped a US$1.6 billion project in Myanmar due to human rights concerns. A 15 year old boy was murdered by junta &amp; people hold vigils nationwide after week of fascist killings. #WhatsHappeningInMaynmar #Mar20Coup Subscribe!ðŸ‘‡ https://t.co/boEJUdfmpF	5886895.0	RT @YourAnonCentral: Ã‰lectricitÃ© de France has stopped a US$1.6 billion project in Myanmar due to human rights concerns. A 15 year old boâ€¦	62.0	True	full
589114	589114	6056322af2e19f0038e31cce	2021-03-20 17:34:28	[]	[]	Sat Mar 20 17:31:03 +0000 2021	[]	[{"url":"https://t.co/rrhFffnIQ8","expanded_url":"http://dld.bz/jtqnc","display_url":"dld.bz/jtqnc","indices":[253,276]}]	Twitter celebra su 15 aniversario recordando su primer tuit: "Justo creando mi cuenta de twttr": La plataforma se ha convertido en un foro de actualidad e inmediatez de la informaciÃ³n y asÃ­ lo confirma el autor del primer tuit no publicado, hasta aho.. https://t.co/rrhFffnIQ8	311768.0	RT @PeruNews: Twitter celebra su 15 aniversario recordando su primer tuit: "Justo creando mi cuenta de twttr": La plataforma se ha convertiâ€¦	39.0	True	full
589115	589115	6056322af2e19f0038e31cd2	2021-03-20 17:34:28	[]	[]	Sat Mar 20 17:24:22 +0000 2021	[{"text":"RentaBÃ¡sicaUniversal","indices":[247,268]}]	[{"url":"https://t.co/ezDrw74Azg","expanded_url":"https://twitter.com/latercera/status/1373284907615682572","display_url":"twitter.com/latercera/statâ€¦","indices":[276,299]}]	Que Chile deje de ser un paÃ­s en el que cada un@ se salva sol@. Este miÃ©rcoles, en @Senado_Chile citamos sesiÃ³n especial para buscar con el gobierno, mÃ©dic@s y especialistas mejores caminos frente al agravamiento de la pandemia. Insistimos en una #RentaBÃ¡sicaUniversal ahora. https://t.co/ezDrw74Azg	22737.0	RT @ProvosteYasna: Que Chile deje de ser un paÃ­s en el que cada un@ se salva sol@. Este miÃ©rcoles, en @Senado_Chile citamos sesiÃ³n especialâ€¦	473.0	True	full
589116	589116	6056322af2e19f0038e31cd4	2021-03-20 17:34:28	[]	[]	Sat Mar 20 17:25:44 +0000 2021	[]	[{"url":"https://t.co/YpKBjaad24","expanded_url":"https://twitter.com/keviney01/status/1373231652860739585","display_url":"twitter.com/keviney01/statâ€¦","indices":[194,217]}]	hey, @Keir_Starmer you calling for his resignation, Patel's resignation, Hancock's resignation???? Keith? Keith?? Can't hear you... KEITH??????? We're over here, on your left, we're waving.... https://t.co/YpKBjaad24	3214.0	RT @Florenceofarabi: hey, @Keir_Starmer you calling for his resignation, Patel's resignation, Hancock's resignation???? Keith? Keith?? Canâ€¦	2705.0	True	full
589117	589117	6056322af2e19f0038e31cfa	2021-03-20 17:34:29	[]	[]	Sat Mar 20 12:26:09 +0000 2021	[]	[{"url":"https://t.co/OC43EGto4c","expanded_url":"https://www.pagina12.com.ar/330571-andrea-gamarnik-no-se-como-volvere-a-lo-de-antes-ya-no-soy-l","display_url":"pagina12.com.ar/330571-andrea-â€¦","indices":[188,211]}]	Andrea Gamarnik: "La pandemia nos corrÃ­a, fue una entrega total. Â¿QuÃ© demostrÃ³ la pandemia? â€œQue los cientÃ­ficos y las cientÃ­ficas de Argentina tenemos la capacidad de resolver problemasâ€� https://t.co/OC43EGto4c	55499.0	RT @ernestorr: Andrea Gamarnik: "La pandemia nos corrÃ­a, fue una entrega total. Â¿QuÃ© demostrÃ³ la pandemia? â€œQue los cientÃ­ficos y las cientâ€¦	3827.0	True	full
589118	589118	6056322af2e19f0038e31cfc	2021-03-20 17:34:29	[]	[]	Sat Mar 20 08:13:00 +0000 2021	[]	[{"url":"https://t.co/j4rcCVaj9O","expanded_url":"https://www.infolibre.es/noticias/opinion/plaza_publica/2021/03/19/lo_que_gobierno_diaz_ayuso_intenta_ocultar_118178_2003.html","display_url":"infolibre.es/noticias/opiniâ€¦","indices":[223,246]}]	Con la convocatoria de elecciones Ayuso no sÃ³lo disuelve la cÃ¡mara autonÃ³mica , sino tambiÃ©n la comisiÃ³n que investiga lo ocurrido en las residencias de mayores con el Covid. Muy oportuno, ya no sabremos quÃ© ocurriÃ³, o si? https://t.co/j4rcCVaj9O?	2595.0	RT @pdiaz222f: Con la convocatoria de elecciones Ayuso no sÃ³lo disuelve la cÃ¡mara autonÃ³mica , sino tambiÃ©n la comisiÃ³n que investiga lo ocâ€¦	299.0	True	full
589119	589119	6056322af2e19f0038e31d06	2021-03-20 17:34:29	[]	[]	Sat Mar 20 17:34:03 +0000 2021	[{"text":"ComedyCrawl","indices":[0,12]},{"text":"InternationalDayOfHappiness","indices":[21,49]}]	[{"url":"https://t.co/1EvOFUMQ2X","expanded_url":"https://deadline.com/2021/03/movie-theaters-live-venues-covid-19-grants-small-business-administration-1234718309/","display_url":"deadline.com/2021/03/movie-â€¦","indices":[257,280]}]	#ComedyCrawl 3/20/21 #InternationalDayOfHappiness before comedy, though there's potential relief for theaters/live venues that went dark b/c of lockdown, support crowdfunding for those places (check their socials) b/c they might close as soon as next week https://t.co/1EvOFUMQ2X	13400.0	RT @thecomedybureau: #ComedyCrawl 3/20/21 #InternationalDayOfHappiness before comedy, though there's potential relief for theaters/live veâ€¦	1585.0	True	full
589120	589120	6056322af2e19f0038e31d0c	2021-03-20 17:34:29	[]	[]	Sat Mar 20 15:51:55 +0000 2021	[{"text":"RedVelvet","indices":[99,109]},{"text":"ë ˆë“œë²¨ë²³","indices":[110,115]}]	[{"url":"https://t.co/gZGYWEnqbr","expanded_url":"https://open.spotify.com/track/42tFTth2jcF7iSo0RBjfJF?si=pSKKUVLiRAqmviW94nbeoA","display_url":"open.spotify.com/track/42tFTth2â€¦","indices":[128,151]}]	â€˜Peek-A-Booâ€™ has reached 120 MILLION streams on Spotify! It is Red Velvetâ€™s 3rd track to do so! ðŸ‘� #RedVelvet #ë ˆë“œë²¨ë²³ @RVsmtown https://t.co/gZGYWEnqbr	467.0	RT @RVonSpotify: â€˜Peek-A-Booâ€™ has reached 120 MILLION streams on Spotify! It is Red Velvetâ€™s 3rd track to do so! ðŸ‘� #RedVelvet #ë ˆë“œë²¨ë²³ @RVsmtâ€¦	102.0	True	full
589121	589121	6056322bf2e19f0038e31d36	2021-03-20 17:34:29	[]	[]	Sat Mar 20 17:30:05 +0000 2021	[]	[{"url":"https://t.co/Z7CmmPJG6Z","expanded_url":"https://thebaffler.com/salvos/battle-hymns-of-the-old-south-yeoman","display_url":"thebaffler.com/salvos/battle-â€¦","indices":[189,212]}]	A Confederate memorial stands before the Alamance County Courthouse on the site of a well-known lynching. Activists have been protesting its removal. The local government has pushed back. https://t.co/Z7CmmPJG6Z	61130.0	RT @thebafflermag: A Confederate memorial stands before the Alamance County Courthouse on the site of a well-known lynching. Activists haveâ€¦	637.0	True	full
589122	589122	6056322bf2e19f0038e31d38	2021-03-20 17:34:29	[]	[]	Sat Mar 20 16:32:32 +0000 2021	[]	[{"url":"https://t.co/pcCKOYRSuN","expanded_url":"https://www.davidricardo.com.ar/2021/03/20/velazquez-no-pudo-explicar-por-que-vacuno-a-funcionarios-y-sus-familiares-antes-de-cumplimentar-la-inmunizacion-del-sector-de-salud/","display_url":"davidricardo.com.ar/2021/03/20/velâ€¦","indices":[132,155]}]	VelÃ¡zquez no pudo explicar por quÃ© vacunÃ³ a funcionarios y sus familiares antes de cumplimentar la inmunizaciÃ³n del sector de salud https://t.co/pcCKOYRSuN	1748.0	RT @DavidRicardo991: VelÃ¡zquez no pudo explicar por quÃ© vacunÃ³ a funcionarios y sus familiares antes de cumplimentar la inmunizaciÃ³n del seâ€¦	228.0	True	full
589123	589123	6056322bf2e19f0038e31d56	2021-03-20 17:34:30	[]	[]	Sat Mar 20 15:42:55 +0000 2021	[{"text":"Sale","indices":[0,5]},{"text":"Party","indices":[16,22]},{"text":"Face","indices":[23,28]},{"text":"Mask","indices":[29,34]},{"text":"Fireworks","indices":[35,45]},{"text":"cake","indices":[46,51]},{"text":"CottonMask","indices":[52,63]},{"text":"WashableMask","indices":[64,77]},{"text":"Filter","indices":[83,90]},{"text":"Pocket","indices":[91,98]},{"text":"Handmade","indices":[99,108…	[{"url":"https://t.co/RgpOCXU65S","expanded_url":"https://etsy.me/30XQNhA","display_url":"etsy.me/30XQNhA","indices":[138,161]}]	#Sale! 20% OFF! #Party #Face #Mask #Fireworks #cake #CottonMask #WashableMask with #Filter #Pocket #Handmade #Reusable #Holiday Face Mask https://t.co/RgpOCXU65S @Etsy https://t.co/IUQNn4VgbY	26824.0	RT @SuperSoftKnits: #Sale! 20% OFF! #Party #Face #Mask #Fireworks #cake #CottonMask #WashableMask with #Filter #Pocket #Handmade #Reusableâ€¦	173.0	True	full
589124	589124	6056322cf2e19f0038e31d82	2021-03-20 17:34:30	[]	[]	Sat Mar 20 11:19:16 +0000 2021	[]	[{"url":"https://t.co/DmJhq8nzBW","expanded_url":"https://trib.al/cr4VQHE","display_url":"trib.al/cr4VQHE","indices":[167,190]}]	Deshaun Watson insists the only reason he contacted massage therapists over social media is because his usual masseuse couldn't work on him due to the COVID pandemic. https://t.co/DmJhq8nzBW	218797.0	RT @TMZ_Sports: Deshaun Watson insists the only reason he contacted massage therapists over social media is because his usual masseuse coulâ€¦	105.0	True	full
589125	589125	6056322cf2e19f0038e31d98	2021-03-20 17:34:30	[{"text":"CryptoNews","indices":[0,11]},{"text":"LatokenApp","indices":[167,178]}]	[{"url":"https://t.co/FuntPZVNs1","expanded_url":"https://t.me/latoken_airdrops_bot?start=jr4mp74x-airdrop_DFN-source_twp79","display_url":"t.me/latoken_airdroâ€¦","indices":[223,246]}]		[]	[]			#CryptoNews: Cryptocurrency exchange LATOKEN registered 100% growth in mobile app downloads in just two months, thaâ€¦ https://t.co/JAmcNfgpB0	6.0	True	full
589126	589126	6056322cf2e19f0038e31da0	2021-03-20 17:34:31	[]	[]	Sat Mar 20 17:27:58 +0000 2021	[{"text":"Deutschland","indices":[24,36]},{"text":"corona","indices":[242,249]}]	[{"url":"https://t.co/Brui7Z77fn","expanded_url":"https://www.rnd.de/gesundheit/virologe-kekule-kritisiert-politik-und-kollegen-bevolkerung-muss-fehler-ausbaden-A7ACJY7N2AMKDJHDXN7CDZAPVY.html","display_url":"rnd.de/gesundheit/virâ€¦","indices":[250,273]}]	Die Infektionszahlen in #Deutschland sind noch immer auf einem hohen Niveau und weitreichende Lockerungen in weiter Ferne. FÃ¼r den Virologen Alexander KekulÃ© ist das die Schuld der Politik. Und auch seine Wissenschaftskollegen kritisiert er. #corona https://t.co/Brui7Z77fn	25332.0	RT @RND_de: Die Infektionszahlen in #Deutschland sind noch immer auf einem hohen Niveau und weitreichende Lockerungen in weiter Ferne. FÃ¼râ€¦	261.0	True	full
589127	589127	6056322cf2e19f0038e31db8	2021-03-20 17:34:31	[]	[]	Wed Mar 10 15:56:01 +0000 2021	[{"text":"paidleave","indices":[62,72]}]	[{"url":"https://t.co/PDBvSVwfEL","expanded_url":"https://msmagazine.com/2021/03/04/national-paid-family-sick-leave-permanent-covid-american-rescue-plan/","display_url":"msmagazine.com/2021/03/04/natâ€¦","indices":[261,284]}]	The American Rescue Plan is a positive step for the future of #paidleave &amp; proof of the overwhelming support fueling this movement. But the next step must be a permanent plan that includes ALL working people. We have to keep up the pressure on Congress. https://t.co/PDBvSVwfEL	6291.0	RT @PaidLeaveUS: The American Rescue Plan is a positive step for the future of #paidleave &amp; proof of the overwhelming support fueling thisâ€¦	24.0	True	full
589128	589128	6056322cf2e19f0038e31dc4	2021-03-20 17:34:31	[]	[]	Sat Mar 20 08:22:07 +0000 2021	[]	[{"url":"https://t.co/XmNRqgpT3A","expanded_url":"https://www.srf.ch/news/schweiz/schweizer-corona-massnahmen-corona-management-das-scheitern-der-politik-in-der-krise?wt_mc_o=srf.share.app.srf-app.twitter","display_url":"srf.ch/news/schweiz/sâ€¦","indices":[133,156]}]	Mein Ã„rger der Woche: Shutdown statt Spuck-down. Wenn PolitikerInnen das Testen zu mÃ¼hsam ist, ist jedes Verbot ein Hohn @srfnews https://t.co/XmNRqgpT3A	2162.0	RT @miperrico: Mein Ã„rger der Woche: Shutdown statt Spuck-down. Wenn PolitikerInnen das Testen zu mÃ¼hsam ist, ist jedes Verbot ein Hohnâ€¦	672.0	True	full
589129	589129	6056322df2e19f0038e31dd8	2021-03-20 17:34:31	[]	[]	Sat Mar 20 13:48:22 +0000 2021	[]	[{"url":"https://t.co/dyxzlmWMn7","expanded_url":"https://www.vozpopuli.com/espana/vacunas-desaparecidas-pfizer.html","display_url":"vozpopuli.com/espana/vacunasâ€¦","indices":[220,243]}]	A las cerca de 30.000 vacunas a cargo de Sanidad â€œextraviadasâ€�, hay que sumar mÃ¡s de 7.000, siempre segÃºn las mÃ¡s que dudosas cifras oficiales. Pero tranquilos, nadie va a responsabilizarse ni dimitir. Es impresionante. https://t.co/dyxzlmWMn7	20997.0	RT @ciudadfutura: A las cerca de 30.000 vacunas a cargo de Sanidad â€œextraviadasâ€�, hay que sumar mÃ¡s de 7.000, siempre segÃºn las mÃ¡s que dudâ€¦	419.0	True	full
589130	589130	6056322df2e19f0038e31de2	2021-03-20 17:34:31	[]	[]	Sat Mar 20 16:52:34 +0000 2021	[]	[{"url":"https://t.co/e277ygdMWw","expanded_url":"https://dailyexpose.co.uk/2021/03/20/frightening-7th-update-on-adverse-reactions-to-covid-vaccine-released-by-uk-government/","display_url":"dailyexpose.co.uk/2021/03/20/friâ€¦","indices":[186,209]}]	ð�—•ð�—¥ð�—˜ð�—”ð�—žð�—œð�—¡ð�—š - 46 people now Blind, 109 people suffered brain damage, and 526 people have sadly died as a result of having one of the Covid Vaccines according to Official Government Data... https://t.co/e277ygdMWw	6027.0	RT @thedaily_expose: ð�—•ð�—¥ð�—˜ð�—”ð�—žð�—œð�—¡ð�—š - 46 people now Blind, 109 people suffered brain damage, and 526 people have sadly died as a result of havingâ€¦	56.0	True	full
589131	589131	6056322df2e19f0038e31de6	2021-03-20 17:34:31	[]	[{"url":"https://t.co/yywUjgZHoq","expanded_url":"https://sinmordaza.com/noticia/188344-casi-500-mil-docenes-ya-recibieron-la-vacuna-contra-el-covid-19.html","display_url":"sinmordaza.com/noticia/188344â€¦","indices":[143,166]}]		[]	[]			Casi medio millÃ³n de docenes ya recibieron la vacuna contra el COVID-19. En Santa Fe, la cifra superÃ³ los 50 mil trâ€¦ https://t.co/fm8woGm0J5	7678.0	True	full
589132	589132	6056322df2e19f0038e31df2	2021-03-20 17:34:31	[]	[{"url":"https://t.co/PeyFZSEuNU","expanded_url":"https://wp.me/pcf0If-11h","display_url":"wp.me/pcf0If-11h","indices":[130,153]}]		[]	[]			La pandemia impactÃ³ econÃ³mica, domÃ©stica y socialmente a las mujeres en mayor proporciÃ³n. Revisa esta nota en nuestâ€¦ https://t.co/2qlf8mwXyD	3074.0	True	full
589133	589133	6056322df2e19f0038e31e14	2021-03-20 17:34:32	[]	[]	Sat Mar 20 15:53:55 +0000 2021	[{"text":"Baekhyun","indices":[234,243]},{"text":"ë°±í˜„","indices":[244,247]},{"text":"é‚Šä¼¯è³¢","indices":[248,252]},{"text":"ãƒ™ã‚¯ãƒ’ãƒ§ãƒ³","indices":[253,259]}]	[{"url":"https://t.co/qHB38c03Yi","expanded_url":"https://ko-fi.com/BBH3DigitalFunds","display_url":"ko-fi.com/BBH3DigitalFunâ€¦","indices":[168,191]},{"url":"https://t.co/fidJTBkFvG","expanded_url":"https://ko-fi.com/BBH3PhysicalFunds","display_url":"ko-fi.com/BBH3PhysicalFuâ€¦","indices":[193,216]}]	Digital &amp; Physical fundraising projects by @BBHGlobalUnion, for Baekhyun's 'Bambi' has reached 31% &amp; 51% of its goal, respectively. Contribute if you can. ðŸ’š â€¢https://t.co/qHB38c03Yi â€¢https://t.co/fidJTBkFvG @B_hundred_Hyun #Baekhyun #ë°±í˜„ #é‚Šä¼¯è³¢ #ãƒ™ã‚¯ãƒ’ãƒ§ãƒ³ https://t.co/ONnZsswwf2	540.0	RT @506BBH92: Digital &amp; Physical fundraising projects by @BBHGlobalUnion, for Baekhyun's 'Bambi' has reached 31% &amp; 51% of its goal, respectâ€¦	14.0	True	full
589134	589134	6056322df2e19f0038e31e22	2021-03-20 17:34:32	[{"text":"covid19","indices":[188,196]},{"text":"covid","indices":[197,203]},{"text":"corona","indices":[204,211]}]	[{"url":"https://t.co/EKOzde29mx","expanded_url":"http://dlvr.it/Rw2HRX","display_url":"dlvr.it/Rw2HRX","indices":[164,187]}]		[]	[]			ðŸ‡¦ðŸ‡¹ VP-Mahrer: â€žWÃ¤hrend Infektionszahlen weiter steigen, marschieren Neonazis, Rechtsextreme und Kickl-Sympathisanteâ€¦ https://t.co/7cdMCtOiRz	111.0	True	full
589135	589135	6056322df2e19f0038e31e26	2021-03-20 17:34:32	[]	[{"url":"https://t.co/pHimYcNjIW","expanded_url":"https://www.cnn.com/2021/03/19/politics/kevin-mccarthy-gop-house-covid-coronavirus/index.html","display_url":"cnn.com/2021/03/19/polâ€¦","indices":[210,233]}]		[]	[]			Imagine living your whole life as a parasite, only to finally die having accomplished nothing of worth. You might fâ€¦ https://t.co/UcwKKx82zC	1266.0	True	full
589136	589136	6056322ef2e19f0038e31e64	2021-03-20 17:34:32	[]	[{"url":"https://t.co/OD5BMzHTTR","expanded_url":"https://www.eldestapeweb.com/nota/la-desubicada-comparacion-de-guillermo-lobo-con-el-coronavirus-y-viven--202031522200","display_url":"eldestapeweb.com/nota/la-desubiâ€¦","indices":[105,128]}]		[]	[]			Un medio ultra K decÃ­a que la historia de VIVEN no tenÃ­a nada que ver con la "adaptaciÃ³n" a la Pandemia.â€¦ https://t.co/uvL1RuJZbl	120785.0	True	full
589137	589137	6056322ef2e19f0038e31e68	2021-03-20 17:34:32	[]	[]	Sat Mar 20 16:35:16 +0000 2021	[]	[{"url":"https://t.co/k1wZuYhkn0","expanded_url":"https://cnn.it/3eW9RVP","display_url":"cnn.it/3eW9RVP","indices":[121,144]}]	The Idaho Legislature went into recess for two weeks after at least 10 members and staff tested positive for coronavirus https://t.co/k1wZuYhkn0	61153567.0	RT @cnnbrk: The Idaho Legislature went into recess for two weeks after at least 10 members and staff tested positive for coronavirus https:â€¦	242.0	True	full
589138	589138	6056322ef2e19f0038e31e86	2021-03-20 17:34:33	[]	[]	Sat Mar 20 17:25:45 +0000 2021	[]	[{"url":"https://t.co/8kKvC1gFH9","expanded_url":"https://www.bloomberg.com/graphics/covid-vaccine-tracker-global-distribution/","display_url":"bloomberg.com/graphics/covidâ€¦","indices":[242,265]}]	We did it! 3.1 million vaccinations in 1 day, today The new single day record And the "we" are tens of thousands of people, volunteers, and staff, all throughout the US, to help get millions on the road to protection today ðŸ™�ðŸ’ªðŸ‘�ðŸ‘� Next stop 4M https://t.co/8kKvC1gFH9 https://t.co/LI08XMpiaO	400506.0	RT @EricTopol: We did it! 3.1 million vaccinations in 1 day, today The new single day record And the "we" are tens of thousands of people,â€¦	251.0	True	full
589139	589139	6056322ff2e19f0038e31ec8	2021-03-20 17:34:33	[]	[]	Sat Mar 20 17:30:08 +0000 2021	[]	[{"url":"https://t.co/rpUYTsi1pJ","expanded_url":"https://buff.ly/3s7oDN0","display_url":"buff.ly/3s7oDN0","indices":[110,133]}]	Pacheco faz apelo a Kamala Harris por vacinas paradas nos EUA; governo confirma acordo com Pfizer e Janssen. https://t.co/rpUYTsi1pJ https://t.co/1SRRdKZ0PT	708785.0	RT @JovemPanNews: Pacheco faz apelo a Kamala Harris por vacinas paradas nos EUA; governo confirma acordo com Pfizer e Janssen. https://t.câ€¦	443.0	True	full
589140	589140	6056322ff2e19f0038e31ed0	2021-03-20 17:34:33	[]	[]	Sat Mar 20 12:06:00 +0000 2021	[{"text":"COVID19","indices":[120,128]},{"text":"BabySharkHandWashChallenge","indices":[156,183]},{"text":"BabyShark","indices":[184,194]}]	[{"url":"https://t.co/vvRhHK80jJ","expanded_url":"http://www.paho.org/coronavirus","display_url":"paho.org/coronavirus","indices":[132,155]}]	âœ… LÃ¡vate las manitas âœ‹ðŸ�¾ðŸ¤šðŸ�¼ con TiburÃ³n BebÃ© ðŸ¦ˆ y recuerda... ponte tu ðŸ˜· y mantÃ©n la distancia. Â¿CÃ³mo? ðŸ‘‡ âž• INFO sobre #COVID19 ðŸ‘‰ðŸ�½ https://t.co/vvRhHK80jJ #BabySharkHandWashChallenge #BabyShark https://t.co/ZZGhR6nLh1	393528.0	RT @opsoms: âœ… LÃ¡vate las manitas âœ‹ðŸ�¾ðŸ¤šðŸ�¼ con TiburÃ³n BebÃ© ðŸ¦ˆ y recuerda... ponte tu ðŸ˜· y mantÃ©n la distancia. Â¿CÃ³mo? ðŸ‘‡ âž• INFO sobre #COVID1â€¦	263.0	True	full
589141	589141	6056322ff2e19f0038e31ee8	2021-03-20 17:34:34	[]	[]	Sat Mar 20 08:20:19 +0000 2021	[]	[{"url":"https://t.co/iYrQE4O9Bm","expanded_url":"https://www.facebook.com/watch/?v=163188355638534","display_url":"facebook.com/watch/?v=16318â€¦","indices":[103,126]}]	Marondera Youths want government to strengthen fight against COVID-19 Watch more in the link below https://t.co/iYrQE4O9Bm https://t.co/fpRGx8q5ai	177683.0	RT @OpenParlyZw: Marondera Youths want government to strengthen fight against COVID-19 Watch more in the link below https://t.co/iYrQE4â€¦	5277.0	True	full
589142	589142	6056322ff2e19f0038e31eec	2021-03-20 17:34:34	[]	[]	Fri Mar 19 12:14:42 +0000 2021	[]	[{"url":"https://t.co/FCiDYEIjVh","expanded_url":"https://open.spotify.com/album/4DGpT3ZtTOumlxhbmw69DD?si=tXFkX8WiT2K88KelND9WeQ","display_url":"open.spotify.com/album/4DGpT3Ztâ€¦","indices":[225,248]}]	My bud @themorganwade just dropped a new album and it is really something special. COVID knocked our tour together off the books, but I canâ€™t wait to team up on the other side of this thing. Happy Release Day, homie!!! ðŸ”¥ðŸ”¥ðŸ”¥ https://t.co/FCiDYEIjVh	36504.0	RT @USAquarium: My bud @themorganwade just dropped a new album and it is really something special. COVID knocked our tour together off theâ€¦	3338.0	True	full
589143	589143	6056322ff2e19f0038e31ef4	2021-03-20 17:34:34	[]	[{"url":"https://t.co/OFGuu9BHhv","expanded_url":"https://txstate.zoom.us/meeting/register/tJ0rcuysrj8jHtHFfc1TO_1TDDtKqWVKcd24","display_url":"txstate.zoom.us/meeting/registâ€¦","indices":[259,282]}]		[]	[]			The For The People Act is now on its way to the senate &amp; it'll take all of us to get this historic democracy reformâ€¦ https://t.co/UZkgcw54jz	559.0	True	full
589144	589144	60563230f2e19f0038e31f02	2021-03-20 17:34:34	[]	[]	Sat Mar 20 15:15:05 +0000 2021	[{"text":"foi","indices":[60,64]},{"text":"apologÃ©tique","indices":[99,112]}]	[{"url":"https://t.co/ShsGzwSJYU","expanded_url":"https://www.crowdcast.io/e/apologetique-defense-foi-chretienne","display_url":"crowdcast.io/e/apologetiqueâ€¦","indices":[220,243]}]	[WEBINAIRE GRATUIT]Â Comment rÃ©pondre aux attaques sur notre #foi comme l'aurait fait JÃ©sus-Christ? #apologÃ©tique RÃ©ponses ce lundi Ã 20h avec RaphaÃ«l Anzenberger et LÃ©a KÃ¶ves! @ImagoDei ðŸ‘‰Inscription webinaire &gt;&gt; https://t.co/ShsGzwSJYU https://t.co/6vi2e2IFfJ	1625.0	RT @t_p_s_g: [WEBINAIRE GRATUIT]Â Comment rÃ©pondre aux attaques sur notre #foi comme l'aurait fait JÃ©sus-Christ? #apologÃ©tique RÃ©ponses ceâ€¦	104.0	True	full
589145	589145	60563230f2e19f0038e31f2a	2021-03-20 17:34:35	[]	[]	Sat Mar 20 15:12:00 +0000 2021	[{"text":"coronavirus","indices":[38,50]}]	[{"url":"https://t.co/Zx0tn8WyGa","expanded_url":"https://trib.al/9uMsHzt","display_url":"trib.al/9uMsHzt","indices":[177,200]}]	Hundreds of people protesting against #coronavirus lockdown measures have gathered in central London, with police making several arrests. Get the latest updates on this story: https://t.co/Zx0tn8WyGa https://t.co/9zfDm8cqjN	7031999.0	RT @SkyNews: Hundreds of people protesting against #coronavirus lockdown measures have gathered in central London, with police making severâ€¦	499.0	True	full
589146	589146	60563230f2e19f0038e31f2c	2021-03-20 17:34:35	[]	[]	Sat Mar 20 17:18:21 +0000 2021	[]	[{"url":"https://t.co/c4LeXa4lAq","expanded_url":"https://www.fawkes-news.com/2021/03/aux-etats-unis-736-personnes-sont.html","display_url":"fawkes-news.com/2021/03/aux-etâ€¦","indices":[184,207]}]	Aux Etats-Unis, 736 personnes sont dÃ©cÃ©dÃ©es dans les 48H suivant la vaccination COVID (certaines mÃªme dans les 2 heures qui suivent mais Ã©videment aucun rapport avec le vaccin hein ðŸ™„) https://t.co/c4LeXa4lAq https://t.co/WrHqSIgNKR	3284.0	RT @Guy_Fawkes_News: Aux Etats-Unis, 736 personnes sont dÃ©cÃ©dÃ©es dans les 48H suivant la vaccination COVID (certaines mÃªme dans les 2 heureâ€¦	42.0	True	full
589147	589147	60563230f2e19f0038e31f36	2021-03-20 17:34:35	[]	[]	Sat Mar 20 13:45:47 +0000 2021	[{"text":"digitialdivide","indices":[184,199]},{"text":"publiceducation","indices":[200,216]}]	[{"url":"https://t.co/wFO0UgU7KD","expanded_url":"https://hdevri.com/2021/02/21/assessing-the-impact-of-covid-on-public-education-in-india/","display_url":"hdevri.com/2021/02/21/assâ€¦","indices":[219,242]}]	published my first paper with the Human Development Research Initiative at Sciences Po, exploring Indiaâ€™s widening digital divide and the impact Covid-19 has had on public education #digitialdivide #publiceducation https://t.co/wFO0UgU7KD	82.0	RT @TaraAdiga: published my first paper with the Human Development Research Initiative at Sciences Po, exploring Indiaâ€™s widening digital dâ€¦	14.0	True	full
589148	589148	60563231f2e19f0038e31f5c	2021-03-20 17:34:35	[]	[]	Sat Mar 20 16:51:31 +0000 2021	[]	[{"url":"https://t.co/0l08OU1OsY","expanded_url":"https://twitter.com/skynews/status/1373291237759975432","display_url":"twitter.com/skynews/statusâ€¦","indices":[267,290]}]	As France and Poland and Germany and Italy see huge rises in new cases and in the deaths rate, thousands who just donâ€™t give a damn and canâ€™t possibly wait until mid-June for restrictions to be relaxed demonstrate precisely why the current lockdown is necessary ðŸ¤¦â€�â™‚ï¸� https://t.co/0l08OU1OsY	13472.0	RT @pjm1kbw: As France and Poland and Germany and Italy see huge rises in new cases and in the deaths rate, thousands who just donâ€™t give aâ€¦	675.0	True	full
589149	589149	60563231f2e19f0038e31f82	2021-03-20 17:34:36	[]	[]	Sat Mar 20 17:33:43 +0000 2021	[]	[{"url":"https://t.co/EkJO6nQQbo","expanded_url":"https://youtu.be/et8nQREdIcw","display_url":"youtu.be/et8nQREdIcw","indices":[175,198]}]	AprÃ¨s un an de recherches et de galÃ¨re covid, 1Ã¨re vidÃ©o de ma sÃ©rie YouTube sur les masculinitÃ©s avec @bobocendre. Go la RT en masse les gens, votre soutien est prÃ©cieuxðŸ™�ðŸ�» https://t.co/EkJO6nQQbo https://t.co/Taylyi79pJ	17734.0	RT @DanyCaligula: AprÃ¨s un an de recherches et de galÃ¨re covid, 1Ã¨re vidÃ©o de ma sÃ©rie YouTube sur les masculinitÃ©s avec @bobocendre. Go lâ€¦	837.0	True	full
589150	589150	60563232f2e19f0038e31fae	2021-03-20 17:34:36	[]	[]	Sat Mar 20 17:06:38 +0000 2021	[{"text":"MSCritterz","indices":[0,11]},{"text":"Oxford","indices":[57,64]},{"text":"FailedShelter","indices":[78,92]},{"text":"animals","indices":[115,123]},{"text":"RealHavenNotMississippiCritterz","indices":[133,165]}]	[{"url":"https://t.co/Vsuq42xN2I","expanded_url":"http://bit.ly/2NBzjVl","display_url":"bit.ly/2NBzjVl","indices":[166,189]}]	#MSCritterz is finally being shut down! Urge the City of #Oxford to turn this #FailedShelter into a real haven for #animals in need. #RealHavenNotMississippiCritterz https://t.co/Vsuq42xN2I https://t.co/t8tP8DxPbb	23277.0	RT @IDAUSA: #MSCritterz is finally being shut down! Urge the City of #Oxford to turn this #FailedShelter into a real haven for #animals inâ€¦	3829.0	True	full
589151	589151	60563232f2e19f0038e31fc4	2021-03-20 17:34:36	[]	[]	Sat Mar 20 16:56:28 +0000 2021	[{"text":"INDvENG","indices":[222,230]}]	[{"url":"https://t.co/esxKh1iZRh","expanded_url":"http://bit.ly/Ind-v-Eng5thT20I","display_url":"bit.ly/Ind-v-Eng5thT2â€¦","indices":[198,221]}]	Trust @imShard to do the job! He picks up 2 wickets in an over to seize control! Hang on and @hardikpandya7 too strikes in the next over! ENG 142-5 after 15.3 overs and need 83 runs in 27 balls. https://t.co/esxKh1iZRh #INDvENG @Paytm https://t.co/WbNo1hwAeA	13915877.0	RT @BCCI: Trust @imShard to do the job! He picks up 2 wickets in an over to seize control! Hang on and @hardikpandya7 too strikes in the nâ€¦	1588.0	True	full
589152	589152	60563232f2e19f0038e31fe2	2021-03-20 17:34:37	[]	[]	Sat Mar 20 17:34:09 +0000 2021	[]	[{"url":"https://t.co/5wrz4JIM5C","expanded_url":"https://www.reuters.com/article/us-health-coronavirus-denmark/denmark-reports-two-cases-of-serious-illness-including-one-death-after-astrazeneca-shot-idUSKBN2BC0A4","display_url":"reuters.com/article/us-heaâ€¦","indices":[184,207]}]	I just got suspended on Linkedin for posting articles like this... But US regulators just signed off that the AstraZeneca vaccine was safe for Americans as Biden bought 500,000 doses? https://t.co/5wrz4JIM5C	57015.0	RT @GregMannarino: I just got suspended on Linkedin for posting articles like this... But US regulators just signed off that the AstraZenecâ€¦	38.0	True	full
589153	589153	60563232f2e19f0038e31fec	2021-03-20 17:34:37	[]	[]	Sat Mar 20 10:36:49 +0000 2021	[]	[{"url":"https://t.co/misavLDGiu","expanded_url":"https://laultimahora.es/se-acaba-la-etapa-mateo-en-rtve/","display_url":"laultimahora.es/se-acaba-la-etâ€¦","indices":[243,266]}]	"Treinta y dos meses tirados por la borda, un perÃ­odo de tiempo precioso donde RTVE podrÃ­a haber demostrado lo Ãºtil que puede ser como servicio pÃºblico, y mÃ¡s en tiempos de pandemia. Una oportunidad Ãºnica perdida para siempre". @juanjtortosa https://t.co/misavLDGiu	4563.0	RT @Elmakinista: "Treinta y dos meses tirados por la borda, un perÃ­odo de tiempo precioso donde RTVE podrÃ­a haber demostrado lo Ãºtil que puâ€¦	21158.0	True	full
589154	589154	60563233f2e19f0038e32014	2021-03-20 17:34:37	[]	[{"url":"https://t.co/P1DGU3SjlG","expanded_url":"https://www.unotv.com/opinion/pamela-cerdeira/el-peligro-de-abrir-la-cancha-para-que-amlo-haga-lo-que-se-le-de-la-gana/","display_url":"unotv.com/opinion/pamelaâ€¦","indices":[157,180]}]		[]	[]			En peligro los intereses de las ratas enemigos de mexico, se colocaron en todas las dependencias para proteger a suâ€¦ https://t.co/RAl13qhzt0	94.0	True	full
589155	589155	60563233f2e19f0038e32022	2021-03-20 17:34:37	[]	[]	Sat Mar 20 15:21:46 +0000 2021	[]	[{"url":"https://t.co/ipyzToqjvK","expanded_url":"https://www.aier.org/article/lockdowns-do-not-control-the-coronavirus-the-evidence/","display_url":"aier.org/article/lockdoâ€¦","indices":[119,142]}]	@FatEmperor Great to see that people are taking back their freedom from the Totalitarian Tories and health fascists!! https://t.co/ipyzToqjvK	58.0	RT @tcinajeep: @FatEmperor Great to see that people are taking back their freedom from the Totalitarian Tories and health fascists!! httpsâ€¦	10.0	True	full
589156	589156	60563233f2e19f0038e32024	2021-03-20 17:34:38	[]	[]	Thu Mar 21 12:36:50 +0000 2019	[{"text":"ì°¨ì¤€í˜¸","indices":[7,11]},{"text":"ìš¸ë¦¼","indices":[202,205]},{"text":"í”„ë¡œë“€ìŠ¤101ì‹œì¦Œ4","indices":[206,217]},{"text":"í”„ë¡œë“€ìŠ¤X101","indices":[218,227]},{"text":"PRODUCEX101","indices":[228,240]},{"text":"woollim","indices":[241,249]}]	[{"url":"https://t.co/XuycxQvIjX","expanded_url":"http://www.theviewers.co.kr/news/articleView.html?idxno=31636","display_url":"theviewers.co.kr/news/articleViâ€¦","indices":[70,93]},{"url":"https://t.co/s8zQY4pcVz","expanded_url":"https://m.entertain.naver.com/read?oid=112&aid=0003144568","display_url":"m.entertain.naver.com/read?oid=112&aâ€¦","indices":[176,199]}]	[NEWS][#ì°¨ì¤€í˜¸] â€¢ Cha Junhoo 'Woollim Trainee' The Real Manga Visual â–¶ï¸� https://t.co/XuycxQvIjX â€¢ Cha Junho 'I Am The Topic's Trainee' (means everyone are talking about him) â–¶ï¸� https://t.co/s8zQY4pcVz #ìš¸ë¦¼ #í”„ë¡œë“€ìŠ¤101ì‹œì¦Œ4 #í”„ë¡œë“€ìŠ¤X101 #PRODUCEX101 #woollim https://t.co/X96VsyTrIy	5178.0	RT @chajunho_kr: [NEWS][#ì°¨ì¤€í˜¸] â€¢ Cha Junhoo 'Woollim Trainee' The Real Manga Visual â–¶ï¸� https://t.co/XuycxQvIjX â€¢ Cha Junho 'I Am The Topic'â€¦	5178.0	True	full
589157	589157	60563233f2e19f0038e32026	2021-03-20 17:34:38	[]	[]	Sat Mar 20 17:33:34 +0000 2021	[]	[{"url":"https://t.co/hOuI2G3dRm","expanded_url":"https://subscribe.bylinetimes.com/","display_url":"subscribe.bylinetimes.com","indices":[128,151]}]	We want to change the media landscape for good Help to fund a paper that is funded by its readers, not right-wing billionaires https://t.co/hOuI2G3dRm	67687.0	RT @BylineTimes: We want to change the media landscape for good Help to fund a paper that is funded by its readers, not right-wing billionâ€¦	30013.0	True	full
589158	589158	60563233f2e19f0038e32038	2021-03-20 17:34:38	[]	[]	Sat Mar 20 13:19:10 +0000 2021	[]	[{"url":"https://t.co/4CKjDXWEnE","expanded_url":"https://lustyage.com/products/penis-enlargement-vacuum-pump?ref=ntishhkr","display_url":"lustyage.com/products/penisâ€¦","indices":[190,213]}]	Grow your Dick size in an efficient, safe &amp; painless way ðŸ˜� And all sex toy product buying go to home Worldwide Free Shipping must try get https 60% discount ðŸ¥° No infection ðŸ‘Œ order now https://t.co/4CKjDXWEnE https://t.co/ks81QTgCOH	7385.0	RT @opylust: Grow your Dick size in an efficient, safe &amp; painless way ðŸ˜� And all sex toy product buying go to home Worldwide Free Shipping mâ€¦	118650.0	True	full
589159	589159	60563233f2e19f0038e32054	2021-03-20 17:34:38	[{"text":"Activa","indices":[0,7]},{"text":"Alexa","indices":[20,26]},{"text":"Vip","indices":[27,31]},{"text":"atenciÃ³nApareja","indices":[125,141]},{"text":"Trio","indices":[142,147]},{"text":"WhatsApp","indices":[152,161]},{"text":"cel","indices":[189,193]}]	[{"url":"https://t.co/hxGpboqL9L","expanded_url":"http://wa.link/cixvqc","display_url":"wa.link/cixvqc","indices":[162,185]}]		[]	[]			#Activa la estrella #Alexa #Vip bello cuerpo y lindo rostro, 23 aÃ±os , complaciente, disfruta sus encantos y su picâ€¦ https://t.co/lMPXnmV96f	25163.0	True	full
589160	589160	60563234f2e19f0038e3207c	2021-03-20 17:34:38	[]	[{"url":"https://t.co/N5sLUOaiCG","expanded_url":"https://www.nytimes.com/2021/03/19/nyregion/child-care-teachers-schools-covid.html","display_url":"nytimes.com/2021/03/19/nyrâ€¦","indices":[257,280]}]		[]	[]			When schools closed, child cares stayed open -- and often expanded to care for the children who weren't in school.â€¦ https://t.co/D2NEjJPdnP	48313.0	True	full
589161	589161	60563234f2e19f0038e32088	2021-03-20 17:34:38	[]	[]	Sat Mar 20 10:54:24 +0000 2021	[]	[{"url":"https://t.co/aP6T97Gjtg","expanded_url":"https://rss.org.uk/policy-campaigns/policy/covid-19-task-force/statistics,-data-and-covid/","display_url":"rss.org.uk/policy-campaigâ€¦","indices":[251,274]}]	Ich habe eine Leseempfehlung fÃ¼r alle meine Follower, im Besonderen aber auch an den HBK und den HBM Anschober. (und vielleicht auch an Herrn Auer ;-) Die Royal Statistical Society hat sehr kluge Empfehlungen zu COVID und Statistik zusammengestellt. https://t.co/aP6T97Gjtg	26017.0	RT @neuwirthe: Ich habe eine Leseempfehlung fÃ¼r alle meine Follower, im Besonderen aber auch an den HBK und den HBM Anschober. (und vielleâ€¦	99.0	True	full
589162	589162	60563234f2e19f0038e32094	2021-03-20 17:34:38	[]	[]	Sat Mar 20 17:07:08 +0000 2021	[]	[{"url":"https://t.co/OJWLjXO6fH","expanded_url":"https://twitter.com/RadioSavana/status/1373281214912737282","display_url":"twitter.com/RadioSavana/stâ€¦","indices":[123,146]}]	Hollande (Amsterdam) maintenant, marÃ©e humaine marchant pour protester contre la dictature sanitaire. TOUS SANS MASQUE !!! https://t.co/OJWLjXO6fH	4094.0	RT @ADuferret: Hollande (Amsterdam) maintenant, marÃ©e humaine marchant pour protester contre la dictature sanitaire. TOUS SANS MASQUE !!! hâ€¦	16.0	True	full
589163	589163	60563234f2e19f0038e32096	2021-03-20 17:34:38	[]	[{"url":"https://t.co/8J4gzphzjC","expanded_url":"https://www.eldiario.es/1_6fc2a1","display_url":"eldiario.es/1_6fc2a1","indices":[107,130]}]		[]	[]			Quedarnos en casa en Semana Santa, el Â¿Ãºltimo? sacrificio de esta pandemia que puede condicionar el veranoâ€¦ https://t.co/szJvlkqLss	19793.0	True	full
589164	589164	60563235f2e19f0038e320c4	2021-03-20 17:34:39	[]	[]	Sat Mar 20 17:31:00 +0000 2021	[{"text":"ArtistaSocial","indices":[80,94]},{"text":"VideoFavorito","indices":[97,111]}]	[{"url":"https://t.co/8Js6qto360","expanded_url":"http://LatinAMAs.com/vota","display_url":"LatinAMAs.com/vota","indices":[120,143]}]	Its not over until it's over. hurry and cast your vote on Web Selenators!!!! - #ArtistaSocial - #VideoFavorito Vote: https://t.co/8Js6qto360 https://t.co/4KdvdCzRPA	2833.0	RT @Jojo00393129: Its not over until it's over. hurry and cast your vote on Web Selenators!!!! - #ArtistaSocial - #VideoFavorito Vote: hâ€¦	437.0	True	full
589165	589165	60563236f2e19f0038e3211e	2021-03-20 17:34:40	[]	[]	Sat Mar 20 13:45:07 +0000 2021	[]	[{"url":"https://t.co/jTxbG54Isi","expanded_url":"https://www.theguardian.com/commentisfree/2021/mar/14/a-child-screams-in-myanmar-and-china-pretends-not-to-hear","display_url":"theguardian.com/commentisfree/â€¦","indices":[252,275]}]	Chinese government supporters keep repeating that Beijing didn't encourage the Myanmar military to launch its coup. That conveniently ignores that Beijing hasn't denounced the coup and is blocking strong UN Security Council action to reverse the coup. https://t.co/jTxbG54Isi	457240.0	RT @KenRoth: Chinese government supporters keep repeating that Beijing didn't encourage the Myanmar military to launch its coup. That conveâ€¦	58.0	True	full
589166	589166	60563236f2e19f0038e32122	2021-03-20 17:34:40	[]	[]	Sat Mar 20 14:06:00 +0000 2021	[]	[{"url":"https://t.co/Hpii0H34q2","expanded_url":"https://twitter.com/athenepallas1/status/1373228835148341252","display_url":"twitter.com/athenepallas1/â€¦","indices":[291,314]}]	@TWestphalDo Lieben Dank,Herr Westphal! Ihr Engagement hat uns kurzzeitig Zuversicht gegeben. Vielleicht kÃ¶nnen Sie andere BÃ¼rgermeister mobilisieren und weiter initiativ bleiben? SchÃ¶n u. hilfreich wÃ¤re ein BÃ¼ndnis von Eltern, OB, LR, SuS, GEW, VBE, DPhV, Oppositionelleâ€¦+Demo am 10.04.21ðŸ‘‡ https://t.co/Hpii0H34q2	148.0	RT @AthenePallas1: @TWestphalDo Lieben Dank,Herr Westphal! Ihr Engagement hat uns kurzzeitig Zuversicht gegeben. Vielleicht kÃ¶nnen Sie andeâ€¦	190.0	True	full
589167	589167	60563236f2e19f0038e32130	2021-03-20 17:34:40	[]	[]	Sat Mar 20 17:10:33 +0000 2021	[{"text":"Thailand","indices":[0,9]},{"text":"Myanmar","indices":[58,66]},{"text":"WhatsHappeningMyanmar","indices":[218,240]}]	[{"url":"https://t.co/LZuynklMDo","expanded_url":"https://www.reuters.com/article/us-myanmar-politics-thailand/thai-army-denies-supplying-rice-to-myanmar-forces-idUSKBN2BC0GQ","display_url":"reuters.com/article/us-myaâ€¦","indices":[242,265]}]	#Thailand military, denying reports it is sending rice to #Myanmar's army, which has gunned down hundreds of its own citizens in recent days, says it has not asked for assistance because "they have their own honour." #WhatsHappeningMyanmar https://t.co/LZuynklMDo	73274.0	RT @poppymcp: #Thailand military, denying reports it is sending rice to #Myanmar's army, which has gunned down hundreds of its own citizensâ€¦	27.0	True	full
589168	589168	60563236f2e19f0038e32138	2021-03-20 17:34:40	[]	[{"url":"https://t.co/ZGq3Lr8axm","expanded_url":"https://foundation.app/neil888","display_url":"foundation.app/neil888","indices":[275,298]}]		[]	[]			@AndrewRolfes @withFND @MuseumofCrypto So the whole invitation process its quite tough because i come from a smallâ€¦ https://t.co/PGzMQKquX0	2.0	True	full
[truncated: 97,530 more rows]
