# Supplementary material for: Low credibility URL sharing on Twitter during reporting linking rare blood clots with the Oxford/AstraZeneca COVID-19 vaccine
Source: PLoS One. 2024 Jan 19;19(1):e0296444. doi: 10.1371/journal.pone.0296444 (PMC10798519; doi:10.1371/journal.pone.0296444)
Supplement: S38 File — (CSV) [file pone.0296444.s040.csv]

	Unnamed: 0	_id	created_at	extended_tweet.entities.hashtags	URL	retweeted_status.created_at	retweeted_status.extended_tweet.entities.hashtags	RTURL	retweeted_status.extended_tweet.full_text	retweeted_status.user.followers_count	text	user.followers_count	indicator	origin
686700	686700	6056ff32c8f1da003899e440	2021-03-21 08:09:17	[]	[]	Sun Mar 21 08:08:01 +0000 2021	[]	[{"url":"https://t.co/Rx6Y5x5pTk","expanded_url":"https://twitter.com/SubjectAccesss/status/1373328941285576704?s=20","display_url":"twitter.com/SubjectAccesssâ€¦","indices":[257,280]}]	In the year between the Coronavirus Act 2020 and the Police, Crime, Sentencing and Courts Act 2021, we've produced this: a police state in which armed thugs are permitted under law to assault peaceful citizens for the new crime of sitting in a London park. https://t.co/Rx6Y5x5pTk	3695.0	RT @9thfloor: In the year between the Coronavirus Act 2020 and the Police, Crime, Sentencing and Courts Act 2021, we've produced this: a poâ€¦	609.0	True	full
686701	686701	6056ff32c8f1da003899e444	2021-03-21 08:09:17	[]	[]	Sun Mar 21 03:48:03 +0000 2021	[]	[{"url":"https://t.co/fzYfE2jEti","expanded_url":"https://twitter.com/Thomas_Binder/status/1373475621876142082?s=19","display_url":"twitter.com/Thomas_Binder/â€¦","indices":[299,322]}]	@RepThomasMassie @CDCgov @SharylAttkisson I guess in this thread (1-12/12) I have explained the RT-PCR corona (test) scam of the health authorities of all western countries in a way that every layperson can understand it, dear @RepThomasMassie. After one year it is about time to end this insanity! https://t.co/fzYfE2jEti https://t.co/uO2XJvGSFP	41485.0	RT @Thomas_Binder: @RepThomasMassie @CDCgov @SharylAttkisson I guess in this thread (1-12/12) I have explained the RT-PCR corona (test) scaâ€¦	1021.0	True	full
686702	686702	6056ff32c8f1da003899e448	2021-03-21 08:09:17	[]	[]	Sun Mar 21 07:34:58 +0000 2021	[]	[{"url":"https://t.co/6TYtew01D1","expanded_url":"https://okdiario.com/espana/sanchez-gasto-6-063-jamones-bellota-5j-moncloa-plena-pandemia-sin-actos-publicos-6977665","display_url":"okdiario.com/espana/sanchezâ€¦","indices":[222,245]}]	Las colas del hambre le importan un bledo a SÃ¡nchez, se gastÃ³ 6.063 â‚¬ en jamones de bellota 5J para La Moncloa en plena pandemia sin actos pÃºblicos. Ahora ya no confunde el ibÃ©rico con el serrano Â¿no? Â¡Que ascazo de tÃ­o! https://t.co/6TYtew01D1	17252.0	RT @elenay29: Las colas del hambre le importan un bledo a SÃ¡nchez, se gastÃ³ 6.063 â‚¬ en jamones de bellota 5J para La Moncloa en plena pandeâ€¦	206.0	True	full
686703	686703	6056ff33c8f1da003899e47e	2021-03-21 08:09:18	[]	[]	Tue Dec 08 03:57:40 +0000 2020	[]	[{"url":"https://t.co/bxFblYqNP9","expanded_url":"https://youtu.be/MtpL5LznvUE","display_url":"youtu.be/MtpL5LznvUE","indices":[36,59]}]	Pare samahan mo ako Link&gt;&gt;&gt;https://t.co/bxFblYqNP9 Please support the link for more uploads...next scene after 15 retweets https://t.co/LQhNxNIwvq	100951.0	RT @kuya_rudy: Pare samahan mo ako Link&gt;&gt;&gt;https://t.co/bxFblYqNP9 Please support the link for more uploads...next scene after 15 retweets hâ€¦	28.0	True	full
686704	686704	6056ff33c8f1da003899e492	2021-03-21 08:09:18	[]	[]	Sun Mar 21 06:16:45 +0000 2021	[]	[{"url":"https://t.co/F4iu959b8C","expanded_url":"https://lockdownsceptics.org/2021/03/21/record-day-for-covid-vaccinations-in-uk-with-51-of-adults-now-jabbed/","display_url":"lockdownsceptics.org/2021/03/21/recâ€¦","indices":[175,198]}]	The UK has set a new record for the number of people vaccinated in one day, pushing the total number of adults jabbed to 51%. Yet the pace of unlocking is still far too slow. https://t.co/F4iu959b8C	155023.0	RT @toadmeister: The UK has set a new record for the number of people vaccinated in one day, pushing the total number of adults jabbed to 5â€¦	56.0	True	full
686705	686705	6056ff33c8f1da003899e498	2021-03-21 08:09:18	[]	[]	Sun Mar 21 06:26:54 +0000 2021	[{"text":"ParambirSingh","indices":[99,113]},{"text":"ParamBirsinghLetter","indices":[114,134]},{"text":"AmbaniBombScare","indices":[135,151]}]	[{"url":"https://t.co/oZG2sHY0Fb","expanded_url":"https://newsroompost.com/india/letter-sent-from-my-email-id-says-param-bir-singh-after-cm-office-questioned-its-authenticity/590174.html","display_url":"newsroompost.com/india/letter-sâ€¦","indices":[154,177]}]	Letter sent from my email ID, says Param Bir Singh after CM office questioned its â€˜authenticityâ€™ | #ParambirSingh #ParamBirsinghLetter #AmbaniBombScare | https://t.co/oZG2sHY0Fb	59836.0	RT @NewsroomPostCom: Letter sent from my email ID, says Param Bir Singh after CM office questioned its â€˜authenticityâ€™ | #ParambirSingh #Parâ€¦	2818.0	True	full
686706	686706	6056ff33c8f1da003899e4a2	2021-03-21 08:09:18	[]	[]	Sun Mar 21 07:39:10 +0000 2021	[]	[{"url":"https://t.co/8oxDz0qGXO","expanded_url":"https://promo-web.idolchamp.com/app_proxy.html?type=vote&vote_id=vote_2155_1100","display_url":"promo-web.idolchamp.com/app_proxy.htmlâ€¦","indices":[145,168]}]	Weâ€™re back to 2nd place, ELFs. Vote 3x for House Party if you havenâ€™t voted yet. Itâ€™s very easy. Wonâ€™t take 15 mins of your day. @SJofficial ðŸ“Œ https://t.co/8oxDz0qGXO https://t.co/y6YeBDG8K7	1334.0	RT @tickyteuk: Weâ€™re back to 2nd place, ELFs. Vote 3x for House Party if you havenâ€™t voted yet. Itâ€™s very easy. Wonâ€™t take 15 mins of yourâ€¦	66.0	True	full
686707	686707	6056ff34c8f1da003899e4aa	2021-03-21 08:09:18	[]	[]	Sat Mar 20 19:46:24 +0000 2021	[{"text":"SkinLords","indices":[154,164]},{"text":"CSGOGiveaway","indices":[165,178]}]	[{"url":"https://t.co/BfOrbo0lKg","expanded_url":"https://SkinLords.com/review/csgotrades/","display_url":"SkinLords.com/review/csgotraâ€¦","indices":[49,72]}]	Hydra Gloves Mangrove ðŸ”¥ CSGO Giveaway! ðŸ”— Visit: https://t.co/BfOrbo0lKg âœ… Follow @SkinLords &amp; @CSGOTradesCom âœ… Retweet Rolls in 4 Days. Good luck! #SkinLords #CSGOGiveaway https://t.co/zqwtXIFmxe	21876.0	RT @SkinLords: Hydra Gloves Mangrove ðŸ”¥ CSGO Giveaway! ðŸ”— Visit: https://t.co/BfOrbo0lKg âœ… Follow @SkinLords &amp; @CSGOTradesCom âœ… Retweet Roâ€¦	23.0	True	full
686708	686708	6056ff34c8f1da003899e4c2	2021-03-21 08:09:19	[]	[]	Sat Mar 20 08:45:06 +0000 2021	[]	[{"url":"https://t.co/jd0CKR6G0g","expanded_url":"https://www.vozpopuli.com/espana/vacunas-desaparecidas-pfizer.html","display_url":"vozpopuli.com/espana/vacunasâ€¦","indices":[163,186]}]	Desaparecen otras 7.020 vacunas de Pfizer del Ãºltimo informe de Sanidad. Son unos inÃºtiles o unos corruptos. Aunque tambiÃ©n podrÃ­an ser ambas cosas a la vez. https://t.co/jd0CKR6G0g	369548.0	RT @Tonicanto1: Desaparecen otras 7.020 vacunas de Pfizer del Ãºltimo informe de Sanidad. Son unos inÃºtiles o unos corruptos. Aunque tamâ€¦	18.0	True	full
686709	686709	6056ff34c8f1da003899e4c8	2021-03-21 08:09:19	[]	[]	Sat Feb 27 14:35:11 +0000 2021	[{"text":"KYFI","indices":[181,186]},{"text":"Airdrop","indices":[187,195]},{"text":"Bitcoin","indices":[196,204]}]	[{"url":"https://t.co/6d25SUhP9k","expanded_url":"http://t.me/KYFI_Airdrop_bot","display_url":"t.me/KYFI_Airdrop_bâ€¦","indices":[156,179]}]	KYFI Airdrop â­�ï¸� 1 KYFI = 300 USD ðŸ”¸ For Completing the tasks - Get 0.1 KYFI ($30) ðŸ‘« For Each Valid Refer - Get 0.05 KYFI ($15) Start Bot For Join Airdrop: https://t.co/6d25SUhP9k #KYFI #Airdrop #Bitcoin https://t.co/Zzfj6lUS4W	33860.0	RT @Money_earn_Fi: KYFI Airdrop â­�ï¸� 1 KYFI = 300 USD ðŸ”¸ For Completing the tasks - Get 0.1 KYFI ($30) ðŸ‘« For Each Valid Refer - Get 0.05 KYFIâ€¦	0.0	True	full
686710	686710	6056ff34c8f1da003899e4d8	2021-03-21 08:09:19	[]	[]	Sat Mar 20 14:20:34 +0000 2021	[{"text":"à¹„à¸•à¹ˆà¸šà¸±à¸™à¹„à¸”2","indices":[80,90]},{"text":"EXOTHSUB","indices":[91,100]},{"text":"ì—‘ì†Œ","indices":[101,104]},{"text":"EXO","indices":[105,109]},{"text":"weareoneEXO","indices":[110,122]}]	[{"url":"https://t.co/CeyvpCwFyW","expanded_url":"https://drive.google.com/file/d/1kc-g6Mo1jGBHRcgXukkdwb84zHZyWkj8/view?usp=sharing","display_url":"drive.google.com/file/d/1kc-g6Mâ€¦","indices":[54,77]}]	THAISUB ã…£EXO's Travel the World on Ladder2 [EP.15] ðŸ”—https://t.co/CeyvpCwFyW #à¹„à¸•à¹ˆà¸šà¸±à¸™à¹„à¸”2 #EXOTHSUB #ì—‘ì†Œ #EXO #weareoneEXO https://t.co/8CJXY6TTjI	30588.0	RT @EXOTHSUB: THAISUB ã…£EXO's Travel the World on Ladder2 [EP.15] ðŸ”—https://t.co/CeyvpCwFyW #à¹„à¸•à¹ˆà¸šà¸±à¸™à¹„à¸”2 #EXOTHSUB #ì—‘ì†Œ #EXO #weareoneEXO htâ€¦	54.0	True	full
686711	686711	6056ff34c8f1da003899e4dc	2021-03-21 08:09:19	[]	[{"url":"https://t.co/ZGkI0P40Yz","expanded_url":"https://www.lemonde.fr/planete/article/2021/03/21/covid-19-roselyne-bachelot-testee-positive_6073903_3244.html","display_url":"lemonde.fr/planete/articlâ€¦","indices":[122,145]}]		[]	[]			Positive Ã quoi Ã la Connerie ! Covid-19Â : Roselyne Bachelot diagnostiquÃ©e positive, AgnÃ¨s Pannier-Runacher cas câ€¦ https://t.co/wAqa4LZwaU	45.0	True	full
686712	686712	6056ff34c8f1da003899e4e4	2021-03-21 08:09:19	[]	[]	Sat Mar 20 22:00:00 +0000 2021	[{"text":"LaPortadaLUH","indices":[117,130]}]	[{"url":"https://t.co/JR9cjamXwL","expanded_url":"https://www.laultimahora.es","display_url":"laultimahora.es","indices":[144,167]}]	ðŸ“° Ayuso disuelve la ComisiÃ³n de InvestigaciÃ³n sobre las muertes por COVID en las residencias de ancianos Os dejamos #LaPortadaLUH de maÃ±ana en https://t.co/JR9cjamXwL https://t.co/hV5WFeUsXl	74697.0	RT @LaUltima_Hora: ðŸ“° Ayuso disuelve la ComisiÃ³n de InvestigaciÃ³n sobre las muertes por COVID en las residencias de ancianos Os dejamos #Laâ€¦	6710.0	True	full
686713	686713	6056ff34c8f1da003899e4ec	2021-03-21 08:09:19	[]	[]	Sun Mar 21 07:57:48 +0000 2021	[]	[{"url":"https://t.co/KMaJWVy19i","expanded_url":"https://laultimahora.es/ayuso-disuelve-la-comision-de-investigacion-sobre-las-muertes-por-covid-en-las-residencias-de-ancianos/","display_url":"laultimahora.es/ayuso-disuelveâ€¦","indices":[189,212]}]	Si el culpable fue Pablo Iglesias, quÃ© raro que Ayuso no quiera que se investigue a fondo y rÃ¡pidamente la responsabilidad de las muertes en las residencias de ancianos de Madrid... Â¿no?ðŸ˜� https://t.co/KMaJWVy19i	192805.0	RT @protestona1: Si el culpable fue Pablo Iglesias, quÃ© raro que Ayuso no quiera que se investigue a fondo y rÃ¡pidamente la responsabilidadâ€¦	2498.0	True	full
686714	686714	6056ff34c8f1da003899e4ee	2021-03-21 08:09:19	[]	[]	Sat Mar 20 08:45:06 +0000 2021	[]	[{"url":"https://t.co/jd0CKR6G0g","expanded_url":"https://www.vozpopuli.com/espana/vacunas-desaparecidas-pfizer.html","display_url":"vozpopuli.com/espana/vacunasâ€¦","indices":[163,186]}]	Desaparecen otras 7.020 vacunas de Pfizer del Ãºltimo informe de Sanidad. Son unos inÃºtiles o unos corruptos. Aunque tambiÃ©n podrÃ­an ser ambas cosas a la vez. https://t.co/jd0CKR6G0g	369548.0	RT @Tonicanto1: Desaparecen otras 7.020 vacunas de Pfizer del Ãºltimo informe de Sanidad. Son unos inÃºtiles o unos corruptos. Aunque tamâ€¦	31.0	True	full
686715	686715	6056ff35c8f1da003899e534	2021-03-21 08:09:20	[]	[]	Sun Mar 21 07:34:22 +0000 2021	[]	[{"url":"https://t.co/E79alziuxB","expanded_url":"http://bit.ly/2NgKVwQ","display_url":"bit.ly/2NgKVwQ","indices":[211,234]}]	EYES HERE ! THE VOTINGS FOR (BCLA) will end TODAY so pls go and vote now and inform other engenes its not too late to vote. Remember that this award is for ROTY so lets do our best to win this for enha ! ðŸ”—: https://t.co/E79alziuxB -USE MULTIPLE ACCS -USE VPN	15306.0	RT @yangwontwt: EYES HERE ! THE VOTINGS FOR (BCLA) will end TODAY so pls go and vote now and inform other engenes its not too late to votâ€¦	412.0	True	full
686716	686716	6056ff35c8f1da003899e538	2021-03-21 08:09:20	[]	[]	Sat Mar 20 07:36:00 +0000 2021	[{"text":"Corona","indices":[52,59]},{"text":"Berlin","indices":[89,96]},{"text":"futschi","indices":[241,249]}]	[{"url":"https://t.co/5SRyEw5Cmm","expanded_url":"https://www.morgenpost.de/berlin/article231833921/Jobcenter-in-Berlin-streichen-massiv-Stellen.html","display_url":"morgenpost.de/berlin/articleâ€¦","indices":[250,273]}]	Homeoffice und kaum persÃ¶nlicher Kundenkontakt seit #Corona machtÂ´s mÃ¶glich Jobcenter in #Berlin streichen 721 von knapp 7400 Stellen da fragt man sich, wo die ganzen zusÃ¤tzlichen Arbeitslosen hin sind und wie die Vermittlungsquote aussieht #futschi https://t.co/5SRyEw5Cmm	2008.0	RT @FinjaFinte: Homeoffice und kaum persÃ¶nlicher Kundenkontakt seit #Corona machtÂ´s mÃ¶glich Jobcenter in #Berlin streichen 721 von knapp 74â€¦	366.0	True	full
686717	686717	6056ff35c8f1da003899e53e	2021-03-21 08:09:20	[]	[]	Sun Mar 21 07:31:00 +0000 2021	[]	[{"url":"https://t.co/WyKzKReVYb","expanded_url":"https://www.theguardian.com/commentisfree/2021/mar/18/westminster-covid-inquiry-public-pandemic-uk","display_url":"theguardian.com/commentisfree/â€¦","indices":[178,201]}]	"Ministers donâ€™t seem to recognise the notion that a democratic government should be open to continuous scrutiny, or that accountability offers the opportunity for improvement." https://t.co/WyKzKReVYb	103632.0	RT @BestForBritain: "Ministers donâ€™t seem to recognise the notion that a democratic government should be open to continuous scrutiny, or thâ€¦	717.0	True	full
686718	686718	6056ff36c8f1da003899e58c	2021-03-21 08:09:21	[]	[]	Sun Mar 21 01:01:03 +0000 2021	[]	[{"url":"https://t.co/uAqSwihPEA","expanded_url":"https://cnn.it/3r3KKmo","display_url":"cnn.it/3r3KKmo","indices":[132,155]}]	Low-dose aspirin may help protect the lungs and reduce the need to put patients on ventilators, researchers reported this past week https://t.co/uAqSwihPEA	53285175.0	RT @CNN: Low-dose aspirin may help protect the lungs and reduce the need to put patients on ventilators, researchers reported this past weeâ€¦	13.0	True	full
686719	686719	6056ff36c8f1da003899e594	2021-03-21 08:09:21	[]	[]	Sun Mar 21 05:26:24 +0000 2021	[{"text":"IstambulConvention","indices":[113,132]}]	[{"url":"https://t.co/1skNsXaEQH","expanded_url":"https://twitter.com/josepborrellf/status/1373405772990808072","display_url":"twitter.com/josepborrellf/â€¦","indices":[175,198]}]	Violence against women is not tolerable. Women deserve a strong legal framework to protect them. I support the #IstambulConvention and call on all signatories to ratify it. https://t.co/1skNsXaEQH	556819.0	RT @vonderleyen: Violence against women is not tolerable. Women deserve a strong legal framework to protect them. I support the #Istambulâ€¦	8.0	True	full
686720	686720	6056ff36c8f1da003899e5a0	2021-03-21 08:09:21	[]	[]	Sun Mar 21 07:49:00 +0000 2021	[]	[{"url":"https://t.co/rMQ8aMfDeu","expanded_url":"https://www.heraldscotland.com/news/19174622.forth-bridge-experience-attraction-put-hold-due-impact-covid/","display_url":"heraldscotland.com/news/19174622.â€¦","indices":[141,164]}]	Plans for a Â£10 million visitor centre for the Forth Bridge have been stopped in their tracks due to the impact of the coronavirus pandemic. https://t.co/rMQ8aMfDeu	116801.0	RT @heraldscotland: Plans for a Â£10 million visitor centre for the Forth Bridge have been stopped in their tracks due to the impact of theâ€¦	1008.0	True	full
686721	686721	6056ff36c8f1da003899e5a6	2021-03-21 08:09:21	[]	[]	Sun Mar 21 06:23:38 +0000 2021	[{"text":"MilitaryCoupInMyanmar","indices":[10,32]},{"text":"SaveMyanmar","indices":[218,230]},{"text":"WhatsHappeningInMyanmar","indices":[231,255]}]	[{"url":"https://t.co/ot8AUoA0AP","expanded_url":"https://twitter.com/keren_khin/status/1373511824012845057","display_url":"twitter.com/keren_khin/staâ€¦","indices":[256,279]}]	Since the #MilitaryCoupInMyanmar on Feb 1st, the death toll is reported to be at 273 people. If 15-inch coffins were used, and stacked up vertically, it would have become WAY higher than the actual height of @ICJ_org #SaveMyanmar #WhatsHappeningInMyanmar https://t.co/ot8AUoA0AP	3175.0	RT @ZtozM: Since the #MilitaryCoupInMyanmar on Feb 1st, the death toll is reported to be at 273 people. If 15-inch coffins were used, and sâ€¦	69.0	True	full
686722	686722	6056ff36c8f1da003899e5a8	2021-03-21 08:09:21	[]	[]	Sat Mar 20 12:45:09 +0000 2021	[]	[{"url":"https://t.co/0XoMg83yRn","expanded_url":"https://www.nydailynews.com/new-york/ny-inmates-rikers-island-die-handcuff-port-apparent-suicide-20210319-ro5hozfuundurmhjzxpuq7ql3q-story.html","display_url":"nydailynews.com/new-york/ny-inâ€¦","indices":[265,288]}]	Rikers is still not closed. And people are still dying inside. And thousands more are caged there pretrial than when the pandemic began. And its because Bill de Blasio &amp; Andrew Cuomo caved to white supremacist lies &amp; police propaganda to repeal bail reform.https://t.co/0XoMg83yRn	96102.0	RT @ScottHech: Rikers is still not closed. And people are still dying inside. And thousands more are caged there pretrial than when the panâ€¦	33.0	True	full
686723	686723	6056ff36c8f1da003899e5ae	2021-03-21 08:09:21	[]	[{"url":"https://t.co/9VkHjANu3n","expanded_url":"http://GTV.org","display_url":"GTV.org","indices":[96,119]},{"url":"https://t.co/S1WPfCSh7M","expanded_url":"http://GNews.org","display_url":"GNews.org","indices":[120,143]}]		[]	[]			Do you still believe CCP vaccine? Now kneel down to beg Xi to save your life. More details inâ€¦ https://t.co/l7VLhbOV0E	36.0	True	full
686724	686724	6056ff37c8f1da003899e5b8	2021-03-21 08:09:21	[]	[{"url":"https://t.co/LdkvXZS5eH","expanded_url":"http://alkathib.blogspot.com/2020/04/method-will-end-corona-pandemic.html","display_url":"alkathib.blogspot.com/2020/04/methodâ€¦","indices":[248,271]},{"url":"https://t.co/xUqfCSS5ym","expanded_url":"https://brisam9.blogspot.com/2020/03/cure-for-corona-virus_8.html","display_url":"brisam9.blogspot.com/2020/03/cure-fâ€¦","indices":[280,303]}]		[]	[]			@Z38530512 @alialkhalede Ø³ÙŠØ¯ÙŠ Ø§Ù„Ø¹Ø²ÙŠØ² Ø·Ø±ÙŠÙ‚Ø© ØªÙ†Ù‡ÙŠ ÙˆØ¨Ø§Ø¡ ÙƒÙˆØ±ÙˆÙ†Ø§ Ø§Ø±Ø¬Ùˆ Ø§Ø±Ø³Ù„Ù‡Ø§ Ø§Ù„Ù‰ Ø¹Ù„Ù…Ø§Ø¡ Ù…ØªØ®ØµØµÙŠÙ† Ø§Ù…Ø§ ÙŠÙ‚ÙˆÙ„ÙˆØ§ Ø£Ù†Ù‡Ø§ ØµØ­ÙŠØ­Ø© ÙˆØ³Øªâ€¦ https://t.co/Lysh90nn9l	8.0	True	full
686725	686725	6056ff37c8f1da003899e5bc	2021-03-21 08:09:21	[]	[]	Sun Mar 21 05:33:15 +0000 2021	[]	[{"url":"https://t.co/2SlYIXBpp5","expanded_url":"https://twitter.com/randomsam_/status/1372398043920621568?s=20","display_url":"twitter.com/randomsam_/staâ€¦","indices":[145,168]}]	btw ill be making more adopts to support @/randomsam_ in these hard times, stay tuned! In the meanwhile time, feel free to donate to her ko fi! https://t.co/2SlYIXBpp5	2056.0	RT @spacechao: btw ill be making more adopts to support @/randomsam_ in these hard times, stay tuned! In the meanwhile time, feel free toâ€¦	337.0	True	full
686726	686726	6056ff37c8f1da003899e5da	2021-03-21 08:09:22	[]	[]	Sun Mar 21 07:31:00 +0000 2021	[]	[{"url":"https://t.co/WyKzKReVYb","expanded_url":"https://www.theguardian.com/commentisfree/2021/mar/18/westminster-covid-inquiry-public-pandemic-uk","display_url":"theguardian.com/commentisfree/â€¦","indices":[178,201]}]	"Ministers donâ€™t seem to recognise the notion that a democratic government should be open to continuous scrutiny, or that accountability offers the opportunity for improvement." https://t.co/WyKzKReVYb	103632.0	RT @BestForBritain: "Ministers donâ€™t seem to recognise the notion that a democratic government should be open to continuous scrutiny, or thâ€¦	1864.0	True	full
686727	686727	6056ff37c8f1da003899e5e6	2021-03-21 08:09:22	[]	[]	Mon Mar 15 12:35:04 +0000 2021	[]	[{"url":"https://t.co/0bAA8OccC9","expanded_url":"http://ow.ly/knFI50DX0I7","display_url":"ow.ly/knFI50DX0I7","indices":[154,177]}]	ðŸ”µ15th ANNIVERSARY ðŸ—¨ â€œNow the real work beginsâ€� - former @UN Secretary-General Kofi Annan on the formation of the Human Rights Council, 15 March 2006 â„¹ https://t.co/0bAA8OccC9. https://t.co/Sq81preSY7	347544.0	RT @UN_HRC: ðŸ”µ15th ANNIVERSARY ðŸ—¨ â€œNow the real work beginsâ€� - former @UN Secretary-General Kofi Annan on the formation of the Human Rightsâ€¦	0.0	True	full
686728	686728	6056ff37c8f1da003899e5f2	2021-03-21 08:09:22	[]	[]	Sat Mar 20 08:38:48 +0000 2021	[]	[{"url":"https://t.co/lQEJAKoRd3","expanded_url":"https://www.vozpopuli.com/espana/vacunas-desaparecidas-pfizer.html?amp=1&__twitter_impression=true","display_url":"vozpopuli.com/espana/vacunasâ€¦","indices":[142,165]}]	Desaparecen otras 7.020 vacunas de Pfizer del Ãºltimo informe de Sanidad. Ya son 30.000 las dosis perdidas por el Ministerio de Sanidad. https://t.co/lQEJAKoRd3	255244.0	RT @dlacalle: Desaparecen otras 7.020 vacunas de Pfizer del Ãºltimo informe de Sanidad. Ya son 30.000 las dosis perdidas por el Ministeriâ€¦	41.0	True	full
686729	686729	6056ff37c8f1da003899e602	2021-03-21 08:09:22	[]	[]	Sat Mar 20 22:13:42 +0000 2021	[{"text":"Road2Recovery","indices":[203,217]}]	[{"url":"https://t.co/IHKB62OnGJ","expanded_url":"https://www.telegraph.co.uk/news/2021/03/20/need-new-roadmap-freedom-based-data-not-dates/","display_url":"telegraph.co.uk/news/2021/03/2â€¦","indices":[235,258]}]	ðŸ‘‰ The PM promised the roadmap would be â€œreclaiming our freedomsâ€� by 21 June ðŸ¤” So, why are MPs likely to be asked this week to retain most temporary provisions of the Coronavirus Act until Octoberâ�“1/4 #Road2Recovery | â�¦â�¦@Telegraphâ�© https://t.co/IHKB62OnGJ	28292.0	RT @Mark_J_Harper: ðŸ‘‰ The PM promised the roadmap would be â€œreclaiming our freedomsâ€� by 21 June ðŸ¤” So, why are MPs likely to be asked thisâ€¦	4663.0	True	full
686730	686730	6056ff38c8f1da003899e61e	2021-03-21 08:09:22	[]	[{"url":"https://t.co/IO7rcrtaEV","expanded_url":"http://bit.ly/3f8kMvo","display_url":"bit.ly/3f8kMvo","indices":[144,167]}]		[]	[]			The Philippines recently recorded its biggest single-day increase in COVID-19 cases in pandemic history with 7,999â€¦ https://t.co/pDZDMBY9IX	1197464.0	True	full
686731	686731	6056ff38c8f1da003899e628	2021-03-21 08:09:23	[]	[]	Fri Mar 19 00:03:59 +0000 2021	[{"text":"Yangon","indices":[97,104]},{"text":"WhatIsHappeningInMyanmar","indices":[205,230]}]	[{"url":"https://t.co/k7AU3x6nhd","expanded_url":"https://bit.ly/30W5rpF","display_url":"bit.ly/30W5rpF","indices":[233,256]}]	About 8:15 p.m. on March 18, soldiers and police fired shots at SSC Hospital's women's center in #Yangon. No casualties were reported at the center, which provides maternity and newborn care. (Photos: CJ) #WhatIsHappeningInMyanmar https://t.co/k7AU3x6nhd https://t.co/49DiopciYD	593858.0	RT @IrrawaddyNews: About 8:15 p.m. on March 18, soldiers and police fired shots at SSC Hospital's women's center in #Yangon. No casualtiesâ€¦	34.0	True	full
686732	686732	6056ff38c8f1da003899e658	2021-03-21 08:09:23	[]	[{"url":"https://t.co/FJjw9P3UTb","expanded_url":"https://twitter.com/Hac_Groupe/status/1372304782765985799?s=19","display_url":"twitter.com/Hac_Groupe/staâ€¦","indices":[136,159]}]		[]	[]			Ø¬Ø²Ø§ÙƒÙ… Ø§Ù„Ù„Ù‡ Ø®ÙŠØ±Ø§ Ø¹Ù„Ù‰ Ø¬Ù‡ÙˆØ¯ÙƒÙ… Ø§Ù„Ø¹Ø¸ÙŠÙ…Ø© @tahfizaltawal ( Ø­Ø§Ø¨Ù‡ Ø§Ù‚Ø¯Ù… Ù„ÙƒÙ… Ù…Ø¬Ù…ÙˆØ¹Ù‡ Ù‡Ø§Ùƒ @Hac_Groupe ØªÙ‚Ø¯Ù… Ø­Ù„ÙˆÙ„ ØªØ³ÙˆÙŠÙ‚ÙŠÙ‡ Ù…Ù†Ø®Ù�Ø¶Ù‡ Ø§â€¦ https://t.co/z7lk0uCYiN	129.0	True	full
686733	686733	6056ff38c8f1da003899e65a	2021-03-21 08:09:23	[{"text":"rarible","indices":[83,91]},{"text":"ethereum","indices":[92,101]},{"text":"nonfungible","indices":[102,114]},{"text":"digitalasset","indices":[115,128]},{"text":"nft","indices":[129,133]}]	[{"url":"https://t.co/YE1gcpaaT9","expanded_url":"https://rarible.com/token/0xd07dc4262bcdbf85190c01c996b4c06a461d2430:64809","display_url":"rarible.com/token/0xd07dc4â€¦","indices":[58,81]}]		[]	[]			@Vylkrom @opensea I've just purchased JÃ¶tunn collectible! https://t.co/YE1gcpaaT9? #rarible #ethereum #nonfungibleâ€¦ https://t.co/8AtN5zBcJz	6.0	True	full
686734	686734	6056ff39c8f1da003899e682	2021-03-21 08:09:24	[]	[]	Sat Mar 20 18:11:57 +0000 2021	[]	[{"url":"https://t.co/Jal9wM8HeY","expanded_url":"https://www.theguardian.com/uk-news/2021/mar/20/specialist-covid-infection-control-scientist-faces-threat-of-deportation-from-uk","display_url":"theguardian.com/uk-news/2021/mâ€¦","indices":[150,173]}]	Welcome to the UK where itâ€™s unacceptable to joke about a flag but fine to deport a highly trained specialist in infection control during a pandemic. https://t.co/Jal9wM8HeY	508212.0	RT @davidschneider: Welcome to the UK where itâ€™s unacceptable to joke about a flag but fine to deport a highly trained specialist in infectâ€¦	3292.0	True	full
686735	686735	6056ff39c8f1da003899e698	2021-03-21 08:09:24	[]	[]	Sun Mar 21 07:41:35 +0000 2021	[{"text":"Impfstrategie","indices":[35,49]},{"text":"covid19","indices":[210,218]}]	[{"url":"https://t.co/vReaxa2ykN","expanded_url":"https://www.nytimes.com/2021/03/20/world/europe/europe-vaccine-rollout-astrazeneca.html?referringSource=articleShare","display_url":"nytimes.com/2021/03/20/worâ€¦","indices":[220,243]}]	Die @NYTimes hÃ¤lt der europÃ¤ischen #Impfstrategie den Spiegel vor: â€žBrussels, by comparison, took a conservative, budget-conscious approach that left the open market largely untouched. And it has paid for it.â€œ #covid19 https://t.co/vReaxa2ykN	744.0	RT @pageissler: Die @NYTimes hÃ¤lt der europÃ¤ischen #Impfstrategie den Spiegel vor: â€žBrussels, by comparison, took a conservative, budget-coâ€¦	492.0	True	full
686736	686736	6056ff39c8f1da003899e6b2	2021-03-21 08:09:24	[]	[{"url":"https://t.co/Fp69qFNTht","expanded_url":"https://www.infolibre.es/noticias/economia/2021/03/15/la_basura_italiana_conecta_ndrangheta_trafico_cocaina_con_los_vertidos_ilegales_bulgaria_rumania_117718_1011.html?utm_source=twitter.com&utm_medium=smmshare&utm_campaign=noticias&rnot=1006843","display_url":"infolibre.es/noticias/econoâ€¦","indices":[116,139]}]		[]	[]			La basura italiana conecta a la 'Ndrangheta y al trÃ¡fico de cocaÃ­na con los vertidos ilegales en Bulgaria y RumanÃ­aâ€¦ https://t.co/YEln7Nndmd	4993.0	True	full
686737	686737	6056ff39c8f1da003899e6b6	2021-03-21 08:09:24	[]	[]	Sat Mar 06 07:20:16 +0000 2021	[{"text":"ONLYFANS","indices":[42,51]},{"text":"RT","indices":[144,147]}]	[{"url":"https://t.co/P4T4dkBjHO","expanded_url":"http://onlyfans.com/domenico10","display_url":"onlyfans.com/domenico10","indices":[156,179]},{"url":"https://t.co/P4T4dkBjHO","expanded_url":"http://onlyfans.com/domenico10","display_url":"onlyfans.com/domenico10","indices":[180,203]},{"url":"https://t.co/P4T4dkBjHO","expanded_url":"http://onlyfans.com/domenico10","display_url":"onlyfans.com/domen…	Del 5 al 15 de marzo SUSCRIBETE A NUESTRO #ONLYFANS POR SOLO $3.00 AL MESðŸ”žðŸ¤™ðŸ�½ðŸ¤¤ corre!ðŸ�ƒy disfruta de todo nuestro contenido casero y muy calienteðŸ¥µ#RT ðŸ‘‡ðŸ�½ðŸ‘‡ðŸ�½ðŸ‘‡ðŸ�½ https://t.co/P4T4dkBjHO https://t.co/P4T4dkBjHO https://t.co/P4T4dkBjHO @Fabiocolombo171 https://t.co/pGWgqkvCG6	99659.0	RT @Fabio04702604: Del 5 al 15 de marzo SUSCRIBETE A NUESTRO #ONLYFANS POR SOLO $3.00 AL MESðŸ”žðŸ¤™ðŸ�½ðŸ¤¤ corre!ðŸ�ƒy disfruta de todo nuestro contenidâ€¦	51.0	True	full
686738	686738	6056ff39c8f1da003899e6be	2021-03-21 08:09:24	[{"text":"bread","indices":[198,204]},{"text":"baking","indices":[205,212]}]	[{"url":"https://t.co/gNLdXU5aT7","expanded_url":"https://nypost.com/2021/03/20/hawaiis-iconic-loves-bakery-closing-after-170-years-due-to-covid/","display_url":"nypost.com/2021/03/20/hawâ€¦","indices":[174,197]}]		[]	[]			Hawaii's iconic Love's Bakery closing after 170 years - founded in 1851 over 100 years prior to Hawaii becoming a sâ€¦ https://t.co/oOcKW2R0yw	11396.0	True	full
686739	686739	6056ff39c8f1da003899e6c0	2021-03-21 08:09:24	[]	[]	Sun Mar 21 04:05:28 +0000 2021	[{"text":"NorthEast","indices":[0,10]}]	[{"url":"https://t.co/UDHOUNLn6Q","expanded_url":"https://m.economictimes.com/news/india/northeast-india-will-lead-indias-growth-story-in-post-pandemic-world-dr-jitendra-singh/amp_articleshow/81605308.cms","display_url":"m.economictimes.com/news/india/norâ€¦","indices":[92,115]},{"url":"https://t.co/8xxifNr4fY","expanded_url":"https://www.tv9hindi.com/india/jitendra-singh-northeastern-states-beco…	#NorthEast India will lead Indiaâ€™s growth story in post pandemic world. The Economic Times: https://t.co/UDHOUNLn6Q TV9 Bharatvarsh: https://t.co/8xxifNr4fY https://t.co/6mvu1VPf1A	585604.0	RT @DrJitendraSingh: #NorthEast India will lead Indiaâ€™s growth story in post pandemic world. The Economic Times: https://t.co/UDHOUNLn6Q TVâ€¦	180.0	True	full
686740	686740	6056ff3ac8f1da003899e6dc	2021-03-21 08:09:25	[]	[]	Thu Mar 18 23:05:32 +0000 2021	[]	[{"url":"https://t.co/jgocVzDnj8","expanded_url":"https://docs.google.com/forms/d/e/1FAIpQLSfi8LWKMcJqUN4boa3_fGy-bC1osBKWXBNJ0k_mSStFW4Lwow/viewform?usp=sf_link","display_url":"docs.google.com/forms/d/e/1FAIâ€¦","indices":[251,274]}]	This is Gloria Williams aka Mama Glo, she has been in prison for 51 years. She's 75 years old and its time for her to come home. The Free Mama Glo Coalition is fighting for her freedom here in Louisiana. You can join the coalition by signing up here: https://t.co/jgocVzDnj8 https://t.co/oYFxPI09hu	3402.0	RT @luvthispayne: This is Gloria Williams aka Mama Glo, she has been in prison for 51 years. She's 75 years old and its time for her to comâ€¦	438.0	True	full
686741	686741	6056ff3ac8f1da003899e702	2021-03-21 08:09:25	[]	[]	Sat Mar 20 16:27:53 +0000 2021	[]	[{"url":"https://t.co/QMbc7uKFma","expanded_url":"https://twitter.com/taniel/status/1372651960495710210","display_url":"twitter.com/taniel/status/â€¦","indices":[276,299]}]	He was arrested for picking a tulip while he waited for a bus. Someone called the police on a 6 year old Black boy because he picked a flower. The police arrested him. He had to go to court w/a criminal defense attorney who gave him a coloring book to sit still. We are hated https://t.co/QMbc7uKFma	11459.0	RT @DearDean22: He was arrested for picking a tulip while he waited for a bus. Someone called the police on a 6 year old Black boy becauseâ€¦	2551.0	True	full
686742	686742	6056ff3ac8f1da003899e70c	2021-03-21 08:09:25	[]	[]	Sat Mar 20 07:00:06 +0000 2021	[]	[{"url":"https://t.co/VuvqD417wQ","expanded_url":"https://www.da.org.za/2021/03/breaking-news-ivan-cloete-will-no-longer-be-evicted-from-his-farm-after-department-relents-to-da-pressure","display_url":"da.org.za/2021/03/breakiâ€¦","indices":[257,280]}]	Following pressure from the DA, government has now decided to withdraw its unlawful eviction order against Mr Ivan Cloete and restore his full farming rights in Darling, WC. The ANC cadres allocated to grab Mr Cloeteâ€™s farm have been successfully stopped! https://t.co/VuvqD417wQ	646258.0	RT @Our_DA: Following pressure from the DA, government has now decided to withdraw its unlawful eviction order against Mr Ivan Cloete and râ€¦	11.0	True	full
686743	686743	6056ff3ac8f1da003899e714	2021-03-21 08:09:25	[]	[]	Sat Mar 20 19:54:22 +0000 2021	[]	[{"url":"https://t.co/FWiN9tO1Lb","expanded_url":"https://pgibertie.com/2021/03/20/soigner-pour-vivre-normalement-avec-la-covid-un-virus-un-variant-une-cloche-et-puis-immunite-de-groupe-acquise-vaccines-ou-non-le-virus-recule-et-quelques-mois-apres-un-nouveau-variant-une-c/","display_url":"pgibertie.com/2021/03/20/soiâ€¦","indices":[234,257]}]	@JeanYvesCAPO APPRENDRE A VIVRE AVEC EN SE SOIGNANT EN FINIR AVEC LE PIEGE DE BIG PHARMA Israel ou lâ€™Angleterre attendent le prochain variant, la prochaine Ã©pidÃ©mie pour rerevaccinerâ€¦ A chaque vague câ€™est super banco pour big pharma https://t.co/FWiN9tO1Lb	653.0	RT @giberpa: @JeanYvesCAPO APPRENDRE A VIVRE AVEC EN SE SOIGNANT EN FINIR AVEC LE PIEGE DE BIG PHARMA Israel ou lâ€™Angleterre attendent leâ€¦	299.0	True	full
686744	686744	6056ff3ac8f1da003899e71c	2021-03-21 08:09:25	[]	[]	Sun Mar 21 01:20:04 +0000 2021	[]	[{"url":"https://t.co/21xggheGp9","expanded_url":"https://twitter.com/MikeJToronto/status/1373381642488836102","display_url":"twitter.com/MikeJToronto/sâ€¦","indices":[191,214]}]	Not the first time Ontario has heard that @fordnation went against expert advice on something. Why are 40% of Ontarians so content to let him continue to destroy the province and the people? https://t.co/21xggheGp9	7254.0	RT @NikaDragomira: Not the first time Ontario has heard that @fordnation went against expert advice on something. Why are 40% of Ontariansâ€¦	744.0	True	full
686745	686745	6056ff3bc8f1da003899e73a	2021-03-21 08:09:25	[]	[]	Sun Mar 21 07:30:02 +0000 2021	[{"text":"MicrosoftTeams","indices":[26,41]},{"text":"MicrosoftDigital","indices":[114,131]}]	[{"url":"https://t.co/2GINTRWNUq","expanded_url":"https://lnkd.in/etm6Ai3","display_url":"lnkd.in/etm6Ai3","indices":[132,155]}]	Here's how Microsoft uses #MicrosoftTeams to keep its employees connected and productive when they work remotely. #MicrosoftDigital https://t.co/2GINTRWNUq	64.0	RT @princeoftoyland: Here's how Microsoft uses #MicrosoftTeams to keep its employees connected and productive when they work remotely. #Micâ€¦	206.0	True	full
686746	686746	6056ff3bc8f1da003899e748	2021-03-21 08:09:26	[]	[]	Tue Mar 16 16:23:32 +0000 2021	[{"text":"GRAMMYs","indices":[149,157]},{"text":"African","indices":[215,223]}]	[{"url":"https://t.co/55uznqMZRO","expanded_url":"https://edition.cnn.com/2021/03/15/africa/burna-boy-grammy-award-intl/index.html","display_url":"edition.cnn.com/2021/03/15/afrâ€¦","indices":[255,278]}]	"This should be a lesson to every African out there: no matter where you are, no matter what you plan to do, you can achieve it" Congratulations to #GRAMMYs winner @burnaboy, paving the way for a new generation of #African artists to rise &amp; shine ðŸš€ https://t.co/55uznqMZRO	306139.0	RT @AbakarManany: "This should be a lesson to every African out there: no matter where you are, no matter what you plan to do, you can achiâ€¦	1456.0	True	full
686747	686747	6056ff3bc8f1da003899e756	2021-03-21 08:09:26	[]	[]	Sat Mar 20 12:07:14 +0000 2021	[]	[{"url":"https://t.co/zj9geGnwjV","expanded_url":"https://www.bundesregierung.de/breg-de/themen/coronavirus/fuenf-oeffnungsschritte-1872120","display_url":"bundesregierung.de/breg-de/themenâ€¦","indices":[180,203]},{"url":"https://t.co/UhFWLjy8ka","expanded_url":"https://twitter.com/and_hi_/status/1372982793026859008","display_url":"twitter.com/and_hi_/statusâ€¦","indices":[234,257]},{"url":"http…	ðŸš¨âš ï¸�Reminder: Heutige Inzidenz 100 wurde AUF DEN TAG GENAU prognostiziert an dem Tag, an dem MPK Lockerungen beschlossen hat mit "Stufenplan" Ã–ffnungsperspektive in fÃ¼nf Schritten https://t.co/zj9geGnwjV ...und es wird nicht besser: https://t.co/UhFWLjy8ka von @and_hi_/@rki_de https://t.co/qmdrqL0OVy	35579.0	RT @parents4future: ðŸš¨âš ï¸�Reminder: Heutige Inzidenz 100 wurde AUF DEN TAG GENAU prognostiziert an dem Tag, an dem MPK Lockerungen beschlossenâ€¦	1147.0	True	full
686748	686748	6056ff3bc8f1da003899e758	2021-03-21 08:09:26	[]	[]	Sat Mar 20 20:58:41 +0000 2021	[{"text":"Ø®Ø°_Ø§Ù„Ø®Ø·ÙˆØ©","indices":[126,136]}]	[{"url":"https://t.co/BnAPh0VtZR","expanded_url":"http://onelink.to/yjc3nj","display_url":"onelink.to/yjc3nj","indices":[173,196]}]	Ø£ÙƒØ«Ø± Ù…Ù† (3,000,000) Ø¬Ø±Ø¹Ø© Ù…Ù† Ù„Ù‚Ø§Ø­ ÙƒÙˆØ±ÙˆÙ†Ø§ (ÙƒÙˆÙ�ÙŠØ¯-19) ØªÙ… Ø¥Ø¹Ø·Ø§Ø¦Ù‡Ø§ Ø­ØªÙ‰ Ø§Ù„Ø¢Ù† Ø¹Ø¨Ø± Ø£ÙƒØ«Ø± Ù…Ù† (500) Ù…ÙˆÙ‚Ø¹ Ù„Ù„ØªØ·Ø¹ÙŠÙ… Ù�ÙŠ ÙƒØ§Ù�Ø© Ù…Ù†Ø§Ø·Ù‚ Ø§Ù„Ù…Ù…Ù„ÙƒØ©. #Ø®Ø°_Ø§Ù„Ø®Ø·ÙˆØ© Ø®Ø° Ø§Ù„Ù„Ù‚Ø§Ø­ ÙˆØ³Ø¬Ù„ Ø§Ù„Ø¢Ù† Ø¹Ø¨Ø± ØªØ·Ø¨ÙŠÙ‚ ØµØ­ØªÙŠ. https://t.co/BnAPh0VtZR	4750073.0	RT @SaudiMOH: Ø£ÙƒØ«Ø± Ù…Ù† (3,000,000) Ø¬Ø±Ø¹Ø© Ù…Ù† Ù„Ù‚Ø§Ø­ ÙƒÙˆØ±ÙˆÙ†Ø§ (ÙƒÙˆÙ�ÙŠØ¯-19) ØªÙ… Ø¥Ø¹Ø·Ø§Ø¦Ù‡Ø§ Ø­ØªÙ‰ Ø§Ù„Ø¢Ù† Ø¹Ø¨Ø± Ø£ÙƒØ«Ø± Ù…Ù† (500) Ù…ÙˆÙ‚Ø¹ Ù„Ù„ØªØ·Ø¹ÙŠÙ… Ù�ÙŠ ÙƒØ§Ù�Ø© Ù…Ù†Ø§Ø·Ù‚ Ø§Ù„Ù…Ù…Ù„ÙƒØ©.â€¦	192.0	True	full
686749	686749	6056ff3bc8f1da003899e75e	2021-03-21 08:09:26	[]	[]	Sun Mar 21 08:07:58 +0000 2021	[]	[{"url":"https://t.co/LzCh5VIBJA","expanded_url":"https://www.bbc.co.uk/news/uk-56472655","display_url":"bbc.co.uk/news/uk-564726â€¦","indices":[220,243]}]	BBC reports New Multi Role Ocean Surveillance ship (single ship?) will protect undersea cables, be fitted with advanced sensors and carry UUVs Will be "staffed by 15 peopleâ€� (??) and due to come into service in 2024. https://t.co/LzCh5VIBJA https://t.co/OqMhSxsdNB	48481.0	RT @NavyLookout: BBC reports New Multi Role Ocean Surveillance ship (single ship?) will protect undersea cables, be fitted with advanced seâ€¦	601.0	True	full
686750	686750	6056ff3bc8f1da003899e766	2021-03-21 08:09:26	[]	[]	Sun Mar 21 08:03:11 +0000 2021	[]	[{"url":"https://t.co/lXbmA9Xmgt","expanded_url":"https://bit.ly/3vJbSKR","display_url":"bit.ly/3vJbSKR","indices":[257,280]}]	BREAKING: The country records 7,757 new COVID-19 infections, as its total jumps to 663,794 with 73,072 active cases. It also lists 15,288 more recoveries and 39 new fatalities, bringing the survivor tally to 577,754 and the death toll to 12,968. Updates: https://t.co/lXbmA9Xmgt https://t.co/yaIx1fYSAT	1197464.0	RT @cnnphilippines: BREAKING: The country records 7,757 new COVID-19 infections, as its total jumps to 663,794 with 73,072 active cases. Iâ€¦	262.0	True	full
686751	686751	6056ff3bc8f1da003899e768	2021-03-21 08:09:26	[]	[{"url":"https://t.co/yW4RdglNGJ","expanded_url":"https://bit.ly/IrishRacing_7","display_url":"bit.ly/IrishRacing_7","indices":[174,197]}]		[]	[]			LATEST @IrishRacing7 ENTRY FROM: @misterlinsdell Cadamosto (13:30) Flaming Moon (14:00) Ivy Rock (14:30) Erzindjanâ€¦ https://t.co/YehJ50capL	1377.0	True	full
686752	686752	6056ff3bc8f1da003899e778	2021-03-21 08:09:26	[]	[]	Sat Mar 20 13:14:51 +0000 2021	[]	[{"url":"https://t.co/UPRYEWU2HA","expanded_url":"https://oglobo.globo.com/sociedade/coronavirus/podemos-chegar-500-mil-mortos-na-metade-do-ano-diz-miguel-nicolelis-24933998","display_url":"oglobo.globo.com/sociedade/coroâ€¦","indices":[226,249]}]	â€œEsse documento (pedido de Bolsonaro ao STF contra lockdown de governadores) vai rodar o mundo e vai servir como prova definitiva de que as intenÃ§Ãµes da PresidÃªncia nÃ£o sÃ£o voltadas ao bem maior da sociedade.â€�@MiguelNicolelis https://t.co/UPRYEWU2HA	58842.0	RT @IlonaSzaboC: â€œEsse documento (pedido de Bolsonaro ao STF contra lockdown de governadores) vai rodar o mundo e vai servir como prova defâ€¦	225.0	True	full
686753	686753	6056ff3bc8f1da003899e77c	2021-03-21 08:09:26	[]	[]	Sun Mar 21 08:00:25 +0000 2021	[{"text":"useless","indices":[188,196]},{"text":"decorative","indices":[197,208]},{"text":"minority","indices":[209,218]}]	[{"url":"https://t.co/ZxXLhQgxPW","expanded_url":"https://www.washingtonpost.com/politics/2021/03/19/emerging-far-right-no-caucus-house/","display_url":"washingtonpost.com/politics/2021/â€¦","indices":[219,242]}]	FAR RIGHT "NO" CAUCUS EXISTS SIMPLY AS POLITICAL THEATRE Minority party uses its flaccidity to court extremists and red state base. 100% off all legislation they vote against becomes law. #useless #decorative #minority https://t.co/ZxXLhQgxPW	73449.0	RT @BombshellDAILY: FAR RIGHT "NO" CAUCUS EXISTS SIMPLY AS POLITICAL THEATRE Minority party uses its flaccidity to court extremists and redâ€¦	73449.0	True	full
686754	686754	6056ff3cc8f1da003899e780	2021-03-21 08:09:26	[]	[]	Tue Mar 16 11:56:36 +0000 2021	[{"text":"ÙˆØ²ÙŠØ±_Ø§Ù„ØªØ¹Ù„ÙŠÙ…","indices":[32,45]},{"text":"Ø§Ù„Ù…Ø¯ÙŠÙ†Ø©_Ø§Ù„Ù…Ù†ÙˆØ±Ø©","indices":[70,86]},{"text":"ÙƒÙˆØ±ÙˆÙ†Ø§","indices":[155,162]}]	[{"url":"https://t.co/r0DAmKQYn2","expanded_url":"https://www.spa.gov.sa/viewfullstory.php?lang=ar&newsid=2201645","display_url":"spa.gov.sa/viewfullstory.â€¦","indices":[247,270]}]	Ø³Ù…Ùˆ Ø§Ù„Ø£Ù…ÙŠØ± Ù�ÙŠØµÙ„ Ø¨Ù† Ø³Ù„Ù…Ø§Ù†Ø› ÙŠØ³Ù„Ù‘Ù… #ÙˆØ²ÙŠØ±_Ø§Ù„ØªØ¹Ù„ÙŠÙ… Ø¯Ø±Ø¹ Ø§Ù„Ù…Ø±ÙƒØ² Ø§Ù„Ø£ÙˆÙ„ Ù„Ø¬Ø§Ø¦Ø²Ø© #Ø§Ù„Ù…Ø¯ÙŠÙ†Ø©_Ø§Ù„Ù…Ù†ÙˆØ±Ø© Ù„Ù„Ø£Ø¯Ø§Ø¡ Ø§Ù„Ø­ÙƒÙˆÙ…ÙŠ Ø§Ù„Ù…ØªÙ…ÙŠÙ‘Ø² Ù�ÙŠ Ø¯ÙˆØ±ØªÙ‡Ø§ Ø§Ù„Ø³Ø§Ø¯Ø³Ø© Ø§Ù„Ø§Ø³ØªØ«Ù†Ø§Ø¦ÙŠØ© Ù„Ù…ÙˆØ§Ø¬Ù‡Ø© Ø¬Ø§Ø¦Ø­Ø© #ÙƒÙˆØ±ÙˆÙ†Ø§ Ù„Ù„Ø¹Ø§Ù… 2020Ù…ØŒ Ù�Ø±Ø¹ (Ø¥Ø¯Ø§Ø±Ø© Ø§Ù„Ø¹Ù…Ù„ Ø¹Ù† Ø¨Ù�Ø¹Ø¯) Ø§Ù„Ø°ÙŠ Ø­Ù‚Ù‚ØªÙ‡ Ø¥Ø¯Ø§Ø±Ø© Ø§Ù„…	3413196.0	RT @moe_gov_sa: Ø³Ù…Ùˆ Ø§Ù„Ø£Ù…ÙŠØ± Ù�ÙŠØµÙ„ Ø¨Ù† Ø³Ù„Ù…Ø§Ù†Ø› ÙŠØ³Ù„Ù‘Ù… #ÙˆØ²ÙŠØ±_Ø§Ù„ØªØ¹Ù„ÙŠÙ… Ø¯Ø±Ø¹ Ø§Ù„Ù…Ø±ÙƒØ² Ø§Ù„Ø£ÙˆÙ„ Ù„Ø¬Ø§Ø¦Ø²Ø© #Ø§Ù„Ù…Ø¯ÙŠÙ†Ø©_Ø§Ù„Ù…Ù†ÙˆØ±Ø© Ù„Ù„Ø£Ø¯Ø§Ø¡ Ø§Ù„Ø­ÙƒÙˆÙ…ÙŠ Ø§Ù„Ù…ØªÙ…ÙŠÙ‘Ø² Ù�ÙŠ Ø¯ÙˆØ±ØªÙ‡Ø§ Ø§Ù„â€¦	817.0	True	full
686755	686755	6056ff3cc8f1da003899e792	2021-03-21 08:09:26	[]	[]	Sun Mar 21 06:05:19 +0000 2021	[]	[{"url":"https://t.co/IEFi4NcZ38","expanded_url":"https://twitter.com/wusongtweet/status/1371950273338478592","display_url":"twitter.com/wusongtweet/stâ€¦","indices":[128,151]}]	Let me fix the headline for you: Blinken aggressively coerces US subordinates in Asia to get his own way There, that's better https://t.co/IEFi4NcZ38	12322.0	RT @Jerry_grey2002: Let me fix the headline for you: Blinken aggressively coerces US subordinates in Asia to get his own way There, that'â€¦	2008.0	True	full
686756	686756	6056ff3cc8f1da003899e796	2021-03-21 08:09:27	[]	[]	Sat Mar 20 10:39:10 +0000 2021	[]	[{"url":"https://t.co/zDC3FQWxzr","expanded_url":"https://reseauinternational.net/la-pandemie-nexiste-pas/","display_url":"reseauinternational.net/la-pandemie-neâ€¦","indices":[232,255]}]	La "pandÃ©mie" nâ€™existe pas: La scientifique, docteur et auteur Ã succÃ¨s Astrid StÃ¼ckelberger nous dÃ©montre Â«Â quâ€™il nâ€™y a pas de pandÃ©mieÂ Â», nous prouve que le test PCR est un leurre et que le vaccin est une dangereuse aberration... https://t.co/zDC3FQWxzr via @reseau_internat https://t.co/1be2TVZCfc	6234.0	RT @Krieger66362259: La "pandÃ©mie" nâ€™existe pas: La scientifique, docteur et auteur Ã succÃ¨s Astrid StÃ¼ckelberger nous dÃ©montre Â«Â quâ€™il nâ€™yâ€¦	136.0	True	full
686757	686757	6056ff3cc8f1da003899e79e	2021-03-21 08:09:27	[]	[]	Sun Mar 21 08:00:46 +0000 2021	[]	[{"url":"https://t.co/sEFaRkKsOj","expanded_url":"https://www.qcovid.org/Home/AcademicLicence?licencedUrl=%2FCalculation","display_url":"qcovid.org/Home/AcademicLâ€¦","indices":[144,167]}]	(Almost) 45, white other, postcode, epilepsy, 157cm tall, 62kg. I'm more at risk of being hit by a car while I walk than I ever was of covid. https://t.co/sEFaRkKsOj https://t.co/xTVpwWAyjB	4927.0	RT @leoniedelt: (Almost) 45, white other, postcode, epilepsy, 157cm tall, 62kg. I'm more at risk of being hit by a car while I walk than Iâ€¦	4680.0	True	full
686758	686758	6056ff3cc8f1da003899e7a2	2021-03-21 08:09:27	[]	[]	Sun Mar 21 08:09:18 +0000 2021	[{"text":"RNJNEWS","indices":[0,8]}]	[{"url":"https://t.co/hO18gb0s68","expanded_url":"https://wrnjradio.com/gottheimer-visits-valley-hospitals-teacher-vaccination-site-building-on-push-to-get-nj-educators-school-staff-vaccinated/","display_url":"wrnjradio.com/gottheimer-visâ€¦","indices":[134,157]}]	#RNJNEWS: Gottheimer visits Valley Hospitalâ€™s teacher vaccination site, building on push to get NJ educators, school staff vaccinated https://t.co/hO18gb0s68	2373.0	RT @JayEdwardsWrnj: #RNJNEWS: Gottheimer visits Valley Hospitalâ€™s teacher vaccination site, building on push to get NJ educators, school stâ€¦	1820.0	True	full
686759	686759	6056ff3cc8f1da003899e7a6	2021-03-21 08:09:27	[]	[]	Sat Mar 20 19:51:29 +0000 2021	[]	[{"url":"https://t.co/mloAa9POM3","expanded_url":"http://bit.ly/ycastanou-chair","display_url":"bit.ly/ycastanou-chair","indices":[221,244]}]	Alors que vous croyez et acceptez qu'Ã la croix, votre chair a Ã©tÃ© crucifiÃ©e avec Christ, je vous vois dominer sur toutes les formes de pÃ©chÃ©s qui tentent de vous tenir captifs, au nom de JÃ©sus ! ðŸŽ� Extrait livre offert : https://t.co/mloAa9POM3	42391.0	RT @YCastanou: Alors que vous croyez et acceptez qu'Ã la croix, votre chair a Ã©tÃ© crucifiÃ©e avec Christ, je vous vois dominer sur toutes leâ€¦	18780.0	True	full
686760	686760	6056ff3cc8f1da003899e7b6	2021-03-21 08:09:27	[]	[]	Thu Mar 18 14:02:00 +0000 2021	[{"text":"ResetTheDebt","indices":[197,210]}]	[{"url":"https://t.co/RX0JrPiCSj","expanded_url":"https://jubileedebt.org.uk/actions/resetthedebt","display_url":"jubileedebt.org.uk/actions/resettâ€¦","indices":[255,278]}]	1 in 3 households have lost income due to the pandemic. That's at least one person on every street This isn't right. We won't stand by as our communities suffer. Add your name to the petition to #ResetTheDebt for our friends and families across the UK https://t.co/RX0JrPiCSj https://t.co/AdWQa7Mrk1	9336.0	RT @dropthedebt: 1 in 3 households have lost income due to the pandemic. That's at least one person on every street This isn't right. Weâ€¦	1632.0	True	full
686761	686761	6056ff3dc8f1da003899e7ee	2021-03-21 08:09:28	[]	[]	Sun Mar 21 06:46:59 +0000 2021	[]	[{"url":"https://t.co/fXaIPUP876","expanded_url":"https://infogram.com/maj-1803-mesures-covid-ue-1h0r6rpz708dw2e","display_url":"infogram.com/maj-1803-mesurâ€¦","indices":[225,248]}]	A ceux qui nous expliquent que le gouvernement a Â«Â ratÃ© son pariÂ Â» et est obligÃ© dâ€™adopter des mesures plus restrictives pendant que nos voisins allÃ¨gent les leurs, voici la situation des diffÃ©rents pays dâ€™Europe au 18 Mars. https://t.co/fXaIPUP876	7783.0	RT @Oliv_Lisle: A ceux qui nous expliquent que le gouvernement a Â«Â ratÃ© son pariÂ Â» et est obligÃ© dâ€™adopter des mesures plus restrictives peâ€¦	73.0	True	full
686762	686762	6056ff3dc8f1da003899e7fa	2021-03-21 08:09:28	[{"text":"Tinnitus","indices":[23,32]},{"text":"Lockdown","indices":[58,67]}]	[{"url":"https://t.co/7aYvfG3Ih6","expanded_url":"https://www.zeit.de/wissen/gesundheit/2021-03/tinnitus-lockdown-stress-corona-pandemie-stille?wt_zmc=fix.int.zonaudev.push.lesetipp.zeitde.iospush.link.x&utm_campaign=lesetipp&utm_medium=fix&utm_source=push_zonaudev_int&utm_content=zeitde_iospush_link_x","display_url":"zeit.de/wissen/gesundhâ€¦","indices":[187,210]}]		[]	[]			Jens Greiner hatte den #Tinnitus unter Kontrolle, bis zum #Lockdown. Der Ton ist da, Greiner schlÃ¤ft nicht, wird deâ€¦ https://t.co/hoZQGUoali	6699.0	True	full
686763	686763	6056ff3dc8f1da003899e7fc	2021-03-21 08:09:28	[]	[]	Sun Mar 21 08:09:22 +0000 2021	[]	[{"url":"https://t.co/1tNCAwEymu","expanded_url":"https://twitter.com/FraserNelson/status/1373539393714192386","display_url":"twitter.com/FraserNelson/sâ€¦","indices":[228,251]}]	'Fascinating' but without real evidence. In France vaccine scepticism is strongest among extremes of either left or right - it's about trust in authorities and proximity to conspiracy theorism, not whether you like organic food https://t.co/1tNCAwEymu https://t.co/17yUSOtWAa	4367.0	RT @PascalLTH: 'Fascinating' but without real evidence. In France vaccine scepticism is strongest among extremes of either left or right -â€¦	386.0	True	full
686764	686764	6056ff3dc8f1da003899e802	2021-03-21 08:09:28	[]	[]	Sat Mar 20 20:00:48 +0000 2021	[{"text":"FightRacism","indices":[104,116]}]	[{"url":"https://t.co/WYhiGD6zor","expanded_url":"https://www.unicef.org/press-releases/statement-unicef-executive-director-henrietta-fore-international-day-elimination","display_url":"unicef.org/press-releasesâ€¦","indices":[190,213]}]	On this International Day against Racism, @UNICEF proudly stands with children and young people as they #FightRacism, and firmly renews its commitment to ending all forms of discrimination. https://t.co/WYhiGD6zor	83097.0	RT @unicefchief: On this International Day against Racism, @UNICEF proudly stands with children and young people as they #FightRacism, andâ€¦	273.0	True	full
686765	686765	6056ff3ec8f1da003899e836	2021-03-21 08:09:28	[]	[]	Sat Mar 20 18:29:58 +0000 2021	[{"text":"Covid19","indices":[9,17]}]	[{"url":"https://t.co/4yLCXFmCW8","expanded_url":"http://covidtracker.fr","display_url":"covidtracker.fr","indices":[232,255]}]	Chiffres #Covid19 : â€¢ 185 personnes dÃ©cÃ©dÃ©es en milieu hosp. (20/03), en hausse sur 7 j. (+11) â€¢ 1348 admissions Ã l'hÃ´pital (20/03), en hausse sur 7 j. (+261) â€¢ 42633 cas positifs (15/03), en hausse sur 7 j. (+8862) âž¡ï¸� + d'infos : https://t.co/4yLCXFmCW8 https://t.co/Erng8eA5jG	26519.0	RT @CovidTracker_fr: Chiffres #Covid19 : â€¢ 185 personnes dÃ©cÃ©dÃ©es en milieu hosp. (20/03), en hausse sur 7 j. (+11) â€¢ 1348 admissions Ã l'hâ€¦	171.0	True	full
686766	686766	6056ff3ec8f1da003899e83e	2021-03-21 08:09:28	[]	[]	Fri Mar 19 15:02:54 +0000 2021	[]	[{"url":"https://t.co/iT9jNs5wiy","expanded_url":"https://www.dailykos.com/stories/2020/5/20/1946377/-Florida-Gov-DeSantis-accused-of-changing-COVID-19-numbers-to-make-reopening-seem-more-reasonable","display_url":"dailykos.com/stories/2020/5â€¦","indices":[209,232]}]	In May, data scientist Dr. Rebekah Jones was fired from maintaining the public dashboard she created for Florida after she was told to â€œmanually change data to drum up support for the plan to reopen.â€� 8/ 15 â€¦ https://t.co/iT9jNs5wiy	7573.0	RT @Devilstower: In May, data scientist Dr. Rebekah Jones was fired from maintaining the public dashboard she created for Florida after sheâ€¦	503.0	True	full
686767	686767	6056ff3ec8f1da003899e84e	2021-03-21 08:09:29	[]	[{"url":"https://t.co/rKGwARhQ9q","expanded_url":"https://twitter.com/okaycuts/status/1371229640765833216?s=19","display_url":"twitter.com/okaycuts/statuâ€¦","indices":[146,169]}]		[]	[]			@SM_NCT_BACKUP @NCTsmtown @WayV_official Hello everyone, if you see this tweet please help me for my final assignmeâ€¦ https://t.co/nv1rcwwaWS	500.0	True	full
686768	686768	6056ff3ec8f1da003899e862	2021-03-21 08:09:29	[]	[{"url":"https://t.co/y3kVOTuJ1B","expanded_url":"https://www.reuters.com/article/us-health-coronavirus-kenya-idUSKBN2BC0LH","display_url":"reuters.com/article/us-heaâ€¦","indices":[228,251]}]		[]	[]			"Kenya has offered free COVID-19 vaccines to all diplomats based there, including thousands of United Nations staffâ€¦ https://t.co/RJD6WzCBoH	1663.0	True	full
686769	686769	6056ff3ec8f1da003899e87a	2021-03-21 08:09:29	[]	[]	Sat Mar 20 16:55:52 +0000 2021	[]	[{"url":"https://t.co/bntuMHNR4d","expanded_url":"https://thenewamerican.com/rasmussen-poll-most-americans-support-voter-id-laws/","display_url":"thenewamerican.com/rasmussen-pollâ€¦","indices":[209,232]}]	"a new Rasmussen Reports poll conducted March 14-15 indicates that the overwhelming majority of Americans continue to favor photo-ID laws for voting. In fact, support for such laws has increased since 2018." https://t.co/bntuMHNR4d	338283.0	RT @Rasmussen_Poll: "a new Rasmussen Reports poll conducted March 14-15 indicates that the overwhelming majority of Americans continue to fâ€¦	1300.0	True	full
686770	686770	6056ff3ec8f1da003899e884	2021-03-21 08:09:29	[]	[]	Sat Mar 20 18:47:37 +0000 2021	[]	[{"url":"https://t.co/rrVvo3ObW1","expanded_url":"https://www.reuters.com/article/us-health-coronavirus-kenya-idUSKBN2BC0LH","display_url":"reuters.com/article/us-heaâ€¦","indices":[261,284]}]	Kenya has offered free COVID-19 vaccines to all diplomats, including UN staff. Weâ€™ve not completed inoculating health workers &amp; other frontline staff. Not even started on the elderly. 25,000-30,000 diplomats, UN staff &amp; their families live in Nairobi. https://t.co/rrVvo3ObW1	25954.0	RT @Samooner: Kenya has offered free COVID-19 vaccines to all diplomats, including UN staff. Weâ€™ve not completed inoculating health workerâ€¦	3993.0	True	full
686771	686771	6056ff3fc8f1da003899e894	2021-03-21 08:09:29	[]	[]	Sun Mar 21 08:05:03 +0000 2021	[]	[{"url":"https://t.co/Ytroile8Cb","expanded_url":"http://ow.ly/vR6y50E3Chx","display_url":"ow.ly/vR6y50E3Chx","indices":[228,251]}]	"We now know that the SARS-CoV-2 virus is airborne, yet we persist in wearing flimsy plastic aprons over our scrubs. Iâ€™ve yet to meet a single primary care doctor who believes that these provide any protection" @HelenRSalisbury https://t.co/Ytroile8Cb	446679.0	RT @bmj_latest: "We now know that the SARS-CoV-2 virus is airborne, yet we persist in wearing flimsy plastic aprons over our scrubs. Iâ€™ve yâ€¦	121.0	True	full
686772	686772	6056ff3fc8f1da003899e89c	2021-03-21 08:09:30	[]	[]	Sun Mar 21 08:03:31 +0000 2021	[]	[{"url":"https://t.co/ss74YnkBhN","expanded_url":"https://twitter.com/drahmedkalebi/status/1373539653819764741","display_url":"twitter.com/drahmedkalebi/â€¦","indices":[277,300]}]	Dear Nairobians, this is the very worst time to get COVID-19. If you fall seriously ill in need of a hospital bed with O2 or ICU bed, you wonâ€™t find any in the city. HOSPITALS ARE OVERWHELMED. So please take extra precautions to keep yourself safe from contracting the virus ðŸ˜· https://t.co/ss74YnkBhN	20242.0	RT @DrAhmedKalebi: Dear Nairobians, this is the very worst time to get COVID-19. If you fall seriously ill in need of a hospital bed with Oâ€¦	37090.0	True	full
686773	686773	6056ff3fc8f1da003899e8a4	2021-03-21 08:09:30	[]	[]	Sun Mar 21 08:05:51 +0000 2021	[{"text":"MÃ¼nchen","indices":[131,139]}]	[{"url":"https://t.co/iX2NmrjXpg","expanded_url":"https://www.sueddeutsche.de/muenchen/muenchen-corona-bussgelder-einnahmen-1.5240285","display_url":"sueddeutsche.de/muenchen/muencâ€¦","indices":[153,176]}]	Wer nicht hÃ¶ren will, muss zahlen: Seit Beginn der Pandemie sind 25Â 000 Anzeigen wegen VerstÃ¶ÃŸen gegen Corona-Regeln bei der Stadt #MÃ¼nchen eingegangen. https://t.co/iX2NmrjXpg	1019.0	RT @martinbernstei3: Wer nicht hÃ¶ren will, muss zahlen: Seit Beginn der Pandemie sind 25Â 000 Anzeigen wegen VerstÃ¶ÃŸen gegen Corona-Regeln bâ€¦	2250.0	True	full
686774	686774	6056ff3fc8f1da003899e8a8	2021-03-21 08:09:30	[]	[]	Thu Mar 18 10:14:18 +0000 2021	[{"text":"ARCS","indices":[147,152]},{"text":"Andrology","indices":[153,163]},{"text":"sperm","indices":[164,170]}]	[{"url":"https://t.co/wlaUlHjOVC","expanded_url":"https://www.who.int/news/item/15-03-2021-public-review-of-the-6th-edition-of-the-who-laboratory-manual-for-the-examination-and-processing-of-human-semen","display_url":"who.int/news/item/15-0â€¦","indices":[123,146]}]	The Public Review of the 6th Edition of the WHO Semen Manual has now been launched! Have your say and review this document https://t.co/wlaUlHjOVC #ARCS #Andrology #sperm	3286.0	RT @ARCScientists: The Public Review of the 6th Edition of the WHO Semen Manual has now been launched! Have your say and review this documeâ€¦	152.0	True	full
686775	686775	6056ff3fc8f1da003899e8b8	2021-03-21 08:09:30	[]	[]	Sun Mar 21 06:13:22 +0000 2021	[]	[{"url":"https://t.co/nnbsgvNpvo","expanded_url":"https://opensea.io/collection/nft-fortune-cookies","display_url":"opensea.io/collection/nftâ€¦","indices":[112,135]}]	@Exoract1 If looking for an inspiration or want to know about the road ahead, look inside the cookie fortune. https://t.co/nnbsgvNpvo Cost - 0.008 E. And contains an unlockable funny/motivation fortune inside the cookie. One cookie wins 0.15 ETH at the end of the week.	32.0	RT @cookievendor: @Exoract1 If looking for an inspiration or want to know about the road ahead, look inside the cookie fortune. https://tâ€¦	188.0	True	full
686776	686776	6056ff3fc8f1da003899e8c0	2021-03-21 08:09:30	[{"text":"RoselineBachelot","indices":[198,215]},{"text":"Castex","indices":[216,223]},{"text":"AstraZeneca","indices":[224,236]},{"text":"VaccinationCovid","indices":[237,254]}]	[{"url":"https://t.co/hZums6NQ0d","expanded_url":"https://actu.orange.fr/politique/videos/roselyne-bachelot-a-mon-tour-je-me-ferai-vacciner-CNT000001vw504.html","display_url":"actu.orange.fr/politique/videâ€¦","indices":[80,103]}]		[]	[]			Roselyne Bachelot a fait savoir sur BFM TV, ce dimanche 10 janvier 2021 (...)ðŸ‘‡ðŸ�» https://t.co/hZums6NQ0d Mais que s'â€¦ https://t.co/jzr2sjL6b6	262.0	True	full
686777	686777	6056ff3fc8f1da003899e8d6	2021-03-21 08:09:30	[]	[]	Sun Mar 21 04:05:28 +0000 2021	[{"text":"NorthEast","indices":[0,10]}]	[{"url":"https://t.co/UDHOUNLn6Q","expanded_url":"https://m.economictimes.com/news/india/northeast-india-will-lead-indias-growth-story-in-post-pandemic-world-dr-jitendra-singh/amp_articleshow/81605308.cms","display_url":"m.economictimes.com/news/india/norâ€¦","indices":[92,115]},{"url":"https://t.co/8xxifNr4fY","expanded_url":"https://www.tv9hindi.com/india/jitendra-singh-northeastern-states-beco…	#NorthEast India will lead Indiaâ€™s growth story in post pandemic world. The Economic Times: https://t.co/UDHOUNLn6Q TV9 Bharatvarsh: https://t.co/8xxifNr4fY https://t.co/6mvu1VPf1A	585604.0	RT @DrJitendraSingh: #NorthEast India will lead Indiaâ€™s growth story in post pandemic world. The Economic Times: https://t.co/UDHOUNLn6Q TVâ€¦	19.0	True	full
686778	686778	6056ff40c8f1da003899e8fe	2021-03-21 08:09:31	[]	[]	Sun Mar 21 04:18:37 +0000 2021	[]	[{"url":"https://t.co/ek2OsY5WSK","expanded_url":"https://twitter.com/DiarioTalCual/status/1373402040207089667?s=19","display_url":"twitter.com/DiarioTalCual/â€¦","indices":[171,194]}]	@DiarioTalCual Realmente a mi me vale verga lo que se diga de personitas como la hija de @OmarEnriqueVzla total la gente sabe quiÃ©nes son y de dÃ³nde provienen sus lujos. https://t.co/ek2OsY5WSK	265.0	RT @Engelberthhhhh: @DiarioTalCual Realmente a mi me vale verga lo que se diga de personitas como la hija de @OmarEnriqueVzla total la gentâ€¦	2552.0	True	full
686779	686779	6056ff40c8f1da003899e906	2021-03-21 08:09:31	[{"text":"naoenao","indices":[254,262]}]	[{"url":"https://t.co/1iig53rnU0","expanded_url":"https://abacashi.com/p/construir-dois-comodos","display_url":"abacashi.com/p/construir-doâ€¦","indices":[204,227]},{"url":"https://t.co/ku7HWtC9Ss","expanded_url":"https://twitter.com/marialimalemuel/status/1373345279936712704?s=19","display_url":"twitter.com/marialimalemueâ€¦","indices":[229,252]}]		[]	[]			Oi vocÃª que puder me ajuda dando RT ou marcando alguÃ©m eu preciso muito de ajuda e uma mÃ£e desesperada que imploraâ€¦ https://t.co/U9Y55QQReH	1.0	True	full
686780	686780	6056ff40c8f1da003899e90c	2021-03-21 08:09:31	[]	[]	Sun Mar 21 06:01:04 +0000 2021	[]	[{"url":"https://t.co/iZfa3KlORS","expanded_url":"https://nbcnews.to/3s8R8dd","display_url":"nbcnews.to/3s8R8dd","indices":[255,278]}]	Dr. Birx says military protocol prevented her from publicly questioning then-President Trumpâ€™s dubious suggestion that injections of disinfectant could fight Covid-19: â€œFrankly, I didnâ€™t know how to handle that episode. I still think about it every day.â€� https://t.co/iZfa3KlORS	8406501.0	RT @NBCNews: Dr. Birx says military protocol prevented her from publicly questioning then-President Trumpâ€™s dubious suggestion that injectiâ€¦	500.0	True	full
686781	686781	6056ff40c8f1da003899e918	2021-03-21 08:09:31	[]	[]	Sun Mar 21 07:28:41 +0000 2021	[{"text":"TakeDownTheCCP","indices":[241,256]}]	[{"url":"https://t.co/AN2xycAslJ","expanded_url":"https://opencanada.org/confronting-china-together/","display_url":"opencanada.org/confronting-châ€¦","indices":[216,239]}]	The screws are finally turning on China for its persecution of the Uyghurs. For years, human rights groups sounded alarm bells, as more than one million civilians in Xinjiang were incarcerated in concentration camps https://t.co/AN2xycAslJ #TakeDownTheCCP	888.0	RT @edendomain: The screws are finally turning on China for its persecution of the Uyghurs. For years, human rights groups sounded alarm beâ€¦	93.0	True	full
686782	686782	6056ff40c8f1da003899e926	2021-03-21 08:09:31	[]	[]	Sun Mar 21 07:20:33 +0000 2021	[{"text":"Comic","indices":[31,37]},{"text":"KÃ¶rper","indices":[39,46]},{"text":"Gender","indices":[65,72]},{"text":"Podcast","indices":[90,98]}]	[{"url":"https://t.co/p5KyGWwIsI","expanded_url":"https://www.deutschlandfunknova.de/beitrag/comic-wie-weibliche-comicfiguren-hypersexualisierte-stereotype-werden","display_url":"deutschlandfunknova.de/beitrag/comic-â€¦","indices":[135,158]}]	Zum nachhÃ¶ren: Meinen Vortrag "#Comic, #KÃ¶rper und die Kategorie #Gender" gibt es nun als #Podcast bei @dlfnova. ðŸ’¬ @FSGS_FU @FU_Berlin https://t.co/p5KyGWwIsI	868.0	RT @vesin9: Zum nachhÃ¶ren: Meinen Vortrag "#Comic, #KÃ¶rper und die Kategorie #Gender" gibt es nun als #Podcast bei @dlfnova. ðŸ’¬ @FSGS_FU @FUâ€¦	200.0	True	full
686783	686783	6056ff40c8f1da003899e92e	2021-03-21 08:09:31	[]	[]	Sat Mar 20 10:30:16 +0000 2021	[]	[{"url":"https://t.co/ZZlKZxIVDD","expanded_url":"https://www.libertaddigital.com/ciencia-tecnologia/salud/2021-03-18/paradoja-cierres-perimetrales-los-espanoles-encerrados-mientras-miles-de-extranjeros-disfrutan-del-pais-coronavirus-6720641/","display_url":"libertaddigital.com/ciencia-tecnolâ€¦","indices":[252,275]}]	Â¡Para tener menos derechos que nadie en EspaÃ±a tienes que ser espaÃ±ol! Si eres un ilegal o un turista podrÃ¡s circular por todo el paÃ­s sin atender a cierres perimetrales. La arbitrariedad del estado de alarma solo busca la sumisiÃ³n de los espaÃ±oles. https://t.co/ZZlKZxIVDD	567625.0	RT @Santi_ABASCAL: Â¡Para tener menos derechos que nadie en EspaÃ±a tienes que ser espaÃ±ol! Si eres un ilegal o un turista podrÃ¡s circular pâ€¦	4114.0	True	full
686784	686784	6056ff41c8f1da003899e93a	2021-03-21 08:09:31	[]	[]	Sun Mar 21 05:34:42 +0000 2021	[]	[{"url":"https://t.co/I2gMKYtMck","expanded_url":"https://twitter.com/humzayousaf/status/1373179773887913988","display_url":"twitter.com/humzayousaf/stâ€¦","indices":[172,195]}]	Why would a senior party member need to type â€˜joined SNPâ€™ into the search bar? Surely you could just ask the party how many people have joined instead of trawling Twitter? https://t.co/I2gMKYtMck	17755.0	RT @Jen4Scot: Why would a senior party member need to type â€˜joined SNPâ€™ into the search bar? Surely you could just ask the party how many pâ€¦	605.0	True	full
686785	686785	6056ff41c8f1da003899e93e	2021-03-21 08:09:31	[]	[]	Sun Mar 21 08:03:08 +0000 2021	[]	[{"url":"https://t.co/uf54fhRkv7","expanded_url":"https://www.theguardian.com/uk-news/2021/mar/20/specialist-covid-infection-control-scientist-faces-threat-of-deportation-from-uk?CMP=Share_iOSApp_Other","display_url":"theguardian.com/uk-news/2021/mâ€¦","indices":[246,269]}]	An infection control specialist who has been offered a job as a senior NHS biomedical scientist to help tackle the pandemic is facing deportation by @ukhomeoffice. @pritipatel putting ideology before lives. Who exactly is this supposed to help? https://t.co/uf54fhRkv7	697442.0	RT @DavidLammy: An infection control specialist who has been offered a job as a senior NHS biomedical scientist to help tackle the pandemicâ€¦	15772.0	True	full
686786	686786	6056ff41c8f1da003899e940	2021-03-21 08:09:31	[]	[]	Sun Mar 21 08:00:06 +0000 2021	[]	[{"url":"https://t.co/s77lBdOsge","expanded_url":"http://bit.ly/3c3NWKf","display_url":"bit.ly/3c3NWKf","indices":[116,139]}]	From Super Meat Boy to basically every FromSoft game, here are our picks for the top 15 hardest contemporary games: https://t.co/s77lBdOsge https://t.co/06HqStDEq7	7993830.0	RT @IGN: From Super Meat Boy to basically every FromSoft game, here are our picks for the top 15 hardest contemporary games: https://t.co/sâ€¦	16.0	True	full
686787	686787	6056ff41c8f1da003899e96a	2021-03-21 08:09:32	[]	[]	Sat Mar 20 22:21:32 +0000 2021	[]	[{"url":"https://t.co/4SxiGxpnlx","expanded_url":"https://bylinetimes.com/2021/03/17/worst-education-secretary-in-a-generation-children-utterly-failed-by-governments-lack-of-covid-contingency-planning-report-finds/","display_url":"bylinetimes.com/2021/03/17/worâ€¦","indices":[150,173]}]	â€˜Worst Education Secretary in a Generationâ€™: Children Utterly Failed by Governmentâ€™s Lack of COVID Contingency Planning, Report Finds â€“ Byline Times. https://t.co/4SxiGxpnlx	67706.0	RT @BylineTimes: â€˜Worst Education Secretary in a Generationâ€™: Children Utterly Failed by Governmentâ€™s Lack of COVID Contingency Planning, Râ€¦	1116.0	True	full
686788	686788	6056ff41c8f1da003899e970	2021-03-21 08:09:32	[]	[]	Sat Mar 20 22:41:42 +0000 2021	[{"text":"Grundrechte","indices":[116,128]},{"text":"Grundgesetz","indices":[140,152]}]	[{"url":"https://t.co/bOkP16NNy1","expanded_url":"http://rollingstone.de/keine-einzige-covid-19-ansteckung-testkonzert-in-barcelona-gibt-hoffnung-2237459/","display_url":"rollingstone.de/keine-einzige-â€¦","indices":[240,263]}]	@helgelindh Machen Sie mal halblang, Sie verbreiten LÃ¼gen, Fake. Hetzen sind voller Hass. Haben Sie etwas gegen die #Grundrechte, gegen das #Grundgesetz? Bei keiner Massenveranstaltung gab es je nennenswerte Infektionen. Selbst INNEN!!!! https://t.co/bOkP16NNy1	480.0	RT @DerEchteGrubert: @helgelindh Machen Sie mal halblang, Sie verbreiten LÃ¼gen, Fake. Hetzen sind voller Hass. Haben Sie etwas gegen die #Gâ€¦	687.0	True	full
686789	686789	6056ff42c8f1da003899e98a	2021-03-21 08:09:32	[]	[]	Sun Mar 21 08:03:06 +0000 2021	[]	[{"url":"https://t.co/3ZRgcvvgzm","expanded_url":"https://www.dailyrecord.co.uk/news/politics/scots-want-indyref2-table-tackle-23766448.amp","display_url":"dailyrecord.co.uk/news/politics/â€¦","indices":[255,278]}]	An overwhelming majority of Scots (70%) believe a divisive second referendum is not a priority at this time. The SNP has got its priorities all wrong and isnâ€™t listening to the people of Scotland. Nicola Sturgeon isnâ€™t even listening to her own voters. https://t.co/3ZRgcvvgzm	11891.0	RT @scotlandinunion: An overwhelming majority of Scots (70%) believe a divisive second referendum is not a priority at this time. The SNPâ€¦	2685.0	True	full
686790	686790	6056ff42c8f1da003899e98e	2021-03-21 08:09:32	[]	[]	Sun Mar 21 06:03:39 +0000 2021	[]	[{"url":"https://t.co/qsY8Sb1Zw1","expanded_url":"https://elpais.com/sociedad/2021-03-20/europa-se-sumerge-en-otra-oleada-de-covid-empujada-por-las-nuevas-variantes.html?utm_source=Twitter&ssm=TW_CM#Echobox=1616247839","display_url":"elpais.com/sociedad/2021-â€¦","indices":[180,203]}]	Francia e Italia vuelven al confinamiento, Alemania da marcha atrÃ¡s y vuelve a endurecer las medidas... Europa se sumerge en otra oleada de covid empujada por las nuevas variantes https://t.co/qsY8Sb1Zw1	8009998.0	RT @el_pais: Francia e Italia vuelven al confinamiento, Alemania da marcha atrÃ¡s y vuelve a endurecer las medidas... Europa se sumerge en oâ€¦	2.0	True	full
686791	686791	6056ff42c8f1da003899e992	2021-03-21 08:09:33	[]	[{"url":"https://t.co/NkXQEzD8pn","expanded_url":"https://itep.org/zoom-pays-0-in-federal-income-taxes-on-pandemic-profits/","display_url":"itep.org/zoom-pays-0-inâ€¦","indices":[137,160]}]		[]	[]			"Zoom saw its profits increase 4,000% last year. But, wait for it, paid no federal income taxes. Zero. Folks, tâ€¦ https://t.co/D67veBBQef	5272.0	True	full
686792	686792	6056ff42c8f1da003899e9a2	2021-03-21 08:09:33	[]	[]	Sat Mar 20 14:20:34 +0000 2021	[{"text":"à¹„à¸•à¹ˆà¸šà¸±à¸™à¹„à¸”2","indices":[80,90]},{"text":"EXOTHSUB","indices":[91,100]},{"text":"ì—‘ì†Œ","indices":[101,104]},{"text":"EXO","indices":[105,109]},{"text":"weareoneEXO","indices":[110,122]}]	[{"url":"https://t.co/CeyvpCwFyW","expanded_url":"https://drive.google.com/file/d/1kc-g6Mo1jGBHRcgXukkdwb84zHZyWkj8/view?usp=sharing","display_url":"drive.google.com/file/d/1kc-g6Mâ€¦","indices":[54,77]}]	THAISUB ã…£EXO's Travel the World on Ladder2 [EP.15] ðŸ”—https://t.co/CeyvpCwFyW #à¹„à¸•à¹ˆà¸šà¸±à¸™à¹„à¸”2 #EXOTHSUB #ì—‘ì†Œ #EXO #weareoneEXO https://t.co/8CJXY6TTjI	30588.0	RT @EXOTHSUB: THAISUB ã…£EXO's Travel the World on Ladder2 [EP.15] ðŸ”—https://t.co/CeyvpCwFyW #à¹„à¸•à¹ˆà¸šà¸±à¸™à¹„à¸”2 #EXOTHSUB #ì—‘ì†Œ #EXO #weareoneEXO htâ€¦	476.0	True	full
686793	686793	6056ff42c8f1da003899e9aa	2021-03-21 08:09:33	[]	[{"url":"https://t.co/eA4zEytAYy","expanded_url":"https://zpr.io/Rj7mt","display_url":"zpr.io/Rj7mt","indices":[141,164]}]		[]	[]			Die wirtschaftliche Kluft zwischen der EU und den USA wird durch die Corona-Pandemie grÃ¶ÃŸer. Die EU hÃ¤ngt auch in dâ€¦ https://t.co/3ML37O6wfJ	9987.0	True	full
686794	686794	6056ff42c8f1da003899e9ba	2021-03-21 08:09:33	[]	[]	Thu Mar 18 09:00:14 +0000 2021	[{"text":"COOKY","indices":[182,188]},{"text":"StayAtHome","indices":[189,200]},{"text":"Workout","indices":[201,209]},{"text":"LegRoutine","indices":[210,221]},{"text":"LegDay","indices":[222,229]},{"text":"AtHomeWorkout","indices":[230,244]},{"text":"BT21","indices":[245,250]}]	[{"url":"https://t.co/vLMBmvRUeF","expanded_url":"https://lin.ee/hVxZliI/hntj","display_url":"lin.ee/hVxZliI/hntj","indices":[100,123]}]	Everyday is leg day. ðŸŒŸ ðŸ”¥BurnðŸ”¥ those legs with &lt;COOKY'S LEG DAY ROUTINEâŽ¼ 5 MIN WORKOUT&gt;ðŸ�‹ï¸�â€�â™‚ï¸� ðŸ‘‰https://t.co/vLMBmvRUeF Gotta make sure to stay fit and healthy even at homeâ�¤ï¸� #COOKY #StayAtHome #Workout #LegRoutine #LegDay #AtHomeWorkout #BT21 https://t.co/NXFvpCzyog	9010106.0	RT @BT21_: Everyday is leg day. ðŸŒŸ ðŸ”¥BurnðŸ”¥ those legs with &lt;COOKY'S LEG DAY ROUTINEâŽ¼ 5 MIN WORKOUT&gt;ðŸ�‹ï¸�â€�â™‚ï¸� ðŸ‘‰https://t.co/vLMBmvRUeF Gotta makâ€¦	2.0	True	full
686795	686795	6056ff42c8f1da003899e9bc	2021-03-21 08:09:33	[]	[]	Sat Mar 20 23:45:04 +0000 2021	[]	[{"url":"https://t.co/C9iqzqxo2i","expanded_url":"https://cnn.it/3s7Padg","display_url":"cnn.it/3s7Padg","indices":[256,279]}]	The Covid-19 crisis in Brazil has never been worse. Nearly every Brazilian state has an ICU occupancy of 80% or higher, according to a CNN analysis of state data. The seven-day averages of both new cases and new deaths are higher than they have ever been. https://t.co/C9iqzqxo2i	53285181.0	RT @CNN: The Covid-19 crisis in Brazil has never been worse. Nearly every Brazilian state has an ICU occupancy of 80% or higher, accordingâ€¦	13.0	True	full
686796	686796	6056ff43c8f1da003899e9d2	2021-03-21 08:09:33	[]	[]	Sun Mar 21 05:18:31 +0000 2021	[]	[{"url":"https://t.co/y5Z1LlURY4","expanded_url":"https://bbc.in/3c6R4VT","display_url":"bbc.in/3c6R4VT","indices":[250,273]}]	The Indian factory making 6,000 syringes a minute. The factory is currently producing some four million syringes a day but Mr Nath says that's still not enough given that the world needs 10 billion syringes to vaccinate just 60% of its population. https://t.co/y5Z1LlURY4 https://t.co/gnvPXIbICa	199586.0	RT @BBCIndia: The Indian factory making 6,000 syringes a minute. The factory is currently producing some four million syringes a day but Mâ€¦	248.0	True	full
686797	686797	6056ff43c8f1da003899e9dc	2021-03-21 08:09:34	[]	[]	Sun Mar 21 07:31:56 +0000 2021	[]	[{"url":"https://t.co/636inWVsxX","expanded_url":"http://bit.ly/3lySrQc","display_url":"bit.ly/3lySrQc","indices":[76,99]},{"url":"https://t.co/BiqkS7lRpS","expanded_url":"http://bit.ly/3abKlYD","display_url":"bit.ly/3abKlYD","indices":[214,237]}]	15 mins before Inkagayo broadcast ends. DROP all your heart jellies now! ðŸ—³ https://t.co/636inWVsxX ðŸ“†Today 03:50pm ~ 04: 45pm (KST) âœ”ï¸� 5 votes person. 1 vote=100 heart jellies. âœ”ï¸�USE ALL YOUR ACCOUNTS âœ”ï¸�Tutorial: https://t.co/BiqkS7lRpS https://t.co/rRpVerXANS	12274.0	RT @ROSEVotingTeam: 15 mins before Inkagayo broadcast ends. DROP all your heart jellies now! ðŸ—³ https://t.co/636inWVsxX ðŸ“†Today 03:50pm ~ 04â€¦	309.0	True	full
686798	686798	6056ff43c8f1da003899e9de	2021-03-21 08:09:34	[]	[{"url":"https://t.co/hYGJxn9fmZ","expanded_url":"https://blog.smallcase.com/postweek-report-15-mar-19-mar/","display_url":"blog.smallcase.com/postweek-reporâ€¦","indices":[204,227]}]		[]	[]			In the 1970s, the highest income tax bracket in India was 97.75 percent! The lowest slab was 10 percent while the hâ€¦ https://t.co/WX5ME9HhqG	231.0	True	full
686799	686799	6056ff43c8f1da003899e9ea	2021-03-21 08:09:34	[]	[]	Sun Mar 21 03:58:40 +0000 2021	[]	[{"url":"https://t.co/6Y03uoaypM","expanded_url":"https://www.theguardian.com/australia-news/2021/mar/21/it-starts-with-one-child-white-hot-anger-in-new-zealand-as-australia-deports-15-year-old","display_url":"theguardian.com/australia-newsâ€¦","indices":[121,144]}]	I wonder how many Australians know we deported a 15 year old child. Doesnâ€™t even make the nightly news in this country. https://t.co/6Y03uoaypM	1258.0	RT @kaz_neena: I wonder how many Australians know we deported a 15 year old child. Doesnâ€™t even make the nightly news in this country. httâ€¦	468.0	True	full
686800	686800	6056ff43c8f1da003899e9fe	2021-03-21 08:09:34	[]	[{"url":"https://t.co/4jBOmVuRvH","expanded_url":"https://youtu.be/BtJMOVKjhUo","display_url":"youtu.be/BtJMOVKjhUo","indices":[55,78]}]		[]	[]			@narendramodi @ImranKhanPTI Super junior House Party : https://t.co/4jBOmVuRvH A fun song on COVID-19 precautions.â€¦ https://t.co/KWGnYmffkZ	13.0	True	full
686801	686801	6056ff43c8f1da003899e9fc	2021-03-21 08:09:34	[]	[{"url":"https://t.co/b1hjpkDy3Q","expanded_url":"https://www.spiegel.de/wissenschaft/mensch/corona-menschen-mit-geschwaechtem-immunsystem-sind-offenbar-perfekte-wirte-fuer-das-coronavirus-a-78d1c66f-2b32-4373-b64e-a31cc92a6159","display_url":"spiegel.de/wissenschaft/mâ€¦","indices":[153,176]}]		[]	[]			Ach ja die schwachen. Und deshalb sperren wir mal alle anderen auch weg? Ist das nicht entwÃ¼rdigend? Coronamutationâ€¦ https://t.co/lSU400oasp	0.0	True	full
686802	686802	6056ff43c8f1da003899ea08	2021-03-21 08:09:34	[]	[{"url":"https://t.co/lup6VObgdv","expanded_url":"http://Broschei.com","display_url":"Broschei.com","indices":[103,126]},{"url":"https://t.co/9KLoQ3jJgg","expanded_url":"https://broschei.com/angebote/lg-oled55cx9la-oled-fernseher/","display_url":"broschei.com/angebote/lg-olâ€¦","indices":[230,253]}]		[]	[]			Jetzt fÃ¼r 1399â‚¬ statt 2299â‚¬ im Angebot der LG OLED55CX9LA, OLED-Fernseher Angebote gÃ¼nstig kaufen Ã¼berâ€¦ https://t.co/Hxz03Oni8r	11.0	True	full
686803	686803	6056ff43c8f1da003899ea0c	2021-03-21 08:09:34	[]	[]	Tue Mar 16 16:23:32 +0000 2021	[{"text":"GRAMMYs","indices":[149,157]},{"text":"African","indices":[215,223]}]	[{"url":"https://t.co/55uznqMZRO","expanded_url":"https://edition.cnn.com/2021/03/15/africa/burna-boy-grammy-award-intl/index.html","display_url":"edition.cnn.com/2021/03/15/afrâ€¦","indices":[255,278]}]	"This should be a lesson to every African out there: no matter where you are, no matter what you plan to do, you can achieve it" Congratulations to #GRAMMYs winner @burnaboy, paving the way for a new generation of #African artists to rise &amp; shine ðŸš€ https://t.co/55uznqMZRO	306139.0	RT @AbakarManany: "This should be a lesson to every African out there: no matter where you are, no matter what you plan to do, you can achiâ€¦	5022.0	True	full
686804	686804	6056ff43c8f1da003899ea1a	2021-03-21 08:09:34	[]	[]	Sun Mar 21 06:49:50 +0000 2021	[]	[{"url":"https://t.co/yOISzEm35O","expanded_url":"https://apnews.com/article/aung-san-suu-kyi-global-trade-myanmar-civil-disobedience-coronavirus-pandemic-f914e0305ce0d3fb9c9115559708d383","display_url":"apnews.com/article/aung-sâ€¦","indices":[202,225]}]	Striking railway workers in Myanmar were so determined to continue their protest against the coup that they moved out of their state-supplied housing rather than return to work as ordered by the junta. https://t.co/yOISzEm35O https://t.co/p734h02sp7	457390.0	RT @KenRoth: Striking railway workers in Myanmar were so determined to continue their protest against the coup that they moved out of theirâ€¦	427.0	True	full
686805	686805	6056ff44c8f1da003899ea22	2021-03-21 08:09:34	[]	[]	Sun Mar 21 07:15:37 +0000 2021	[{"text":"SinComplejos","indices":[253,266]}]	[{"url":"https://t.co/kfE7No26DR","expanded_url":"https://www.libremercado.com/2021-03-20/limitaciones-ayudas-directas-gobierno-gedesco-6720617/","display_url":"libremercado.com/2021-03-20/limâ€¦","indices":[198,221]}]	ðŸ’°El fondo de 7.000 millones de euros es el que ha despertado mayor interÃ©s, al tratarse de ayudas a fondo perdido para los sectores mÃ¡s afectados por la crisis generada por la pandemia de covid-19 https://t.co/kfE7No26DR a travÃ©s de @libertaddigital y #SinComplejos	23999.0	RT @sincomplejos__: ðŸ’°El fondo de 7.000 millones de euros es el que ha despertado mayor interÃ©s, al tratarse de ayudas a fondo perdido paraâ€¦	43.0	True	full
686806	686806	6056ff44c8f1da003899ea24	2021-03-21 08:09:34	[]	[]	Sun Mar 21 07:31:00 +0000 2021	[]	[{"url":"https://t.co/WyKzKReVYb","expanded_url":"https://www.theguardian.com/commentisfree/2021/mar/18/westminster-covid-inquiry-public-pandemic-uk","display_url":"theguardian.com/commentisfree/â€¦","indices":[178,201]}]	"Ministers donâ€™t seem to recognise the notion that a democratic government should be open to continuous scrutiny, or that accountability offers the opportunity for improvement." https://t.co/WyKzKReVYb	103632.0	RT @BestForBritain: "Ministers donâ€™t seem to recognise the notion that a democratic government should be open to continuous scrutiny, or thâ€¦	338.0	True	full
686807	686807	6056ff44c8f1da003899ea26	2021-03-21 08:09:34	[]	[]	Sun Mar 21 06:49:50 +0000 2021	[]	[{"url":"https://t.co/yOISzEm35O","expanded_url":"https://apnews.com/article/aung-san-suu-kyi-global-trade-myanmar-civil-disobedience-coronavirus-pandemic-f914e0305ce0d3fb9c9115559708d383","display_url":"apnews.com/article/aung-sâ€¦","indices":[202,225]}]	Striking railway workers in Myanmar were so determined to continue their protest against the coup that they moved out of their state-supplied housing rather than return to work as ordered by the junta. https://t.co/yOISzEm35O https://t.co/p734h02sp7	457390.0	RT @KenRoth: Striking railway workers in Myanmar were so determined to continue their protest against the coup that they moved out of theirâ€¦	84.0	True	full
686808	686808	6056ff44c8f1da003899ea30	2021-03-21 08:09:35	[]	[]	Sat Mar 20 21:37:08 +0000 2021	[{"text":"Kassel","indices":[41,48]},{"text":"ks2003","indices":[149,156]}]	[{"url":"https://t.co/serCzcpQb0","expanded_url":"https://www.hessenschau.de/gesellschaft/20000-menschen-bei-demo-in-kassel-querdenker-und-polizei-stossen-gewaltsam-aufeinander-,protest-kassel-102.html","display_url":"hessenschau.de/gesellschaft/2â€¦","indices":[187,210]}]	Rund 20.000 Menschen haben am Samstag in #Kassel gegen die Corona-MaÃŸnahmen demonstriert. 14.000 von ihnen haben sich an verbotenen Demos beteiligt. #ks2003 Was sonst noch, passiert ist: https://t.co/serCzcpQb0	226940.0	RT @hessenschau: Rund 20.000 Menschen haben am Samstag in #Kassel gegen die Corona-MaÃŸnahmen demonstriert. 14.000 von ihnen haben sich an vâ€¦	4332.0	True	full
686809	686809	6056ff44c8f1da003899ea74	2021-03-21 08:09:35	[]	[]	Sun Mar 21 07:50:39 +0000 2021	[]	[{"url":"https://t.co/5B1LrdgObc","expanded_url":"http://bit.ly/2O2nrsW","display_url":"bit.ly/2O2nrsW","indices":[115,138]},{"url":"https://t.co/8JbXaU80Gx","expanded_url":"https://t.me/metapoolfinance","display_url":"t.me/metapoolfinance","indices":[153,176]}]	$MFI (MetaFinance) listing bonus on Hoo! ðŸŽ�ðŸŽ� âœ…Follow+RT+Like @Hoo_exchange @metapool1 âœ…Tag 3 friends âœ…Join Hoo TG https://t.co/5B1LrdgObc âœ…Join $MFI TG https://t.co/8JbXaU80Gx â�° 15 ppl*0.1 MFI+1 ppl*0.5 MFI to 17:00, 23/03, (UTC+8) https://t.co/Dh8u7udkl6	19249.0	RT @Hoo_exchange: $MFI (MetaFinance) listing bonus on Hoo! ðŸŽ�ðŸŽ� âœ…Follow+RT+Like @Hoo_exchange @metapool1 âœ…Tag 3 friends âœ…Join Hoo TG https:â€¦	32.0	True	full
686810	686810	6056ff44c8f1da003899ea78	2021-03-21 08:09:35	[]	[]	Sun Mar 21 05:52:31 +0000 2021	[{"text":"TWICE","indices":[106,112]},{"text":"íŠ¸ì™€ì�´ìŠ¤","indices":[113,118]},{"text":"ãƒˆã‚¥ãƒ¯ã‚¤ã‚¹","indices":[119,125]},{"text":"Eyeswideopen","indices":[126,139]},{"text":"ICANTSTOPME","indices":[140,152]}]	[{"url":"https://t.co/NdPiRzvux5","expanded_url":"https://scontent-bru2-1.cdninstagram.com/v/t50.12441-16/163580172_553872145528024_6399329819395025803_n.mp4?_nc_ht=scontent-bru2-1.cdninstagram.com&_nc_cat=104&_nc_ohc=4dMlnv1jR4gAX8TpgXL&ccb=7-4&oe=605954A5&oh=d63bf3f557e32f230dc48a813de5a87b&_nc_sid=21929d","display_url":"scontent-bru2-1.cdninstagram.com/v/t50.12441-16â€¦","indices":[33,56]},{"u…	210321 twicetagram story update: https://t.co/NdPiRzvux5 https://t.co/EmB0nVLlwz https://t.co/WRLBmOjzkD #TWICE #íŠ¸ì™€ì�´ìŠ¤ #ãƒˆã‚¥ãƒ¯ã‚¤ã‚¹ #Eyeswideopen #ICANTSTOPME https://t.co/E7zG1JIm4d	20036.0	RT @twicebot_: 210321 twicetagram story update: https://t.co/NdPiRzvux5 https://t.co/EmB0nVLlwz https://t.co/WRLBmOjzkD #TWICE #íŠ¸ì™€ì�´ìŠ¤ #ãƒˆã‚¥ãƒ¯ã‚¤â€¦	141.0	True	full
686811	686811	6056ff45c8f1da003899ea8c	2021-03-21 08:09:36	[]	[]	Sat Mar 20 10:39:10 +0000 2021	[]	[{"url":"https://t.co/zDC3FQWxzr","expanded_url":"https://reseauinternational.net/la-pandemie-nexiste-pas/","display_url":"reseauinternational.net/la-pandemie-neâ€¦","indices":[232,255]}]	La "pandÃ©mie" nâ€™existe pas: La scientifique, docteur et auteur Ã succÃ¨s Astrid StÃ¼ckelberger nous dÃ©montre Â«Â quâ€™il nâ€™y a pas de pandÃ©mieÂ Â», nous prouve que le test PCR est un leurre et que le vaccin est une dangereuse aberration... https://t.co/zDC3FQWxzr via @reseau_internat https://t.co/1be2TVZCfc	6257.0	RT @Krieger66362259: La "pandÃ©mie" nâ€™existe pas: La scientifique, docteur et auteur Ã succÃ¨s Astrid StÃ¼ckelberger nous dÃ©montre Â«Â quâ€™il nâ€™yâ€¦	507.0	True	full
686812	686812	6056ff45c8f1da003899ea96	2021-03-21 08:09:36	[]	[]	Sun Mar 21 08:07:11 +0000 2021	[]	[{"url":"https://t.co/ixQ82mqTYN","expanded_url":"https://www.rawstory.com/texas-vaccines/","display_url":"rawstory.com/texas-vaccines/","indices":[247,270]}]	â¬‡ï¸� "Davis said the unorganized system has created obstacles for vaccine access, especially for elderly Texans without internet access. She thinks local officials need to do a better job providing info about where vaccinations will be offered..." https://t.co/ixQ82mqTYN	4659.0	RT @SPMcKenny: â¬‡ï¸� "Davis said the unorganized system has created obstacles for vaccine access, especially for elderly Texans without internâ€¦	4016.0	True	full
686813	686813	6056ff45c8f1da003899ea9a	2021-03-21 08:09:36	[]	[]	Sun Mar 21 07:22:10 +0000 2021	[]	[{"url":"https://t.co/0lCOaHZdIz","expanded_url":"https://youtu.be/tsnR1LgaCLc","display_url":"youtu.be/tsnR1LgaCLc","indices":[109,132]}]	$15 || 670 PHP || 200.000 IDR || one winner || Garangan 7 || RT, like, follow me and Subscribe and like : https://t.co/0lCOaHZdIz Post proof please, thank you. Ends in 4 hours, good luck.	23468.0	RT @Bang_Garr: $15 || 670 PHP || 200.000 IDR || one winner || Garangan 7 || RT, like, follow me and Subscribe and like : https://t.co/0lâ€¦	74.0	True	full
686814	686814	6056ff45c8f1da003899eaa4	2021-03-21 08:09:36	[]	[{"url":"https://t.co/5KFhRkOgpy","expanded_url":"https://nypost.com/2021/03/19/why-are-manhattans-covid-rates-so-low-compared-with-the-rest-of-nyc/","display_url":"nypost.com/2021/03/19/whyâ€¦","indices":[255,278]}]		[]	[]			@stevecuozzo Manhattan's empty! Brooklyn and Queens are filled with all types of people. you know who's not beingâ€¦ https://t.co/KzKIOt10ce	1385.0	True	full
686815	686815	6056ff45c8f1da003899eab6	2021-03-21 08:09:36	[]	[]	Sun Mar 21 07:47:59 +0000 2021	[]	[{"url":"https://t.co/cJ4cHi5qiC","expanded_url":"https://www.bbc.com/news/uk-56472115","display_url":"bbc.com/news/uk-564721â€¦","indices":[47,70]}]	Food plea nurse considers quitting after Covid https://t.co/cJ4cHi5qiC â€œwe're at the patient's bedside 12 hours a day and they haven't had that usual psychological support from their families.â€� This burden that we expect medics to just bear	2727.0	RT @AlisonRam: Food plea nurse considers quitting after Covid https://t.co/cJ4cHi5qiC â€œwe're at the pâ€¦	3390.0	True	full
686816	686816	6056ff45c8f1da003899eabc	2021-03-21 08:09:36	[]	[]	Thu Mar 18 04:39:01 +0000 2021	[{"text":"ASUS","indices":[9,14]},{"text":"ROGStrixScar","indices":[15,28]},{"text":"ROG","indices":[76,80]},{"text":"AMD","indices":[231,235]},{"text":"Ryzen5000","indices":[236,246]},{"text":"india","indices":[247,253]},{"text":"Nvidia","indices":[254,261]},{"text":"GeForce","indices":[262,270]},{"text":"Gaming","indices":[271,278]}]	[{"url":"https://t.co/Tbkna0gyLN","expanded_url":"https://www.indiatodaygaming.com/story/asus-rog-strix-scar-15-g533qs-2021-gaming-laptop-review-buy-it-already-341","display_url":"indiatodaygaming.com/story/asus-rogâ€¦","indices":[206,229]}]	How does #ASUS #ROGStrixScar 15 perform? ðŸ¤” A single line verdict: The ASUS #ROG Strix Scar 15 sets a new benchmark for gaming laptops in the Indian market.ðŸ¦¾ Read out the complete review for more insights https://t.co/Tbkna0gyLN #AMD #Ryzen5000 #india #Nvidia #GeForce #Gaming	451.0	RT @ArnoldSu6: How does #ASUS #ROGStrixScar 15 perform? ðŸ¤” A single line verdict: The ASUS #ROG Strix Scar 15 sets a new benchmark for gamiâ€¦	53.0	True	full
686817	686817	6056ff45c8f1da003899eabe	2021-03-21 08:09:36	[]	[]	Sat Mar 20 16:27:53 +0000 2021	[]	[{"url":"https://t.co/QMbc7uKFma","expanded_url":"https://twitter.com/taniel/status/1372651960495710210","display_url":"twitter.com/taniel/status/â€¦","indices":[276,299]}]	He was arrested for picking a tulip while he waited for a bus. Someone called the police on a 6 year old Black boy because he picked a flower. The police arrested him. He had to go to court w/a criminal defense attorney who gave him a coloring book to sit still. We are hated https://t.co/QMbc7uKFma	11456.0	RT @DearDean22: He was arrested for picking a tulip while he waited for a bus. Someone called the police on a 6 year old Black boy becauseâ€¦	870.0	True	full
686818	686818	6056ff45c8f1da003899eaca	2021-03-21 08:09:36	[]	[]	Thu Mar 18 20:09:59 +0000 2021	[]	[{"url":"https://t.co/DztX484fFg","expanded_url":"https://www.huffpost.com/entry/biden-covid-relief-senate-democratic-majority_n_604bfbd3c5b60e0725f7343d","display_url":"huffpost.com/entry/biden-coâ€¦","indices":[181,204]}]	Here's what Phil Schiliro, who was director of legislative strategy at the White House under Obama, told me for @HuffPost article on this. (Similar quotes in my book on the ACA.) https://t.co/DztX484fFg (3) https://t.co/D7RBvaDKSr	65019.0	RT @CitizenCohn: Here's what Phil Schiliro, who was director of legislative strategy at the White House under Obama, told me for @HuffPostâ€¦	1861.0	True	full
686819	686819	6056ff46c8f1da003899ead6	2021-03-21 08:09:36	[]	[]	Thu Mar 18 09:56:45 +0000 2021	[{"text":"LesPierresCrieront","indices":[1,20]},{"text":"Pfizer","indices":[103,110]},{"text":"Moderna","indices":[148,156]},{"text":"Janssen","indices":[183,191]}]	[{"url":"https://t.co/p1IZ2FjT8l","expanded_url":"https://www.webmd.com/vaccines/covid-19-vaccine/news/20210316/moderna-launches-clinical-trials-on-young-children","display_url":"webmd.com/vaccines/covidâ€¦","indices":[254,277]}]	ðŸ’•#LesPierresCrieront EXPÃ‰RIMENTATION GÃ‰NÃ‰RALISÃ‰E SUR NOS ENFANTS - en IsraÃ«l, dÃ©jÃ 600 enfants 12-16 - #Pfizer teste les 12-15, planifie les 5-11 - #Moderna lance les 6 mois-12 ans - #Janssen planifie... les nouveaux-nÃ©s Et nous les mÃ¨res, on fait quoiâ�“ https://t.co/p1IZ2FjT8l	31889.0	RT @CaudeHenrion: ðŸ’•#LesPierresCrieront EXPÃ‰RIMENTATION GÃ‰NÃ‰RALISÃ‰E SUR NOS ENFANTS - en IsraÃ«l, dÃ©jÃ 600 enfants 12-16 - #Pfizer teste lesâ€¦	386.0	True	full
686820	686820	6056ff46c8f1da003899eaee	2021-03-21 08:09:37	[]	[]	Sat Mar 20 07:36:48 +0000 2021	[{"text":"Eritrea","indices":[0,8]}]	[{"url":"https://t.co/tSF5kAMIC3","expanded_url":"https://shabait.com/2021/03/20/vaccines-supporting-sdg-goal-3-success/","display_url":"shabait.com/2021/03/20/vacâ€¦","indices":[257,280]}]	#Eritrea: Vaccines Supporting SDG Goal 3 Success; by Dr. Fikre Child mortality rate has been reduced significantly in Eritrea in past decades. One factor for progress is effective national vaccination programme which includes: DTP3, BCG, Hepatitis B... https://t.co/tSF5kAMIC3 https://t.co/qLb9xhnILH	97067.0	RT @hawelti: #Eritrea: Vaccines Supporting SDG Goal 3 Success; by Dr. Fikre Child mortality rate has been reduced significantly in Eritreaâ€¦	19.0	True	full
686821	686821	6056ff46c8f1da003899eb08	2021-03-21 08:09:37	[]	[]	Sat Mar 20 18:11:57 +0000 2021	[]	[{"url":"https://t.co/Jal9wM8HeY","expanded_url":"https://www.theguardian.com/uk-news/2021/mar/20/specialist-covid-infection-control-scientist-faces-threat-of-deportation-from-uk","display_url":"theguardian.com/uk-news/2021/mâ€¦","indices":[150,173]}]	Welcome to the UK where itâ€™s unacceptable to joke about a flag but fine to deport a highly trained specialist in infection control during a pandemic. https://t.co/Jal9wM8HeY	508212.0	RT @davidschneider: Welcome to the UK where itâ€™s unacceptable to joke about a flag but fine to deport a highly trained specialist in infectâ€¦	385.0	True	full
686822	686822	6056ff46c8f1da003899eb1e	2021-03-21 08:09:37	[]	[]	Sun Mar 21 07:00:00 +0000 2021	[{"text":"RedesSociales","indices":[51,65]},{"text":"Napabeltan","indices":[83,94]},{"text":"COVID19","indices":[117,125]},{"text":"OnceNoticias","indices":[199,212]}]	[{"url":"https://t.co/c8NxjWAQvy","expanded_url":"https://bit.ly/3cUVyxR","display_url":"bit.ly/3cUVyxR","indices":[146,169]}]	â–¶ï¸� @COFEPRIS emitiÃ³ una alerta por la difusiÃ³n, en #RedesSociales, del medicamento #Napabeltan para usarlo contra el #COVID19, y no es asÃ­. ðŸ“°ðŸ‘‰ https://t.co/c8NxjWAQvy Nos lo cuenta @zanzittle en #OnceNoticias. https://t.co/Hckq9SKYwX	112374.0	RT @OnceNoticiasTV: â–¶ï¸� @COFEPRIS emitiÃ³ una alerta por la difusiÃ³n, en #RedesSociales, del medicamento #Napabeltan para usarlo contra el #Câ€¦	40.0	True	full
686823	686823	6056ff46c8f1da003899eb24	2021-03-21 08:09:37	[{"text":"Poshmark","indices":[42,51]},{"text":"shopmycloset","indices":[126,139]}]	[{"url":"https://t.co/S0bWDzqSfc","expanded_url":"https://poshmark.com/listing/5e1d2cbab146cce293c1335d?utm_campaign=referral_code%3DSHELLEYSYKES79&utm_source=tw_sh&utm_content=feature%3Dsh_li_el_ios%26rfuid%3Dext1%3Afffa1244-a0a7-4264-8207-88e791c9a071%26ext_trk%3Dbranch","display_url":"poshmark.com/listing/5e1d2câ€¦","indices":[102,125]}]		[]	[]			Check out this listing I just added to my #Poshmark closet: ðŸ‘—4/$15 Kim Roger's Black &amp; White Top.â€¦ https://t.co/Jbm4zXEnuy	124.0	True	full
686824	686824	6056ff46c8f1da003899eb2c	2021-03-21 08:09:37	[]	[]	Sat Mar 20 11:14:42 +0000 2021	[]	[{"url":"https://t.co/5L2R2GO265","expanded_url":"https://www.opendemocracy.net/en/end-closed-democracy/","display_url":"opendemocracy.net/en/end-closed-â€¦","indices":[248,271]}]	Fabulous long read from @AnthonyBarnett 'George Floyd didnâ€™t die in vain. COVID-19 is linked to climate change, to how we treat each other, how we look at health, wellbeing, morality, human rights... a seismic point in the history of the world' https://t.co/5L2R2GO265	8987.0	RT @maryftz: Fabulous long read from @AnthonyBarnett 'George Floyd didnâ€™t die in vain. COVID-19 is linked to climate change, to how we trâ€¦	24006.0	True	full
686825	686825	6056ff46c8f1da003899eb2e	2021-03-21 08:09:37	[]	[]	Sun Mar 21 08:08:38 +0000 2021	[]	[{"url":"https://t.co/hveBbHE8FL","expanded_url":"https://blogs.elconfidencial.com/espana/mientras-tanto/2021-03-21/peor-clase-politica-democracia-momento-economia_2999760/?utm_source=twitter&utm_medium=social&utm_campaign=BotoneraWeb","display_url":"blogs.elconfidencial.com/espana/mientraâ€¦","indices":[158,181]}]	Interesante artÃ­culo que se queda corto en sus apreciaciones. La economÃ­a no es todo, pero â€¦.HILO. La peor clase polÃ­tica de la democracia en el peor momento https://t.co/hveBbHE8FL	486.0	RT @vdgolpe11: Interesante artÃ­culo que se queda corto en sus apreciaciones. La economÃ­a no es todo, pero â€¦.HILO. La peor clase polÃ­tica deâ€¦	172.0	True	full
686826	686826	6056ff46c8f1da003899eb30	2021-03-21 08:09:37	[]	[]	Sun Mar 21 07:59:43 +0000 2021	[]	[{"url":"https://t.co/U1G6TuqcYU","expanded_url":"https://cdss.nottingham.ac.uk/redcap/surveys/?s=JH48LFC8YJ","display_url":"cdss.nottingham.ac.uk/redcap/surveysâ€¦","indices":[338,361]}]	@TruthAbout_ME2 @JazBestwick @JCeoltaSmith @theRCOT @UKVRA @long_covid @somceo @lesleymacniven @ClareRayner6 @LongCOVIDPhysio @Anna_Weir Hi @TruthAbout_ME, research with control groups is so important &amp; there is a brilliant formal OT Long COVID research project that @iFRESHPhD is involved in. Here is the link for anyone interested: https://t.co/U1G6TuqcYU	14.0	RT @Veronic43156958: @TruthAbout_ME2 @JazBestwick @JCeoltaSmith @theRCOT @UKVRA @long_covid @somceo @lesleymacniven @ClareRayner6 @LongCOVIâ€¦	14.0	True	full
686827	686827	6056ff46c8f1da003899eb34	2021-03-21 08:09:37	[]	[]	Sat Mar 20 23:04:02 +0000 2021	[]	[{"url":"https://t.co/PxlKvbnPn4","expanded_url":"https://revistaoeste.com/brasil/covid-19-janaina-paschoal-pede-que-secretario-da-saude-explique-gasto-de-r-5725-milhoes","display_url":"revistaoeste.com/brasil/covid-1â€¦","indices":[168,191]}]	Covid-19: Janaina Paschoal pede que governo de SP explique como foram gastos R$ 572,5 milhÃµes repassados pelo MinistÃ©rio da SaÃºde para o financiamento de leitos de UTI https://t.co/PxlKvbnPn4	152716.0	RT @revistaoeste: Covid-19: Janaina Paschoal pede que governo de SP explique como foram gastos R$ 572,5 milhÃµes repassados pelo MinistÃ©rioâ€¦	214.0	True	full
686828	686828	6056ff47c8f1da003899eb40	2021-03-21 08:09:38	[]	[]	Sun Mar 21 05:18:31 +0000 2021	[]	[{"url":"https://t.co/y5Z1LlURY4","expanded_url":"https://bbc.in/3c6R4VT","display_url":"bbc.in/3c6R4VT","indices":[250,273]}]	The Indian factory making 6,000 syringes a minute. The factory is currently producing some four million syringes a day but Mr Nath says that's still not enough given that the world needs 10 billion syringes to vaccinate just 60% of its population. https://t.co/y5Z1LlURY4 https://t.co/gnvPXIbICa	199586.0	RT @BBCIndia: The Indian factory making 6,000 syringes a minute. The factory is currently producing some four million syringes a day but Mâ€¦	9627.0	True	full
686829	686829	6056ff47c8f1da003899eb46	2021-03-21 08:09:38	[]	[]	Sat Mar 20 23:15:07 +0000 2021	[]	[{"url":"https://t.co/Nb2CoYgt3z","expanded_url":"https://cnn.it/3tKrz2L","display_url":"cnn.it/3tKrz2L","indices":[257,280]}]	One of Miami Beach's most iconic hotels announced that it will temporarily halt its food and beverage operations out of concern for the spread of coronavirus as crowds throng the city. The mayor said earlier that there are too many people visiting the city https://t.co/Nb2CoYgt3z	53285181.0	RT @CNN: One of Miami Beach's most iconic hotels announced that it will temporarily halt its food and beverage operations out of concern foâ€¦	13.0	True	full
686830	686830	6056ff47c8f1da003899eb58	2021-03-21 08:09:38	[]	[]	Sat Mar 20 22:30:00 +0000 2021	[]	[{"url":"https://t.co/xlxnORQwCl","expanded_url":"https://www.axios.com/miami-beach-curfew-emergency-spring-break-crowds-30428ef2-e7c4-49d4-85d7-26c3d4729173.html?utm_source=twitter&utm_medium=social&utm_campaign=editorial&utm_content=health-covid","display_url":"axios.com/miami-beach-cuâ€¦","indices":[214,237]}]	The city of Miami Beach declared a state of emergency and imposed an 8 p.m. curfew for the entertainment district because spring breakers were gathering in crowds around the city despite the coronavirus pandemic. https://t.co/xlxnORQwCl	571300.0	RT @axios: The city of Miami Beach declared a state of emergency and imposed an 8 p.m. curfew for the entertainment district because springâ€¦	561.0	True	full
686831	686831	6056ff47c8f1da003899eb5c	2021-03-21 08:09:38	[]	[]	Sun Mar 21 07:52:24 +0000 2021	[{"text":"querdenker","indices":[33,44]},{"text":"Brasilien","indices":[106,116]},{"text":"P1","indices":[189,192]},{"text":"B117","indices":[236,241]}]	[{"url":"https://t.co/d0yQq5ElVp","expanded_url":"https://twitter.com/drericding/status/1373502232935665668","display_url":"twitter.com/drericding/staâ€¦","indices":[243,266]}]	WÃ¤hrend in Deutschland tausende â€ž#querdenkerâ€œ weitestgehend ungestÃ¶rt auf den StraÃŸen rumtoben, bricht in #Brasilien das Gesundheitssystem zusammen und Todeszahlen explodieren, die Mutante #P1 ist offenkundig noch weit ansteckender als #B117. https://t.co/d0yQq5ElVp	21253.0	RT @PatrickGensing: WÃ¤hrend in Deutschland tausende â€ž#querdenkerâ€œ weitestgehend ungestÃ¶rt auf den StraÃŸen rumtoben, bricht in #Brasilien daâ€¦	518.0	True	full
686832	686832	6056ff47c8f1da003899eb5e	2021-03-21 08:09:38	[]	[{"url":"https://t.co/BPp1TnHg66","expanded_url":"https://www.mcclatchydc.com/news/politics-government/election/article248281040.html","display_url":"mcclatchydc.com/news/politics-â€¦","indices":[185,208]},{"url":"https://t.co/MxjbqtMRf5","expanded_url":"https://www.rollingstone.com/politics/politics-news/joe-biden-1400-stimulus-check-recovery-plan-1114312/","display_url":"rollingstone.com/politi…		[]	[]			Liar? 10/5/20 Trump says COVID vaccines are coming 'momentarily.' 12/11 FDA authorized the first COVID vaccine foâ€¦ https://t.co/4176Jqxt8t	1009.0	True	full
686833	686833	6056ff47c8f1da003899eb66	2021-03-21 08:09:38	[]	[]	Sun Mar 21 08:03:08 +0000 2021	[]	[{"url":"https://t.co/uf54fhRkv7","expanded_url":"https://www.theguardian.com/uk-news/2021/mar/20/specialist-covid-infection-control-scientist-faces-threat-of-deportation-from-uk?CMP=Share_iOSApp_Other","display_url":"theguardian.com/uk-news/2021/mâ€¦","indices":[246,269]}]	An infection control specialist who has been offered a job as a senior NHS biomedical scientist to help tackle the pandemic is facing deportation by @ukhomeoffice. @pritipatel putting ideology before lives. Who exactly is this supposed to help? https://t.co/uf54fhRkv7	697442.0	RT @DavidLammy: An infection control specialist who has been offered a job as a senior NHS biomedical scientist to help tackle the pandemicâ€¦	555.0	True	full
686834	686834	6056ff47c8f1da003899eb72	2021-03-21 08:09:38	[]	[]	Sat Mar 20 22:13:42 +0000 2021	[{"text":"Road2Recovery","indices":[203,217]}]	[{"url":"https://t.co/IHKB62OnGJ","expanded_url":"https://www.telegraph.co.uk/news/2021/03/20/need-new-roadmap-freedom-based-data-not-dates/","display_url":"telegraph.co.uk/news/2021/03/2â€¦","indices":[235,258]}]	ðŸ‘‰ The PM promised the roadmap would be â€œreclaiming our freedomsâ€� by 21 June ðŸ¤” So, why are MPs likely to be asked this week to retain most temporary provisions of the Coronavirus Act until Octoberâ�“1/4 #Road2Recovery | â�¦â�¦@Telegraphâ�© https://t.co/IHKB62OnGJ	28293.0	RT @Mark_J_Harper: ðŸ‘‰ The PM promised the roadmap would be â€œreclaiming our freedomsâ€� by 21 June ðŸ¤” So, why are MPs likely to be asked thisâ€¦	63.0	True	full
686835	686835	6056ff48c8f1da003899eba0	2021-03-21 08:09:39	[]	[]	Fri Mar 19 13:53:15 +0000 2021	[{"text":"PeoplesVaccine","indices":[124,139]}]	[{"url":"https://t.co/Ry2yqmggBT","expanded_url":"https://www.nytimes.com/interactive/2021/03/19/world/covid-vaccine-inequality.html","display_url":"nytimes.com/interactive/20â€¦","indices":[140,163]}]	While western countries hoard vaccine supplies, 67 countriesâ€”mostly in Africaâ€”have not reported any vaccinations. We need a #PeoplesVaccine https://t.co/Ry2yqmggBT https://t.co/nRUhYeNrvr	6534.0	RT @Bassam_Khawaja: While western countries hoard vaccine supplies, 67 countriesâ€”mostly in Africaâ€”have not reported any vaccinations. We neâ€¦	1383.0	True	full
686836	686836	6056ff48c8f1da003899eba2	2021-03-21 08:09:39	[]	[]	Sun Mar 21 05:12:53 +0000 2021	[]	[{"url":"https://t.co/w42ZajpQIW","expanded_url":"https://twitter.com/drericding/status/1372305355460517891?s=10","display_url":"twitter.com/drericding/staâ€¦","indices":[155,178]}]	4) Donâ€™t just listen to me. Listen to the reporting on the ground. This report was filed last week by @MattRiversCNN â€” he says it has gotten only worse. https://t.co/w42ZajpQIW	452834.0	RT @DrEricDing: 4) Donâ€™t just listen to me. Listen to the reporting on the ground. This report was filed last week by @MattRiversCNN â€” he sâ€¦	688.0	True	full
686837	686837	6056ff48c8f1da003899eba8	2021-03-21 08:09:39	[]	[]	Sat Mar 20 15:40:07 +0000 2021	[]	[{"url":"https://t.co/20jyP3ESPB","expanded_url":"http://ow.ly/D0Tj50E3VvN","display_url":"ow.ly/D0Tj50E3VvN","indices":[192,215]}]	Epigmenio Ibarra confirmÃ³ que su empresa Argos ComunicaciÃ³n recibiÃ³ un prÃ©stamo de 150 millones de pesos del Bancomext, pero negÃ³ que se tratara de un rescate durante la pandemia de covid-19. https://t.co/20jyP3ESPB	4894343.0	RT @proceso: Epigmenio Ibarra confirmÃ³ que su empresa Argos ComunicaciÃ³n recibiÃ³ un prÃ©stamo de 150 millones de pesos del Bancomext, pero nâ€¦	410.0	True	full
686838	686838	6056ff48c8f1da003899ebae	2021-03-21 08:09:39	[]	[]	Sun Mar 21 06:34:47 +0000 2021	[{"text":"COVID19","indices":[160,168]}]	[{"url":"https://t.co/Prb1RKNFHg","expanded_url":"https://pib.gov.in/PressReleseDetail.aspx?PRID=1706381","display_url":"pib.gov.in/PressReleseDetâ€¦","indices":[171,194]}]	India crosses a Key Milestone in Universal Primary Healthcare. 70,000 Ayushman Bharat â€“ Health and Wellness Centres operationalised ahead of time, in spite of #COVID19. https://t.co/Prb1RKNFHg https://t.co/eYbvk5Gphd	2200580.0	RT @MoHFW_INDIA: India crosses a Key Milestone in Universal Primary Healthcare. 70,000 Ayushman Bharat â€“ Health and Wellness Centres operaâ€¦	105.0	True	full
686839	686839	6056ff48c8f1da003899ebb6	2021-03-21 08:09:39	[]	[]	Sun Mar 21 08:04:58 +0000 2021	[]	[{"url":"https://t.co/shCwme37DJ","expanded_url":"https://twitter.com/mrchrisaddison/status/1373347430469632000","display_url":"twitter.com/mrchrisaddisonâ€¦","indices":[281,304]}]	People were marching for their fundamental human rights and civil liberties, not against vaccines. And that doesn't make them "clots". I don't recall him abusing BLM or XR or the Everard protesters. When did the Left start abusing people for standing up for their civil liberties? https://t.co/shCwme37DJ	285775.0	RT @JuliaHB1: People were marching for their fundamental human rights and civil liberties, not against vaccines. And that doesn't make themâ€¦	1005.0	True	full
686840	686840	6056ff48c8f1da003899ebc2	2021-03-21 08:09:39	[]	[]	Sun Mar 21 01:37:06 +0000 2021	[]	[{"url":"https://t.co/Qpw1ozKWP8","expanded_url":"https://twitter.com/antoniouriz/status/1373178254807416833","display_url":"twitter.com/antoniouriz/stâ€¦","indices":[280,303]}]	Polonia ðŸ‡µðŸ‡± es toda una referencia y un ejemplo a seguir, celosos guardianes de su Fe y tradiciones, sufrieron los horrores del nazismo y del comunismo, hoy en dÃ­a es junto a HungrÃ­a ðŸ‡­ðŸ‡º, el Ãºnico muro europeo de contenciÃ³n, de la expansiÃ³n globalista masÃ³nica y marxista en la UE. https://t.co/Qpw1ozKWP8	6441.0	RT @IgnacioIperfe54: Polonia ðŸ‡µðŸ‡± es toda una referencia y un ejemplo a seguir, celosos guardianes de su Fe y tradiciones, sufrieron los horrâ€¦	418.0	True	full
686841	686841	6056ff48c8f1da003899ebcc	2021-03-21 08:09:39	[]	[]	Sun Mar 21 07:12:51 +0000 2021	[{"text":"PPE","indices":[9,13]}]	[{"url":"https://t.co/OHGJJNaXOf","expanded_url":"https://www.independent.co.uk/news/uk/politics/coronavirus-ppe-contract-tory-donor-b1818645.html","display_url":"independent.co.uk/news/uk/politiâ€¦","indices":[204,227]}]	Â£1m-plus #PPE contract handed to @Conservatives donorâ€™s firm still â€˜kept secretâ€™ one year later. Exclusive:Â Clipper Logistics â€“ whose boss gave Â£735,000 to party â€“ won the order without facing rival bids https://t.co/OHGJJNaXOf	1589.0	RT @ELarrissy: Â£1m-plus #PPE contract handed to @Conservatives donorâ€™s firm still â€˜kept secretâ€™ one year later. Exclusive:Â Clipper Logisticâ€¦	2345.0	True	full
686842	686842	6056ff48c8f1da003899ebd6	2021-03-21 08:09:39	[]	[]	Fri Mar 05 03:20:36 +0000 2021	[{"text":"sfm","indices":[113,117]},{"text":"sfmoney","indices":[118,126]},{"text":"sfmnews","indices":[127,135]},{"text":"sfmairdrop","indices":[136,147]}]	[{"url":"https://t.co/KjOyUy2u7h","expanded_url":"https://t.me/SfmoneyAirdropBot","display_url":"t.me/SfmoneyAirdropâ€¦","indices":[88,111]}]	ð�—”ð�—¶ð�—¿ð�—±ð�—¿ð�—¼ð�—½: ð�—¦ð�—™ð�— ð�—¢ð�—¡ð�—˜ð�—¬ (ð�—¦ð�—™ð�— ) ð�—¥ð�—²ð�˜„ð�—®ð�—¿ð�—±: 10 SFM (50$) for Join ð�—¥ð�—²ð�—³ð�—²ð�—¿ð�—¿ð�—®ð�—¹: 3 SFM (15$) Start bot: https://t.co/KjOyUy2u7h #sfm #sfmoney #sfmnews #sfmairdrop https://t.co/oSuHY9yaPr	81117.0	RT @SFMONEY_SFM: ð�—”ð�—¶ð�—¿ð�—±ð�—¿ð�—¼ð�—½: ð�—¦ð�—™ð�— ð�—¢ð�—¡ð�—˜ð�—¬ (ð�—¦ð�—™ð�— ) ð�—¥ð�—²ð�˜„ð�—®ð�—¿ð�—±: 10 SFM (50$) for Join ð�—¥ð�—²ð�—³ð�—²ð�—¿ð�—¿ð�—®ð�—¹: 3 SFM (15$) Start bot: https://t.co/KjOyUy2u7h #sfm #sfmâ€¦	51.0	True	full
686843	686843	6056ff49c8f1da003899ec12	2021-03-21 08:09:40	[]	[]	Sun Mar 21 07:34:22 +0000 2021	[]	[{"url":"https://t.co/E79alziuxB","expanded_url":"http://bit.ly/2NgKVwQ","display_url":"bit.ly/2NgKVwQ","indices":[211,234]}]	EYES HERE ! THE VOTINGS FOR (BCLA) will end TODAY so pls go and vote now and inform other engenes its not too late to vote. Remember that this award is for ROTY so lets do our best to win this for enha ! ðŸ”—: https://t.co/E79alziuxB -USE MULTIPLE ACCS -USE VPN	15306.0	RT @yangwontwt: EYES HERE ! THE VOTINGS FOR (BCLA) will end TODAY so pls go and vote now and inform other engenes its not too late to votâ€¦	897.0	True	full
686844	686844	6056ff49c8f1da003899ec1a	2021-03-21 08:09:40	[]	[]	Sat Mar 20 16:07:57 +0000 2021	[{"text":"WhatsHappeningInMaynmar","indices":[210,234]},{"text":"Mar20Coup","indices":[235,245]}]	[{"url":"https://t.co/boEJUdfmpF","expanded_url":"https://www.youtube.com/watch?v=SaxeodM_6Cs&list=PL7Oqe7QFEG99KOuYowoCAGPZCjB0dKbZO&index=13","display_url":"youtube.com/watch?v=Saxeodâ€¦","indices":[260,283]}]	Ã‰lectricitÃ© de France has stopped a US$1.6 billion project in Myanmar due to human rights concerns. A 15 year old boy was murdered by junta &amp; people hold vigils nationwide after week of fascist killings. #WhatsHappeningInMaynmar #Mar20Coup Subscribe!ðŸ‘‡ https://t.co/boEJUdfmpF	5885447.0	RT @YourAnonCentral: Ã‰lectricitÃ© de France has stopped a US$1.6 billion project in Myanmar due to human rights concerns. A 15 year old boâ€¦	8.0	True	full
686845	686845	6056ff49c8f1da003899ec2a	2021-03-21 08:09:40	[]	[]	Sat Mar 20 13:46:42 +0000 2021	[]	[{"url":"https://t.co/LE1CCt1KYS","expanded_url":"https://www.infolibre.es/noticias/politica/2020/05/27/el_documento_que_prueba_que_gobierno_ayuso_fijo_criterios_exclusion_para_no_trasladar_enfermos_desde_las_residencias_los_hospitales_107130_1012.html","display_url":"infolibre.es/noticias/politâ€¦","indices":[234,257]}]	Hoy se cumple un aÃ±o de la firma y aplicaciÃ³n de este ignominioso Protocolo, que fue una condena de muerte para muchos mayores enfermos que vivÃ­an en residencias. Sus autores y ejecutores no han pedido ni perdÃ³n. Â¡No podemos olvidar! https://t.co/LE1CCt1KYS	66120.0	RT @manuelrico: Hoy se cumple un aÃ±o de la firma y aplicaciÃ³n de este ignominioso Protocolo, que fue una condena de muerte para muchos mayoâ€¦	42.0	True	full
686846	686846	6056ff49c8f1da003899ec30	2021-03-21 08:09:40	[]	[{"url":"https://t.co/5lhTCybRLs","expanded_url":"https://noticias.r7.com/jr-na-tv/videos/bolsonaro-assina-mp-para-garantir-compra-de-100-milhoes-de-doses-da-vacina-contra-o-coronavirus-06082020","display_url":"noticias.r7.com/jr-na-tv/videoâ€¦","indices":[124,147]}]		[]	[]			@EmiliaLopuff @jairbolsonaro Ã‰ o que dÃ¡ se desinformar pela globoLixo. Sim em 2020. A matÃ©ria embaixo Ã© de 06/08/2â€¦ https://t.co/0KjJjTarXD	1384.0	True	full
686847	686847	6056ff4ac8f1da003899ec44	2021-03-21 08:09:41	[]	[]	Sun Mar 21 02:06:17 +0000 2021	[{"text":"ElSalvador","indices":[0,11]}]	[{"url":"https://t.co/mcb1q21LaB","expanded_url":"https://elfaro.net/es/202103/el_salvador/25347/Un-TSE-dudoso-no-supo-enfrentar-al-fantasma-del-fraude.htm","display_url":"elfaro.net/es/202103/el_sâ€¦","indices":[256,279]}]	#ElSalvador | Nuevas Ideas promoviÃ³ la idea de que el @TSEElSalvador harÃ­a fraude. En la prÃ¡ctica, los magistrados cedieron a varias de sus exigencias, incluyendo una peticiÃ³n para ignorar las reglas de reparticiÃ³n de concejales. Un texto de @glabrador. ðŸ‘‡ðŸ�¼https://t.co/mcb1q21LaB	541177.0	RT @_elfaro_: #ElSalvador | Nuevas Ideas promoviÃ³ la idea de que el @TSEElSalvador harÃ­a fraude. En la prÃ¡ctica, los magistrados cedieron aâ€¦	11.0	True	full
686848	686848	6056ff4ac8f1da003899ec58	2021-03-21 08:09:41	[]	[]	Sun Mar 21 07:22:10 +0000 2021	[]	[{"url":"https://t.co/0lCOaHZdIz","expanded_url":"https://youtu.be/tsnR1LgaCLc","display_url":"youtu.be/tsnR1LgaCLc","indices":[109,132]}]	$15 || 670 PHP || 200.000 IDR || one winner || Garangan 7 || RT, like, follow me and Subscribe and like : https://t.co/0lCOaHZdIz Post proof please, thank you. Ends in 4 hours, good luck.	23468.0	RT @Bang_Garr: $15 || 670 PHP || 200.000 IDR || one winner || Garangan 7 || RT, like, follow me and Subscribe and like : https://t.co/0lâ€¦	30.0	True	full
686849	686849	6056ff4ac8f1da003899ec5c	2021-03-21 08:09:41	[]	[]	Sat Mar 20 20:07:47 +0000 2021	[{"text":"FrenaElContagio","indices":[97,113]}]	[{"url":"https://t.co/qR5uzRVwks","expanded_url":"https://www.vtv.gob.ve/telegram-lanza-herramienta-convertir-canales-podcasts-estilo-clubhouse/","display_url":"vtv.gob.ve/telegram-lanzaâ€¦","indices":[115,138]}]	Telegram lanza herramienta que permite convertir sus canales en podcasts al estilo de Clubhouse #FrenaElContagio https://t.co/qR5uzRVwks https://t.co/wotD9FiSTl	1815335.0	RT @VTVcanal8: Telegram lanza herramienta que permite convertir sus canales en podcasts al estilo de Clubhouse #FrenaElContagio https://tâ€¦	129.0	True	full
686850	686850	6056ff4ac8f1da003899ec5e	2021-03-21 08:09:41	[]	[]	Sun Mar 21 07:31:00 +0000 2021	[]	[{"url":"https://t.co/WyKzKReVYb","expanded_url":"https://www.theguardian.com/commentisfree/2021/mar/18/westminster-covid-inquiry-public-pandemic-uk","display_url":"theguardian.com/commentisfree/â€¦","indices":[178,201]}]	"Ministers donâ€™t seem to recognise the notion that a democratic government should be open to continuous scrutiny, or that accountability offers the opportunity for improvement." https://t.co/WyKzKReVYb	103632.0	RT @BestForBritain: "Ministers donâ€™t seem to recognise the notion that a democratic government should be open to continuous scrutiny, or thâ€¦	110.0	True	full
686851	686851	6056ff4bc8f1da003899ec94	2021-03-21 08:09:42	[]	[]	Sat Mar 20 11:47:28 +0000 2021	[{"text":"Tokyo2020","indices":[88,98]}]	[{"url":"https://t.co/oGUJ1hv8JC","expanded_url":"https://bit.ly/2OPWzPX","display_url":"bit.ly/2OPWzPX","indices":[232,255]}]	It has been concluded that overseas spectators will not be allowed entry into Japan for #Tokyo2020 due to the COVID-19 pandemic. We will continue to deliver a safe and secure Games in the hopes that they will be a light of hope. https://t.co/oGUJ1hv8JC	236014.0	RT @Tokyo2020: It has been concluded that overseas spectators will not be allowed entry into Japan for #Tokyo2020 due to the COVID-19 pandeâ€¦	4013.0	True	full
686852	686852	6056ff4bc8f1da003899eca2	2021-03-21 08:09:42	[{"text":"NLentry","indices":[199,207]},{"text":"GoRacing","indices":[208,217]}]	[{"url":"https://t.co/IkYR9HGPAV","expanded_url":"https://bit.ly/IrishRacing_7","display_url":"bit.ly/IrishRacing_7","indices":[174,197]}]		[]	[]			LATEST @IrishRacing7 ENTRY FROM: @misterlinsdell Cadamosto (13:30) Flaming Moon (14:00) Ivy Rock (14:30) Erzindjanâ€¦ https://t.co/AwPRKyaN58	3643.0	True	full
686853	686853	6056ff4bc8f1da003899ecc4	2021-03-21 08:09:42	[]	[]	Sun Mar 21 07:38:05 +0000 2021	[]	[{"url":"https://t.co/oQceLW5wQn","expanded_url":"https://www.thetimes.co.uk/article/faith-in-quack-cures-will-undermine-vaccines-95t69dkrg?shareToken=95cd8ea11a78dff606740d810c7d9436","display_url":"thetimes.co.uk/article/faith-â€¦","indices":[105,128]}]	Dominic Lawson fascinating, as always, on the forces behind the vaccine hesitancy in various countries https://t.co/oQceLW5wQn https://t.co/A6rrzK0d5U	264766.0	RT @FraserNelson: Dominic Lawson fascinating, as always, on the forces behind the vaccine hesitancy in various countries https://t.co/oQcâ€¦	350.0	True	full
686854	686854	6056ff4cc8f1da003899ecd2	2021-03-21 08:09:42	[]	[{"url":"https://t.co/EXn2ELiFhW","expanded_url":"https://open.spotify.com/track/7MAibcTli4IisCtbHKrGMh?si=p9lfHcRDSpOaBPqwug3T9g&context=spotify%3Aplaylist%3A37i9dQZF1DX4SBhb3fqCJd","display_url":"open.spotify.com/track/7MAibcTlâ€¦","indices":[141,164]}]		[]	[]			DAMN. chloe ATE the original lmao the original is pretty on its own. chloe's cover though ðŸ”¥ðŸ”¥ðŸ”¥ðŸ”¥ðŸ”¥ (also who do i payâ€¦ https://t.co/vPyFScU2cR	66.0	True	full
686855	686855	6056ff4cc8f1da003899ece2	2021-03-21 08:09:42	[]	[]	Sat Mar 20 09:19:11 +0000 2021	[]	[{"url":"https://t.co/2uv5fKLUaZ","expanded_url":"https://www.elmundo.es/espana/2021/03/19/60548b77fdddff0f708b466a.html","display_url":"elmundo.es/espana/2021/03â€¦","indices":[184,207]}]	Dolores Delgado asalta la Junta de Fiscales aupando sÃ³lo a sus afines por cuestiones ideologÃ­cas y de amistad. Quieren controlar la Justicia y van a por ella ya sin ningÃºn disimulo. https://t.co/2uv5fKLUaZ	369548.0	RT @Tonicanto1: Dolores Delgado asalta la Junta de Fiscales aupando sÃ³lo a sus afines por cuestiones ideologÃ­cas y de amistad. Quieren conâ€¦	16.0	True	full
686856	686856	6056ff4cc8f1da003899ecee	2021-03-21 08:09:43	[]	[]	Sun Mar 21 08:03:08 +0000 2021	[]	[{"url":"https://t.co/uf54fhRkv7","expanded_url":"https://www.theguardian.com/uk-news/2021/mar/20/specialist-covid-infection-control-scientist-faces-threat-of-deportation-from-uk?CMP=Share_iOSApp_Other","display_url":"theguardian.com/uk-news/2021/mâ€¦","indices":[246,269]}]	An infection control specialist who has been offered a job as a senior NHS biomedical scientist to help tackle the pandemic is facing deportation by @ukhomeoffice. @pritipatel putting ideology before lives. Who exactly is this supposed to help? https://t.co/uf54fhRkv7	697442.0	RT @DavidLammy: An infection control specialist who has been offered a job as a senior NHS biomedical scientist to help tackle the pandemicâ€¦	859.0	True	full
686857	686857	6056ff4cc8f1da003899ed08	2021-03-21 08:09:43	[]	[]	Sat Mar 20 22:10:03 +0000 2021	[]	[{"url":"https://t.co/chOdaHO0qj","expanded_url":"https://twitter.com/rogerkline/status/1373356798300803074","display_url":"twitter.com/rogerkline/staâ€¦","indices":[220,243]}]	â€œInclusive organisations are more likely to be â€˜psychologically safeâ€™ workplaces where staff feel confident in expressing their true selves, raising concerns and admitting mistakes without fear of being unfairly judgedâ€� https://t.co/chOdaHO0qj	3537.0	RT @mcpherson_ian: â€œInclusive organisations are more likely to be â€˜psychologically safeâ€™ workplaces where staff feel confident in expressinâ€¦	10242.0	True	full
686858	686858	6056ff4cc8f1da003899ed14	2021-03-21 08:09:43	[]	[{"url":"https://t.co/zCiLzIYs0L","expanded_url":"https://www.cnn.com/2021/03/21/health/us-coronavirus-sunday/index.html","display_url":"cnn.com/2021/03/21/heaâ€¦","indices":[139,162]}]		[]	[]			Experts say it's a tight race between coronavirus variants and vaccines in the US as air travel hits records and spâ€¦ https://t.co/o3zyXE8N2X	1531.0	True	full
686859	686859	6056ff4cc8f1da003899ed16	2021-03-21 08:09:43	[]	[]	Sat Mar 20 22:47:07 +0000 2021	[{"text":"IstanbulConvention","indices":[4,23]}]	[{"url":"https://t.co/wnXcJ1pXAU","expanded_url":"https://twitter.com/eu_eeas/status/1373395250635493379","display_url":"twitter.com/eu_eeas/statusâ€¦","indices":[285,308]}]	The #IstanbulConvention aims at ensuring essential legal protection to women &amp; girls across the world. We cannot but regret deeply and express incomprehension towards the decision of the Turkish government to withdraw from this convention. We urge Turkey to reverse its decision. https://t.co/wnXcJ1pXAU	195431.0	RT @JosepBorrellF: The #IstanbulConvention aims at ensuring essential legal protection to women &amp; girls across the world. We cannot but reâ€¦	814.0	True	full
686860	686860	6056ff4dc8f1da003899ed4a	2021-03-21 08:09:44	[]	[]	Sat Mar 20 21:48:29 +0000 2021	[]	[{"url":"https://t.co/YNA70uEwNl","expanded_url":"https://www.vozpopuli.com/espana/vacunas-desaparecidas-pfizer.html","display_url":"vozpopuli.com/espana/vacunasâ€¦","indices":[241,264]}]	Desaparecen otras 7.020 vacunas de Pfizer del Ãºltimo informe de SANIDAD AquÃ­ se vacunan las Infantas por su cuenta y se monta,pero se pierden 30000 VACUNAS y todos tan contentos con MANIFAS por Hassel Asin es este Pais Gracias PEDRO SÃ�NCHEZ https://t.co/YNA70uEwNl vÃ­a @voz_populi	3350.0	RT @budaoscar1: Desaparecen otras 7.020 vacunas de Pfizer del Ãºltimo informe de SANIDAD AquÃ­ se vacunan las Infantas por su cuenta y se monâ€¦	254.0	True	full
686861	686861	6056ff4dc8f1da003899ed5e	2021-03-21 08:09:44	[]	[]	Sun Mar 21 07:47:27 +0000 2021	[{"text":"drittewelle","indices":[112,124]},{"text":"Staatsversagen","indices":[125,140]},{"text":"COVID19","indices":[141,149]}]	[{"url":"https://t.co/Thk4xKPWgk","expanded_url":"https://www.welt.de/gesundheit/plus228783145/John-Ioannidis-Wissenschaft-ist-zu-einer-Waffe-geworden.html","display_url":"welt.de/gesundheit/pluâ€¦","indices":[150,173]}]	"Dann hÃ¤tte Deutschland wirklich einen schlechten Job gemacht und die Alten gar nicht geschÃ¼tzt." Ã„h ja, genau. #drittewelle #Staatsversagen #COVID19 https://t.co/Thk4xKPWgk	1226.0	RT @cturzer: "Dann hÃ¤tte Deutschland wirklich einen schlechten Job gemacht und die Alten gar nicht geschÃ¼tzt." Ã„h ja, genau. #drittewelle #â€¦	99.0	True	full
686862	686862	6056ff4dc8f1da003899ed72	2021-03-21 08:09:44	[]	[]	Sat Mar 20 15:38:06 +0000 2021	[]	[{"url":"https://t.co/PEFElODlGR","expanded_url":"https://bit.ly/2P8OFB8","display_url":"bit.ly/2P8OFB8","indices":[254,277]}]	El 20 de marzo del 2013 entraron al campus de la @UdeA alrededor de 300 campesinos provenientes del norte de Antioquia. Los desplazados llegaron a la ciudad para protestar contra las afectaciones generadas a sus comunidades por el proyecto @hidroituango https://t.co/PEFElODlGR https://t.co/87m0iHdGoj	7208.0	RT @hacemosmemoria: El 20 de marzo del 2013 entraron al campus de la @UdeA alrededor de 300 campesinos provenientes del norte de Antioquia.â€¦	904.0	True	full
686863	686863	6056ff4dc8f1da003899ed74	2021-03-21 08:09:44	[]	[]	Sun Mar 21 07:50:39 +0000 2021	[]	[{"url":"https://t.co/5B1LrdgObc","expanded_url":"http://bit.ly/2O2nrsW","display_url":"bit.ly/2O2nrsW","indices":[115,138]},{"url":"https://t.co/8JbXaU80Gx","expanded_url":"https://t.me/metapoolfinance","display_url":"t.me/metapoolfinance","indices":[153,176]}]	$MFI (MetaFinance) listing bonus on Hoo! ðŸŽ�ðŸŽ� âœ…Follow+RT+Like @Hoo_exchange @metapool1 âœ…Tag 3 friends âœ…Join Hoo TG https://t.co/5B1LrdgObc âœ…Join $MFI TG https://t.co/8JbXaU80Gx â�° 15 ppl*0.1 MFI+1 ppl*0.5 MFI to 17:00, 23/03, (UTC+8) https://t.co/Dh8u7udkl6	19249.0	RT @Hoo_exchange: $MFI (MetaFinance) listing bonus on Hoo! ðŸŽ�ðŸŽ� âœ…Follow+RT+Like @Hoo_exchange @metapool1 âœ…Tag 3 friends âœ…Join Hoo TG https:â€¦	108.0	True	full
686864	686864	6056ff4dc8f1da003899ed78	2021-03-21 08:09:44	[]	[]	Sun Mar 21 08:03:08 +0000 2021	[]	[{"url":"https://t.co/uf54fhRkv7","expanded_url":"https://www.theguardian.com/uk-news/2021/mar/20/specialist-covid-infection-control-scientist-faces-threat-of-deportation-from-uk?CMP=Share_iOSApp_Other","display_url":"theguardian.com/uk-news/2021/mâ€¦","indices":[246,269]}]	An infection control specialist who has been offered a job as a senior NHS biomedical scientist to help tackle the pandemic is facing deportation by @ukhomeoffice. @pritipatel putting ideology before lives. Who exactly is this supposed to help? https://t.co/uf54fhRkv7	697442.0	RT @DavidLammy: An infection control specialist who has been offered a job as a senior NHS biomedical scientist to help tackle the pandemicâ€¦	305.0	True	full
686865	686865	6056ff4dc8f1da003899ed7c	2021-03-21 08:09:44	[{"text":"ÙŠÙˆÙ…_Ø§Ù„Ø§Ù…","indices":[190,199]}]	[{"url":"https://t.co/tJaO0f5VQ6","expanded_url":"https://bit.ly/2PaL3hR","display_url":"bit.ly/2PaL3hR","indices":[88,111]},{"url":"https://t.co/5Tx3Kbucy3","expanded_url":"https://bit.ly/3vFWnU5","display_url":"bit.ly/3vFWnU5","indices":[139,162]}]		[]	[]			ÙƒÙˆØ¯ÙŠÙ† Ø®ØµÙ… Ù„Ø§ÙˆÙ„ Ø·Ù„Ø¨ ÙŠØ®ØµÙ… Ù„ØºØ§ÙŠÙ‡ 15% ÙƒÙˆØ¯ Ø§Ù„Ø®ØµÙ… Ù„Ø§ ÙŠØ¹Ù…Ù„ Ø§Ù„Ø§ Ø¹Ù„Ù‰ Ø§Ù„Ø±Ø§Ø¨Ø· Ø§Ù„Ù…ÙˆØ¬ÙˆØ¯ Ù� Ø§Ù„ØªØºØ±ÙŠØ¯Ù‡ https://t.co/tJaO0f5VQ6 Patâ€¦ https://t.co/6SPkCHKkRr	1.0	True	full
686866	686866	6056ff4dc8f1da003899ed7e	2021-03-21 08:09:44	[]	[]	Wed Mar 17 10:08:24 +0000 2021	[{"text":"SolidaritÃ©","indices":[0,11]}]	[{"url":"https://t.co/luqzRGCLE9","expanded_url":"https://www.wedemain.fr/partager/solidarite-ces-nouveaux-reseaux-dentraide-nes-du-coronavirus/","display_url":"wedemain.fr/partager/solidâ€¦","indices":[157,180]}]	#SolidaritÃ© : pour les seniors, les soignants, les sans-abri, les agriculteurs ou les Ã©tudiants, voici quelques-uns des nouveaux rÃ©seaux nÃ©s du coronavirus. https://t.co/luqzRGCLE9	9191.0	RT @comsolidarite: #SolidaritÃ© : pour les seniors, les soignants, les sans-abri, les agriculteurs ou les Ã©tudiants, voici quelques-uns desâ€¦	1837.0	True	full
686867	686867	6056ff4ec8f1da003899edb0	2021-03-21 08:09:45	[]	[]	Sun Mar 21 08:03:11 +0000 2021	[]	[{"url":"https://t.co/lXbmA9Xmgt","expanded_url":"https://bit.ly/3vJbSKR","display_url":"bit.ly/3vJbSKR","indices":[257,280]}]	BREAKING: The country records 7,757 new COVID-19 infections, as its total jumps to 663,794 with 73,072 active cases. It also lists 15,288 more recoveries and 39 new fatalities, bringing the survivor tally to 577,754 and the death toll to 12,968. Updates: https://t.co/lXbmA9Xmgt https://t.co/yaIx1fYSAT	1197389.0	RT @cnnphilippines: BREAKING: The country records 7,757 new COVID-19 infections, as its total jumps to 663,794 with 73,072 active cases. Iâ€¦	7194.0	True	full
686868	686868	6056ff4ec8f1da003899edba	2021-03-21 08:09:45	[]	[]	Mon Mar 15 11:03:42 +0000 2021	[{"text":"10SET","indices":[142,148]}]	[{"url":"https://t.co/DkVQ3j0CY5","expanded_url":"https://t.me/tenset_io_eng","display_url":"t.me/tenset_io_eng","indices":[256,279]}]	I will send one random person $500 on 31st march all you have to do is RT and be following myself @TenseT_io_JAPAN &amp; @TenseT_io The day #10SET Will go live on @Uniswap So many people asking how to get involved but its SOLD OUT. Join TG for news - https://t.co/DkVQ3j0CY5 https://t.co/xkMld0HwQM	243379.0	RT @ScottZILWarrior: I will send one random person $500 on 31st march all you have to do is RT and be following myself @TenseT_io_JAPAN &amp; @â€¦	171.0	True	full
686869	686869	6056ff4ec8f1da003899edc2	2021-03-21 08:09:45	[]	[]	Sat Mar 20 14:38:57 +0000 2021	[]	[{"url":"https://t.co/msRkDVlpgE","expanded_url":"http://t.me/amsiiraq","display_url":"t.me/amsiiraq","indices":[155,178]}]	Ø§Ù„Ù‡ÙŠØ¦Ø© Ù†Øª| Ù„Ø¬Ù†Ø© Ø§Ù„Ø¹Ù…Ù„ Ù�ÙŠ (Ù…Ø¬Ù„Ø³ Ø§Ù„Ù†ÙˆØ§Ø¨) Ø§Ù„Ø­Ø§Ù„ÙŠ ØªÙ‚Ø± Ø¨Ø£Ù† (15) Ù…Ù„ÙŠÙˆÙ† Ø¹Ø§Ø·Ù„ Ø¹Ù† Ø§Ù„Ø¹Ù…Ù„ Ù�ÙŠ Ø§Ù„Ø¹Ø±Ø§Ù‚ Ù…Ø¹Ø¸Ù…Ù‡Ù… Ù…Ù† Ø§Ù„Ø´Ø¨Ø§Ø¨. Ù„Ù„Ø§Ø´ØªØ±Ø§Ùƒ Ù�ÙŠ Ù‚Ù†Ø§Ø© Ø§Ù„Ù‡ÙŠØ¦Ø© Ø¹Ù„Ù‰ ØªØ·Ø¨ÙŠÙ‚ (ØªÙŠÙ„ÙŠØºØ±Ø§Ù…): https://t.co/msRkDVlpgE https://t.co/5Cj28uDa1f	60417.0	RT @amsiiraq: Ø§Ù„Ù‡ÙŠØ¦Ø© Ù†Øª| Ù„Ø¬Ù†Ø© Ø§Ù„Ø¹Ù…Ù„ Ù�ÙŠ (Ù…Ø¬Ù„Ø³ Ø§Ù„Ù†ÙˆØ§Ø¨) Ø§Ù„Ø­Ø§Ù„ÙŠ ØªÙ‚Ø± Ø¨Ø£Ù† (15) Ù…Ù„ÙŠÙˆÙ† Ø¹Ø§Ø·Ù„ Ø¹Ù† Ø§Ù„Ø¹Ù…Ù„ Ù�ÙŠ Ø§Ù„Ø¹Ø±Ø§Ù‚ Ù…Ø¹Ø¸Ù…Ù‡Ù… Ù…Ù† Ø§Ù„Ø´Ø¨Ø§Ø¨. Ù„Ù„Ø§Ø´ØªØ±Ø§Ùƒ Ù�ÙŠ Ù‚Ù†Ø§Ø©â€¦	225.0	True	full
686870	686870	6056ff4ec8f1da003899edca	2021-03-21 08:09:45	[]	[]	Thu Mar 18 09:44:55 +0000 2021	[{"text":"MentalHealth","indices":[80,93]},{"text":"MyWholeSelf","indices":[147,159]}]	[{"url":"https://t.co/zIqXxifyzE","expanded_url":"http://mhfaengland.org/my-whole-self/","display_url":"mhfaengland.org/my-whole-self/","indices":[249,272]}]	Regular wellbeing catch-ups with colleagues are a vital way to support peopleâ€™s #MentalHealth, especially during the pandemic. We have created the #MyWholeSelf MOT â€“ a free guide to help check in on your own and othersâ€™ mental health and wellbeing: https://t.co/zIqXxifyzE https://t.co/RdRk7algrz	47962.0	RT @MHFAEngland: Regular wellbeing catch-ups with colleagues are a vital way to support peopleâ€™s #MentalHealth, especially during the pandeâ€¦	305.0	True	full
686871	686871	6056ff4ec8f1da003899edcc	2021-03-21 08:09:45	[]	[{"url":"https://t.co/xvc7QNYvMU","expanded_url":"https://www.elespanol.com/invertia/disruptores-innovadores/america-tech/20210321/coco-startup-emigrantes-venezolanos-compras-cotidianas-familias/566693911_0.html","display_url":"elespanol.com/invertia/disruâ€¦","indices":[252,275]}]		[]	[]			Coco, la startup para que los emigrantes venezolanos ayuden con las compras cotidianas de sus familias La app permâ€¦ https://t.co/Mf6LzmdsM9	13764.0	True	full
686872	686872	6056ff4fc8f1da003899edec	2021-03-21 08:09:46	[]	[]	Thu Mar 18 02:04:04 +0000 2021	[{"text":"BSC","indices":[232,236]},{"text":"BTC","indices":[237,241]},{"text":"ETH","indices":[242,246]},{"text":"BNB","indices":[247,251]}]	[{"url":"https://t.co/xx55YiGfm3","expanded_url":"https://www.bsc.news/post/chainge-finance-on-the-fusion-blockchain-has-exceeded-one-million-users-on-its-waiting-list","display_url":"bsc.news/post/chainge-fâ€¦","indices":[253,276]}]	The DEX @FinanceChainge is set to launch on the @FUSIONProtocol network with over a million users on the protocols waitlist. This decentralized exchange aims to innovate on traditional models through leveraging the Fusion Network. #BSC #BTC #ETH #BNB https://t.co/xx55YiGfm3	39889.0	RT @news_of_bsc: The DEX @FinanceChainge is set to launch on the @FUSIONProtocol network with over a million users on the protocols waitlisâ€¦	2.0	True	full
686873	686873	6056ff4fc8f1da003899edfa	2021-03-21 08:09:46	[]	[]	Sun Mar 21 08:08:01 +0000 2021	[]	[{"url":"https://t.co/Rx6Y5x5pTk","expanded_url":"https://twitter.com/SubjectAccesss/status/1373328941285576704?s=20","display_url":"twitter.com/SubjectAccesssâ€¦","indices":[257,280]}]	In the year between the Coronavirus Act 2020 and the Police, Crime, Sentencing and Courts Act 2021, we've produced this: a police state in which armed thugs are permitted under law to assault peaceful citizens for the new crime of sitting in a London park. https://t.co/Rx6Y5x5pTk	3695.0	RT @9thfloor: In the year between the Coronavirus Act 2020 and the Police, Crime, Sentencing and Courts Act 2021, we've produced this: a poâ€¦	34.0	True	full
686874	686874	6056ff4fc8f1da003899ee04	2021-03-21 08:09:46	[]	[]	Sat Mar 20 14:03:25 +0000 2021	[]	[{"url":"https://t.co/q3bYczZWZT","expanded_url":"https://twitter.com/ChagosUK/status/1291420663237021702","display_url":"twitter.com/ChagosUK/statuâ€¦","indices":[176,199]}]	Rena Ernst, mother born on Chagos, she can not pass on her citizenship to her children as she was born after the deporation. So had to crowdfund to help them win citizenship. https://t.co/q3bYczZWZT	3381.0	RT @ChagosUK: Rena Ernst, mother born on Chagos, she can not pass on her citizenship to her children as she was born after the deporation.â€¦	4281.0	True	full
686875	686875	6056ff4fc8f1da003899ee08	2021-03-21 08:09:46	[]	[]	Tue Mar 16 06:49:01 +0000 2021	[]	[{"url":"https://t.co/rlM57N6Bk0","expanded_url":"https://www.state.gov/briefings/department-press-briefing-march-15-2021/","display_url":"state.gov/briefings/depaâ€¦","indices":[165,188]}]	"The United States continues to call on all countries to take concrete actions to oppose the [Burma] coup and its escalating violence," @StateDeputySpox reiterated. https://t.co/rlM57N6Bk0 https://t.co/3eJAgSZz8f	47063.0	RT @eAsiaMediaHub: "The United States continues to call on all countries to take concrete actions to oppose the [Burma] coup and its escalaâ€¦	788.0	True	full
686876	686876	6056ff4fc8f1da003899ee12	2021-03-21 08:09:46	[]	[]	Sat Mar 20 16:01:36 +0000 2021	[]	[{"url":"https://t.co/8YOD57NHnA","expanded_url":"https://www.politico.com/states/florida/story/2021/03/16/major-donors-to-south-florida-hospital-foundation-got-early-vaccine-access-1368423","display_url":"politico.com/states/floridaâ€¦","indices":[133,156]}]	Pop-up vaccination sites in affluent, mostly white pockets of Florida have become a political thorn in the side of Gov. Ron DeSantis https://t.co/8YOD57NHnA	4505502.0	RT @politico: Pop-up vaccination sites in affluent, mostly white pockets of Florida have become a political thorn in the side of Gov. Ron Dâ€¦	88.0	True	full
686877	686877	6056ff4fc8f1da003899ee2a	2021-03-21 08:09:46	[]	[]	Sun Mar 21 07:28:03 +0000 2021	[]	[{"url":"https://t.co/60bLtgp1Cm","expanded_url":"https://twitter.com/bfmtv/status/1373535691292995584","display_url":"twitter.com/bfmtv/status/1â€¦","indices":[134,157]}]	La bonne blague ! Alors quâ€™ils suppriment lâ€™attestation de sortie et quâ€™ils laissent ouverts tous les petits commerces sans exception https://t.co/60bLtgp1Cm	6942.0	RT @fquedeville: La bonne blague ! Alors quâ€™ils suppriment lâ€™attestation de sortie et quâ€™ils laissent ouverts tous les petits commerces sanâ€¦	14.0	True	full
686878	686878	6056ff4fc8f1da003899ee30	2021-03-21 08:09:46	[]	[]	Sat Mar 20 07:20:34 +0000 2021	[{"text":"COVID","indices":[45,51]},{"text":"NaviMumbai","indices":[147,158]},{"text":"coronavirus","indices":[159,171]},{"text":"Mumbai","indices":[194,201]}]	[{"url":"https://t.co/BPUR6HxmBJ","expanded_url":"https://bit.ly/3s8keJN","display_url":"bit.ly/3s8keJN","indices":[221,244]}]	Navi Mumbai | No Mask, No Social Distancing. #COVID-19 norms being flouted at APMC vegetable wholesale market in Turbhe, amid spike in new cases. #NaviMumbai #coronavirus Catch all the latest #Mumbai city updates here: https://t.co/BPUR6HxmBJ https://t.co/p1vqPVXl7V	6330.0	RT @TOINaviMumbai: Navi Mumbai | No Mask, No Social Distancing. #COVID-19 norms being flouted at APMC vegetable wholesale market in Turbhe,â€¦	0.0	True	full
686879	686879	6056ff50c8f1da003899ee4a	2021-03-21 08:09:46	[]	[]	Sun Mar 21 08:03:30 +0000 2021	[{"text":"FRAGAL","indices":[144,151]}]	[{"url":"https://t.co/v6sGVJk90z","expanded_url":"https://twitter.com/HavardGuillaume/status/1373395124802236423","display_url":"twitter.com/HavardGuillaumâ€¦","indices":[152,175]}]	Il est clair qu'on a jouÃ© les 2 derniers matchs Ã 15 contre 16, surtout contre l'Angleterre! Mais Ã§a rend encore la victoire encore plus belle! #FRAGAL https://t.co/v6sGVJk90z	10525.0	RT @lainbec30: Il est clair qu'on a jouÃ© les 2 derniers matchs Ã 15 contre 16, surtout contre l'Angleterre! Mais Ã§a rend encore la victoireâ€¦	786.0	True	full
686880	686880	6056ff50c8f1da003899ee4e	2021-03-21 08:09:47	[]	[]	Sun Mar 21 07:47:04 +0000 2021	[{"text":"defense","indices":[204,212]},{"text":"gru","indices":[225,229]}]	[{"url":"https://t.co/pPiiOfUkbd","expanded_url":"https://www.forbes.com/sites/davidaxe/2021/03/19/ukraine-is-hardening-its-coastline-against-russian-attack/?sh=676c0a764d17","display_url":"forbes.com/sites/davidaxeâ€¦","indices":[230,253]}]	UKRAINE FURTHER HARDENS IITS COASTLINE AGAINST A RUSSIAN INVASION The shore-based anti-ship batteries could be the real killers in the event the Russia Black Sea fleet launches another attack on Ukraine. #defense @mfa_russia #gru https://t.co/pPiiOfUkbd	73449.0	RT @BombshellDAILY: UKRAINE FURTHER HARDENS IITS COASTLINE AGAINST A RUSSIAN INVASION The shore-based anti-ship batteries could be the realâ€¦	73449.0	True	full
686881	686881	6056ff50c8f1da003899ee56	2021-03-21 08:09:47	[]	[]	Tue Mar 02 22:32:36 +0000 2021	[]	[{"url":"https://t.co/2Q8bduR3Gt","expanded_url":"https://www.sciencemag.org/news/2021/03/critics-slam-letter-prestigious-journal-downplayed-covid-19-risks-swedish","display_url":"sciencemag.org/news/2021/03/câ€¦","indices":[263,286]}]	ðŸ‡¸ðŸ‡ªEXPERT HID SCHOOL OUTBREAKS &amp; EXCESS DEATHS IN KIDS, emails revealâ€”A Swedish proponent of pro-natural-infection-herd who advised Tegnell was caught deliberately omitting data on school outbreaks &amp; excess deaths, as new whistleblower emails shed light.ðŸ§µ https://t.co/2Q8bduR3Gt https://t.co/Uf0gKXmhTD	452834.0	RT @DrEricDing: ðŸ‡¸ðŸ‡ªEXPERT HID SCHOOL OUTBREAKS &amp; EXCESS DEATHS IN KIDS, emails revealâ€”A Swedish proponent of pro-natural-infection-herd whoâ€¦	140.0	True	full
686882	686882	6056ff50c8f1da003899ee5a	2021-03-21 08:09:47	[{"text":"StopAdani","indices":[154,164]},{"text":"DontFrackTheNT","indices":[165,180]},{"text":"qldpol","indices":[181,188]},{"text":"ntpol","indices":[189,195]}]	[{"url":"https://t.co/DPdrDjy3HG","expanded_url":"https://www.sbs.com.au/news/mining-companies-flout-human-rights-conventions-when-negotiating-with-indigenous-australians-study-finds","display_url":"sbs.com.au/news/mining-coâ€¦","indices":[197,220]}]		[]	[]			The report calls for Origin Energy to cease fracking in the Beetaloo Basin and Adani to stop work at its mine siteâ€¦ https://t.co/F458gUIFOC	4836.0	True	full
686883	686883	6056ff50c8f1da003899ee5e	2021-03-21 08:09:47	[]	[]	Sat Mar 20 20:55:00 +0000 2021	[{"text":"NotiMippCI","indices":[0,11]},{"text":"FrenaElContagio","indices":[129,145]}]	[{"url":"https://t.co/sp4RAfL4bz","expanded_url":"https://bit.ly/3cPLIgN","display_url":"bit.ly/3cPLIgN","indices":[105,128]}]	#NotiMippCI ðŸ“°ðŸ—ž| 937 casos de la COVID-19 se registraron en Venezuela en las Ãºltimas 24 horas. Lea mÃ¡s â�© https://t.co/sp4RAfL4bz #FrenaElContagio https://t.co/QLDbTZEbpc	254189.0	RT @Mippcivzla: #NotiMippCI ðŸ“°ðŸ—ž| 937 casos de la COVID-19 se registraron en Venezuela en las Ãºltimas 24 horas. Lea mÃ¡s â�© https://t.co/sp4RAâ€¦	500.0	True	full
686884	686884	6056ff50c8f1da003899ee60	2021-03-21 08:09:47	[]	[{"url":"https://t.co/ZfO8w6A1xH","expanded_url":"https://api.whatsapp.com/send?phone=966552771549","display_url":"api.whatsapp.com/send?phone=966â€¦","indices":[196,219]}]		[]	[]			@UQT_SA @UQT_SA Ø¯ÙˆØ±Ø© Ø£Ø¯Ø®Ø§Ù„ Ø§Ù„Ø¨ÙŠØ§Ù†Ø§Øª ÙˆÙ…Ø¹Ø§Ù„Ø¬Ø© Ø§Ù„Ù†ØµÙˆØµ* 6 Ø§Ø´Ù‡Ø± 240 Ø³Ø§Ø¹Ø© ØªØ¯Ø±ÙŠØ¨ÙŠØ© *- Ø¯ÙˆØ±Ø© Ø§Ø³ØªØ®Ø¯Ø§Ù… Ø­Ø§Ø³Ø¨ Ù�ÙŠ Ø§Ù„Ø§Ø¹Ù…Ø§Ù„ Ø§Ù„Ù…Ùƒâ€¦ https://t.co/yDrkGmKb3b	76.0	True	full
686885	686885	6056ff51c8f1da003899ee9c	2021-03-21 08:09:47	[]	[]	Sun Mar 21 07:48:06 +0000 2021	[]	[{"url":"https://t.co/VLaTaOGR8G","expanded_url":"http://www.bom.gov.au/nsw/warnings/flood/nepean-hawkesburyrivers.shtml","display_url":"bom.gov.au/nsw/warnings/fâ€¦","indices":[240,263]}]	Sydney Flood Whoa .. The Hawkesbury River at Windsor might get 3 metres above major flood level. ".. likely to exceed the major flood level (12.20 m) around 09:00 pm Sunday. The river level may reach around 15.60 metres Monday afternoon." https://t.co/VLaTaOGR8G	25460.0	RT @JoeABCNews: Sydney Flood Whoa .. The Hawkesbury River at Windsor might get 3 metres above major flood level. ".. likely to exceed theâ€¦	1229.0	True	full
686886	686886	6056ff51c8f1da003899eea4	2021-03-21 08:09:47	[]	[]	Sun Mar 21 06:49:50 +0000 2021	[]	[{"url":"https://t.co/yOISzEm35O","expanded_url":"https://apnews.com/article/aung-san-suu-kyi-global-trade-myanmar-civil-disobedience-coronavirus-pandemic-f914e0305ce0d3fb9c9115559708d383","display_url":"apnews.com/article/aung-sâ€¦","indices":[202,225]}]	Striking railway workers in Myanmar were so determined to continue their protest against the coup that they moved out of their state-supplied housing rather than return to work as ordered by the junta. https://t.co/yOISzEm35O https://t.co/p734h02sp7	457390.0	RT @KenRoth: Striking railway workers in Myanmar were so determined to continue their protest against the coup that they moved out of theirâ€¦	24.0	True	full
686887	686887	6056ff51c8f1da003899eea8	2021-03-21 08:09:47	[]	[]	Sun Mar 21 02:13:10 +0000 2021	[]	[{"url":"https://t.co/FnAUjxf9nA","expanded_url":"https://youtu.be/xTi202shdzA","display_url":"youtu.be/xTi202shdzA","indices":[126,149]}]	Busquen siempre lo que dice Ã�ngel Verdugo en sus videos â€œLa MaÃ±anera de Ã�ngelâ€�, no tienen desperdicio. AhÃ­ les va un ejemplo: https://t.co/FnAUjxf9nA	156925.0	RT @DiegoFC: Busquen siempre lo que dice Ã�ngel Verdugo en sus videos â€œLa MaÃ±anera de Ã�ngelâ€�, no tienen desperdicio. AhÃ­ les va un ejemplo:â€¦	18520.0	True	full
686888	686888	6056ff51c8f1da003899eeca	2021-03-21 08:09:48	[]	[]	Sat Mar 20 17:57:45 +0000 2021	[]	[{"url":"https://t.co/kji9U9ROoU","expanded_url":"https://twitter.com/gerryadamssf/status/1373260624663359494","display_url":"twitter.com/gerryadamssf/sâ€¦","indices":[180,203]}]	Adamsâ€™s Sinn Fein-IRA ensured neither 3 year old Jonathan Ball nor 12 year old Tim Parry enjoyed a single Easter egg after 1992. They murdered both in a bomb attack today in 1993. https://t.co/kji9U9ROoU	48228.0	RT @COLRICHARDKEMP: Adamsâ€™s Sinn Fein-IRA ensured neither 3 year old Jonathan Ball nor 12 year old Tim Parry enjoyed a single Easter egg afâ€¦	2386.0	True	full
686889	686889	6056ff51c8f1da003899eed4	2021-03-21 08:09:48	[]	[]	Sun Mar 21 07:40:25 +0000 2021	[{"text":"Rediff","indices":[0,7]}]	[{"url":"https://t.co/RzOA3Ie5JW","expanded_url":"https://www.lefigaro.fr/politique/la-calamiteuse-semaine-d-emmanuel-macron-20210319?utm_term=Autofeed&utm_medium=Social&utm_source=Twitter#Echobox=1616219369","display_url":"lefigaro.fr/politique/la-câ€¦","indices":[257,280]}]	#Rediff Le trou de souris sâ€™est refermÃ©. Emmanuel Macron nâ€™a pas rÃ©ussi Ã passer. Dans la course de vitesse engagÃ©e entre lâ€™Ã©pidÃ©mie et la campagne de vaccination, câ€™est le premier qui a gagnÃ©. Et il a bien dÃ» se rÃ©soudre Ã confiner le pays une troisiÃ¨m... https://t.co/RzOA3Ie5JW	3389803.0	RT @Le_Figaro: #Rediff Le trou de souris sâ€™est refermÃ©. Emmanuel Macron nâ€™a pas rÃ©ussi Ã passer. Dans la course de vitesse engagÃ©e entre lâ€™â€¦	13.0	True	full
686890	686890	6056ff51c8f1da003899eeea	2021-03-21 08:09:48	[]	[]	Sun Mar 21 05:22:06 +0000 2021	[{"text":"B117","indices":[185,190]}]	[{"url":"https://t.co/Rf0aBEAcgV","expanded_url":"https://twitter.com/drericding/status/1372013248980074498","display_url":"twitter.com/drericding/staâ€¦","indices":[256,279]}]	8) But also more concerning â€” Brazil experts analysis says P1 is potentially 2-2.5x faster transmission (more contagious) than the old common strains. That means it is also faster than #B117 sweeping the world. We need to get serious about Brazil crisis. https://t.co/Rf0aBEAcgV?	452811.0	RT @DrEricDing: 8) But also more concerning â€” Brazil experts analysis says P1 is potentially 2-2.5x faster transmission (more contagious) tâ€¦	458.0	True	full
686891	686891	6056ff52c8f1da003899ef06	2021-03-21 08:09:49	[]	[]	Sat Mar 20 19:09:19 +0000 2021	[{"text":"SaveTheDate","indices":[0,12]}]	[{"url":"https://t.co/d8zWmN1ZiU","expanded_url":"https://bit.ly/3c63f5j","display_url":"bit.ly/3c63f5j","indices":[158,181]}]	#SaveTheDate Greek Section 2021 Annual Conference âž¡ï¸� Regional Science in times the pandemic, economic crisis and uncertainty 25-26 June 2021, Athens, Greece https://t.co/d8zWmN1ZiU https://t.co/Y5OAJyFMob	7042.0	RT @ERSA_org: #SaveTheDate Greek Section 2021 Annual Conference âž¡ï¸� Regional Science in times the pandemic, economic crisis and uncertaintyâ€¦	668.0	True	full
686892	686892	6056ff52c8f1da003899ef12	2021-03-21 08:09:49	[]	[]	Thu Mar 18 12:51:18 +0000 2021	[{"text":"ÃšltimaHora","indices":[0,11]},{"text":"COVID19","indices":[22,30]},{"text":"Noticias","indices":[241,250]}]	[{"url":"https://t.co/ofy6SMk2tX","expanded_url":"https://cutt.ly/qz64TQr","display_url":"cutt.ly/qz64TQr","indices":[254,277]}]	#ÃšltimaHora Novedades #COVID19: ðŸ“Š Aumenta ligeramente la incidencia acumulada y el temor a una 4Âª ola ðŸš¨ 9 de cada 10 enfermeras con estrÃ©s y ansiedad ðŸ˜· Un aÃ±o despuÃ©s, siguen sin resolverse los graves problemas estructurales del SNS Ya en #Noticias â–¶ï¸� https://t.co/ofy6SMk2tX https://t.co/5prvH49KZ0	27557.0	RT @Enfermeriatv: #ÃšltimaHora Novedades #COVID19: ðŸ“Š Aumenta ligeramente la incidencia acumulada y el temor a una 4Âª ola ðŸš¨ 9 de cada 10 enfâ€¦	209.0	True	full
686893	686893	6056ff52c8f1da003899ef2a	2021-03-21 08:09:49	[]	[]	Sun Mar 21 08:03:08 +0000 2021	[]	[{"url":"https://t.co/uf54fhRkv7","expanded_url":"https://www.theguardian.com/uk-news/2021/mar/20/specialist-covid-infection-control-scientist-faces-threat-of-deportation-from-uk?CMP=Share_iOSApp_Other","display_url":"theguardian.com/uk-news/2021/mâ€¦","indices":[246,269]}]	An infection control specialist who has been offered a job as a senior NHS biomedical scientist to help tackle the pandemic is facing deportation by @ukhomeoffice. @pritipatel putting ideology before lives. Who exactly is this supposed to help? https://t.co/uf54fhRkv7	697442.0	RT @DavidLammy: An infection control specialist who has been offered a job as a senior NHS biomedical scientist to help tackle the pandemicâ€¦	298.0	True	full
686894	686894	6056ff52c8f1da003899ef2e	2021-03-21 08:09:49	[]	[]	Sat Mar 20 22:13:42 +0000 2021	[{"text":"Road2Recovery","indices":[203,217]}]	[{"url":"https://t.co/IHKB62OnGJ","expanded_url":"https://www.telegraph.co.uk/news/2021/03/20/need-new-roadmap-freedom-based-data-not-dates/","display_url":"telegraph.co.uk/news/2021/03/2â€¦","indices":[235,258]}]	ðŸ‘‰ The PM promised the roadmap would be â€œreclaiming our freedomsâ€� by 21 June ðŸ¤” So, why are MPs likely to be asked this week to retain most temporary provisions of the Coronavirus Act until Octoberâ�“1/4 #Road2Recovery | â�¦â�¦@Telegraphâ�© https://t.co/IHKB62OnGJ	28293.0	RT @Mark_J_Harper: ðŸ‘‰ The PM promised the roadmap would be â€œreclaiming our freedomsâ€� by 21 June ðŸ¤” So, why are MPs likely to be asked thisâ€¦	2.0	True	full
686895	686895	6056ff52c8f1da003899ef32	2021-03-21 08:09:49	[]	[{"url":"https://t.co/VqCDejlnvs","expanded_url":"https://www.osoulmisrmagazine.com/283404","display_url":"osoulmisrmagazine.com/283404","indices":[138,161]}]		[]	[]			Ø¶Ù…Ù† Ù…Ø¨Ø§Ø¯Ø±Ø© Ø§Ù„Ø±Ø¦ÙŠØ³ Ø­ÙŠØ§Ø© ÙƒØ±ÙŠÙ…Ø© Ù„ØªØ·ÙˆÙŠØ± Ø§Ù„Ø±ÙŠÙ� Ø§Ù„Ù…ØµØ±ÙŠ ÙˆØ²ÙŠØ± Ø§Ù„Ø¥Ø³ÙƒØ§Ù†: Ø·Ø±Ø­ ØªÙ†Ù�ÙŠØ° Ù…Ø´Ø±ÙˆØ¹Ø§Øª Ù…ÙŠØ§Ù‡ Ø´Ø±Ø¨ Ø¨Ù€192Ù‚Ø±ÙŠØ© Ø¨Ø§Ù„Ù…Ù†ÙŠØ§ Ø¨Ù‚ÙŠÙ…Ø©â€¦ https://t.co/O2YgvuDpRK	46.0	True	full
686896	686896	6056ff52c8f1da003899ef3e	2021-03-21 08:09:49	[]	[]	Sun Mar 21 07:13:57 +0000 2021	[]	[{"url":"https://t.co/fZt2sYGc97","expanded_url":"https://www.sudouest.fr/sante/coronavirus/bordeaux-les-politiques-preoccupes-par-l-occupation-du-grand-theatre-1744423.php","display_url":"sudouest.fr/sante/coronaviâ€¦","indices":[244,267]}]	"Pas question dâ€™en faire un lieu symbole de Â« convergence des luttes Â», comme certaines associations le souhaiteraient." Le message est assez clair Ã Bordeaux... Le thÃ©Ã¢tre est le symbole culturel bourgeois et faut pas que Ã§a aille plus loin ðŸ˜¶https://t.co/fZt2sYGc97	6282.0	RT @MelleBene: "Pas question dâ€™en faire un lieu symbole de Â« convergence des luttes Â», comme certaines associations le souhaiteraient." Leâ€¦	60.0	True	full
686897	686897	6056ff52c8f1da003899ef46	2021-03-21 08:09:49	[]	[]	Sat Mar 20 08:12:48 +0000 2021	[{"text":"adsSarahsees","indices":[178,191]}]	[{"url":"https://t.co/nJbureB3Tc","expanded_url":"https://www.youtube.com/watch?v=BjhJMFx5f84","display_url":"youtube.com/watch?v=BjhJMFâ€¦","indices":[153,176]}]	They made a shortfilm ADVERT for the seniors to take vaccination here in Singapore. It's in English, Malay, Tamil and Mandarin on the channel but WEW. https://t.co/nJbureB3Tc #adsSarahsees It's a beautiful ad to also remind we needed vaccination in the past too.	2148.0	RT @sarahcoldheart: They made a shortfilm ADVERT for the seniors to take vaccination here in Singapore. It's in English, Malay, Tamil andâ€¦	297.0	True	full
686898	686898	6056ff52c8f1da003899ef50	2021-03-21 08:09:49	[{"text":"FreeRealityWinner","indices":[201,219]},{"text":"BringRealityHome","indices":[220,237]}]	[{"url":"https://t.co/3MPFosUP2X","expanded_url":"http://StandwithReality.org","display_url":"StandwithReality.org","indices":[245,268]}]		[]	[]			REALITY WINNER is currently vulnerable in a prison where she has become a victim of an uncontrolled Covid-19 outbreâ€¦ https://t.co/BIQm2rJOQi	8669.0	True	full
686899	686899	6056ff53c8f1da003899ef60	2021-03-21 08:09:49	[]	[]	Sat Mar 20 23:08:19 +0000 2021	[]	[{"url":"https://t.co/UvaQXb5Zn9","expanded_url":"https://www.spectator.co.uk/article/france-u-turn-jab-az-you-were","display_url":"spectator.co.uk/article/franceâ€¦","indices":[153,176]}]	ðŸ‡«ðŸ‡· Franceâ€™s history with the AstraZeneca vaccine: â�Œ Banned â˜‘ï¸� Allowed for 18-65 only âœ… Allowed for all â�Œ Banned â˜‘ï¸� Allowed for 55+ only Read more ðŸ‘‡ https://t.co/UvaQXb5Zn9	203279.0	RT @spectator: ðŸ‡«ðŸ‡· Franceâ€™s history with the AstraZeneca vaccine: â�Œ Banned â˜‘ï¸� Allowed for 18-65 only âœ… Allowed for all â�Œ Banned â˜‘ï¸� Allowedâ€¦	506.0	True	full
686900	686900	6056ff53c8f1da003899ef62	2021-03-21 08:09:49	[{"text":"All_Health_Fitness_Tips","indices":[63,87]}]	[{"url":"https://t.co/7GJ5fS6TTk","expanded_url":"https://www.iweller.com/all-health-fitness-tips/oil-giant-saudi-aramco-sees-2020-profits-drop-to-49-billion/","display_url":"iweller.com/all-health-fitâ€¦","indices":[233,256]}]		[]	[]			Oil giant Saudi Aramco sees 2020 profits drop to $49 billion - #All_Health_Fitness_Tips - DUBAI, United Arab Emiratâ€¦ https://t.co/RMWKWLsjpB	57.0	True	full
686901	686901	6056ff53c8f1da003899ef64	2021-03-21 08:09:50	[]	[]	Sun Mar 21 07:13:10 +0000 2021	[]	[{"url":"https://t.co/gT294k3btP","expanded_url":"https://6abc.com/10434159/?ex_cid=TA_WPVI_TW&taid=6056f2063d8739000199e6be&utm_campaign=trueAnthem%3A+Trending+Content&utm_medium=trueAnthem&utm_source=twitter","display_url":"6abc.com/10434159/?ex_câ€¦","indices":[172,195]}]	A study from the CDC analyzed 13.7 million people who have received their COVID-19 vaccine in the U.S. Out of that group, 79% of those reporting side effects were women.â€‹ https://t.co/gT294k3btP	876704.0	RT @6abc: A study from the CDC analyzed 13.7 million people who have received their COVID-19 vaccine in the U.S. Out of that group, 79% ofâ€¦	14.0	True	full
686902	686902	6056ff53c8f1da003899ef68	2021-03-21 08:09:50	[]	[]	Sun Mar 21 07:34:08 +0000 2021	[]	[{"url":"https://t.co/nqKQtb7olS","expanded_url":"https://www.lavanguardia.com/economia/20201116/49488105501/facua-vueling-denuncia-cobrar-maleta.html","display_url":"lavanguardia.com/economia/20201â€¦","indices":[222,245]}]	Ahora @vueling te cobra 25 euros si llegas con tu maleta de mano a la puerta de embarque â€œpor las medidas sanitariasâ€�. Ya, si pagas no hay covid Â¿no? Lo que tenÃ©is es mucha cara e impunidad para aplicar una medida ilegal. https://t.co/nqKQtb7olS	16082.0	RT @EiderHurtado: Ahora @vueling te cobra 25 euros si llegas con tu maleta de mano a la puerta de embarque â€œpor las medidas sanitariasâ€�. Yaâ€¦	334.0	True	full
686903	686903	6056ff53c8f1da003899ef6c	2021-03-21 08:09:50	[]	[]	Sun Mar 21 00:38:51 +0000 2021	[]	[{"url":"https://t.co/3SIIqvGH7C","expanded_url":"https://twitter.com/ciclbh/status/1373280912696299521?s=20","display_url":"twitter.com/ciclbh/status/â€¦","indices":[96,119]},{"url":"https://t.co/Gp6bg1Zmaw","expanded_url":"https://twitter.com/Reuters/status/1373410284568723458","display_url":"twitter.com/Reuters/statusâ€¦","indices":[120,143]}]	ðŸ”´FRANCIA ðŸ‡«ðŸ‡· REPORTA MÃ�XIMO DE PACIENTES EN UCI ðŸ�¥ Mientras en EspaÃ±aðŸ‡ªðŸ‡¸ espaÃ±oles PERIMETRADOSðŸš«yðŸ‘‡ https://t.co/3SIIqvGH7C https://t.co/Gp6bg1Zmaw	414.0	RT @ciclbh: ðŸ”´FRANCIA ðŸ‡«ðŸ‡· REPORTA MÃ�XIMO DE PACIENTES EN UCI ðŸ�¥ Mientras en EspaÃ±aðŸ‡ªðŸ‡¸ espaÃ±oles PERIMETRADOSðŸš«yðŸ‘‡ https://t.co/3SIIqvGH7C https:/â€¦	667.0	True	full
686904	686904	6056ff53c8f1da003899ef92	2021-03-21 08:09:50	[]	[{"url":"https://t.co/65OtdX9eb1","expanded_url":"http://Joshua.By","display_url":"Joshua.By","indices":[50,73]}]		[]	[]			The longer Fury v AJ date drags the more it suits https://t.co/65OtdX9eb1 the time it set it could be 18 months outâ€¦ https://t.co/aGUIOGfuTU	296.0	True	full
686905	686905	6056ff53c8f1da003899ef9c	2021-03-21 08:09:50	[]	[]	Fri Mar 19 16:38:55 +0000 2021	[]	[{"url":"https://t.co/xt8ve4J0a7","expanded_url":"https://www.newstatesman.com/politics/health/2020/05/peak","display_url":"newstatesman.com/politics/healtâ€¦","indices":[250,273]}]	Thanks for all the public &amp; private messages about The Clown. For those asking, the last extended article that I wrote was called The Peak. It was written during the April of first wave of the pandemic and can be found here if youâ€™re interested: https://t.co/xt8ve4J0a7	6531.0	RT @EdwardDocx: Thanks for all the public &amp; private messages about The Clown. For those asking, the last extended article that I wrote wasâ€¦	4509.0	True	full
686906	686906	6056ff54c8f1da003899efac	2021-03-21 08:09:50	[{"text":"carladiazmerecerespeito","indices":[254,278]}]	[{"url":"https://t.co/1iig53rnU0","expanded_url":"https://abacashi.com/p/construir-dois-comodos","display_url":"abacashi.com/p/construir-doâ€¦","indices":[204,227]},{"url":"https://t.co/ku7HWtC9Ss","expanded_url":"https://twitter.com/marialimalemuel/status/1373345279936712704?s=19","display_url":"twitter.com/marialimalemueâ€¦","indices":[229,252]}]		[]	[]			Oi vocÃª que puder me ajuda dando RT ou marcando alguÃ©m eu preciso muito de ajuda e uma mÃ£e desesperada que imploraâ€¦ https://t.co/gl8CcCue0b	1.0	True	full
686907	686907	6056ff54c8f1da003899efb6	2021-03-21 08:09:50	[]	[{"url":"https://t.co/h1rQOyNo1U","expanded_url":"https://www.bbc.com/news/world-56465395","display_url":"bbc.com/news/world-564â€¦","indices":[252,275]}]		[]	[]			If saving millions of lives cannot make covid vaccine patents be suspended briefly by developed for developing counâ€¦ https://t.co/DHgaN2FyDE	2.0	True	full
686908	686908	6056ff54c8f1da003899efba	2021-03-21 08:09:50	[]	[]	Sun Mar 21 07:31:37 +0000 2021	[]	[{"url":"https://t.co/ZsXJxiJAkn","expanded_url":"https://youtu.be/1VFyKsrXKPk","display_url":"youtu.be/1VFyKsrXKPk","indices":[239,262]}]	Even with its current discharge level of approximately 500GL today, Warragamba Dam is doing exactly what it is designed to do, making for some spectacular images. To learn more about how Warragamba Dam operates during a flood event, visit https://t.co/ZsXJxiJAkn https://t.co/5ZFpaxop5j	3595.0	RT @WaterNSW: Even with its current discharge level of approximately 500GL today, Warragamba Dam is doing exactly what it is designed to doâ€¦	1989.0	True	full
686909	686909	6056ff54c8f1da003899efc2	2021-03-21 08:09:50	[]	[]	Sun Mar 21 07:49:34 +0000 2021	[]	[{"url":"https://t.co/EW0FwIRuc6","expanded_url":"https://abcn.ws/2OKEanN","display_url":"abcn.ws/2OKEanN","indices":[169,192]}]	Julia Letlow makes history as the first Republican woman elected to Congress from Louisiana, replacing her late husband who died from complications related to COVID-19. https://t.co/EW0FwIRuc6	16587991.0	RT @ABC: Julia Letlow makes history as the first Republican woman elected to Congress from Louisiana, replacing her late husband who died fâ€¦	1810.0	True	full
686910	686910	6056ff54c8f1da003899efc6	2021-03-21 08:09:50	[]	[{"url":"https://t.co/BadovyCiLe","expanded_url":"https://www.nytimes.com/2021/03/20/world/europe/europe-vaccine-rollout-astrazeneca.html","display_url":"nytimes.com/2021/03/20/worâ€¦","indices":[256,279]}]		[]	[]			They minimized these risks by delaying the procurement process, haggling over prices and refusing to grant liabilitâ€¦ https://t.co/7SyPa2kyxU	686.0	True	full
686911	686911	6056ff54c8f1da003899efd4	2021-03-21 08:09:51	[]	[]	Sat Mar 20 22:41:22 +0000 2021	[]	[{"url":"https://t.co/bR19Vmbliy","expanded_url":"https://reitschuster.de/post/corona-proteste-kassel-parallel-realitaeten-in-den-medien/","display_url":"reitschuster.de/post/corona-prâ€¦","indices":[250,273]}]	Deeskalierende Polizei, eskalierende Presse: Siebeneinhalb Stunden habe ich heute die Corona-Proteste in Kassel verfolgt. Als ich dann Abends las, wie die groÃŸen Medien darÃ¼ber berichteten, kam es mir vor, als sei ich in einer anderen Stadt gewesen. https://t.co/bR19Vmbliy	71464.0	RT @reitschuster: Deeskalierende Polizei, eskalierende Presse: Siebeneinhalb Stunden habe ich heute die Corona-Proteste in Kassel verfolgt.â€¦	4.0	True	full
686912	686912	6056ff54c8f1da003899efe4	2021-03-21 08:09:51	[]	[]	Sat Mar 20 18:17:05 +0000 2021	[]	[{"url":"https://t.co/H2a1ojv9Pi","expanded_url":"https://twitter.com/Ali_ser_/status/1373304116613509120?s=20","display_url":"twitter.com/Ali_ser_/statuâ€¦","indices":[222,245]}]	Freie Bahn fÃ¼r Corona-Leugner und NazischlÃ¤ger in Hessen. Meanwhile: DÃ¼sseldorfer Polizei attackiert kurdische Newroz-Feier trotz Masken; parallel bereitet Deutschlands NATO-Partner TÃ¼rkei das HDP-Verbot vor. Itâ€™s a shame https://t.co/H2a1ojv9Pi	17847.0	RT @marteimer: Freie Bahn fÃ¼r Corona-Leugner und NazischlÃ¤ger in Hessen. Meanwhile: DÃ¼sseldorfer Polizei attackiert kurdische Newroz-Feierâ€¦	1383.0	True	full
686913	686913	6056ff54c8f1da003899efea	2021-03-21 08:09:51	[]	[]	Sun Mar 21 07:57:15 +0000 2021	[{"text":"Madagascar","indices":[16,27]}]	[{"url":"https://t.co/9egFuuy2xD","expanded_url":"https://www.20minutes.fr/monde/3003507-20210321-coronavirus-madagascar-contre-covid-19-president-prone-tisane-cvo-plutot-vaccins","display_url":"20minutes.fr/monde/3003507-â€¦","indices":[155,178]}]	Le prÃ©sident de #Madagascar ne fera pas vacciner son peuple car il ne le ferait pas pour lui. Il prÃ©fÃ¨re soigner le peuple avec l'artemisia et Ã§a marche ! https://t.co/9egFuuy2xD	1540.0	RT @DandevilleSerge: Le prÃ©sident de #Madagascar ne fera pas vacciner son peuple car il ne le ferait pas pour lui. Il prÃ©fÃ¨re soigner le peâ€¦	33.0	True	full
686914	686914	6056ff54c8f1da003899eff6	2021-03-21 08:09:51	[]	[{"url":"https://t.co/sky1a2uo53","expanded_url":"https://association-victimes-coronavirus-france.org/vaccination-de-masse-confinements/","display_url":"â€¦ation-victimes-coronavirus-france.org/vaccination-deâ€¦","indices":[168,191]}]		[]	[]			D'aprÃ¨s le conseil scientifique COVID 19, la stratÃ©gie en cours empÃªche l'immunitÃ© collective et favorise l'Ã©mergenâ€¦ https://t.co/I0GHYU7BR2	279.0	True	full
686915	686915	6056ff54c8f1da003899eff8	2021-03-21 08:09:51	[]	[]	Sat Mar 20 17:41:06 +0000 2021	[]	[{"url":"https://t.co/2YTIdu9rf2","expanded_url":"https://twitter.com/DaveKeating/status/1372897635577761803","display_url":"twitter.com/DaveKeating/stâ€¦","indices":[260,283]}]	Nos encanta decir que Reino Unido, EE. UU. e Israel han hecho las cosas "bien" en materia de vacunaciÃ³n, mientras que la UE ha hecho las cosas "mal". Igual tendrÃ­amos que replantearnos quÃ© es hacer las cosas bien y mal en medio de una crisis de salud global. https://t.co/2YTIdu9rf2	6918.0	RT @SergioEfe: Nos encanta decir que Reino Unido, EE. UU. e Israel han hecho las cosas "bien" en materia de vacunaciÃ³n, mientras que la UEâ€¦	829.0	True	full
686916	686916	6056ff54c8f1da003899f006	2021-03-21 08:09:51	[]	[]	Fri Mar 19 13:47:29 +0000 2021	[]	[{"url":"https://t.co/Pcj0DtsUPr","expanded_url":"https://www.nytimes.com/interactive/2021/03/19/world/covid-vaccine-inequality.html","display_url":"nytimes.com/interactive/20â€¦","indices":[249,272]}]	This @nytimes article on the confusing patchwork of global vaccine regulations â€” which grant a grocery worker in TX but not a grocery worker in OK, 43 wealthy countries but not 148 poorer countries, access to a jab â€” is outrageous and illuminating: https://t.co/Pcj0DtsUPr https://t.co/uPhymTY1e5	4311.0	RT @SejalHathi: This @nytimes article on the confusing patchwork of global vaccine regulations â€” which grant a grocery worker in TX but notâ€¦	1383.0	True	full
686917	686917	6056ff55c8f1da003899f014	2021-03-21 08:09:51	[]	[]	Sat Mar 20 22:00:03 +0000 2021	[]	[{"url":"https://t.co/xD2ZyqGi8B","expanded_url":"https://cnn.it/3f4hIk3","display_url":"cnn.it/3f4hIk3","indices":[233,256]}]	The Idaho Legislature has brought business to halt for the next two weeks amid an outbreak of Covid-19 among lawmakers and staff at the state Capitol. The Idaho House and the Senate each voted Friday to recess and return on April 6. https://t.co/xD2ZyqGi8B	53285184.0	RT @CNN: The Idaho Legislature has brought business to halt for the next two weeks amid an outbreak of Covid-19 among lawmakers and staff aâ€¦	13.0	True	full
686918	686918	6056ff55c8f1da003899f028	2021-03-21 08:09:52	[]	[]	Wed Mar 03 13:57:43 +0000 2021	[]	[{"url":"https://t.co/pdu4BAKSh9","expanded_url":"https://www.eventbrite.co.uk/e/agm-public-meeting-what-the-pandemic-taught-us-about-abortion-care-tickets-135901058725","display_url":"eventbrite.co.uk/e/agm-public-mâ€¦","indices":[154,177]}]	Remember to sign up for our public meeting and AGM on March 27th: What the pandemic has taught us about abortion care It's free! But filing up quickly! https://t.co/pdu4BAKSh9	15000.0	RT @Abortion_Rights: Remember to sign up for our public meeting and AGM on March 27th: What the pandemic has taught us about abortion careâ€¦	38.0	True	full
686919	686919	6056ff55c8f1da003899f02e	2021-03-21 08:09:52	[]	[]	Sat Mar 20 18:11:57 +0000 2021	[]	[{"url":"https://t.co/Jal9wM8HeY","expanded_url":"https://www.theguardian.com/uk-news/2021/mar/20/specialist-covid-infection-control-scientist-faces-threat-of-deportation-from-uk","display_url":"theguardian.com/uk-news/2021/mâ€¦","indices":[150,173]}]	Welcome to the UK where itâ€™s unacceptable to joke about a flag but fine to deport a highly trained specialist in infection control during a pandemic. https://t.co/Jal9wM8HeY	508212.0	RT @davidschneider: Welcome to the UK where itâ€™s unacceptable to joke about a flag but fine to deport a highly trained specialist in infectâ€¦	1130.0	True	full
686920	686920	6056ff55c8f1da003899f034	2021-03-21 08:09:52	[{"text":"OperationBreatheFreshCleanAir","indices":[14,44]},{"text":"EnviroklenzAirPurifiers","indices":[47,71]},{"text":"COVID19","indices":[151,159]},{"text":"COVIDisAirborne","indices":[224,240]}]	[{"url":"https://t.co/CpLgauIzmr","expanded_url":"https://enviroklenzairpurifiers.com/enviroklenz-mobile-air-system-promotion/?ap_id=SOSSTSE","display_url":"enviroklenzairpurifiers.com/enviroklenz-moâ€¦","indices":[74,97]},{"url":"https://t.co/vBN1OIlFVo","expanded_url":"https://youtu.be/xhu0JZez4Dk","display_url":"youtu.be/xhu0JZez4Dk","indices":[100,123]}]		[]	[]			@MMFlint ðŸ“�ðŸš¨ðŸš¨â¬‡ #OperationBreatheFreshCleanAir ðŸ‘ˆ #EnviroklenzAirPurifiers ðŸ‘ˆ https://t.co/CpLgauIzmr ðŸ‘ˆâ€¦ https://t.co/fRYHf7vTFw	1499.0	True	full
686921	686921	6056ff55c8f1da003899f03a	2021-03-21 08:09:52	[]	[]	Sat Mar 20 23:24:42 +0000 2021	[{"text":"georgia","indices":[233,241]}]	[{"url":"https://t.co/pN2EFfrnX6","expanded_url":"https://gta-vras.powerappsportals.us/","display_url":"gta-vras.powerappsportals.us","indices":[244,267]}]	FREE Vaccines avail at the @MBStadium Community VAX Center. We have PLENTY of appts available...But wait, thereâ€™s more...free parking, tons of staff with smiling faces, a totally dope facility AND the LARGEST vaccination location in #georgia. https://t.co/pN2EFfrnX6 https://t.co/5z9A25uBM0	6826.0	RT @AFCEMA: FREE Vaccines avail at the @MBStadium Community VAX Center. We have PLENTY of appts available...But wait, thereâ€™s more...free pâ€¦	168.0	True	full
686922	686922	6056ff55c8f1da003899f042	2021-03-21 08:09:52	[]	[]	Sat Mar 20 13:19:59 +0000 2021	[]	[{"url":"https://t.co/55cdLuwVq4","expanded_url":"http://scotlandbigpicture.com/support-rewilding","display_url":"scotlandbigpicture.com/support-rewildâ€¦","indices":[254,277]}]	Despite its beauty, Scotland has become a nature-depleted nation. It doesnâ€™t have to be this way. @ScotlandTBP works with a diverse range of people to make rewilding happen, at many different levels, across Scotland. Itâ€™s time to rewrite natureâ€™s story: https://t.co/55cdLuwVq4 https://t.co/witWKlorbT	12689.0	RT @ScotlandTBP: Despite its beauty, Scotland has become a nature-depleted nation. It doesnâ€™t have to be this way. @ScotlandTBP works withâ€¦	116.0	True	full
686923	686923	6056ff55c8f1da003899f048	2021-03-21 08:09:52	[]	[]	Sun Mar 21 03:48:03 +0000 2021	[]	[{"url":"https://t.co/fzYfE2jEti","expanded_url":"https://twitter.com/Thomas_Binder/status/1373475621876142082?s=19","display_url":"twitter.com/Thomas_Binder/â€¦","indices":[299,322]}]	@RepThomasMassie @CDCgov @SharylAttkisson I guess in this thread (1-12/12) I have explained the RT-PCR corona (test) scam of the health authorities of all western countries in a way that every layperson can understand it, dear @RepThomasMassie. After one year it is about time to end this insanity! https://t.co/fzYfE2jEti https://t.co/uO2XJvGSFP	41485.0	RT @Thomas_Binder: @RepThomasMassie @CDCgov @SharylAttkisson I guess in this thread (1-12/12) I have explained the RT-PCR corona (test) scaâ€¦	3355.0	True	full
686924	686924	6056ff55c8f1da003899f050	2021-03-21 08:09:52	[]	[{"url":"https://t.co/HFmtLcA6DB","expanded_url":"https://uncutnews.ch/nach-1-739-todesfaelle-und-6-286-schwere-verletzungen-durch-covid-impfungen-ignoriert-die-us-gesundheitsbehoerde-die-untersuchung/","display_url":"uncutnews.ch/nach-1-739-todâ€¦","indices":[230,253]}]		[]	[]			@openeysdown @mayagraf_bl @narimoldi @wahlforschung0 @alain_berset Dies ist ein Experiment - und unser BR sagt, dieâ€¦ https://t.co/qsGkXSQspB	151.0	True	full
686925	686925	6056ff55c8f1da003899f056	2021-03-21 08:09:52	[]	[]	Sat Mar 20 22:36:24 +0000 2021	[{"text":"COVIDIOTS","indices":[211,221]}]	[{"url":"https://t.co/Arx9eMRKjm","expanded_url":"https://www.cnn.com/2021/03/20/politics/idaho-legislature-shut-down-covid/index.html","display_url":"cnn.com/2021/03/20/polâ€¦","indices":[223,246]}]	@JakeLobin "Idaho has seen a 25% increase in daily new Covid-19 cases over the past two weeks, ... " "Earlier this month, about a hundred people gathered at the Idaho state Capitol for a 'burn the mask' rally." #COVIDIOTS https://t.co/Arx9eMRKjm	1743.0	RT @BruceDuck2: @JakeLobin "Idaho has seen a 25% increase in daily new Covid-19 cases over the past two weeks, ... " "Earlier this month, aâ€¦	2255.0	True	full
686926	686926	6056ff56c8f1da003899f064	2021-03-21 08:09:52	[]	[]	Sat Mar 20 18:11:57 +0000 2021	[]	[{"url":"https://t.co/Jal9wM8HeY","expanded_url":"https://www.theguardian.com/uk-news/2021/mar/20/specialist-covid-infection-control-scientist-faces-threat-of-deportation-from-uk","display_url":"theguardian.com/uk-news/2021/mâ€¦","indices":[150,173]}]	Welcome to the UK where itâ€™s unacceptable to joke about a flag but fine to deport a highly trained specialist in infection control during a pandemic. https://t.co/Jal9wM8HeY	508212.0	RT @davidschneider: Welcome to the UK where itâ€™s unacceptable to joke about a flag but fine to deport a highly trained specialist in infectâ€¦	2081.0	True	full
686927	686927	6056ff56c8f1da003899f06a	2021-03-21 08:09:53	[]	[]	Sun Mar 21 07:31:00 +0000 2021	[]	[{"url":"https://t.co/WyKzKReVYb","expanded_url":"https://www.theguardian.com/commentisfree/2021/mar/18/westminster-covid-inquiry-public-pandemic-uk","display_url":"theguardian.com/commentisfree/â€¦","indices":[178,201]}]	"Ministers donâ€™t seem to recognise the notion that a democratic government should be open to continuous scrutiny, or that accountability offers the opportunity for improvement." https://t.co/WyKzKReVYb	103632.0	RT @BestForBritain: "Ministers donâ€™t seem to recognise the notion that a democratic government should be open to continuous scrutiny, or thâ€¦	9854.0	True	full
686928	686928	6056ff56c8f1da003899f06e	2021-03-21 08:09:53	[]	[]	Sun Mar 21 05:55:34 +0000 2021	[]	[{"url":"https://t.co/aiVUvEVI0m","expanded_url":"https://youtu.be/MVlbdw0ckAo","display_url":"youtu.be/MVlbdw0ckAo","indices":[260,283]}]	From Kashmir to Kanyakumari, govts have availed services of @TheMetromanS for key projects Kerala is truly blessed that such a man has come forward to serve its people &amp; has welcomed him with open arms Only BJP can deliver fast-paced progress in Kerala https://t.co/aiVUvEVI0m	802666.0	RT @Tejasvi_Surya: From Kashmir to Kanyakumari, govts have availed services of @TheMetromanS for key projects Kerala is truly blessed thatâ€¦	1627.0	True	full
686929	686929	6056ff56c8f1da003899f076	2021-03-21 08:09:53	[]	[]	Sun Mar 21 08:00:01 +0000 2021	[{"text":"Pandemie","indices":[144,153]},{"text":"Polarisierung","indices":[170,184]},{"text":"Zusammenhalt","indices":[198,211]}]	[{"url":"https://t.co/xgj9PRApMT","expanded_url":"https://twitter.com/Friedensakadem1/status/1371370585100595200","display_url":"twitter.com/Friedensakademâ€¦","indices":[241,264]}]	ðŸ‘‰Lese-Empfehlung zum Wochenende: Unser neues Working Paper zur Reihe "Peace Perspectives"gibt einen umfassenden Ãœberblick darÃ¼ber, wie sich die #Pandemie auf die soziale #Polarisierung und den ges. #Zusammenhalt in versch. LÃ¤ndern auswirkt. https://t.co/xgj9PRApMT	619.0	RT @Friedensakadem1: ðŸ‘‰Lese-Empfehlung zum Wochenende: Unser neues Working Paper zur Reihe "Peace Perspectives"gibt einen umfassenden Ãœberblâ€¦	493.0	True	full
686930	686930	6056ff56c8f1da003899f082	2021-03-21 08:09:53	[{"text":"Pathetic_Model_Paper","indices":[217,238]},{"text":"Pathetic_Model_Paper","indices":[239,260]}]	[{"url":"https://t.co/YNc4XKzuqN","expanded_url":"http://Biek.As","display_url":"Biek.As","indices":[110,133]}]		[]	[]			Asalam o alaikum .Dear fellows ,Today we are starting our protest against the pathetic model paper issued byâ€¦ https://t.co/d4osjBkbUa	0.0	True	full
686931	686931	6056ff56c8f1da003899f08a	2021-03-21 08:09:53	[{"text":"Poshmark","indices":[42,51]},{"text":"shopmycloset","indices":[119,132]}]	[{"url":"https://t.co/0gI0UPLRPX","expanded_url":"https://poshmark.com/listing/5ee5c151d737fd1f63f41749?utm_campaign=referral_code%3DSHELLEYSYKES79&utm_source=tw_sh&utm_content=feature%3Dsh_li_el_ios%26rfuid%3Dext1%3Afffa1244-a0a7-4264-8207-88e791c9a071%26ext_trk%3Dbranch","display_url":"poshmark.com/listing/5ee5c1â€¦","indices":[95,118]}]		[]	[]			Check out this listing I just added to my #Poshmark closet: ðŸ‘—4/$15 MRKT Suede Open-toed Heels.â€¦ https://t.co/NWDtxpZUAj	124.0	True	full
686932	686932	6056ff56c8f1da003899f092	2021-03-21 08:09:53	[]	[]	Sun Mar 21 08:08:01 +0000 2021	[]	[{"url":"https://t.co/Rx6Y5x5pTk","expanded_url":"https://twitter.com/SubjectAccesss/status/1373328941285576704?s=20","display_url":"twitter.com/SubjectAccesssâ€¦","indices":[257,280]}]	In the year between the Coronavirus Act 2020 and the Police, Crime, Sentencing and Courts Act 2021, we've produced this: a police state in which armed thugs are permitted under law to assault peaceful citizens for the new crime of sitting in a London park. https://t.co/Rx6Y5x5pTk	3695.0	RT @9thfloor: In the year between the Coronavirus Act 2020 and the Police, Crime, Sentencing and Courts Act 2021, we've produced this: a poâ€¦	9706.0	True	full
686933	686933	6056ff56c8f1da003899f094	2021-03-21 08:09:53	[]	[]	Sun Mar 21 07:29:15 +0000 2021	[{"text":"GOGALBUM","indices":[91,100]},{"text":"BlowUpStreaming","indices":[103,119]}]	[{"url":"https://t.co/FqHgc0kLMU","expanded_url":"https://youtu.be/eDXmpz6WOpM","display_url":"youtu.be/eDXmpz6WOpM","indices":[178,201]}]	When It Comes To Trends And Streaming DeÉ› SHATTA MOVEMENT We First And Its Even Debatable. #GOGALBUMðŸŒ�ðŸ”Œ #BlowUpStreamingðŸ’¥ðŸ’¥ðŸ’¥ SHATTA MOVEMENT Wanna BreakFast Is Ready.&gt;&gt;&gt; https://t.co/FqHgc0kLMU	4227.0	RT @ShefLegacy: When It Comes To Trends And Streaming DeÉ› SHATTA MOVEMENT We First And Its Even Debatable. #GOGALBUMðŸŒ�ðŸ”Œ #BlowUpStreamingðŸ’¥ðŸ’¥ðŸ’¥â€¦	35.0	True	full
686934	686934	6056ff56c8f1da003899f0a6	2021-03-21 08:09:53	[]	[]	Sat Mar 20 11:08:00 +0000 2021	[]	[{"url":"https://t.co/aBbF2zURdE","expanded_url":"http://bit.ly/3s45602","display_url":"bit.ly/3s45602","indices":[227,250]}]	Non le vaccin nâ€™est pas la seule solution face Ã la Covid-19 ! Nos scientifiques ont Ã©pluchÃ© la littÃ©rature concernant lâ€™utilisation de lâ€™ivermectine, anti-parasitaire connu depuis 40 ans, dans le traitement de la Covid-19. https://t.co/aBbF2zURdE https://t.co/yoZa042JUM	21239.0	RT @ReinfoCovidOff: Non le vaccin nâ€™est pas la seule solution face Ã la Covid-19 ! Nos scientifiques ont Ã©pluchÃ© la littÃ©rature concernantâ€¦	8.0	True	full
686935	686935	6056ff57c8f1da003899f0b6	2021-03-21 08:09:53	[]	[]	Sat Mar 20 10:39:10 +0000 2021	[]	[{"url":"https://t.co/zDC3FQWxzr","expanded_url":"https://reseauinternational.net/la-pandemie-nexiste-pas/","display_url":"reseauinternational.net/la-pandemie-neâ€¦","indices":[232,255]}]	La "pandÃ©mie" nâ€™existe pas: La scientifique, docteur et auteur Ã succÃ¨s Astrid StÃ¼ckelberger nous dÃ©montre Â«Â quâ€™il nâ€™y a pas de pandÃ©mieÂ Â», nous prouve que le test PCR est un leurre et que le vaccin est une dangereuse aberration... https://t.co/zDC3FQWxzr via @reseau_internat https://t.co/1be2TVZCfc	6257.0	RT @Krieger66362259: La "pandÃ©mie" nâ€™existe pas: La scientifique, docteur et auteur Ã succÃ¨s Astrid StÃ¼ckelberger nous dÃ©montre Â«Â quâ€™il nâ€™yâ€¦	117.0	True	full
686936	686936	6056ff57c8f1da003899f0da	2021-03-21 08:09:54	[]	[]	Sun Mar 21 08:00:06 +0000 2021	[]	[{"url":"https://t.co/s77lBdOsge","expanded_url":"http://bit.ly/3c3NWKf","display_url":"bit.ly/3c3NWKf","indices":[116,139]}]	From Super Meat Boy to basically every FromSoft game, here are our picks for the top 15 hardest contemporary games: https://t.co/s77lBdOsge https://t.co/06HqStDEq7	7993831.0	RT @IGN: From Super Meat Boy to basically every FromSoft game, here are our picks for the top 15 hardest contemporary games: https://t.co/sâ€¦	6013.0	True	full
686937	686937	6056ff57c8f1da003899f0e4	2021-03-21 08:09:54	[]	[]	Sun Mar 21 07:07:00 +0000 2021	[]	[{"url":"https://t.co/e277ygdMWw","expanded_url":"https://dailyexpose.co.uk/2021/03/20/frightening-7th-update-on-adverse-reactions-to-covid-vaccine-released-by-uk-government/","display_url":"dailyexpose.co.uk/2021/03/20/friâ€¦","indices":[208,231]}]	BREAKING - Adverse Reactions to Covid Vaccines occurring in 1 in every 166, with 46 now blind, 188 suffering a Stroke due to blood clots and 536 people sadly now dead according to official Government data... https://t.co/e277ygdMWw	6156.0	RT @thedaily_expose: BREAKING - Adverse Reactions to Covid Vaccines occurring in 1 in every 166, with 46 now blind, 188 suffering a Strokeâ€¦	717.0	True	full
686938	686938	6056ff57c8f1da003899f0f6	2021-03-21 08:09:54	[]	[]	Sun Mar 21 08:00:26 +0000 2021	[]	[{"url":"https://t.co/h1HXXoV6Hr","expanded_url":"https://www.merkur.de/politik/angela-merkel-cdu-csu-soeder-laschet-deutschland-corona-landtagswahl-kommentar-90246478.html","display_url":"merkur.de/politik/angelaâ€¦","indices":[148,171]}]	Laschet, SÃ¶der, Spahn, sie haben sich von Merkel wie Spielfiguren Ã¼ber die politische BÃ¼hne schieben lassen, dafÃ¼r verdienen sie keinerlei Mitleid. https://t.co/h1HXXoV6Hr	24694.0	RT @Zeitgeschehen_: Laschet, SÃ¶der, Spahn, sie haben sich von Merkel wie Spielfiguren Ã¼ber die politische BÃ¼hne schieben lassen, dafÃ¼r verdâ€¦	192.0	True	full
686939	686939	6056ff58c8f1da003899f0fe	2021-03-21 08:09:54	[]	[{"url":"https://t.co/H2tPgVdVLC","expanded_url":"http://corona-ausschuss.de","display_url":"corona-ausschuss.de","indices":[212,235]},{"url":"https://t.co/amDI2vKwel","expanded_url":"https://youtu.be/Xb9dpuKaDrM","display_url":"youtu.be/Xb9dpuKaDrM","indices":[247,270]}]		[]	[]			@risklayer Man will mit roter Farbe richtig viel Angst erzeugen, Wer das PanikPapier gelesen hat und die Zahlenschâ€¦ https://t.co/yhK5Aoa7BG	1035.0	True	full
686940	686940	6056ff58c8f1da003899f108	2021-03-21 08:09:55	[]	[]	Sun Mar 21 07:57:48 +0000 2021	[]	[{"url":"https://t.co/KMaJWVy19i","expanded_url":"https://laultimahora.es/ayuso-disuelve-la-comision-de-investigacion-sobre-las-muertes-por-covid-en-las-residencias-de-ancianos/","display_url":"laultimahora.es/ayuso-disuelveâ€¦","indices":[189,212]}]	Si el culpable fue Pablo Iglesias, quÃ© raro que Ayuso no quiera que se investigue a fondo y rÃ¡pidamente la responsabilidad de las muertes en las residencias de ancianos de Madrid... Â¿no?ðŸ˜� https://t.co/KMaJWVy19i	192805.0	RT @protestona1: Si el culpable fue Pablo Iglesias, quÃ© raro que Ayuso no quiera que se investigue a fondo y rÃ¡pidamente la responsabilidadâ€¦	13.0	True	full
686941	686941	6056ff58c8f1da003899f10e	2021-03-21 08:09:55	[{"text":"GhanaAt64","indices":[185,195]}]	[{"url":"https://t.co/hhHvYfZPXW","expanded_url":"https://twitter.com/GhanaianMuseum/status/1368081777819017216","display_url":"twitter.com/GhanaianMuseumâ€¦","indices":[256,279]}]		[]	[]			RT @exploregh: RT @exploregh: RT @exploregh: RT @exploregh: RT @elkin_poh: RT @ADiallo2018: Happy Independence Dayâ€¦ https://t.co/fmYe9LktKZ	2820.0	True	full
686942	686942	6056ff58c8f1da003899f120	2021-03-21 08:09:55	[]	[]	Sun Mar 21 07:57:48 +0000 2021	[]	[{"url":"https://t.co/KMaJWVy19i","expanded_url":"https://laultimahora.es/ayuso-disuelve-la-comision-de-investigacion-sobre-las-muertes-por-covid-en-las-residencias-de-ancianos/","display_url":"laultimahora.es/ayuso-disuelveâ€¦","indices":[189,212]}]	Si el culpable fue Pablo Iglesias, quÃ© raro que Ayuso no quiera que se investigue a fondo y rÃ¡pidamente la responsabilidad de las muertes en las residencias de ancianos de Madrid... Â¿no?ðŸ˜� https://t.co/KMaJWVy19i	192805.0	RT @protestona1: Si el culpable fue Pablo Iglesias, quÃ© raro que Ayuso no quiera que se investigue a fondo y rÃ¡pidamente la responsabilidadâ€¦	756.0	True	full
686943	686943	6056ff58c8f1da003899f126	2021-03-21 08:09:55	[{"text":"COVID19","indices":[0,8]}]	[{"url":"https://t.co/zSTBtPoIb9","expanded_url":"https://mobile.interieur.gouv.fr/Actualites/L-actu-du-Ministere/Attestations-de-deplacement","display_url":"mobile.interieur.gouv.fr/Actualites/L-aâ€¦","indices":[254,277]}]		[]	[]			#COVID19 &gt; ðŸ”´ALERTE INFOðŸ”´ Les nouvelles attestations sont sorties en fin de soirÃ©e. La premiÃ¨re est pour les dÃ©placeâ€¦ https://t.co/xvt8ixhLcg	268.0	True	full
686944	686944	6056ff58c8f1da003899f12a	2021-03-21 08:09:55	[]	[]	Sun Mar 14 16:27:00 +0000 2021	[]	[{"url":"https://t.co/IesRQUocQf","expanded_url":"http://bit.ly/38aAAty","display_url":"bit.ly/38aAAty","indices":[173,196]}]	Who says white is boring? ðŸ˜œ ðŸ’¥From March 12-15: 10% OFF in our online store! ðŸ¤© HOT DEALS section: up to 40% OFF! Promo code: NEONROCKS Get your OPEN SPORT MESH TRUNK here: https://t.co/IesRQUocQf ðŸ”¥@EthanOPry https://t.co/zMf26uBKWV	44930.0	RT @addicted_offic: Who says white is boring? ðŸ˜œ ðŸ’¥From March 12-15: 10% OFF in our online store! ðŸ¤© HOT DEALS section: up to 40% OFF! Promoâ€¦	44930.0	True	full
686945	686945	6056ff58c8f1da003899f134	2021-03-21 08:09:55	[]	[]	Sat Mar 20 17:47:34 +0000 2021	[]	[{"url":"https://t.co/xcKISyPoiL","expanded_url":"https://trib.al/P7X4YXl","display_url":"trib.al/P7X4YXl","indices":[257,280]}]	Behind the scenes of the pandemic, an invisible workforce of over one million seafarers has continued to toil on bulk carriers, oil tankers, fishing vessels, cruise ships, and more. â€œWe were out of sight and out of mind,â€� says Second Officer Jaisal Bhati. https://t.co/xcKISyPoiL	1327309.0	RT @thedailybeast: Behind the scenes of the pandemic, an invisible workforce of over one million seafarers has continued to toil on bulk caâ€¦	9450.0	True	full
686946	686946	6056ff58c8f1da003899f142	2021-03-21 08:09:55	[]	[{"url":"https://t.co/1AlWN3Vm08","expanded_url":"http://encyclopedia2.thefreedictionary.com/International%20Day%20for%20the%20Elimination%20of%20Racial%20Discrimination?sr=2O7S","display_url":"encyclopedia2.thefreedictionary.com/International%â€¦","indices":[258,281]}]		[]	[]			International Day for the Elimination of Racial Discrimination. Still that despicable act has its place in societyâ€™â€¦ https://t.co/twMlTVyNlL	85.0	True	full
686947	686947	6056ff59c8f1da003899f15a	2021-03-21 08:09:55	[]	[]	Sat Mar 20 22:30:00 +0000 2021	[]	[{"url":"https://t.co/xlxnORQwCl","expanded_url":"https://www.axios.com/miami-beach-curfew-emergency-spring-break-crowds-30428ef2-e7c4-49d4-85d7-26c3d4729173.html?utm_source=twitter&utm_medium=social&utm_campaign=editorial&utm_content=health-covid","display_url":"axios.com/miami-beach-cuâ€¦","indices":[214,237]}]	The city of Miami Beach declared a state of emergency and imposed an 8 p.m. curfew for the entertainment district because spring breakers were gathering in crowds around the city despite the coronavirus pandemic. https://t.co/xlxnORQwCl	571300.0	RT @axios: The city of Miami Beach declared a state of emergency and imposed an 8 p.m. curfew for the entertainment district because springâ€¦	134843.0	True	full
686948	686948	6056ff59c8f1da003899f16c	2021-03-21 08:09:56	[]	[{"url":"https://t.co/VMdFLibxVR","expanded_url":"http://chng.it/XZPGVWDT","display_url":"chng.it/XZPGVWDT","indices":[71,94]}]		[]	[]			Stop charging exorbitant amounts for Covid tests. - Sign the Petition! https://t.co/VMdFLibxVR via @UKChange CTM teâ€¦ https://t.co/NkNfFsQcJP	5.0	True	full
686949	686949	6056ff59c8f1da003899f17c	2021-03-21 08:09:56	[]	[]	Sat Mar 20 14:47:14 +0000 2021	[{"text":"BBC","indices":[15,19]},{"text":"julianworricker","indices":[61,77]},{"text":"OxygenAccess","indices":[102,115]},{"text":"COVID19","indices":[175,183]}]	[{"url":"https://t.co/m5p118VBqZ","expanded_url":"https://bbc.co.uk/programmes/w172x7dc818twp2","display_url":"bbc.co.uk/programmes/w17â€¦","indices":[231,254]}]	ðŸ—“ï¸� Tomorrow on #BBC - at 8am CET â�° @JayasreeKIyer talks to #julianworricker about the global gap in #OxygenAccess. Tune in to hear about this chronic problem, made worse by #COVID19, and what can be done to get industry to help. https://t.co/m5p118VBqZ https://t.co/s2WjF3oWvY	4076.0	RT @AtMIndex: ðŸ—“ï¸� Tomorrow on #BBC - at 8am CET â�° @JayasreeKIyer talks to #julianworricker about the global gap in #OxygenAccess. Tune inâ€¦	1332.0	True	full
686950	686950	6056ff59c8f1da003899f194	2021-03-21 08:09:56	[]	[]	Sat Mar 20 10:39:03 +0000 2021	[]	[{"url":"https://t.co/t9FfGsgBVP","expanded_url":"https://rfi.my/7EcX.t","display_url":"rfi.my/7EcX.t","indices":[108,131]}]	Covid-19: le Danemark signale deux nouveaux cas de caillots sanguins aprÃ¨s une vaccination avec AstraZeneca https://t.co/t9FfGsgBVP https://t.co/4ntLfyspuU	2871801.0	RT @RFI: Covid-19: le Danemark signale deux nouveaux cas de caillots sanguins aprÃ¨s une vaccination avec AstraZeneca https://t.co/t9FfGsgBVâ€¦	386.0	True	full
686951	686951	6056ff59c8f1da003899f198	2021-03-21 08:09:56	[]	[]	Sat Mar 20 20:40:55 +0000 2021	[{"text":"COVID19","indices":[4,12]}]	[{"url":"https://t.co/60Aisnk58A","expanded_url":"https://twitter.com/kentbuse/status/1373348027172331521","display_url":"twitter.com/kentbuse/statuâ€¦","indices":[288,311]}]	The #COVID19 pandemic has underscored importance of health--&amp; social--science to guide policy+programming; as the int'l community seeks to 'build back better', commitment &amp; funding for research-informed int'l aid decision-making is a must, not a luxury @LouiseShaxson @CommonsIDC https://t.co/60Aisnk58A	1836.0	RT @njonesODI: The #COVID19 pandemic has underscored importance of health--&amp; social--science to guide policy+programming; as the int'l commâ€¦	894.0	True	full
686952	686952	6056ff59c8f1da003899f19c	2021-03-21 08:09:56	[]	[]	Sun Mar 21 05:40:00 +0000 2021	[]	[{"url":"https://t.co/1CJeNgIfDz","expanded_url":"https://bit.ly/3c0OUah","display_url":"bit.ly/3c0OUah","indices":[241,264]}]	In 1946, Executive Order 9066 forcibly removed 120,000 Japanese Americans from their homes and incarcerated them for the duration of the war was finally lifted. Learn more in the latest episode of â€œTo the Best of My Ability.â€� Listen here: https://t.co/1CJeNgIfDz	38889.0	RT @WWIImuseum: In 1946, Executive Order 9066 forcibly removed 120,000 Japanese Americans from their homes and incarcerated them for the duâ€¦	284.0	True	full
686953	686953	6056ff59c8f1da003899f1a6	2021-03-21 08:09:56	[]	[]	Sun Mar 21 07:59:00 +0000 2021	[{"text":"Johnson","indices":[49,57]},{"text":"Westminster","indices":[169,181]},{"text":"YesCymru","indices":[234,243]}]	[{"url":"https://t.co/MoffUXCkrN","expanded_url":"https://apple.news/Avhqe7iGpStyQkOTXKDMXYQ","display_url":"apple.news/Avhqe7iGpStyQkâ€¦","indices":[252,275]}]	Isnâ€™t there a way somebody could take control of #Johnsonâ€™s government given the many well founded claims of corruption levelled against it? Normally that would be the #Westminster parliament- but its failure is part of the problem. #YesCymru ðŸ�´ó �§ó �¢ó �·ó �¬ó �³ó �¿ https://t.co/MoffUXCkrN	3979.0	RT @legalolder: Isnâ€™t there a way somebody could take control of #Johnsonâ€™s government given the many well founded claims of corruption levâ€¦	1217.0	True	full
686954	686954	6056ff5ac8f1da003899f1be	2021-03-21 08:09:57	[]	[]	Sat Mar 20 22:23:45 +0000 2021	[]	[{"url":"https://t.co/U6tY4U6nCj","expanded_url":"https://www.theguardian.com/uk-news/2021/mar/20/specialist-covid-infection-control-scientist-faces-threat-of-deportation-from-uk?CMP=Share_iOSApp_Other","display_url":"theguardian.com/uk-news/2021/mâ€¦","indices":[246,269]}]	WTAF? An infection control specialist who has been offered a job as a senior NHS biomedical scientist to help tackle the pandemic is facing deportation to Nigeria by the Home Office. Hardly the science policy this Govt was claiming to profess. https://t.co/U6tY4U6nCj	183309.0	RT @mikegalsworthy: WTAF? An infection control specialist who has been offered a job as a senior NHS biomedical scientist to help tackle tâ€¦	10834.0	True	full
686955	686955	6056ff5ac8f1da003899f1c6	2021-03-21 08:09:57	[]	[]	Fri Mar 19 20:05:24 +0000 2021	[]	[{"url":"https://t.co/N1P08QWV4h","expanded_url":"https://dailyexpose.co.uk/2021/03/13/cover-up-we-need-to-talk-about-care-home-deaths/","display_url":"dailyexpose.co.uk/2021/03/13/covâ€¦","indices":[120,143]}]	ð�—¦ð�˜„ð�—²ð�—½ð�˜� ð�˜‚ð�—»ð�—±ð�—²ð�—¿ ð�˜�ð�—µð�—² ð�—–ð�—®ð�—¿ð�—½ð�—²ð�˜� Why did Care Home â€œCovidâ€� deaths increase by 240%, eight weeks after the vaccine roll-out began? https://t.co/N1P08QWV4h	6156.0	RT @thedaily_expose: ð�—¦ð�˜„ð�—²ð�—½ð�˜� ð�˜‚ð�—»ð�—±ð�—²ð�—¿ ð�˜�ð�—µð�—² ð�—–ð�—®ð�—¿ð�—½ð�—²ð�˜� Why did Care Home â€œCovidâ€� deaths increase by 240%, eight weeks after the vaccine roll-out beganâ€¦	179.0	True	full
686956	686956	6056ff5ac8f1da003899f1c8	2021-03-21 08:09:57	[{"text":"Ø£Ø±Ø§Ù…ÙƒÙˆ","indices":[0,7]},{"text":"ÙƒÙˆØ±ÙˆÙ†Ø§","indices":[142,149]}]	[{"url":"https://t.co/LRrkFfHdTP","expanded_url":"https://www.alraimedia.com/article/1526822","display_url":"alraimedia.com/article/1526822","indices":[225,248]}]		[]	[]			#Ø£Ø±Ø§Ù…ÙƒÙˆ: ØªÙˆØ²ÙŠØ¹ 75 Ù…Ù„ÙŠØ§Ø± Ø¯ÙˆÙ„Ø§Ø± Ø£Ù…ÙŠØ±ÙƒÙŠ Ø£Ø±Ø¨Ø§Ø­Ø§ Ø¹Ù† Ø¹Ø§Ù… 2020 - Ø§Ù„Ù†Ø§ØµØ±: Ø³Ø®Ø±Ù†Ø§ ØªØ±ÙƒÙŠØ²Ù†Ø§ Ø§Ù„Ù‚ÙˆÙŠ Ø¹Ù„Ù‰ ØªØ­Ø³ÙŠÙ† ÙƒÙ�Ø§Ø¡Ø© Ø§Ù„Ø¥Ù†Ù�Ø§Ù‚ Ø§Ù„Ø±Ø£â€¦ https://t.co/s3eWREbmzF	980262.0	True	full
686957	686957	6056ff5ac8f1da003899f1d8	2021-03-21 08:09:57	[]	[]	Sat Mar 20 18:11:57 +0000 2021	[]	[{"url":"https://t.co/Jal9wM8HeY","expanded_url":"https://www.theguardian.com/uk-news/2021/mar/20/specialist-covid-infection-control-scientist-faces-threat-of-deportation-from-uk","display_url":"theguardian.com/uk-news/2021/mâ€¦","indices":[150,173]}]	Welcome to the UK where itâ€™s unacceptable to joke about a flag but fine to deport a highly trained specialist in infection control during a pandemic. https://t.co/Jal9wM8HeY	508212.0	RT @davidschneider: Welcome to the UK where itâ€™s unacceptable to joke about a flag but fine to deport a highly trained specialist in infectâ€¦	158.0	True	full
686958	686958	6056ff5ac8f1da003899f1e2	2021-03-21 08:09:57	[]	[]	Sun Mar 21 06:00:11 +0000 2021	[{"text":"AMEBlog","indices":[262,270]},{"text":"COVID_19","indices":[271,280]}]	[{"url":"https://t.co/7luPkSeuUn","expanded_url":"http://ow.ly/Y3wR50E3YkQ","display_url":"ow.ly/Y3wR50E3YkQ","indices":[238,261]}]	Las medidas gubernamentales, y no las condiciones climÃ¡ticas, frenan principalmente la propagaciÃ³n del COVID-19, segÃºn la NOAA y el equipo internacional. Desde el comienzo de la pandemia, los cientÃ­ficos y el pÃºblico han especulado con https://t.co/7luPkSeuUn #AMEBlog #COVID_19 https://t.co/I9yZVNKtON	3398.0	RT @ame_asociacion: Las medidas gubernamentales, y no las condiciones climÃ¡ticas, frenan principalmente la propagaciÃ³n del COVID-19, segÃºnâ€¦	603.0	True	full
686959	686959	6056ff5ac8f1da003899f1f8	2021-03-21 08:09:57	[]	[]	Sun Mar 21 08:06:39 +0000 2021	[{"text":"Coronavirus","indices":[0,12]},{"text":"quarantaine","indices":[35,47]},{"text":"ncov","indices":[144,149]},{"text":"coronavirusemployeur","indices":[150,171]},{"text":"coronavirusentreprise","indices":[172,194]},{"text":"coronavirusentreprisesÃ©curitÃ©","indices":[195,225]}]	[{"url":"https://t.co/ymNjhoWF6s","expanded_url":"https://www.rocheblave.com/coronavirus-quarantaine/?utm_source=twitter&utm_medium=social&utm_campaign=ReviveOldPost","display_url":"rocheblave.com/coronavirus-quâ€¦","indices":[120,143]}]	#Coronavirus : les salariÃ©s mis en #quarantaine ont droit sans condition Ã des indemnitÃ©s journaliÃ¨res pendant 20 jours https://t.co/ymNjhoWF6s #ncov #coronavirusemployeur #coronavirusentreprise #coronavirusentreprisesÃ©curitÃ© https://t.co/xPbvJyf2Cy	36888.0	RT @EricROCHEBLAVE: #Coronavirus : les salariÃ©s mis en #quarantaine ont droit sans condition Ã des indemnitÃ©s journaliÃ¨res pendant 20 joursâ€¦	284.0	True	full
686960	686960	6056ff5bc8f1da003899f216	2021-03-21 08:09:58	[]	[]	Sat Mar 20 08:45:06 +0000 2021	[]	[{"url":"https://t.co/jd0CKR6G0g","expanded_url":"https://www.vozpopuli.com/espana/vacunas-desaparecidas-pfizer.html","display_url":"vozpopuli.com/espana/vacunasâ€¦","indices":[163,186]}]	Desaparecen otras 7.020 vacunas de Pfizer del Ãºltimo informe de Sanidad. Son unos inÃºtiles o unos corruptos. Aunque tambiÃ©n podrÃ­an ser ambas cosas a la vez. https://t.co/jd0CKR6G0g	369548.0	RT @Tonicanto1: Desaparecen otras 7.020 vacunas de Pfizer del Ãºltimo informe de Sanidad. Son unos inÃºtiles o unos corruptos. Aunque tamâ€¦	24.0	True	full
686961	686961	6056ff5bc8f1da003899f232	2021-03-21 08:09:58	[]	[]	Thu Mar 11 04:43:07 +0000 2021	[{"text":"Trump","indices":[54,60]},{"text":"racism","indices":[61,68]},{"text":"coronavirus","indices":[69,81]},{"text":"JoeBiden","indices":[82,91]},{"text":"CrimeAgainstHumanity","indices":[93,114]}]	[{"url":"https://t.co/aOiOdiolJI","expanded_url":"https://twitter.com/kk131066/status/1369845025719250948?s=20","display_url":"twitter.com/kk131066/statuâ€¦","indices":[0,23]}]	https://t.co/aOiOdiolJI THE PAGE OF THE BRAVE - 102 #Trump #racism #coronavirus #JoeBiden #CrimeAgainstHumanity @nana_carver @addie_1122 @jas101971 @PalauMj @stargal46 @MDomino07 @KKanner123 @ReneMichael0106 @MImproxyble @milehighresists @LeilaLstorvad @Nyggmatic @Lazarus1957	31132.0	RT @kk131066: https://t.co/aOiOdiolJI THE PAGE OF THE BRAVE - 102 #Trump #racism #coronavirus #JoeBiden #CrimeAgainstHumanity @nana_carâ€¦	31132.0	True	full
686962	686962	6056ff5bc8f1da003899f236	2021-03-21 08:09:58	[]	[]	Sat Mar 20 17:10:44 +0000 2021	[]	[{"url":"https://t.co/HsSd6dcIiX","expanded_url":"https://www.ajc.com/ajcjobs/georgia-power-now-says-vogtle-nuclear-likely-to-bust-deadline/SHLBRV4SVFDSPPFUZPF7QII5NA/","display_url":"ajc.com/ajcjobs/georgiâ€¦","indices":[230,253]}]	People pushing nuclear are damaging our efforts to solve the climate problem The Vogtle nuclear plant, already on its 15th year past planning and over budget by $billions, is delayed more "More worrisome was the reason given" https://t.co/HsSd6dcIiX	29409.0	RT @mzjacobson: People pushing nuclear are damaging our efforts to solve the climate problem The Vogtle nuclear plant, already on its 15thâ€¦	385.0	True	full
686963	686963	6056ff5bc8f1da003899f240	2021-03-21 08:09:58	[]	[]	Fri Mar 19 10:23:18 +0000 2021	[{"text":"cryptocurrency","indices":[160,175]},{"text":"Crypto","indices":[176,183]},{"text":"Bitcoin","indices":[184,192]},{"text":"BSC","indices":[194,198]},{"text":"BinanceSmartChain","indices":[199,217]},{"text":"Ethereum","indices":[218,227]},{"text":"ETH","indices":[228,232]},{"text":"Airdrop","indices":[233,241]},{"text":"bounty","indices":[242,249]},{"text":"POPO","indices":[250,255]},{"t…	[{"url":"https://t.co/DS6g34KhFp","expanded_url":"https://t.me/AirdropStar/1119","display_url":"t.me/AirdropStar/11â€¦","indices":[135,158]}]	ðŸ’§Poplink Oracles Airdrop ðŸ’§ ðŸ�† Task: âž• 50 POPO (~$50) ðŸ‘¨â€�ðŸ‘©â€�ðŸ‘§ Referral: âž• 15 POPO (~$15) ðŸ”› Airdrop Link &amp; Information: https://t.co/DS6g34KhFp #cryptocurrency #Crypto #Bitcoin #BSC #BinanceSmartChain #Ethereum #ETH #Airdrop #bounty #POPO #Poplink	88028.0	RT @AirdropStario: ðŸ’§Poplink Oracles Airdrop ðŸ’§ ðŸ�† Task: âž• 50 POPO (~$50) ðŸ‘¨â€�ðŸ‘©â€�ðŸ‘§ Referral: âž• 15 POPO (~$15) ðŸ”› Airdrop Link &amp; Inâ€¦	52.0	True	full
686964	686964	6056ff5cc8f1da003899f258	2021-03-21 08:09:58	[]	[]	Sat Mar 20 20:42:19 +0000 2021	[{"text":"auspol","indices":[240,247]}]	[{"url":"https://t.co/u1KbnHxhm6","expanded_url":"https://www.abc.net.au/news/science/2021-03-21/ecosystem-collapse-mangroves-gidgee-desert/13234044","display_url":"abc.net.au/news/science/2â€¦","indices":[249,272]}]	Australia's lesser-known ecosystems are heading for collapse. Here's what we stand to lose (Ecosystem collapse looms all over the continent while the â�¦@ScottMorrisonMPâ�© government fails to implement its own EPBC Act review recommendations #auspol) https://t.co/u1KbnHxhm6	25329.0	RT @ReclaimAnglesea: Australia's lesser-known ecosystems are heading for collapse. Here's what we stand to lose (Ecosystem collapse loomsâ€¦	100.0	True	full
686965	686965	6056ff5cc8f1da003899f288	2021-03-21 08:09:59	[]	[]	Tue Mar 16 14:58:32 +0000 2021	[]	[{"url":"https://t.co/euRVUSFjKc","expanded_url":"https://france3-regions.francetvinfo.fr/bourgogne-franche-comte/on-est-revenu-au-moyen-age-dans-le-jura-deux-nouveaux-accouchements-sur-la-route-de-la-maternite-2000551.html","display_url":"france3-regions.francetvinfo.fr/bourgogne-franâ€¦","indices":[255,278]}]	Ce lundi 15 mars, deux femmes ont accouchÃ© sur la route de la maternitÃ©, Ã quelques heures d'intervalles. Ces deux naissances portent Ã 12 le nombre de bÃ©bÃ©s nÃ©s en bord de route dans le Jura depuis la fermeture de la maternitÃ© de Saint-Claude, en 2018. https://t.co/euRVUSFjKc	18586.0	RT @F3FrancheComte: Ce lundi 15 mars, deux femmes ont accouchÃ© sur la route de la maternitÃ©, Ã quelques heures d'intervalles. Ces deux naisâ€¦	2011.0	True	full
686966	686966	6056ff5cc8f1da003899f28e	2021-03-21 08:09:59	[]	[]	Sun Mar 21 07:31:00 +0000 2021	[]	[{"url":"https://t.co/WyKzKReVYb","expanded_url":"https://www.theguardian.com/commentisfree/2021/mar/18/westminster-covid-inquiry-public-pandemic-uk","display_url":"theguardian.com/commentisfree/â€¦","indices":[178,201]}]	"Ministers donâ€™t seem to recognise the notion that a democratic government should be open to continuous scrutiny, or that accountability offers the opportunity for improvement." https://t.co/WyKzKReVYb	103632.0	RT @BestForBritain: "Ministers donâ€™t seem to recognise the notion that a democratic government should be open to continuous scrutiny, or thâ€¦	18.0	True	full
686967	686967	6056ff5cc8f1da003899f290	2021-03-21 08:09:59	[]	[]	Sun Mar 21 08:05:56 +0000 2021	[{"text":"BilyonaryoFeatures","indices":[190,209]}]	[{"url":"https://t.co/Bp32mpynl0","expanded_url":"https://bilyonaryo.com.ph/2021/03/21/pinched-by-pandemic-lt-group-2020-earnings-down-9/","display_url":"bilyonaryo.com.ph/2021/03/21/pinâ€¦","indices":[166,189]}]	LT Group Inc. reported a 9.1 percent drop in net income last year to P21.02 billion, weighed down by lower contributions from its banking and real estate businesses. https://t.co/Bp32mpynl0 #BilyonaryoFeatures	6923.0	RT @bilyonaryo_ph: LT Group Inc. reported a 9.1 percent drop in net income last year to P21.02 billion, weighed down by lower contributionsâ€¦	29.0	True	full
686968	686968	6056ff5cc8f1da003899f29c	2021-03-21 08:09:59	[]	[]	Sat Mar 20 19:10:22 +0000 2021	[]	[{"url":"https://t.co/jOZUXtBJfl","expanded_url":"https://www.francetvinfo.fr/sante/maladie/coronavirus/confinement/direct-covid-19-21-millions-de-personnes-entament-un-3e-confinement_4340521.html","display_url":"francetvinfo.fr/sante/maladie/â€¦","indices":[120,143]}]	DIRECT. Covid-19 : la France enregistre une lÃ©gÃ¨re baisse des nouvelles hospitalisations et des entrÃ©es en rÃ©animation https://t.co/jOZUXtBJfl https://t.co/jYymRKJELu	1829562.0	RT @franceinfo: DIRECT. Covid-19 : la France enregistre une lÃ©gÃ¨re baisse des nouvelles hospitalisations et des entrÃ©es en rÃ©animation httâ€¦	201.0	True	full
686969	686969	6056ff5cc8f1da003899f2a2	2021-03-21 08:09:59	[]	[]	Sun Mar 21 06:49:50 +0000 2021	[]	[{"url":"https://t.co/yOISzEm35O","expanded_url":"https://apnews.com/article/aung-san-suu-kyi-global-trade-myanmar-civil-disobedience-coronavirus-pandemic-f914e0305ce0d3fb9c9115559708d383","display_url":"apnews.com/article/aung-sâ€¦","indices":[202,225]}]	Striking railway workers in Myanmar were so determined to continue their protest against the coup that they moved out of their state-supplied housing rather than return to work as ordered by the junta. https://t.co/yOISzEm35O https://t.co/p734h02sp7	457390.0	RT @KenRoth: Striking railway workers in Myanmar were so determined to continue their protest against the coup that they moved out of theirâ€¦	5.0	True	full
686970	686970	6056ff5cc8f1da003899f2a6	2021-03-21 08:09:59	[]	[]	Sun Mar 14 14:26:00 +0000 2021	[]	[{"url":"https://t.co/5ivFcDjmhn","expanded_url":"http://bit.ly/3pspPsq","display_url":"bit.ly/3pspPsq","indices":[88,111]}]	Looking sexy @GerMuscle wearing the hot RING UP NEON MESH JOCK, available in 4 colours: https://t.co/5ivFcDjmhn ðŸ˜Ž ðŸ’¥From March 12-15: 10% OFF in our online store! ðŸ¤© HOT DEALS section: up to 40% OFF! Promo code: NEONROCKS https://t.co/idaPQzYYjG	44930.0	RT @addicted_offic: Looking sexy @GerMuscle wearing the hot RING UP NEON MESH JOCK, available in 4 colours: https://t.co/5ivFcDjmhn ðŸ˜Ž ðŸ’¥Froâ€¦	44930.0	True	full
686971	686971	6056ff5dc8f1da003899f2b6	2021-03-21 08:09:59	[]	[]	Sat Mar 20 08:12:47 +0000 2021	[]	[{"url":"https://t.co/Y6qjYFpZPA","expanded_url":"https://twitter.com/bhupendrachaube/status/1373164539177484289","display_url":"twitter.com/bhupendrachaubâ€¦","indices":[265,288]}]	Took my Dada ji for walk today, ultra smooth oxygen. For a country our size, pollution / garbage involved, only a leader like @narendramodi could ensure the presence of oxygen in environment. Met many senior citizens, all taking oxygen like it's their last breath. https://t.co/Y6qjYFpZPA	22146.0	RT @AzyConTrolI: Took my Dada ji for walk today, ultra smooth oxygen. For a country our size, pollution / garbage involved, only a leader lâ€¦	71.0	True	full
686972	686972	6056ff5dc8f1da003899f2ca	2021-03-21 08:10:00	[]	[]	Sat Mar 20 22:41:22 +0000 2021	[]	[{"url":"https://t.co/bR19Vmbliy","expanded_url":"https://reitschuster.de/post/corona-proteste-kassel-parallel-realitaeten-in-den-medien/","display_url":"reitschuster.de/post/corona-prâ€¦","indices":[250,273]}]	Deeskalierende Polizei, eskalierende Presse: Siebeneinhalb Stunden habe ich heute die Corona-Proteste in Kassel verfolgt. Als ich dann Abends las, wie die groÃŸen Medien darÃ¼ber berichteten, kam es mir vor, als sei ich in einer anderen Stadt gewesen. https://t.co/bR19Vmbliy	71464.0	RT @reitschuster: Deeskalierende Polizei, eskalierende Presse: Siebeneinhalb Stunden habe ich heute die Corona-Proteste in Kassel verfolgt.â€¦	15132.0	True	full
686973	686973	6056ff5dc8f1da003899f2cc	2021-03-21 08:10:00	[]	[]	Sat Mar 20 14:02:43 +0000 2021	[]	[{"url":"https://t.co/zVy6PPwHXL","expanded_url":"https://www.blick.ch/schweiz/exlusive-polizei-zahlen-zeigen-pandemie-und-lockdowns-fuehrten-zu-keinem-anstieg-bei-suiziden-das-traurigste-argument-der-corona-skeptiker-ist-widerlegt-id16411049.html","display_url":"blick.ch/schweiz/exlusiâ€¦","indices":[156,179]}]	Die @SVPch, @LeroyBaechtold und Co behaupten seit Monaten, die Suizidrate wÃ¼rde ansteigen. Doch das stimmt nicht, wie die Recherchen vom @Blickch zeigen. https://t.co/zVy6PPwHXL https://t.co/yRaKjx8OfY	2501.0	RT @elia_bluelle: Die @SVPch, @LeroyBaechtold und Co behaupten seit Monaten, die Suizidrate wÃ¼rde ansteigen. Doch das stimmt nicht, wie dieâ€¦	299.0	True	full
686974	686974	6056ff5dc8f1da003899f2d2	2021-03-21 08:10:00	[{"text":"Venezuela","indices":[0,10]}]	[{"url":"https://t.co/9cGYywfTle","expanded_url":"https://bit.ly/3cRcMwn","display_url":"bit.ly/3cRcMwn","indices":[134,157]}]		[]	[]			#Venezuela | La vida les dio un vuelco rabioso. Estos son los chavistas que estÃ¡n o han estado en prisiÃ³n por sus câ€¦ https://t.co/Z7CMQGOQbC	1067.0	True	full
686975	686975	6056ff5dc8f1da003899f2d4	2021-03-21 08:10:00	[{"text":"Madrid","indices":[114,121]},{"text":"Salud","indices":[122,128]},{"text":"VacunaciÃ³nMadrid","indices":[129,146]},{"text":"CoronavirusMadrid","indices":[147,165]},{"text":"COVID19","indices":[166,174]},{"text":"GMY","indices":[175,179]}]	[{"url":"https://t.co/bFEAyglx6u","expanded_url":"https://gacetinmadrid.com/2021/03/20/casi-el-10-de-los-madrilenos-han-recibido-ya-su-primera-dosis-frente-al-coronavirus-y-el-34-estan-inmunizados/","display_url":"gacetinmadrid.com/2021/03/20/casâ€¦","indices":[180,203]}]		[]	[]			Casi el 10% de los madrileÃ±os han recibido ya su primera dosis frente al coronavirus y el 3,4% estÃ¡n inmunizadosâ€¦ https://t.co/Gg6gKNxaMD	15383.0	True	full
686976	686976	6056ff5dc8f1da003899f2d6	2021-03-21 08:10:00	[]	[{"url":"https://t.co/EleFkGp894","expanded_url":"https://www.elindependiente.com/economia/2021/03/21/quince-anos-de-twitter-la-red-social-que-cambio-la-forma-de-comunicarnos/","display_url":"elindependiente.com/economia/2021/â€¦","indices":[256,279]}]		[]	[]			NaciÃ³ como una plataforma de microblogging para que los usuarios contasen lo que estuvieran haciendo, pero acabÃ³ trâ€¦ https://t.co/t3mHibEHGc	96202.0	True	full
686977	686977	6056ff5dc8f1da003899f2dc	2021-03-21 08:10:00	[]	[{"url":"https://t.co/TJnJeDz1px","expanded_url":"https://thecurrency.news/articles/40009/a-tale-of-two-stockbrokers-davys-covert-plan-to-seize-control-of-goodbody-and-how-it-came-unstuck/","display_url":"thecurrency.news/articles/40009â€¦","indices":[248,271]}]		[]	[]			Two weeks ago, Goodbody announced its sale to AIB, a landmark deal overshadowed by a damning investigation into rivâ€¦ https://t.co/45WZlXMv04	24513.0	True	full
686978	686978	6056ff5dc8f1da003899f2de	2021-03-21 08:10:00	[]	[{"url":"https://t.co/T0eJGWGjfx","expanded_url":"https://www.youtube.com/watch?v=KEWxTvEZMR8","display_url":"youtube.com/watch?v=KEWxTvâ€¦","indices":[178,201]}]		[]	[]			Gonzaga pasÃ³ el rodillo ante Norfolk State desde el primer minuto, evitando cualquier tipo de sorpresa. Muy acertaâ€¦ https://t.co/NTONc917yw	4561.0	True	full
686979	686979	6056ff5dc8f1da003899f2e6	2021-03-21 08:10:00	[{"text":"COVIDday","indices":[175,184]},{"text":"COVID","indices":[185,191]},{"text":"COVID_19","indices":[192,201]},{"text":"COVIDãƒ¼19","indices":[202,211]},{"text":"COVID19","indices":[212,220]}]	[{"url":"https://t.co/71D7GHEqx0","expanded_url":"https://thenextweb.com/corona/2020/03/20/google-youtube-throttle-stream-coronavirus/","display_url":"thenextweb.com/corona/2020/03â€¦","indices":[222,245]}]		[]	[]			On 21 Mar 2020 Netflix &amp; YouTube reduced their video quality in the EU to help prevent Internet gridlock as tens ofâ€¦ https://t.co/J4Tg68RqUQ	33.0	True	full
686980	686980	6056ff5dc8f1da003899f2e8	2021-03-21 08:10:00	[]	[]	Sat Mar 20 14:12:51 +0000 2021	[]	[{"url":"https://t.co/iAeLTY1eds","expanded_url":"https://www.fragomen.com/insights/blog/chagos-nationality-bill-and-its-impact-british-nationality-law-and-immigration","display_url":"fragomen.com/insights/blog/â€¦","indices":[213,236]}]	We could go on. But none of this is new or unknown to @ukhomeoffice. In 2018 @CommonsHomeAffs report reccomend adopting @HenrySmithUK's Chagos Citizenship Bill to make citizenship easier &amp; cheaper to obtain. https://t.co/iAeLTY1eds	3381.0	RT @ChagosUK: We could go on. But none of this is new or unknown to @ukhomeoffice. In 2018 @CommonsHomeAffs report reccomend adopting @Henrâ€¦	4281.0	True	full
686981	686981	6056ff5dc8f1da003899f2ea	2021-03-21 08:10:00	[{"text":"Via","indices":[133,137]}]	[{"url":"https://t.co/zdyrCusjJK","expanded_url":"https://www.euronews.com/2021/03/21/covid-19-protests-across-europe-rail-against-pandemic-restrictions-as-infections-soar","display_url":"euronews.com/2021/03/21/covâ€¦","indices":[236,259]}]		[]	[]			People have very short memories and boundless inability to think about consequences of their brainless actions...,â€¦ https://t.co/DNuBxTSuKr	5.0	True	full
686982	686982	6056ff5dc8f1da003899f2ee	2021-03-21 08:10:00	[{"text":"Nacionales","indices":[177,188]}]	[{"url":"https://t.co/bU6uU5x7WR","expanded_url":"http://bit.ly/3bQp20A","display_url":"bit.ly/3bQp20A","indices":[189,212]}]		[]	[]			"Lo ideal para controlar esta pandemia es hacer un mayor nÃºmero de pruebas a quienes padecen los sÃ­ntomas como paraâ€¦ https://t.co/QCa3IZRKIq	31344.0	True	full
686983	686983	6056ff5dc8f1da003899f2f2	2021-03-21 08:10:00	[]	[{"url":"https://t.co/YfX3BKioqr","expanded_url":"http://bit.ly/P20DiaPadre","display_url":"bit.ly/P20DiaPadre","indices":[250,273]}]		[]	[]			.@MarcialBond cuenta q segÃºn @GabrieIGarciaM lo primero q hace un bebÃ© al nacer es apretar fuerte 1 dedo de su padrâ€¦ https://t.co/ltksFO5n7n	96769.0	True	full
686984	686984	6056ff5dc8f1da003899f2f8	2021-03-21 08:10:00	[]	[{"url":"https://t.co/ygB4BfPt24","expanded_url":"https://www.gov.uk/coronavirus","display_url":"gov.uk/coronavirus","indices":[232,255]}]		[]	[]			By following guidance on social distancing, wearing masks and sticking to current lockdown rules, we help reduce thâ€¦ https://t.co/6DkjES2Cas	42847.0	True	full
686985	686985	6056ff5dc8f1da003899f2fc	2021-03-21 08:10:00	[]	[]	Sat Mar 20 07:26:35 +0000 2021	[{"text":"Macron","indices":[10,17]},{"text":"ElysÃ©e","indices":[54,61]},{"text":"COVID19","indices":[123,131]},{"text":"Francais","indices":[193,202]}]	[{"url":"https://t.co/vveJZYsVWX","expanded_url":"https://lecourrier-du-soir.com/france-macron-fait-exploser-le-budget-fleurs-de-lelysee-il-augmente-de-600-000-euros-en-2020/","display_url":"lecourrier-du-soir.com/france-macron-â€¦","indices":[206,229]}]	Le couple #Macron fait exploser le budget Fleurs de l'#ElysÃ©e : il augmente de 600 000 euros en 2020 en pleine pandÃ©mie de #COVID19...les Tenardiers se lÃ¢chent sans compter avec les impÃ´ts des #Francais- https://t.co/vveJZYsVWX	12276.0	RT @mselon3: Le couple #Macron fait exploser le budget Fleurs de l'#ElysÃ©e : il augmente de 600 000 euros en 2020 en pleine pandÃ©mie de #COâ€¦	22.0	True	full
686986	686986	6056ff5ec8f1da003899f326	2021-03-21 08:10:01	[]	[]	Sat Mar 20 11:31:49 +0000 2021	[{"text":"Pakistan","indices":[0,9]},{"text":"ImranKhan","indices":[13,23]},{"text":"Chinese","indices":[85,93]}]	[{"url":"https://t.co/VNY2mJ8GqT","expanded_url":"https://www.dawn.com/news/amp/1613604?__twitter_impression=true","display_url":"dawn.com/news/amp/16136â€¦","indices":[141,164]}]	#Pakistan PM #ImranKhan tests positive for COVID-19. He was just vaccinated with the #Chinese vaccine a few days back. Is that you karma?! https://t.co/VNY2mJ8GqT	10471.0	RT @Par1Ke: #Pakistan PM #ImranKhan tests positive for COVID-19. He was just vaccinated with the #Chinese vaccine a few days back. Is thatâ€¦	6.0	True	full
686987	686987	6056ff5ec8f1da003899f330	2021-03-21 08:10:01	[]	[]	Fri Mar 19 10:02:11 +0000 2021	[{"text":"NHSDigitalAcademy","indices":[114,132]}]	[{"url":"https://t.co/eu0wFeUN0G","expanded_url":"http://orlo.uk/vOHyX","display_url":"orlo.uk/vOHyX","indices":[252,275]}]	The new NHS Digital Academy website has launched! Find out more about how we intend to establish and develop the #NHSDigitalAcademy by reading our report on the Future Vision and areas for expansion including more open access to DA learning materials https://t.co/eu0wFeUN0G https://t.co/XhGGP8RZiy	869.0	RT @HEE_DigiReady: The new NHS Digital Academy website has launched! Find out more about how we intend to establish and develop the #NHSDiâ€¦	496.0	True	full
686988	686988	6056ff5ec8f1da003899f336	2021-03-21 08:10:01	[]	[]	Sun Mar 21 00:34:59 +0000 2021	[]	[{"url":"https://t.co/8VlzvjbA3H","expanded_url":"https://twitter.com/blackangrycynic/status/1373398452223291394","display_url":"twitter.com/blackangrycyniâ€¦","indices":[273,296]}]	Itâ€™s rough, a majority is duty pay. If you are placed in quarantine for 14 days, you lose half of your salary. The least could be done is give HCW and incentive, moratorium. And with the state of hospitals, your put in depression. But hey we are being fiscally responsible https://t.co/8VlzvjbA3H	4812.0	RT @KhiaJosina: Itâ€™s rough, a majority is duty pay. If you are placed in quarantine for 14 days, you lose half of your salary. The least coâ€¦	1.0	True	full
686989	686989	6056ff5ec8f1da003899f33c	2021-03-21 08:10:01	[]	[]	Sat Mar 20 08:38:48 +0000 2021	[]	[{"url":"https://t.co/lQEJAKoRd3","expanded_url":"https://www.vozpopuli.com/espana/vacunas-desaparecidas-pfizer.html?amp=1&__twitter_impression=true","display_url":"vozpopuli.com/espana/vacunasâ€¦","indices":[142,165]}]	Desaparecen otras 7.020 vacunas de Pfizer del Ãºltimo informe de Sanidad. Ya son 30.000 las dosis perdidas por el Ministerio de Sanidad. https://t.co/lQEJAKoRd3	255244.0	RT @dlacalle: Desaparecen otras 7.020 vacunas de Pfizer del Ãºltimo informe de Sanidad. Ya son 30.000 las dosis perdidas por el Ministeriâ€¦	16.0	True	full
686990	686990	6056ff5ec8f1da003899f33e	2021-03-21 08:10:01	[]	[{"url":"https://t.co/46yauxwpdn","expanded_url":"https://schoolsweek.co.uk/catch-up-its-all-ambition-and-no-imagination/","display_url":"schoolsweek.co.uk/catch-up-its-aâ€¦","indices":[201,224]}]		[]	[]			'The EEF tells us feedback is a low-cost tool with a high effect size. Why should that only be the case for classroâ€¦ https://t.co/VOX2nHHOEE	94570.0	True	full
686991	686991	6056ff5fc8f1da003899f376	2021-03-21 08:10:01	[{"text":"cÃ¡ncer","indices":[113,120]},{"text":"Aspanion","indices":[263,272]}]	[{"url":"https://t.co/uvCSDivd5b","expanded_url":"https://aspanion.es/mi-hijo-tiene-cancer-como-se-lo-explico/","display_url":"aspanion.es/mi-hijo-tiene-â€¦","indices":[238,261]}]		[]	[]			MI HIJO TIENE CÃ�NCERðŸŽ—ï¸� Â¿CÃ“MO SE LO EXPLICO? El momento en el que los padres y madres descubren que su hijo tieneâ€¦ https://t.co/ZjLhHMCOn3	1551.0	True	full
686992	686992	6056ff5fc8f1da003899f378	2021-03-21 08:10:01	[]	[]	Fri Mar 19 21:23:33 +0000 2021	[{"text":"EspectÃ¡culos","indices":[105,118]}]	[{"url":"https://t.co/njlIf8uBYY","expanded_url":"https://www.yucatan.com.mx/espectaculos/lider-de-la-oms-agradece-a-super-junior-gracias-por-recordar-que-la-pandemia-sigue","display_url":"yucatan.com.mx/espectaculos/lâ€¦","indices":[81,104]}]	âš¡ LÃ­der de la OMS a Super Junior: ''Gracias por recordar que la pandemia sigue'' https://t.co/njlIf8uBYY #EspectÃ¡culos https://t.co/l8kJU3IjeJ	263125.0	RT @DiariodeYucatan: âš¡ LÃ­der de la OMS a Super Junior: ''Gracias por recordar que la pandemia sigue'' https://t.co/njlIf8uBYY #EspectÃ¡culosâ€¦	103.0	True	full
686993	686993	6056ff5fc8f1da003899f386	2021-03-21 08:10:01	[]	[{"url":"https://t.co/xFGNhxRtR0","expanded_url":"https://www.cnbc.com/2021/03/20/covid-cases-are-rising-in-21-states-as-health-officials-warn-against-reopening-too-quickly.html","display_url":"cnbc.com/2021/03/20/covâ€¦","indices":[239,262]}]		[]	[]			Alabama; Connecticut; Hawaii; Idaho; Illinois; Maine; Maryland; Massachusetts; Michigan; Minnesota; Missouri; Montaâ€¦ https://t.co/yJFTNICbOs	76.0	True	full
686994	686994	6056ff5fc8f1da003899f39a	2021-03-21 08:10:02	[]	[]	Sun Mar 21 07:57:48 +0000 2021	[]	[{"url":"https://t.co/KMaJWVy19i","expanded_url":"https://laultimahora.es/ayuso-disuelve-la-comision-de-investigacion-sobre-las-muertes-por-covid-en-las-residencias-de-ancianos/","display_url":"laultimahora.es/ayuso-disuelveâ€¦","indices":[189,212]}]	Si el culpable fue Pablo Iglesias, quÃ© raro que Ayuso no quiera que se investigue a fondo y rÃ¡pidamente la responsabilidad de las muertes en las residencias de ancianos de Madrid... Â¿no?ðŸ˜� https://t.co/KMaJWVy19i	192805.0	RT @protestona1: Si el culpable fue Pablo Iglesias, quÃ© raro que Ayuso no quiera que se investigue a fondo y rÃ¡pidamente la responsabilidadâ€¦	34.0	True	full
686995	686995	6056ff5fc8f1da003899f39e	2021-03-21 08:10:02	[]	[]	Sat Mar 20 18:35:34 +0000 2021	[]	[{"url":"https://t.co/VJ790LJD8A","expanded_url":"http://ver.20m.es/gznv52","display_url":"ver.20m.es/gznv52","indices":[127,150]}]	Elecciones en Madrid: Las juventudes de MÃ¡s Madrid muestran su decepciÃ³n con ErrejÃ³n por sus Ãºltimas decisiones con el partido https://t.co/VJ790LJD8A	1459331.0	RT @20m: Elecciones en Madrid: Las juventudes de MÃ¡s Madrid muestran su decepciÃ³n con ErrejÃ³n por sus Ãºltimas decisiones con el partido httâ€¦	663.0	True	full
686996	686996	6056ff5fc8f1da003899f3a4	2021-03-21 08:10:02	[]	[]	Sat Mar 20 21:23:30 +0000 2021	[]	[{"url":"https://t.co/XmYPxBfvxg","expanded_url":"https://www.eldiario.es/canariasahora/sociedad/cadena-humana-maspalomas-gran-canaria-protesta_1_7329650.html","display_url":"eldiario.es/canariasahora/â€¦","indices":[252,275]}]	DeberÃ­a sorprender que un @AytoSBT asuma el discurso de que el turismo estÃ¡ hundido por la llegada de personas migrantes, ignorando la pandemia. DeberÃ­a, pero no sorprende. Ya hay antecedentes. Luego vienen las barricadas en prime time y toca recular. https://t.co/XmYPxBfvxg	1581.0	RT @OsirisArmas: DeberÃ­a sorprender que un @AytoSBT asuma el discurso de que el turismo estÃ¡ hundido por la llegada de personas migrantes,â€¦	547.0	True	full
686997	686997	6056ff5fc8f1da003899f3b0	2021-03-21 08:10:02	[]	[{"url":"https://t.co/eiVg4JpyT5","expanded_url":"https://www.cope.es/n/1089783","display_url":"cope.es/n/1089783","indices":[169,192]}]		[]	[]			ðŸ”´Un nuevo ingreso por Covid-19 en el Hospital del Bierzo â�©Te actualizamos los datos de la crisis del coronavirus enâ€¦ https://t.co/4d4aw9Gwwg	2330.0	True	full
686998	686998	6056ff5fc8f1da003899f3ba	2021-03-21 08:10:02	[]	[{"url":"https://t.co/WNohrJhFDO","expanded_url":"http://ow.ly/DRdS50E3J6Z","display_url":"ow.ly/DRdS50E3J6Z","indices":[162,185]}]		[]	[]			Navy Petty Officer 3rd Class Lauren Rovi, assigned to the Combat Logistics Battalion 22, administers a COVID-19 vacâ€¦ https://t.co/RffNwU3Aop	26064.0	True	full
686999	686999	6056ff5fc8f1da003899f3c4	2021-03-21 08:10:02	[{"text":"Hanfu","indices":[122,128]}]	[{"url":"https://t.co/GWGyPzUtOr","expanded_url":"http://ow.ly/ldhY50E4eDN","display_url":"ow.ly/ldhY50E4eDN","indices":[246,269]}]		[]	[]			Many young lovers of Chinese culture and visit the Gucun Park in Shanghai, renowned for its cherry blossoms, in beaâ€¦ https://t.co/blgp3ALyt1	8953.0	True	full
687000	687000	6056ff60c8f1da003899f3d2	2021-03-21 08:10:02	[]	[{"url":"https://t.co/gTF5srOp73","expanded_url":"https://swindonlink.com/news/latest-council-covid-advice-march-21/","display_url":"swindonlink.com/news/latest-coâ€¦","indices":[148,171]}]		[]	[]			Steve Maddern, Swindon's director of public health, has warned that Swindon's case rate is still above the nationalâ€¦ https://t.co/hm29dcU7ke	9499.0	True	full
687001	687001	6056ff60c8f1da003899f3d4	2021-03-21 08:10:02	[{"text":"AskMelon","indices":[258,267]}]	[{"url":"https://t.co/GYtQ5Zm0O3","expanded_url":"https://curiouscat.qa/melonsanonymous/post/1192711682","display_url":"curiouscat.qa/melonsanonymouâ€¦","indices":[232,255]}]		[]	[]			hello do you know if qcyn has its own royalty pick? if there is who do you think it will be? â€” We think it is veryâ€¦ https://t.co/ydHTPRUPQF	2030.0	True	full
687002	687002	6056ff60c8f1da003899f3dc	2021-03-21 08:10:02	[]	[]	Sat Mar 20 20:05:00 +0000 2021	[{"text":"NotiMippCI","indices":[0,11]},{"text":"FrenaElContagio","indices":[126,142]}]	[{"url":"https://t.co/idkL7yPKDS","expanded_url":"https://bit.ly/3cQmRtt","display_url":"bit.ly/3cQmRtt","indices":[102,125]}]	#NotiMippCI ðŸ“°ðŸ—ž| Venezuela enfrenta segunda ola mucho mÃ¡s virulenta producto de la COVID-19. Lea mÃ¡s â�© https://t.co/idkL7yPKDS #FrenaElContagio https://t.co/C3emAirLrE	254189.0	RT @Mippcivzla: #NotiMippCI ðŸ“°ðŸ—ž| Venezuela enfrenta segunda ola mucho mÃ¡s virulenta producto de la COVID-19. Lea mÃ¡s â�© https://t.co/idkL7yPKâ€¦	500.0	True	full
687003	687003	6056ff60c8f1da003899f3e0	2021-03-21 08:10:02	[{"text":"Norway","indices":[226,233]},{"text":"economy","indices":[234,242]}]	[{"url":"https://t.co/r2aPZNWWBZ","expanded_url":"https://www.bloomberg.com/news/articles/2021-03-18/norges-bank-proves-its-hawk-status-as-rate-hike-moves-closer?srnd=economics-vp&sref=GCzETbXp","display_url":"bloomberg.com/news/articles/â€¦","indices":[244,267]}]		[]	[]			Norges Bank Proves Its Hawk Status as Rate Hike Moves Closer â€œThe central bankâ€™s revised rate path now suggests thâ€¦ https://t.co/FbFLXtwO5x	1640.0	True	full
687004	687004	6056ff60c8f1da003899f3e6	2021-03-21 08:10:03	[]	[]	Sat Mar 20 21:15:30 +0000 2021	[]	[{"url":"https://t.co/r38URblBLl","expanded_url":"https://t.me/wall_street_bets_channel","display_url":"t.me/wall_street_beâ€¦","indices":[109,132]}]	$35 in 24 hours to someone that retweets this tweet, follows us, @StreetBetsWall &amp; joins their TG group: https://t.co/r38URblBLl. Additional $15 ($50 total) if you show proof. That's it, good luck!	94150.0	RT @CompBrosCrypto: $35 in 24 hours to someone that retweets this tweet, follows us, @StreetBetsWall &amp; joins their TG group: https://t.co/râ€¦	1185.0	True	full
687005	687005	6056ff60c8f1da003899f3ea	2021-03-21 08:10:03	[]	[]	Sun Mar 21 08:03:00 +0000 2021	[]	[{"url":"https://t.co/JCbjiqaZHa","expanded_url":"https://bit.ly/3jtg5ek","display_url":"bit.ly/3jtg5ek","indices":[188,211]}]	Introversion may be an asset for staving off loneliness during the pandemicâ€”but only when combined with the ability to reframe negative emotions in a more positive light, writes @swhitbo https://t.co/JCbjiqaZHa	737962.0	RT @PsychToday: Introversion may be an asset for staving off loneliness during the pandemicâ€”but only when combined with the ability to refrâ€¦	6108.0	True	full
687006	687006	6056ff60c8f1da003899f3f0	2021-03-21 08:10:02	[{"text":"SelfEmployed","indices":[15,28]},{"text":"HMRC","indices":[41,46]},{"text":"SelfEmployedIncomeSupportScheme","indices":[79,111]},{"text":"SEISS","indices":[112,118]},{"text":"Grant","indices":[119,125]},{"text":"Coronavirus","indices":[126,138]},{"text":"Covid19","indices":[139,147]},{"text":"self","indices":[155,160]},{"text":"Business","indices":[170,179]},{"text":"Accountants","indic…	[{"url":"https://t.co/vJ98i3bVKz","expanded_url":"http://ow.ly/kXJT50E3ir0","display_url":"ow.ly/kXJT50E3ir0","indices":[251,274]}]		[]	[]			1 day for some #SelfEmployed to reply to #HMRC to confirm trading and eligible #SelfEmployedIncomeSupportSchemeâ€¦ https://t.co/5TJP9wvVcC	414.0	True	full
687007	687007	6056ff60c8f1da003899f3fa	2021-03-21 08:10:03	[]	[]	Wed Dec 09 00:39:09 +0000 2020	[{"text":"COVID","indices":[11,17]}]	[{"url":"https://t.co/ZkFhFFnEgq","expanded_url":"https://www.nytimes.com/2020/12/08/health/covid-vaccine-mask.html","display_url":"nytimes.com/2020/12/08/heaâ€¦","indices":[262,285]}]	Arrival of #COVID vaccines is very exciting &amp; light at end of the tunnel is getting brighter. But... -Vaccines donâ€™t completely stop infection or ability to spread, but can reduce symptoms &amp; hopefully amount we spread -Weâ€™ll all need masks for a while https://t.co/ZkFhFFnEgq	22265.0	RT @AllergyKidsDoc: Arrival of #COVID vaccines is very exciting &amp; light at end of the tunnel is getting brighter. But... -Vaccines donâ€™tâ€¦	1749.0	True	full
687008	687008	6056ff60c8f1da003899f3fe	2021-03-21 08:10:03	[]	[{"url":"https://t.co/7ErgsR8bvY","expanded_url":"https://lowvelder.co.za/722345/the-nelspruit-spca-has-an-opening-for-a-charity-shop-assistant/","display_url":"lowvelder.co.za/722345/the-nelâ€¦","indices":[138,161]}]		[]	[]			The Nelspruit SPCA has an opening for a Charity Shop assistant This opportunity became available on March 15 and isâ€¦ https://t.co/SbIEpfhpsW	10577.0	True	full
687009	687009	6056ff60c8f1da003899f400	2021-03-21 08:10:03	[{"text":"lockdown","indices":[11,20]}]	[{"url":"https://t.co/hMWyxqGk2h","expanded_url":"https://bit.ly/3qY0OGh","display_url":"bit.ly/3qY0OGh","indices":[110,133]}]		[]	[]			Life after #lockdown. We ask UK surfers what they're looking forward to most when the restrictions are liftedâ€¦ https://t.co/UYJ2jnbMLG	23082.0	True	full
687010	687010	6056ff60c8f1da003899f404	2021-03-21 08:10:03	[{"text":"Ø¹ÙŠØ¯_Ø§Ù„Ø§Ù…","indices":[191,200]}]	[{"url":"https://t.co/tJaO0f5VQ6","expanded_url":"https://bit.ly/2PaL3hR","display_url":"bit.ly/2PaL3hR","indices":[88,111]},{"url":"https://t.co/5Tx3Kbucy3","expanded_url":"https://bit.ly/3vFWnU5","display_url":"bit.ly/3vFWnU5","indices":[139,162]}]		[]	[]			ÙƒÙˆØ¯ÙŠÙ† Ø®ØµÙ… Ù„Ø§ÙˆÙ„ Ø·Ù„Ø¨ ÙŠØ®ØµÙ… Ù„ØºØ§ÙŠÙ‡ 15% ÙƒÙˆØ¯ Ø§Ù„Ø®ØµÙ… Ù„Ø§ ÙŠØ¹Ù…Ù„ Ø§Ù„Ø§ Ø¹Ù„Ù‰ Ø§Ù„Ø±Ø§Ø¨Ø· Ø§Ù„Ù…ÙˆØ¬ÙˆØ¯ Ù� Ø§Ù„ØªØºØ±ÙŠØ¯Ù‡ https://t.co/tJaO0f5VQ6 Patâ€¦ https://t.co/qHYQaRNnJP	1.0	True	full
687011	687011	6056ff60c8f1da003899f406	2021-03-21 08:10:03	[{"text":"UIM","indices":[211,215]}]	[{"url":"https://t.co/p0izN7oC8d","expanded_url":"https://pga.uimunicipalistas.org/catalogo/486","display_url":"pga.uimunicipalistas.org/catalogo/486","indices":[216,239]}]		[]	[]			Si trabajas en la AdministraciÃ³n PÃºblica, sabes que la pandemia trae nuevos retos y desafÃ­os y que es esencial profâ€¦ https://t.co/YlV4odClNb	5334.0	True	full
687012	687012	6056ff60c8f1da003899f41e	2021-03-21 08:10:03	[]	[]	Sun Mar 21 07:31:00 +0000 2021	[]	[{"url":"https://t.co/WyKzKReVYb","expanded_url":"https://www.theguardian.com/commentisfree/2021/mar/18/westminster-covid-inquiry-public-pandemic-uk","display_url":"theguardian.com/commentisfree/â€¦","indices":[178,201]}]	"Ministers donâ€™t seem to recognise the notion that a democratic government should be open to continuous scrutiny, or that accountability offers the opportunity for improvement." https://t.co/WyKzKReVYb	103632.0	RT @BestForBritain: "Ministers donâ€™t seem to recognise the notion that a democratic government should be open to continuous scrutiny, or thâ€¦	1160.0	True	full
687013	687013	6056ff61c8f1da003899f430	2021-03-21 08:10:03	[{"text":"cryptocurrencies","indices":[6,23]},{"text":"Bitcoin","indices":[58,66]},{"text":"Ethereum","indices":[82,91]},{"text":"BinanceCoin","indices":[106,118]},{"text":"Tether","indices":[131,138]},{"text":"Cardano","indices":[149,157]},{"text":"blockchain","indices":[168,179]},{"text":"ethereum","indices":[180,189]},{"text":"coldwallet","indices":[190,201]},{"text":"stellar","indices":[202,2…	[{"url":"https://t.co/2Jin8u8Hah","expanded_url":"https://money-curs.ru","display_url":"money-curs.ru","indices":[212,235]}]		[]	[]			Top 5 #cryptocurrencies Alert Time: 2021-03-21 11:10:03 #Bitcoin: $57,112.64035 #Ethereum: $1,783.48991â€¦ https://t.co/0M8s0lQxrS	677.0	True	full
687014	687014	6056ff61c8f1da003899f446	2021-03-21 08:10:04	[]	[]	Sat Mar 20 16:27:53 +0000 2021	[]	[{"url":"https://t.co/QMbc7uKFma","expanded_url":"https://twitter.com/taniel/status/1372651960495710210","display_url":"twitter.com/taniel/status/â€¦","indices":[276,299]}]	He was arrested for picking a tulip while he waited for a bus. Someone called the police on a 6 year old Black boy because he picked a flower. The police arrested him. He had to go to court w/a criminal defense attorney who gave him a coloring book to sit still. We are hated https://t.co/QMbc7uKFma	11456.0	RT @DearDean22: He was arrested for picking a tulip while he waited for a bus. Someone called the police on a 6 year old Black boy becauseâ€¦	264.0	True	full
687015	687015	6056ff61c8f1da003899f46a	2021-03-21 08:10:04	[]	[{"url":"https://t.co/f0Q6Lm58C3","expanded_url":"https://bit.ly/3rbasoN","display_url":"bit.ly/3rbasoN","indices":[172,195]}]		[]	[]			March 21: â€˜We are incredibly privileged to have vaccines available in such a short amount of time.â€™ Readers rate Caâ€¦ https://t.co/Uo7RKuaR3s	14664.0	True	full
687016	687016	6056ff62c8f1da003899f486	2021-03-21 08:10:04	[]	[]	Sat Mar 20 20:26:38 +0000 2021	[]	[{"url":"https://t.co/1tXzC5ciHS","expanded_url":"https://twitter.com/brutofficiel/status/1373001831043895296","display_url":"twitter.com/brutofficiel/sâ€¦","indices":[277,300]}]	L'enfer, c'est croiser ces gens en soirÃ©e qui parlent pendant 6h de leur dÃ©lire bourgeois de retraite spirituelle Ã Bali pour faire du yoga sur Insta et qui font des grandes phrases sur la pauvretÃ© dans le monde sous prÃ©texte qu'ils ont une fois croisÃ© un gamin sans godasses. https://t.co/1tXzC5ciHS	9351.0	RT @NicolasQuenel: L'enfer, c'est croiser ces gens en soirÃ©e qui parlent pendant 6h de leur dÃ©lire bourgeois de retraite spirituelle Ã Baliâ€¦	187.0	True	full
687017	687017	6056ff62c8f1da003899f48c	2021-03-21 08:10:04	[{"text":"lockdown","indices":[24,33]}]	[{"url":"https://t.co/A2nrrZXz00","expanded_url":"https://bit.ly/3qY0OGh","display_url":"bit.ly/3qY0OGh","indices":[123,146]}]		[]	[]			SurfGirlMag: Life after #lockdown. We ask UK surfers what they're looking forward to most when the restrictions areâ€¦ https://t.co/dgFYwcyIXh	183.0	True	full
687018	687018	6056ff62c8f1da003899f4c2	2021-03-21 08:10:05	[]	[]	Sat Mar 20 22:13:42 +0000 2021	[{"text":"Road2Recovery","indices":[203,217]}]	[{"url":"https://t.co/IHKB62OnGJ","expanded_url":"https://www.telegraph.co.uk/news/2021/03/20/need-new-roadmap-freedom-based-data-not-dates/","display_url":"telegraph.co.uk/news/2021/03/2â€¦","indices":[235,258]}]	ðŸ‘‰ The PM promised the roadmap would be â€œreclaiming our freedomsâ€� by 21 June ðŸ¤” So, why are MPs likely to be asked this week to retain most temporary provisions of the Coronavirus Act until Octoberâ�“1/4 #Road2Recovery | â�¦â�¦@Telegraphâ�© https://t.co/IHKB62OnGJ	28294.0	RT @Mark_J_Harper: ðŸ‘‰ The PM promised the roadmap would be â€œreclaiming our freedomsâ€� by 21 June ðŸ¤” So, why are MPs likely to be asked thisâ€¦	1130.0	True	full
687019	687019	6056ff62c8f1da003899f4c6	2021-03-21 08:10:05	[]	[]	Sun Mar 21 07:31:00 +0000 2021	[]	[{"url":"https://t.co/WyKzKReVYb","expanded_url":"https://www.theguardian.com/commentisfree/2021/mar/18/westminster-covid-inquiry-public-pandemic-uk","display_url":"theguardian.com/commentisfree/â€¦","indices":[178,201]}]	"Ministers donâ€™t seem to recognise the notion that a democratic government should be open to continuous scrutiny, or that accountability offers the opportunity for improvement." https://t.co/WyKzKReVYb	103632.0	RT @BestForBritain: "Ministers donâ€™t seem to recognise the notion that a democratic government should be open to continuous scrutiny, or thâ€¦	226.0	True	full
687020	687020	6056ff62c8f1da003899f4ce	2021-03-21 08:10:05	[]	[]	Sat Mar 20 10:39:10 +0000 2021	[]	[{"url":"https://t.co/zDC3FQWxzr","expanded_url":"https://reseauinternational.net/la-pandemie-nexiste-pas/","display_url":"reseauinternational.net/la-pandemie-neâ€¦","indices":[232,255]}]	La "pandÃ©mie" nâ€™existe pas: La scientifique, docteur et auteur Ã succÃ¨s Astrid StÃ¼ckelberger nous dÃ©montre Â«Â quâ€™il nâ€™y a pas de pandÃ©mieÂ Â», nous prouve que le test PCR est un leurre et que le vaccin est une dangereuse aberration... https://t.co/zDC3FQWxzr via @reseau_internat https://t.co/1be2TVZCfc	6257.0	RT @Krieger66362259: La "pandÃ©mie" nâ€™existe pas: La scientifique, docteur et auteur Ã succÃ¨s Astrid StÃ¼ckelberger nous dÃ©montre Â«Â quâ€™il nâ€™yâ€¦	96.0	True	full
687021	687021	6056ff63c8f1da003899f4e0	2021-03-21 08:10:05	[]	[]	Wed Mar 17 03:00:00 +0000 2021	[{"text":"COVID19","indices":[203,211]}]	[{"url":"https://t.co/gwhDTZsbFd","expanded_url":"https://bit.ly/3bRAWr9","display_url":"bit.ly/3bRAWr9","indices":[213,236]}]	Al proteger la salud de las personas refugiadas se protege tambiÃ©n la salud de las comunidades de acogida. Aplaudimos a Ruanda por considerar a las personas refugiadas en la respuesta a la pandemia del #COVID19. https://t.co/gwhDTZsbFd	83931.0	RT @ACNURamericas: Al proteger la salud de las personas refugiadas se protege tambiÃ©n la salud de las comunidades de acogida. Aplaudimos aâ€¦	256.0	True	full
687022	687022	6056ff63c8f1da003899f4f0	2021-03-21 08:10:06	[]	[]	Sun Mar 21 08:06:34 +0000 2021	[]	[{"url":"https://t.co/bxau7zuxaS","expanded_url":"https://www.telegraph.co.uk/tv/2021/03/17/bbcs-job-for-life-culture-keeps-work-shy-plodders-place/","display_url":"telegraph.co.uk/tv/2021/03/17/â€¦","indices":[256,279]}]	Surprised? No...except only that some BBC employees are now speaking out about the BBC model...it is just like the civil service and some parts of the NHS (not the front line medics) The BBCâ€™s job-for-life culture keeps â€˜work-shyâ€™ plodders in their place https://t.co/bxau7zuxaS	3345.0	RT @TomSyvret: Surprised? No...except only that some BBC employees are now speaking out about the BBC model...it is just like the civil serâ€¦	716.0	True	full
687023	687023	6056ff63c8f1da003899f508	2021-03-21 08:10:06	[]	[]	Sun Mar 21 08:03:08 +0000 2021	[]	[{"url":"https://t.co/uf54fhRkv7","expanded_url":"https://www.theguardian.com/uk-news/2021/mar/20/specialist-covid-infection-control-scientist-faces-threat-of-deportation-from-uk?CMP=Share_iOSApp_Other","display_url":"theguardian.com/uk-news/2021/mâ€¦","indices":[246,269]}]	An infection control specialist who has been offered a job as a senior NHS biomedical scientist to help tackle the pandemic is facing deportation by @ukhomeoffice. @pritipatel putting ideology before lives. Who exactly is this supposed to help? https://t.co/uf54fhRkv7	697442.0	RT @DavidLammy: An infection control specialist who has been offered a job as a senior NHS biomedical scientist to help tackle the pandemicâ€¦	353.0	True	full
687024	687024	6056ff63c8f1da003899f512	2021-03-21 08:10:06	[]	[]	Sun Mar 21 03:19:32 +0000 2021	[]	[{"url":"https://t.co/RPAQ4WDWrg","expanded_url":"http://dlvr.it/Rw3GL9","display_url":"dlvr.it/Rw3GL9","indices":[121,144]}]	â€˜O grito de quem produzâ€™: sÃ©rie inÃ©dita do ConexÃ£o PolÃ­tica darÃ¡ voz a empresÃ¡rios afetados pelas restriÃ§Ãµes na pandemia https://t.co/RPAQ4WDWrg	569837.0	RT @conexaopolitica: â€˜O grito de quem produzâ€™: sÃ©rie inÃ©dita do ConexÃ£o PolÃ­tica darÃ¡ voz a empresÃ¡rios afetados pelas restriÃ§Ãµes na pandemâ€¦	330.0	True	full
687025	687025	6056ff63c8f1da003899f514	2021-03-21 08:10:06	[]	[]	Sat Mar 20 20:27:08 +0000 2021	[]	[{"url":"https://t.co/iDofr2Lj6O","expanded_url":"https://music.apple.com/ng/album/made-in-lagos/1531532301","display_url":"music.apple.com/ng/album/made-â€¦","indices":[148,171]}]	Album: Made In Lagos iTunes: #13 South Africa (Re-Entry) #15 Nigeria (=) #23 Kenya (+35) #621 United Kingdom (Re-Entry) #992 United States (+274) https://t.co/iDofr2Lj6O	12134.0	RT @StatsWizkid: Album: Made In Lagos iTunes: #13 South Africa (Re-Entry) #15 Nigeria (=) #23 Kenya (+35) #621 United Kingdom (Re-Entry) #â€¦	787.0	True	full
687026	687026	6056ff63c8f1da003899f524	2021-03-21 08:10:06	[]	[]	Thu Mar 18 23:05:32 +0000 2021	[]	[{"url":"https://t.co/jgocVzDnj8","expanded_url":"https://docs.google.com/forms/d/e/1FAIpQLSfi8LWKMcJqUN4boa3_fGy-bC1osBKWXBNJ0k_mSStFW4Lwow/viewform?usp=sf_link","display_url":"docs.google.com/forms/d/e/1FAIâ€¦","indices":[251,274]}]	This is Gloria Williams aka Mama Glo, she has been in prison for 51 years. She's 75 years old and its time for her to come home. The Free Mama Glo Coalition is fighting for her freedom here in Louisiana. You can join the coalition by signing up here: https://t.co/jgocVzDnj8 https://t.co/oYFxPI09hu	3402.0	RT @luvthispayne: This is Gloria Williams aka Mama Glo, she has been in prison for 51 years. She's 75 years old and its time for her to comâ€¦	5552.0	True	full
687027	687027	6056ff63c8f1da003899f528	2021-03-21 08:10:06	[]	[]	Sun Mar 21 08:03:08 +0000 2021	[]	[{"url":"https://t.co/uf54fhRkv7","expanded_url":"https://www.theguardian.com/uk-news/2021/mar/20/specialist-covid-infection-control-scientist-faces-threat-of-deportation-from-uk?CMP=Share_iOSApp_Other","display_url":"theguardian.com/uk-news/2021/mâ€¦","indices":[246,269]}]	An infection control specialist who has been offered a job as a senior NHS biomedical scientist to help tackle the pandemic is facing deportation by @ukhomeoffice. @pritipatel putting ideology before lives. Who exactly is this supposed to help? https://t.co/uf54fhRkv7	697442.0	RT @DavidLammy: An infection control specialist who has been offered a job as a senior NHS biomedical scientist to help tackle the pandemicâ€¦	27.0	True	full
687028	687028	6056ff63c8f1da003899f52a	2021-03-21 08:10:06	[]	[]	Sat Mar 20 15:32:21 +0000 2021	[{"text":"BrendaWhalen","indices":[0,13]},{"text":"COVID19vaccine","indices":[49,64]},{"text":"Toronto","indices":[72,80]}]	[{"url":"https://t.co/Us5Bn7VASX","expanded_url":"https://www.ctvnews.ca/health/coronavirus/woman-95-totally-incapacitated-after-receiving-3-doses-of-covid-19-vaccine-1.5351575","display_url":"ctvnews.ca/health/coronavâ€¦","indices":[239,262]}]	#BrendaWhalen ,95,, received her 2nd dose of the #COVID19vaccine at her #Toronto retirement home in late Feb, but just 2 days later received another dose at North York General Hospital while she was visiting for treatment of a leg injury. https://t.co/Us5Bn7VASX	16091.0	RT @Tkarera: #BrendaWhalen ,95,, received her 2nd dose of the #COVID19vaccine at her #Toronto retirement home in late Feb, but just 2 daysâ€¦	12.0	True	full
687029	687029	6056ff64c8f1da003899f53c	2021-03-21 08:10:06	[]	[]	Sat Mar 20 20:40:14 +0000 2021	[]	[{"url":"https://t.co/RxYVPUTbqx","expanded_url":"https://xsierrav.blogspot.com/2017/09/nistatina-el-antifungico-de-nystate.html?spref=tw","display_url":"xsierrav.blogspot.com/2017/09/nistatâ€¦","indices":[254,277]}]	La nistatina, el primer antifÃºngico conocido (1954) , se llama asÃ­ porque fue aislado en muestras de tierra del estado de Nueva York (N.Y.state = nystatin) Sus descubridoras fueron dos mujeres: R. Brown y E.Hazen. Nistatina, el antifÃºngico de N.Y.state https://t.co/RxYVPUTbqx https://t.co/T0tNvYKpDD	1080.0	RT @xsierra4: La nistatina, el primer antifÃºngico conocido (1954) , se llama asÃ­ porque fue aislado en muestras de tierra del estado de Nueâ€¦	56.0	True	full
687030	687030	6056ff64c8f1da003899f53e	2021-03-21 08:10:07	[]	[{"url":"https://t.co/6jSxHWJdwn","expanded_url":"https://www.libertaddigital.com/ciencia-tecnologia/salud/2021-03-18/paradoja-cierres-perimetrales-los-espanoles-encerrados-mientras-miles-de-extranjeros-disfrutan-del-pais-coronavirus-6720641/","display_url":"libertaddigital.com/ciencia-tecnolâ€¦","indices":[135,158]}]		[]	[]			La paradoja de los cierres perimetrales: los espaÃ±oles encerrados, mientras miles de extranjeros disfrutan del paÃ­sâ€¦ https://t.co/kEOknGF1rI	4114.0	True	full
687031	687031	6056ff64c8f1da003899f546	2021-03-21 08:10:07	[]	[]	Sun Mar 14 10:07:20 +0000 2021	[]	[{"url":"https://t.co/MlCF2qk9Vl","expanded_url":"http://bit.ly/3qlW8JN","display_url":"bit.ly/3qlW8JN","indices":[94,117]},{"url":"https://t.co/CJbajT3XL1","expanded_url":"http://bit.ly/3eeE7uw","display_url":"bit.ly/3eeE7uw","indices":[156,179]}]	We like mesh, you like mesh, so here we present you TWO ideal garments: MESH WRESTLING SUIT: https://t.co/MlCF2qk9Vl In black or yellow. MESH CLICK JOCK: https://t.co/CJbajT3XL1 In black, white or yellow. ðŸ’¥From March 12-15: 10% OFF in our online store! Promo code: NEONROCKS https://t.co/ImWBp4iwfj	44930.0	RT @addicted_offic: We like mesh, you like mesh, so here we present you TWO ideal garments: MESH WRESTLING SUIT: https://t.co/MlCF2qk9Vl Iâ€¦	44930.0	True	full
687032	687032	6056ff64c8f1da003899f552	2021-03-21 08:10:07	[{"text":"PremierLeague","indices":[221,235]},{"text":"bettingtips","indices":[236,248]},{"text":"EFL","indices":[249,253]},{"text":"Football","indices":[254,263]},{"text":"FACup","indices":[264,270]},{"text":"PL","indices":[271,274]}]	[{"url":"https://t.co/UYGcbfN5NN","expanded_url":"https://campaigns.williamhill.com/C.ashx?btag=a_2049b_793c_&affid=1660935&siteid=2049&adid=793&c=","display_url":"campaigns.williamhill.com/C.ashx?btag=a_â€¦","indices":[165,188]}]		[]	[]			WilliamHill New Customers Bet â‚¬Â£10 Get â‚¬Â£30 1. Use Promo Code H30 2. place a Â£â‚¬10 bet on any market 3. Once qualifâ€¦ https://t.co/DlQOxbptv6	9913.0	True	full
687033	687033	6056ff64c8f1da003899f55c	2021-03-21 08:10:07	[]	[]	Sat Mar 20 23:56:47 +0000 2021	[{"text":"lockdown","indices":[179,188]}]	[{"url":"https://t.co/b0HgPhfjhh","expanded_url":"https://www.telegraph.co.uk/politics/2021/03/20/tory-anger-police-powers/","display_url":"telegraph.co.uk/politics/2021/â€¦","indices":[260,283]}]	"Boris Johnson to extend 'draconian' coronavirus laws for six months" Based on this, it's near certain Gov't will try to create a new 'variant' scare in late spring as excuse to #lockdown again, and finish off their plan to level the economy &amp; society... https://t.co/b0HgPhfjhh	64084.0	RT @21WIRE: "Boris Johnson to extend 'draconian' coronavirus laws for six months" Based on this, it's near certain Gov't will try to creatâ€¦	127.0	True	full
687034	687034	6056ff64c8f1da003899f568	2021-03-21 08:10:07	[]	[]	Sat Mar 20 18:00:01 +0000 2021	[]	[{"url":"https://t.co/UxqZKOpJsH","expanded_url":"https://wb.md/3s2szyN","display_url":"wb.md/3s2szyN","indices":[148,171]}]	Researchers say the AstraZeneca vaccine appears to be ineffective against infections caused by the coronavirus variant first found in South Africa. https://t.co/UxqZKOpJsH https://t.co/jfGyxqGLBl	3153515.0	RT @WebMD: Researchers say the AstraZeneca vaccine appears to be ineffective against infections caused by the coronavirus variant first fouâ€¦	542.0	True	full
687035	687035	6056ff64c8f1da003899f56c	2021-03-21 08:10:07	[{"text":"deezer","indices":[146,153]},{"text":"shazam","indices":[154,161]},{"text":"applemusic","indices":[162,173]},{"text":"Spotify","indices":[174,182]},{"text":"JOOX","indices":[183,188]},{"text":"QQ","indices":[189,192]},{"text":"YouTubeMusic","indices":[193,206]},{"text":"TIDAL","indices":[207,213]},{"text":"iTunes","indices":[214,221]},{"text":"gaana","indices":[222,228]},{"text":"genie"…	[{"url":"https://t.co/VpFe6eqggM","expanded_url":"http://youtu.be/JULeNjeFCkU","display_url":"youtu.be/JULeNjeFCkU","indices":[27,50]},{"url":"https://t.co/w1wndjbMgY","expanded_url":"http://youtu.be/sqf9-LgtyOU","display_url":"youtu.be/sqf9-LgtyOU","indices":[61,84]},{"url":"https://t.co/Hll7J5uTXl","expanded_url":"http://youtu.be/a7q-lDoGnoc","display_url":"youtu.be/a7q-lDoGnoc","indices":[92,1…		[]	[]			ðŸ†•ðŸ“²APPsðŸŽ§@MSuppasit ðŸŽ‰THANOS https://t.co/VpFe6eqggM GOOD DAY https://t.co/w1wndjbMgY NANNA https://t.co/Hll7J5uTXlâ€¦ https://t.co/s9g7ExZOO0	33.0	True	full
687036	687036	6056ff65c8f1da003899f58c	2021-03-21 08:10:07	[]	[]	Sun Mar 21 07:48:05 +0000 2021	[{"text":"SwissCovidFail","indices":[164,179]}]	[{"url":"https://t.co/ykk067Y6ck","expanded_url":"https://twitter.com/FabianEberhard/status/1373272019526168578","display_url":"twitter.com/FabianEberhardâ€¦","indices":[180,203]}]	Dann dÃ¼rfen die Proteste nicht mehr bewilligt werden. Die haben oft genug bewiesen das sie nicht bereit sind die Bewilligungsvorgaben/CoronaVerordnung einzuhalten. #SwissCovidFail https://t.co/ykk067Y6ck	7409.0	RT @__investigate__: Dann dÃ¼rfen die Proteste nicht mehr bewilligt werden. Die haben oft genug bewiesen das sie nicht bereit sind die Bewilâ€¦	775.0	True	full
687037	687037	6056ff65c8f1da003899f5a0	2021-03-21 08:10:08	[]	[]	Sat Mar 20 21:10:34 +0000 2021	[]	[{"url":"https://t.co/uMNsw9e0OP","expanded_url":"https://www.elespectador.com/noticias/judicial/caso-uribe-asi-fue-el-negocio-de-la-finca-del-testigo-juan-monsalve/","display_url":"elespectador.com/noticias/judicâ€¦","indices":[248,271]}]	Dos antiguos dueÃ±os de La Veranera explicaron que fue un negocio que se gestÃ³ en 2016 y que se cerrÃ³ en 2018. [...] Una tesis en contravÃ­a con lo que se ha dicho: que el bien fue un regalo para Monsalve por sus declaraciones contra el expresidente.https://t.co/uMNsw9e0OP	1302857.0	RT @IvanCepedaCast: Dos antiguos dueÃ±os de La Veranera explicaron que fue un negocio que se gestÃ³ en 2016 y que se cerrÃ³ en 2018. [...] Unaâ€¦	904.0	True	full
687038	687038	6056ff65c8f1da003899f5a6	2021-03-21 08:10:08	[]	[]	Sat Mar 20 19:32:20 +0000 2021	[]	[{"url":"https://t.co/BYniTNvcOq","expanded_url":"https://twitter.com/PabloEchenique/status/1373344656365342727","display_url":"twitter.com/PabloEcheniqueâ€¦","indices":[255,278]}]	A ver si lo he entendido bien. Este 4M en Madrid hay que elegir entre: -Los que no pagan la SS a sus empleados. -Los que explotan a sus empleadas. -Los que despiden a embarazadas. -Los que despiden con denuncias falsas. -O libertad. EstÃ¡ difÃ­cil, Â¿eh? https://t.co/BYniTNvcOq	14700.0	RT @Mr_Jones_k: A ver si lo he entendido bien. Este 4M en Madrid hay que elegir entre: -Los que no pagan la SS a sus empleados. -Los queâ€¦	326.0	True	full
687039	687039	6056ff65c8f1da003899f5d4	2021-03-21 08:10:08	[]	[]	Sat Mar 20 22:27:59 +0000 2021	[]	[{"url":"https://t.co/NuZ2yubmNY","expanded_url":"https://ara.tv/v7m5b","display_url":"ara.tv/v7m5b","indices":[251,274]}]	While Iranâ€™s ex-president Khatami came under fire for expressing regret for Iranian peopleâ€™s suffering under the current system, Americaâ€™s Envoy for Iran is eager to give a carte blanche to the IRI regime for its malign behavior by lifting sanctions. https://t.co/NuZ2yubmNY	10471.0	RT @XiyueWang9: While Iranâ€™s ex-president Khatami came under fire for expressing regret for Iranian peopleâ€™s suffering under the current syâ€¦	850.0	True	full
687040	687040	6056ff65c8f1da003899f5d8	2021-03-21 08:10:08	[]	[]	Sun Mar 21 08:03:05 +0000 2021	[{"text":"healthy","indices":[101,109]},{"text":"healthcare","indices":[110,121]},{"text":"HealthForAll","indices":[122,135]}]	[{"url":"https://t.co/AQOyzRx8uO","expanded_url":"http://dld.bz/hUV4V","display_url":"dld.bz/hUV4V","indices":[62,85]}]	Does Turmeric Help to Lose Weight? â€“ Yes But Not on its Own â€¦ https://t.co/AQOyzRx8uO reTweet Please #healthy #healthcare #HealthForAll https://t.co/1Ye8YtP6oc	3557.0	RT @GoForHealth: Does Turmeric Help to Lose Weight? â€“ Yes But Not on its Own â€¦ https://t.co/AQOyzRx8uO reTweet Please #healthy #healthcareâ€¦	16.0	True	full
687041	687041	6056ff66c8f1da003899f5e4	2021-03-21 08:10:08	[]	[]	Sun Mar 21 08:09:29 +0000 2021	[{"text":"SundayThoughts","indices":[88,103]},{"text":"SundayMotivation","indices":[104,121]},{"text":"LGBTQ","indices":[123,129]},{"text":"NOH8","indices":[133,138]},{"text":"Resist","indices":[139,146]},{"text":"FBR","indices":[147,151]},{"text":"BLM","indices":[152,156]},{"text":"Grassroots","indices":[157,168]},{"text":"tweetuk","indices":[169,177]},{"text":"weekdayuk","indices":[178,188]},{"…	[{"url":"https://t.co/9rCsCVGMYC","expanded_url":"https://www.aol.com/news/miami-beach-declares-spring-break-201052288.html?soc_src=social-sh&soc_trk=tw&tsrc=twtr","display_url":"aol.com/news/miami-beaâ€¦","indices":[61,84]}]	Pandemic stupid. Miami Beach declares spring break emergency https://t.co/9rCsCVGMYC ðŸŒŠðŸ˜·#SundayThoughts #SundayMotivation #LGBTQðŸ�³ï¸�â€�ðŸŒˆ#NOH8 #Resist #FBR #BLM #Grassroots #tweetuk #weekdayuk #weekenduk #Motivation #WorldsSpotlight	18723.0	RT @Rom_TAlan: Pandemic stupid. Miami Beach declares spring break emergency https://t.co/9rCsCVGMYC ðŸŒŠðŸ˜·#SundayThoughts #SundayMotivation #â€¦	214.0	True	full
687042	687042	6056ff66c8f1da003899f5e8	2021-03-21 08:10:08	[]	[{"url":"https://t.co/m0SLMPQZfh","expanded_url":"https://newsonair.gov.in/News?title=India-records-milestone-in-COVID19-vaccination-with-administration-of-over-4.20-crore-doses&id=412361","display_url":"newsonair.gov.in/News?title=Indâ€¦","indices":[82,105]}]		[]	[]			Over 4 crore 36 lakh doses of COVID-19 vaccine administered in the country so far https://t.co/m0SLMPQZfh via NaMoâ€¦ https://t.co/WEx2LXWBgT	5.0	True	full
687043	687043	6056ff66c8f1da003899f5f6	2021-03-21 08:10:08	[]	[]	Sun Mar 21 06:03:39 +0000 2021	[]	[{"url":"https://t.co/qsY8Sb1Zw1","expanded_url":"https://elpais.com/sociedad/2021-03-20/europa-se-sumerge-en-otra-oleada-de-covid-empujada-por-las-nuevas-variantes.html?utm_source=Twitter&ssm=TW_CM#Echobox=1616247839","display_url":"elpais.com/sociedad/2021-â€¦","indices":[180,203]}]	Francia e Italia vuelven al confinamiento, Alemania da marcha atrÃ¡s y vuelve a endurecer las medidas... Europa se sumerge en otra oleada de covid empujada por las nuevas variantes https://t.co/qsY8Sb1Zw1	8009998.0	RT @el_pais: Francia e Italia vuelven al confinamiento, Alemania da marcha atrÃ¡s y vuelve a endurecer las medidas... Europa se sumerge en oâ€¦	1197.0	True	full
687044	687044	6056ff66c8f1da003899f606	2021-03-21 08:10:09	[]	[{"url":"https://t.co/S6nagIe8Gf","expanded_url":"https://www.mirror.co.uk/news/uk-news/shocking-18000-surge-patients-nhs-23766355","display_url":"mirror.co.uk/news/uk-news/sâ€¦","indices":[268,291]}]		[]	[]			Years of underfunding &amp; cutbacks gave us growing waiting lists, cancer targets missed &amp; 100,000 staff shortages. Iâ€¦ https://t.co/edR4ITTlJj	97843.0	True	full
687045	687045	6056ff66c8f1da003899f616	2021-03-21 08:10:09	[]	[]	Sun Mar 21 07:44:46 +0000 2021	[{"text":"COVID19","indices":[141,149]},{"text":"DeboraMistretta","indices":[150,166]}]	[{"url":"https://t.co/G2IAYvUyuC","expanded_url":"https://www.franceculture.fr/emissions/service-protestant/le-courage-de-la-verite","display_url":"franceculture.fr/emissions/servâ€¦","indices":[91,114]}]	Le service protestant ce matin nous offre un message dâ€™espÃ©rance : Le courage de la vÃ©ritÃ© https://t.co/G2IAYvUyuC @franceculture @jlgadreau #COVID19 #DeboraMistretta	1171.0	RT @zenodote: Le service protestant ce matin nous offre un message dâ€™espÃ©rance : Le courage de la vÃ©ritÃ© https://t.co/G2IAYvUyuC @franceculâ€¦	2220.0	True	full
687046	687046	6056ff66c8f1da003899f622	2021-03-21 08:10:09	[]	[{"url":"https://t.co/rKGwARhQ9q","expanded_url":"https://twitter.com/okaycuts/status/1371229640765833216?s=19","display_url":"twitter.com/okaycuts/statuâ€¦","indices":[146,169]}]		[]	[]			@SM_NCT_BACKUP @NCTsmtown @NCTsmtown_127 Hello everyone, if you see this tweet please help me for my final assignmeâ€¦ https://t.co/TOQgeuAh6o	500.0	True	full
687047	687047	6056ff67c8f1da003899f650	2021-03-21 08:10:09	[]	[]	Sat Mar 20 08:00:48 +0000 2021	[]	[{"url":"https://t.co/ngEY5btyzK","expanded_url":"https://ter.li/s44p3e","display_url":"ter.li/s44p3e","indices":[176,199]}]	[SPONSORED] New research: Asia-Pacific survey respondents report theyâ€™re laying out new work-from-home policies to improve employee engagement during the pandemic. Learn more: https://t.co/ngEY5btyzK. (With @VMware) https://t.co/RjifTtlzZh	1125300.0	RT @techreview: [SPONSORED] New research: Asia-Pacific survey respondents report theyâ€™re laying out new work-from-home policies to improveâ€¦	13213.0	True	full
687048	687048	6056ff67c8f1da003899f654	2021-03-21 08:10:10	[]	[]	Sat Mar 20 11:31:49 +0000 2021	[{"text":"Pakistan","indices":[0,9]},{"text":"ImranKhan","indices":[13,23]},{"text":"Chinese","indices":[85,93]}]	[{"url":"https://t.co/VNY2mJ8GqT","expanded_url":"https://www.dawn.com/news/amp/1613604?__twitter_impression=true","display_url":"dawn.com/news/amp/16136â€¦","indices":[141,164]}]	#Pakistan PM #ImranKhan tests positive for COVID-19. He was just vaccinated with the #Chinese vaccine a few days back. Is that you karma?! https://t.co/VNY2mJ8GqT	10468.0	RT @Par1Ke: #Pakistan PM #ImranKhan tests positive for COVID-19. He was just vaccinated with the #Chinese vaccine a few days back. Is thatâ€¦	11.0	True	full
687049	687049	6056ff67c8f1da003899f65a	2021-03-21 08:10:10	[]	[]	Thu Mar 11 17:18:30 +0000 2021	[]	[{"url":"https://t.co/2YIHxT0njW","expanded_url":"https://www.hartgroup.org/covid-19-bulletin/","display_url":"hartgroup.org/covid-19-bulleâ€¦","indices":[167,190]}]	Our COVID-19 bulletin is out. This week we look at the vaccine certification debate, new variants, US states opening up and more good news from Public Health England. https://t.co/2YIHxT0njW https://t.co/9I27LiMBdP	18391.0	RT @hartgroup_org: Our COVID-19 bulletin is out. This week we look at the vaccine certification debate, new variants, US states opening upâ€¦	909.0	True	full
687050	687050	6056ff67c8f1da003899f65c	2021-03-21 08:10:10	[]	[]	Sun Mar 21 08:00:33 +0000 2021	[]	[{"url":"https://t.co/mfT560Aa8p","expanded_url":"https://www.spiegel.de/politik/ausland/brasilien-weshalb-jair-bolsonaro-impfresistente-supermutanten-riskiert-a-5f5a8d08-b1fa-43a8-872a-44322a0fa7b2?utm_source=dlvr.it&utm_medium=%5Bfacebook%5D&utm_campaign=%5Bspontop%5D#ref=rss","display_url":"spiegel.de/politik/auslanâ€¦","indices":[218,241]}]	Wie kein anderes Land hat Brasilien im Kampf gegen das Coronavirus versagt. Das ist kein Zufall: PrÃ¤sident Bolsonaro setzt auf das Chaos und riskiert impfresistente Supermutanten. Forscher fordern drastische Schritte. https://t.co/mfT560Aa8p https://t.co/iNqzyGTiJs	2773757.0	RT @derspiegel: Wie kein anderes Land hat Brasilien im Kampf gegen das Coronavirus versagt. Das ist kein Zufall: PrÃ¤sident Bolsonaro setztâ€¦	204.0	True	full
687051	687051	6056ff67c8f1da003899f660	2021-03-21 08:10:10	[]	[]	Sun Mar 21 07:56:09 +0000 2021	[]	[{"url":"https://t.co/ATNnVYnP1U","expanded_url":"https://twitter.com/bealelab/status/1364880261037621249?s=20","display_url":"twitter.com/bealelab/statuâ€¦","indices":[259,282]}]	Models show that vaccinating a high proportion the most vulnerable, but not many of the mixers while allowing transmission to rise (which happens given the mixers haven't been vaccinated &amp; we are opening up) produce ideal conditions for virus adaptation. https://t.co/ATNnVYnP1U	48012.0	RT @dgurdasani1: Models show that vaccinating a high proportion the most vulnerable, but not many of the mixers while allowing transmissionâ€¦	43.0	True	full
687052	687052	6056ff67c8f1da003899f666	2021-03-21 08:10:10	[]	[]	Sun Mar 21 07:12:53 +0000 2021	[]	[{"url":"https://t.co/OLKh6JPj5W","expanded_url":"https://au.finance.yahoo.com/news/harvey-norman-coronavirus-sign-025143916.html","display_url":"au.finance.yahoo.com/news/harvey-noâ€¦","indices":[355,378]}]	@RippingGore @screw_hierarchy @Magpie1954nBird @yusMelbourne @LeftyLongtitude @PeterCredlin_PW @HarveyNormanAU Wonder if Scotty, from Marketing, has been moonlighting at Gerrys. Sort of thing you might expect him to come up with. Sheesh, heâ€™s got plenty of spare time, provided there isnâ€™t a footy game or holiday to go to. His day job has minimal hours. https://t.co/OLKh6JPj5W	339.0	RT @mark_thackray: @RippingGore @screw_hierarchy @Magpie1954nBird @yusMelbourne @LeftyLongtitude @PeterCredlin_PW @HarveyNormanAU Wonder ifâ€¦	6434.0	True	full
687053	687053	6056ff67c8f1da003899f68e	2021-03-21 08:10:10	[]	[]	Sat Mar 20 01:18:00 +0000 2021	[]	[{"url":"https://t.co/a6MWm5Jqcm","expanded_url":"https://www.ksbw.com/article/weapons-arrest-at-east-campus-housing-unnerves-csumb-students/35889780","display_url":"ksbw.com/article/weaponâ€¦","indices":[200,223]}]	Police found AR-15 rifle parts, tools to assemble a ghost gun, a swastika and a photo of Adolf Hitler. Police didn't alert the public because they didn't believe there was a threat to the community. https://t.co/a6MWm5Jqcm	101865.0	RT @ksbw: Police found AR-15 rifle parts, tools to assemble a ghost gun, a swastika and a photo of Adolf Hitler. Police didn't alert the puâ€¦	220.0	True	full
687054	687054	6056ff68c8f1da003899f6a8	2021-03-21 08:10:10	[]	[]	Sun Mar 21 08:07:58 +0000 2021	[]	[{"url":"https://t.co/WHkIoiUm48","expanded_url":"https://twitter.com/nick_the_geek78/status/1373347217281540101","display_url":"twitter.com/nick_the_geek7â€¦","indices":[138,161]}]	Iâ€™d like to know the reasoning behind this as well. I genuinely donâ€™t understand the point of the vaccine if you still canâ€™t do anything. https://t.co/WHkIoiUm48	664.0	RT @emmaoconnellco: Iâ€™d like to know the reasoning behind this as well. I genuinely donâ€™t understand the point of the vaccine if you stillâ€¦	3411.0	True	full
687055	687055	6056ff68c8f1da003899f6bc	2021-03-21 08:10:11	[]	[]	Sun Mar 21 04:55:26 +0000 2021	[{"text":"OnSale","indices":[53,60]},{"text":"FreeShipping","indices":[75,88]},{"text":"shopsale","indices":[102,111]},{"text":"cybersale","indices":[112,122]},{"text":"etsysales","indices":[123,133]},{"text":"showergift","indices":[134,145]},{"text":"newborn","indices":[146,154]},{"text":"nursery","indices":[155,163]},{"text":"babygift","indices":[164,173]},{"text":"blanket","indices":[174,182]}]	[{"url":"https://t.co/cYnC7Lb5zh","expanded_url":"https://etsy.me/3culnol","display_url":"etsy.me/3culnol","indices":[18,41]}]	Baby Blue Blanket https://t.co/cYnC7Lb5zh via @Etsy #OnSale - 15% Off and #FreeShipping thru 4/2/21 #shopsale #cybersale #etsysales #showergift #newborn #nursery #babygift #blanket	718.0	RT @Jennife83112653: Baby Blue Blanket https://t.co/cYnC7Lb5zh via @Etsy #OnSale - 15% Off and #FreeShipping thru 4/2/21 #shopsale #cyberâ€¦	13710.0	True	full
687056	687056	6056ff68c8f1da003899f6be	2021-03-21 08:10:11	[]	[]	Sun Mar 21 08:03:31 +0000 2021	[]	[{"url":"https://t.co/ss74YnkBhN","expanded_url":"https://twitter.com/drahmedkalebi/status/1373539653819764741","display_url":"twitter.com/drahmedkalebi/â€¦","indices":[277,300]}]	Dear Nairobians, this is the very worst time to get COVID-19. If you fall seriously ill in need of a hospital bed with O2 or ICU bed, you wonâ€™t find any in the city. HOSPITALS ARE OVERWHELMED. So please take extra precautions to keep yourself safe from contracting the virus ðŸ˜· https://t.co/ss74YnkBhN	20243.0	RT @DrAhmedKalebi: Dear Nairobians, this is the very worst time to get COVID-19. If you fall seriously ill in need of a hospital bed with Oâ€¦	316.0	True	full
687057	687057	6056ff68c8f1da003899f6de	2021-03-21 08:10:11	[]	[]	Sun Mar 21 03:18:17 +0000 2021	[]	[{"url":"https://t.co/R5b6onvBTQ","expanded_url":"http://Patreon.com/iamdorasnow","display_url":"Patreon.com/iamdorasnow","indices":[201,224]}]	1 day left till this set is free letssugoooo Its as low as $1 to support my work for everyone as free setÊ•à¹‘â€¢É·â€¢à¹‘Ê”â�€ appreciates it alot if you do|Ë›Ë™ê’³â€‹Ë™)â™¡ I hope my post is not too spammy for u_(:* ï½£âˆ )_ https://t.co/R5b6onvBTQ https://t.co/moS4V318xB	247176.0	RT @iamdorasnow: 1 day left till this set is free letssugoooo Its as low as $1 to support my work for everyone as free setÊ•à¹‘â€¢É·â€¢à¹‘Ê”â�€ appreciaâ€¦	62.0	True	full
687058	687058	6056ff68c8f1da003899f6e2	2021-03-21 08:10:11	[]	[{"url":"https://t.co/JjJcKILrQY","expanded_url":"https://www.nuffieldhealth.com/covid-rehab?fbclid=IwAR2cb7C2cJL4I8IDOFWOy3gpHHUAbF1Wl0TSZi-FpEKmMtUUUlI6HEcjWzk","display_url":"nuffieldhealth.com/covid-rehab?fbâ€¦","indices":[159,182]}]		[]	[]			@MEAssociation @tosi0314yutaka @MESupportGlobal @snollygoster @LongSymptoms @Long_COVID_All The GET clinics haveâ€¦ https://t.co/a1P9hbR9ms	332.0	True	full
687059	687059	6056ff68c8f1da003899f6e8	2021-03-21 08:10:11	[]	[]	Fri Mar 19 16:06:51 +0000 2021	[{"text":"tshirt","indices":[25,32]},{"text":"sleeve","indices":[34,41]},{"text":"facemask","indices":[45,54]},{"text":"gift","indices":[62,67]},{"text":"redbubbleartist","indices":[150,166]},{"text":"birds","indices":[167,173]},{"text":"kookaburra","indices":[174,185]},{"text":"StaySafe","indices":[186,195]},{"text":"redbubble","indices":[196,206]}]	[{"url":"https://t.co/kK3egpxhgM","expanded_url":"https://cutt.ly/uxy5Mbh","display_url":"cutt.ly/uxy5Mbh","indices":[125,148]}]	A lovely kookaburra on a #tshirt, #sleeve or #facemask a nice #gift for a friend who loves birds! click here for more info:https://t.co/kK3egpxhgM #redbubbleartist #birds #kookaburra #StaySafe #redbubble https://t.co/bnfmkBOM79	356.0	RT @dogmerch2020: A lovely kookaburra on a #tshirt, #sleeve or #facemask a nice #gift for a friend who loves birds! click here for more iâ€¦	12.0	True	full
687060	687060	6056ff68c8f1da003899f6ee	2021-03-21 08:10:11	[]	[]	Sat Mar 20 10:30:16 +0000 2021	[]	[{"url":"https://t.co/ZZlKZxIVDD","expanded_url":"https://www.libertaddigital.com/ciencia-tecnologia/salud/2021-03-18/paradoja-cierres-perimetrales-los-espanoles-encerrados-mientras-miles-de-extranjeros-disfrutan-del-pais-coronavirus-6720641/","display_url":"libertaddigital.com/ciencia-tecnolâ€¦","indices":[252,275]}]	Â¡Para tener menos derechos que nadie en EspaÃ±a tienes que ser espaÃ±ol! Si eres un ilegal o un turista podrÃ¡s circular por todo el paÃ­s sin atender a cierres perimetrales. La arbitrariedad del estado de alarma solo busca la sumisiÃ³n de los espaÃ±oles. https://t.co/ZZlKZxIVDD	567625.0	RT @Santi_ABASCAL: Â¡Para tener menos derechos que nadie en EspaÃ±a tienes que ser espaÃ±ol! Si eres un ilegal o un turista podrÃ¡s circular pâ€¦	336.0	True	full
687061	687061	6056ff68c8f1da003899f6f4	2021-03-21 08:10:11	[]	[]	Sun Mar 21 08:03:08 +0000 2021	[]	[{"url":"https://t.co/uf54fhRkv7","expanded_url":"https://www.theguardian.com/uk-news/2021/mar/20/specialist-covid-infection-control-scientist-faces-threat-of-deportation-from-uk?CMP=Share_iOSApp_Other","display_url":"theguardian.com/uk-news/2021/mâ€¦","indices":[246,269]}]	An infection control specialist who has been offered a job as a senior NHS biomedical scientist to help tackle the pandemic is facing deportation by @ukhomeoffice. @pritipatel putting ideology before lives. Who exactly is this supposed to help? https://t.co/uf54fhRkv7	697442.0	RT @DavidLammy: An infection control specialist who has been offered a job as a senior NHS biomedical scientist to help tackle the pandemicâ€¦	5.0	True	full
687062	687062	6056ff69c8f1da003899f6fa	2021-03-21 08:10:11	[]	[]	Sun Mar 21 08:03:11 +0000 2021	[]	[{"url":"https://t.co/lXbmA9Xmgt","expanded_url":"https://bit.ly/3vJbSKR","display_url":"bit.ly/3vJbSKR","indices":[257,280]}]	BREAKING: The country records 7,757 new COVID-19 infections, as its total jumps to 663,794 with 73,072 active cases. It also lists 15,288 more recoveries and 39 new fatalities, bringing the survivor tally to 577,754 and the death toll to 12,968. Updates: https://t.co/lXbmA9Xmgt https://t.co/yaIx1fYSAT	1197466.0	RT @cnnphilippines: BREAKING: The country records 7,757 new COVID-19 infections, as its total jumps to 663,794 with 73,072 active cases. Iâ€¦	161.0	True	full
687063	687063	6056ff69c8f1da003899f710	2021-03-21 08:10:11	[]	[]	Sun Mar 21 07:18:15 +0000 2021	[]	[{"url":"https://t.co/d0AaxzjqMY","expanded_url":"http://urbanfieldnaturalist.org/stories/the-quick-brown-fox-almost-jumped-over-the-fence-with-a-very-lucky-chicken-nugget","display_url":"urbanfieldnaturalist.org/stories/the-quâ€¦","indices":[249,272]}]	The Quick Brown Fox and the Very Lucky Chicken Nugget????? by Michael Shiels ...The fox had darted across the yard, she saw it jump up and onto the top of the back fence, which is 5 feet high, with poor Chicken â€œNuggetâ€� in its mouth... Full story https://t.co/d0AaxzjqMY https://t.co/nGFJq2VttL	747.0	RT @UrbanFieldNats: The Quick Brown Fox and the Very Lucky Chicken Nugget????? by Michael Shiels ...The fox had darted across the yard, shâ€¦	4011.0	True	full
687064	687064	6056ff69c8f1da003899f71a	2021-03-21 08:10:12	[]	[{"url":"https://t.co/TLjwpNX2vB","expanded_url":"https://www.expressandstar.com/news/uk-news/2021/01/04/a-timeline-of-uk-lockdown-measures-since-the-pandemic-began/","display_url":"expressandstar.com/news/uk-news/2â€¦","indices":[250,273]}]		[]	[]			@RealJoelSmalley July 24: masks required July 31: wedding receptions allowed, bowling alleys and casinos reopenedâ€¦ https://t.co/zkl3K3dfjJ	1230.0	True	full
687065	687065	6056ff69c8f1da003899f724	2021-03-21 08:10:12	[]	[]	Sat Mar 20 23:42:23 +0000 2021	[]	[{"url":"https://t.co/R7pCwTTn1J","expanded_url":"https://www.scottishpoetrylibrary.org.uk/poem/light-streams/","display_url":"scottishpoetrylibrary.org.uk/poem/light-strâ€¦","indices":[205,228]}]	Outside the window, the long beast of spring the transparent dragon of sunshine rushes past like an endless suburban train â€“ we never got a glimpse of its head. The Light Streams In by Tomas TranstrÃ¶mer https://t.co/R7pCwTTn1J	1346.0	RT @MagdaKapa: Outside the window, the long beast of spring the transparent dragon of sunshine rushes past like an endless suburban train â€“â€¦	3128.0	True	full
687066	687066	6056ff69c8f1da003899f72e	2021-03-21 08:10:12	[]	[]	Sun Mar 21 05:18:31 +0000 2021	[]	[{"url":"https://t.co/y5Z1LlURY4","expanded_url":"https://bbc.in/3c6R4VT","display_url":"bbc.in/3c6R4VT","indices":[250,273]}]	The Indian factory making 6,000 syringes a minute. The factory is currently producing some four million syringes a day but Mr Nath says that's still not enough given that the world needs 10 billion syringes to vaccinate just 60% of its population. https://t.co/y5Z1LlURY4 https://t.co/gnvPXIbICa	199586.0	RT @BBCIndia: The Indian factory making 6,000 syringes a minute. The factory is currently producing some four million syringes a day but Mâ€¦	48.0	True	full
687067	687067	6056ff69c8f1da003899f734	2021-03-21 08:10:12	[]	[]	Sat Mar 20 15:55:05 +0000 2021	[]	[{"url":"https://t.co/6my495BuDR","expanded_url":"https://www.nytimes.com/2021/03/19/us/politics/biden-harris-atlanta.html","display_url":"nytimes.com/2021/03/19/us/â€¦","indices":[231,254]}]	The President and VP's visit to meet with AAPI leaders in Atlanta yesterday is the kind of empathetic leadership that America needs. We stand in solidarity with the Asian community, and condemn pernicious racism in all its forms. https://t.co/6my495BuDR	85567.0	RT @AlexPadilla4CA: The President and VP's visit to meet with AAPI leaders in Atlanta yesterday is the kind of empathetic leadership that Aâ€¦	314.0	True	full
687068	687068	6056ff6ac8f1da003899f760	2021-03-21 08:10:12	[]	[]	Sat Mar 20 13:46:42 +0000 2021	[]	[{"url":"https://t.co/LE1CCt1KYS","expanded_url":"https://www.infolibre.es/noticias/politica/2020/05/27/el_documento_que_prueba_que_gobierno_ayuso_fijo_criterios_exclusion_para_no_trasladar_enfermos_desde_las_residencias_los_hospitales_107130_1012.html","display_url":"infolibre.es/noticias/politâ€¦","indices":[234,257]}]	Hoy se cumple un aÃ±o de la firma y aplicaciÃ³n de este ignominioso Protocolo, que fue una condena de muerte para muchos mayores enfermos que vivÃ­an en residencias. Sus autores y ejecutores no han pedido ni perdÃ³n. Â¡No podemos olvidar! https://t.co/LE1CCt1KYS	66121.0	RT @manuelrico: Hoy se cumple un aÃ±o de la firma y aplicaciÃ³n de este ignominioso Protocolo, que fue una condena de muerte para muchos mayoâ€¦	97.0	True	full
687069	687069	6056ff6ac8f1da003899f778	2021-03-21 08:10:13	[]	[]	Thu Mar 18 02:04:04 +0000 2021	[{"text":"BSC","indices":[232,236]},{"text":"BTC","indices":[237,241]},{"text":"ETH","indices":[242,246]},{"text":"BNB","indices":[247,251]}]	[{"url":"https://t.co/xx55YiGfm3","expanded_url":"https://www.bsc.news/post/chainge-finance-on-the-fusion-blockchain-has-exceeded-one-million-users-on-its-waiting-list","display_url":"bsc.news/post/chainge-fâ€¦","indices":[253,276]}]	The DEX @FinanceChainge is set to launch on the @FUSIONProtocol network with over a million users on the protocols waitlist. This decentralized exchange aims to innovate on traditional models through leveraging the Fusion Network. #BSC #BTC #ETH #BNB https://t.co/xx55YiGfm3	39889.0	RT @news_of_bsc: The DEX @FinanceChainge is set to launch on the @FUSIONProtocol network with over a million users on the protocols waitlisâ€¦	0.0	True	full
687070	687070	6056ff6ac8f1da003899f780	2021-03-21 08:10:13	[]	[]	Sat Mar 20 20:58:53 +0000 2021	[]	[{"url":"https://t.co/xar2WGThLi","expanded_url":"https://bit.ly/2EssnFp","display_url":"bit.ly/2EssnFp","indices":[255,278]}]	As COVID-19 rips through Brazil's poorest communities, @CheeseRoomSpurs is proud to support the Favela Food Fund in the Morro de Coroa favela, Rio. Special thanks to our recent guests: @MajesticOnline @Flav_Bateman @jamiecweir Go Fund Me link here https://t.co/xar2WGThLi https://t.co/LPCgLler2O	2466.0	RT @CheeseRoomSpurs: As COVID-19 rips through Brazil's poorest communities, @CheeseRoomSpurs is proud to support the Favela Food Fund in thâ€¦	637.0	True	full
687071	687071	6056ff6ac8f1da003899f78a	2021-03-21 08:10:13	[]	[]	Sun Mar 21 08:00:33 +0000 2021	[]	[{"url":"https://t.co/mfT560Aa8p","expanded_url":"https://www.spiegel.de/politik/ausland/brasilien-weshalb-jair-bolsonaro-impfresistente-supermutanten-riskiert-a-5f5a8d08-b1fa-43a8-872a-44322a0fa7b2?utm_source=dlvr.it&utm_medium=%5Bfacebook%5D&utm_campaign=%5Bspontop%5D#ref=rss","display_url":"spiegel.de/politik/auslanâ€¦","indices":[218,241]}]	Wie kein anderes Land hat Brasilien im Kampf gegen das Coronavirus versagt. Das ist kein Zufall: PrÃ¤sident Bolsonaro setzt auf das Chaos und riskiert impfresistente Supermutanten. Forscher fordern drastische Schritte. https://t.co/mfT560Aa8p https://t.co/iNqzyGTiJs	2773757.0	RT @derspiegel: Wie kein anderes Land hat Brasilien im Kampf gegen das Coronavirus versagt. Das ist kein Zufall: PrÃ¤sident Bolsonaro setztâ€¦	63.0	True	full
687072	687072	6056ff6ac8f1da003899f798	2021-03-21 08:10:13	[]	[]	Sat Mar 20 10:39:10 +0000 2021	[]	[{"url":"https://t.co/zDC3FQWxzr","expanded_url":"https://reseauinternational.net/la-pandemie-nexiste-pas/","display_url":"reseauinternational.net/la-pandemie-neâ€¦","indices":[232,255]}]	La "pandÃ©mie" nâ€™existe pas: La scientifique, docteur et auteur Ã succÃ¨s Astrid StÃ¼ckelberger nous dÃ©montre Â«Â quâ€™il nâ€™y a pas de pandÃ©mieÂ Â», nous prouve que le test PCR est un leurre et que le vaccin est une dangereuse aberration... https://t.co/zDC3FQWxzr via @reseau_internat https://t.co/1be2TVZCfc	6257.0	RT @Krieger66362259: La "pandÃ©mie" nâ€™existe pas: La scientifique, docteur et auteur Ã succÃ¨s Astrid StÃ¼ckelberger nous dÃ©montre Â«Â quâ€™il nâ€™yâ€¦	23.0	True	full
687073	687073	6056ff6ac8f1da003899f79c	2021-03-21 08:10:13	[]	[]	Sat Mar 20 08:45:06 +0000 2021	[]	[{"url":"https://t.co/jd0CKR6G0g","expanded_url":"https://www.vozpopuli.com/espana/vacunas-desaparecidas-pfizer.html","display_url":"vozpopuli.com/espana/vacunasâ€¦","indices":[163,186]}]	Desaparecen otras 7.020 vacunas de Pfizer del Ãºltimo informe de Sanidad. Son unos inÃºtiles o unos corruptos. Aunque tambiÃ©n podrÃ­an ser ambas cosas a la vez. https://t.co/jd0CKR6G0g	369548.0	RT @Tonicanto1: Desaparecen otras 7.020 vacunas de Pfizer del Ãºltimo informe de Sanidad. Son unos inÃºtiles o unos corruptos. Aunque tamâ€¦	29.0	True	full
687074	687074	6056ff6bc8f1da003899f7c6	2021-03-21 08:10:14	[]	[]	Sat Mar 20 12:14:00 +0000 2021	[{"text":"TakeAStep","indices":[203,213]}]	[{"url":"https://t.co/eniWViGymC","expanded_url":"http://dorsethealthcare.nhs.uk/takeastep","display_url":"dorsethealthcare.nhs.uk/takeastep","indices":[110,133]}]	If youâ€™re feeling isolated and struggling with your mental health, weâ€™re here for you and want to help. Visit https://t.co/eniWViGymC to see the range of services that are available to help you through. #TakeAStep towards better mental health. https://t.co/umpTsduqkA	7383.0	RT @DorsetHealth: If youâ€™re feeling isolated and struggling with your mental health, weâ€™re here for you and want to help. Visit https://t.câ€¦	418.0	True	full
687075	687075	6056ff6bc8f1da003899f7ca	2021-03-21 08:10:14	[]	[]	Sun Mar 21 00:24:46 +0000 2021	[]	[{"url":"https://t.co/UZGaLmnb4g","expanded_url":"https://www.medizin.uni-greifswald.de/de/ueber-die-umg/aktuelles/astrazeneca-impfung/","display_url":"medizin.uni-greifswald.de/de/ueber-die-uâ€¦","indices":[185,208]}]	So there is some progress on the extremely rare thrombotic complications linked to the AstraZeneca vaccine. A platelet-activating antibody has been identified in those with thrombosis. https://t.co/UZGaLmnb4g	8687.0	RT @jfdwolff: So there is some progress on the extremely rare thrombotic complications linked to the AstraZeneca vaccine. A platelet-activaâ€¦	400.0	True	full
687076	687076	6056ff6bc8f1da003899f7cc	2021-03-21 08:10:14	[]	[{"url":"https://t.co/By5KgFb0Ge","expanded_url":"https://www.francebleu.fr/infos/politique/la-ministre-de-la-culture-roselyne-bachelot-annonce-avoir-ete-testee-positive-au-covid-19-1616306653","display_url":"francebleu.fr/infos/politiquâ€¦","indices":[141,164]}]		[]	[]			Quand on vous dit de ne pas venir en Bretagne ... La ministre de la culture Roselyne Bachelot annonce avoir Ã©tÃ© tesâ€¦ https://t.co/Qvk7QovH6w	6684.0	True	full
687077	687077	6056ff6bc8f1da003899f7e0	2021-03-21 08:10:14	[]	[]	Sun Mar 14 18:07:40 +0000 2021	[{"text":"Malieveld","indices":[180,190]}]	[{"url":"https://t.co/2Qvx6NEZye","expanded_url":"https://twitter.com/JBlker/status/1371157078153256963","display_url":"twitter.com/JBlker/status/â€¦","indices":[191,214]}]	If this picture doesn't win Photo of the year.... Police violence in the Netherlands towards peaceful protesters. Again and again. police violence in the Netherlands is real!! #Malieveld https://t.co/2Qvx6NEZye	21205.0	RT @LonnekeEngel: If this picture doesn't win Photo of the year.... Police violence in the Netherlands towards peaceful protesters. Againâ€¦	338.0	True	full
687078	687078	6056ff6bc8f1da003899f7ea	2021-03-21 08:10:14	[]	[]	Fri Mar 19 02:17:31 +0000 2021	[]	[{"url":"https://t.co/n67cHruMoT","expanded_url":"https://www.bbc.com/news/uk-england-leeds-56417014","display_url":"bbc.com/news/uk-englanâ€¦","indices":[245,268]}]	Regressive progressives across the globe have enjoyed the power they grabbed in the name of 'pandemic'. There is zero reason to lock down children, but they did it anyway: Because of the Covid lockdown children as young as 8 are self-harming. https://t.co/n67cHruMoT	165473.0	RT @SandraSentinel: Regressive progressives across the globe have enjoyed the power they grabbed in the name of 'pandemic'. There is zero râ€¦	3459.0	True	full
687079	687079	6056ff6bc8f1da003899f7ee	2021-03-21 08:10:14	[]	[]	Thu Mar 18 02:04:04 +0000 2021	[{"text":"BSC","indices":[232,236]},{"text":"BTC","indices":[237,241]},{"text":"ETH","indices":[242,246]},{"text":"BNB","indices":[247,251]}]	[{"url":"https://t.co/xx55YiGfm3","expanded_url":"https://www.bsc.news/post/chainge-finance-on-the-fusion-blockchain-has-exceeded-one-million-users-on-its-waiting-list","display_url":"bsc.news/post/chainge-fâ€¦","indices":[253,276]}]	The DEX @FinanceChainge is set to launch on the @FUSIONProtocol network with over a million users on the protocols waitlist. This decentralized exchange aims to innovate on traditional models through leveraging the Fusion Network. #BSC #BTC #ETH #BNB https://t.co/xx55YiGfm3	39873.0	RT @news_of_bsc: The DEX @FinanceChainge is set to launch on the @FUSIONProtocol network with over a million users on the protocols waitlisâ€¦	157.0	True	full
687080	687080	6056ff6bc8f1da003899f7f6	2021-03-21 08:10:14	[]	[{"url":"https://t.co/Ugw59S3eNx","expanded_url":"https://www.transportjournal.com/en/home/news/artikeldetail/valenciaport-started-well-in-2021.html","display_url":"transportjournal.com/en/home/news/aâ€¦","indices":[245,268]}]		[]	[]			"Valenciaport started well in 2021" . Good news and an invitation to grow and create more employment and future inâ€¦ https://t.co/X1ENJYPrgx	5419.0	True	full
687081	687081	6056ff6cc8f1da003899f816	2021-03-21 08:10:15	[]	[]	Sun Mar 21 07:34:22 +0000 2021	[]	[{"url":"https://t.co/E79alziuxB","expanded_url":"http://bit.ly/2NgKVwQ","display_url":"bit.ly/2NgKVwQ","indices":[211,234]}]	EYES HERE ! THE VOTINGS FOR (BCLA) will end TODAY so pls go and vote now and inform other engenes its not too late to vote. Remember that this award is for ROTY so lets do our best to win this for enha ! ðŸ”—: https://t.co/E79alziuxB -USE MULTIPLE ACCS -USE VPN	15306.0	RT @yangwontwt: EYES HERE ! THE VOTINGS FOR (BCLA) will end TODAY so pls go and vote now and inform other engenes its not too late to votâ€¦	612.0	True	full
687082	687082	6056ff6cc8f1da003899f81c	2021-03-21 08:10:15	[]	[{"url":"https://t.co/TawI9S6df9","expanded_url":"https://www.city-journal.org/html/california-poverty-capital-15659.html","display_url":"city-journal.org/html/californiâ€¦","indices":[208,231]}]		[]	[]			@1Beau1969 @KyleEHi58958518 @dogcanyon @RMoochers @Revitalized_Dem @TheLizMac @Nupe117 @cspanwj "Per capita" tax spâ€¦ https://t.co/xiQOmQShcc	775.0	True	full
687083	687083	6056ff6cc8f1da003899f822	2021-03-21 08:10:15	[]	[]	Sun Mar 21 08:00:07 +0000 2021	[{"text":"marr","indices":[269,274]},{"text":"ridge","indices":[275,281]}]	[{"url":"https://t.co/18jHULdA0p","expanded_url":"https://www.independent.co.uk/news/uk/politics/greensill-capital-rishi-sunak-david-cameron-b1820090.html","display_url":"independent.co.uk/news/uk/politiâ€¦","indices":[244,267]}]	David Cameron lobbied Rishi Sunak to give a failing bank access to state-backed Covid loan schemes. The Chancellorâ€™s priorities &amp; decision-making during the pandemic have centred around privileged relationships NOT the good of the nation! https://t.co/18jHULdA0p #marr #ridge https://t.co/Cux0M2HsUz	34594.0	RT @StrongerStabler: David Cameron lobbied Rishi Sunak to give a failing bank access to state-backed Covid loan schemes. The Chancellorâ€™s pâ€¦	4690.0	True	full
687084	687084	6056ff6cc8f1da003899f83c	2021-03-21 08:10:15	[]	[]	Sat Mar 20 19:01:50 +0000 2021	[]	[{"url":"https://t.co/YMNa6FkQDC","expanded_url":"https://www.biorxiv.org/content/10.1101/2021.03.19.436212v1","display_url":"biorxiv.org/content/10.110â€¦","indices":[153,176]}]	Identifying disease-critical cell types and cellular processes across the human body by integration of single-cell profiles and human genetics | bioRxiv https://t.co/YMNa6FkQDC	734.0	RT @clintomics: Identifying disease-critical cell types and cellular processes across the human body by integration of single-cell profilesâ€¦	480.0	True	full
687085	687085	6056ff6cc8f1da003899f83e	2021-03-21 08:10:15	[]	[]	Sun Mar 21 04:23:55 +0000 2021	[]	[{"url":"https://t.co/c0iuqYPTnT","expanded_url":"https://www.swissinfo.ch/eng/politics/digital-identity-scheme-faces-scepticism-around-data-privacy/46399636","display_url":"swissinfo.ch/eng/politics/dâ€¦","indices":[257,280]}]	Although ðŸ‡¨ðŸ‡­ is highly likely one of the most corrupt western states, we are the only country with an element of direct democracy. If we won't prevail, nobody will. We shot down digital identity, next will be Covid law. Here 10000 protest against corona BS. https://t.co/c0iuqYPTnT https://t.co/PYVOW7pEKT	41485.0	RT @Thomas_Binder: Although ðŸ‡¨ðŸ‡­ is highly likely one of the most corrupt western states, we are the only country with an element of direct dâ€¦	269.0	True	full
687086	687086	6056ff6cc8f1da003899f842	2021-03-21 08:10:15	[]	[]	Sat Mar 20 11:18:49 +0000 2021	[]	[{"url":"https://t.co/U2fWrUTY4o","expanded_url":"https://twitter.com/Jasonel1970/status/1254350127441084416?s=20","display_url":"twitter.com/Jasonel1970/stâ€¦","indices":[193,216]}]	@davpol8112 @YESthatcherDead Correct. This has to be the approach as the Tory plan was, and remained Herd Immunity. It was, and remains deliberate. Their Care Home instructions. Deliberate https://t.co/U2fWrUTY4o Forget any PI, this is manslaughter	557.0	RT @Jasonel1970: @davpol8112 @YESthatcherDead Correct. This has to be the approach as the Tory plan was, and remained Herd Immunity. Itâ€¦	1306.0	True	full
687087	687087	6056ff6cc8f1da003899f84c	2021-03-21 08:10:15	[]	[]	Sun Mar 21 07:50:14 +0000 2021	[]	[{"url":"https://t.co/B4Oz2Vqhhi","expanded_url":"https://www.frontnieuws.com/amerikanen-die-tegen-covid-zijn-gevaccineerd-zullen-de-komende-twee-jaar-door-google-en-oracle-worden-gevolgd-en-geobserveerd/","display_url":"frontnieuws.com/amerikanen-dieâ€¦","indices":[250,273]}]	Los vacunados de COVID serÃ¡n monitoreados y observados por Google y Oracle durante los prÃ³ximos dos aÃ±os ðŸ¤” ... la confirmaciÃ³n de lo que Ã­bamos avisando y lo que mismas farmacÃ©uticas dicen en sus webs: ... los vacunados son un sistema operativo ! https://t.co/B4Oz2Vqhhi	18064.0	RT @RobinDelEspacio: Los vacunados de COVID serÃ¡n monitoreados y observados por Google y Oracle durante los prÃ³ximos dos aÃ±os ðŸ¤” ... la conâ€¦	2739.0	True	full
687088	687088	6056ff6dc8f1da003899f886	2021-03-21 08:10:16	[]	[]	Sun Mar 21 06:39:23 +0000 2021	[{"text":"covid","indices":[103,109]},{"text":"covid19","indices":[110,118]},{"text":"covid19vaccine","indices":[119,134]},{"text":"coronavirus","indices":[135,147]}]	[{"url":"https://t.co/c6cm1Yj71M","expanded_url":"https://twitter.com/brom_elisa/status/1291605698187595776","display_url":"twitter.com/brom_elisa/staâ€¦","indices":[73,96]}]	@brom_elisa @GFiuza_Oficial @jairbolsonaro please unroll @UnrollHelper https://t.co/c6cm1Yj71M #covid #covid19 #covid19vaccine #coronavirus	6229.0	RT @CristPolit: @brom_elisa @GFiuza_Oficial @jairbolsonaro please unroll @UnrollHelper https://t.co/c6cm1Yj71M #covid #covid19 #covâ€¦	3473.0	True	full
687089	687089	6056ff6dc8f1da003899f898	2021-03-21 08:10:16	[{"text":"Ù‚Ø¯Ø±_Ø§Ù„Ù„Ù‡_ÙˆÙ…Ø§Ø´Ø§Ø¡_Ù�Ø¹Ù„","indices":[190,210]}]	[{"url":"https://t.co/tJaO0f5VQ6","expanded_url":"https://bit.ly/2PaL3hR","display_url":"bit.ly/2PaL3hR","indices":[88,111]},{"url":"https://t.co/5Tx3Kbucy3","expanded_url":"https://bit.ly/3vFWnU5","display_url":"bit.ly/3vFWnU5","indices":[139,162]}]		[]	[]			ÙƒÙˆØ¯ÙŠÙ† Ø®ØµÙ… Ù„Ø§ÙˆÙ„ Ø·Ù„Ø¨ ÙŠØ®ØµÙ… Ù„ØºØ§ÙŠÙ‡ 15% ÙƒÙˆØ¯ Ø§Ù„Ø®ØµÙ… Ù„Ø§ ÙŠØ¹Ù…Ù„ Ø§Ù„Ø§ Ø¹Ù„Ù‰ Ø§Ù„Ø±Ø§Ø¨Ø· Ø§Ù„Ù…ÙˆØ¬ÙˆØ¯ Ù� Ø§Ù„ØªØºØ±ÙŠØ¯Ù‡ https://t.co/tJaO0f5VQ6 Patâ€¦ https://t.co/kh7AGaIyOf	1.0	True	full
687090	687090	6056ff6dc8f1da003899f89c	2021-03-21 08:10:16	[]	[]	Sat Mar 20 22:13:42 +0000 2021	[{"text":"Road2Recovery","indices":[203,217]}]	[{"url":"https://t.co/IHKB62OnGJ","expanded_url":"https://www.telegraph.co.uk/news/2021/03/20/need-new-roadmap-freedom-based-data-not-dates/","display_url":"telegraph.co.uk/news/2021/03/2â€¦","indices":[235,258]}]	ðŸ‘‰ The PM promised the roadmap would be â€œreclaiming our freedomsâ€� by 21 June ðŸ¤” So, why are MPs likely to be asked this week to retain most temporary provisions of the Coronavirus Act until Octoberâ�“1/4 #Road2Recovery | â�¦â�¦@Telegraphâ�© https://t.co/IHKB62OnGJ	28294.0	RT @Mark_J_Harper: ðŸ‘‰ The PM promised the roadmap would be â€œreclaiming our freedomsâ€� by 21 June ðŸ¤” So, why are MPs likely to be asked thisâ€¦	14.0	True	full
687091	687091	6056ff6dc8f1da003899f89e	2021-03-21 08:10:16	[]	[{"url":"https://t.co/TmFaaCYzXN","expanded_url":"https://www.bbc.com/news/world-europe-56457295","display_url":"bbc.com/news/world-eurâ€¦","indices":[129,152]}]		[]	[]			â€�Finland ranked very high on the measures of mutual trust that have helped to protect lives and livelihoods duringâ€¦ https://t.co/CCJAe61Iat	8423.0	True	full
687092	687092	6056ff6dc8f1da003899f8a2	2021-03-21 08:10:16	[]	[{"url":"https://t.co/5XnJh8kfQO","expanded_url":"https://www.encastillalamancha.es/castilla-la-mancha-cat/el-compromiso-de-caixabank-con-colectivos-del-sindrome-de-down-durante-toda-la-pandemia/","display_url":"encastillalamancha.es/castilla-la-maâ€¦","indices":[96,119]}]		[]	[]			El compromiso de CaixaBank con colectivos del SÃ­ndrome de Down durante toda la pandemia - ENCLMâ€¦ https://t.co/8czP8sjVhV	25888.0	True	full
687093	687093	6056ff6dc8f1da003899f8ac	2021-03-21 08:10:16	[]	[]	Sat Mar 20 17:29:06 +0000 2021	[]	[{"url":"https://t.co/31i6ubv7Ed","expanded_url":"https://reut.rs/3lyRlE8","display_url":"reut.rs/3lyRlE8","indices":[250,273]}]	Kenya has offered free COVID-19 vaccines to all diplomats based there, including thousands of United Nations staff, even though it has not completed inoculating its own health workers, other frontline staff or elderly, drawing criticism from medics https://t.co/31i6ubv7Ed	107531.0	RT @samirasawlani: Kenya has offered free COVID-19 vaccines to all diplomats based there, including thousands of United Nations staff, evenâ€¦	293.0	True	full
687094	687094	6056ff6ec8f1da003899f8ba	2021-03-21 08:10:16	[]	[]	Sun Mar 21 08:10:11 +0000 2021	[]	[{"url":"https://t.co/JjJcKILrQY","expanded_url":"https://www.nuffieldhealth.com/covid-rehab?fbclid=IwAR2cb7C2cJL4I8IDOFWOy3gpHHUAbF1Wl0TSZi-FpEKmMtUUUlI6HEcjWzk","display_url":"nuffieldhealth.com/covid-rehab?fbâ€¦","indices":[159,182]}]	@MEAssociation @tosi0314yutaka @MESupportGlobal @snollygoster @LongSymptoms @Long_COVID_All The GET clinics have arrived for long haulers ...such a scandal https://t.co/JjJcKILrQY	332.0	RT @PostCovidSynd: @MEAssociation @tosi0314yutaka @MESupportGlobal @snollygoster @LongSymptoms @Long_COVID_All The GET clinics have arrivâ€¦	332.0	True	full
687095	687095	6056ff6ec8f1da003899f8c4	2021-03-21 08:10:16	[]	[]	Sun Mar 21 04:24:20 +0000 2021	[]	[{"url":"https://t.co/K3lIRxcyWH","expanded_url":"https://www.focus.de/politik/deutschland/aus-dem-innenministerium-wie-sag-ichs-den-leuten-internes-papier-empfiehlt-den-deutschen-angst-zu-machen_id_11851227.html?rnd=1616300660291","display_url":"focus.de/politik/deutscâ€¦","indices":[125,148]}]	Wie bekommen wir Corona in den Griff? : Internes Papier aus Innenministerium empfiehlt, den Deutschen Corona-Angst zu machen https://t.co/K3lIRxcyWH	582215.0	RT @focusonline: Wie bekommen wir Corona in den Griff? : Internes Papier aus Innenministerium empfiehlt, den Deutschen Corona-Angst zu machâ€¦	282.0	True	full
687096	687096	6056ff6ec8f1da003899f8ce	2021-03-21 08:10:16	[]	[]	Sun Mar 21 08:03:08 +0000 2021	[]	[{"url":"https://t.co/uf54fhRkv7","expanded_url":"https://www.theguardian.com/uk-news/2021/mar/20/specialist-covid-infection-control-scientist-faces-threat-of-deportation-from-uk?CMP=Share_iOSApp_Other","display_url":"theguardian.com/uk-news/2021/mâ€¦","indices":[246,269]}]	An infection control specialist who has been offered a job as a senior NHS biomedical scientist to help tackle the pandemic is facing deportation by @ukhomeoffice. @pritipatel putting ideology before lives. Who exactly is this supposed to help? https://t.co/uf54fhRkv7	697442.0	RT @DavidLammy: An infection control specialist who has been offered a job as a senior NHS biomedical scientist to help tackle the pandemicâ€¦	27.0	True	full
687097	687097	6056ff6ec8f1da003899f8e4	2021-03-21 08:10:17	[]	[]	Sat Mar 20 16:55:42 +0000 2021	[]	[{"url":"https://t.co/8C1k2Ucm4t","expanded_url":"https://www.theguardian.com/uk-news/2021/mar/20/specialist-covid-infection-control-scientist-faces-threat-of-deportation-from-uk?CMP=Share_AndroidApp_Other","display_url":"theguardian.com/uk-news/2021/mâ€¦","indices":[246,269]}]	Charles Oti, 46, a trained microbiologist from Nigeria and a victim of a serious racist attack, has been refused the right to remain in the UK even though the NHS job he was offered is among the governmentâ€™s most sought-after skilled positions. https://t.co/8C1k2Ucm4t	69141.0	RT @brexit_sham: Charles Oti, 46, a trained microbiologist from Nigeria and a victim of a serious racist attack, has been refused the rightâ€¦	2081.0	True	full
687098	687098	6056ff6ec8f1da003899f8e8	2021-03-21 08:10:17	[]	[]	Sun Mar 21 08:04:57 +0000 2021	[{"text":"DictatureSanitaire","indices":[29,48]},{"text":"Liestal","indices":[83,91]},{"text":"Suisse","indices":[95,102]},{"text":"RÃ©sistance","indices":[105,116]}]	[{"url":"https://t.co/Zme8iHg2yF","expanded_url":"https://www.tdg.ch/plus-de-3000-personnes-protestent-contre-les-mesures-anti-covid-887167736403","display_url":"tdg.ch/plus-de-3000-pâ€¦","indices":[134,157]}]	Les manifestations contre la #DictatureSanitaire se multiplient. Par exemple ici Ã #Liestal en #Suisse. #RÃ©sistance, On lÃ¢che rien ! https://t.co/Zme8iHg2yF	1960.0	RT @jcrabiller: Les manifestations contre la #DictatureSanitaire se multiplient. Par exemple ici Ã #Liestal en #Suisse. #RÃ©sistance, On lÃ¢â€¦	138.0	True	full
687099	687099	6056ff6ec8f1da003899f8f6	2021-03-21 08:10:17	[]	[{"url":"https://t.co/U9rMioqxEh","expanded_url":"https://tagesanzeiger.ch/corona-ticker-schweiz-465326495905","display_url":"tagesanzeiger.ch/corona-ticker-â€¦","indices":[163,186]}]		[]	[]			CH Coronavirus +++ Corona-Ausbruch in Kaserne Spiez +++ Impfbereitschaft bei Deutschschweizern [Herdentrieb] grÃ¶sseâ€¦ https://t.co/Ii1FGOIZly	249.0	True	full
687100	687100	6056ff6ec8f1da003899f908	2021-03-21 08:10:17	[]	[]	Sat Mar 20 08:45:06 +0000 2021	[]	[{"url":"https://t.co/jd0CKR6G0g","expanded_url":"https://www.vozpopuli.com/espana/vacunas-desaparecidas-pfizer.html","display_url":"vozpopuli.com/espana/vacunasâ€¦","indices":[163,186]}]	Desaparecen otras 7.020 vacunas de Pfizer del Ãºltimo informe de Sanidad. Son unos inÃºtiles o unos corruptos. Aunque tambiÃ©n podrÃ­an ser ambas cosas a la vez. https://t.co/jd0CKR6G0g	369548.0	RT @Tonicanto1: Desaparecen otras 7.020 vacunas de Pfizer del Ãºltimo informe de Sanidad. Son unos inÃºtiles o unos corruptos. Aunque tamâ€¦	31.0	True	full
687101	687101	6056ff6fc8f1da003899f918	2021-03-21 08:10:17	[]	[]	Sat Mar 20 16:07:57 +0000 2021	[{"text":"WhatsHappeningInMaynmar","indices":[210,234]},{"text":"Mar20Coup","indices":[235,245]}]	[{"url":"https://t.co/boEJUdfmpF","expanded_url":"https://www.youtube.com/watch?v=SaxeodM_6Cs&list=PL7Oqe7QFEG99KOuYowoCAGPZCjB0dKbZO&index=13","display_url":"youtube.com/watch?v=Saxeodâ€¦","indices":[260,283]}]	Ã‰lectricitÃ© de France has stopped a US$1.6 billion project in Myanmar due to human rights concerns. A 15 year old boy was murdered by junta &amp; people hold vigils nationwide after week of fascist killings. #WhatsHappeningInMaynmar #Mar20Coup Subscribe!ðŸ‘‡ https://t.co/boEJUdfmpF	5885448.0	RT @YourAnonCentral: Ã‰lectricitÃ© de France has stopped a US$1.6 billion project in Myanmar due to human rights concerns. A 15 year old boâ€¦	16.0	True	full
687102	687102	6056ff6fc8f1da003899f91e	2021-03-21 08:10:18	[]	[]	Sat Mar 20 07:36:00 +0000 2021	[{"text":"Corona","indices":[52,59]},{"text":"Berlin","indices":[89,96]},{"text":"futschi","indices":[241,249]}]	[{"url":"https://t.co/5SRyEw5Cmm","expanded_url":"https://www.morgenpost.de/berlin/article231833921/Jobcenter-in-Berlin-streichen-massiv-Stellen.html","display_url":"morgenpost.de/berlin/articleâ€¦","indices":[250,273]}]	Homeoffice und kaum persÃ¶nlicher Kundenkontakt seit #Corona machtÂ´s mÃ¶glich Jobcenter in #Berlin streichen 721 von knapp 7400 Stellen da fragt man sich, wo die ganzen zusÃ¤tzlichen Arbeitslosen hin sind und wie die Vermittlungsquote aussieht #futschi https://t.co/5SRyEw5Cmm	2008.0	RT @FinjaFinte: Homeoffice und kaum persÃ¶nlicher Kundenkontakt seit #Corona machtÂ´s mÃ¶glich Jobcenter in #Berlin streichen 721 von knapp 74â€¦	780.0	True	full
687103	687103	6056ff6fc8f1da003899f942	2021-03-21 08:10:18	[]	[]	Sat Mar 20 14:52:30 +0000 2021	[]	[{"url":"https://t.co/XeL2VxKPwj","expanded_url":"https://nyti.ms/30Z43mj","display_url":"nyti.ms/30Z43mj","indices":[194,217]}]	Imran Khan, the prime minister of Pakistan, has tested positive for the coronavirus. He received his first dose of a Covid vaccine two days ago, and doctors believe he was infected beforehand.Â https://t.co/XeL2VxKPwj https://t.co/wT7IPd54sy	2111913.0	RT @nytimesworld: Imran Khan, the prime minister of Pakistan, has tested positive for the coronavirus. He received his first dose of a Coviâ€¦	102.0	True	full
687104	687104	6056ff6fc8f1da003899f962	2021-03-21 08:10:18	[]	[]	Sun Mar 21 07:59:52 +0000 2021	[]	[{"url":"https://t.co/A6q8Q4VOBv","expanded_url":"https://twitter.com/novaramedia/status/1373182521920217089","display_url":"twitter.com/novaramedia/stâ€¦","indices":[263,286]}]	Killing over 2 million Iraqis, looting the country of its wealth, creating the chasm for ISIS, destroying its hospitals, schools and infrastructure. And all of it was based on a lie. WMDâ€™s, 45 minutes. How George Bush and Tony Blair are free men Iâ€™ll never know. https://t.co/A6q8Q4VOBv	26307.0	RT @socialistsunday: Killing over 2 million Iraqis, looting the country of its wealth, creating the chasm for ISIS, destroying its hospitalâ€¦	1407.0	True	full
687105	687105	6056ff70c8f1da003899f974	2021-03-21 08:10:18	[]	[]	Sun Mar 21 07:36:03 +0000 2021	[]	[{"url":"https://t.co/I6G1NPVxaT","expanded_url":"http://www.onlyfans.com/nic11029","display_url":"onlyfans.com/nic11029","indices":[148,171]}]	Just uploaded the full version to my onlyfans. Right now only 5$ for the next 15 subscribers. Plus check out all my other pages. Linktree in bio! https://t.co/I6G1NPVxaT https://t.co/w1zGvEPFCS	20178.0	RT @nic11029: Just uploaded the full version to my onlyfans. Right now only 5$ for the next 15 subscribers. Plus check out all my other pagâ€¦	3.0	True	full
687106	687106	6056ff70c8f1da003899f992	2021-03-21 08:10:19	[]	[]	Sat Mar 20 20:19:32 +0000 2021	[]	[{"url":"https://t.co/sjLZQ95XiI","expanded_url":"https://www.nytimes.com/2020/11/17/health/coronavirus-immunity.html#click=https://t.co/XdX77gF1rV","display_url":"nytimes.com/2020/11/17/heaâ€¦","indices":[228,251]}]	Immunity to Covid may last for years, much longer than immunity via a vaccine, which is as we should have expected but for some reason we instead assumed Covid was â€œtotally novelâ€� and undermined all prior experience. Â¯\_(ãƒ„)_/Â¯ https://t.co/sjLZQ95XiI	14256.0	RT @MarkChangizi: Immunity to Covid may last for years, much longer than immunity via a vaccine, which is as we should have expected but foâ€¦	49.0	True	full
687107	687107	6056ff70c8f1da003899f9a8	2021-03-21 08:10:19	[]	[]	Sun Mar 21 07:50:39 +0000 2021	[]	[{"url":"https://t.co/5B1LrdgObc","expanded_url":"http://bit.ly/2O2nrsW","display_url":"bit.ly/2O2nrsW","indices":[115,138]},{"url":"https://t.co/8JbXaU80Gx","expanded_url":"https://t.me/metapoolfinance","display_url":"t.me/metapoolfinance","indices":[153,176]}]	$MFI (MetaFinance) listing bonus on Hoo! ðŸŽ�ðŸŽ� âœ…Follow+RT+Like @Hoo_exchange @metapool1 âœ…Tag 3 friends âœ…Join Hoo TG https://t.co/5B1LrdgObc âœ…Join $MFI TG https://t.co/8JbXaU80Gx â�° 15 ppl*0.1 MFI+1 ppl*0.5 MFI to 17:00, 23/03, (UTC+8) https://t.co/Dh8u7udkl6	19250.0	RT @Hoo_exchange: $MFI (MetaFinance) listing bonus on Hoo! ðŸŽ�ðŸŽ� âœ…Follow+RT+Like @Hoo_exchange @metapool1 âœ…Tag 3 friends âœ…Join Hoo TG https:â€¦	1699.0	True	full
687108	687108	6056ff70c8f1da003899f9ac	2021-03-21 08:10:19	[]	[{"url":"https://t.co/uTh1hz2hGp","expanded_url":"https://www.bbc.com/news/uk-scotland-52278716","display_url":"bbc.com/news/uk-scotlaâ€¦","indices":[140,163]}]		[]	[]			The woman who discovered the first coronavirus June Almeida with her electron microscope at the Ontario Cancer Instâ€¦ https://t.co/Ryro1ZkhgP	257.0	True	full
687109	687109	6056ff70c8f1da003899f9b8	2021-03-21 08:10:19	[{"text":"ArthurExpulso","indices":[265,279]}]	[{"url":"https://t.co/1iig53rnU0","expanded_url":"https://abacashi.com/p/construir-dois-comodos","display_url":"abacashi.com/p/construir-doâ€¦","indices":[204,227]},{"url":"https://t.co/ku7HWtC9Ss","expanded_url":"https://twitter.com/marialimalemuel/status/1373345279936712704?s=19","display_url":"twitter.com/marialimalemueâ€¦","indices":[229,252]}]		[]	[]			Oi vocÃª que puder me ajuda dando RT ou marcando alguÃ©m eu preciso muito de ajuda e uma mÃ£e desesperada que imploraâ€¦ https://t.co/rMCCLVAkTW	1.0	True	full
687110	687110	6056ff71c8f1da003899f9c8	2021-03-21 08:10:19	[]	[]	Sat Mar 20 17:59:50 +0000 2021	[{"text":"VivaLaVida386","indices":[177,191]}]	[{"url":"https://t.co/IflUr6wWLq","expanded_url":"https://www.publico.es/sociedad/educacion-madrid-madrid-primera-comunidad-autonoma-recorta-educacion-pandemia.html","display_url":"publico.es/sociedad/educaâ€¦","indices":[153,176]}]	Subida de la ratio de alumnos por clase y supresiÃ³n de aulas. Ese es el plan que tiene el Gobierno de Isabel DÃ­az Ayuso para el prÃ³ximo curso escolar. https://t.co/IflUr6wWLq #VivaLaVida386	63453.0	RT @Famelica_legion: Subida de la ratio de alumnos por clase y supresiÃ³n de aulas. Ese es el plan que tiene el Gobierno de Isabel DÃ­az Ayusâ€¦	7960.0	True	full
687111	687111	6056ff71c8f1da003899f9d6	2021-03-21 08:10:20	[]	[]	Sat Mar 20 07:20:34 +0000 2021	[{"text":"COVID","indices":[45,51]},{"text":"NaviMumbai","indices":[147,158]},{"text":"coronavirus","indices":[159,171]},{"text":"Mumbai","indices":[194,201]}]	[{"url":"https://t.co/BPUR6HxmBJ","expanded_url":"https://bit.ly/3s8keJN","display_url":"bit.ly/3s8keJN","indices":[221,244]}]	Navi Mumbai | No Mask, No Social Distancing. #COVID-19 norms being flouted at APMC vegetable wholesale market in Turbhe, amid spike in new cases. #NaviMumbai #coronavirus Catch all the latest #Mumbai city updates here: https://t.co/BPUR6HxmBJ https://t.co/p1vqPVXl7V	6330.0	RT @TOINaviMumbai: Navi Mumbai | No Mask, No Social Distancing. #COVID-19 norms being flouted at APMC vegetable wholesale market in Turbhe,â€¦	968.0	True	full
687112	687112	6056ff71c8f1da003899f9d8	2021-03-21 08:10:20	[]	[]	Sun Mar 21 07:22:10 +0000 2021	[]	[{"url":"https://t.co/0lCOaHZdIz","expanded_url":"https://youtu.be/tsnR1LgaCLc","display_url":"youtu.be/tsnR1LgaCLc","indices":[109,132]}]	$15 || 670 PHP || 200.000 IDR || one winner || Garangan 7 || RT, like, follow me and Subscribe and like : https://t.co/0lCOaHZdIz Post proof please, thank you. Ends in 4 hours, good luck.	23468.0	RT @Bang_Garr: $15 || 670 PHP || 200.000 IDR || one winner || Garangan 7 || RT, like, follow me and Subscribe and like : https://t.co/0lâ€¦	144.0	True	full
687113	687113	6056ff71c8f1da003899f9de	2021-03-21 08:10:20	[{"text":"Amazon","indices":[255,262]}]	[{"url":"https://t.co/kyx7tMFe6z","expanded_url":"https://www.eldiario.es/132_6fc9b4","display_url":"eldiario.es/132_6fc9b4","indices":[231,254]}]		[]	[]			â€¼ï¸�Amazon, la trituradora de empleos ðŸ“Œ Varios factores hacen del modelo de Amazon una amenaza para nuestras sociedadâ€¦ https://t.co/YO8BtQPmCe	167.0	True	full
687114	687114	6056ff71c8f1da003899f9f4	2021-03-21 08:10:20	[]	[]	Sat Mar 20 16:27:53 +0000 2021	[]	[{"url":"https://t.co/QMbc7uKFma","expanded_url":"https://twitter.com/taniel/status/1372651960495710210","display_url":"twitter.com/taniel/status/â€¦","indices":[276,299]}]	He was arrested for picking a tulip while he waited for a bus. Someone called the police on a 6 year old Black boy because he picked a flower. The police arrested him. He had to go to court w/a criminal defense attorney who gave him a coloring book to sit still. We are hated https://t.co/QMbc7uKFma	11456.0	RT @DearDean22: He was arrested for picking a tulip while he waited for a bus. Someone called the police on a 6 year old Black boy becauseâ€¦	983.0	True	full
687115	687115	6056ff71c8f1da003899f9fe	2021-03-21 08:10:20	[]	[]	Sun Mar 21 08:00:32 +0000 2021	[]	[{"url":"https://t.co/cykx0ebp9g","expanded_url":"http://huggingface.co/datasets","display_url":"huggingface.co/datasets","indices":[24,47]},{"url":"https://t.co/TmqXeOsZ2c","expanded_url":"http://datasets.quantumstat.com","display_url":"datasets.quantumstat.com","indices":[56,79]},{"url":"https://t.co/cKDMROPNmr","expanded_url":"http://archive.ics.uci.edu/ml/datasets.php","display_url":"archive.…	I find these useful: - https://t.co/cykx0ebp9g [NLP] - https://t.co/TmqXeOsZ2c [NLP] - https://t.co/cKDMROPNmr [mostly tabular] - https://t.co/rRrADp0cAs [mostly CV] - https://t.co/0MNlhNu93w [all] - https://t.co/gOrKyAUFU1 [all] - https://t.co/I0CuTvzDhC [all]	4756.0	RT @amitness: I find these useful: - https://t.co/cykx0ebp9g [NLP] - https://t.co/TmqXeOsZ2c [NLP] - https://t.co/cKDMROPNmr [mostly tabulâ€¦	9.0	True	full
687116	687116	6056ff71c8f1da003899fa0a	2021-03-21 08:10:20	[]	[]	Sat Mar 20 09:08:26 +0000 2021	[]	[{"url":"https://t.co/X3mObkBLl1","expanded_url":"https://www.telegraph.co.uk/news/2021/03/19/pfizer-urges-eu-back-away-vaccine-blockade-threat/?utm_content=telegraph&utm_medium=Social&utm_campaign=Echobox&utm_source=Twitter#Echobox=1616230788","display_url":"telegraph.co.uk/news/2021/03/1â€¦","indices":[151,174]}]	ðŸš¨ Pfizer has warned the EU to back down from its threat to block vaccines to the UK because the firm needs crucial ingredients shipped from Yorkshire https://t.co/X3mObkBLl1	3025890.0	RT @Telegraph: ðŸš¨ Pfizer has warned the EU to back down from its threat to block vaccines to the UK because the firm needs crucial ingredienâ€¦	4484.0	True	full
687117	687117	6056ff71c8f1da003899fa10	2021-03-21 08:10:20	[]	[]	Sun Mar 21 07:31:00 +0000 2021	[]	[{"url":"https://t.co/WyKzKReVYb","expanded_url":"https://www.theguardian.com/commentisfree/2021/mar/18/westminster-covid-inquiry-public-pandemic-uk","display_url":"theguardian.com/commentisfree/â€¦","indices":[178,201]}]	"Ministers donâ€™t seem to recognise the notion that a democratic government should be open to continuous scrutiny, or that accountability offers the opportunity for improvement." https://t.co/WyKzKReVYb	103632.0	RT @BestForBritain: "Ministers donâ€™t seem to recognise the notion that a democratic government should be open to continuous scrutiny, or thâ€¦	5.0	True	full
687118	687118	6056ff72c8f1da003899fa32	2021-03-21 08:10:21	[]	[]	Sun Mar 21 07:40:25 +0000 2021	[{"text":"Rediff","indices":[0,7]}]	[{"url":"https://t.co/RzOA3Ie5JW","expanded_url":"https://www.lefigaro.fr/politique/la-calamiteuse-semaine-d-emmanuel-macron-20210319?utm_term=Autofeed&utm_medium=Social&utm_source=Twitter#Echobox=1616219369","display_url":"lefigaro.fr/politique/la-câ€¦","indices":[257,280]}]	#Rediff Le trou de souris sâ€™est refermÃ©. Emmanuel Macron nâ€™a pas rÃ©ussi Ã passer. Dans la course de vitesse engagÃ©e entre lâ€™Ã©pidÃ©mie et la campagne de vaccination, câ€™est le premier qui a gagnÃ©. Et il a bien dÃ» se rÃ©soudre Ã confiner le pays une troisiÃ¨m... https://t.co/RzOA3Ie5JW	3389803.0	RT @Le_Figaro: #Rediff Le trou de souris sâ€™est refermÃ©. Emmanuel Macron nâ€™a pas rÃ©ussi Ã passer. Dans la course de vitesse engagÃ©e entre lâ€™â€¦	1243.0	True	full
687119	687119	6056ff72c8f1da003899fa36	2021-03-21 08:10:21	[]	[]	Sun Mar 21 07:31:00 +0000 2021	[]	[{"url":"https://t.co/WyKzKReVYb","expanded_url":"https://www.theguardian.com/commentisfree/2021/mar/18/westminster-covid-inquiry-public-pandemic-uk","display_url":"theguardian.com/commentisfree/â€¦","indices":[178,201]}]	"Ministers donâ€™t seem to recognise the notion that a democratic government should be open to continuous scrutiny, or that accountability offers the opportunity for improvement." https://t.co/WyKzKReVYb	103632.0	RT @BestForBritain: "Ministers donâ€™t seem to recognise the notion that a democratic government should be open to continuous scrutiny, or thâ€¦	1206.0	True	full
687120	687120	6056ff72c8f1da003899fa4a	2021-03-21 08:10:21	[]	[]	Sat Mar 20 18:00:01 +0000 2021	[{"text":"UPDATE","indices":[0,7]}]	[{"url":"https://t.co/XUWHUBqfTi","expanded_url":"http://u.afp.com/UfY5","display_url":"u.afp.com/UfY5","indices":[241,264]}]	#UPDATE Pakistan's Imran Khan tested positive for Covid-19 just two days after receiving his first vaccination against the disease - but was likely infected during public engagements he participated in earlier in the week, an official said https://t.co/XUWHUBqfTi	1984363.0	RT @AFP: #UPDATE Pakistan's Imran Khan tested positive for Covid-19 just two days after receiving his first vaccination against the diseaseâ€¦	10386.0	True	full
687121	687121	6056ff72c8f1da003899fa56	2021-03-21 08:10:21	[]	[]	Sat Mar 20 20:24:47 +0000 2021	[]	[{"url":"https://t.co/jwGlzRulgv","expanded_url":"https://www.theguardian.com/uk-news/2021/mar/20/specialist-covid-infection-control-scientist-faces-threat-of-deportation-from-uk?CMP=Share_AndroidApp_Other","display_url":"theguardian.com/uk-news/2021/mâ€¦","indices":[235,258]}]	Remember the phrase repeated ad nauseam by the Tories about immigration? We want to attract the "brightest and best". "Charles Oti should be in his NHS job fighting the virus. Instead, the Home Office wants to send him to Nigeria." https://t.co/jwGlzRulgv	3615.0	RT @SamTLowry: Remember the phrase repeated ad nauseam by the Tories about immigration? We want to attract the "brightest and best". "Charâ€¦	2081.0	True	full
687122	687122	6056ff72c8f1da003899fa64	2021-03-21 08:10:21	[]	[]	Thu Mar 18 20:31:02 +0000 2021	[]	[{"url":"https://t.co/ZvsNPf96tU","expanded_url":"https://youtu.be/VE9riv1grYg","display_url":"youtu.be/VE9riv1grYg","indices":[246,269]}]	âœ³ï¸�@joseluisescriva realiza en el @Senadoesp un balance de un aÃ±o de pandemia â�©MÃ¡s de 8 millones de personas y medio millÃ³n de empresas protegidas â�©Despliegue del Plan Canarias â�©MÃ¡s de 565.000 personas, beneficiarias del Ingreso MÃ­nimo Vital ðŸ“¹ https://t.co/ZvsNPf96tU https://t.co/fjQSwRf9Bo	27903.0	RT @inclusiongob: âœ³ï¸�@joseluisescriva realiza en el @Senadoesp un balance de un aÃ±o de pandemia â�©MÃ¡s de 8 millones de personas y medio millâ€¦	914.0	True	full
687123	687123	6056ff72c8f1da003899fa6e	2021-03-21 08:10:21	[]	[]	Sat Mar 20 22:23:45 +0000 2021	[]	[{"url":"https://t.co/U6tY4U6nCj","expanded_url":"https://www.theguardian.com/uk-news/2021/mar/20/specialist-covid-infection-control-scientist-faces-threat-of-deportation-from-uk?CMP=Share_iOSApp_Other","display_url":"theguardian.com/uk-news/2021/mâ€¦","indices":[246,269]}]	WTAF? An infection control specialist who has been offered a job as a senior NHS biomedical scientist to help tackle the pandemic is facing deportation to Nigeria by the Home Office. Hardly the science policy this Govt was claiming to profess. https://t.co/U6tY4U6nCj	183309.0	RT @mikegalsworthy: WTAF? An infection control specialist who has been offered a job as a senior NHS biomedical scientist to help tackle tâ€¦	2656.0	True	full
687124	687124	6056ff73c8f1da003899fa7a	2021-03-21 08:10:21	[]	[]	Sun Mar 21 08:02:17 +0000 2021	[]	[{"url":"https://t.co/WEThc0wXnm","expanded_url":"https://www.swr.de/swraktuell/baden-wuerttemberg/lga-rechnet-mit-starkem-corona-anstieg-in-bw-100.html","display_url":"swr.de/swraktuell/badâ€¦","indices":[207,230]}]	Ich erzÃ¤hle ja meinen SchÃ¼ler*innen immer noch, dass es vor allem darum geht, die Alten zu schÃ¼tzen und das Gesundheitswesen nicht zu Ã¼berlasten. Stimmt aber so nicht mehr: es geht auch um ihre Gesundheit. https://t.co/WEThc0wXnm	685.0	RT @hbunke: Ich erzÃ¤hle ja meinen SchÃ¼ler*innen immer noch, dass es vor allem darum geht, die Alten zu schÃ¼tzen und das Gesundheitswesen niâ€¦	1063.0	True	full
687125	687125	6056ff73c8f1da003899fa9c	2021-03-21 08:10:22	[]	[]	Sun Mar 21 07:44:53 +0000 2021	[]	[{"url":"https://t.co/iUZAsD0KjJ","expanded_url":"https://www.nybooks.com/daily/2021/03/19/a-day-in-the-life-of-abed-salama/","display_url":"nybooks.com/daily/2021/03/â€¦","indices":[195,218]}]	â€œFor over half a century, Israelâ€™s strategic dilemma has been its inability to erase the Palestinians, on one hand, and its unwillingness to grant them civil and political rights, on the other.â€� https://t.co/iUZAsD0KjJ	78837.0	RT @sarahleah1: â€œFor over half a century, Israelâ€™s strategic dilemma has been its inability to erase the Palestinians, on one hand, and itsâ€¦	2127.0	True	full
687126	687126	6056ff73c8f1da003899faac	2021-03-21 08:10:22	[]	[]	Sun Mar 21 08:04:39 +0000 2021	[{"text":"GruenesLicht","indices":[128,141]}]	[{"url":"https://t.co/1k8JjEaJ1t","expanded_url":"https://gruene.berlin/fileadmin/BE/lv_berlin/LV_Berlin_Dokumente/LDK/2021_03_LDK/Bewerbung_Stefan_Gelbhaar.pdf","display_url":"gruene.berlin/fileadmin/BE/lâ€¦","indices":[234,257]}]	Erstmal geht es jetzt zum Corona-Test. Und dann wird nach zwei Tagen digitaler LDK mit Beschluss unseres Berliner Wahlprogramms #GruenesLicht ðŸ’ªðŸŒ»ðŸ˜Š heute ganz analog die Bundestagsliste gewÃ¤hlt. Ich bewerbe mich. Warum und Ã¼berhaupt: https://t.co/1k8JjEaJ1t	6704.0	RT @StefanGelbhaar: Erstmal geht es jetzt zum Corona-Test. Und dann wird nach zwei Tagen digitaler LDK mit Beschluss unseres Berliner Wahlpâ€¦	10859.0	True	full
687127	687127	6056ff73c8f1da003899fad4	2021-03-21 08:10:22	[{"text":"Coronavirus","indices":[210,222]},{"text":"tÃ¼rkisgrÃ¼n","indices":[229,240]}]	[{"url":"https://t.co/fOGmDVOU2i","expanded_url":"https://tvthek.orf.at/profile/Buergeranwalt/1339/Buergeranwalt/14085939/Auftragsvergabe-von-Teststrassen-Wurde-ein-privates-Labor-benachteiligt/14884898","display_url":"tvthek.orf.at/profile/Buergeâ€¦","indices":[242,265]}]		[]	[]			@R34lB0rg @KolbaPeter Oder am Beispiel Land Vorarlberg. Wie die Testen erschweren wollten. Nur Rotes Kreuz, keine Aâ€¦ https://t.co/EQzamKcGjJ	991.0	True	full
687128	687128	6056ff74c8f1da003899fad6	2021-03-21 08:10:22	[]	[]	Sun Mar 21 07:57:48 +0000 2021	[]	[{"url":"https://t.co/KMaJWVy19i","expanded_url":"https://laultimahora.es/ayuso-disuelve-la-comision-de-investigacion-sobre-las-muertes-por-covid-en-las-residencias-de-ancianos/","display_url":"laultimahora.es/ayuso-disuelveâ€¦","indices":[189,212]}]	Si el culpable fue Pablo Iglesias, quÃ© raro que Ayuso no quiera que se investigue a fondo y rÃ¡pidamente la responsabilidad de las muertes en las residencias de ancianos de Madrid... Â¿no?ðŸ˜� https://t.co/KMaJWVy19i	192805.0	RT @protestona1: Si el culpable fue Pablo Iglesias, quÃ© raro que Ayuso no quiera que se investigue a fondo y rÃ¡pidamente la responsabilidadâ€¦	331.0	True	full
687129	687129	6056ff74c8f1da003899fada	2021-03-21 08:10:22	[]	[]	Sun Mar 21 08:03:08 +0000 2021	[]	[{"url":"https://t.co/uf54fhRkv7","expanded_url":"https://www.theguardian.com/uk-news/2021/mar/20/specialist-covid-infection-control-scientist-faces-threat-of-deportation-from-uk?CMP=Share_iOSApp_Other","display_url":"theguardian.com/uk-news/2021/mâ€¦","indices":[246,269]}]	An infection control specialist who has been offered a job as a senior NHS biomedical scientist to help tackle the pandemic is facing deportation by @ukhomeoffice. @pritipatel putting ideology before lives. Who exactly is this supposed to help? https://t.co/uf54fhRkv7	697442.0	RT @DavidLammy: An infection control specialist who has been offered a job as a senior NHS biomedical scientist to help tackle the pandemicâ€¦	29.0	True	full
687130	687130	6056ff74c8f1da003899faea	2021-03-21 08:10:22	[]	[]	Sat Mar 20 15:14:49 +0000 2021	[]	[{"url":"https://t.co/KLfNyfvEgZ","expanded_url":"https://www.edinburghnews.scotsman.com/health/37-nhs-gp-practices-have-been-sold-to-a-private-us-health-company-heres-what-it-means-3172193","display_url":"edinburghnews.scotsman.com/health/37-nhs-â€¦","indices":[217,240]}]	â�¦@edinburghnews1â�© 37 NHS GP practices have been sold to a private US health company This isnâ€™t privatisation by stealth. Itâ€™s blatant. â�¦@KailashChandOBEâ�© â�¦@CNagpaulâ�© â�¦@DavidGWrigleyâ�© â�¦@AllysonPollockâ�© â�¦@cpeedellâ�© https://t.co/KLfNyfvEgZ	4789.0	RT @jsbamrah: â�¦@edinburghnews1â�© 37 NHS GP practices have been sold to a private US health company This isnâ€™t privatisation by stealth. Itâ€¦	2848.0	True	full
687131	687131	6056ff74c8f1da003899faf0	2021-03-21 08:10:23	[]	[]	Sun Mar 21 08:00:03 +0000 2021	[]	[{"url":"https://t.co/eciu8l2FIX","expanded_url":"https://cnn.it/2PacSXC","display_url":"cnn.it/2PacSXC","indices":[193,216]}]	La pandemia de covid-19 es el detonante de un sÃ­ntoma llamado â€œanhedonia". Â¿QuÃ© es y cÃ³mo estÃ¡ ligado a la depresiÃ³n? Guillermo Arduino habla con Carol Vidal, de la Universidad Johns Hopkins. https://t.co/eciu8l2FIX	19549928.0	RT @CNNEE: La pandemia de covid-19 es el detonante de un sÃ­ntoma llamado â€œanhedonia". Â¿QuÃ© es y cÃ³mo estÃ¡ ligado a la depresiÃ³n? Guillermoâ€¦	1080.0	True	full
687132	687132	6056ff74c8f1da003899faf8	2021-03-21 08:10:23	[]	[]	Thu Mar 04 07:32:32 +0000 2021	[]	[{"url":"https://t.co/7SqkBVQ2aw","expanded_url":"https://medium.com/originprotocol/origin-launches-ogn-staking-on-binance-c891ad32d94b","display_url":"medium.com/originprotocolâ€¦","indices":[256,279]}]	Thanks, @cz_binance! We are excited to announce that $OGN staking is coming to @binance. From 12:00 PM (UTC), users will be able to earn APY's from 7.49% to 47.79%, with terms as short as 15, 30, 45 &amp; 90 days. See our blog update for more details ðŸ‘‡ https://t.co/7SqkBVQ2aw	89553.0	RT @OriginProtocol: Thanks, @cz_binance! We are excited to announce that $OGN staking is coming to @binance. From 12:00 PM (UTC), users wiâ€¦	5.0	True	full
687133	687133	6056ff74c8f1da003899fafa	2021-03-21 08:10:23	[]	[]	Sat Mar 20 19:14:44 +0000 2021	[]	[{"url":"https://t.co/Y7qpijrvhJ","expanded_url":"https://www.google.com/search?rls=en&sxsrf=ALeKk03XSy8s7l_8aXKW8bPMUHOBBPosgw:1616267599512&source=univ&tbm=isch&q=Ramallah+Sky++water+park&client=safari&sa=X&ved=2ahUKEwjwwIWByr_vAhUSaRUIHeA4AegQjJkEegQIAxAB","display_url":"google.com/search?rls=en&â€¦","indices":[129,152]}]	@praisegodbarbon "not had access to clean water for 15 years" Stop LYING! Here is Ramallah Sky Water park. Lust Google the link https://t.co/Y7qpijrvhJ https://t.co/rnetHajYsR	5471.0	RT @ShimonLevit: @praisegodbarbon "not had access to clean water for 15 years" Stop LYING! Here is Ramallah Sky Water park. Lust Google thâ€¦	499.0	True	full
687134	687134	6056ff74c8f1da003899fb1a	2021-03-21 08:10:23	[]	[]	Sat Mar 20 21:24:46 +0000 2021	[{"text":"vaccin","indices":[65,72]},{"text":"AstraZeneca","indices":[73,85]},{"text":"COVID19","indices":[97,105]}]	[{"url":"https://t.co/tBLrvqgGUl","expanded_url":"https://www.telemundo.com/shows/al-rojo-vivo/coronavirus/video/se-desmayan-decenas-de-enfermeras-tras-ser-vacunadas-contra-covid-19-en-honduras-tmvo9760855","display_url":"telemundo.com/shows/al-rojo-â€¦","indices":[233,256]}]	"32 infirmiÃ¨res se sont Ã©vanouies 15 minutes aprÃ¨s avoir reÃ§u le #vaccin #AstraZeneca contre le #COVID19, Ã Choluteca, au Honduras." Tachycardie, chute de pression artÃ©rielle... Zen n'ont pas beaucoup parlÃ© Ã l'agence europÃ©enne ? https://t.co/tBLrvqgGUl	26942.0	RT @Laissonslespre1: "32 infirmiÃ¨res se sont Ã©vanouies 15 minutes aprÃ¨s avoir reÃ§u le #vaccin #AstraZeneca contre le #COVID19, Ã Cholutecaâ€¦	2.0	True	full
687135	687135	6056ff75c8f1da003899fb40	2021-03-21 08:10:23	[]	[]	Sat Mar 20 12:14:20 +0000 2021	[]	[{"url":"https://t.co/W2wlfsYrWt","expanded_url":"https://f24.my/7TWo.T","display_url":"f24.my/7TWo.T","indices":[257,280]}]	1/ Frankreich: Experten fordern ein Ãœberdenken der franzÃ¶sischen Schulpolitik in der Pandemie. "Zu sagen, dass es keine Ansteckungen in den Schulen gibt, ist eine Idiotie." "Ich kritisiere nicht die Entscheidung, die Schulen offen zu lassen, ich verstehe https://t.co/W2wlfsYrWt	1160.0	RT @gernot_ruzicka: 1/ Frankreich: Experten fordern ein Ãœberdenken der franzÃ¶sischen Schulpolitik in der Pandemie. "Zu sagen, dass es keinâ€¦	540.0	True	full
687136	687136	6056ff75c8f1da003899fb5a	2021-03-21 08:10:24	[]	[]	Sun Mar 21 07:45:02 +0000 2021	[{"text":"CAI","indices":[20,24]}]	[{"url":"https://t.co/M5Xz5jT3tR","expanded_url":"https://twitter.com/theresaafallon/status/1373536452521422848","display_url":"twitter.com/theresaafallonâ€¦","indices":[285,308]}]	Letâ€™s all celebrate #CAI and the predictable level playing field for European auto industry &amp;rules based international order that Yang Jiechi just disregarded being a Western designed order (read: which China wonâ€™t accept and will change it to reflect CCPâ€™s â€˜superiorâ€™ governance) https://t.co/M5Xz5jT3tR	19437.0	RT @SariArhoHavren: Letâ€™s all celebrate #CAI and the predictable level playing field for European auto industry &amp;rules based internationalâ€¦	948.0	True	full
687137	687137	6056ff76c8f1da003899fb72	2021-03-21 08:10:24	[]	[]	Sun Mar 21 07:37:01 +0000 2021	[]	[{"url":"https://t.co/zYZtYQ9E0k","expanded_url":"https://responsiblestatecraft.org/2021/03/20/why-its-wrong-for-the-us-to-label-china-a-threat-to-the-world-order/","display_url":"responsiblestatecraft.org/2021/03/20/whyâ€¦","indices":[240,263]}]	â€œ...the United States should avoid the both inaccurate and harmful portrayal of China as a threat to the overall world order. A more fine-grained understanding and less Manichean rhetoric will help the United States make better strategy. â€� https://t.co/zYZtYQ9E0k	5008.0	RT @YDunhai: â€œ...the United States should avoid the both inaccurate and harmful portrayal of China as a threat to the overall world order.â€¦	1530.0	True	full
687138	687138	6056ff76c8f1da003899fb74	2021-03-21 08:10:24	[]	[]	Fri Mar 19 23:27:26 +0000 2021	[]	[{"url":"https://t.co/633yxeKzIu","expanded_url":"https://www.thebernician.net/papers-laid-alleging-pandemic-fraud-against-hancock-whitty-vallance-ferguson/","display_url":"thebernician.net/papers-laid-alâ€¦","indices":[253,276]}]	Extraordinary times! The Peopleâ€™s Union of Britain are bringing a Private Criminal Prosecution against Matt Hancock, Chris Whitty, Patrick Vallance and Neil Ferguson for pandemic fraud. Next week, the court will receive a 1,200 page bundle of evidence. https://t.co/633yxeKzIu	4317.0	RT @LynnBrittney2: Extraordinary times! The Peopleâ€™s Union of Britain are bringing a Private Criminal Prosecution against Matt Hancock, Chrâ€¦	172.0	True	full
687139	687139	6056ff76c8f1da003899fb80	2021-03-21 08:10:24	[]	[]	Sat Mar 20 19:46:10 +0000 2021	[]	[{"url":"https://t.co/FWiN9tO1Lb","expanded_url":"https://pgibertie.com/2021/03/20/soigner-pour-vivre-normalement-avec-la-covid-un-virus-un-variant-une-cloche-et-puis-immunite-de-groupe-acquise-vaccines-ou-non-le-virus-recule-et-quelques-mois-apres-un-nouveau-variant-une-c/","display_url":"pgibertie.com/2021/03/20/soiâ€¦","indices":[237,260]}]	@blouseblanche75 APPRENDRE A VIVRE AVEC EN SE SOIGNANT EN FINIR AVEC LE PIEGE DE BIG PHARMA Israel ou lâ€™Angleterre attendent le prochain variant, la prochaine Ã©pidÃ©mie pour rerevaccinerâ€¦ A chaque vague câ€™est super banco pour big pharma https://t.co/FWiN9tO1Lb	653.0	RT @giberpa: @blouseblanche75 APPRENDRE A VIVRE AVEC EN SE SOIGNANT EN FINIR AVEC LE PIEGE DE BIG PHARMA Israel ou lâ€™Angleterre attendentâ€¦	50.0	True	full
687140	687140	6056ff76c8f1da003899fb82	2021-03-21 08:10:24	[]	[]	Fri Mar 19 14:19:48 +0000 2021	[]	[{"url":"https://t.co/pHaYUQiZog","expanded_url":"https://www.nytimes.com/interactive/2021/03/19/world/covid-vaccine-inequality.html","display_url":"nytimes.com/interactive/20â€¦","indices":[245,268]}]	Just read this @nytimes piece about vaccine eligibility and I'm frankly disgusted. I feel like the extent to which imperialism has screwed over the so-called Global South doesn't get talked about enough outside of uber-left and academic spaces https://t.co/pHaYUQiZog	187.0	RT @HunterMoyler: Just read this @nytimes piece about vaccine eligibility and I'm frankly disgusted. I feel like the extent to which imperiâ€¦	1383.0	True	full
687141	687141	6056ff76c8f1da003899fb8a	2021-03-21 08:10:24	[]	[{"url":"https://t.co/uCKDOQnTOP","expanded_url":"http://www.rejoiceamericaradio.org","display_url":"rejoiceamericaradio.org","indices":[120,143]}]		[]	[]			#1 Inspirational Station On The Internet As COVID 19 Vaccines Arrive by CVS Health is Ready Commercial Listen onlinâ€¦ https://t.co/vPP2Q83gzt	16416.0	True	full
687142	687142	6056ff76c8f1da003899fba4	2021-03-21 08:10:25	[]	[]	Sat Mar 20 13:45:07 +0000 2021	[]	[{"url":"https://t.co/jTxbG54Isi","expanded_url":"https://www.theguardian.com/commentisfree/2021/mar/14/a-child-screams-in-myanmar-and-china-pretends-not-to-hear","display_url":"theguardian.com/commentisfree/â€¦","indices":[252,275]}]	Chinese government supporters keep repeating that Beijing didn't encourage the Myanmar military to launch its coup. That conveniently ignores that Beijing hasn't denounced the coup and is blocking strong UN Security Council action to reverse the coup. https://t.co/jTxbG54Isi	457390.0	RT @KenRoth: Chinese government supporters keep repeating that Beijing didn't encourage the Myanmar military to launch its coup. That conveâ€¦	42.0	True	full
687143	687143	6056ff76c8f1da003899fba6	2021-03-21 08:10:25	[]	[]	Sat Mar 20 13:17:37 +0000 2021	[]	[{"url":"https://t.co/okWGcgum9U","expanded_url":"https://www.francetvinfo.fr/sante/maladie/coronavirus/covid-19-bruno-le-maire-annonce-quatre-mesures-supplementaires-d-accompagnement-pour-les-commerces-fermes_4330199.html","display_url":"francetvinfo.fr/sante/maladie/â€¦","indices":[258,281]}]	ðŸ’¶ @BrunoLeMaire annonce 4 nouvelles mesures pour les commerces fermÃ©s : 1ï¸�âƒ£Fonds de solidaritÃ© Ã partir de 20% de perte de CA 2ï¸�âƒ£Aides pour les reprises dâ€™activitÃ© 3ï¸�âƒ£Dispositif â€œcharges fixesâ€� 4ï¸�âƒ£Solution Ã venir pour gestion des stocks dâ€™habillement https://t.co/okWGcgum9U	46105.0	RT @oliviagregoire: ðŸ’¶ @BrunoLeMaire annonce 4 nouvelles mesures pour les commerces fermÃ©s : 1ï¸�âƒ£Fonds de solidaritÃ© Ã partir de 20% de pertâ€¦	3120.0	True	full
687144	687144	6056ff76c8f1da003899fbb6	2021-03-21 08:10:25	[]	[]	Sun Mar 21 07:28:48 +0000 2021	[{"text":"GlobalGoals","indices":[4,16]},{"text":"HappinessDay","indices":[143,156]}]	[{"url":"https://t.co/11XxrZFjIz","expanded_url":"https://www.un.org/sustainabledevelopment/sustainable-development-goals/","display_url":"un.org/sustainabledevâ€¦","indices":[158,181]}]	The #GlobalGoals aim to protect our planet &amp; all its people so everyone can live the happiest possible life. Find out more on Saturday's #HappinessDay: https://t.co/11XxrZFjIz https://t.co/EhelNdnbqw	140.0	RT @TUCIOfficial: The #GlobalGoals aim to protect our planet &amp; all its people so everyone can live the happiest possible life. Find out mâ€¦	2870.0	True	full
687145	687145	6056ff76c8f1da003899fbbe	2021-03-21 08:10:25	[]	[]	Sat Feb 27 14:35:11 +0000 2021	[{"text":"KYFI","indices":[181,186]},{"text":"Airdrop","indices":[187,195]},{"text":"Bitcoin","indices":[196,204]}]	[{"url":"https://t.co/6d25SUhP9k","expanded_url":"http://t.me/KYFI_Airdrop_bot","display_url":"t.me/KYFI_Airdrop_bâ€¦","indices":[156,179]}]	KYFI Airdrop â­�ï¸� 1 KYFI = 300 USD ðŸ”¸ For Completing the tasks - Get 0.1 KYFI ($30) ðŸ‘« For Each Valid Refer - Get 0.05 KYFI ($15) Start Bot For Join Airdrop: https://t.co/6d25SUhP9k #KYFI #Airdrop #Bitcoin https://t.co/Zzfj6lUS4W	33861.0	RT @Money_earn_Fi: KYFI Airdrop â­�ï¸� 1 KYFI = 300 USD ðŸ”¸ For Completing the tasks - Get 0.1 KYFI ($30) ðŸ‘« For Each Valid Refer - Get 0.05 KYFIâ€¦	3.0	True	full
687146	687146	6056ff77c8f1da003899fbc6	2021-03-21 08:10:25	[]	[]	Sun Mar 21 06:49:50 +0000 2021	[]	[{"url":"https://t.co/yOISzEm35O","expanded_url":"https://apnews.com/article/aung-san-suu-kyi-global-trade-myanmar-civil-disobedience-coronavirus-pandemic-f914e0305ce0d3fb9c9115559708d383","display_url":"apnews.com/article/aung-sâ€¦","indices":[202,225]}]	Striking railway workers in Myanmar were so determined to continue their protest against the coup that they moved out of their state-supplied housing rather than return to work as ordered by the junta. https://t.co/yOISzEm35O https://t.co/p734h02sp7	457390.0	RT @KenRoth: Striking railway workers in Myanmar were so determined to continue their protest against the coup that they moved out of theirâ€¦	1.0	True	full
687147	687147	6056ff77c8f1da003899fbd6	2021-03-21 08:10:25	[]	[]	Sun Mar 21 07:31:00 +0000 2021	[]	[{"url":"https://t.co/WyKzKReVYb","expanded_url":"https://www.theguardian.com/commentisfree/2021/mar/18/westminster-covid-inquiry-public-pandemic-uk","display_url":"theguardian.com/commentisfree/â€¦","indices":[178,201]}]	"Ministers donâ€™t seem to recognise the notion that a democratic government should be open to continuous scrutiny, or that accountability offers the opportunity for improvement." https://t.co/WyKzKReVYb	103632.0	RT @BestForBritain: "Ministers donâ€™t seem to recognise the notion that a democratic government should be open to continuous scrutiny, or thâ€¦	169.0	True	full
687148	687148	6056ff77c8f1da003899fbe2	2021-03-21 08:10:25	[]	[{"url":"https://t.co/Fbo72mOlyx","expanded_url":"https://aje.io/trjx3","display_url":"aje.io/trjx3","indices":[102,125]}]		[]	[]			Australian city braces for its worst flooding in decades as record rainfall causes its lar @AJEnglishâ€¦ https://t.co/qaw4X3As1F	1531.0	True	full
687149	687149	6056ff77c8f1da003899fbee	2021-03-21 08:10:25	[]	[{"url":"https://t.co/LdkvXZS5eH","expanded_url":"http://alkathib.blogspot.com/2020/04/method-will-end-corona-pandemic.html","display_url":"alkathib.blogspot.com/2020/04/methodâ€¦","indices":[262,285]}]		[]	[]			@elsiyasa Ù†Ø­Ù† Ø§Ù…Ø© Ù„Ø§ØªÙ‡ØªÙ… Ø¨Ø¥Ù†Ø¬Ø§Ø²Ø§Øª Ø§Ù„Ø¢Ø®Ø±ÙŠÙ† Ø­ØªÙ‰ Ù„Ùˆ ÙƒØ§Ù† Ø§Ù„Ø¥Ù†Ø¬Ø§Ø² ÙŠØ¶Ø¹ Ø­Ø¯ Ù„ÙˆØ¨Ø§Ø¡ Ù…Ø¯Ù…Ø± ÙˆÙŠÙ‚Ø¸ÙŠ Ø¹Ù„Ù‰ ÙƒØ§Ø±Ø«Ø© ÙƒÙˆØ±ÙˆÙ†Ø§ Ø§Ù„ØµØ­ÙŠØ© ÙˆØ§Ù„Ø§Ù‚Øªâ€¦ https://t.co/XX31REV01v	8.0	True	full
687150	687150	6056ff77c8f1da003899fc10	2021-03-21 08:10:26	[]	[{"url":"https://t.co/Muf5wMrp2I","expanded_url":"https://www.theguardian.com/education/2021/mar/20/uks-drastic-cut-to-overseas-aid-risks-future-pandemics-say-sage-experts","display_url":"theguardian.com/education/2021â€¦","indices":[205,228]}]		[]	[]			The UK governmentâ€™s drastic cut to overseas aid risks damaging the worldâ€™s ability to fight the next global healthâ€¦ https://t.co/7SODx3Vn5c	6867.0	True	full
687151	687151	6056ff77c8f1da003899fc12	2021-03-21 08:10:26	[]	[]	Sun Mar 21 08:00:33 +0000 2021	[]	[{"url":"https://t.co/mfT560Aa8p","expanded_url":"https://www.spiegel.de/politik/ausland/brasilien-weshalb-jair-bolsonaro-impfresistente-supermutanten-riskiert-a-5f5a8d08-b1fa-43a8-872a-44322a0fa7b2?utm_source=dlvr.it&utm_medium=%5Bfacebook%5D&utm_campaign=%5Bspontop%5D#ref=rss","display_url":"spiegel.de/politik/auslanâ€¦","indices":[218,241]}]	Wie kein anderes Land hat Brasilien im Kampf gegen das Coronavirus versagt. Das ist kein Zufall: PrÃ¤sident Bolsonaro setzt auf das Chaos und riskiert impfresistente Supermutanten. Forscher fordern drastische Schritte. https://t.co/mfT560Aa8p https://t.co/iNqzyGTiJs	2773757.0	RT @derspiegel: Wie kein anderes Land hat Brasilien im Kampf gegen das Coronavirus versagt. Das ist kein Zufall: PrÃ¤sident Bolsonaro setztâ€¦	43217.0	True	full
687152	687152	6056ff77c8f1da003899fc18	2021-03-21 08:10:26	[{"text":"CHSB","indices":[59,64]},{"text":"CHSB","indices":[137,142]},{"text":"ETH","indices":[231,235]}]	[{"url":"https://t.co/70vhQQ4GYA","expanded_url":"http://join.swissborg.com/r/nicolaHDA4","display_url":"join.swissborg.com/r/nicolaHDA4","indices":[246,269]}]		[]	[]			@mrgzfr1 @cryptotokyojav @cz_binance Guys secure invest on #CHSB, swissborg has the best rate on the crypto market,â€¦ https://t.co/jespi0alRX	31.0	True	full
687153	687153	6056ff78c8f1da003899fc22	2021-03-21 08:10:26	[]	[]	Sat Mar 20 07:06:53 +0000 2021	[{"text":"SaturdayMorningGroove","indices":[64,86]}]	[{"url":"https://t.co/4xz756HMx8","expanded_url":"https://www.coolfm.ng/","display_url":"coolfm.ng","indices":[133,156]}]	ðŸŒžGood Morning EarthlingsðŸŒ� Hope you had an amazing week its the #SaturdayMorningGroove with @Ajay_Sinclair ðŸŽ§Yebeko - @phandaboyy ðŸ“»https://t.co/4xz756HMx8	1997819.0	RT @CoolFMNigeria: ðŸŒžGood Morning EarthlingsðŸŒ� Hope you had an amazing week its the #SaturdayMorningGroove with @Ajay_Sinclair ðŸŽ§Yebeko - @pâ€¦	65.0	True	full
687154	687154	6056ff78c8f1da003899fc26	2021-03-21 08:10:26	[]	[]	Fri Mar 19 09:56:46 +0000 2021	[{"text":"ForTheLoveOfScotland","indices":[201,222]}]	[{"url":"https://t.co/G7rFMV1dDA","expanded_url":"https://buff.ly/3vDKEFn","display_url":"buff.ly/3vDKEFn","indices":[177,200]}]	The First Ministerâ€™s announcement that COVID-19 restrictions will be eased shortly was very welcome indeed ðŸ™ŒðŸ˜� We can't wait to welcome you back to many of our places soon! â�¤ï¸� âž¡ï¸�https://t.co/G7rFMV1dDA #ForTheLoveOfScotland https://t.co/IZduKnxZv8	106910.0	RT @N_T_S: The First Ministerâ€™s announcement that COVID-19 restrictions will be eased shortly was very welcome indeed ðŸ™ŒðŸ˜� We can't wait to wâ€¦	40.0	True	full
687155	687155	6056ff78c8f1da003899fc2c	2021-03-21 08:10:26	[]	[]	Sun Mar 21 07:31:00 +0000 2021	[]	[{"url":"https://t.co/WyKzKReVYb","expanded_url":"https://www.theguardian.com/commentisfree/2021/mar/18/westminster-covid-inquiry-public-pandemic-uk","display_url":"theguardian.com/commentisfree/â€¦","indices":[178,201]}]	"Ministers donâ€™t seem to recognise the notion that a democratic government should be open to continuous scrutiny, or that accountability offers the opportunity for improvement." https://t.co/WyKzKReVYb	103632.0	RT @BestForBritain: "Ministers donâ€™t seem to recognise the notion that a democratic government should be open to continuous scrutiny, or thâ€¦	236.0	True	full
687156	687156	6056ff78c8f1da003899fc4c	2021-03-21 08:10:27	[]	[]	Sat Mar 20 12:18:47 +0000 2021	[{"text":"PeoplesVaccine","indices":[223,238]}]	[{"url":"https://t.co/umBuCR7c2f","expanded_url":"https://www.ft.com/content/b8ad59ad-4ecf-4df8-a981-c52b6b848fa0","display_url":"ft.com/content/b8ad59â€¦","indices":[240,263]}]	Moderna to make $18.4 billion from it's expensive Covid vaccine this year. This vaccine was developed entirely with public funds. Corporate executives have already personally made over $300m as their share price rocketted. #PeoplesVaccine https://t.co/umBuCR7c2f	9721.0	RT @nickdearden75: Moderna to make $18.4 billion from it's expensive Covid vaccine this year. This vaccine was developed entirely with publâ€¦	4306.0	True	full
687157	687157	6056ff78c8f1da003899fc4e	2021-03-21 08:10:27	[]	[]	Thu Mar 18 20:56:52 +0000 2021	[]	[{"url":"https://t.co/O05a87Q9Eh","expanded_url":"https://journalnow.com/north-carolina-sends-6-year-olds-to-court-why-some-say-its-time-for-change/article_e2a15a82-8383-11eb-91ee-43ce7c88753b.html","display_url":"journalnow.com/north-carolinaâ€¦","indices":[201,224]}]	7,300 complaints were filed against children YOUNGER THAN 11 in North Carolina, between 2015 &amp; 2018. 47% of the complaints were against Black children. (22% of the state's population is Black.) https://t.co/O05a87Q9Eh https://t.co/l3dmkha0KR	115769.0	RT @Taniel: 7,300 complaints were filed against children YOUNGER THAN 11 in North Carolina, between 2015 &amp; 2018. 47% of the complaints weâ€¦	92.0	True	full
687158	687158	6056ff78c8f1da003899fc50	2021-03-21 08:10:27	[]	[]	Sat Mar 20 18:11:57 +0000 2021	[]	[{"url":"https://t.co/Jal9wM8HeY","expanded_url":"https://www.theguardian.com/uk-news/2021/mar/20/specialist-covid-infection-control-scientist-faces-threat-of-deportation-from-uk","display_url":"theguardian.com/uk-news/2021/mâ€¦","indices":[150,173]}]	Welcome to the UK where itâ€™s unacceptable to joke about a flag but fine to deport a highly trained specialist in infection control during a pandemic. https://t.co/Jal9wM8HeY	508212.0	RT @davidschneider: Welcome to the UK where itâ€™s unacceptable to joke about a flag but fine to deport a highly trained specialist in infectâ€¦	148.0	True	full
687159	687159	6056ff78c8f1da003899fc54	2021-03-21 08:10:27	[]	[]	Fri Mar 05 03:20:36 +0000 2021	[{"text":"sfm","indices":[113,117]},{"text":"sfmoney","indices":[118,126]},{"text":"sfmnews","indices":[127,135]},{"text":"sfmairdrop","indices":[136,147]}]	[{"url":"https://t.co/KjOyUy2u7h","expanded_url":"https://t.me/SfmoneyAirdropBot","display_url":"t.me/SfmoneyAirdropâ€¦","indices":[88,111]}]	ð�—”ð�—¶ð�—¿ð�—±ð�—¿ð�—¼ð�—½: ð�—¦ð�—™ð�— ð�—¢ð�—¡ð�—˜ð�—¬ (ð�—¦ð�—™ð�— ) ð�—¥ð�—²ð�˜„ð�—®ð�—¿ð�—±: 10 SFM (50$) for Join ð�—¥ð�—²ð�—³ð�—²ð�—¿ð�—¿ð�—®ð�—¹: 3 SFM (15$) Start bot: https://t.co/KjOyUy2u7h #sfm #sfmoney #sfmnews #sfmairdrop https://t.co/oSuHY9yaPr	81096.0	RT @SFMONEY_SFM: ð�—”ð�—¶ð�—¿ð�—±ð�—¿ð�—¼ð�—½: ð�—¦ð�—™ð�— ð�—¢ð�—¡ð�—˜ð�—¬ (ð�—¦ð�—™ð�— ) ð�—¥ð�—²ð�˜„ð�—®ð�—¿ð�—±: 10 SFM (50$) for Join ð�—¥ð�—²ð�—³ð�—²ð�—¿ð�—¿ð�—®ð�—¹: 3 SFM (15$) Start bot: https://t.co/KjOyUy2u7h #sfm #sfmâ€¦	2.0	True	full
687160	687160	6056ff78c8f1da003899fc68	2021-03-21 08:10:27	[]	[]	Sat Mar 20 13:46:42 +0000 2021	[]	[{"url":"https://t.co/LE1CCt1KYS","expanded_url":"https://www.infolibre.es/noticias/politica/2020/05/27/el_documento_que_prueba_que_gobierno_ayuso_fijo_criterios_exclusion_para_no_trasladar_enfermos_desde_las_residencias_los_hospitales_107130_1012.html","display_url":"infolibre.es/noticias/politâ€¦","indices":[234,257]}]	Hoy se cumple un aÃ±o de la firma y aplicaciÃ³n de este ignominioso Protocolo, que fue una condena de muerte para muchos mayores enfermos que vivÃ­an en residencias. Sus autores y ejecutores no han pedido ni perdÃ³n. Â¡No podemos olvidar! https://t.co/LE1CCt1KYS	66121.0	RT @manuelrico: Hoy se cumple un aÃ±o de la firma y aplicaciÃ³n de este ignominioso Protocolo, que fue una condena de muerte para muchos mayoâ€¦	2352.0	True	full
687161	687161	6056ff78c8f1da003899fc6c	2021-03-21 08:10:27	[]	[]	Sun Mar 21 02:59:56 +0000 2021	[]	[{"url":"https://t.co/et0FGxMKoa","expanded_url":"https://gumroad.com/l/LnjGp","display_url":"gumroad.com/l/LnjGp","indices":[144,167]}]	So... I made a big cat base ðŸ‘€ Its only for 10$ and have many things to choose from \o\ (sneak peak of one more hairstyle and horns for you ;w;) https://t.co/et0FGxMKoa https://t.co/6L9GMfqtbI	1215.0	RT @Nerfusia: So... I made a big cat base ðŸ‘€ Its only for 10$ and have many things to choose from \o\ (sneak peak of one more hairstyle andâ€¦	82.0	True	full
687162	687162	6056ff78c8f1da003899fc90	2021-03-21 08:10:27	[]	[]	Sun Mar 21 07:22:10 +0000 2021	[]	[{"url":"https://t.co/0lCOaHZdIz","expanded_url":"https://youtu.be/tsnR1LgaCLc","display_url":"youtu.be/tsnR1LgaCLc","indices":[109,132]}]	$15 || 670 PHP || 200.000 IDR || one winner || Garangan 7 || RT, like, follow me and Subscribe and like : https://t.co/0lCOaHZdIz Post proof please, thank you. Ends in 4 hours, good luck.	23467.0	RT @Bang_Garr: $15 || 670 PHP || 200.000 IDR || one winner || Garangan 7 || RT, like, follow me and Subscribe and like : https://t.co/0lâ€¦	318.0	True	full
687163	687163	6056ff79c8f1da003899fc94	2021-03-21 08:10:27	[]	[]	Sun Mar 21 07:46:01 +0000 2021	[{"text":"COVID19","indices":[202,210]},{"text":"CCPLiedPeopleDied","indices":[212,230]}]	[{"url":"https://t.co/nFoJPp6j6C","expanded_url":"https://www.washingtonexaminer.com/news/mike-pompeo-interview-china-who-covid-wuhan-lab","display_url":"washingtonexaminer.com/news/mike-pompâ€¦","indices":[233,256]}]	Mike Pompeo, the secretary of state for former President Donald Trump from 2018 to 2021, spoke with the Washington Examiner about his thoughts on the origins of the deadly coronavirus pandemic in China #COVID19 #CCPLiedPeopleDied https://t.co/nFoJPp6j6C	888.0	RT @edendomain: Mike Pompeo, the secretary of state for former President Donald Trump from 2018 to 2021, spoke with the Washington Examinerâ€¦	56.0	True	full
687164	687164	6056ff79c8f1da003899fc98	2021-03-21 08:10:27	[]	[]	Sun Mar 21 07:28:03 +0000 2021	[]	[{"url":"https://t.co/60bLtgp1Cm","expanded_url":"https://twitter.com/bfmtv/status/1373535691292995584","display_url":"twitter.com/bfmtv/status/1â€¦","indices":[134,157]}]	La bonne blague ! Alors quâ€™ils suppriment lâ€™attestation de sortie et quâ€™ils laissent ouverts tous les petits commerces sans exception https://t.co/60bLtgp1Cm	6942.0	RT @fquedeville: La bonne blague ! Alors quâ€™ils suppriment lâ€™attestation de sortie et quâ€™ils laissent ouverts tous les petits commerces sanâ€¦	139.0	True	full
687165	687165	6056ff79c8f1da003899fc9c	2021-03-21 08:10:27	[]	[]	Sat Mar 20 20:46:14 +0000 2021	[]	[{"url":"https://t.co/5CAGUbori4","expanded_url":"https://www.telegraph.co.uk/news/2021/03/19/pfizer-urges-eu-back-away-vaccine-blockade-threat/","display_url":"telegraph.co.uk/news/2021/03/1â€¦","indices":[202,225]}]	Exclusive: Pfizer warns EU to back down on Covid vaccine threats to UK Drugmaker warns Brussels that UK has power to retaliate against any export ban by withholding raw materials shipped from Yorkshire https://t.co/5CAGUbori4	20444.0	RT @GiftCee: Exclusive: Pfizer warns EU to back down on Covid vaccine threats to UK Drugmaker warns Brussels that UK has power to retaliateâ€¦	1141.0	True	full
687166	687166	6056ff79c8f1da003899fca2	2021-03-21 08:10:27	[]	[]	Sat Mar 20 20:16:03 +0000 2021	[]	[{"url":"https://t.co/PN4sbGr4RJ","expanded_url":"https://cnn.it/3r5MFXp","display_url":"cnn.it/3r5MFXp","indices":[232,255]}]	Wayne and Kat LaCombe put up a warning sign on the door of Legends Diner -- just days after Texas lifted its mandatory mask mandate. "$50 - If I have to explain why masks are mandatory" "$75 - If I have to hear why you disagree..." https://t.co/PN4sbGr4RJ	53285193.0	RT @CNN: Wayne and Kat LaCombe put up a warning sign on the door of Legends Diner -- just days after Texas lifted its mandatory mask mandatâ€¦	13.0	True	full
687167	687167	6056ff79c8f1da003899fca8	2021-03-21 08:10:27	[]	[]	Sat Mar 20 21:24:46 +0000 2021	[{"text":"vaccin","indices":[65,72]},{"text":"AstraZeneca","indices":[73,85]},{"text":"COVID19","indices":[97,105]}]	[{"url":"https://t.co/tBLrvqgGUl","expanded_url":"https://www.telemundo.com/shows/al-rojo-vivo/coronavirus/video/se-desmayan-decenas-de-enfermeras-tras-ser-vacunadas-contra-covid-19-en-honduras-tmvo9760855","display_url":"telemundo.com/shows/al-rojo-â€¦","indices":[233,256]}]	"32 infirmiÃ¨res se sont Ã©vanouies 15 minutes aprÃ¨s avoir reÃ§u le #vaccin #AstraZeneca contre le #COVID19, Ã Choluteca, au Honduras." Tachycardie, chute de pression artÃ©rielle... Zen n'ont pas beaucoup parlÃ© Ã l'agence europÃ©enne ? https://t.co/tBLrvqgGUl	26942.0	RT @Laissonslespre1: "32 infirmiÃ¨res se sont Ã©vanouies 15 minutes aprÃ¨s avoir reÃ§u le #vaccin #AstraZeneca contre le #COVID19, Ã Cholutecaâ€¦	677.0	True	full
687168	687168	6056ff79c8f1da003899fcb4	2021-03-21 08:10:28	[]	[]	Tue Mar 16 16:36:41 +0000 2021	[]	[{"url":"https://t.co/MLXfPPBRfg","expanded_url":"https://home.army.mil/stewart/index.php","display_url":"home.army.mil/stewart/index.â€¦","indices":[203,226]}]	BIG &amp; RICH FT STEWART, GA 5/15/21 â€œSaturday May 15, Fort Stewart, Donovan Fieldâ€� Free show, for Military, and civilians with ID Cards/base access All Patrons must have and ID Card to attend event https://t.co/MLXfPPBRfg https://t.co/vVvbQe2pIb	122752.0	RT @bigandrich: BIG &amp; RICH FT STEWART, GA 5/15/21 â€œSaturday May 15, Fort Stewart, Donovan Fieldâ€� Free show, for Military, and civilians wâ€¦	24.0	True	full
687169	687169	6056ff79c8f1da003899fcb8	2021-03-21 08:10:28	[]	[]	Thu Mar 18 13:30:09 +0000 2021	[{"text":"SARSCoV2","indices":[0,9]},{"text":"SciencePerspective","indices":[143,162]}]	[{"url":"https://t.co/r2yU45BVW8","expanded_url":"https://fcld.ly/o3v6347","display_url":"fcld.ly/o3v6347","indices":[164,187]}]	#SARSCoV2 variants show variable escape from vaccine immunity, but residual protection may suffice, suggests new research. Learn more in a new #SciencePerspective: https://t.co/r2yU45BVW8 https://t.co/l670ju3nx5	2113195.0	RT @ScienceMagazine: #SARSCoV2 variants show variable escape from vaccine immunity, but residual protection may suffice, suggests new reseaâ€¦	127.0	True	full
687170	687170	6056ff79c8f1da003899fcca	2021-03-21 08:10:28	[]	[]	Sat Mar 20 22:52:24 +0000 2021	[]	[{"url":"https://t.co/eF19Pt3WwJ","expanded_url":"https://secure.actblue.com/donate/rubiocovid?refcode=RACRE&amount=25&recurring=1","display_url":"secure.actblue.com/donate/rubiocoâ€¦","indices":[201,224]}]	Speaking of shitty Florida politicians, Marco Rubio voted against COVID Relief for his constituents. Your RT and small donation will help us get these billboards up in Miami Beach and everywhere else. https://t.co/eF19Pt3WwJ	901258.0	RT @mmpadellan: Speaking of shitty Florida politicians, Marco Rubio voted against COVID Relief for his constituents. Your RT and small donaâ€¦	1022.0	True	full
687171	687171	6056ff79c8f1da003899fcde	2021-03-21 08:10:28	[]	[]	Sat Mar 20 10:30:16 +0000 2021	[]	[{"url":"https://t.co/ZZlKZxIVDD","expanded_url":"https://www.libertaddigital.com/ciencia-tecnologia/salud/2021-03-18/paradoja-cierres-perimetrales-los-espanoles-encerrados-mientras-miles-de-extranjeros-disfrutan-del-pais-coronavirus-6720641/","display_url":"libertaddigital.com/ciencia-tecnolâ€¦","indices":[252,275]}]	Â¡Para tener menos derechos que nadie en EspaÃ±a tienes que ser espaÃ±ol! Si eres un ilegal o un turista podrÃ¡s circular por todo el paÃ­s sin atender a cierres perimetrales. La arbitrariedad del estado de alarma solo busca la sumisiÃ³n de los espaÃ±oles. https://t.co/ZZlKZxIVDD	567625.0	RT @Santi_ABASCAL: Â¡Para tener menos derechos que nadie en EspaÃ±a tienes que ser espaÃ±ol! Si eres un ilegal o un turista podrÃ¡s circular pâ€¦	29.0	True	full
687172	687172	6056ff7ac8f1da003899fd00	2021-03-21 08:10:28	[]	[]	Sat Mar 20 16:27:53 +0000 2021	[]	[{"url":"https://t.co/QMbc7uKFma","expanded_url":"https://twitter.com/taniel/status/1372651960495710210","display_url":"twitter.com/taniel/status/â€¦","indices":[276,299]}]	He was arrested for picking a tulip while he waited for a bus. Someone called the police on a 6 year old Black boy because he picked a flower. The police arrested him. He had to go to court w/a criminal defense attorney who gave him a coloring book to sit still. We are hated https://t.co/QMbc7uKFma	11456.0	RT @DearDean22: He was arrested for picking a tulip while he waited for a bus. Someone called the police on a 6 year old Black boy becauseâ€¦	308.0	True	full
687173	687173	6056ff7ac8f1da003899fd08	2021-03-21 08:10:29	[]	[]	Sun Mar 21 08:03:11 +0000 2021	[]	[{"url":"https://t.co/lXbmA9Xmgt","expanded_url":"https://bit.ly/3vJbSKR","display_url":"bit.ly/3vJbSKR","indices":[257,280]}]	BREAKING: The country records 7,757 new COVID-19 infections, as its total jumps to 663,794 with 73,072 active cases. It also lists 15,288 more recoveries and 39 new fatalities, bringing the survivor tally to 577,754 and the death toll to 12,968. Updates: https://t.co/lXbmA9Xmgt https://t.co/yaIx1fYSAT	1197466.0	RT @cnnphilippines: BREAKING: The country records 7,757 new COVID-19 infections, as its total jumps to 663,794 with 73,072 active cases. Iâ€¦	257.0	True	full
687174	687174	6056ff7ac8f1da003899fd0a	2021-03-21 08:10:29	[]	[]	Sun Mar 21 07:30:03 +0000 2021	[{"text":"ClipperLogistics","indices":[182,199]},{"text":"marr","indices":[268,273]},{"text":"ridge","indices":[274,280]}]	[{"url":"https://t.co/n7QTvTh1lQ","expanded_url":"https://www.independent.co.uk/news/uk/politics/coronavirus-ppe-contract-tory-donor-b1818645.html","display_url":"independent.co.uk/news/uk/politiâ€¦","indices":[243,266]}]	Boris Johnson claimed to have published details of controversial Tory donor PPE deals. This is a lie, with many outstanding exmples of deals hidden from scrutiny, inc Â£1m+ given to #ClipperLogistics whose boss donated Â£735,000 to the Tories https://t.co/n7QTvTh1lQ #marr #ridge https://t.co/Q6kP7kWYAQ	34594.0	RT @StrongerStabler: Boris Johnson claimed to have published details of controversial Tory donor PPE deals. This is a lie, with many outstâ€¦	2275.0	True	full
687175	687175	6056ff7ac8f1da003899fd10	2021-03-21 08:10:29	[]	[]	Sun Mar 21 07:14:15 +0000 2021	[{"text":"vacunaciÃ³n","indices":[23,34]},{"text":"SinComplejos","indices":[173,186]}]	[{"url":"https://t.co/T2BPJsUxJw","expanded_url":"https://www.libertaddigital.com/ciencia-tecnologia/salud/2021-03-20/desaparecen-vacunas-coronavirus-sanidad-6721198/","display_url":"libertaddigital.com/ciencia-tecnolâ€¦","indices":[118,141]}]	ðŸ‘‰Nefasta gestiÃ³n de la #vacunaciÃ³n en nuestro paÃ­s, por culpa del Ministerio de Sanidad, que no ofrece transparencia https://t.co/T2BPJsUxJw a travÃ©s de @libertaddigital y #SinComplejos	23999.0	RT @sincomplejos__: ðŸ‘‰Nefasta gestiÃ³n de la #vacunaciÃ³n en nuestro paÃ­s, por culpa del Ministerio de Sanidad, que no ofrece transparencia hâ€¦	4057.0	True	full
687176	687176	6056ff7bc8f1da003899fd5a	2021-03-21 08:10:29	[]	[]	Sat Mar 20 20:23:12 +0000 2021	[]	[{"url":"https://t.co/cpwDANjVl6","expanded_url":"https://twitter.com/DecerebreLREM/status/1373363072853741570","display_url":"twitter.com/DecerebreLREM/â€¦","indices":[132,155]}]	Une faÃ§on positive de voir les chiffres du covid pour remettre les faits Ã l'endroit et cesser avec "l'anxiogenisme" gouvernemental https://t.co/cpwDANjVl6	441.0	RT @LittleYellowSe1: Une faÃ§on positive de voir les chiffres du covid pour remettre les faits Ã l'endroit et cesser avec "l'anxiogenisme" gâ€¦	332.0	True	full
687177	687177	6056ff7bc8f1da003899fd64	2021-03-21 08:10:30	[]	[]	Sat Mar 20 20:00:07 +0000 2021	[]	[{"url":"https://t.co/zRjekMblBi","expanded_url":"https://cnn.it/3c1cB29","display_url":"cnn.it/3c1cB29","indices":[222,245]}]	Travelers freely roaming the world again will find an experience shaped and changed by the pandemic -- and not just in the mask wearing, social distancing and enhanced hygiene that we've come to expect in our daily lives. https://t.co/zRjekMblBi	53285185.0	RT @CNN: Travelers freely roaming the world again will find an experience shaped and changed by the pandemic -- and not just in the mask weâ€¦	13.0	True	full
687178	687178	6056ff7bc8f1da003899fd66	2021-03-21 08:10:30	[{"text":"Pandemie","indices":[8,17]},{"text":"Impfstoff","indices":[118,128]}]	[{"url":"https://t.co/gJcD01ThDM","expanded_url":"https://www.welt.de/politik/ausland/article228821917/Grossbritannien-Jeder-zweite-Erwachsene-geimpft-Die-Gruende-des-Erfolgs.html?cid=socialmedia.twitter.shared.web","display_url":"welt.de/politik/auslanâ€¦","indices":[231,254]}]		[]	[]			Corona- #Pandemie: Jeder zweite Erwachsene geimpft â€“ Die GrÃ¼nde des britischen ðŸ‡¬ðŸ‡§Erfolgs: sie exportieren selbst kaâ€¦ https://t.co/N7jhtrY0dl	779.0	True	full
687179	687179	6056ff7bc8f1da003899fd74	2021-03-21 08:10:30	[]	[]	Sun Mar 21 08:01:39 +0000 2021	[]	[{"url":"https://t.co/KgkmXTFOn1","expanded_url":"https://www.nih.gov/news-events/nih-research-matters/lasting-immunity-found-after-recovery-covid-19","display_url":"nih.gov/news-events/niâ€¦","indices":[17,40]}]	@jlamber55605930 https://t.co/KgkmXTFOn1 Even cursory literature search shows several publications citing lasting immunity and hence protection following SARS-CoV2.	2787.0	RT @lizAOBB: @jlamber55605930 https://t.co/KgkmXTFOn1 Even cursory literature search shows several publications citing lasting immunity andâ€¦	18.0	True	full
687180	687180	6056ff7bc8f1da003899fd8a	2021-03-21 08:10:30	[]	[]	Sat Mar 20 17:44:30 +0000 2021	[]	[{"url":"https://t.co/Dml6IuM7QB","expanded_url":"http://fullmeasure.news/news/cover-story/cdc-investigation","display_url":"fullmeasure.news/news/cover-stoâ€¦","indices":[177,200]}]	Here's the original story. Amazing what big tech, politicians and media will grasp onto... and what they will ignore. From what I can tell, CDC hasn't held anybody accountable. https://t.co/Dml6IuM7QB	297301.0	RT @SharylAttkisson: Here's the original story. Amazing what big tech, politicians and media will grasp onto... and what they will ignore.â€¦	1804.0	True	full
687181	687181	6056ff7bc8f1da003899fd96	2021-03-21 08:10:30	[{"text":"CarrerasPopulares","indices":[52,70]},{"text":"AndalucÃ­a","indices":[74,84]}]	[{"url":"https://t.co/ugUCqcAsqH","expanded_url":"https://andaluciarunning.com/calendario/","display_url":"andaluciarunning.com/calendario/","indices":[210,233]}]		[]	[]			ContinÃºan sumÃ¡ndose nuevas pruebas al calendario de #CarrerasPopulares de #AndalucÃ­a 2021. @dipgra, @diputacionMLG,â€¦ https://t.co/Nos7S9Ce3Z	550.0	True	full
687182	687182	6056ff7cc8f1da003899fdc0	2021-03-21 08:10:31	[]	[{"url":"https://t.co/XlaTbTaUWc","expanded_url":"https://p7m9w.app.goo.gl/XaY79rv2pEDZeSwo7","display_url":"p7m9w.app.goo.gl/XaY79rv2pEDZeSâ€¦","indices":[178,201]}]		[]	[]			FanPlus Voting Event for Idols born in May (~6th, April 17:00 kst) * 2021-03-21 15:10:14 standards Vote for 1 Kimâ€¦ https://t.co/SCK4Cj7TaB	15.0	True	full
687183	687183	6056ff7cc8f1da003899fdc2	2021-03-21 08:10:31	[]	[]	Sat Mar 20 05:43:59 +0000 2021	[]	[{"url":"https://t.co/kUryaoo7ve","expanded_url":"https://www.washingtonpost.com/world/2021/03/19/biden-blinken-china-wolf-warrior/","display_url":"washingtonpost.com/world/2021/03/â€¦","indices":[256,279]}]	Classic US perspective: doesnâ€™t mention that Chinaâ€™s outburst came after the US invited Chinese diplomats to travel to its territory and then promptly sanctioned two dozen Chinese officials. And then the US blames the Chinese side for being undiplomatic.ðŸ™„ https://t.co/kUryaoo7ve	45430.0	RT @iandenisjohnson: Classic US perspective: doesnâ€™t mention that Chinaâ€™s outburst came after the US invited Chinese diplomats to travel toâ€¦	1268.0	True	full
687184	687184	6056ff7cc8f1da003899fdd2	2021-03-21 08:10:31	[]	[]	Sun Mar 21 06:03:39 +0000 2021	[]	[{"url":"https://t.co/qsY8Sb1Zw1","expanded_url":"https://elpais.com/sociedad/2021-03-20/europa-se-sumerge-en-otra-oleada-de-covid-empujada-por-las-nuevas-variantes.html?utm_source=Twitter&ssm=TW_CM#Echobox=1616247839","display_url":"elpais.com/sociedad/2021-â€¦","indices":[180,203]}]	Francia e Italia vuelven al confinamiento, Alemania da marcha atrÃ¡s y vuelve a endurecer las medidas... Europa se sumerge en otra oleada de covid empujada por las nuevas variantes https://t.co/qsY8Sb1Zw1	8009999.0	RT @el_pais: Francia e Italia vuelven al confinamiento, Alemania da marcha atrÃ¡s y vuelve a endurecer las medidas... Europa se sumerge en oâ€¦	714.0	True	full
687185	687185	6056ff7cc8f1da003899fdd4	2021-03-21 08:10:31	[]	[]	Sat Mar 20 07:03:35 +0000 2021	[]	[{"url":"https://t.co/eYoYRPvLeM","expanded_url":"https://www.theguardian.com/commentisfree/2021/mar/19/priti-patel-asylum-seekers-falklands-britain","display_url":"theguardian.com/commentisfree/â€¦","indices":[148,171]}]	My bit on Priti's asylum plans, the return of Dominic Cummings, ongoing Macron vaccine twattery, and the pointless comfort zone of the culture wars https://t.co/eYoYRPvLeM	419334.0	RT @MarinaHyde: My bit on Priti's asylum plans, the return of Dominic Cummings, ongoing Macron vaccine twattery, and the pointless comfortâ€¦	560.0	True	full
687186	687186	6056ff7cc8f1da003899fdde	2021-03-21 08:10:31	[]	[]	Sat Mar 20 08:45:06 +0000 2021	[]	[{"url":"https://t.co/jd0CKR6G0g","expanded_url":"https://www.vozpopuli.com/espana/vacunas-desaparecidas-pfizer.html","display_url":"vozpopuli.com/espana/vacunasâ€¦","indices":[163,186]}]	Desaparecen otras 7.020 vacunas de Pfizer del Ãºltimo informe de Sanidad. Son unos inÃºtiles o unos corruptos. Aunque tambiÃ©n podrÃ­an ser ambas cosas a la vez. https://t.co/jd0CKR6G0g	369548.0	RT @Tonicanto1: Desaparecen otras 7.020 vacunas de Pfizer del Ãºltimo informe de Sanidad. Son unos inÃºtiles o unos corruptos. Aunque tamâ€¦	476.0	True	full
687187	687187	6056ff7dc8f1da003899fe28	2021-03-21 08:10:32	[]	[]	Sun Mar 21 08:10:04 +0000 2021	[]	[{"url":"https://t.co/f0Q6Lm58C3","expanded_url":"https://bit.ly/3rbasoN","display_url":"bit.ly/3rbasoN","indices":[172,195]}]	March 21: â€˜We are incredibly privileged to have vaccines available in such a short amount of time.â€™ Readers rate Canadaâ€™s vaccine rollout, plus other letters to the editor https://t.co/f0Q6Lm58C3	14664.0	RT @GlobeDebate: March 21: â€˜We are incredibly privileged to have vaccines available in such a short amount of time.â€™ Readers rate Canadaâ€™sâ€¦	1886323.0	True	full
687188	687188	6056ff7dc8f1da003899fe2c	2021-03-21 08:10:32	[]	[]	Sat Mar 20 20:57:12 +0000 2021	[]	[{"url":"https://t.co/6Pyb0OREeD","expanded_url":"https://www.bfmtv.com/replay-emissions/bfmtvsd/troisieme-confinement-la-bonne-strategie-20-03_VN-202103200210.html","display_url":"bfmtv.com/replay-emissioâ€¦","indices":[246,269]}]	Pr William Dab, ancien DGS (3'43''-15'00'') : Â« la bataille au jour d'aujourd'hui en France est perdue Â» (...) Â« le conseil scientifique n'est plus suivi, ce n'est pas un divorce avec le sanitaire, je pense qu'il y a un divorce avec la science Â» https://t.co/6Pyb0OREeD via @BFMTV	15745.0	RT @MarcGozlan: Pr William Dab, ancien DGS (3'43''-15'00'') : Â« la bataille au jour d'aujourd'hui en France est perdue Â» (...) Â« le conseilâ€¦	343.0	True	full
687189	687189	6056ff7dc8f1da003899fe30	2021-03-21 08:10:32	[]	[]	Thu Mar 18 23:05:32 +0000 2021	[]	[{"url":"https://t.co/jgocVzDnj8","expanded_url":"https://docs.google.com/forms/d/e/1FAIpQLSfi8LWKMcJqUN4boa3_fGy-bC1osBKWXBNJ0k_mSStFW4Lwow/viewform?usp=sf_link","display_url":"docs.google.com/forms/d/e/1FAIâ€¦","indices":[251,274]}]	This is Gloria Williams aka Mama Glo, she has been in prison for 51 years. She's 75 years old and its time for her to come home. The Free Mama Glo Coalition is fighting for her freedom here in Louisiana. You can join the coalition by signing up here: https://t.co/jgocVzDnj8 https://t.co/oYFxPI09hu	3402.0	RT @luvthispayne: This is Gloria Williams aka Mama Glo, she has been in prison for 51 years. She's 75 years old and its time for her to comâ€¦	4497.0	True	full
687190	687190	6056ff7dc8f1da003899fe34	2021-03-21 08:10:32	[]	[]	Sat Mar 20 20:52:04 +0000 2021	[]	[{"url":"https://t.co/NMeh6muf5w","expanded_url":"https://buff.ly/3cLeQpy","display_url":"buff.ly/3cLeQpy","indices":[133,156]}]	Â«DebÃ­ haber avisado de lo del Covid, pero es que esa lejÃ­a es buenÃ­simaÂ», admite ahora la viajera del tiempo del anuncio de Neutrex: https://t.co/NMeh6muf5w https://t.co/tqQJbSp50E	1452891.0	RT @elmundotoday: Â«DebÃ­ haber avisado de lo del Covid, pero es que esa lejÃ­a es buenÃ­simaÂ», admite ahora la viajera del tiempo del anuncioâ€¦	128.0	True	full
687191	687191	6056ff7dc8f1da003899fe38	2021-03-21 08:10:32	[]	[{"url":"https://t.co/RI610ZJHhU","expanded_url":"http://T.me/binarypoolcompany","display_url":"T.me/binarypoolcompâ€¦","indices":[207,230]}]		[]	[]			@khanyisilejaman Let your money work for you. ðŸ’µINVEST $300 GET $3,000ðŸ’µ ðŸ’µINVEST $500 GET $5,000ðŸ’µ ðŸ’µINVEST $1000 GETâ€¦ https://t.co/S9vRTWE3Zv	31.0	True	full
687192	687192	6056ff7ec8f1da003899fe5e	2021-03-21 08:10:32	[]	[]	Sun Mar 21 07:47:56 +0000 2021	[{"text":"covid19","indices":[31,39]}]	[{"url":"https://t.co/5aGwxTtU60","expanded_url":"https://twitter.com/Pr_Logos/status/1372604733899300871","display_url":"twitter.com/Pr_Logos/statuâ€¦","indices":[147,170]}]	Une bonne analyse scientifique #covid19 : oÃ¹ les probabilitÃ©s d'Ãªtre contaminÃ© sont les plus fortes et comment rÃ©duire la proba ? Merci @Pr_Logos https://t.co/5aGwxTtU60	2424.0	RT @pat_bacc: Une bonne analyse scientifique #covid19 : oÃ¹ les probabilitÃ©s d'Ãªtre contaminÃ© sont les plus fortes et comment rÃ©duire la proâ€¦	2050.0	True	full
687193	687193	6056ff7ec8f1da003899fe68	2021-03-21 08:10:32	[]	[{"url":"https://t.co/ViQEXcWrtQ","expanded_url":"https://www.bbc.co.uk/news/world-us-canada-56410179","display_url":"bbc.co.uk/news/world-us-â€¦","indices":[241,264]}]		[]	[]			Covid vaccines: Why some Americans are choosy about their jab - les AmÃ©ricains qui nâ€™ont le choix quâ€™entre trois vaâ€¦ https://t.co/cwZAmYYj8u	13.0	True	full
687194	687194	6056ff7ec8f1da003899fe7c	2021-03-21 08:10:33	[]	[{"url":"https://t.co/abaauFOypK","expanded_url":"https://okdiario.com/espana/sanchez-gasto-6-063-jamones-bellota-5j-moncloa-plena-pandemia-sin-actos-publicos-6977665","display_url":"okdiario.com/espana/sanchezâ€¦","indices":[217,240]}]		[]	[]			Â¡Pues claro. En un "consejo" con 22+1 ninistres y su comparsa, se necesita mucho dinero para tenerlos "contentos"!â€¦ https://t.co/XLTxzNRUWF	3367.0	True	full
687195	687195	6056ff7ec8f1da003899fe7e	2021-03-21 08:10:33	[]	[{"url":"https://t.co/BQWKa0aVii","expanded_url":"https://apps.apple.com/app/id1528932892","display_url":"apps.apple.com/app/id15289328â€¦","indices":[15,38]}]		[]	[]			@saSAFEWAY TPA https://t.co/BQWKa0aVii Worstest service. I have send my medical claim on Nov 2020 and now it's Marâ€¦ https://t.co/Cbf2y5UgfT	0.0	True	full
687196	687196	6056ff7ec8f1da003899fe80	2021-03-21 08:10:33	[]	[]	Sun Mar 21 08:03:08 +0000 2021	[]	[{"url":"https://t.co/uf54fhRkv7","expanded_url":"https://www.theguardian.com/uk-news/2021/mar/20/specialist-covid-infection-control-scientist-faces-threat-of-deportation-from-uk?CMP=Share_iOSApp_Other","display_url":"theguardian.com/uk-news/2021/mâ€¦","indices":[246,269]}]	An infection control specialist who has been offered a job as a senior NHS biomedical scientist to help tackle the pandemic is facing deportation by @ukhomeoffice. @pritipatel putting ideology before lives. Who exactly is this supposed to help? https://t.co/uf54fhRkv7	697442.0	RT @DavidLammy: An infection control specialist who has been offered a job as a senior NHS biomedical scientist to help tackle the pandemicâ€¦	735.0	True	full
687197	687197	6056ff7ec8f1da003899fe88	2021-03-21 08:10:33	[]	[]	Sun Mar 21 08:04:58 +0000 2021	[]	[{"url":"https://t.co/shCwme37DJ","expanded_url":"https://twitter.com/mrchrisaddison/status/1373347430469632000","display_url":"twitter.com/mrchrisaddisonâ€¦","indices":[281,304]}]	People were marching for their fundamental human rights and civil liberties, not against vaccines. And that doesn't make them "clots". I don't recall him abusing BLM or XR or the Everard protesters. When did the Left start abusing people for standing up for their civil liberties? https://t.co/shCwme37DJ	285776.0	RT @JuliaHB1: People were marching for their fundamental human rights and civil liberties, not against vaccines. And that doesn't make themâ€¦	78.0	True	full
687198	687198	6056ff7ec8f1da003899fe8c	2021-03-21 08:10:33	[]	[]	Sun Mar 21 06:49:56 +0000 2021	[{"text":"Û�Ø±Ù…Ø§Úº_Ú©ÛŒ_Ø¯Ø¹Ø§Ø®Ø§Ù†_Ø³Ù„Ø§Ù…Øª_Ø±Û�Û’","indices":[0,26]}]	[{"url":"https://t.co/J4b9FYKuEX","expanded_url":"http://Dawn.com","display_url":"Dawn.com","indices":[40,63]}]	#Û�Ø±Ù…Ø§Úº_Ú©ÛŒ_Ø¯Ø¹Ø§Ø®Ø§Ù†_Ø³Ù„Ø§Ù…Øª_Ø±Û�Û’ Speaking to https://t.co/J4b9FYKuEX, Dr Javed Akram â€” a member of the federal government's Covid-19 task force â€” said that it was not uncommon for people to become infected with the virus after being vaccinated... @A_Awan11 @TeamPakAlpha_ https://t.co/gxYjpnxVdX	1534.0	RT @A_Awan11: #Û�Ø±Ù…Ø§Úº_Ú©ÛŒ_Ø¯Ø¹Ø§Ø®Ø§Ù†_Ø³Ù„Ø§Ù…Øª_Ø±Û�Û’ Speaking to https://t.co/J4b9FYKuEX, Dr Javed Akram â€” a member of the federal government's Covid-â€¦	929.0	True	full
687199	687199	6056ff7ec8f1da003899fe90	2021-03-21 08:10:33	[]	[]	Fri Mar 19 16:44:11 +0000 2021	[{"text":"Telemedizin","indices":[9,21]},{"text":"Daten","indices":[47,53]},{"text":"Covid19","indices":[82,90]},{"text":"stadtlanddatenfluss","indices":[225,245]}]	[{"url":"https://t.co/aLSgGSdgW1","expanded_url":"https://www.youtube.com/watch?v=5j1g9ERJ1To","display_url":"youtube.com/watch?v=5j1g9Eâ€¦","indices":[255,278]}]	Wie kann #Telemedizin Leben retten? Warum sind #Daten wichtig, um Krankheiten wie #Covid19 besser zu verstehen? Und wie kÃ¶nnen Patient:innen mit ihren Daten dazu beitragen, Krankheiten zu besiegen? @digitalmedizin hat es fÃ¼r #stadtlanddatenfluss erklÃ¤rt: https://t.co/aLSgGSdgW1	1244.0	RT @schuellerstatup: Wie kann #Telemedizin Leben retten? Warum sind #Daten wichtig, um Krankheiten wie #Covid19 besser zu verstehen? Und wiâ€¦	958.0	True	full
687200	687200	6056ff7ec8f1da003899feaa	2021-03-21 08:10:33	[]	[]	Sat Mar 20 11:09:11 +0000 2021	[]	[{"url":"https://t.co/Suke7oAoDt","expanded_url":"https://scq.io/8aCaO5b","display_url":"scq.io/8aCaO5b","indices":[204,227]}]	India Quietly Commissions its First Ballistic Missile Tracking Vessel ...an 'early warning' ship for incoming Chinese or Pakistani missiles, increasing the effectiveness of the Indian Army's BMD shield. https://t.co/Suke7oAoDt	13450.0	RT @peter_dutton: India Quietly Commissions its First Ballistic Missile Tracking Vessel ...an 'early warning' ship for incoming Chinese orâ€¦	445.0	True	full
687201	687201	6056ff7ec8f1da003899feac	2021-03-21 08:10:33	[]	[]	Mon Mar 01 16:11:55 +0000 2021	[{"text":"FIERSDEPROTEGER","indices":[217,233]}]	[{"url":"https://t.co/3AzzMueTAF","expanded_url":"https://www.ameli.fr/assure/actualites/contact-covid-lassurance-maladie-met-en-garde-contre-les-appels-frauduleux","display_url":"ameli.fr/assure/actualiâ€¦","indices":[192,215]}]	ðŸ›‘Attention aux tentatives d'escroquerie usurpant le nom de l'Assurance Maladie. ðŸ”�Comment les reconnaÃ®tre ? ðŸ™…Quels bons rÃ©flexes adopter pour s'en protÃ©ger ? Le point dans cet article ameli https://t.co/3AzzMueTAF #FIERSDEPROTEGER https://t.co/sgq5vYNNNW	33284.0	RT @ameli_actu: ðŸ›‘Attention aux tentatives d'escroquerie usurpant le nom de l'Assurance Maladie. ðŸ”�Comment les reconnaÃ®tre ? ðŸ™…Quels bons rÃ©â€¦	786.0	True	full
687202	687202	6056ff7ec8f1da003899feae	2021-03-21 08:10:33	[]	[]	Sun Mar 21 07:30:00 +0000 2021	[{"text":"BOOKBOOST","indices":[135,145]},{"text":"IARTG","indices":[146,152]},{"text":"TrueStory","indices":[153,163]},{"text":"mybookagents","indices":[164,177]},{"text":"mustreads","indices":[178,188]},{"text":"mustread","indices":[189,198]},{"text":"bookworm","indices":[199,208]},{"text":"bookblast","indices":[209,219]},{"text":"reads","indices":[220,226]},{"text":"IndieBooksBeSeen","indices"…	[{"url":"https://t.co/JEEIbaMKuD","expanded_url":"http://relinks.me/B008955FG2","display_url":"relinks.me/B008955FG2","indices":[111,134]}]	5â­�ï¸�â­�ï¸�â­�ï¸�â­�ï¸�â­�ï¸� Roller coaster and it will keep you wanting to reach its end, fingers crossed for the protagonist! https://t.co/JEEIbaMKuD #BOOKBOOST #IARTG #TrueStory #mybookagents #mustreads #mustread #bookworm #bookblast #reads #IndieBooksBeSeen #BYNR #BookBuzz #BookBuzzr #ASMSG https://t.co/4gxNi15Fch	55680.0	RT @davepperlmutter: 5â­�ï¸�â­�ï¸�â­�ï¸�â­�ï¸�â­�ï¸� Roller coaster and it will keep you wanting to reach its end, fingers crossed for the protagonist! https:/â€¦	6316.0	True	full
687203	687203	6056ff7ec8f1da003899feb2	2021-03-21 08:10:33	[]	[]	Sat Mar 20 20:05:00 +0000 2021	[{"text":"NotiMippCI","indices":[0,11]},{"text":"FrenaElContagio","indices":[126,142]}]	[{"url":"https://t.co/idkL7yPKDS","expanded_url":"https://bit.ly/3cQmRtt","display_url":"bit.ly/3cQmRtt","indices":[102,125]}]	#NotiMippCI ðŸ“°ðŸ—ž| Venezuela enfrenta segunda ola mucho mÃ¡s virulenta producto de la COVID-19. Lea mÃ¡s â�© https://t.co/idkL7yPKDS #FrenaElContagio https://t.co/C3emAirLrE	254189.0	RT @Mippcivzla: #NotiMippCI ðŸ“°ðŸ—ž| Venezuela enfrenta segunda ola mucho mÃ¡s virulenta producto de la COVID-19. Lea mÃ¡s â�© https://t.co/idkL7yPKâ€¦	12.0	True	full
687204	687204	6056ff7ec8f1da003899fec0	2021-03-21 08:10:33	[]	[{"url":"https://t.co/Oc39RR7fWl","expanded_url":"https://glamurama.uol.com.br/lazaro-ramos-revela-que-sucesso-internacional-de-medida-provisoria-e-um-susto-alem-de-adaptacao-na-pandemia-projetos-mil-e-will-smith-a-entrevista/","display_url":"glamurama.uol.com.br/lazaro-ramos-râ€¦","indices":[226,249]}]		[]	[]			Eu ainda nao tinha ouvido falar do filme, obrigado pela divulgaÃ§Ã£o â�¦@sergiodireita1â�© LÃ¡zaro Ramos revela que sucesâ€¦ https://t.co/O1nnNVBTj8	156.0	True	full
687205	687205	6056ff7fc8f1da003899feca	2021-03-21 08:10:34	[]	[]	Sun Mar 21 08:10:02 +0000 2021	[]	[{"url":"https://t.co/gTF5srOp73","expanded_url":"https://swindonlink.com/news/latest-council-covid-advice-march-21/","display_url":"swindonlink.com/news/latest-coâ€¦","indices":[148,171]}]	Steve Maddern, Swindon's director of public health, has warned that Swindon's case rate is still above the national average so we can't relax yet. https://t.co/gTF5srOp73 https://t.co/mxAXZ3Sptk	9499.0	RT @swindonlink: Steve Maddern, Swindon's director of public health, has warned that Swindon's case rate is still above the national averagâ€¦	68.0	True	full
687206	687206	6056ff7fc8f1da003899feea	2021-03-21 08:10:34	[]	[]	Sat Mar 20 22:41:22 +0000 2021	[]	[{"url":"https://t.co/bR19Vmbliy","expanded_url":"https://reitschuster.de/post/corona-proteste-kassel-parallel-realitaeten-in-den-medien/","display_url":"reitschuster.de/post/corona-prâ€¦","indices":[250,273]}]	Deeskalierende Polizei, eskalierende Presse: Siebeneinhalb Stunden habe ich heute die Corona-Proteste in Kassel verfolgt. Als ich dann Abends las, wie die groÃŸen Medien darÃ¼ber berichteten, kam es mir vor, als sei ich in einer anderen Stadt gewesen. https://t.co/bR19Vmbliy	71464.0	RT @reitschuster: Deeskalierende Polizei, eskalierende Presse: Siebeneinhalb Stunden habe ich heute die Corona-Proteste in Kassel verfolgt.â€¦	4332.0	True	full
687207	687207	6056ff7fc8f1da003899fef4	2021-03-21 08:10:34	[]	[]	Sun Mar 21 08:08:02 +0000 2021	[]	[{"url":"https://t.co/yPqLbAb9ln","expanded_url":"https://homeforwho.substack.com/p/the-steep-cost-of-building-more-shelters","display_url":"homeforwho.substack.com/p/the-steep-coâ€¦","indices":[174,197]}]	Reminder of why interim and transitional shelter/housing is NOT a demand of ours. 15% transition rate. $1825/cubicle/month. Weekly sweeps to terrorize those still outside. https://t.co/yPqLbAb9ln	16786.0	RT @StreetWatchLA: Reminder of why interim and transitional shelter/housing is NOT a demand of ours. 15% transition rate. $1825/cubicle/moâ€¦	2627.0	True	full
687208	687208	6056ff7fc8f1da003899fef8	2021-03-21 08:10:34	[{"text":"covidvacccine","indices":[89,103]},{"text":"we_are_all_responsible","indices":[104,127]}]	[{"url":"https://t.co/lWOGqKK2YT","expanded_url":"https://www.arnnewscentre.ae/en/news/uae/why-antibody-tests-might-be-needed-after-your-second-sinopharm-vaccine-jab/","display_url":"arnnewscentre.ae/en/news/uae/whâ€¦","indices":[128,151]}]		[]	[]			Dr Zahir stressed that the number of people who need to have booster doses is very small #covidvacccineâ€¦ https://t.co/YvqFnsfWd8	4045.0	True	full
687209	687209	6056ff7fc8f1da003899fefe	2021-03-21 08:10:34	[]	[]	Sat Mar 20 13:46:42 +0000 2021	[]	[{"url":"https://t.co/LE1CCt1KYS","expanded_url":"https://www.infolibre.es/noticias/politica/2020/05/27/el_documento_que_prueba_que_gobierno_ayuso_fijo_criterios_exclusion_para_no_trasladar_enfermos_desde_las_residencias_los_hospitales_107130_1012.html","display_url":"infolibre.es/noticias/politâ€¦","indices":[234,257]}]	Hoy se cumple un aÃ±o de la firma y aplicaciÃ³n de este ignominioso Protocolo, que fue una condena de muerte para muchos mayores enfermos que vivÃ­an en residencias. Sus autores y ejecutores no han pedido ni perdÃ³n. Â¡No podemos olvidar! https://t.co/LE1CCt1KYS	66121.0	RT @manuelrico: Hoy se cumple un aÃ±o de la firma y aplicaciÃ³n de este ignominioso Protocolo, que fue una condena de muerte para muchos mayoâ€¦	267.0	True	full
687210	687210	6056ff7fc8f1da003899ff14	2021-03-21 08:10:34	[]	[]	Thu Mar 18 02:04:04 +0000 2021	[{"text":"BSC","indices":[232,236]},{"text":"BTC","indices":[237,241]},{"text":"ETH","indices":[242,246]},{"text":"BNB","indices":[247,251]}]	[{"url":"https://t.co/xx55YiGfm3","expanded_url":"https://www.bsc.news/post/chainge-finance-on-the-fusion-blockchain-has-exceeded-one-million-users-on-its-waiting-list","display_url":"bsc.news/post/chainge-fâ€¦","indices":[253,276]}]	The DEX @FinanceChainge is set to launch on the @FUSIONProtocol network with over a million users on the protocols waitlist. This decentralized exchange aims to innovate on traditional models through leveraging the Fusion Network. #BSC #BTC #ETH #BNB https://t.co/xx55YiGfm3	39891.0	RT @news_of_bsc: The DEX @FinanceChainge is set to launch on the @FUSIONProtocol network with over a million users on the protocols waitlisâ€¦	0.0	True	full
687211	687211	6056ff80c8f1da003899ff2e	2021-03-21 08:10:34	[{"text":"COVID19","indices":[0,8]}]	[{"url":"https://t.co/zSTBtPoIb9","expanded_url":"https://mobile.interieur.gouv.fr/Actualites/L-actu-du-Ministere/Attestations-de-deplacement","display_url":"mobile.interieur.gouv.fr/Actualites/L-aâ€¦","indices":[254,277]}]		[]	[]			#COVID19 &gt; ðŸ”´ALERTE INFOðŸ”´ Les nouvelles attestations sont sorties en fin de soirÃ©e. La premiÃ¨re est pour les dÃ©placeâ€¦ https://t.co/LopaEwz97s	268.0	True	full
687212	687212	6056ff80c8f1da003899ff36	2021-03-21 08:10:35	[]	[]	Sat Mar 20 18:11:57 +0000 2021	[]	[{"url":"https://t.co/Jal9wM8HeY","expanded_url":"https://www.theguardian.com/uk-news/2021/mar/20/specialist-covid-infection-control-scientist-faces-threat-of-deportation-from-uk","display_url":"theguardian.com/uk-news/2021/mâ€¦","indices":[150,173]}]	Welcome to the UK where itâ€™s unacceptable to joke about a flag but fine to deport a highly trained specialist in infection control during a pandemic. https://t.co/Jal9wM8HeY	508212.0	RT @davidschneider: Welcome to the UK where itâ€™s unacceptable to joke about a flag but fine to deport a highly trained specialist in infectâ€¦	241.0	True	full
687213	687213	6056ff80c8f1da003899ff46	2021-03-21 08:10:35	[]	[]	Sat Mar 20 16:22:24 +0000 2021	[]	[{"url":"https://t.co/sVl7sLiMZd","expanded_url":"https://abcn.ws/3cWHYdI","display_url":"abcn.ws/3cWHYdI","indices":[181,204]}]	Republican Luke Letlow died of COVID-19 complications before he was sworn in to Congress; Letlow's widow Julia is the front-runner to fill his seat among 12 candidates in the race. https://t.co/sVl7sLiMZd	16587991.0	RT @ABC: Republican Luke Letlow died of COVID-19 complications before he was sworn in to Congress; Letlow's widow Julia is the front-runnerâ€¦	25.0	True	full
687214	687214	6056ff80c8f1da003899ff4c	2021-03-21 08:10:35	[]	[]	Sun Mar 21 05:00:20 +0000 2021	[]	[{"url":"https://t.co/m96ylbZR20","expanded_url":"http://ow.ly/o0EU30rBpPu","display_url":"ow.ly/o0EU30rBpPu","indices":[118,141]}]	"Our leaders donâ€™t care about their people, they just want to save themselves" - Issa Saafi, son of Covid-19 patient https://t.co/m96ylbZR20	250497.0	RT @MiddleEastEye: "Our leaders donâ€™t care about their people, they just want to save themselves" - Issa Saafi, son of Covid-19 patient htâ€¦	1434.0	True	full
687215	687215	6056ff80c8f1da003899ff54	2021-03-21 08:10:35	[]	[]	Sun Mar 21 08:10:19 +0000 2021	[]	[{"url":"https://t.co/uTh1hz2hGp","expanded_url":"https://www.bbc.com/news/uk-scotland-52278716","display_url":"bbc.com/news/uk-scotlaâ€¦","indices":[140,163]}]	The woman who discovered the first coronavirus June Almeida with her electron microscope at the Ontario Cancer Institute in Toronto in 1963 https://t.co/uTh1hz2hGp https://t.co/zBLUtNNOp1	257.0	RT @jimmytheplant: The woman who discovered the first coronavirus June Almeida with her electron microscope at the Ontario Cancer Instituteâ€¦	257.0	True	full
687216	687216	6056ff81c8f1da003899ff70	2021-03-21 08:10:35	[]	[]	Sun Mar 21 07:22:10 +0000 2021	[]	[{"url":"https://t.co/0lCOaHZdIz","expanded_url":"https://youtu.be/tsnR1LgaCLc","display_url":"youtu.be/tsnR1LgaCLc","indices":[109,132]}]	$15 || 670 PHP || 200.000 IDR || one winner || Garangan 7 || RT, like, follow me and Subscribe and like : https://t.co/0lCOaHZdIz Post proof please, thank you. Ends in 4 hours, good luck.	23467.0	RT @Bang_Garr: $15 || 670 PHP || 200.000 IDR || one winner || Garangan 7 || RT, like, follow me and Subscribe and like : https://t.co/0lâ€¦	114.0	True	full
687217	687217	6056ff81c8f1da003899ff72	2021-03-21 08:10:35	[]	[]	Sun Mar 21 08:00:01 +0000 2021	[{"text":"ApprenticetoJesus","indices":[177,195]},{"text":"OnlineChurch","indices":[196,209]},{"text":"Prestatyn","indices":[210,220]}]	[{"url":"https://t.co/jFv9NGF1cc","expanded_url":"https://festivalprestatyn.online.church","display_url":"festivalprestatyn.online.church","indices":[222,245]}]	God knows you! That's the title of this morning's preach and we would love to have you join us online. The service starts at 10.30, with the chat open from 10.15. See you soon #ApprenticetoJesus #OnlineChurch #Prestatyn https://t.co/jFv9NGF1cc https://t.co/IL7EP27pDD	142.0	RT @FestivalPrest: God knows you! That's the title of this morning's preach and we would love to have you join us online. The service starâ€¦	183.0	True	full
687218	687218	6056ff81c8f1da003899ff74	2021-03-21 08:10:36	[]	[]	Fri Mar 19 18:33:07 +0000 2021	[{"text":"Kim","indices":[42,46]},{"text":"Jaejoong","indices":[47,56]}]	[{"url":"https://t.co/zFXZdfE3cw","expanded_url":"https://www.instagram.com/p/CMlWGsHhOLu/?igshid=1hisfyx8j7w9h","display_url":"instagram.com/p/CMlWGsHhOLu/â€¦","indices":[200,223]}]	[Otro IG+TRAD] 210219 SegÃºn la fuente IG, #Kim #Jaejoong se encuentra grabando para la 2da Temporada "Travel Buddies", en esta oportunidad grabarÃ¡ sus aventuras con amigos y celebridades en Corea!! ðŸ“Œhttps://t.co/zFXZdfE3cw [Trans:Jaefans_Global] https://t.co/Ha5pl75HCJ	5986.0	RT @JJAddiction_: [Otro IG+TRAD] 210219 SegÃºn la fuente IG, #Kim #Jaejoong se encuentra grabando para la 2da Temporada "Travel Buddies", enâ€¦	163.0	True	full
687219	687219	6056ff81c8f1da003899ff76	2021-03-21 08:10:36	[]	[]	Sat Mar 20 22:41:22 +0000 2021	[]	[{"url":"https://t.co/bR19Vmbliy","expanded_url":"https://reitschuster.de/post/corona-proteste-kassel-parallel-realitaeten-in-den-medien/","display_url":"reitschuster.de/post/corona-prâ€¦","indices":[250,273]}]	Deeskalierende Polizei, eskalierende Presse: Siebeneinhalb Stunden habe ich heute die Corona-Proteste in Kassel verfolgt. Als ich dann Abends las, wie die groÃŸen Medien darÃ¼ber berichteten, kam es mir vor, als sei ich in einer anderen Stadt gewesen. https://t.co/bR19Vmbliy	71464.0	RT @reitschuster: Deeskalierende Polizei, eskalierende Presse: Siebeneinhalb Stunden habe ich heute die Corona-Proteste in Kassel verfolgt.â€¦	2721.0	True	full
687220	687220	6056ff81c8f1da003899ff7c	2021-03-21 08:10:36	[]	[]	Fri Mar 19 12:37:20 +0000 2021	[]	[{"url":"https://t.co/KoKoR8QnDp","expanded_url":"https://twitter.com/Toutou131313/status/1372889086692892672","display_url":"twitter.com/Toutou131313/sâ€¦","indices":[138,161]}]	Avant c'Ã©tait une pathologie d'Ãªtre hypocondriaque mais lÃ c'est encouragÃ© par les mÃ©dias et les gouvernements d'Ãªtre "hypo'covid'riaque" https://t.co/KoKoR8QnDp	12740.0	RT @GeneviveCaron18: Avant c'Ã©tait une pathologie d'Ãªtre hypocondriaque mais lÃ c'est encouragÃ© par les mÃ©dias et les gouvernements d'Ãªtreâ€¦	280.0	True	full
687221	687221	6056ff81c8f1da003899ff80	2021-03-21 08:10:36	[]	[]	Sun Mar 21 03:43:35 +0000 2021	[{"text":"Minho","indices":[164,170]},{"text":"ë¯¼í˜¸","indices":[171,174]},{"text":"ìµœë¯¼í˜¸","indices":[175,179]},{"text":"SHINee","indices":[180,187]},{"text":"ìƒ¤ì�´ë‹ˆ","indices":[188,192]}]	[{"url":"https://t.co/1bnm7AYMkx","expanded_url":"http://naver.me/FxL9RTIY","display_url":"naver.me/FxL9RTIY","indices":[139,162]}]	210321 [News] SBS's "Law of the Jungle Pioneers" ended its grand finale by topping the entertainment charts for four consecutive weeks. https://t.co/1bnm7AYMkx #Minho #ë¯¼í˜¸ #ìµœë¯¼í˜¸ #SHINee #ìƒ¤ì�´ë‹ˆ https://t.co/dorrahFcjQ	2385.0	RT @iFlamesForMinho: 210321 [News] SBS's "Law of the Jungle Pioneers" ended its grand finale by topping the entertainment charts for fourâ€¦	435.0	True	full
687222	687222	6056ff81c8f1da003899ff7e	2021-03-21 08:10:36	[]	[]	Sat Mar 20 19:10:17 +0000 2021	[{"text":"IDF","indices":[17,21]},{"text":"paris","indices":[249,255]},{"text":"paris18","indices":[256,264]},{"text":"Vaccination","indices":[265,277]}]	[{"url":"https://t.co/PpNfu0R211","expanded_url":"https://www.sante.fr/cf/centres-vaccination-covid/departement-75-paris.html","display_url":"sante.fr/cf/centres-vacâ€¦","indices":[152,175]},{"url":"https://t.co/lNFGrepuib","expanded_url":"https://www.doctolib.fr/","display_url":"doctolib.fr","indices":[179,202]}]	ðŸ’‰ VACCINATION EN #IDF : 800.000 doses en mars (au lieu de 300.000) : câ€™est autant de crÃ©neaux de rendez-vous Ã saisir par les + de 75 ans. RDV sur âž¡ï¸� https://t.co/PpNfu0R211 âž¡ï¸� https://t.co/lNFGrepuib âž¡ï¸�â˜Žï¸� au 0800 009 110 ouvert 7j/7 de 6h Ã 22h #paris #paris18 #Vaccination	3120.0	RT @JustineHVet: ðŸ’‰ VACCINATION EN #IDF : 800.000 doses en mars (au lieu de 300.000) : câ€™est autant de crÃ©neaux de rendez-vous Ã saisir parâ€¦	499.0	True	full
687223	687223	6056ff81c8f1da003899ff88	2021-03-21 08:10:36	[]	[]	Sat Mar 20 16:07:57 +0000 2021	[{"text":"WhatsHappeningInMaynmar","indices":[210,234]},{"text":"Mar20Coup","indices":[235,245]}]	[{"url":"https://t.co/boEJUdfmpF","expanded_url":"https://www.youtube.com/watch?v=SaxeodM_6Cs&list=PL7Oqe7QFEG99KOuYowoCAGPZCjB0dKbZO&index=13","display_url":"youtube.com/watch?v=Saxeodâ€¦","indices":[260,283]}]	Ã‰lectricitÃ© de France has stopped a US$1.6 billion project in Myanmar due to human rights concerns. A 15 year old boy was murdered by junta &amp; people hold vigils nationwide after week of fascist killings. #WhatsHappeningInMaynmar #Mar20Coup Subscribe!ðŸ‘‡ https://t.co/boEJUdfmpF	5885102.0	RT @YourAnonCentral: Ã‰lectricitÃ© de France has stopped a US$1.6 billion project in Myanmar due to human rights concerns. A 15 year old boâ€¦	244.0	True	full
687224	687224	6056ff82c8f1da003899ffbc	2021-03-21 08:10:36	[]	[]	Sun Mar 21 07:37:49 +0000 2021	[{"text":"VaccineNow","indices":[280,291]}]	[{"url":"https://t.co/6imirlaESA","expanded_url":"http://www.vaccinenow.co.za","display_url":"vaccinenow.co.za","indices":[239,262]}]	@jsteenhuisen As part of the DAâ€™s effort to hold government to account on its vaccine programme, we have just launched a vaccination tracker to monitor South Africaâ€™s vaccine procurement and nationwide rollout. The tracker can be found at https://t.co/6imirlaESA. - @jsteenhuisen #VaccineNow	646258.0	RT @Our_DA: @jsteenhuisen As part of the DAâ€™s effort to hold government to account on its vaccine programme, we have just launched a vaccinâ€¦	477.0	True	full
687225	687225	6056ff82c8f1da003899ffbe	2021-03-21 08:10:36	[]	[]	Sat Mar 20 07:59:53 +0000 2021	[]	[{"url":"https://t.co/URCJfKA73k","expanded_url":"https://www.theguardian.com/uk-news/2021/mar/20/michael-rosen-backs-calls-for-covid-uk-public-inquiry","display_url":"theguardian.com/uk-news/2021/mâ€¦","indices":[244,267]}]	"We desperately need an inquiry into how and why this lethal idea was taken seriously. We owe it to the dead and injured and we must learn from such a terrible mistake.â€� @MichaelRosenYes on the avoidable Covid tragedy. Public inquiry now. https://t.co/URCJfKA73k	20661.0	RT @mygibbo: "We desperately need an inquiry into how and why this lethal idea was taken seriously. We owe it to the dead and injured and wâ€¦	327.0	True	full
687226	687226	6056ff82c8f1da003899ffc0	2021-03-21 08:10:36	[]	[]	Sun Mar 21 06:49:50 +0000 2021	[]	[{"url":"https://t.co/yOISzEm35O","expanded_url":"https://apnews.com/article/aung-san-suu-kyi-global-trade-myanmar-civil-disobedience-coronavirus-pandemic-f914e0305ce0d3fb9c9115559708d383","display_url":"apnews.com/article/aung-sâ€¦","indices":[202,225]}]	Striking railway workers in Myanmar were so determined to continue their protest against the coup that they moved out of their state-supplied housing rather than return to work as ordered by the junta. https://t.co/yOISzEm35O https://t.co/p734h02sp7	457390.0	RT @KenRoth: Striking railway workers in Myanmar were so determined to continue their protest against the coup that they moved out of theirâ€¦	1210.0	True	full
687227	687227	6056ff82c8f1da003899ffdc	2021-03-21 08:10:37	[]	[]	Sat Mar 20 21:07:41 +0000 2021	[]	[{"url":"https://t.co/1BkD27zmyj","expanded_url":"https://www.brusselstimes.com/news/belgium-all-news/160981/coronavirus-education-ministers-to-draw-up-list-of-risk-mitigation-measures/","display_url":"brusselstimes.com/news/belgium-aâ€¦","indices":[200,223]}]	Belgium: â€œThe track &amp; trace analysis shows that infections occur mainly in two places: in school and at work,â€� De Croo said at a press conference at the end of the Consultative Committee meeting. https://t.co/1BkD27zmyj	6016.0	RT @DGBassani: Belgium: â€œThe track &amp; trace analysis shows that infections occur mainly in two places: in school and at work,â€� De Croo saidâ€¦	69.0	True	full
687228	687228	6056ff82c8f1da003899ffe2	2021-03-21 08:10:37	[]	[]	Sat Mar 20 22:23:45 +0000 2021	[]	[{"url":"https://t.co/U6tY4U6nCj","expanded_url":"https://www.theguardian.com/uk-news/2021/mar/20/specialist-covid-infection-control-scientist-faces-threat-of-deportation-from-uk?CMP=Share_iOSApp_Other","display_url":"theguardian.com/uk-news/2021/mâ€¦","indices":[246,269]}]	WTAF? An infection control specialist who has been offered a job as a senior NHS biomedical scientist to help tackle the pandemic is facing deportation to Nigeria by the Home Office. Hardly the science policy this Govt was claiming to profess. https://t.co/U6tY4U6nCj	183309.0	RT @mikegalsworthy: WTAF? An infection control specialist who has been offered a job as a senior NHS biomedical scientist to help tackle tâ€¦	57.0	True	full
687229	687229	6056ff82c8f1da003899ffe4	2021-03-21 08:10:37	[]	[]	Sun Mar 21 06:14:00 +0000 2021	[]	[{"url":"https://t.co/r62CqNsdLV","expanded_url":"https://reitschuster.de/post/der-kessel-von-kassel-wie-es-auf-der-demo-wirklich-war/","display_url":"reitschuster.de/post/der-kesseâ€¦","indices":[256,279]}]	Der Kessel von Kassel â€“Â wie es auf der Demo wirklich war: Von einem â€žRandale-Mobâ€œ in Kassel berichtete die Bild-Zeitung, das Framing in den Medien lautete "Gewalt bei Corona-Demos". Sehen Sie hier meine Video-Reportage und machen Sie sich selbst ein Bild. https://t.co/r62CqNsdLV	71464.0	RT @reitschuster: Der Kessel von Kassel â€“Â wie es auf der Demo wirklich war: Von einem â€žRandale-Mobâ€œ in Kassel berichtete die Bild-Zeitung,â€¦	2651.0	True	full
687230	687230	6056ff82c8f1da003899ffe8	2021-03-21 08:10:37	[{"text":"sjsu_pols155","indices":[24,37]}]	[{"url":"https://t.co/DBwf0xv9fP","expanded_url":"https://www.google.com/amp/s/www.cnbc.com/amp/2021/03/05/nationalism-on-natural-resources-is-surging-miners-could-suffer.html","display_url":"google.com/amp/s/www.cnbcâ€¦","indices":[0,23]}]		[]	[]			https://t.co/DBwf0xv9fP #sjsu_pols155 As covid poses a threat to the world economy, countries rich in natural resouâ€¦ https://t.co/Uir21Au1oU	2.0	True	full
687231	687231	6056ff82c8f1da003899ffee	2021-03-21 08:10:37	[{"text":"ÙƒÙˆØ±ÙˆÙ†Ø§","indices":[45,52]},{"text":"Ø§Ù„Ù…Ù…Ù„ÙƒØ©","indices":[56,64]},{"text":"Ø¹ÙƒØ§Ø¸","indices":[88,93]},{"text":"Ø§Ù†_ØªÙƒÙˆÙ†_Ø§ÙˆÙ„Ø§","indices":[94,107]},{"text":"ØªØ·Ø¨ÙŠÙ‚_Ø¹ÙƒØ§Ø¸","indices":[108,119]}]	[{"url":"https://t.co/REQuCIZRi4","expanded_url":"http://nabdapp.com/t/85492594","display_url":"nabdapp.com/t/85492594","indices":[146,169]}]		[]	[]			ØµØ­ÙŠÙ�Ø© Ø¹ÙƒØ§Ø¸/ ØªØ³Ø¬ÙŠÙ„ 3 Ù…Ù„Ø§ÙŠÙŠÙ† Ø¬Ø±Ø¹Ø© Ù�ÙŠ Ø­Ù…Ù„Ø© Ù„Ù‚Ø§Ø­ #ÙƒÙˆØ±ÙˆÙ†Ø§ Ù�ÙŠ #Ø§Ù„Ù…Ù…Ù„ÙƒØ© ÙˆÙ�Ù‚ Ø§Ù„Ø£Ø±Ù‚Ø§Ù… Ø§Ù„ØªÙ‚Ø¯ÙŠØ±ÙŠØ©. #Ø¹ÙƒØ§Ø¸ #Ø§Ù†_ØªÙƒÙˆÙ†_Ø§ÙˆÙ„Ø§â€¦ https://t.co/ngBmkIcP45	23.0	True	full
687232	687232	6056ff82c8f1da00389a0006	2021-03-21 08:10:37	[]	[{"url":"https://t.co/Iwoa0ddk9s","expanded_url":"https://cnnespanol.cnn.com/2021/03/20/covid-19-en-brasil-es-una-amenaza-global-por-las-variantes-de-coronavirus-trax/","display_url":"cnnespanol.cnn.com/2021/03/20/covâ€¦","indices":[110,133]}]		[]	[]			ANÃ�LISIS | Sin vacunas, sin liderazgo, sin un final a la vista. AsÃ­ se convirtiÃ³ Brasil en una amenaza globalâ€¦ https://t.co/GsH460Lbdh	85.0	True	full
687233	687233	6056ff84c8f1da00389a0058	2021-03-21 08:10:38	[]	[]	Wed Mar 17 23:58:13 +0000 2021	[{"text":"YAE2021","indices":[69,77]}]	[{"url":"https://t.co/BLNB44KXMj","expanded_url":"https://bit.ly/3s2Hrgs","display_url":"bit.ly/3s2Hrgs","indices":[130,153]}]	We can confirm that the Indonesian team have been withdrawn from the #YAE2021 due to Covid-19 contact tracing. Full statement: https://t.co/BLNB44KXMj https://t.co/dkdSXucIwg	41296.0	RT @YonexAllEngland: We can confirm that the Indonesian team have been withdrawn from the #YAE2021 due to Covid-19 contact tracing. Fullâ€¦	672.0	True	full
687234	687234	6056ff84c8f1da00389a0060	2021-03-21 08:10:38	[]	[]	Sat Mar 20 15:08:59 +0000 2021	[]	[{"url":"https://t.co/DstrCWngaQ","expanded_url":"https://www.bbc.co.uk/news/uk-56019995","display_url":"bbc.co.uk/news/uk-560199â€¦","indices":[244,267]}]	@thetimes It's worse than it seems. Failing to lock down in Sept not only lead to more than half the UK's covid deaths, the high levels of infection also led to the Kent strain mutation - which is the likely to become dominant global strain. https://t.co/DstrCWngaQ	563.0	RT @ianmayo: @thetimes It's worse than it seems. Failing to lock down in Sept not only lead to more than half the UK's covid deaths, the hâ€¦	5173.0	True	full
687235	687235	6056ff84c8f1da00389a007a	2021-03-21 08:10:39	[]	[]	Sun Mar 21 07:51:33 +0000 2021	[]	[{"url":"https://t.co/NR7aGsc7Xz","expanded_url":"http://dlvr.it/Rw3g0l","display_url":"dlvr.it/Rw3g0l","indices":[256,279]}]	Portugal to quarantine travellers from South Africa via other countries: Portugal said on Saturday that passengers arriving from South Africa via a stopover in another country must also quarantine for 14 days and present a negative Covid-19 test taken 72â€¦ https://t.co/NR7aGsc7Xz https://t.co/t9im6eXdGC	813147.0	RT @SABreakingNews: Portugal to quarantine travellers from South Africa via other countries: Portugal said on Saturday that passengers arriâ€¦	251.0	True	full
687236	687236	6056ff84c8f1da00389a008c	2021-03-21 08:10:39	[]	[]	Sun Mar 21 07:57:48 +0000 2021	[]	[{"url":"https://t.co/KMaJWVy19i","expanded_url":"https://laultimahora.es/ayuso-disuelve-la-comision-de-investigacion-sobre-las-muertes-por-covid-en-las-residencias-de-ancianos/","display_url":"laultimahora.es/ayuso-disuelveâ€¦","indices":[189,212]}]	Si el culpable fue Pablo Iglesias, quÃ© raro que Ayuso no quiera que se investigue a fondo y rÃ¡pidamente la responsabilidad de las muertes en las residencias de ancianos de Madrid... Â¿no?ðŸ˜� https://t.co/KMaJWVy19i	192805.0	RT @protestona1: Si el culpable fue Pablo Iglesias, quÃ© raro que Ayuso no quiera que se investigue a fondo y rÃ¡pidamente la responsabilidadâ€¦	1091.0	True	full
687237	687237	6056ff85c8f1da00389a00b4	2021-03-21 08:10:39	[{"text":"COVID_19","indices":[88,97]}]	[{"url":"https://t.co/Pg5uWWkgAE","expanded_url":"https://www.francetvinfo.fr/live/message/605/6fd/498/256/bf2/173/ecf/a64.html","display_url":"francetvinfo.fr/live/message/6â€¦","indices":[197,220]}]		[]	[]			via @franceinfo : Pour commencer la journÃ©e, voici un premier point sur l'actualitÃ© : â€¢ #COVID_19 AprÃ¨s une journÃ©eâ€¦ https://t.co/G4vHnIwFvl	2396.0	True	full
687238	687238	6056ff85c8f1da00389a00be	2021-03-21 08:10:39	[]	[]	Fri Mar 19 04:14:22 +0000 2021	[]	[{"url":"https://t.co/mkN9NzJgal","expanded_url":"https://twitter.com/SeamusBlackley/status/1372331019328647168","display_url":"twitter.com/SeamusBlackleyâ€¦","indices":[131,154]}]	I want to tell you how a lot of CVS/Rite Aid locations work so you can potentially get vaccinated before your eligibility is open! https://t.co/mkN9NzJgal	27605.0	RT @AshleyEsqueda: I want to tell you how a lot of CVS/Rite Aid locations work so you can potentially get vaccinated before your eligibilitâ€¦	3285.0	True	full
687239	687239	6056ff85c8f1da00389a00ca	2021-03-21 08:10:40	[]	[]	Sun Mar 21 08:06:02 +0000 2021	[]	[{"url":"https://t.co/vg2moTlcS8","expanded_url":"https://buff.ly/3f3kzK3","display_url":"buff.ly/3f3kzK3","indices":[135,158]}]	Â¡Felices 20 aÃ±os, Game Boy Advance! Repasamos sus diferentes modelos, los juegos que mÃ¡s nos marcaron, anÃ©cdotas... Â¡QuÃ© gran consola! https://t.co/vg2moTlcS8 https://t.co/CurEc3Juxc	289040.0	RT @hobby_consolas: Â¡Felices 20 aÃ±os, Game Boy Advance! Repasamos sus diferentes modelos, los juegos que mÃ¡s nos marcaron, anÃ©cdotas... Â¡Quâ€¦	652.0	True	full
687240	687240	6056ff85c8f1da00389a00ce	2021-03-21 08:10:40	[]	[]	Tue Mar 16 19:40:59 +0000 2021	[]	[{"url":"https://t.co/L5zXpStXCU","expanded_url":"https://tinyurl.com/cywfy7n6","display_url":"tinyurl.com/cywfy7n6","indices":[196,219]}]	My story on what Canadian pair champions Kirsten Moore-Towers and Michael Marinaro face when they head to the world figure skating championships in Stockholm, Sweden next week during a pandemic. https://t.co/L5zXpStXCU	2135.0	RT @BevSmithWrites: My story on what Canadian pair champions Kirsten Moore-Towers and Michael Marinaro face when they head to the world figâ€¦	720.0	True	full
687241	687241	6056ff85c8f1da00389a00d6	2021-03-21 08:10:40	[]	[]	Thu Mar 18 09:59:12 +0000 2021	[]	[{"url":"https://t.co/4Juw5AdnF9","expanded_url":"http://bit.ly/38P0rav","display_url":"bit.ly/38P0rav","indices":[257,280]}]	Company owned by Conservative Party donor has surpassed Â£200 million worth of Government contracts during the Coronavirus pandemic, says Byline Times and adds: over Â£900 million in COVID-related contracts awarded to firms owned by Conservative Party donors https://t.co/4Juw5AdnF9	139494.0	RT @paullewismoney: Company owned by Conservative Party donor has surpassed Â£200 million worth of Government contracts during the Coronavirâ€¦	10709.0	True	full
687242	687242	6056ff85c8f1da00389a00da	2021-03-21 08:10:40	[]	[]	Sun Mar 21 07:22:10 +0000 2021	[]	[{"url":"https://t.co/0lCOaHZdIz","expanded_url":"https://youtu.be/tsnR1LgaCLc","display_url":"youtu.be/tsnR1LgaCLc","indices":[109,132]}]	$15 || 670 PHP || 200.000 IDR || one winner || Garangan 7 || RT, like, follow me and Subscribe and like : https://t.co/0lCOaHZdIz Post proof please, thank you. Ends in 4 hours, good luck.	23467.0	RT @Bang_Garr: $15 || 670 PHP || 200.000 IDR || one winner || Garangan 7 || RT, like, follow me and Subscribe and like : https://t.co/0lâ€¦	394.0	True	full
687243	687243	6056ff85c8f1da00389a00f2	2021-03-21 08:10:40	[]	[]	Sun Mar 21 07:57:48 +0000 2021	[]	[{"url":"https://t.co/KMaJWVy19i","expanded_url":"https://laultimahora.es/ayuso-disuelve-la-comision-de-investigacion-sobre-las-muertes-por-covid-en-las-residencias-de-ancianos/","display_url":"laultimahora.es/ayuso-disuelveâ€¦","indices":[189,212]}]	Si el culpable fue Pablo Iglesias, quÃ© raro que Ayuso no quiera que se investigue a fondo y rÃ¡pidamente la responsabilidad de las muertes en las residencias de ancianos de Madrid... Â¿no?ðŸ˜� https://t.co/KMaJWVy19i	192805.0	RT @protestona1: Si el culpable fue Pablo Iglesias, quÃ© raro que Ayuso no quiera que se investigue a fondo y rÃ¡pidamente la responsabilidadâ€¦	1238.0	True	full
687244	687244	6056ff85c8f1da00389a00f4	2021-03-21 08:10:40	[]	[]	Sun Mar 21 04:29:14 +0000 2021	[]	[{"url":"https://t.co/TZ2VXhFare","expanded_url":"https://www.philstar.com/business/2021/03/21/2085948/record-covid-19-cases-not-convincing-economic-planners-change-tack","display_url":"philstar.com/business/2021/â€¦","indices":[163,186]}]	Not even the Philippinesâ€™ record-breaking coronavirus cases can force President Rodrigo Duterteâ€™s economic managers to change their pandemic fighting strategies. https://t.co/TZ2VXhFare	10309.0	RT @philstarbiznews: Not even the Philippinesâ€™ record-breaking coronavirus cases can force President Rodrigo Duterteâ€™s economic managers toâ€¦	4285.0	True	full
687245	687245	6056ff85c8f1da00389a00fc	2021-03-21 08:10:40	[]	[]	Tue Mar 16 04:22:29 +0000 2021	[]	[{"url":"https://t.co/9wCPIG0Whv","expanded_url":"https://m.economictimes.com/news/defence/india-commissions-secretive-n-missile-tracking-vessel/articleshow/81517925.cms?utm_source=twitter_pwa&utm_medium=social&utm_campaign=socialsharebuttons","display_url":"m.economictimes.com/news/defence/iâ€¦","indices":[140,163]}]	India quietly commissions its secretive nuclear missile tracking vessel, joins select league of nations. VC 11184 now on active service. https://t.co/9wCPIG0Whv via @ETPolitics	61509.0	RT @manupubby: India quietly commissions its secretive nuclear missile tracking vessel, joins select league of nations. VC 11184 now on aâ€¦	362.0	True	full
687246	687246	6056ff86c8f1da00389a0122	2021-03-21 08:10:41	[]	[]	Sun Mar 21 06:17:27 +0000 2021	[]	[{"url":"https://t.co/8GL10IZiAx","expanded_url":"https://www.tga.gov.au/media-release/tga-approves-csl-seqirus-manufacture-astrazeneca-covid-19-vaccine-australia","display_url":"tga.gov.au/media-release/â€¦","indices":[216,239]}]	The TGA has officially approved CSL to make the AstraZeneca COVID vaccine in Australia (which, let's be real, is good timing and lucky cos 1 million doses a week are about to roll off production lines from tomorrow) https://t.co/8GL10IZiAx https://t.co/DH33hx7uge	31592.0	RT @JoshButler: The TGA has officially approved CSL to make the AstraZeneca COVID vaccine in Australia (which, let's be real, is good timinâ€¦	976.0	True	full
687247	687247	6056ff86c8f1da00389a0128	2021-03-21 08:10:41	[]	[]	Sun Mar 21 06:49:50 +0000 2021	[]	[{"url":"https://t.co/yOISzEm35O","expanded_url":"https://apnews.com/article/aung-san-suu-kyi-global-trade-myanmar-civil-disobedience-coronavirus-pandemic-f914e0305ce0d3fb9c9115559708d383","display_url":"apnews.com/article/aung-sâ€¦","indices":[202,225]}]	Striking railway workers in Myanmar were so determined to continue their protest against the coup that they moved out of their state-supplied housing rather than return to work as ordered by the junta. https://t.co/yOISzEm35O https://t.co/p734h02sp7	457390.0	RT @KenRoth: Striking railway workers in Myanmar were so determined to continue their protest against the coup that they moved out of theirâ€¦	106.0	True	full
687248	687248	6056ff86c8f1da00389a012c	2021-03-21 08:10:41	[{"text":"Unfall","indices":[0,7]},{"text":"Rettungshubschrauber","indices":[73,94]},{"text":"Krankenhaus","indices":[99,111]}]	[{"url":"https://t.co/m5rApldwC6","expanded_url":"https://www.hna.de/lokales/schwalmstadt/unfall-auto-baum-frau-schwer-verletzt-schwalm-eder-neukirchen-polizei-90255193.html","display_url":"hna.de/lokales/schwalâ€¦","indices":[122,145]}]		[]	[]			#Unfall im Schwalm-Eder-Kreis - Eine Frau wird schwer verletzt mit einem #Rettungshubschrauber ins #Krankenhaus gefâ€¦ https://t.co/vrqR36jByF	11707.0	True	full
687249	687249	6056ff86c8f1da00389a0130	2021-03-21 08:10:41	[]	[]	Sun Mar 21 07:00:20 +0000 2021	[]	[{"url":"https://t.co/DSWjgEBpYK","expanded_url":"https://www.tagesschau.de/inland/coronavirus-ausbreitung-demonstrationen-101.html","display_url":"tagesschau.de/inland/coronavâ€¦","indices":[257,280]}]	Ein verstÃ¶rendes Foto! PolizeiBeamtin zeigt mit Ihren HÃ¤nden Herz, solidarisiert sich mit dieser Demonstrantin, die offensichtlich gegen die gerichtlichen Auflagen verstÃ¶ÃŸt, die AHA Regeln missachtet und den Schutz vor der Pandemie als Wahnsinn bezeichnet. https://t.co/DSWjgEBpYK https://t.co/LvDRYjAxtO	73415.0	RT @bodoramelow: Ein verstÃ¶rendes Foto! PolizeiBeamtin zeigt mit Ihren HÃ¤nden Herz, solidarisiert sich mit dieser Demonstrantin, die offensâ€¦	161.0	True	full
687250	687250	6056ff86c8f1da00389a0138	2021-03-21 08:10:41	[{"text":"Faits","indices":[146,152]},{"text":"gouvernement","indices":[169,182]},{"text":"Faits","indices":[245,251]},{"text":"FakeNews","indices":[261,270]}]	[{"url":"https://t.co/xiDSgpsBhz","expanded_url":"https://twitter.com/Valerie_Rabault/status/1373287799097602053","display_url":"twitter.com/Valerie_Rabaulâ€¦","indices":[271,294]}]		[]	[]			@nicolasberrod Bon dites, c'est mignon cette forme de naÃ¯vetÃ© (plus bas les Ã©pidÃ©miologistes avaient-ils vu juste,â€¦ https://t.co/0kSwmR81uS	381.0	True	full
687251	687251	6056ff86c8f1da00389a013a	2021-03-21 08:10:41	[]	[]	Sun Mar 21 03:19:41 +0000 2021	[]	[{"url":"https://t.co/AeTxlTgVRE","expanded_url":"https://www.unep.org/resources/publication/are-we-building-back-better-evidence-2020-and-pathways-inclusive-green","display_url":"unep.org/resources/publâ€¦","indices":[257,280]}]	On green economic recovery from the COVID recession, Australiaâ€™s investment ranks dead last out of 50 countries in this UN Environment Program report. A prize for anybody who can find this prominently reported in the climate-change denying Murdoch media. https://t.co/AeTxlTgVRE https://t.co/abWSFVklbA	1572780.0	RT @MrKRudd: On green economic recovery from the COVID recession, Australiaâ€™s investment ranks dead last out of 50 countries in this UN Envâ€¦	168.0	True	full
687252	687252	6056ff86c8f1da00389a0154	2021-03-21 08:10:41	[]	[]	Sat Mar 20 21:07:41 +0000 2021	[]	[{"url":"https://t.co/1BkD27zmyj","expanded_url":"https://www.brusselstimes.com/news/belgium-all-news/160981/coronavirus-education-ministers-to-draw-up-list-of-risk-mitigation-measures/","display_url":"brusselstimes.com/news/belgium-aâ€¦","indices":[200,223]}]	Belgium: â€œThe track &amp; trace analysis shows that infections occur mainly in two places: in school and at work,â€� De Croo said at a press conference at the end of the Consultative Committee meeting. https://t.co/1BkD27zmyj	6016.0	RT @DGBassani: Belgium: â€œThe track &amp; trace analysis shows that infections occur mainly in two places: in school and at work,â€� De Croo saidâ€¦	1514.0	True	full
687253	687253	6056ff87c8f1da00389a0162	2021-03-21 08:10:41	[]	[]	Sun Mar 21 05:54:33 +0000 2021	[]	[{"url":"https://t.co/4U5CcDEdon","expanded_url":"https://twitter.com/drericding/status/1373502232935665668","display_url":"twitter.com/drericding/staâ€¦","indices":[175,198]}]	Und die brasilianische P1 Variante tummelt sich jetzt auch auf Mallorca, wo Ã¼ber Ostern tausende Deutsche Corona-Ferien machen wollen. Read this Thread before flying to Malle https://t.co/4U5CcDEdon	15148.0	RT @andreaspetzold: Und die brasilianische P1 Variante tummelt sich jetzt auch auf Mallorca, wo Ã¼ber Ostern tausende Deutsche Corona-Ferienâ€¦	16598.0	True	full
687254	687254	6056ff87c8f1da00389a0182	2021-03-21 08:10:42	[]	[]	Sun Mar 21 00:22:43 +0000 2021	[{"text":"ivermectin","indices":[176,187]}]	[{"url":"https://t.co/svsvEM15bV","expanded_url":"https://youtu.be/ypxrJhSg5xU","display_url":"youtu.be/ypxrJhSg5xU","indices":[188,211]}]	â€œWhy wait? The drug is very safe, and it could crush the pandemic in a few weeks. It is beyond absurd to delay its use and ask for even more data," Dr. Marc Wathelet, Belgium. #ivermectin https://t.co/svsvEM15bV	16617.0	RT @Covid19Critical: â€œWhy wait? The drug is very safe, and it could crush the pandemic in a few weeks. It is beyond absurd to delay its useâ€¦	2191.0	True	full
687255	687255	6056ff87c8f1da00389a01b6	2021-03-21 08:10:42	[]	[]	Sun Mar 21 07:31:00 +0000 2021	[]	[{"url":"https://t.co/WyKzKReVYb","expanded_url":"https://www.theguardian.com/commentisfree/2021/mar/18/westminster-covid-inquiry-public-pandemic-uk","display_url":"theguardian.com/commentisfree/â€¦","indices":[178,201]}]	"Ministers donâ€™t seem to recognise the notion that a democratic government should be open to continuous scrutiny, or that accountability offers the opportunity for improvement." https://t.co/WyKzKReVYb	103632.0	RT @BestForBritain: "Ministers donâ€™t seem to recognise the notion that a democratic government should be open to continuous scrutiny, or thâ€¦	362.0	True	full
687256	687256	6056ff88c8f1da00389a01c6	2021-03-21 08:10:43	[]	[]	Sun Mar 21 05:26:39 +0000 2021	[]	[{"url":"https://t.co/e5azau2cg1","expanded_url":"https://www.cell.com/cell/pdf/S0092-8674(21)00007-6.pdf","display_url":"cell.com/cell/pdf/S0092â€¦","indices":[257,280]}]	Wanted to drill down a bit more about the importance of the T-cell response to SARS-CoV-2 to give you more reassurance of enduring protection from vaccines (even against variants). Technical article here but CD4/CD8 cells have role in both acute infection https://t.co/e5azau2cg1 https://t.co/vBQYbLXOAN	23631.0	RT @MonicaGandhi9: Wanted to drill down a bit more about the importance of the T-cell response to SARS-CoV-2 to give you more reassurance oâ€¦	580.0	True	full
687257	687257	6056ff88c8f1da00389a01e0	2021-03-21 08:10:43	[]	[]	Sat Mar 20 12:33:23 +0000 2021	[]	[{"url":"https://t.co/sDo55hwVGt","expanded_url":"http://www.cnn.ph","display_url":"cnn.ph","indices":[208,231]}]	JUST IN: Comelec temporarily shortens voter registration hours and suspends satellite registration due to the surge in COVID-19 cases. Applicants may only register from 8 a.m. to 3 p.m. Mondays to Thursdays. https://t.co/sDo55hwVGt https://t.co/a6sUVaGVnz	1197466.0	RT @cnnphilippines: JUST IN: Comelec temporarily shortens voter registration hours and suspends satellite registration due to the surge inâ€¦	358.0	True	full
687258	687258	6056ff88c8f1da00389a01ec	2021-03-21 08:10:43	[]	[]	Sat Mar 20 22:09:16 +0000 2021	[{"text":"Corona","indices":[25,32]},{"text":"Impfstoffe","indices":[33,44]},{"text":"COVID19","indices":[110,118]}]	[{"url":"https://t.co/gHEiM9Qs22","expanded_url":"https://www.br.de/nachrichten/bayern/coronainfektion-trotz-impfung-auch-in-rodinger-pflegeheim,SS1dwaU","display_url":"br.de/nachrichten/baâ€¦","indices":[228,251]}]	Genau diesem Problem der #Corona #Impfstoffe muss die Wissenschaft nachgehen: es resultieren offenbar mildere #COVID19 VerlÃ¤ufe, aber Menschen infizieren sich weiterhin und infizieren hÃ¶chstwahrscheinlich auch weiterhin Dritte. https://t.co/gHEiM9Qs22	146.0	RT @ZinCovid_19: Genau diesem Problem der #Corona #Impfstoffe muss die Wissenschaft nachgehen: es resultieren offenbar mildere #COVID19 Verâ€¦	2619.0	True	full
687259	687259	6056ff88c8f1da00389a01ee	2021-03-21 08:10:43	[]	[]	Sat Mar 20 17:45:08 +0000 2021	[]	[{"url":"https://t.co/i3QQ8dcTtz","expanded_url":"https://cnn.it/3cQ3sZr","display_url":"cnn.it/3cQ3sZr","indices":[256,279]}]	The Covid-19 crisis in Brazil has never been worse. Nearly every Brazilian state has an ICU occupancy of 80% or higher, according to a CNN analysis of state data. The seven-day averages of both new cases and new deaths are higher than they have ever been. https://t.co/i3QQ8dcTtz	53285195.0	RT @CNN: The Covid-19 crisis in Brazil has never been worse. Nearly every Brazilian state has an ICU occupancy of 80% or higher, accordingâ€¦	4489.0	True	full
687260	687260	6056ff89c8f1da00389a0200	2021-03-21 08:10:43	[]	[]	Thu Jan 07 16:14:27 +0000 2021	[]	[{"url":"https://t.co/iBTeZ6W6zd","expanded_url":"https://twitter.com/AlexWhite1812/status/1345861724843474945","display_url":"twitter.com/AlexWhite1812/â€¦","indices":[243,266]}]	1/ Peut-on savoir dans combien de temps le variant "anglais" B.1.1.7 du Covid sera hÃ©gÃ©monique en France et quelle seront les consÃ©quences? Pas exactement et du reste, cela dÃ©pend des mesures sanitaires prises dans les semaines qui viennent. https://t.co/iBTeZ6W6zd	46933.0	RT @Pr_Logos: 1/ Peut-on savoir dans combien de temps le variant "anglais" B.1.1.7 du Covid sera hÃ©gÃ©monique en France et quelle seront lesâ€¦	1324.0	True	full
687261	687261	6056ff89c8f1da00389a0206	2021-03-21 08:10:43	[]	[]	Sun Mar 21 00:10:00 +0000 2021	[{"text":"NotiMippCI","indices":[0,11]},{"text":"FrenaElContagio","indices":[126,142]}]	[{"url":"https://t.co/idkL7yy9Mk","expanded_url":"https://bit.ly/3cQmRtt","display_url":"bit.ly/3cQmRtt","indices":[102,125]}]	#NotiMippCI ðŸ“°ðŸ—ž| Venezuela enfrenta segunda ola mucho mÃ¡s virulenta producto de la COVID-19. Lea mÃ¡s â�© https://t.co/idkL7yy9Mk #FrenaElContagio https://t.co/5xMRH9TJIZ	254189.0	RT @Mippcivzla: #NotiMippCI ðŸ“°ðŸ—ž| Venezuela enfrenta segunda ola mucho mÃ¡s virulenta producto de la COVID-19. Lea mÃ¡s â�© https://t.co/idkL7yy9â€¦	12.0	True	full
687262	687262	6056ff89c8f1da00389a0210	2021-03-21 08:10:44	[]	[]	Fri Mar 05 03:20:36 +0000 2021	[{"text":"sfm","indices":[113,117]},{"text":"sfmoney","indices":[118,126]},{"text":"sfmnews","indices":[127,135]},{"text":"sfmairdrop","indices":[136,147]}]	[{"url":"https://t.co/KjOyUy2u7h","expanded_url":"https://t.me/SfmoneyAirdropBot","display_url":"t.me/SfmoneyAirdropâ€¦","indices":[88,111]}]	ð�—”ð�—¶ð�—¿ð�—±ð�—¿ð�—¼ð�—½: ð�—¦ð�—™ð�— ð�—¢ð�—¡ð�—˜ð�—¬ (ð�—¦ð�—™ð�— ) ð�—¥ð�—²ð�˜„ð�—®ð�—¿ð�—±: 10 SFM (50$) for Join ð�—¥ð�—²ð�—³ð�—²ð�—¿ð�—¿ð�—®ð�—¹: 3 SFM (15$) Start bot: https://t.co/KjOyUy2u7h #sfm #sfmoney #sfmnews #sfmairdrop https://t.co/oSuHY9yaPr	81123.0	RT @SFMONEY_SFM: ð�—”ð�—¶ð�—¿ð�—±ð�—¿ð�—¼ð�—½: ð�—¦ð�—™ð�— ð�—¢ð�—¡ð�—˜ð�—¬ (ð�—¦ð�—™ð�— ) ð�—¥ð�—²ð�˜„ð�—®ð�—¿ð�—±: 10 SFM (50$) for Join ð�—¥ð�—²ð�—³ð�—²ð�—¿ð�—¿ð�—®ð�—¹: 3 SFM (15$) Start bot: https://t.co/KjOyUy2u7h #sfm #sfmâ€¦	18.0	True	full
687263	687263	6056ff89c8f1da00389a0214	2021-03-21 08:10:44	[]	[]	Sun Mar 21 07:26:24 +0000 2021	[]	[{"url":"https://t.co/UyHhRf58yM","expanded_url":"https://www.bbc.co.uk/news/world-us-canada-56471681","display_url":"bbc.co.uk/news/world-us-â€¦","indices":[224,247]}]	Hmm, interesting timing ðŸ¤” Elon Musk says his firm would be "shut down" if its vehicles were used for spying on China. His comments came in response to reports that China's military had banned Tesla cars from its facilities. https://t.co/UyHhRf58yM	31037.0	RT @TheresaAFallon: Hmm, interesting timing ðŸ¤” Elon Musk says his firm would be "shut down" if its vehicles were used for spying on China. Hâ€¦	948.0	True	full
687264	687264	6056ff89c8f1da00389a021e	2021-03-21 08:10:44	[]	[{"url":"https://t.co/VKz93INZmn","expanded_url":"https://buff.ly/3tL35GD","display_url":"buff.ly/3tL35GD","indices":[138,161]}]		[]	[]			Official COVID-19 numbers blunder: New cases are 48, not 58; Community outbreak total now 1,162 and national tallyâ€¦ https://t.co/MnjxpPfBI5	9105.0	True	full
687265	687265	6056ff89c8f1da00389a0222	2021-03-21 08:10:44	[]	[]	Sun Mar 21 07:57:08 +0000 2021	[]	[{"url":"https://t.co/oRxBWCtKJg","expanded_url":"http://www.washingtonpost.com","display_url":"washingtonpost.com","indices":[0,23]},{"url":"https://t.co/C3iIvcXL9B","expanded_url":"https://www.washingtonpost.com/outlook/trump-cant-get-his-supporters-to-take-the-vaccine-but-doctors-can/2021/03/18/ae96c2da-8820-11eb-82bc-e58213caa38e_story.html","display_url":"washingtonpost.com/outlook/trump-â€¦…	https://t.co/oRxBWCtKJg Perspective | Trump can't get his supporters to take the vaccine. But ... https://t.co/C3iIvcXL9B https://t.co/IF7264e6Ko	257.0	RT @jimmytheplant: https://t.co/oRxBWCtKJg Perspective | Trump can't get his supporters to take the vaccine. But ... https://t.co/C3iIvcXL9â€¦	257.0	True	full
687266	687266	6056ff89c8f1da00389a0224	2021-03-21 08:10:44	[]	[]	Thu Mar 18 03:27:22 +0000 2021	[]	[{"url":"https://t.co/1BiUPQWqOl","expanded_url":"https://lustyage.com/products/full-automatic-piston-telescopic-rotation-male-masturbator-cup?ref=kdo9hrzxfhld","display_url":"lustyage.com/products/full-â€¦","indices":[131,154]}]	WowðŸ˜± this new male Masturbator sex toy feels you like real fuckðŸ˜‹ must use once â�¬ No infection fully injoy hurray up Get from hereðŸ‘‰ðŸ�»https://t.co/1BiUPQWqOl https://t.co/zwCswCsKRb	74246.0	RT @hotpromo01: WowðŸ˜± this new male Masturbator sex toy feels you like real fuckðŸ˜‹ must use once â�¬ No infection fully injoy hurray up Get froâ€¦	110019.0	True	full
687267	687267	6056ff89c8f1da00389a023a	2021-03-21 08:10:44	[{"text":"CryptoNews","indices":[0,11]},{"text":"LCX","indices":[202,206]},{"text":"uniswap","indices":[207,215]},{"text":"DeFi","indices":[216,221]},{"text":"LatokenApp","indices":[222,233]}]	[{"url":"https://t.co/0uBBpRbtcL","expanded_url":"https://t.me/latoken_airdrops_bot?start=36nt8xtm-airdrop_LCX-source_twp72","display_url":"t.me/latoken_airdroâ€¦","indices":[178,201]}]		[]	[]			#CryptoNews: LATOKEN has added $LCX token on its exchange. An airdrop worth 200K (~$20k) tokens are also underway.â€¦ https://t.co/UykqBZJ2Up	15.0	True	full
[truncated: 97,531 more rows]
