# Supplementary material for: Low credibility URL sharing on Twitter during reporting linking rare blood clots with the Oxford/AstraZeneca COVID-19 vaccine
Source: PLoS One. 2024 Jan 19;19(1):e0296444. doi: 10.1371/journal.pone.0296444 (PMC10798519; doi:10.1371/journal.pone.0296444)
Supplement: S39 File — (CSV) [file pone.0296444.s041.csv]

	Unnamed: 0	_id	created_at	extended_tweet.entities.hashtags	URL	retweeted_status.created_at	retweeted_status.extended_tweet.entities.hashtags	RTURL	retweeted_status.extended_tweet.full_text	retweeted_status.user.followers_count	text	user.followers_count	indicator	origin
784800	784800	605796b0e02a8e003811e8bf	2021-03-21 18:55:39	[]	[]	Sun Mar 21 18:50:00 +0000 2021	[]	[{"url":"https://t.co/I64LYdeKjw","expanded_url":"https://reut.rs/38LEPvL","display_url":"reut.rs/38LEPvL","indices":[219,242]}]	WATCH: Some of Ant Group's global investors have valued the Chinese fintech firm at over $200 billion based on its 2020 performance, offering a more sober estimate after the shelving of its IPO and forced restructuring https://t.co/I64LYdeKjw https://t.co/JtjqARWqGl	23259889.0	RT @Reuters: WATCH: Some of Ant Group's global investors have valued the Chinese fintech firm at over $200 billion based on its 2020 perforâ€¦	21.0	True	full
784801	784801	605796b0e02a8e003811e8cd	2021-03-21 18:55:39	[]	[]	Sun Mar 21 17:38:51 +0000 2021	[]	[{"url":"https://t.co/Be9d1xnzcQ","expanded_url":"http://bit.ly/carta-covid","display_url":"bit.ly/carta-covid","indices":[253,276]}]	Hoje foi lanÃ§ada carta assinada por 200+ economistas brasileiros, incluindo ex-Ministros da Fazenda e ex-Presidentes do BC, cobrando do governo medidas de combate Ã pandemia. Estou entre os signatÃ¡rios e ajudei na redaÃ§Ã£o. O que cobramos? Segue o fio ðŸ‘‡ https://t.co/Be9d1xnzcQ https://t.co/idSW269NSy	59812.0	RT @ThomasVConti: Hoje foi lanÃ§ada carta assinada por 200+ economistas brasileiros, incluindo ex-Ministros da Fazenda e ex-Presidentes do Bâ€¦	22.0	True	full
784802	784802	605796b0e02a8e003811e8d3	2021-03-21 18:55:39	[{"text":"dreams","indices":[25,32]}]	[{"url":"https://t.co/WwtMThaBF5","expanded_url":"http://dreamdoctor.com/index.php?option=com_dreams&controller=dictionary&task=details&id=1721&Itemid=24","display_url":"dreamdoctor.com/index.php?optiâ€¦","indices":[232,255]}]		[]	[]			@_CourtSmiles A snake in #dreams can mean a few things depending on its context in the dream &amp; the waking life backâ€¦ https://t.co/fYZcjtmLMg	2197.0	True	full
784803	784803	605796b1e02a8e003811e8fd	2021-03-21 18:55:39	[]	[]	Sun Mar 21 17:28:33 +0000 2021	[{"text":"MarcoAntonioVilla","indices":[220,238]},{"text":"ForaBolsonaro","indices":[239,253]},{"text":"covid19","indices":[255,263]},{"text":"pandemia","indices":[265,274]}]	[{"url":"https://t.co/5bGaX0WqB8","expanded_url":"https://youtu.be/RLveWt2OCQk","display_url":"youtu.be/RLveWt2OCQk","indices":[195,218]}]	Bolsonaro e o projeto genocida de poder. SaÃºde: falta de tudo. Pacientes estÃ£o morrendo sufocados. NÃ£o hÃ¡ ministro da SaÃºde. UTIs estÃ£o lotadas. Bolsonaro partiu para o confronto institucional. https://t.co/5bGaX0WqB8 #MarcoAntonioVilla #ForaBolsonaro #covid19 #pandemia	724407.0	RT @VillaMarcovilla: Bolsonaro e o projeto genocida de poder. SaÃºde: falta de tudo. Pacientes estÃ£o morrendo sufocados. NÃ£o hÃ¡ ministro daâ€¦	1039.0	True	full
784804	784804	605796b1e02a8e003811e905	2021-03-21 18:55:39	[]	[]	Sun Mar 21 02:25:27 +0000 2021	[]	[{"url":"https://t.co/pFXocDBiL0","expanded_url":"https://reforma.com/yyMLvr","display_url":"reforma.com/yyMLvr","indices":[221,244]}]	La Unidad de Inteligencia Financiera presenta pruebas claras contra @fgcabezadevaca (aquÃ­ en la nota pueden ver fotografÃ­as de sus propiedades) Â¿y cuÃ¡l es la respuesta del gobernador Panista? Decir que son â€œfantasÃ­asâ€�. https://t.co/pFXocDBiL0	26052.0	RT @Gomez_Brenes: La Unidad de Inteligencia Financiera presenta pruebas claras contra @fgcabezadevaca (aquÃ­ en la nota pueden ver fotografÃ­â€¦	1361.0	True	full
784805	784805	605796b1e02a8e003811e939	2021-03-21 18:55:40	[]	[]	Thu Mar 18 17:02:56 +0000 2021	[]	[{"url":"https://t.co/iBPwB95qz6","expanded_url":"https://rifa.link/13c7","display_url":"rifa.link/13c7","indices":[243,266]}]	Pessoal, estou rodando meu Xbox One para poder pagar as contas (que estÃ£o absurdas). A pandemia parou quase tudo, mas as contas continuam chegando sem dÃ³. O valor Ã© de apenas R$ 10,00 por nÃºmero, que Ã© pouco para muitos e serÃ¡ muito para nÃ³s. https://t.co/iBPwB95qz6	913.0	RT @marcelobamba: Pessoal, estou rodando meu Xbox One para poder pagar as contas (que estÃ£o absurdas). A pandemia parou quase tudo, mas asâ€¦	144.0	True	full
784806	784806	605796b2e02a8e003811e947	2021-03-21 18:55:40	[]	[]	Sun Mar 21 12:01:00 +0000 2021	[]	[{"url":"https://t.co/YM0a6rp95M","expanded_url":"https://www.ft.com/content/935de4f2-c89d-11e8-ba8f-ee390057b8c9","display_url":"ft.com/content/935de4â€¦","indices":[256,279]}]	HOW COULD ANYONE HAVE SEEN THIS COMING: a thread inspired by @Bloatee1 First up, Oct 2018: five out of its top 10 positions left at the end of September are unlisted securities linked to Sanjeev Guptaâ€™s Liberty House group, a prominent Greensill client. https://t.co/YM0a6rp95M	15738.0	RT @BondHack: HOW COULD ANYONE HAVE SEEN THIS COMING: a thread inspired by @Bloatee1 First up, Oct 2018: five out of its top 10 positionsâ€¦	1147.0	True	full
784807	784807	605796b2e02a8e003811e94f	2021-03-21 18:55:40	[]	[]	Fri Mar 19 13:22:03 +0000 2021	[{"text":"FanDuel","indices":[180,188]},{"text":"ILSportsBetting","indices":[189,205]},{"text":"GambleIllinois","indices":[206,221]}]	[{"url":"https://t.co/kJz211KvcY","expanded_url":"https://gamble-illinois.com/fanduel-sportsbook-il-expansion/","display_url":"gamble-illinois.com/fanduel-sportsâ€¦","indices":[156,179]}]	FanDuel sportsbook is pushing on with its expansion in Illinois with the opening of its 2nd retails location, called FanDuel Sportsbook &amp; Horse Racing. https://t.co/kJz211KvcY #FanDuel #ILSportsBetting #GambleIllinois	229.0	RT @gamble_usa: FanDuel sportsbook is pushing on with its expansion in Illinois with the opening of its 2nd retails location, called FanDueâ€¦	1089.0	True	full
784808	784808	605796b2e02a8e003811e95b	2021-03-21 18:55:40	[]	[]	Sun Mar 21 05:13:03 +0000 2021	[]	[{"url":"https://t.co/nHZJakBvNk","expanded_url":"https://www.youtube.com/watch?v=nfqkXYFiGuk&ab_channel=SkyNews","display_url":"youtube.com/watch?v=nfqkXYâ€¦","indices":[254,277]}]	With some exceptions, federal govt has been true to its word on opening media access to Tigray. Sky News reported battle with Tigray forces near Gijet in mid-Feb - and the apparently retaliatory killing of civilians by Eritrean and Ethiopian soldiers. https://t.co/nHZJakBvNk	71962.0	RT @wdavison10: With some exceptions, federal govt has been true to its word on opening media access to Tigray. Sky News reported battle wâ€¦	17.0	True	full
784809	784809	605796b2e02a8e003811e96f	2021-03-21 18:55:40	[]	[]	Sun Mar 21 18:47:53 +0000 2021	[]	[{"url":"https://t.co/eCCAR4Cwzf","expanded_url":"https://www.theguardian.com/law/2021/mar/19/uk-government-accused-distorting-findings-judicial-review-inquiry","display_url":"theguardian.com/law/2021/mar/1â€¦","indices":[219,242]}]	The Johnson regime is attacking the checks on its power. It is following the same path as Putin and Orban. If it wins the next General Election the UK will become a Putinist sham democracy in which only one party wins. https://t.co/eCCAR4Cwzf	54408.0	RT @nickreeves9876: The Johnson regime is attacking the checks on its power. It is following the same path as Putin and Orban. If it wins tâ€¦	3966.0	True	full
784810	784810	605796b2e02a8e003811e97b	2021-03-21 18:55:40	[]	[{"url":"https://t.co/MioddCrnGy","expanded_url":"https://bit.ly/3vPlFio","display_url":"bit.ly/3vPlFio","indices":[116,139]}]		[]	[]			[CELEBRITIES]: "Nunca mÃ¡s cantaste...": @britneyspears comparte un raro video que deja nostÃ¡lgico a sus seguidoresâ€¦ https://t.co/t4uwpnShkO	296.0	True	full
784811	784811	605796b2e02a8e003811e985	2021-03-21 18:55:41	[]	[]	Sun Mar 21 18:46:28 +0000 2021	[{"text":"LaFiestadeJuliaMedina","indices":[48,70]}]	[{"url":"https://t.co/1k7xnOohIK","expanded_url":"https://www.canalsur.es/radio/directos/portada-directoradio-1160300.html?directo=player_fiesta","display_url":"canalsur.es/radio/directosâ€¦","indices":[159,182]}]	Tan solo quedan 15 minutos para que de comienzo #LaFiestadeJuliaMedina. Mientras tanto, podemos escuchar los temazos que nos pone @apijimenez en @canalfiesta https://t.co/1k7xnOohIK	2790.0	RT @CFOJuliaMedina: Tan solo quedan 15 minutos para que de comienzo #LaFiestadeJuliaMedina. Mientras tanto, podemos escuchar los temazos quâ€¦	681.0	True	full
784812	784812	605796b2e02a8e003811e989	2021-03-21 18:55:41	[]	[]	Sun Mar 21 13:48:46 +0000 2021	[]	[{"url":"https://t.co/k4SKSfxLJh","expanded_url":"https://jamanetwork.com/journals/jama/fullarticle/2777898?utm_source=facebook&utm_campaign=content-shareicons&utm_content=article_engagement&utm_medium=social&utm_term=032021#.YFYY0Aj3zck.facebook","display_url":"jamanetwork.com/journals/jama/â€¦","indices":[251,274]}]	Sorry Dr Fauci and other fearmongers, new study shows vaccines and naturally acquired immunity DO effectively neutralize COVID variants. Good news for everyone but bureaucrats and petty tyrants! Neutralizing Antibodies Against SARS-CoV-2 Variants https://t.co/k4SKSfxLJh	3117384.0	RT @RandPaul: Sorry Dr Fauci and other fearmongers, new study shows vaccines and naturally acquired immunity DO effectively neutralize COVIâ€¦	234.0	True	full
784813	784813	605796b3e02a8e003811e9d5	2021-03-21 18:55:41	[]	[]	Sun Mar 21 17:57:44 +0000 2021	[]	[{"url":"https://t.co/G8TYEmrCwD","expanded_url":"https://www.hartlepoolmail.co.uk/news/politics/deputy-party-leader-angela-rayner-backs-labour-candidate-dr-paul-williams-on-visit-to-hartlepool-3173364","display_url":"hartlepoolmail.co.uk/news/politics/â€¦","indices":[155,178]}]	The vaccination programme is amazing and it shows what happens when you trust the NHS to get on with the job. Was great to show @AngelaRayner round today. https://t.co/G8TYEmrCwD	17950.0	RT @PaulWilliamsLAB: The vaccination programme is amazing and it shows what happens when you trust the NHS to get on with the job. Was greaâ€¦	64.0	True	full
784814	784814	605796b3e02a8e003811e9e5	2021-03-21 18:55:42	[]	[]	Sat Mar 20 21:52:51 +0000 2021	[]	[{"url":"https://t.co/MjqvONRRIA","expanded_url":"https://www.repretel.com/noticia/morosos-con-la-ccss-que-presenten-sintomas-covid-19-deberan-pagar-la-prueba-pcr/","display_url":"repretel.com/noticia/morosoâ€¦","indices":[196,219]}]	En la ClÃ­nica BÃ­blica la prueba para covid PCR vale Â¢53.000 y en la CCSS Â¢186.000, muchos no se dan cuenta lo cara que es la salud en Costa Rica, porque se lo cobran todos los meses del salario. https://t.co/MjqvONRRIA	1038.0	RT @marielapalmac: En la ClÃ­nica BÃ­blica la prueba para covid PCR vale Â¢53.000 y en la CCSS Â¢186.000, muchos no se dan cuenta lo cara queâ€¦	54.0	True	full
784815	784815	605796b3e02a8e003811e9eb	2021-03-21 18:55:42	[{"text":"CryptoNews","indices":[0,11]},{"text":"LatokenApp","indices":[167,178]}]	[{"url":"https://t.co/QsmmtQC6rU","expanded_url":"https://t.me/latoken_airdrops_bot?start=nq28gu7v-airdrop_DFN-source_twp79","display_url":"t.me/latoken_airdroâ€¦","indices":[223,246]}]		[]	[]			#CryptoNews: Cryptocurrency exchange LATOKEN registered 100% growth in mobile app downloads in just two months, thaâ€¦ https://t.co/dvuPs2KhfS	3.0	True	full
784816	784816	605796b4e02a8e003811e9fd	2021-03-21 18:55:42	[{"text":"Vimeo","indices":[201,207]}]	[{"url":"https://t.co/Us4ev8AXvv","expanded_url":"https://vimeo.com/522154747?ref=tw-share","display_url":"vimeo.com/522154747?ref=â€¦","indices":[208,231]}]		[]	[]			As professing Christians we still need to hear the preached Gospel. Very good Sermon! Watch â€œWhat is the Conditionâ€¦ https://t.co/rYrAbqVj1p	4.0	True	full
784817	784817	605796b4e02a8e003811ea21	2021-03-21 18:55:43	[]	[]	Sun Mar 21 01:51:34 +0000 2021	[{"text":"TeamJustice","indices":[49,61]}]	[{"url":"https://t.co/D0KqlGOYxn","expanded_url":"https://twitter.com/lauriemilroy/status/1373426038693195781","display_url":"twitter.com/lauriemilroy/sâ€¦","indices":[131,154]}]	Have to give Laurie a shout out: sheâ€™s wearing a #TeamJustice shirt that says, â€œJustice is a full-contact sport.â€� Love it, Laurie. https://t.co/D0KqlGOYxn	490133.0	RT @glennkirschner2: Have to give Laurie a shout out: sheâ€™s wearing a #TeamJustice shirt that says, â€œJustice is a full-contact sport.â€� Loveâ€¦	8097.0	True	full
784818	784818	605796b4e02a8e003811ea51	2021-03-21 18:55:43	[]	[{"url":"https://t.co/1XdFEp6bW6","expanded_url":"https://www.facebook.com/101952238202300/posts/275831134147742/?d=n","display_url":"facebook.com/10195223820230â€¦","indices":[236,259]}]		[]	[]			MOE is waiting for a final decision from the Council of Ministers whether to conduct student exams online or offlinâ€¦ https://t.co/8FspnQt2cO	825.0	True	full
784819	784819	605796b5e02a8e003811ea63	2021-03-21 18:55:43	[]	[]	Sun Mar 21 00:17:00 +0000 2021	[]	[{"url":"https://t.co/4XpTRgHY1k","expanded_url":"https://twitter.com/bypatforde/status/1373303165743927298","display_url":"twitter.com/bypatforde/staâ€¦","indices":[166,189]}]	$120,000 Thatâ€™s how much is costs to go to Georgetown for four years. The cost to these â€œoppressedâ€� players: $0. Someone please oppress my kids like that. Please. https://t.co/4XpTRgHY1k	245137.0	RT @JesseKellyDC: $120,000 Thatâ€™s how much is costs to go to Georgetown for four years. The cost to these â€œoppressedâ€� players: $0. Someoâ€¦	8414.0	True	full
784820	784820	605796b5e02a8e003811ea71	2021-03-21 18:55:43	[]	[]	Sun Mar 21 18:50:01 +0000 2021	[]	[{"url":"https://t.co/1iLcELNqmP","expanded_url":"https://www.occrp.org/en/daily/14083-myanmar-military-arrests-journalists-attacks-free-press","display_url":"occrp.org/en/daily/14083â€¦","indices":[160,183]}]	Myanmar's military junta arrested two more journalists on Friday as part of its efforts to limit the flow of information about resistance to last monthâ€™s coup. https://t.co/1iLcELNqmP	87176.0	RT @OCCRP: Myanmar's military junta arrested two more journalists on Friday as part of its efforts to limit the flow of information about râ€¦	678.0	True	full
784821	784821	605796b5e02a8e003811ea75	2021-03-21 18:55:43	[]	[]	Fri Mar 19 23:58:02 +0000 2021	[{"text":"YoMeVacuno","indices":[192,203]}]	[{"url":"https://t.co/n5dEjAKMl9","expanded_url":"https://www.nytimes.com/interactive/2021/03/19/world/covid-vaccine-inequality.html?campaign_id=154&emc=edit_cb_20210319&instance_id=28268&nl=coronavirus-briefing&regi_id=112800806&segment_id=53805&te=1&user_id=2fef30ef819547914999b427152cac3a","display_url":"nytimes.com/interactive/20â€¦","indices":[167,190]}]	SegÃºn The New York Times (@nytimes ), solo 4 paÃ­ses en AmÃ©rica podrÃ¡n vacunar a su poblaciÃ³n durante el 2021: ðŸ‡¨ðŸ‡± Chile ðŸ‡ºðŸ‡¸ EEUU ðŸ‡©ðŸ‡´ Rep. Dominicana ðŸ‡ºðŸ‡¾ Uruguay Fuente: https://t.co/n5dEjAKMl9 #YoMeVacuno https://t.co/HodDLqfiu8	6770.0	RT @paeguiguren: SegÃºn The New York Times (@nytimes ), solo 4 paÃ­ses en AmÃ©rica podrÃ¡n vacunar a su poblaciÃ³n durante el 2021: ðŸ‡¨ðŸ‡± Chile ðŸ‡ºðŸ‡¸â€¦	47226.0	True	full
784822	784822	605796b5e02a8e003811ea7d	2021-03-21 18:55:43	[]	[]	Wed Mar 17 22:06:44 +0000 2021	[{"text":"ForceTheVote","indices":[19,32]},{"text":"FTV","indices":[150,154]}]	[{"url":"https://t.co/HAqeEy8Wqp","expanded_url":"https://twitter.com/RepJayapal/status/1372258188456779777","display_url":"twitter.com/RepJayapal/staâ€¦","indices":[266,289]}]	The whole point of #ForceTheVote was to get Democrats to commit to introducing the M4A bill.. and 112 Democrats did just that. Hilarious to see many #FTV supporters (btw I was one of them) not even realize what the aim of their strategy was ðŸ˜‚. You should be happy: https://t.co/HAqeEy8Wqp	60518.0	RT @daviddoel: The whole point of #ForceTheVote was to get Democrats to commit to introducing the M4A bill.. and 112 Democrats did just thaâ€¦	5826.0	True	full
784823	784823	605796b5e02a8e003811ea7f	2021-03-21 18:55:43	[]	[]	Sun Mar 21 17:43:54 +0000 2021	[]	[{"url":"https://t.co/gPsxAPlclb","expanded_url":"https://lustyage.com/products/penis-extender-stretcher?ref=oj0a1wbz1csr","display_url":"lustyage.com/products/penisâ€¦","indices":[189,212]}]	Grow your Dick size in an efficient, safe &amp; painless way ðŸ˜� And all sex toy product buying go to home Worldwide Free Shipping must try get https 50% discount ðŸ¥° No infection ðŸ‘Œ order now https://t.co/gPsxAPlclb https://t.co/DYqoXIuFNq	194571.0	RT @MORRIGAN_121: Grow your Dick size in an efficient, safe &amp; painless way ðŸ˜� And all sex toy product buying go to home Worldwide Free Shippâ€¦	19428.0	True	full
784824	784824	605796b5e02a8e003811eaa5	2021-03-21 18:55:44	[]	[]	Sun Mar 21 01:26:09 +0000 2021	[]	[{"url":"https://t.co/BXPS3y0hKi","expanded_url":"http://noticiasrcn.com","display_url":"noticiasrcn.com","indices":[232,255]}]	En La Guajira, la cifra de niÃ±os fallecidos por desnutriciÃ³n sigue aumentando, de acuerdo con la ONG WayÃºu, en lo corrido de 2021 han muerto 15 niÃ±os menores de cinco aÃ±os por causas asociadas a la falta de alimentos y agua potable https://t.co/BXPS3y0hKi https://t.co/44izdTER4u	8082272.0	RT @NoticiasRCN: En La Guajira, la cifra de niÃ±os fallecidos por desnutriciÃ³n sigue aumentando, de acuerdo con la ONG WayÃºu, en lo corridoâ€¦	2430.0	True	full
784825	784825	605796b5e02a8e003811eaa7	2021-03-21 18:55:44	[]	[]	Sun Mar 21 16:45:19 +0000 2021	[]	[{"url":"https://t.co/vNMvP2jLvB","expanded_url":"https://www.allkpop.com/article/2021/03/sold-out-king-jungkooks-kombucha-craze-continues-as-its-sales-increases-by-1800-in-china-and-becomes-a-trending-food-item-on-shopee","display_url":"allkpop.com/article/2021/0â€¦","indices":[144,167]}]	â€˜Sold Out Kingâ€™ Jungkookâ€™s [UCC] Kombucha craze continues as its sales increases by 1800% in China, and becomes a trending food item on Shopee https://t.co/vNMvP2jLvB https://t.co/OFogWrtvKE	5697565.0	RT @allkpop: â€˜Sold Out Kingâ€™ Jungkookâ€™s [UCC] Kombucha craze continues as its sales increases by 1800% in China, and becomes a trending fooâ€¦	7.0	True	full
784826	784826	605796b6e02a8e003811eab3	2021-03-21 18:55:44	[{"text":"COVID19","indices":[272,280]},{"text":"turnthetide","indices":[281,293]},{"text":"provaxxer","indices":[294,304]}]	[{"url":"https://t.co/XrrGl6cyDe","expanded_url":"http://bit.ly/3q89hWZ","display_url":"bit.ly/3q89hWZ","indices":[242,265]}]		[]	[]			@antonioguterres @Ambassador_Liu I am concerned about the impact current COVID vaccines will have when increasinglyâ€¦ https://t.co/290dSxLQ4V	517.0	True	full
784827	784827	605796b6e02a8e003811eabd	2021-03-21 18:55:44	[]	[]	Sat Mar 20 16:52:23 +0000 2021	[]	[{"url":"https://t.co/Hqavwjzbna","expanded_url":"https://www.elespanol.com/reportajes/20210320/montero-belarra-compis-psicologia-sin-doctorado-ministerios/567194385_0.html","display_url":"elespanol.com/reportajes/202â€¦","indices":[137,160]}]	Dos chonis con 4300 millones para colocar a sus compis. Apaga y vÃ¡monos antes de que su jefe se convierta en el maduro carpetovetÃ³nico https://t.co/Hqavwjzbna	4717.0	RT @NoNacionalistaX: Dos chonis con 4300 millones para colocar a sus compis. Apaga y vÃ¡monos antes de que su jefe se convierta en el madurâ€¦	1197.0	True	full
784828	784828	605796b6e02a8e003811eacf	2021-03-21 18:55:44	[]	[]	Sun Mar 21 17:38:51 +0000 2021	[]	[{"url":"https://t.co/Be9d1xnzcQ","expanded_url":"http://bit.ly/carta-covid","display_url":"bit.ly/carta-covid","indices":[253,276]}]	Hoje foi lanÃ§ada carta assinada por 200+ economistas brasileiros, incluindo ex-Ministros da Fazenda e ex-Presidentes do BC, cobrando do governo medidas de combate Ã pandemia. Estou entre os signatÃ¡rios e ajudei na redaÃ§Ã£o. O que cobramos? Segue o fio ðŸ‘‡ https://t.co/Be9d1xnzcQ https://t.co/idSW269NSy	59812.0	RT @ThomasVConti: Hoje foi lanÃ§ada carta assinada por 200+ economistas brasileiros, incluindo ex-Ministros da Fazenda e ex-Presidentes do Bâ€¦	62.0	True	full
784829	784829	605796b6e02a8e003811eae3	2021-03-21 18:55:44	[]	[{"url":"https://t.co/qYGlZUnPdm","expanded_url":"https://twitter.com/jesyngcandanga1/status/1373383764559196165?s=19","display_url":"twitter.com/jesyngcandangaâ€¦","indices":[29,52]}]		[]	[]			@adancoromoto @gladysrequena https://t.co/qYGlZUnPdm Camarada necesito urgente su apoyo y sÃ© que en sus manos estÃ¡â€¦ https://t.co/1caNTyQSYD	595.0	True	full
784830	784830	605796b6e02a8e003811eaf3	2021-03-21 18:55:44	[{"text":"rallye","indices":[102,109]},{"text":"rallyemontecarlo","indices":[110,127]},{"text":"montecarlo","indices":[128,139]},{"text":"champion","indices":[140,149]},{"text":"polo","indices":[150,155]},{"text":"volkswagen","indices":[156,167]},{"text":"voiture","indices":[168,176]},{"text":"confinement","indices":[177,189]}]	[{"url":"https://t.co/JxBbscNmVx","expanded_url":"https://www.vinted.fr/enfants/figurines/835027840-rallye-monte-carlo-2016","display_url":"vinted.fr/enfants/figuriâ€¦","indices":[191,214]}]		[]	[]			Ne rate pas l'article volkswagen Figurines que je vends sur @VintedFR. Taille Taille unique Ã 15,00 â‚¬ #rallyeâ€¦ https://t.co/sxlRYiYb5Z	73.0	True	full
784831	784831	605796b6e02a8e003811eaf9	2021-03-21 18:55:45	[]	[]	Sun Mar 21 10:42:07 +0000 2021	[]	[{"url":"https://t.co/ZheRHnIWn3","expanded_url":"https://www.independent.co.uk/news/uk/politics/coronavirus-ppe-contract-tory-donor-b1818645.html","display_url":"independent.co.uk/news/uk/politiâ€¦","indices":[185,208]}]	â€œA Â£1m-plus PPE contract handed to a firm run by a major Tory donor is still being kept under wraps after a year â€“ despite Boris Johnsonâ€™s claim to have published controversial deals.â€� https://t.co/ZheRHnIWn3	116742.0	RT @GoodLawProject: â€œA Â£1m-plus PPE contract handed to a firm run by a major Tory donor is still being kept under wraps after a year â€“ despâ€¦	2706.0	True	full
784832	784832	605796b7e02a8e003811eb67	2021-03-21 18:55:46	[]	[]	Sun Mar 21 16:38:12 +0000 2021	[]	[{"url":"https://t.co/0ynnP5IsYh","expanded_url":"https://youtu.be/huNzePc4bvU","display_url":"youtu.be/huNzePc4bvU","indices":[227,250]}]	Wendy Sulca @Wendy_Oficial es LA artista comprometida de esta generacion. Sus letras y contenidos siempre son notables. Puro talento, carisma y sintonia con los tiempos. Se merece todos los exitos. Vean y escuchen su nuevo hit https://t.co/0ynnP5IsYh	298154.0	RT @AdrianzenEduard: Wendy Sulca @Wendy_Oficial es LA artista comprometida de esta generacion. Sus letras y contenidos siempre son notablesâ€¦	6.0	True	full
784833	784833	605796b8e02a8e003811eb81	2021-03-21 18:55:46	[]	[]	Sun Mar 21 18:05:34 +0000 2021	[]	[{"url":"https://t.co/Kin9a1dCy2","expanded_url":"https://www.businessinsider.com/coronavirus-fauci-those-who-recover-will-be-immune-2020-3","display_url":"businessinsider.com/coronavirus-faâ€¦","indices":[112,135]}]	This was Fauci, one year ago this week. It also puts his recent spat with @RandPaul in an interesting light. https://t.co/Kin9a1dCy2 https://t.co/fnRWRLTsFL	12558.0	RT @PhilWMagness: This was Fauci, one year ago this week. It also puts his recent spat with @RandPaul in an interesting light. https://tâ€¦	97.0	True	full
784834	784834	605796b8e02a8e003811eb89	2021-03-21 18:55:46	[]	[]	Sun Mar 21 15:47:28 +0000 2021	[{"text":"EnjoyPiÃ±eraGate","indices":[62,78]}]	[{"url":"https://t.co/zy0VJIAqaU","expanded_url":"https://lavozdelosquesobran.cl/a-un-ano-del-estallido-la-reuniones-secretas-de-pinera-y-sus-ministros-con-altos-ejecutivos-y-rostros-de-television/","display_url":"lavozdelosquesobran.cl/a-un-ano-del-eâ€¦","indices":[258,281]}]	El silencio de los 4 canales mÃ¡s grande de Chile por el caso #EnjoyPiÃ±eraGate viene desde el 2019 con la orden de Chadwik a los canales de tv de cortar la cobertura al estallido social, orden que dura hasta hoy, si esto no es dictadura que chucha es? ðŸ¤¦â€�â™‚ï¸� https://t.co/zy0VJIAqaU https://t.co/8h28YS6vri	6818.0	RT @Profesor2022: El silencio de los 4 canales mÃ¡s grande de Chile por el caso #EnjoyPiÃ±eraGate viene desde el 2019 con la orden de Chadwiâ€¦	989.0	True	full
784835	784835	605796b8e02a8e003811eb95	2021-03-21 18:55:46	[]	[]	Sun Mar 21 17:10:11 +0000 2021	[]	[{"url":"https://t.co/YcbHvNJJH1","expanded_url":"https://twitter.com/ajaeys/status/1373652915840188425","display_url":"twitter.com/ajaeys/status/â€¦","indices":[169,192]}]	Depressing if true. So much should not be lost without a massive war or something. We keep calling it civilizational battle but this appears more like a fkng walkover. https://t.co/YcbHvNJJH1	4588.0	RT @entropied: Depressing if true. So much should not be lost without a massive war or something. We keep calling it civilizational battleâ€¦	3940.0	True	full
784836	784836	605796b8e02a8e003811ebb9	2021-03-21 18:55:47	[]	[]	Sun Mar 21 17:23:21 +0000 2021	[{"text":"Loret","indices":[225,231]}]	[{"url":"https://t.co/eze4zcfF5x","expanded_url":"https://youtu.be/4vW4o9WUYPU","display_url":"youtu.be/4vW4o9WUYPU","indices":[245,268]}]	Un banco del gobierno entregÃ³ 150 millones de pesos a la empresa de Epigmenio Ibarra. Eso equivale a lo que recibieron 6,000 empresarios para apoyarlos con la pandemia. El privilegio de ser el propagandista estrella de AMLO. #Loret @latinus_us: https://t.co/eze4zcfF5x https://t.co/AAqLlS092S	8675865.0	RT @CarlosLoret: Un banco del gobierno entregÃ³ 150 millones de pesos a la empresa de Epigmenio Ibarra. Eso equivale a lo que recibieron 6,0â€¦	16056.0	True	full
784837	784837	605796b9e02a8e003811ebc5	2021-03-21 18:55:47	[]	[]	Sun Mar 21 18:30:00 +0000 2021	[{"text":"DFMAS","indices":[1,7]}]	[{"url":"https://t.co/UOwa2YsFxy","expanded_url":"https://bit.ly/2PevOEN","display_url":"bit.ly/2PevOEN","indices":[244,267]}]	ðŸ˜·#DFMAS Los hermanos que mÃ¡s mascarillas producen en Chile ya miran a Europa Los Olivares hacen cerca de 350 mil mascarillas desechables al dÃ­a. Sus principales clientes son Walmart, Farmacias Ahumada, Cencosud y Lucchetti. ðŸ–‹ Por @MateoNavas_: https://t.co/UOwa2YsFxy https://t.co/p4Xud83lAl	214334.0	RT @DFinanciero: ðŸ˜·#DFMAS Los hermanos que mÃ¡s mascarillas producen en Chile ya miran a Europa Los Olivares hacen cerca de 350 mil mascarillâ€¦	3214.0	True	full
784838	784838	605796b9e02a8e003811ebd9	2021-03-21 18:55:47	[{"text":"FWN","indices":[117,121]},{"text":"freeworldnews","indices":[122,136]},{"text":"today","indices":[137,143]}]	[{"url":"https://t.co/pr9GLKM16H","expanded_url":"https://fwn.today/today/news-today/workers-at-u-s-meat-plants-early-covid-hot-spots-are-now-getting-vaccinated-in-many-states/21/","display_url":"fwn.today/today/news-todâ€¦","indices":[0,23]},{"url":"https://t.co/X2qVMafjRI","expanded_url":"https://fwn.today","display_url":"fwn.today","indices":[88,111]}]		[]	[]			https://t.co/pr9GLKM16H Workers at U.S. meat plants, early Covid hot spots, Our Hashtag https://t.co/X2qVMafjRI 202â€¦ https://t.co/089TylH6Zj	835.0	True	full
784839	784839	605796b9e02a8e003811ebdf	2021-03-21 18:55:47	[]	[]	Sun Mar 21 03:30:02 +0000 2021	[{"text":"ElCovidNoEsJuegoCuidate","indices":[102,126]}]	[{"url":"https://t.co/12mcs5ioNs","expanded_url":"https://mazo4f.com/238145","display_url":"mazo4f.com/238145","indices":[77,100]}]	Venezuela sumÃ³ 1.161 nuevos casos Covid-19 positivos (+mil 155 comunitarios) https://t.co/12mcs5ioNs #ElCovidNoEsJuegoCuidate https://t.co/5IvycncWuS	587438.0	RT @ConElMazoDando: Venezuela sumÃ³ 1.161 nuevos casos Covid-19 positivos (+mil 155 comunitarios) https://t.co/12mcs5ioNs #ElCovidNoEsJuegoâ€¦	24.0	True	full
784840	784840	605796b9e02a8e003811ec0b	2021-03-21 18:55:48	[]	[]	Sun Mar 21 17:23:21 +0000 2021	[{"text":"Loret","indices":[225,231]}]	[{"url":"https://t.co/eze4zcfF5x","expanded_url":"https://youtu.be/4vW4o9WUYPU","display_url":"youtu.be/4vW4o9WUYPU","indices":[245,268]}]	Un banco del gobierno entregÃ³ 150 millones de pesos a la empresa de Epigmenio Ibarra. Eso equivale a lo que recibieron 6,000 empresarios para apoyarlos con la pandemia. El privilegio de ser el propagandista estrella de AMLO. #Loret @latinus_us: https://t.co/eze4zcfF5x https://t.co/AAqLlS092S	8675865.0	RT @CarlosLoret: Un banco del gobierno entregÃ³ 150 millones de pesos a la empresa de Epigmenio Ibarra. Eso equivale a lo que recibieron 6,0â€¦	172.0	True	full
784841	784841	605796b9e02a8e003811ec0d	2021-03-21 18:55:48	[]	[]	Sun Mar 21 16:37:44 +0000 2021	[{"text":"DescuidarseEsContagiarse","indices":[91,116]}]	[{"url":"https://t.co/ppg5R01ujy","expanded_url":"https://www.vtv.gob.ve/para-protegerse-variantes-sarscov2-reforzar-medidas-bioseguridad/","display_url":"vtv.gob.ve/para-protegersâ€¦","indices":[118,141]}]	Para protegerse de las variantes del SARS-CoV-2 hay que reforzar medidas de bioseguridad #DescuidarseEsContagiarse https://t.co/ppg5R01ujy https://t.co/OXKAIDhRIX	1815418.0	RT @VTVcanal8: Para protegerse de las variantes del SARS-CoV-2 hay que reforzar medidas de bioseguridad #DescuidarseEsContagiarse https:â€¦	23.0	True	full
784842	784842	605796b9e02a8e003811ec11	2021-03-21 18:55:48	[]	[]	Sun Mar 21 06:03:58 +0000 2021	[{"text":"DuaLipa","indices":[0,8]}]	[{"url":"https://t.co/F9ZGNSpy0C","expanded_url":"https://reforma.com/OddYvr","display_url":"reforma.com/OddYvr","indices":[247,270]}]	#DuaLipa estÃ¡ en MÃ©xico como parte de la promociÃ³n de Yves Saint Lauren, firma de la que es imagen. Sus fans se reunieron fuera de General Prim #30 para poder verla, aunque sea de lejos y por breves instantes. ðŸ“¸: Mauricio Ã�ngel I Reforma. ðŸ‘‰ðŸ�»https://t.co/F9ZGNSpy0C https://t.co/jq8ey4HCoO	118357.0	RT @reformagente: #DuaLipa estÃ¡ en MÃ©xico como parte de la promociÃ³n de Yves Saint Lauren, firma de la que es imagen. Sus fans se reunierâ€¦	13700.0	True	full
784843	784843	605796b9e02a8e003811ec21	2021-03-21 18:55:48	[{"text":"FORÃ‡AJORNALISTAS","indices":[0,17]},{"text":"FORABOLSONARO","indices":[18,32]}]	[{"url":"https://t.co/Sii6qTGLAn","expanded_url":"https://www.noticiasaominuto.com.br/brasil/1788137/em-questao-de-dias-jornalista-de-mato-grosso-do-sul-perde-toda-a-familia-para-a-covid-19?utm_medium=social&utm_source=twitter.com&utm_campaign=buffer","display_url":"noticiasaominuto.com.br/brasil/1788137â€¦","indices":[193,216]}]		[]	[]			#FORÃ‡AJORNALISTAS #FORABOLSONARO Jornalistas sofrem com hostilidades e insultos durante a cobertura da epidemia. Emâ€¦ https://t.co/1KA4et9MyV	71.0	True	full
784844	784844	605796bae02a8e003811ec2d	2021-03-21 18:55:48	[{"text":"Corona","indices":[16,23]},{"text":"Ausgangssperren","indices":[102,118]}]	[{"url":"https://t.co/mVGON44oZf","expanded_url":"http://nordbayern.de","display_url":"nordbayern.de","indices":[225,248]},{"url":"https://t.co/mxxJBWmwJd","expanded_url":"https://www.nordbayern.de/politik/bericht-kanzleramt-will-lockdown-bis-18-april-und-neue-ausgangssperre-1.10938938","display_url":"nordbayern.de/politik/berichâ€¦","indices":[249,272]}]		[]	[]			"In sogenannten #Corona Hotspots, in denen die Sieben-Tage-Inzidenz Ã¼ber 100 liegt, sollen nÃ¤chtlicheâ€¦ https://t.co/ReNOGQyFm8	1304.0	True	full
784845	784845	605796bae02a8e003811ec31	2021-03-21 18:55:48	[]	[]	Sun Mar 21 18:25:49 +0000 2021	[]	[{"url":"https://t.co/urzrDOE6wF","expanded_url":"http://bit.ly/adesao-covid","display_url":"bit.ly/adesao-covid","indices":[173,196]},{"url":"https://t.co/urzrDOE6wF","expanded_url":"http://bit.ly/adesao-covid","display_url":"bit.ly/adesao-covid","indices":[197,220]}]	Prezados, as assinaturas jÃ¡ estÃ£o abertas pelo link abaixo. Caso apoiem as propostas, fiquem Ã vontade para assinar e repassar. Estamos juntos no combate contra a Covid-19! https://t.co/urzrDOE6wF https://t.co/urzrDOE6wF	59812.0	RT @ThomasVConti: Prezados, as assinaturas jÃ¡ estÃ£o abertas pelo link abaixo. Caso apoiem as propostas, fiquem Ã vontade para assinar e repâ€¦	285.0	True	full
784846	784846	605796bae02a8e003811ec4f	2021-03-21 18:55:48	[]	[]	Sun Mar 21 17:52:01 +0000 2021	[{"text":"abuse","indices":[73,79]},{"text":"trolling","indices":[84,93]},{"text":"cybersecurity","indices":[122,136]}]	[{"url":"https://t.co/AvCa82oU6P","expanded_url":"https://bit.ly/3qRjVCD","display_url":"bit.ly/3qRjVCD","indices":[188,211]}]	As if the world hasnâ€™t had enough on its plate for the past year, online #abuse and #trolling has increased too, with the #cybersecurity industry arguably affected more than most &gt;&gt; https://t.co/AvCa82oU6P	202444.0	RT @InfosecurityMag: As if the world hasnâ€™t had enough on its plate for the past year, online #abuse and #trolling has increased too, withâ€¦	28360.0	True	full
784847	784847	605796bae02a8e003811ec5d	2021-03-21 18:55:49	[]	[]	Sun Mar 21 16:12:44 +0000 2021	[{"text":"CALM","indices":[174,179]}]	[{"url":"https://t.co/6n26JRvY0L","expanded_url":"https://open.spotify.com/album/46K4raQPIGem3N031upNj9?si=tr58dGZQT1SniXjxbRylGw","display_url":"open.spotify.com/album/46K4raQPâ€¦","indices":[249,272]}]	CALM by 5SOS is exactly 95,110,457 (95.1 Million) streams away from surpassing 1,000,000,000 (1 Billion) streams on Spotify! Join the 5SOSDigest Team in continuing to stream #CALM by @5SOS on this streaming platform using the link provided below ðŸŒ¸ðŸ–¤ https://t.co/6n26JRvY0L https://t.co/Ed5pChvAqo	44371.0	RT @5SOSDigest: CALM by 5SOS is exactly 95,110,457 (95.1 Million) streams away from surpassing 1,000,000,000 (1 Billion) streams on Spotifyâ€¦	132.0	True	full
784848	784848	605796bae02a8e003811ec5f	2021-03-21 18:55:49	[]	[]	Sun Mar 21 01:01:34 +0000 2021	[]	[{"url":"https://t.co/cqfHGbndna","expanded_url":"https://twitter.com/andrewbostom/status/1373299407039442946","display_url":"twitter.com/andrewbostom/sâ€¦","indices":[122,145]}]	Scariant obituaries: RIP: D614G B117 P.1 B1.351 Up Next: 3rd wave. Holy Mother of God- recombination. UltraLong COVID. https://t.co/cqfHGbndna https://t.co/7xconxj9Bt	17856.0	RT @Kevin_McKernan: Scariant obituaries: RIP: D614G B117 P.1 B1.351 Up Next: 3rd wave. Holy Mother of God- recombination. UltraLong COVIâ€¦	135.0	True	full
784849	784849	605796bbe02a8e003811ec89	2021-03-21 18:55:49	[]	[]	Sun Mar 21 12:13:45 +0000 2021	[]	[{"url":"https://t.co/zHH8Efw5Vq","expanded_url":"https://elpais.com/economia/2021-03-21/espana-abre-en-semana-santa-para-el-turismo-aleman-pero-no-para-los-nacionales.html","display_url":"elpais.com/economia/2021-â€¦","indices":[257,280]}]	Mientras los espaÃ±oles no pueden visitar a sus familiares, se permite la entrada de turistas y de inmigrantes ilegales. Gobierno y Comunidades usan el estado de alarma para mantener sumisos a los nacionales. EspaÃ±oles encerrados, extranjeros disfrutando. https://t.co/zHH8Efw5Vq	436821.0	RT @vox_es: Mientras los espaÃ±oles no pueden visitar a sus familiares, se permite la entrada de turistas y de inmigrantes ilegales. Gobierâ€¦	209.0	True	full
784850	784850	605796bbe02a8e003811ec93	2021-03-21 18:55:49	[]	[]	Sun Mar 21 18:41:50 +0000 2021	[{"text":"Ù‡Ø¬ÙˆÙ…_Ø§Ù„Ø¹Ù…Ø§Ù„Ù‚Ø©","indices":[13,27]}]	[{"url":"https://t.co/GFRxOgtykp","expanded_url":"https://twitter.com/quwrofu/status/1373706261221548035","display_url":"twitter.com/quwrofu/statusâ€¦","indices":[104,127]}]	Ø§Ù„Ø­Ù„Ù‚Ø© 15 Ù…Ù† #Ù‡Ø¬ÙˆÙ…_Ø§Ù„Ø¹Ù…Ø§Ù„Ù‚Ø© (Ø§Ù„Ù…ÙˆØ³Ù… Ø§Ù„Ø£Ø®ÙŠØ±) Ù…ØªØ±Ø¬Ù…Ø©ðŸ”¥ Ù„Ø§ ØªØ¨Ø®Ù„ÙˆØ§ Ø¹Ù„ÙŠÙ†Ø§ Ø¨Ø¯Ø¹Ù…ÙƒÙ… Ø¨Ø±ØªÙˆÙŠØªðŸŒ¹ Ø±Ø§Ø¨Ø· Ø§Ù„Ø­Ù„Ù‚Ø©:â¬‡ï¸�â¬‡ï¸�â¬‡ï¸�â¬‡ï¸� https://t.co/GFRxOgtykp https://t.co/BYWYWwHq3Y	71781.0	RT @Dacsubs: Ø§Ù„Ø­Ù„Ù‚Ø© 15 Ù…Ù† #Ù‡Ø¬ÙˆÙ…_Ø§Ù„Ø¹Ù…Ø§Ù„Ù‚Ø© (Ø§Ù„Ù…ÙˆØ³Ù… Ø§Ù„Ø£Ø®ÙŠØ±) Ù…ØªØ±Ø¬Ù…Ø©ðŸ”¥ Ù„Ø§ ØªØ¨Ø®Ù„ÙˆØ§ Ø¹Ù„ÙŠÙ†Ø§ Ø¨Ø¯Ø¹Ù…ÙƒÙ… Ø¨Ø±ØªÙˆÙŠØªðŸŒ¹ Ø±Ø§Ø¨Ø· Ø§Ù„Ø­Ù„Ù‚Ø©:â¬‡ï¸�â¬‡ï¸�â¬‡ï¸�â¬‡ï¸� https://t.co/GFRxOgtykâ€¦	0.0	True	full
784851	784851	605796bbe02a8e003811ec9b	2021-03-21 18:55:49	[]	[]	Mon Jan 11 18:15:48 +0000 2021	[{"text":"startrighthere","indices":[143,158]},{"text":"capitolattack","indices":[159,173]},{"text":"CapitolRiots","indices":[174,187]},{"text":"capitolbuilding","indices":[188,204]}]	[{"url":"https://t.co/hB0IVw3rle","expanded_url":"https://podcasts.apple.com/us/podcast/episode-twenty-six-what-can-us-capitol-attack-teach/id1525039302?i=1000504933462","display_url":"podcasts.apple.com/us/podcast/epiâ€¦","indices":[90,113]}]	Episode Twenty-Six: What Can The US Capitol Attack Teach Us About Ourselves? (Part One). https://t.co/hB0IVw3rle Thom Rutledge Patrick Newman #startrighthere #capitolattack #CapitolRiots #capitolbuilding https://t.co/qFs8t4pz1p	367.0	RT @ABPHD: Episode Twenty-Six: What Can The US Capitol Attack Teach Us About Ourselves? (Part One). https://t.co/hB0IVw3rle Thom Rutledgeâ€¦	150.0	True	full
784852	784852	605796bbe02a8e003811ecd7	2021-03-21 18:55:50	[]	[]	Sat Mar 20 20:30:00 +0000 2021	[]	[{"url":"https://t.co/fzBM4qQn7T","expanded_url":"https://bit.ly/3tKbvxZ","display_url":"bit.ly/3tKbvxZ","indices":[227,250]}]	Britainâ€™s Prince Harry has written the foreword for a new book aimed at the children of frontline workers who died in the COVID-19 pandemic, sharing the pain he suffered as a boy after the death of his mother, Princess Diana. https://t.co/fzBM4qQn7T	163431.0	RT @10TampaBay: Britainâ€™s Prince Harry has written the foreword for a new book aimed at the children of frontline workers who died in the Câ€¦	237.0	True	full
784853	784853	605796bce02a8e003811ece7	2021-03-21 18:55:50	[]	[]	Sun Mar 21 18:55:24 +0000 2021	[]	[{"url":"https://t.co/eF19Pt3WwJ","expanded_url":"https://secure.actblue.com/donate/rubiocovid?refcode=RACRE&amount=25&recurring=1","display_url":"secure.actblue.com/donate/rubiocoâ€¦","indices":[221,244]}]	Florida isn't JUST the site where Spring Break mayhem ensues. It's the state where it's Senator Marco Rubio voted against COVID Relief with all other GOP losers. Your RT and small donation will help us remind them DAILY. https://t.co/eF19Pt3WwJ	901469.0	RT @mmpadellan: Florida isn't JUST the site where Spring Break mayhem ensues. It's the state where it's Senator Marco Rubio voted against Câ€¦	93.0	True	full
784854	784854	605796bce02a8e003811ecfd	2021-03-21 18:55:50	[]	[]	Sun Mar 21 10:52:40 +0000 2021	[{"text":"CoronaVirus","indices":[190,202]}]	[{"url":"https://t.co/4CZyO2n6nR","expanded_url":"http://www.psf.gov.pk/call_for_concept_purposal.aspx","display_url":"psf.gov.pk/call_for_conceâ€¦","indices":[257,280]}]	Pak Science Foundation has launched a first of its kind research project to evaluate the environmental impact of PPEâ€™s, , millions of masks and other PPE equipment is used since eruption of #CoronaVirus itâ€™s important to know waste aspect of this pandemic https://t.co/4CZyO2n6nR	3855500.0	RT @fawadchaudhry: Pak Science Foundation has launched a first of its kind research project to evaluate the environmental impact of PPEâ€™s,â€¦	269.0	True	full
784855	784855	605796bce02a8e003811ed03	2021-03-21 18:55:50	[]	[{"url":"https://t.co/yS46vWcZig","expanded_url":"https://www.scientificamerican.com/article/how-to-debunk-misinformation-about-covid-vaccines-and-masks/","display_url":"scientificamerican.com/article/how-toâ€¦","indices":[186,209]}]		[]	[]			"Rather than trying to convince people whose minds are closed, time is better spent focusing on persuading those whâ€¦ https://t.co/0r9Mm73ozW	11867.0	True	full
784856	784856	605796bce02a8e003811ed25	2021-03-21 18:55:51	[{"text":"merakai_brewing","indices":[144,160]},{"text":"craftnotcrap","indices":[162,175]},{"text":"craftnotcrapbeer","indices":[177,194]},{"text":"snoopsbar13","indices":[196,208]}]	[{"url":"https://t.co/QTLuk9ZQuy","expanded_url":"https://www.instagram.com/p/CMsQ0y7MJVp/?igshid=1o7tc6cahn6cj","display_url":"instagram.com/p/CMsQ0y7MJVp/â€¦","indices":[209,232]}]		[]	[]			Revisiting this dank and juicy DDH DIPA, this time magnifying its marvellousness through the glory of my new brandeâ€¦ https://t.co/Ivfvaor5d2	83.0	True	full
784857	784857	605796bde02a8e003811ed2b	2021-03-21 18:55:51	[]	[]	Sun Mar 21 01:37:24 +0000 2021	[]	[{"url":"https://t.co/KTO2ElCgCZ","expanded_url":"https://twitter.com/wheresmyhat1485/status/1373304124859686918","display_url":"twitter.com/wheresmyhat148â€¦","indices":[234,257]}]	friendly reminder that men who have sex with men arenâ€™t allowed to donate blood unless theyâ€™ve been abstinent for 3 months (previously 1 year before covid-19 provided a need for more donors) because of prejudiced beliefs from the 80s https://t.co/KTO2ElCgCZ	832.0	RT @qtestever: friendly reminder that men who have sex with men arenâ€™t allowed to donate blood unless theyâ€™ve been abstinent for 3 months (â€¦	374.0	True	full
784858	784858	605796bde02a8e003811ed2d	2021-03-21 18:55:51	[]	[]	Sun Mar 21 18:16:08 +0000 2021	[]	[{"url":"https://t.co/Gye0jQ31e8","expanded_url":"https://www.bluradio.com/salud/vacunacion-contra-el-covid-19/colombia-lleva-un-64-de-avance-en-la-vacunacion-contra-el-covid-19","display_url":"bluradio.com/salud/vacunaciâ€¦","indices":[246,269]}]	Aunque no tipifica como una Mentiraâ�©, pues se han puesto EN PAPEL el 64% de las vacunas compradas, el Titular es AMARILLISTA y Demagogo, ya que da a entender que ya han vacunado el 64% de la poblaciÃ³n. Una jugadita del Primer CuÃ±ado. @BluRadioC0 https://t.co/Gye0jQ31e8	6150.0	RT @BetoLuso: Aunque no tipifica como una Mentiraâ�©, pues se han puesto EN PAPEL el 64% de las vacunas compradas, el Titular es AMARILLISTAâ€¦	261.0	True	full
784859	784859	605796bde02a8e003811ed2f	2021-03-21 18:55:51	[]	[]	Sun Mar 21 18:19:26 +0000 2021	[{"text":"Portobelo","indices":[219,229]},{"text":"Pandemia","indices":[230,239]}]	[{"url":"https://t.co/tqwFioEZFS","expanded_url":"https://bit.ly/3cXzi6u","display_url":"bit.ly/3cXzi6u","indices":[240,263]}]	La ciudad guarda entre sus estrechas calles los recuerdos de aquella Ã©poca, todavÃ­a se escuchan los cantos y bailes congos, tradiciÃ³n de aquellos esclavos que vinieron de Ã�frica y que hicieron de PanamÃ¡ su nuevo hogar. #Portobelo #Pandemia https://t.co/tqwFioEZFS	284310.0	RT @PanamaAmerica: La ciudad guarda entre sus estrechas calles los recuerdos de aquella Ã©poca, todavÃ­a se escuchan los cantos y bailes congâ€¦	86.0	True	full
784860	784860	605796bde02a8e003811ed39	2021-03-21 18:55:51	[]	[]	Sun Mar 21 14:11:46 +0000 2021	[]	[{"url":"https://t.co/v8GOOawT3O","expanded_url":"https://bit.ly/31bLH1z","display_url":"bit.ly/31bLH1z","indices":[171,194]}]	Three years ago, Facebook had the chance to rein in the lies and hate on its platform. This is the inside story of how it failedâ€”and how itâ€™s all of us who pay the price. https://t.co/v8GOOawT3O	1125369.0	RT @techreview: Three years ago, Facebook had the chance to rein in the lies and hate on its platform. This is the inside story of how it fâ€¦	0.0	True	full
784861	784861	605796bde02a8e003811ed41	2021-03-21 18:55:51	[]	[]	Sun Mar 21 10:57:25 +0000 2021	[]	[{"url":"https://t.co/v3oCsn6K6C","expanded_url":"https://www.theguardian.com/books/2021/mar/11/failures-of-state-review-never-forget-the-johnson-governments-covid-disasters","display_url":"theguardian.com/books/2021/marâ€¦","indices":[152,175]}]	Three times, Johnson was told to act immediately. Three times he waited: in March, in September and again this winter. The cost was thousands of lives. https://t.co/v3oCsn6K6C	319017.0	RT @IanDunt: Three times, Johnson was told to act immediately. Three times he waited: in March, in September and again this winter. The cosâ€¦	170.0	True	full
784862	784862	605796bde02a8e003811ed69	2021-03-21 18:55:52	[]	[]	Sun Mar 21 18:55:24 +0000 2021	[]	[{"url":"https://t.co/eF19Pt3WwJ","expanded_url":"https://secure.actblue.com/donate/rubiocovid?refcode=RACRE&amount=25&recurring=1","display_url":"secure.actblue.com/donate/rubiocoâ€¦","indices":[221,244]}]	Florida isn't JUST the site where Spring Break mayhem ensues. It's the state where it's Senator Marco Rubio voted against COVID Relief with all other GOP losers. Your RT and small donation will help us remind them DAILY. https://t.co/eF19Pt3WwJ	901470.0	RT @mmpadellan: Florida isn't JUST the site where Spring Break mayhem ensues. It's the state where it's Senator Marco Rubio voted against Câ€¦	1193.0	True	full
784863	784863	605796bde02a8e003811ed71	2021-03-21 18:55:52	[]	[{"url":"https://t.co/p14QIaLdCg","expanded_url":"https://www.walgreens.com/findcare/vaccination/covid-19?ban=covid_vaccine_landing_schedule","display_url":"walgreens.com/findcare/vacciâ€¦","indices":[103,126]}]		[]	[]			New availability: Walgreens Walgreen Drug Store- 2045 FIELDSTONE PKWY, FRANKLIN, TN 37069 Access here:â€¦ https://t.co/NIrYg12DgA	295.0	True	full
784864	784864	605796bde02a8e003811ed7d	2021-03-21 18:55:52	[]	[]	Sun Mar 21 13:24:00 +0000 2021	[{"text":"XiaoZhan","indices":[228,237]}]	[{"url":"https://t.co/PFbT6WGdW9","expanded_url":"https://twitter.com/Aleah415147915/status/1373474353053044740","display_url":"twitter.com/Aleah415147915â€¦","indices":[252,275]}]	CCTV is saying good night by posting about the artists in drama sleeping beautifully. Additionally, cheering for tomorrow as its Monday so put down phone and close your eyes. Good sleep is good for beautiful face ðŸ™ˆ They posted #XiaoZhan's Wei Wuxian. https://t.co/PFbT6WGdW9 https://t.co/DVNFlVC63q	1896.0	RT @Aleah415147915: CCTV is saying good night by posting about the artists in drama sleeping beautifully. Additionally, cheering for tomorrâ€¦	32.0	True	full
784865	784865	605796bde02a8e003811ed83	2021-03-21 18:55:52	[]	[]	Sat Mar 20 13:46:42 +0000 2021	[]	[{"url":"https://t.co/LE1CCt1KYS","expanded_url":"https://www.infolibre.es/noticias/politica/2020/05/27/el_documento_que_prueba_que_gobierno_ayuso_fijo_criterios_exclusion_para_no_trasladar_enfermos_desde_las_residencias_los_hospitales_107130_1012.html","display_url":"infolibre.es/noticias/politâ€¦","indices":[234,257]}]	Hoy se cumple un aÃ±o de la firma y aplicaciÃ³n de este ignominioso Protocolo, que fue una condena de muerte para muchos mayores enfermos que vivÃ­an en residencias. Sus autores y ejecutores no han pedido ni perdÃ³n. Â¡No podemos olvidar! https://t.co/LE1CCt1KYS	66204.0	RT @manuelrico: Hoy se cumple un aÃ±o de la firma y aplicaciÃ³n de este ignominioso Protocolo, que fue una condena de muerte para muchos mayoâ€¦	1556.0	True	full
784866	784866	605796bee02a8e003811ed87	2021-03-21 18:55:52	[]	[]	Sun Mar 21 09:04:50 +0000 2021	[]	[{"url":"https://t.co/UWMq1Ju4nj","expanded_url":"https://docs.google.com/document/d/1zbtL49zqEW61IAXQK7NVdd3maJWmIfNdxj49YhRDBS4/edit?usp=sharing","display_url":"docs.google.com/document/d/1zbâ€¦","indices":[250,273]}]	Mochines, please read through thoroughly. Its important that we mass email JYP about this before things spiral out of control! Here is the summary of the issue we are going to mass email JYP about If you have any questions, our dms are open. Link: https://t.co/UWMq1Ju4nj	928.0	RT @DefenceMomo: Mochines, please read through thoroughly. Its important that we mass email JYP about this before things spiral out of contâ€¦	3137.0	True	full
784867	784867	605796bee02a8e003811ed97	2021-03-21 18:55:52	[]	[{"url":"https://t.co/p14QIaLdCg","expanded_url":"https://www.walgreens.com/findcare/vaccination/covid-19?ban=covid_vaccine_landing_schedule","display_url":"walgreens.com/findcare/vacciâ€¦","indices":[101,124]}]		[]	[]			New availability: Walgreens Walgreen Drug Store- 5301 HARDING PIKE, NASHVILLE, TN 37205 Access here:â€¦ https://t.co/ycoKSHsrbm	295.0	True	full
784868	784868	605796bee02a8e003811eda3	2021-03-21 18:55:52	[]	[]	Sun Mar 21 15:27:58 +0000 2021	[]	[{"url":"https://t.co/Ox4FCOyxvq","expanded_url":"https://bit.ly/3tDeUhZ","display_url":"bit.ly/3tDeUhZ","indices":[256,279]}]	Ù…Ø­Ù…Ø¯ Ø¨Ù† Ø²Ø§ÙŠØ¯ØŒ Ø¨Ù€ØªÙˆÙŠØªØ± Ø£Ù…ÙŠ Ø§Ù„ØºØ§Ù„ÙŠØ© Ù�Ø§Ø·Ù…Ø© Ø¨Ù†Øª Ù…Ø¨Ø§Ø±Ùƒ ÙˆØ¬Ù…ÙŠØ¹ Ø§Ù„Ø£Ù…Ù‡Ø§Øª Ø£Ù†ØªÙ† Ø§Ù„Ø®ÙŠØ± ÙˆØ§Ù„Ø¨Ø±ÙƒØ©Ù†Ø¨Ø¹ Ø§Ù„Ø±Ø­Ù…Ø© ÙˆØ§Ù„Ø¹Ø·Ø§Ø¡ ÙˆØ±Ù…Ø² Ø§Ù„ØµØ¨Ø± Ùˆ Ø§Ù„Ø¥Ø±Ø§Ø¯Ø© ØªØ­Ù…Ù„Ù† Ø£Ø³Ù…Ù‰ Ù…Ø¹Ø§Ù†ÙŠ Ø§Ù„Ø­ÙŠØ§Ø© ÙˆØ£Ø·ÙŠØ¨Ù‡Ø§ ØªÙ‡Ø§Ù†ÙŠÙ†Ø§ Ù„ÙƒÙ„ Ø£Ù… Ù�ÙŠ Ø§Ù„Ø¥Ù…Ø§Ø±Ø§Øª ÙˆØ§Ù„Ø¹Ø§Ù„Ù….. Ù�ÙŠ ÙŠÙˆÙ… Ø§Ù„Ø£Ù… ÙˆÙ�ÙŠ ÙƒÙ„ ÙŠÙˆÙ… Ø£Ø¯Ø§Ù… Ø…	73482.0	RT @KhalfanAlkaabi5: Ù…Ø­Ù…Ø¯ Ø¨Ù† Ø²Ø§ÙŠØ¯ØŒ Ø¨Ù€ØªÙˆÙŠØªØ± Ø£Ù…ÙŠ Ø§Ù„ØºØ§Ù„ÙŠØ© Ù�Ø§Ø·Ù…Ø© Ø¨Ù†Øª Ù…Ø¨Ø§Ø±Ùƒ ÙˆØ¬Ù…ÙŠØ¹ Ø§Ù„Ø£Ù…Ù‡Ø§Øª Ø£Ù†ØªÙ† Ø§Ù„Ø®ÙŠØ± ÙˆØ§Ù„Ø¨Ø±ÙƒØ©Ù†Ø¨Ø¹ Ø§Ù„Ø±Ø­Ù…Ø© ÙˆØ§Ù„Ø¹Ø·Ø§Ø¡ ÙˆØ±Ù…Ø² Ø§Ù„ØµØ¨Ø± Ùˆ Ø§Ù„Ø¥Ø±â€¦	590.0	True	full
784869	784869	605796bee02a8e003811eda9	2021-03-21 18:55:52	[{"text":"Rent","indices":[17,22]},{"text":"utility","indices":[27,35]},{"text":"recovery","indices":[91,100]},{"text":"CA","indices":[122,125]},{"text":"renters","indices":[126,134]},{"text":"eviction","indices":[169,178]},{"text":"COVID19","indices":[190,198]},{"text":"CA","indices":[199,202]},{"text":"CARentRelief","indices":[266,279]}]	[{"url":"https://t.co/PDLnjom7UE","expanded_url":"http://HousingIsKey.com","display_url":"HousingIsKey.com","indices":[242,265]}]		[]	[]			@TenantsUnionSF #Rent and #utility relief is critical to rebuild and advance an equitable #recovery. More than 1 mâ€¦ https://t.co/0Vwh2tvvYB	2.0	True	full
784870	784870	605796bee02a8e003811edbd	2021-03-21 18:55:52	[]	[]	Sun Mar 21 10:57:25 +0000 2021	[]	[{"url":"https://t.co/v3oCsn6K6C","expanded_url":"https://www.theguardian.com/books/2021/mar/11/failures-of-state-review-never-forget-the-johnson-governments-covid-disasters","display_url":"theguardian.com/books/2021/marâ€¦","indices":[152,175]}]	Three times, Johnson was told to act immediately. Three times he waited: in March, in September and again this winter. The cost was thousands of lives. https://t.co/v3oCsn6K6C	319017.0	RT @IanDunt: Three times, Johnson was told to act immediately. Three times he waited: in March, in September and again this winter. The cosâ€¦	670.0	True	full
784871	784871	605796bee02a8e003811edbf	2021-03-21 18:55:52	[]	[]	Sat Mar 20 14:10:05 +0000 2021	[]	[{"url":"https://t.co/oKxNtOW4yb","expanded_url":"https://twitter.com/MegStEsprit/status/1373084987403157507","display_url":"twitter.com/MegStEsprit/stâ€¦","indices":[181,204]}]	Let's also normalize working from home. If you're not building something or serving something or selling something it is probably not requisite for your staff to be in your office. https://t.co/oKxNtOW4yb	1814.0	RT @KathiValeii: Let's also normalize working from home. If you're not building something or serving something or selling something it is pâ€¦	55.0	True	full
784872	784872	605796bee02a8e003811edd1	2021-03-21 18:55:53	[]	[]	Sun Mar 21 17:06:50 +0000 2021	[]	[{"url":"https://t.co/YAzZn2B76o","expanded_url":"https://www.blabbermouth.net/news/savatages-jon-oliva-battled-covid-19-for-two-months-i-wouldnt-have-wished-it-on-my-worst-enemy-in-the-world/","display_url":"blabbermouth.net/news/savatagesâ€¦","indices":[113,136]}]	SAVATAGE's JON OLIVA Battled COVID-19 For Two Months: 'I Wouldn't Have Wished It On My Worst Enemy In The World' https://t.co/YAzZn2B76o https://t.co/l0XeLNASwN	208397.0	RT @BLABBERMOUTHNET: SAVATAGE's JON OLIVA Battled COVID-19 For Two Months: 'I Wouldn't Have Wished It On My Worst Enemy In The World' httpsâ€¦	1175.0	True	full
784873	784873	605796bee02a8e003811edd3	2021-03-21 18:55:53	[]	[]	Sun Mar 21 13:48:46 +0000 2021	[]	[{"url":"https://t.co/k4SKSfxLJh","expanded_url":"https://jamanetwork.com/journals/jama/fullarticle/2777898?utm_source=facebook&utm_campaign=content-shareicons&utm_content=article_engagement&utm_medium=social&utm_term=032021#.YFYY0Aj3zck.facebook","display_url":"jamanetwork.com/journals/jama/â€¦","indices":[251,274]}]	Sorry Dr Fauci and other fearmongers, new study shows vaccines and naturally acquired immunity DO effectively neutralize COVID variants. Good news for everyone but bureaucrats and petty tyrants! Neutralizing Antibodies Against SARS-CoV-2 Variants https://t.co/k4SKSfxLJh	3117279.0	RT @RandPaul: Sorry Dr Fauci and other fearmongers, new study shows vaccines and naturally acquired immunity DO effectively neutralize COVIâ€¦	119.0	True	full
784874	784874	605796bfe02a8e003811ede9	2021-03-21 18:55:53	[]	[]	Sun Mar 21 15:06:30 +0000 2021	[]	[{"url":"https://t.co/8ijJ5afV8y","expanded_url":"https://www.express.co.uk/news/politics/1412789/Boris-Johnson-Tory-rebellion-Steve-Baker-Coronavirus-Act-lockdown-powers-latest-news-vn","display_url":"express.co.uk/news/politics/â€¦","indices":[229,252]}]	STEVE BAKER has warned the Prime Minister that he faces a Tory rebellion if he pushes ahead with extending the Coronavirus Act this week, as MPs lambast the "excessive and disproportionate" attack on British freedoms. Too Right! https://t.co/8ijJ5afV8y https://t.co/9Z0bpBZcgj	3625.0	RT @Hughie1953: STEVE BAKER has warned the Prime Minister that he faces a Tory rebellion if he pushes ahead with extending the Coronavirusâ€¦	6272.0	True	full
784875	784875	605796bfe02a8e003811edf1	2021-03-21 18:55:53	[]	[]	Sun Mar 21 18:54:56 +0000 2021	[{"text":"WHOretractNOW","indices":[68,82]},{"text":"COVIDseRESPIRA","indices":[181,196]},{"text":"COVIDisAirborne","indices":[197,213]}]	[{"url":"https://t.co/kcGEW2CbUZ","expanded_url":"https://twitter.com/SergioCoscolin/status/1373688778586480645","display_url":"twitter.com/SergioCoscolinâ€¦","indices":[214,237]}]	ðŸš¨ UN AÃ‘O DEL ERROR MÃ�S GRAVE DE ESTA PANDEMIA. @WHO @WHO_Europe #WHOretractNOW impulsen medidas CLARAS sobre ventilaciÃ³n, para que los gobiernos las apliquen OBLIGATORIAMENTE. #COVIDseRESPIRA #COVIDisAirborne https://t.co/kcGEW2CbUZ	132.0	RT @JesusM_77: ðŸš¨ UN AÃ‘O DEL ERROR MÃ�S GRAVE DE ESTA PANDEMIA. @WHO @WHO_Europe #WHOretractNOW impulsen medidas CLARAS sobre ventilaciÃ³nâ€¦	938.0	True	full
784876	784876	605796bfe02a8e003811ee09	2021-03-21 18:55:53	[{"text":"Poshmark","indices":[42,51]},{"text":"shopmycloset","indices":[136,149]}]	[{"url":"https://t.co/rNkjpyOEda","expanded_url":"https://poshmark.com/listing/5f7b54bbb69e9e7cd5372b90?utm_campaign=referral_code%3DPSYCHOLEOPARD&utm_source=tw_sh&utm_content=feature%3Dsh_li__and%26rfuid%3Dext1%3Aba0b81ce-6421-41ee-bdce-146ef69b0af8%26ext_trk%3Dbranch","display_url":"poshmark.com/listing/5f7b54â€¦","indices":[112,135]}]		[]	[]			Check out this listing I just added to my #Poshmark closet: COLE HAAN Grand.OS Wingtip Oxford Shoe Loafer Derb.â€¦ https://t.co/xmR0JCUuqz	0.0	True	full
784877	784877	605796bfe02a8e003811ee33	2021-03-21 18:55:54	[]	[]	Tue Mar 16 01:34:16 +0000 2021	[]	[{"url":"https://t.co/UFC3s2nqiU","expanded_url":"https://www.usatoday.com/story/news/nation/2021/03/15/police-shoot-pepper-balls-miami-beach-crowd-spring-break-starts/4700932001/","display_url":"usatoday.com/story/news/natâ€¦","indices":[242,265]}]	Crowds of people on spring break are converging in Miami FLA &amp; other areas in the country despite warnings by med officials not to be traveling now. W/more persons 1/ Police shoot pepper balls at Miami Beach crowd as spring break starts https://t.co/UFC3s2nqiU	8733.0	RT @tundrawolfqueen: Crowds of people on spring break are converging in Miami FLA &amp; other areas in the country despite warnings by med offiâ€¦	42784.0	True	full
784878	784878	605796bfe02a8e003811ee3f	2021-03-21 18:55:54	[]	[]	Sun Mar 21 01:28:10 +0000 2021	[{"text":"VaxRampUp","indices":[210,220]},{"text":"onpoli","indices":[228,235]},{"text":"cdnpoli","indices":[236,244]}]	[{"url":"https://t.co/9kTswxm4hZ","expanded_url":"https://www.canada.ca/en/public-health/services/diseases/2019-novel-coronavirus-infection/prevention-risks/covid-19-vaccine-treatment/vaccine-rollout.html","display_url":"canada.ca/en/public-healâ€¦","indices":[248,271]}]	ðŸ“¢Ontario currently has approximately 300,000 doses of COVID-19 vaccines in freezers. And 790,000+ more vaccine doses will be delivered to the Province over the next week to be administered. Letâ€™s continue the #VaxRampUp!ðŸ’‰ðŸš€ðŸ™ŒðŸ�¼ðŸ‡¨ðŸ‡¦ #onpoli #cdnpoli âž¡ï¸� https://t.co/9kTswxm4hZ	4135.0	RT @TurnbullWhitby: ðŸ“¢Ontario currently has approximately 300,000 doses of COVID-19 vaccines in freezers. And 790,000+ more vaccine doses wâ€¦	836.0	True	full
784879	784879	605796c0e02a8e003811ee59	2021-03-21 18:55:54	[]	[]	Sun Mar 21 18:13:40 +0000 2021	[{"text":"RegÃ­strateGratis","indices":[182,199]}]	[{"url":"https://t.co/etsiar6MGa","expanded_url":"https://reforma.com/pg8iFf","display_url":"reforma.com/pg8iFf","indices":[200,223]}]	El PAN acusÃ³ a Morena de ser un partido mentiroso y deshonesto, luego que el INE informÃ³ que no ha pedido reducir sus prerrogativas para compra de vacunas, como asegura en sus spots #RegÃ­strateGratis https://t.co/etsiar6MGa	3289826.0	RT @Reforma: El PAN acusÃ³ a Morena de ser un partido mentiroso y deshonesto, luego que el INE informÃ³ que no ha pedido reducir sus prerrogaâ€¦	218.0	True	full
784880	784880	605796c0e02a8e003811ee5f	2021-03-21 18:55:54	[]	[]	Sun Mar 21 13:03:35 +0000 2021	[]	[{"url":"https://t.co/sCDi9nybzR","expanded_url":"https://twitter.com/polizei_nh/status/1373367521500356630","display_url":"twitter.com/polizei_nh/staâ€¦","indices":[272,295]}]	WTF? Bei Demonstranten â€žÃ¼berwiegend aus dem bÃ¼rgerlichen Lagerâ€œ kann man auf Zwangs- und VerfolgungsmaÃŸnahmenâ€œ schon mal verzichten, auch wenn sie mitten in Pandemie Infektionsschutz eklatant verletzen? @peterbeuth , ich hoffe, diese PM der @Polizei_NH wird Folgen haben. https://t.co/sCDi9nybzR https://t.co/e95yaMI8QQ	10391.0	RT @OlafStorbeck: WTF? Bei Demonstranten â€žÃ¼berwiegend aus dem bÃ¼rgerlichen Lagerâ€œ kann man auf Zwangs- und VerfolgungsmaÃŸnahmenâ€œ schon malâ€¦	555.0	True	full
784881	784881	605796c0e02a8e003811ee65	2021-03-21 18:55:54	[]	[{"url":"https://t.co/yzmdwEtzQM","expanded_url":"https://abcnews.go.com/Business/wireStory/infections-continue-climb-turkey-amid-relaxed-measures-76589287?cid=social_twitter_abcn","display_url":"abcnews.go.com/Business/wireSâ€¦","indices":[118,141]}]		[]	[]			Turkeyâ€™s weekly regional COVID-19 figures keep increasing as the country keeps relaxed restrictions in place for noâ€¦ https://t.co/SveXYvkUUy	1.0	True	full
784882	784882	605796c0e02a8e003811ee71	2021-03-21 18:55:55	[]	[{"url":"https://t.co/geq5e1qzao","expanded_url":"https://www.radioagricultura.cl/nacional/2021/03/21/ministra-karla-rubilar-acompana-a-jovenes-con-sindrome-de-down-a-recibir-la-primera-dosis-de-la-vacuna-contra-el-covid-19.html","display_url":"radioagricultura.cl/nacional/2021/â€¦","indices":[122,145]}]		[]	[]			Ministra Karla Rubilar acompaÃ±a a jÃ³venes con sÃ­ndrome de Down a recibir la primera dosis de la vacuna contra el Coâ€¦ https://t.co/cyft2gDAGf	146627.0	True	full
784883	784883	605796c0e02a8e003811ee7d	2021-03-21 18:55:55	[]	[]	Sun Mar 21 18:05:00 +0000 2021	[{"text":"NotiMippCI","indices":[0,11]},{"text":"DescuidarseEsContagiarse","indices":[127,152]}]	[{"url":"https://t.co/idkL7yPKDS","expanded_url":"https://bit.ly/3cQmRtt","display_url":"bit.ly/3cQmRtt","indices":[102,125]}]	#NotiMippCI ðŸ“°ðŸ—ž| Venezuela enfrenta segunda ola mucho mÃ¡s virulenta producto de la COVID-19. Lea mÃ¡s â�© https://t.co/idkL7yPKDS #DescuidarseEsContagiarse https://t.co/9qCJpjSzxG	254304.0	RT @Mippcivzla: #NotiMippCI ðŸ“°ðŸ—ž| Venezuela enfrenta segunda ola mucho mÃ¡s virulenta producto de la COVID-19. Lea mÃ¡s â�© https://t.co/idkL7yPKâ€¦	327.0	True	full
784884	784884	605796c0e02a8e003811ee8f	2021-03-21 18:55:55	[]	[]	Sun Mar 21 16:02:09 +0000 2021	[]	[{"url":"https://t.co/8gMKNlrbsC","expanded_url":"http://bbc.in/2OXrOse","display_url":"bbc.in/2OXrOse","indices":[169,192]}]	The coronavirus pandemic has sparked a rise in people wanting to learn a new language Some people are trying to master Welsh, not just in the UK but around the world https://t.co/8gMKNlrbsC https://t.co/y1mDhQUwxc	12113479.0	RT @BBCNews: The coronavirus pandemic has sparked a rise in people wanting to learn a new language Some people are trying to master Welsh,â€¦	5013.0	True	full
784885	784885	605796c0e02a8e003811eea1	2021-03-21 18:55:55	[]	[]	Sun Mar 21 18:10:00 +0000 2021	[{"text":"Ø¨ÙŠÙˆÙ†ØªÙŠÙƒ","indices":[6,14]},{"text":"Ø´Ø§Ù‡ÙŠÙ†","indices":[59,65]}]	[{"url":"https://t.co/ZRbHfhP8h4","expanded_url":"http://v.aa.com.tr/2183551","display_url":"v.aa.com.tr/2183551","indices":[216,239]}]	Ù…Ø¤Ø³Ø³ "#Ø¨ÙŠÙˆÙ†ØªÙŠÙƒ" ÙŠØªÙˆÙ‚Ø¹ Ø§Ù„Ø³ÙŠØ·Ø±Ø© Ø¹Ù„Ù‰ ÙƒÙˆØ±ÙˆÙ†Ø§ Ø¨Ù†Ù‡Ø§ÙŠØ© Ø§Ù„ØµÙŠÙ� Ù‚Ø§Ù„ #Ø´Ø§Ù‡ÙŠÙ† Ù„ØµØ­ÙŠÙ�Ø© "Ù�ÙŠÙ„Øª Ø§Ù… Ø²ÙˆÙ†ØªØ§Øº" Ø§Ù„Ø£Ù„Ù…Ø§Ù†ÙŠØ©ØŒ Ø§Ù„ØµØ§Ø¯Ø±Ø© Ø§Ù„Ø£Ø­Ø¯ØŒ Ø¥Ù†Ù‡ "Ù…Ù† Ø§Ù„Ù…Ø±Ø¬Ø­ Ø£Ù„Ø§ Ù†Ø­ØªØ§Ø¬ Ø¥Ù„Ù‰ Ø¥ØºÙ„Ø§Ù‚ Ù�ÙŠ ÙƒØ«ÙŠØ± Ù…Ù† Ø§Ù„Ø¯ÙˆÙ„ Ø§Ù„Ø£ÙˆØ±ÙˆØ¨ÙŠØ© ÙˆØ§Ù„ÙˆÙ„Ø§ÙŠØ§Øª Ø§Ù„Ù…ØªØ­Ø¯Ø© Ø¨Ø­Ù„ÙˆÙ„ Ù†Ù‡Ø§ÙŠØ© Ø§Ù„ØµÙŠÙ�". https://t.co…	1007919.0	RT @aa_arabic: Ù…Ø¤Ø³Ø³ "#Ø¨ÙŠÙˆÙ†ØªÙŠÙƒ" ÙŠØªÙˆÙ‚Ø¹ Ø§Ù„Ø³ÙŠØ·Ø±Ø© Ø¹Ù„Ù‰ ÙƒÙˆØ±ÙˆÙ†Ø§ Ø¨Ù†Ù‡Ø§ÙŠØ© Ø§Ù„ØµÙŠÙ� Ù‚Ø§Ù„ #Ø´Ø§Ù‡ÙŠÙ† Ù„ØµØ­ÙŠÙ�Ø© "Ù�ÙŠÙ„Øª Ø§Ù… Ø²ÙˆÙ†ØªØ§Øº" Ø§Ù„Ø£Ù„Ù…Ø§Ù†ÙŠØ©ØŒ Ø§Ù„ØµØ§Ø¯Ø±Ø© Ø§Ù„Ø£Ø­Ø¯ØŒ Ø¥Ù†Ù‡ "Ù…Ù†â€¦	152.0	True	full
784886	784886	605796c1e02a8e003811eea5	2021-03-21 18:55:55	[]	[]	Sun Mar 21 18:03:11 +0000 2021	[]	[{"url":"https://t.co/RdbeNSmGQh","expanded_url":"https://www.hartlepoolmail.co.uk/news/politics/deputy-party-leader-angela-rayner-backs-labour-candidate-dr-paul-williams-on-visit-to-hartlepool-3173364","display_url":"hartlepoolmail.co.uk/news/politics/â€¦","indices":[257,280]}]	The vaccine rollout shows how amazing our NHS is and how wrong the Tories are to cut the pay of our NHS heroes. Great to be in Hartlepool today with @PaulWilliamsLAB who has been on the frontline during the Covid crisis and will fight for our NHS heroes. https://t.co/RdbeNSmGQh	273425.0	RT @AngelaRayner: The vaccine rollout shows how amazing our NHS is and how wrong the Tories are to cut the pay of our NHS heroes. Great toâ€¦	211.0	True	full
784887	784887	605796c1e02a8e003811eeb7	2021-03-21 18:55:55	[]	[]	Sun Mar 21 14:47:33 +0000 2021	[]	[{"url":"https://t.co/9qL5wlZJYB","expanded_url":"http://nyti.ms/3r50sh6","display_url":"nyti.ms/3r50sh6","indices":[240,263]}]	"German-owned factories make the precision machinery that many Chinese manufacturers need to keep running. If Beijing succeeds in its bid for industrial self-reliance... China will no longer need them." By @KeithBradsher and @JackEwingNYT: https://t.co/9qL5wlZJYB	77642.0	RT @melissakchan: "German-owned factories make the precision machinery that many Chinese manufacturers need to keep running. If Beijing sucâ€¦	368.0	True	full
784888	784888	605796c1e02a8e003811eebf	2021-03-21 18:55:55	[]	[]	Sun Mar 21 10:16:05 +0000 2021	[]	[{"url":"https://t.co/dhROdC9yB6","expanded_url":"https://trib.al/1W8GQDu","display_url":"trib.al/1W8GQDu","indices":[125,148]}]	The biggest vaccination campaign in history is underway. More than 430 million doses have been administered around the world https://t.co/dhROdC9yB6	7153194.0	RT @business: The biggest vaccination campaign in history is underway. More than 430 million doses have been administered around the worldâ€¦	113.0	True	full
784889	784889	605796c1e02a8e003811eed1	2021-03-21 18:55:55	[]	[]	Sun Mar 21 18:05:53 +0000 2021	[]	[{"url":"https://t.co/skKNqMiYKs","expanded_url":"https://youtu.be/rE8xdA_0rWU","display_url":"youtu.be/rE8xdA_0rWU","indices":[146,169]}]	Live PROTEST... Such a good way to raise awareness about women rights (in these challenging COVID conditions) VIRTUAL PROTEST FOR WOMEN'S RIGHTS https://t.co/skKNqMiYKs via @YouTube	24598.0	RT @imsezgin: Live PROTEST... Such a good way to raise awareness about women rights (in these challenging COVID conditions) VIRTUAL PROTESâ€¦	266.0	True	full
784890	784890	605796c1e02a8e003811eee9	2021-03-21 18:55:56	[]	[]	Sun Mar 21 12:42:03 +0000 2021	[{"text":"Covid","indices":[120,126]}]	[{"url":"https://t.co/2VozMSNQ99","expanded_url":"https://www.bbc.co.uk/news/uk-scotland-glasgow-west-56465540","display_url":"bbc.co.uk/news/uk-scotlaâ€¦","indices":[188,211]}]	Well this is a surprise. Not. Strip the title from Newco. Fine the club. And as many fans as they can track and trace. #Covid in Scotland: Police test positive after Rangers celebrations https://t.co/2VozMSNQ99	1895.0	RT @indyNurseBrian: Well this is a surprise. Not. Strip the title from Newco. Fine the club. And as many fans as they can track and trace.â€¦	110.0	True	full
784891	784891	605796c2e02a8e003811ef05	2021-03-21 18:55:56	[]	[]	Sat Mar 20 19:33:44 +0000 2021	[{"text":"IARTG","indices":[165,171]},{"text":"kindle","indices":[172,179]},{"text":"BookBoost","indices":[197,207]},{"text":"ASMSG","indices":[208,214]},{"text":"books","indices":[215,221]}]	[{"url":"https://t.co/2AxTP5ApDI","expanded_url":"https://bit.ly/3siNYnz","display_url":"bit.ly/3siNYnz","indices":[140,163]},{"url":"https://t.co/AGhpFM0lxb","expanded_url":"https://bit.ly/2KNJkI2","display_url":"bit.ly/2KNJkI2","indices":[244,267]}]	âœ§ ð��µð�‘œð�‘œð�“€ ð�‘…ð�‘’ð�“‹ð�’¾ð�‘’ð�“Œ âœ§ "..it could be read in a college setting both for the craft itself and its unique brand of storytelling.." @Tay_Reads_Books https://t.co/2AxTP5ApDI #IARTG #kindle @readingisourpas #BookBoost #ASMSG #books Check out the novel: https://t.co/AGhpFM0lxb https://t.co/1R7mcOvbOG	2478.0	RT @roberteggleton1: âœ§ ð��µð�‘œð�‘œð�“€ ð�‘…ð�‘’ð�“‹ð�’¾ð�‘’ð�“Œ âœ§ "..it could be read in a college setting both for the craft itself and its unique brand of storytellinâ€¦	12726.0	True	full
784892	784892	605796c2e02a8e003811ef11	2021-03-21 18:55:56	[{"text":"Acapulco","indices":[136,145]},{"text":"COVIDãƒ¼19","indices":[146,155]},{"text":"Bares","indices":[156,162]},{"text":"Operativo","indices":[163,173]},{"text":"Salud","indices":[174,180]}]	[{"url":"https://t.co/oQzxhzotDi","expanded_url":"https://www.laplazadiario.com.mx/sociedad/covid-19-por-violar-normas-clausuran-3-bares-y-un-salon-de-fiestas-en-acapulco/","display_url":"laplazadiario.com.mx/sociedad/covidâ€¦","indices":[85,108]}]		[]	[]			Covid-19: por violar normas, clausuran tres bares y un salÃ³n de fiestas, en Acapulco https://t.co/oQzxhzotDi a travâ€¦ https://t.co/Th96yh4UEC	1099.0	True	full
784893	784893	605796c2e02a8e003811ef15	2021-03-21 18:55:56	[]	[]	Sun Mar 21 17:56:24 +0000 2021	[]	[{"url":"https://t.co/dwabgXplyF","expanded_url":"https://twitter.com/maura_resister/status/1373687089385119745","display_url":"twitter.com/maura_resisterâ€¦","indices":[139,162]}]	One in five adults who suffer from chronic pain had suicidal ideation, and 8% to 41% of those adults have attempted suicide at least once. https://t.co/dwabgXplyF	68121.0	RT @kazweida: One in five adults who suffer from chronic pain had suicidal ideation, and 8% to 41% of those adults have attempted suicide aâ€¦	731.0	True	full
784894	784894	605796c2e02a8e003811ef17	2021-03-21 18:55:56	[]	[]	Sun Mar 21 08:41:23 +0000 2021	[]	[{"url":"https://t.co/dkYhSU4GLz","expanded_url":"https://tribune.com.pk/story/2290656/govt-caps-prices-of-russian-chinese-vaccines","display_url":"tribune.com.pk/story/2290656/â€¦","indices":[257,280]}]	Federal Govt has decided to cap maximum retail price of the Russian (Rs8449) and Chinese Covid vaccine injections Rs4250, being imported by the private sector amid a sharp increase in coronavirus cases and in absence of a wider Govt funded vaccination prog https://t.co/dkYhSU4GLz	20016.0	RT @81ShahbazRana: Federal Govt has decided to cap maximum retail price of the Russian (Rs8449) and Chinese Covid vaccine injections Rs4250â€¦	6428.0	True	full
784895	784895	605796c2e02a8e003811ef27	2021-03-21 18:55:56	[]	[]	Sun Mar 21 16:37:44 +0000 2021	[{"text":"DescuidarseEsContagiarse","indices":[91,116]}]	[{"url":"https://t.co/ppg5R01ujy","expanded_url":"https://www.vtv.gob.ve/para-protegerse-variantes-sarscov2-reforzar-medidas-bioseguridad/","display_url":"vtv.gob.ve/para-protegersâ€¦","indices":[118,141]}]	Para protegerse de las variantes del SARS-CoV-2 hay que reforzar medidas de bioseguridad #DescuidarseEsContagiarse https://t.co/ppg5R01ujy https://t.co/OXKAIDhRIX	1815418.0	RT @VTVcanal8: Para protegerse de las variantes del SARS-CoV-2 hay que reforzar medidas de bioseguridad #DescuidarseEsContagiarse https:â€¦	44.0	True	full
784896	784896	605796c2e02a8e003811ef29	2021-03-21 18:55:56	[]	[]	Sun Mar 21 17:23:21 +0000 2021	[{"text":"Loret","indices":[225,231]}]	[{"url":"https://t.co/eze4zcfF5x","expanded_url":"https://youtu.be/4vW4o9WUYPU","display_url":"youtu.be/4vW4o9WUYPU","indices":[245,268]}]	Un banco del gobierno entregÃ³ 150 millones de pesos a la empresa de Epigmenio Ibarra. Eso equivale a lo que recibieron 6,000 empresarios para apoyarlos con la pandemia. El privilegio de ser el propagandista estrella de AMLO. #Loret @latinus_us: https://t.co/eze4zcfF5x https://t.co/AAqLlS092S	8675865.0	RT @CarlosLoret: Un banco del gobierno entregÃ³ 150 millones de pesos a la empresa de Epigmenio Ibarra. Eso equivale a lo que recibieron 6,0â€¦	7822.0	True	full
784897	784897	605796c2e02a8e003811ef31	2021-03-21 18:55:57	[]	[]	Sun Mar 21 18:47:53 +0000 2021	[]	[{"url":"https://t.co/eCCAR4Cwzf","expanded_url":"https://www.theguardian.com/law/2021/mar/19/uk-government-accused-distorting-findings-judicial-review-inquiry","display_url":"theguardian.com/law/2021/mar/1â€¦","indices":[219,242]}]	The Johnson regime is attacking the checks on its power. It is following the same path as Putin and Orban. If it wins the next General Election the UK will become a Putinist sham democracy in which only one party wins. https://t.co/eCCAR4Cwzf	54408.0	RT @nickreeves9876: The Johnson regime is attacking the checks on its power. It is following the same path as Putin and Orban. If it wins tâ€¦	12395.0	True	full
784898	784898	605796c2e02a8e003811ef3f	2021-03-21 18:55:57	[]	[]	Sun Mar 21 14:13:17 +0000 2021	[]	[{"url":"https://t.co/P6hQnpWAPT","expanded_url":"https://twitter.com/iteptweets/status/1372973349714923525","display_url":"twitter.com/iteptweets/staâ€¦","indices":[284,307]}]	If you paid $14.99 a month for a Zoom Pro membership, you paid more to Zoom than it paid in federal income taxes even as it made $660 million in profits last year â€“ a 4,000 percent increase since 2019. Yes. It's time to end a rigged tax code that benefits the wealthy &amp; powerful. https://t.co/P6hQnpWAPT	12126355.0	RT @SenSanders: If you paid $14.99 a month for a Zoom Pro membership, you paid more to Zoom than it paid in federal income taxes even as itâ€¦	1019.0	True	full
784899	784899	605796c2e02a8e003811ef43	2021-03-21 18:55:57	[]	[]	Sun Mar 21 17:52:57 +0000 2021	[]	[{"url":"https://t.co/VDHPXEwNV6","expanded_url":"https://twitter.com/drericding/status/1373690086831841287","display_url":"twitter.com/drericding/staâ€¦","indices":[280,303]}]	24) The catastrophe in Brazil is the worst in its history. And likely will be the worst in the annals of this pandemic â€” we desperately need to urgently send aid and vaccines to Brazil ðŸ‡§ðŸ‡·. Please help @WHCOS @aslavitt46 @ASlavitt @JeffZients @DrTedros @mvankerkhove @gabbystern https://t.co/VDHPXEwNV6	454866.0	RT @DrEricDing: 24) The catastrophe in Brazil is the worst in its history. And likely will be the worst in the annals of this pandemic â€” weâ€¦	179.0	True	full
784900	784900	605796c2e02a8e003811ef57	2021-03-21 18:55:57	[]	[]	Sun Mar 21 17:28:33 +0000 2021	[{"text":"MarcoAntonioVilla","indices":[220,238]},{"text":"ForaBolsonaro","indices":[239,253]},{"text":"covid19","indices":[255,263]},{"text":"pandemia","indices":[265,274]}]	[{"url":"https://t.co/5bGaX0WqB8","expanded_url":"https://youtu.be/RLveWt2OCQk","display_url":"youtu.be/RLveWt2OCQk","indices":[195,218]}]	Bolsonaro e o projeto genocida de poder. SaÃºde: falta de tudo. Pacientes estÃ£o morrendo sufocados. NÃ£o hÃ¡ ministro da SaÃºde. UTIs estÃ£o lotadas. Bolsonaro partiu para o confronto institucional. https://t.co/5bGaX0WqB8 #MarcoAntonioVilla #ForaBolsonaro #covid19 #pandemia	724407.0	RT @VillaMarcovilla: Bolsonaro e o projeto genocida de poder. SaÃºde: falta de tudo. Pacientes estÃ£o morrendo sufocados. NÃ£o hÃ¡ ministro daâ€¦	2.0	True	full
784901	784901	605796c3e02a8e003811ef67	2021-03-21 18:55:57	[]	[{"url":"https://t.co/6a6OO07G9p","expanded_url":"https://twitter.com/aldotcom/status/1373650191430123521","display_url":"twitter.com/aldotcom/statuâ€¦","indices":[268,291]}]		[]	[]			@aldotcom Hopefully we'll have more locations &amp; vaccines available. Alabama is in the "bottom 3rd" across the countâ€¦ https://t.co/YndRDE1xh7	175.0	True	full
784902	784902	605796c3e02a8e003811ef69	2021-03-21 18:55:57	[]	[]	Sun Mar 21 16:44:43 +0000 2021	[]	[{"url":"https://t.co/QDVCNCKRV4","expanded_url":"https://www.nytimes.com/2021/03/21/world/vaccine-patents-us-eu.html","display_url":"nytimes.com/2021/03/21/worâ€¦","indices":[258,281]}]	This is a crucial detail from NYT story. Although nearly all leading vaccines use NIH technology, only BioNTech has a license. That means the deals with Moderna, J&amp;J, Novavax and CureVac are *still* being negotiated. Biden can push for global access. https://t.co/QDVCNCKRV4 https://t.co/D958fzDYp3	1115.0	RT @zainrizvi: This is a crucial detail from NYT story. Although nearly all leading vaccines use NIH technology, only BioNTech has a licensâ€¦	202.0	True	full
784903	784903	605796c3e02a8e003811ef6f	2021-03-21 18:55:57	[]	[]	Sun Mar 21 18:00:01 +0000 2021	[{"text":"GLNRToday","indices":[269,279]}]	[{"url":"https://t.co/bKNRCQGTw1","expanded_url":"https://jamaica-gleaner.com/article/lead-stories/20210321/crh-probes-four-covid-deaths-one-night","display_url":"jamaica-gleaner.com/article/lead-sâ€¦","indices":[245,268]}]	The administrators of the Cornwall Regional Hospital in Montego Bay, St James, have launched an investigation into the circumstances surrounding the death of four critically ill COVID-19 patients at the facility last Thursday night. Read more: https://t.co/bKNRCQGTw1 #GLNRToday https://t.co/QsPqUwwDXu	303043.0	RT @JamaicaGleaner: The administrators of the Cornwall Regional Hospital in Montego Bay, St James, have launched an investigation into theâ€¦	20.0	True	full
784904	784904	605796c3e02a8e003811ef7f	2021-03-21 18:55:57	[]	[]	Sun Mar 21 17:36:53 +0000 2021	[{"text":"P1","indices":[194,197]},{"text":"COVID19","indices":[213,221]}]	[{"url":"https://t.co/2Gj8fDje6w","expanded_url":"https://www.theguardian.com/world/2021/mar/19/brazil-coronavirus-intensive-care-unit-capacity","display_url":"theguardian.com/world/2021/marâ€¦","indices":[256,279]}]	â€˜UNPRECEDENTED CATASTROPHEâ€™â€”â€œPeople are going around saying Brazil is going to collapse,â€� critical care doctor Pedro Carvalho said. â€œBut weâ€™ve collapsed alreadyâ€”completely collapsedâ€�. Brazilâ€™s #P1 variant driven #COVID19 surge is beyond comprehension. ðŸ§µ https://t.co/2Gj8fDje6w https://t.co/PDm2NzGIo7	454844.0	RT @DrEricDing: â€˜UNPRECEDENTED CATASTROPHEâ€™â€”â€œPeople are going around saying Brazil is going to collapse,â€� critical care doctor Pedro Carvalâ€¦	626.0	True	full
784905	784905	605796c3e02a8e003811ef91	2021-03-21 18:55:58	[]	[]	Sun Mar 21 10:57:25 +0000 2021	[]	[{"url":"https://t.co/v3oCsn6K6C","expanded_url":"https://www.theguardian.com/books/2021/mar/11/failures-of-state-review-never-forget-the-johnson-governments-covid-disasters","display_url":"theguardian.com/books/2021/marâ€¦","indices":[152,175]}]	Three times, Johnson was told to act immediately. Three times he waited: in March, in September and again this winter. The cost was thousands of lives. https://t.co/v3oCsn6K6C	319004.0	RT @IanDunt: Three times, Johnson was told to act immediately. Three times he waited: in March, in September and again this winter. The cosâ€¦	134.0	True	full
784906	784906	605796c3e02a8e003811efa3	2021-03-21 18:55:58	[]	[{"url":"https://t.co/YZ4pkv5jGA","expanded_url":"https://www.hartgroup.org/covid-19-evidence/","display_url":"hartgroup.org/covid-19-evideâ€¦","indices":[273,296]}]		[]	[]			@hughosmond Pls read&amp;share newly published overview of covid evidence by HART - a group of top doctors, immunologisâ€¦ https://t.co/2YLi1cSro8	1737.0	True	full
784907	784907	605796c4e02a8e003811efc5	2021-03-21 18:55:58	[]	[]	Sun Mar 21 18:40:00 +0000 2021	[{"text":"DescuidarseEsContagiarse","indices":[126,151]}]	[{"url":"https://t.co/HfRLVGZNuK","expanded_url":"https://www.vtv.gob.ve/venezuela-enfrenta-segunda-ola-covid-19-virulenta/","display_url":"vtv.gob.ve/venezuela-enfrâ€¦","indices":[153,176]}]	A CUIDARSE | Venezuela enfrenta una segunda ola de COVID-19 mucho mÃ¡s virulenta a partir de la variante originada en Brasil #DescuidarseEsContagiarse https://t.co/HfRLVGZNuK https://t.co/qDj1u0K4Pr	1815418.0	RT @VTVcanal8: A CUIDARSE | Venezuela enfrenta una segunda ola de COVID-19 mucho mÃ¡s virulenta a partir de la variante originada en Brasilâ€¦	1241.0	True	full
784908	784908	605796c4e02a8e003811eff3	2021-03-21 18:55:59	[]	[]	Sat Mar 20 18:54:57 +0000 2021	[]	[{"url":"https://t.co/8ALxedyfmN","expanded_url":"https://twitter.com/ToryFibs/status/1373195219068456961","display_url":"twitter.com/ToryFibs/statuâ€¦","indices":[186,209]}]	Colonialism has not disappeared, but taken new shapes. It lives on in financial and legal institutions, and it has as little regard for lives of the people of the global south as ever. https://t.co/8ALxedyfmN	6674.0	RT @mustapipa: Colonialism has not disappeared, but taken new shapes. It lives on in financial and legal institutions, and it has as littlâ€¦	7.0	True	full
784909	784909	605796c4e02a8e003811f001	2021-03-21 18:55:59	[]	[]	Sun Mar 21 18:00:00 +0000 2021	[{"text":"covid19","indices":[66,74]},{"text":"healthcareheroes","indices":[187,204]}]	[{"url":"https://t.co/cpg7oZl48Q","expanded_url":"https://spilsburymortuary.com/obituaries/amanda-aj-willie/","display_url":"spilsburymortuary.com/obituaries/amaâ€¦","indices":[206,229]},{"url":"https://t.co/O7Eq0ye6WA","expanded_url":"https://www.gofundme.com/f/covid19-death-st-george-amanda-willie","display_url":"gofundme.com/f/covid19-deatâ€¦","indices":[230,253]}]	Amanda Willie, 33yo HCW, Beehive Homes, St. George, Utah, died of #covid19 1/12. She loved her job and "adopting" as many grandparents as she could. She leaves behind 4 young daughters. #healthcareheroes https://t.co/cpg7oZl48Q https://t.co/O7Eq0ye6WA https://t.co/EPAED4q7EE	23940.0	RT @CTZebra: Amanda Willie, 33yo HCW, Beehive Homes, St. George, Utah, died of #covid19 1/12. She loved her job and "adopting" as many graâ€¦	156.0	True	full
784910	784910	605796c5e02a8e003811f023	2021-03-21 18:55:59	[]	[]	Sun Mar 21 18:54:24 +0000 2021	[]	[{"url":"https://t.co/qm8I7jFv6f","expanded_url":"https://bible.com/bible/111/luk.2.29-32.NIV","display_url":"bible.com/bible/111/luk.â€¦","indices":[222,245]}]	â€œSovereign Lord, as you have promised, you may now dismiss your servant in peace. For my eyes have seen your salvation, a light for revelation to the Gentiles, and the glory of your people Israel.â€� Luke 2:29-30, 32 NIV https://t.co/qm8I7jFv6f	1808.0	RT @GBCofC: â€œSovereign Lord, as you have promised, you may now dismiss your servant in peace. For my eyes have seen your salvation, a ligâ€¦	2306.0	True	full
784911	784911	605796c5e02a8e003811f02b	2021-03-21 18:55:59	[{"text":"ElDato","indices":[0,7]},{"text":"Santander","indices":[10,20]}]	[{"url":"https://t.co/53yQCHtksY","expanded_url":"https://bit.ly/3f2blxy","display_url":"bit.ly/3f2blxy","indices":[180,203]}]		[]	[]			#ElDato | #Santander llegÃ³ a las 53.482 personas vacunadas contra el COVID-19. El departamento ha recibido un pocoâ€¦ https://t.co/ZotKteajtU	57766.0	True	full
784912	784912	605796c5e02a8e003811f033	2021-03-21 18:55:59	[]	[]	Sun Mar 21 01:37:24 +0000 2021	[]	[{"url":"https://t.co/KTO2ElCgCZ","expanded_url":"https://twitter.com/wheresmyhat1485/status/1373304124859686918","display_url":"twitter.com/wheresmyhat148â€¦","indices":[234,257]}]	friendly reminder that men who have sex with men arenâ€™t allowed to donate blood unless theyâ€™ve been abstinent for 3 months (previously 1 year before covid-19 provided a need for more donors) because of prejudiced beliefs from the 80s https://t.co/KTO2ElCgCZ	832.0	RT @qtestever: friendly reminder that men who have sex with men arenâ€™t allowed to donate blood unless theyâ€™ve been abstinent for 3 months (â€¦	117.0	True	full
784913	784913	605796c5e02a8e003811f049	2021-03-21 18:56:00	[]	[]	Sun Mar 21 17:23:21 +0000 2021	[{"text":"Loret","indices":[225,231]}]	[{"url":"https://t.co/eze4zcfF5x","expanded_url":"https://youtu.be/4vW4o9WUYPU","display_url":"youtu.be/4vW4o9WUYPU","indices":[245,268]}]	Un banco del gobierno entregÃ³ 150 millones de pesos a la empresa de Epigmenio Ibarra. Eso equivale a lo que recibieron 6,000 empresarios para apoyarlos con la pandemia. El privilegio de ser el propagandista estrella de AMLO. #Loret @latinus_us: https://t.co/eze4zcfF5x https://t.co/AAqLlS092S	8675865.0	RT @CarlosLoret: Un banco del gobierno entregÃ³ 150 millones de pesos a la empresa de Epigmenio Ibarra. Eso equivale a lo que recibieron 6,0â€¦	75.0	True	full
784914	784914	605796c5e02a8e003811f04b	2021-03-21 18:56:00	[]	[]	Sun Mar 21 18:55:05 +0000 2021	[]	[{"url":"https://t.co/xkygCndho4","expanded_url":"https://www.youtube.com/watch?v=HHDleA9LW5s","display_url":"youtube.com/watch?v=HHDleAâ€¦","indices":[132,155]}]	Ù…Ù„Ø§Ø­Ø¸Ø©:- (Ù�ÙŠ Ø±ØµÙŠØ¯Ù‡ Ø£Ø´ØªØ±Ø§ÙƒÙŠÙ† ÙˆÙƒÙ„Ù‡Ù† Ø³Ø¨Ù‚). Ø§Ù„Ø´ÙˆØ· 8 (Ø´Ø§Ù‡ÙŠÙ†) Ù„Ù€ Ø¹Ø¨Ø¯Ø§Ù„Ù„Ù‡ Ø³Ø§Ù„Ù… Ø¨Ù† ØªØ¹ÙŠØ¨ Ø§Ù„ÙƒØªØ¨ÙŠ 2:15 ØŒ Ø´Ø§Ø±Ø© Ø§Ù„ØµÙ†Ø¯ÙˆÙ‚ 2021/3/6 Ø§Ù„Ø¬Ø¨ÙŠØ¨ Ù�Ø·Ø§Ù…ÙŠÙ† https://t.co/xkygCndho4	1333.0	RT @ALAIN_R_C: Ù…Ù„Ø§Ø­Ø¸Ø©:- (Ù�ÙŠ Ø±ØµÙŠØ¯Ù‡ Ø£Ø´ØªØ±Ø§ÙƒÙŠÙ† ÙˆÙƒÙ„Ù‡Ù† Ø³Ø¨Ù‚). Ø§Ù„Ø´ÙˆØ· 8 (Ø´Ø§Ù‡ÙŠÙ†) Ù„Ù€ Ø¹Ø¨Ø¯Ø§Ù„Ù„Ù‡ Ø³Ø§Ù„Ù… Ø¨Ù† ØªØ¹ÙŠØ¨ Ø§Ù„ÙƒØªØ¨ÙŠ 2:15 ØŒ Ø´Ø§Ø±Ø© Ø§Ù„ØµÙ†Ø¯ÙˆÙ‚ 2021/3/6 Ø§Ù„Ø¬Ø¨ÙŠØ¨â€¦	146.0	True	full
784915	784915	605796c5e02a8e003811f051	2021-03-21 18:56:00	[]	[]	Sun Mar 21 18:05:21 +0000 2021	[]	[{"url":"https://t.co/pOp8wqYZLW","expanded_url":"https://twitch.tv/kopurista","display_url":"twitch.tv/kopurista","indices":[200,223]}]	ðŸ”´Â¡Ya estoy con el directo de hoy! Un poco de charla de chill, que es domingo y es el dÃ­a del seÃ±or. Aprovecharemos para hablar de videojuegos y sus Ãºltimas noticias. Â¿Novedades de Zelda para cuÃ¡ndo? https://t.co/pOp8wqYZLW https://t.co/FoND9mhwUZ	24129.0	RT @TemploDelTiempo: ðŸ”´Â¡Ya estoy con el directo de hoy! Un poco de charla de chill, que es domingo y es el dÃ­a del seÃ±or. Aprovecharemos parâ€¦	12.0	True	full
784916	784916	605796c5e02a8e003811f055	2021-03-21 18:56:00	[]	[]	Sun Mar 21 17:38:54 +0000 2021	[]	[{"url":"https://t.co/Be9d1xnzcQ","expanded_url":"http://bit.ly/carta-covid","display_url":"bit.ly/carta-covid","indices":[256,279]}]	1. Acelerar ritmo da vacinaÃ§Ã£o Ã© a maior prioridade. Brasil precisa colocar a polÃ­tica externa em favor da obtenÃ§Ã£o de mais doses. LentidÃ£o deixa-nos em risco ante velocidade de novas variantes. IdenticÃ¡-las e testar rÃ¡pido nossas vacinas Ã© indispensÃ¡vel. https://t.co/Be9d1xnzcQ https://t.co/o1rPmuxFK4	59812.0	RT @ThomasVConti: 1. Acelerar ritmo da vacinaÃ§Ã£o Ã© a maior prioridade. Brasil precisa colocar a polÃ­tica externa em favor da obtenÃ§Ã£o de maâ€¦	690.0	True	full
784917	784917	605796c5e02a8e003811f059	2021-03-21 18:56:00	[]	[]	Sun Mar 21 18:47:23 +0000 2021	[{"text":"waterbear","indices":[108,118]},{"text":"tardigrade","indices":[154,165]},{"text":"SICB2021","indices":[182,191]}]	[{"url":"https://t.co/TPabiKcyYB","expanded_url":"https://biorxiv.org/content/10.1101/2021.03.19.436228v1","display_url":"biorxiv.org/content/10.110â€¦","indices":[60,83]},{"url":"https://t.co/3Xf8ZsdllU","expanded_url":"https://youtube.com/watch?v=03kPgKnBwOY","display_url":"youtube.com/watch?v=03kPgKâ€¦","indices":[194,217]},{"url":"https://t.co/0Vm5dfYjMU","expanded_url":"https://twitter.com/J…	In case you've already watched all the videos in our paper (https://t.co/TPabiKcyYB) and are antsy for more #waterbear content *NOW*... Here's a talk on #tardigrade locomotion from #SICB2021: https://t.co/3Xf8ZsdllU https://t.co/0Vm5dfYjMU	307.0	RT @jasnir_: In case you've already watched all the videos in our paper (https://t.co/TPabiKcyYB) and are antsy for more #waterbear contentâ€¦	11855.0	True	full
784918	784918	605796c5e02a8e003811f05b	2021-03-21 18:56:00	[]	[]	Sun Mar 21 17:19:12 +0000 2021	[]	[{"url":"https://t.co/xiOiXh1w0q","expanded_url":"https://www.washingtonpost.com/entertainment/theater_dance/theaters-covid-relief-fund-delay/2021/03/21/8e66140a-898a-11eb-82bc-e58213caa38e_story.html?tid=a_classic-iphone&no_nav=true","display_url":"washingtonpost.com/entertainment/â€¦","indices":[128,151]}]	So where is that $16 billion in federal grants for live venues? Clubs, theaters are still waiting- and desperate for the money. https://t.co/xiOiXh1w0q	17373.0	RT @petermarksdrama: So where is that $16 billion in federal grants for live venues? Clubs, theaters are still waiting- and desperate for tâ€¦	441.0	True	full
784919	784919	605796c5e02a8e003811f05f	2021-03-21 18:56:00	[]	[]	Sat Mar 20 09:19:11 +0000 2021	[]	[{"url":"https://t.co/2uv5fKLUaZ","expanded_url":"https://www.elmundo.es/espana/2021/03/19/60548b77fdddff0f708b466a.html","display_url":"elmundo.es/espana/2021/03â€¦","indices":[184,207]}]	Dolores Delgado asalta la Junta de Fiscales aupando sÃ³lo a sus afines por cuestiones ideologÃ­cas y de amistad. Quieren controlar la Justicia y van a por ella ya sin ningÃºn disimulo. https://t.co/2uv5fKLUaZ	369947.0	RT @Tonicanto1: Dolores Delgado asalta la Junta de Fiscales aupando sÃ³lo a sus afines por cuestiones ideologÃ­cas y de amistad. Quieren conâ€¦	51.0	True	full
784920	784920	605796c6e02a8e003811f075	2021-03-21 18:56:00	[]	[]	Sun Mar 21 18:46:36 +0000 2021	[]	[{"url":"https://t.co/z5j0oHNy5e","expanded_url":"https://twitter.com/joseantoniokast/status/1373704110315352069","display_url":"twitter.com/joseantoniokasâ€¦","indices":[222,245]}]	#250 La pandemia tambiÃ©n ha cambiado la forma de trabajar para siempre. Vamos a impulsar nuevas y mÃ¡s flexibles regulaciones al Teletrabajo que permitan facilitar (y no complejizar) la relaciÃ³n laboral en esta nueva era. https://t.co/z5j0oHNy5e https://t.co/1NrP2Dvpep	382040.0	RT @joseantoniokast: #250 La pandemia tambiÃ©n ha cambiado la forma de trabajar para siempre. Vamos a impulsar nuevas y mÃ¡s flexibles regulâ€¦	10089.0	True	full
784921	784921	605796c6e02a8e003811f07f	2021-03-21 18:56:00	[{"text":"TRAVEL","indices":[0,7]},{"text":"free","indices":[138,143]},{"text":"eBooks","indices":[144,151]},{"text":"Adieu","indices":[157,163]},{"text":"HonoredeBalzac","indices":[167,182]}]	[{"url":"https://t.co/q7UwNch5Qb","expanded_url":"http://kensbookinfo.blogspot.com?#Travel?https://www.usatoday.com/travel/","display_url":"kensbookinfo.blogspot.com/?#Travel?httpsâ€¦","indices":[106,129]},{"url":"https://t.co/unDfyfuOU3","expanded_url":"https://kensbookinfo.blogspot.com/p/page-1-project-gutenberg_12.html?##1554","display_url":"kensbookinfo.blogspot.com/p/page-1-projeâ€¦","indice…		[]	[]			#TRAVEL We got bored and wanted to go on a trip': Tales from a pandemic spring break in Cancun, Mexico -â€¦ https://t.co/FHdQXyUGcc	177.0	True	full
784922	784922	605796c6e02a8e003811f081	2021-03-21 18:56:01	[]	[]	Fri Mar 19 10:22:49 +0000 2021	[]	[{"url":"https://t.co/82FW3Y2geL","expanded_url":"https://youtu.be/--8CrZt8Us4","display_url":"youtu.be/--8CrZt8Us4","indices":[249,272]}]	Ayer hablÃ© sobre pandemia y ciencias sociales (CSO) en la Semana del Cerebro de @NeuroAlc. Esta diapositiva resume mi intervenciÃ³n. No hemos financiado CSO sobre la pandemia, no sabemos nada sobre ella entre nosotros La intervenciÃ³n completa aquÃ­: https://t.co/82FW3Y2geL https://t.co/rjpNA2EcAV	4959.0	RT @acorsin: Ayer hablÃ© sobre pandemia y ciencias sociales (CSO) en la Semana del Cerebro de @NeuroAlc. Esta diapositiva resume mi intervenâ€¦	45.0	True	full
784923	784923	605796c6e02a8e003811f093	2021-03-21 18:56:01	[]	[]	Sun Mar 21 17:23:21 +0000 2021	[{"text":"Loret","indices":[225,231]}]	[{"url":"https://t.co/eze4zcfF5x","expanded_url":"https://youtu.be/4vW4o9WUYPU","display_url":"youtu.be/4vW4o9WUYPU","indices":[245,268]}]	Un banco del gobierno entregÃ³ 150 millones de pesos a la empresa de Epigmenio Ibarra. Eso equivale a lo que recibieron 6,000 empresarios para apoyarlos con la pandemia. El privilegio de ser el propagandista estrella de AMLO. #Loret @latinus_us: https://t.co/eze4zcfF5x https://t.co/AAqLlS092S	8675865.0	RT @CarlosLoret: Un banco del gobierno entregÃ³ 150 millones de pesos a la empresa de Epigmenio Ibarra. Eso equivale a lo que recibieron 6,0â€¦	324.0	True	full
784924	784924	605796c6e02a8e003811f095	2021-03-21 18:56:01	[]	[]	Sun Mar 21 18:55:24 +0000 2021	[]	[{"url":"https://t.co/eF19Pt3WwJ","expanded_url":"https://secure.actblue.com/donate/rubiocovid?refcode=RACRE&amount=25&recurring=1","display_url":"secure.actblue.com/donate/rubiocoâ€¦","indices":[221,244]}]	Florida isn't JUST the site where Spring Break mayhem ensues. It's the state where it's Senator Marco Rubio voted against COVID Relief with all other GOP losers. Your RT and small donation will help us remind them DAILY. https://t.co/eF19Pt3WwJ	901393.0	RT @mmpadellan: Florida isn't JUST the site where Spring Break mayhem ensues. It's the state where it's Senator Marco Rubio voted against Câ€¦	25.0	True	full
784925	784925	605796c6e02a8e003811f0a9	2021-03-21 18:56:01	[]	[]	Sun Mar 21 12:01:39 +0000 2021	[]	[{"url":"https://t.co/zEHLSzSNGM","expanded_url":"https://bit.ly/3eXI1bL","display_url":"bit.ly/3eXI1bL","indices":[111,134]}]	Vox pide en el Congreso que los liberados sindicales de la sanidad se reincorporen para luchar contra la covid https://t.co/zEHLSzSNGM https://t.co/yn0Tn1Yu56	237449.0	RT @libertaddigital: Vox pide en el Congreso que los liberados sindicales de la sanidad se reincorporen para luchar contra la covid https:/â€¦	67.0	True	full
784926	784926	605796c6e02a8e003811f0ab	2021-03-21 18:56:01	[]	[]	Sat Mar 20 17:38:46 +0000 2021	[]	[{"url":"https://t.co/e277ygdMWw","expanded_url":"https://dailyexpose.co.uk/2021/03/20/frightening-7th-update-on-adverse-reactions-to-covid-vaccine-released-by-uk-government/","display_url":"dailyexpose.co.uk/2021/03/20/friâ€¦","indices":[256,279]}]	BREAKING - Covid Vaccines have caused 3787 eye disorders with 46 going blind, 3426 heart disorders, 68,789 nervous system disorders including brain damage and stroke + 526 deaths... the frightening thing? Only 1% of adverse reactions are actually reported https://t.co/e277ygdMWw	6258.0	RT @thedaily_expose: BREAKING - Covid Vaccines have caused 3787 eye disorders with 46 going blind, 3426 heart disorders, 68,789 nervous sysâ€¦	173.0	True	full
784927	784927	605796c6e02a8e003811f0b3	2021-03-21 18:56:01	[{"text":"BcEcon","indices":[72,79]},{"text":"CpabcCheckUp","indices":[80,93]}]	[{"url":"https://t.co/iV1FW3b0CI","expanded_url":"https://www.bccpa.ca/news-events/latest-news/2021/march/greater-victoria-business-activity-and-housing-starts-take-a-hit-in-2020-but-major-investments-shou/","display_url":"bccpa.ca/news-events/laâ€¦","indices":[94,117]}]		[]	[]			How Greater Victoria is rebounding from the economic hit from COVID-19. #BcEcon #CpabcCheckUpâ€¦ https://t.co/U0Vl7jJYJQ	5398.0	True	full
784928	784928	605796c7e02a8e003811f0d7	2021-03-21 18:56:01	[]	[]	Sun Mar 21 18:55:24 +0000 2021	[]	[{"url":"https://t.co/eF19Pt3WwJ","expanded_url":"https://secure.actblue.com/donate/rubiocovid?refcode=RACRE&amount=25&recurring=1","display_url":"secure.actblue.com/donate/rubiocoâ€¦","indices":[221,244]}]	Florida isn't JUST the site where Spring Break mayhem ensues. It's the state where it's Senator Marco Rubio voted against COVID Relief with all other GOP losers. Your RT and small donation will help us remind them DAILY. https://t.co/eF19Pt3WwJ	901393.0	RT @mmpadellan: Florida isn't JUST the site where Spring Break mayhem ensues. It's the state where it's Senator Marco Rubio voted against Câ€¦	26571.0	True	full
784929	784929	605796c7e02a8e003811f0e9	2021-03-21 18:56:01	[]	[]	Sun Mar 21 17:59:16 +0000 2021	[]	[{"url":"https://t.co/rjPuFXrVCE","expanded_url":"https://twitter.com/jaycaruso/status/1373647958516858880","display_url":"twitter.com/jaycaruso/statâ€¦","indices":[271,294]}]	Yep, itâ€™s just me and the craaaazy conspiracy theorists at a little outfit I like to call @bmj_latest. By the way: the idea that increased socializing is driving the post-first dose spike is a joke. What, the nursing homes are having celebratory vaccination cotillions? https://t.co/rjPuFXrVCE https://t.co/WHDwPFwONI	230100.0	RT @AlexBerenson: Yep, itâ€™s just me and the craaaazy conspiracy theorists at a little outfit I like to call @bmj_latest. By the way: the iâ€¦	54.0	True	full
784930	784930	605796c7e02a8e003811f0f5	2021-03-21 18:56:01	[{"text":"Warzone","indices":[188,196]},{"text":"Twitch","indices":[197,204]},{"text":"TwitchStreamer","indices":[205,220]}]	[{"url":"https://t.co/vwYEfXp0VO","expanded_url":"https://twitch.tv/thephranchize","display_url":"twitch.tv/thephranchize","indices":[221,244]}]		[]	[]			Kicking that week off the same way we always do, getting drunk and getting dubs! Its the Sky Panther Sunday Club slâ€¦ https://t.co/qB8Ix90m66	467.0	True	full
784931	784931	605796c7e02a8e003811f101	2021-03-21 18:56:01	[]	[]	Sun Mar 21 18:55:24 +0000 2021	[]	[{"url":"https://t.co/eF19Pt3WwJ","expanded_url":"https://secure.actblue.com/donate/rubiocovid?refcode=RACRE&amount=25&recurring=1","display_url":"secure.actblue.com/donate/rubiocoâ€¦","indices":[221,244]}]	Florida isn't JUST the site where Spring Break mayhem ensues. It's the state where it's Senator Marco Rubio voted against COVID Relief with all other GOP losers. Your RT and small donation will help us remind them DAILY. https://t.co/eF19Pt3WwJ	901470.0	RT @mmpadellan: Florida isn't JUST the site where Spring Break mayhem ensues. It's the state where it's Senator Marco Rubio voted against Câ€¦	152.0	True	full
784932	784932	605796c7e02a8e003811f117	2021-03-21 18:56:02	[]	[]	Sun Mar 21 18:13:56 +0000 2021	[{"text":"ZeroCovid","indices":[250,260]}]	[{"url":"https://t.co/DNknkfF2cj","expanded_url":"https://www.thejournal.ie/daily-figures-covid-5387821-Mar2021/","display_url":"thejournal.ie/daily-figures-â€¦","indices":[261,284]}]	This isnâ€™t working. With high infection levels &amp; slow vaccine rollout, weâ€™re creating a dangerous situation where vaccine resistant variants can develop in vaccinated but immunologically vulnerable populations. We need to stop viral replication. #ZeroCovid https://t.co/DNknkfF2cj	1010.0	RT @LeonieHilliard: This isnâ€™t working. With high infection levels &amp; slow vaccine rollout, weâ€™re creating a dangerous situation where vacciâ€¦	2957.0	True	full
784933	784933	605796c8e02a8e003811f125	2021-03-21 18:56:02	[]	[]	Sun Mar 21 18:41:00 +0000 2021	[]	[{"url":"https://t.co/LopJCBUbMn","expanded_url":"https://thehill.com/policy/finance/543675-treasury-defends-relief-plan-provision-preventing-use-of-funds-for-tax-cuts","display_url":"thehill.com/policy/financeâ€¦","indices":[151,174]}]	Republicans are actually mad that Biden said they can't use COVID relief funds from the American Rescue Plan to give tax cuts to the rich. Seriously. https://t.co/LopJCBUbMn	14921.0	RT @4TaxFairness: Republicans are actually mad that Biden said they can't use COVID relief funds from the American Rescue Plan to give taxâ€¦	152.0	True	full
784934	784934	605796c8e02a8e003811f12f	2021-03-21 18:56:02	[]	[{"url":"https://t.co/bvnGrvCqk7","expanded_url":"https://guaiba.com.br/2021/03/21/porto-alegre-amplia-vacinacao-contra-covid-19-para-idosos-com-73-anos-a-partir-desta-segunda/","display_url":"guaiba.com.br/2021/03/21/porâ€¦","indices":[95,118]}]		[]	[]			Porto Alegre amplia vacinaÃ§Ã£o contra Covid-19 para idosos com 73 anos a partir desta segunda -â€¦ https://t.co/DSyjRoMpXx	201152.0	True	full
784935	784935	605796c8e02a8e003811f137	2021-03-21 18:56:02	[]	[{"url":"https://t.co/3dUAsoRJQR","expanded_url":"http://dld.bz/jtsjA","display_url":"dld.bz/jtsjA","indices":[253,276]}]		[]	[]			EE.UU.: imponen toque de queda y estado de emergencia en Miami Beach ante multitud incontrolable de turistas: Â¡Se aâ€¦ https://t.co/wKaw1wIvKB	311816.0	True	full
784936	784936	605796c8e02a8e003811f15b	2021-03-21 18:56:03	[]	[]	Sun Mar 21 18:38:46 +0000 2021	[]	[{"url":"https://t.co/vkPrxh04QY","expanded_url":"https://www.wsj.com/articles/south-africas-drop-in-covid-19-cases-adds-to-questions-about-waves-of-infections-11615734003","display_url":"wsj.com/articles/southâ€¦","indices":[203,226]}]	The decitful anti-scientific thugs running this shitshow are clueless - and cannot understand anything. But yet they are allowed to destroy our society with their nonsense CCP lockdown &amp; mask junk: https://t.co/vkPrxh04QY	120717.0	RT @FatEmperor: The decitful anti-scientific thugs running this shitshow are clueless - and cannot understand anything. But yet they are alâ€¦	520.0	True	full
784937	784937	605796c8e02a8e003811f16b	2021-03-21 18:56:03	[]	[{"url":"https://t.co/avqidlsECl","expanded_url":"https://www.irs.gov/coronavirus/get-my-payment-frequently-asked-questions#bank","display_url":"irs.gov/coronavirus/geâ€¦","indices":[131,154]}]		[]	[]			@KJGreenwood4 Hello, thank you for contacting us. Here is a link that will help with the bank information. I hope tâ€¦ https://t.co/Ahi6fRuM2m	16264.0	True	full
784938	784938	605796c9e02a8e003811f18f	2021-03-21 18:56:03	[]	[]	Sat Mar 20 23:24:42 +0000 2021	[{"text":"georgia","indices":[233,241]}]	[{"url":"https://t.co/pN2EFfrnX6","expanded_url":"https://gta-vras.powerappsportals.us/","display_url":"gta-vras.powerappsportals.us","indices":[244,267]}]	FREE Vaccines avail at the @MBStadium Community VAX Center. We have PLENTY of appts available...But wait, thereâ€™s more...free parking, tons of staff with smiling faces, a totally dope facility AND the LARGEST vaccination location in #georgia. https://t.co/pN2EFfrnX6 https://t.co/5z9A25uBM0	6910.0	RT @AFCEMA: FREE Vaccines avail at the @MBStadium Community VAX Center. We have PLENTY of appts available...But wait, thereâ€™s more...free pâ€¦	824.0	True	full
784939	784939	605796c9e02a8e003811f1ad	2021-03-21 18:56:03	[]	[]	Sun Mar 21 15:10:02 +0000 2021	[{"text":"ElCovidNoEsJuegoCuidate","indices":[102,126]}]	[{"url":"https://t.co/12mcs5ioNs","expanded_url":"https://mazo4f.com/238145","display_url":"mazo4f.com/238145","indices":[77,100]}]	Venezuela sumÃ³ 1.161 nuevos casos Covid-19 positivos (+mil 155 comunitarios) https://t.co/12mcs5ioNs #ElCovidNoEsJuegoCuidate https://t.co/n7SWkc4Vqh	587439.0	RT @ConElMazoDando: Venezuela sumÃ³ 1.161 nuevos casos Covid-19 positivos (+mil 155 comunitarios) https://t.co/12mcs5ioNs #ElCovidNoEsJuegoâ€¦	2.0	True	full
784940	784940	605796c9e02a8e003811f1af	2021-03-21 18:56:04	[]	[]	Sun Mar 21 16:44:40 +0000 2021	[{"text":"VollbremsungJetzt","indices":[87,105]}]	[{"url":"https://t.co/r0WuZwebhj","expanded_url":"https://covid19.apple.com/mobility","display_url":"covid19.apple.com/mobility","indices":[107,130]}]	Welcher Lockdown soll nochmal verlÃ¤ngert werden @RegSprecher? Wir sind viel zu mobil - #VollbremsungJetzt https://t.co/r0WuZwebhj https://t.co/dt6qO0483K	1670.0	RT @AK_Meier: Welcher Lockdown soll nochmal verlÃ¤ngert werden @RegSprecher? Wir sind viel zu mobil - #VollbremsungJetzt https://t.co/r0WuZâ€¦	324.0	True	full
784941	784941	605796c9e02a8e003811f1d3	2021-03-21 18:56:04	[]	[]	Sun Mar 21 18:31:32 +0000 2021	[{"text":"covid","indices":[183,189]},{"text":"coronavirus","indices":[190,202]},{"text":"italia","indices":[203,210]},{"text":"scuola","indices":[211,218]}]	[{"url":"https://t.co/dRPCenQQnY","expanded_url":"http://ansabrasil.com.br/brasil/noticias/italia/noticias/2021/03/21/protesto-contra-fechamento-de-escolas-reune-milhares-na-italia_5b36119d-d2d2-42fd-83a4-e8af62cd9cb5.html","display_url":"ansabrasil.com.br/brasil/noticiaâ€¦","indices":[221,244]}]	O grupo, que realiza a primeira manifestaÃ§Ã£o contra o governo do primeiro-ministro Mario Draghi, classifica a medida como "desnecessÃ¡ria" e pede a volta dos alunos Ã s salas de aula. #covid #coronavirus #italia #scuola https://t.co/dRPCenQQnY	4532.0	RT @ansa_br: O grupo, que realiza a primeira manifestaÃ§Ã£o contra o governo do primeiro-ministro Mario Draghi, classifica a medida como "desâ€¦	2774.0	True	full
784942	784942	605796cae02a8e003811f1e1	2021-03-21 18:56:04	[]	[]	Sun Mar 21 18:06:11 +0000 2021	[]	[{"url":"https://t.co/TSUZh90g2D","expanded_url":"https://www.libertaddigital.com/espana/politica/2021-03-21/coronavirus-vox-pide-congreso-liberados-sindicales-sanidad-publica-reincorporen-luchar-contra-covid-6721373/","display_url":"libertaddigital.com/espana/politicâ€¦","indices":[119,142]}]	Vox pide en el Congreso que los liberados sindicales de la sanidad pÃºblica se reincorporen para luchar contra la covid https://t.co/TSUZh90g2D a travÃ©s de @libertaddigital	247807.0	RT @hermanntertsch: Vox pide en el Congreso que los liberados sindicales de la sanidad pÃºblica se reincorporen para luchar contra la covidâ€¦	1035.0	True	full
784943	784943	605796cae02a8e003811f1f3	2021-03-21 18:56:04	[]	[]	Sun Mar 21 02:50:53 +0000 2021	[]	[{"url":"https://t.co/elCGmT5daM","expanded_url":"https://twitter.com/cbcnewsbc/status/1373462620234207233","display_url":"twitter.com/cbcnewsbc/statâ€¦","indices":[227,250]}]	I am encouraging @marcomendicino to read Simranâ€™s story and realize there are countless of other families struggling in the same predicament. Itâ€™s time to reunite these families so they can finally start their lives in Canada. https://t.co/elCGmT5daM	3434.0	RT @FacesofAdvocacy: I am encouraging @marcomendicino to read Simranâ€™s story and realize there are countless of other families struggling iâ€¦	573.0	True	full
784944	784944	605796cae02a8e003811f1f7	2021-03-21 18:56:04	[]	[]	Sun Mar 21 12:20:00 +0000 2021	[{"text":"DescuidarseEsContagiarse","indices":[126,151]}]	[{"url":"https://t.co/HfRLVGZNuK","expanded_url":"https://www.vtv.gob.ve/venezuela-enfrenta-segunda-ola-covid-19-virulenta/","display_url":"vtv.gob.ve/venezuela-enfrâ€¦","indices":[153,176]}]	A CUIDARSE | Venezuela enfrenta una segunda ola de COVID-19 mucho mÃ¡s virulenta a partir de la variante originada en Brasil #DescuidarseEsContagiarse https://t.co/HfRLVGZNuK https://t.co/UIX09n4TXi	1815418.0	RT @VTVcanal8: A CUIDARSE | Venezuela enfrenta una segunda ola de COVID-19 mucho mÃ¡s virulenta a partir de la variante originada en Brasilâ€¦	1718.0	True	full
784945	784945	605796cae02a8e003811f201	2021-03-21 18:56:04	[]	[]	Sat Mar 20 19:00:01 +0000 2021	[{"text":"VWFC","indices":[13,18]}]	[{"url":"https://t.co/ha6NerSa0L","expanded_url":"https://www.whitecapsfc.com/post/2021/03/18/week-2-training-camp-update","display_url":"whitecapsfc.com/post/2021/03/1â€¦","indices":[132,155]}]	As week 2 of #VWFC training camp presented by @Enerex rolls to its conclusion, there's a lot of new faces making big impressions ðŸ‘Š https://t.co/ha6NerSa0L	334111.0	RT @WhitecapsFC: As week 2 of #VWFC training camp presented by @Enerex rolls to its conclusion, there's a lot of new faces making big impreâ€¦	251.0	True	full
784946	784946	605796cae02a8e003811f211	2021-03-21 18:56:05	[]	[]	Sun Mar 21 17:38:51 +0000 2021	[]	[{"url":"https://t.co/Be9d1xnzcQ","expanded_url":"http://bit.ly/carta-covid","display_url":"bit.ly/carta-covid","indices":[253,276]}]	Hoje foi lanÃ§ada carta assinada por 200+ economistas brasileiros, incluindo ex-Ministros da Fazenda e ex-Presidentes do BC, cobrando do governo medidas de combate Ã pandemia. Estou entre os signatÃ¡rios e ajudei na redaÃ§Ã£o. O que cobramos? Segue o fio ðŸ‘‡ https://t.co/Be9d1xnzcQ https://t.co/idSW269NSy	59812.0	RT @ThomasVConti: Hoje foi lanÃ§ada carta assinada por 200+ economistas brasileiros, incluindo ex-Ministros da Fazenda e ex-Presidentes do Bâ€¦	182.0	True	full
784947	784947	605796cae02a8e003811f215	2021-03-21 18:56:05	[]	[]	Sat Mar 20 23:53:51 +0000 2021	[]	[{"url":"https://t.co/z0ZWXGEvIw","expanded_url":"https://twitter.com/washingtonpost/status/1373411955269046273","display_url":"twitter.com/washingtonpostâ€¦","indices":[276,299]}]	ðŸ“ŒHonest to God, WaPo is leading its site with this hyper-bilge. Says Midterms are in jeopardy. ðŸ“ŒBiden's been in office ONLY 59 DAYS cleaning up one deadly mess after another, and THIS is what they are running with -- McConnell's talking points. ðŸ“ŒDo WAY, WAY better, dammit. https://t.co/z0ZWXGEvIw	45573.0	RT @EarlOfEnough: ðŸ“ŒHonest to God, WaPo is leading its site with this hyper-bilge. Says Midterms are in jeopardy. ðŸ“ŒBiden's been in office Oâ€¦	174.0	True	full
784948	784948	605796cae02a8e003811f217	2021-03-21 18:56:05	[{"text":"Lockdowns","indices":[158,168]},{"text":"Lockdownumsonst","indices":[222,238]},{"text":"MerkelMussWeg","indices":[240,254]}]	[{"url":"https://t.co/qMvb5Y7KZh","expanded_url":"https://www.nature.com/articles/s41598-021-84092-1.pdf","display_url":"nature.com/articles/s4159â€¦","indices":[257,280]}]		[]	[]			@BILD Wir sehen es doch tagtÃ¤glich und wissen es aus renommierten Studien, dass Lockdowns infektiologisch nichts brâ€¦ https://t.co/rOTzZYhSTv	1503.0	True	full
784949	784949	605796cae02a8e003811f21f	2021-03-21 18:56:05	[]	[]	Sun Mar 21 17:23:21 +0000 2021	[{"text":"Loret","indices":[225,231]}]	[{"url":"https://t.co/eze4zcfF5x","expanded_url":"https://youtu.be/4vW4o9WUYPU","display_url":"youtu.be/4vW4o9WUYPU","indices":[245,268]}]	Un banco del gobierno entregÃ³ 150 millones de pesos a la empresa de Epigmenio Ibarra. Eso equivale a lo que recibieron 6,000 empresarios para apoyarlos con la pandemia. El privilegio de ser el propagandista estrella de AMLO. #Loret @latinus_us: https://t.co/eze4zcfF5x https://t.co/AAqLlS092S	8675893.0	RT @CarlosLoret: Un banco del gobierno entregÃ³ 150 millones de pesos a la empresa de Epigmenio Ibarra. Eso equivale a lo que recibieron 6,0â€¦	2156.0	True	full
784950	784950	605796cae02a8e003811f227	2021-03-21 18:56:05	[]	[]	Sun Mar 21 11:20:12 +0000 2021	[]	[{"url":"https://t.co/c69zuLP6JC","expanded_url":"https://www.tiempoar.com.ar/nota/de-golpear-personas-en-situacion-de-calle-a-cerrar-hospitales-en-pandemia","display_url":"tiempoar.com.ar/nota/de-golpeaâ€¦","indices":[254,277]}]	De golpear personas en situaciÃ³n de calle a cerrar hospitales en pandemia Se lo conoce como "el niÃ±o mimado de @diegosantilli" Fue el Coordinador de la extinta UCEP y funcionario multifunciÃ³n de Vidal Â¿QuiÃ©n es MatÃ­as Lanusse? Mi nota en @tiempoarg https://t.co/c69zuLP6JC	8581.0	RT @MDSuarez: De golpear personas en situaciÃ³n de calle a cerrar hospitales en pandemia Se lo conoce como "el niÃ±o mimado de @diegosantillâ€¦	318.0	True	full
784951	784951	605796cae02a8e003811f235	2021-03-21 18:56:05	[]	[]	Sun Mar 21 18:56:00 +0000 2021	[{"text":"giveaway","indices":[166,175]},{"text":"freegames","indices":[176,186]},{"text":"nintendo","indices":[187,196]},{"text":"nintendoswitch","indices":[197,212]},{"text":"gleam","indices":[213,219]},{"text":"contest","indices":[220,228]},{"text":"indiegame","indices":[229,239]},{"text":"indiegames","indices":[240,251]},{"text":"indiegamedev","indices":[252,265]},{"text":"indiedev","indices"…	[{"url":"https://t.co/7iwxGKgmU7","expanded_url":"https://gleam.io/NfZdk/omg-its-police-giveaway-with-100-guaranteed-prizes","display_url":"gleam.io/NfZdk/omg-its-â€¦","indices":[106,129]}]	Last hours of OMG Police Giveaway! You can still get a pack of 5 games from @GamesRedDeer ! ðŸ”¥ Head to âž¡ï¸� https://t.co/7iwxGKgmU7 to take a part in the giveaway ðŸ’¸ #giveaway #freegames #nintendo #nintendoswitch #gleam #contest #indiegame #indiegames #indiegamedev #indiedev https://t.co/4wzBjtJsXo	386.0	RT @LittleMouseEnc: Last hours of OMG Police Giveaway! You can still get a pack of 5 games from @GamesRedDeer ! ðŸ”¥ Head to âž¡ï¸� https://t.co/â€¦	2916.0	True	full
784952	784952	605796cbe02a8e003811f23b	2021-03-21 18:56:05	[]	[]	Sun Mar 21 18:45:21 +0000 2021	[]	[{"url":"https://t.co/YluLKsUM2L","expanded_url":"https://lecourrier-du-soir.com/mauvaise-nouvelle-pour-macron-des-revoltes-anti-covid-commencent-a-secouer-leurope-et-la-france-pourrait-suivre/","display_url":"lecourrier-du-soir.com/mauvaise-nouveâ€¦","indices":[106,129]}]	Mauvaise nouvelle pour Macron : des rÃ©voltes anti-Covid commencent Ã secouer lâ€™Europe et la France suivra https://t.co/YluLKsUM2L via @Le courrier du soir	12375.0	RT @conspjustice: Mauvaise nouvelle pour Macron : des rÃ©voltes anti-Covid commencent Ã secouer lâ€™Europe et la France suivra https://t.co/Ylâ€¦	19.0	True	full
784953	784953	605796cbe02a8e003811f24d	2021-03-21 18:56:05	[]	[]	Sun Mar 21 18:39:40 +0000 2021	[]	[{"url":"https://t.co/tmdz0oBmXM","expanded_url":"http://globalnews.ca/news/7708929/oakville-restaurant-olivers-steakhouse-covid-19-exposure/","display_url":"globalnews.ca/news/7708929/oâ€¦","indices":[205,228]}]	Please keep ordering lots of takeout &amp; supporting local small businesses!ðŸ�œðŸ¥˜ðŸ�± But dining indoors at this time, without masks, for a prolonged period of time, at 50% capacity, is neither safe nor wise. https://t.co/tmdz0oBmXM	53091.0	RT @jkwan_md: Please keep ordering lots of takeout &amp; supporting local small businesses!ðŸ�œðŸ¥˜ðŸ�± But dining indoors at this time, without masks,â€¦	11867.0	True	full
784954	784954	605796cbe02a8e003811f25d	2021-03-21 18:56:05	[]	[]	Sun Mar 21 01:37:24 +0000 2021	[]	[{"url":"https://t.co/KTO2ElCgCZ","expanded_url":"https://twitter.com/wheresmyhat1485/status/1373304124859686918","display_url":"twitter.com/wheresmyhat148â€¦","indices":[234,257]}]	friendly reminder that men who have sex with men arenâ€™t allowed to donate blood unless theyâ€™ve been abstinent for 3 months (previously 1 year before covid-19 provided a need for more donors) because of prejudiced beliefs from the 80s https://t.co/KTO2ElCgCZ	832.0	RT @qtestever: friendly reminder that men who have sex with men arenâ€™t allowed to donate blood unless theyâ€™ve been abstinent for 3 months (â€¦	356.0	True	full
784955	784955	605796cbe02a8e003811f25f	2021-03-21 18:56:06	[]	[]	Sun Mar 21 18:34:10 +0000 2021	[{"text":"PulsoNoticias","indices":[9,23]},{"text":"DÃ­aMundialDelSÃ­ndromeDeDown","indices":[185,213]}]	[{"url":"https://t.co/njtUo3oxM1","expanded_url":"http://emisorasre.gob.mx/players/1060am.html","display_url":"emisorasre.gob.mx/players/1060amâ€¦","indices":[254,277]}]	Â¡Escucha #PulsoNoticias EdiciÃ³n Dominical! Tendremos una entrevista con Elizabeth Montes, de @Adelante_S_Down, sobre el impacto de la pandemia en las personas con sÃ­ndrome de Down. #DÃ­aMundialDelSÃ­ndromeDeDown ðŸ•� 14:30 h. CDMX ðŸ“» 1060 AM, 96.5 FM ðŸ’» https://t.co/njtUo3oxM1 https://t.co/VEABf3WOR3	100219.0	RT @RadioEducacion: Â¡Escucha #PulsoNoticias EdiciÃ³n Dominical! Tendremos una entrevista con Elizabeth Montes, de @Adelante_S_Down, sobreâ€¦	2024.0	True	full
784956	784956	605796cbe02a8e003811f26b	2021-03-21 18:56:06	[]	[]	Sun Mar 21 12:27:05 +0000 2021	[{"text":"StopQuemasMurcia","indices":[0,17]},{"text":"Cieza","indices":[141,147]},{"text":"Justicia","indices":[235,244]}]	[{"url":"https://t.co/E29RAgguo4","expanded_url":"https://www.facebook.com/ecologistasenaccion.vavr/posts/3663358800427105","display_url":"facebook.com/ecologistasenaâ€¦","indices":[256,279]}]	#StopQuemasMurcia Al final no ha helado, pero sÃ­ q encendieron las ðŸ•¯ antihelada q uds, sres d @laverdad_es, trataban como si fueran inocuas. #Cieza y sus habitantes han despertado con el HUMO NEGRO sobre sus cabezas. Espero q se haga #Justicia @Jccampm https://t.co/E29RAgguo4 https://t.co/BojPDP7Vip	1604.0	RT @esther52269078: #StopQuemasMurcia Al final no ha helado, pero sÃ­ q encendieron las ðŸ•¯ antihelada q uds, sres d @laverdad_es, trataban coâ€¦	218.0	True	full
784957	784957	605796cbe02a8e003811f277	2021-03-21 18:56:06	[]	[]	Sun Mar 21 18:23:53 +0000 2021	[{"text":"L2Ethereum","indices":[45,56]},{"text":"ComethSwap","indices":[137,148]}]	[{"url":"https://t.co/W6yzUjp6ox","expanded_url":"https://medium.com/cometh/comethswap-liquidity-mining-the-defi-adoption-manifesto-75c114bf7e8e","display_url":"medium.com/cometh/comethsâ€¦","indices":[257,280]},{"url":"https://t.co/OGIVCcQXKo","expanded_url":"https://twitter.com/JohnLilic/status/1373099179812122624","display_url":"twitter.com/JohnLilic/statâ€¦","indices":[281,304]}]	Tomorrow is going to be the start of another #L2Ethereum dex bonanza running on @0xPolygon. @MUSTCometh launches its rewards phase for #ComethSwap &amp; even before that happens, Liquidity &amp; Volume already ðŸš€ ðŸš¨Get Ready for next MondayðŸš¨ $MATIC $MUST https://t.co/W6yzUjp6ox https://t.co/OGIVCcQXKo https://t.co/RZAxA5hAfp	19495.0	RT @JohnLilic: Tomorrow is going to be the start of another #L2Ethereum dex bonanza running on @0xPolygon. @MUSTCometh launches its rewarâ€¦	17.0	True	full
784958	784958	605796cbe02a8e003811f283	2021-03-21 18:56:06	[{"text":"21Mar","indices":[0,6]},{"text":"DescuidarseEsContagiarse","indices":[117,142]}]	[{"url":"https://t.co/BS4akn2Q5W","expanded_url":"https://www.lechuguinos.com/alcaldesa-bogota-disculpa-contra-venezolanos/","display_url":"lechuguinos.com/alcaldesa-bogoâ€¦","indices":[144,167]}]		[]	[]			#21Mar Â¿ALGUIEN LE CREE A LA XENOFOBA? Alcaldesa de BogotÃ¡ Â«se disculpaÂ» por sus declaraciones contra venezolanos..â€¦ https://t.co/221wi1rOhg	121244.0	True	full
784959	784959	605796cbe02a8e003811f287	2021-03-21 18:56:06	[]	[{"url":"https://t.co/kIiBY6rXPX","expanded_url":"https://www.healthline.com/health-news/covid-19-vaccines-may-help-stop-virus-transmission-heres-what-we-know#Data-suggests-vaccines-reduce-virus-transmission","display_url":"healthline.com/health-news/coâ€¦","indices":[131,154]}]		[]	[]			@chrisbates3 @RAW111265 @Sparkysmullet @TOchemaster @UKCovid19Stats It may be quite a bit higher than 30% as studieâ€¦ https://t.co/KXG9mNF0CN	67.0	True	full
784960	784960	605796cbe02a8e003811f28f	2021-03-21 18:56:06	[]	[]	Sun Mar 21 02:37:00 +0000 2021	[]	[{"url":"https://t.co/qIuDNYtOOU","expanded_url":"https://m.jpost.com/health-science/covid-19-deadlier-causes-more-severe-diseases-than-influenza-study-662647","display_url":"m.jpost.com/health-scienceâ€¦","indices":[229,252]}]	New study that compared data taken from patients with influenza during the past five years and COVID-19 patients hospitalized in spring 2020 demonstrated that COVID-19 is deadlier, and causes more severe diseases than influenza. https://t.co/qIuDNYtOOU	28411.0	RT @DrIanWeissman: New study that compared data taken from patients with influenza during the past five years and COVID-19 patients hospitaâ€¦	68.0	True	full
784961	784961	605796cce02a8e003811f2b1	2021-03-21 18:56:06	[]	[]	Sun Mar 21 12:33:01 +0000 2021	[{"text":"WorldPoetryDay","indices":[244,259]}]	[{"url":"https://t.co/1zX0mSzM3u","expanded_url":"https://bit.ly/3a4RV8A","display_url":"bit.ly/3a4RV8A","indices":[220,243]}]	Meet @katefoxwriter, autistic woman, poet, comedian &amp; @autism ambassador. Kate chats to us about her new poetry collection, writing in the midst of a pandemic, and why being autistic is a â€˜work-in-progressâ€™ for her: https://t.co/1zX0mSzM3u #WorldPoetryDay https://t.co/MguUIwn9lo	184815.0	RT @Autism: Meet @katefoxwriter, autistic woman, poet, comedian &amp; @autism ambassador. Kate chats to us about her new poetry collection, wriâ€¦	1042.0	True	full
784962	784962	605796cce02a8e003811f2b5	2021-03-21 18:56:06	[]	[]	Sun Mar 21 18:53:27 +0000 2021	[]	[{"url":"https://t.co/z3ls5bgmuW","expanded_url":"https://elpais.com/gente/2021-01-12/caida-y-desaparicion-del-millonario-dueno-de-alibaba.html","display_url":"elpais.com/gente/2021-01-â€¦","indices":[250,273]}]	Los gobiernos de izquierda corruptos, genocidas y abusadores, los vemos en Cuba, Argentina, China, Nicaragua y Venezuela, etc. La diferencia con China es que aplicÃ³ el libre mercado y la pobreza disminuyÃ³, pero el partido sigue controlando sus vidas https://t.co/z3ls5bgmuW	22658.0	RT @ericahenriquezo: Los gobiernos de izquierda corruptos, genocidas y abusadores, los vemos en Cuba, Argentina, China, Nicaragua y Venezueâ€¦	1858.0	True	full
784963	784963	605796cce02a8e003811f2bb	2021-03-21 18:56:06	[]	[]	Sun Mar 21 18:29:07 +0000 2021	[]	[{"url":"https://t.co/wgUvDCytXx","expanded_url":"http://term.Rich","display_url":"term.Rich","indices":[117,140]},{"url":"https://t.co/ZgAnH3Y9QB","expanded_url":"https://www.conservativenewsdaily.net/breaking-news/country-musician-john-rich-on-biden-i-feel-like-its-elder-abuse-to-mock-him-he-looks-terrible/","display_url":"conservativenewsdaily.net/breaking-news/â€¦","indices":[230,253]}]	Country Music star and philanthropist John Rich said President Joe Biden â€œlooks terribleâ€� just months into his first https://t.co/wgUvDCytXx appeared on independent journalist and commentator Megyn Kellyâ€™s podcast, â€œThe Megyn ... https://t.co/ZgAnH3Y9QB	4103.0	RT @ConservNewsDly: Country Music star and philanthropist John Rich said President Joe Biden â€œlooks terribleâ€� just months into his first htâ€¦	85.0	True	full
784964	784964	605796cce02a8e003811f2cb	2021-03-21 18:56:07	[]	[]	Sat Mar 20 21:18:50 +0000 2021	[]	[{"url":"https://t.co/dl7NGCmahz","expanded_url":"https://washex.am/3cPaSw9","display_url":"washex.am/3cPaSw9","indices":[257,280]}]	EXCLUSIVE: @mikepompeo speaks with the Washington Examiner about his thoughts on the origins of the deadly coronavirus pandemic in China and the Chinese Communist Party's role in covering up the outbreak and blocking of a real and credible investigation. https://t.co/dl7NGCmahz	270363.0	RT @dcexaminer: EXCLUSIVE: @mikepompeo speaks with the Washington Examiner about his thoughts on the origins of the deadly coronavirus paâ€¦	78.0	True	full
784965	784965	605796cce02a8e003811f2d7	2021-03-21 18:56:07	[]	[]	Sun Mar 21 14:07:47 +0000 2021	[{"text":"Britain","indices":[0,8]},{"text":"China","indices":[39,45]},{"text":"Beijing","indices":[49,57]}]	[{"url":"https://t.co/iOoAYf8HCR","expanded_url":"https://www.thesun.co.uk/news/14383478/britain-stand-tall-china-beijing-buy-world-douglas-mackinnon/","display_url":"thesun.co.uk/news/14383478/â€¦","indices":[245,268]}]	#Britain needs to â€˜stand tallâ€™ against #China as #Beijing tries to â€˜buy offâ€™ the world after Covid â€œThe idea that China will become more like us as it gets richer or as its economy matured is clearly for the birds. Thatâ€™s not going to happen. https://t.co/iOoAYf8HCR	59317.0	RT @IndoPac_Info: #Britain needs to â€˜stand tallâ€™ against #China as #Beijing tries to â€˜buy offâ€™ the world after Covid â€œThe idea that Chinaâ€¦	39.0	True	full
784966	784966	605796cce02a8e003811f2e9	2021-03-21 18:56:07	[]	[]	Sun Mar 21 09:12:30 +0000 2021	[{"text":"ETH","indices":[157,161]},{"text":"RestoreTheSnyderVerse","indices":[162,184]},{"text":"TheFalconAndTheWinterSoldier","indices":[185,214]},{"text":"YUTA","indices":[215,220]},{"text":"UFC","indices":[221,225]},{"text":"IREvENG","indices":[226,234]},{"text":"PushpaOnAug13","indices":[235,249]},{"text":"ADA","indices":[250,254]},{"text":"DeFi","indices":[255,260]},{"text":"Giants","indice…	[{"url":"https://t.co/wwvFjL2I9Z","expanded_url":"https://amzn.to/310P6QH","display_url":"amzn.to/310P6QH","indices":[133,156]}]	Save 80% Balaclava Windproof Men's Women's Face Mask Dustproof Mouth Cover with 2 Filter Adjustable Elastic Strap Made In USA link - https://t.co/wwvFjL2I9Z #ETH #RestoreTheSnyderVerse #TheFalconAndTheWinterSoldier #YUTA #UFC #IREvENG #PushpaOnAug13 #ADA #DeFi #Giants https://t.co/7FU21QPGJw	760.0	RT @AhmedHo53270183: Save 80% Balaclava Windproof Men's Women's Face Mask Dustproof Mouth Cover with 2 Filter Adjustable Elastic Strap Madeâ€¦	760.0	True	full
784967	784967	605796cde02a8e003811f307	2021-03-21 18:56:07	[]	[]	Sun Mar 21 17:31:01 +0000 2021	[{"text":"WeAreSOSC","indices":[168,178]},{"text":"SundayFunday","indices":[179,192]}]	[{"url":"https://t.co/wwABgueaZf","expanded_url":"https://www.sacbee.com/news/coronavirus/article249981859.html","display_url":"sacbee.com/news/coronavirâ€¦","indices":[139,162]}]	This. Is. Amazing! A group of doctors in California remixed a â€˜Hamiltonâ€™ song to celebrate COVID vaccine. Watch the video to "My Shot" at https://t.co/wwABgueaZf. â­�â˜�ï¸� #WeAreSOSC #SundayFunday	7891.0	RT @SOSoCal: This. Is. Amazing! A group of doctors in California remixed a â€˜Hamiltonâ€™ song to celebrate COVID vaccine. Watch the video to "â€¦	66.0	True	full
784968	784968	605796cde02a8e003811f30f	2021-03-21 18:56:07	[]	[]	Sat Mar 20 09:23:41 +0000 2021	[{"text":"PodcastPositivos","indices":[1,18]},{"text":"VIH","indices":[35,39]},{"text":"MarzoFeminista","indices":[141,156]}]	[{"url":"https://t.co/WMojipMWSv","expanded_url":"https://mujeresvihvas.org/mujeres-conectadas/materiales-audiovisuales/","display_url":"mujeresvihvas.org/mujeres-conectâ€¦","indices":[160,183]}]	ðŸŸ£#PodcastPositivos ðŸŽ§ 8 mujeres con #VIH graban sus propios programas y comparten experiencias, opiniones, entrevistas, mÃºsica y mucho mÃ¡s. #MarzoFeminista https://t.co/WMojipMWSv https://t.co/yM4U5VqOau	1127.0	RT @calcsicova: ðŸŸ£#PodcastPositivos ðŸŽ§ 8 mujeres con #VIH graban sus propios programas y comparten experiencias, opiniones, entrevistas, mÃºsiâ€¦	7922.0	True	full
784969	784969	605796cde02a8e003811f335	2021-03-21 18:56:08	[]	[]	Sun Mar 21 17:23:21 +0000 2021	[{"text":"Loret","indices":[225,231]}]	[{"url":"https://t.co/eze4zcfF5x","expanded_url":"https://youtu.be/4vW4o9WUYPU","display_url":"youtu.be/4vW4o9WUYPU","indices":[245,268]}]	Un banco del gobierno entregÃ³ 150 millones de pesos a la empresa de Epigmenio Ibarra. Eso equivale a lo que recibieron 6,000 empresarios para apoyarlos con la pandemia. El privilegio de ser el propagandista estrella de AMLO. #Loret @latinus_us: https://t.co/eze4zcfF5x https://t.co/AAqLlS092S	8675866.0	RT @CarlosLoret: Un banco del gobierno entregÃ³ 150 millones de pesos a la empresa de Epigmenio Ibarra. Eso equivale a lo que recibieron 6,0â€¦	72.0	True	full
784970	784970	605796cee02a8e003811f357	2021-03-21 18:56:08	[]	[]	Sun Mar 21 18:46:52 +0000 2021	[]	[{"url":"https://t.co/lbAufsfO0h","expanded_url":"https://www.youtube.com/watch?v=SYFvhkK06Ak","display_url":"youtube.com/watch?v=SYFvhkâ€¦","indices":[240,263]}]	Dura 10 minutos y 36 segundos. EntraÃ±able testimonio de Ednodio Quintero sobre su infancia, sus afectos, sus hÃ¡bitos de lector y escritor. Habla desde la intimidad. Lo hizo Rosbelis RodrÃ­guez, para un proyecto de @elbuscon1. Hay que verlo: https://t.co/lbAufsfO0h	4773.0	RT @nelsonriverap: Dura 10 minutos y 36 segundos. EntraÃ±able testimonio de Ednodio Quintero sobre su infancia, sus afectos, sus hÃ¡bitos deâ€¦	2035.0	True	full
784971	784971	605796cee02a8e003811f361	2021-03-21 18:56:08	[]	[]	Sun Mar 21 18:55:24 +0000 2021	[]	[{"url":"https://t.co/eF19Pt3WwJ","expanded_url":"https://secure.actblue.com/donate/rubiocovid?refcode=RACRE&amount=25&recurring=1","display_url":"secure.actblue.com/donate/rubiocoâ€¦","indices":[221,244]}]	Florida isn't JUST the site where Spring Break mayhem ensues. It's the state where it's Senator Marco Rubio voted against COVID Relief with all other GOP losers. Your RT and small donation will help us remind them DAILY. https://t.co/eF19Pt3WwJ	901470.0	RT @mmpadellan: Florida isn't JUST the site where Spring Break mayhem ensues. It's the state where it's Senator Marco Rubio voted against Câ€¦	13004.0	True	full
784972	784972	605796cee02a8e003811f36b	2021-03-21 18:56:08	[]	[]	Thu Mar 18 20:56:52 +0000 2021	[]	[{"url":"https://t.co/O05a87Q9Eh","expanded_url":"https://journalnow.com/north-carolina-sends-6-year-olds-to-court-why-some-say-its-time-for-change/article_e2a15a82-8383-11eb-91ee-43ce7c88753b.html","display_url":"journalnow.com/north-carolinaâ€¦","indices":[201,224]}]	7,300 complaints were filed against children YOUNGER THAN 11 in North Carolina, between 2015 &amp; 2018. 47% of the complaints were against Black children. (22% of the state's population is Black.) https://t.co/O05a87Q9Eh https://t.co/l3dmkha0KR	115836.0	RT @Taniel: 7,300 complaints were filed against children YOUNGER THAN 11 in North Carolina, between 2015 &amp; 2018. 47% of the complaints weâ€¦	266.0	True	full
784973	784973	605796cee02a8e003811f375	2021-03-21 18:56:09	[]	[]	Sun Mar 21 17:57:05 +0000 2021	[]	[{"url":"https://t.co/wDEQfyivLM","expanded_url":"https://atrombetanews.com.br/2021/03/21/lamentavel-apos-fiscalizacao-rio-de-janeiro-descobre-mais-de-40-leitos-de-uti-ocultos-do-sus-381-pessoas-aguardavam-por-um-leito-de-uti-no-estado/","display_url":"atrombetanews.com.br/2021/03/21/lamâ€¦","indices":[151,174]}]	LAMENTÃ�VEL!!! ApÃ³s fiscalizaÃ§Ã£o, Rio de Janeiro descobre mais de 40 leitos de UTI ocultos do SUS; 381 pessoas aguardavam por um leito de UTI no estado https://t.co/wDEQfyivLM	8196.0	RT @ATROMBETA3: LAMENTÃ�VEL!!! ApÃ³s fiscalizaÃ§Ã£o, Rio de Janeiro descobre mais de 40 leitos de UTI ocultos do SUS; 381 pessoas aguardavam poâ€¦	275.0	True	full
784974	784974	605796cee02a8e003811f379	2021-03-21 18:56:09	[]	[]	Sun Mar 21 01:07:20 +0000 2021	[{"text":"commissionsopen","indices":[134,150]},{"text":"commission","indices":[151,162]}]	[{"url":"https://t.co/7HxWmd2uPL","expanded_url":"http://ko-fi.com/charlie_k01","display_url":"ko-fi.com/charlie_k01","indices":[28,51]}]	opening ko-fi commissions!! https://t.co/7HxWmd2uPL portrait - 15$ halfbody - 20 $ fullbody - 30$ only 3 slots open :3 pls rt!!!!! #commissionsopen #commission https://t.co/mRhNWm4V9J	7165.0	RT @charIiewastaken: opening ko-fi commissions!! https://t.co/7HxWmd2uPL portrait - 15$ halfbody - 20 $ fullbody - 30$ only 3 slots openâ€¦	7.0	True	full
784975	784975	605796cee02a8e003811f389	2021-03-21 18:56:09	[]	[]	Sun Mar 21 17:31:00 +0000 2021	[]	[{"url":"https://t.co/WaGZwMgWIe","expanded_url":"https://ctxt.es/es/20210301/Firmas/35420/ley-mordaza-marlaka-represion-libertad-expresion-derecho-manifestacion-elisa-mora.htm","display_url":"ctxt.es/es/20210301/Fiâ€¦","indices":[176,199]}]	La noticia que hoy deberÃ­a estar en todos los medios es que la policÃ­a encerrÃ³ a unos cientos de jÃ³venes pacÃ­ficos en la calle y no les permitiÃ³ irse a sus casas en @ctxt_es https://t.co/WaGZwMgWIe	1069019.0	RT @publico_es: La noticia que hoy deberÃ­a estar en todos los medios es que la policÃ­a encerrÃ³ a unos cientos de jÃ³venes pacÃ­ficos en la caâ€¦	505.0	True	full
784976	784976	605796cee02a8e003811f399	2021-03-21 18:56:09	[]	[]	Sun Mar 21 08:32:42 +0000 2021	[]	[{"url":"https://t.co/KK7quLkNqM","expanded_url":"https://www.express.co.uk/comment/expresscomment/1412472/coronavirus-latest-vaccine-eu-astrazeneca-europeans-scared-take-vaccine","display_url":"express.co.uk/comment/expresâ€¦","indices":[157,180]}]	The EU would rather pick fights with us than get on with vaccinating itâ€™s people. It doesnâ€™t care about saving lives just settling scores . Read my column . https://t.co/KK7quLkNqM	48688.0	RT @thecarolemalone: The EU would rather pick fights with us than get on with vaccinating itâ€™s people. It doesnâ€™t care about saving lives jâ€¦	284.0	True	full
784977	784977	605796cfe02a8e003811f3b9	2021-03-21 18:56:09	[]	[{"url":"https://t.co/UqJxXVIaVy","expanded_url":"https://sfai.edu/uploads/news-press/SFAI_150_%7C_Spirit_of_Disruption_press_release_RC3.pdf","display_url":"sfai.edu/uploads/news-pâ€¦","indices":[217,240]}]		[]	[]			The 150th Anniversary of the SF Art Institute begins this week. "A Spirit of Disruption." The Bay Area Models Guiâ€¦ https://t.co/6w2MO9U9eJ	136.0	True	full
784978	784978	605796cfe02a8e003811f3c7	2021-03-21 18:56:09	[]	[{"url":"https://t.co/rj0Yy2aE1l","expanded_url":"http://www.wendyhattansells.com","display_url":"wendyhattansells.com","indices":[130,153]},{"url":"https://t.co/Q4EbTHTJcU","expanded_url":"http://www.facebook.com/361955054286119_1103102033504747","display_url":"facebook.com/36195505428611â€¦","indices":[179,202]}]		[]	[]			Where do you primarily get news about our local real estate market? Wendy Hattan - Realtor Coldwell Banker Heritagâ€¦ https://t.co/ztF9IMIV2I	1.0	True	full
784979	784979	605796cfe02a8e003811f3cb	2021-03-21 18:56:09	[]	[]	Sun Mar 21 09:00:57 +0000 2021	[{"text":"ØªÙ†Ø¸ÙŠÙ�_Ø§Ù„ÙƒÙ†Ø¨","indices":[91,103]},{"text":"ØªÙ†Ø¸ÙŠÙ�_Ø³Ø¬Ø§Ø¯","indices":[104,115]},{"text":"ØªÙ†Ø¸ÙŠÙ�_Ù…Ø¬Ø§Ù„Ø³","indices":[116,128]},{"text":"Ø´Ø±ÙƒØ©_ØªØ¹Ù‚ÙŠÙ…_Ø¨Ø§Ù„Ø±ÙŠØ§Ø¶","indices":[130,149]},{"text":"Ø´Ø±ÙƒØ©_ØªØ¹Ù‚ÙŠÙ…_Ù…Ù†Ø§Ø²Ù„_Ø¨Ø§Ù„Ø±ÙŠØ§Ø¶","indices":[152,177]},{"text":"Ø´Ø±ÙƒØ©_ØªØ¹Ù‚ÙŠÙ…_Ù…ÙƒØ§ØªØ¨_Ø´Ø±ÙƒØ§Øª","indices":[180,203]},{"text":"Ø§Ù„Ø­Ø¨_ÙŠØ³ØªØ­…	[{"url":"https://t.co/Z3p739WbbX","expanded_url":"https://wsend.co/966502860601","display_url":"wsend.co/966502860601","indices":[232,255]}]	Ø´Ø±ÙƒØ© Ø¹Ù†Ø§ÙŠÙ‡ Ù„Ù„Ø®Ø¯Ù…Ø§Øª Ø§Ù„Ø¹Ø§Ù…Ø© Ù…ØªØ®ØµØµÙˆÙ† Ù�ÙŠ Ù…Ø¬Ø§Ù„ Ø§Ù„ØªØ¹Ù‚ÙŠÙ… Ø¶Ø¯ Ø§Ù„Ù�ÙŠØ±ÙˆØ³Ø§Øª ÙˆØ®Ø§ØµØ© ðŸ¦ ÙƒÙˆØ±ÙˆÙ†Ø§ Ù‚Ø³Ù… Ø®Ø§Øµ Ù�ÙŠ #ØªÙ†Ø¸ÙŠÙ�_Ø§Ù„ÙƒÙ†Ø¨ #ØªÙ†Ø¸ÙŠÙ�_Ø³Ø¬Ø§Ø¯ #ØªÙ†Ø¸ÙŠÙ�_Ù…Ø¬Ø§Ù„Ø³ #Ø´Ø±ÙƒØ©_ØªØ¹Ù‚ÙŠÙ…_Ø¨Ø§Ù„Ø±ÙŠØ§Ø¶ ðŸ˜· #Ø´Ø±ÙƒØ©_ØªØ¹Ù‚ÙŠÙ…_Ù…Ù†Ø§Ø²Ù„_Ø¨Ø§Ù„Ø±ÙŠØ§Ø¶ ðŸ� #Ø´Ø±ÙƒØ©_ØªØ¹Ù‚ÙŠÙ…_Ù…ÙƒØ§ØªØ¨_Ø´Ø±ÙƒØ§Øª ðŸ�¢ ØªÙˆØ§ØµÙ„ ÙˆØ§ØªØ³Ø§Ø¨ ðŸ‘‡ …	817.0	RT @alnqaa1: Ø´Ø±ÙƒØ© Ø¹Ù†Ø§ÙŠÙ‡ Ù„Ù„Ø®Ø¯Ù…Ø§Øª Ø§Ù„Ø¹Ø§Ù…Ø© Ù…ØªØ®ØµØµÙˆÙ† Ù�ÙŠ Ù…Ø¬Ø§Ù„ Ø§Ù„ØªØ¹Ù‚ÙŠÙ… Ø¶Ø¯ Ø§Ù„Ù�ÙŠØ±ÙˆØ³Ø§Øª ÙˆØ®Ø§ØµØ© ðŸ¦ ÙƒÙˆØ±ÙˆÙ†Ø§ Ù‚Ø³Ù… Ø®Ø§Øµ Ù�ÙŠ #ØªÙ†Ø¸ÙŠÙ�_Ø§Ù„ÙƒÙ†Ø¨ #ØªÙ†Ø¸ÙŠÙ�_Ø³Ø¬Ø§Ø¯ #ØªÙ†Ø¸ÙŠÙ�_Ù…Ø¬Ø§â€¦	4668.0	True	full
784980	784980	605796cfe02a8e003811f3cf	2021-03-21 18:56:10	[]	[]	Sun Mar 21 18:12:30 +0000 2021	[{"text":"StayHome","indices":[94,103]},{"text":"StaySafeStayHealthy","indices":[104,124]}]	[{"url":"https://t.co/eApEK684Sv","expanded_url":"https://m.timesofindia.com/city/chandigarh/1189-students-infected-in-15-days-as-covid-comes-to-haryana-schools/articleshow/81614350.cms","display_url":"m.timesofindia.com/city/chandigarâ€¦","indices":[253,276]}]	Please Instruct All Schools To Take final Exams, only by online Mode! As We need Children to #StayHome #StaySafeStayHealthy Offline Exams should be discontinued as Cases of Infection are rising again! Why do we need offline Exams now ? @EduMinOfIndia https://t.co/eApEK684Sv	2568.0	RT @thepradeeprawat: Please Instruct All Schools To Take final Exams, only by online Mode! As We need Children to #StayHome #StaySafeStayHâ€¦	38.0	True	full
784981	784981	605796cfe02a8e003811f3d1	2021-03-21 18:56:09	[]	[{"url":"https://t.co/OVDrOQx1R7","expanded_url":"https://ivmmeta.com/","display_url":"ivmmeta.com","indices":[279,302]}]		[]	[]			@REP57910897 @Arwenstar REP, there's a KNOWN CURE for C19 that could end the pandemic in WEEKS. UK Government &amp; heâ€¦ https://t.co/1WQkiEhl0p	44.0	True	full
784982	784982	605796cfe02a8e003811f3eb	2021-03-21 18:56:10	[]	[]	Sun Mar 21 13:47:00 +0000 2021	[]	[{"url":"https://t.co/nXQhi9xeME","expanded_url":"http://bbc.in/390iL0J","display_url":"bbc.in/390iL0J","indices":[197,220]}]	Tonight from 7pm ðŸ“» ðŸ”¸ Give Kindness A Chance Matt Callanan meets the people whose lives have been changed by kindness, and the surprising science about its benefits for our health and wellbeing. https://t.co/nXQhi9xeME	75646.0	RT @BBCRadioWales: Tonight from 7pm ðŸ“» ðŸ”¸ Give Kindness A Chance Matt Callanan meets the people whose lives have been changed by kindness,â€¦	993.0	True	full
784983	784983	605796cfe02a8e003811f3f5	2021-03-21 18:56:10	[]	[]	Sat Mar 20 15:20:13 +0000 2021	[]	[{"url":"https://t.co/J2pwvAwrKW","expanded_url":"https://twitter.com/sante_qc/status/1373293042883497989","display_url":"twitter.com/sante_qc/statuâ€¦","indices":[278,301]}]	Lâ€™opÃ©ration de vaccination massive se dÃ©roule rondement alors que le QuÃ©bec enregistre un nouveau record de 41 338 doses administrÃ©es en 24h. On continue dâ€™augmenter la cadence de vaccination pour atteindre notre objectif dâ€™une 1Ã¨re dose pour tous les QuÃ©bÃ©cois Ã la St-Jean. https://t.co/J2pwvAwrKW	27090.0	RT @cdube_sante: Lâ€™opÃ©ration de vaccination massive se dÃ©roule rondement alors que le QuÃ©bec enregistre un nouveau record de 41 338 doses aâ€¦	131.0	True	full
784984	784984	605796d0e02a8e003811f435	2021-03-21 18:56:10	[]	[]	Sun Mar 21 18:46:21 +0000 2021	[]	[{"url":"https://t.co/OLguyVz68L","expanded_url":"https://g5noticias.cl/2021/03/21/locatario-del-cardonal-trabajaba-pese-a-ser-covid-positivo-prohiben-funcionamiento-del-recinto-693-contagios-en-las-ultimas-horas/","display_url":"g5noticias.cl/2021/03/21/locâ€¦","indices":[132,155]}]	Locatario del Cardonal trabajaba pese a ser Covid positivo. Prohiben funcionamiento del recinto. 693 contagios en las ÃºltimasÂ horas https://t.co/OLguyVz68L	1889.0	RT @g5_noticias: Locatario del Cardonal trabajaba pese a ser Covid positivo. Prohiben funcionamiento del recinto. 693 contagios en las Ãºltiâ€¦	62.0	True	full
784985	784985	605796d0e02a8e003811f445	2021-03-21 18:56:11	[]	[]	Sat Mar 20 22:45:28 +0000 2021	[]	[{"url":"https://t.co/zEdepSFn9e","expanded_url":"https://www.wsj.com/articles/elon-musk-says-tesla-wont-share-data-from-its-cars-with-china-or-u-s-11616227050?mod=mhp","display_url":"wsj.com/articles/elon-â€¦","indices":[251,274]}]	Tesla commits to China that it wonâ€™t share Chinese customer data with the U.S. government. Meanwhile, tech companies like Airbnb regularly share data from U.S. customers with the CCP. Tech companies have become pawns in Chinaâ€™s geopolitical game. https://t.co/zEdepSFn9e	18237.0	RT @VivekGRamaswamy: Tesla commits to China that it wonâ€™t share Chinese customer data with the U.S. government. Meanwhile, tech companiesâ€¦	216.0	True	full
784986	784986	605796d0e02a8e003811f449	2021-03-21 18:56:11	[]	[]	Sun Mar 21 16:03:00 +0000 2021	[]	[{"url":"https://t.co/RwnrfKzbBy","expanded_url":"https://twitter.com/_TheFigen/status/1373352146373054473","display_url":"twitter.com/_TheFigen/statâ€¦","indices":[132,155]}]	os lo digo totalmente en serio: si os pone cachondos ver a un gilipollas zurrar a la gente por no llevar mascarilla id al psicologo https://t.co/RwnrfKzbBy	2756.0	RT @poli_1312: os lo digo totalmente en serio: si os pone cachondos ver a un gilipollas zurrar a la gente por no llevar mascarilla id al psâ€¦	843.0	True	full
784987	784987	605796d0e02a8e003811f451	2021-03-21 18:56:11	[]	[]	Sat Mar 20 00:06:24 +0000 2021	[]	[{"url":"https://t.co/l1IlEgu09Y","expanded_url":"http://Independent.ie","display_url":"Independent.ie","indices":[147,170]},{"url":"https://t.co/w83ebFkMC1","expanded_url":"https://www.independent.ie/irish-news/health/swine-flu-vaccine-side-effects-so-bad-that-children-were-like-schizophrenics-37275895.html","display_url":"independent.ie/irish-news/heaâ€¦","indices":[171,194]}]	We have short memories. This was only 2009. A â€˜dry runâ€™, perhaps? Swine-flu vaccine side-effects so bad 'that children were like schizophrenics' - https://t.co/l1IlEgu09Y https://t.co/w83ebFkMC1	376.0	RT @woodsk: We have short memories. This was only 2009. A â€˜dry runâ€™, perhaps? Swine-flu vaccine side-effects so bad 'that children were likâ€¦	368.0	True	full
784988	784988	605796d1e02a8e003811f47b	2021-03-21 18:56:12	[]	[{"url":"https://t.co/s1IEesVVAV","expanded_url":"https://www.theguardian.com/science/2021/mar/21/sherry-turkle-the-pandemic-has-shown-us-that-people-need-relationships","display_url":"theguardian.com/science/2021/mâ€¦","indices":[182,205]}]		[]	[]			"The problem we face as this pandemic is ending, God willing, is that some people are going to be tempted not to reâ€¦ https://t.co/pKOgbEf44D	8705.0	True	full
784989	784989	605796d1e02a8e003811f485	2021-03-21 18:56:12	[]	[]	Sun Mar 21 17:10:57 +0000 2021	[]	[{"url":"https://t.co/JW1q8awGh7","expanded_url":"http://covid19.nj.gov","display_url":"covid19.nj.gov","indices":[208,231]}]	VACCINE UPDATE: 3,445,217Â vaccine doses have been administered as of mid-morning today: ðŸ’‰2,228,164 first doses of either the Moderna or Pfizer Vaccine ðŸ’‰1,206,387 fully vaccinated New Jerseyans Â Learn more: https://t.co/JW1q8awGh7	382589.0	RT @GovMurphy: VACCINE UPDATE: 3,445,217Â vaccine doses have been administered as of mid-morning today: ðŸ’‰2,228,164 first doses of either thâ€¦	143.0	True	full
784990	784990	605796d1e02a8e003811f487	2021-03-21 18:56:12	[]	[]	Fri Mar 19 17:28:33 +0000 2021	[]	[{"url":"https://t.co/e8eerEKLz7","expanded_url":"https://dailyexpose.co.uk/2021/03/13/mass-murder-cqc-report-finds-34-of-nhs-staff-felt-pressured-to-place-do-not-resuscitate-orders-on-disabled-covid-patients/","display_url":"dailyexpose.co.uk/2021/03/13/masâ€¦","indices":[154,177]}]	BREAKING - CQC report finds 34% of NHS staff were pressured into placing â€˜Do Not Resuscitateâ€™ orders on Covid patients. What were you clapping for again? https://t.co/e8eerEKLz7	6258.0	RT @thedaily_expose: BREAKING - CQC report finds 34% of NHS staff were pressured into placing â€˜Do Not Resuscitateâ€™ orders on Covid patientsâ€¦	1887.0	True	full
784991	784991	605796d1e02a8e003811f48f	2021-03-21 18:56:12	[]	[]	Sun Mar 21 13:48:46 +0000 2021	[]	[{"url":"https://t.co/k4SKSfxLJh","expanded_url":"https://jamanetwork.com/journals/jama/fullarticle/2777898?utm_source=facebook&utm_campaign=content-shareicons&utm_content=article_engagement&utm_medium=social&utm_term=032021#.YFYY0Aj3zck.facebook","display_url":"jamanetwork.com/journals/jama/â€¦","indices":[251,274]}]	Sorry Dr Fauci and other fearmongers, new study shows vaccines and naturally acquired immunity DO effectively neutralize COVID variants. Good news for everyone but bureaucrats and petty tyrants! Neutralizing Antibodies Against SARS-CoV-2 Variants https://t.co/k4SKSfxLJh	3117384.0	RT @RandPaul: Sorry Dr Fauci and other fearmongers, new study shows vaccines and naturally acquired immunity DO effectively neutralize COVIâ€¦	4.0	True	full
784992	784992	605796d1e02a8e003811f4ad	2021-03-21 18:56:12	[]	[]	Sat Mar 20 17:30:00 +0000 2021	[]	[{"url":"https://t.co/LknWbfpkdX","expanded_url":"https://www.ndp.ca/support-young-people","display_url":"ndp.ca/support-young-â€¦","indices":[160,183]}]	Remove the interest on all federal student loans. Justin Trudeau and the Liberal govt shouldn't profit a penny off young people, not in a pandemic, not ever. https://t.co/LknWbfpkdX	459150.0	RT @theJagmeetSingh: Remove the interest on all federal student loans. Justin Trudeau and the Liberal govt shouldn't profit a penny off yoâ€¦	16.0	True	full
784993	784993	605796d2e02a8e003811f4c3	2021-03-21 18:56:12	[]	[]	Sun Mar 21 17:00:02 +0000 2021	[]	[{"url":"https://t.co/UNecCu2Sjk","expanded_url":"https://lamenteesmaravillosa.com/que-es-un-estereotipo/?utm_source=mctw&utm_medium=post_image&utm_campaign=psicologia","display_url":"lamenteesmaravillosa.com/que-es-un-esteâ€¦","indices":[248,271]}]	Un estereotipo es una generalizaciÃ³n exagerada de lo que pudiera ser o se cree que es una persona o grupo de personas con sus caracterÃ­sticas, comportamientos o cualidades. En este artÃ­culo queremos hablar del papel que juegan y de cÃ³mo funcionan. https://t.co/UNecCu2Sjk https://t.co/wDQEV0Q013	152687.0	RT @mntemaravillosa: Un estereotipo es una generalizaciÃ³n exagerada de lo que pudiera ser o se cree que es una persona o grupo de personasâ€¦	47.0	True	full
784994	784994	605796d2e02a8e003811f4cf	2021-03-21 18:56:12	[]	[]	Sat Mar 20 21:05:46 +0000 2021	[]	[{"url":"https://t.co/XJ5gR9EHcy","expanded_url":"https://www.bmj.com/content/370/bmj.m3223","display_url":"bmj.com/content/370/bmâ€¦","indices":[228,251]}]	Â¡Excelente esta matriz de riesgo de transmisiÃ³n de COVID19! Gracias por el aporte y traducciÃ³n @aprecht! Fuente: Jones, N R, et al. (2020) Two metres or one: what is the evidence for physical distancing in covid-19? BMJ @elaval https://t.co/XJ5gR9EHcy https://t.co/hlu6SJH5EN	792.0	RT @rodrigodelvalle: Â¡Excelente esta matriz de riesgo de transmisiÃ³n de COVID19! Gracias por el aporte y traducciÃ³n @aprecht! Fuente: Jonesâ€¦	464.0	True	full
784995	784995	605796d2e02a8e003811f4df	2021-03-21 18:56:13	[]	[]	Sun Mar 21 17:27:12 +0000 2021	[]	[{"url":"https://t.co/WcLzJZucqv","expanded_url":"https://www.spiegel.de/politik/deutschland/corona-schutzausruestung-unternehmen-von-jens-spahns-ehemann-verkaufte-masken-an-gesundheitsministerium-a-3f23f507-8818-4d88-829f-e938139aa3c8?sara_ecid=soci_upd_KsBF0AFjflf0DZCxpPYDCQgO1dEMph","display_url":"spiegel.de/politik/deutscâ€¦","indices":[151,174]}]	Du liest die Ãœberschrift und denkst: Was fÃ¼r eine Sauerei, dieser Deal! Dann liest du den Artikel und denkst: Was fÃ¼r eine Sauerei, diese Ãœberschrift! https://t.co/WcLzJZucqv	2293.0	RT @MartinMay678: Du liest die Ãœberschrift und denkst: Was fÃ¼r eine Sauerei, dieser Deal! Dann liest du den Artikel und denkst: Was fÃ¼r einâ€¦	1803.0	True	full
784996	784996	605796d2e02a8e003811f4f1	2021-03-21 18:56:13	[]	[]	Sun Mar 21 18:42:24 +0000 2021	[]	[{"url":"https://t.co/Uh1Z2Xyuaz","expanded_url":"https://www.scotsman.com/news/politics/sir-keir-starmer-warns-nicola-sturgeon-she-cannot-call-for-integrity-and-trust-if-she-had-breached-ministerial-code-3173063","display_url":"scotsman.com/news/politics/â€¦","indices":[164,187]}]	The integrity of the Scottish Parliament and of the office of the First Minister matters - particularly during a pandemic when weâ€™re asking so much of the public. https://t.co/Uh1Z2Xyuaz	1110496.0	RT @Keir_Starmer: The integrity of the Scottish Parliament and of the office of the First Minister matters - particularly during a pandemicâ€¦	1741.0	True	full
784997	784997	605796d2e02a8e003811f4f5	2021-03-21 18:56:13	[]	[]	Sun Mar 21 17:43:17 +0000 2021	[]	[{"url":"https://t.co/Eb3x8ssD4l","expanded_url":"https://twitter.com/cbcnewsbc/status/1373462620234207233","display_url":"twitter.com/cbcnewsbc/statâ€¦","indices":[229,252]}]	â€˜Sometimes this process has been so stressful and emotional that in the middle of the day I had to stop working because I was not able to focus because of anxiety and uncertainty of our future.â€™ This was me in April last year. https://t.co/Eb3x8ssD4l	86.0	RT @majidsid19: â€˜Sometimes this process has been so stressful and emotional that in the middle of the day I had to stop working because I wâ€¦	573.0	True	full
784998	784998	605796d2e02a8e003811f4f7	2021-03-21 18:56:13	[]	[]	Sun Mar 21 10:55:52 +0000 2021	[{"text":"StreekMichAmArsch","indices":[100,118]},{"text":"LaschetRuecktritt","indices":[162,180]}]	[{"url":"https://t.co/bHI0txag1U","expanded_url":"https://www.wa.de/nordrhein-westfalen/corona-schnelltests-van-laack-selbsttests-nrw-armin-laschet-joe-masken-christian-von-daniels-moenchengladbach-90237604.html","display_url":"wa.de/nordrhein-westâ€¦","indices":[119,142]}]	@konold @BildungSicherDE Btw. Vertreibt die Firma Van Laack nicht jetzt auch Schnelltests. HÃ¼stel!? #StreekMichAmArsch https://t.co/bHI0txag1U Hat der liebe Herr #LaschetRuecktritt da wieder ganz uneigennÃ¼tzig "vermittelt"? ðŸ¤”	72.0	RT @Irgendwieander5: @konold @BildungSicherDE Btw. Vertreibt die Firma Van Laack nicht jetzt auch Schnelltests. HÃ¼stel!? #StreekMichAmArschâ€¦	495.0	True	full
784999	784999	605796d2e02a8e003811f4fd	2021-03-21 18:56:13	[]	[]	Sun Mar 21 18:40:00 +0000 2021	[{"text":"DescuidarseEsContagiarse","indices":[126,151]}]	[{"url":"https://t.co/HfRLVGZNuK","expanded_url":"https://www.vtv.gob.ve/venezuela-enfrenta-segunda-ola-covid-19-virulenta/","display_url":"vtv.gob.ve/venezuela-enfrâ€¦","indices":[153,176]}]	A CUIDARSE | Venezuela enfrenta una segunda ola de COVID-19 mucho mÃ¡s virulenta a partir de la variante originada en Brasil #DescuidarseEsContagiarse https://t.co/HfRLVGZNuK https://t.co/qDj1u0K4Pr	1815419.0	RT @VTVcanal8: A CUIDARSE | Venezuela enfrenta una segunda ola de COVID-19 mucho mÃ¡s virulenta a partir de la variante originada en Brasilâ€¦	244.0	True	full
785000	785000	605796d3e02a8e003811f52d	2021-03-21 18:56:13	[]	[]	Sun Mar 21 18:26:29 +0000 2021	[]	[{"url":"https://t.co/y6LYst0CEu","expanded_url":"https://www.uni-wuerzburg.de/aktuelles/einblick/single/news/long-covid-auf-der-suche-nach-den-ausloesern/","display_url":"uni-wuerzburg.de/aktuelles/einbâ€¦","indices":[254,277]}]	"Prusty receives a total of 900,000 US dollars - the equivalent of around 750,000 euros - from the Amar Foundation. The US charity is funding Prusty's work on SARS-CoV-2, the origin of chronic fatigue syndrome and mitochondrial dysfunction in ME / CFS" https://t.co/y6LYst0CEu	950.0	RT @Outlier1952: "Prusty receives a total of 900,000 US dollars - the equivalent of around 750,000 euros - from the Amar Foundation. The USâ€¦	1268.0	True	full
785001	785001	605796d3e02a8e003811f537	2021-03-21 18:56:14	[]	[]	Sat Mar 20 16:21:58 +0000 2021	[]	[{"url":"https://t.co/bjfvRYbYHO","expanded_url":"http://onlyfans.com/mdebian1","display_url":"onlyfans.com/mdebian1","indices":[209,232]}]	Meu amigo me deu uma corona, tivemos que da uma parada na rua pra fazer aquela brincadeira entre DOT. Solta o RT que tÃ¡ voltando muito conteÃºdo para vcs. VÃ­deo completo com direito a muita M4M4DA e leite. https://t.co/bjfvRYbYHO https://t.co/lnm7O2JPW9	257892.0	RT @MDebian1: Meu amigo me deu uma corona, tivemos que da uma parada na rua pra fazer aquela brincadeira entre DOT. Solta o RT que tÃ¡ voltaâ€¦	5.0	True	full
785002	785002	605796d3e02a8e003811f54b	2021-03-21 18:56:14	[]	[]	Sun Mar 21 18:11:28 +0000 2021	[]	[{"url":"https://t.co/6ewvB9AtUl","expanded_url":"https://brasil.elpais.com/brasil/2021-03-21/economistas-pedem-lockdown-contra-falso-dilema-entre-salvar-vidas-e-desempenho-economico.html?utm_medium=Social&utm_source=Twitter&ssm=TW_BR_CM#Echobox=1616350287","display_url":"brasil.elpais.com/brasil/2021-03â€¦","indices":[253,276]}]	Os signatÃ¡rios tocam num ponto nevrÃ¡lgico que abriu um eterno campo de batalha no Brasil liderado por Bolsonaro. A ideia de que medidas de contenÃ§Ã£o da covid-19 afetariam o desempenho econÃ´mico e iriam prejudicar ainda mais a vida da populaÃ§Ã£o. Por ... https://t.co/6ewvB9AtUl	778591.0	RT @elpais_brasil: Os signatÃ¡rios tocam num ponto nevrÃ¡lgico que abriu um eterno campo de batalha no Brasil liderado por Bolsonaro. A ideiaâ€¦	6.0	True	full
785003	785003	605796d3e02a8e003811f553	2021-03-21 18:56:14	[]	[]	Sun Mar 21 08:20:47 +0000 2021	[{"text":"P1","indices":[27,30]},{"text":"Impfluencer","indices":[227,239]},{"text":"LasstdasmaldenHausarztmachen","indices":[240,269]}]	[{"url":"https://t.co/N85PZXhPev","expanded_url":"https://twitter.com/DrEricDing/status/1372305355460517891","display_url":"twitter.com/DrEricDing/staâ€¦","indices":[270,293]}]	Meanwhile in Brasilien. ðŸ˜¢ #P1 Variante, die auch schon auf Malle aufgetaucht ist, fliegt Brasilien gerade mit Schwung um die Ohren. Eindrucksvoller CNN Bericht. Junge Patienten sterben! SchÃ¶nen Osterurlaub wÃ¼nsche ich. ðŸ˜ˆðŸ˜¬ðŸ˜¬ #Impfluencer #LasstdasmaldenHausarztmachen https://t.co/N85PZXhPev	5434.0	RT @Chrissip81: Meanwhile in Brasilien. ðŸ˜¢ #P1 Variante, die auch schon auf Malle aufgetaucht ist, fliegt Brasilien gerade mit Schwung um dâ€¦	177.0	True	full
785004	785004	605796d3e02a8e003811f557	2021-03-21 18:56:14	[]	[{"url":"https://t.co/ds92LfCFTy","expanded_url":"https://instagram.com/unitedxmodels?igshid=wzpzi4hb2f1d","display_url":"instagram.com/unitedxmodels?â€¦","indices":[137,160]}]		[]	[]			@lunna212 Hey x â�¤ Your OF has Mindblowing Content ðŸ”¥ Dm me for its Promotion on my promo network on instagram ðŸ”ž Justâ€¦ https://t.co/eQ3Vejvtir	2.0	True	full
785005	785005	605796d4e02a8e003811f56f	2021-03-21 18:56:14	[]	[]	Sat Mar 20 04:24:45 +0000 2021	[]	[{"url":"https://t.co/Hgf6ztb9eN","expanded_url":"https://twitter.com/epigmenioibarra/status/1373098910923767815","display_url":"twitter.com/epigmenioibarrâ€¦","indices":[279,302]}]	SeÃ±or @epigmenioibarra ðŸŽ¥ no les dÃ© explicaciones,nada mÃ¡s falta que usted empresario comprometido con sus equipos despuÃ©s de verse en la necesidad de pedir un prÃ©stamo para subsistir,tuviese que dar explicaciÃ³n cuando lo hizo con los requisitos indispensables y pagarÃ¡ intereses https://t.co/Hgf6ztb9eN	74250.0	RT @EdySmol: SeÃ±or @epigmenioibarra ðŸŽ¥ no les dÃ© explicaciones,nada mÃ¡s falta que usted empresario comprometido con sus equipos despuÃ©s de vâ€¦	1859.0	True	full
785006	785006	605796d4e02a8e003811f57b	2021-03-21 18:56:14	[{"text":"irishnews","indices":[153,163]}]	[{"url":"https://t.co/sLqWz984xw","expanded_url":"https://ift.tt/2PdRpNs","display_url":"ift.tt/2PdRpNs","indices":[129,152]}]		[]	[]			Latest post: â€˜It hasnâ€™t gone awayâ€™: Covid-19 cases remainÂ â€˜stubbornly highâ€™Â with a lot of casesÂ still being identifâ€¦ https://t.co/qOlMPUf0at	128.0	True	full
785007	785007	605796d4e02a8e003811f589	2021-03-21 18:56:14	[]	[{"url":"https://t.co/VpO9aQK7v2","expanded_url":"https://www.kijiji.ca/v-amp-pedal/calgary/orange-amps-rocker-15-terror-2ch-15w-head-w-gigbag/1556763631?utm_source=twitter&utm_medium=social&utm_campaign=socialbuttons&utm_content=app_android","display_url":"kijiji.ca/v-amp-pedal/caâ€¦","indices":[62,85]},{"url":"https://t.co/IxJbhVULXo","expanded_url":"https://tinyurl.com/9x9f4jd","display_url":"…		[]	[]			Orange Amps - Rocker 15 Terror - 2ch 15w head w/ gigbag $650 https://t.co/VpO9aQK7v2 Get the app from the Play Stoâ€¦ https://t.co/3RVHausulK	82.0	True	full
785008	785008	605796d4e02a8e003811f59d	2021-03-21 18:56:15	[]	[{"url":"https://t.co/qftIQ0yWhW","expanded_url":"https://www.washingtonpost.com/health/covid-doctors-families-risks/2021/03/19/b5a426ae-8284-11eb-9ca6-54e187ee4939_story.html?tid=ss_tw","display_url":"washingtonpost.com/health/covid-dâ€¦","indices":[145,168]}]		[]	[]			Perspective | My husband, other health-care workers have been praised for their struggles with the pandemic. Familiâ€¦ https://t.co/3EREOv6Get	1062.0	True	full
785009	785009	605796d4e02a8e003811f5b3	2021-03-21 18:56:15	[]	[]	Sun Mar 21 18:38:46 +0000 2021	[]	[{"url":"https://t.co/vkPrxh04QY","expanded_url":"https://www.wsj.com/articles/south-africas-drop-in-covid-19-cases-adds-to-questions-about-waves-of-infections-11615734003","display_url":"wsj.com/articles/southâ€¦","indices":[203,226]}]	The decitful anti-scientific thugs running this shitshow are clueless - and cannot understand anything. But yet they are allowed to destroy our society with their nonsense CCP lockdown &amp; mask junk: https://t.co/vkPrxh04QY	120717.0	RT @FatEmperor: The decitful anti-scientific thugs running this shitshow are clueless - and cannot understand anything. But yet they are alâ€¦	281.0	True	full
785010	785010	605796d4e02a8e003811f5bf	2021-03-21 18:56:15	[]	[]	Sun Mar 21 17:28:51 +0000 2021	[]	[{"url":"https://t.co/kJzp2QyHyO","expanded_url":"https://www.liebertpub.com/doi/full/10.1089/aut.2020.0043","display_url":"liebertpub.com/doi/full/10.10â€¦","indices":[246,269]}]	Thank you to @KieranRose7 @DrAmyPearson for sharing such an important article on autistic masking. It powerfully pulls knowledge, experience and research together to remove stigma, outline causes and encourage better empathy with those who mask. https://t.co/kJzp2QyHyO	76.0	RT @MikeJFinlay: Thank you to @KieranRose7 @DrAmyPearson for sharing such an important article on autistic masking. It powerfully pulls knoâ€¦	3349.0	True	full
785011	785011	605796d4e02a8e003811f5c1	2021-03-21 18:56:15	[]	[]	Sun Mar 21 14:00:43 +0000 2021	[{"text":"ONEV1","indices":[224,230]},{"text":"Fresh2","indices":[232,239]},{"text":"DemVoice1","indices":[241,251]}]	[{"url":"https://t.co/QwoohMCk6U","expanded_url":"https://www.cnn.com/2021/03/20/us/miami-beach-crowds-clevelander-covid/index.html","display_url":"cnn.com/2021/03/20/us/â€¦","indices":[253,276]}]	Miami Beach Police fired pepper balls into crowds of partiers &amp; arrested at least a dozen people as the city took extraordinary measures to crack down on spring breakers who officials said are out of control. Spreaders! #ONEV1 #Fresh2 #DemVoice1 https://t.co/QwoohMCk6U	35895.0	RT @Jay_USMC2: Miami Beach Police fired pepper balls into crowds of partiers &amp; arrested at least a dozen people as the city took extraordinâ€¦	105.0	True	full
785012	785012	605796d5e02a8e003811f5e9	2021-03-21 18:56:15	[]	[]	Sun Mar 21 18:29:58 +0000 2021	[]	[{"url":"https://t.co/n3UyT1CQEs","expanded_url":"https://www.libertaddigital.com/espana/politica/2021-03-21/coronavirus-vox-pide-congreso-liberados-sindicales-sanidad-publica-reincorporen-luchar-contra-covid-6721373/","display_url":"libertaddigital.com/espana/politicâ€¦","indices":[119,142]}]	Vox pide en el Congreso que los liberados sindicales de la sanidad pÃºblica se reincorporen para luchar contra la covid https://t.co/n3UyT1CQEs a travÃ©s de @libertaddigital	13561.0	RT @veintimillapier: Vox pide en el Congreso que los liberados sindicales de la sanidad pÃºblica se reincorporen para luchar contra la covidâ€¦	170.0	True	full
785013	785013	605796d5e02a8e003811f5f7	2021-03-21 18:56:16	[]	[]	Sun Mar 21 18:53:40 +0000 2021	[{"text":"Schulen","indices":[78,86]},{"text":"Kitas","indices":[91,97]},{"text":"Rechtsbeugung","indices":[233,247]},{"text":"twlz","indices":[256,261]},{"text":"SichereBildung","indices":[262,277]}]	[{"url":"https://t.co/jQk3ovAJSq","expanded_url":"https://www.tagesspiegel.de/politik/beschlussvorlage-fuer-den-corona-gipfel-lockdown-verlaengerung-bis-zum-18-april-geplant/27025820.html","display_url":"tagesspiegel.de/politik/beschlâ€¦","indices":[0,23]}]	https://t.co/jQk3ovAJSq Nicht Euer Ernst @RegSprecher @HBraun? Jetzt soll fÃ¼r #Schulen und #Kitas eine neue Grenze von 200/100.000 eingefÃ¼hrt werden, sofern 2mal/Woche getestet werden kann. Gilt der Â§ 28a Abs. 3 IfSG Ã¼berhaupt noch? #Rechtsbeugung im Amt? #twlz #SichereBildung	1687.0	RT @MarioWettlaufer: https://t.co/jQk3ovAJSq Nicht Euer Ernst @RegSprecher @HBraun? Jetzt soll fÃ¼r #Schulen und #Kitas eine neue Grenze vonâ€¦	51.0	True	full
785014	785014	605796d5e02a8e003811f5fd	2021-03-21 18:56:16	[]	[]	Sat Mar 20 09:19:11 +0000 2021	[]	[{"url":"https://t.co/2uv5fKLUaZ","expanded_url":"https://www.elmundo.es/espana/2021/03/19/60548b77fdddff0f708b466a.html","display_url":"elmundo.es/espana/2021/03â€¦","indices":[184,207]}]	Dolores Delgado asalta la Junta de Fiscales aupando sÃ³lo a sus afines por cuestiones ideologÃ­cas y de amistad. Quieren controlar la Justicia y van a por ella ya sin ningÃºn disimulo. https://t.co/2uv5fKLUaZ	369948.0	RT @Tonicanto1: Dolores Delgado asalta la Junta de Fiscales aupando sÃ³lo a sus afines por cuestiones ideologÃ­cas y de amistad. Quieren conâ€¦	8.0	True	full
785015	785015	605796d5e02a8e003811f603	2021-03-21 18:56:16	[]	[]	Fri Mar 19 09:02:23 +0000 2021	[{"text":"ClimateChange","indices":[175,189]},{"text":"oil","indices":[190,194]},{"text":"CleanEnergy","indices":[195,207]}]	[{"url":"https://t.co/zCF7vgQ6hy","expanded_url":"https://www.greenleft.org.au/content/norway-really-green","display_url":"greenleft.org.au/content/norwayâ€¦","indices":[133,156]}]	Norway's clean, green image contrasts its continued focus on oil and gas. How does Norway relate to the green turn? @GreenLeftOnline https://t.co/zCF7vgQ6hy @gabrielecatania #ClimateChange #oil #CleanEnergy	139.0	RT @BenedicteMeydel: Norway's clean, green image contrasts its continued focus on oil and gas. How does Norway relate to the green turn? @Gâ€¦	170.0	True	full
785016	785016	605796d5e02a8e003811f619	2021-03-21 18:56:16	[]	[]	Sun Mar 21 10:04:23 +0000 2021	[{"text":"Ø¥Ø®Ø¨Ø§Ø±ÙŠØ©_Ø§Ù„Ø´Ø¹Ø¨Ø©","indices":[0,15]},{"text":"ØµØ­Ø©_Ø§Ù„Ø´Ù…Ø§Ù„ÙŠØ©","indices":[19,32]},{"text":"ÙƒÙˆØ±ÙˆÙ†Ø§","indices":[76,83]},{"text":"Ø§Ù„ØµØ­Ø©","indices":[102,108]},{"text":"ØµØ­ØªÙŠ","indices":[186,191]}]	[{"url":"https://t.co/O8cffYujrR","expanded_url":"http://onelink.to/yjc3nj","display_url":"onelink.to/yjc3nj","indices":[194,217]}]	#Ø¥Ø®Ø¨Ø§Ø±ÙŠØ©_Ø§Ù„Ø´Ø¹Ø¨Ø© | #ØµØ­Ø©_Ø§Ù„Ø´Ù…Ø§Ù„ÙŠØ© Ù…Ù†Ø³ÙˆØ¨Ùˆ Ø§Ù„Ù…Ø­ÙƒÙ…Ø© Ø§Ù„Ø¹Ø§Ù…Ø© Ø¨Ø¹Ø±Ø¹Ø± ÙŠØªÙ„Ù‚ÙˆÙ† Ù„Ù‚Ø§Ø­ #ÙƒÙˆØ±ÙˆÙ†Ø§ ÙƒÙˆÙ�ÙŠØ¯ 19 Ø¶Ù…Ù† Ø¬Ù‡ÙˆØ¯ #Ø§Ù„ØµØ­Ø© Ù�ÙŠ Ø§Ù„ØªÙˆØ³Ø¹ Ù„ØªØ­ØµÙŠÙ† Ø§Ù„Ù…Ø¬ØªÙ…Ø¹ ÙˆØ¹ÙˆØ¯Ø© Ø§Ù„Ø­ÙŠØ§Ø© Ù„Ø·Ø¨ÙŠØ¹ØªÙ‡Ø§ Ø¥Ù† Ø´Ø§Ø¡ Ø§Ù„Ù„Ù‡. Ù„Ù„Ø­Ø¬Ø² Ø¹Ø¨Ø± ØªØ·Ø¨ÙŠÙ‚ #ØµØ­ØªÙŠ . https://t.co/O8cffYujrR https://t.co/x1noFLFTsW	3316.0	RT @shobah2012: #Ø¥Ø®Ø¨Ø§Ø±ÙŠØ©_Ø§Ù„Ø´Ø¹Ø¨Ø© | #ØµØ­Ø©_Ø§Ù„Ø´Ù…Ø§Ù„ÙŠØ© Ù…Ù†Ø³ÙˆØ¨Ùˆ Ø§Ù„Ù…Ø­ÙƒÙ…Ø© Ø§Ù„Ø¹Ø§Ù…Ø© Ø¨Ø¹Ø±Ø¹Ø± ÙŠØªÙ„Ù‚ÙˆÙ† Ù„Ù‚Ø§Ø­ #ÙƒÙˆØ±ÙˆÙ†Ø§ ÙƒÙˆÙ�ÙŠØ¯ 19 Ø¶Ù…Ù† Ø¬Ù‡ÙˆØ¯ #Ø§Ù„ØµØ­Ø© Ù�ÙŠ Ø§Ù„ØªÙˆØ³Ø¹ Ù„ØªØ­Øµâ€¦	2911.0	True	full
785017	785017	605796d6e02a8e003811f625	2021-03-21 18:56:16	[]	[]	Tue Jun 16 07:15:04 +0000 2020	[{"text":"ai","indices":[109,112]},{"text":"ArtificialIntelligence","indices":[113,136]},{"text":"MachineLearning","indices":[137,153]},{"text":"DeepLearning","indices":[154,167]},{"text":"covid19","indices":[168,176]},{"text":"Taxis","indices":[177,183]}]	[{"url":"https://t.co/AkC7nkd8dh","expanded_url":"https://bit.ly/2YzXjcY","display_url":"bit.ly/2YzXjcY","indices":[85,108]}]	Combating coronavirus: Artificial Intelligence in taxis help curb spread of Covid-19 https://t.co/AkC7nkd8dh #ai #ArtificialIntelligence #MachineLearning #DeepLearning #covid19 #Taxis https://t.co/aeQBBGCXou	57920.0	RT @nigewillson: Combating coronavirus: Artificial Intelligence in taxis help curb spread of Covid-19 https://t.co/AkC7nkd8dh #ai #Artificiâ€¦	4151.0	True	full
785018	785018	605796d6e02a8e003811f627	2021-03-21 18:56:16	[]	[]	Sun Mar 21 17:21:41 +0000 2021	[{"text":"KentTaylor","indices":[0,11]},{"text":"TexasRoadhouse","indices":[39,54]},{"text":"MOG","indices":[241,245]}]	[{"url":"https://t.co/PuQCVy0erI","expanded_url":"https://thehill.com/homenews/news/544200-texas-roadhouse-ceo-dies-amid-unbearable-post-covid-related-symptoms-family","display_url":"thehill.com/homenews/news/â€¦","indices":[246,269]}]	#KentTaylor, the co-founder and CEO of #TexasRoadhouse Inc., has died from suicide, his family said, after suffering "unbearable" COVID symptoms Taylor's family said the business executive experienced "severe tinnitus" and other symptoms. #MOG https://t.co/PuQCVy0erI	49261.0	RT @mog7546: #KentTaylor, the co-founder and CEO of #TexasRoadhouse Inc., has died from suicide, his family said, after suffering "unbearabâ€¦	1297.0	True	full
785019	785019	605796d6e02a8e003811f65b	2021-03-21 18:56:16	[]	[{"url":"https://t.co/ZfOMWt4COI","expanded_url":"https://www.cebm.net/covid-19/excess-mortality-across-countries-in-2020/","display_url":"cebm.net/covid-19/excesâ€¦","indices":[236,259]}]		[]	[]			@TimMeye13280288 @MetaMorfoss @leipzig04349 @FrankfurtZack @QuakDr Hier steht 1,5 Prozent. Berechnet vom CEBM Uni Oâ€¦ https://t.co/lM35w6UeN2	4244.0	True	full
785020	785020	605796d6e02a8e003811f667	2021-03-21 18:56:17	[]	[]	Sun Mar 21 17:59:31 +0000 2021	[{"text":"Productive","indices":[12,23]},{"text":"Infographic","indices":[239,251]}]	[{"url":"https://t.co/6kb1RZv4GM","expanded_url":"http://fitandfrenzy.wordpress.com","display_url":"fitandfrenzy.wordpress.com","indices":[257,280]}]	How to Stay #Productive ALL Day LongðŸ‘¨â€�ðŸ’» ðŸ”¤ Go Back to Basics ðŸ’¡ Be Self Aware ðŸ“� Clear Defined Tasks â�±ï¸� Hourly Schedule ðŸš¶â€�â™‚ï¸� 15 Minute Walk ðŸ—“ï¸� Have a Calendar ðŸ§” Be Accountable â�²ï¸� Check-In Time ðŸŒ³ Switch Up Scenery ðŸ™…â€�â™€ï¸� Don't Bring it Home #Infographic via: https://t.co/6kb1RZv4GM https://t.co/AaywbMn7gb	2677.0	RT @OnlineM4rketing: How to Stay #Productive ALL Day LongðŸ‘¨â€�ðŸ’» ðŸ”¤ Go Back to Basics ðŸ’¡ Be Self Aware ðŸ“� Clear Defined Tasks â�±ï¸� Hourly Scheduleâ€¦	3689.0	True	full
785021	785021	605796d6e02a8e003811f66b	2021-03-21 18:56:17	[]	[]	Sun Mar 21 18:24:44 +0000 2021	[]	[{"url":"https://t.co/HhJFVgagL2","expanded_url":"http://larealidadsaharaui.blogspot.com/2021/03/el-consejo-de-paz-y-seguridad-de-africa.html","display_url":"larealidadsaharaui.blogspot.com/2021/03/el-conâ€¦","indices":[123,146]}]	El Consejo de Paz y Seguridad de Africa da nueva lecciÃ³n a Marruecos en sus maniobras en su ocupaciÃ³n al Sahara Occidental https://t.co/HhJFVgagL2 https://t.co/4OIVK0Auk9	2246.0	RT @AwahBahia: El Consejo de Paz y Seguridad de Africa da nueva lecciÃ³n a Marruecos en sus maniobras en su ocupaciÃ³n al Sahara Occidental hâ€¦	477.0	True	full
785022	785022	605796d6e02a8e003811f673	2021-03-21 18:56:17	[{"text":"womeninscience","indices":[204,219]},{"text":"womeninSTEM","indices":[220,232]},{"text":"globalhealth","indices":[233,246]},{"text":"publichealth","indices":[247,260]},{"text":"mentorship","indices":[261,272]},{"text":"sheforshe","indices":[273,283]}]	[{"url":"https://t.co/XsSsquIp9j","expanded_url":"https://nufoundation.org/fund/01151880/","display_url":"nufoundation.org/fund/01151880/","indices":[110,133]},{"url":"https://t.co/xp9osdgG46","expanded_url":"https://globalnebraska.unl.edu/isso/ngaruiya-family-fund-undergraduate-research-scholarship","display_url":"globalnebraska.unl.edu/isso/ngaruiya-â€¦","indices":[178,201]}]		[]	[]			If you would like to contribute to the fund &amp; its future recipients, you can do so here (tax deductible):â€¦ https://t.co/gvEiR7XVcS	1124.0	True	full
785023	785023	605796d7e02a8e003811f68d	2021-03-21 18:56:17	[]	[]	Sat Mar 20 22:23:37 +0000 2021	[]	[{"url":"https://t.co/5simt1oppi","expanded_url":"http://www.gofundme.com/f/yume-gelato-justice","display_url":"gofundme.com/f/yume-gelato-â€¦","indices":[242,265]}]	Yume Gelato shop in East Sacramento has been attacked for the third time since it opened. Racism has very real consequences &amp; must be confronted &amp; stamped out wherever its found! Fight racism now! Solidarity with the Asian community! https://t.co/5simt1oppi https://t.co/geONGgUHJ5	6381.0	RT @AntifaSac_: Yume Gelato shop in East Sacramento has been attacked for the third time since it opened. Racism has very real consequencesâ€¦	218.0	True	full
785024	785024	605796d7e02a8e003811f699	2021-03-21 18:56:18	[]	[]	Sun Mar 21 18:36:54 +0000 2021	[]	[{"url":"https://t.co/Qqd13g8ndz","expanded_url":"https://www.francesoir.fr/societe-sante/consentement-eclaire-desinformation-sur-la-vaccination-et-traitements-alternatifs","display_url":"francesoir.fr/societe-sante/â€¦","indices":[256,279]}]	Consentement Ã©clairÃ©, information ou dÃ©sinformation du Dr Milhau, traitements prÃ©coces. Point complet sur le consentement Ã©clairÃ© et les informations sur les thÃ©rapies vaccinales en cours d'utilisation en essai sans approbation complÃ¨te de la FDA ou EUA. https://t.co/Qqd13g8ndz	58042.0	RT @france_soir: Consentement Ã©clairÃ©, information ou dÃ©sinformation du Dr Milhau, traitements prÃ©coces. Point complet sur le consentementâ€¦	357.0	True	full
785025	785025	605796d8e02a8e003811f6d9	2021-03-21 18:56:18	[]	[]	Sun Mar 21 16:06:25 +0000 2021	[]	[{"url":"https://t.co/Vo172dvcu2","expanded_url":"https://twitter.com/That_Guy_Negus/status/1373665704986173441","display_url":"twitter.com/That_Guy_Negusâ€¦","indices":[172,195]}]	Watch this cast! Its Full of Gold, great points and just facts all around you won't be disappointed! Good stuff from: @That_Guy_Negus @ProChara @Vicvillon @Chase_247_ https://t.co/Vo172dvcu2	17116.0	RT @ThatSrb2DUDE: Watch this cast! Its Full of Gold, great points and just facts all around you won't be disappointed! Good stuff from: @â€¦	803.0	True	full
785026	785026	605796d8e02a8e003811f6df	2021-03-21 18:56:18	[]	[{"url":"https://t.co/6cOWYte4AN","expanded_url":"https://reut.rs/3vGHKjn","display_url":"reut.rs/3vGHKjn","indices":[217,240]}]		[]	[]			Reuters | Daily number of Covid-19 deaths in UK falls to 33, down from over 1,000 cases per day in January and Febrâ€¦ https://t.co/aEfSYxFLnY	14618.0	True	full
785027	785027	605796d8e02a8e003811f6e9	2021-03-21 18:56:18	[]	[]	Sun Mar 21 05:12:53 +0000 2021	[]	[{"url":"https://t.co/w42ZajpQIW","expanded_url":"https://twitter.com/drericding/status/1372305355460517891?s=10","display_url":"twitter.com/drericding/staâ€¦","indices":[155,178]}]	4) Donâ€™t just listen to me. Listen to the reporting on the ground. This report was filed last week by @MattRiversCNN â€” he says it has gotten only worse. https://t.co/w42ZajpQIW	454867.0	RT @DrEricDing: 4) Donâ€™t just listen to me. Listen to the reporting on the ground. This report was filed last week by @MattRiversCNN â€” he sâ€¦	257.0	True	full
785028	785028	605796d8e02a8e003811f6f9	2021-03-21 18:56:18	[]	[]	Sun Mar 21 18:39:40 +0000 2021	[]	[{"url":"https://t.co/tmdz0oBmXM","expanded_url":"http://globalnews.ca/news/7708929/oakville-restaurant-olivers-steakhouse-covid-19-exposure/","display_url":"globalnews.ca/news/7708929/oâ€¦","indices":[205,228]}]	Please keep ordering lots of takeout &amp; supporting local small businesses!ðŸ�œðŸ¥˜ðŸ�± But dining indoors at this time, without masks, for a prolonged period of time, at 50% capacity, is neither safe nor wise. https://t.co/tmdz0oBmXM	53150.0	RT @jkwan_md: Please keep ordering lots of takeout &amp; supporting local small businesses!ðŸ�œðŸ¥˜ðŸ�± But dining indoors at this time, without masks,â€¦	894.0	True	full
785029	785029	605796d8e02a8e003811f6fb	2021-03-21 18:56:18	[]	[]	Sun Mar 21 18:55:24 +0000 2021	[]	[{"url":"https://t.co/eF19Pt3WwJ","expanded_url":"https://secure.actblue.com/donate/rubiocovid?refcode=RACRE&amount=25&recurring=1","display_url":"secure.actblue.com/donate/rubiocoâ€¦","indices":[221,244]}]	Florida isn't JUST the site where Spring Break mayhem ensues. It's the state where it's Senator Marco Rubio voted against COVID Relief with all other GOP losers. Your RT and small donation will help us remind them DAILY. https://t.co/eF19Pt3WwJ	901470.0	RT @mmpadellan: Florida isn't JUST the site where Spring Break mayhem ensues. It's the state where it's Senator Marco Rubio voted against Câ€¦	59.0	True	full
785030	785030	605796d8e02a8e003811f715	2021-03-21 18:56:19	[]	[]	Sun Mar 21 02:39:05 +0000 2021	[]	[{"url":"https://t.co/0H4TWndUJX","expanded_url":"https://lareviewofbooks.org/article/fascism-analogies-british-american-past-present/","display_url":"lareviewofbooks.org/article/fascisâ€¦","indices":[259,282]}]	Power &amp; Publishing, a THREAD 1/n: Warm thanks to those who have helped share this essay. Its appearance marks the end of a 4.5 month struggle, which I share here, though perhaps riskyâ€”but weâ€™re at a point where this is what needs to be said (conscious of https://t.co/0H4TWndUJX	3464.0	RT @PriyaSatia: Power &amp; Publishing, a THREAD 1/n: Warm thanks to those who have helped share this essay. Its appearance marks the end of aâ€¦	29.0	True	full
785031	785031	605796d8e02a8e003811f733	2021-03-21 18:56:19	[]	[]	Fri Mar 19 11:52:10 +0000 2021	[]	[{"url":"https://t.co/mlANVXymeO","expanded_url":"https://amzn.to/38Zz0ez","display_url":"amzn.to/38Zz0ez","indices":[141,164]}]	Â¡@CoronaVid19 ha llegado a las librerÃ­as! Consigue el libro de la cuenta que nos ha hecho reÃ­r durante toda la pandemia. CÃ³mpralo ahora en https://t.co/mlANVXymeO	4288.0	RT @arpaeditores: Â¡@CoronaVid19 ha llegado a las librerÃ­as! Consigue el libro de la cuenta que nos ha hecho reÃ­r durante toda la pandemia.â€¦	99.0	True	full
785032	785032	605796d9e02a8e003811f74d	2021-03-21 18:56:19	[]	[]	Sun Mar 21 18:55:24 +0000 2021	[]	[{"url":"https://t.co/eF19Pt3WwJ","expanded_url":"https://secure.actblue.com/donate/rubiocovid?refcode=RACRE&amount=25&recurring=1","display_url":"secure.actblue.com/donate/rubiocoâ€¦","indices":[221,244]}]	Florida isn't JUST the site where Spring Break mayhem ensues. It's the state where it's Senator Marco Rubio voted against COVID Relief with all other GOP losers. Your RT and small donation will help us remind them DAILY. https://t.co/eF19Pt3WwJ	901393.0	RT @mmpadellan: Florida isn't JUST the site where Spring Break mayhem ensues. It's the state where it's Senator Marco Rubio voted against Câ€¦	11394.0	True	full
785033	785033	605796d9e02a8e003811f76d	2021-03-21 18:56:20	[]	[{"url":"https://t.co/MLLbiBfvRi","expanded_url":"https://www.facebook.com/TVS-107120013979869/videos/286991732793229","display_url":"facebook.com/TVS-1071200139â€¦","indices":[310,333]}]		[]	[]			@EricTopol @scrippsresearch @ScienceAdvances @justsaysinmice Vaccines without lockdowns don't work Lockdowns withouâ€¦ https://t.co/BKAic7bz21	4168.0	True	full
785034	785034	605796d9e02a8e003811f771	2021-03-21 18:56:20	[]	[]	Sun Mar 21 09:58:10 +0000 2021	[{"text":"COVIDVaccination","indices":[187,204]}]	[{"url":"https://t.co/HOXopIztNW","expanded_url":"https://twitter.com/kirstylewin/status/1373238885166297093","display_url":"twitter.com/kirstylewin/stâ€¦","indices":[205,228]}]	Update. Vaccination helpline folk say I must not turn up on a bike and there are no other appts available until end April for non drive through centres. Thatâ€™s car culture for you. ðŸ˜€ #COVIDVaccination https://t.co/HOXopIztNW	1900.0	RT @KirstyLewin: Update. Vaccination helpline folk say I must not turn up on a bike and there are no other appts available until end Aprilâ€¦	140.0	True	full
785035	785035	605796d9e02a8e003811f77f	2021-03-21 18:56:20	[]	[]	Sun Mar 21 17:20:09 +0000 2021	[{"text":"TransMountain","indices":[0,14]},{"text":"COVID19","indices":[31,39]},{"text":"SiteC","indices":[160,166]},{"text":"CoastalGasLink","indices":[189,204]},{"text":"LNG","indices":[209,213]}]	[{"url":"https://t.co/wmCwkrgjQU","expanded_url":"https://www.burnabynow.com/local-news/trans-mountain-workers-getting-covid-19-vaccine-along-with-bcs-frontline-workers-3558649?utm_source=Email_Share&utm_medium=Email_Share&utm_campaign=Email_Share","display_url":"burnabynow.com/local-news/traâ€¦","indices":[225,248]}]	#TransMountain workers getting #COVID19 vaccine along with B.C.â€™s frontline workers ~ Trans Mountain is one of those industrial projects listed, along with the #SiteC dam, Rio Tinto Alcan, #CoastalGasLink and #LNG Canada. âœ”ï¸�https://t.co/wmCwkrgjQU https://t.co/YGKbe2PqB5	4769.0	RT @allan_crawshaw: #TransMountain workers getting #COVID19 vaccine along with B.C.â€™s frontline workers ~ Trans Mountain is one of those inâ€¦	4769.0	True	full
785036	785036	605796d9e02a8e003811f78b	2021-03-21 18:56:20	[]	[{"url":"https://t.co/eYjDI2JVi8","expanded_url":"https://www.larazon.es/lifestyle/20191109/3zdkrp2toberdohoqhejn3zh3q.html","display_url":"larazon.es/lifestyle/2019â€¦","indices":[257,280]}]		[]	[]			DESCONFIE DE AQUEL QUE INICIE SUS FRASES CON "Amigo masista", "todos y todas", "la empatÃ­a" RECUERDE:"El liberal esâ€¦ https://t.co/gD4C2VdAuY	62.0	True	full
785037	785037	605796d9e02a8e003811f799	2021-03-21 18:56:20	[{"text":"BTC","indices":[13,17]},{"text":"bitbank","indices":[49,57]},{"text":"bitbank","indices":[61,69]},{"text":"Blockchain","indices":[125,136]},{"text":"BTC","indices":[137,141]}]	[{"url":"https://t.co/FsI0R5A1Kd","expanded_url":"https://www.blockchain.com/btc/tx/5cfce9a63a7d93f633391823e9dc37d32eac7fa728dfaea0e097198a75b0922a","display_url":"blockchain.com/btc/tx/5cfce9aâ€¦","indices":[98,121]}]		[]	[]			ðŸ”´ 250.20,187 #BTC ($14,471,110) transferred from #bitbank to #bitbank (Internal transfer) TX:â€¦ https://t.co/YcdSJWZ7eB	82.0	True	full
785038	785038	605796dae02a8e003811f7a3	2021-03-21 18:56:20	[]	[]	Sun Mar 21 04:56:13 +0000 2021	[]	[{"url":"https://t.co/dJ3apRkoJX","expanded_url":"https://twitter.com/depnox/status/1373125421013684224","display_url":"twitter.com/depnox/status/â€¦","indices":[186,209]}]	If you think capitalism is the fundamental cause of inequality you are not in the least serious about understanding inequality - or about ameliorating its most undesirable consequences. https://t.co/dJ3apRkoJX	1795821.0	RT @jordanbpeterson: If you think capitalism is the fundamental cause of inequality you are not in the least serious about understanding inâ€¦	292.0	True	full
785039	785039	605796dae02a8e003811f7a5	2021-03-21 18:56:20	[]	[]	Mon Oct 26 21:09:58 +0000 2020	[]	[{"url":"https://t.co/8sj8rFO2Uc","expanded_url":"https://khn.org/news/verilys-covid-testing-program-halted-in-san-francisco-and-oakland/","display_url":"khn.org/news/verilys-câ€¦","indices":[254,277]}]	Align testing with lived realities of those who most need testing. This is not a new concept. It may be new to Google, but it is not new to public health. I beg. Beg. I beg us to start using some traditional public health principles at this point. https://t.co/8sj8rFO2Uc	10868.0	RT @sdbaral: Align testing with lived realities of those who most need testing. This is not a new concept. It may be new to Google, but iâ€¦	2706.0	True	full
785040	785040	605796dae02a8e003811f7a9	2021-03-21 18:56:20	[]	[]	Sun Mar 21 13:40:09 +0000 2021	[{"text":"COVID19","indices":[198,206]}]	[{"url":"https://t.co/JUKw0EbGmk","expanded_url":"https://bit.ly/3cGBHTg","display_url":"bit.ly/3cGBHTg","indices":[242,265]}]	Comusav leader and MMS promoter Andreas Kalcker has faced legal challenges in Spain and Argentina. The group is now trying to lure the American public into using the industrial bleach as a cure for #COVID19, writes First Draft's @dann_acosta https://t.co/JUKw0EbGmk	35301.0	RT @firstdraftnews: Comusav leader and MMS promoter Andreas Kalcker has faced legal challenges in Spain and Argentina. The group is now tryâ€¦	395.0	True	full
785041	785041	605796dae02a8e003811f7c5	2021-03-21 18:56:21	[]	[]	Sun Mar 21 17:52:12 +0000 2021	[]	[{"url":"https://t.co/119UW9CvxX","expanded_url":"https://twitter.com/fuenteseliz/status/1373628308768841729","display_url":"twitter.com/fuenteseliz/stâ€¦","indices":[173,196]}]	No hay peor mentira que una verdad a medias. GuaidÃ³ no tendrÃ¡ ejÃ©rcito pero tiene todo el apoyo $$$ de Washington y la OEA. Me ponen tan mal estos periodistas militantes!!! https://t.co/119UW9CvxX	517151.0	RT @CMonteroOficial: No hay peor mentira que una verdad a medias. GuaidÃ³ no tendrÃ¡ ejÃ©rcito pero tiene todo el apoyo $$$ de Washington y laâ€¦	81.0	True	full
785042	785042	605796dae02a8e003811f7c7	2021-03-21 18:56:21	[]	[]	Sun Mar 21 18:18:05 +0000 2021	[]	[{"url":"https://t.co/GWiirbnShE","expanded_url":"https://twitter.com/goddessdemandin/status/1373698993457348611","display_url":"twitter.com/goddessdemandiâ€¦","indices":[195,218]}]	10 MINUTES LEFT. HELP ME DRAIN IN 15 MINUTES. ðŸ˜ˆðŸ˜ˆ findom paypig humanatm finD finsub sub paypig cashpig moneyslave humanatm mistress cuck sissy loser humiliation blackmail rtgame rtslut rtslave https://t.co/GWiirbnShE	1044.0	RT @goddessdemandin: 10 MINUTES LEFT. HELP ME DRAIN IN 15 MINUTES. ðŸ˜ˆðŸ˜ˆ findom paypig humanatm finD finsub sub paypig cashpig moneyslave huâ€¦	165.0	True	full
785043	785043	605796dae02a8e003811f7d1	2021-03-21 18:56:21	[]	[]	Sun Mar 21 17:56:04 +0000 2021	[{"text":"ZeroCovid","indices":[166,176]},{"text":"PolicyPrimary","indices":[200,214]}]	[{"url":"https://t.co/gp5RQD36lF","expanded_url":"http://zerocovid.uk/momentum","display_url":"zerocovid.uk/momentum","indices":[253,276]}]	The Tories want us to accept tens of thousands more Covid deaths. Labour must fight for an alternative. Real opposition means an elimination strategy. Vote for the #ZeroCovid motion in the Momentum #PolicyPrimary! Read the motion and find out more â†’ https://t.co/gp5RQD36lF https://t.co/saV1D1qxHt	1786.0	RT @ZeroCovid_UK: The Tories want us to accept tens of thousands more Covid deaths. Labour must fight for an alternative. Real oppositionâ€¦	6544.0	True	full
785044	785044	605796dbe02a8e003811f809	2021-03-21 18:56:21	[]	[]	Wed Mar 17 21:10:28 +0000 2021	[]	[{"url":"https://t.co/rDpwSbQbAE","expanded_url":"https://t.me/mijalsanabria","display_url":"t.me/mijalsanabria","indices":[223,246]}]	1000â�¤ RTðŸ”ƒ&amp;200 PUBLICO EL VIDEO DE MI PRIMER SEXO ANAL CON SUS RTS ðŸ”ƒðŸ”ƒðŸ”ƒANTERIORES DESBLOQUEARON ESTA FOTO DE MI ANO BIEN HABIERTO &amp; VAGINA Â¿TE GUSTARIA COJERME ASI?ðŸ˜˜ðŸ”¥ UNETE AMI CANAL DE TELEGRAM ES TOTALMENTE GRATISðŸ‘‡ https://t.co/rDpwSbQbAE https://t.co/9osatzjBoC	23406.0	RT @mijalbichota124: 1000â�¤ RTðŸ”ƒ&amp;200 PUBLICO EL VIDEO DE MI PRIMER SEXO ANAL CON SUS RTS ðŸ”ƒðŸ”ƒðŸ”ƒANTERIORES DESBLOQUEARON ESTA FOTO DE MI ANO BIENâ€¦	44.0	True	full
785045	785045	605796dbe02a8e003811f80d	2021-03-21 18:56:21	[]	[{"url":"https://t.co/OlHJIuO82d","expanded_url":"https://publicintegrity.org/health/coronavirus-and-inequality/survey-majority-of-asian-americans-have-witnessed-covid-19-bias/","display_url":"publicintegrity.org/health/coronavâ€¦","indices":[219,242]}]		[]	[]			.@publicintegrity + Ipsos survey from APRIL 2020: More than 30% of Americans have witnessed someone blaming Asian pâ€¦ https://t.co/XSYNos7ope	9305.0	True	full
785046	785046	605796dbe02a8e003811f817	2021-03-21 18:56:21	[]	[]	Sun Mar 21 17:01:30 +0000 2021	[]	[{"url":"https://t.co/0PYUBiAb3e","expanded_url":"https://reitschuster.de/post/angela-merkel-und-der-anti-deutsche-nationalismus/","display_url":"reitschuster.de/post/angela-meâ€¦","indices":[256,279]}]	Die Bundesrepublik und ihre erste Bundeskanzlerin sind sich fremd geblieben. Nach 15 Jahren wird klar, wie wenig Angela Merkel mit der Kultur und der Geschichte ihres Landes anfangen kann. Eine Merkel-Bilanz, sechster und letzter Teil heute: das Deutsche. https://t.co/0PYUBiAb3e	71641.0	RT @reitschuster: Die Bundesrepublik und ihre erste Bundeskanzlerin sind sich fremd geblieben. Nach 15 Jahren wird klar, wie wenig Angela Mâ€¦	16.0	True	full
785047	785047	605796dbe02a8e003811f829	2021-03-21 18:56:22	[]	[]	Sun Mar 21 16:43:53 +0000 2021	[]	[{"url":"https://t.co/3VTw8UzeId","expanded_url":"https://sinlineamx.com/siria-acusa-de-piratas-a-eu-por-apoderarse-del-90-de-sus-reservas-de-petroleo/","display_url":"sinlineamx.com/siria-acusa-deâ€¦","indices":[184,207]}]	Â¿Para quÃ© mÃ¡s quieren petrÃ³leo. No que el futuro son las 'energÃ­as limpias? ðŸ§� ðŸ‘‰Siria acusa de 'piratas' a EU por apoderarse del 90% de sus reservas de petrÃ³leo en el noreste del paÃ­s https://t.co/3VTw8UzeId	157238.0	RT @SinLinea_Mx: Â¿Para quÃ© mÃ¡s quieren petrÃ³leo. No que el futuro son las 'energÃ­as limpias? ðŸ§� ðŸ‘‰Siria acusa de 'piratas' a EU por apoderarsâ€¦	477.0	True	full
785048	785048	605796dbe02a8e003811f82b	2021-03-21 18:56:22	[]	[]	Sun Mar 21 18:55:24 +0000 2021	[]	[{"url":"https://t.co/eF19Pt3WwJ","expanded_url":"https://secure.actblue.com/donate/rubiocovid?refcode=RACRE&amount=25&recurring=1","display_url":"secure.actblue.com/donate/rubiocoâ€¦","indices":[221,244]}]	Florida isn't JUST the site where Spring Break mayhem ensues. It's the state where it's Senator Marco Rubio voted against COVID Relief with all other GOP losers. Your RT and small donation will help us remind them DAILY. https://t.co/eF19Pt3WwJ	901393.0	RT @mmpadellan: Florida isn't JUST the site where Spring Break mayhem ensues. It's the state where it's Senator Marco Rubio voted against Câ€¦	201.0	True	full
785049	785049	605796dbe02a8e003811f835	2021-03-21 18:56:22	[]	[]	Sun Mar 21 17:38:51 +0000 2021	[]	[{"url":"https://t.co/Be9d1xnzcQ","expanded_url":"http://bit.ly/carta-covid","display_url":"bit.ly/carta-covid","indices":[253,276]}]	Hoje foi lanÃ§ada carta assinada por 200+ economistas brasileiros, incluindo ex-Ministros da Fazenda e ex-Presidentes do BC, cobrando do governo medidas de combate Ã pandemia. Estou entre os signatÃ¡rios e ajudei na redaÃ§Ã£o. O que cobramos? Segue o fio ðŸ‘‡ https://t.co/Be9d1xnzcQ https://t.co/idSW269NSy	59813.0	RT @ThomasVConti: Hoje foi lanÃ§ada carta assinada por 200+ economistas brasileiros, incluindo ex-Ministros da Fazenda e ex-Presidentes do Bâ€¦	1.0	True	full
785050	785050	605796dbe02a8e003811f847	2021-03-21 18:56:22	[{"text":"vaccine","indices":[153,161]},{"text":"stillwaiting","indices":[162,175]},{"text":"when","indices":[176,181]}]	[{"url":"https://t.co/xrbCz3J1i4","expanded_url":"https://www.instagram.com/p/CMsQ4c7Hk9DE79viFjEznRNUZJk5FLqSOD9KYE0/?igshid=1qlzxera85bt6","display_url":"instagram.com/p/CMsQ4c7Hk9DEâ€¦","indices":[185,208]}]		[]	[]			So many of my friends have been vaccinated &amp; Iâ€™m very happy for them. Me? Iâ€™m still waiting to be eligible for aâ€¦ https://t.co/3OpDhlyHXJ	33.0	True	full
785051	785051	605796dce02a8e003811f885	2021-03-21 18:56:23	[]	[]	Sun Mar 21 13:48:46 +0000 2021	[]	[{"url":"https://t.co/k4SKSfxLJh","expanded_url":"https://jamanetwork.com/journals/jama/fullarticle/2777898?utm_source=facebook&utm_campaign=content-shareicons&utm_content=article_engagement&utm_medium=social&utm_term=032021#.YFYY0Aj3zck.facebook","display_url":"jamanetwork.com/journals/jama/â€¦","indices":[251,274]}]	Sorry Dr Fauci and other fearmongers, new study shows vaccines and naturally acquired immunity DO effectively neutralize COVID variants. Good news for everyone but bureaucrats and petty tyrants! Neutralizing Antibodies Against SARS-CoV-2 Variants https://t.co/k4SKSfxLJh	3117384.0	RT @RandPaul: Sorry Dr Fauci and other fearmongers, new study shows vaccines and naturally acquired immunity DO effectively neutralize COVIâ€¦	119.0	True	full
785052	785052	605796dce02a8e003811f893	2021-03-21 18:56:23	[{"text":"nft","indices":[234,238]},{"text":"nftart","indices":[239,246]},{"text":"cryptoart","indices":[247,257]}]	[{"url":"https://t.co/laNJNVmRgs","expanded_url":"https://rarible.com/token/0x3351ecff055f52bdd67ea2cd54f760ac79d1f74a:6:0xa326893162444c043d16f885731f93c60710a369","display_url":"rarible.com/token/0x3351ecâ€¦","indices":[187,210]}]		[]	[]			ðŸš€04 LITTLE FROGGY #1ðŸš€ (CUTESHIPS COLLECTION) 15 copies available on @rariblecom Thank you for retweets and likâ€¦ https://t.co/BpTQ7mOLb8	1151.0	True	full
785053	785053	605796dde02a8e003811f8a1	2021-03-21 18:56:23	[]	[]	Sun Mar 21 16:38:54 +0000 2021	[{"text":"TrumpFlu","indices":[11,20]},{"text":"TrumpCrimeFamily","indices":[21,38]},{"text":"TrumpVirus","indices":[40,51]}]	[{"url":"https://t.co/q0EWOYwZmr","expanded_url":"https://www.politicalflare.com/2021/03/trumps-ridiculed-mercilessly-over-covid-shutting-down-mar-a-lago/","display_url":"politicalflare.com/2021/03/trumpsâ€¦","indices":[118,141]}]	@RemoveRon #TrumpFlu #TrumpCrimeFamily #TrumpVirus Trumps Ridiculed Mercilessly Over COVID Shutting Down Mar-a-Lago https://t.co/q0EWOYwZmr via @NicoleJames	1900.0	RT @dm_cgo: @RemoveRon #TrumpFlu #TrumpCrimeFamily #TrumpVirus Trumps Ridiculed Mercilessly Over COVID Shutting Down Mar-a-Lago https://tâ€¦	260.0	True	full
785054	785054	605796dde02a8e003811f8b1	2021-03-21 18:56:23	[]	[]	Sun Mar 21 01:11:20 +0000 2021	[{"text":"Frontera","indices":[0,9]}]	[{"url":"https://t.co/OAjX51xYYT","expanded_url":"https://lanacionweb.com/sucesos/hombre-asesinado-en-zona-sur-del-tachira-era-un-piloto-colombiano-plagiado-en-el-nula/?amp=1","display_url":"lanacionweb.com/sucesos/hombreâ€¦","indices":[254,277]}]	#Frontera El cadÃ¡ver localizado la semana pasada en la vÃ­a pÃºblica del sector CaÃ±o Tigre, vÃ­a Puerto Vivas, TÃ¡chira; era un piloto colombiano de Tame, Arauca, que 15 dÃ­as antes habÃ­a sido secuestrado en El Nula, estado Apure, donde vivÃ­a con su familia. https://t.co/OAjX51xYYT	260.0	RT @mccnoticias: #Frontera El cadÃ¡ver localizado la semana pasada en la vÃ­a pÃºblica del sector CaÃ±o Tigre, vÃ­a Puerto Vivas, TÃ¡chira; era uâ€¦	422.0	True	full
785055	785055	605796dde02a8e003811f8b3	2021-03-21 18:56:23	[]	[]	Sun Mar 21 11:06:06 +0000 2021	[]	[{"url":"https://t.co/0X5sGB5JpN","expanded_url":"https://www.df.cl/noticias/df-mas/coffee-break/la-infectologa-chilena-que-expone-a-nivel-mundial-sobre-virus/2021-03-19/194844.html","display_url":"df.cl/noticias/df-maâ€¦","indices":[235,258]}]	La infectÃ³loga chilena que expone a nivel mundial sobre virus Claudia CortÃ©s es investigadora de la UChile. Por sus conocimientos de infectologÃ­a y retrovirus, se ha transformado en una entendida en tratamiento clÃ­nico del Covid-19. https://t.co/0X5sGB5JpN	55177.0	RT @Censelio: La infectÃ³loga chilena que expone a nivel mundial sobre virus Claudia CortÃ©s es investigadora de la UChile. Por sus conocimâ€¦	250.0	True	full
785056	785056	605796dde02a8e003811f8c7	2021-03-21 18:56:23	[]	[]	Sun Mar 21 18:53:19 +0000 2021	[]	[{"url":"https://t.co/5OZh2FAggT","expanded_url":"https://www.gov.uk/guidance/coronavirus-covid-19-testing-for-people-travelling-to-england","display_url":"gov.uk/guidance/coronâ€¦","indices":[252,275]}]	@zahoor_sheraz Hi Sheraz. I'm sorry, as it's not the airline that sets the entry requirements and the requirements can change with little notice, were not able to advise on this. You can find more information on test providers and types of tests here: https://t.co/5OZh2FAggT. Claire W	1339293.0	RT @British_Airways: @zahoor_sheraz Hi Sheraz. I'm sorry, as it's not the airline that sets the entry requirements and the requirements canâ€¦	131.0	True	full
785057	785057	605796dde02a8e003811f8f7	2021-03-21 18:56:24	[]	[]	Sun Mar 21 15:18:13 +0000 2021	[]	[{"url":"https://t.co/kXyHVymh65","expanded_url":"https://www.bible.com/bible/111/mat.6.33.niv","display_url":"bible.com/bible/111/mat.â€¦","indices":[120,143]}]	â€œBut seek first his kingdom and his righteousness, and all these things will be given to you as well.â€� Matthew 6:33 NIV https://t.co/kXyHVymh65	1141.0	RT @Wavyy91: â€œBut seek first his kingdom and his righteousness, and all these things will be given to you as well.â€� Matthew 6:33 NIV https:â€¦	1137.0	True	full
785058	785058	605796dee02a8e003811f943	2021-03-21 18:56:25	[]	[]	Sun Mar 21 14:35:23 +0000 2021	[{"text":"DescuidarseEsContagiarse","indices":[110,135]}]	[{"url":"https://t.co/8LlZ5N8u7f","expanded_url":"https://www.vtv.gob.ve/papa-francisco-denuncia-mafias-explotando-pandemia/","display_url":"vtv.gob.ve/papa-franciscoâ€¦","indices":[137,160]}]	Papa Francisco denuncia que mafias del mundo estÃ¡n explotando la pandemia y enriqueciendo con la corrupciÃ³n #DescuidarseEsContagiarse https://t.co/8LlZ5N8u7f https://t.co/1GybWA0WAI	1815419.0	RT @VTVcanal8: Papa Francisco denuncia que mafias del mundo estÃ¡n explotando la pandemia y enriqueciendo con la corrupciÃ³n #DescuidarseEsâ€¦	87.0	True	full
785059	785059	605796dee02a8e003811f951	2021-03-21 18:56:25	[]	[]	Sun Mar 21 12:20:00 +0000 2021	[{"text":"DescuidarseEsContagiarse","indices":[126,151]}]	[{"url":"https://t.co/HfRLVGZNuK","expanded_url":"https://www.vtv.gob.ve/venezuela-enfrenta-segunda-ola-covid-19-virulenta/","display_url":"vtv.gob.ve/venezuela-enfrâ€¦","indices":[153,176]}]	A CUIDARSE | Venezuela enfrenta una segunda ola de COVID-19 mucho mÃ¡s virulenta a partir de la variante originada en Brasil #DescuidarseEsContagiarse https://t.co/HfRLVGZNuK https://t.co/UIX09n4TXi	1815419.0	RT @VTVcanal8: A CUIDARSE | Venezuela enfrenta una segunda ola de COVID-19 mucho mÃ¡s virulenta a partir de la variante originada en Brasilâ€¦	1008.0	True	full
785060	785060	605796dee02a8e003811f953	2021-03-21 18:56:25	[]	[]	Sat Mar 20 07:59:53 +0000 2021	[]	[{"url":"https://t.co/URCJfKA73k","expanded_url":"https://www.theguardian.com/uk-news/2021/mar/20/michael-rosen-backs-calls-for-covid-uk-public-inquiry","display_url":"theguardian.com/uk-news/2021/mâ€¦","indices":[244,267]}]	"We desperately need an inquiry into how and why this lethal idea was taken seriously. We owe it to the dead and injured and we must learn from such a terrible mistake.â€� @MichaelRosenYes on the avoidable Covid tragedy. Public inquiry now. https://t.co/URCJfKA73k	20679.0	RT @mygibbo: "We desperately need an inquiry into how and why this lethal idea was taken seriously. We owe it to the dead and injured and wâ€¦	8537.0	True	full
785061	785061	605796dee02a8e003811f963	2021-03-21 18:56:25	[]	[]	Sun Mar 21 18:27:28 +0000 2021	[]	[{"url":"https://t.co/pEtJActcMi","expanded_url":"https://tribune.com.pk/story/2290656/govt-caps-prices-of-russian-chinese-vaccines","display_url":"tribune.com.pk/story/2290656/â€¦","indices":[228,251]}]	The government has fixed the maximum sale price of Sputnik V Russian vaccine at Rs8,449 for two doses and Chinaâ€™s Convidecia at Rs4,225 per injection, showed the summary of the national health services and regulations ministry. https://t.co/pEtJActcMi	26084.0	RT @AsadAToor: The government has fixed the maximum sale price of Sputnik V Russian vaccine at Rs8,449 for two doses and Chinaâ€™s Convideciaâ€¦	576.0	True	full
785062	785062	605796dfe02a8e003811f965	2021-03-21 18:56:25	[]	[]	Sat Mar 20 16:47:30 +0000 2021	[]	[{"url":"https://t.co/HQABwwnUju","expanded_url":"https://twitter.com/toryfibs/status/1373195219068456961","display_url":"twitter.com/toryfibs/statuâ€¦","indices":[272,295]}]	Iâ€™ve seen so many examples of issues and statistics that result in this exact mapâ€”Europe and its settler colonial offshoots vs. the Global Southâ€”and after a while you realize that imperialism isnâ€™t just a concept but an active, demonstrable process shaping world affairs. https://t.co/HQABwwnUju	26585.0	RT @babadookspinoza: Iâ€™ve seen so many examples of issues and statistics that result in this exact mapâ€”Europe and its settler colonial offsâ€¦	142.0	True	full
785063	785063	605796dfe02a8e003811f96b	2021-03-21 18:56:25	[]	[]	Sun Mar 21 12:52:04 +0000 2021	[]	[{"url":"https://t.co/ZvDvAB4bik","expanded_url":"https://drive.google.com/file/d/1Vol-S4Ac5Ws83zv1FYa5FGfgOCUH402_/view?usp=sharing","display_url":"drive.google.com/file/d/1Vol-S4â€¦","indices":[157,180]}]	For those interested in properly informing themselves of the risks of mRNA vaccination, here is a comprehensive meta-analysis from expert Dr Loretta Bolgan: https://t.co/ZvDvAB4bik	25059.0	RT @RealJoelSmalley: For those interested in properly informing themselves of the risks of mRNA vaccination, here is a comprehensive meta-aâ€¦	108.0	True	full
785064	785064	605796dfe02a8e003811f96d	2021-03-21 18:56:25	[]	[]	Sun Mar 21 17:42:01 +0000 2021	[{"text":"mtpol","indices":[246,252]}]	[{"url":"https://t.co/BrH9MqAqCG","expanded_url":"https://missoulian.com/news/state-and-regional/govt-and-politics/talk-on-how-to-spend-3-billion-in-covid-19-aid-dominates-montana-legislature/article_24b68990-1ef6-5274-9043-b304e60c4230.html","display_url":"missoulian.com/news/state-andâ€¦","indices":[256,279]}]	The @MTGOP is withholding billions of dollars of *our own money* from us Missoulians and Bozemanites because our communities...wear masks. How is this conservative? Or fair? Or decent? And what the hell is Prince Regier's beef with us anyways? #mtpol https://t.co/BrH9MqAqCG	19227.0	RT @WinterForMT: The @MTGOP is withholding billions of dollars of *our own money* from us Missoulians and Bozemanites because our communitiâ€¦	861.0	True	full
785065	785065	605796dfe02a8e003811f979	2021-03-21 18:56:25	[]	[]	Sun Mar 21 11:00:02 +0000 2021	[]	[{"url":"https://t.co/0at7cdrAKf","expanded_url":"https://voragine.co/presidente-de-la-conferencia-episcopal-encubrio-a-cura-denunciado-por-pederastia-en-miami/","display_url":"voragine.co/presidente-de-â€¦","indices":[257,280]}]	ArquidiÃ³cesis de @CatholicMiami notificÃ³ en 2010 al arzobispo de @Prensa_Arq_Vcio sobre una denuncia por pederastia contra uno de sus sacerdotes.Â La respuesta del presidente del @episcopadocol, en los siguientes 10 aÃ±os, fue nombrar al cura en 3 parroquias https://t.co/0at7cdrAKf	69030.0	RT @VoragineCo: ArquidiÃ³cesis de @CatholicMiami notificÃ³ en 2010 al arzobispo de @Prensa_Arq_Vcio sobre una denuncia por pederastia contraâ€¦	254.0	True	full
785066	785066	605796dfe02a8e003811f993	2021-03-21 18:56:26	[]	[]	Sun Mar 21 09:07:49 +0000 2021	[{"text":"FRANCE","indices":[26,33]},{"text":"Covid19","indices":[34,42]},{"text":"vaccin","indices":[44,51]},{"text":"AstraZeneca","indices":[52,64]},{"text":"NORVEGE","indices":[129,137]}]	[{"url":"https://t.co/yIetoCGDzq","expanded_url":"https://has-sante.fr/jcms/p_3244305/fr/covid-19-la-has-recommande-d-utiliser-le-vaccin-d-astrazeneca-chez-les-55-ans-et-plus","display_url":"has-sante.fr/jcms/p_3244305â€¦","indices":[102,125]},{"url":"https://t.co/VP7bP5tttK","expanded_url":"https://www.ledauphine.com/sante/2021/03/19/astrazeneca-une-etude-norvegienne-pointe-un-lien-entre-le-vacc…	ðŸ’¥ ðŸ’‰Cette semaine en ðŸ‡ªðŸ‡º ðŸ‡¨ðŸ‡µ #FRANCE #Covid19: #vaccin #AstraZeneca Reprise des vaccinations ðŸ†— HAS /ANSM https://t.co/yIetoCGDzq ðŸ‡§ðŸ‡» #NORVEGE â�Œ Suspension maintenue 1 Ã©tude menÃ©e par Pr Holme hÃ´pital d'Oslo fait le lien entre vaccin et thromboses https://t.co/VP7bP5tttK @DIVIZIO1	12388.0	RT @AssoCovid: ðŸ’¥ ðŸ’‰Cette semaine en ðŸ‡ªðŸ‡º ðŸ‡¨ðŸ‡µ #FRANCE #Covid19: #vaccin #AstraZeneca Reprise des vaccinations ðŸ†— HAS /ANSM https://t.co/yIetoCGDzâ€¦	50.0	True	full
785067	785067	605796dfe02a8e003811f999	2021-03-21 18:56:26	[]	[]	Fri Mar 19 19:57:31 +0000 2021	[]	[{"url":"https://t.co/6z5aiakFPK","expanded_url":"https://buff.ly/3r0IXyb","display_url":"buff.ly/3r0IXyb","indices":[128,151]}]	The Oxford English Dictionary added 2,100 new and updated words last year! Learn how global events transform our vocabularies: https://t.co/6z5aiakFPK https://t.co/rngCWuvmEv	39.0	RT @Get_Reference: The Oxford English Dictionary added 2,100 new and updated words last year! Learn how global events transform our vocabuâ€¦	60112.0	True	full
785068	785068	605796e0e02a8e003811f9e3	2021-03-21 18:56:26	[]	[]	Sat Mar 20 22:32:34 +0000 2021	[{"text":"DeathSantis","indices":[227,239]}]	[{"url":"https://t.co/1luBFlOWkQ","expanded_url":"https://www.politico.com/states/florida/story/2021/03/16/major-donors-to-south-florida-hospital-foundation-got-early-vaccine-access-1368423","display_url":"politico.com/states/floridaâ€¦","indices":[240,263]}]	"The fundraising foundation for the Baptist Health of South Florida hospital system told donors who could afford at least six-figure financial contributions on New Yearâ€™s Day that they were eligible for the Covid-19 vaccine." #DeathSantis https://t.co/1luBFlOWkQ	516836.0	RT @Amy_Siskind: "The fundraising foundation for the Baptist Health of South Florida hospital system told donors who could afford at leastâ€¦	5151.0	True	full
785069	785069	605796e0e02a8e003811fa0f	2021-03-21 18:56:27	[]	[{"url":"https://t.co/rHXRSHQT7f","expanded_url":"https://twitter.com/Dorry_Segev/status/1371477638527791104?s=20","display_url":"twitter.com/Dorry_Segev/stâ€¦","indices":[134,157]}]		[]	[]			@timspector I'd love for you or @dandavis101 to give me any ray of hope about the vaccine for organ transplant reciâ€¦ https://t.co/sHdSaQpSq6	942.0	True	full
785070	785070	605796e1e02a8e003811fa2b	2021-03-21 18:56:27	[]	[]	Sun Mar 21 18:40:26 +0000 2021	[]	[{"url":"https://t.co/23qHBQJ5iP","expanded_url":"https://elpais.com/internacional/2021-03-21/la-subida-de-casos-de-coronavirus-en-paraguay-precipita-una-crisis-politica.html?utm_medium=Social&utm_source=Twitter&ssm=TW_CM_AME#Echobox=1616350459","display_url":"elpais.com/internacional/â€¦","indices":[250,273]}]	En las Ãºltimas dos semanas, Paraguay ha vivido momentos inÃ©ditos: una concentraciÃ³n casi espontÃ¡nea de 10.000 manifestantes, protestas diarias, escraches y manifestaciones incluso frente a la casa del presidente Mario Abdo BenÃ­tez Por @SantiCarneri https://t.co/23qHBQJ5iP	370663.0	RT @elpais_america: En las Ãºltimas dos semanas, Paraguay ha vivido momentos inÃ©ditos: una concentraciÃ³n casi espontÃ¡nea de 10.000 manifestaâ€¦	2035.0	True	full
785071	785071	605796e1e02a8e003811fa45	2021-03-21 18:56:28	[]	[]	Sun Mar 21 18:50:31 +0000 2021	[]	[{"url":"https://t.co/p3qx4dy0mG","expanded_url":"https://www.merkur.de/welt/corona-aerosole-infektion-experte-regierung-massnahme-lockdown-pandemie-innenraum-draussen-ansteckung-90213539.html","display_url":"merkur.de/welt/corona-aeâ€¦","indices":[120,143]}]	@welt â€žINNENRAUM-PROBLEMâ€œ Corona-Ansteckungsgefahr im Freien? Aerosol-Experte klÃ¤rt Irrtum auf und Ã¼bt scharfe Kritik https://t.co/p3qx4dy0mG	45845.0	RT @frielingbailey: @welt â€žINNENRAUM-PROBLEMâ€œ Corona-Ansteckungsgefahr im Freien? Aerosol-Experte klÃ¤rt Irrtum auf und Ã¼bt scharfe Kritikâ€¦	51.0	True	full
785072	785072	605796e1e02a8e003811fa65	2021-03-21 18:56:28	[]	[]	Sun Mar 21 18:32:16 +0000 2021	[{"text":"Africa","indices":[0,7]},{"text":"GERD","indices":[57,62]},{"text":"Ethiopia","indices":[86,95]},{"text":"HOA","indices":[136,140]},{"text":"EthiopiaPrevails","indices":[142,159]},{"text":"UnityforEthiopia","indices":[160,177]},{"text":"StandWithEthiopia","indices":[178,196]},{"text":"RisingAfrica","indices":[198,211]}]	[{"url":"https://t.co/r4kLo3ng70","expanded_url":"https://twitter.com/iyoba4u/status/1373701223812116486","display_url":"twitter.com/iyoba4u/statusâ€¦","indices":[278,301]}]	#Africa reached for peace, democracy &amp; prosperity #GERD will go a long way for #Ethiopia bring development and prosperity to all #HOA #EthiopiaPrevails #UnityforEthiopia #StandWithEthiopia #RisingAfrica @POTUS @VP @RepKarenBass @SenBooker @ChrisCoons @TheRevAl @Ilhan https://t.co/r4kLo3ng70	22.0	RT @Shibberu: #Africa reached for peace, democracy &amp; prosperity #GERD will go a long way for #Ethiopia bring development and prosperityâ€¦	177.0	True	full
785073	785073	605796e1e02a8e003811fa6b	2021-03-21 18:56:28	[]	[]	Sun Mar 21 15:13:37 +0000 2021	[]	[{"url":"https://t.co/sWIDteXHH7","expanded_url":"https://twitter.com/amyklobuchar/status/1373650608641736704","display_url":"twitter.com/amyklobuchar/sâ€¦","indices":[181,204]}]	My daughter should not be forever 14 and in a cemetery. Jaime and I agree with @amyklobuchar "Itâ€™s long past time to pass commonsense gun safety legislation. No more stalling." https://t.co/sWIDteXHH7 https://t.co/pQ0dHM3z8h	412453.0	RT @fred_guttenberg: My daughter should not be forever 14 and in a cemetery. Jaime and I agree with @amyklobuchar "Itâ€™s long past timeâ€¦	191.0	True	full
785074	785074	605796e2e02a8e003811fa79	2021-03-21 18:56:28	[]	[]	Sun Mar 21 18:56:07 +0000 2021	[]	[{"url":"https://t.co/bz0Y07GN53","expanded_url":"https://twitter.com/AshleyEsqueda/status/1372763351957180417","display_url":"twitter.com/AshleyEsqueda/â€¦","indices":[157,180]}]	Minimize wasted vaccine! If you have high risk friends or family, get them in on this. Otherwise help us get closer to herd immunity with your inoculation. https://t.co/bz0Y07GN53	235.0	RT @KBTibbs: Minimize wasted vaccine! If you have high risk friends or family, get them in on this. Otherwise help us get closer to herd iâ€¦	179.0	True	full
785075	785075	605796e2e02a8e003811fa81	2021-03-21 18:56:28	[{"text":"Venezuela","indices":[155,165]}]	[{"url":"https://t.co/c86rrKXz8H","expanded_url":"https://maduradas.com/polemico-directora-casa-hogar-se-nego-al-traslado-casos-positivos-covid-19-no-se-van-llevar","display_url":"maduradas.com/polemico-direcâ€¦","indices":[167,190]}]		[]	[]			Â¡POLÃ‰MICO! Directora de casa hogar se negÃ³ al traslado de casos positivos de COVID-19: Â«No se van a llevar a mis hiâ€¦ https://t.co/4pJ2bZVEhd	274929.0	True	full
785076	785076	605796e2e02a8e003811fa8f	2021-03-21 18:56:28	[]	[]	Sun Mar 21 13:48:46 +0000 2021	[]	[{"url":"https://t.co/k4SKSfxLJh","expanded_url":"https://jamanetwork.com/journals/jama/fullarticle/2777898?utm_source=facebook&utm_campaign=content-shareicons&utm_content=article_engagement&utm_medium=social&utm_term=032021#.YFYY0Aj3zck.facebook","display_url":"jamanetwork.com/journals/jama/â€¦","indices":[251,274]}]	Sorry Dr Fauci and other fearmongers, new study shows vaccines and naturally acquired immunity DO effectively neutralize COVID variants. Good news for everyone but bureaucrats and petty tyrants! Neutralizing Antibodies Against SARS-CoV-2 Variants https://t.co/k4SKSfxLJh	3117384.0	RT @RandPaul: Sorry Dr Fauci and other fearmongers, new study shows vaccines and naturally acquired immunity DO effectively neutralize COVIâ€¦	596.0	True	full
785077	785077	605796e2e02a8e003811faa7	2021-03-21 18:56:29	[]	[{"url":"https://t.co/6g2a0SEdDb","expanded_url":"https://slate.trib.al/LvgOlGd","display_url":"slate.trib.al/LvgOlGd","indices":[142,165]}]		[]	[]			Just as the recession led to a boom in barn weddings and Mason-jar decor, the pandemic could change the look of cerâ€¦ https://t.co/DV7G64pNJD	1803953.0	True	full
785078	785078	605796e2e02a8e003811fac1	2021-03-21 18:56:29	[{"text":"Covid19","indices":[66,74]}]	[{"url":"https://t.co/uUIzuoBlsh","expanded_url":"https://www.youtube.com/watch?v=4mNDYWhRSaw","display_url":"youtube.com/watch?v=4mNDYWâ€¦","indices":[187,210]}]		[]	[]			- Dans le monde d'avant on Ã©tait gentil, mais Ã§a c'Ã©tait avant le #Covid19, maintenant ils peuvent se mettre dans lâ€¦ https://t.co/wtWoX5KfaJ	862.0	True	full
785079	785079	605796e2e02a8e003811fac3	2021-03-21 18:56:29	[]	[]	Thu Mar 18 02:04:04 +0000 2021	[{"text":"BSC","indices":[232,236]},{"text":"BTC","indices":[237,241]},{"text":"ETH","indices":[242,246]},{"text":"BNB","indices":[247,251]}]	[{"url":"https://t.co/xx55YiGfm3","expanded_url":"https://www.bsc.news/post/chainge-finance-on-the-fusion-blockchain-has-exceeded-one-million-users-on-its-waiting-list","display_url":"bsc.news/post/chainge-fâ€¦","indices":[253,276]}]	The DEX @FinanceChainge is set to launch on the @FUSIONProtocol network with over a million users on the protocols waitlist. This decentralized exchange aims to innovate on traditional models through leveraging the Fusion Network. #BSC #BTC #ETH #BNB https://t.co/xx55YiGfm3	40394.0	RT @news_of_bsc: The DEX @FinanceChainge is set to launch on the @FUSIONProtocol network with over a million users on the protocols waitlisâ€¦	16.0	True	full
785080	785080	605796e2e02a8e003811fac7	2021-03-21 18:56:29	[]	[{"url":"https://t.co/qiz5p3svbv","expanded_url":"https://news.yahoo.com/mar-lago-hosted-wild-parties-182028414.html?soc_src=social-sh&soc_trk=tw&tsrc=twtr","display_url":"news.yahoo.com/mar-lago-hosteâ€¦","indices":[86,109]}]		[]	[]			Mar-a-Lago Hosted Wild Parties Just Before Its COVID Outbreak. And Itâ€™s Not Stopping. https://t.co/qiz5p3svbv viaâ€¦ https://t.co/jjvgPO2JFW	4.0	True	full
785081	785081	605796e2e02a8e003811fac9	2021-03-21 18:56:29	[]	[]	Sun Mar 21 05:41:01 +0000 2021	[]	[{"url":"https://t.co/Yg5WfLsiFs","expanded_url":"https://www.google.com/amp/s/amp.cnn.com/cnn/2021/03/20/americas/brazil-coronavirus-crisis-vaccine-distribution-shortfalls-latam-intl/index.html","display_url":"google.com/amp/s/amp.cnn.â€¦","indices":[240,263]}]	12) Now 50% is still good, and for severe disease, itâ€™s 78% for SinoVac, so thatâ€™s decent. J&amp;J vaccine shows mid to upper 80% for Brazil, but J&amp;J isnâ€™t available in Brazil yet either. Main problem is Brazil doesnâ€™t have enough! https://t.co/Yg5WfLsiFs	454867.0	RT @DrEricDing: 12) Now 50% is still good, and for severe disease, itâ€™s 78% for SinoVac, so thatâ€™s decent. J&amp;J vaccine shows mid to upperâ€¦	737.0	True	full
785082	785082	605796e2e02a8e003811facb	2021-03-21 18:56:29	[]	[{"url":"https://t.co/qgVexdnSEj","expanded_url":"http://canaldaresistencia.com.br/index.php/2021/03/21/propagacao-da-covid-19-no-brasil-foi-intencional-confirma-estudo/","display_url":"canaldaresistencia.com.br/index.php/2021â€¦","indices":[202,225]}]		[]	[]			@MarceloFreixo @randolfeap @GuilhermeBoulos Vamos compartilhar atÃ© ser trend top no tweeter. Acabei de ver PropagaÃ§â€¦ https://t.co/l1QFBbC43P	119.0	True	full
785083	785083	605796e3e02a8e003811fadb	2021-03-21 18:56:29	[]	[]	Sun Mar 21 18:50:59 +0000 2021	[]	[{"url":"https://t.co/Orfd8jGleA","expanded_url":"http://Express.co.uk","display_url":"Express.co.uk","indices":[101,124]},{"url":"https://t.co/vf3E2LuAJW","expanded_url":"https://www.express.co.uk/news/world/1412759/EU-news-crisis-Germany-France-Emmanuel-Macron-AstraZeneca-Brussels-vaccines-latest-vn","display_url":"express.co.uk/news/world/141â€¦","indices":[165,188]}]	EU news: German MP rages at Macron's AstraZeneca blunders as Brussels tensions grow | World | News | https://t.co/Orfd8jGleA. Oh dear its turning sour within the EU https://t.co/vf3E2LuAJW	1745.0	RT @MikelGunners: EU news: German MP rages at Macron's AstraZeneca blunders as Brussels tensions grow | World | News | https://t.co/Orfd8jGâ€¦	9153.0	True	full
785084	785084	605796e3e02a8e003811fadd	2021-03-21 18:56:29	[]	[]	Sun Mar 21 12:20:00 +0000 2021	[{"text":"DescuidarseEsContagiarse","indices":[126,151]}]	[{"url":"https://t.co/HfRLVGZNuK","expanded_url":"https://www.vtv.gob.ve/venezuela-enfrenta-segunda-ola-covid-19-virulenta/","display_url":"vtv.gob.ve/venezuela-enfrâ€¦","indices":[153,176]}]	A CUIDARSE | Venezuela enfrenta una segunda ola de COVID-19 mucho mÃ¡s virulenta a partir de la variante originada en Brasil #DescuidarseEsContagiarse https://t.co/HfRLVGZNuK https://t.co/UIX09n4TXi	1815419.0	RT @VTVcanal8: A CUIDARSE | Venezuela enfrenta una segunda ola de COVID-19 mucho mÃ¡s virulenta a partir de la variante originada en Brasilâ€¦	111.0	True	full
785085	785085	605796e3e02a8e003811fae7	2021-03-21 18:56:29	[]	[]	Sun Mar 21 09:28:41 +0000 2021	[{"text":"meat","indices":[33,38]},{"text":"antibiotics","indices":[88,100]},{"text":"Vegan","indices":[215,221]},{"text":"nhs","indices":[223,227]}]	[{"url":"https://t.co/vndewyg4qE","expanded_url":"https://www.theguardian.com/lifeandstyle/2017/oct/13/can-never-eat-chicken-again-antibiotic-resistance","display_url":"theguardian.com/lifeandstyle/2â€¦","indices":[228,251]}]	Most animals that are raised for #meat are raised with the assistance of daily doses of #antibiotics. By 2050, antibiotic resistance will cause a staggering 10 million human deaths a year. Yet another reason to go #Vegan. #nhs https://t.co/vndewyg4qE	9163.0	RT @FrasierHarry: Most animals that are raised for #meat are raised with the assistance of daily doses of #antibiotics. By 2050, antibiotiâ€¦	634.0	True	full
785086	785086	605796e3e02a8e003811faf1	2021-03-21 18:56:29	[]	[{"url":"https://t.co/kUSBczK9eA","expanded_url":"https://mynews4.com/news/entertainment/prince-harry-gives-advice-to-grieving-children-in-new-book","display_url":"mynews4.com/news/entertainâ€¦","indices":[141,164]}]		[]	[]			Britainâ€™s Prince Harry has written the foreword for a new book aimed at the children of frontline workers who diedâ€¦ https://t.co/PCBr8DFFDv	46123.0	True	full
785087	785087	605796e3e02a8e003811faf9	2021-03-21 18:56:30	[]	[]	Sun Mar 21 18:51:52 +0000 2021	[]	[{"url":"https://t.co/HGE5SuDJC1","expanded_url":"http://chng.it/mNcwQvSh","display_url":"chng.it/mNcwQvSh","indices":[114,137]}]	â€ž"BUNDESTAG": Begrenzung der HÃ¶chstgeschwindigkeit auf deutschen Autobahnen auf 120 km/hâ€� - Jetzt unterschreiben! https://t.co/HGE5SuDJC1 via @ChangeGER	1619.0	RT @PeterRuLa: â€ž"BUNDESTAG": Begrenzung der HÃ¶chstgeschwindigkeit auf deutschen Autobahnen auf 120 km/hâ€� - Jetzt unterschreiben! https://t.â€¦	718.0	True	full
785088	785088	605796e3e02a8e003811fb09	2021-03-21 18:56:30	[{"text":"China","indices":[20,26]},{"text":"energy","indices":[29,36]}]	[{"url":"https://t.co/RYnj9Mu3TB","expanded_url":"https://www.zawya.com/mena/en/story/TR20210321nL4N2LJ0A3X5","display_url":"zawya.com/mena/en/story/â€¦","indices":[233,256]}]		[]	[]			@Aramco will ensure #China's #energy security remains its highest priority for the next 50 years and beyond as it pâ€¦ https://t.co/881gVDdL8i	13.0	True	full
785089	785089	605796e3e02a8e003811fb19	2021-03-21 18:56:30	[]	[]	Sat Mar 20 16:50:02 +0000 2021	[{"text":"VacunasParaDocentesCABA","indices":[208,232]}]	[{"url":"https://t.co/ERib1eosWA","expanded_url":"https://forms.gle/Eh5Wdqb7qPCcn5T47","display_url":"forms.gle/Eh5Wdqb7qPCcn5â€¦","indices":[236,259]}]	ðŸ’‰ El gobierno nacional enviÃ³ 33.300 dosis de vacunas para trabajadores de la educaciÃ³n de CABA. â�Œ El gobierno porteÃ±o solo asignÃ³ 15.958 turnos. ðŸ¤” Â¿DÃ³nde estÃ¡n las 17.342 dosis que faltan? SumÃ¡ tu firma. #VacunasParaDocentesCABAðŸ‘‡ðŸ�¼ https://t.co/ERib1eosWA https://t.co/jCXVUL0vzy	3502.0	RT @angegraciano: ðŸ’‰ El gobierno nacional enviÃ³ 33.300 dosis de vacunas para trabajadores de la educaciÃ³n de CABA. â�Œ El gobierno porteÃ±o soâ€¦	426.0	True	full
785090	785090	605796e3e02a8e003811fb1b	2021-03-21 18:56:30	[]	[]	Sun Mar 21 17:52:27 +0000 2021	[]	[{"url":"https://t.co/XSZTWMJFMV","expanded_url":"https://twitter.com/coronavirusgoo1/status/1373692078476132357","display_url":"twitter.com/coronavirusgooâ€¦","indices":[126,149]}]	Yet we were told after 15 m jabs to â€œ Cry Freedomâ€� Utterly ridiculous, only TWO months before I can serve you a meal inside.. https://t.co/XSZTWMJFMV	164385.0	RT @EssexPR: Yet we were told after 15 m jabs to â€œ Cry Freedomâ€� Utterly ridiculous, only TWO months before I can serve you a meal inside..â€¦	425.0	True	full
785091	785091	605796e3e02a8e003811fb25	2021-03-21 18:56:30	[]	[]	Sun Mar 21 18:53:40 +0000 2021	[{"text":"Schulen","indices":[78,86]},{"text":"Kitas","indices":[91,97]},{"text":"Rechtsbeugung","indices":[233,247]},{"text":"twlz","indices":[256,261]},{"text":"SichereBildung","indices":[262,277]}]	[{"url":"https://t.co/jQk3ovAJSq","expanded_url":"https://www.tagesspiegel.de/politik/beschlussvorlage-fuer-den-corona-gipfel-lockdown-verlaengerung-bis-zum-18-april-geplant/27025820.html","display_url":"tagesspiegel.de/politik/beschlâ€¦","indices":[0,23]}]	https://t.co/jQk3ovAJSq Nicht Euer Ernst @RegSprecher @HBraun? Jetzt soll fÃ¼r #Schulen und #Kitas eine neue Grenze von 200/100.000 eingefÃ¼hrt werden, sofern 2mal/Woche getestet werden kann. Gilt der Â§ 28a Abs. 3 IfSG Ã¼berhaupt noch? #Rechtsbeugung im Amt? #twlz #SichereBildung	1687.0	RT @MarioWettlaufer: https://t.co/jQk3ovAJSq Nicht Euer Ernst @RegSprecher @HBraun? Jetzt soll fÃ¼r #Schulen und #Kitas eine neue Grenze vonâ€¦	270.0	True	full
785092	785092	605796e4e02a8e003811fb33	2021-03-21 18:56:30	[]	[]	Tue Feb 23 22:48:07 +0000 2021	[{"text":"Bitcoin","indices":[217,225]},{"text":"Crypto","indices":[226,233]},{"text":"Giveaway","indices":[234,243]}]	[{"url":"https://t.co/FLe75ID3K1","expanded_url":"https://gleam.io/xw2Ud/jrny-crypto-25000-crypto-giveaway","display_url":"gleam.io/xw2Ud/jrny-cryâ€¦","indices":[245,268]}]	ðŸŽ‰ THE CRYPTO GIVEAWAY CONTEST IS NOW LIVE! ðŸŽ‰ $25K IN CRYPTO PRIZES ðŸª™ Prizes: âž¡ï¸� 10 winners of $1000 of $ETH âž¡ï¸� 15 winners of $1000 of $SRK Get daily entries to increase your odds of winner! (Contest ends on 3/28) #Bitcoin #Crypto #Giveaway https://t.co/FLe75ID3K1	136461.0	RT @JRNYcrypto: ðŸŽ‰ THE CRYPTO GIVEAWAY CONTEST IS NOW LIVE! ðŸŽ‰ $25K IN CRYPTO PRIZES ðŸª™ Prizes: âž¡ï¸� 10 winners of $1000 of $ETH âž¡ï¸� 15 winnersâ€¦	1.0	True	full
785093	785093	605796e4e02a8e003811fb43	2021-03-21 18:56:30	[]	[]	Sun Mar 21 15:50:07 +0000 2021	[]	[{"url":"https://t.co/6FdxVDlCiD","expanded_url":"https://twitter.com/atrupar/status/1373644108623937536","display_url":"twitter.com/atrupar/statusâ€¦","indices":[230,253]}]	Not sure how you can argue there's a border crisis when one of the three big national networks literally set up a stage for its Sunday morning news show feet from the fenceâ€¦ and you can't even see a single migrant on either side. https://t.co/6FdxVDlCiD	143319.0	RT @4everNeverTrump: Not sure how you can argue there's a border crisis when one of the three big national networks literally set up a stagâ€¦	703.0	True	full
785094	785094	605796e4e02a8e003811fb5d	2021-03-21 18:56:31	[{"text":"sundayvibes","indices":[15,27]},{"text":"lockdown","indices":[162,171]},{"text":"MentalHealthMatters","indices":[232,252]},{"text":"COVID19","indices":[253,261]},{"text":"Spring","indices":[262,269]}]	[{"url":"https://t.co/vU0KIx0nf8","expanded_url":"https://youtu.be/BPtVYIfP-yg","display_url":"youtu.be/BPtVYIfP-yg","indices":[270,293]}]		[]	[]			@morninggloria #sundayvibes Who is NOT exercising because Doug Ford and Trudeau Toronto Ontario Canada closed gymsâ€¦ https://t.co/d5ihhJBWnu	1169.0	True	full
785095	785095	605796e4e02a8e003811fb75	2021-03-21 18:56:31	[]	[]	Sun Mar 21 18:18:10 +0000 2021	[]	[{"url":"https://t.co/Tjiru9GD6c","expanded_url":"https://www.jamaicaobserver.com/latestnews/Tougher_COVID-19_restrictions_imposed_in_Bermuda_as_cases_soar","display_url":"jamaicaobserver.com/latestnews/Touâ€¦","indices":[190,213]}]	The Government of Bermuda has introduced tougher restrictions after a surge of coronavirus cases saw 40 recorded in the past three days with the spread on-island of the deadlier UK variant. https://t.co/Tjiru9GD6c	257430.0	RT @JamaicaObserver: The Government of Bermuda has introduced tougher restrictions after a surge of coronavirus cases saw 40 recorded in thâ€¦	20.0	True	full
785096	785096	605796e4e02a8e003811fb7b	2021-03-21 18:56:31	[]	[]	Sun Mar 21 17:23:21 +0000 2021	[{"text":"Loret","indices":[225,231]}]	[{"url":"https://t.co/eze4zcfF5x","expanded_url":"https://youtu.be/4vW4o9WUYPU","display_url":"youtu.be/4vW4o9WUYPU","indices":[245,268]}]	Un banco del gobierno entregÃ³ 150 millones de pesos a la empresa de Epigmenio Ibarra. Eso equivale a lo que recibieron 6,000 empresarios para apoyarlos con la pandemia. El privilegio de ser el propagandista estrella de AMLO. #Loret @latinus_us: https://t.co/eze4zcfF5x https://t.co/AAqLlS092S	8675894.0	RT @CarlosLoret: Un banco del gobierno entregÃ³ 150 millones de pesos a la empresa de Epigmenio Ibarra. Eso equivale a lo que recibieron 6,0â€¦	157.0	True	full
785097	785097	605796e4e02a8e003811fb7d	2021-03-21 18:56:31	[]	[]	Sun Mar 21 01:48:36 +0000 2021	[]	[{"url":"https://t.co/AWHE6SJO3X","expanded_url":"https://www.washingtonpost.com/politics/senators-border-minors-press-access/2021/03/20/c4ce50ce-89c2-11eb-8a67-f314e5fcf88d_story.html","display_url":"washingtonpost.com/politics/senatâ€¦","indices":[237,260]}]	100 kids in a room. Mattresses just inches from one another. 200+ border agents diverted to care for children. 35 cases of coronavirus detected at one HHS facility. Senators describe conditions for children arriving alone at the border: https://t.co/AWHE6SJO3X	282316.0	RT @seungminkim: 100 kids in a room. Mattresses just inches from one another. 200+ border agents diverted to care for children. 35 cases ofâ€¦	14.0	True	full
785098	785098	605796e5e02a8e003811fb8b	2021-03-21 18:56:31	[]	[]	Sun Mar 21 18:50:40 +0000 2021	[{"text":"Hypocricy","indices":[5,15]},{"text":"VaccineRows","indices":[190,202]}]	[{"url":"https://t.co/mGbRYpfceU","expanded_url":"https://www.politico.eu/article/uk-eu-grow-up-coronavirus-vaccine-export-blockade-threats/","display_url":"politico.eu/article/uk-eu-â€¦","indices":[204,227]}]	What #Hypocricy from UK, when they are always threatening EU, the vaccine should not be politicised, people are dying, instead of UK bragging try helping all countries that need the vaccine #VaccineRows https://t.co/mGbRYpfceU	22966.0	RT @BremainInSpain: What #Hypocricy from UK, when they are always threatening EU, the vaccine should not be politicised, people are dying,â€¦	12395.0	True	full
785099	785099	605796e5e02a8e003811fba7	2021-03-21 18:56:31	[]	[{"url":"https://t.co/l233dHG0OC","expanded_url":"https://cdc.gov/coronavirus/2019-ncov/hcp/planning-scenarios.html#table-1","display_url":"cdc.gov/coronavirus/20â€¦","indices":[259,282]},{"url":"https://t.co/FMNoaWRkUF","expanded_url":"https://injuryfacts.nsc.org/all-injuries/preventable-death-overview/odds-of-dying/","display_url":"injuryfacts.nsc.org/all-injuries/pâ€¦","indices":[285,308]}]		[]	[]			@culchiered52 @thejournal_ie Why should everyone suffer for your phobia? Lifetime probability of death: Covid-19,â€¦ https://t.co/V06h7iC5qr	9.0	True	full
785100	785100	605796e5e02a8e003811fba9	2021-03-21 18:56:31	[]	[]	Sun Mar 21 13:11:16 +0000 2021	[]	[{"url":"https://t.co/ZaPlfYjS3m","expanded_url":"https://www.google.com/amp/s/www.topgear.com/car-news/electric/big-one-ford-mustang-mach-e-vs-tesla-model-y%3famp","display_url":"google.com/amp/s/www.topgâ€¦","indices":[256,279]}]	Mustang Mach E vs $TSLA M-Y: No contest. â€œWhen we get to the top of the mountain, itâ€™s the Tesla that is the more enjoyable, the more athletic of the two. Itâ€™s noticeably lighter on its wheels, much more incisive and quick reacting turning into corners.â€� https://t.co/ZaPlfYjS3m	67917.0	RT @garyblack00: Mustang Mach E vs $TSLA M-Y: No contest. â€œWhen we get to the top of the mountain, itâ€™s the Tesla that is the more enjoyabâ€¦	390.0	True	full
785101	785101	605796e5e02a8e003811fbb7	2021-03-21 18:56:32	[]	[]	Sun Mar 21 10:57:25 +0000 2021	[]	[{"url":"https://t.co/v3oCsn6K6C","expanded_url":"https://www.theguardian.com/books/2021/mar/11/failures-of-state-review-never-forget-the-johnson-governments-covid-disasters","display_url":"theguardian.com/books/2021/marâ€¦","indices":[152,175]}]	Three times, Johnson was told to act immediately. Three times he waited: in March, in September and again this winter. The cost was thousands of lives. https://t.co/v3oCsn6K6C	319017.0	RT @IanDunt: Three times, Johnson was told to act immediately. Three times he waited: in March, in September and again this winter. The cosâ€¦	235.0	True	full
785102	785102	605796e5e02a8e003811fbc9	2021-03-21 18:56:32	[]	[]	Sun Mar 21 18:00:00 +0000 2021	[]	[{"url":"https://t.co/XeHbVo3luT","expanded_url":"https://www.eldiario.es/aragon/el-prismatico/coronavirus-entiende-casas_132_7318698.html","display_url":"eldiario.es/aragon/el-prisâ€¦","indices":[223,246]}]	OPINIÃ“N | "El coronavirus entiende de casas" por @abenoza_alex y @a_callejero: "Las malas condiciones econÃ³micas son un factor predisponente para tener mÃ¡s probabilidades de ser contagiado o de transmitir la enfermedad". https://t.co/XeHbVo3luT	5049.0	RT @ElDiarioAragon: OPINIÃ“N | "El coronavirus entiende de casas" por @abenoza_alex y @a_callejero: "Las malas condiciones econÃ³micas son unâ€¦	599.0	True	full
785103	785103	605796e5e02a8e003811fbcf	2021-03-21 18:56:32	[]	[]	Sat Mar 20 18:20:00 +0000 2021	[{"text":"NotiMippCI","indices":[0,11]},{"text":"FrenaElContagio","indices":[126,142]}]	[{"url":"https://t.co/idkL7yPKDS","expanded_url":"https://bit.ly/3cQmRtt","display_url":"bit.ly/3cQmRtt","indices":[102,125]}]	#NotiMippCI ðŸ“°ðŸ—ž| Venezuela enfrenta segunda ola mucho mÃ¡s virulenta producto de la COVID-19. Lea mÃ¡s â�© https://t.co/idkL7yPKDS #FrenaElContagio https://t.co/Ggf4W9X2qP	254304.0	RT @Mippcivzla: #NotiMippCI ðŸ“°ðŸ—ž| Venezuela enfrenta segunda ola mucho mÃ¡s virulenta producto de la COVID-19. Lea mÃ¡s â�© https://t.co/idkL7yPKâ€¦	1.0	True	full
785104	785104	605796e5e02a8e003811fbd7	2021-03-21 18:56:32	[]	[{"url":"https://t.co/ACMFpuiNJr","expanded_url":"http://dlvr.it/Rw554L","display_url":"dlvr.it/Rw554L","indices":[121,144]}]		[]	[]			Pathways between COVID-19 Public Health Responses and Increasing Overdose Risks: A Rapid Review and Conceptual Framâ€¦ https://t.co/Wi4IdGIoPE	5445.0	True	full
785105	785105	605796e5e02a8e003811fbd9	2021-03-21 18:56:32	[]	[]	Thu Mar 18 00:25:40 +0000 2021	[{"text":"ScottyDoesNothing","indices":[236,254]}]	[{"url":"https://t.co/J5Reuo3kQY","expanded_url":"https://theaimn.com/patriarchy-has-had-its-day/","display_url":"theaimn.com/patriarchy-hasâ€¦","indices":[257,280]}]	â€œMorrison is, purportedly, the leader of our nation. He sits at the top of the very system that perpetuates the repression of women... He is the emperor with no clothes, a hollow man devoid of the consideration &amp; understanding...â€� #ScottyDoesNothing https://t.co/J5Reuo3kQY	22049.0	RT @AusIndiMedia: â€œMorrison is, purportedly, the leader of our nation. He sits at the top of the very system that perpetuates the repressioâ€¦	250.0	True	full
785106	785106	605796e6e02a8e003811fbf1	2021-03-21 18:56:32	[]	[]	Sun Mar 21 17:52:27 +0000 2021	[]	[{"url":"https://t.co/XSZTWMJFMV","expanded_url":"https://twitter.com/coronavirusgoo1/status/1373692078476132357","display_url":"twitter.com/coronavirusgooâ€¦","indices":[126,149]}]	Yet we were told after 15 m jabs to â€œ Cry Freedomâ€� Utterly ridiculous, only TWO months before I can serve you a meal inside.. https://t.co/XSZTWMJFMV	164385.0	RT @EssexPR: Yet we were told after 15 m jabs to â€œ Cry Freedomâ€� Utterly ridiculous, only TWO months before I can serve you a meal inside..â€¦	2665.0	True	full
785107	785107	605796e6e02a8e003811fbfd	2021-03-21 18:56:32	[]	[]	Sun Mar 21 11:42:36 +0000 2021	[]	[{"url":"https://t.co/nBvOc8noTo","expanded_url":"https://www1.folha.uol.com.br/equilibrioesaude/2021/03/proporcao-de-jovens-mortos-por-covid-19-cresce-em-sp.shtml?utm_source=twitter&utm_medium=social&utm_campaign=comptw","display_url":"www1.folha.uol.com.br/equilibrioesauâ€¦","indices":[255,278]}]	Tem muito mais gente de 30, 40 e 50 anos morrendo de Covid. Desde janeiro, o nÃºmero de mortes nessas idades cresce duas ou trÃªs vezes mais rÃ¡pido do que entre os maiores de 60 anos. O risco de morrer cresceu para gente jovem e saudÃ¡vel, sem "comorbidade" https://t.co/nBvOc8noTo	16773.0	RT @vtorresfreire: Tem muito mais gente de 30, 40 e 50 anos morrendo de Covid. Desde janeiro, o nÃºmero de mortes nessas idades cresce duasâ€¦	744.0	True	full
785108	785108	605796e6e02a8e003811fc17	2021-03-21 18:56:33	[]	[]	Sun Mar 21 18:55:24 +0000 2021	[]	[{"url":"https://t.co/eF19Pt3WwJ","expanded_url":"https://secure.actblue.com/donate/rubiocovid?refcode=RACRE&amount=25&recurring=1","display_url":"secure.actblue.com/donate/rubiocoâ€¦","indices":[221,244]}]	Florida isn't JUST the site where Spring Break mayhem ensues. It's the state where it's Senator Marco Rubio voted against COVID Relief with all other GOP losers. Your RT and small donation will help us remind them DAILY. https://t.co/eF19Pt3WwJ	901395.0	RT @mmpadellan: Florida isn't JUST the site where Spring Break mayhem ensues. It's the state where it's Senator Marco Rubio voted against Câ€¦	3667.0	True	full
785109	785109	605796e6e02a8e003811fc1b	2021-03-21 18:56:33	[]	[]	Sun Mar 21 11:21:13 +0000 2021	[]	[{"url":"https://t.co/q5JIY8D0wC","expanded_url":"https://jade-rabbit.net/bl/qiangjinjiu/qiangjinjiu-c110","display_url":"jade-rabbit.net/bl/qiangjinjiuâ€¦","indices":[68,91]},{"url":"https://t.co/YLbueZeypl","expanded_url":"http://bit.ly/QJJt97","display_url":"bit.ly/QJJt97","indices":[218,241]}]	ã€�å°†è¿›é…’ã€‘Â ï¸Ž(à¹‘â€¢Ì€ã…‚â€¢Ì�)ÙˆÂ Qiang Jin Jiu â€“ Chapter 110 : Son of a Concubine Â https://t.co/q5JIY8D0wC Posting early coz I'll be busy tmr :V Do it for baby Ding Tao's sake, please support t97 by purchasing the novel on JJWXC @ https://t.co/YLbueZeypl (êˆ�á´—êˆ�)Îµï½€*) https://t.co/eqShIJkpdF	3102.0	RT @xlianyin: ã€�å°†è¿›é…’ã€‘Â ï¸Ž(à¹‘â€¢Ì€ã…‚â€¢Ì�)ÙˆÂ Qiang Jin Jiu â€“ Chapter 110 : Son of a Concubine Â https://t.co/q5JIY8D0wC Posting early coz I'll be busy tâ€¦	676.0	True	full
785110	785110	605796e6e02a8e003811fc21	2021-03-21 18:56:33	[]	[]	Sun Mar 21 17:16:15 +0000 2021	[{"text":"Rojita","indices":[10,17]}]	[{"url":"https://t.co/6r8WxjANDR","expanded_url":"https://www.instagram.com/p/CMsEgiphSk4/?igshid=2z27wuiix704","display_url":"instagram.com/p/CMsEgiphSk4/â€¦","indices":[242,265]}]	Tracklist #Rojita: 1-ðŸ”“ Fiel Lector 2-ðŸ”“ No te echo de menos 3-ðŸ”“ Estoy mejor sin Ã©l 4-ðŸ”“ Rockstar 5-ðŸ”“ No es mentira 6-ðŸ”“ HÃ¡blame 7-ðŸ”“ Ã‰l 8-ðŸ”“ Busco tÃº voz 9-ðŸ”“ Labioso 10- ðŸ”“Vestido azuk 11-ðŸ”“ Sigo esperando 12-ðŸ”“ Underground 13- ðŸ”“ CHIQUITA 13/15 ðŸ”—https://t.co/6r8WxjANDR https://t.co/eyhhtuZIvV	1181.0	RT @eldiariodedalu: Tracklist #Rojita: 1-ðŸ”“ Fiel Lector 2-ðŸ”“ No te echo de menos 3-ðŸ”“ Estoy mejor sin Ã©l 4-ðŸ”“ Rockstar 5-ðŸ”“ No es mentira 6-ðŸ”“ Hâ€¦	171.0	True	full
785111	785111	605796e6e02a8e003811fc3b	2021-03-21 18:56:33	[]	[]	Sun Mar 21 16:51:40 +0000 2021	[]	[{"url":"https://t.co/wDyB7g8Ov3","expanded_url":"https://twitter.com/nakahera/status/1373675631557320705","display_url":"twitter.com/nakahera/statuâ€¦","indices":[126,149]}]	manga fans flex the fact that they don't have the attention span to read 8 simple rules its the strangest thing ive ever seen https://t.co/wDyB7g8Ov3	6825.0	RT @GumGumRequiem: manga fans flex the fact that they don't have the attention span to read 8 simple rules its the strangest thing ive everâ€¦	54.0	True	full
785112	785112	605796e6e02a8e003811fc41	2021-03-21 18:56:33	[]	[]	Sun Mar 21 10:57:25 +0000 2021	[]	[{"url":"https://t.co/v3oCsn6K6C","expanded_url":"https://www.theguardian.com/books/2021/mar/11/failures-of-state-review-never-forget-the-johnson-governments-covid-disasters","display_url":"theguardian.com/books/2021/marâ€¦","indices":[152,175]}]	Three times, Johnson was told to act immediately. Three times he waited: in March, in September and again this winter. The cost was thousands of lives. https://t.co/v3oCsn6K6C	319017.0	RT @IanDunt: Three times, Johnson was told to act immediately. Three times he waited: in March, in September and again this winter. The cosâ€¦	1591.0	True	full
785113	785113	605796e7e02a8e003811fc4b	2021-03-21 18:56:33	[]	[]	Sun Mar 21 17:15:00 +0000 2021	[{"text":"RafaelLopezAliaga","indices":[0,18]}]	[{"url":"https://t.co/QQ8GHT4Dce","expanded_url":"https://caretas.pe/politica/rafael-lopez-aliaga-no-asistira-a-debate-electoral-organizado-por-casa-televisora/","display_url":"caretas.pe/politica/rafaeâ€¦","indices":[170,193]}]	#RafaelLopezAliaga | Pese a confirmar su asistencia previamente, el candidato presidencial de RenovaciÃ³n Popular declinÃ³ debatir con sus contrincantes este 21 de marzo. https://t.co/QQ8GHT4Dce	734412.0	RT @Caretas: #RafaelLopezAliaga | Pese a confirmar su asistencia previamente, el candidato presidencial de RenovaciÃ³n Popular declinÃ³ debatâ€¦	109.0	True	full
785114	785114	605796e7e02a8e003811fc61	2021-03-21 18:56:33	[]	[]	Sun Mar 21 17:23:21 +0000 2021	[{"text":"Loret","indices":[225,231]}]	[{"url":"https://t.co/eze4zcfF5x","expanded_url":"https://youtu.be/4vW4o9WUYPU","display_url":"youtu.be/4vW4o9WUYPU","indices":[245,268]}]	Un banco del gobierno entregÃ³ 150 millones de pesos a la empresa de Epigmenio Ibarra. Eso equivale a lo que recibieron 6,000 empresarios para apoyarlos con la pandemia. El privilegio de ser el propagandista estrella de AMLO. #Loret @latinus_us: https://t.co/eze4zcfF5x https://t.co/AAqLlS092S	8675866.0	RT @CarlosLoret: Un banco del gobierno entregÃ³ 150 millones de pesos a la empresa de Epigmenio Ibarra. Eso equivale a lo que recibieron 6,0â€¦	200.0	True	full
785115	785115	605796e7e02a8e003811fc7d	2021-03-21 18:56:34	[]	[]	Sun Mar 21 18:39:40 +0000 2021	[]	[{"url":"https://t.co/tmdz0oBmXM","expanded_url":"http://globalnews.ca/news/7708929/oakville-restaurant-olivers-steakhouse-covid-19-exposure/","display_url":"globalnews.ca/news/7708929/oâ€¦","indices":[205,228]}]	Please keep ordering lots of takeout &amp; supporting local small businesses!ðŸ�œðŸ¥˜ðŸ�± But dining indoors at this time, without masks, for a prolonged period of time, at 50% capacity, is neither safe nor wise. https://t.co/tmdz0oBmXM	53150.0	RT @jkwan_md: Please keep ordering lots of takeout &amp; supporting local small businesses!ðŸ�œðŸ¥˜ðŸ�± But dining indoors at this time, without masks,â€¦	466.0	True	full
785116	785116	605796e8e02a8e003811fcd3	2021-03-21 18:56:34	[]	[]	Sun Mar 21 18:40:41 +0000 2021	[{"text":"GERD","indices":[0,5]},{"text":"Ethiopia","indices":[34,43]},{"text":"Africa","indices":[56,63]},{"text":"ItsOurDam","indices":[64,74]},{"text":"Egypt","indices":[75,81]},{"text":"HOA","indices":[133,137]}]	[{"url":"https://t.co/gW0tnfwV9A","expanded_url":"https://twitter.com/iyoba4u/status/1373701354196242442","display_url":"twitter.com/iyoba4u/statusâ€¦","indices":[138,161]}]	#GERD is way out from poverty for #Ethiopia and most of #Africa #ItsOurDam #Egypt should stop itâ€™s obstruction of development of the #HOA https://t.co/gW0tnfwV9A	121.0	RT @140word: #GERD is way out from poverty for #Ethiopia and most of #Africa #ItsOurDam #Egypt should stop itâ€™s obstruction of developmentâ€¦	177.0	True	full
785117	785117	605796e8e02a8e003811fce5	2021-03-21 18:56:35	[]	[]	Sun Mar 21 18:18:03 +0000 2021	[]	[{"url":"https://t.co/drp4xifYO0","expanded_url":"https://www.welt.de/debatte/kommentare/plus228808137/Lockdown-Wir-muessen-endlich-raus-aus-der-Endlosschleife.html","display_url":"welt.de/debatte/kommenâ€¦","indices":[257,280]}]	Wer mit Lockdowns auf Mutationen reagiert, landet in einer Endlosschleife â€“ gerade in einem Land, dessen Krisenmanagement an die spÃ¤te Sowjetunion erinnert. Wer wegen â€žLong Covidâ€œ massiv Grundrechte einschrÃ¤nkt, verstÃ¶ÃŸt gegen den Geist unserer Verfassung. https://t.co/drp4xifYO0	3447.0	RT @a_rosenfelder: Wer mit Lockdowns auf Mutationen reagiert, landet in einer Endlosschleife â€“ gerade in einem Land, dessen Krisenmanagemenâ€¦	3.0	True	full
785118	785118	605796e8e02a8e003811fce9	2021-03-21 18:56:35	[]	[]	Sun Mar 21 18:55:24 +0000 2021	[]	[{"url":"https://t.co/eF19Pt3WwJ","expanded_url":"https://secure.actblue.com/donate/rubiocovid?refcode=RACRE&amount=25&recurring=1","display_url":"secure.actblue.com/donate/rubiocoâ€¦","indices":[221,244]}]	Florida isn't JUST the site where Spring Break mayhem ensues. It's the state where it's Senator Marco Rubio voted against COVID Relief with all other GOP losers. Your RT and small donation will help us remind them DAILY. https://t.co/eF19Pt3WwJ	901472.0	RT @mmpadellan: Florida isn't JUST the site where Spring Break mayhem ensues. It's the state where it's Senator Marco Rubio voted against Câ€¦	3403.0	True	full
785119	785119	605796eae02a8e003811fd5b	2021-03-21 18:56:36	[]	[]	Sun Mar 21 18:40:13 +0000 2021	[]	[{"url":"https://t.co/tuGgWuvFPu","expanded_url":"https://twitter.com/solidaridad_esp/status/1373394135693004800?s=21","display_url":"twitter.com/solidaridad_esâ€¦","indices":[208,231]}]	Imagen 1. @CcooRTRM preocupados por Franco y la diputada expulsada de VOX. Imagen 2. @solidaridad_esp con los trabajadores del campo luchando por sus justas reivindicaciones. Â¡@CCOORM no tenÃ©is vergÃ¼enza! https://t.co/tuGgWuvFPu https://t.co/7ma5AEFpKN	911.0	RT @Daniel_Sabiote: Imagen 1. @CcooRTRM preocupados por Franco y la diputada expulsada de VOX. Imagen 2. @solidaridad_esp con los trabajadâ€¦	5418.0	True	full
785120	785120	605796eae02a8e003811fd5d	2021-03-21 18:56:36	[]	[]	Sun Mar 21 18:55:24 +0000 2021	[]	[{"url":"https://t.co/eF19Pt3WwJ","expanded_url":"https://secure.actblue.com/donate/rubiocovid?refcode=RACRE&amount=25&recurring=1","display_url":"secure.actblue.com/donate/rubiocoâ€¦","indices":[221,244]}]	Florida isn't JUST the site where Spring Break mayhem ensues. It's the state where it's Senator Marco Rubio voted against COVID Relief with all other GOP losers. Your RT and small donation will help us remind them DAILY. https://t.co/eF19Pt3WwJ	901472.0	RT @mmpadellan: Florida isn't JUST the site where Spring Break mayhem ensues. It's the state where it's Senator Marco Rubio voted against Câ€¦	416.0	True	full
785121	785121	605796eae02a8e003811fd63	2021-03-21 18:56:36	[]	[]	Sun Mar 21 13:47:00 +0000 2021	[]	[{"url":"https://t.co/nXQhi9xeME","expanded_url":"http://bbc.in/390iL0J","display_url":"bbc.in/390iL0J","indices":[197,220]}]	Tonight from 7pm ðŸ“» ðŸ”¸ Give Kindness A Chance Matt Callanan meets the people whose lives have been changed by kindness, and the surprising science about its benefits for our health and wellbeing. https://t.co/nXQhi9xeME	75646.0	RT @BBCRadioWales: Tonight from 7pm ðŸ“» ðŸ”¸ Give Kindness A Chance Matt Callanan meets the people whose lives have been changed by kindness,â€¦	1998.0	True	full
785122	785122	605796eae02a8e003811fd69	2021-03-21 18:56:37	[{"text":"deputadoscumplices","indices":[195,214]}]	[{"url":"https://t.co/FrENww7dTm","expanded_url":"https://blogs.correiobraziliense.com.br/cbpoder/camara-registrou-mais-mortes-de-servidores-em-2021-do-que-em-toda-a-pandemia-em-2020/","display_url":"blogs.correiobraziliense.com.br/cbpoder/camaraâ€¦","indices":[0,23]}]		[]	[]			https://t.co/FrENww7dTm. Morreu mais uma hoje. HerÃ³is anÃ´nimos que pÃµem em risco a prÃ³pria vida para cumprir o deveâ€¦ https://t.co/1kqGTCruKp	769.0	True	full
785123	785123	605796eae02a8e003811fd77	2021-03-21 18:56:37	[]	[]	Sun Mar 21 01:37:24 +0000 2021	[]	[{"url":"https://t.co/KTO2ElCgCZ","expanded_url":"https://twitter.com/wheresmyhat1485/status/1373304124859686918","display_url":"twitter.com/wheresmyhat148â€¦","indices":[234,257]}]	friendly reminder that men who have sex with men arenâ€™t allowed to donate blood unless theyâ€™ve been abstinent for 3 months (previously 1 year before covid-19 provided a need for more donors) because of prejudiced beliefs from the 80s https://t.co/KTO2ElCgCZ	832.0	RT @qtestever: friendly reminder that men who have sex with men arenâ€™t allowed to donate blood unless theyâ€™ve been abstinent for 3 months (â€¦	668.0	True	full
785124	785124	605796eae02a8e003811fd8f	2021-03-21 18:56:37	[]	[]	Sun Mar 21 10:49:05 +0000 2021	[]	[{"url":"https://t.co/Y7d7gshpQG","expanded_url":"https://www.philstar.com/other-sections/news-feature/2021/03/17/2085013/worlds-longest-lockdown-processing-grief-lonely-and-lingering-struggle","display_url":"philstar.com/other-sectionsâ€¦","indices":[236,259]}]	This week: One year and counting of the pandemic lockdown means no big reunions. No hugs from friends, even in darkest times. For people who lost somebody in the past year, grappling with grief becomes a lonely and lingering struggle. https://t.co/Y7d7gshpQG	579.0	RT @kristinepatag: This week: One year and counting of the pandemic lockdown means no big reunions. No hugs from friends, even in darkest tâ€¦	163.0	True	full
785125	785125	605796eae02a8e003811fd9b	2021-03-21 18:56:37	[]	[]	Sun Mar 21 14:13:17 +0000 2021	[]	[{"url":"https://t.co/P6hQnpWAPT","expanded_url":"https://twitter.com/iteptweets/status/1372973349714923525","display_url":"twitter.com/iteptweets/staâ€¦","indices":[284,307]}]	If you paid $14.99 a month for a Zoom Pro membership, you paid more to Zoom than it paid in federal income taxes even as it made $660 million in profits last year â€“ a 4,000 percent increase since 2019. Yes. It's time to end a rigged tax code that benefits the wealthy &amp; powerful. https://t.co/P6hQnpWAPT	12126657.0	RT @SenSanders: If you paid $14.99 a month for a Zoom Pro membership, you paid more to Zoom than it paid in federal income taxes even as itâ€¦	274.0	True	full
785126	785126	605796ebe02a8e003811fda7	2021-03-21 18:56:37	[]	[]	Sun Mar 21 17:45:26 +0000 2021	[{"text":"SingleParents","indices":[123,137]},{"text":"EqualityAct","indices":[155,167]},{"text":"SingleParentRights","indices":[203,222]},{"text":"SingleParentDay21","indices":[223,241]},{"text":"NoGoingBack","indices":[242,254]}]	[{"url":"https://t.co/eyYPBWMYHW","expanded_url":"http://www.singleparentrights.org/research","display_url":"singleparentrights.org/research","indices":[97,120]},{"url":"https://t.co/8wtd80g2KZ","expanded_url":"https://www.theguardian.com/law/2021/mar/21/covid-life-far-harder-single-parents-uk-activist-equality-law","display_url":"theguardian.com/law/2021/mar/2â€¦","indices":[256,279]}]	Great article in @guardian today on our single parent discrimination research. Full report here: https://t.co/eyYPBWMYHW #SingleParents must be added to #EqualityAct Thanks @carolinenokes @RupaHuq #SingleParentRights #SingleParentDay21 #NoGoingBack https://t.co/8wtd80g2KZ	408.0	RT @SglParentRights: Great article in @guardian today on our single parent discrimination research. Full report here: https://t.co/eyYPBWMYâ€¦	765.0	True	full
785127	785127	605796ebe02a8e003811fdad	2021-03-21 18:56:37	[]	[]	Sat Mar 20 04:01:11 +0000 2021	[]	[{"url":"https://t.co/8NM2u4Zdxj","expanded_url":"https://ellibero.cl/opinion/gabriel-berczely-cepal-una-costosa-irrelevancia/","display_url":"ellibero.cl/opinion/gabrieâ€¦","indices":[177,200]}]	Nos preguntamos :Para que sirve la CEPAL ? A quienes beneficia con sus elevadas remuneraciones libres de impuesto? Gabriel Berczely: Cepal, una costosa irrelevancia â€“ El LÃ­bero https://t.co/8NM2u4Zdxj	76588.0	RT @jorgeerrazuriz: Nos preguntamos :Para que sirve la CEPAL ? A quienes beneficia con sus elevadas remuneraciones libres de impuesto? Gabrâ€¦	3447.0	True	full
785128	785128	605796ebe02a8e003811fdb9	2021-03-21 18:56:37	[]	[]	Sun Mar 21 11:50:03 +0000 2021	[]	[{"url":"https://t.co/Y4bWvRoRYw","expanded_url":"https://www.youtube.com/watch?v=AAiiayux3RM&t=39s&utm_campaign=coschedule&utm_source=twitter&utm_medium=johnpavlovitz","display_url":"youtube.com/watch?v=AAiiayâ€¦","indices":[250,273]}]	When you wear a mask you're saying: I give a damn about other people. I have compassion for the world around me. I'm trying to love my neighbor as myself. I trust science and respect caregivers. I'm trying to do less damage to the world, not more. https://t.co/Y4bWvRoRYw	299963.0	RT @johnpavlovitz: When you wear a mask you're saying: I give a damn about other people. I have compassion for the world around me. I'm trâ€¦	14376.0	True	full
785129	785129	605796ebe02a8e003811fdd3	2021-03-21 18:56:38	[]	[]	Sun Mar 21 15:15:02 +0000 2021	[{"text":"Salud","indices":[132,138]}]	[{"url":"https://t.co/eSG7qeH0eJ","expanded_url":"http://ver.abc.es/t2ucu4","display_url":"ver.abc.es/t2ucu4","indices":[139,162]}]	[CoronavirusðŸ”´] Una joven de 22 aÃ±os de Pozoblanco, Laura Frutos, narra a ABC cÃ³mo ha superado un difÃ­cil trance por culpa del virus #Salud https://t.co/eSG7qeH0eJ	22473.0	RT @abccordoba: [CoronavirusðŸ”´] Una joven de 22 aÃ±os de Pozoblanco, Laura Frutos, narra a ABC cÃ³mo ha superado un difÃ­cil trance por culpa dâ€¦	488.0	True	full
785130	785130	605796ebe02a8e003811fddb	2021-03-21 18:56:38	[{"text":"COVID19","indices":[269,277]},{"text":"turnthetide","indices":[278,290]},{"text":"provaxxer","indices":[291,301]}]	[{"url":"https://t.co/XrrGl6cyDe","expanded_url":"http://bit.ly/3q89hWZ","display_url":"bit.ly/3q89hWZ","indices":[239,262]}]		[]	[]			@SpokespersonCHN I am EXTREMELY concerned about the impact current Covid-19 vaccines will have when increasingly deâ€¦ https://t.co/gJuPdUzTSM	517.0	True	full
785131	785131	605796ebe02a8e003811fdeb	2021-03-21 18:56:38	[{"text":"satanism","indices":[185,194]},{"text":"corona","indices":[195,202]},{"text":"COVID19","indices":[203,211]},{"text":"hoax","indices":[212,217]},{"text":"corona","indices":[218,225]},{"text":"elite","indices":[226,232]},{"text":"coronavirus","indices":[233,245]}]	[{"url":"https://t.co/ARBQvXSoGv","expanded_url":"https://twitter.com/RobertAlai/status/1372399880602320896?s=09","display_url":"twitter.com/RobertAlai/staâ€¦","indices":[248,271]}]		[]	[]			@WHO_Europe @WHO Motherfucking murderers that's what you, @BillGates @gatesfoundation You all created this fuckingâ€¦ https://t.co/2XpOuas6LW	16.0	True	full
785132	785132	605796ebe02a8e003811fdef	2021-03-21 18:56:38	[]	[]	Sun Mar 21 16:03:54 +0000 2021	[{"text":"BeTheForceBeTheFellow","indices":[251,273]}]	[{"url":"https://t.co/XKeAKZ5nja","expanded_url":"https://bit.ly/3qucMqU","display_url":"bit.ly/3qucMqU","indices":[176,199]},{"url":"https://t.co/WKpMsr2Yji","expanded_url":"https://bit.ly/3l8i0ri","display_url":"bit.ly/3l8i0ri","indices":[225,248]}]	Meet Ammar, a Misk Fellow and Founder @Eden_GeoTech. We enabled him to create a better tomorrow for Saudi, its people and the world over. What will be your story? Apply TODAY! https://t.co/XKeAKZ5nja Â @ammar1f Â Full story: https://t.co/WKpMsr2Yji Â #BeTheForceBeTheFellow https://t.co/EPivPvK8hX	245758.0	RT @MiskCommunity: Meet Ammar, a Misk Fellow and Founder @Eden_GeoTech. We enabled him to create a better tomorrow for Saudi, its people anâ€¦	188.0	True	full
785133	785133	605796ebe02a8e003811fdf5	2021-03-21 18:56:38	[]	[]	Sun Mar 21 12:16:25 +0000 2021	[{"text":"Ù…Ù†ØµØ©_Ø¥Ø­Ø³Ø§Ù†","indices":[65,76]}]	[{"url":"https://t.co/ckNqAoHEti","expanded_url":"http://Ehsan.sa","display_url":"Ehsan.sa","indices":[257,280]}]	Ù…Ø¹Ø§Ù„ÙŠ ÙˆØ²ÙŠØ± Ø§Ù„ØµØ­Ø© Ø¯. ØªÙˆÙ�ÙŠÙ‚ Ø§Ù„Ø±Ø¨ÙŠØ¹Ø©:"Ø³Ø¹ÙŠØ¯ Ø§Ù„ÙŠÙˆÙ… Ø¨Ø§Ù„Ù…Ø´Ø§Ø±ÙƒØ© Ù�ÙŠ Ø¥Ø·Ù„Ø§Ù‚ #Ù…Ù†ØµØ©_Ø¥Ø­Ø³Ø§Ù† Ø§Ù„ØªÙŠ ØªÙ†Ø¸Ù… Ø¹Ù…Ù„ Ø§Ù„Ø®ÙŠØ± Ø¨Ø´ÙƒÙ„ Ø§Ø­ØªØ±Ø§Ù�ÙŠ Ø®Ø±Ø¬Øª Ø¨Ø£Ù…Ø± Ù…Ù† Ø§Ù„Ù…Ù‚Ø§Ù… Ø§Ù„Ø³Ø§Ù…ÙŠ Ù„Ù„ØªØ£ÙƒØ¯ Ù…Ù† Ù…ÙˆØ«ÙˆÙ‚ÙŠØ© Ø§Ù„Ø¹Ù…Ù„ Ø§Ù„Ø®ÙŠØ±ÙŠ ÙˆØªÙˆØ¬Ù‡Ù‡ Ø¥Ù„Ù‰ Ø§Ù„Ø¬Ù‡Ø§Øª Ø§Ù„ØªÙŠ Ø¨Ø­Ø§Ø¬Ø© Ù„Ù‡Ø°Ø§ Ø§Ù„Ø¹Ù…Ù„ØŒ ÙˆÙ‡ÙŠ ØªØ¯Ø¹Ù… Ø¬Ù……	20752.0	RT @EhsanSA: Ù…Ø¹Ø§Ù„ÙŠ ÙˆØ²ÙŠØ± Ø§Ù„ØµØ­Ø© Ø¯. ØªÙˆÙ�ÙŠÙ‚ Ø§Ù„Ø±Ø¨ÙŠØ¹Ø©:"Ø³Ø¹ÙŠØ¯ Ø§Ù„ÙŠÙˆÙ… Ø¨Ø§Ù„Ù…Ø´Ø§Ø±ÙƒØ© Ù�ÙŠ Ø¥Ø·Ù„Ø§Ù‚ #Ù…Ù†ØµØ©_Ø¥Ø­Ø³Ø§Ù† Ø§Ù„ØªÙŠ ØªÙ†Ø¸Ù… Ø¹Ù…Ù„ Ø§Ù„Ø®ÙŠØ± Ø¨Ø´ÙƒÙ„ Ø§Ø­ØªØ±Ø§Ù�ÙŠ Ø®Ø±Ø¬Øª Ø¨Ø£Ù…Ø± Ù…Ù† Ø§Ù„Ù…â€¦	383.0	True	full
785134	785134	605796ebe02a8e003811fdfb	2021-03-21 18:56:38	[]	[]	Sun Mar 21 17:22:24 +0000 2021	[]	[{"url":"https://t.co/5KOdqtSzov","expanded_url":"https://twitter.com/priyankac19/status/1373677452988313604","display_url":"twitter.com/priyankac19/stâ€¦","indices":[273,296]}]	â€¢Highest Covid19 cases in Maharashtra. â€¢Murder of an innocent citizen in Mumbai. â€¢Corruption charges on MH Home Minister. â€¢Bomb plant charges on Mumbai Police. â€¢Extortion charges on MVA. â€¢Covid19 situation worse than ever in Maharashtra. â€¢MH Government busy in blame game. https://t.co/5KOdqtSzov	86103.0	RT @BefittingFacts: â€¢Highest Covid19 cases in Maharashtra. â€¢Murder of an innocent citizen in Mumbai. â€¢Corruption charges on MH Home Ministeâ€¦	14.0	True	full
785135	785135	605796ece02a8e003811fe05	2021-03-21 18:56:38	[]	[{"url":"https://t.co/rqmHCuAYAa","expanded_url":"https://youtu.be/36UQCZEsY9g","display_url":"youtu.be/36UQCZEsY9g","indices":[66,89]}]		[]	[]			The Time Machine Official Trailer #1 - Rod Taylor Movie (1960) HD https://t.co/rqmHCuAYAa via @YouTube Remember thiâ€¦ https://t.co/LbErLEzyfz	123.0	True	full
785136	785136	605796ece02a8e003811fe11	2021-03-21 18:56:38	[]	[]	Sat Mar 20 11:43:12 +0000 2021	[]	[{"url":"https://t.co/rT00OIn4Wv","expanded_url":"http://missaocovid.com.br","display_url":"missaocovid.com.br","indices":[135,158]}]	Se conhece alguÃ©m que estÃ¡ sem plano de saÃºde e tiver com algum sintoma da COVID-19, oriente para entrar na plataforma do MissÃ£o Covid https://t.co/rT00OIn4Wv . Ã‰ uma plataforma que conecta o paciente com um grupo de mÃ©dicos que se reuniu para atender gratuitamente as pessoas.	38408.0	RT @moniqueevelle: Se conhece alguÃ©m que estÃ¡ sem plano de saÃºde e tiver com algum sintoma da COVID-19, oriente para entrar na plataforma dâ€¦	111.0	True	full
785137	785137	605796ece02a8e003811fe15	2021-03-21 18:56:38	[]	[]	Sun Mar 21 18:56:23 +0000 2021	[{"text":"JoinMe","indices":[0,7]},{"text":"Now","indices":[8,12]},{"text":"BehindTheWoodshed","indices":[14,32]},{"text":"MakeTheSwitch","indices":[257,271]},{"text":"Rlog","indices":[273,278]}]	[{"url":"https://t.co/LeTW5EO35s","expanded_url":"https://www.reallibertymedia.com/show-pages/behind-the-woodshed-2/","display_url":"reallibertymedia.com/show-pages/behâ€¦","indices":[96,119]}]	#JoinMe #Now! #BehindTheWoodshed You're seeing it unfold the way you've been told @RLM_Radio https://t.co/LeTW5EO35s The documentary of our times, the historic past, its lesson for us today and into the future presented Live every Sun. Noon O'clock. #MakeTheSwitch #Rlog	340.0	RT @BehindaWoodshed: #JoinMe #Now! #BehindTheWoodshed You're seeing it unfold the way you've been told @RLM_Radio https://t.co/LeTW5EO35â€¦	771.0	True	full
785138	785138	605796ece02a8e003811fe17	2021-03-21 18:56:38	[]	[]	Sun Mar 21 09:00:17 +0000 2021	[{"text":"Ethiopia","indices":[0,9]},{"text":"Africa","indices":[31,38]},{"text":"AbiyAhmedAli","indices":[143,156]},{"text":"Tigray","indices":[242,249]}]	[{"url":"https://t.co/t1EZuYRu8S","expanded_url":"https://twitter.com/RAbdiAnalyst/status/1373511840395886592","display_url":"twitter.com/RAbdiAnalyst/sâ€¦","indices":[254,277]}]	#Ethiopia is one of just a few #Africa countries that have not signed up to Rome Statute of the 'International Criminal Court' - Government of #AbiyAhmedAli should now ratify Rome Statute and invite ICC to lead investigation of War Crimes in #Tigray ... https://t.co/t1EZuYRu8S	59669.0	RT @wallacemick: #Ethiopia is one of just a few #Africa countries that have not signed up to Rome Statute of the 'International Criminal Coâ€¦	8.0	True	full
785139	785139	605796ece02a8e003811fe31	2021-03-21 18:56:39	[]	[]	Sat Mar 20 16:09:20 +0000 2021	[]	[{"url":"https://t.co/QXOnVrdnBo","expanded_url":"https://hypebeast.com/2021/3/louis-vuitton-ginza-namiki-tokyo-japan-flagship-store-officially-open-announcement?utm_term=Autofeed&utm_campaign=twitter_post&utm_medium=social&utm_source=Twitter#Echobox=1616213347","display_url":"hypebeast.com/2021/3/louis-vâ€¦","indices":[102,125]}]	Louisv Vitton has unveiled its new Ginza Namiki Tokyo Flagship Store. Photo: Louis Vuitton Details: https://t.co/QXOnVrdnBo https://t.co/D8zbNui2C4	750402.0	RT @HYPEBEAST: Louisv Vitton has unveiled its new Ginza Namiki Tokyo Flagship Store. Photo: Louis Vuitton Details: https://t.co/QXOnVrdnBâ€¦	13.0	True	full
785140	785140	605796ece02a8e003811fe4b	2021-03-21 18:56:39	[]	[]	Sun Mar 21 18:45:39 +0000 2021	[{"text":"AMLOelMejorPresidenteDelMundo","indices":[150,180]}]	[{"url":"https://t.co/6paeQ6ITHp","expanded_url":"https://www.forbes.com.mx/politica-pension-adultos-mayores-entregara-65-anos-aumentara-cada-ano-amlo/","display_url":"forbes.com.mx/politica-pensiâ€¦","indices":[181,204]}]	Â¡QuÃ© noticiÃ³n da el PRESIDENTE en Guelatao, Oaxaca! La pensiÃ³n para adultos mayores aumentarÃ¡ 15% a partir de julio y 20% anual cada aÃ±o hasta 2024! #AMLOelMejorPresidenteDelMundo https://t.co/6paeQ6ITHp	876.0	RT @rosamarial1v3: Â¡QuÃ© noticiÃ³n da el PRESIDENTE en Guelatao, Oaxaca! La pensiÃ³n para adultos mayores aumentarÃ¡ 15% a partir de julio y 2â€¦	3148.0	True	full
785141	785141	605796ede02a8e003811fe73	2021-03-21 18:56:39	[]	[]	Sun Mar 21 14:00:44 +0000 2021	[{"text":"covid_19","indices":[24,33]}]	[{"url":"https://t.co/5lhjf6NCYy","expanded_url":"https://www.eleconomista.es/internacional/noticias/11109634/03/21/Las-fotos-de-como-sera-el-pasaporte-covid-con-el-que-viajar-por-toda-la-UE-este-verano.html?utm_medium=Social&utm_campaign=EchoboxTWeE&utm_source=Twitter#Echobox=1615987574","display_url":"eleconomista.es/internacional/â€¦","indices":[129,152]}]	Analizando el pasaporte #covid_19 con el que viajar por toda la UE este verano ðŸ‘‰ðŸ�»Â¿CÃ³mo expedirÃ¡ cada paÃ­s? ðŸ‘‰ðŸ�»Â¿CostarÃ¡ dinero? https://t.co/5lhjf6NCYy	710588.0	RT @elEconomistaes: Analizando el pasaporte #covid_19 con el que viajar por toda la UE este verano ðŸ‘‰ðŸ�»Â¿CÃ³mo expedirÃ¡ cada paÃ­s? ðŸ‘‰ðŸ�»Â¿CostarÃ¡â€¦	125.0	True	full
785142	785142	605796ede02a8e003811fe7b	2021-03-21 18:56:39	[]	[]	Sun Mar 21 17:58:46 +0000 2021	[{"text":"ÙŠÙˆÙ…_Ø§Ù„Ø§Ù…_Ø§Ù„Ø¹Ø§Ù„Ù…ÙŠ","indices":[128,145]},{"text":"Ø¹Ø·ÙˆØ±","indices":[166,171]},{"text":"Ø±Ø³ÙŠØ³","indices":[269,274]}]	[{"url":"https://t.co/4e1lZIsCni","expanded_url":"http://rasees.net","display_url":"rasees.net","indices":[245,268]}]	Ø¹Ø·Ø± Black Ø¨Ù„Ø§Ùƒ ðŸ–¤ Ù„Ù…Ø­Ø¨ÙŠ Ø§Ù„Ù�Ø®Ø§Ù…Ø©ØŒ Ø§Ù„Ø¬Ø±Ø£Ø©ØŒ ÙˆØ§Ù„ØªÙ…ÙŠØ². Ù…Ø²ÙŠØ¬ Ù…Ù† â€œØ±Ø§Ø¦Ø­Ø© Ø§Ù„Ø¬Ù„Ø¯ Ø§Ù„ÙƒÙ„Ø§Ø³ÙŠÙƒÙŠ ÙˆØ§Ù„ØªÙˆØª ÙˆØ§Ù„Ø²Ø¹ØªØ± ÙˆÙ†Ù�Ø­Ø§Øª Ù…Ù† Ø§Ù„ÙŠØ§Ø³Ù…ÙŠÙ† ÙˆØ§Ù„Ø¹Ù†Ø¨Ø±â€œ ÙˆÙ�ÙŠ #ÙŠÙˆÙ…_Ø§Ù„Ø§Ù…_Ø§Ù„Ø¹Ø§Ù„Ù…ÙŠ ÙˆÙ„Ø£Ù†Ù‡Ø§ Ø£ØºÙ„Ù‰ Ø§Ù„Ù†Ø§Ø³â�¤ï¸� #Ø¹Ø·ÙˆØ± Ø±Ø³ÙŠØ³ ØªÙ‡Ø¯ÙŠÙƒÙ… Ø®ØµÙ… 50% ÙƒÙˆØ¯ Ø§Ù„Ø®ØµÙ… ( Ø£Ù…ÙŠ ) Ù‚Ø¨Ù„ Ø§Ù„Ø®ØµÙ… 240ï·¼…	2308.0	RT @rasees_net: Ø¹Ø·Ø± Black Ø¨Ù„Ø§Ùƒ ðŸ–¤ Ù„Ù…Ø­Ø¨ÙŠ Ø§Ù„Ù�Ø®Ø§Ù…Ø©ØŒ Ø§Ù„Ø¬Ø±Ø£Ø©ØŒ ÙˆØ§Ù„ØªÙ…ÙŠØ². Ù…Ø²ÙŠØ¬ Ù…Ù† â€œØ±Ø§Ø¦Ø­Ø© Ø§Ù„Ø¬Ù„Ø¯ Ø§Ù„ÙƒÙ„Ø§Ø³ÙŠÙƒÙŠ ÙˆØ§Ù„ØªÙˆØª ÙˆØ§Ù„Ø²Ø¹ØªØ± ÙˆÙ†Ù�Ø­Ø§Øª Ù…Ù† Ø§Ù„ÙŠØ§Ø³Ù…ÙŠÙ† ÙˆØ§Ù„Ø¹Ù†Ø¨Ø±â€œâ€¦	584485.0	True	full
785143	785143	605796ede02a8e003811fe83	2021-03-21 18:56:39	[]	[]	Sun Mar 21 16:31:14 +0000 2021	[]	[{"url":"https://t.co/63Ylzpx8Mh","expanded_url":"https://www.latimes.com/entertainment-arts/music/story/2021-03-21/cloak-and-dagger-goth-nightclub-closed-sexual-misconduct-claims","display_url":"latimes.com/entertainment-â€¦","indices":[140,163]}]	Ten women allege that a popular, members-only goth venueâ€™s leadership ignored sexual misconduct among members at the club and its festivals https://t.co/63Ylzpx8Mh	3805905.0	RT @latimes: Ten women allege that a popular, members-only goth venueâ€™s leadership ignored sexual misconduct among members at the club andâ€¦	816.0	True	full
785144	785144	605796ede02a8e003811fea1	2021-03-21 18:56:40	[]	[]	Sat Mar 20 13:46:42 +0000 2021	[]	[{"url":"https://t.co/LE1CCt1KYS","expanded_url":"https://www.infolibre.es/noticias/politica/2020/05/27/el_documento_que_prueba_que_gobierno_ayuso_fijo_criterios_exclusion_para_no_trasladar_enfermos_desde_las_residencias_los_hospitales_107130_1012.html","display_url":"infolibre.es/noticias/politâ€¦","indices":[234,257]}]	Hoy se cumple un aÃ±o de la firma y aplicaciÃ³n de este ignominioso Protocolo, que fue una condena de muerte para muchos mayores enfermos que vivÃ­an en residencias. Sus autores y ejecutores no han pedido ni perdÃ³n. Â¡No podemos olvidar! https://t.co/LE1CCt1KYS	66204.0	RT @manuelrico: Hoy se cumple un aÃ±o de la firma y aplicaciÃ³n de este ignominioso Protocolo, que fue una condena de muerte para muchos mayoâ€¦	212.0	True	full
785145	785145	605796ede02a8e003811fead	2021-03-21 18:56:40	[]	[]	Sun Mar 14 19:10:53 +0000 2021	[]	[{"url":"https://t.co/x6Z4MxnfNY","expanded_url":"https://onlyfans.com/thagoatxx","display_url":"onlyfans.com/thagoatxx","indices":[62,85]},{"url":"https://t.co/TvoQg44mxh","expanded_url":"https://onlyfans.com/juicydesire","display_url":"onlyfans.com/juicydesire","indices":[88,111]}]	When they toxic and hood asf ðŸ�� @Thagoatxx &amp; @Bigbooty_jd https://t.co/x6Z4MxnfNY â€¢ https://t.co/TvoQg44mxh Grab Both Onlyfans for $15.00; Different content on both https://t.co/SajSulgtRw	24543.0	RT @Thagoatx: When they toxic and hood asf ðŸ�� @Thagoatxx &amp; @Bigbooty_jd https://t.co/x6Z4MxnfNY â€¢ https://t.co/TvoQg44mxh Grab Both Onlyfaâ€¦	24543.0	True	full
785146	785146	605796eee02a8e003811ff21	2021-03-21 18:56:41	[]	[]	Sun Mar 21 18:04:46 +0000 2021	[]	[{"url":"https://t.co/apkTGS5jMI","expanded_url":"https://www.telegraph.co.uk/news/2020/12/28/60s-died-roads-last-year-no-underlying-conditions-coronavirus/","display_url":"telegraph.co.uk/news/2020/12/2â€¦","indices":[109,132]}]	@garethicke More under 60s died on roads last year than those with no underlying conditions from coronavirus https://t.co/apkTGS5jMI @garethicke	1855.0	RT @Max46023367: @garethicke More under 60s died on roads last year than those with no underlying conditions from coronavirus https://t.co/â€¦	845.0	True	full
785147	785147	605796efe02a8e003811ff4f	2021-03-21 18:56:41	[]	[]	Sun Mar 21 18:06:26 +0000 2021	[{"text":"SchwereSchuld","indices":[120,134]}]	[{"url":"https://t.co/3kwZW5QgoE","expanded_url":"https://twitter.com/tag24le/status/1372811466617860099","display_url":"twitter.com/tag24le/statusâ€¦","indices":[243,266]}]	Jeden Tag, jede Stunde, die der Lockdown lÃ¤nger dauert, laden die Verantwortlichen (Politiker wie Wissenschaftler) mehr #SchwereSchuld gegenÃ¼ber der jungen Generation auf sich. Das sind LangzeitschÃ¤den, die man nicht mehr beheben kÃ¶nnen wird. https://t.co/3kwZW5QgoE	7342.0	RT @chluetge: Jeden Tag, jede Stunde, die der Lockdown lÃ¤nger dauert, laden die Verantwortlichen (Politiker wie Wissenschaftler) mehr #Schwâ€¦	1284.0	True	full
785148	785148	605796efe02a8e003811ff53	2021-03-21 18:56:42	[]	[]	Sat Mar 20 20:44:27 +0000 2021	[{"text":"Deathsantis","indices":[229,241]}]	[{"url":"https://t.co/C1Dkn7a0OF","expanded_url":"https://www.latimes.com/business/story/2021-03-19/florida-desantis-covid-awful","display_url":"latimes.com/business/storyâ€¦","indices":[243,266]}]	Finally, an article that considers FLAâ€™s advantages in density and other factors. Also, CA and NY got hit HARD before anyone understood Covid. Ron should have learned from that. Instead, he followed Trump and is now gaslighting. #Deathsantis https://t.co/C1Dkn7a0OF	4377.0	RT @devinher: Finally, an article that considers FLAâ€™s advantages in density and other factors. Also, CA and NY got hit HARD before anyoneâ€¦	245.0	True	full
785149	785149	605796efe02a8e003811ff75	2021-03-21 18:56:42	[]	[]	Sun Mar 21 17:47:39 +0000 2021	[]	[{"url":"https://t.co/PtBzk5MTLY","expanded_url":"https://kion546.com/national-politics/2021/03/21/top-senate-republican-says-americans-dont-need-alternative-versions-of-january-6-capitol-attack/","display_url":"kion546.com/national-politâ€¦","indices":[251,274]}]	CAPITOL RIOTS: GOP Sen. Roy Blunt says Americans don't need "alternative versions" of what occurred at the US Capitol insurrection, pushing back on Republican Sen. Ron Johnson's comments that mischaracterize the riot and its participants. Read more: https://t.co/PtBzk5MTLY	44394.0	RT @KION546: CAPITOL RIOTS: GOP Sen. Roy Blunt says Americans don't need "alternative versions" of what occurred at the US Capitol insurrecâ€¦	6278.0	True	full
785150	785150	605796efe02a8e003811ff79	2021-03-21 18:56:42	[]	[]	Sun Mar 21 16:37:44 +0000 2021	[{"text":"DescuidarseEsContagiarse","indices":[91,116]}]	[{"url":"https://t.co/ppg5R01ujy","expanded_url":"https://www.vtv.gob.ve/para-protegerse-variantes-sarscov2-reforzar-medidas-bioseguridad/","display_url":"vtv.gob.ve/para-protegersâ€¦","indices":[118,141]}]	Para protegerse de las variantes del SARS-CoV-2 hay que reforzar medidas de bioseguridad #DescuidarseEsContagiarse https://t.co/ppg5R01ujy https://t.co/OXKAIDhRIX	1815420.0	RT @VTVcanal8: Para protegerse de las variantes del SARS-CoV-2 hay que reforzar medidas de bioseguridad #DescuidarseEsContagiarse https:â€¦	407.0	True	full
785151	785151	605796f0e02a8e003811ff95	2021-03-21 18:56:42	[]	[]	Sun Mar 21 02:13:10 +0000 2021	[]	[{"url":"https://t.co/FnAUjxf9nA","expanded_url":"https://youtu.be/xTi202shdzA","display_url":"youtu.be/xTi202shdzA","indices":[126,149]}]	Busquen siempre lo que dice Ã�ngel Verdugo en sus videos â€œLa MaÃ±anera de Ã�ngelâ€�, no tienen desperdicio. AhÃ­ les va un ejemplo: https://t.co/FnAUjxf9nA	157451.0	RT @DiegoFC: Busquen siempre lo que dice Ã�ngel Verdugo en sus videos â€œLa MaÃ±anera de Ã�ngelâ€�, no tienen desperdicio. AhÃ­ les va un ejemplo:â€¦	353.0	True	full
785152	785152	605796f0e02a8e003811ffbd	2021-03-21 18:56:43	[]	[]	Sun Mar 21 14:43:14 +0000 2021	[]	[{"url":"https://t.co/5eG79t0UnT","expanded_url":"https://twitter.com/gregabbott_tx/status/1373009637985943556","display_url":"twitter.com/gregabbott_tx/â€¦","indices":[261,284]}]	You care about immigrants? The day before a white supremacist killed 23 people in El Paso (claiming there was a â€œHispanic invasion of Texasâ€�) you mailed a letter urging Republicans to â€œDEFEND TEXAS NOWâ€� from immigrants &amp; â€œtake matters into our own hands.â€� https://t.co/5eG79t0UnT	2001448.0	RT @BetoORourke: You care about immigrants? The day before a white supremacist killed 23 people in El Paso (claiming there was a â€œHispanicâ€¦	5433.0	True	full
785153	785153	605796f1e02a8e003811ffcd	2021-03-21 18:56:43	[]	[]	Sun Mar 21 17:27:12 +0000 2021	[]	[{"url":"https://t.co/WcLzJZucqv","expanded_url":"https://www.spiegel.de/politik/deutschland/corona-schutzausruestung-unternehmen-von-jens-spahns-ehemann-verkaufte-masken-an-gesundheitsministerium-a-3f23f507-8818-4d88-829f-e938139aa3c8?sara_ecid=soci_upd_KsBF0AFjflf0DZCxpPYDCQgO1dEMph","display_url":"spiegel.de/politik/deutscâ€¦","indices":[151,174]}]	Du liest die Ãœberschrift und denkst: Was fÃ¼r eine Sauerei, dieser Deal! Dann liest du den Artikel und denkst: Was fÃ¼r eine Sauerei, diese Ãœberschrift! https://t.co/WcLzJZucqv	2293.0	RT @MartinMay678: Du liest die Ãœberschrift und denkst: Was fÃ¼r eine Sauerei, dieser Deal! Dann liest du den Artikel und denkst: Was fÃ¼r einâ€¦	493.0	True	full
785154	785154	605796f1e02a8e003811ffdf	2021-03-21 18:56:43	[]	[]	Sun Mar 21 18:55:17 +0000 2021	[]	[{"url":"https://t.co/0Je1WxzGZj","expanded_url":"https://www.pscp.tv/w/cyY6QzFvUEtMeGx6WGRNS2R8MVJER2xQbnZyak1HTDL_AwTew0R0TB4vrI5YFF_2LbbObIg0tPrSJc8pSALI","display_url":"pscp.tv/w/cyY6QzFvUEtMâ€¦","indices":[126,149]}]	Are schools now safe? No, never have been since the start of the pandemic. Damo and Sarah meet @SafeEdForAll_UK streaming now https://t.co/0Je1WxzGZj	63959.0	RT @skwawkbox: Are schools now safe? No, never have been since the start of the pandemic. Damo and Sarah meet @SafeEdForAll_UK streaming noâ€¦	2231.0	True	full
785155	785155	605796f1e02a8e003811fff1	2021-03-21 18:56:44	[]	[{"url":"https://t.co/m91qiqaOBm","expanded_url":"https://www.ft.com/content/254fc733-1568-4ea7-9fdf-069285c7f9c1","display_url":"ft.com/content/254fc7â€¦","indices":[208,231]}]		[]	[]			â€œWhile the European bloc has exported more than 10m doses of various jabs to Britain over the past two months, it hâ€¦ https://t.co/a3HjyzJTFm	6219.0	True	full
785156	785156	605796f1e02a8e003811fff3	2021-03-21 18:56:44	[]	[]	Tue Mar 16 00:53:35 +0000 2021	[]	[{"url":"https://t.co/vO8NzmEvZm","expanded_url":"https://sistemasib.facmed.unam.mx/apm/?fbclid=IwAR045Zp4cMDRDHl34tRtzGQjoG22JJSorbgEggDCQm5nwYeF6XtXlYcC7FQ","display_url":"sistemasib.facmed.unam.mx/apm/?fbclid=Iwâ€¦","indices":[188,211]},{"url":"https://t.co/9aDAxa8iLH","expanded_url":"https://psiquiatrasapm.org.mx/","display_url":"psiquiatrasapm.org.mx","indices":[246,269]}]	La salud mental es importante! AquÃ­ pueden buscar ayuda mÃ©dica especializada y gratuita ðŸ‘‡ðŸ�¼ðŸ‘‡ðŸ�¼ðŸ‘‡ðŸ�¼ðŸ‘‡ðŸ�¼ Hay mÃ¡s de 35 psiquiatras ofreciendo sus consultas de manera GRATUITA Registrarse en: https://t.co/vO8NzmEvZm AsociaciÃ³n PsiquiÃ¡trica Mexicana https://t.co/9aDAxa8iLH https://t.co/KQlw4irWF6	210.0	RT @anelpm: La salud mental es importante! AquÃ­ pueden buscar ayuda mÃ©dica especializada y gratuita ðŸ‘‡ðŸ�¼ðŸ‘‡ðŸ�¼ðŸ‘‡ðŸ�¼ðŸ‘‡ðŸ�¼ Hay mÃ¡s de 35 psiquiatras ofrâ€¦	528.0	True	full
785157	785157	605796f1e02a8e003811fffd	2021-03-21 18:56:44	[]	[]	Sun Mar 21 17:36:00 +0000 2021	[{"text":"Covid19MB","indices":[16,26]}]	[{"url":"https://t.co/5tB1jfdpkR","expanded_url":"https://bit.ly/30JvMYN","display_url":"bit.ly/30JvMYN","indices":[229,252]}]	90 new cases of #Covid19MB have been identified as of 9:30 a.m. today. These cases are located in the following RHAs: Interlake-Eastern: 0 Northern: 32 Prairie Mountain: 9 Southern Health-SantÃ© Sud: 8 Winnipeg: 41 Learn more at https://t.co/5tB1jfdpkR. https://t.co/j6V7Xi3zf8	45085.0	RT @MBGov: 90 new cases of #Covid19MB have been identified as of 9:30 a.m. today. These cases are located in the following RHAs: Interlakeâ€¦	2376.0	True	full
785158	785158	605796f1e02a8e0038120003	2021-03-21 18:56:44	[]	[]	Sun Mar 21 18:18:51 +0000 2021	[]	[{"url":"https://t.co/5BufzjYgLS","expanded_url":"https://m.youtube.com/watch?v=eZzeVLkCwHo","display_url":"m.youtube.com/watch?v=eZzeVLâ€¦","indices":[131,154]}]	Really important discussion with Dr Andrew Bostom, epidemiologist of Brown University, about how deeply wrong key COVID myths are: https://t.co/5BufzjYgLS	108480.0	RT @naomirwolf: Really important discussion with Dr Andrew Bostom, epidemiologist of Brown University, about how deeply wrong key COVID mytâ€¦	1305.0	True	full
785159	785159	605796f1e02a8e003812000f	2021-03-21 18:56:44	[]	[]	Sun Mar 21 18:40:36 +0000 2021	[]	[{"url":"https://t.co/xN4GMblVmE","expanded_url":"https://twitter.com/indysoosie/status/1373705376575672324","display_url":"twitter.com/indysoosie/staâ€¦","indices":[160,183]}]	It looks like the SNPs answer is Sometime Never. If that's the story then its time to change the leadership to someone who'll fight for independence &amp; WIN. https://t.co/xN4GMblVmE	648.0	RT @OrkneyPixie: It looks like the SNPs answer is Sometime Never. If that's the story then its time to change the leadership to someone whoâ€¦	9211.0	True	full
785160	785160	605796f1e02a8e0038120023	2021-03-21 18:56:44	[]	[]	Sun Mar 21 18:55:28 +0000 2021	[{"text":"followback","indices":[228,239]},{"text":"siguemeytesigo","indices":[242,257]},{"text":"news","indices":[260,265]}]	[{"url":"https://t.co/uRbb4FAjtG","expanded_url":"https://cutt.ly/5zh5DU1","display_url":"cutt.ly/5zh5DU1","indices":[174,197]},{"url":"https://t.co/i7vvPCuzTQ","expanded_url":"http://youtu.be/Yauv4Fc3ivs","display_url":"youtu.be/Yauv4Fc3ivs","indices":[202,225]}]	Larry Summers, who called out inflation fears with Biden's $1.9 trillion COVID-19 relief package, says the US is seeing 'least responsible' macroeconomic policy in 40 years (https://t.co/uRbb4FAjtGâ€‹â€‹) (https://t.co/i7vvPCuzTQ) (#followback) (#siguemeytesigo) (#news)	18972.0	RT @iElielSepulchro: Larry Summers, who called out inflation fears with Biden's $1.9 trillion COVID-19 relief package, says the US is seeinâ€¦	474.0	True	full
785161	785161	605796f2e02a8e003812003d	2021-03-21 18:56:44	[]	[]	Sun Mar 21 17:01:30 +0000 2021	[]	[{"url":"https://t.co/0PYUBiAb3e","expanded_url":"https://reitschuster.de/post/angela-merkel-und-der-anti-deutsche-nationalismus/","display_url":"reitschuster.de/post/angela-meâ€¦","indices":[256,279]}]	Die Bundesrepublik und ihre erste Bundeskanzlerin sind sich fremd geblieben. Nach 15 Jahren wird klar, wie wenig Angela Merkel mit der Kultur und der Geschichte ihres Landes anfangen kann. Eine Merkel-Bilanz, sechster und letzter Teil heute: das Deutsche. https://t.co/0PYUBiAb3e	71642.0	RT @reitschuster: Die Bundesrepublik und ihre erste Bundeskanzlerin sind sich fremd geblieben. Nach 15 Jahren wird klar, wie wenig Angela Mâ€¦	47.0	True	full
785162	785162	605796f2e02a8e003812004b	2021-03-21 18:56:44	[]	[]	Fri Mar 19 21:20:02 +0000 2021	[{"text":"ODA","indices":[161,165]},{"text":"GCRF","indices":[193,198]}]	[{"url":"https://t.co/aj71VvYx5b","expanded_url":"https://www.acss.org.uk/news/academy-responds-to-ukri-announcements-on-funding-cuts/","display_url":"acss.org.uk/news/academy-râ€¦","indices":[211,234]}]	We have added our signature to this letter co-ordinated by @AcadSocSciences calling on @UKRI_News to reverse its decision to cut Official Development Assistance #ODA research funding including #GCRF Read more: https://t.co/aj71VvYx5b	21085.0	RT @PolStudiesAssoc: We have added our signature to this letter co-ordinated by @AcadSocSciences calling on @UKRI_News to reverse its decisâ€¦	521.0	True	full
785163	785163	605796f2e02a8e0038120051	2021-03-21 18:56:44	[]	[]	Sun Mar 21 05:48:34 +0000 2021	[]	[{"url":"https://t.co/IzFpkNR8Eq","expanded_url":"https://www.cnn.com/2021/02/01/americas/brazil-coronavirus-vaccination/index.html","display_url":"cnn.com/2021/02/01/ameâ€¦","indices":[254,277]}]	15) How the hell did Brazil screw up its vaccine supply so much? â€œmultiple experts say the ineptitude of the federal government, led by Covid-skeptic Bolsonaro, has sabotaged. They point to a distinct lack of urgency on the fed govt to secure suppliesâ€� https://t.co/IzFpkNR8Eq	454867.0	RT @DrEricDing: 15) How the hell did Brazil screw up its vaccine supply so much? â€œmultiple experts say the ineptitude of the federal goverâ€¦	737.0	True	full
785164	785164	605796f2e02a8e003812006b	2021-03-21 18:56:45	[]	[]	Sun Mar 21 15:00:00 +0000 2021	[{"text":"KeepLondonSafe","indices":[118,133]},{"text":"KeepLewishamSafe","indices":[134,151]}]	[{"url":"https://t.co/lsgbZbvCzu","expanded_url":"http://nhs.uk/coronavirus","display_url":"nhs.uk/coronavirus","indices":[81,104]}]	If you have COVID-19 symptoms, stay at home (self-isolate) and get a test. Go to https://t.co/lsgbZbvCzu or call 119. #KeepLondonSafe #KeepLewishamSafe https://t.co/LxNjtV9oO0	26745.0	RT @LewishamCouncil: If you have COVID-19 symptoms, stay at home (self-isolate) and get a test. Go to https://t.co/lsgbZbvCzu or call 119.â€¦	3973.0	True	full
785165	785165	605796f2e02a8e003812006d	2021-03-21 18:56:45	[]	[]	Sun Mar 21 14:43:14 +0000 2021	[]	[{"url":"https://t.co/5eG79t0UnT","expanded_url":"https://twitter.com/gregabbott_tx/status/1373009637985943556","display_url":"twitter.com/gregabbott_tx/â€¦","indices":[261,284]}]	You care about immigrants? The day before a white supremacist killed 23 people in El Paso (claiming there was a â€œHispanic invasion of Texasâ€�) you mailed a letter urging Republicans to â€œDEFEND TEXAS NOWâ€� from immigrants &amp; â€œtake matters into our own hands.â€� https://t.co/5eG79t0UnT	2001448.0	RT @BetoORourke: You care about immigrants? The day before a white supremacist killed 23 people in El Paso (claiming there was a â€œHispanicâ€¦	519.0	True	full
785166	785166	605796f2e02a8e0038120077	2021-03-21 18:56:45	[]	[]	Sun Mar 21 15:02:53 +0000 2021	[{"text":"Elecciones2021","indices":[0,15]}]	[{"url":"https://t.co/Y63quIihXN","expanded_url":"https://larepublica.pe/elecciones/2021/03/21/elecciones-2021-cinco-candidatos-presidenciales-debatiran-sus-propuestas-este-domingo-21-pltc/","display_url":"larepublica.pe/elecciones/202â€¦","indices":[240,263]}]	#Elecciones2021ðŸ‡µðŸ‡ª | Candidatos presidenciales debatirÃ¡n sus propuestas este domingo 21 Yonhy Lescano, George Forsyth, Keiko Fujimori, VerÃ³nika Mendoza y Daniel Urresti expondrÃ¡n sus ideas en la cita que se realizarÃ¡ desde las 8.00 p. m.. https://t.co/Y63quIihXN	294168.0	RT @Politica_LR: #Elecciones2021ðŸ‡µðŸ‡ª | Candidatos presidenciales debatirÃ¡n sus propuestas este domingo 21 Yonhy Lescano, George Forsyth, Keiâ€¦	77.0	True	full
785167	785167	605796f3e02a8e0038120093	2021-03-21 18:56:45	[]	[{"url":"https://t.co/IHhJ0YBtoD","expanded_url":"https://bit.ly/3lNe3Zv","display_url":"bit.ly/3lNe3Zv","indices":[156,179]}]		[]	[]			The J Bar was issued a citation Sunday by the Ohio Investigative Unit for disorderly activity in regard to violatioâ€¦ https://t.co/5Ui18UiAv7	15968.0	True	full
785168	785168	605796f3e02a8e00381200b3	2021-03-21 18:56:46	[]	[]	Sun Mar 21 13:48:46 +0000 2021	[]	[{"url":"https://t.co/k4SKSfxLJh","expanded_url":"https://jamanetwork.com/journals/jama/fullarticle/2777898?utm_source=facebook&utm_campaign=content-shareicons&utm_content=article_engagement&utm_medium=social&utm_term=032021#.YFYY0Aj3zck.facebook","display_url":"jamanetwork.com/journals/jama/â€¦","indices":[251,274]}]	Sorry Dr Fauci and other fearmongers, new study shows vaccines and naturally acquired immunity DO effectively neutralize COVID variants. Good news for everyone but bureaucrats and petty tyrants! Neutralizing Antibodies Against SARS-CoV-2 Variants https://t.co/k4SKSfxLJh	3117386.0	RT @RandPaul: Sorry Dr Fauci and other fearmongers, new study shows vaccines and naturally acquired immunity DO effectively neutralize COVIâ€¦	880.0	True	full
785169	785169	605796f3e02a8e00381200c3	2021-03-21 18:56:46	[]	[]	Sun Mar 21 18:24:25 +0000 2021	[]	[{"url":"https://t.co/qY9o9625tC","expanded_url":"https://www.diaridegirona.cat/opinio/2021/03/21/catalunya-laura-borras/1095467.html","display_url":"diaridegirona.cat/opinio/2021/03â€¦","indices":[249,272]}]	Comparto cuanto dice @BeaSilva9 en este artÃ­culo. Ahora bien, cuando ahora el PSC se alarma porque la mayorÃ­a parlamentaria independentista invisibiliza A la mitad de CataluÃ±a deberÃ­a hacer autocrÃ­tica de sus polÃ­ticas y prÃ¡cticas lingÃ¼Ã­sticas.. https://t.co/qY9o9625tC	2121.0	RT @Hermenautas: Comparto cuanto dice @BeaSilva9 en este artÃ­culo. Ahora bien, cuando ahora el PSC se alarma porque la mayorÃ­a parlamentaâ€¦	2045.0	True	full
785170	785170	605796f4e02a8e0038120115	2021-03-21 18:56:47	[]	[]	Sun Mar 21 16:32:24 +0000 2021	[]	[{"url":"https://t.co/pndzOeB8lM","expanded_url":"https://app.abcsmartcookies.com/#/social-link-landing/1bff79f0-e8e1-4580-99f4-085fadea83da","display_url":"app.abcsmartcookies.com/#/social-link-â€¦","indices":[263,286]}]	@kennden_ Each one for their own reasons! My daughter is selling. We have the new toast yays and the chocolate covered sâ€™mores they are discontinuing. Due to Covid we are shipping &amp; limiting booths. $5 a box!! Shipping 1/2 off if you order 6-12 which is $6! https://t.co/pndzOeB8lM	16.0	RT @mom2aldo: @kennden_ Each one for their own reasons! My daughter is selling. We have the new toast yays and the chocolate covered sâ€™moreâ€¦	744.0	True	full
785171	785171	605796f4e02a8e003812011b	2021-03-21 18:56:47	[]	[]	Sat Mar 20 18:54:57 +0000 2021	[]	[{"url":"https://t.co/8ALxedyfmN","expanded_url":"https://twitter.com/ToryFibs/status/1373195219068456961","display_url":"twitter.com/ToryFibs/statuâ€¦","indices":[186,209]}]	Colonialism has not disappeared, but taken new shapes. It lives on in financial and legal institutions, and it has as little regard for lives of the people of the global south as ever. https://t.co/8ALxedyfmN	6674.0	RT @mustapipa: Colonialism has not disappeared, but taken new shapes. It lives on in financial and legal institutions, and it has as littlâ€¦	93.0	True	full
785172	785172	605796f4e02a8e0038120123	2021-03-21 18:56:47	[]	[]	Thu Mar 18 22:35:04 +0000 2021	[{"text":"Calgary","indices":[272,280]}]	[{"url":"https://t.co/vfbSuQPfJp","expanded_url":"https://www.calgary.ca/yechiring","display_url":"calgary.ca/yechiring","indices":[248,271]}]	Know a youth aged 15-24 who is looking for a job? @yec_calgary is hosting a virtual hiring event on March 25. Employers are recruiting in a variety of industries including landscaping, warehousing, summer camps, retail, &amp; more. Register here: https://t.co/vfbSuQPfJp #Calgary https://t.co/CEQ7Yd5Rsw	9710.0	RT @EWoolleyWard8: Know a youth aged 15-24 who is looking for a job? @yec_calgary is hosting a virtual hiring event on March 25. Employersâ€¦	712.0	True	full
785173	785173	605796f4e02a8e0038120127	2021-03-21 18:56:47	[]	[{"url":"https://t.co/KNldCt0LIc","expanded_url":"https://www.nytimes.com/2021/03/20/world/europe/europe-vaccine-rollout-astrazeneca.html#","display_url":"nytimes.com/2021/03/20/worâ€¦","indices":[158,181]}]		[]	[]			@Danieluhp @DonMitxel_I Esa es una de las diferencias. ExplicarÃ­a parte del problema. Pero hay otras. Israel tampocâ€¦ https://t.co/3hJRr4CcXq	2209.0	True	full
785174	785174	605796f4e02a8e003812013d	2021-03-21 18:56:47	[]	[]	Sun Mar 21 18:34:43 +0000 2021	[{"text":"Beatriz","indices":[1,9]},{"text":"PuenteDeVallecas","indices":[108,125]},{"text":"MD1061","indices":[191,198]},{"text":"DIRECTO","indices":[215,223]}]	[{"url":"https://t.co/CwKcM8RjGW","expanded_url":"http://telemd.es/zwua0141","display_url":"telemd.es/zwua0141","indices":[225,248]}]	ðŸ”´#Beatriz y su marido llevan viviendo mÃ¡s de un aÃ±o en una vivienda de 15 m2 llena de defectos y averÃ­as enðŸ“�#PuenteDeVallecasâ�ŒNuestro reportero @aleix_poblet nos cuenta todos los detallesðŸ‘‡ ðŸ�¦#MD1061 ðŸ‘©â€�ðŸ’»SÃ­guelo enðŸ“¡#DIRECTOâ–¶ï¸�https://t.co/CwKcM8RjGW https://t.co/288EH7KGgE	23638.0	RT @MadridDirecto: ðŸ”´#Beatriz y su marido llevan viviendo mÃ¡s de un aÃ±o en una vivienda de 15 m2 llena de defectos y averÃ­as enðŸ“�#PuenteDeValâ€¦	1591.0	True	full
785175	785175	605796f5e02a8e0038120151	2021-03-21 18:56:47	[]	[]	Sun Mar 21 07:35:18 +0000 2021	[]	[{"url":"https://t.co/bpXjwTpt2b","expanded_url":"https://lockdownsceptics.org/2021/03/21/the-covid-models-were-tested-against-the-real-world-and-failed/","display_url":"lockdownsceptics.org/2021/03/21/theâ€¦","indices":[236,259]}]	â€œthe UK Government delivered the worst of both worlds. It imposed some of the most severe and long-lasting lockdowns in the world ... that such actions were needed to avert a catastrophe. Except the lockdowns did not work as intendedâ€� https://t.co/bpXjwTpt2b	5364.0	RT @CroydonConst: â€œthe UK Government delivered the worst of both worlds. It imposed some of the most severe and long-lasting lockdowns in tâ€¦	5364.0	True	full
785176	785176	605796f5e02a8e003812017f	2021-03-21 18:56:48	[]	[]	Sat Mar 20 18:55:29 +0000 2021	[]	[{"url":"https://t.co/IfW6HbFfvT","expanded_url":"https://youtu.be/7V6J3YFYMoU","display_url":"youtu.be/7V6J3YFYMoU","indices":[199,222]}]	Vuelve la liga tras la pandemia. El benjamÃ­n A del @cf_sistrells de @Xavi_Santaella consigue la primera victoria de la liga contra un peleÃ³n @CEJupiterBase . Dejo enlace resumen amplio del partido. https://t.co/IfW6HbFfvT https://t.co/OsA7KCjxAw	13.0	RT @Albertitoferoz1: Vuelve la liga tras la pandemia. El benjamÃ­n A del @cf_sistrells de @Xavi_Santaella consigue la primera victoria de lâ€¦	49.0	True	full
785177	785177	605796f5e02a8e0038120183	2021-03-21 18:56:48	[]	[]	Sun Mar 21 16:59:29 +0000 2021	[]	[{"url":"https://t.co/ztqV2JW1vg","expanded_url":"https://laultimahora.es/p/29187","display_url":"laultimahora.es/p/29187","indices":[103,126]}]	Ayuso disuelve la ComisiÃ³n de InvestigaciÃ³n sobre las muertes por COVID en las residencias de ancianos https://t.co/ztqV2JW1vg FACHA SI SUFRES DE INSOMNIO NO PUEDES DORMIR CUENTA ANCIANOS QUE A MATADO AYUSO Y YA VEREMOS A VER SI COGES EL SUEÃ‘O!	10329.0	RT @cclapton1: Ayuso disuelve la ComisiÃ³n de InvestigaciÃ³n sobre las muertes por COVID en las residencias de ancianos https://t.co/ztqV2JW1â€¦	2226.0	True	full
785178	785178	605796f6e02a8e00381201a1	2021-03-21 18:56:48	[]	[]	Sun Mar 21 05:25:58 +0000 2021	[]	[{"url":"https://t.co/m6CQwrFPR7","expanded_url":"https://www.welt.de/regionales/hamburg/article228710095/Corona-Es-funktioniert-ein-wichtiger-Bereich-nicht-naemlich-die-Regierung.html?cid=socialmedia.twitter.shared.web","display_url":"welt.de/regionales/hamâ€¦","indices":[195,218]}]	"FÃ¼r WELT AM SONNTAG-Herausgeber Stefan Aust erleben wir â€žeine Inkompetenz in bisher nicht bekanntem AusmaÃŸâ€œ." Stefan Aust: â€žEs funktioniert ein wichtiger Bereich nicht â€“ nÃ¤mlich die Regierungâ€œ https://t.co/m6CQwrFPR7 via @welt	1684.0	RT @Klarname1900: "FÃ¼r WELT AM SONNTAG-Herausgeber Stefan Aust erleben wir â€žeine Inkompetenz in bisher nicht bekanntem AusmaÃŸâ€œ." Stefan Auâ€¦	55.0	True	full
785179	785179	605796f6e02a8e00381201ab	2021-03-21 18:56:48	[]	[]	Sun Mar 21 13:20:41 +0000 2021	[{"text":"AsambleaBID2021","indices":[130,146]}]	[{"url":"https://t.co/D3qaoHpjcC","expanded_url":"http://www.facebook.com/ColombiaCreaTalento","display_url":"facebook.com/ColombiaCreaTaâ€¦","indices":[240,263]}]	ProgrÃ¡mate para la repeticiÃ³n hoy del evento de lanzamiento del AÃ±o Internacional de la EconomÃ­a Creativa 2021, en el marco de la #AsambleaBID2021. Un recorrido por el paÃ­s, a travÃ©s de la diversidad cultural de sus regiones. â�°10:00 P.M. ðŸ“º https://t.co/D3qaoHpjcC https://t.co/nnBfmozlyq	39401.0	RT @fonturcol: ProgrÃ¡mate para la repeticiÃ³n hoy del evento de lanzamiento del AÃ±o Internacional de la EconomÃ­a Creativa 2021, en el marcoâ€¦	3800.0	True	full
785180	785180	605796f6e02a8e00381201b3	2021-03-21 18:56:48	[]	[]	Sun Mar 21 13:21:15 +0000 2021	[]	[{"url":"https://t.co/DHths7hZyg","expanded_url":"http://ow.ly/8skb50E4may","display_url":"ow.ly/8skb50E4may","indices":[125,148]}]	SÃ“ PERDE PARA RORAIMA: RN Ã© o 2Âº Estado que menos distribuiu doses da vacina contra a Covid-19 aos municÃ­pios, apenas 45,2%. https://t.co/DHths7hZyg https://t.co/ivA4fHRqlo	129175.0	RT @BlogdoBG: SÃ“ PERDE PARA RORAIMA: RN Ã© o 2Âº Estado que menos distribuiu doses da vacina contra a Covid-19 aos municÃ­pios, apenas 45,2%.â€¦	28.0	True	full
785181	785181	605796f6e02a8e00381201bd	2021-03-21 18:56:48	[]	[]	Sun Mar 21 18:46:05 +0000 2021	[{"text":"21Mar","indices":[0,6]},{"text":"DescuidarseEsContagiarse","indices":[98,123]}]	[{"url":"https://t.co/hqHxxEdUc8","expanded_url":"https://www.lechuguinos.com/siria-acusa-a-eeuu-reservas-de-petroleo/","display_url":"lechuguinos.com/siria-acusa-a-â€¦","indices":[125,148]}]	#21Mar Â¡CRIMINALES DE GUERRA! Siria acusa a EEUU de saquear el 90% de sus reservas de petrÃ³leo... #DescuidarseEsContagiarse https://t.co/hqHxxEdUc8	121244.0	RT @Lechuguinos_com: #21Mar Â¡CRIMINALES DE GUERRA! Siria acusa a EEUU de saquear el 90% de sus reservas de petrÃ³leo... #DescuidarseEsContagâ€¦	642.0	True	full
785182	785182	605796f6e02a8e00381201dd	2021-03-21 18:56:49	[]	[]	Sun Mar 21 04:23:55 +0000 2021	[]	[{"url":"https://t.co/c0iuqYPTnT","expanded_url":"https://www.swissinfo.ch/eng/politics/digital-identity-scheme-faces-scepticism-around-data-privacy/46399636","display_url":"swissinfo.ch/eng/politics/dâ€¦","indices":[257,280]}]	Although ðŸ‡¨ðŸ‡­ is highly likely one of the most corrupt western states, we are the only country with an element of direct democracy. If we won't prevail, nobody will. We shot down digital identity, next will be Covid law. Here 10000 protest against corona BS. https://t.co/c0iuqYPTnT https://t.co/PYVOW7pEKT	41553.0	RT @Thomas_Binder: Although ðŸ‡¨ðŸ‡­ is highly likely one of the most corrupt western states, we are the only country with an element of direct dâ€¦	4.0	True	full
785183	785183	605796f6e02a8e00381201e7	2021-03-21 18:56:49	[]	[]	Sun Mar 21 18:54:29 +0000 2021	[{"text":"WHOretractNOW","indices":[68,82]},{"text":"COVIDseRESPIRA","indices":[181,196]},{"text":"COVIDisAirborne","indices":[197,213]}]	[{"url":"https://t.co/JrhBFAtcb8","expanded_url":"https://twitter.com/AlfonsoJGB/status/1373707648512712713","display_url":"twitter.com/AlfonsoJGB/staâ€¦","indices":[214,237]}]	ðŸš¨ UN AÃ‘O DEL ERROR MÃ�S GRAVE DE ESTA PANDEMIA. @WHO @WHO_Europe #WHOretractNOW impulsen medidas CLARAS sobre ventilaciÃ³n, para que los gobiernos las apliquen OBLIGATORIAMENTE. #COVIDseRESPIRA #COVIDisAirborne https://t.co/JrhBFAtcb8	132.0	RT @JesusM_77: ðŸš¨ UN AÃ‘O DEL ERROR MÃ�S GRAVE DE ESTA PANDEMIA. @WHO @WHO_Europe #WHOretractNOW impulsen medidas CLARAS sobre ventilaciÃ³nâ€¦	938.0	True	full
785184	785184	605796f6e02a8e00381201f1	2021-03-21 18:56:49	[]	[{"url":"https://t.co/vA1r59FDAp","expanded_url":"https://untp.beer/s/c1008494164","display_url":"untp.beer/s/c1008494164","indices":[230,253]}]		[]	[]			I was very curious about this brew but my drinking buddy has opinions on its "Fair Trade Decaf Coffee Beans"! Thisâ€¦ https://t.co/N4YQNMVjhM	2111.0	True	full
785185	785185	605796f7e02a8e0038120203	2021-03-21 18:56:49	[{"text":"covid19","indices":[94,102]},{"text":"covid","indices":[103,109]},{"text":"coronivirus","indices":[110,122]},{"text":"vaccine","indices":[123,131]},{"text":"pandemic","indices":[132,141]}]	[{"url":"https://t.co/4weQWqwBnP","expanded_url":"https://flip.it/YIpGDi","display_url":"flip.it/YIpGDi","indices":[143,166]}]		[]	[]			New study shows Pfizer COVID-19 vaccine is 94% effective in preventing asymptomatic infection #covid19 #covidâ€¦ https://t.co/xAAvPrlA62	1488.0	True	full
785186	785186	605796f7e02a8e0038120207	2021-03-21 18:56:49	[]	[]	Sat Mar 20 09:20:32 +0000 2021	[]	[{"url":"https://t.co/BPcwX1TC0F","expanded_url":"http://bit.ly/3c2alHQ","display_url":"bit.ly/3c2alHQ","indices":[257,280]}]	Utilizaron la pandemia para ahorrar presupuesto educativo. Echaron a profes de refuerzo antes de la 3Âª ola. Y en vez de reforzar la pÃºblica, ahora anuncian nuevos recortes. Su plan siempre es convertir la educaciÃ³n en una mÃ¡quina para generar desigualdad. https://t.co/BPcwX1TC0F	75381.0	RT @isaserras: Utilizaron la pandemia para ahorrar presupuesto educativo. Echaron a profes de refuerzo antes de la 3Âª ola. Y en vez de refoâ€¦	879.0	True	full
785187	785187	605796f7e02a8e003812020b	2021-03-21 18:56:49	[]	[]	Sun Mar 21 17:01:30 +0000 2021	[]	[{"url":"https://t.co/0PYUBiAb3e","expanded_url":"https://reitschuster.de/post/angela-merkel-und-der-anti-deutsche-nationalismus/","display_url":"reitschuster.de/post/angela-meâ€¦","indices":[256,279]}]	Die Bundesrepublik und ihre erste Bundeskanzlerin sind sich fremd geblieben. Nach 15 Jahren wird klar, wie wenig Angela Merkel mit der Kultur und der Geschichte ihres Landes anfangen kann. Eine Merkel-Bilanz, sechster und letzter Teil heute: das Deutsche. https://t.co/0PYUBiAb3e	71642.0	RT @reitschuster: Die Bundesrepublik und ihre erste Bundeskanzlerin sind sich fremd geblieben. Nach 15 Jahren wird klar, wie wenig Angela Mâ€¦	1222.0	True	full
785188	785188	605796f7e02a8e0038120223	2021-03-21 18:56:49	[]	[]	Sun Mar 21 18:50:08 +0000 2021	[{"text":"COVID19Vaccines","indices":[94,110]}]	[{"url":"https://t.co/n15P4j0rep","expanded_url":"https://www.cnnbrasil.com.br/saude/2021/03/19/governo-federal-assina-contratos-com-pfizer-e-janssen-para-vacinas","display_url":"cnnbrasil.com.br/saude/2021/03/â€¦","indices":[263,286]}]	NEWâ€”Brazilâ€™s government has signed contracts with Pfizer and J&amp;J for 138 million doses of #COVID19Vaccines. However only 13.5 mil Pfizer doses coming by end of Q2 2021â€“86 mil by end of Q3. J&amp;Jâ€™s 38 mil toward Q3/4. This is too late. ðŸ‡§ðŸ‡· needs more now. https://t.co/n15P4j0rep https://t.co/TScHz0YJaB	454846.0	RT @DrEricDing: NEWâ€”Brazilâ€™s government has signed contracts with Pfizer and J&amp;J for 138 million doses of #COVID19Vaccines. However only 13â€¦	304.0	True	full
785189	785189	605796f7e02a8e0038120229	2021-03-21 18:56:49	[]	[]	Sun Mar 21 14:27:42 +0000 2021	[]	[{"url":"https://t.co/fEqJsXCryN","expanded_url":"https://twitter.com/juancristonomo/status/1373630679343316994","display_url":"twitter.com/juancristonomoâ€¦","indices":[134,157]}]	Espero que los seguidores de @AvanzaLibertad_ dejen de criticarme y en vez de ver la paja en el ojo ajeno, vean la viga en el propio. https://t.co/fEqJsXCryN	242991.0	RT @RCachanosky: Espero que los seguidores de @AvanzaLibertad_ dejen de criticarme y en vez de ver la paja en el ojo ajeno, vean la viga enâ€¦	516.0	True	full
785190	785190	605796f7e02a8e0038120243	2021-03-21 18:56:50	[]	[]	Sun Mar 21 17:06:28 +0000 2021	[]	[{"url":"https://t.co/1SGvHOS2VN","expanded_url":"https://www.standard.co.uk/news/uk/pfizer-eu-covid-vaccine-threats-uk-b925289.html","display_url":"standard.co.uk/news/uk/pfizerâ€¦","indices":[200,223]}]	Â«@pfizer &amp; @BioNTech_Group warn ðŸ‡ªðŸ‡º to back down on Covid vaccine threats to ðŸ‡¬ðŸ‡§. They've told @EU_Commission that if the UK shuts down the lipids then the whole process grinds to a halt in weeksÂ» https://t.co/1SGvHOS2VN	2564.0	RT @MartiJim7: Â«@pfizer &amp; @BioNTech_Group warn ðŸ‡ªðŸ‡º to back down on Covid vaccine threats to ðŸ‡¬ðŸ‡§. They've told @EU_Commission that if the UK sâ€¦	139.0	True	full
785191	785191	605796f8e02a8e003812025f	2021-03-21 18:56:50	[]	[]	Sun Mar 21 17:30:09 +0000 2021	[{"text":"Tech","indices":[201,206]},{"text":"News","indices":[209,214]},{"text":"Scotland","indices":[217,226]},{"text":"Health","indices":[229,236]}]	[{"url":"https://t.co/8R2GyZeOCc","expanded_url":"https://digit.fyi/lumiradx-investment-to-create-global-research-hub-in-scotland/","display_url":"digit.fyi/lumiradx-invesâ€¦","indices":[176,199]}]	Life sciences firm LumiraDx will lead the development of the hub and has announced a Â£78 million investment in its current Scottish operations. Learn more in our article ðŸ‘‡ðŸ‘‡ðŸ‘‡ https://t.co/8R2GyZeOCc #Tech | #News | #Scotland | #Health	7752.0	RT @digitfyi: Life sciences firm LumiraDx will lead the development of the hub and has announced a Â£78 million investment in its current Scâ€¦	148.0	True	full
785192	785192	605796f8e02a8e003812026d	2021-03-21 18:56:50	[]	[]	Sun Mar 21 04:43:29 +0000 2021	[]	[{"url":"https://t.co/QXbsNBzeWg","expanded_url":"https://www.lemonde.fr/societe/article/2021/03/19/covid-19-dans-un-lycee-d-uzes-le-delicat-exercice-de-communication-autour-des-cas-de-variants_6073726_3224.html","display_url":"lemonde.fr/societe/articlâ€¦","indices":[250,273]}]	Un lycÃ©e touchÃ© par les variants Sud africain, britannique et brÃ©silien, rÃ©ouvert en 100% prÃ©sentiel, un prof hospitalisÃ© dans un Ã©tat grave. La question de la responsabilitÃ© de Blanquer dans la diffusion du virus devra se poser devant un tribunal. https://t.co/QXbsNBzeWg https://t.co/myxXupqQIc	6641.0	RT @Sht_dono: Un lycÃ©e touchÃ© par les variants Sud africain, britannique et brÃ©silien, rÃ©ouvert en 100% prÃ©sentiel, un prof hospitalisÃ© danâ€¦	48.0	True	full
785193	785193	605796f8e02a8e003812027b	2021-03-21 18:56:50	[]	[]	Sun Mar 21 18:24:25 +0000 2021	[]	[{"url":"https://t.co/qY9o9625tC","expanded_url":"https://www.diaridegirona.cat/opinio/2021/03/21/catalunya-laura-borras/1095467.html","display_url":"diaridegirona.cat/opinio/2021/03â€¦","indices":[249,272]}]	Comparto cuanto dice @BeaSilva9 en este artÃ­culo. Ahora bien, cuando ahora el PSC se alarma porque la mayorÃ­a parlamentaria independentista invisibiliza A la mitad de CataluÃ±a deberÃ­a hacer autocrÃ­tica de sus polÃ­ticas y prÃ¡cticas lingÃ¼Ã­sticas.. https://t.co/qY9o9625tC	2121.0	RT @Hermenautas: Comparto cuanto dice @BeaSilva9 en este artÃ­culo. Ahora bien, cuando ahora el PSC se alarma porque la mayorÃ­a parlamentaâ€¦	70.0	True	full
785194	785194	605796f8e02a8e0038120283	2021-03-21 18:56:51	[]	[]	Sat Mar 20 19:09:31 +0000 2021	[{"text":"Covid19","indices":[25,33]},{"text":"Coronavirus","indices":[229,241]}]	[{"url":"https://t.co/8s6G6Mdn2S","expanded_url":"https://vip.politicsmeanspolitics.com/2021/03/20/uk-covid-19-data-20-march-2021/","display_url":"vip.politicsmeanspolitics.com/2021/03/20/uk-â€¦","indices":[248,271]}]	ð�Ÿµð�Ÿ² further deaths due to #Covid19 in the UK &amp; another ð�Ÿ±,ð�Ÿ±ð�Ÿ´ð�Ÿ³ infections in 24h. A total of ð�Ÿ¯ð�Ÿ³,ð�Ÿ°ð�Ÿ±ð�Ÿ­ new cases in 7 days. Has a plateau been reached? We must remain patient and vigilant, Dr @JoePajak writes. | @PMPmagToday Full #Coronavirus Data: https://t.co/8s6G6Mdn2S https://t.co/qUg6UtPpxj	4308.0	RT @PMPmagToday: ð�Ÿµð�Ÿ² further deaths due to #Covid19 in the UK &amp; another ð�Ÿ±,ð�Ÿ±ð�Ÿ´ð�Ÿ³ infections in 24h. A total of ð�Ÿ¯ð�Ÿ³,ð�Ÿ°ð�Ÿ±ð�Ÿ­ new cases in 7 days. Hasâ€¦	5182.0	True	full
785195	785195	605796f8e02a8e0038120289	2021-03-21 18:56:51	[]	[{"url":"https://t.co/u2OyxEzI8Z","expanded_url":"https://www.youtube.com/watch?v=Xc3TUb00WBQ","display_url":"youtube.com/watch?v=Xc3TUbâ€¦","indices":[252,275]}]		[]	[]			@HBCUBuzz I'm almost 50 years old, I'm not going to spring break, but a lot of people are at risk. Some of u don'tâ€¦ https://t.co/dByHGIr6aS	104.0	True	full
785196	785196	605796f8e02a8e003812029d	2021-03-21 18:56:51	[]	[]	Sun Mar 21 13:25:40 +0000 2021	[]	[{"url":"https://t.co/sP1YaVjAeY","expanded_url":"https://www.bbc.co.uk/news/uk-56475807","display_url":"bbc.co.uk/news/uk-564758â€¦","indices":[196,219]}]	These Covid monomaniacs are determined to keep us frightened for ever. When will they acknowledge the collateral damage their restrictions cause? When will society get this disease in proportion? https://t.co/sP1YaVjAeY	30480.0	RT @LukeJohnsonRCP: These Covid monomaniacs are determined to keep us frightened for ever. When will they acknowledge the collateral damageâ€¦	505.0	True	full
785197	785197	605796f9e02a8e00381202b3	2021-03-21 18:56:51	[]	[{"url":"https://t.co/zylD2YDHqZ","expanded_url":"https://www1.folha.uol.com.br/poder/2021/03/estao-esticando-a-corda-faco-qualquer-coisa-pelo-meu-povo-diz-bolsonaro-em-aglomeracao-no-alvorada.shtml?utm_source=twitter&utm_medium=social&utm_campaign=comptw","display_url":"www1.folha.uol.com.br/poder/2021/03/â€¦","indices":[210,233]}]		[]	[]			No pior momento da pandemia: Bolsonaro promove aglomeraÃ§Ã£o no Alvorada, diz que "estÃ£o esticando a corda", fala queâ€¦ https://t.co/xxUGy7ujwq	4103.0	True	full
785198	785198	605796f9e02a8e00381202b5	2021-03-21 18:56:51	[]	[]	Sun Mar 21 17:23:21 +0000 2021	[{"text":"Loret","indices":[225,231]}]	[{"url":"https://t.co/eze4zcfF5x","expanded_url":"https://youtu.be/4vW4o9WUYPU","display_url":"youtu.be/4vW4o9WUYPU","indices":[245,268]}]	Un banco del gobierno entregÃ³ 150 millones de pesos a la empresa de Epigmenio Ibarra. Eso equivale a lo que recibieron 6,000 empresarios para apoyarlos con la pandemia. El privilegio de ser el propagandista estrella de AMLO. #Loret @latinus_us: https://t.co/eze4zcfF5x https://t.co/AAqLlS092S	8675866.0	RT @CarlosLoret: Un banco del gobierno entregÃ³ 150 millones de pesos a la empresa de Epigmenio Ibarra. Eso equivale a lo que recibieron 6,0â€¦	102.0	True	full
785199	785199	605796f9e02a8e00381202bf	2021-03-21 18:56:51	[]	[]	Sun Mar 21 11:29:12 +0000 2021	[]	[{"url":"https://t.co/PgqH8Gir2n","expanded_url":"https://kbjr6.com/2021/03/15/6-shots-16-seconds-body-cam-video-shows-dpd-officer-shooting-through-closed-door/","display_url":"kbjr6.com/2021/03/15/6-sâ€¦","indices":[211,234]}]	"The court case against a Duluth police officer will move forward. A judge made that ruling Monday. Officer Tyler Leibfried faces two felony charges after shooting through a closed door in September last year." https://t.co/PgqH8Gir2n	122876.0	RT @davenewworld_2: "The court case against a Duluth police officer will move forward. A judge made that ruling Monday. Officer Tyler Leibfâ€¦	10101.0	True	full
785200	785200	605796f9e02a8e00381202cd	2021-03-21 18:56:51	[]	[]	Sun Mar 21 16:56:03 +0000 2021	[{"text":"DescuidarseEsContagiarse","indices":[68,93]}]	[{"url":"https://t.co/Wk8LNyF5It","expanded_url":"https://www.vtv.gob.ve/cuba-iniciara-tercera-fase-candidato-vacunal-abdala/","display_url":"vtv.gob.ve/cuba-iniciara-â€¦","indices":[95,118]}]	Tercer candidato vacunal cubano contra la COVID-19 inicia fase III #DescuidarseEsContagiarse https://t.co/Wk8LNyF5It https://t.co/zscGlQqQZ8	1815420.0	RT @VTVcanal8: Tercer candidato vacunal cubano contra la COVID-19 inicia fase III #DescuidarseEsContagiarse https://t.co/Wk8LNyF5It httpsâ€¦	19.0	True	full
785201	785201	605796f9e02a8e00381202df	2021-03-21 18:56:52	[]	[]	Sun Mar 21 17:23:21 +0000 2021	[{"text":"Loret","indices":[225,231]}]	[{"url":"https://t.co/eze4zcfF5x","expanded_url":"https://youtu.be/4vW4o9WUYPU","display_url":"youtu.be/4vW4o9WUYPU","indices":[245,268]}]	Un banco del gobierno entregÃ³ 150 millones de pesos a la empresa de Epigmenio Ibarra. Eso equivale a lo que recibieron 6,000 empresarios para apoyarlos con la pandemia. El privilegio de ser el propagandista estrella de AMLO. #Loret @latinus_us: https://t.co/eze4zcfF5x https://t.co/AAqLlS092S	8675866.0	RT @CarlosLoret: Un banco del gobierno entregÃ³ 150 millones de pesos a la empresa de Epigmenio Ibarra. Eso equivale a lo que recibieron 6,0â€¦	255.0	True	full
785202	785202	605796f9e02a8e00381202e7	2021-03-21 18:56:52	[]	[]	Sun Mar 21 17:28:49 +0000 2021	[]	[{"url":"https://t.co/3NnDI79CKL","expanded_url":"https://twitter.com/caitoz/status/1373612754045521922","display_url":"twitter.com/caitoz/status/â€¦","indices":[281,304]}]	"I know we talk a big game about the scary bad guys being the jihadis and the North Koreans and whatnot, but really the folks who are most dangerous to our enterprises here are the folks who are going around telling everyone that we're up to no good up in Langley and Arlington. " https://t.co/3NnDI79CKL	623.0	RT @brankicabt: "I know we talk a big game about the scary bad guys being the jihadis and the North Koreans and whatnot, but really the folâ€¦	3263.0	True	full
785203	785203	605796fae02a8e0038120315	2021-03-21 18:56:52	[]	[]	Sun Mar 21 14:13:17 +0000 2021	[]	[{"url":"https://t.co/P6hQnpWAPT","expanded_url":"https://twitter.com/iteptweets/status/1372973349714923525","display_url":"twitter.com/iteptweets/staâ€¦","indices":[284,307]}]	If you paid $14.99 a month for a Zoom Pro membership, you paid more to Zoom than it paid in federal income taxes even as it made $660 million in profits last year â€“ a 4,000 percent increase since 2019. Yes. It's time to end a rigged tax code that benefits the wealthy &amp; powerful. https://t.co/P6hQnpWAPT	12126659.0	RT @SenSanders: If you paid $14.99 a month for a Zoom Pro membership, you paid more to Zoom than it paid in federal income taxes even as itâ€¦	53.0	True	full
785204	785204	605796fae02a8e003812031b	2021-03-21 18:56:52	[]	[]	Sun Mar 21 18:38:46 +0000 2021	[]	[{"url":"https://t.co/vkPrxh04QY","expanded_url":"https://www.wsj.com/articles/south-africas-drop-in-covid-19-cases-adds-to-questions-about-waves-of-infections-11615734003","display_url":"wsj.com/articles/southâ€¦","indices":[203,226]}]	The decitful anti-scientific thugs running this shitshow are clueless - and cannot understand anything. But yet they are allowed to destroy our society with their nonsense CCP lockdown &amp; mask junk: https://t.co/vkPrxh04QY	120717.0	RT @FatEmperor: The decitful anti-scientific thugs running this shitshow are clueless - and cannot understand anything. But yet they are alâ€¦	347.0	True	full
785205	785205	605796fae02a8e003812033b	2021-03-21 18:56:52	[]	[]	Sun Mar 21 15:29:26 +0000 2021	[]	[{"url":"https://t.co/gfJVkIrcM6","expanded_url":"https://www.bfmtv.com/sante/covid-19-pour-arnaud-fontanet-avoir-un-collegien-chez-soi-accroit-de-30-le-risque-d-infection_AN-202103210176.html","display_url":"bfmtv.com/sante/covid-19â€¦","indices":[99,122]}]	Covid-19: pour Arnaud Fontanet, "avoir un collÃ©gien chez soi accroÃ®t de 30% le risque" d'infection https://t.co/gfJVkIrcM6 https://t.co/lMo243x5mm	3035312.0	RT @BFMTV: Covid-19: pour Arnaud Fontanet, "avoir un collÃ©gien chez soi accroÃ®t de 30% le risque" d'infection https://t.co/gfJVkIrcM6 httpsâ€¦	60.0	True	full
785206	785206	605796fae02a8e0038120345	2021-03-21 18:56:52	[]	[]	Sun Mar 21 09:29:35 +0000 2021	[]	[{"url":"https://t.co/Sj3od6ZgAv","expanded_url":"https://twitter.com/iwthedarkprince/status/1373408322632683522","display_url":"twitter.com/iwthedarkprincâ€¦","indices":[250,273]}]	Why? Merkel and especially Macron canâ€™t keep their mouths shut slagging off the AZ vaccine remember Macron described it as ineffective and Merkel refused to take it! Thanks to those pair only 20% of the AZ vaccine available in the EU have been used. https://t.co/Sj3od6ZgAv	870.0	RT @Calavera437: Why? Merkel and especially Macron canâ€™t keep their mouths shut slagging off the AZ vaccine remember Macron described it asâ€¦	125.0	True	full
785207	785207	605796fae02a8e0038120347	2021-03-21 18:56:53	[]	[{"url":"https://t.co/qs7tbPwLeK","expanded_url":"http://kyhealthnews.blogspot.com/2021/03/positive-test-rate-falls-to-307-lowest.html?utm_source=feedburner&utm_medium=email&utm_campaign=Feed:+KentuckyHealthNews+(%3Cb%3EKentucky+Health+News%3C/b%3E)&m=1","display_url":"kyhealthnews.blogspot.com/2021/03/positiâ€¦","indices":[153,176]}]		[]	[]			KENTUCKY HEALTH NEWS: Positive-test rate falls to 3.07%, the lowest since June, but other measures of the pandemicâ€¦ https://t.co/h5RBTxTa86	2776.0	True	full
785208	785208	605796fae02a8e0038120349	2021-03-21 18:56:53	[]	[]	Sun Mar 21 18:53:00 +0000 2021	[{"text":"AFP","indices":[218,222]}]	[{"url":"https://t.co/oYefNtb69n","expanded_url":"http://u.afp.com/UfYN","display_url":"u.afp.com/UfYN","indices":[194,217]}]	[TÃ©moignages] ðŸ¦ A Manaus, mÃ©tropole de l'Amazonie brÃ©silienne terrassÃ©e par le Covid-19, les malades ont Ã©tÃ© tellement nombreux que l'oxygÃ¨ne est devenue une denrÃ©e rare disputÃ©e au marchÃ© noir https://t.co/oYefNtb69n #AFP https://t.co/4UjtH26E2v	3643181.0	RT @afpfr: [TÃ©moignages] ðŸ¦ A Manaus, mÃ©tropole de l'Amazonie brÃ©silienne terrassÃ©e par le Covid-19, les malades ont Ã©tÃ© tellement nombreuxâ€¦	216.0	True	full
785209	785209	605796fae02a8e0038120369	2021-03-21 18:56:53	[]	[]	Sun Mar 21 17:31:00 +0000 2021	[]	[{"url":"https://t.co/WaGZwMgWIe","expanded_url":"https://ctxt.es/es/20210301/Firmas/35420/ley-mordaza-marlaka-represion-libertad-expresion-derecho-manifestacion-elisa-mora.htm","display_url":"ctxt.es/es/20210301/Fiâ€¦","indices":[176,199]}]	La noticia que hoy deberÃ­a estar en todos los medios es que la policÃ­a encerrÃ³ a unos cientos de jÃ³venes pacÃ­ficos en la calle y no les permitiÃ³ irse a sus casas en @ctxt_es https://t.co/WaGZwMgWIe	1069019.0	RT @publico_es: La noticia que hoy deberÃ­a estar en todos los medios es que la policÃ­a encerrÃ³ a unos cientos de jÃ³venes pacÃ­ficos en la caâ€¦	44.0	True	full
785210	785210	605796fbe02a8e0038120399	2021-03-21 18:56:54	[]	[]	Sun Mar 21 10:10:30 +0000 2021	[{"text":"Ø§Ù„Ù…Ø³Ø§Ø±","indices":[135,142]},{"text":"ÙƒÙˆØ±ÙˆÙ†Ø§","indices":[143,150]},{"text":"Ø¹Ø§Ø¬Ù„","indices":[151,156]}]	[{"url":"https://t.co/9m4A4i040k","expanded_url":"https://almasar.om/%d9%88%d8%b2%d8%a7%d8%b1%d8%a9-%d8%a7%d9%84%d8%b5%d8%ad%d8%a9-%d8%aa%d9%83%d8%b4%d9%81-%d8%b9%d9%86-%d8%aa%d9%81%d8%a7%d8%b5%d9%8a%d9%84-%d8%ad%d9%85%d9%84%d8%a9-%d8%a7%d9%84%d8%aa%d8%ad%d8%b5%d9%8a/","display_url":"almasar.om/%d9%88%d8%b2%dâ€¦","indices":[157,180]}]	ÙˆØ²ÙŠØ± Ø§Ù„ØµØ­Ø©: Ø§Ø±ØªÙ�Ø§Ø¹ Ø§Ù„Ø­Ø§Ù„Ø§Øª Ø§Ù„Ù…Ù†ÙˆÙ…Ø© Ø¨Ø§Ù„Ø¹Ù†Ø§ÙŠØ© Ø§Ù„Ù…Ø±ÙƒØ²Ø© "Ù…Ù‚Ù„Ù‚ ÙˆØ®Ø·ÙŠØ±" .. ÙˆØ²Ø§Ø±Ø© Ø§Ù„ØµØ­Ø© ØªÙƒØ´Ù� Ø¹Ù† ØªÙ�Ø§ØµÙŠÙ„ Ø­Ù…Ù„Ø© Ø§Ù„ØªØ­ØµÙŠÙ† Ø¶Ø¯ ÙƒÙˆÙ�ÙŠØ¯ Ù¡Ù© Ø¨Ù…Ø³Ù†Ø¯Ù… ØµØ­ÙŠÙ�Ø© #Ø§Ù„Ù…Ø³Ø§Ø± #ÙƒÙˆØ±ÙˆÙ†Ø§ #Ø¹Ø§Ø¬Ù„ https://t.co/9m4A4i040k	7313.0	RT @almasar_om: ÙˆØ²ÙŠØ± Ø§Ù„ØµØ­Ø©: Ø§Ø±ØªÙ�Ø§Ø¹ Ø§Ù„Ø­Ø§Ù„Ø§Øª Ø§Ù„Ù…Ù†ÙˆÙ…Ø© Ø¨Ø§Ù„Ø¹Ù†Ø§ÙŠØ© Ø§Ù„Ù…Ø±ÙƒØ²Ø© "Ù…Ù‚Ù„Ù‚ ÙˆØ®Ø·ÙŠØ±" .. ÙˆØ²Ø§Ø±Ø© Ø§Ù„ØµØ­Ø© ØªÙƒØ´Ù� Ø¹Ù† ØªÙ�Ø§ØµÙŠÙ„ Ø­Ù…Ù„Ø© Ø§Ù„ØªØ­ØµÙŠÙ† Ø¶Ø¯ ÙƒÙˆÙ�ÙŠØ¯ Ù¡Ù© Ø¨Ù…â€¦	1433.0	True	full
785211	785211	605796fbe02a8e00381203a1	2021-03-21 18:56:54	[]	[]	Sun Mar 21 16:37:58 +0000 2021	[{"text":"TrumpFlu","indices":[0,9]},{"text":"TrumpCrimeFamily","indices":[10,27]},{"text":"TrumpVirus","indices":[29,40]}]	[{"url":"https://t.co/q0EWOYwZmr","expanded_url":"https://www.politicalflare.com/2021/03/trumps-ridiculed-mercilessly-over-covid-shutting-down-mar-a-lago/","display_url":"politicalflare.com/2021/03/trumpsâ€¦","indices":[107,130]}]	#TrumpFlu #TrumpCrimeFamily #TrumpVirus Trumps Ridiculed Mercilessly Over COVID Shutting Down Mar-a-Lago https://t.co/q0EWOYwZmr via @NicoleJames	1900.0	RT @dm_cgo: #TrumpFlu #TrumpCrimeFamily #TrumpVirus Trumps Ridiculed Mercilessly Over COVID Shutting Down Mar-a-Lago https://t.co/q0EWOYwâ€¦	260.0	True	full
785212	785212	605796fce02a8e00381203c3	2021-03-21 18:56:54	[]	[]	Sun Mar 21 16:59:13 +0000 2021	[{"text":"MerrickGarland","indices":[10,25]}]	[{"url":"https://t.co/9W3VGKMW0o","expanded_url":"https://www.newyorker.com/news/daily-comment/garland-is-the-last-best-chance-to-uncover-trumps-role-on-january-6th","display_url":"newyorker.com/news/daily-comâ€¦","indices":[257,280]}]	Some hope #MerrickGarland will â€œbe a legal romantic who truly believes law is a distinct space, with its own methodology and responsibility, and must be divorced from political considerations.â€� Iâ€™ve known Garland well for 46 years. Its a well founded hope. https://t.co/9W3VGKMW0o	1139221.0	RT @tribelaw: Some hope #MerrickGarland will â€œbe a legal romantic who truly believes law is a distinct space, with its own methodology andâ€¦	31.0	True	full
785213	785213	605796fce02a8e00381203db	2021-03-21 18:56:54	[]	[]	Sun Mar 21 18:55:24 +0000 2021	[]	[{"url":"https://t.co/eF19Pt3WwJ","expanded_url":"https://secure.actblue.com/donate/rubiocovid?refcode=RACRE&amount=25&recurring=1","display_url":"secure.actblue.com/donate/rubiocoâ€¦","indices":[221,244]}]	Florida isn't JUST the site where Spring Break mayhem ensues. It's the state where it's Senator Marco Rubio voted against COVID Relief with all other GOP losers. Your RT and small donation will help us remind them DAILY. https://t.co/eF19Pt3WwJ	901395.0	RT @mmpadellan: Florida isn't JUST the site where Spring Break mayhem ensues. It's the state where it's Senator Marco Rubio voted against Câ€¦	466.0	True	full
785214	785214	605796fce02a8e00381203e3	2021-03-21 18:56:54	[{"text":"GOMSA","indices":[252,258]},{"text":"LogÃ­stica","indices":[259,269]}]	[{"url":"https://t.co/8GQdled9Kx","expanded_url":"http://www.gomsa.com","display_url":"gomsa.com","indices":[227,250]}]		[]	[]			Contamos con una plataforma tecnolÃ³gica que le aporta la mayor visibilidad a todos sus embarques y disponemos de inâ€¦ https://t.co/u9GXjyYObp	478.0	True	full
785215	785215	605796fce02a8e00381203f1	2021-03-21 18:56:54	[]	[]	Sun Mar 21 17:38:08 +0000 2021	[]	[{"url":"https://t.co/KEfs8o1Kip","expanded_url":"https://twitter.com/jensstoltenberg/status/1373678668862664707","display_url":"twitter.com/jensstoltenberâ€¦","indices":[250,273]}]	Poland will share its experience, manpower and vaccines with the civilian and military staff of @NATO HQ in Brussels. We are ready to provide support in order to ensure operational continuity of NATO HQ; it is in the interest of our common security. https://t.co/KEfs8o1Kip	359549.0	RT @MorawieckiM: Poland will share its experience, manpower and vaccines with the civilian and military staff of @NATO HQ in Brussels. We aâ€¦	737.0	True	full
785216	785216	605796fde02a8e0038120409	2021-03-21 18:56:55	[]	[]	Sun Mar 21 09:39:40 +0000 2021	[]	[{"url":"https://t.co/gCPbSy0TAv","expanded_url":"https://bit.ly/3c8cVMN","display_url":"bit.ly/3c8cVMN","indices":[244,267]}]	@hospital_hvn cuenta con una consulta monogrÃ¡fica para tratar las patologÃ­as mÃ¡s frecuentes en adultos con sÃ­ndrome de Down desde el aÃ±o 2016. En la actualidad se hace seguimiento a 120 pacientes. Gran trabajo en equipo junto con @GRANADOWN https://t.co/gCPbSy0TAv https://t.co/aMt0m8edth	4681.0	RT @hospital_hvn: @hospital_hvn cuenta con una consulta monogrÃ¡fica para tratar las patologÃ­as mÃ¡s frecuentes en adultos con sÃ­ndrome de Dâ€¦	9.0	True	full
785217	785217	605796fde02a8e003812040f	2021-03-21 18:56:55	[{"text":"Cancer","indices":[48,55]},{"text":"atlantaspa","indices":[56,67]},{"text":"COVID","indices":[68,74]},{"text":"SuicidePrevention","indices":[75,93]},{"text":"chronicpain","indices":[94,106]}]	[{"url":"https://t.co/TWo6GnBBTs","expanded_url":"https://www.podserve.fm/episodes/26515/the-history-of-sugars.mp3","display_url":"podserve.fm/episodes/26515â€¦","indices":[109,132]}]		[]	[]			Weight Management is tied to sugar management #Cancer #atlantaspa #COVID #SuicidePrevention #chronicpainâ€¦ https://t.co/F3aInRZbAx	5214.0	True	full
785218	785218	605796fde02a8e0038120435	2021-03-21 18:56:55	[]	[]	Sun Mar 21 16:31:15 +0000 2021	[]	[{"url":"https://t.co/63Ylzpx8Mh","expanded_url":"https://www.latimes.com/entertainment-arts/music/story/2021-03-21/cloak-and-dagger-goth-nightclub-closed-sexual-misconduct-claims","display_url":"latimes.com/entertainment-â€¦","indices":[256,279]}]	Its co-founders personally scouted members, who were welcomed with a robed ritual, and a tattoo artist inked regulars with a logo. But its codes of silence and practice of expulsion insulated those accused of harming women, according to staff and members https://t.co/63Ylzpx8Mh https://t.co/dT3zgKgowv	3806233.0	RT @latimes: Its co-founders personally scouted members, who were welcomed with a robed ritual, and a tattoo artist inked regulars with a lâ€¦	1127.0	True	full
785219	785219	605796fde02a8e003812044d	2021-03-21 18:56:56	[]	[]	Sun Mar 07 03:15:37 +0000 2021	[{"text":"TratadoDeRoma","indices":[59,73]}]	[{"url":"https://t.co/ZnAwS6yv9t","expanded_url":"https://www.bcn.cl/historiadelaley/historia-de-la-ley/vista-expandida/4767/79.-","display_url":"bcn.cl/historiadelaleâ€¦","indices":[113,136]}]	@jennette42 @TRIBCONST_CHILE @maxmurath @TRIBCONST_CHILE #TratadoDeRoma fraude en complicidad de D*Traidora ! https://t.co/ZnAwS6yv9t OJO! Art79 "jueces son responsables..falta de observancia en leyes que reglan, denegaciÃ³n y torcida adm. de justicia..prevaricaciÃ³n en que incurran en desempeÃ±o de sus funciones"	5285.0	RT @fedoraletelier: @jennette42 @TRIBCONST_CHILE @maxmurath @TRIBCONST_CHILE #TratadoDeRoma fraude en complicidad de D*Traidora ! https:â€¦	7744.0	True	full
785220	785220	605796fee02a8e003812046d	2021-03-21 18:56:56	[]	[]	Sun Mar 21 15:38:17 +0000 2021	[]	[{"url":"https://t.co/9M9wgvfQci","expanded_url":"https://taz.de/Soziale-Folgen-der-Pandemie/!5754861&s=Lessenich/","display_url":"taz.de/Soziale-Folgenâ€¦","indices":[257,280]}]	"Mehr denn je bedÃ¼rfte es im Zeichen der Pandemie einer radikalen Ã¶konomischen Umverteilung. Wo aber bleibt die linke Sozialbewegung, die statt des mÃ¶glichst kompletten â€žLockdowns von untenâ€œ den mÃ¶glichst weitreichenden Reichtumstransfer von oben fordert?" https://t.co/9M9wgvfQci	4056.0	RT @WerHatDerGibt: "Mehr denn je bedÃ¼rfte es im Zeichen der Pandemie einer radikalen Ã¶konomischen Umverteilung. Wo aber bleibt die linke Soâ€¦	35.0	True	full
785221	785221	605796fee02a8e0038120483	2021-03-21 18:56:56	[]	[]	Sun Mar 21 16:34:47 +0000 2021	[]	[{"url":"https://t.co/ZmHxRMN6CI","expanded_url":"https://bit.ly/3vIvsac","display_url":"bit.ly/3vIvsac","indices":[194,217]},{"url":"https://t.co/UWHjcqwUPL","expanded_url":"https://twitter.com/dcgamesru/","display_url":"twitter.com/dcgamesru/","indices":[244,267]}]	Decentral Games announces the creation of its Russian community!ðŸ¥³ We have a lot of news to share!ðŸ—žï¸�ðŸ¤© Airdrops, events, promotions, referral campaigns and much more!ðŸ’¸ðŸš€ðŸŽ‰ ðŸ‘‰Join our Telegram: https://t.co/ZmHxRMN6CI ðŸ‘‰Follow Russian Twitter: https://t.co/UWHjcqwUPL https://t.co/dquJsPZNm6	8811.0	RT @decentralgames: Decentral Games announces the creation of its Russian community!ðŸ¥³ We have a lot of news to share!ðŸ—žï¸�ðŸ¤© Airdrops, evenâ€¦	163.0	True	full
785222	785222	605796fee02a8e00381204a3	2021-03-21 18:56:57	[]	[]	Sun Mar 21 18:52:50 +0000 2021	[{"text":"WrestleMania","indices":[40,53]},{"text":"WWE","indices":[109,113]},{"text":"WWEFastlane","indices":[114,126]},{"text":"2SWEET","indices":[167,174]}]	[{"url":"https://t.co/lR2MqEYmJi","expanded_url":"http://youtu.be/GQ0W1JBt3qQ","display_url":"youtu.be/GQ0W1JBt3qQ","indices":[220,243]}]	Sasha Banks vs Bianca Belair is set for #WrestleMania and we only have a few weeks to get this back on track #WWE #WWEFastlane Check It Out Below, and Check Out the #2SWEET Podcast, Ep. 120 Women's Wrestling Edition @ https://t.co/lR2MqEYmJi https://t.co/tTCDWvhICr	3200.0	RT @2SweetPod: Sasha Banks vs Bianca Belair is set for #WrestleMania and we only have a few weeks to get this back on track #WWE #WWEFastlaâ€¦	6842.0	True	full
785223	785223	605796fee02a8e00381204bb	2021-03-21 18:56:57	[]	[]	Sat Mar 20 14:29:37 +0000 2021	[{"text":"ZeroCovid","indices":[38,48]}]	[{"url":"https://t.co/fvj5r51WzQ","expanded_url":"http://bit.ly/ZeroCovidTelegram","display_url":"bit.ly/ZeroCovidTelegâ€¦","indices":[256,279]}]	Esclarecedor hilo sobre la estrategia #ZeroCovid frente a la estrategia de mitigaciÃ³n. @Guillermo4ldama expone con brillantez los puntos que defendemos para lograr la mÃ¡xima supresiÃ³n del virus. Sumaros en nuestra lucha. AquÃ­ nuestro grupo de Telegram: https://t.co/fvj5r51WzQ	1330.0	RT @libresdecovid: Esclarecedor hilo sobre la estrategia #ZeroCovid frente a la estrategia de mitigaciÃ³n. @Guillermo4ldama expone con brilâ€¦	24.0	True	full
785224	785224	605796ffe02a8e00381204d9	2021-03-21 18:56:57	[]	[]	Sun Mar 21 18:54:00 +0000 2021	[{"text":"COVID","indices":[160,166]}]	[{"url":"https://t.co/4SLZ3ciLEe","expanded_url":"https://telehealth.org/clinical-best-practices/","display_url":"telehealth.org/clinical-best-â€¦","indices":[186,209]}]	Looking for a telehealth training experience to improve your behavioral clinical skills? Sign up for live Telehealth Clinical Training: Best Practices for the #COVID-19 workshop. Visit https://t.co/4SLZ3ciLEe. https://t.co/5by4DRQL8T	1906.0	RT @telepsychology: Looking for a telehealth training experience to improve your behavioral clinical skills? Sign up for live Telehealth Câ€¦	1004.0	True	full
785225	785225	605796ffe02a8e00381204db	2021-03-21 18:56:57	[]	[]	Sun Mar 21 14:13:17 +0000 2021	[]	[{"url":"https://t.co/P6hQnpWAPT","expanded_url":"https://twitter.com/iteptweets/status/1372973349714923525","display_url":"twitter.com/iteptweets/staâ€¦","indices":[284,307]}]	If you paid $14.99 a month for a Zoom Pro membership, you paid more to Zoom than it paid in federal income taxes even as it made $660 million in profits last year â€“ a 4,000 percent increase since 2019. Yes. It's time to end a rigged tax code that benefits the wealthy &amp; powerful. https://t.co/P6hQnpWAPT	12126659.0	RT @SenSanders: If you paid $14.99 a month for a Zoom Pro membership, you paid more to Zoom than it paid in federal income taxes even as itâ€¦	483.0	True	full
785226	785226	605796ffe02a8e00381204e1	2021-03-21 18:56:57	[{"text":"LaSalleWSOC","indices":[131,143]},{"text":"GoExplorers","indices":[148,160]}]	[{"url":"https://t.co/ikTHxE1scA","expanded_url":"http://bit.ly/3s96FKd","display_url":"bit.ly/3s96FKd","indices":[106,129]}]		[]	[]			A three-goal performance pushed the Blue &amp; Gold past Saint Joseph's for its second-straight win! âœ�ï¸�:â€¦ https://t.co/vA1sySZY7V	1502.0	True	full
785227	785227	605796ffe02a8e00381204fb	2021-03-21 18:56:57	[]	[]	Sun Mar 21 18:15:38 +0000 2021	[{"text":"backtonow","indices":[213,223]}]	[{"url":"https://t.co/bB2EA3l1s2","expanded_url":"https://twitter.com/pop_rambler/status/1372928662933282824","display_url":"twitter.com/pop_rambler/stâ€¦","indices":[281,304]}]	Listening to middle aged guys n girls talk pop the last year has been an abiding Lockdown memory. Both @pop_rambler and @GiddyPopPod have single handily saved my sanity. They both should be on the NHS. This EP of #backtonow by @pop_rambler is perfect. Bravo Pop Kids and thank you https://t.co/bB2EA3l1s2	1012.0	RT @dickydrew: Listening to middle aged guys n girls talk pop the last year has been an abiding Lockdown memory. Both @pop_rambler and @Gidâ€¦	1182.0	True	full
785228	785228	605796ffe02a8e0038120505	2021-03-21 18:56:58	[]	[]	Sun Mar 21 16:38:19 +0000 2021	[{"text":"TrumpFlu","indices":[0,9]},{"text":"TrumpCrimeFamily","indices":[10,27]},{"text":"TrumpVirus","indices":[29,40]}]	[{"url":"https://t.co/q0EWOYwZmr","expanded_url":"https://www.politicalflare.com/2021/03/trumps-ridiculed-mercilessly-over-covid-shutting-down-mar-a-lago/","display_url":"politicalflare.com/2021/03/trumpsâ€¦","indices":[107,130]}]	#TrumpFlu #TrumpCrimeFamily #TrumpVirus Trumps Ridiculed Mercilessly Over COVID Shutting Down Mar-a-Lago https://t.co/q0EWOYwZmr via @NicoleJames	1900.0	RT @dm_cgo: #TrumpFlu #TrumpCrimeFamily #TrumpVirus Trumps Ridiculed Mercilessly Over COVID Shutting Down Mar-a-Lago https://t.co/q0EWOYwâ€¦	260.0	True	full
785229	785229	605796ffe02a8e0038120511	2021-03-21 18:56:58	[]	[{"url":"https://t.co/a50aOLZzg5","expanded_url":"https://inews.co.uk/news/sodexo-private-company-covid-test-sites-millions-of-taxpayer-money-snacks-923625","display_url":"inews.co.uk/news/sodexo-prâ€¦","indices":[252,275]}]		[]	[]			We have this weird attitude in this country that workers are to be treated like drones and that their health and weâ€¦ https://t.co/JHMTwDjE6D	971.0	True	full
785230	785230	60579700e02a8e003812051f	2021-03-21 18:56:58	[]	[]	Sun Mar 21 09:00:48 +0000 2021	[{"text":"DÃ­aInternacionalDeLosBosques","indices":[1,30]},{"text":"TurismoSostenible","indices":[97,115]},{"text":"Bosques","indices":[145,153]},{"text":"Extremadura","indices":[157,169]},{"text":"rutas","indices":[192,198]},{"text":"IntlForestDay","indices":[262,276]}]	[{"url":"https://t.co/6RE071goMN","expanded_url":"https://issuu.com/extremadura_tur/docs/paseos_por_los_bosques","display_url":"issuu.com/extremadura_tuâ€¦","indices":[220,243]}]	ðŸŒ³#DÃ­aInternacionalDeLosBosques con el objetivo de proteger las Ã¡reas forestales y sus especies. #TurismoSostenible ðŸ“— En la guÃ­a â€˜Paseos por los #Bosques de #Extremaduraâ€™ te sugerimos algunas #rutas y buenas prÃ¡cticasðŸ‘‡ðŸ�» https://t.co/6RE071goMN @JuntaEx_Cultura #IntlForestDay https://t.co/gdHJTBaHJt	50550.0	RT @Extremadura_tur: ðŸŒ³#DÃ­aInternacionalDeLosBosques con el objetivo de proteger las Ã¡reas forestales y sus especies. #TurismoSostenible ðŸ“—â€¦	64.0	True	full
785231	785231	60579700e02a8e0038120521	2021-03-21 18:56:58	[]	[]	Fri Mar 19 23:12:21 +0000 2021	[]	[{"url":"https://t.co/XpQU3CmVxV","expanded_url":"https://twitter.com/saludconlupa/status/1372587192699084803","display_url":"twitter.com/saludconlupa/sâ€¦","indices":[233,256]},{"url":"https://t.co/D2iqu5jdTU","expanded_url":"https://twitter.com/sputnikvaccine/status/1372541032148140048","display_url":"twitter.com/sputnikvaccineâ€¦","indices":[257,280]}]	1.MÃ©xico: incautan vacunas Sputnik V falsas (iban a Honduras) 2.Fondo Ruso de InversiÃ³n directa:"...Sputnik V se distribuye solo por canales oficiales y se administra solo a travÃ©s de los programas de vacunaciÃ³n de los gobiernos..." https://t.co/XpQU3CmVxV https://t.co/D2iqu5jdTU https://t.co/s7mEzClLVl	2886.0	RT @emezones: 1.MÃ©xico: incautan vacunas Sputnik V falsas (iban a Honduras) 2.Fondo Ruso de InversiÃ³n directa:"...Sputnik V se distribuye sâ€¦	523.0	True	full
785232	785232	60579700e02a8e0038120535	2021-03-21 18:56:58	[]	[]	Sun Mar 21 18:30:00 +0000 2021	[{"text":"Covid19","indices":[0,8]}]	[{"url":"https://t.co/vRVddLPB8a","expanded_url":"https://stories.oxfamireland.org/braving-covid-19-together-one-year-story/index.html","display_url":"stories.oxfamireland.org/braving-covid-â€¦","indices":[243,266]}]	#Covid19 has affected us all in different and unpredictable ways. But because of the belief &amp; goodwill of you, our amazing supporters &amp; partners, we emerge one year later having helped millions of people. Here's a snapshot for you https://t.co/vRVddLPB8a	11796.0	RT @OxfamIreland: #Covid19 has affected us all in different and unpredictable ways. But because of the belief &amp; goodwill of you, our amazâ€¦	23859.0	True	full
785233	785233	60579701e02a8e0038120567	2021-03-21 18:56:59	[]	[]	Sun Mar 21 01:23:56 +0000 2021	[{"text":"ElCovidNoEsJuegoCuidate","indices":[100,124]}]	[{"url":"https://t.co/RhCWEwWuqk","expanded_url":"https://mazo4f.com/238146","display_url":"mazo4f.com/238146","indices":[75,98]}]	Canciller Arreaza lamentÃ³ el deceso del profesor Omar GalÃ­ndez (+Covid-19) https://t.co/RhCWEwWuqk #ElCovidNoEsJuegoCuidate https://t.co/NMrN7omv7z	587440.0	RT @ConElMazoDando: Canciller Arreaza lamentÃ³ el deceso del profesor Omar GalÃ­ndez (+Covid-19) https://t.co/RhCWEwWuqk #ElCovidNoEsJuegoCuâ€¦	24.0	True	full
785234	785234	60579701e02a8e0038120577	2021-03-21 18:56:59	[]	[]	Sun Mar 21 15:42:26 +0000 2021	[{"text":"COVID19","indices":[101,109]},{"text":"Coronavirus","indices":[111,123]},{"text":"Latinus","indices":[124,132]},{"text":"InformaciÃ³nParaTi","indices":[133,151]}]	[{"url":"https://t.co/aMFHgZlsyu","expanded_url":"https://latinus.us/2021/03/21/pan-exige-morena-promesa-donar-50-presupuesto-comprar-vacunas-covid-19/","display_url":"latinus.us/2021/03/21/panâ€¦","indices":[152,175]}]	PAN exige a Morena cumplir con su promesa de donar 50% de su presupuesto para comprar vacunas contra #COVID19. #Coronavirus #Latinus #InformaciÃ³nParaTi https://t.co/aMFHgZlsyu	453313.0	RT @latinus_us: PAN exige a Morena cumplir con su promesa de donar 50% de su presupuesto para comprar vacunas contra #COVID19. #Coronavirusâ€¦	470.0	True	full
785235	785235	60579701e02a8e0038120579	2021-03-21 18:56:59	[]	[]	Sun Mar 21 18:55:24 +0000 2021	[]	[{"url":"https://t.co/eF19Pt3WwJ","expanded_url":"https://secure.actblue.com/donate/rubiocovid?refcode=RACRE&amount=25&recurring=1","display_url":"secure.actblue.com/donate/rubiocoâ€¦","indices":[221,244]}]	Florida isn't JUST the site where Spring Break mayhem ensues. It's the state where it's Senator Marco Rubio voted against COVID Relief with all other GOP losers. Your RT and small donation will help us remind them DAILY. https://t.co/eF19Pt3WwJ	901395.0	RT @mmpadellan: Florida isn't JUST the site where Spring Break mayhem ensues. It's the state where it's Senator Marco Rubio voted against Câ€¦	312.0	True	full
785236	785236	60579701e02a8e0038120589	2021-03-21 18:56:59	[]	[]	Sun Mar 21 18:55:24 +0000 2021	[]	[{"url":"https://t.co/eF19Pt3WwJ","expanded_url":"https://secure.actblue.com/donate/rubiocovid?refcode=RACRE&amount=25&recurring=1","display_url":"secure.actblue.com/donate/rubiocoâ€¦","indices":[221,244]}]	Florida isn't JUST the site where Spring Break mayhem ensues. It's the state where it's Senator Marco Rubio voted against COVID Relief with all other GOP losers. Your RT and small donation will help us remind them DAILY. https://t.co/eF19Pt3WwJ	901472.0	RT @mmpadellan: Florida isn't JUST the site where Spring Break mayhem ensues. It's the state where it's Senator Marco Rubio voted against Câ€¦	2522.0	True	full
785237	785237	60579701e02a8e0038120595	2021-03-21 18:56:59	[]	[]	Sun Mar 21 11:36:07 +0000 2021	[{"text":"abdx","indices":[121,126]},{"text":"ODX","indices":[211,215]}]	[{"url":"https://t.co/j3twdcSIpq","expanded_url":"https://twitter.com/shredz90/status/1373583230222397444","display_url":"twitter.com/shredz90/statuâ€¦","indices":[256,279]}]	Iâ€™ll tell you something for nothing with @FiercePharma involved this is not aimed at driving growth in the UK market. If #abdx stays down where it finished the week there may be some real value. Iâ€™m hoping that #ODX wakes up heading into the new tax year. https://t.co/j3twdcSIpq	141.0	RT @manxmarkets: Iâ€™ll tell you something for nothing with @FiercePharma involved this is not aimed at driving growth in the UK market. If #â€¦	261.0	True	full
785238	785238	60579701e02a8e0038120599	2021-03-21 18:56:59	[]	[]	Sun Mar 21 18:50:00 +0000 2021	[]	[{"url":"https://t.co/nHLBPwZUG1","expanded_url":"https://www.yaktrinews.com/i/texas-roadhouse-ceo-kent-taylor-dies-by-suicide-after-fight-with-virus-symptoms/#/questions","display_url":"yaktrinews.com/i/texas-roadhoâ€¦","indices":[150,173]}]	Texas Roadhouse CEO Kent Taylor, 65, died by suicide after a battle with COVID-19-related symptoms, according to his family and the restaurant chain. https://t.co/nHLBPwZUG1	11498.0	RT @KAPPKVEW: Texas Roadhouse CEO Kent Taylor, 65, died by suicide after a battle with COVID-19-related symptoms, according to his family aâ€¦	822.0	True	full
785239	785239	60579701e02a8e003812059d	2021-03-21 18:56:59	[]	[]	Fri Mar 19 05:17:32 +0000 2021	[]	[{"url":"https://t.co/ZpRdnV2lox","expanded_url":"https://www.washingtonpost.com/politics/trump-chicago-vaccine/2021/03/17/9768694e-875b-11eb-82bc-e58213caa38e_story.html?tid=ss_tw","display_url":"washingtonpost.com/politics/trumpâ€¦","indices":[203,226]}]	At Trumpâ€™s Chicago tower, employees got vaccinated early â€” thanks to a hospital whose COO lives in the building but which is supposed to follow rules and servea minority population, not Trump employees. https://t.co/ZpRdnV2lox	521075.0	RT @JillWineBanks: At Trumpâ€™s Chicago tower, employees got vaccinated early â€” thanks to a hospital whose COO lives in the building but whicâ€¦	2618.0	True	full
785240	785240	60579701e02a8e00381205a7	2021-03-21 18:56:59	[]	[{"url":"https://t.co/23DoRMA19B","expanded_url":"https://liveblog.tt.com/414/coronavirus/97667/testpflicht-fur-auerferner-gemeinde-elbigenalp-ab-morgen","display_url":"liveblog.tt.com/414/coronaviruâ€¦","indices":[190,213]}]		[]	[]			ðŸ‘®ðŸ‘®â€�â™€ï¸�ðŸ‘® die N Ã„ C H S T E Gemeinde wird A B G E R I E G E L T "haben wir entschieden, frÃ¼hzeitig â€¼ï¸� diese MaÃŸnaâ€¦ https://t.co/R8zM8nHI26	1065.0	True	full
785241	785241	60579701e02a8e00381205b1	2021-03-21 18:56:59	[]	[]	Sun Mar 21 08:22:42 +0000 2021	[{"text":"conspiracy","indices":[75,86]},{"text":"covid","indices":[87,93]},{"text":"fraud","indices":[94,100]},{"text":"freedom","indices":[101,109]},{"text":"genocide","indices":[110,119]},{"text":"justice","indices":[120,128]},{"text":"scamdemic","indices":[129,139]},{"text":"truth","indices":[140,146]}]	[{"url":"https://t.co/9D5OWxkD0n","expanded_url":"https://www.spreaker.com/user/markdevlin/good-vibrations-podcast-vol-184-michael-?autoplay=1","display_url":"spreaker.com/user/markdevliâ€¦","indices":[147,170]}]	ðŸ“£ New Podcast! "GVP #184 - Michael O'Bernicia - Case Update" on @Spreaker #conspiracy #covid #fraud #freedom #genocide #justice #scamdemic #truth https://t.co/9D5OWxkD0n	7084.0	RT @djmarkdevlin: ðŸ“£ New Podcast! "GVP #184 - Michael O'Bernicia - Case Update" on @Spreaker #conspiracy #covid #fraud #freedom #genocide #â€¦	787.0	True	full
785242	785242	60579702e02a8e00381205bf	2021-03-21 18:57:00	[]	[]	Mon Mar 15 10:13:39 +0000 2021	[{"text":"EquiparacionYa","indices":[217,232]}]	[{"url":"https://t.co/yvE2xVSIr0","expanded_url":"https://www.elconfidencialdigital.com/articulo/politica/ministros-saltan-cierres-perimetrales-colocandose-actos-provincias-origen-fines-semana/20210312152343222543.html&utm_source=social&utm_medium=twitter&utm_campaign=share_button","display_url":"elconfidencialdigital.com/articulo/politâ€¦","indices":[233,256]}]	Los ministros se â€˜saltanâ€™ los cierres perimetrales los fines de semana colocÃ¡ndose actos en sus provincias. Carmen Calvo, GonzÃ¡lez Laya, Grande-Marlaska, Juan Carlos Campo, Yolanda DÃ­az, la titular de Exteriores... #EquiparacionYa https://t.co/yvE2xVSIr0	26651.0	RT @jucilnacional: Los ministros se â€˜saltanâ€™ los cierres perimetrales los fines de semana colocÃ¡ndose actos en sus provincias. Carmen Calvâ€¦	2728.0	True	full
785243	785243	60579702e02a8e00381205d5	2021-03-21 18:57:00	[]	[]	Sun Mar 21 17:11:58 +0000 2021	[]	[{"url":"https://t.co/QkNgF8TkpB","expanded_url":"http://www.biobiochile.cl/noticias/nacional/region-de-valparaiso/2018/01/03/boric-muestra-su-respeto-a-comandante-ramiro-en-acto-a-favor-de-extradicion-en-valparaiso.shtml","display_url":"biobiochile.cl/noticias/nacioâ€¦","indices":[212,235]}]	Boric, que ahora dice que HernÃ¡ndez Norambuena no es un preso polÃ­tico, hace menos de 2 aÃ±os mostraba sus respetos al comandante Ramiro y alababa su lucha por la â€œdignidadâ€�. No se puede creer tanta hipocresÃ­a. https://t.co/QkNgF8TkpB	38603.0	RT @jtgazmuri: Boric, que ahora dice que HernÃ¡ndez Norambuena no es un preso polÃ­tico, hace menos de 2 aÃ±os mostraba sus respetos al comandâ€¦	1233.0	True	full
785244	785244	60579702e02a8e00381205dd	2021-03-21 18:57:00	[]	[]	Sun Mar 21 18:12:30 +0000 2021	[{"text":"StayHome","indices":[94,103]},{"text":"StaySafeStayHealthy","indices":[104,124]}]	[{"url":"https://t.co/eApEK684Sv","expanded_url":"https://m.timesofindia.com/city/chandigarh/1189-students-infected-in-15-days-as-covid-comes-to-haryana-schools/articleshow/81614350.cms","display_url":"m.timesofindia.com/city/chandigarâ€¦","indices":[253,276]}]	Please Instruct All Schools To Take final Exams, only by online Mode! As We need Children to #StayHome #StaySafeStayHealthy Offline Exams should be discontinued as Cases of Infection are rising again! Why do we need offline Exams now ? @EduMinOfIndia https://t.co/eApEK684Sv	2568.0	RT @thepradeeprawat: Please Instruct All Schools To Take final Exams, only by online Mode! As We need Children to #StayHome #StaySafeStayHâ€¦	0.0	True	full
785245	785245	60579702e02a8e00381205e5	2021-03-21 18:57:00	[]	[]	Sun Mar 21 18:28:01 +0000 2021	[]	[{"url":"https://t.co/SdH8i5M04B","expanded_url":"https://youtu.be/AJVi-M09rj0","display_url":"youtu.be/AJVi-M09rj0","indices":[205,228]}]	TONIGHT! The @FirstCutTMO crew will be joining the @thewhirlgirls Marathon stream for a Spelling Bee! Iâ€™m a natoriously bad speller but itâ€™s time to bust out the dictionary and study! See yâ€™all at 8:15 ðŸ�� https://t.co/SdH8i5M04B https://t.co/BKtqS2wwoV	8003.0	RT @DirectorRB3: TONIGHT! The @FirstCutTMO crew will be joining the @thewhirlgirls Marathon stream for a Spelling Bee! Iâ€™m a natoriously baâ€¦	373.0	True	full
785246	785246	60579702e02a8e00381205fd	2021-03-21 18:57:00	[]	[]	Sun Mar 21 17:10:58 +0000 2021	[]	[{"url":"https://t.co/MOMYrlr9jf","expanded_url":"https://tgam.ca/WFH-breakdown","display_url":"tgam.ca/WFH-breakdown","indices":[213,236]}]	â€œPeople use the term pandemic fatigue, but that underestimates what weâ€™re going through,â€� says Paula Allen, head of research and well-being at @Morneau_Shepell. â€œPeople are at the point of emotional exhaustion.â€� https://t.co/MOMYrlr9jf	1886384.0	RT @globeandmail: â€œPeople use the term pandemic fatigue, but that underestimates what weâ€™re going through,â€� says Paula Allen, head of reseaâ€¦	603.0	True	full
785247	785247	60579703e02a8e0038120619	2021-03-21 18:57:00	[]	[]	Sun Mar 21 16:16:06 +0000 2021	[]	[{"url":"https://t.co/pDJ8vs7oxH","expanded_url":"http://gitpages.tamarapatino.org/cs/vaccination-co","display_url":"gitpages.tamarapatino.org/cs/vaccinationâ€¦","indices":[257,280]}]	Ya mÃ¡s de una semana en que el nÃºmero de dosis diarias de vacunas covid aplicadas en Colombia se registra en &lt;100mil. Fuente: tablero de @mapisaro e @ikks Aumentan los contactos, viene Semana Santa, la vacunaciÃ³n no avanza tanto como se necesita ðŸ˜‘ https://t.co/pDJ8vs7oxH https://t.co/4l0Ew1glXb	57907.0	RT @ZulmaCucunuba: Ya mÃ¡s de una semana en que el nÃºmero de dosis diarias de vacunas covid aplicadas en Colombia se registra en &lt;100mil. Fâ€¦	120.0	True	full
785248	785248	60579703e02a8e003812061f	2021-03-21 18:57:00	[]	[]	Wed May 20 19:43:03 +0000 2020	[{"text":"entrepreneurship","indices":[56,73]},{"text":"businessgrowth","indices":[231,246]}]	[{"url":"https://t.co/TTJjfXROkX","expanded_url":"https://bit.ly/2TgMWZK","display_url":"bit.ly/2TgMWZK","indices":[248,271]}]	To truly revive the economy after the pandemic, we need #entrepreneurship.Â Despite being far from this reality, here are 5 steps you can take now to put yourself in the best position for when the economy comes out of lockdown:ðŸ‘‡ #businessgrowth https://t.co/TTJjfXROkX	44.0	RT @CEOGrowthAcadem: To truly revive the economy after the pandemic, we need #entrepreneurship.Â Despite being far from this reality, hereâ€¦	44.0	True	full
785249	785249	60579703e02a8e0038120627	2021-03-21 18:57:00	[]	[]	Sun Jul 12 14:20:00 +0000 2020	[]	[{"url":"https://t.co/HLimSix6eh","expanded_url":"https://catapult.co/stories/longing-for-the-water-chronic-pain-covid-19-pandemic-pain-in-the-brain-melissa-hung","display_url":"catapult.co/stories/longinâ€¦","indices":[120,143]}]	"Water has its own weight. It takes strength to propel yourself through it. But it also lightens you." - @melissahungtx https://t.co/HLimSix6eh	995.0	RT @4nbodies: "Water has its own weight. It takes strength to propel yourself through it. But it also lightens you." - @melissahungtx httpsâ€¦	995.0	True	full
785250	785250	60579703e02a8e003812062d	2021-03-21 18:57:01	[]	[]	Sun Mar 21 18:48:48 +0000 2021	[]	[{"url":"https://t.co/XfOL2dx3IQ","expanded_url":"https://www.cnn.com/2021/03/21/politics/president-biden-economy-democrats-2022/index.html","display_url":"cnn.com/2021/03/21/polâ€¦","indices":[244,267]}]	Biden pollster â�¦@JohnAnzoâ�© predicts that direct link between eased pandemic and resurgent economy will yield unusually-large political boost: "He's going to be rewarded for a combination of leadership and an incredibly focused plan on covidâ€� https://t.co/XfOL2dx3IQ	466690.0	RT @JohnJHarwood: Biden pollster â�¦@JohnAnzoâ�© predicts that direct link between eased pandemic and resurgent economy will yield unusually-laâ€¦	244.0	True	full
785251	785251	60579703e02a8e0038120641	2021-03-21 18:57:01	[]	[]	Sun Mar 21 18:36:54 +0000 2021	[]	[{"url":"https://t.co/Qqd13g8ndz","expanded_url":"https://www.francesoir.fr/societe-sante/consentement-eclaire-desinformation-sur-la-vaccination-et-traitements-alternatifs","display_url":"francesoir.fr/societe-sante/â€¦","indices":[256,279]}]	Consentement Ã©clairÃ©, information ou dÃ©sinformation du Dr Milhau, traitements prÃ©coces. Point complet sur le consentement Ã©clairÃ© et les informations sur les thÃ©rapies vaccinales en cours d'utilisation en essai sans approbation complÃ¨te de la FDA ou EUA. https://t.co/Qqd13g8ndz	58043.0	RT @france_soir: Consentement Ã©clairÃ©, information ou dÃ©sinformation du Dr Milhau, traitements prÃ©coces. Point complet sur le consentementâ€¦	360.0	True	full
785252	785252	60579703e02a8e0038120649	2021-03-21 18:57:01	[]	[]	Sun Mar 21 16:59:46 +0000 2021	[]	[{"url":"https://t.co/o8WBaHMaEI","expanded_url":"https://www.cbsnews.com/news/new-restaurants-opening-during-covid-pandemic/","display_url":"cbsnews.com/news/new-restaâ€¦","indices":[241,264]}]	Prediction that pandemic would kill restaurants missed this critical factor: People really like to start restaurants. ðŸ�šï¸�110,000 eateries (1 in 6) have closed ðŸ�—ï¸�BUT in Jan/Feb alone, 50,000 new ones started, 2x usual rate of new openings https://t.co/o8WBaHMaEI	98590.0	RT @mims: Prediction that pandemic would kill restaurants missed this critical factor: People really like to start restaurants. ðŸ�šï¸�110,000â€¦	116.0	True	full
785253	785253	60579704e02a8e0038120663	2021-03-21 18:57:01	[]	[]	Wed Dec 02 20:16:52 +0000 2020	[{"text":"gofundme","indices":[236,245]},{"text":"GivingTuesday","indices":[246,260]}]	[{"url":"https://t.co/zUeX8wRpYo","expanded_url":"https://gf.me/u/y94xht","display_url":"gf.me/u/y94xht","indices":[261,284]}]	for years iâ€™ve dealt w abuse, neglect, threats &amp; am reminded constantly that iâ€™m unwanted in my own home. covid also cost me my job so, iâ€™ve really been struggling financially/mentally. please consider donating to help me relocate! #gofundme #GivingTuesday https://t.co/zUeX8wRpYo	626.0	RT @sxtrovert: for years iâ€™ve dealt w abuse, neglect, threats &amp; am reminded constantly that iâ€™m unwanted in my own home. covid also cost meâ€¦	273.0	True	full
785254	785254	60579704e02a8e0038120669	2021-03-21 18:57:01	[]	[]	Sun Mar 21 17:41:10 +0000 2021	[{"text":"dolor","indices":[134,140]}]	[{"url":"https://t.co/66mETH7muZ","expanded_url":"https://twitter.com/sedolor/status/1373582711873474565","display_url":"twitter.com/sedolor/statusâ€¦","indices":[162,185]}]	Si Te interesa saber la relaciÃ³n del dolor con la COVID y el abordaje del dolor oncolÃ³gico en tiempos de pandemia no te lo pierdas!!! #dolor y COVID-19! @sedolor https://t.co/66mETH7muZ	614.0	RT @ConchaPhte: Si Te interesa saber la relaciÃ³n del dolor con la COVID y el abordaje del dolor oncolÃ³gico en tiempos de pandemia no te loâ€¦	537.0	True	full
785255	785255	60579704e02a8e00381206a1	2021-03-21 18:57:02	[{"text":"win","indices":[103,107]},{"text":"competition","indices":[108,120]},{"text":"giveaway","indices":[121,130]}]	[{"url":"https://t.co/Tf7ZSYwhQa","expanded_url":"https://www.lifeinabreakdown.com/etsy-wishlist-march-win/#comment-896612","display_url":"lifeinabreakdown.com/etsy-wishlist-â€¦","indices":[131,154]}]		[]	[]			Fancy winning Â£15 to spend on anything you want at Etsy? Then head over and enter with @life_breakdown #winâ€¦ https://t.co/F9FNaUupKw	847.0	True	full
785256	785256	60579705e02a8e00381206af	2021-03-21 18:57:02	[]	[]	Sun Mar 21 16:00:02 +0000 2021	[]	[{"url":"https://t.co/061Sjg6djd","expanded_url":"https://www.youtube.com/watch?v=wICMDTmLsHw&list=PLK5c8mWwx4hiHrebI8dE7grRzCgBpjwbo&index=1&t=2s","display_url":"youtube.com/watch?v=wICMDTâ€¦","indices":[114,137]}]	Feliz cumple a la reina Argentina, @TiniStoessel ðŸ‘‘ CelÃ©brala con este playlist lleno de sus videos ðŸ¥³ â €â €â €â €â €â €â €â €â € â–¶ï¸� https://t.co/061Sjg6djd https://t.co/0fTDNsvLSO	92044.0	RT @SomosVevo: Feliz cumple a la reina Argentina, @TiniStoessel ðŸ‘‘ CelÃ©brala con este playlist lleno de sus videos ðŸ¥³ â €â €â €â €â €â €â €â €â € â–¶ï¸� https://t.â€¦	1014.0	True	full
785257	785257	60579705e02a8e00381206bf	2021-03-21 18:57:02	[]	[]	Sun Mar 21 15:00:00 +0000 2021	[{"text":"ATENCIÃ“N","indices":[0,9]},{"text":"Video","indices":[140,146]}]	[{"url":"https://t.co/IwaOPUjbU5","expanded_url":"http://bit.ly/3tFsf9A","display_url":"bit.ly/3tFsf9A","indices":[149,172]}]	#ATENCIÃ“N | Decretan toque de queda en Miami y cierre de vÃ­as de acceso por el incremento de casos de covid-19 en vacaciones universitarias #Video Â» https://t.co/IwaOPUjbU5 https://t.co/lzYelR003e	1852111.0	RT @elcomerciocom: #ATENCIÃ“N | Decretan toque de queda en Miami y cierre de vÃ­as de acceso por el incremento de casos de covid-19 en vacaciâ€¦	2042.0	True	full
785258	785258	60579705e02a8e00381206c3	2021-03-21 18:57:02	[]	[]	Sun Mar 21 16:29:25 +0000 2021	[{"text":"SmallBusiness","indices":[197,211]},{"text":"Asian","indices":[212,218]},{"text":"support","indices":[219,227]},{"text":"drop","indices":[228,233]},{"text":"shopsmall","indices":[234,244]},{"text":"design","indices":[245,252]}]	[{"url":"https://t.co/hnofSskeAU","expanded_url":"https://www.redbubble.com/people/MarineTreasury/explore?asc=u&page=1&sortOrder=recent","display_url":"redbubble.com/people/MarineTâ€¦","indices":[254,277]}]	ðŸŒŸSALE ON MY SHOP!ðŸŒŸ Use code 'SUBSURF15' to get 15% off EVERYTHING! I am 4 sales away from my goal! Lot of designs are available on products such as prints, stickers, tote bags, masks, mugs etc! #SmallBusiness #Asian #support #drop #shopsmall #design https://t.co/hnofSskeAU https://t.co/FMFsXbWaZw	936.0	RT @TreasuryMarine: ðŸŒŸSALE ON MY SHOP!ðŸŒŸ Use code 'SUBSURF15' to get 15% off EVERYTHING! I am 4 sales away from my goal! Lot of designs areâ€¦	236.0	True	full
785259	785259	60579705e02a8e00381206c7	2021-03-21 18:57:02	[]	[]	Sun Mar 21 18:44:28 +0000 2021	[]	[{"url":"https://t.co/xTmyKZWCTB","expanded_url":"https://twitter.com/AnonymecitoyenS/status/1373697559764549639","display_url":"twitter.com/Anonymecitoyenâ€¦","indices":[134,157]}]	KILLER PANDEMIC RIPS THROUGH MARSEILLE! (NOT) Thousands and thousands of our celebrating carnival. Yes! People happy, dancing, living https://t.co/xTmyKZWCTB	12153.0	RT @Demo2020cracy: KILLER PANDEMIC RIPS THROUGH MARSEILLE! (NOT) Thousands and thousands of our celebrating carnival. Yes! People happy, daâ€¦	199.0	True	full
785260	785260	60579705e02a8e00381206dd	2021-03-21 18:57:03	[]	[{"url":"https://t.co/zDSazYdv1b","expanded_url":"https://www.francesoir.fr/opinions-tribunes/therapies-vaccin","display_url":"francesoir.fr/opinions-tribuâ€¦","indices":[255,278]}]		[]	[]			"Â« "Le Covid nous a coÃ»tÃ© 186 milliards d'euros" Â». Ã€ quelques dizaines dâ€™euros le traitement prÃ©coce, de quoi traiâ€¦ https://t.co/zJ5EmGu0l2	1367.0	True	full
785261	785261	60579705e02a8e00381206df	2021-03-21 18:57:03	[]	[]	Sun Mar 21 14:35:23 +0000 2021	[{"text":"DescuidarseEsContagiarse","indices":[110,135]}]	[{"url":"https://t.co/8LlZ5N8u7f","expanded_url":"https://www.vtv.gob.ve/papa-francisco-denuncia-mafias-explotando-pandemia/","display_url":"vtv.gob.ve/papa-franciscoâ€¦","indices":[137,160]}]	Papa Francisco denuncia que mafias del mundo estÃ¡n explotando la pandemia y enriqueciendo con la corrupciÃ³n #DescuidarseEsContagiarse https://t.co/8LlZ5N8u7f https://t.co/1GybWA0WAI	1815420.0	RT @VTVcanal8: Papa Francisco denuncia que mafias del mundo estÃ¡n explotando la pandemia y enriqueciendo con la corrupciÃ³n #DescuidarseEsâ€¦	23.0	True	full
785262	785262	60579705e02a8e00381206e3	2021-03-21 18:57:03	[]	[]	Sun Mar 21 01:15:48 +0000 2021	[{"text":"ElCovidNoEsJuegoCuidate","indices":[102,126]}]	[{"url":"https://t.co/12mcs5ioNs","expanded_url":"https://mazo4f.com/238145","display_url":"mazo4f.com/238145","indices":[77,100]}]	Venezuela sumÃ³ 1.161 nuevos casos Covid-19 positivos (+mil 155 comunitarios) https://t.co/12mcs5ioNs #ElCovidNoEsJuegoCuidate https://t.co/FCon3mueDe	587440.0	RT @ConElMazoDando: Venezuela sumÃ³ 1.161 nuevos casos Covid-19 positivos (+mil 155 comunitarios) https://t.co/12mcs5ioNs #ElCovidNoEsJuegoâ€¦	24.0	True	full
785263	785263	60579705e02a8e00381206ed	2021-03-21 18:57:03	[]	[{"url":"https://t.co/KQnKkB4qZZ","expanded_url":"https://www.bible.com/bible/1849/col.2.15.tpt","display_url":"bible.com/bible/1849/colâ€¦","indices":[250,273]}]		[]	[]			â€œThen Jesus made a public spectacle of all the powers and principalities of darkness, stripping away from them everâ€¦ https://t.co/RtTmYG2gbO	43.0	True	full
785264	785264	60579706e02a8e00381206fb	2021-03-21 18:57:03	[{"text":"rt","indices":[223,226]}]	[{"url":"https://t.co/oHuYqfnuwa","expanded_url":"https://onlyfans.com/chofercaliente","display_url":"onlyfans.com/chofercaliente","indices":[228,251]}]		[]	[]			"ð�—–ð�—¢ð�—�ð�—œð�— ð�—¢ð�—¦ ð�—”ð�—Ÿ ð�——ð�—˜ ð�—Ÿð�—” ð�—Ÿð�—œð�— ð�—£ð�—œð�—˜ð�—­ð�—”"ðŸ§¹ðŸ˜ˆ @ArmandoDubn1 y yo Llamamos a este chavo para que nos hiciera limpieza, pero al llegaâ€¦ https://t.co/NxMbJ2eYz2	143638.0	True	full
785265	785265	60579706e02a8e0038120719	2021-03-21 18:57:03	[]	[]	Sun Mar 21 18:21:10 +0000 2021	[]	[{"url":"https://t.co/1rSmHToQTr","expanded_url":"https://www.bbc.com/news/uk-england-birmingham-56377782","display_url":"bbc.com/news/uk-englanâ€¦","indices":[156,179]}]	Dying nurse Areema Nasreen, one of the youngest NHS workers to die from coronavirus at the start of the pandemic, told her sister 'follow in my footsteps' https://t.co/1rSmHToQTr	22748.0	RT @miqdaad: Dying nurse Areema Nasreen, one of the youngest NHS workers to die from coronavirus at the start of the pandemic, told her sisâ€¦	17.0	True	full
785266	785266	60579706e02a8e003812071d	2021-03-21 18:57:03	[]	[]	Sun Mar 21 16:49:28 +0000 2021	[]	[{"url":"https://t.co/Fga187JKPT","expanded_url":"http://bbc.in/3c6eNWc","display_url":"bbc.in/3c6eNWc","indices":[210,233]}]	A music festival has been taking place in the Netherlands ðŸŽ¶ðŸ•ºðŸ’ƒ It's part of an experiment to see if there's a safe way to allow large-scale social gatherings to restart, without increasing the spread of Covid https://t.co/Fga187JKPT https://t.co/1lQ3C19nrn	31427365.0	RT @BBCWorld: A music festival has been taking place in the Netherlands ðŸŽ¶ðŸ•ºðŸ’ƒ It's part of an experiment to see if there's a safe way to allâ€¦	114.0	True	full
785267	785267	60579707e02a8e0038120759	2021-03-21 18:57:04	[]	[]	Sun Mar 21 15:15:48 +0000 2021	[]	[{"url":"https://t.co/zlJjPlCwCi","expanded_url":"https://apnews.com/article/politics-wisconsin-coronavirus-pandemic-elections-atlanta-25b5218ee92dadf78be274211bef6c6b","display_url":"apnews.com/article/politiâ€¦","indices":[255,278]}]	Ballot rejection rates decreased *significantly* across the country, thanks largely to voter education and information campaigns! This is such an important part of the election process, and it's great to see the hard work of elections officials pay off ðŸŽ‰ https://t.co/zlJjPlCwCi	3489.0	RT @voteathome: Ballot rejection rates decreased *significantly* across the country, thanks largely to voter education and information campâ€¦	3471.0	True	full
785268	785268	60579707e02a8e0038120767	2021-03-21 18:57:04	[]	[]	Sun Mar 21 17:00:02 +0000 2021	[]	[{"url":"https://t.co/UNecCu2Sjk","expanded_url":"https://lamenteesmaravillosa.com/que-es-un-estereotipo/?utm_source=mctw&utm_medium=post_image&utm_campaign=psicologia","display_url":"lamenteesmaravillosa.com/que-es-un-esteâ€¦","indices":[248,271]}]	Un estereotipo es una generalizaciÃ³n exagerada de lo que pudiera ser o se cree que es una persona o grupo de personas con sus caracterÃ­sticas, comportamientos o cualidades. En este artÃ­culo queremos hablar del papel que juegan y de cÃ³mo funcionan. https://t.co/UNecCu2Sjk https://t.co/wDQEV0Q013	152687.0	RT @mntemaravillosa: Un estereotipo es una generalizaciÃ³n exagerada de lo que pudiera ser o se cree que es una persona o grupo de personasâ€¦	286.0	True	full
785269	785269	60579707e02a8e003812077f	2021-03-21 18:57:04	[]	[{"url":"https://t.co/5gzg58aWi0","expanded_url":"https://minepi.com/Badde1","display_url":"minepi.com/Badde1","indices":[220,243]}]		[]	[]			@iOsamasi @Dr_sweet1990 @Remmmo0o @businessby_nada Don't forget to also register for Pi Pi is a new digital currencâ€¦ https://t.co/sJbPThLXBl	205.0	True	full
785270	785270	60579707e02a8e0038120789	2021-03-21 18:57:05	[]	[]	Sun Mar 21 17:03:21 +0000 2021	[]	[{"url":"https://t.co/70NYdh13MS","expanded_url":"https://france3-regions.francetvinfo.fr/provence-alpes-cote-d-azur/polemique-autour-d-un-carnaval-non-declare-a-marseille-2009461.html","display_url":"france3-regions.francetvinfo.fr/provence-alpesâ€¦","indices":[256,279]}]	Environ 6.500 personnes cÃ©lÃ©braient dimanche le carnaval dans le centre de Marseille, un rassemblement non autorisÃ© et "pas responsable" car les gestes barriÃ¨re pour lutter contre le coronavirus "ne sont pas respectÃ©s", a dÃ©plorÃ© la prÃ©fecture de police. https://t.co/70NYdh13MS https://t.co/QhyKtdx9Et	58679.0	RT @France3Provence: Environ 6.500 personnes cÃ©lÃ©braient dimanche le carnaval dans le centre de Marseille, un rassemblement non autorisÃ© etâ€¦	194.0	True	full
785271	785271	60579708e02a8e0038120797	2021-03-21 18:57:05	[]	[]	Sat Mar 20 20:37:34 +0000 2021	[]	[{"url":"https://t.co/tskv3SdZxd","expanded_url":"https://twitter.com/Lusa_noticias/status/1373345763217014792","display_url":"twitter.com/Lusa_noticias/â€¦","indices":[136,159]}]	E depois sÃ£o estes que vÃªm dizer que o PCP tem "tratamento especial" por organizar eventos com toda a seguranÃ§a e distanciamento social https://t.co/tskv3SdZxd	33.0	RT @sofiappinto: E depois sÃ£o estes que vÃªm dizer que o PCP tem "tratamento especial" por organizar eventos com toda a seguranÃ§a e distanciâ€¦	480.0	True	full
785272	785272	60579708e02a8e003812079d	2021-03-21 18:57:05	[]	[]	Sat Mar 20 18:56:23 +0000 2021	[]	[{"url":"https://t.co/94EkUTpA5G","expanded_url":"http://www.FightTheFines.com","display_url":"FightTheFines.com","indices":[42,65]},{"url":"https://t.co/LNvskE82Ty","expanded_url":"http://www.ContesterLesContraventions.com","display_url":"ContesterLesContraventions.com","indices":[131,154]},{"url":"https://t.co/ylFmREeGiO","expanded_url":"https://twitter.com/realsmlrz/status/1373341729982668802"…	Do not pay these laughable tickets. Go to https://t.co/94EkUTpA5G and weâ€™ll give you a free lawyer to fight them. In French, go to https://t.co/LNvskE82Ty https://t.co/ylFmREeGiO	244407.0	RT @ezralevant: Do not pay these laughable tickets. Go to https://t.co/94EkUTpA5G and weâ€™ll give you a free lawyer to fight them. In Frenchâ€¦	2503.0	True	full
785273	785273	60579708e02a8e00381207a9	2021-03-21 18:57:05	[]	[{"url":"https://t.co/FIZO52gFi6","expanded_url":"https://twitter.com/mellziland/status/137238145389234586","display_url":"twitter.com/mellziland/staâ€¦","indices":[242,265]}]		[]	[]			@DrEricDing @butantanoficial 's vaccine CoronaVac could protect against P.1 in a press release (data yet to be publâ€¦ https://t.co/iUIdIKXCv4	39649.0	True	full
785274	785274	60579708e02a8e00381207b9	2021-03-21 18:57:05	[{"text":"dÃ­adelapoesÃ­a","indices":[178,192]}]	[{"url":"https://t.co/LmUgMy9ei7","expanded_url":"http://www.facebook.com/pages/p/363452190433149","display_url":"facebook.com/pages/p/363452â€¦","indices":[274,297]}]		[]	[]			"En el aire conmovido mueve la luna sus brazos y enseÃ±a, lÃºbrica y pura, sus senos de duro estaÃ±o." &gt;&gt;&gt;Federico Garâ€¦ https://t.co/hibJLCLScO	43.0	True	full
785275	785275	60579708e02a8e00381207bb	2021-03-21 18:57:05	[]	[]	Wed Apr 15 03:13:57 +0000 2020	[]	[{"url":"https://t.co/pho9gPcqGX","expanded_url":"https://www.dalailama.com/news/2020/prayer-is-not-enough-the-dalai-lama-on-why-we-need-to-fight-coronavirus-with-compassion","display_url":"dalailama.com/news/2020/prayâ€¦","indices":[137,160]}]	'Prayer Is Not Enough.' The Dalai Lama on Why We Need to Fight Coronavirus With Compassion published by Time Magazine on April 14, 2020. https://t.co/pho9gPcqGX	19386435.0	RT @DalaiLama: 'Prayer Is Not Enough.' The Dalai Lama on Why We Need to Fight Coronavirus With Compassion published by Time Magazine on Aprâ€¦	17458.0	True	full
785276	785276	60579708e02a8e00381207c1	2021-03-21 18:57:05	[]	[]	Sun Mar 21 01:16:32 +0000 2021	[]	[{"url":"https://t.co/Ch1Qab5AxA","expanded_url":"https://www.reddit.com/user/whoremoan-driven/comments/m8skwv/audio_commisions/","display_url":"reddit.com/user/whoremoanâ€¦","indices":[245,268]}]	hello loves, its time to make myself a little vulnerable on main. im opening audio commissions! life is on fire and supplementing income might help. you are under no obligation to buy anything from me! so things will be normal still i promise. https://t.co/Ch1Qab5AxA	317.0	RT @willowaraven: hello loves, its time to make myself a little vulnerable on main. im opening audio commissions! life is on fire and supplâ€¦	264.0	True	full
785277	785277	60579708e02a8e00381207c3	2021-03-21 18:57:05	[]	[{"url":"https://t.co/I6cx7SqyOp","expanded_url":"https://kawalisrif.com/%d8%b3%d8%a7%d8%a8%d9%82%d8%a9-%d8%ae%d8%b7%d9%8a%d8%b1%d8%a9-%d8%a3%d9%88%d8%b1%d9%88%d8%a8%d8%a7-%d8%aa%d9%82%d8%b1%d8%b5%d9%86-%d8%b4%d8%ad%d9%86%d8%a7%d8%aa-%d9%85%d9%86-%d9%84%d9%82%d8%a7/","display_url":"kawalisrif.com/%d8%b3%d8%a7%dâ€¦","indices":[255,278]}]		[]	[]			ðŸ‡²ðŸ‡¦ðŸ‡ªðŸ‡º| Ø£ÙˆØ±ÙˆØ¨Ø§ ØªÙ‚Ø±ØµÙ† Ø´Ø­Ù†Ø§Øª Ù…Ù† Ù„Ù‚Ø§Ø­ ÙƒÙˆØ±ÙˆÙ†Ø§ ÙƒØ§Ù†Øª Ù�ÙŠ Ø·Ø±ÙŠÙ‚Ù‡Ø§ Ø¥Ù„Ù‰ Ø§Ù„Ù…ØºØ±Ø¨ "Ø¶ØºÙˆØ· Ø£ÙˆØ±ÙˆØ¨ÙŠØ© Ø¹Ø±Ù‚Ù„Øª ØªÙˆØµÙ„ Ø§Ù„Ù…ØºØ±Ø¨ Ø¨Ø§Ù„Ø´Ø­Ù†Ø§Øª Ø§Ù„Ù…Ø±ØªÙ‚Ø¨â€¦ https://t.co/1jhvr3G87c	19146.0	True	full
785278	785278	60579708e02a8e00381207c7	2021-03-21 18:57:05	[]	[]	Sun Mar 21 01:15:46 +0000 2021	[{"text":"ElCovidNoEsJuegoCuidate","indices":[102,126]}]	[{"url":"https://t.co/12mcs5ioNs","expanded_url":"https://mazo4f.com/238145","display_url":"mazo4f.com/238145","indices":[77,100]}]	Venezuela sumÃ³ 1.161 nuevos casos Covid-19 positivos (+mil 155 comunitarios) https://t.co/12mcs5ioNs #ElCovidNoEsJuegoCuidate https://t.co/WlVv8UZ86u	587440.0	RT @ConElMazoDando: Venezuela sumÃ³ 1.161 nuevos casos Covid-19 positivos (+mil 155 comunitarios) https://t.co/12mcs5ioNs #ElCovidNoEsJuegoâ€¦	24.0	True	full
785279	785279	60579708e02a8e00381207dd	2021-03-21 18:57:05	[]	[{"url":"https://t.co/u2OyxEzI8Z","expanded_url":"https://www.youtube.com/watch?v=Xc3TUb00WBQ","display_url":"youtube.com/watch?v=Xc3TUbâ€¦","indices":[251,274]}]		[]	[]			@TheRoot I'm almost 50 years old, I'm not going to spring break, but a lot of people are at risk. Some of u don'tâ€¦ https://t.co/ZODk9MU6jL	104.0	True	full
785280	785280	60579708e02a8e00381207df	2021-03-21 18:57:05	[]	[]	Sun Mar 21 11:31:38 +0000 2021	[]	[{"url":"https://t.co/wooyXUie5W","expanded_url":"https://rfi.my/7EP7.T","display_url":"rfi.my/7EP7.T","indices":[175,198]}]	IsraÃ«l Ã©largit la vaccination aux femmes enceintes. Quel impact aura lâ€™injection dâ€™un code gÃ©nÃ©tique sur un Ãªtre fragile en construction? Personne ne le sait. TrÃ¨s choquant. https://t.co/wooyXUie5W	15313.0	RT @PhilippeMurer: IsraÃ«l Ã©largit la vaccination aux femmes enceintes. Quel impact aura lâ€™injection dâ€™un code gÃ©nÃ©tique sur un Ãªtre fragileâ€¦	183.0	True	full
785281	785281	60579708e02a8e00381207e3	2021-03-21 18:57:05	[]	[]	Sun Mar 21 18:18:54 +0000 2021	[]	[{"url":"https://t.co/0aG3okFQBO","expanded_url":"https://www.latimes.com/entertainment-arts/newsletter/2021-03-20/essential-arts-0320-marilyn-monroe-sculpture-palm-springs-essential-arts","display_url":"latimes.com/entertainment-â€¦","indices":[223,246]}]	.@KnightLAT on how Palm Springs is pinning its civic branding on an exploitative image of a woman and @cnakano reflects on culture and violence against Asian Americans. The Essential Arts newsletter is pure fire this week: https://t.co/0aG3okFQBO	27845.0	RT @cmonstah: .@KnightLAT on how Palm Springs is pinning its civic branding on an exploitative image of a woman and @cnakano reflects on cuâ€¦	236.0	True	full
785282	785282	60579709e02a8e00381207fb	2021-03-21 18:57:06	[{"text":"motivation","indices":[164,175]},{"text":"employeeengagement","indices":[176,195]},{"text":"humanresources","indices":[196,211]},{"text":"HR","indices":[212,215]}]	[{"url":"https://t.co/0578YbgObD","expanded_url":"https://guidant-global.ds8.io/FfseEkYRNS","display_url":"guidant-global.ds8.io/FfseEkYRNS","indices":[216,239]}]		[]	[]			Mean what you say &amp; mean what you do at work! What can a business do to make work meaningful for its people? Downloâ€¦ https://t.co/bt0kdXWOwR	2.0	True	full
785283	785283	60579709e02a8e0038120813	2021-03-21 18:57:06	[]	[]	Sun Mar 21 18:23:34 +0000 2021	[]	[{"url":"https://t.co/fZvAWsfdgk","expanded_url":"https://www.msn.com/es-es/entretenimiento/cine/el-d-c3-ada-internacional-de-la-poes-c3-ada-celebra-el-poder-de-los-versos-y-sus-autores/ar-BB1eOwa0","display_url":"msn.com/es-es/entretenâ€¦","indices":[181,204]}]	ðŸ”ŠLa poesÃ­a celebra su dÃ­a internacional este domingo, una jornada en la que se reconoce una de las formas mÃ¡s preciadas de la expresiÃ³n e identidad y lingÃ¼Ã­stica de la humanidad. https://t.co/fZvAWsfdgk	11231.0	RT @mundo_mas_justo: ðŸ”ŠLa poesÃ­a celebra su dÃ­a internacional este domingo, una jornada en la que se reconoce una de las formas mÃ¡s preciadaâ€¦	11.0	True	full
785284	785284	60579709e02a8e0038120817	2021-03-21 18:57:06	[]	[]	Sun Mar 21 17:34:20 +0000 2021	[]	[{"url":"https://t.co/xtYliaKfeZ","expanded_url":"https://onlyfans.com/chicoslatinos","display_url":"onlyfans.com/chicoslatinos","indices":[97,120]},{"url":"https://t.co/ZrUCoBbOxc","expanded_url":"http://Www.instagram.com/alikingred1","display_url":"instagram.com/alikingred1","indices":[121,144]}]	I fall asleep at my cousin's house, and look what he does to me ðŸ¥º ONLYFANS today for only $ 3.15 https://t.co/xtYliaKfeZ https://t.co/ZrUCoBbOxc https://t.co/uIswln9ZgW	25769.0	RT @alikingred: I fall asleep at my cousin's house, and look what he does to me ðŸ¥º ONLYFANS today for only $ 3.15 https://t.co/xtYliaKfeZ htâ€¦	30.0	True	full
785285	785285	6057970ae02a8e0038120831	2021-03-21 18:57:06	[{"text":"SonLosAerosoles","indices":[74,90]},{"text":"WHOretractNOW","indices":[265,279]}]	[{"url":"https://t.co/2eaSGJkusu","expanded_url":"https://archive.org/details/sourcesmodesofin00ch","display_url":"archive.org/details/sourceâ€¦","indices":[241,264]}]		[]	[]			23/ Por quÃ© @WHO se mueve tan lento y se resiste a admitir que sobre todo #SonLosAerosoles? Una razÃ³n importante:â€¦ https://t.co/f2RPQ88NX7	647.0	True	full
785286	785286	6057970ae02a8e0038120833	2021-03-21 18:57:06	[]	[]	Sun Mar 21 18:23:19 +0000 2021	[]	[{"url":"https://t.co/X1KZIbbthu","expanded_url":"https://www.brookings.edu/blog/the-avenue/2021/03/16/the-amazon-union-battle-in-bessemer-is-about-dignity-racial-justice-and-the-future-of-the-american-worker/","display_url":"brookings.edu/blog/the-avenuâ€¦","indices":[257,280]}]	Amazon workers have risked their lives in the pandemic, but Amazon has shared little of its huge profits with them Last year, Amazon earned $9.7 billion more in profit while Bezos added $68bn to his wealthâ€”38X the total hazard pay Amazon paid its workers. https://t.co/X1KZIbbthu https://t.co/JIMtELEQ9Q	53212.0	RT @greenhousenyt: Amazon workers have risked their lives in the pandemic, but Amazon has shared little of its huge profits with them Lastâ€¦	206.0	True	full
785287	785287	6057970ae02a8e003812083d	2021-03-21 18:57:07	[]	[]	Sun Mar 21 10:04:23 +0000 2021	[{"text":"Ø¥Ø®Ø¨Ø§Ø±ÙŠØ©_Ø§Ù„Ø´Ø¹Ø¨Ø©","indices":[0,15]},{"text":"ØµØ­Ø©_Ø§Ù„Ø´Ù…Ø§Ù„ÙŠØ©","indices":[19,32]},{"text":"ÙƒÙˆØ±ÙˆÙ†Ø§","indices":[76,83]},{"text":"Ø§Ù„ØµØ­Ø©","indices":[102,108]},{"text":"ØµØ­ØªÙŠ","indices":[186,191]}]	[{"url":"https://t.co/O8cffYujrR","expanded_url":"http://onelink.to/yjc3nj","display_url":"onelink.to/yjc3nj","indices":[194,217]}]	#Ø¥Ø®Ø¨Ø§Ø±ÙŠØ©_Ø§Ù„Ø´Ø¹Ø¨Ø© | #ØµØ­Ø©_Ø§Ù„Ø´Ù…Ø§Ù„ÙŠØ© Ù…Ù†Ø³ÙˆØ¨Ùˆ Ø§Ù„Ù…Ø­ÙƒÙ…Ø© Ø§Ù„Ø¹Ø§Ù…Ø© Ø¨Ø¹Ø±Ø¹Ø± ÙŠØªÙ„Ù‚ÙˆÙ† Ù„Ù‚Ø§Ø­ #ÙƒÙˆØ±ÙˆÙ†Ø§ ÙƒÙˆÙ�ÙŠØ¯ 19 Ø¶Ù…Ù† Ø¬Ù‡ÙˆØ¯ #Ø§Ù„ØµØ­Ø© Ù�ÙŠ Ø§Ù„ØªÙˆØ³Ø¹ Ù„ØªØ­ØµÙŠÙ† Ø§Ù„Ù…Ø¬ØªÙ…Ø¹ ÙˆØ¹ÙˆØ¯Ø© Ø§Ù„Ø­ÙŠØ§Ø© Ù„Ø·Ø¨ÙŠØ¹ØªÙ‡Ø§ Ø¥Ù† Ø´Ø§Ø¡ Ø§Ù„Ù„Ù‡. Ù„Ù„Ø­Ø¬Ø² Ø¹Ø¨Ø± ØªØ·Ø¨ÙŠÙ‚ #ØµØ­ØªÙŠ . https://t.co/O8cffYujrR https://t.co/x1noFLFTsW	3316.0	RT @shobah2012: #Ø¥Ø®Ø¨Ø§Ø±ÙŠØ©_Ø§Ù„Ø´Ø¹Ø¨Ø© | #ØµØ­Ø©_Ø§Ù„Ø´Ù…Ø§Ù„ÙŠØ© Ù…Ù†Ø³ÙˆØ¨Ùˆ Ø§Ù„Ù…Ø­ÙƒÙ…Ø© Ø§Ù„Ø¹Ø§Ù…Ø© Ø¨Ø¹Ø±Ø¹Ø± ÙŠØªÙ„Ù‚ÙˆÙ† Ù„Ù‚Ø§Ø­ #ÙƒÙˆØ±ÙˆÙ†Ø§ ÙƒÙˆÙ�ÙŠØ¯ 19 Ø¶Ù…Ù† Ø¬Ù‡ÙˆØ¯ #Ø§Ù„ØµØ­Ø© Ù�ÙŠ Ø§Ù„ØªÙˆØ³Ø¹ Ù„ØªØ­Øµâ€¦	14541.0	True	full
785288	785288	6057970ae02a8e0038120841	2021-03-21 18:57:07	[]	[]	Sun Mar 21 18:44:54 +0000 2021	[{"text":"AtilioSoftware","indices":[170,185]}]	[{"url":"https://t.co/HH72jrkmLj","expanded_url":"https://atilio.uy/jugador:1804","display_url":"atilio.uy/jugador:1804","indices":[236,259]}]	Felicitaciones @LuisSuarez9 por tu gol oficial nÃºmero 500. Un orgullo haber sido testigos de tu primer gol el 10 de setiembre de 2005 en nuestro Gran Parque Central. En #AtilioSoftware podrÃ¡s encontrar sus primeros 12 goles oficiales. https://t.co/HH72jrkmLj https://t.co/HCZVsJPXEM	21855.0	RT @CNdeFhistoria: Felicitaciones @LuisSuarez9 por tu gol oficial nÃºmero 500. Un orgullo haber sido testigos de tu primer gol el 10 de setiâ€¦	212.0	True	full
785289	785289	6057970ae02a8e0038120847	2021-03-21 18:57:07	[]	[]	Sun Mar 21 18:55:42 +0000 2021	[{"text":"job","indices":[15,19]},{"text":"hr","indices":[53,56]},{"text":"shift","indices":[62,68]},{"text":"ImperialSuppliesCareers","indices":[85,109]},{"text":"GRANDPRAIRIETXUS","indices":[113,130]}]	[{"url":"https://t.co/9RL07iQwD3","expanded_url":"https://workfor.us/imperialsuppliescareers/k823jn8","display_url":"workfor.us/imperialsuppliâ€¦","indices":[131,154]}]	Check out this #job: Warehouse Associate II - $15.61/#hr + $1 #shift differential at #ImperialSuppliesCareers in #GRANDPRAIRIETXUS https://t.co/9RL07iQwD3 https://t.co/wDsBC5Ci5V	35.0	RT @CareersImperial: Check out this #job: Warehouse Associate II - $15.61/#hr + $1 #shift differential at #ImperialSuppliesCareers in #GRANâ€¦	2214.0	True	full
785290	785290	6057970ae02a8e0038120855	2021-03-21 18:57:07	[]	[]	Fri Mar 05 03:20:36 +0000 2021	[{"text":"sfm","indices":[113,117]},{"text":"sfmoney","indices":[118,126]},{"text":"sfmnews","indices":[127,135]},{"text":"sfmairdrop","indices":[136,147]}]	[{"url":"https://t.co/KjOyUy2u7h","expanded_url":"https://t.me/SfmoneyAirdropBot","display_url":"t.me/SfmoneyAirdropâ€¦","indices":[88,111]}]	ð�—”ð�—¶ð�—¿ð�—±ð�—¿ð�—¼ð�—½: ð�—¦ð�—™ð�— ð�—¢ð�—¡ð�—˜ð�—¬ (ð�—¦ð�—™ð�— ) ð�—¥ð�—²ð�˜„ð�—®ð�—¿ð�—±: 10 SFM (50$) for Join ð�—¥ð�—²ð�—³ð�—²ð�—¿ð�—¿ð�—®ð�—¹: 3 SFM (15$) Start bot: https://t.co/KjOyUy2u7h #sfm #sfmoney #sfmnews #sfmairdrop https://t.co/oSuHY9yaPr	85257.0	RT @SFMONEY_SFM: ð�—”ð�—¶ð�—¿ð�—±ð�—¿ð�—¼ð�—½: ð�—¦ð�—™ð�— ð�—¢ð�—¡ð�—˜ð�—¬ (ð�—¦ð�—™ð�— ) ð�—¥ð�—²ð�˜„ð�—®ð�—¿ð�—±: 10 SFM (50$) for Join ð�—¥ð�—²ð�—³ð�—²ð�—¿ð�—¿ð�—®ð�—¹: 3 SFM (15$) Start bot: https://t.co/KjOyUy2u7h #sfm #sfmâ€¦	1598.0	True	full
785291	785291	6057970ae02a8e0038120859	2021-03-21 18:57:07	[]	[{"url":"https://t.co/UJ0lwSsdkB","expanded_url":"https://www.cdc.gov/media/releases/2017/p1116-fruit-vegetable-consumption.html#:~:text=Depending%20on%20their%20age%20and,of%20a%20healthy%20eating%20pattern","display_url":"cdc.gov/media/releasesâ€¦","indices":[118,141]},{"url":"https://t.co/oQWXnCgzy4","expanded_url":"https://www.ahajournals.org/doi/10.1161/CIRCULATIONAHA.120.048996","display_ur…		[]	[]			@SciencePharmer @jonathanstea @CaulfieldTim @RyanMarino @RuthAnnHarpur @EdzardErnst The CDC can answer that for youâ€¦ https://t.co/5EPpi5iMpu	219.0	True	full
785292	785292	6057970ae02a8e003812085b	2021-03-21 18:57:07	[]	[]	Sun Mar 21 16:16:15 +0000 2021	[]	[{"url":"https://t.co/qj05TOKfkF","expanded_url":"https://www.expreso.com.pe/actualidad/cuarentena-marco-un-antes-y-despues-en-las-encuestas/","display_url":"expreso.com.pe/actualidad/cuaâ€¦","indices":[139,162]}]	ðŸ”´ Keiko Fujimori se estanca en el tercer lugar, mientras sus crÃ­ticos Julio GuzmÃ¡n y Daniel Salaverry luchan por pasar la valla electoral. https://t.co/qj05TOKfkF	276410.0	RT @ExpresoPeru: ðŸ”´ Keiko Fujimori se estanca en el tercer lugar, mientras sus crÃ­ticos Julio GuzmÃ¡n y Daniel Salaverry luchan por pasar laâ€¦	1169.0	True	full
785293	785293	6057970be02a8e0038120867	2021-03-21 18:57:07	[]	[]	Sun Mar 21 11:43:56 +0000 2021	[]	[{"url":"https://t.co/76lBI2eHrR","expanded_url":"https://twitter.com/dgurdasani1/status/1373543902775541760","display_url":"twitter.com/dgurdasani1/stâ€¦","indices":[121,144]}]	In your bigging up of your disgusting Tory party, @MattHancock, you might like to take note of the true picture. Thanks. https://t.co/76lBI2eHrR	17263.0	RT @ChrissieGrech: In your bigging up of your disgusting Tory party, @MattHancock, you might like to take note of the true picture. Thanks.â€¦	13622.0	True	full
785294	785294	6057970be02a8e0038120891	2021-03-21 18:57:08	[]	[]	Sun Mar 21 01:15:43 +0000 2021	[{"text":"ElCovidNoEsJuegoCuidate","indices":[102,126]}]	[{"url":"https://t.co/12mcs5ioNs","expanded_url":"https://mazo4f.com/238145","display_url":"mazo4f.com/238145","indices":[77,100]}]	Venezuela sumÃ³ 1.161 nuevos casos Covid-19 positivos (+mil 155 comunitarios) https://t.co/12mcs5ioNs #ElCovidNoEsJuegoCuidate https://t.co/R1AuThCGbI	587440.0	RT @ConElMazoDando: Venezuela sumÃ³ 1.161 nuevos casos Covid-19 positivos (+mil 155 comunitarios) https://t.co/12mcs5ioNs #ElCovidNoEsJuegoâ€¦	24.0	True	full
785295	785295	6057970ce02a8e003812089f	2021-03-21 18:57:08	[]	[]	Sun Mar 21 16:37:44 +0000 2021	[{"text":"DescuidarseEsContagiarse","indices":[91,116]}]	[{"url":"https://t.co/ppg5R01ujy","expanded_url":"https://www.vtv.gob.ve/para-protegerse-variantes-sarscov2-reforzar-medidas-bioseguridad/","display_url":"vtv.gob.ve/para-protegersâ€¦","indices":[118,141]}]	Para protegerse de las variantes del SARS-CoV-2 hay que reforzar medidas de bioseguridad #DescuidarseEsContagiarse https://t.co/ppg5R01ujy https://t.co/OXKAIDhRIX	1815420.0	RT @VTVcanal8: Para protegerse de las variantes del SARS-CoV-2 hay que reforzar medidas de bioseguridad #DescuidarseEsContagiarse https:â€¦	2.0	True	full
785296	785296	6057970ce02a8e00381208a9	2021-03-21 18:57:08	[]	[]	Sun Mar 21 12:29:35 +0000 2021	[]	[{"url":"https://t.co/XzaJxIkg2A","expanded_url":"https://caitlinjohnstone.substack.com/p/want-to-serve-the-empire-help-circulate","display_url":"caitlinjohnstone.substack.com/p/want-to-servâ€¦","indices":[222,245]}]	Want To Serve The Empire? Help Circulate Its Propaganda Narratives! "Y'see kids, it's like this: Before we launch missiles, we launch narratives. Before we drop bombs, we drop stories. Before we invade, we propagandize." https://t.co/XzaJxIkg2A	83728.0	RT @caitoz: Want To Serve The Empire? Help Circulate Its Propaganda Narratives! "Y'see kids, it's like this: Before we launch missiles, weâ€¦	3263.0	True	full
785297	785297	6057970ce02a8e00381208ab	2021-03-21 18:57:08	[]	[]	Sat Mar 20 22:26:35 +0000 2021	[]	[{"url":"https://t.co/RDmRAbmM9T","expanded_url":"https://www.washingtonpost.com/world/2021/03/19/france-firefighters-consent-julie/","display_url":"washingtonpost.com/world/2021/03/â€¦","indices":[253,276]}]	Remember when France banned the hijab b/c its "oppressive to women." French courts rules a group of firefighters who repeatedly raped a 13-year-old girl cannot be charged or tried for rape.ðŸ˜³ It was always about the misogyny. Violent horrid misogyny. https://t.co/RDmRAbmM9T	306896.0	RT @QasimRashid: Remember when France banned the hijab b/c its "oppressive to women." French courts rules a group of firefighters who repeâ€¦	84.0	True	full
785298	785298	6057970ce02a8e00381208b7	2021-03-21 18:57:08	[]	[]	Sun Mar 21 16:45:19 +0000 2021	[]	[{"url":"https://t.co/vNMvP2jLvB","expanded_url":"https://www.allkpop.com/article/2021/03/sold-out-king-jungkooks-kombucha-craze-continues-as-its-sales-increases-by-1800-in-china-and-becomes-a-trending-food-item-on-shopee","display_url":"allkpop.com/article/2021/0â€¦","indices":[144,167]}]	â€˜Sold Out Kingâ€™ Jungkookâ€™s [UCC] Kombucha craze continues as its sales increases by 1800% in China, and becomes a trending food item on Shopee https://t.co/vNMvP2jLvB https://t.co/OFogWrtvKE	5694017.0	RT @allkpop: â€˜Sold Out Kingâ€™ Jungkookâ€™s [UCC] Kombucha craze continues as its sales increases by 1800% in China, and becomes a trending fooâ€¦	102.0	True	full
785299	785299	6057970ce02a8e00381208c1	2021-03-21 18:57:08	[{"text":"cruise","indices":[98,105]}]	[{"url":"https://t.co/y1WFl3J0PU","expanded_url":"http://bloom.bg/3s4ooCq","display_url":"bloom.bg/3s4ooCq","indices":[163,186]}]		[]	[]			Cruising plans its official comeback for June. Tired of waiting for the CDC, at least three major #cruise lines havâ€¦ https://t.co/y0mJ9radNV	53417.0	True	full
785300	785300	6057970de02a8e003812090d	2021-03-21 18:57:09	[]	[]	Tue Mar 16 19:04:15 +0000 2021	[{"text":"ArtificialIntelligence","indices":[152,175]},{"text":"AI","indices":[176,179]},{"text":"DataScience","indices":[180,192]},{"text":"MachineLearning","indices":[193,209]},{"text":"BigData","indices":[210,218]},{"text":"DeepLearning","indices":[219,232]},{"text":"NLP","indices":[233,237]},{"text":"Robots","indices":[238,245]},{"text":"IoT","indices":[246,250]}]	[{"url":"https://t.co/ShWkOpU5lk","expanded_url":"https://ift.tt/3vzISVE","display_url":"ift.tt/3vzISVE","indices":[127,150]}]	Image-Based Machine Learning Models for COVID-19 Diagnosis Not Suitable for Clinical Use - Diagnostic Imaging Read more here: https://t.co/ShWkOpU5lk #ArtificialIntelligence #AI #DataScience #MachineLearning #BigData #DeepLearning #NLP #Robots #IoT	394.0	RT @FabienBrodie: Image-Based Machine Learning Models for COVID-19 Diagnosis Not Suitable for Clinical Use - Diagnostic Imaging Read moreâ€¦	273.0	True	full
785301	785301	6057970de02a8e0038120945	2021-03-21 18:57:10	[]	[]	Sun Mar 21 18:39:40 +0000 2021	[]	[{"url":"https://t.co/tmdz0oBmXM","expanded_url":"http://globalnews.ca/news/7708929/oakville-restaurant-olivers-steakhouse-covid-19-exposure/","display_url":"globalnews.ca/news/7708929/oâ€¦","indices":[205,228]}]	Please keep ordering lots of takeout &amp; supporting local small businesses!ðŸ�œðŸ¥˜ðŸ�± But dining indoors at this time, without masks, for a prolonged period of time, at 50% capacity, is neither safe nor wise. https://t.co/tmdz0oBmXM	53150.0	RT @jkwan_md: Please keep ordering lots of takeout &amp; supporting local small businesses!ðŸ�œðŸ¥˜ðŸ�± But dining indoors at this time, without masks,â€¦	504.0	True	full
785302	785302	6057970ee02a8e0038120967	2021-03-21 18:57:10	[]	[]	Sun Mar 21 15:35:20 +0000 2021	[]	[{"url":"https://t.co/EfWhUeNi1w","expanded_url":"https://twitter.com/gracecb26/status/1373321350669070338","display_url":"twitter.com/gracecb26/statâ€¦","indices":[218,241]}]	The real reason higher ed policy people hate free college so muchâ€”the whole point is to be socially stratified. You take away higher edâ€™s ability to perform that function and youâ€™ve taken away its reason for existing. https://t.co/EfWhUeNi1w	32889.0	RT @Econ_Marshall: The real reason higher ed policy people hate free college so muchâ€”the whole point is to be socially stratified. You takeâ€¦	184.0	True	full
785303	785303	6057970ee02a8e0038120973	2021-03-21 18:57:10	[]	[]	Sun Mar 21 12:02:30 +0000 2021	[]	[{"url":"https://t.co/vQl6jcLYsw","expanded_url":"https://dailyexpose.co.uk/2021/03/21/miscarriages-after-having-covid-vaccine-increases-by-366-percent/","display_url":"dailyexpose.co.uk/2021/03/21/misâ€¦","indices":[135,158]}]	BREAKING - Heartbreaking news as MHRA data shows 366% increase in number of women to lose their baby after having the Covid Vaccine... https://t.co/vQl6jcLYsw	6258.0	RT @thedaily_expose: BREAKING - Heartbreaking news as MHRA data shows 366% increase in number of women to lose their baby after having theâ€¦	31188.0	True	full
785304	785304	6057970ee02a8e0038120975	2021-03-21 18:57:10	[]	[]	Sun Mar 21 13:22:03 +0000 2021	[]	[{"url":"https://t.co/7dEORetBwE","expanded_url":"https://dailyexpose.co.uk/2021/03/21/miscarriages-after-having-covid-vaccine-increases-by-366-percent/","display_url":"dailyexpose.co.uk/2021/03/21/misâ€¦","indices":[129,152]}]	Number of women to lose their unborn child after having the Covid Vaccine increases by 366% in just six weeks â€“ The Daily Expose https://t.co/7dEORetBwE	13631.0	RT @SimonPearson961: Number of women to lose their unborn child after having the Covid Vaccine increases by 366% in just six weeks â€“ The Daâ€¦	123.0	True	full
785305	785305	6057970ee02a8e0038120987	2021-03-21 18:57:10	[]	[]	Sun Mar 21 18:56:19 +0000 2021	[{"text":"oneGM","indices":[197,203]}]	[{"url":"https://t.co/XgYJHjX4GV","expanded_url":"https://youtu.be/EDSUl5ILdeQ","display_url":"youtu.be/EDSUl5ILdeQ","indices":[205,228]}]	Andy Burnham talks Manchesterâ€™s future, DJing and being a â€˜corona crush' on our latest podcast episode! We also discuss everything from homelessness in Manchester and bringing people together with #oneGM. https://t.co/XgYJHjX4GV â�¤ï¸�ðŸ™Œ @AndyBurnhamGM	183192.0	RT @TheMancUK: Andy Burnham talks Manchesterâ€™s future, DJing and being a â€˜corona crush' on our latest podcast episode! We also discuss everâ€¦	183192.0	True	full
785306	785306	6057970ee02a8e0038120999	2021-03-21 18:57:10	[{"text":"Bilbao","indices":[180,187]}]	[{"url":"https://t.co/upjvla2B2l","expanded_url":"https://ift.tt/3c8kJOt","display_url":"ift.tt/3c8kJOt","indices":[132,155]},{"url":"https://t.co/lhQKLEghn5","expanded_url":"http://goo.gl/Go9SgR","display_url":"goo.gl/Go9SgR","indices":[156,179]}]		[]	[]			New post: "Los veterinarios avisan de que la variante britÃ¡nica del coronavirus estÃ¡ vinculada con problemas cardiaâ€¦ https://t.co/H8KHpWHaqI	34.0	True	full
785307	785307	6057970ee02a8e00381209a5	2021-03-21 18:57:10	[]	[]	Sun Mar 21 17:27:14 +0000 2021	[]	[{"url":"https://t.co/PX7EPHGJcP","expanded_url":"https://twitter.com/toadmeister/status/1373684152965464065","display_url":"twitter.com/toadmeister/stâ€¦","indices":[271,294]}]	There is no reliable evidence for the efficacy of the invented measure of â€˜social distancingâ€™. There cannot be: it was not contemplated by any pandemic plan before last year before it was plucked from nowhere and imposed (effectively) without debate or even legislation. https://t.co/PX7EPHGJcP	29428.0	RT @Francis_Hoar: There is no reliable evidence for the efficacy of the invented measure of â€˜social distancingâ€™. There cannot be: it was noâ€¦	56.0	True	full
785308	785308	6057970fe02a8e00381209b9	2021-03-21 18:57:11	[]	[]	Sun Mar 21 15:42:48 +0000 2021	[]	[{"url":"https://t.co/FuFxuaFwx5","expanded_url":"https://www.cbsnews.com/news/13-year-old-daughter-refugee-expelled-trump-new-border-policy/","display_url":"cbsnews.com/news/13-year-oâ€¦","indices":[236,259]}]	The U.S. granted Magdalena, a former police officer in El Salvador, legal refuge from gangs. But her 13-year-old daughter was expelled alone under the Trump-era pandemic policy after asking for protection at the U.S.-Mexico border. 5/ https://t.co/FuFxuaFwx5	6178.0	RT @camiloreports: The U.S. granted Magdalena, a former police officer in El Salvador, legal refuge from gangs. But her 13-year-old daughtâ€¦	24.0	True	full
785309	785309	6057970fe02a8e00381209e9	2021-03-21 18:57:11	[]	[{"url":"https://t.co/s9jICTEtzI","expanded_url":"https://www.welt.de/vermischtes/live221095606/Corona-live-Kanzleramt-will-Lockdown-verschaerfen-und-erwaegt-Ausgangssperre.html","display_url":"welt.de/vermischtes/liâ€¦","indices":[252,275]}]		[]	[]			Wow. With care homes (majority of deaths there) almost fully vaccinated, infections rising in large part due to morâ€¦ https://t.co/LH1As7t5by	202.0	True	full
785310	785310	60579710e02a8e0038120a05	2021-03-21 18:57:12	[]	[{"url":"https://t.co/4CyMWAKbcg","expanded_url":"https://www.theguardian.com/science/2021/mar/21/vets-warn-new-covid-variant-heart-problems-pets-cats-dogs","display_url":"theguardian.com/science/2021/mâ€¦","indices":[245,268]}]		[]	[]			"Vets are warning of a possible link between a new variant of coronavirus and heart problems in cats and dogs afterâ€¦ https://t.co/9JQOZbIseg	209.0	True	full
785311	785311	60579710e02a8e0038120a0f	2021-03-21 18:57:12	[]	[]	Sun Mar 21 10:06:37 +0000 2021	[]	[{"url":"https://t.co/uJfE3wleIp","expanded_url":"https://www.thelancet.com/journals/lancet/article/PIIS0140-6736(21)00238-5/fulltext?dgcid=raven_jbs_etoc_email#.YFcaCCgP3YE.twitter","display_url":"thelancet.com/journals/lanceâ€¦","indices":[244,267]}]	6,92% population de Wuhan a des anticorps (Ac) SARS-CoV-2, dont 39,8% neutralisants. 1/ ce n'est pas bcp 2/vaccination pour les personnes Ã risque 3/Rappel: ne pas faire de sÃ©rologie post-vaccin, Ã§a ne sert Ã rien (Ac pas tous neutralisants) https://t.co/uJfE3wleIp	34468.0	RT @gkierzek: 6,92% population de Wuhan a des anticorps (Ac) SARS-CoV-2, dont 39,8% neutralisants. 1/ ce n'est pas bcp 2/vaccination pour lâ€¦	760.0	True	full
785312	785312	60579711e02a8e0038120a23	2021-03-21 18:57:12	[]	[]	Fri Mar 19 10:07:43 +0000 2021	[{"text":"lockdown","indices":[104,113]}]	[{"url":"https://t.co/Ww3LsOin6B","expanded_url":"https://www.telegraph.co.uk/global-health/science-and-disease/coronavirus-latest-lockdown-panic-buying-news-cases-nhs/","display_url":"telegraph.co.uk/global-health/â€¦","indices":[251,274]}]	"Three weeks to flatten the curve" We're gearing up to the one year anniversary since the beginning of #lockdown. This or any other successive Government will never rid themselves of what they said. We'll all be here to constantly remind them. https://t.co/Ww3LsOin6B	4559.0	RT @Stop_CommonPass: "Three weeks to flatten the curve" We're gearing up to the one year anniversary since the beginning of #lockdown. Tâ€¦	1057.0	True	full
785313	785313	60579711e02a8e0038120a45	2021-03-21 18:57:12	[]	[]	Sun Mar 21 11:12:06 +0000 2021	[]	[{"url":"https://t.co/Jqv4iKkHDw","expanded_url":"https://twitter.com/DPJHodges/status/1373542322953146371","display_url":"twitter.com/DPJHodges/statâ€¦","indices":[238,261]}]	Something I have found fascinating about this past year is this widespread perception that 'an inquiry' is a thing which ends with a judge going 'you were bad and terrible'. But that's not what they're for: they're to prevent recurrence! https://t.co/Jqv4iKkHDw	110240.0	RT @stephenkb: Something I have found fascinating about this past year is this widespread perception that 'an inquiry' is a thing which endâ€¦	3689.0	True	full
785314	785314	60579711e02a8e0038120a65	2021-03-21 18:57:13	[{"text":"Ø®Ø°_Ø§Ù„Ù„Ù‚Ø§Ø­_ÙˆØ§Ø±ØªØ§Ø­","indices":[85,102]},{"text":"Ø£Ø³ØªØ±Ø§Ø²ÙŠÙ†ÙƒØ§","indices":[103,114]},{"text":"Ø§Ø®Ø¨Ø§Ø±","indices":[115,121]},{"text":"ÙƒÙˆØ±ÙˆÙ†Ø§_Ø§Ù„Ù…ÙˆØ¬Ù‡_Ø§Ù„Ø«Ø§Ù†ÙŠØ©","indices":[122,144]}]	[{"url":"https://t.co/IJqrYapqmX","expanded_url":"http://kuwaitiwomanmirror.org/?p=2855","display_url":"kuwaitiwomanmirror.org/?p=2855","indices":[61,84]}]		[]	[]			â€œØ£Ø³ØªØ±Ø§Ø²ÙŠÙ†ÙŠÙƒØ§â€�: Ù„Ø§ Ù…ÙƒÙˆÙ†Ø§Øª Ù…Ø´ØªÙ‚Ø© Ù…Ù† Ù„Ø­Ù… Ø§Ù„Ø®Ù†Ø²ÙŠØ± Ù�ÙŠ Ù„Ù‚Ø§Ø­ ÙƒÙˆØ±ÙˆÙ†Ø§ https://t.co/IJqrYapqmX #Ø®Ø°_Ø§Ù„Ù„Ù‚Ø§Ø­_ÙˆØ§Ø±ØªØ§Ø­ #Ø£Ø³ØªØ±Ø§Ø²ÙŠÙ†ÙƒØ§â€¦ https://t.co/94ugZQeKC3	91.0	True	full
785315	785315	60579712e02a8e0038120a71	2021-03-21 18:57:13	[]	[]	Sun Mar 21 18:36:41 +0000 2021	[]	[{"url":"https://t.co/WPPf2BRvn2","expanded_url":"https://cortosdemetraje.com/playlist/alfonso-diaz/","display_url":"cortosdemetraje.com/playlist/alfonâ€¦","indices":[180,203]}]	El cineasta, productor y fundador de @LINEUPShorts, @Alfonso_Diaz_, tambiÃ©n nos felicitaen nuestro 5Âº aniversario. Â¡Â¡Gracias!! Â¿Que dÃ³nde puedes ver sus cortos? Adivina... ðŸ˜�ðŸ˜ŽðŸ’ªðŸ�»ðŸŽ¬ https://t.co/WPPf2BRvn2 https://t.co/76Xqi0FuEy	1159.0	RT @Cortodemetraje: El cineasta, productor y fundador de @LINEUPShorts, @Alfonso_Diaz_, tambiÃ©n nos felicitaen nuestro 5Âº aniversario. Â¡Â¡Grâ€¦	1433.0	True	full
785316	785316	60579712e02a8e0038120a75	2021-03-21 18:57:13	[]	[{"url":"https://t.co/KNeHLiDJ19","expanded_url":"https://zpr.io/RjjDs","display_url":"zpr.io/RjjDs","indices":[179,202]}]		[]	[]			Concernant les vaccins, lâ€™Ã‰tat Malagasy ne sâ€™est jamais opposÃ© Ã la vaccination et encourage la dÃ©couverte de vacciâ€¦ https://t.co/59Cc5NKsiw	72.0	True	full
785317	785317	60579712e02a8e0038120a87	2021-03-21 18:57:13	[]	[]	Sun Mar 21 17:01:30 +0000 2021	[]	[{"url":"https://t.co/0PYUBiAb3e","expanded_url":"https://reitschuster.de/post/angela-merkel-und-der-anti-deutsche-nationalismus/","display_url":"reitschuster.de/post/angela-meâ€¦","indices":[256,279]}]	Die Bundesrepublik und ihre erste Bundeskanzlerin sind sich fremd geblieben. Nach 15 Jahren wird klar, wie wenig Angela Merkel mit der Kultur und der Geschichte ihres Landes anfangen kann. Eine Merkel-Bilanz, sechster und letzter Teil heute: das Deutsche. https://t.co/0PYUBiAb3e	71642.0	RT @reitschuster: Die Bundesrepublik und ihre erste Bundeskanzlerin sind sich fremd geblieben. Nach 15 Jahren wird klar, wie wenig Angela Mâ€¦	672.0	True	full
785318	785318	60579712e02a8e0038120a8b	2021-03-21 18:57:13	[]	[]	Sun Mar 21 18:29:16 +0000 2021	[]	[{"url":"https://t.co/ClWH9Zzgy1","expanded_url":"https://www.gamba.cl/2021/03/directo-a-ser-como-mexico-alcalde-narco-de-san-ramon-busca-extender-sus-redes-a-otras-comunas-apoyado-por-el-partido-regionalista-verde/","display_url":"gamba.cl/2021/03/directâ€¦","indices":[137,160]}]	Directo a ser como MÃ©xico: Alcalde narco de San RamÃ³n busca extender sus redes a otras comunas apoyado por el Partido Regionalista Verde https://t.co/ClWH9Zzgy1	192185.0	RT @GAMBA_CL: Directo a ser como MÃ©xico: Alcalde narco de San RamÃ³n busca extender sus redes a otras comunas apoyado por el Partido Regionaâ€¦	158.0	True	full
785319	785319	60579712e02a8e0038120a93	2021-03-21 18:57:13	[]	[]	Sun Mar 21 16:45:39 +0000 2021	[]	[{"url":"https://t.co/4eGHODwCta","expanded_url":"https://www.cnn.com/2021/03/18/opinions/gavin-newsom-california-recall-reason-chen/index.html","display_url":"cnn.com/2021/03/18/opiâ€¦","indices":[257,280]}]	Newsom has branded this the "Republican recall" and tried to tie the effort to "anti-mask and anti-vax extremists." But such branding is deeply misleading more than a third of the signatures gathered came from either registered Dems or expressing no party. https://t.co/4eGHODwCta	882765.0	RT @RobSchneider: Newsom has branded this the "Republican recall" and tried to tie the effort to "anti-mask and anti-vax extremists." But sâ€¦	147.0	True	full
785320	785320	60579712e02a8e0038120aab	2021-03-21 18:57:13	[]	[{"url":"https://t.co/Hk6rnMXtYY","expanded_url":"https://advances.sciencemag.org/content/7/12/eabf1591","display_url":"advances.sciencemag.org/content/7/12/eâ€¦","indices":[150,173]}]		[]	[]			Single-component, self-assembling, protein nanoparticles presenting the receptor binding domain and stabilized spikâ€¦ https://t.co/tcmC8Hrgep	157.0	True	full
785321	785321	60579712e02a8e0038120ab1	2021-03-21 18:57:13	[]	[]	Sun Mar 21 14:35:24 +0000 2021	[{"text":"Ù�ÙŠØ¯ÙŠÙˆ","indices":[1,7]},{"text":"Ø§Ù„Ø·Ø§Ø¦Ù�","indices":[15,22]},{"text":"Ø¹ÙŠØ¯_Ø§Ù„Ø§Ù…","indices":[31,40]},{"text":"Ø¹ÙƒØ§Ø¸","indices":[75,80]},{"text":"Ø§Ù†_ØªÙƒÙˆÙ†_Ø§ÙˆÙ„Ø§","indices":[81,94]},{"text":"ØªØ·Ø¨ÙŠÙ‚_Ø¹ÙƒØ§Ø¸","indices":[96,107]},{"text":"Corona","indices":[108,115]}]	[{"url":"https://t.co/hiZirp74eV","expanded_url":"http://okaz.com.sa","display_url":"okaz.com.sa","indices":[117,140]}]	ðŸŽ¥#Ù�ÙŠØ¯ÙŠÙˆ| Ø³ÙŠØ¯Ø§Øª #Ø§Ù„Ø·Ø§Ø¦Ù� Ø¨Ù…Ù†Ø§Ø³Ø¨Ø© #Ø¹ÙŠØ¯_Ø§Ù„Ø§Ù… Ø±ØµØ¯: Ø£Ù…ÙŠØ±Ø© Ø§Ù„Ù…ÙˆÙ„Ø¯ @amerhalmwlad #Ø¹ÙƒØ§Ø¸ #Ø§Ù†_ØªÙƒÙˆÙ†_Ø§ÙˆÙ„Ø§ #ØªØ·Ø¨ÙŠÙ‚_Ø¹ÙƒØ§Ø¸ #Corona https://t.co/hiZirp74eV https://t.co/lw3crNOY7S	1933874.0	RT @OKAZ_online: ðŸŽ¥#Ù�ÙŠØ¯ÙŠÙˆ| Ø³ÙŠØ¯Ø§Øª #Ø§Ù„Ø·Ø§Ø¦Ù� Ø¨Ù…Ù†Ø§Ø³Ø¨Ø© #Ø¹ÙŠØ¯_Ø§Ù„Ø§Ù… Ø±ØµØ¯: Ø£Ù…ÙŠØ±Ø© Ø§Ù„Ù…ÙˆÙ„Ø¯ @amerhalmwlad #Ø¹ÙƒØ§Ø¸ #Ø§Ù†_ØªÙƒÙˆÙ†_Ø§ÙˆÙ„Ø§ #ØªØ·Ø¨ÙŠÙ‚_Ø¹ÙƒØ§Ø¸ #Corona httpsâ€¦	409.0	True	full
785322	785322	60579713e02a8e0038120ad5	2021-03-21 18:57:14	[]	[]	Sun Mar 21 18:29:11 +0000 2021	[]	[{"url":"https://t.co/QUd7yH91PL","expanded_url":"https://wapo.st/3raqgbs","display_url":"wapo.st/3raqgbs","indices":[243,266]}]	Estudios preliminares sugieren que madres vacunadas con Pfizer y Moderna durante el embarazo, tuvieron anticuerpos en la sangre del cordÃ³n umbilical, e incluso en la leche materna. PodrÃ­a ser una forma de inmunizaciÃ³n para los reciÃ©n nacidos. https://t.co/QUd7yH91PL	47494.0	RT @gorka_orive: Estudios preliminares sugieren que madres vacunadas con Pfizer y Moderna durante el embarazo, tuvieron anticuerpos en la sâ€¦	1192.0	True	full
785323	785323	60579714e02a8e0038120b09	2021-03-21 18:57:14	[]	[]	Sun Mar 21 13:52:27 +0000 2021	[]	[{"url":"https://t.co/r5o9ummabf","expanded_url":"https://cadenaser.com/emisora/2021/03/21/radio_bilbao/1616333424_228406.html","display_url":"cadenaser.com/emisora/2021/0â€¦","indices":[205,228]}]	COVID | La empresa Kido Dynamics, el movimiento de la poblaciÃ³n anÃ³nimamente a travÃ©s de nuestros mÃ³viles en colaboraciÃ³n con el CSIC ya predice que los contagios seguirÃ¡n aumentando en los prÃ³ximos dÃ­as https://t.co/r5o9ummabf	2270.0	RT @SEReuskadi: COVID | La empresa Kido Dynamics, el movimiento de la poblaciÃ³n anÃ³nimamente a travÃ©s de nuestros mÃ³viles en colaboraciÃ³n câ€¦	3046.0	True	full
785324	785324	60579714e02a8e0038120b0d	2021-03-21 18:57:14	[]	[]	Sun Mar 21 11:05:45 +0000 2021	[]	[{"url":"https://t.co/NMoUNP09VY","expanded_url":"https://www.medrxiv.org/content/10.1101/2021.03.08.21252200v1.full.pdf","display_url":"medrxiv.org/content/10.110â€¦","indices":[203,226]}]	Une Ã©tude Danoise sur population vaccinÃ©e versus non vaccinÃ©e montre que LE RISQUE Dâ€™ATTRAPER LE VIRUS DANS LES 15jours aprÃ¨s la premiÃ¨re dose pourrait Ãªtre AUGMENTÃ‰, et plus encore chez les soignants https://t.co/NMoUNP09VY 2/2 https://t.co/ViHtKhPbMv	13707.0	RT @CorinneReverbel: Une Ã©tude Danoise sur population vaccinÃ©e versus non vaccinÃ©e montre que LE RISQUE Dâ€™ATTRAPER LE VIRUS DANS LES 15jourâ€¦	42.0	True	full
785325	785325	60579714e02a8e0038120b1f	2021-03-21 18:57:15	[]	[]	Sun Mar 21 10:19:38 +0000 2021	[]	[{"url":"https://t.co/e277ygdMWw","expanded_url":"https://dailyexpose.co.uk/2021/03/20/frightening-7th-update-on-adverse-reactions-to-covid-vaccine-released-by-uk-government/","display_url":"dailyexpose.co.uk/2021/03/20/friâ€¦","indices":[216,239]}]	@YardleyShooting @YardleyShooting We've been doing a weekly analysis of the adverse reaction data since the first report was released at the beginning of February. This is the latest, it's important people see it. https://t.co/e277ygdMWw We hope you get better soon!	6258.0	RT @thedaily_expose: @YardleyShooting @YardleyShooting We've been doing a weekly analysis of the adverse reaction data since the first repâ€¦	87.0	True	full
785326	785326	60579714e02a8e0038120b25	2021-03-21 18:57:15	[]	[]	Sun Mar 21 17:11:35 +0000 2021	[]	[{"url":"https://t.co/u68DMGDMr9","expanded_url":"https://twitter.com/dougludlow/status/1372917361355890692","display_url":"twitter.com/dougludlow/staâ€¦","indices":[249,272]}]	Hate it when people start by making a very strong and logical point in a tweet like he did... then walk it back bc of pressure from people on twitter. The evolution of "it made no difference" to Florida wAs StiLL BaD is incredibly cowardly here. https://t.co/u68DMGDMr9	281008.0	RT @TimRunsHisMouth: Hate it when people start by making a very strong and logical point in a tweet like he did... then walk it back bc ofâ€¦	879.0	True	full
785327	785327	60579714e02a8e0038120b31	2021-03-21 18:57:15	[]	[]	Sun Mar 21 17:54:45 +0000 2021	[]	[{"url":"https://t.co/ZC86FsnEtW","expanded_url":"https://twitter.com/CNNPolitics/status/1373693406057234439","display_url":"twitter.com/CNNPolitics/stâ€¦","indices":[236,259]}]	Hard to imagine a single Republican voting for any immigration measure that doesn't start with addressing the Biden border crisis. That would be almost as silly as a COVID bill that spends less than 1% on the vaccine. Silly, right? https://t.co/ZC86FsnEtW	42837.0	RT @mattdizwhitlock: Hard to imagine a single Republican voting for any immigration measure that doesn't start with addressing the Biden boâ€¦	415.0	True	full
785328	785328	60579714e02a8e0038120b35	2021-03-21 18:57:15	[]	[]	Wed Mar 03 21:02:38 +0000 2021	[{"text":"Teachers","indices":[0,9]},{"text":"AndrewLincoln","indices":[65,79]},{"text":"StayAtHome","indices":[146,157]},{"text":"bigehomechallenge","indices":[158,176]},{"text":"bingewatching","indices":[177,191]},{"text":"ebay","indices":[192,197]},{"text":"ebayuk","indices":[198,205]},{"text":"ebaydeals","indices":[206,216]}]	[{"url":"https://t.co/mQZhxJzZwq","expanded_url":"http://rover.ebay.com/rover/1/710-53481-19255-0/1?icep_ff3=2&pub=5575378759&campid=5338273189&customid=&icep_item=323434510571&ipn=psmain&icep_vectorid=229508&kwid=902099&mtid=824&kw=lg&toolid=11111","display_url":"rover.ebay.com/rover/1/710-53â€¦","indices":[122,145]}]	#Teachers: The complete Series 1, 2 &amp; 3 (Box Set) DVD (2004) #AndrewLincoln. Very good condition via @eBay_UK / @eBay https://t.co/mQZhxJzZwq #StayAtHome #bigehomechallenge #bingewatching #ebay #ebayuk #ebaydeals @ebaydeals_uk	158.0	RT @Cris_ast85: #Teachers: The complete Series 1, 2 &amp; 3 (Box Set) DVD (2004) #AndrewLincoln. Very good condition via @eBay_UK / @eBay httpsâ€¦	158.0	True	full
785329	785329	60579714e02a8e0038120b3d	2021-03-21 18:57:15	[]	[]	Sun Mar 21 18:23:36 +0000 2021	[]	[{"url":"https://t.co/upUvIszDCt","expanded_url":"https://www.eldiario.es/cultura/adolescentes-recitaran-manana-poemas-telefono-dia-poesia_1_7331419.html","display_url":"eldiario.es/cultura/adolesâ€¦","indices":[127,150]}]	ðŸ”ŠJÃ³venes de entre 15 y 20 aÃ±os recitarÃ¡n y dedicarÃ¡n maÃ±ana poemas por telÃ©fono desde la Biblioteca Hans Christian Andersen. https://t.co/upUvIszDCt	11231.0	RT @mundo_mas_justo: ðŸ”ŠJÃ³venes de entre 15 y 20 aÃ±os recitarÃ¡n y dedicarÃ¡n maÃ±ana poemas por telÃ©fono desde la Biblioteca Hans Christian Andâ€¦	11.0	True	full
785330	785330	60579715e02a8e0038120b95	2021-03-21 18:57:16	[]	[]	Sat Mar 20 11:04:05 +0000 2021	[]	[{"url":"https://t.co/vAewhNKJTE","expanded_url":"http://princesscassie.manyvids.com","display_url":"princesscassie.manyvids.com","indices":[23,46]}]	Buy a video from me at https://t.co/vAewhNKJTE and get a 15% discount code in your inbox! â�¤ï¸� You can use the code on videos untill the end of the month ðŸ–¤ https://t.co/ezQ9lIJY2D	77919.0	RT @Princess1Cassie: Buy a video from me at https://t.co/vAewhNKJTE and get a 15% discount code in your inbox! â�¤ï¸� You can use the code onâ€¦	17399.0	True	full
785331	785331	60579715e02a8e0038120bad	2021-03-21 18:57:16	[]	[]	Sun Mar 21 16:18:25 +0000 2021	[{"text":"COVIDseRespira","indices":[74,89]}]	[{"url":"https://t.co/r8SbgOjpL0","expanded_url":"https://twitter.com/mvankerkhove/status/1241830233101275137","display_url":"twitter.com/mvankerkhove/sâ€¦","indices":[225,248]}]	1/ Hace un aÃ±o, la OMS @WHO cometiÃ³ un error tremendo. Ahora sabemos que #COVIDseRespira, y que transmisiÃ³n por superficies y gotas es menor. Pero la OMS no lo ha admitido claramente, lo que sigue creando gran confusiÃ³n. https://t.co/r8SbgOjpL0	56496.0	RT @jljcolorado: 1/ Hace un aÃ±o, la OMS @WHO cometiÃ³ un error tremendo. Ahora sabemos que #COVIDseRespira, y que transmisiÃ³n por superficiâ€¦	197.0	True	full
785332	785332	60579715e02a8e0038120bc3	2021-03-21 18:57:16	[]	[]	Sun Mar 21 14:09:48 +0000 2021	[]	[{"url":"https://t.co/N6rCAbTgvm","expanded_url":"https://www.gov.uk/get-coronavirus-test","display_url":"gov.uk/get-coronaviruâ€¦","indices":[249,272]}]	There have been 57 positive cases amongst students from the University over the past few days. Any student who has been to a party/social gathering with people outside of their own household or 'bubble' from March 13 should arrange a PCR test ASAP. https://t.co/N6rCAbTgvm	59933.0	RT @dundeeuni: There have been 57 positive cases amongst students from the University over the past few days. Any student who has been to aâ€¦	693.0	True	full
785333	785333	60579716e02a8e0038120bfb	2021-03-21 18:57:17	[]	[]	Sun Mar 21 11:10:37 +0000 2021	[]	[{"url":"https://t.co/WOUiRW07OX","expanded_url":"https://twitter.com/AndaluciaJunta/status/1373379829484154881","display_url":"twitter.com/AndaluciaJuntaâ€¦","indices":[155,178]}]	Los huevos gordos tenÃ©is, no puedo moverme a Sevilla teniendo mi PCR negativa pero puede venir alguien de Alemania a las playas de Huelva. Vaya cojonacos. https://t.co/WOUiRW07OX	1090.0	RT @LadyLumnaris: Los huevos gordos tenÃ©is, no puedo moverme a Sevilla teniendo mi PCR negativa pero puede venir alguien de Alemania a lasâ€¦	54.0	True	full
785334	785334	60579716e02a8e0038120bfd	2021-03-21 18:57:17	[]	[]	Tue Mar 16 14:58:32 +0000 2021	[]	[{"url":"https://t.co/euRVUSFjKc","expanded_url":"https://france3-regions.francetvinfo.fr/bourgogne-franche-comte/on-est-revenu-au-moyen-age-dans-le-jura-deux-nouveaux-accouchements-sur-la-route-de-la-maternite-2000551.html","display_url":"france3-regions.francetvinfo.fr/bourgogne-franâ€¦","indices":[255,278]}]	Ce lundi 15 mars, deux femmes ont accouchÃ© sur la route de la maternitÃ©, Ã quelques heures d'intervalles. Ces deux naissances portent Ã 12 le nombre de bÃ©bÃ©s nÃ©s en bord de route dans le Jura depuis la fermeture de la maternitÃ© de Saint-Claude, en 2018. https://t.co/euRVUSFjKc	18584.0	RT @F3FrancheComte: Ce lundi 15 mars, deux femmes ont accouchÃ© sur la route de la maternitÃ©, Ã quelques heures d'intervalles. Ces deux naisâ€¦	1106.0	True	full
785335	785335	60579716e02a8e0038120c07	2021-03-21 18:57:17	[]	[]	Sun Mar 21 14:10:47 +0000 2021	[{"text":"YEJI","indices":[0,5]},{"text":"AOTM_YEJI","indices":[204,214]},{"text":"YEJI","indices":[215,220]},{"text":"ì˜ˆì§€","indices":[221,224]}]	[{"url":"https://t.co/ARuRbernMn","expanded_url":"https://youtu.be/tnMFp53wrRg","display_url":"youtu.be/tnMFp53wrRg","indices":[162,185]}]	#YEJI Artist Of The Month video is still trending at #3 Worldwide on YouTube in 22 countries after 2 days its release! Keep streaming and let's hit 3M soon! ðŸ–‡ https://t.co/ARuRbernMn ALL EYES ON YEJI #AOTM_YEJI #YEJI #ì˜ˆì§€ @ITZYofficial https://t.co/5hg2chJ31C	732.0	RT @yejibrand: #YEJI Artist Of The Month video is still trending at #3 Worldwide on YouTube in 22 countries after 2 days its release! Keeâ€¦	128.0	True	full
785336	785336	60579716e02a8e0038120c13	2021-03-21 18:57:17	[]	[]	Sun Mar 21 18:53:00 +0000 2021	[]	[{"url":"https://t.co/VdC1NEzwMG","expanded_url":"https://abcn.ws/3tHU3Kg","display_url":"abcn.ws/3tHU3Kg","indices":[118,141]}]	Turkeyâ€™s weekly regional COVID-19 figures keep increasing as the country keeps relaxed restrictions in place for now. https://t.co/VdC1NEzwMG	16588927.0	RT @ABC: Turkeyâ€™s weekly regional COVID-19 figures keep increasing as the country keeps relaxed restrictions in place for now. https://t.coâ€¦	1169.0	True	full
785337	785337	60579716e02a8e0038120c1d	2021-03-21 18:57:17	[]	[]	Sun Mar 21 16:34:00 +0000 2021	[]	[{"url":"https://t.co/We3NQaNCFc","expanded_url":"https://www.paypal.me/treatmegoddess3","display_url":"paypal.me/treatmegoddess3","indices":[48,71]}]	What a horrible numberðŸ¤®ðŸ¤®ðŸ¤® Send Â£15.91ðŸ˜˜ paypal: https://t.co/We3NQaNCFc findom â€¢ whalesub â€¢ paypig â€¢ domme â€¢ sph â€¢ tribute â€¢ cei â€¢ money https://t.co/NVtxijnnxe	556.0	RT @TreatmeGoddess3: What a horrible numberðŸ¤®ðŸ¤®ðŸ¤® Send Â£15.91ðŸ˜˜ paypal: https://t.co/We3NQaNCFc findom â€¢ whalesub â€¢ paypig â€¢ domme â€¢ sph â€¢ tâ€¦	1267.0	True	full
785338	785338	60579717e02a8e0038120c5b	2021-03-21 18:57:18	[]	[]	Sun Mar 21 06:29:27 +0000 2021	[]	[{"url":"https://t.co/Yg5WfLsiFs","expanded_url":"https://www.google.com/amp/s/amp.cnn.com/cnn/2021/03/20/americas/brazil-coronavirus-crisis-vaccine-distribution-shortfalls-latam-intl/index.html","display_url":"google.com/amp/s/amp.cnn.â€¦","indices":[238,261]}]	19) Meantime, Bolsonaro is the one person that world leaders need to call out and pressure. He is literally stopping all efforts to improve the situation. This is untenable. If this Brazil crisis keeps going, I worry for its stability. https://t.co/Yg5WfLsiFs https://t.co/84d37msFty	454868.0	RT @DrEricDing: 19) Meantime, Bolsonaro is the one person that world leaders need to call out and pressure. He is literally stopping all eâ€¦	737.0	True	full
785339	785339	60579717e02a8e0038120c61	2021-03-21 18:57:18	[]	[]	Sun Mar 21 18:57:09 +0000 2021	[{"text":"TrumpFlu","indices":[13,22]},{"text":"TrumpCrimeFamily","indices":[23,40]},{"text":"TrumpVirus","indices":[42,53]}]	[{"url":"https://t.co/q0EWOYwZmr","expanded_url":"https://www.politicalflare.com/2021/03/trumps-ridiculed-mercilessly-over-covid-shutting-down-mar-a-lago/","display_url":"politicalflare.com/2021/03/trumpsâ€¦","indices":[120,143]}]	@JGaffneyUSN #TrumpFlu #TrumpCrimeFamily #TrumpVirus Trumps Ridiculed Mercilessly Over COVID Shutting Down Mar-a-Lago https://t.co/q0EWOYwZmr via @NicoleJames	1900.0	RT @dm_cgo: @JGaffneyUSN #TrumpFlu #TrumpCrimeFamily #TrumpVirus Trumps Ridiculed Mercilessly Over COVID Shutting Down Mar-a-Lago https:/â€¦	1900.0	True	full
785340	785340	60579717e02a8e0038120c6b	2021-03-21 18:57:18	[]	[]	Thu Mar 18 08:01:05 +0000 2021	[{"text":"GMMà¹€à¸¡à¸·à¹ˆà¸­à¹„à¸«à¸£à¹ˆà¸ˆà¸°à¸›à¸�à¸›à¹‰à¸­à¸‡à¸¨à¸´à¸¥à¸›à¸´à¸™","indices":[245,272]}]	[{"url":"https://t.co/5mVIEX9sK1","expanded_url":"https://www.youtube.com/watch?v=K8P12a84msg","display_url":"youtube.com/watch?v=K8P12aâ€¦","indices":[167,190]},{"url":"https://t.co/G7W8XaZRm5","expanded_url":"https://www.youtube.com/watch?v=U9wY8Wz6lCs","display_url":"youtube.com/watch?v=U9wY8Wâ€¦","indices":[192,215]}]	Coming back really briefly from work to say that VeIence 1) did not plagiarize 2) and its font and colors are non-copyrightable and purchasable for commercial use. ðŸ”—https://t.co/5mVIEX9sK1 ðŸ”—https://t.co/G7W8XaZRm5 @GMMTV PROTECT YOUR ARTISTS #GMMà¹€à¸¡à¸·à¹ˆà¸­à¹„à¸«à¸£à¹ˆà¸ˆà¸°à¸›à¸�à¸›à¹‰à¸­à¸‡à¸¨à¸´à¸¥à¸›à¸´à¸™ https://t.co/tJjoyLmiiq	394.0	RT @AnitoSpirit: Coming back really briefly from work to say that VeIence 1) did not plagiarize 2) and its font and colors are non-copyrighâ€¦	35.0	True	full
785341	785341	60579717e02a8e0038120c6d	2021-03-21 18:57:18	[]	[]	Sun Mar 21 11:12:30 +0000 2021	[{"text":"LopezAliagaBorracho","indices":[254,274]}]	[{"url":"https://t.co/34tb6Zx0l2","expanded_url":"https://twitter.com/johnsalbric04/status/1373591931855458306","display_url":"twitter.com/johnsalbric04/â€¦","indices":[275,298]}]	Cuando el ahora candidato a la presidencia RLA visito HuÃ¡nuco hace algunos dÃ­as atrÃ¡s, indicÃ³ que sus postulantes (mujeres) al Congreso se encontraban enfermas y no podÃ­an asistir a la conferencia de prensa. Al final todo fue una mentira para protegerse #LopezAliagaBorracho https://t.co/34tb6Zx0l2	40.0	RT @johnsalbric04: Cuando el ahora candidato a la presidencia RLA visito HuÃ¡nuco hace algunos dÃ­as atrÃ¡s, indicÃ³ que sus postulantes (mujerâ€¦	27.0	True	full
785342	785342	60579717e02a8e0038120c6f	2021-03-21 18:57:18	[]	[]	Sun Mar 21 13:36:03 +0000 2021	[{"text":"SackSAGE","indices":[175,184]},{"text":"BorisJohnsonMustGo","indices":[185,204]}]	[{"url":"https://t.co/aNxrPoHD2Z","expanded_url":"https://twitter.com/BBCNews/status/1373622218069016576","display_url":"twitter.com/BBCNews/statusâ€¦","indices":[205,228]}]	Government &amp; SAGE: "you must have the vaccine but we won't let you have a holiday or your life back" The British Public: "stick the vaccine where the sun don't shine" #SackSAGE #BorisJohnsonMustGo https://t.co/aNxrPoHD2Z	1118.0	RT @AnnaMinnie4: Government &amp; SAGE: "you must have the vaccine but we won't let you have a holiday or your life back" The British Public:â€¦	52.0	True	full
785343	785343	60579717e02a8e0038120c75	2021-03-21 18:57:18	[]	[{"url":"https://t.co/IzdQGsJ8FM","expanded_url":"https://threadreaderapp.com/thread/1372901997267984386.html","display_url":"threadreaderapp.com/thread/1372901â€¦","indices":[217,240]}]		[]	[]			Thread by @ECMcLaughlin: The lede is buried on this story and I donâ€™t want to be blasted with a story that makes prâ€¦ https://t.co/gcGnVFVKjH	6415.0	True	full
785344	785344	60579717e02a8e0038120c83	2021-03-21 18:57:18	[]	[]	Sun Mar 21 18:54:13 +0000 2021	[]	[{"url":"https://t.co/TKxXUS85wc","expanded_url":"https://foreignpolicy.com/2021/02/18/trump-is-guilty-of-pandemicide/","display_url":"foreignpolicy.com/2021/02/18/truâ€¦","indices":[256,279]}]	Between the election &amp; inauguration, the number of infected Americans doubled, skyrocketing from 9.4 million cases to 24 millionâ€”adding some 15 million cases, on his watch, when he was fixated on overturning Bidenâ€™s victory &amp; AWOL on the pandemic. https://t.co/TKxXUS85wc 02	74004.0	RT @TomthunkitsMind: Between the election &amp; inauguration, the number of infected Americans doubled, skyrocketing from 9.4 million cases toâ€¦	312.0	True	full
785345	785345	60579717e02a8e0038120c97	2021-03-21 18:57:18	[]	[{"url":"https://t.co/T14eUVQYmj","expanded_url":"https://switchtv.co.uk/best-tv-fibre-broadband-deals-947/","display_url":"switchtv.co.uk/best-tv-fibre-â€¦","indices":[222,245]}]		[]	[]			NEW DEAL: Get BT TV's Big Entertainment including great channels like Sky Atlantic, AND Sky Cinema, for just Â£40.99â€¦ https://t.co/LxXHrydWey	6.0	True	full
785346	785346	60579718e02a8e0038120ca7	2021-03-21 18:57:19	[]	[]	Sun Mar 21 13:01:00 +0000 2021	[{"text":"WFinDeSemana","indices":[0,13]}]	[{"url":"https://t.co/ZgPJ42eQ3u","expanded_url":"https://bit.ly/3c3QxEe","display_url":"bit.ly/3c3QxEe","indices":[100,123]}]	#WFinDeSemana | FirmatÃ³n para investigar a los bancos por supuestos alivios financieros en pandemia https://t.co/ZgPJ42eQ3u https://t.co/E1YCcwvBce	4154892.0	RT @WRadioColombia: #WFinDeSemana | FirmatÃ³n para investigar a los bancos por supuestos alivios financieros en pandemia https://t.co/ZgPJ42â€¦	465.0	True	full
785347	785347	60579718e02a8e0038120cbf	2021-03-21 18:57:19	[]	[]	Sun Mar 21 17:16:47 +0000 2021	[{"text":"CORDOBA","indices":[11,19]},{"text":"CORONAVIRUS","indices":[20,32]},{"text":"ChicaNoticias","indices":[135,149]}]	[{"url":"https://t.co/6lwsi9se6k","expanded_url":"https://chicanoticias.com/2021/03/21/covid-19-disparado-7-muertos-y-177-nuevos-casos-en-cordoba-este-sabado/","display_url":"chicanoticias.com/2021/03/21/covâ€¦","indices":[151,174]}]	Â¡ATENCIÃ“N! #CORDOBA #CORONAVIRUS Covid-19 disparado: 7 muertos y 177 nuevos casos en CÃ³rdoba este sÃ¡bado Conozca mÃ¡s detalles aquÃ­ en #ChicaNoticias https://t.co/6lwsi9se6k	53675.0	RT @CHICACERETE: Â¡ATENCIÃ“N! #CORDOBA #CORONAVIRUS Covid-19 disparado: 7 muertos y 177 nuevos casos en CÃ³rdoba este sÃ¡bado Conozca mÃ¡s detaâ€¦	2452.0	True	full
785348	785348	60579718e02a8e0038120cd7	2021-03-21 18:57:19	[]	[]	Sun Mar 21 15:54:09 +0000 2021	[]	[{"url":"https://t.co/Qyn18K57Pd","expanded_url":"https://t.me/bettinagaloPandemiaCovid","display_url":"t.me/bettinagaloPanâ€¦","indices":[117,140]},{"url":"https://t.co/BlTlHLSV66","expanded_url":"https://t.me/mirazondeserMaria","display_url":"t.me/mirazondeserMaâ€¦","indices":[169,192]}]	Para los que deseen seguirme en Telegram dos canales: 1. Todo sobre la pandemia, covid, virus, protocolos, vacunas: https://t.co/Qyn18K57Pd 1. Mi razÃ³n de ser: MarÃ­a. https://t.co/BlTlHLSV66	4297.0	RT @bettinagalo: Para los que deseen seguirme en Telegram dos canales: 1. Todo sobre la pandemia, covid, virus, protocolos, vacunas: httpsâ€¦	4297.0	True	full
785349	785349	60579718e02a8e0038120cf1	2021-03-21 18:57:20	[]	[]	Sun Mar 21 18:44:33 +0000 2021	[]	[{"url":"https://t.co/fIzqahJl4j","expanded_url":"https://twitter.com/mariajosechc/status/1373679775206768642","display_url":"twitter.com/mariajosechc/sâ€¦","indices":[285,308]}]	Estudie en un colegio del Opus Dei. (En el papel es gestionado por "Vida&amp;Familia", es lo mismo) Este hilo me hizo caer en cuenta que durante todo ese tiempo, nunca recibimos educaciÃ³n sexual, todo era pecado. Personalmente yo podrÃ­a a mis (inexistentes) hijos en un colegio laico. https://t.co/fIzqahJl4j	4111.0	RT @RoTorresT: Estudie en un colegio del Opus Dei. (En el papel es gestionado por "Vida&amp;Familia", es lo mismo) Este hilo me hizo caer en cuâ€¦	212.0	True	full
785350	785350	60579718e02a8e0038120cf3	2021-03-21 18:57:20	[]	[]	Sun Mar 21 02:15:20 +0000 2021	[{"text":"FreshVoicesRise","indices":[219,235]}]	[{"url":"https://t.co/HBeukRdXjN","expanded_url":"https://www.usatoday.com/story/news/health/2021/03/16/covid-19-vaccine-hesitancy-latino-sterilizations-coronavirus/6834662002/","display_url":"usatoday.com/story/news/heaâ€¦","indices":[237,260]}]	The Los Angeles County Board of Supervisors issued an apology in 2018 for the coerced sterilizations, but the women did not receive reparation money as victims did in other states, such as Virginia and North Carolina. #FreshVoicesRise https://t.co/HBeukRdXjN	9331.0	RT @juslilmissp: The Los Angeles County Board of Supervisors issued an apology in 2018 for the coerced sterilizations, but the women did noâ€¦	1322.0	True	full
785351	785351	60579718e02a8e0038120cf7	2021-03-21 18:57:20	[]	[]	Sun Mar 21 13:48:46 +0000 2021	[]	[{"url":"https://t.co/k4SKSfxLJh","expanded_url":"https://jamanetwork.com/journals/jama/fullarticle/2777898?utm_source=facebook&utm_campaign=content-shareicons&utm_content=article_engagement&utm_medium=social&utm_term=032021#.YFYY0Aj3zck.facebook","display_url":"jamanetwork.com/journals/jama/â€¦","indices":[251,274]}]	Sorry Dr Fauci and other fearmongers, new study shows vaccines and naturally acquired immunity DO effectively neutralize COVID variants. Good news for everyone but bureaucrats and petty tyrants! Neutralizing Antibodies Against SARS-CoV-2 Variants https://t.co/k4SKSfxLJh	3117386.0	RT @RandPaul: Sorry Dr Fauci and other fearmongers, new study shows vaccines and naturally acquired immunity DO effectively neutralize COVIâ€¦	167.0	True	full
785352	785352	60579719e02a8e0038120d13	2021-03-21 18:57:20	[]	[]	Sun Mar 21 18:55:24 +0000 2021	[]	[{"url":"https://t.co/eF19Pt3WwJ","expanded_url":"https://secure.actblue.com/donate/rubiocovid?refcode=RACRE&amount=25&recurring=1","display_url":"secure.actblue.com/donate/rubiocoâ€¦","indices":[221,244]}]	Florida isn't JUST the site where Spring Break mayhem ensues. It's the state where it's Senator Marco Rubio voted against COVID Relief with all other GOP losers. Your RT and small donation will help us remind them DAILY. https://t.co/eF19Pt3WwJ	901395.0	RT @mmpadellan: Florida isn't JUST the site where Spring Break mayhem ensues. It's the state where it's Senator Marco Rubio voted against Câ€¦	49.0	True	full
785353	785353	60579719e02a8e0038120d19	2021-03-21 18:57:20	[]	[]	Sun Mar 21 18:55:27 +0000 2021	[]	[{"url":"https://t.co/qLC9FiPktE","expanded_url":"https://twitter.com/AVM7733/status/1373707001054760969","display_url":"twitter.com/AVM7733/statusâ€¦","indices":[281,304]}]	Je confirme que je n'ai jamais vu autant d'enthousiasme qu'actuellement pour la religion catholique. Beaucoup de gens prennent contact avec leur paroisse pour se renseigner sur le baptÃªme. Et beaucoup d'anciens athÃ©es militants ont largement adouci leur discours anticatholique... https://t.co/qLC9FiPktE	15625.0	RT @LouisRielFrance: Je confirme que je n'ai jamais vu autant d'enthousiasme qu'actuellement pour la religion catholique. Beaucoup de gensâ€¦	11359.0	True	full
785354	785354	60579719e02a8e0038120d1f	2021-03-21 18:57:20	[]	[]	Sun Mar 21 15:16:09 +0000 2021	[{"text":"TheOnion","indices":[4,13]},{"text":"FreeSpeech","indices":[28,39]},{"text":"HRW","indices":[42,46]},{"text":"COVID19","indices":[94,102]}]	[{"url":"https://t.co/66Fnit7dI2","expanded_url":"https://share.america.gov/governments-target-critics-covid-19/","display_url":"share.america.gov/governments-taâ€¦","indices":[265,288]},{"url":"https://t.co/KaE3722rWM","expanded_url":"https://twitter.com/USApoRusski/status/1373625454909927428","display_url":"twitter.com/USApoRusski/stâ€¦","indices":[289,312]}]	Not #TheOnion "US protects #FreeSpeech"ðŸ¤£ #HRW: China, Cuba, Egypt, Russia&amp;Venezuela used #COVID19 pandemic to justify restrictions on speech"ðŸ¤¦â€�â™‚ï¸� All above mentioned countries are "enemies" of US but no US "friends" UK &amp; Ukraine or US itself on the listðŸ¤” https://t.co/66Fnit7dI2 https://t.co/KaE3722rWM https://t.co/HteKKfTph8	6900.0	RT @Malinka1102: Not #TheOnion "US protects #FreeSpeech"ðŸ¤£ #HRW: China, Cuba, Egypt, Russia&amp;Venezuela used #COVID19 pandemic to justify resâ€¦	1078.0	True	full
[truncated: 97,544 more rows]
