# Supplementary material for: Low credibility URL sharing on Twitter during reporting linking rare blood clots with the Oxford/AstraZeneca COVID-19 vaccine
Source: PLoS One. 2024 Jan 19;19(1):e0296444. doi: 10.1371/journal.pone.0296444 (PMC10798519; doi:10.1371/journal.pone.0296444)
Supplement: S40 File — (CSV) [file pone.0296444.s042.csv]

	Unnamed: 0	_id	created_at	extended_tweet.entities.hashtags	URL	retweeted_status.created_at	retweeted_status.extended_tweet.entities.hashtags	RTURL	retweeted_status.extended_tweet.full_text	retweeted_status.user.followers_count	text	user.followers_count	indicator	origin
882900	882900	6058566e50b1be00382cc1d4	2021-03-22 08:33:30	[]	[]	Fri Mar 05 10:01:30 +0000 2021	[{"text":"ciberataque","indices":[114,126]}]	[{"url":"https://t.co/ryll2zqTui","expanded_url":"https://bit.ly/3dKEcpA","display_url":"bit.ly/3dKEcpA","indices":[221,244]}]	El 68% de los ejecutivos siente que sus organizaciones estÃ¡n muy o completamente preparadas para enfrentarse a un #ciberataque Â¿SoluciÃ³n? la formaciÃ³n. @M2iformacion tiene lo que necesitas. Noticia completa: @ITDS_ITDM https://t.co/ryll2zqTui https://t.co/O9ZftyDqyY	129.0	RT @OneseQ: El 68% de los ejecutivos siente que sus organizaciones estÃ¡n muy o completamente preparadas para enfrentarse a un #ciberataqueâ€¦	515.0	True	full
882901	882901	6058566f50b1be00382cc1de	2021-03-22 08:33:30	[]	[{"url":"https://t.co/mcAAVRgPGJ","expanded_url":"http://hijos.Es","display_url":"hijos.Es","indices":[194,217]}]		[]	[]			@elprogramadear @telecincoes Eduardo Inda defendiendo a Antonio David ex Guardia Civil. Como va a estar a favor deâ€¦ https://t.co/tnn3jskxrb	387.0	True	full
882902	882902	6058566f50b1be00382cc1f4	2021-03-22 08:33:30	[]	[{"url":"https://t.co/Xj3kdX92y6","expanded_url":"https://www.medrxiv.org/content/10.1101/2020.03.29.20045880v2.full.pdf","display_url":"medrxiv.org/content/10.110â€¦","indices":[246,269]}]		[]	[]			@LukeRamsey6 @knitntherapist @Mikeggibbs The article called it sewage, because it can be found in sewage. I neverâ€¦ https://t.co/wdhn2Il9a8	274.0	True	full
882903	882903	6058566f50b1be00382cc1fa	2021-03-22 08:33:30	[]	[]	Sun Mar 21 07:52:24 +0000 2021	[{"text":"querdenker","indices":[33,44]},{"text":"Brasilien","indices":[106,116]},{"text":"P1","indices":[189,192]},{"text":"B117","indices":[236,241]}]	[{"url":"https://t.co/d0yQq5ElVp","expanded_url":"https://twitter.com/drericding/status/1373502232935665668","display_url":"twitter.com/drericding/staâ€¦","indices":[243,266]}]	WÃ¤hrend in Deutschland tausende â€ž#querdenkerâ€œ weitestgehend ungestÃ¶rt auf den StraÃŸen rumtoben, bricht in #Brasilien das Gesundheitssystem zusammen und Todeszahlen explodieren, die Mutante #P1 ist offenkundig noch weit ansteckender als #B117. https://t.co/d0yQq5ElVp	21276.0	RT @PatrickGensing: WÃ¤hrend in Deutschland tausende â€ž#querdenkerâ€œ weitestgehend ungestÃ¶rt auf den StraÃŸen rumtoben, bricht in #Brasilien daâ€¦	853.0	True	full
882904	882904	6058566f50b1be00382cc214	2021-03-22 08:33:31	[]	[]	Mon Mar 22 08:07:28 +0000 2021	[]	[{"url":"https://t.co/xdQWp9FJ56","expanded_url":"https://www.theguardian.com/society/2021/mar/22/astrazeneca-covid-vaccine-79-effective-with-no-increased-blood-clot-risk-us-trial?CMP=twt_gu&utm_source=Twitter&utm_medium#Echobox=1616399253","display_url":"theguardian.com/society/2021/mâ€¦","indices":[253,276]}]	ðŸ“�Ø§Ù„Ø¹Ù„ÙˆÙ… Ø§Ù„Ø·ÙŠØ¨Ø© Ø¹Ù† Ù„Ù‚Ø§Ø­ Ø£ÙƒØ³Ù�ÙˆØ±Ø¯ Ø¯Ø±Ø§Ø³Ø© Ø§Ù…Ø±ÙŠÙƒÙŠØ© Ø¹Ù„Ù‰ 21583 Ø§Ù†Ø³Ø§Ù† ÙˆØ¨Ø­Ø« Ø®Ø·Ø± Ø§Ù„ØªØ¬Ù„Ø·Ø§Øª Ø§Ù„Ø¯Ù…Ø§ØºÙŠØ© ÙˆØ¬Ø¯Øª Ø§Ù† Ø§Ù„Ù„Ù‚Ø§Ø­ ÙƒØ§Ù† Ù�Ø¹Ø§Ù„Ù‹Ø§ Ø¨Ù†Ø³Ø¨Ø© Ù§Ù©Ùª Ø¶Ø¯ Ø§Ù„Ø¥ØµØ§Ø¨Ø© Ùˆ Ù¡Ù Ù Ùª Ø¶Ø¯ Ø§Ù„ØªÙ†ÙˆÙŠÙ… ÙˆØ§Ù„Ù…Ø±Ø¶ Ø§Ù„Ø´Ø¯ÙŠØ¯ .. ÙˆØ§Ù„Ø£Ù‡Ù… Ù„Ø§ Ø²ÙŠØ§Ø¯Ø© Ù…Ø·Ù„Ù‚Ù‹Ø§ Ù�ÙŠ Ø®Ø·Ø± Ø§Ù„ØªØ¬Ù„Ø·Ø§Øª. Ø®Ø¨Ø± Ù…Ø¨Ø´Ø± ÙˆÙ…Ø·…	134208.0	RT @DrSafug: ðŸ“�Ø§Ù„Ø¹Ù„ÙˆÙ… Ø§Ù„Ø·ÙŠØ¨Ø© Ø¹Ù† Ù„Ù‚Ø§Ø­ Ø£ÙƒØ³Ù�ÙˆØ±Ø¯ Ø¯Ø±Ø§Ø³Ø© Ø§Ù…Ø±ÙŠÙƒÙŠØ© Ø¹Ù„Ù‰ 21583 Ø§Ù†Ø³Ø§Ù† ÙˆØ¨Ø­Ø« Ø®Ø·Ø± Ø§Ù„ØªØ¬Ù„Ø·Ø§Øª Ø§Ù„Ø¯Ù…Ø§ØºÙŠØ© ÙˆØ¬Ø¯Øª Ø§Ù† Ø§Ù„Ù„Ù‚Ø§Ø­ ÙƒØ§Ù† Ù�Ø¹Ø§Ù„Ù‹Ø§ Ø¨Ù†Ø³Ø¨Ø© Ù§Ù©Ùªâ€¦	475.0	True	full
882905	882905	6058566f50b1be00382cc218	2021-03-22 08:33:31	[{"text":"GulfKanawut","indices":[131,143]},{"text":"EFMFandomxà¸�à¸¥à¸±à¸Ÿ","indices":[144,159]},{"text":"GULFTheNextStage","indices":[161,178]},{"text":"CH3PlusTheMomentxGulf","indices":[179,201]}]	[{"url":"https://t.co/LpQQX5oHIt","expanded_url":"https://youtu.be/nT5j0d8NnqI","display_url":"youtu.be/nT5j0d8NnqI","indices":[204,227]}]		[]	[]			10,491 views | 15 à¸§à¸´à¸™à¸²à¸—à¸µ à¸�à¸±à¸š CH3Plus Premium Presents GULF The Next Stage Live stream | CH3Plus | 22Mar21 | 3:30 PMâ€¦ https://t.co/Qb7vIRToJZ	284.0	True	full
882906	882906	6058566f50b1be00382cc21c	2021-03-22 08:33:31	[]	[{"url":"https://t.co/jHQ2SB2gAh","expanded_url":"https://ift.tt/3lDGFnB","display_url":"ift.tt/3lDGFnB","indices":[138,161]}]		[]	[]			PureMe Linen Reusable N95 Anti Pollution Mask with 2 PM2.5 Filters and Detachable Headband (Without Valve, Pack ofâ€¦ https://t.co/kD4ovStad5	5.0	True	full
882907	882907	6058566f50b1be00382cc224	2021-03-22 08:33:31	[]	[]	Sun Mar 21 22:59:29 +0000 2021	[{"text":"LockdownDestroysLives","indices":[70,92]}]	[{"url":"https://t.co/Cagau2ktHa","expanded_url":"https://www.youtube.com/watch?v=KUDqQGOSZtQ","display_url":"youtube.com/watch?v=KUDqQGâ€¦","indices":[115,138]}]	Scott Atlas NAILS IT here! Science and data makes a welcome return! ðŸ˜€ #LockdownDestroysLives ( Full video here: https://t.co/Cagau2ktHa ) https://t.co/vPntMfFn0P	120782.0	RT @FatEmperor: Scott Atlas NAILS IT here! Science and data makes a welcome return! ðŸ˜€ #LockdownDestroysLives ( Full video here: https://â€¦	558.0	True	full
882908	882908	6058567050b1be00382cc23c	2021-03-22 08:33:31	[]	[]	Mon Mar 22 08:26:07 +0000 2021	[]	[{"url":"https://t.co/AS7f33Wzfi","expanded_url":"https://www.levante-emv.com/morvedre/2021/03/22/huelga-arranca-pilkington-seguimiento-masivo-43722858.html","display_url":"levante-emv.com/morvedre/2021/â€¦","indices":[126,149]}]	Todo mi apoyo a los trabajadores de Pilkington (Puerto de Sagunto) que estÃ¡n de huelga en defensa de sus puestos de trabajo. https://t.co/AS7f33Wzfi via @levante_emv	10110.0	RT @JaumeMayor: Todo mi apoyo a los trabajadores de Pilkington (Puerto de Sagunto) que estÃ¡n de huelga en defensa de sus puestos de trabajoâ€¦	5191.0	True	full
882909	882909	6058567050b1be00382cc244	2021-03-22 08:33:31	[]	[]	Mon Mar 22 08:32:07 +0000 2021	[]	[{"url":"https://t.co/HKO173xO4U","expanded_url":"https://trib.al/bw4u9fy","display_url":"trib.al/bw4u9fy","indices":[207,230]}]	â€œAlongside its predilection for majoritarian politics, the government has also centralized power to an extent not seen in India since Prime Minister Indira Gandhiâ€™s tenure, more than three decades earlier.â€� https://t.co/HKO173xO4U	800045.0	RT @ForeignAffairs: â€œAlongside its predilection for majoritarian politics, the government has also centralized power to an extent not seenâ€¦	366394.0	True	full
882910	882910	6058567050b1be00382cc250	2021-03-22 08:33:31	[]	[{"url":"https://t.co/kjziHbRwNo","expanded_url":"https://www.teknorada.xyz/astrazenecas-covid-19-shot-was-79-effective-in-a-trial-involving-32000-people-paving-the-way-for-authorization-in-the-us-despite-troubles-in-europe/","display_url":"teknorada.xyz/astrazenecas-câ€¦","indices":[152,175]}]		[]	[]			AstraZenecaâ€™s COVID-19 shot was 79% effective in a trial involving 32,000 people, paving the way for authorizationâ€¦ https://t.co/aJdSedfONz	12.0	True	full
882911	882911	6058567050b1be00382cc252	2021-03-22 08:33:31	[]	[]	Mon Mar 22 08:27:36 +0000 2021	[{"text":"JENNIE","indices":[129,136]},{"text":"ì œë‹ˆ","indices":[137,140]}]	[{"url":"https://t.co/EuE1znq162","expanded_url":"https://www.youtube.com/channel/UCNYi_zGmR519r5gYdOKLTjQ","display_url":"youtube.com/channel/UCNYi_â€¦","indices":[104,127]}]	[INFO] 210322 JENNIERUBYJANE OFFICIAL has updated its channel header for the first time since launch. ðŸ”—https://t.co/EuE1znq162 #JENNIE #ì œë‹ˆ @BLACKPINK https://t.co/FMo1ZLjpzP	31180.0	RT @NEWSJENNIE_: [INFO] 210322 JENNIERUBYJANE OFFICIAL has updated its channel header for the first time since launch. ðŸ”—https://t.co/EuE1zâ€¦	565.0	True	full
882912	882912	6058567050b1be00382cc254	2021-03-22 08:33:31	[]	[]	Mon Mar 22 07:27:07 +0000 2021	[]	[{"url":"https://t.co/o2O203bnbL","expanded_url":"https://www.washingtonpost.com/world/europe/astrazeneca-vaccine-trial-efficacy/2021/03/22/fc950a22-8aa6-11eb-a33e-da28941cb9ac_story.html","display_url":"washingtonpost.com/world/europe/aâ€¦","indices":[125,148]}]	AstraZenecaâ€™s coronavirus vaccine found to be 79 percent effective in preventing illness in long-awaited U.S. clinical trial https://t.co/o2O203bnbL	17765184.0	RT @washingtonpost: AstraZenecaâ€™s coronavirus vaccine found to be 79 percent effective in preventing illness in long-awaited U.S. clinicalâ€¦	251.0	True	full
882913	882913	6058567050b1be00382cc256	2021-03-22 08:33:31	[]	[]	Sun Mar 21 22:00:04 +0000 2021	[]	[{"url":"https://t.co/7kqZR2gxIS","expanded_url":"https://trib.al/PKaqRLl","display_url":"trib.al/PKaqRLl","indices":[186,209]}]	"Fox News is telling its employees to stay home at the same time that itâ€™s been telling viewers to beware of vaccines and be suspicious of public-health measures," says Molly Jong-Fast. https://t.co/7kqZR2gxIS	1328004.0	RT @thedailybeast: "Fox News is telling its employees to stay home at the same time that itâ€™s been telling viewers to beware of vaccines anâ€¦	231.0	True	full
882914	882914	6058567050b1be00382cc25c	2021-03-22 08:33:31	[]	[]	Mon Mar 22 08:27:36 +0000 2021	[{"text":"JENNIE","indices":[129,136]},{"text":"ì œë‹ˆ","indices":[137,140]}]	[{"url":"https://t.co/EuE1znq162","expanded_url":"https://www.youtube.com/channel/UCNYi_zGmR519r5gYdOKLTjQ","display_url":"youtube.com/channel/UCNYi_â€¦","indices":[104,127]}]	[INFO] 210322 JENNIERUBYJANE OFFICIAL has updated its channel header for the first time since launch. ðŸ”—https://t.co/EuE1znq162 #JENNIE #ì œë‹ˆ @BLACKPINK https://t.co/FMo1ZLjpzP	31180.0	RT @NEWSJENNIE_: [INFO] 210322 JENNIERUBYJANE OFFICIAL has updated its channel header for the first time since launch. ðŸ”—https://t.co/EuE1zâ€¦	4380.0	True	full
882915	882915	6058567050b1be00382cc26e	2021-03-22 08:33:32	[]	[{"url":"https://t.co/jc7fNwUosW","expanded_url":"http://dlvr.it/Rw6YXl","display_url":"dlvr.it/Rw6YXl","indices":[256,279]}]		[]	[]			Global Blended Meat Market Research Report by Provider, by Industry, by End User, by Application â€“ Global Forecastâ€¦ https://t.co/x8LkHS3ifC	2801.0	True	full
882916	882916	6058567050b1be00382cc270	2021-03-22 08:33:32	[]	[]	Mon Mar 22 07:15:02 +0000 2021	[{"text":"EarlyBiz","indices":[107,116]},{"text":"TheCraftersUK","indices":[117,131]},{"text":"ecofriendly","indices":[132,144]},{"text":"MHHSBD","indices":[145,152]}]	[{"url":"https://t.co/jxF5iopVoH","expanded_url":"http://buff.ly/2SMpkvV","display_url":"buff.ly/2SMpkvV","indices":[154,177]}]	SOLD!!! This little ray of sunshine is on its way to a new home. Other rays of sunshine remain available. #EarlyBiz #TheCraftersUK #ecofriendly #MHHSBD https://t.co/jxF5iopVoH https://t.co/JLwmuWOPaU	5471.0	RT @samm_designs: SOLD!!! This little ray of sunshine is on its way to a new home. Other rays of sunshine remain available. #EarlyBiz #Theâ€¦	4757.0	True	full
882917	882917	6058567050b1be00382cc27e	2021-03-22 08:33:32	[]	[]	Mon Mar 22 03:33:18 +0000 2021	[{"text":"EthiopianLivesMatter","indices":[225,246]},{"text":"TPLFlies","indices":[247,256]}]	[{"url":"https://t.co/xwXkXOq8O3","expanded_url":"https://abcnews.go.com/amp/International/wireStory/african-union-ethiopia-acted-legitimately-tigray-74839944?__twitter_impression=true","display_url":"abcnews.go.com/amp/Internatioâ€¦","indices":[257,280]}]	African Union says Ethiopia acted legitimately in Tigray The chairman of the African Union Commission said that Ethiopia took â€œlegitimateâ€� military action in its Tigray province to preserve the countryâ€™s unity and stability #EthiopianLivesMatter #TPLFlies https://t.co/xwXkXOq8O3	14661.0	RT @DahlaKib: African Union says Ethiopia acted legitimately in Tigray The chairman of the African Union Commission said that Ethiopia tooâ€¦	544.0	True	full
882918	882918	6058567050b1be00382cc280	2021-03-22 08:33:32	[]	[]	Mon Mar 22 06:10:04 +0000 2021	[]	[{"url":"https://t.co/aa7W48b3ZK","expanded_url":"http://t.me/KitshouseX","display_url":"t.me/KitshouseX","indices":[97,120]}]	Nike Benassi Sliders In 4 variations Phone/Whatsapp: 08039562419 Promo: 15% discount Telegram:https://t.co/aa7W48b3ZK Pls send DM / nationwide delivery https://t.co/vs7JJQArsA	21661.0	RT @Kits_Shop: Nike Benassi Sliders In 4 variations Phone/Whatsapp: 08039562419 Promo: 15% discount Telegram:https://t.co/aa7W48b3ZK Plâ€¦	273730.0	True	full
882919	882919	6058567050b1be00382cc282	2021-03-22 08:33:32	[]	[]	Tue Mar 16 09:26:35 +0000 2021	[]	[{"url":"https://t.co/qsEsZEFE69","expanded_url":"https://www.telegraph.co.uk/global-health/science-and-disease/cuba-taiwan-push-homegrown-covid-vaccines-amid-frosty-relations/","display_url":"telegraph.co.uk/global-health/â€¦","indices":[229,252]}]	At first glance, little beyond their island status links Cuba and Taiwan. But complex relationships with superpowers have pushed both countries to bet on home-grown coronavirus vaccines @sneweyy &amp; @niccijsmith explain why ðŸ§µ https://t.co/qsEsZEFE69	4340.0	RT @TelGlobalHealth: At first glance, little beyond their island status links Cuba and Taiwan. But complex relationships with superpowers hâ€¦	2571.0	True	full
882920	882920	6058567050b1be00382cc294	2021-03-22 08:33:32	[]	[]	Mon Mar 22 08:13:15 +0000 2021	[]	[{"url":"https://t.co/NTLO9Bl3T6","expanded_url":"https://www.google.com/amp/s/www.al-monitor.com/originals/2021/03/hamas-gaza-internal-elections-women-role-political.html","display_url":"google.com/amp/s/www.al-mâ€¦","indices":[141,164]}]	Hamas announced appointing a woman, Jamila al-Shanti, as a member in its political bureau for the first time since its establishment in 1987 https://t.co/NTLO9Bl3T6	842.0	RT @ErikSkare: Hamas announced appointing a woman, Jamila al-Shanti, as a member in its political bureau for the first time since its estabâ€¦	1460.0	True	full
882921	882921	6058567150b1be00382cc2a6	2021-03-22 08:33:32	[{"text":"algas","indices":[4,10]},{"text":"COVID19","indices":[106,114]}]	[{"url":"https://t.co/4bAmwE6Age","expanded_url":"https://www.abc.es/economia/abci-potencial-algas-emerge-mar-tecnologia-202103220101_noticia.html","display_url":"abc.es/economia/abci-â€¦","indices":[251,274]}]		[]	[]			Las #algas, una industria seÃ±alada como objetivo prioritario por la CE, pueden inhibir la penetraciÃ³n del #COVID19â€¦ https://t.co/ONtCg0Rv4w	1912.0	True	full
882922	882922	6058567150b1be00382cc2b2	2021-03-22 08:33:32	[]	[]	Sun Mar 21 22:18:02 +0000 2021	[]	[{"url":"https://t.co/53VF1QFooK","expanded_url":"https://twitter.com/jimlnlips/status/1371511004845199360?s=21","display_url":"twitter.com/jimlnlips/statâ€¦","indices":[154,177]}]	@meanyoongi0309 hi, sorry to bother with this, but if someone sees this and can support us even with a simple retweet it would be very helpful, thanks :( https://t.co/53VF1QFooK	14687.0	RT @JIMlNLIPS: @meanyoongi0309 hi, sorry to bother with this, but if someone sees this and can support us even with a simple retweet it wouâ€¦	268.0	True	full
882923	882923	6058567150b1be00382cc2b4	2021-03-22 08:33:32	[]	[]	Mon Mar 22 07:15:56 +0000 2021	[]	[{"url":"https://t.co/6Z3nywnaFT","expanded_url":"https://www.eastasiaforum.org/2021/03/22/bringing-myanmar-back-from-the-abyss/","display_url":"eastasiaforum.org/2021/03/22/briâ€¦","indices":[257,280]}]	Remember when the Myanmar junta tried "to put a benign face" on its coup by claiming it was "a temporary detour...from the political reform process." That "constitutional fig leaf" has been replaced by "images of soldiers firing live rounds" at protesters. https://t.co/6Z3nywnaFT https://t.co/mXz2cmSgVu	458502.0	RT @KenRoth: Remember when the Myanmar junta tried "to put a benign face" on its coup by claiming it was "a temporary detour...from the polâ€¦	224.0	True	full
882924	882924	6058567150b1be00382cc2bc	2021-03-22 08:33:33	[]	[]	Mon Mar 22 07:00:09 +0000 2021	[{"text":"Trump","indices":[0,6]}]	[{"url":"https://t.co/H2LCbi3hQY","expanded_url":"https://bit.ly/3r9wW9I","display_url":"bit.ly/3r9wW9I","indices":[164,187]}]	#Trump crearÃ¡ una red social propia, nueva, que podrÃ­a estar disponible en dos meses, segÃºn declaraciones de Jason Miller, uno de sus asesores senior, a Fox News: https://t.co/H2LCbi3hQY por @raultortolero1	204834.0	RT @PanAmPost_es: #Trump crearÃ¡ una red social propia, nueva, que podrÃ­a estar disponible en dos meses, segÃºn declaraciones de Jason Millerâ€¦	1240.0	True	full
882925	882925	6058567150b1be00382cc2be	2021-03-22 08:33:32	[]	[]	Mon Mar 22 01:00:50 +0000 2021	[]	[{"url":"https://t.co/GOwkH2UJzH","expanded_url":"https://twitter.com/mollyjongfast/status/1373752233653903360","display_url":"twitter.com/mollyjongfast/â€¦","indices":[281,304]}]	The â€œPlacebo Effectâ€� is quite powerful when you *believe* you got the real thing, and then attribute something that happened that day to the placebo shot you received. âž¡ï¸�This is why we try to have placebo controls in trialsâ€”to remove this effect. But in the real world, we canâ€™t. https://t.co/GOwkH2UJzH	456574.0	RT @DrEricDing: The â€œPlacebo Effectâ€� is quite powerful when you *believe* you got the real thing, and then attribute something that happeneâ€¦	1438.0	True	full
882926	882926	6058567150b1be00382cc2ca	2021-03-22 08:33:33	[]	[]	Sun Mar 21 19:48:44 +0000 2021	[]	[{"url":"https://t.co/oeWOPQgSLd","expanded_url":"https://inews.co.uk/news/sodexo-private-company-covid-test-sites-millions-of-taxpayer-money-snacks-923625","display_url":"inews.co.uk/news/sodexo-prâ€¦","indices":[221,244]}]	This is one of the most mean spirited pieces of â€œinvestigative journalismâ€� Iâ€™ve ever read. Testing staff are in portakabins in the middle of nowhere at significant personal risk, god forbid we buy them some f-ing crisps https://t.co/oeWOPQgSLd	8359.0	RT @WillardFoxton: This is one of the most mean spirited pieces of â€œinvestigative journalismâ€� Iâ€™ve ever read. Testing staff are in portakabâ€¦	171.0	True	full
882927	882927	6058567150b1be00382cc2d4	2021-03-22 08:33:33	[]	[]	Sun Mar 21 12:19:08 +0000 2021	[]	[{"url":"https://t.co/ErRXSnhiGK","expanded_url":"https://nzzas.nzz.ch/wissen/ab-herbst-sind-kinder-und-jugendliche-an-der-reihe-was-ihnen-die-corona-impfung-bringt-ld.1607627","display_url":"nzzas.nzz.ch/wissen/ab-herbâ€¦","indices":[244,267]}]	Bei Kindern sind die Fallzahlen im MÃ¤rz deutlich gestiegen. Auch sie kÃ¶nnen nach einer Coronavirus-Infektion einen schweren Verlauf erleiden oder von Long Covid betroffen sein. Ab Herbst sollen fÃ¼r die Ã¤lteren von ihnen Impfungen bereitstehen. https://t.co/ErRXSnhiGK via @NZZaS	771.0	RT @martin_amrein: Bei Kindern sind die Fallzahlen im MÃ¤rz deutlich gestiegen. Auch sie kÃ¶nnen nach einer Coronavirus-Infektion einen schweâ€¦	41.0	True	full
882928	882928	6058567150b1be00382cc2d8	2021-03-22 08:33:33	[{"text":"footballnews","indices":[230,243]},{"text":"soccernews","indices":[244,255]},{"text":"fifa","indices":[256,261]}]	[{"url":"https://t.co/uVgk0N54zO","expanded_url":"http://dlvr.it/Rw6Yqx","display_url":"dlvr.it/Rw6Yqx","indices":[206,229]}]		[]	[]			JAZZ at WIZARDS | FULL GAME HIGHLIGHTS | March 18, 2021: JAZZ at WIZARDS | FULL GAME HIGHLIGHTS | March 18, 2021 Ruâ€¦ https://t.co/TTgxv4IK73	17754.0	True	full
882929	882929	6058567150b1be00382cc2da	2021-03-22 08:33:33	[]	[]	Mon Mar 22 08:24:48 +0000 2021	[]	[{"url":"https://t.co/RGxPbWH0eD","expanded_url":"https://www.independent.co.uk/travel/news-and-advice/holiday-summer-uk-covid-variant-b1820286.html","display_url":"independent.co.uk/travel/news-anâ€¦","indices":[256,279]}]	Earliest date for international leisure travel: eight weeks today. But ministers and epidemiologists are urging prospective holidaymakers not to book; one warns foreign trips are "extremely unlikely". @jlo_said tells me that's reckless and irresponsible. https://t.co/RGxPbWH0eD	113785.0	RT @SimonCalder: Earliest date for international leisure travel: eight weeks today. But ministers and epidemiologists are urging prospectivâ€¦	655.0	True	full
882930	882930	6058567150b1be00382cc2e8	2021-03-22 08:33:33	[]	[]	Mon Mar 22 07:54:14 +0000 2021	[]	[{"url":"https://t.co/ljn0VRZfUK","expanded_url":"https://twitter.com/anildeshmukhncp/status/1361262725033123846?s=21","display_url":"twitter.com/anildeshmukhncâ€¦","indices":[181,204]}]	Sharad Pawar claims Anil Deshmukh was in Hospital from 5-15 Feb and in quarantine from 16-27 Feb. Anil Deshmukh was holding a press conference on 15 Feb. How the lies fall flat! https://t.co/ljn0VRZfUK https://t.co/0iTan9AiSb	128108.0	RT @SureshNakhua: Sharad Pawar claims Anil Deshmukh was in Hospital from 5-15 Feb and in quarantine from 16-27 Feb. Anil Deshmukh was holdâ€¦	60.0	True	full
882931	882931	6058567150b1be00382cc2fe	2021-03-22 08:33:33	[]	[]	Mon Mar 22 04:59:33 +0000 2021	[{"text":"OnTheRecordNT","indices":[107,121]}]	[{"url":"https://t.co/wr0sNrhg2l","expanded_url":"https://www.newstalk.com/news/hse-ceo-concerned-about-rise-in-covid-19-hospitalisations-1168142?utm_medium=Social&utm_source=Twitter#Echobox=1616340633","display_url":"newstalk.com/news/hse-ceo-câ€¦","indices":[123,146]}]	"We've a lot more to go through with our hospitals before we're back at any normal levels," Paul Reid told #OnTheRecordNT. https://t.co/wr0sNrhg2l	263560.0	RT @NewstalkFM: "We've a lot more to go through with our hospitals before we're back at any normal levels," Paul Reid told #OnTheRecordNT.â€¦	2.0	True	full
882932	882932	6058567150b1be00382cc302	2021-03-22 08:33:33	[]	[]	Mon Mar 22 06:00:27 +0000 2021	[]	[{"url":"https://t.co/eU5VzUnKFY","expanded_url":"http://diario.es","display_url":"diario.es","indices":[3,26]},{"url":"https://t.co/i2xhh3CRXE","expanded_url":"https://www.eldiario.es/sociedad/madrid-triunfalista-covid-malos-datos-economicos_1_7322970.html","display_url":"eldiario.es/sociedad/madriâ€¦","indices":[228,251]}]	El https://t.co/eU5VzUnKFY te cuenta la verdad con datos, Madrid, te MIENTE a conciencia. Ahora vas y les votas. El mensaje triunfalista de Madrid frente a la pandemia se deshace entre malos datos epidemiolÃ³gicos y econÃ³micos - https://t.co/i2xhh3CRXE	3714.0	RT @Marcosendra1: El https://t.co/eU5VzUnKFY te cuenta la verdad con datos, Madrid, te MIENTE a conciencia. Ahora vas y les votas. El mensaâ€¦	189.0	True	full
882933	882933	6058567150b1be00382cc304	2021-03-22 08:33:33	[]	[]	Mon Mar 22 07:54:14 +0000 2021	[]	[{"url":"https://t.co/ljn0VRZfUK","expanded_url":"https://twitter.com/anildeshmukhncp/status/1361262725033123846?s=21","display_url":"twitter.com/anildeshmukhncâ€¦","indices":[181,204]}]	Sharad Pawar claims Anil Deshmukh was in Hospital from 5-15 Feb and in quarantine from 16-27 Feb. Anil Deshmukh was holding a press conference on 15 Feb. How the lies fall flat! https://t.co/ljn0VRZfUK https://t.co/0iTan9AiSb	128108.0	RT @SureshNakhua: Sharad Pawar claims Anil Deshmukh was in Hospital from 5-15 Feb and in quarantine from 16-27 Feb. Anil Deshmukh was holdâ€¦	1239.0	True	full
882934	882934	6058567150b1be00382cc30e	2021-03-22 08:33:33	[{"text":"CryptoNews","indices":[0,11]},{"text":"LCX","indices":[202,206]},{"text":"uniswap","indices":[207,215]},{"text":"DeFi","indices":[216,221]},{"text":"LatokenApp","indices":[222,233]}]	[{"url":"https://t.co/4zNByw9Hyv","expanded_url":"https://t.me/latoken_airdrops_bot?start=2midwd6w-airdrop_LCX-source_twp72","display_url":"t.me/latoken_airdroâ€¦","indices":[178,201]}]		[]	[]			#CryptoNews: LATOKEN has added $LCX token on its exchange. An airdrop worth 200K (~$20k) tokens are also underway.â€¦ https://t.co/FUNHxKJZMh	1.0	True	full
882935	882935	6058567150b1be00382cc312	2021-03-22 08:33:33	[]	[]	Mon Mar 22 07:48:35 +0000 2021	[{"text":"COVID19","indices":[76,84]}]	[{"url":"https://t.co/wKSNdKO2yj","expanded_url":"https://www.investegate.co.uk/astrazeneca-plc--azn-/rns/astrazeneca-us-vaccine-trial-met-primary-endpoint/202103220700089925S/","display_url":"investegate.co.uk/astrazeneca-plâ€¦","indices":[257,280]}]	$AZN AZD1222 US Phase III trial met primary efficacy endpoint in preventing #COVID19 at interim analysis VE 79% against symptomatic dzz/80% in 65y+, 100% against severe/critical dzz &amp; hospitalisation so what about the 4wks vs 12wks interval now ???ðŸ¤” https://t.co/wKSNdKO2yj	7003.0	RT @BertrandBio: $AZN AZD1222 US Phase III trial met primary efficacy endpoint in preventing #COVID19 at interim analysis VE 79% against sâ€¦	105.0	True	full
882936	882936	6058567250b1be00382cc316	2021-03-22 08:33:33	[]	[]	Mon Mar 22 07:53:04 +0000 2021	[]	[{"url":"https://t.co/I3Qq0jrK3A","expanded_url":"https://www.eldiario.es/sociedad/madrid-triunfalista-covid-malos-datos-economicos_1_7322970.html","display_url":"eldiario.es/sociedad/madriâ€¦","indices":[182,205]}]	No os perdÃ¡is este anÃ¡lisis de nuestros equipos de sociedad, economÃ­a y datos: La realidad frente al triunfalismo de Ayuso: peores datos epidemiolÃ³gicos sin ventaja en la economÃ­a https://t.co/I3Qq0jrK3A	1073418.0	RT @iescolar: No os perdÃ¡is este anÃ¡lisis de nuestros equipos de sociedad, economÃ­a y datos: La realidad frente al triunfalismo de Ayuso:â€¦	944.0	True	full
882937	882937	6058567250b1be00382cc318	2021-03-22 08:33:33	[]	[]	Thu Mar 18 14:59:46 +0000 2021	[]	[{"url":"https://t.co/GFsAy9c5Ch","expanded_url":"https://pace.coe.int/en/files/29004/html","display_url":"pace.coe.int/en/files/29004â€¦","indices":[253,276]}]	Council of Europe passes motion and ruled vaccination is NOT mandatory, not to otherwise pressure to get vaccinated, and that no one is discriminated against for not having been vaccinated. Council requires member states to advise citizens of above. https://t.co/GFsAy9c5Ch	34970.0	RT @roccogalatilaw: Council of Europe passes motion and ruled vaccination is NOT mandatory, not to otherwise pressure to get vaccinated,â€¦	128.0	True	full
882938	882938	6058567250b1be00382cc33e	2021-03-22 08:33:34	[]	[]	Mon Mar 22 08:05:51 +0000 2021	[]	[{"url":"https://t.co/YBPFnhrprC","expanded_url":"https://www.astrazeneca.com/content/astraz/media-centre/press-releases/2021/astrazeneca-us-vaccine-trial-met-primary-endpoint.html","display_url":"astrazeneca.com/content/astrazâ€¦","indices":[261,284]}]	More good news on the effectiveness of vaccines: the results from the US trial of the Oxford-AstraZeneca vaccine give strong evidence that the vaccine is both safe &amp; highly effective. Vaccines are our way out of this, so when you get the call get the jab https://t.co/YBPFnhrprC	411970.0	RT @MattHancock: More good news on the effectiveness of vaccines: the results from the US trial of the Oxford-AstraZeneca vaccine give stroâ€¦	9.0	True	full
882939	882939	6058567250b1be00382cc346	2021-03-22 08:33:34	[]	[]	Tue Mar 16 16:40:06 +0000 2021	[{"text":"ExecutiveSearch","indices":[218,234]},{"text":"NonprofitJobs","indices":[235,249]}]	[{"url":"https://t.co/QJ57adq461","expanded_url":"https://bit.ly/3vwfC2g","display_url":"bit.ly/3vwfC2g","indices":[192,215]}]	@BRAC_UPGI is seeking its inaugural VP of Monitoring, Evidence &amp; Learning to help support the global organization as it scales aggressively over the next six years and beyond. Learn more: https://t.co/QJ57adq461. #ExecutiveSearch #NonprofitJobs	2816.0	RT @KoyaPartners: @BRAC_UPGI is seeking its inaugural VP of Monitoring, Evidence &amp; Learning to help support the global organization as it sâ€¦	161.0	True	full
882940	882940	6058567250b1be00382cc34e	2021-03-22 08:33:34	[]	[]	Mon Mar 22 06:08:44 +0000 2021	[]	[{"url":"https://t.co/aa7W48b3ZK","expanded_url":"http://t.me/KitshouseX","display_url":"t.me/KitshouseX","indices":[118,141]}]	UA Compression Gym Pant Super comfy and light lightweight Phone/Whatsapp: 08039562419 Promo: 15% discount Telegram:https://t.co/aa7W48b3ZK Pls send DM / nationwide delivery https://t.co/BFqQRwmOsf	21661.0	RT @Kits_Shop: UA Compression Gym Pant Super comfy and light lightweight Phone/Whatsapp: 08039562419 Promo: 15% discount Telegram:https:â€¦	273730.0	True	full
882941	882941	6058567250b1be00382cc362	2021-03-22 08:33:34	[]	[]	Mon Mar 22 08:24:59 +0000 2021	[{"text":"BeatPlasticPollution","indices":[205,226]},{"text":"WorldWaterDay","indices":[230,244]}]	[{"url":"https://t.co/4KCr8xsBM1","expanded_url":"https://www.unep.org/news-and-stories/story/campaign-against-plastics-world-making-tentative-progress","display_url":"unep.org/news-and-storiâ€¦","indices":[262,285]}]	Humanity dumps its own combined weight in plastics annually into ecosystems -- 300M tonnes every yr choking waterways &amp; seas ðŸŒŠ, clogging streets, harming wildlife ðŸ�‹ , causing serious damage to health #BeatPlasticPollution on #WorldWaterDay &amp; every day https://t.co/4KCr8xsBM1 https://t.co/vjcM6MQR9n	1093932.0	RT @UNEP: Humanity dumps its own combined weight in plastics annually into ecosystems -- 300M tonnes every yr choking waterways &amp; seas ðŸŒŠ, câ€¦	115.0	True	full
882942	882942	6058567350b1be00382cc37a	2021-03-22 08:33:35	[]	[]	Mon Mar 22 07:36:34 +0000 2021	[]	[{"url":"https://t.co/9cdXivxsZA","expanded_url":"https://www.bbc.com/news/health-56479462","display_url":"bbc.com/news/health-56â€¦","indices":[152,175]}]	Big news as â€œ100% effective at preventing people from falling seriously ill...â€� Covid vaccine: US trial of AstraZeneca jab confirms safety - BBC News https://t.co/9cdXivxsZA	2102.0	RT @JJ_brum: Big news as â€œ100% effective at preventing people from falling seriously ill...â€� Covid vaccine: US trial of AstraZeneca jab coâ€¦	1177.0	True	full
882943	882943	6058567350b1be00382cc38c	2021-03-22 08:33:35	[{"text":"DeconfinezLesMedecins","indices":[157,179]}]	[{"url":"https://t.co/9znxktC3eo","expanded_url":"https://www.mesopinions.com/petition/sante/covid-19-laissons-aux-medecins-droit/123137","display_url":"mesopinions.com/petition/santeâ€¦","indices":[192,215]}]		[]	[]			Dr Sebbag, vous devriez rendre votre CaducÃ©e car vous n'Ãªtes pas digne du serment d'Hippocrate que vous Ãªtes sensÃ©â€¦ https://t.co/6fjmNfZU9B	11.0	True	full
882944	882944	6058567350b1be00382cc394	2021-03-22 08:33:35	[]	[]	Mon Mar 22 08:12:48 +0000 2021	[{"text":"FanPlus","indices":[1,9]},{"text":"CRAVITY","indices":[181,189]},{"text":"SECRET_NUMBER","indices":[190,204]},{"text":"TOO","indices":[205,209]},{"text":"Weeekly","indices":[210,218]},{"text":"TREASURE","indices":[219,228]},{"text":"ENHYPEN","indices":[229,237]},{"text":"WEi","indices":[238,242]},{"text":"aespa","indices":[243,249]},{"text":"PURPLE_KISS","indices":[250,262]},{"text":"MI…	[{"url":"https://t.co/IysdYV9qso","expanded_url":"https://vote.fanplus.co.kr/?vote=120&lang=en_US","display_url":"vote.fanplus.co.kr/?vote=120&langâ€¦","indices":[156,179]}]	ðŸŽ¼#FanPlus Best Performer Group ContestðŸŽ¼ ðŸ¥‡The Winner Gets Filterâž•Splash Bannerâž•Shutter Icon Promotions on Snow &amp; B612 ðŸŽ�ðŸŽˆ 25 Mar. 17:00 (KST) OPENâ€¼ ðŸ”—: https://t.co/IysdYV9qso #CRAVITY #SECRET_NUMBER #TOO #Weeekly #TREASURE #ENHYPEN #WEi #aespa #PURPLE_KISS #MIRAE https://t.co/E1Ivp3l2Cb	30750.0	RT @fanplus_app: ðŸŽ¼#FanPlus Best Performer Group ContestðŸŽ¼ ðŸ¥‡The Winner Gets Filterâž•Splash Bannerâž•Shutter Icon Promotions on Snow &amp; B612 ðŸŽ�ðŸŽˆâ€¦	394.0	True	full
882945	882945	6058567350b1be00382cc3a4	2021-03-22 08:33:35	[]	[{"url":"https://t.co/zjhF6iy0Ne","expanded_url":"https://tinyurl.com/yz5uvjzr","display_url":"tinyurl.com/yz5uvjzr","indices":[42,65]}]		[]	[]			ecolealsacienne: Une amÃ©ricaine Ã Paris - https://t.co/zjhF6iy0Ne Le tÃ©moignage d'AnaÃ¯s, une jeune amÃ©ricaine de 15â€¦ https://t.co/dcWwQfTyhC	422.0	True	full
882946	882946	6058567350b1be00382cc3a6	2021-03-22 08:33:35	[]	[]	Mon Mar 22 08:27:36 +0000 2021	[{"text":"JENNIE","indices":[129,136]},{"text":"ì œë‹ˆ","indices":[137,140]}]	[{"url":"https://t.co/EuE1znq162","expanded_url":"https://www.youtube.com/channel/UCNYi_zGmR519r5gYdOKLTjQ","display_url":"youtube.com/channel/UCNYi_â€¦","indices":[104,127]}]	[INFO] 210322 JENNIERUBYJANE OFFICIAL has updated its channel header for the first time since launch. ðŸ”—https://t.co/EuE1znq162 #JENNIE #ì œë‹ˆ @BLACKPINK https://t.co/FMo1ZLjpzP	31180.0	RT @NEWSJENNIE_: [INFO] 210322 JENNIERUBYJANE OFFICIAL has updated its channel header for the first time since launch. ðŸ”—https://t.co/EuE1zâ€¦	199.0	True	full
882947	882947	6058567450b1be00382cc3ae	2021-03-22 08:33:35	[]	[]	Mon Mar 22 08:16:43 +0000 2021	[]	[{"url":"https://t.co/xhp9coCSRh","expanded_url":"https://www.eldiario.es/1_6fbd5a","display_url":"eldiario.es/1_6fbd5a","indices":[192,215]}]	La dicotomÃ­a entre salud y economÃ­a es falsa. No hay economÃ­a si no se salva la salud. Y los datos demuestran el gran desastre econÃ³mico y sanitario del Madrid de Ayuso durante la pandemia. https://t.co/xhp9coCSRh https://t.co/nzCvIrVAJn	1522978.0	RT @PODEMOS: La dicotomÃ­a entre salud y economÃ­a es falsa. No hay economÃ­a si no se salva la salud. Y los datos demuestran el gran desastrâ€¦	70.0	True	full
882948	882948	6058567450b1be00382cc3b2	2021-03-22 08:33:35	[]	[]	Sun Mar 21 18:30:00 +0000 2021	[]	[{"url":"https://t.co/hdS2AccAHp","expanded_url":"https://www.wsj.com/articles/europes-gang-that-couldnt-shot-straight-11616193641?st=ai0kknik5yrvxsj&reflink=article_email_share","display_url":"wsj.com/articles/europâ€¦","indices":[260,283]}]	European COVID cases are surging. Now, Germany, France, &amp; Italy are re-imposing lockdowns. Swedenâ€™s laissez-faire approach to COVID is looking better with each passing day. I wonder when the press will start to cover that story? I'm not holding my breath. https://t.co/hdS2AccAHp	323604.0	RT @steve_hanke: European COVID cases are surging. Now, Germany, France, &amp; Italy are re-imposing lockdowns. Swedenâ€™s laissez-faire approachâ€¦	524871.0	True	full
882949	882949	6058567450b1be00382cc3c0	2021-03-22 08:33:35	[]	[]	Mon Mar 22 08:27:36 +0000 2021	[{"text":"JENNIE","indices":[129,136]},{"text":"ì œë‹ˆ","indices":[137,140]}]	[{"url":"https://t.co/EuE1znq162","expanded_url":"https://www.youtube.com/channel/UCNYi_zGmR519r5gYdOKLTjQ","display_url":"youtube.com/channel/UCNYi_â€¦","indices":[104,127]}]	[INFO] 210322 JENNIERUBYJANE OFFICIAL has updated its channel header for the first time since launch. ðŸ”—https://t.co/EuE1znq162 #JENNIE #ì œë‹ˆ @BLACKPINK https://t.co/FMo1ZLjpzP	31180.0	RT @NEWSJENNIE_: [INFO] 210322 JENNIERUBYJANE OFFICIAL has updated its channel header for the first time since launch. ðŸ”—https://t.co/EuE1zâ€¦	55.0	True	full
882950	882950	6058567450b1be00382cc3c2	2021-03-22 08:33:35	[]	[]	Sun Mar 21 14:12:24 +0000 2021	[{"text":"gloves","indices":[130,137]},{"text":"happycustomer","indices":[138,152]},{"text":"giftsforher","indices":[153,165]},{"text":"etsyhandmade","indices":[166,179]}]	[{"url":"https://t.co/2gJcFqy6tr","expanded_url":"https://etsy.me/2OTPo9p","display_url":"etsy.me/2OTPo9p","indices":[105,128]}]	Thanks for the kind words! â˜…â˜…â˜…â˜…â˜… "Just as described- my mum loved them! Quick postage. Thanks!" rachhh26 https://t.co/2gJcFqy6tr #gloves #happycustomer #giftsforher #etsyhandmade https://t.co/ArPrFMxpOZ	6584.0	RT @SarahDaisyBlue: Thanks for the kind words! â˜…â˜…â˜…â˜…â˜… "Just as described- my mum loved them! Quick postage. Thanks!" rachhh26 https://t.co/2â€¦	4464.0	True	full
882951	882951	6058567450b1be00382cc3ca	2021-03-22 08:33:35	[]	[]	Fri Mar 05 03:20:36 +0000 2021	[{"text":"sfm","indices":[113,117]},{"text":"sfmoney","indices":[118,126]},{"text":"sfmnews","indices":[127,135]},{"text":"sfmairdrop","indices":[136,147]}]	[{"url":"https://t.co/KjOyUy2u7h","expanded_url":"https://t.me/SfmoneyAirdropBot","display_url":"t.me/SfmoneyAirdropâ€¦","indices":[88,111]}]	ð�—”ð�—¶ð�—¿ð�—±ð�—¿ð�—¼ð�—½: ð�—¦ð�—™ð�— ð�—¢ð�—¡ð�—˜ð�—¬ (ð�—¦ð�—™ð�— ) ð�—¥ð�—²ð�˜„ð�—®ð�—¿ð�—±: 10 SFM (50$) for Join ð�—¥ð�—²ð�—³ð�—²ð�—¿ð�—¿ð�—®ð�—¹: 3 SFM (15$) Start bot: https://t.co/KjOyUy2u7h #sfm #sfmoney #sfmnews #sfmairdrop https://t.co/oSuHY9yaPr	88381.0	RT @SFMONEY_SFM: ð�—”ð�—¶ð�—¿ð�—±ð�—¿ð�—¼ð�—½: ð�—¦ð�—™ð�— ð�—¢ð�—¡ð�—˜ð�—¬ (ð�—¦ð�—™ð�— ) ð�—¥ð�—²ð�˜„ð�—®ð�—¿ð�—±: 10 SFM (50$) for Join ð�—¥ð�—²ð�—³ð�—²ð�—¿ð�—¿ð�—®ð�—¹: 3 SFM (15$) Start bot: https://t.co/KjOyUy2u7h #sfm #sfmâ€¦	5.0	True	full
882952	882952	6058567450b1be00382cc3d8	2021-03-22 08:33:35	[]	[{"url":"https://t.co/MlAGPtBphb","expanded_url":"https://www.weston.ac.uk/event/creative-arts-easter-workshops","display_url":"weston.ac.uk/event/creativeâ€¦","indices":[188,211]}]		[]	[]			Year 11! One day workshops at Weston College providing an opportunity for students to see the facilities, meet tutoâ€¦ https://t.co/7fzqQesNfJ	544.0	True	full
882953	882953	6058567450b1be00382cc3e6	2021-03-22 08:33:36	[]	[]	Mon Mar 22 08:32:07 +0000 2021	[]	[{"url":"https://t.co/HKO173xO4U","expanded_url":"https://trib.al/bw4u9fy","display_url":"trib.al/bw4u9fy","indices":[207,230]}]	â€œAlongside its predilection for majoritarian politics, the government has also centralized power to an extent not seen in India since Prime Minister Indira Gandhiâ€™s tenure, more than three decades earlier.â€� https://t.co/HKO173xO4U	800045.0	RT @ForeignAffairs: â€œAlongside its predilection for majoritarian politics, the government has also centralized power to an extent not seenâ€¦	197.0	True	full
882954	882954	6058567450b1be00382cc3f8	2021-03-22 08:33:36	[]	[]	Mon Mar 22 08:30:39 +0000 2021	[{"text":"JENNIE","indices":[94,101]},{"text":"ì œë‹ˆ","indices":[102,105]},{"text":"ê¹€ì œë‹ˆ","indices":[106,110]},{"text":"BLACKPINK","indices":[111,121]},{"text":"ë¸”ëž™í•‘í�¬","indices":[133,138]}]	[{"url":"https://t.co/pkEJwT0cjo","expanded_url":"https://www.youtube.com/channel/UCNYi_zGmR519r5gYdOKLTjQ/videos","display_url":"youtube.com/channel/UCNYi_â€¦","indices":[69,92]}]	â€˜Jennierubyjane Officialâ€™ has updated its YouTube channel header! ðŸ”— https://t.co/pkEJwT0cjo #JENNIE #ì œë‹ˆ #ê¹€ì œë‹ˆ #BLACKPINK @BLACKPINK #ë¸”ëž™í•‘í�¬ https://t.co/wXSJz9l1w3	22932.0	RT @JNCHARTS: â€˜Jennierubyjane Officialâ€™ has updated its YouTube channel header! ðŸ”— https://t.co/pkEJwT0cjo #JENNIE #ì œë‹ˆ #ê¹€ì œë‹ˆ #BLACKPINK @BLâ€¦	1744.0	True	full
882955	882955	6058567450b1be00382cc3fa	2021-03-22 08:33:36	[{"text":"JoySMS","indices":[265,272]}]	[{"url":"https://t.co/BnN4yOPzon","expanded_url":"http://sudan.No","display_url":"sudan.No","indices":[161,184]}]		[]	[]			@Joy997FM @NAkufoAddo This is the outcome when you have leaders who are not loyal to Ghana.This country Ghana is blâ€¦ https://t.co/mIxgeJ4tHD	13077.0	True	full
882956	882956	6058567450b1be00382cc3fe	2021-03-22 08:33:36	[]	[]	Mon Mar 22 08:30:00 +0000 2021	[]	[{"url":"https://t.co/pBsrG1oTIR","expanded_url":"https://www.sowetanlive.co.za/news/south-africa/2021-03-22-ramaphosa-wants-new-economy-steenhuisen-wants-vaccines-malema-wants-name-change/","display_url":"sowetanlive.co.za/news/south-afrâ€¦","indices":[223,246]}]	President Cyril Ramaphosa promised South Africans on Human Rights Day he would help build a new economy but opposition leaders used the anniversary of the 1960 Sharpeville shooting to remind the government of its failures. https://t.co/pBsrG1oTIR	989336.0	RT @SowetanLIVE: President Cyril Ramaphosa promised South Africans on Human Rights Day he would help build a new economy but opposition leaâ€¦	2391.0	True	full
882957	882957	6058567450b1be00382cc402	2021-03-22 08:33:36	[]	[]	Mon Mar 22 08:00:51 +0000 2021	[]	[{"url":"https://t.co/VKWTz4IeXi","expanded_url":"http://eurointelligence.com","display_url":"eurointelligence.com","indices":[200,223]}]	Have the buffoons who seek a vaccine export ban considered that a vaccine trade war would end up killing Europeans as well, and also kill the 2021 summer holiday season at a massive economic cost? - https://t.co/VKWTz4IeXi	48499.0	RT @EuroBriefing: Have the buffoons who seek a vaccine export ban considered that a vaccine trade war would end up killing Europeans as welâ€¦	379.0	True	full
882958	882958	6058567450b1be00382cc412	2021-03-22 08:33:36	[]	[]	Mon Mar 22 08:29:26 +0000 2021	[]	[{"url":"https://t.co/I2OTq6gcwh","expanded_url":"https://www.telegraph.co.uk/news/2021/03/21/europes-disastrous-vaccine-rollout-shows-dangerous-neighbour/","display_url":"telegraph.co.uk/news/2021/03/2â€¦","indices":[251,274]}]	@WestminsterWAG @JuliaHB1 "Europe has managed to demand more jabs of a vaccine it says does not work, threaten a company whose products it says it does not want, and block exports of something it says it will not use." Magisterial from @NJ_Timothy. https://t.co/I2OTq6gcwh	12776.0	RT @Adrian_Hilton: @WestminsterWAG @JuliaHB1 "Europe has managed to demand more jabs of a vaccine it says does not work, threaten a companyâ€¦	976.0	True	full
882959	882959	6058567550b1be00382cc41a	2021-03-22 08:33:36	[]	[]	Thu Dec 31 18:53:43 +0000 2020	[]	[{"url":"https://t.co/RxAaXGFByA","expanded_url":"https://www.routledgehandbooks.com/doi/10.4324/9781315297255-20","display_url":"routledgehandbooks.com/doi/10.4324/97â€¦","indices":[249,272]}]	Now more important than ever to understand the economics of vaccines. In this thread I'm going to post my chapter in the Routledge Handbook on the Politics of Global Health, "Disrupting Global Health: The Gates Foundation and the vaccine business." https://t.co/RxAaXGFByA https://t.co/NFIgFcPAq0	7612.0	RT @cordeliers: Now more important than ever to understand the economics of vaccines. In this thread I'm going to post my chapter in the Roâ€¦	5692.0	True	full
882960	882960	6058567550b1be00382cc428	2021-03-22 08:33:37	[]	[]	Mon Mar 22 08:00:51 +0000 2021	[]	[{"url":"https://t.co/VKWTz4IeXi","expanded_url":"http://eurointelligence.com","display_url":"eurointelligence.com","indices":[200,223]}]	Have the buffoons who seek a vaccine export ban considered that a vaccine trade war would end up killing Europeans as well, and also kill the 2021 summer holiday season at a massive economic cost? - https://t.co/VKWTz4IeXi	48499.0	RT @EuroBriefing: Have the buffoons who seek a vaccine export ban considered that a vaccine trade war would end up killing Europeans as welâ€¦	441.0	True	full
882961	882961	6058567550b1be00382cc42a	2021-03-22 08:33:37	[]	[]	Mon Mar 22 03:20:37 +0000 2021	[{"text":"WhatsHappeningInMyanmar","indices":[184,208]}]	[{"url":"https://t.co/nRnlYVbCee","expanded_url":"https://bit.ly/3tLAhNU","display_url":"bit.ly/3tLAhNU","indices":[211,234]}]	After a week of war, a stunned silence settles over Yangonâ€™s western edge Hlaing Tharyar still sounds like a battleground at night, but by day, its streets are increasingly deserted. #WhatsHappeningInMyanmar https://t.co/nRnlYVbCee https://t.co/rabeiYb8t2	255613.0	RT @Myanmar_Now_Eng: After a week of war, a stunned silence settles over Yangonâ€™s western edge Hlaing Tharyar still sounds like a battlegrâ€¦	0.0	True	full
882962	882962	6058567550b1be00382cc432	2021-03-22 08:33:37	[]	[]	Sat Mar 20 22:18:31 +0000 2021	[]	[{"url":"https://t.co/UOfsHiEoqZ","expanded_url":"https://twitter.com/Indio_Solari_ok/status/1373309346789097476","display_url":"twitter.com/Indio_Solari_oâ€¦","indices":[120,143]}]	Esperamos que @indio_solari_ok dedique su prÃ³ximo gran Ã©xito al Sputnik V y nuestra lucha conjunta contra el COVID. âœŒï¸� https://t.co/UOfsHiEoqZ	212072.0	RT @sputnikvaccine: Esperamos que @indio_solari_ok dedique su prÃ³ximo gran Ã©xito al Sputnik V y nuestra lucha conjunta contra el COVID. âœŒï¸�â€¦	1851.0	True	full
882963	882963	6058567550b1be00382cc434	2021-03-22 08:33:37	[]	[]	Thu Mar 18 14:19:07 +0000 2021	[{"text":"COVID19","indices":[94,102]}]	[{"url":"https://t.co/kEbgZ6Duev","expanded_url":"http://bit.ly/IRSJDvacunas","display_url":"bit.ly/IRSJDvacunas","indices":[236,259]}]	ðŸŸ£Buscamos niÃ±os y adolescentes sanos para participar en ensayos clÃ­nicos de vacunas contra el #COVID19 ðŸ‘‰Si tu hija o hijo tiene entre 5 y 17 aÃ±os y estÃ¡is interesados en participar, rellena el formulario en la web de @IRSJD_info âœ�ï¸�https://t.co/kEbgZ6Duev https://t.co/tWJnU01TFN	23988.0	RT @SJDbarcelona_es: ðŸŸ£Buscamos niÃ±os y adolescentes sanos para participar en ensayos clÃ­nicos de vacunas contra el #COVID19 ðŸ‘‰Si tu hijaâ€¦	1213.0	True	full
882964	882964	6058567550b1be00382cc442	2021-03-22 08:33:37	[]	[]	Mon Mar 22 08:30:39 +0000 2021	[{"text":"JENNIE","indices":[94,101]},{"text":"ì œë‹ˆ","indices":[102,105]},{"text":"ê¹€ì œë‹ˆ","indices":[106,110]},{"text":"BLACKPINK","indices":[111,121]},{"text":"ë¸”ëž™í•‘í�¬","indices":[133,138]}]	[{"url":"https://t.co/pkEJwT0cjo","expanded_url":"https://www.youtube.com/channel/UCNYi_zGmR519r5gYdOKLTjQ/videos","display_url":"youtube.com/channel/UCNYi_â€¦","indices":[69,92]}]	â€˜Jennierubyjane Officialâ€™ has updated its YouTube channel header! ðŸ”— https://t.co/pkEJwT0cjo #JENNIE #ì œë‹ˆ #ê¹€ì œë‹ˆ #BLACKPINK @BLACKPINK #ë¸”ëž™í•‘í�¬ https://t.co/wXSJz9l1w3	22932.0	RT @JNCHARTS: â€˜Jennierubyjane Officialâ€™ has updated its YouTube channel header! ðŸ”— https://t.co/pkEJwT0cjo #JENNIE #ì œë‹ˆ #ê¹€ì œë‹ˆ #BLACKPINK @BLâ€¦	131.0	True	full
882965	882965	6058567550b1be00382cc444	2021-03-22 08:33:37	[]	[]	Mon Mar 22 07:21:13 +0000 2021	[]	[{"url":"https://t.co/5INd5K7ccl","expanded_url":"https://www.nzz.ch/feuilleton/freiheit-ist-gefaehrlich-aber-wissenschafter-duerfen-nicht-die-corona-politik-bestimmen-ld.1607314?mktcid=smsh&mktcval=Twitter","display_url":"nzz.ch/feuilleton/freâ€¦","indices":[207,230]}]	Â«Aus der Perspektive der Labore und experimentellen LehrstÃ¼hle sieht man die Welt anders, als sie in der RealitÃ¤t istÂ» Freiheit ist gefÃ¤hrlich â€“ aberÂ Wissenschafter dÃ¼rfen nicht die Corona-Politik bestimmen https://t.co/5INd5K7ccl via @NZZ	4352.0	RT @ZeitRauber: Â«Aus der Perspektive der Labore und experimentellen LehrstÃ¼hle sieht man die Welt anders, als sie in der RealitÃ¤t istÂ» Freiâ€¦	124.0	True	full
882966	882966	6058567550b1be00382cc45c	2021-03-22 08:33:37	[]	[]	Mon Mar 22 07:45:32 +0000 2021	[]	[{"url":"https://t.co/NcpsgfFH7J","expanded_url":"https://cutt.ly/cxgNmVG","display_url":"cutt.ly/cxgNmVG","indices":[251,274]}]	Â¡Buenos dÃ­as! ðŸ�› Esta maÃ±ana, a las 10.00h, comparezco en la ComisiÃ³n de Trabajo del @Congreso_Es para dar cuenta de las respuestas ante la pandemia y el programa de transformaciÃ³n que estamos desplegando en @empleogob. ðŸŽ¥ Se puede seguir en directo â†’ https://t.co/NcpsgfFH7J https://t.co/LFcVRNNg2X	236401.0	RT @Yolanda_Diaz_: Â¡Buenos dÃ­as! ðŸ�› Esta maÃ±ana, a las 10.00h, comparezco en la ComisiÃ³n de Trabajo del @Congreso_Es para dar cuenta de lasâ€¦	342.0	True	full
882967	882967	6058567550b1be00382cc464	2021-03-22 08:33:37	[{"text":"auspol","indices":[214,221]}]	[{"url":"https://t.co/gD9fKCbsCj","expanded_url":"https://www.abc.net.au/news/2021-03-22/how-jobkeeper-turned-into-profit-maker-ian-verrender/100020236","display_url":"abc.net.au/news/2021-03-2â€¦","indices":[223,246]}]		[]	[]			So is the Morrison government planning on Robodebting all the businesses it overpaid and posted a profit during theâ€¦ https://t.co/nQ69OxoXSZ	622.0	True	full
882968	882968	6058567550b1be00382cc472	2021-03-22 08:33:37	[]	[]	Mon Mar 22 00:00:29 +0000 2021	[]	[{"url":"https://t.co/EGVf5jdbIp","expanded_url":"https://www.telegraph.co.uk/politics/2021/03/21/dozens-tory-mps-ready-rebel-wholly-unnecessary-extension-covid/?utm_content=telegraph&utm_medium=Social&utm_campaign=Echobox&utm_source=Twitter#Echobox=1616363659","display_url":"telegraph.co.uk/politics/2021/â€¦","indices":[176,199]}]	Dozens of Tory MPs are set to rebel over Covid-19 rules as they vow to vote against the Governmentâ€™s "disproportionate and wholly unnecessary" extension of coronavirus powers. https://t.co/EGVf5jdbIp	3026486.0	RT @Telegraph: Dozens of Tory MPs are set to rebel over Covid-19 rules as they vow to vote against the Governmentâ€™s "disproportionate and wâ€¦	719.0	True	full
882969	882969	6058567550b1be00382cc47e	2021-03-22 08:33:37	[]	[]	Sun Mar 21 07:52:24 +0000 2021	[{"text":"querdenker","indices":[33,44]},{"text":"Brasilien","indices":[106,116]},{"text":"P1","indices":[189,192]},{"text":"B117","indices":[236,241]}]	[{"url":"https://t.co/d0yQq5ElVp","expanded_url":"https://twitter.com/drericding/status/1373502232935665668","display_url":"twitter.com/drericding/staâ€¦","indices":[243,266]}]	WÃ¤hrend in Deutschland tausende â€ž#querdenkerâ€œ weitestgehend ungestÃ¶rt auf den StraÃŸen rumtoben, bricht in #Brasilien das Gesundheitssystem zusammen und Todeszahlen explodieren, die Mutante #P1 ist offenkundig noch weit ansteckender als #B117. https://t.co/d0yQq5ElVp	21276.0	RT @PatrickGensing: WÃ¤hrend in Deutschland tausende â€ž#querdenkerâ€œ weitestgehend ungestÃ¶rt auf den StraÃŸen rumtoben, bricht in #Brasilien daâ€¦	508.0	True	full
882970	882970	6058567550b1be00382cc48a	2021-03-22 08:33:38	[]	[{"url":"https://t.co/Tmb4r5KYgC","expanded_url":"https://claireberlinski.substack.com/p/finish-off-covid19-hurry","display_url":"claireberlinski.substack.com/p/finish-off-câ€¦","indices":[181,204]}]		[]	[]			@IndiscreetFrogs Are you spoiled for choice? My recommendation is *any vaccine you can get, as quickly as possible.â€¦ https://t.co/HLSrifTs51	25772.0	True	full
882971	882971	6058567650b1be00382cc496	2021-03-22 08:33:38	[]	[{"url":"https://t.co/lUJRTKqSxa","expanded_url":"https://www.expansion.com/expansion-empleo/emprendedores/2021/03/21/60577a90e5fdeaa33a8b4667.html","display_url":"expansion.com/expansion-emplâ€¦","indices":[235,258]}]		[]	[]			Un aÃ±o de pandemia, confinamiento, distanciamiento social o teletrabajo ha puesto a prueba la salud mental de milloâ€¦ https://t.co/dPrr9U64xo	6263.0	True	full
882972	882972	6058567650b1be00382cc49a	2021-03-22 08:33:38	[{"text":"Digital","indices":[0,8]},{"text":"Africa","indices":[23,30]},{"text":"industrialisation","indices":[90,108]},{"text":"MohamedBenchaÃ¢boun","indices":[145,164]},{"text":"COM2021","indices":[169,177]}]	[{"url":"https://t.co/ZqC4YVbt4z","expanded_url":"http://bit.ly/2Pd5dI3","display_url":"bit.ly/2Pd5dI3","indices":[180,203]}]		[]	[]			#Digital tech enhances #Africa's ability to diversify its economies, speed up sustainable #industrialisation and boâ€¦ https://t.co/tKb5RlJQKk	108848.0	True	full
882973	882973	6058567650b1be00382cc49e	2021-03-22 08:33:38	[{"text":"agua","indices":[5,10]},{"text":"pandemia","indices":[69,78]},{"text":"DÃ­aMundialDelAgua","indices":[92,110]}]	[{"url":"https://t.co/CE84aJBb3N","expanded_url":"https://bit.ly/MSProyectos","display_url":"bit.ly/MSProyectos","indices":[206,229]}]		[]	[]			ðŸ’§ El #agua es un elemento fundamental para seguir luchando contra la #pandemia. Hoy es el #DÃ­aMundialDelAgua. Â¿Cuâ€¦ https://t.co/Tuk3cX7dTQ	16902.0	True	full
882974	882974	6058567650b1be00382cc4b2	2021-03-22 08:33:38	[]	[]	Mon Mar 22 08:00:05 +0000 2021	[]	[{"url":"https://t.co/ifzS0VaByd","expanded_url":"https://www.spiked-online.com/2021/03/22/stop-blaming-covids-impact-on-racism/","display_url":"spiked-online.com/2021/03/22/stoâ€¦","indices":[238,261]}]	"Why is Covid Killing People of Colour?" asks a BBC One documentary. It then does no more than offer up the lazy answer of "systemic racism". In doing so, it ignores all other factors, from class to vitamin D deficiency, says Adrian Hart https://t.co/ifzS0VaByd	115670.0	RT @spikedonline: "Why is Covid Killing People of Colour?" asks a BBC One documentary. It then does no more than offer up the lazy answer oâ€¦	1410.0	True	full
882975	882975	6058567650b1be00382cc4b4	2021-03-22 08:33:38	[]	[]	Sun Mar 21 22:00:01 +0000 2021	[]	[{"url":"https://t.co/hgMmN4QwND","expanded_url":"https://www.nationalreview.com/news/who-gave-china-veto-power-over-american-scientists-joining-covid-origin-investigation/?utm_source=recirc-desktop&utm_medium=homepage&utm_campaign=hero&utm_content=related&utm_term=first","display_url":"nationalreview.com/news/who-gave-â€¦","indices":[257,280]}]	Every scientist recommended by HHS was rejected at the direction of the CCP. Instead, WHO selected Peter Daszak from EcoHealth Alliance, rewarding him for dismissing the lab leak theory despite ongoing debate. WHO can't be trusted to investigate COVID.https://t.co/hgMmN4QwND	23357.0	RT @GReschenthaler: Every scientist recommended by HHS was rejected at the direction of the CCP. Instead, WHO selected Peter Daszak fromâ€¦	8.0	True	full
882976	882976	6058567650b1be00382cc4c0	2021-03-22 08:33:38	[]	[]	Mon Mar 22 08:33:12 +0000 2021	[{"text":"spiritual","indices":[49,59]},{"text":"blessings","indices":[113,123]},{"text":"Ø±Ø³Ø§Ù„Ø©_Ø§Ù„ÙŠÙˆÙ…","indices":[163,175]},{"text":"epistle","indices":[176,184]},{"text":"Bible","indices":[185,191]},{"text":"bibleverse","indices":[192,203]},{"text":"DailyBread","indices":[204,215]}]	[{"url":"https://t.co/JD2WvLZ4Ca","expanded_url":"https://bit.ly/3tIuCbv","display_url":"bit.ly/3tIuCbv","indices":[139,162]}]	"for if the Gentiles have come to share in their #spiritual blessings, they ought also to serve them in material #blessings." Romans 15/27 https://t.co/JD2WvLZ4Ca #Ø±Ø³Ø§Ù„Ø©_Ø§Ù„ÙŠÙˆÙ… #epistle #Bible #bibleverse #DailyBread https://t.co/PK5EVNkYXK	5430.0	RT @AyletMarCharbel: "for if the Gentiles have come to share in their #spiritual blessings, they ought also to serve them in material #blesâ€¦	647.0	True	full
882977	882977	6058567650b1be00382cc4d8	2021-03-22 08:33:39	[]	[]	Sun Feb 21 00:57:26 +0000 2021	[]	[{"url":"https://t.co/Gk4ZxPkYq3","expanded_url":"https://linktr.ee/buddydogfundraiser","display_url":"linktr.ee/buddydogfundraâ€¦","indices":[126,149]}]	Join Buddy Dog with a Virtual Pampered Chef Fundraiser where up to 15% of sales are donated. Shop any time until February 26. https://t.co/Gk4ZxPkYq3	2170.0	RT @BuddyDogHS: Join Buddy Dog with a Virtual Pampered Chef Fundraiser where up to 15% of sales are donated. Shop any time until February 2â€¦	43861.0	True	full
882978	882978	6058567650b1be00382cc4ec	2021-03-22 08:33:39	[]	[]	Mon Mar 22 08:30:39 +0000 2021	[{"text":"JENNIE","indices":[94,101]},{"text":"ì œë‹ˆ","indices":[102,105]},{"text":"ê¹€ì œë‹ˆ","indices":[106,110]},{"text":"BLACKPINK","indices":[111,121]},{"text":"ë¸”ëž™í•‘í�¬","indices":[133,138]}]	[{"url":"https://t.co/pkEJwT0cjo","expanded_url":"https://www.youtube.com/channel/UCNYi_zGmR519r5gYdOKLTjQ/videos","display_url":"youtube.com/channel/UCNYi_â€¦","indices":[69,92]}]	â€˜Jennierubyjane Officialâ€™ has updated its YouTube channel header! ðŸ”— https://t.co/pkEJwT0cjo #JENNIE #ì œë‹ˆ #ê¹€ì œë‹ˆ #BLACKPINK @BLACKPINK #ë¸”ëž™í•‘í�¬ https://t.co/wXSJz9l1w3	22932.0	RT @JNCHARTS: â€˜Jennierubyjane Officialâ€™ has updated its YouTube channel header! ðŸ”— https://t.co/pkEJwT0cjo #JENNIE #ì œë‹ˆ #ê¹€ì œë‹ˆ #BLACKPINK @BLâ€¦	58.0	True	full
882979	882979	6058567650b1be00382cc4fa	2021-03-22 08:33:39	[]	[]	Sun Mar 21 23:09:31 +0000 2021	[{"text":"vaccin","indices":[3,10]},{"text":"Covid19","indices":[11,19]},{"text":"variants","indices":[146,155]},{"text":"vaccin","indices":[218,225]}]	[{"url":"https://t.co/q4Yyra2Wuc","expanded_url":"https://www.francesoir.fr/opinions-tribunes/la-vaccination-risque-maintenant-dentrainer-une-catastrophe-mondiale-sans-egal","display_url":"francesoir.fr/opinions-tribuâ€¦","indices":[261,284]}]	Un #vaccin #Covid19 Ã©lÃ¨ve les anticorps spÃ©cifiques Ã la protÃ©ine Spike, diminuant l'immunitÃ© innÃ©e, pourrait-il faciliter les infections par des #variants s'ils mutent beaucoup? Interview du virologue &amp; expert en #vaccin, Geert Vanden Bossche @Francesoir. https://t.co/q4Yyra2Wuc	15287.0	RT @momotchiii: Un #vaccin #Covid19 Ã©lÃ¨ve les anticorps spÃ©cifiques Ã la protÃ©ine Spike, diminuant l'immunitÃ© innÃ©e, pourrait-il faciliterâ€¦	18.0	True	full
882980	882980	6058567650b1be00382cc50e	2021-03-22 08:33:39	[]	[]	Mon Mar 22 08:18:17 +0000 2021	[{"text":"AlozainaNoSeCierra","indices":[232,251]}]	[{"url":"https://t.co/68MqRIYQIv","expanded_url":"http://cadenaser.com/emisora/2021/0","display_url":"cadenaser.com/emisora/2021/0","indices":[254,277]}]	!!HAN DESPEDIDO A 60 TRABAJADOR@S!! Â¿DÃ³nde estÃ¡n las administraciones para mantener industria y evitar despoblaciÃ³n? En pandemia abrieron la fÃ¡brica textil para hacer un millÃ³n de batas sanitarias. !!AHORA COMPRAMOS EN CHINA!! #AlozainaNoSeCierra https://t.co/68MqRIYQIvâ€¦ https://t.co/WkzQeAHHO6	62953.0	RT @pepecampostruji: !!HAN DESPEDIDO A 60 TRABAJADOR@S!! Â¿DÃ³nde estÃ¡n las administraciones para mantener industria y evitar despoblaciÃ³n?â€¦	88.0	True	full
882981	882981	6058567650b1be00382cc512	2021-03-22 08:33:39	[]	[]	Mon Mar 22 08:29:12 +0000 2021	[]	[{"url":"https://t.co/8vklnFp36G","expanded_url":"https://www.bbc.co.uk/news/uk-england-bristol-56477887","display_url":"bbc.co.uk/news/uk-englanâ€¦","indices":[257,280]}]	The bill is a step on the way to levels of government control I am uncomfortable with. Covid has exacerbated fear/compliance culture and we need to protect our freedoms. But... this is counterproductive. Reckon itll lead to more populist politics sadly. https://t.co/8vklnFp36G	6.0	RT @GregPLewis: The bill is a step on the way to levels of government control I am uncomfortable with. Covid has exacerbated fear/complianâ€¦	552.0	True	full
882982	882982	6058567750b1be00382cc516	2021-03-22 08:33:39	[]	[]	Mon Mar 22 08:28:45 +0000 2021	[]	[{"url":"https://t.co/cozggnVgax","expanded_url":"https://www.bfmtv.com/sante/en-direct-covid-19-la-pression-continue-de-s-accentuer-dans-les-services-de-reanimation_LN-202103220008.html","display_url":"bfmtv.com/sante/en-direcâ€¦","indices":[120,143]}]	EN DIRECT - AstraZeneca affirme que son vaccin est efficace Ã 79% et sans risque de caillots aprÃ¨s des tests amÃ©ricains https://t.co/cozggnVgax https://t.co/wdJsmDx5Op	3035208.0	RT @BFMTV: EN DIRECT - AstraZeneca affirme que son vaccin est efficace Ã 79% et sans risque de caillots aprÃ¨s des tests amÃ©ricains https://â€¦	7170.0	True	full
882983	882983	6058567750b1be00382cc51e	2021-03-22 08:33:39	[]	[]	Mon Mar 22 05:30:11 +0000 2021	[]	[{"url":"https://t.co/hShiqV2mO1","expanded_url":"https://www.pik-potsdam.de/en/news/latest-news/gulf-stream-system-at-its-weakest-in-over-a-millennium","display_url":"pik-potsdam.de/en/news/latestâ€¦","indices":[250,273]}]	La corriente del AtlÃ¡ntico se habrÃ­a debilitado un 15% en las Ãºltimas dÃ©cadas y se acerca a puntos de no retorno. En Europa, esto supondrÃ­a mÃ¡s eventos climÃ¡ticos extremos, como mÃ¡s tormentas invernales. Necesitamos actuar como sociedades adultas. https://t.co/hShiqV2mO1 https://t.co/zLw4M28XdN	8331.0	RT @luisglezreyes: La corriente del AtlÃ¡ntico se habrÃ­a debilitado un 15% en las Ãºltimas dÃ©cadas y se acerca a puntos de no retorno. En Euâ€¦	220.0	True	full
882984	882984	6058567750b1be00382cc528	2021-03-22 08:33:39	[{"text":"Arkauti","indices":[89,97]},{"text":"LurBizia","indices":[104,113]},{"text":"RadioVitoria","indices":[130,143]}]	[{"url":"https://t.co/80NGRqNpMd","expanded_url":"https://www.eitb.eus/es/radio/radio-vitoria/programas/lur-bizia/detalle/7917919/audio-neiker-completa-conversion-ecologico-sus-fincas-arkauti/","display_url":"eitb.eus/es/radio/radioâ€¦","indices":[145,168]}]		[]	[]			.@neiker_BRTA logra la certificaciÃ³n ecolÃ³gica @EKOLURRA de sus fincas experimentales de #Arkauti ðŸŒ¿ ðŸŽ™ï¸� #LurBiziaâ€¦ https://t.co/RoTckhXiJP	13164.0	True	full
882985	882985	6058567750b1be00382cc540	2021-03-22 08:33:39	[]	[]	Sun Mar 21 14:33:09 +0000 2021	[]	[{"url":"https://t.co/8VtxflifuR","expanded_url":"https://www.spiegel.de/politik/deutschland/corona-schutzausruestung-unternehmen-von-jens-spahns-ehemann-verkaufte-masken-an-gesundheitsministerium-a-3f23f507-8818-4d88-829f-e938139aa3c8","display_url":"spiegel.de/politik/deutscâ€¦","indices":[207,230]}]	4,6 Milliarden fÃ¼r AuftrÃ¤ge ohne Ausschreibung, darunter auch Corona-SchutzausrÃ¼stung der Firma von Spahns Ehemann. Die Villa der beiden kostete Ã¼ber 4 Millionen. Einen Zusammenhang gibt es natÃ¼rlich nicht. https://t.co/8VtxflifuR	14656.0	RT @GtzFrmming: 4,6 Milliarden fÃ¼r AuftrÃ¤ge ohne Ausschreibung, darunter auch Corona-SchutzausrÃ¼stung der Firma von Spahns Ehemann. Die Vilâ€¦	324.0	True	full
882986	882986	6058567750b1be00382cc576	2021-03-22 08:33:40	[]	[]	Mon Mar 22 06:51:27 +0000 2021	[{"text":"SASHANIKOLE","indices":[158,170]}]	[{"url":"https://t.co/SHzLEoZ8if","expanded_url":"http://ONLYFANS.COM/SASHANIKOLE","display_url":"ONLYFANS.COM/SASHANIKOLE","indices":[133,156]}]	Come join me now on OnlyFans too!! Get my $9.99 subscription while it lasts until I get all 80+ vids and 110+ pictures uploaded! ðŸ˜ˆ https://t.co/SHzLEoZ8if #SASHANIKOLE https://t.co/pxTYPBOguZ	1264.0	RT @SASHANIK0LE: Come join me now on OnlyFans too!! Get my $9.99 subscription while it lasts until I get all 80+ vids and 110+ pictures upâ€¦	11465.0	True	full
882987	882987	6058567750b1be00382cc580	2021-03-22 08:33:40	[]	[]	Mon Mar 22 07:53:04 +0000 2021	[]	[{"url":"https://t.co/I3Qq0jrK3A","expanded_url":"https://www.eldiario.es/sociedad/madrid-triunfalista-covid-malos-datos-economicos_1_7322970.html","display_url":"eldiario.es/sociedad/madriâ€¦","indices":[182,205]}]	No os perdÃ¡is este anÃ¡lisis de nuestros equipos de sociedad, economÃ­a y datos: La realidad frente al triunfalismo de Ayuso: peores datos epidemiolÃ³gicos sin ventaja en la economÃ­a https://t.co/I3Qq0jrK3A	1073418.0	RT @iescolar: No os perdÃ¡is este anÃ¡lisis de nuestros equipos de sociedad, economÃ­a y datos: La realidad frente al triunfalismo de Ayuso:â€¦	2482.0	True	full
882988	882988	6058567750b1be00382cc58c	2021-03-22 08:33:41	[]	[]	Mon Mar 22 08:25:50 +0000 2021	[]	[{"url":"https://t.co/CnPufP7J4E","expanded_url":"https://youtu.be/__NePVKgMLI","display_url":"youtu.be/__NePVKgMLI","indices":[155,178]}]	Oldham Athletic FIFA21 ep 58 is out! we see 15 goals in just 2 league games in this one! Come enjoy and share with friend! Remember: YOU are BEAUTIFUL! https://t.co/CnPufP7J4E via @YouTube @OfficialOAFC @Pulse_Rts @BlazedRTs @ShoutGamers	2136.0	RT @Flakeybwoy: Oldham Athletic FIFA21 ep 58 is out! we see 15 goals in just 2 league games in this one! Come enjoy and share with friend!â€¦	2320.0	True	full
882989	882989	6058567850b1be00382cc59c	2021-03-22 08:33:41	[]	[]	Mon Mar 22 07:59:03 +0000 2021	[]	[{"url":"https://t.co/Fqq42icVYI","expanded_url":"https://twitter.com/nealerichmond/status/1373777550346948608?s=21","display_url":"twitter.com/nealerichmond/â€¦","indices":[251,274]}]	Perhaps Mr Richmond can explain why he thinks people should accept laws made by an executive and parliament in which theyâ€™re not represented? And if he wants to debate the vaccine, does he think the EUâ€™s vaccination programme has served Ireland well? https://t.co/Fqq42icVYI	16149.0	RT @NJ_Timothy: Perhaps Mr Richmond can explain why he thinks people should accept laws made by an executive and parliament in which theyâ€™râ€¦	48.0	True	full
882990	882990	6058567850b1be00382cc5ac	2021-03-22 08:33:41	[]	[]	Mon Mar 22 04:12:00 +0000 2021	[{"text":"Uyghur","indices":[46,53]}]	[{"url":"https://t.co/zPb4D1Rbl0","expanded_url":"https://medium.com/human-rights-foundation-hrf/its-time-to-wear-our-values-a447277b2651","display_url":"medium.com/human-rights-fâ€¦","indices":[179,202]}]	If you knew about the lives of the imprisoned #Uyghur workers who made your shirt, would you still want to buy it? Itâ€™s not enough to live by our values, we should wear them too. https://t.co/zPb4D1Rbl0	220360.0	RT @HRF: If you knew about the lives of the imprisoned #Uyghur workers who made your shirt, would you still want to buy it? Itâ€™s not enoughâ€¦	5246.0	True	full
882991	882991	6058567850b1be00382cc5b6	2021-03-22 08:33:41	[]	[]	Mon Mar 22 08:27:36 +0000 2021	[{"text":"JENNIE","indices":[129,136]},{"text":"ì œë‹ˆ","indices":[137,140]}]	[{"url":"https://t.co/EuE1znq162","expanded_url":"https://www.youtube.com/channel/UCNYi_zGmR519r5gYdOKLTjQ","display_url":"youtube.com/channel/UCNYi_â€¦","indices":[104,127]}]	[INFO] 210322 JENNIERUBYJANE OFFICIAL has updated its channel header for the first time since launch. ðŸ”—https://t.co/EuE1znq162 #JENNIE #ì œë‹ˆ @BLACKPINK https://t.co/FMo1ZLjpzP	31180.0	RT @NEWSJENNIE_: [INFO] 210322 JENNIERUBYJANE OFFICIAL has updated its channel header for the first time since launch. ðŸ”—https://t.co/EuE1zâ€¦	175.0	True	full
882992	882992	6058567850b1be00382cc5c0	2021-03-22 08:33:41	[]	[{"url":"https://t.co/Ftrqvn72te","expanded_url":"https://onlyfans.com/secretlyss","display_url":"onlyfans.com/secretlyss","indices":[124,147]}]		[]	[]			@OnlyFansHero I just wanna show off my new stuffðŸ˜” ðŸ‘‰ðŸ‘ˆ(Over 800 pictures&amp;videos to keep you busy) â�Œâ�Œâ�ŒHARD CUM WARNINâ€¦ https://t.co/7qlPj7iuOl	354.0	True	full
882993	882993	6058567850b1be00382cc5c2	2021-03-22 08:33:41	[{"text":"Niigata","indices":[75,83]},{"text":"Niigatacity","indices":[84,96]},{"text":"Bandaicity","indices":[97,108]},{"text":"Furumachi","indices":[109,119]},{"text":"Terao","indices":[120,126]},{"text":"Uchino","indices":[127,134]},{"text":"Joetsu","indices":[135,142]},{"text":"Shibata","indices":[143,151]},{"text":"Nagaoka","indices":[152,160]},{"text":"sanjo","indices":[161,167]},{"text":"T…	[{"url":"https://t.co/iROas1vGxT","expanded_url":"https://www.niikei.jp/57071/","display_url":"niikei.jp/57071/","indices":[50,73]}]		[]	[]			Niigata Corona Virus infections is now at 1301!! https://t.co/iROas1vGxT #Niigata #Niigatacity #Bandaicityâ€¦ https://t.co/Y4CX78P3EW	142.0	True	full
882994	882994	6058567850b1be00382cc5da	2021-03-22 08:33:41	[]	[]	Mon Mar 22 08:18:17 +0000 2021	[]	[{"url":"https://t.co/Ery7dhFhNm","expanded_url":"https://dailym.ai/ios","display_url":"dailym.ai/ios","indices":[106,129]},{"url":"https://t.co/xcK6RiMvOP","expanded_url":"https://mol.im/a/9386953","display_url":"mol.im/a/9386953","indices":[130,153]}]	DR JOHN LEE: My darkest predictions have come true... the effects of Covid lockdowns are catastrophic via https://t.co/Ery7dhFhNm https://t.co/xcK6RiMvOP	246.0	RT @jackiedoodah: DR JOHN LEE: My darkest predictions have come true... the effects of Covid lockdowns are catastrophic via https://t.co/Erâ€¦	431.0	True	full
882995	882995	6058567850b1be00382cc5ec	2021-03-22 08:33:42	[]	[]	Mon Mar 22 07:28:05 +0000 2021	[{"text":"shopeeMY","indices":[116,125]}]	[{"url":"https://t.co/QruYOE7Hs6","expanded_url":"https://shopee.com.my/mixxra/6355153146?smtt=0.0.9","display_url":"shopee.com.my/mixxra/6355153â€¦","indices":[91,114]}]	I'm selling [READY STOCK] Rose Clay Mask 2.0 for RM59.00 - RM125.00. Get it on Shopee now! https://t.co/QruYOE7Hs6 #shopeeMY https://t.co/6CdEnQXKQa	1751.0	RT @skinsalti: I'm selling [READY STOCK] Rose Clay Mask 2.0 for RM59.00 - RM125.00. Get it on Shopee now! https://t.co/QruYOE7Hs6 #shopeeMâ€¦	980.0	True	full
882996	882996	6058567850b1be00382cc5f0	2021-03-22 08:33:42	[]	[]	Mon Mar 22 06:59:56 +0000 2021	[]	[{"url":"https://t.co/fDCnk8N8ez","expanded_url":"https://www.dailymail.co.uk/debate/article-9386953/DR-JOHN-LEE-darkest-predictions-come-true-effects-lockdowns-catastrophic.html","display_url":"dailymail.co.uk/debate/articleâ€¦","indices":[198,221]}]	DR JOHN LEE: Dr John Lee is a former professor of pathology and NHS consultant pathologist My darkest predictions have come true... the effects of lockdowns are catastrophic | Daily Mail Online https://t.co/fDCnk8N8ez	76789.0	RT @BreesAnna: DR JOHN LEE: Dr John Lee is a former professor of pathology and NHS consultant pathologist My darkest predictions have câ€¦	44.0	True	full
882997	882997	6058567850b1be00382cc5f2	2021-03-22 08:33:42	[]	[]	Mon Mar 22 06:08:44 +0000 2021	[]	[{"url":"https://t.co/aa7W48b3ZK","expanded_url":"http://t.me/KitshouseX","display_url":"t.me/KitshouseX","indices":[118,141]}]	UA Compression Gym Pant Super comfy and light lightweight Phone/Whatsapp: 08039562419 Promo: 15% discount Telegram:https://t.co/aa7W48b3ZK Pls send DM / nationwide delivery https://t.co/BFqQRwmOsf	21661.0	RT @Kits_Shop: UA Compression Gym Pant Super comfy and light lightweight Phone/Whatsapp: 08039562419 Promo: 15% discount Telegram:https:â€¦	8.0	True	full
882998	882998	6058567950b1be00382cc602	2021-03-22 08:33:42	[]	[]	Sun Mar 21 14:03:04 +0000 2021	[]	[{"url":"https://t.co/XYNbOJv8nM","expanded_url":"https://www.bristolpost.co.uk/news/bristol-news/entire-labour-party-branch-committee-5197326?utm_source=twitter.com&utm_medium=social&utm_campaign=sharebar","display_url":"bristolpost.co.uk/news/bristol-nâ€¦","indices":[258,281]}]	Committee of Labour branch in Bristol resigns in protest at partyâ€™s selection of candidates for council elections. Due to suspensions of Corbyn supporters &amp; exodus of 1/2 its councillors Labourâ€™s struggling to stand candidates in every seat in elections https://t.co/XYNbOJv8nM	31200.0	RT @andrewfeinstein: Committee of Labour branch in Bristol resigns in protest at partyâ€™s selection of candidates for council elections. Dueâ€¦	4341.0	True	full
882999	882999	6058567950b1be00382cc618	2021-03-22 08:33:42	[]	[]	Mon Mar 22 00:07:51 +0000 2021	[]	[{"url":"https://t.co/bDArqqAzAF","expanded_url":"https://lockdownsceptics.org/2021/03/22/every-day-britain-remains-in-lockdown-adds-1-billion-to-the-national-debt/","display_url":"lockdownsceptics.org/2021/03/22/eveâ€¦","indices":[221,244]}]	The Daily Mail has totted up the lockdown bill: Â£500 million a day in lost output, pubs and restaurants losing Â£1.7 billion a week, 15,000 shops never to reopen, NHS waiting list now at 4.6 million... it's a catastrophe. https://t.co/bDArqqAzAF	155099.0	RT @toadmeister: The Daily Mail has totted up the lockdown bill: Â£500 million a day in lost output, pubs and restaurants losing Â£1.7 billioâ€¦	505.0	True	full
883000	883000	6058567950b1be00382cc61c	2021-03-22 08:33:42	[]	[]	Sun Mar 21 17:17:01 +0000 2021	[]	[{"url":"https://t.co/NyYEVFQh9U","expanded_url":"https://www.edutopia.org/article/can-teachers-be-warm-demanders-during-pandemic","display_url":"edutopia.org/article/can-teâ€¦","indices":[199,222]}]	â€œBeing a warm demander will look different in these times, and educators must take a critical and reflective look at what that means for their students.â€� Do you think of yourself as a warm demander? https://t.co/NyYEVFQh9U	1189896.0	RT @edutopia: â€œBeing a warm demander will look different in these times, and educators must take a critical and reflective look at what thaâ€¦	621.0	True	full
883001	883001	6058567950b1be00382cc628	2021-03-22 08:33:42	[]	[]	Mon Mar 22 07:20:41 +0000 2021	[{"text":"COVIDãƒ¼19","indices":[102,111]}]	[{"url":"https://t.co/iJzOMZSv5t","expanded_url":"https://flip.it/fJysU0","display_url":"flip.it/fJysU0","indices":[231,254]}]	High blood glucose ( even in non diabetics) driven by high glycaemic index carbs is a risk factor for #COVIDãƒ¼19 mortality. Krispy Kreme is offering FREE doughnuts for people getting the vaccine. You really couldnâ€™t make it up https://t.co/iJzOMZSv5t	74138.0	RT @DrAseemMalhotra: High blood glucose ( even in non diabetics) driven by high glycaemic index carbs is a risk factor for #COVIDãƒ¼19 mortalâ€¦	61.0	True	full
883002	883002	6058567950b1be00382cc62c	2021-03-22 08:33:42	[{"text":"Blog","indices":[9,14]},{"text":"COVID19","indices":[91,99]},{"text":"GlobalHealth","indices":[238,251]},{"text":"BridgingTheGap","indices":[252,267]},{"text":"WeAreIDA","indices":[268,277]}]	[{"url":"https://t.co/VV8iRYFL4v","expanded_url":"https://bit.ly/3f3rZwQ","display_url":"bit.ly/3f3rZwQ","indices":[214,237]}]		[]	[]			Read our #Blog about dexamethasone, one of the few approved treatments for severe cases of #COVID19. This essentialâ€¦ https://t.co/jsLnMxxCCZ	534.0	True	full
883003	883003	6058567950b1be00382cc632	2021-03-22 08:33:42	[]	[]	Mon Mar 22 08:30:00 +0000 2021	[]	[{"url":"https://t.co/Ll9ETOOb0i","expanded_url":"https://www.museum.ie/en-IE/News/National-Museum-of-Ireland-invites-schools-to-lear","display_url":"museum.ie/en-IE/News/Natâ€¦","indices":[209,232]}]	The National Museum has now moved its schools programme online with imaginative workshops, virtual tours and classroom activities, delivering meaningful learning experiences for students. Find out more here: https://t.co/Ll9ETOOb0i https://t.co/pKelOexBhj	9335.0	RT @ScoilnetPrimary: The National Museum has now moved its schools programme online with imaginative workshops, virtual tours and classroomâ€¦	20437.0	True	full
883004	883004	6058567950b1be00382cc638	2021-03-22 08:33:42	[]	[]	Mon Mar 22 08:31:52 +0000 2021	[{"text":"Syria10","indices":[243,251]}]	[{"url":"https://t.co/N3qCsVZYUF","expanded_url":"https://www.hrw.org/news/2021/03/21/syria-bread-crisis-exposes-government-failure","display_url":"hrw.org/news/2021/03/2â€¦","indices":[219,242]}]	The regime in Syria and its ally Russia have a long track-record of bombing bakeries, murdering people waiting for their daily bread, destroying cropland etc. Here's @hrw's latest research into Syria's bread crisis: https://t.co/N3qCsVZYUF #Syria10 https://t.co/yXw8gSlyvl	11873.0	RT @KooyJan: The regime in Syria and its ally Russia have a long track-record of bombing bakeries, murdering people waiting for their dailyâ€¦	5461.0	True	full
883005	883005	6058567950b1be00382cc642	2021-03-22 08:33:43	[]	[]	Mon Mar 22 08:22:40 +0000 2021	[{"text":"BÃ¼rokratie","indices":[0,11]},{"text":"CoronaImpfung","indices":[29,43]},{"text":"HausÃ¤rzten","indices":[48,59]}]	[{"url":"https://t.co/sYqyGTzbOk","expanded_url":"https://www.giessener-allgemeine.de/kreis-giessen/wettenberg-ort848780/kreis-giessen-corona-impfung-hausaerzten-arzt-fragenkatalog-praxis-90252763.html","display_url":"giessener-allgemeine.de/kreis-giessen/â€¦","indices":[246,269]}]	#BÃ¼rokratie gefÃ¤hrdet Leben: #CoronaImpfung bei #HausÃ¤rzten kommt; absurder Fragenkatalog macht Arzt â€žfassungslosâ€œ Von Frage zu Frage wird er wÃ¼tender. Er fÃ¼hle sich fÃ¼r dumm verkauft. "Der Landkreis glaubt wohl, ich betreibe einen Bierkiosk." https://t.co/sYqyGTzbOk https://t.co/7bQHXruBXo	5242.0	RT @ErnstvAll: #BÃ¼rokratie gefÃ¤hrdet Leben: #CoronaImpfung bei #HausÃ¤rzten kommt; absurder Fragenkatalog macht Arzt â€žfassungslosâ€œ Von Fraâ€¦	1699.0	True	full
883006	883006	6058567950b1be00382cc64a	2021-03-22 08:33:43	[]	[]	Sun Mar 21 18:36:11 +0000 2021	[{"text":"NoCovid","indices":[145,153]}]	[{"url":"https://t.co/AzJxFUrwk9","expanded_url":"https://twitter.com/kakape/status/1373702863281651720","display_url":"twitter.com/kakape/status/â€¦","indices":[154,177]}]	ðŸ˜žHohe Todeszahlen plus shutdown mit all seinen Konsequenzen fÃ¼r unsere Gesellschaft. Kein guter Weg. Ich hÃ¤tte da ja einen Alternativ-Vorschlag: #NoCovid https://t.co/AzJxFUrwk9	54201.0	RT @BrinkmannLab: ðŸ˜žHohe Todeszahlen plus shutdown mit all seinen Konsequenzen fÃ¼r unsere Gesellschaft. Kein guter Weg. Ich hÃ¤tte da ja eineâ€¦	32.0	True	full
883007	883007	6058567950b1be00382cc662	2021-03-22 08:33:43	[]	[]	Mon Mar 22 08:27:36 +0000 2021	[{"text":"JENNIE","indices":[129,136]},{"text":"ì œë‹ˆ","indices":[137,140]}]	[{"url":"https://t.co/EuE1znq162","expanded_url":"https://www.youtube.com/channel/UCNYi_zGmR519r5gYdOKLTjQ","display_url":"youtube.com/channel/UCNYi_â€¦","indices":[104,127]}]	[INFO] 210322 JENNIERUBYJANE OFFICIAL has updated its channel header for the first time since launch. ðŸ”—https://t.co/EuE1znq162 #JENNIE #ì œë‹ˆ @BLACKPINK https://t.co/FMo1ZLjpzP	31180.0	RT @NEWSJENNIE_: [INFO] 210322 JENNIERUBYJANE OFFICIAL has updated its channel header for the first time since launch. ðŸ”—https://t.co/EuE1zâ€¦	242.0	True	full
883008	883008	6058567950b1be00382cc668	2021-03-22 08:33:43	[]	[]	Sun Mar 21 14:00:20 +0000 2021	[{"text":"Airdrop","indices":[6,14]},{"text":"Airdrops","indices":[229,238]},{"text":"crypto","indices":[239,246]},{"text":"STC","indices":[247,251]},{"text":"Bitcoin","indices":[252,260]},{"text":"AirdropDet","indices":[261,272]}]	[{"url":"https://t.co/QydYLfB3zE","expanded_url":"https://t.me/SafetheChildrenAirdropBot","display_url":"t.me/SafetheChildreâ€¦","indices":[119,142]},{"url":"https://t.co/XB93LMlOhR","expanded_url":"https://youtu.be/rL5Z4UG2u2E","display_url":"youtu.be/rL5Z4UG2u2E","indices":[204,227]}]	ðŸ”� New #Airdrop: Safe The Children ðŸ’²Reward: Up to 100 STC [~$15]+10 STC [~$1.5] per referral ðŸ”´ Start the airdrop bot: https://t.co/QydYLfB3zE ðŸ”˜ Do the tasks on the bot and submit your data. ðŸ”˜ Details: https://t.co/XB93LMlOhR #Airdrops #crypto #STC #Bitcoin #AirdropDet https://t.co/jjEmdL3usc	270625.0	RT @AirdropDet: ðŸ”� New #Airdrop: Safe The Children ðŸ’²Reward: Up to 100 STC [~$15]+10 STC [~$1.5] per referral ðŸ”´ Start the airdrop bot: httpâ€¦	18.0	True	full
883009	883009	6058567a50b1be00382cc686	2021-03-22 08:33:43	[]	[]	Mon Mar 22 08:31:05 +0000 2021	[]	[{"url":"https://t.co/E1I2fffajI","expanded_url":"https://on.msnbc.com/3vPbzht","display_url":"on.msnbc.com/3vPbzht","indices":[200,223]}]	International spectators will be barred from traveling to Japan for this summer's delayed Olympic Games in Tokyo because of the pandemic, the International Olympic Committee and local organizers say. https://t.co/E1I2fffajI	4164965.0	RT @MSNBC: International spectators will be barred from traveling to Japan for this summer's delayed Olympic Games in Tokyo because of theâ€¦	13.0	True	full
883010	883010	6058567a50b1be00382cc690	2021-03-22 08:33:43	[]	[]	Mon Mar 22 08:33:00 +0000 2021	[]	[{"url":"https://t.co/2BvdQd77tK","expanded_url":"https://trib.al/pNZcX21","display_url":"trib.al/pNZcX21","indices":[150,173]}]	Ant Group created an investment advisory platform on its Alipay app, allowing companies that offer robo adviser services to reach its 1 billion users https://t.co/2BvdQd77tK	7154747.0	RT @business: Ant Group created an investment advisory platform on its Alipay app, allowing companies that offer robo adviser services to râ€¦	113.0	True	full
883011	883011	6058567a50b1be00382cc6a0	2021-03-22 08:33:43	[]	[]	Sun Mar 21 20:51:49 +0000 2021	[]	[{"url":"https://t.co/W37EAkPBrf","expanded_url":"https://itep.org/zoom-pays-0-in-federal-income-taxes-on-pandemic-profits/","display_url":"itep.org/zoom-pays-0-inâ€¦","indices":[157,180]}]	I paid my full 50% in taxes last year but @Zoom making $700 million dollars in revenue, over $100 million in net income but didnâ€™t pay any hmm sounds fair https://t.co/W37EAkPBrf	117880.0	RT @J_ManPrime21: I paid my full 50% in taxes last year but @Zoom making $700 million dollars in revenue, over $100 million in net income bâ€¦	658.0	True	full
883012	883012	6058567a50b1be00382cc6b2	2021-03-22 08:33:44	[]	[]	Mon Mar 22 08:12:48 +0000 2021	[{"text":"FanPlus","indices":[1,9]},{"text":"CRAVITY","indices":[181,189]},{"text":"SECRET_NUMBER","indices":[190,204]},{"text":"TOO","indices":[205,209]},{"text":"Weeekly","indices":[210,218]},{"text":"TREASURE","indices":[219,228]},{"text":"ENHYPEN","indices":[229,237]},{"text":"WEi","indices":[238,242]},{"text":"aespa","indices":[243,249]},{"text":"PURPLE_KISS","indices":[250,262]},{"text":"MI…	[{"url":"https://t.co/IysdYV9qso","expanded_url":"https://vote.fanplus.co.kr/?vote=120&lang=en_US","display_url":"vote.fanplus.co.kr/?vote=120&langâ€¦","indices":[156,179]}]	ðŸŽ¼#FanPlus Best Performer Group ContestðŸŽ¼ ðŸ¥‡The Winner Gets Filterâž•Splash Bannerâž•Shutter Icon Promotions on Snow &amp; B612 ðŸŽ�ðŸŽˆ 25 Mar. 17:00 (KST) OPENâ€¼ ðŸ”—: https://t.co/IysdYV9qso #CRAVITY #SECRET_NUMBER #TOO #Weeekly #TREASURE #ENHYPEN #WEi #aespa #PURPLE_KISS #MIRAE https://t.co/E1Ivp3l2Cb	30750.0	RT @fanplus_app: ðŸŽ¼#FanPlus Best Performer Group ContestðŸŽ¼ ðŸ¥‡The Winner Gets Filterâž•Splash Bannerâž•Shutter Icon Promotions on Snow &amp; B612 ðŸŽ�ðŸŽˆâ€¦	600.0	True	full
883013	883013	6058567a50b1be00382cc6b6	2021-03-22 08:33:44	[]	[]	Mon Mar 22 08:22:13 +0000 2021	[]	[{"url":"https://t.co/6MTy9IrIgk","expanded_url":"https://www.eldiario.es/sociedad/madrid-triunfalista-covid-malos-datos-economicos_1_7322970.html#click=https://t.co/I3Qq0jrK3A","display_url":"eldiario.es/sociedad/madriâ€¦","indices":[212,235]}]	Madrid es la ciudad que mÃ¡s casos por habitante ha sumado. La que mÃ¡s mortalidad ha registrado y la que mÃ¡s fallecidos por habitante ha tenido. La gestiÃ³n de Ayuso, la que te deja tomar cervezas hasta las 23. https://t.co/6MTy9IrIgk https://t.co/wxmBCph0uS	43987.0	RT @SuperRoStar: Madrid es la ciudad que mÃ¡s casos por habitante ha sumado. La que mÃ¡s mortalidad ha registrado y la que mÃ¡s fallecidos porâ€¦	191.0	True	full
883014	883014	6058567a50b1be00382cc6d0	2021-03-22 08:33:44	[]	[]	Mon Mar 22 08:27:36 +0000 2021	[{"text":"JENNIE","indices":[129,136]},{"text":"ì œë‹ˆ","indices":[137,140]}]	[{"url":"https://t.co/EuE1znq162","expanded_url":"https://www.youtube.com/channel/UCNYi_zGmR519r5gYdOKLTjQ","display_url":"youtube.com/channel/UCNYi_â€¦","indices":[104,127]}]	[INFO] 210322 JENNIERUBYJANE OFFICIAL has updated its channel header for the first time since launch. ðŸ”—https://t.co/EuE1znq162 #JENNIE #ì œë‹ˆ @BLACKPINK https://t.co/FMo1ZLjpzP	31180.0	RT @NEWSJENNIE_: [INFO] 210322 JENNIERUBYJANE OFFICIAL has updated its channel header for the first time since launch. ðŸ”—https://t.co/EuE1zâ€¦	365.0	True	full
883015	883015	6058567a50b1be00382cc6d2	2021-03-22 08:33:44	[]	[]	Sun Mar 21 09:00:00 +0000 2021	[{"text":"vacuna","indices":[34,41]},{"text":"COVID19","indices":[48,56]},{"text":"YoMeVacuno","indices":[185,196]}]	[{"url":"https://t.co/hRt2EA6kHV","expanded_url":"https://www.vacunacovid.gob.es/preguntas-y-respuestas/cuanto-tarda-en-hacer-efecto-la-vacuna-del-nuevo-coronavirus","display_url":"vacunacovid.gob.es/preguntas-y-reâ€¦","indices":[198,221]}]	ðŸ‘‰Â¿CuÃ¡nto tarda en hacer efecto la #vacuna de la #COVID19? ðŸ”¸Pfizer/BioNTech 7 dÃ­as (2 dosis) ðŸ”¸Moderna 14 dÃ­as (2 dosis) ðŸ”¸AstraZeneca 28 dÃ­as (2 dosis) ðŸ”¸Janssen a los 14 dÃ­as (1 dosis) #YoMeVacuno https://t.co/hRt2EA6kHV	636132.0	RT @sanidadgob: ðŸ‘‰Â¿CuÃ¡nto tarda en hacer efecto la #vacuna de la #COVID19? ðŸ”¸Pfizer/BioNTech 7 dÃ­as (2 dosis) ðŸ”¸Moderna 14 dÃ­as (2 dosis) ðŸ”¸Asâ€¦	26.0	True	full
883016	883016	6058567a50b1be00382cc6d4	2021-03-22 08:33:44	[]	[]	Sun Mar 21 22:30:00 +0000 2021	[{"text":"MujeresInfluyentes","indices":[0,19]}]	[{"url":"https://t.co/FbWm9NlatF","expanded_url":"http://bit.ly/391Hodn","display_url":"bit.ly/391Hodn","indices":[250,273]}]	#MujeresInfluyentes | En medio de los retos que la pandemia ha impuesto, la doctora Lourdes DueÃ±as de Chicas, actual jefe de infectologÃ­a del Hospital de NiÃ±os BenjamÃ­n Bloom, es ejemplo de vocaciÃ³n y de entrega. Conoce mÃ¡s sobre su historia acÃ¡: https://t.co/FbWm9NlatF https://t.co/heGG54yHFb	807127.0	RT @elsalvadorcom: #MujeresInfluyentes | En medio de los retos que la pandemia ha impuesto, la doctora Lourdes DueÃ±as de Chicas, actual jefâ€¦	2322.0	True	full
883017	883017	6058567a50b1be00382cc6e0	2021-03-22 08:33:44	[]	[]	Sun Mar 21 22:07:49 +0000 2021	[{"text":"LatinAMAs","indices":[10,20]},{"text":"VideoFavorito","indices":[22,36]}]	[{"url":"https://t.co/MApOrmXdU8","expanded_url":"http://LatinAMAs.com/vota","display_url":"LatinAMAs.com/vota","indices":[191,214]}]	STATS for #LatinAMAs: #VideoFavoritoðŸ“Š 1. De Una Vez : 140.4K (+11.2k) 2. T** : 15.4K (+811) 2 days left to vote! Â© selgvotestats ðŸš¨ VOTE ON THE WEBSITE for @selenagomez https://t.co/MApOrmXdU8 RETWEET &amp; REPLY TO VOTE! https://t.co/iQza0xNXf9	2888.0	RT @SelGVoteStats: STATS for #LatinAMAs: #VideoFavoritoðŸ“Š 1. De Una Vez : 140.4K (+11.2k) 2. T** : 15.4K (+811) 2 days leâ€¦	32.0	True	full
883018	883018	6058567a50b1be00382cc6ea	2021-03-22 08:33:44	[]	[]	Mon Mar 22 08:20:51 +0000 2021	[]	[{"url":"https://t.co/hyXMImRjLC","expanded_url":"http://bit.ly/3f0fbY3","display_url":"bit.ly/3f0fbY3","indices":[122,145]}]	All private business enterprises can now purchase their own COVID-19 vaccines, Presidential Spokesperson Harry Roque says https://t.co/hyXMImRjLC	1197956.0	RT @cnnphilippines: All private business enterprises can now purchase their own COVID-19 vaccines, Presidential Spokesperson Harry Roque saâ€¦	213.0	True	full
883019	883019	6058567b50b1be00382cc6f2	2021-03-22 08:33:44	[]	[]	Sun Mar 21 22:02:45 +0000 2021	[]	[{"url":"https://t.co/83jR4uzMpE","expanded_url":"https://www.youtube.com/watch?v=KUDqQGOSZtQ&ab_channel=IvorCummins","display_url":"youtube.com/watch?v=KUDqQGâ€¦","indices":[254,277]}]	A must-watch, and must retweet to be honest - excerpts from USA Florida Governor Ron DeSantis' public hearing on Lockdown Effectiveness - bringing in the top experts from Harvard, Stanford and Oxford Universities. The data is now in, the answer clear.ðŸ¤¨ https://t.co/83jR4uzMpE	120782.0	RT @FatEmperor: A must-watch, and must retweet to be honest - excerpts from USA Florida Governor Ron DeSantis' public hearing on Lockdown Eâ€¦	410.0	True	full
883020	883020	6058567b50b1be00382cc6fa	2021-03-22 08:33:45	[]	[{"url":"https://t.co/b3V05wJx87","expanded_url":"http://Kla.TV","display_url":"Kla.TV","indices":[0,23]},{"url":"https://t.co/YIvOXEVwQc","expanded_url":"http://Etresouverain.com","display_url":"Etresouverain.com","indices":[116,139]},{"url":"https://t.co/HjXJIPGoEM","expanded_url":"https://www.etresouverain.com/2021/03/22/kla-tv-la-vaccination-covid-19-favorise-le-developpement-dun-systeme-de-c…		[]	[]			https://t.co/b3V05wJx87 : La vaccination Covid-19 favorise le dÃ©veloppement dâ€™un systÃ¨me de contrÃ´le par lâ€™Ã‰tat ! â€“â€¦ https://t.co/gY9e26rEdB	4021.0	True	full
883021	883021	6058567b50b1be00382cc700	2021-03-22 08:33:45	[{"text":"datos","indices":[76,82]}]	[{"url":"https://t.co/O82UBwxe44","expanded_url":"http://lajunta.es/15pju","display_url":"lajunta.es/15pju","indices":[242,265]}]		[]	[]			ðŸ‘©â€�ðŸ’»ðŸ‘¨â€�ðŸ’» El CatÃ¡logo de datos de la @AndaluciaJunta se ha actualizado con los #datos estadÃ­sticos de 2018, 2019 y 202â€¦ https://t.co/aucz4pmYIt	1243.0	True	full
883022	883022	6058567b50b1be00382cc710	2021-03-22 08:33:45	[]	[]	Mon Mar 22 08:21:32 +0000 2021	[{"text":"air","indices":[27,31]},{"text":"water","indices":[33,39]},{"text":"soil","indices":[41,46]},{"text":"steel","indices":[51,57]},{"text":"MachineLearning","indices":[82,98]},{"text":"DataScience","indices":[99,111]},{"text":"Python","indices":[112,119]},{"text":"AI","indices":[120,123]},{"text":"100DaysOfCode","indices":[124,138]},{"text":"innovation","indices":[139,150]},{"text":"IoT","…	[{"url":"https://t.co/MBoktaoYco","expanded_url":"https://techcrunch.com/2021/03/19/deep-science-ai-is-in-the-air-water-soil-and-steel/","display_url":"techcrunch.com/2021/03/19/deeâ€¦","indices":[58,81]}]	Deep science: AI is in the #air, #water, #soil and #steel https://t.co/MBoktaoYco #MachineLearning #DataScience #Python #AI #100DaysOfCode #innovation #IoT #flutter #javascript #Serverless #CyberSecurity #tech #DeepLearning #fintech #COVID19 #data #5G #Cloud #resources #natural	4153.0	RT @machinelearnTec: Deep science: AI is in the #air, #water, #soil and #steel https://t.co/MBoktaoYco #MachineLearning #DataScience #Pythoâ€¦	1270.0	True	full
883023	883023	6058567b50b1be00382cc718	2021-03-22 08:33:45	[]	[]	Wed Mar 10 13:08:23 +0000 2021	[{"text":"DeFi","indices":[204,209]},{"text":"blockchain","indices":[210,221]},{"text":"Finance","indices":[222,230]}]	[{"url":"https://t.co/gPFkbut6Wv","expanded_url":"https://chainge-finance.medium.com/experience-flexibility-100-security-with-chainge-future-dex-918e003f2bb3","display_url":"chainge-finance.medium.com/experience-fleâ€¦","indices":[233,256]}]	Are you ready to experience true financial freedom &amp; guaranteed safety? If your answers to these questions are yes, then you need to check out our upcoming Future DEX and its amazing capabilities. #DeFi #blockchain #Finance https://t.co/gPFkbut6Wv	29710.0	RT @FinanceChainge: Are you ready to experience true financial freedom &amp; guaranteed safety? If your answers to these questions are yes, thâ€¦	7.0	True	full
883024	883024	6058567b50b1be00382cc722	2021-03-22 08:33:45	[]	[]	Mon Mar 22 08:28:00 +0000 2021	[]	[{"url":"https://t.co/ekiJZaECe6","expanded_url":"https://concepttvurdu.com/?p=26873","display_url":"concepttvurdu.com/?p=26873","indices":[199,222]}]	On the directions of Deputy Commissioner Khyber Additional Assistant commissioner visited jamrod Bazaar where he checked the arrangements regarding covid guided people about the 3rd Covid wave and https://t.co/ekiJZaECe6	65.0	RT @saadi1789: On the directions of Deputy Commissioner Khyber Additional Assistant commissioner visited jamrod Bazaar where he checked thâ€¦	866.0	True	full
883025	883025	6058567b50b1be00382cc72c	2021-03-22 08:33:45	[]	[]	Sun Mar 21 11:59:18 +0000 2021	[]	[{"url":"https://t.co/FZwm3Kk6CE","expanded_url":"https://okdiario.com/espana/sanchez-gasto-6-063-jamones-bellota-5j-moncloa-plena-pandemia-sin-actos-publicos-6977665","display_url":"okdiario.com/espana/sanchezâ€¦","indices":[235,258]}]	El seÃ±or SÃ¡nchez gastÃ³ 6.063 â‚¬ en JAMONES DE BELLOTA 5J durante la pandemia para la Moncloa. Â¡Claro que sÃ­, Pedro, el partido de los pobres tiene que comer como los pobres! Â¿CuÃ¡ntos millones de parado tenemos y de personas en ERTES? https://t.co/FZwm3Kk6CE	25546.0	RT @SaraHispania: El seÃ±or SÃ¡nchez gastÃ³ 6.063 â‚¬ en JAMONES DE BELLOTA 5J durante la pandemia para la Moncloa. Â¡Claro que sÃ­, Pedro, el paâ€¦	1339.0	True	full
883026	883026	6058567b50b1be00382cc738	2021-03-22 08:33:45	[]	[]	Mon Mar 22 08:31:52 +0000 2021	[{"text":"Syria10","indices":[243,251]}]	[{"url":"https://t.co/N3qCsVZYUF","expanded_url":"https://www.hrw.org/news/2021/03/21/syria-bread-crisis-exposes-government-failure","display_url":"hrw.org/news/2021/03/2â€¦","indices":[219,242]}]	The regime in Syria and its ally Russia have a long track-record of bombing bakeries, murdering people waiting for their daily bread, destroying cropland etc. Here's @hrw's latest research into Syria's bread crisis: https://t.co/N3qCsVZYUF #Syria10 https://t.co/yXw8gSlyvl	11872.0	RT @KooyJan: The regime in Syria and its ally Russia have a long track-record of bombing bakeries, murdering people waiting for their dailyâ€¦	7424.0	True	full
883027	883027	6058567b50b1be00382cc748	2021-03-22 08:33:45	[{"text":"crypto","indices":[138,145]},{"text":"bitcoin","indices":[146,154]}]	[{"url":"https://t.co/fLIF3AmpdA","expanded_url":"https://youtu.be/GGV7hVjbYR8","display_url":"youtu.be/GGV7hVjbYR8","indices":[197,220]}]		[]	[]			This episode should be a mandatory at every highschool all over the world! Entertainment and education at its best.â€¦ https://t.co/6dBLnS38mc	127.0	True	full
883028	883028	6058567b50b1be00382cc752	2021-03-22 08:33:45	[]	[]	Sat Mar 20 16:14:51 +0000 2021	[]	[{"url":"https://t.co/xKqWE8lDhw","expanded_url":"https://guyboulianne.com/2021/03/12/vaccin-covid-le-programme-de-vaccination-israelien-passeport-vert-a-cree-un-apartheid-medical-disent-des-citoyens-desempares","display_url":"guyboulianne.com/2021/03/12/vacâ€¦","indices":[257,280]}]	Vaccin COVID. Le programme de vaccination israÃ©lien a crÃ©Ã© un Â«apartheid mÃ©dicalÂ», disent des citoyens dÃ©semparÃ©s. Â« Nous avons besoin de lâ€™aide de tout le monde car tout ce qui se passe ici se produira partout. Câ€™est pourquoi vous devez vous en soucier. Â» https://t.co/xKqWE8lDhw https://t.co/zWK4kTpMcp	6062.0	RT @guyboulianne: Vaccin COVID. Le programme de vaccination israÃ©lien a crÃ©Ã© un Â«apartheid mÃ©dicalÂ», disent des citoyens dÃ©semparÃ©s. Â« Nousâ€¦	272.0	True	full
883029	883029	6058567b50b1be00382cc758	2021-03-22 08:33:45	[]	[{"url":"https://t.co/NbyCr390dk","expanded_url":"https://www.bbc.co.uk/news/health-56479462","display_url":"bbc.co.uk/news/health-56â€¦","indices":[128,151]}]		[]	[]			Astra-Zeneca vaccine is safe and 100% effective at preventing serious illness (79%effective at preventing symptomatâ€¦ https://t.co/s8tBxMkBoZ	298.0	True	full
883030	883030	6058567c50b1be00382cc75e	2021-03-22 08:33:45	[]	[]	Mon Mar 22 07:44:55 +0000 2021	[]	[{"url":"https://t.co/qu8zkEFfMg","expanded_url":"https://eci.ec.europa.eu/015/public/#/screen/home","display_url":"eci.ec.europa.eu/015/public/#/sâ€¦","indices":[244,267]}]	For our governments to face a global pandemic and not do everything they can as fast as they can to stop it is an outrage. Please join us in telling them so. Sign &amp; share this EU citizens' initiative. Over 100,000 signatures so far: https://t.co/qu8zkEFfMg https://t.co/0J7BjTYK6C	111680.0	RT @astroehlein: For our governments to face a global pandemic and not do everything they can as fast as they can to stop it is an outrage.â€¦	142.0	True	full
883031	883031	6058567c50b1be00382cc760	2021-03-22 08:33:45	[]	[]	Mon Mar 22 08:29:38 +0000 2021	[]	[{"url":"https://t.co/zyM8fFSpWs","expanded_url":"https://twitter.com/tehseenp/status/1373912857843142658","display_url":"twitter.com/tehseenp/statuâ€¦","indices":[219,242]}]	Now that this has been conclusively proved that neither Deshmukh was admitted in Hospital nor was in quarantine, strict action also needs to be taken against the doctors &amp; hospital who issued this concocted report. https://t.co/zyM8fFSpWs	41455.0	RT @kaushkrahul: Now that this has been conclusively proved that neither Deshmukh was admitted in Hospital nor was in quarantine, strict acâ€¦	92.0	True	full
883032	883032	6058567c50b1be00382cc764	2021-03-22 08:33:45	[]	[]	Mon Mar 22 08:20:03 +0000 2021	[{"text":"EPI","indices":[4,8]},{"text":"EPIs","indices":[141,146]}]	[{"url":"https://t.co/CMajx0BpQP","expanded_url":"http://ow.ly/8HzV50E2clT","display_url":"ow.ly/8HzV50E2clT","indices":[100,123]}]	Â¡El #EPI debe ser seguro, el EPI debe estar bien seleccionado, y el EPI debe estar bien utilizado! https://t.co/CMajx0BpQP vÃ­a @AsepalEPI #EPIs https://t.co/s3byDzsoMg	3282.0	RT @FalSeguridad: Â¡El #EPI debe ser seguro, el EPI debe estar bien seleccionado, y el EPI debe estar bien utilizado! https://t.co/CMajx0Bpâ€¦	2497.0	True	full
883033	883033	6058567c50b1be00382cc76e	2021-03-22 08:33:46	[]	[]	Mon Mar 22 00:54:45 +0000 2021	[]	[{"url":"https://t.co/4TyPzNaYFZ","expanded_url":"https://instagram.com/offtoiceland?igshid=16wtcb2bsgsdm","display_url":"instagram.com/offtoiceland?iâ€¦","indices":[127,150]}]	@AnthonyQuintano Hey guys, this is my dads Video! Iâ€™d love it if you guys gave him a follow on his business Instagram account. https://t.co/4TyPzNaYFZ he partners with Icelandair a lot to give away free trips to Iceland(of course hard now due to Covid)but thereâ€™s a lot more videos on there.	983.0	RT @in0X_fps: @AnthonyQuintano Hey guys, this is my dads Video! Iâ€™d love it if you guys gave him a follow on his business Instagram accountâ€¦	2334.0	True	full
883034	883034	6058567c50b1be00382cc774	2021-03-22 08:33:46	[]	[]	Fri Mar 19 19:48:25 +0000 2021	[{"text":"INHC","indices":[242,247]}]	[{"url":"https://t.co/xeXSxtJjU6","expanded_url":"https://www.sharebuyers.co.uk/shares/induction-healthcare-shares-growth-transform-digital-healthcare/","display_url":"sharebuyers.co.uk/shares/inductiâ€¦","indices":[0,23]}]	https://t.co/xeXSxtJjU6 "Our platforms are used regularly by over 200,000 NHS doctors and more than 170 Acute Trusts. We are seeing adoption of our products across multiple territories, including the UK, Ireland, Australia and South Africa." #INHCðŸ‘�	39835.0	RT @DavidLaw: https://t.co/xeXSxtJjU6 "Our platforms are used regularly by over 200,000 NHS doctors and more than 170 Acute Trusts. We areâ€¦	39835.0	True	full
883035	883035	6058567c50b1be00382cc77a	2021-03-22 08:33:46	[]	[]	Mon Mar 22 05:10:03 +0000 2021	[{"text":"autÃ³nomos","indices":[72,82]}]	[{"url":"https://t.co/8rqKyyZ9e4","expanded_url":"https://bit.ly/3uA1q84","display_url":"bit.ly/3uA1q84","indices":[173,196]}]	AutÃ³nomos sin autonomÃ­a, un artÃ­culo de Ã€ngel Hermosilla @PIMEC "Muchos #autÃ³nomos dependen totalmente de la evoluciÃ³n de la pandemia y de las medidas de la AdministraciÃ³n" https://t.co/8rqKyyZ9e4 https://t.co/QDbANmT0BA	3162.0	RT @cat_economica: AutÃ³nomos sin autonomÃ­a, un artÃ­culo de Ã€ngel Hermosilla @PIMEC "Muchos #autÃ³nomos dependen totalmente de la evoluciÃ³n dâ€¦	931.0	True	full
883036	883036	6058567c50b1be00382cc786	2021-03-22 08:33:46	[]	[{"url":"https://t.co/1CwWEZY8TB","expanded_url":"http://economy.NO","display_url":"economy.NO","indices":[67,90]}]		[]	[]			Respected MP's/MLA's CORONA disrupting every private sector of the https://t.co/1CwWEZY8TB JOBS is the real conditiâ€¦ https://t.co/ncanNm5IrN	0.0	True	full
883037	883037	6058567c50b1be00382cc78c	2021-03-22 08:33:46	[]	[]	Sun Mar 21 22:46:26 +0000 2021	[]	[{"url":"https://t.co/FskOogGoin","expanded_url":"https://www.change.org/p/first-minister-scottish-parliament-we-the-people-of-scotland-urge-our-first-minister-nicola-sturgeon-not-to-resign-54e4def4-5c5e-425c-b891-f930a4059c2f?recruiter=68960990&utm_source=share_petition&utm_medium=twitter&utm_campaign=psf_combo_share_initial&utm_term=share_petition&recruited_by_id=5554130e-3cb3-4709-9651-5940218…	I am going to make a prediction I reckon this will be over 15,000 signatures by this time tomorrow night: https://t.co/FskOogGoin Please keep signing &amp; sharing. Grateful thanks to all.	17244.0	RT @BjCruickshank: I am going to make a prediction I reckon this will be over 15,000 signatures by this time tomorrow night: https://t.co/Fâ€¦	25.0	True	full
883038	883038	6058567c50b1be00382cc790	2021-03-22 08:33:46	[]	[]	Mon Mar 22 08:23:33 +0000 2021	[]	[{"url":"https://t.co/FWXonXUsqq","expanded_url":"https://www.theguardian.com/politics/2021/mar/22/tuc-says-covid-vaccine-efforts-hindered-by-lack-of-paid-time-off-for-jab","display_url":"theguardian.com/politics/2021/â€¦","indices":[254,277]}]	Another factor to explain why more deprived populations have lower vaccination rates: less than half of employers (45%) offer paid time off work to get the jab. Once again, adherence isn't just about informing, it is about enabling. Enabling everyone. https://t.co/FWXonXUsqq	36697.0	RT @ReicherStephen: Another factor to explain why more deprived populations have lower vaccination rates: less than half of employers (45%)â€¦	1578.0	True	full
883039	883039	6058567c50b1be00382cc798	2021-03-22 08:33:46	[]	[]	Sat Mar 20 22:58:34 +0000 2021	[]	[{"url":"https://t.co/O5VmYt87f1","expanded_url":"https://ko-fi.com/A5386CM","display_url":"ko-fi.com/A5386CM","indices":[164,187]}]	Hey so my dad/family dog Hayden got an ear infection and I fronted the majority of the Bill. Iâ€™m still jobless so if u wanna throw a kofi my way Iâ€™d appreciate it. https://t.co/O5VmYt87f1 https://t.co/XqQnlwkGYv	1887.0	RT @kotalketz: Hey so my dad/family dog Hayden got an ear infection and I fronted the majority of the Bill. Iâ€™m still jobless so if u wannaâ€¦	28.0	True	full
883040	883040	6058567c50b1be00382cc7aa	2021-03-22 08:33:46	[{"text":"pastoralcare","indices":[43,56]},{"text":"NAPCE","indices":[173,179]},{"text":"NAPCE21","indices":[257,265]},{"text":"PastoralCare","indices":[266,279]}]	[{"url":"https://t.co/sOj4HQwgj6","expanded_url":"http://ow.ly/isSi50DDod1","display_url":"ow.ly/isSi50DDod1","indices":[193,216]},{"url":"https://t.co/mx35DcMzTb","expanded_url":"http://ow.ly/FWoy50DDod3","display_url":"ow.ly/FWoy50DDod3","indices":[232,255]}]		[]	[]			Does your team deserve recognition for its #pastoralcare work? ENTER NOW! ðŸ�† 'Pastoral Team of the Year Award' in tâ€¦ https://t.co/O5y4QBLrrz	1013.0	True	full
883041	883041	6058567d50b1be00382cc7b4	2021-03-22 08:33:46	[]	[]	Mon Mar 22 07:32:27 +0000 2021	[]	[{"url":"https://t.co/q6KARHEOZT","expanded_url":"https://www.bbc.com/hindi/india-56478320","display_url":"bbc.com/hindi/india-56â€¦","indices":[162,185]}]	BBC uses RTI and finds that ministries and departments were in the dark before PM Modi announced a sudden lockdown on March 24 last year to control the pandemic. https://t.co/q6KARHEOZT	48781.0	RT @SushantSin: BBC uses RTI and finds that ministries and departments were in the dark before PM Modi announced a sudden lockdown on Marchâ€¦	16.0	True	full
883042	883042	6058567d50b1be00382cc7be	2021-03-22 08:33:47	[]	[]	Mon Mar 22 07:49:33 +0000 2021	[{"text":"eu","indices":[39,42]}]	[{"url":"https://t.co/xkyXFr3l1A","expanded_url":"http://digitaleditions.telegraph.co.uk/data/545/reader/reader.html?social#!preferred/0/package/545/pub/545/page/2/article/154336","display_url":"digitaleditions.telegraph.co.uk/data/545/readeâ€¦","indices":[201,224]}]	Outrageous behaviour once again by the #eu . Other countries can now see it for what it is . A bully boy, monolithic incompetent and dangerous organisation . EU moves to block AstraZeneca jab exports https://t.co/xkyXFr3l1A	28467.0	RT @drdavidbull: Outrageous behaviour once again by the #eu . Other countries can now see it for what it is . A bully boy, monolithic incomâ€¦	822.0	True	full
883043	883043	6058567d50b1be00382cc7d4	2021-03-22 08:33:47	[]	[]	Mon Mar 22 07:36:16 +0000 2021	[]	[{"url":"https://t.co/jK7xiKN6rd","expanded_url":"https://www.washingtonpost.com/world/europe/astrazeneca-vaccine-trial-efficacy/2021/03/22/fc950a22-8aa6-11eb-a33e-da28941cb9ac_story.html","display_url":"washingtonpost.com/world/europe/aâ€¦","indices":[235,258]}]	Los esperados resultados del ensayo de AstraZeneca en EEUU para su autorizaciÃ³n allÃ­. No se han detectado efectos secundarios serios, tiene un 79% de eficacia contra la enfermedad con sÃ­ntomas y no hay diferencia entre grupos de edad. https://t.co/jK7xiKN6rd	27296.0	RT @mariaramirezNY: Los esperados resultados del ensayo de AstraZeneca en EEUU para su autorizaciÃ³n allÃ­. No se han detectado efectos secunâ€¦	540.0	True	full
883044	883044	6058567d50b1be00382cc7d6	2021-03-22 08:33:47	[]	[]	Mon Mar 22 07:12:16 +0000 2021	[]	[{"url":"https://t.co/EnnSLaayGW","expanded_url":"https://www.bbc.com/news/health-56479462","display_url":"bbc.com/news/health-56â€¦","indices":[251,274]}]	ðŸš¨ US trials of AZ vaccine are out: - 32,000 people took part - no drop in protection for over-65s - 100% effective at preventing people from falling seriously ill - 79% effective vs symptomatic covid-19 - no safety issues regarding blood clots https://t.co/EnnSLaayGW	161629.0	RT @PickardJE: ðŸš¨ US trials of AZ vaccine are out: - 32,000 people took part - no drop in protection for over-65s - 100% effective atâ€¦	2159.0	True	full
883045	883045	6058567d50b1be00382cc7e2	2021-03-22 08:33:47	[]	[]	Fri Mar 19 10:11:54 +0000 2021	[{"text":"Connectivity","indices":[138,151]},{"text":"digitalization","indices":[152,167]}]	[{"url":"https://t.co/hJ7EGWX22W","expanded_url":"https://guzmangarmendia.wordpress.com/2021/03/16/post-covid-19-digital-consolidation/","display_url":"guzmangarmendia.wordpress.com/2021/03/16/posâ€¦","indices":[209,232]}]	@GuzmanGarmendia Digital Head of Navarra's Government and member of @Autelsi and @intug talking about PostCovid Digital Consolidation #Connectivity #digitalization @BERECeuropaeu @DigitalEU @EU_Commission https://t.co/hJ7EGWX22W https://t.co/uGAFa7sefW	414.0	RT @TheOpenIdeas: @GuzmanGarmendia Digital Head of Navarra's Government and member of @Autelsi and @intug talking about PostCovid Digitâ€¦	75.0	True	full
883046	883046	6058567d50b1be00382cc7e4	2021-03-22 08:33:47	[]	[]	Sun Mar 21 09:24:07 +0000 2021	[]	[{"url":"https://t.co/tOlrw0gjNM","expanded_url":"https://www.smh.com.au/national/parramatta-river-breaks-its-banks-flooding-powerhouse-museum-site-20210320-p57ci5.html","display_url":"smh.com.au/national/parraâ€¦","indices":[163,186]}]	If this lunacy goes ahead, we are entitled to assume that the government of â�¦@GladysBâ�© has done the usual corrupt NSW deal with the usual corrupt NSW developers. https://t.co/tOlrw0gjNM	141001.0	RT @MikeCarlton01: If this lunacy goes ahead, we are entitled to assume that the government of â�¦@GladysBâ�© has done the usual corrupt NSW deâ€¦	3077.0	True	full
883047	883047	6058567d50b1be00382cc7e8	2021-03-22 08:33:47	[]	[]	Mon Mar 22 08:15:05 +0000 2021	[{"text":"NLGA","indices":[35,40]},{"text":"GolfLessons","indices":[210,222]},{"text":"Golf","indices":[223,228]},{"text":"Trackman","indices":[229,238]},{"text":"IndoorGolf","indices":[239,250]}]	[{"url":"https://t.co/PG08w75DeX","expanded_url":"https://mailchi.mp/5a3505254e55/covid-19","display_url":"mailchi.mp/5a3505254e55/câ€¦","indices":[184,207]}]	Book an indoor practice session at #NLGA to work on your game at the premier location for golf: easy reach from North or West London. To find out when we reopen, sign up for updates: https://t.co/PG08w75DeX. #GolfLessons #Golf #Trackman #IndoorGolf Image for illustration only https://t.co/11KQLICkKz	267.0	RT @NLGALtd: Book an indoor practice session at #NLGA to work on your game at the premier location for golf: easy reach from North or Westâ€¦	2595.0	True	full
883048	883048	6058567d50b1be00382cc7ec	2021-03-22 08:33:47	[]	[]	Mon Mar 22 05:26:27 +0000 2021	[]	[{"url":"https://t.co/q8ooThY48t","expanded_url":"https://www.theguardian.com/society/2021/mar/21/housebound-yet-covid-vaccine-vulnerable-jab","display_url":"theguardian.com/society/2021/mâ€¦","indices":[159,182]}]	ðŸ¦ Who do you believe, the government or The Guardian?ðŸ¦ Some housebound people in UK are yet to be given Covid vaccine | Vaccines and immunisation | The Guardian https://t.co/q8ooThY48t	41301.0	RT @Johnrashton47: ðŸ¦ Who do you believe, the government or The Guardian?ðŸ¦ Some housebound people in UK are yet to be given Covid vaccine | Vaâ€¦	3537.0	True	full
883049	883049	6058567d50b1be00382cc7f6	2021-03-22 08:33:47	[]	[]	Mon Mar 22 08:07:09 +0000 2021	[]	[{"url":"https://t.co/EzjNDfiyWG","expanded_url":"https://ift.tt/3tVQ8tJ","display_url":"ift.tt/3tVQ8tJ","indices":[103,126]}]	Microsoft 365 Family 15 Monate fÃ¼r 6 Nutzer inkl. McAfee Total Protection nur 54,99 Euro (Oster Deals) https://t.co/EzjNDfiyWG Zum Auftakt der Amazon Oster Angebote hat der Online HÃ¤ndler einen ziemlich heiÃŸen Deal aufgelegt auf, den wir euch kurz und knapp hinweisen mÃ¶chten. â€¦	1111.0	RT @Mac_Cop: Microsoft 365 Family 15 Monate fÃ¼r 6 Nutzer inkl. McAfee Total Protection nur 54,99 Euro (Oster Deals) https://t.co/EzjNDfiyWGâ€¦	60731.0	True	full
883050	883050	6058567d50b1be00382cc7f8	2021-03-22 08:33:47	[]	[]	Fri Mar 19 08:00:25 +0000 2021	[]	[{"url":"https://t.co/8xVepNoiK0","expanded_url":"http://bit.ly/2PbmOzW","display_url":"bit.ly/2PbmOzW","indices":[207,230]}]	"After Nigerians finish all the ice cream inside me, they refuse to let me go. Can I just rest in peace foggosake?" In this week's Interview With, the Ice Cream Container tells its own side of the story. https://t.co/8xVepNoiK0	55843.0	RT @zikokomag: "After Nigerians finish all the ice cream inside me, they refuse to let me go. Can I just rest in peace foggosake?" In thisâ€¦	2024.0	True	full
883051	883051	6058567d50b1be00382cc804	2021-03-22 08:33:47	[]	[]	Mon Mar 22 04:59:36 +0000 2021	[{"text":"AkankshaPuri","indices":[35,48]}]	[{"url":"https://t.co/nIRXTiEbiY","expanded_url":"https://youtu.be/Dc2-sOv4QIE","display_url":"youtu.be/Dc2-sOv4QIE","indices":[114,137]}]	Bigg Boss 15 Me Entry Par Kya Boli #AkankshaPuri - Exclusive Interview @akanksha800 @Ms_Chirpyy Watch Video - https://t.co/nIRXTiEbiY https://t.co/d7BRO4z2M3	67851.0	RT @BollySpy: Bigg Boss 15 Me Entry Par Kya Boli #AkankshaPuri - Exclusive Interview @akanksha800 @Ms_Chirpyy Watch Video - https://t.câ€¦	57.0	True	full
883052	883052	6058567e50b1be00382cc81a	2021-03-22 08:33:48	[]	[]	Wed Mar 10 13:08:23 +0000 2021	[{"text":"DeFi","indices":[204,209]},{"text":"blockchain","indices":[210,221]},{"text":"Finance","indices":[222,230]}]	[{"url":"https://t.co/gPFkbut6Wv","expanded_url":"https://chainge-finance.medium.com/experience-flexibility-100-security-with-chainge-future-dex-918e003f2bb3","display_url":"chainge-finance.medium.com/experience-fleâ€¦","indices":[233,256]}]	Are you ready to experience true financial freedom &amp; guaranteed safety? If your answers to these questions are yes, then you need to check out our upcoming Future DEX and its amazing capabilities. #DeFi #blockchain #Finance https://t.co/gPFkbut6Wv	29710.0	RT @FinanceChainge: Are you ready to experience true financial freedom &amp; guaranteed safety? If your answers to these questions are yes, thâ€¦	1.0	True	full
883053	883053	6058567e50b1be00382cc820	2021-03-22 08:33:48	[]	[]	Sun Mar 21 21:43:11 +0000 2021	[]	[{"url":"https://t.co/5xFAHZo4Yi","expanded_url":"https://www.theguardian.com/world/2021/mar/21/eu-export-ban-would-delay-uk-covid-vaccine-drive-by-two-months","display_url":"theguardian.com/world/2021/marâ€¦","indices":[132,155]}]	Given this wouldnâ€™t speed them up by more than a week but would set us back by two months itâ€™s pure spite designed to damage the UK https://t.co/5xFAHZo4Yi	12555.0	RT @v_j_freeman: Given this wouldnâ€™t speed them up by more than a week but would set us back by two months itâ€™s pure spite designed to damaâ€¦	840.0	True	full
883054	883054	6058567e50b1be00382cc822	2021-03-22 08:33:48	[]	[]	Mon Mar 22 06:42:32 +0000 2021	[{"text":"Bangladesh","indices":[32,43]}]	[{"url":"https://t.co/B1SxOQ0Yve","expanded_url":"https://twitter.com/SouthAsiaPress/status/1373661034595115016","display_url":"twitter.com/SouthAsiaPressâ€¦","indices":[269,292]}]	Cancelling event @LifeAtLums on #Bangladesh is running away from facing bitter historical truths. Strong nations, like strong individuals, face truths with candour and hope. Thereâ€™s hope but only if weâ€™re ready to face truth. First step: Apologise for the wrongs done. https://t.co/B1SxOQ0Yve	131325.0	RT @FarhatullahB: Cancelling event @LifeAtLums on #Bangladesh is running away from facing bitter historical truths. Strong nations, like stâ€¦	119.0	True	full
883055	883055	6058567e50b1be00382cc826	2021-03-22 08:33:48	[]	[]	Sun Mar 21 10:40:02 +0000 2021	[{"text":"Neonatal","indices":[58,67]},{"text":"Consultant","indices":[68,79]},{"text":"Neonatologist","indices":[80,94]},{"text":"NHS","indices":[95,99]},{"text":"NHSJobs","indices":[100,108]},{"text":"Lancashire","indices":[109,120]},{"text":"Preston","indices":[121,129]}]	[{"url":"https://t.co/AKoiBi1hde","expanded_url":"http://ow.ly/GGw650DVmxi","display_url":"ow.ly/GGw650DVmxi","indices":[177,200]}]	ðŸ†•Job Vacancy - Consultant Neonatologist @LancsHospitals #Neonatal #Consultant #Neonatologist #NHS #NHSJobs #Lancashire #Preston Closes: 30/03/2021 Read more and apply here: https://t.co/AKoiBi1hde https://t.co/DppFHitsN8	2308.0	RT @LancsHospJobs: ðŸ†•Job Vacancy - Consultant Neonatologist @LancsHospitals #Neonatal #Consultant #Neonatologist #NHS #NHSJobs #Lancashireâ€¦	10370.0	True	full
883056	883056	6058567e50b1be00382cc832	2021-03-22 08:33:48	[]	[]	Fri Mar 19 15:32:59 +0000 2021	[{"text":"covid19at","indices":[0,10]},{"text":"Anschober","indices":[17,27]},{"text":"Erlass","indices":[36,43]},{"text":"Impfplan","indices":[59,68]}]	[{"url":"https://t.co/LEMNpUu63U","expanded_url":"https://www.sozialministerium.at/dam/jcr:eab4a93c-c686-476c-9ab4-5c389f8db73f/Erlass%20betreffend%20die%20Umsetzung%20und%20Einhaltung%20des%20COVID-19%20Impfplans.pdf","display_url":"sozialministerium.at/dam/jcr:eab4a9â€¦","indices":[137,160]}]	#covid19at: Wow, #Anschober hat den #Erlass, der den COVID-#Impfplan verbindlich macht, 1,5 Monate im Ministerium herumkugeln lassen... https://t.co/LEMNpUu63U https://t.co/kMN0k3s2Yp	707.0	RT @FHabersberger: #covid19at: Wow, #Anschober hat den #Erlass, der den COVID-#Impfplan verbindlich macht, 1,5 Monate im Ministerium herumkâ€¦	707.0	True	full
883057	883057	6058567e50b1be00382cc842	2021-03-22 08:33:48	[]	[{"url":"https://t.co/z2XItxyLN4","expanded_url":"https://www.sepr.es/convocatorias/eventodetalle/10636/-/tecnicas-de-dosimetria-retrospectiva-para-exposiciones-internas-a-radiacion-ionizante-y-sus-aplicaciones","display_url":"sepr.es/convocatorias/â€¦","indices":[222,245]}]		[]	[]			El 23 de Abril @eurados organiza un nuevo webinar sobre las "TÃ‰CNICAS DE DOSIMETRÃ�A RETROSPECTIVA PARA EVALUAR LA Eâ€¦ https://t.co/PmwaaSOtHe	1731.0	True	full
883058	883058	6058567e50b1be00382cc852	2021-03-22 08:33:48	[]	[]	Mon Mar 22 08:00:05 +0000 2021	[]	[{"url":"https://t.co/ifzS0VaByd","expanded_url":"https://www.spiked-online.com/2021/03/22/stop-blaming-covids-impact-on-racism/","display_url":"spiked-online.com/2021/03/22/stoâ€¦","indices":[238,261]}]	"Why is Covid Killing People of Colour?" asks a BBC One documentary. It then does no more than offer up the lazy answer of "systemic racism". In doing so, it ignores all other factors, from class to vitamin D deficiency, says Adrian Hart https://t.co/ifzS0VaByd	115669.0	RT @spikedonline: "Why is Covid Killing People of Colour?" asks a BBC One documentary. It then does no more than offer up the lazy answer oâ€¦	3833.0	True	full
883059	883059	6058567e50b1be00382cc854	2021-03-22 08:33:48	[{"text":"OperationBreatheFreshCleanAir","indices":[45,75]},{"text":"EnviroklenzAirPurifiers","indices":[78,102]},{"text":"COVID19","indices":[182,190]},{"text":"COVIDisAirborne","indices":[255,271]}]	[{"url":"https://t.co/CpLgauIzmr","expanded_url":"https://enviroklenzairpurifiers.com/enviroklenz-mobile-air-system-promotion/?ap_id=SOSSTSE","display_url":"enviroklenzairpurifiers.com/enviroklenz-moâ€¦","indices":[105,128]},{"url":"https://t.co/vBN1OIlFVo","expanded_url":"https://youtu.be/xhu0JZez4Dk","display_url":"youtu.be/xhu0JZez4Dk","indices":[131,154]}]		[]	[]			@BSACandJAC @viralvideovlogs @EWMAwound ðŸ“�ðŸš¨ðŸš¨â¬‡ #OperationBreatheFreshCleanAir ðŸ‘ˆ #EnviroklenzAirPurifiers ðŸ‘ˆâ€¦ https://t.co/JXfcO2nSrR	1499.0	True	full
883060	883060	6058567e50b1be00382cc85e	2021-03-22 08:33:48	[]	[]	Wed Mar 17 14:16:18 +0000 2021	[]	[{"url":"https://t.co/dKIyrAVPR8","expanded_url":"http://bit.ly/3qRy5mu","display_url":"bit.ly/3qRy5mu","indices":[223,246]}]	On 19th May join us and our speakers from @UniOfSurrey @ReigateManor @KentDownsAONB and @SurreyHillsAONB for our â€˜Post Covid recovery for the Tourism &amp; Hospitality sectorâ€™ event with @VisitSurrey Book here - https://t.co/dKIyrAVPR8 https://t.co/3EbiCBoxZo	11097.0	RT @SurreyChambers: On 19th May join us and our speakers from @UniOfSurrey @ReigateManor @KentDownsAONB and @SurreyHillsAONB for our â€˜Postâ€¦	3502.0	True	full
883061	883061	6058567e50b1be00382cc874	2021-03-22 08:33:49	[]	[]	Sun Mar 21 18:05:38 +0000 2021	[]	[{"url":"https://t.co/1qN1tofMAV","expanded_url":"http://www.virginmoneygiving.com/GaryMcKee1","display_url":"virginmoneygiving.com/GaryMcKee1","indices":[267,290]}]	ðŸ‘‡RUGBY LEAGUE WE NEED YOUðŸ‘‡ The man on the left, Kevin Sinfield ran 7 Marathons in 7 days &amp; raised Â£2.7M The man on the right, @Marathon_Man110 is running 110 Marathons in 110 days &amp; is currently on Â£45K Today was DAY 49 Please RT &amp; Give him a Follow https://t.co/1qN1tofMAV https://t.co/fGQ80Nz33s	1608.0	RT @MissAmyCaddy: ðŸ‘‡RUGBY LEAGUE WE NEED YOUðŸ‘‡ The man on the left, Kevin Sinfield ran 7 Marathons in 7 days &amp; raised Â£2.7M The man on theâ€¦	776.0	True	full
883062	883062	6058567e50b1be00382cc87e	2021-03-22 08:33:49	[]	[{"url":"https://t.co/Dew8JKUfQO","expanded_url":"https://forms.gle/FRb5x8sgSHDk23747","display_url":"forms.gle/FRb5x8sgSHDk23â€¦","indices":[200,223]}]		[]	[]			[RUSH UK/EU GO] ASTRO ALL YOURS EVERLINE ðŸ�ƒ Â£15 per album (excess goes towards ems) ðŸ�ƒ individuals only, no sets avaâ€¦ https://t.co/N3rOljmJtD	446.0	True	full
883063	883063	6058567f50b1be00382cc890	2021-03-22 08:33:49	[]	[]	Mon Mar 22 07:37:15 +0000 2021	[]	[{"url":"https://t.co/Bpx9Eyd0zn","expanded_url":"https://twitter.com/arsched/status/1373877575206981633","display_url":"twitter.com/arsched/statusâ€¦","indices":[251,274]}]	Oh thank you Arshad for timely reminder. We thought he has stopped using cycle since IK came to power. Only IK was telling us this much before he came in power. Then realised using helicopter from home to PM office is cheaper - according to Fawad Ch. https://t.co/Bpx9Eyd0zn	32142.0	RT @Real_MZubair: Oh thank you Arshad for timely reminder. We thought he has stopped using cycle since IK came to power. Only IK was tellinâ€¦	31582.0	True	full
883064	883064	6058567f50b1be00382cc8b0	2021-03-22 08:33:49	[]	[]	Mon Mar 22 08:27:36 +0000 2021	[{"text":"JENNIE","indices":[129,136]},{"text":"ì œë‹ˆ","indices":[137,140]}]	[{"url":"https://t.co/EuE1znq162","expanded_url":"https://www.youtube.com/channel/UCNYi_zGmR519r5gYdOKLTjQ","display_url":"youtube.com/channel/UCNYi_â€¦","indices":[104,127]}]	[INFO] 210322 JENNIERUBYJANE OFFICIAL has updated its channel header for the first time since launch. ðŸ”—https://t.co/EuE1znq162 #JENNIE #ì œë‹ˆ @BLACKPINK https://t.co/FMo1ZLjpzP	31180.0	RT @NEWSJENNIE_: [INFO] 210322 JENNIERUBYJANE OFFICIAL has updated its channel header for the first time since launch. ðŸ”—https://t.co/EuE1zâ€¦	146.0	True	full
883065	883065	6058567f50b1be00382cc8c4	2021-03-22 08:33:49	[{"text":"r4today","indices":[259,267]}]	[{"url":"https://t.co/7b9sHKW9Fb","expanded_url":"https://www.theguardian.com/politics/2021/mar/21/david-cameron-texted-rishi-sunak-to-get-covid-loans-for-greensill-says-report","display_url":"theguardian.com/politics/2021/â€¦","indices":[235,258]}]		[]	[]			David Cameron, who was an adviser and shareholder in Greensill, sent multiple texts to Rishi Sunak in April 2020, iâ€¦ https://t.co/PircaBkHHN	3564.0	True	full
883066	883066	6058567f50b1be00382cc8c6	2021-03-22 08:33:49	[]	[]	Sun Mar 21 18:44:45 +0000 2021	[]	[{"url":"https://t.co/L5P8fdS3p5","expanded_url":"https://www.newtimes.co.rw/news/biruta-makes-case-french-official-language-eac","display_url":"newtimes.co.rw/news/biruta-maâ€¦","indices":[232,255]}]	Foreign minister @Vbiruta has commended theÂ decision of the 21st Ordinary Summit of Heads of State of East African Community @jumuiya to make French one of its official languages. â€œThis will help accelerate regional integration.â€� https://t.co/L5P8fdS3p5	252073.0	RT @NewTimesRwanda: Foreign minister @Vbiruta has commended theÂ decision of the 21st Ordinary Summit of Heads of State of East African Commâ€¦	1157.0	True	full
883067	883067	6058567f50b1be00382cc8d4	2021-03-22 08:33:50	[{"text":"coronavirus","indices":[107,119]},{"text":"covid_1","indices":[120,128]}]	[{"url":"https://t.co/8XglUvv913","expanded_url":"https://omniblog.com.ng/2021/03/22/after-suspension-from-other-platforms-trump-plans-to-launch-social-media/?feed_id=128962&_unique_id=6058566de855e","display_url":"omniblog.com.ng/2021/03/22/aftâ€¦","indices":[132,155]}]		[]	[]			After Suspension From Other Platforms, Trump Plans To Launch Social Media Pls Follow omniblogng on twitterâ€¦ https://t.co/90iMhI1gdB	360.0	True	full
883068	883068	6058567f50b1be00382cc8d8	2021-03-22 08:33:50	[]	[{"url":"https://t.co/w27nnp6T5U","expanded_url":"https://ift.tt/2OM6qq5","display_url":"ift.tt/2OM6qq5","indices":[128,151]}]		[]	[]			Savlon Mask - Pack of 4 | BIS Certified FFP2 S Mask (comparable to N95)| Ear-loop model with Head-Band Converter Stâ€¦ https://t.co/TjPyPNCqzk	5.0	True	full
883069	883069	6058567f50b1be00382cc8dc	2021-03-22 08:33:50	[]	[]	Mon Mar 22 01:30:06 +0000 2021	[]	[{"url":"https://t.co/Wam3BpuRg7","expanded_url":"https://twitter.com/60Minutes/status/1373782931186024452","display_url":"twitter.com/60Minutes/statâ€¦","indices":[271,294]}]	The probable federal penalties for seditious conspiracy are off the charts &amp; easily could encompass the imposition of the statutory max of 20 yrs. There's no fed parole so a fed prisoner would serve the entire sentence minus 15% for good time, or 17 real yrs served. https://t.co/Wam3BpuRg7	31348.0	RT @richsignorelli: The probable federal penalties for seditious conspiracy are off the charts &amp; easily could encompass the imposition of tâ€¦	5517.0	True	full
883070	883070	6058567f50b1be00382cc8e4	2021-03-22 08:33:50	[{"text":"Ø£Ø®Ø¨Ø§Ø±_Ø­Ø³Ù†Ù‰","indices":[148,159]}]	[{"url":"https://t.co/N0Wge1n8vb","expanded_url":"http://husna.news/4jahtf6r","display_url":"husna.news/4jahtf6r","indices":[123,146]}]		[]	[]			Ø¯. Ù…Ø­Ù…ÙˆØ¯ Ø²Ø±ÙŠÙ‚Ø§Øª Ø£Ù…ÙŠÙ†Ø§ Ø¹Ø§Ù…Ø§ Ù„ÙˆØ²Ø§Ø±Ø© Ø§Ù„ØµØ­Ø© Ù„Ù„Ø´Ø¤ÙˆÙ† Ø§Ù„Ù�Ù†ÙŠØ© ÙˆØ§Ù„Ø¥Ø¯Ø§Ø±ÙŠØ© Ùˆ Ø¯. Ø¹Ø¨Ø¯ Ø§Ù„Ù…Ø§Ù†Ø¹ Ø§Ù„Ø³Ù„ÙŠÙ…Ø§Øª Ù…Ø¯ÙŠØ±Ø§ Ù„Ù…Ø³ØªØ´Ù�ÙŠØ§Øª Ø§Ù„Ø¨Ø´ÙŠØ±. Ø§Ù„â€¦ https://t.co/vPHVJap20Q	1508.0	True	full
883071	883071	6058567f50b1be00382cc8f2	2021-03-22 08:33:50	[]	[]	Mon Mar 22 07:21:24 +0000 2021	[{"text":"FCSE","indices":[136,141]},{"text":"UnChalecoUnaVida","indices":[219,236]},{"text":"EquiparacionYa","indices":[237,252]}]	[{"url":"https://t.co/EpUt8Qnlz0","expanded_url":"https://www.elespanol.com/espana/20210322/agentes-guardia-civil-no-chaleco-antibalas-compartirlo/567194325_0.html","display_url":"elespanol.com/espana/2021032â€¦","indices":[253,276]}]	La mitad de los agentes de la Guardia Civil no tienen chaleco antibalas: tendrÃ¡n que compartirlo hasta 2023. El cuerpo policial de las #FCSE que peor dotados tiene a sus miembros en materia de seguridad y protecciÃ³n. #UnChalecoUnaVida #EquiparacionYa https://t.co/EpUt8Qnlz0	26654.0	RT @jucilnacional: La mitad de los agentes de la Guardia Civil no tienen chaleco antibalas: tendrÃ¡n que compartirlo hasta 2023. El cuerpoâ€¦	154.0	True	full
883072	883072	6058568050b1be00382cc91c	2021-03-22 08:33:50	[]	[]	Mon Mar 22 07:20:00 +0000 2021	[]	[{"url":"https://t.co/fBtl57Vjf1","expanded_url":"https://www.24-horas.mx/2021/03/21/la-historia-de-el-sapo-el-asesino-serial-que-termino-sus-dias-en-las-islas-marias/","display_url":"24-horas.mx/2021/03/21/la-â€¦","indices":[145,168]}]	El Sapo, quien sufrÃ­a, segÃºn un psiquiatra, el sÃ­ndrome del pistolero se casÃ³ en Lecumberri y hasta la prestigiada revista Time cubriÃ³ el evento https://t.co/fBtl57Vjf1	360777.0	RT @diario24horas: El Sapo, quien sufrÃ­a, segÃºn un psiquiatra, el sÃ­ndrome del pistolero se casÃ³ en Lecumberri y hasta la prestigiada revisâ€¦	496.0	True	full
883073	883073	6058568050b1be00382cc91e	2021-03-22 08:33:50	[]	[]	Mon Mar 22 08:21:32 +0000 2021	[{"text":"air","indices":[27,31]},{"text":"water","indices":[33,39]},{"text":"soil","indices":[41,46]},{"text":"steel","indices":[51,57]},{"text":"MachineLearning","indices":[82,98]},{"text":"DataScience","indices":[99,111]},{"text":"Python","indices":[112,119]},{"text":"AI","indices":[120,123]},{"text":"100DaysOfCode","indices":[124,138]},{"text":"innovation","indices":[139,150]},{"text":"IoT","…	[{"url":"https://t.co/MBoktaoYco","expanded_url":"https://techcrunch.com/2021/03/19/deep-science-ai-is-in-the-air-water-soil-and-steel/","display_url":"techcrunch.com/2021/03/19/deeâ€¦","indices":[58,81]}]	Deep science: AI is in the #air, #water, #soil and #steel https://t.co/MBoktaoYco #MachineLearning #DataScience #Python #AI #100DaysOfCode #innovation #IoT #flutter #javascript #Serverless #CyberSecurity #tech #DeepLearning #fintech #COVID19 #data #5G #Cloud #resources #natural	4153.0	RT @machinelearnTec: Deep science: AI is in the #air, #water, #soil and #steel https://t.co/MBoktaoYco #MachineLearning #DataScience #Pythoâ€¦	1014.0	True	full
883074	883074	6058568050b1be00382cc920	2021-03-22 08:33:50	[]	[]	Mon Mar 22 08:32:08 +0000 2021	[]	[{"url":"https://t.co/rslUxka3u2","expanded_url":"https://twitter.com/france3provence/status/1373681648437444617","display_url":"twitter.com/france3provencâ€¦","indices":[172,195]}]	Le carnaval en Guadeloupe avait donnÃ© une lÃ©gÃ¨re augmentation des cas 2 semaines aprÃ¨s puis stabilisation suivie rapidement dâ€™une diminution aprÃ¨s des mesures sanitaires. https://t.co/rslUxka3u2	113935.0	RT @christine_kelly: Le carnaval en Guadeloupe avait donnÃ© une lÃ©gÃ¨re augmentation des cas 2 semaines aprÃ¨s puis stabilisation suivie rapiâ€¦	1073.0	True	full
883075	883075	6058568050b1be00382cc922	2021-03-22 08:33:50	[{"text":"COVID19","indices":[93,101]},{"text":"TeamVaccines","indices":[241,254]}]	[{"url":"https://t.co/gXpY36e8mM","expanded_url":"https://teamvaccines.ifpma.org","display_url":"teamvaccines.ifpma.org","indices":[255,278]}]		[]	[]			This virus has kept us apart for too long from the people and the things that make us happy. #COVID19 vaccines protâ€¦ https://t.co/MUKUUNsmyO	1926.0	True	full
883076	883076	6058568050b1be00382cc92e	2021-03-22 08:33:51	[]	[]	Mon Mar 22 05:04:37 +0000 2021	[{"text":"gainer","indices":[164,171]},{"text":"fat","indices":[172,176]},{"text":"belly","indices":[177,183]}]	[{"url":"https://t.co/U5oYOmhhFx","expanded_url":"https://www.patreon.com/BigAaron","display_url":"patreon.com/BigAaron","indices":[140,163]}]	New coke and mentos preview! You can check out the full 15 minutes video on my patreon! Hope you guys like it! Gonna make more content soon https://t.co/U5oYOmhhFx #gainer #fat #belly https://t.co/xjuQR2jNIS	2141.0	RT @dreykodrak: New coke and mentos preview! You can check out the full 15 minutes video on my patreon! Hope you guys like it! Gonna make mâ€¦	22.0	True	full
883077	883077	6058568050b1be00382cc932	2021-03-22 08:33:51	[]	[]	Mon Mar 22 07:30:00 +0000 2021	[]	[{"url":"https://t.co/8q9CEXoLvz","expanded_url":"https://politi.co/3svJcDk","display_url":"politi.co/3svJcDk","indices":[154,177]}]	Today's Playbook A senior UK source warns the EU blocking vaccine exports would be "a terrible path for them to tread" Full details in your inbox now: https://t.co/8q9CEXoLvz https://t.co/r18hYRAbrj	103121.0	RT @alexwickham: Today's Playbook A senior UK source warns the EU blocking vaccine exports would be "a terrible path for them to tread"â€¦	3108.0	True	full
883078	883078	6058568050b1be00382cc944	2021-03-22 08:33:51	[]	[]	Mon Mar 22 06:50:01 +0000 2021	[]	[{"url":"https://t.co/rDehRFyE9p","expanded_url":"https://www.animalpolitico.com/2021/03/mexicanos-menos-felices-2020-ranking-global-de-felicidad-covid/","display_url":"animalpolitico.com/2021/03/mexicaâ€¦","indices":[147,170]}]	Â¿Eres feliz? ðŸ˜�... En el ranking global de felicidad en el World Happiness Report, MÃ©xico cayÃ³ 23 posiciones, a causa de la pandemia de COVID-19. ðŸ˜ª https://t.co/rDehRFyE9p	2406270.0	RT @Pajaropolitico: Â¿Eres feliz? ðŸ˜�... En el ranking global de felicidad en el World Happiness Report, MÃ©xico cayÃ³ 23 posiciones, a causa deâ€¦	413.0	True	full
883079	883079	6058568050b1be00382cc94c	2021-03-22 08:33:51	[]	[]	Sun Mar 21 17:23:31 +0000 2021	[{"text":"RRR","indices":[0,4]},{"text":"NTR","indices":[10,14]},{"text":"SSRajamouli","indices":[32,44]},{"text":"SriSimhaKoduri","indices":[76,91]},{"text":"ThellavaritheGuruvaram","indices":[109,132]}]	[{"url":"https://t.co/oOwqaUCvSs","expanded_url":"https://www.greatandhra.com/movies/news/i-dont-want-to-be-a-guest-for-this-family-ntr-111872#.YFeA9iiLCHM.twitter","display_url":"greatandhra.com/movies/news/i-â€¦","indices":[152,175]}]	#RRR Star #NTR and its director #SSRajamouli graced pre-release function of #SriSimhaKoduriâ€™s upcoming flick #ThellavaritheGuruvaram as special guests. https://t.co/oOwqaUCvSs	58722.0	RT @greatandhranews: #RRR Star #NTR and its director #SSRajamouli graced pre-release function of #SriSimhaKoduriâ€™s upcoming flick #Thellavaâ€¦	408.0	True	full
883080	883080	6058568050b1be00382cc94e	2021-03-22 08:33:51	[]	[]	Sun Mar 21 17:10:46 +0000 2021	[]	[{"url":"https://t.co/TuMHQ0MC4I","expanded_url":"https://twitter.com/harriet4donside/status/1373681683271143424","display_url":"twitter.com/harriet4donsidâ€¦","indices":[271,294]}]	To the respected people of the north east Scotland. Please do not vote â€œ2 votesâ€� same party - it is wasted and SNP could destroy us forever. If you are a true unionist - vote @Alliance4Unity second vote on the orange part of the polling card on 6th May. Thank you! https://t.co/TuMHQ0MC4I	508.0	RT @ScottJFenwick1: To the respected people of the north east Scotland. Please do not vote â€œ2 votesâ€� same party - it is wasted and SNP coâ€¦	208.0	True	full
883081	883081	6058568050b1be00382cc952	2021-03-22 08:33:51	[]	[]	Mon Mar 22 06:30:00 +0000 2021	[{"text":"Corona","indices":[4,11]}]	[{"url":"https://t.co/ewzi9dyDxk","expanded_url":"https://zdfheute-stories-scroll.zdf.de/corona_psyche/index.html#xtor=CS5-62","display_url":"zdfheute-stories-scroll.zdf.de/corona_psyche/â€¦","indices":[182,205]}]	Die #Corona-Pandemie belastet die Psyche. Zum Teil lassen sich die Folgen der Pandemie direkt mit den AktivitÃ¤ten einiger Hirnareale in Verbindung setzen. Eine interaktive Story. https://t.co/ewzi9dyDxk	728582.0	RT @ZDFheute: Die #Corona-Pandemie belastet die Psyche. Zum Teil lassen sich die Folgen der Pandemie direkt mit den AktivitÃ¤ten einiger Hirâ€¦	23.0	True	full
883082	883082	6058568050b1be00382cc96a	2021-03-22 08:33:51	[]	[]	Sun Mar 21 22:16:28 +0000 2021	[]	[{"url":"https://t.co/tIN4nXNqkI","expanded_url":"https://www.foreignaffairs.com/articles/united-states/2021-03-19/america-can-and-should-vaccinate-world","display_url":"foreignaffairs.com/articles/uniteâ€¦","indices":[250,273]}]	We have gone big to vaccinate the US. We need to undertake exactly such an effort abroad: an all-out response for an all-in global vaccination campaign. We have the production know-how, the logistics expertise, and the ability to rally the world. https://t.co/tIN4nXNqkI	381325.0	RT @Atul_Gawande: We have gone big to vaccinate the US. We need to undertake exactly such an effort abroad: an all-out response for an all-â€¦	3207.0	True	full
883083	883083	6058568150b1be00382cc974	2021-03-22 08:33:51	[]	[]	Mon Mar 22 05:27:45 +0000 2021	[]	[{"url":"https://t.co/QJ3TaAvuve","expanded_url":"https://gleam.io/j9k6L/vello-1500-cash-giveaway","display_url":"gleam.io/j9k6L/vello-15â€¦","indices":[231,254]}]	The Chiefs have been invited onto Vello and to celebrate we have an awesome competition where you can win $1,500 AUDðŸ“¸ðŸŽ‰ Vello connects you to your favourite personalities, celebrities, and heroes via direct 1-to-1 messages. ENTER https://t.co/QJ3TaAvuve https://t.co/83G7cNNcGC	24012.0	RT @ChiefsESC: The Chiefs have been invited onto Vello and to celebrate we have an awesome competition where you can win $1,500 AUDðŸ“¸ðŸŽ‰ Vellâ€¦	828.0	True	full
883084	883084	6058568150b1be00382cc97e	2021-03-22 08:33:51	[{"text":"workfromhome","indices":[126,139]},{"text":"gigeconomy","indices":[140,151]},{"text":"freelancing","indices":[152,164]},{"text":"jobs","indices":[165,170]}]	[{"url":"https://t.co/NG1WjziRBX","expanded_url":"https://ift.tt/30zIcS0","display_url":"ift.tt/30zIcS0","indices":[0,23]},{"url":"https://t.co/pZplSXQTaz","expanded_url":"https://ift.tt/314sKxB","display_url":"ift.tt/314sKxB","indices":[102,125]}]		[]	[]			https://t.co/NG1WjziRBX Indian women jobseekers, COVID has been a mixed blessing â€“ Al Jazeera Englishâ€¦ https://t.co/HmCXXUtD5q	4.0	True	full
883085	883085	6058568150b1be00382cc982	2021-03-22 08:33:51	[]	[]	Sun Mar 21 13:04:50 +0000 2021	[{"text":"StrengthSavesLives","indices":[97,116]}]	[{"url":"https://t.co/3pegVipMmJ","expanded_url":"https://www.researchgate.net/publication/349012975_Muscle_strength_is_associated_with_COVID-19_hospitalization_in_adults_50_years_of_age_and_older","display_url":"researchgate.net/publication/34â€¦","indices":[118,141]}]	Muscle strength is associated with COVID-19 hospitalization in adults 50 years of age and older #StrengthSavesLives https://t.co/3pegVipMmJ https://t.co/R4svY5pMiG	6822.0	RT @Strength4_Life: Muscle strength is associated with COVID-19 hospitalization in adults 50 years of age and older #StrengthSavesLives hâ€¦	370.0	True	full
883086	883086	6058568150b1be00382cc994	2021-03-22 08:33:52	[]	[]	Sat Mar 20 13:00:00 +0000 2021	[{"text":"COVID19","indices":[127,135]},{"text":"firstdayofspring","indices":[161,178]}]	[{"url":"https://t.co/n6FJMmDGe4","expanded_url":"http://bit.ly/3qZLcBY","display_url":"bit.ly/3qZLcBY","indices":[137,160]}]	Happy Spring! Looking for ways to enjoy the change of season? Choose activities that lower your risk for getting and spreading #COVID19: https://t.co/n6FJMmDGe4 #firstdayofspring https://t.co/T6JZtDwOOE	90728.0	RT @PAHealthDept: Happy Spring! Looking for ways to enjoy the change of season? Choose activities that lower your risk for getting and spreâ€¦	114.0	True	full
883087	883087	6058568150b1be00382cc9a8	2021-03-22 08:33:52	[]	[{"url":"https://t.co/og3mWdDs0s","expanded_url":"https://www.infobae.com/america/mexico/2021/03/18/lopez-gatell-conto-como-se-usaran-las-dosis-devueltas-por-nuevo-leon-y-tamaulipas/","display_url":"infobae.com/america/mexicoâ€¦","indices":[287,310]}]		[]	[]			@BrunaSofia0610 @maymendozah @lajornadaonline @GobiernoMX @pfizer @EnriqueAlfaroR Nuevo LeÃ³n y Tamaulipas hasta seâ€¦ https://t.co/CipJEuHC56	62.0	True	full
883088	883088	6058568150b1be00382cc9b4	2021-03-22 08:33:52	[]	[]	Mon Mar 22 07:24:00 +0000 2021	[{"text":"Pandemie","indices":[23,32]},{"text":"Digitalisierung","indices":[80,96]},{"text":"Schulen","indices":[101,109]}]	[{"url":"https://t.co/XllHrQP7GT","expanded_url":"https://buff.ly/2QrUv14","display_url":"buff.ly/2QrUv14","indices":[223,246]}]	Zu kompliziert fÃ¼r die #Pandemie: Ein milliardenschweres FÃ¶rderprogramm fÃ¼r die #Digitalisierung von #Schulen bleibt weitgehend unangetastet. Denn viele Kommunen mÃ¶gen sich nicht Ã¼ber den Geldregen freuen. Woran liegt das? https://t.co/XllHrQP7GT	648423.0	RT @faznet: Zu kompliziert fÃ¼r die #Pandemie: Ein milliardenschweres FÃ¶rderprogramm fÃ¼r die #Digitalisierung von #Schulen bleibt weitgehendâ€¦	563.0	True	full
883089	883089	6058568150b1be00382cc9c2	2021-03-22 08:33:52	[]	[]	Mon Mar 22 08:30:15 +0000 2021	[{"text":"EndChildLabour2021","indices":[217,236]}]	[{"url":"https://t.co/AX1QiWbprZ","expanded_url":"https://bit.ly/what-is-child-labour","display_url":"bit.ly/what-is-child-â€¦","indices":[193,216]}]	Child labour doesn't create riches. It advances poverty. Interested in learning more about child labour and its causes? âž¡ï¸�Get all the answers and get involved in the International Year here: https://t.co/AX1QiWbprZ #EndChildLabour2021 https://t.co/bkNvVLLz2u	3184.0	RT @Alliance8_7: Child labour doesn't create riches. It advances poverty. Interested in learning more about child labour and its causes?â€¦	2515.0	True	full
883090	883090	6058568250b1be00382cc9c6	2021-03-22 08:33:52	[]	[]	Sun Mar 21 13:19:59 +0000 2021	[{"text":"Spahn","indices":[123,129]}]	[{"url":"https://t.co/7ktMmlMxQD","expanded_url":"https://www.spiegel.de/politik/deutschland/corona-schutzausruestung-unternehmen-von-jens-spahns-ehemann-verkaufte-masken-an-gesundheitsministerium-a-3f23f507-8818-4d88-829f-e938139aa3c8","display_url":"spiegel.de/politik/deutscâ€¦","indices":[171,194]}]	Die Burda GmbH verkaufte mehr als eine halbe Million FFP2-Masken an das Bundesgesundheitsministerium. Der Ehemann von Jens #Spahn leitet die Burda-ReprÃ¤sentanz in Berlin. https://t.co/7ktMmlMxQD	2774296.0	RT @derspiegel: Die Burda GmbH verkaufte mehr als eine halbe Million FFP2-Masken an das Bundesgesundheitsministerium. Der Ehemann von Jensâ€¦	1336.0	True	full
883091	883091	6058568250b1be00382cc9ea	2021-03-22 08:33:53	[{"text":"CryptoNews","indices":[0,11]},{"text":"LatokenApp","indices":[167,178]}]	[{"url":"https://t.co/1SXt0QyO3p","expanded_url":"https://t.me/latoken_airdrops_bot?start=p8kb28vw-airdrop_DFN-source_twp79","display_url":"t.me/latoken_airdroâ€¦","indices":[223,246]}]		[]	[]			#CryptoNews: Cryptocurrency exchange LATOKEN registered 100% growth in mobile app downloads in just two months, thaâ€¦ https://t.co/f3WIQ8k3yY	273.0	True	full
883092	883092	6058568250b1be00382cca0c	2021-03-22 08:33:53	[]	[]	Mon Mar 22 08:31:01 +0000 2021	[{"text":"Eventprofs","indices":[139,150]},{"text":"ClimateCrisis","indices":[151,165]},{"text":"ClimateAction","indices":[166,180]}]	[{"url":"https://t.co/t9qXg35ZPu","expanded_url":"https://eventcellany.com/2021/03/10/what-are-your-post-pandemic-sustainable-event-priorities/","display_url":"eventcellany.com/2021/03/10/whaâ€¦","indices":[115,138]}]	A return to live events is hopefully not that far away. But doesn't that also mean increasing emissions and waste? https://t.co/t9qXg35ZPu #Eventprofs #ClimateCrisis #ClimateAction	497.0	RT @converia_de: A return to live events is hopefully not that far away. But doesn't that also mean increasing emissions and waste? https:/â€¦	3894.0	True	full
883093	883093	6058568350b1be00382cca12	2021-03-22 08:33:53	[]	[]	Mon Mar 22 05:55:02 +0000 2021	[]	[{"url":"https://t.co/1yqNJOL4YZ","expanded_url":"https://www.elmananerodiario.com/mas-sonado-semana-12-prestamo-bancomext-epigmenio-ibarra-150-mdp/","display_url":"elmananerodiario.com/mas-sonado-semâ€¦","indices":[234,257]}]	LÃ³pez Obrador dijo que los empresarios no podrÃ­an acceder a rescates y crÃ©ditos pero durante la pandemia, el productor Epigmenio Ibarra, recibiÃ³ un prÃ©stamo de 150 millones de pesos por parte del Banco Nacional de Comercio Exterior. https://t.co/1yqNJOL4YZ	6666549.0	RT @brozoxmiswebs: LÃ³pez Obrador dijo que los empresarios no podrÃ­an acceder a rescates y crÃ©ditos pero durante la pandemia, el productor Eâ€¦	257.0	True	full
883094	883094	6058568350b1be00382cca1e	2021-03-22 08:33:53	[]	[]	Sun Mar 21 19:05:30 +0000 2021	[]	[{"url":"https://t.co/sINnNSRMqZ","expanded_url":"https://mty.telediario.mx/nacional/por-que-vacunar-contra-covid-19-primero-reos-en-quintana-roo-critican-estrategia?fbclid=IwAR03WI9nMMLAiE6bfbAELPpP1kq7MC8VsqItKGVheoZnHBCmBZ8SLq-3edE","display_url":"mty.telediario.mx/nacional/por-qâ€¦","indices":[257,280]}]	Un gobierno de los delincuentes para los delincuentes... Y no digo que no se les vacune, pero se supone se debe vacunar primero A QUIENES PAGAMOS ESAS VACUNAS CON NUESTROS IMPUESTOS Y SOMOS PERSONAS EN PLENO DERECHO AL CUMPLIR CON NUESTRAS OBLIGACIONES! https://t.co/sINnNSRMqZ	19566.0	RT @FranciscoFlora3: Un gobierno de los delincuentes para los delincuentes... Y no digo que no se les vacune, pero se supone se debe vacâ€¦	706.0	True	full
883095	883095	6058568350b1be00382cca24	2021-03-22 08:33:53	[]	[]	Mon Mar 22 08:29:56 +0000 2021	[{"text":"UPSCExtraAttempt","indices":[0,17]}]	[{"url":"https://t.co/dwx65lvXcp","expanded_url":"https://twitter.com/NishaPhour/status/1373719944093822976","display_url":"twitter.com/NishaPhour/staâ€¦","indices":[189,212]}]	#UPSCExtraAttempt Pls do consider the plight of covid warriors like us.. @PMOIndia @DrJitendraSingh @rsprasad @syedzafarBJP @SudhanshuTrived @SanjayAzadSln @ABPNews @aajtak @ZeeNews https://t.co/dwx65lvXcp	34.0	RT @aditya12389: #UPSCExtraAttempt Pls do consider the plight of covid warriors like us.. @PMOIndia @DrJitendraSingh @rsprasad @syedzafaâ€¦	40.0	True	full
883096	883096	6058568350b1be00382cca34	2021-03-22 08:33:53	[]	[]	Mon Mar 22 08:00:01 +0000 2021	[{"text":"COVID19","indices":[241,249]}]	[{"url":"https://t.co/vY4qULLSMi","expanded_url":"http://news.abs-cbn.com/covid19-watch","display_url":"news.abs-cbn.com/covid19-watch","indices":[256,279]}]	OVER 8,000 NEW CASES The Philippines logs new record-high 8,019 additional coronavirus cases on Monday, March 22 Total now at 671,792, with 80,970 active cases 103 new recoveries; 577,850 total 4 new deaths; 12,972 total More updates on #COVID19 here: https://t.co/vY4qULLSMi https://t.co/TqY7z9ep5u	7331546.0	RT @ABSCBNNews: OVER 8,000 NEW CASES The Philippines logs new record-high 8,019 additional coronavirus cases on Monday, March 22 Total noâ€¦	254.0	True	full
883097	883097	6058568350b1be00382cca56	2021-03-22 08:33:54	[]	[]	Sun Mar 21 14:21:05 +0000 2021	[]	[{"url":"https://t.co/FCsQrotaqo","expanded_url":"https://nyti.ms/3lE52lo","display_url":"nyti.ms/3lE52lo","indices":[127,150]}]	A town in Guatemala is grieving after 13 of its people were among those massacred in Mexico trying to reach the United States. https://t.co/FCsQrotaqo	2112247.0	RT @nytimesworld: A town in Guatemala is grieving after 13 of its people were among those massacred in Mexico trying to reach the United Stâ€¦	102.0	True	full
883098	883098	6058568350b1be00382cca5a	2021-03-22 08:33:54	[]	[]	Mon Mar 22 08:31:48 +0000 2021	[]	[{"url":"https://t.co/QLN1CNx01A","expanded_url":"http://www.brujitafr.fr/2021/03/pfizer-quitte-l-inde-comme-un-voleur-on-rappellera-enfin-que-pfizer-est-absent-de-chine-egalement.html","display_url":"brujitafr.fr/2021/03/pfizerâ€¦","indices":[0,23]}]	https://t.co/QLN1CNx01A. Faute de donnÃ©es sur le Vaccin rÃ©clamÃ©es par l Inde @PascalPraud @ivanrioufol @GWGoldnadel @LaurenceFerrari @SoMabrouk @sandrafellous_ @oliviermarleix @GG_RMC @rougeyronpierre @LeTelegramme @SudRadio @tv7_sudouest @BrunoRetailleau @ThierryMARIANI @Fakir_	18402.0	RT @NicoleDelepine: https://t.co/QLN1CNx01A. Faute de donnÃ©es sur le Vaccin rÃ©clamÃ©es par l Inde @PascalPraud @ivanrioufol @GWGoldnadel @Laâ€¦	917.0	True	full
883099	883099	6058568450b1be00382cca60	2021-03-22 08:33:54	[]	[]	Mon Mar 22 08:27:36 +0000 2021	[{"text":"JENNIE","indices":[129,136]},{"text":"ì œë‹ˆ","indices":[137,140]}]	[{"url":"https://t.co/EuE1znq162","expanded_url":"https://www.youtube.com/channel/UCNYi_zGmR519r5gYdOKLTjQ","display_url":"youtube.com/channel/UCNYi_â€¦","indices":[104,127]}]	[INFO] 210322 JENNIERUBYJANE OFFICIAL has updated its channel header for the first time since launch. ðŸ”—https://t.co/EuE1znq162 #JENNIE #ì œë‹ˆ @BLACKPINK https://t.co/FMo1ZLjpzP	31180.0	RT @NEWSJENNIE_: [INFO] 210322 JENNIERUBYJANE OFFICIAL has updated its channel header for the first time since launch. ðŸ”—https://t.co/EuE1zâ€¦	522.0	True	full
883100	883100	6058568450b1be00382cca62	2021-03-22 08:33:54	[]	[]	Mon Mar 22 07:48:02 +0000 2021	[]	[{"url":"https://t.co/aZRJ6axpJs","expanded_url":"https://nyti.ms/3f6qP3I","display_url":"nyti.ms/3f6qP3I","indices":[179,202]}]	Breaking News: Breaking News: A U.S. trial found AstraZenecaâ€™s Covid-19 vaccine was 79% effective with no serious side effects. The company will seek emergency FDA authorization. https://t.co/aZRJ6axpJs	49674854.0	RT @nytimes: Breaking News: Breaking News: A U.S. trial found AstraZenecaâ€™s Covid-19 vaccine was 79% effective with no serious side effectsâ€¦	116.0	True	full
883101	883101	6058568450b1be00382cca74	2021-03-22 08:33:54	[]	[]	Mon Mar 22 08:18:32 +0000 2021	[{"text":"vaccine","indices":[46,54]}]	[{"url":"https://t.co/2JNb7pBnnk","expanded_url":"http://oe.cd/3zh","display_url":"oe.cd/3zh","indices":[220,243]}]	ðŸ’‰ By mid-March, 380 million doses of COVID-19 #vaccine had been administered globally. But around 70 countries are yet to administer a single dose. ðŸŒ� Learn how a more global approach to vaccine distribution can help. ðŸ‘‰ https://t.co/2JNb7pBnnk https://t.co/mlNCWiBGhK	31002.0	RT @OECD_Social: ðŸ’‰ By mid-March, 380 million doses of COVID-19 #vaccine had been administered globally. But around 70 countries are yet toâ€¦	465.0	True	full
883102	883102	6058568450b1be00382cca7e	2021-03-22 08:33:54	[]	[]	Mon Mar 22 08:27:46 +0000 2021	[{"text":"Diktatur","indices":[93,102]},{"text":"Querdenker","indices":[123,134]}]	[{"url":"https://t.co/FR7515eh56","expanded_url":"https://www.tagesspiegel.de/politik/coronaleugner-sorgen-fuer-chaos-in-kassel-der-staat-muss-gegen-die-querdenker-endlich-haerte-zeigen/27025560.html","display_url":"tagesspiegel.de/politik/coronaâ€¦","indices":[163,186]}]	Fassungslos stehe ich vor den AnfÃ¤ngen der zweiten (oder dritten, je nach ZÃ¤hlung) deutschen #Diktatur. Ich kenne die Chef-#Querdenker. Menschen mit Herz und Mut. https://t.co/FR7515eh56	43809.0	RT @maxotte_says: Fassungslos stehe ich vor den AnfÃ¤ngen der zweiten (oder dritten, je nach ZÃ¤hlung) deutschen #Diktatur. Ich kenne die Cheâ€¦	75.0	True	full
883103	883103	6058568450b1be00382cca84	2021-03-22 08:33:54	[]	[]	Sun Mar 21 08:51:55 +0000 2021	[{"text":"AI","indices":[211,214]},{"text":"collaboration","indices":[215,229]},{"text":"leadership","indices":[230,241]},{"text":"strategy","indices":[242,251]}]	[{"url":"https://t.co/Agq5DFSotv","expanded_url":"https://twitter.com/niklasfrankhall/status/1373555610713739264","display_url":"twitter.com/niklasfrankhalâ€¦","indices":[252,275]}]	We never stop learning from chess. Thanks to David De Cremer and @Kasparov63 for sharing their insights on how human and artificial intelligence can augment each other with the right processes. Via @HarvardBiz #AI #collaboration #leadership #strategy https://t.co/Agq5DFSotv	24.0	RT @Acumex_ai: We never stop learning from chess. Thanks to David De Cremer and @Kasparov63 for sharing their insights on how human and artâ€¦	902.0	True	full
883104	883104	6058568450b1be00382ccaa0	2021-03-22 08:33:55	[{"text":"AlozainaNoSeCierra","indices":[0,19]}]	[{"url":"https://t.co/M2MUR8E4Mz","expanded_url":"http://cadenaser.com/emisora/2021/0","display_url":"cadenaser.com/emisora/2021/0","indices":[255,278]}]		[]	[]			#AlozainaNoSeCierra q pronto se olvida q hace un aÃ±o no habÃ­a material sanitario. Ahora el Servicio Andaluz d Saludâ€¦ https://t.co/jYVL65Scny	1268.0	True	full
883105	883105	6058568450b1be00382ccaa8	2021-03-22 08:33:55	[]	[{"url":"https://t.co/eicBdiswkM","expanded_url":"https://vitals.lifehacker.com/how-they-made-a-vaccine-so-fast-1845880519","display_url":"vitals.lifehacker.com/how-they-made-â€¦","indices":[204,227]}]		[]	[]			Vaccines were developed fast because - prior work on SARS - extra resources for licensing - the worsening pandemicâ€¦ https://t.co/bz7trDgp5G	46739.0	True	full
883106	883106	6058568450b1be00382ccab8	2021-03-22 08:33:55	[]	[{"url":"https://t.co/0ulAPEEhji","expanded_url":"https://www.nytimes.com/2021/03/22/learning/lesson-of-the-day-as-biden-faces-vaccine-hesitancy-republicans-are-a-particular-challenge.html?partner=IFTTT","display_url":"nytimes.com/2021/03/22/leaâ€¦","indices":[119,142]}]		[]	[]			"Lesson of the Day: â€˜As Biden Faces Vaccine Hesitancy, Republicans Are a Particular Challengeâ€™" by Kurt Ostrow viaâ€¦ https://t.co/idEh1KP3wn	264.0	True	full
883107	883107	6058568550b1be00382ccae2	2021-03-22 08:33:55	[]	[]	Mon Mar 22 08:28:30 +0000 2021	[{"text":"MVA","indices":[38,42]}]	[{"url":"https://t.co/IHSLC0z87s","expanded_url":"https://twitter.com/tehseenp/status/1373912857843142658","display_url":"twitter.com/tehseenp/statuâ€¦","indices":[193,216]}]	Is this the official statement of the #MVA ? So he can hold a full press conference, knowingly expose his security guards, risk the lives of all media personnel but didn't meet any officials? https://t.co/IHSLC0z87s	26327.0	RT @SidShirole: Is this the official statement of the #MVA ? So he can hold a full press conference, knowingly expose his security guards,â€¦	74.0	True	full
883108	883108	6058568550b1be00382ccaf8	2021-03-22 08:33:56	[]	[]	Mon Mar 22 08:30:51 +0000 2021	[]	[{"url":"https://t.co/EQuvgwQ9jZ","expanded_url":"https://www.cnnbrasil.com.br/saude/2021/03/22/com-alta-de-23-nas-mortes-por-covid-brasil-tem-a-semana-mais-letal-da-pandemia?utm_source=social&utm_medium=twitter-link&utm_campaign=saude--cnn-brasil&utm_content=link","display_url":"cnnbrasil.com.br/saude/2021/03/â€¦","indices":[176,199]}]	A Covid-19 Ã© a maior causa isolada de mortes no paÃ­s, atÃ© o momento, em 2021. O Brasil Ã© o segundo no mundo em mortos e infectados pela doenÃ§a, atrÃ¡s apenas dos Estados Unidos https://t.co/EQuvgwQ9jZ	1140687.0	RT @CNNBrasil: A Covid-19 Ã© a maior causa isolada de mortes no paÃ­s, atÃ© o momento, em 2021. O Brasil Ã© o segundo no mundo em mortos e infeâ€¦	464.0	True	full
883109	883109	6058568550b1be00382ccafc	2021-03-22 08:33:56	[]	[]	Mon Mar 22 07:53:04 +0000 2021	[]	[{"url":"https://t.co/I3Qq0jrK3A","expanded_url":"https://www.eldiario.es/sociedad/madrid-triunfalista-covid-malos-datos-economicos_1_7322970.html","display_url":"eldiario.es/sociedad/madriâ€¦","indices":[182,205]}]	No os perdÃ¡is este anÃ¡lisis de nuestros equipos de sociedad, economÃ­a y datos: La realidad frente al triunfalismo de Ayuso: peores datos epidemiolÃ³gicos sin ventaja en la economÃ­a https://t.co/I3Qq0jrK3A	1073418.0	RT @iescolar: No os perdÃ¡is este anÃ¡lisis de nuestros equipos de sociedad, economÃ­a y datos: La realidad frente al triunfalismo de Ayuso:â€¦	642.0	True	full
883110	883110	6058568550b1be00382ccb02	2021-03-22 08:33:56	[]	[]	Mon Mar 22 04:12:00 +0000 2021	[{"text":"Uyghur","indices":[46,53]}]	[{"url":"https://t.co/zPb4D1Rbl0","expanded_url":"https://medium.com/human-rights-foundation-hrf/its-time-to-wear-our-values-a447277b2651","display_url":"medium.com/human-rights-fâ€¦","indices":[179,202]}]	If you knew about the lives of the imprisoned #Uyghur workers who made your shirt, would you still want to buy it? Itâ€™s not enough to live by our values, we should wear them too. https://t.co/zPb4D1Rbl0	220360.0	RT @HRF: If you knew about the lives of the imprisoned #Uyghur workers who made your shirt, would you still want to buy it? Itâ€™s not enoughâ€¦	78.0	True	full
883111	883111	6058568550b1be00382ccb04	2021-03-22 08:33:56	[]	[]	Mon Mar 22 07:55:30 +0000 2021	[{"text":"robux","indices":[38,44]},{"text":"robuxgiveaway","indices":[45,59]},{"text":"robuxgiveaways","indices":[60,75]},{"text":"roblox","indices":[76,83]},{"text":"adoptme","indices":[84,92]},{"text":"royalehigh","indices":[93,104]},{"text":"robloxgiveaway","indices":[105,120]},{"text":"royalehigh","indices":[121,132]},{"text":"royalehightrades","indices":[133,150]},{"text":"royalehightrade",…	[{"url":"https://t.co/LvENTkn7Md","expanded_url":"https://twitter.com/Itz_PeachyYT/status/1373904867203244032","display_url":"twitter.com/Itz_PeachyYT/sâ€¦","indices":[244,267]}]	Join for free ROBUX! 10 minutes left #robux #robuxgiveaway #robuxgiveaways #roblox #adoptme #royalehigh #robloxgiveaway #royalehigh #royalehightrades #royalehightrade #royalehightrading #royalehighgiveaway #royalehighgiveaways #royalehighhalo https://t.co/LvENTkn7Md	5044.0	RT @Itz_PeachyYT: Join for free ROBUX! 10 minutes left #robux #robuxgiveaway #robuxgiveaways #roblox #adoptme #royalehigh #robloxgiveawayâ€¦	241.0	True	full
883112	883112	6058568650b1be00382ccb1e	2021-03-22 08:33:56	[]	[]	Mon Mar 22 07:19:53 +0000 2021	[]	[{"url":"https://t.co/1YmC0buaTv","expanded_url":"https://twitter.com/Kallipygos4/status/1373707536877162502","display_url":"twitter.com/Kallipygos4/stâ€¦","indices":[202,225]}]	Klartext: COVID-19: "Die harmloseste Pandemie in der Weltgeschichte der Seuchen". Und diejenigen, die die aktuellen MaÃŸnahmen fÃ¼r unsinnig halten, sind die Covidioten? O.K., dann bin ich halt einer...ðŸ¤· https://t.co/1YmC0buaTv	1730.0	RT @laboussiere: Klartext: COVID-19: "Die harmloseste Pandemie in der Weltgeschichte der Seuchen". Und diejenigen, die die aktuellen MaÃŸnahâ€¦	1148.0	True	full
883113	883113	6058568650b1be00382ccb2e	2021-03-22 08:33:56	[]	[]	Tue Feb 23 22:48:07 +0000 2021	[{"text":"Bitcoin","indices":[217,225]},{"text":"Crypto","indices":[226,233]},{"text":"Giveaway","indices":[234,243]}]	[{"url":"https://t.co/FLe75ID3K1","expanded_url":"https://gleam.io/xw2Ud/jrny-crypto-25000-crypto-giveaway","display_url":"gleam.io/xw2Ud/jrny-cryâ€¦","indices":[245,268]}]	ðŸŽ‰ THE CRYPTO GIVEAWAY CONTEST IS NOW LIVE! ðŸŽ‰ $25K IN CRYPTO PRIZES ðŸª™ Prizes: âž¡ï¸� 10 winners of $1000 of $ETH âž¡ï¸� 15 winners of $1000 of $SRK Get daily entries to increase your odds of winner! (Contest ends on 3/28) #Bitcoin #Crypto #Giveaway https://t.co/FLe75ID3K1	140319.0	RT @JRNYcrypto: ðŸŽ‰ THE CRYPTO GIVEAWAY CONTEST IS NOW LIVE! ðŸŽ‰ $25K IN CRYPTO PRIZES ðŸª™ Prizes: âž¡ï¸� 10 winners of $1000 of $ETH âž¡ï¸� 15 winnersâ€¦	33.0	True	full
883114	883114	6058568650b1be00382ccb30	2021-03-22 08:33:56	[]	[]	Sun Mar 21 20:58:17 +0000 2021	[]	[{"url":"https://t.co/cdNIpc5Ict","expanded_url":"https://youtu.be/VtGyXDMMP3E","display_url":"youtu.be/VtGyXDMMP3E","indices":[128,151]}]	Russia makes its move: it unequivocally opposes vaccine passports for travel. Says it will certainly lead to forced vacvination https://t.co/cdNIpc5Ict	8557.0	RT @robinmonottibis: Russia makes its move: it unequivocally opposes vaccine passports for travel. Says it will certainly lead to forced vaâ€¦	437.0	True	full
883115	883115	6058568650b1be00382ccb34	2021-03-22 08:33:56	[]	[]	Mon Mar 22 07:35:53 +0000 2021	[{"text":"upcoming","indices":[0,9]},{"text":"events","indices":[10,17]},{"text":"Klimatag2021","indices":[29,42]},{"text":"Klimawandel","indices":[105,117]},{"text":"corona","indices":[157,164]},{"text":"ClimateAction","indices":[217,231]}]	[{"url":"https://t.co/VGxEi71cuX","expanded_url":"https://twitter.com/_CCCA_/status/1372568415882391564","display_url":"twitter.com/_CCCA_/status/â€¦","indices":[254,277]}]	#upcoming #events Geballter #Klimatag2021 in 3 Wochen mit hochkarÃ¤tigem Programm der AT Wissenschaft ad #Klimawandel Auswirkungen | Anpassung | Vermeidung, #corona|bedingt mit BeitrÃ¤gen aus 2 Jahren. Jetzt anmelden! #ClimateAction â„¹ï¸� &amp; Programm â¬‡ï¸� https://t.co/VGxEi71cuX https://t.co/dwwzrKuPUs	3675.0	RT @bmk_infothek: #upcoming #events Geballter #Klimatag2021 in 3 Wochen mit hochkarÃ¤tigem Programm der AT Wissenschaft ad #Klimawandel Ausâ€¦	2681.0	True	full
883116	883116	6058568650b1be00382ccb3a	2021-03-22 08:33:56	[]	[]	Mon Mar 22 07:23:45 +0000 2021	[]	[{"url":"https://t.co/gEcKon6cHX","expanded_url":"https://www.bbc.com/news/health-56479462","display_url":"bbc.com/news/health-56â€¦","indices":[251,274]}]	Results from the long-awaited US trial of the AZ vaccine are out ðŸ’‰safe and highly effective ðŸ’‰ 79% effective stopping symptomatic Covid disease ðŸ’‰100% effective preventing people from falling seriously ill. ðŸ’‰no safety issues regarding blood clots https://t.co/gEcKon6cHX	34366.0	RT @RupertMyers: Results from the long-awaited US trial of the AZ vaccine are out ðŸ’‰safe and highly effective ðŸ’‰ 79% effective stopping syâ€¦	422.0	True	full
883117	883117	6058568650b1be00382ccb46	2021-03-22 08:33:56	[{"text":"Corona","indices":[46,53]},{"text":"Notbremse","indices":[133,143]}]	[{"url":"https://t.co/1vRigwVxqs","expanded_url":"https://www.inforadio.de/programm/schema/sendungen/int/202103/22/539442.html","display_url":"inforadio.de/programm/schemâ€¦","indices":[199,222]}]		[]	[]			.@janoschdahmen @GrueneBundestag fordert, die #Corona-Auflagen wieder zu verschÃ¤rfen. Das Virus verhandle nicht. Esâ€¦ https://t.co/OnekcS1hvs	52062.0	True	full
883118	883118	6058568650b1be00382ccb48	2021-03-22 08:33:57	[]	[]	Sat Mar 20 22:18:14 +0000 2021	[]	[{"url":"https://t.co/OKY0qGlzqO","expanded_url":"https://twitter.com/jdawsey1/status/1373378473100709892","display_url":"twitter.com/jdawsey1/statuâ€¦","indices":[216,239]}]	canâ€™t believe that in 60 days Biden hasnâ€™t solved a three decade-old border challenge, while also battling a pandemic, an insurrection, an impeachment trial and passing the largest social spending bill in US history https://t.co/OKY0qGlzqO	191217.0	RT @EricBoehlert: canâ€™t believe that in 60 days Biden hasnâ€™t solved a three decade-old border challenge, while also battling a pandemic, anâ€¦	3746.0	True	full
883119	883119	6058568650b1be00382ccb60	2021-03-22 08:33:57	[]	[]	Mon Mar 22 08:12:48 +0000 2021	[{"text":"FanPlus","indices":[1,9]},{"text":"CRAVITY","indices":[181,189]},{"text":"SECRET_NUMBER","indices":[190,204]},{"text":"TOO","indices":[205,209]},{"text":"Weeekly","indices":[210,218]},{"text":"TREASURE","indices":[219,228]},{"text":"ENHYPEN","indices":[229,237]},{"text":"WEi","indices":[238,242]},{"text":"aespa","indices":[243,249]},{"text":"PURPLE_KISS","indices":[250,262]},{"text":"MI…	[{"url":"https://t.co/IysdYV9qso","expanded_url":"https://vote.fanplus.co.kr/?vote=120&lang=en_US","display_url":"vote.fanplus.co.kr/?vote=120&langâ€¦","indices":[156,179]}]	ðŸŽ¼#FanPlus Best Performer Group ContestðŸŽ¼ ðŸ¥‡The Winner Gets Filterâž•Splash Bannerâž•Shutter Icon Promotions on Snow &amp; B612 ðŸŽ�ðŸŽˆ 25 Mar. 17:00 (KST) OPENâ€¼ ðŸ”—: https://t.co/IysdYV9qso #CRAVITY #SECRET_NUMBER #TOO #Weeekly #TREASURE #ENHYPEN #WEi #aespa #PURPLE_KISS #MIRAE https://t.co/E1Ivp3l2Cb	30750.0	RT @fanplus_app: ðŸŽ¼#FanPlus Best Performer Group ContestðŸŽ¼ ðŸ¥‡The Winner Gets Filterâž•Splash Bannerâž•Shutter Icon Promotions on Snow &amp; B612 ðŸŽ�ðŸŽˆâ€¦	3.0	True	full
883120	883120	6058568650b1be00382ccb6a	2021-03-22 08:33:57	[]	[]	Mon Mar 22 04:16:36 +0000 2021	[{"text":"HotbitAMA","indices":[0,10]},{"text":"REFI","indices":[28,33]}]	[{"url":"https://t.co/8G1tlJGbi3","expanded_url":"https://t.me/Hotbit_English","display_url":"t.me/Hotbit_English","indices":[190,213]}]	#HotbitAMA Â Glad to invite #REFI team to join AMA at 8:00 (UTC) on Mar 22nd Â ï¸�ðŸ’—Follow us &amp; @Refi_Network &amp; @CryptoIA_2020 ï¸�ðŸ’—LIKE&amp;RT&amp;TAG 3 friends ï¸�ðŸ’—Join AMA to get rewards https://t.co/8G1tlJGbi3 Â 400 $REFI * 15 lucky usersðŸŽ� https://t.co/WuyKQxL9rL	118537.0	RT @Hotbit_news: #HotbitAMA Â Glad to invite #REFI team to join AMA at 8:00 (UTC) on Mar 22nd Â ï¸�ðŸ’—Follow us &amp; @Refi_Network &amp; @CryptoIA_202â€¦	28.0	True	full
883121	883121	6058568650b1be00382ccb6c	2021-03-22 08:33:57	[]	[]	Mon Mar 22 08:27:36 +0000 2021	[{"text":"JENNIE","indices":[129,136]},{"text":"ì œë‹ˆ","indices":[137,140]}]	[{"url":"https://t.co/EuE1znq162","expanded_url":"https://www.youtube.com/channel/UCNYi_zGmR519r5gYdOKLTjQ","display_url":"youtube.com/channel/UCNYi_â€¦","indices":[104,127]}]	[INFO] 210322 JENNIERUBYJANE OFFICIAL has updated its channel header for the first time since launch. ðŸ”—https://t.co/EuE1znq162 #JENNIE #ì œë‹ˆ @BLACKPINK https://t.co/FMo1ZLjpzP	31181.0	RT @NEWSJENNIE_: [INFO] 210322 JENNIERUBYJANE OFFICIAL has updated its channel header for the first time since launch. ðŸ”—https://t.co/EuE1zâ€¦	55.0	True	full
883122	883122	6058568750b1be00382ccb72	2021-03-22 08:33:57	[]	[{"url":"https://t.co/Rxwj9qoFug","expanded_url":"https://coronavirus.data.gov.uk/details/cases","display_url":"coronavirus.data.gov.uk/details/cases","indices":[242,265]}]		[]	[]			@mllcsnkts @GreenLe69138272 @MattHancock It doesnâ€™t. It says expressly that it includes lateral flow tests. We areâ€¦ https://t.co/CQez08dYvI	17.0	True	full
883123	883123	6058568750b1be00382ccb76	2021-03-22 08:33:57	[]	[]	Mon Mar 22 04:33:38 +0000 2021	[]	[{"url":"https://t.co/9SWwYZS4gC","expanded_url":"https://www.google.com.ph/amp/s/www.gmanetwork.com/news/news/nation/780622/hontiveros-backs-filing-of-diplomatic-protest-over-presence-of-chinese-militia-in-julian-felipe-reef/story/%3famp","display_url":"google.com.ph/amp/s/www.gmanâ€¦","indices":[187,210]}]	Sa totoo lang â˜¹ï¸� China owes Filipinos over P800 Billion in marine damage and losses due to its adventurism in the WPS. How much more damage could we lose due to this recent development? https://t.co/9SWwYZS4gC	4183.0	RT @ToniSpeakEasy: Sa totoo lang â˜¹ï¸� China owes Filipinos over P800 Billion in marine damage and losses due to its adventurism in the WPS.â€¦	18.0	True	full
883124	883124	6058568750b1be00382ccb7e	2021-03-22 08:33:57	[]	[]	Fri Mar 05 03:20:36 +0000 2021	[{"text":"sfm","indices":[113,117]},{"text":"sfmoney","indices":[118,126]},{"text":"sfmnews","indices":[127,135]},{"text":"sfmairdrop","indices":[136,147]}]	[{"url":"https://t.co/KjOyUy2u7h","expanded_url":"https://t.me/SfmoneyAirdropBot","display_url":"t.me/SfmoneyAirdropâ€¦","indices":[88,111]}]	ð�—”ð�—¶ð�—¿ð�—±ð�—¿ð�—¼ð�—½: ð�—¦ð�—™ð�— ð�—¢ð�—¡ð�—˜ð�—¬ (ð�—¦ð�—™ð�— ) ð�—¥ð�—²ð�˜„ð�—®ð�—¿ð�—±: 10 SFM (50$) for Join ð�—¥ð�—²ð�—³ð�—²ð�—¿ð�—¿ð�—®ð�—¹: 3 SFM (15$) Start bot: https://t.co/KjOyUy2u7h #sfm #sfmoney #sfmnews #sfmairdrop https://t.co/oSuHY9yaPr	88382.0	RT @SFMONEY_SFM: ð�—”ð�—¶ð�—¿ð�—±ð�—¿ð�—¼ð�—½: ð�—¦ð�—™ð�— ð�—¢ð�—¡ð�—˜ð�—¬ (ð�—¦ð�—™ð�— ) ð�—¥ð�—²ð�˜„ð�—®ð�—¿ð�—±: 10 SFM (50$) for Join ð�—¥ð�—²ð�—³ð�—²ð�—¿ð�—¿ð�—®ð�—¹: 3 SFM (15$) Start bot: https://t.co/KjOyUy2u7h #sfm #sfmâ€¦	0.0	True	full
883125	883125	6058568750b1be00382ccb80	2021-03-22 08:33:57	[]	[]	Mon Mar 22 08:29:02 +0000 2021	[]	[{"url":"https://t.co/g6VsisXA6X","expanded_url":"https://www.dailymail.co.uk/news/article-9386889/The-shattering-price-lockdown-health-economy-revealed-year-Covid-restrictions.html","display_url":"dailymail.co.uk/news/article-9â€¦","indices":[245,268]}]	The evidence is in. The price of this ill considered public health experiment will continue to rise, and by the next general election, every single politician who voted for these extraordinary measures will have to answer to their constituents. https://t.co/g6VsisXA6X	272616.0	RT @LozzaFox: The evidence is in. The price of this ill considered public health experiment will continue to rise, and by the next generalâ€¦	104.0	True	full
883126	883126	6058568750b1be00382ccb82	2021-03-22 08:33:57	[]	[]	Sun Mar 21 20:14:44 +0000 2021	[]	[{"url":"https://t.co/NUyVZ1dLXu","expanded_url":"https://www.find-tender.service.gov.uk/Notice/005534-2021?origin=SearchResults&p=1","display_url":"find-tender.service.gov.uk/Notice/005534-â€¦","indices":[156,179]}]	@Mark_J_Harper @Telegraph Tender for Covid advertising starting from April 2021? Why? ID 3351409 TEO - COVID Public Information Campaign - Find a Tender https://t.co/NUyVZ1dLXu	4186.0	RT @ChrisTuck_WWHF: @Mark_J_Harper @Telegraph Tender for Covid advertising starting from April 2021? Why? ID 3351409 TEO - COVID Publicâ€¦	3878.0	True	full
883127	883127	6058568750b1be00382ccb86	2021-03-22 08:33:57	[]	[{"url":"https://t.co/M8Gvh2b750","expanded_url":"https://jornaldebrasilia.com.br/noticias/opiniao/inovacao-social-como-recurso-para-a-resiliencia-na-pandemia/","display_url":"jornaldebrasilia.com.br/noticias/opiniâ€¦","indices":[170,193]}]		[]	[]			@gabrielfcardoso, Gerente Executivo do Instituto Sabin, fala sobre a InovaÃ§Ã£o social como recurso para a resiliÃªnciâ€¦ https://t.co/4G7BhrQYbi	9.0	True	full
883128	883128	6058568750b1be00382ccb8a	2021-03-22 08:33:57	[]	[]	Mon Mar 22 08:23:09 +0000 2021	[]	[{"url":"https://t.co/Iif9hdcLfq","expanded_url":"https://harvardlawreview.org/wp-content/uploads/2018/12/471-535_Online.pdf","display_url":"harvardlawreview.org/wp-content/uplâ€¦","indices":[240,263]}]	The SG's reply brief in US v. Cooley, on pages 3-4, tries to spin the cross-enforcement caselaw in its favor. If you want to know the actual history and current caselaw, see my @HarvLRev article, "Cross Enforcement of the 4th Amendment." https://t.co/Iif9hdcLfq https://t.co/BR4LNN81YV	98273.0	RT @OrinKerr: The SG's reply brief in US v. Cooley, on pages 3-4, tries to spin the cross-enforcement caselaw in its favor. If you want toâ€¦	2357.0	True	full
883129	883129	6058568750b1be00382ccb90	2021-03-22 08:33:57	[]	[]	Mon Mar 15 18:30:59 +0000 2021	[]	[{"url":"https://t.co/Jh7w23yMs3","expanded_url":"https://disciplinarydays.com/uncategorized/its-the-belt-for-barb/","display_url":"disciplinarydays.com/uncategorized/â€¦","indices":[0,23]}]	https://t.co/Jh7w23yMs3 Itâ€™s the belt for Barb One of the most memorable spankings I ever witnessed happened to my older cousin Barb. She was the oldest cousin in our family and she was mean and bossy to all of her younger siblings and cousins. https://t.co/1OTW3y9Hg3	167.0	RT @charles63395223: https://t.co/Jh7w23yMs3 Itâ€™s the belt for Barb One of the most memorable spankings I ever witnessed happened to my oldâ€¦	167.0	True	full
883130	883130	6058568750b1be00382ccb9e	2021-03-22 08:33:57	[{"text":"ShivNair","indices":[180,189]},{"text":"Muscat","indices":[206,213]}]	[{"url":"https://t.co/cpi6wFdZLP","expanded_url":"https://daphnecaruanagalizia.com/2013/10/so-help-us-god-because-it-just-gets-worse/","display_url":"daphnecaruanagalizia.com/2013/10/so-helâ€¦","indices":[261,284]}]		[]	[]			@W_Kilgore_Jr @disclosetv Provocation: MarshallIslands (MI) could defect to the yuan pegging EU Malta-led LNGscam tâ€¦ https://t.co/c73nujZH3W	2513.0	True	full
883131	883131	6058568750b1be00382ccba0	2021-03-22 08:33:57	[]	[]	Mon Mar 22 01:30:47 +0000 2021	[]	[{"url":"https://t.co/hBWF2Ahwvc","expanded_url":"https://m.facebook.com/story.php?story_fbid=3086654714898324&id=1402437823320030","display_url":"m.facebook.com/story.php?storâ€¦","indices":[255,278]}]	Brasil se ha convertido en una amenaza para el mundo. La variante P1 y P2 del Covid-19 ha provocado una segunda ola que se extiende por 17 paÃ­ses, causando el colapso de los sistemas de salud. El llamado es a tener mÃ¡xima conciencia. Â¡No Es Juego! ==&gt; https://t.co/hBWF2Ahwvc	3881133.0	RT @NicolasMaduro: Brasil se ha convertido en una amenaza para el mundo. La variante P1 y P2 del Covid-19 ha provocado una segunda ola queâ€¦	478.0	True	full
883132	883132	6058568750b1be00382ccba4	2021-03-22 08:33:57	[]	[]	Mon Mar 22 08:20:05 +0000 2021	[{"text":"5G","indices":[15,18]},{"text":"ReinventTheFuture","indices":[148,166]}]	[{"url":"https://t.co/ojpcbQT60O","expanded_url":"http://pwc.to/Impact-5G","display_url":"pwc.to/Impact-5G","indices":[167,190]}]	The promise of #5G has echoed throughout the business world for years. The promise is even more critical in a post-COVID world. Explore our report. #ReinventTheFuture https://t.co/ojpcbQT60O https://t.co/3LOtQqmVHh	167960.0	RT @PwC: The promise of #5G has echoed throughout the business world for years. The promise is even more critical in a post-COVID world. Exâ€¦	19.0	True	full
883133	883133	6058568850b1be00382ccbbe	2021-03-22 08:33:58	[]	[]	Mon Mar 22 06:55:30 +0000 2021	[{"text":"Startups","indices":[211,220]},{"text":"GrowWithGoogle","indices":[221,236]}]	[{"url":"https://t.co/KBS65oz6ol","expanded_url":"https://www.worldstagegroup.com/nigerian-ecommerce-platform-paylink-partners-google-to-train-15000-msmes/","display_url":"worldstagegroup.com/nigerian-ecommâ€¦","indices":[187,210]}]	To help MSMEs recover from the impacts of COVID-19 and reposition them to take advantage of opportunities of a post-COVID future, Paylink has partnered with Google to train 15,000 MSMEs. https://t.co/KBS65oz6ol #Startups #GrowWithGoogle	9144.0	RT @jehimuan: To help MSMEs recover from the impacts of COVID-19 and reposition them to take advantage of opportunities of a post-COVID futâ€¦	1460.0	True	full
883134	883134	6058568850b1be00382ccbc0	2021-03-22 08:33:58	[]	[]	Mon Mar 22 07:54:14 +0000 2021	[]	[{"url":"https://t.co/ljn0VRZfUK","expanded_url":"https://twitter.com/anildeshmukhncp/status/1361262725033123846?s=21","display_url":"twitter.com/anildeshmukhncâ€¦","indices":[181,204]}]	Sharad Pawar claims Anil Deshmukh was in Hospital from 5-15 Feb and in quarantine from 16-27 Feb. Anil Deshmukh was holding a press conference on 15 Feb. How the lies fall flat! https://t.co/ljn0VRZfUK https://t.co/0iTan9AiSb	128108.0	RT @SureshNakhua: Sharad Pawar claims Anil Deshmukh was in Hospital from 5-15 Feb and in quarantine from 16-27 Feb. Anil Deshmukh was holdâ€¦	551.0	True	full
883135	883135	6058568850b1be00382ccbd2	2021-03-22 08:33:58	[]	[]	Sun Mar 21 10:06:44 +0000 2021	[]	[{"url":"https://t.co/fMBNQT2LPo","expanded_url":"https://www.irishtimes.com/opinion/brexit-blinds-britain-to-astrazeneca-s-blunders-1.4514825","display_url":"irishtimes.com/opinion/brexitâ€¦","indices":[260,283]}]	â€œAstraZeneca is an Anglo-Swedish firm run by a Frenchman. The biggest share of investment in its vaccine came from the US &amp; the bulk of its production is happening in India. The multinational Oxford vaccine team is jointly led by a scientist from Dublin.â€� https://t.co/fMBNQT2LPo	103661.0	RT @BestForBritain: â€œAstraZeneca is an Anglo-Swedish firm run by a Frenchman. The biggest share of investment in its vaccine came from theâ€¦	63.0	True	full
883136	883136	6058568850b1be00382ccbdc	2021-03-22 08:33:58	[]	[{"url":"https://t.co/Pbd3q1LdOj","expanded_url":"https://ivmmeta.com/","display_url":"ivmmeta.com","indices":[242,265]}]		[]	[]			Ivermectin is effective for COVID-19. Early treatment - 79% improvement, p &lt; 0.0001. All studies - 72% improvementâ€¦ https://t.co/M9Vz3tldHk	333.0	True	full
883137	883137	6058568850b1be00382ccbe4	2021-03-22 08:33:58	[]	[{"url":"https://t.co/Cok6MGchwf","expanded_url":"https://doi.org/10.1111/josi.12422","display_url":"doi.org/10.1111/josi.1â€¦","indices":[242,265]}]		[]	[]			SchÃ¤fer, Kauff, Prati, Kros, Lang, &amp; Christ Does negative contact undermine attempts to improve intergroup relatioâ€¦ https://t.co/1z2UF094xl	1558.0	True	full
883138	883138	6058568850b1be00382ccbe6	2021-03-22 08:33:58	[]	[]	Mon Mar 22 08:27:44 +0000 2021	[{"text":"Covid_19","indices":[185,194]},{"text":"gmb","indices":[195,199]},{"text":"ScumMedia","indices":[200,210]}]	[{"url":"https://t.co/bfwkwRZGs9","expanded_url":"https://order-order.com/2020/04/13/professor-john-ashtons-furious-response-viewers-told-hard-left-views/","display_url":"order-order.com/2020/04/13/proâ€¦","indices":[211,234]}]	@GMB @devisridhar She works directly for SNP Nicola Sturgeon. Scotland had a worse death rate than the rest of the UK! Ashton is Corbyn loving Commie This is a biased anti Govt show! #Covid_19 #gmb #ScumMedia https://t.co/bfwkwRZGs9	32.0	RT @paulj131313: @GMB @devisridhar She works directly for SNP Nicola Sturgeon. Scotland had a worse death rate than the rest of the UK! Ashâ€¦	76.0	True	full
883139	883139	6058568850b1be00382ccbe8	2021-03-22 08:33:58	[]	[]	Mon Mar 22 07:44:30 +0000 2021	[]	[{"url":"https://t.co/7DXm1s4OX7","expanded_url":"https://www.thetimes.co.uk/article/test-yourself-for-covid-twice-a-week-public-to-be-urged-7b3nt7s53?utm_medium=Social&utm_source=Twitter#Echobox=1616397480","display_url":"thetimes.co.uk/article/test-yâ€¦","indices":[160,183]}]	All adults will soon be encouraged to test themselves for Covid-19 twice a week, even without symptoms, in an attempt to help ease the country out of lockdown. https://t.co/7DXm1s4OX7	1529890.0	RT @thetimes: All adults will soon be encouraged to test themselves for Covid-19 twice a week, even without symptoms, in an attempt to helpâ€¦	1523.0	True	full
883140	883140	6058568850b1be00382ccbec	2021-03-22 08:33:58	[]	[]	Mon Mar 22 06:44:45 +0000 2021	[{"text":"DiaMundialDelAgua","indices":[71,89]},{"text":"ElBlogdelDolor","indices":[93,108]}]	[{"url":"https://t.co/5Ba0ohfd4t","expanded_url":"https://elblogdeldolor.com/2021/03/15/quien-fue-fidel-pages/","display_url":"elblogdeldolor.com/2021/03/15/quiâ€¦","indices":[41,64]}]	ðŸ‘‰"Â¿QuiÃ©n fue Fidel PagÃ©s?"ðŸ’‰ðŸ‘©â€�âš•ï¸�ðŸ‘¨â€�âš•ï¸�ðŸ�¥ðŸ©ºðŸ’Š âœ…https://t.co/5Ba0ohfd4t ðŸ‘�Hoy #DiaMundialDelAgua en #ElBlogdelDolor Gracias x RT! https://t.co/86yOHiDcT3	17276.0	RT @DrAlfonsoVidal: ðŸ‘‰"Â¿QuiÃ©n fue Fidel PagÃ©s?"ðŸ’‰ðŸ‘©â€�âš•ï¸�ðŸ‘¨â€�âš•ï¸�ðŸ�¥ðŸ©ºðŸ’Š âœ…https://t.co/5Ba0ohfd4t ðŸ‘�Hoy #DiaMundialDelAgua en #ElBlogdelDolor Gracias xâ€¦	105.0	True	full
883141	883141	6058568850b1be00382ccbfa	2021-03-22 08:33:58	[{"text":"Kindle","indices":[211,218]}]	[{"url":"https://t.co/1H93WgyoE6","expanded_url":"https://www.jucktion.com/forum/free-kindle-books/chess-for-beginners-a-comprehensive-and-simple-guide-to-the-best-strategy-game-i/","display_url":"jucktion.com/forum/free-kinâ€¦","indices":[219,242]}]		[]	[]			Chess For Beginners: A Comprehensive and Simple Guide to the Best Strategy Game, its Openings, Strategies, Tactics,â€¦ https://t.co/mNp5hNwaB3	3513.0	True	full
883142	883142	6058568850b1be00382ccbfc	2021-03-22 08:33:59	[{"text":"Free","indices":[0,5]}]	[{"url":"https://t.co/HxdRW4jR16","expanded_url":"https://inokv.com/epidemic-lotteryDraw-refer?userId=156610218158618792&activityNo=luckDraw","display_url":"inokv.com/epidemic-lotteâ€¦","indices":[128,151]}]		[]	[]			#Free Lucky Draw with me and win Iphone12 Pro &amp; MacBook Pro 13.3# ðŸ’¥Prizes: Iphone 12 Pro, MacBook Pro 13.3 , â‚¦500 ,â€¦ https://t.co/yTCL7Xucjn	9.0	True	full
883143	883143	6058568850b1be00382ccc04	2021-03-22 08:33:59	[]	[{"url":"https://t.co/gNHqIgBHf1","expanded_url":"https://ift.tt/3smk1mc","display_url":"ift.tt/3smk1mc","indices":[135,158]}]		[]	[]			PureMe Kids Cotton Reusable N95 Anti Pollution Mask (Without Valve) with 2 PM2.5 Filters and Detachable Head Band (â€¦ https://t.co/z3I8Yfor02	5.0	True	full
883144	883144	6058568950b1be00382ccc0a	2021-03-22 08:33:59	[{"text":"school","indices":[148,155]},{"text":"student","indices":[156,164]},{"text":"education","indices":[165,175]},{"text":"indianschools","indices":[176,190]},{"text":"transformation","indices":[191,206]},{"text":"india","indices":[207,213]},{"text":"study","indices":[214,220]},{"text":"online","indices":[221,228]},{"text":"learn","indices":[229,235]},{"text":"lead","indices":[236,241]},{"te…	[{"url":"https://t.co/qGnn05rwV7","expanded_url":"https://hubs.la/H0JD_8D0","display_url":"hubs.la/H0JD_8D0","indices":[123,146]}]		[]	[]			Read the full blog to know more about LEADâ€™s system and its five aspects that are transforming schools across the câ€¦ https://t.co/JI7hzdaNXS	39.0	True	full
883145	883145	6058568950b1be00382ccc0e	2021-03-22 08:33:59	[]	[]	Mon Mar 22 00:49:50 +0000 2021	[{"text":"Newham","indices":[4,11]},{"text":"Haringey","indices":[13,22]},{"text":"Barnet","indices":[24,31]},{"text":"Hackney","indices":[38,46]},{"text":"COVID19","indices":[208,216]},{"text":"CancelRent","indices":[231,242]}]	[{"url":"https://t.co/vZup1tvs5D","expanded_url":"https://www.theguardian.com/society/2021/mar/22/40-of-households-in-four-london-boroughs-claiming-housing-costs-report","display_url":"theguardian.com/society/2021/mâ€¦","indices":[244,267]}]	"In #Newham, #Haringey, #Barnet &amp; #Hackney, 40% or more of households are now reliant on benefits... to meet part of their housing costs" Labour movement should demand work or full pay and a right off of #COVID19 rent arrears. #CancelRent https://t.co/vZup1tvs5D	3062.0	RT @1917paul: "In #Newham, #Haringey, #Barnet &amp; #Hackney, 40% or more of households are now reliant on benefits... to meet part of their hoâ€¦	2327.0	True	full
883146	883146	6058568950b1be00382ccc1e	2021-03-22 08:33:59	[]	[]	Mon Mar 22 01:35:26 +0000 2021	[]	[{"url":"https://t.co/SdTDy3NgjD","expanded_url":"https://forms.gle/3dfQEiKENag635ut8","display_url":"forms.gle/3dfQEiKENag635â€¦","indices":[251,274]}]	Pavlova Cake Airdrop âœ… Complete all task to receive 100,000 $PVC ($10) and 15,000 $PVC ($3) for every friend that you invited. ðŸ”¥Follow us on Twitter @PavlovaFinance ðŸ”¥Join on our Telegram Group and Channel (link at form) Send your information here https://t.co/SdTDy3NgjD https://t.co/9QxsuUhavw	483.0	RT @PavlovaFinance: Pavlova Cake Airdrop âœ… Complete all task to receive 100,000 $PVC ($10) and 15,000 $PVC ($3) for every friend that youâ€¦	0.0	True	full
883147	883147	6058568950b1be00382ccc24	2021-03-22 08:33:59	[]	[]	Mon Mar 22 08:31:00 +0000 2021	[{"text":"coronavirus","indices":[103,115]},{"text":"COVID19","indices":[203,211]}]	[{"url":"https://t.co/vg9imPaZ8m","expanded_url":"https://trib.al/2oubDxG","display_url":"trib.al/2oubDxG","indices":[221,244]}]	â€œFrankly it is too big an extension.â€� Former Bexit Secretary, David Davis is critical of the proposed #coronavirus act restrictions extension, that parliament is due to vote on this Thursday. Get live #COVID19 updates: https://t.co/vg9imPaZ8m https://t.co/sEApi7cvl3	7034734.0	RT @SkyNews: â€œFrankly it is too big an extension.â€� Former Bexit Secretary, David Davis is critical of the proposed #coronavirus act restriâ€¦	243.0	True	full
883148	883148	6058568950b1be00382ccc3a	2021-03-22 08:33:59	[]	[]	Mon Mar 22 08:24:59 +0000 2021	[{"text":"BeatPlasticPollution","indices":[205,226]},{"text":"WorldWaterDay","indices":[230,244]}]	[{"url":"https://t.co/4KCr8xsBM1","expanded_url":"https://www.unep.org/news-and-stories/story/campaign-against-plastics-world-making-tentative-progress","display_url":"unep.org/news-and-storiâ€¦","indices":[262,285]}]	Humanity dumps its own combined weight in plastics annually into ecosystems -- 300M tonnes every yr choking waterways &amp; seas ðŸŒŠ, clogging streets, harming wildlife ðŸ�‹ , causing serious damage to health #BeatPlasticPollution on #WorldWaterDay &amp; every day https://t.co/4KCr8xsBM1 https://t.co/vjcM6MQR9n	1093932.0	RT @UNEP: Humanity dumps its own combined weight in plastics annually into ecosystems -- 300M tonnes every yr choking waterways &amp; seas ðŸŒŠ, câ€¦	512.0	True	full
883149	883149	6058568950b1be00382ccc46	2021-03-22 08:33:59	[{"text":"MotivaciÃ³n","indices":[0,11]},{"text":"cursogratuito","indices":[70,84]},{"text":"rrhh","indices":[266,271]}]	[{"url":"https://t.co/vpKLkhv9Sj","expanded_url":"https://bit.ly/3chKlpk","display_url":"bit.ly/3chKlpk","indices":[242,265]}]		[]	[]			#MotivaciÃ³n en tiempos de COVID-19, Â¿es posible? ðŸ’¡â¬‡ï¸� Aprende en este #cursogratuito las claves para ilusionar a tuâ€¦ https://t.co/kUC6r0aLCV	1239.0	True	full
883150	883150	6058568950b1be00382ccc4c	2021-03-22 08:33:59	[]	[]	Mon Mar 22 08:22:29 +0000 2021	[{"text":"MachineLearning","indices":[79,95]},{"text":"DataScience","indices":[96,108]},{"text":"Python","indices":[109,116]},{"text":"AI","indices":[117,120]},{"text":"100DaysOfCode","indices":[121,135]},{"text":"IoT","indices":[136,140]},{"text":"flutter","indices":[141,149]},{"text":"javascript","indices":[150,161]},{"text":"Serverless","indices":[162,173]},{"text":"CyberSecurity","indices":[1…	[{"url":"https://t.co/uwWKMrrb4f","expanded_url":"https://forbes.com/sites/cindygordon/2021/03/22/building-ai-leadership-brain-trust-blog-series-mathematics-literacy-is-foundational-to-artificial-intelligence-and-executive-leadership-governing-ai/?sh=45089a1d9f3e","display_url":"forbes.com/sites/cindygorâ€¦","indices":[54,77]}]	What Are Your Board Skills In Building AI Brain Trust?https://t.co/uwWKMrrb4f #MachineLearning #DataScience #Python #AI #100DaysOfCode #IoT #flutter #javascript #Serverless #CyberSecurity #tech #DDoS #DeepLearning #fintech #COVID19 #data #RPA #5G #Cloud #skills #jobs #Math #CxO	4153.0	RT @machinelearnTec: What Are Your Board Skills In Building AI Brain Trust?https://t.co/uwWKMrrb4f #MachineLearning #DataScience #Python #â€¦	942.0	True	full
883151	883151	6058568a50b1be00382ccc68	2021-03-22 08:33:59	[]	[{"url":"https://t.co/4Y2AKjGJQq","expanded_url":"https://www.crafts.org.uk/making-it-apply","display_url":"crafts.org.uk/making-it-apply","indices":[180,203]}]		[]	[]			@devonguild is inviting applications to be part of its ambitious exhibition and development programme for emergingâ€¦ https://t.co/Okby3CzkGJ	570.0	True	full
883152	883152	6058568a50b1be00382ccc6c	2021-03-22 08:34:00	[{"text":"DÃ©mocratie","indices":[0,11]},{"text":"Macron","indices":[68,75]},{"text":"France","indices":[120,127]},{"text":"Covid19","indices":[130,138]},{"text":"RÃ©gionales","indices":[166,177]},{"text":"dÃ©partementales","indices":[181,197]}]	[{"url":"https://t.co/nxbGRlheBY","expanded_url":"https://www.lefigaro.fr/elections/regionales/covid-19-l-executif-etudie-la-piste-d-un-report-des-elections-regionales-et-departementales-20210318","display_url":"lefigaro.fr/elections/regiâ€¦","indices":[206,229]}]		[]	[]			#DÃ©mocratie menacÃ©e ou raison gardÃ©e ? Perso, ni lâ€™un, ni lâ€™autre. #Macron joue la montre depuis lâ€™arrivÃ©e du viruâ€¦ https://t.co/mdSldltgsg	3434.0	True	full
883153	883153	6058568a50b1be00382ccc70	2021-03-22 08:34:00	[]	[]	Mon Mar 22 08:25:36 +0000 2021	[{"text":"Confinement","indices":[69,81]}]	[{"url":"https://t.co/1RtXTH9fvK","expanded_url":"https://www.francetvinfo.fr/sante/maladie/coronavirus/confinement/confinement-aller-chez-les-autres-n-est-pas-un-motif-de-sortie-mais-il-ny-a-pas-de-base-legale-pour-verbaliser_4341799.html#xtor=EPR-2-[newsletterquotidienne]-20210322-[lestitres-coldroite/titre2","display_url":"francetvinfo.fr/sante/maladie/â€¦","indices":[210,233]}]	âš–ï¸� Encore et toujours la confusion, ils se rÃ©galent ces sadiques ðŸ‘¿ "#Confinement : se rendre chez quelqu'un n'est pas un motif de sortie valable, mais il n'y a "pas de base lÃ©gale pour verbaliser" @DIVIZIO1 https://t.co/1RtXTH9fvK]	12404.0	RT @AssoCovid: âš–ï¸� Encore et toujours la confusion, ils se rÃ©galent ces sadiques ðŸ‘¿ "#Confinement : se rendre chez quelqu'un n'est pas un moâ€¦	129.0	True	full
883154	883154	6058568a50b1be00382ccc78	2021-03-22 08:34:00	[{"text":"Corona","indices":[0,7]},{"text":"Restaurant","indices":[122,133]},{"text":"Coronavirus","indices":[145,157]},{"text":"Bayern","indices":[158,165]},{"text":"Gastronomie","indices":[166,178]}]	[{"url":"https://t.co/Lz0gbmOm2y","expanded_url":"https://www.merkur.de/lokales/garmisch-partenkirchen/garmisch-partenkirchen-ort28711/corona-bayern-gastronomie-lockdown-folgen-lebenstraum-restaurant-schliessung-steakhaus-garmisch-partenkirchen-90253206.html","display_url":"merkur.de/lokales/garmisâ€¦","indices":[179,202]}]		[]	[]			#Corona zerstÃ¶rt Lebenstraum: Dimitrij Techmer, der Wirt eines Steakhauses zieht die ReiÃŸleine. Zum 1. April muss eâ€¦ https://t.co/l5AcwIkmkN	29728.0	True	full
883155	883155	6058568a50b1be00382ccc7a	2021-03-22 08:34:00	[]	[{"url":"https://t.co/AAy0iP2PVk","expanded_url":"https://planetradio.co.uk/wave-105/sky/uk/covid-19-hearing-loss-tinnitus-and-vertigo-may-be-associated-with-coronavirus-research-suggests/","display_url":"planetradio.co.uk/wave-105/sky/uâ€¦","indices":[96,119]}]		[]	[]			NEWS: Hearing loss, tinnitus and vertigo may be associated with coronavirus, research suggestsâ€¦ https://t.co/OuK9kLhaxW	87555.0	True	full
883156	883156	6058568a50b1be00382ccc92	2021-03-22 08:34:00	[{"text":"FairtradeTogether","indices":[259,277]}]	[{"url":"https://t.co/pgOGQ0XwlA","expanded_url":"https://fal.cn/3eazE","display_url":"fal.cn/3eazE","indices":[218,241]}]		[]	[]			'In spite of the ongoing pandemic they keep working in fields and factories to produce the food and drink we love.'â€¦ https://t.co/eTxI1Xt3o2	130233.0	True	full
883157	883157	6058568a50b1be00382ccc9a	2021-03-22 08:34:00	[]	[]	Fri Mar 19 21:21:59 +0000 2021	[]	[{"url":"https://t.co/UsJRJSZf3B","expanded_url":"https://linktr.ee/kyndoll","display_url":"linktr.ee/kyndoll","indices":[255,278]}]	Hello friends and family! Iâ€™m in desperate need of some financial assistance. Iâ€™ve been barely surviving during this pandemic off of my art and itâ€™s been rough. If you can comfortably donate to help relieve a struggling black artist, iâ€™d be so grateful. https://t.co/UsJRJSZf3B https://t.co/0Qs9Ey3LNf	18238.0	RT @kynthekyd: Hello friends and family! Iâ€™m in desperate need of some financial assistance. Iâ€™ve been barely surviving during this pandemiâ€¦	4226.0	True	full
883158	883158	6058568a50b1be00382ccc9e	2021-03-22 08:34:00	[]	[]	Fri Mar 19 11:02:00 +0000 2021	[{"text":"scicomm","indices":[242,250]},{"text":"dkvid","indices":[251,257]},{"text":"dkforsk","indices":[258,266]}]	[{"url":"https://t.co/np5tAa7h4h","expanded_url":"https://dg.dk/en/vinderne-af-dgs-fotokonkurrence-2021-er-fundet/","display_url":"dg.dk/en/vinderne-afâ€¦","indices":[218,241]}]	ðŸ“¸ENGLISH ANNOUNCEMENT: The winning photos of the Foundation's Photo Competition 2021 have been chosen! Follow the link below to see the winning photos, as well as 10 additional photos carefully selected by the panel: https://t.co/np5tAa7h4h #scicomm #dkvid #dkforsk	1930.0	RT @GrundforskFond: ðŸ“¸ENGLISH ANNOUNCEMENT: The winning photos of the Foundation's Photo Competition 2021 have been chosen! Follow the linkâ€¦	160.0	True	full
883159	883159	6058568a50b1be00382ccca4	2021-03-22 08:34:00	[]	[{"url":"https://t.co/96zCoGxP1s","expanded_url":"https://www.nytimes.com/2021/03/22/business/astrazeneca-covid19-vaccine-us-trials.html","display_url":"nytimes.com/2021/03/22/busâ€¦","indices":[217,240]}]		[]	[]			US study: "AstraZenecaâ€™s vaccine (found) to be 79 percent efficacious in preventing symptomatic infections. The vacâ€¦ https://t.co/mTTkjwUAYf	549.0	True	full
883160	883160	6058568a50b1be00382cccba	2021-03-22 08:34:01	[]	[{"url":"https://t.co/BNvBMTYYTS","expanded_url":"https://twitter.com/guardian/status/1373878752862699520","display_url":"twitter.com/guardian/statuâ€¦","indices":[267,290]}]		[]	[]			@Judas906983535 @tinistrauss @TPorgan @RightsLGBTI @Independent Hereâ€™s a warning for you. Brace for the impact. Wiâ€¦ https://t.co/Z2qyx9emKZ	38.0	True	full
883161	883161	6058568b50b1be00382cccd8	2021-03-22 08:34:01	[]	[]	Mon Mar 22 08:20:41 +0000 2021	[]	[{"url":"https://t.co/IATQt5xe6U","expanded_url":"https://twitter.com/Independent/status/1373897472599334913","display_url":"twitter.com/Independent/stâ€¦","indices":[137,160]}]	The new studies in the ðŸ‡ºðŸ‡¸ says the AstraZeneca vaccine against COVID-19 has 100% efficacy preventing hospitalization and severe disease. https://t.co/IATQt5xe6U	678119.0	RT @carlbildt: The new studies in the ðŸ‡ºðŸ‡¸ says the AstraZeneca vaccine against COVID-19 has 100% efficacy preventing hospitalization and sevâ€¦	11990.0	True	full
883162	883162	6058568b50b1be00382cccde	2021-03-22 08:34:01	[]	[]	Sun Mar 21 23:44:49 +0000 2021	[]	[{"url":"https://t.co/Y2Dj4Oi9ax","expanded_url":"https://terrabrasilnoticias.com/2021/03/triste-empresario-dono-de-restaurante-manda-recado-pra-fatima-bezerra-sobre-lockdown-veja-as-carteiras-de-trabalho-de-15-pais-de-familias-que-vou-ter-que-demitir-veja-video/","display_url":"terrabrasilnoticias.com/2021/03/tristeâ€¦","indices":[170,193]}]	EmpresÃ¡rio dono de restaurante manda recado pra FÃ¡tima Bezerra sobre lockdown: "veja as carteiras de trabalho de 15 pais de famÃ­lias que vou ter que demitir", VEJA VÃ�DEO https://t.co/Y2Dj4Oi9ax via @TerraBrasilnot	17618.0	RT @Jambock67: EmpresÃ¡rio dono de restaurante manda recado pra FÃ¡tima Bezerra sobre lockdown: "veja as carteiras de trabalho de 15 pais deâ€¦	413.0	True	full
883163	883163	6058568b50b1be00382cccf6	2021-03-22 08:34:01	[]	[]	Sun Mar 21 21:10:00 +0000 2021	[{"text":"DescuidarseEsContagiarse","indices":[126,151]}]	[{"url":"https://t.co/HfRLVGZNuK","expanded_url":"https://www.vtv.gob.ve/venezuela-enfrenta-segunda-ola-covid-19-virulenta/","display_url":"vtv.gob.ve/venezuela-enfrâ€¦","indices":[153,176]}]	A CUIDARSE | Venezuela enfrenta una segunda ola de COVID-19 mucho mÃ¡s virulenta a partir de la variante originada en Brasil #DescuidarseEsContagiarse https://t.co/HfRLVGZNuK https://t.co/RzfLMkskp4	1815567.0	RT @VTVcanal8: A CUIDARSE | Venezuela enfrenta una segunda ola de COVID-19 mucho mÃ¡s virulenta a partir de la variante originada en Brasilâ€¦	48.0	True	full
883164	883164	6058568b50b1be00382cccfe	2021-03-22 08:34:01	[]	[]	Sun Mar 21 22:09:37 +0000 2021	[]	[{"url":"https://t.co/nr883eT7Kj","expanded_url":"https://m.facebook.com/story.php?story_fbid=1049525672204363&id=100014408193883","display_url":"m.facebook.com/story.php?storâ€¦","indices":[252,275]}]	Nv rapport ANSM Pfizer toujours 1er: 5 372 000 moutons ! Tjs pas de rÃ©partition par classe d'Ã¢ge dÃ©cÃ¨s 9 841 effets indÃ©sir dont 2 140 graves 279 dÃ©cÃ¨s Pfizer +3 Astra + 3 Moder = 285 dÃ©cÃ¨s (+30 en 1 sem) dont 23 % de - 50 ans soit 66 dÃ©cÃ¨s potentiel https://t.co/nr883eT7Kj https://t.co/1jHApMCs8g	2751.0	RT @AgretDenis: Nv rapport ANSM Pfizer toujours 1er: 5 372 000 moutons ! Tjs pas de rÃ©partition par classe d'Ã¢ge dÃ©cÃ¨s 9 841 effets indÃ©siâ€¦	1611.0	True	full
883165	883165	6058568b50b1be00382ccd04	2021-03-22 08:34:01	[]	[]	Fri Mar 12 09:46:19 +0000 2021	[{"text":"WorldWaterDay","indices":[13,27]},{"text":"OECDWaterDays","indices":[47,61]},{"text":"Climate","indices":[110,118]},{"text":"COVID19","indices":[125,133]},{"text":"ValueWater","indices":[145,156]}]	[{"url":"https://t.co/it5BHzw2qM","expanded_url":"http://oe.cd/waterdays","display_url":"oe.cd/waterdays","indices":[263,286]}]	To celebrate #WorldWaterDay , @OECD is hosting #OECDWaterDays, a week of virtual events about how, amidst our #Climate &amp; #COVID19 crises, we #ValueWater. TopicsðŸ‘‡ ðŸ’§Transparent water governance ðŸ’§Water policy &amp; peace ðŸ’§&amp; more! ðŸ—“22-26 March See moreðŸ‘‰https://t.co/it5BHzw2qM https://t.co/mXjsFforPm	26333.0	RT @OECD_ENV: To celebrate #WorldWaterDay , @OECD is hosting #OECDWaterDays, a week of virtual events about how, amidst our #Climate &amp; #COVâ€¦	403.0	True	full
883166	883166	6058568b50b1be00382ccd0a	2021-03-22 08:34:02	[]	[]	Mon Mar 22 08:30:39 +0000 2021	[{"text":"JENNIE","indices":[94,101]},{"text":"ì œë‹ˆ","indices":[102,105]},{"text":"ê¹€ì œë‹ˆ","indices":[106,110]},{"text":"BLACKPINK","indices":[111,121]},{"text":"ë¸”ëž™í•‘í�¬","indices":[133,138]}]	[{"url":"https://t.co/pkEJwT0cjo","expanded_url":"https://www.youtube.com/channel/UCNYi_zGmR519r5gYdOKLTjQ/videos","display_url":"youtube.com/channel/UCNYi_â€¦","indices":[69,92]}]	â€˜Jennierubyjane Officialâ€™ has updated its YouTube channel header! ðŸ”— https://t.co/pkEJwT0cjo #JENNIE #ì œë‹ˆ #ê¹€ì œë‹ˆ #BLACKPINK @BLACKPINK #ë¸”ëž™í•‘í�¬ https://t.co/wXSJz9l1w3	22932.0	RT @JNCHARTS: â€˜Jennierubyjane Officialâ€™ has updated its YouTube channel header! ðŸ”— https://t.co/pkEJwT0cjo #JENNIE #ì œë‹ˆ #ê¹€ì œë‹ˆ #BLACKPINK @BLâ€¦	105.0	True	full
883167	883167	6058568c50b1be00382ccd12	2021-03-22 08:34:01	[]	[{"url":"https://t.co/H1s932K1GZ","expanded_url":"https://las4esquinas.com/el-ayuntamiento-de-campillos-vuelve-a-abrir-sus-espacios-publicos-cerrados-desde-hace-mas-de-un-ano/","display_url":"las4esquinas.com/el-ayuntamientâ€¦","indices":[110,133]}]		[]	[]			COMARCA | El Ayuntamiento de Campillos vuelve a abrir sus espacios pÃºblicos cerrados desde hace mÃ¡s de un aÃ±oâ€¦ https://t.co/La0tdE2puQ	5531.0	True	full
883168	883168	6058568c50b1be00382ccd2c	2021-03-22 08:34:02	[]	[]	Mon Mar 22 08:27:36 +0000 2021	[{"text":"JENNIE","indices":[129,136]},{"text":"ì œë‹ˆ","indices":[137,140]}]	[{"url":"https://t.co/EuE1znq162","expanded_url":"https://www.youtube.com/channel/UCNYi_zGmR519r5gYdOKLTjQ","display_url":"youtube.com/channel/UCNYi_â€¦","indices":[104,127]}]	[INFO] 210322 JENNIERUBYJANE OFFICIAL has updated its channel header for the first time since launch. ðŸ”—https://t.co/EuE1znq162 #JENNIE #ì œë‹ˆ @BLACKPINK https://t.co/FMo1ZLjpzP	31188.0	RT @NEWSJENNIE_: [INFO] 210322 JENNIERUBYJANE OFFICIAL has updated its channel header for the first time since launch. ðŸ”—https://t.co/EuE1zâ€¦	526.0	True	full
883169	883169	6058568c50b1be00382ccd3e	2021-03-22 08:34:02	[]	[]	Sun Mar 21 14:48:21 +0000 2021	[]	[{"url":"https://t.co/QhdE3giAHX","expanded_url":"https://www.youtube.com/watch?v=1ucVvqOVwZI","display_url":"youtube.com/watch?v=1ucVvqâ€¦","indices":[272,295]}]	@danielleiat Since this topic is getting revisited, I'd request anyone who hasn't seen it to set aside an hour &amp; 20 minutes and watch this. Essential perspective you won't get in mainstream media. We keep enabling war because we're never allowed to see its true face. https://t.co/QhdE3giAHX	1152.0	RT @LiveFromHK: @danielleiat Since this topic is getting revisited, I'd request anyone who hasn't seen it to set aside an hour &amp; 20 minutesâ€¦	269.0	True	full
883170	883170	6058568c50b1be00382ccd42	2021-03-22 08:34:02	[]	[]	Sat Mar 20 20:00:15 +0000 2021	[]	[{"url":"https://t.co/oxBFcpKgUV","expanded_url":"https://dailyexpose.co.uk/2021/03/08/surprise-surprise-mps-and-scientific-advisors-are-heavily-invested-in-vaccine-industry/","display_url":"dailyexpose.co.uk/2021/03/08/surâ€¦","indices":[261,284]}]	Matt Hancock had Â£10,000 donation from Wol Kolade, of Livingbridge private equity firm, it owns Vanguard Healthcare, which provides mobile facilities like operating theaters &amp; wards. We wonder if Vanguard had anything to do with the Nightingale hospitals? https://t.co/oxBFcpKgUV	2925.0	RT @beatthesystem1: Matt Hancock had Â£10,000 donation from Wol Kolade, of Livingbridge private equity firm, it owns Vanguard Healthcare, whâ€¦	188.0	True	full
883171	883171	6058568d50b1be00382ccd56	2021-03-22 08:34:02	[]	[]	Mon Mar 22 02:40:34 +0000 2021	[]	[{"url":"https://t.co/IpCoicwmGv","expanded_url":"https://emb.overline.network","display_url":"emb.overline.network","indices":[139,162]}]	Est. 896 minutes, 15 hours, until $EMB a asset token that increases mining power will be activated by miners on the Overline network -&gt; https://t.co/IpCoicwmGv. https://t.co/Ls6mvz4efk	9420.0	RT @overlinenetwork: Est. 896 minutes, 15 hours, until $EMB a asset token that increases mining power will be activated by miners on the Ovâ€¦	1.0	True	full
883172	883172	6058568d50b1be00382ccd58	2021-03-22 08:34:02	[]	[{"url":"https://t.co/T8EgZGHlXm","expanded_url":"http://dlvr.it/Rw6YvF","display_url":"dlvr.it/Rw6YvF","indices":[255,278]}]		[]	[]			Fighting Stigma : Negocios en quiebra, desempleo y mÃ¡s pobreza se suman al luto que la COVID-19 ha dejado en ...: Eâ€¦ https://t.co/vyNg7MNBZF	1955.0	True	full
883173	883173	6058568d50b1be00382ccd5a	2021-03-22 08:34:02	[]	[]	Mon Mar 22 08:33:38 +0000 2021	[{"text":"Digital","indices":[0,8]},{"text":"Africa","indices":[23,30]},{"text":"industrialisation","indices":[90,108]},{"text":"MohamedBenchaÃ¢boun","indices":[145,164]},{"text":"COM2021","indices":[169,177]}]	[{"url":"https://t.co/ZqC4YVbt4z","expanded_url":"http://bit.ly/2Pd5dI3","display_url":"bit.ly/2Pd5dI3","indices":[180,203]}]	#Digital tech enhances #Africa's ability to diversify its economies, speed up sustainable #industrialisation and boost job creation - ðŸ‡²ðŸ‡¦Minister #MohamedBenchaÃ¢boun at #COM2021 https://t.co/ZqC4YVbt4z https://t.co/E3Yp422MSg	108848.0	RT @ECA_OFFICIAL: #Digital tech enhances #Africa's ability to diversify its economies, speed up sustainable #industrialisation and boost joâ€¦	108848.0	True	full
883174	883174	6058568d50b1be00382ccd68	2021-03-22 08:34:02	[{"text":"COVID19","indices":[53,61]},{"text":"RPA2021","indices":[213,221]},{"text":"Banque","indices":[222,229]}]	[{"url":"https://t.co/FLibkiT9ln","expanded_url":"http://ccompt.es/rpa2021-inclusion-bancaire","display_url":"ccompt.es/rpa2021-inclusâ€¦","indices":[188,211]}]		[]	[]			Inclusion bancaire : les consÃ©quences de la crise de #COVID19 rendent nÃ©cessaire de mieux piloter lâ€™accÃ¨s aux serviâ€¦ https://t.co/jIxPW3WYBZ	89300.0	True	full
883175	883175	6058568d50b1be00382ccd72	2021-03-22 08:34:02	[{"text":"Rivers","indices":[227,234]},{"text":"GlobalWarming","indices":[235,249]}]	[{"url":"https://t.co/c2BSKzsNp1","expanded_url":"http://dlvr.it/Rw6Ytq","display_url":"dlvr.it/Rw6Ytq","indices":[203,226]},{"url":"https://t.co/ypqb5VCyaS","expanded_url":"http://michaelhoney.org","display_url":"michaelhoney.org","indices":[250,273]}]		[]	[]			Australiaâ€™s Worst Floods in Decades Quicken Concerns About Climate Change: In a country that suffered the harshestâ€¦ https://t.co/dIEAkNRGuJ	4426.0	True	full
883176	883176	6058568d50b1be00382ccd8e	2021-03-22 08:34:03	[]	[{"url":"https://t.co/Tc1LevLOq8","expanded_url":"http://dlvr.it/Rw6Ywc","display_url":"dlvr.it/Rw6Ywc","indices":[193,216]}]		[]	[]			Fighting Stigma : Otro futuro para los vulnerables: La pobreza y sus razones son de suma complejidad. La Cepal seÃ±aâ€¦ https://t.co/TKm9kj1MYj	1955.0	True	full
883177	883177	6058568d50b1be00382ccd92	2021-03-22 08:34:03	[]	[]	Sun Mar 21 22:17:46 +0000 2021	[]	[{"url":"https://t.co/sJ2MXxdtKN","expanded_url":"https://www.mspbs.gov.py/reporte-covid19.html","display_url":"mspbs.gov.py/reporte-covid1â€¦","indices":[112,135]}]	ðŸ“�Informe de fallecidos que contempla la edad y el sexo, asÃ­ como su distribuciÃ³n geogrÃ¡fica. MÃ¡s informaciÃ³n en https://t.co/sJ2MXxdtKN ðŸ“�Datos de fallecidos discriminados por franjas etarias: 20 a 39 aÃ±os: 1 40 a 59 aÃ±os: 6 60 aÃ±os y mÃ¡s: 28	459181.0	RT @msaludpy: ðŸ“�Informe de fallecidos que contempla la edad y el sexo, asÃ­ como su distribuciÃ³n geogrÃ¡fica. MÃ¡s informaciÃ³n en https://t.co/â€¦	8.0	True	full
883178	883178	6058568e50b1be00382ccd98	2021-03-22 08:34:03	[]	[]	Mon Mar 22 08:13:37 +0000 2021	[{"text":"corona","indices":[202,209]},{"text":"coronavirus","indices":[210,222]},{"text":"covid","indices":[223,229]},{"text":"covid19","indices":[230,238]}]	[{"url":"https://t.co/98KP88w8Mf","expanded_url":"https://www.naanoo.com/news/deutsche-amtsaerzte-beklagen-fehlendes-personal-in-gesundheitsaemtern","display_url":"naanoo.com/news/deutsche-â€¦","indices":[177,200]}]	â€ž... ohnehin schon Ã¼berlastet, mit weiteren Lockerungen wird es noch schwieriger. Der Druck steigt. Die Anzahl der Kontakte jedes Einzelnen spÃ¼ren wir bei Lockerungen sofort.â€œ https://t.co/98KP88w8Mf #corona #coronavirus #covid #covid19	18578.0	RT @baschdi: â€ž... ohnehin schon Ã¼berlastet, mit weiteren Lockerungen wird es noch schwieriger. Der Druck steigt. Die Anzahl der Kontakte jeâ€¦	2655.0	True	full
883179	883179	6058568e50b1be00382ccd9a	2021-03-22 08:34:03	[]	[]	Mon Mar 22 02:09:02 +0000 2021	[]	[{"url":"https://t.co/UgDlyrNwTt","expanded_url":"https://youtu.be/A6faNDnb9HQ","display_url":"youtu.be/A6faNDnb9HQ","indices":[246,269]}]	Tive acesso a um Ã¡udio de um profissional do SAMU, que dirigia as ambulÃ¢ncias, e que morreu DENTRO do HPS sem atendimento adequado. Caos estÃ¡ instalado e segunda tudo volta ao normal, sendo o RS o epicentro da COVID no mundo. VÃ­deo completo em: https://t.co/UgDlyrNwTt https://t.co/phMecBTpzO	75242.0	RT @LeonelRadde: Tive acesso a um Ã¡udio de um profissional do SAMU, que dirigia as ambulÃ¢ncias, e que morreu DENTRO do HPS sem atendimentoâ€¦	606.0	True	full
883180	883180	6058568e50b1be00382ccda2	2021-03-22 08:34:03	[]	[]	Mon Mar 22 08:21:57 +0000 2021	[{"text":"MachineLearning","indices":[76,92]},{"text":"DataScience","indices":[93,105]},{"text":"Python","indices":[106,113]},{"text":"AI","indices":[114,117]},{"text":"100DaysOfCode","indices":[118,132]},{"text":"IoT","indices":[133,137]},{"text":"flutter","indices":[138,146]},{"text":"javascript","indices":[147,158]},{"text":"Serverless","indices":[159,170]},{"text":"CyberSecurity","indices":[1…	[{"url":"https://t.co/OsvijkyGHD","expanded_url":"https://straitstimes.com/opinion/forum/forum-limits-to-using-data-and-ai-to-boost-food-security","display_url":"straitstimes.com/opinion/forum/â€¦","indices":[51,74]}]	Limits to using data and AI to boost food security https://t.co/OsvijkyGHD #MachineLearning #DataScience #Python #AI #100DaysOfCode #IoT #flutter #javascript #Serverless #CyberSecurity #tech #DDoS #DeepLearning #fintech #COVID19 #data #5G #Cloud #foodsecurity #Sustainability	4153.0	RT @machinelearnTec: Limits to using data and AI to boost food security https://t.co/OsvijkyGHD #MachineLearning #DataScience #Python #AIâ€¦	942.0	True	full
883181	883181	6058568e50b1be00382ccda4	2021-03-22 08:34:03	[{"text":"COVID19","indices":[179,187]},{"text":"Holi2021","indices":[188,197]},{"text":"Celebration","indices":[198,210]},{"text":"festival","indices":[211,220]},{"text":"secondwave","indices":[221,232]},{"text":"Maharashtra","indices":[233,245]},{"text":"Mumbai","indices":[246,253]},{"text":"Pune","indices":[254,259]},{"text":"lockdown","indices":[260,269]},{"text":"MVA","indices":[270,274]},{"…	[{"url":"https://t.co/1CG975p3kQ","expanded_url":"https://twitter.com/SuhasAgawane/status/1373902711578529797","display_url":"twitter.com/SuhasAgawane/sâ€¦","indices":[32,55]}]		[]	[]			@MumbaiPolice @mybmc @PuneZp https://t.co/1CG975p3kQ Request for ur attention &amp; if possible answer survey Aâ€¦ https://t.co/JllfFMIE8r	75.0	True	full
883182	883182	6058568e50b1be00382ccdb0	2021-03-22 08:34:03	[]	[]	Mon Mar 22 08:32:42 +0000 2021	[]	[{"url":"https://t.co/2HKwp7KIqo","expanded_url":"https://www.independent.co.uk/news/world/europe/astrazeneca-vaccine-eu-uk-covid-b1820339.html","display_url":"independent.co.uk/news/world/eurâ€¦","indices":[156,179]}]	EU in â€œwants to take back control of itâ€™s bordersâ€� shocker. Borders are two way, not just owned and controlled by the U.K., despite what Brexiters think. https://t.co/2HKwp7KIqo	25710.0	RT @Beany_1: EU in â€œwants to take back control of itâ€™s bordersâ€� shocker. Borders are two way, not just owned and controlled by the U.K., dâ€¦	442.0	True	full
883183	883183	6058568e50b1be00382ccdb4	2021-03-22 08:34:03	[]	[]	Mon Mar 22 08:01:14 +0000 2021	[{"text":"ASMSG","indices":[248,254]},{"text":"IARTG","indices":[255,261]}]	[{"url":"https://t.co/5MN663HqLm","expanded_url":"http://bit.ly/2FFwmsA","display_url":"bit.ly/2FFwmsA","indices":[174,197]},{"url":"https://t.co/5zMl4oqtsT","expanded_url":"https://bit.ly/3qrzjF7","display_url":"bit.ly/3qrzjF7","indices":[224,247]}]	Seen my prizes for the 2021 Valentine Giveaway? Over 15 prizes &amp; chances to win with a GP of $24 Paypal Cash Gift Cards, Books, Jewelry &amp; More Enter on my site FREE: https://t.co/5MN663HqLm Direct Rafflecopter link: https://t.co/5zMl4oqtsT #ASMSG #IARTG https://t.co/gP8EJfjuAZ	112653.0	RT @Bella623: Seen my prizes for the 2021 Valentine Giveaway? Over 15 prizes &amp; chances to win with a GP of $24 Paypal Cash Gift Cards, Bookâ€¦	61347.0	True	full
883184	883184	6058568e50b1be00382ccdbe	2021-03-22 08:34:03	[]	[]	Sun Mar 21 15:06:30 +0000 2021	[]	[{"url":"https://t.co/8ijJ5afV8y","expanded_url":"https://www.express.co.uk/news/politics/1412789/Boris-Johnson-Tory-rebellion-Steve-Baker-Coronavirus-Act-lockdown-powers-latest-news-vn","display_url":"express.co.uk/news/politics/â€¦","indices":[229,252]}]	STEVE BAKER has warned the Prime Minister that he faces a Tory rebellion if he pushes ahead with extending the Coronavirus Act this week, as MPs lambast the "excessive and disproportionate" attack on British freedoms. Too Right! https://t.co/8ijJ5afV8y https://t.co/9Z0bpBZcgj	3632.0	RT @Hughie1953: STEVE BAKER has warned the Prime Minister that he faces a Tory rebellion if he pushes ahead with extending the Coronavirusâ€¦	809.0	True	full
883185	883185	6058568e50b1be00382ccdc6	2021-03-22 08:34:03	[{"text":"CryptoNews","indices":[0,11]},{"text":"LCX","indices":[202,206]},{"text":"uniswap","indices":[207,215]},{"text":"DeFi","indices":[216,221]},{"text":"LatokenApp","indices":[222,233]}]	[{"url":"https://t.co/8WQrnV7tuR","expanded_url":"https://t.me/latoken_airdrops_bot?start=f28gk6uv-airdrop_LCX-source_twp72","display_url":"t.me/latoken_airdroâ€¦","indices":[178,201]}]		[]	[]			#CryptoNews: LATOKEN has added $LCX token on its exchange. An airdrop worth 200K (~$20k) tokens are also underway.â€¦ https://t.co/oejURsPLyY	0.0	True	full
883186	883186	6058568e50b1be00382ccdc8	2021-03-22 08:34:04	[]	[]	Sun Mar 21 13:44:01 +0000 2021	[{"text":"Leerdenker","indices":[67,78]},{"text":"sogQuerdenker","indices":[149,163]},{"text":"keinzweiteskassel","indices":[186,204]}]	[{"url":"https://t.co/HarMmZ3aOF","expanded_url":"https://www.tagesspiegel.de/politik/coronaleugner-sorgen-fuer-chaos-in-kassel-der-staat-muss-gegen-die-querdenker-endlich-haerte-zeigen/27025560.html","display_url":"tagesspiegel.de/politik/coronaâ€¦","indices":[206,229]}]	Bislang hat nur der Verfassungsschutz Baden-WÃ¼rttemberg das rechte #Leerdenker-Spektrum als Beobachtungsobjekt eingestuft. Der Staat muss gegen die â€ž#sogQuerdenkerâ€œ endlich HÃ¤rte zeigen #keinzweiteskassel! https://t.co/HarMmZ3aOF	22935.0	RT @TAltgeld: Bislang hat nur der Verfassungsschutz Baden-WÃ¼rttemberg das rechte #Leerdenker-Spektrum als Beobachtungsobjekt eingestuft. Deâ€¦	515.0	True	full
883187	883187	6058568e50b1be00382ccdca	2021-03-22 08:34:04	[]	[]	Sat Mar 06 08:41:07 +0000 2021	[{"text":"IWD2021","indices":[150,158]},{"text":"worldwide","indices":[159,169]},{"text":"womanempowerment","indices":[170,187]},{"text":"womanownedbusiness","indices":[188,207]},{"text":"womaninbusiness","indices":[208,224]},{"text":"womenpower","indices":[225,236]}]	[{"url":"https://t.co/wdYFhshmgk","expanded_url":"http://skylineBureau.com","display_url":"skylineBureau.com","indices":[126,149]},{"url":"https://t.co/F2rgcJjVj7","expanded_url":"https://twitter.com/azamscarol/status/1346079581732827138","display_url":"twitter.com/azamscarol/staâ€¦","indices":[237,260]}]	So happy this book is out. Well worth the hard work that went into producing it. So proud of our 101 women.ðŸ‘Œ Get your copy at https://t.co/wdYFhshmgk #IWD2021 #worldwide #womanempowerment #womanownedbusiness #womaninbusiness #womenpower https://t.co/F2rgcJjVj7	451.0	RT @DiversityEire: So happy this book is out. Well worth the hard work that went into producing it. So proud of our 101 women.ðŸ‘Œ Get your coâ€¦	4.0	True	full
883188	883188	6058568f50b1be00382ccdd6	2021-03-22 08:34:04	[]	[]	Mon Mar 22 02:49:58 +0000 2021	[{"text":"NiUnVotoAMORENA2021","indices":[0,20]},{"text":"VotoUtil2021","indices":[21,34]},{"text":"LÃ³pez","indices":[225,231]}]	[{"url":"https://t.co/cABtKTHQFg","expanded_url":"https://projects.bancomundial.org/es/projects-operations/projects-list?countrycode_exact=MX","display_url":"projects.bancomundial.org/es/projects-opâ€¦","indices":[234,257]}]	#NiUnVotoAMORENA2021 #VotoUtil2021 Lo peor de esto es saber con certeza que Ã©stos prÃ©stamos no fueron destinados a resolver como atajar la pandemia y la crisis econÃ³mica en el paÃ­s en la que nos sumiÃ³ las malas decisiones de #LÃ³pez https://t.co/cABtKTHQFg	6055.0	RT @Jolisourire21: #NiUnVotoAMORENA2021 #VotoUtil2021 Lo peor de esto es saber con certeza que Ã©stos prÃ©stamos no fueron destinados a resolâ€¦	3437.0	True	full
883189	883189	6058568f50b1be00382ccde6	2021-03-22 08:34:04	[]	[]	Mon Mar 22 04:33:24 +0000 2021	[]	[{"url":"https://t.co/lf1KAYbuOe","expanded_url":"https://star.mt.co.kr/stview.php?no=2021032207162374002&shlink=tw","display_url":"star.mt.co.kr/stview.php?no=â€¦","indices":[81,104]},{"url":"https://t.co/q8OboBfP2c","expanded_url":"https://star.mt.co.kr/stview.php?no=2021032207520443028&shlink=tw","display_url":"star.mt.co.kr/stview.php?no=â€¦","indices":[107,130]},{"url":"https://t.co/oIVxbcK2…	ðŸ“° | JK Starnews, Nate (+more) Articles ð�‘ºð�’� &amp; ð�‘»ð�’—: Upvote, no need to login. â™¡ https://t.co/lf1KAYbuOe â™¡ https://t.co/q8OboBfP2c â™¡ https://t.co/oIVxbcK29r â™¡ https://t.co/GTiYl8FKst ð�‘¨ð�’�ð�’�ð�’Œð�’‘ð�’�ð�’‘: Login and upvote. â™¡ https://t.co/DeE3BTRlSS [+] More below https://t.co/heIr9ucBlo	2069.0	RT @NaverforJK2: ðŸ“° | JK Starnews, Nate (+more) Articles ð�‘ºð�’� &amp; ð�‘»ð�’—: Upvote, no need to login. â™¡ https://t.co/lf1KAYbuOe â™¡ https://t.co/q8OboBâ€¦	833.0	True	full
883190	883190	6058568f50b1be00382ccdf0	2021-03-22 08:34:04	[{"text":"DyneTherapeutics","indices":[137,154]},{"text":"stockmarket","indices":[155,167]},{"text":"stock","indices":[168,174]},{"text":"technicalanalysis","indices":[175,193]},{"text":"money","indices":[194,200]},{"text":"trading","indices":[201,209]},{"text":"investing","indices":[210,220]},{"text":"daytrading","indices":[221,232]},{"text":"news","indices":[233,238]},{"text":"today","indices":…	[{"url":"https://t.co/mYPabpEKKn","expanded_url":"https://srnk.us/go/2614544","display_url":"srnk.us/go/2614544","indices":[113,136]}]		[]	[]			$DYN's price moved below its 50-day Moving Average on January 21, 2021. View odds for this and other indicators:â€¦ https://t.co/DNVtg9usBv	9193.0	True	full
883191	883191	6058568f50b1be00382ccdf8	2021-03-22 08:34:04	[]	[]	Mon Mar 22 08:33:33 +0000 2021	[{"text":"footballnews","indices":[230,243]},{"text":"soccernews","indices":[244,255]},{"text":"fifa","indices":[256,261]}]	[{"url":"https://t.co/uVgk0N54zO","expanded_url":"http://dlvr.it/Rw6Yqx","display_url":"dlvr.it/Rw6Yqx","indices":[206,229]}]	JAZZ at WIZARDS | FULL GAME HIGHLIGHTS | March 18, 2021: JAZZ at WIZARDS | FULL GAME HIGHLIGHTS | March 18, 2021 Russell Westbrook (35 PTS, 15 REB, 13 AST) and Bradley Beal (43 PTS) combined for 78 PTS ... https://t.co/uVgk0N54zO #footballnews #soccernews #fifa https://t.co/TOEqBqOHD3	17754.0	RT @EasySoccerNews: JAZZ at WIZARDS | FULL GAME HIGHLIGHTS | March 18, 2021: JAZZ at WIZARDS | FULL GAME HIGHLIGHTS | March 18, 2021 Russelâ€¦	5687.0	True	full
883192	883192	6058569050b1be00382cce28	2021-03-22 08:34:05	[]	[]	Mon Mar 22 06:31:47 +0000 2021	[{"text":"WorldFigure","indices":[225,237]},{"text":"Stockholm2021","indices":[238,252]}]	[{"url":"https://t.co/UgYTLf0SFo","expanded_url":"https://twitter.com/shinjistarxx/status/1373876076745752577","display_url":"twitter.com/shinjistarxx/sâ€¦","indices":[253,276]}]	Incubation period of COVID-19 can be anywhere between 1-14 days so thereâ€™s a risk that these non-maskers are spreading it to other competitors before they even start to develop symptoms. @ISU_Figure @skatesweden DO SOMETHING #WorldFigure #Stockholm2021 https://t.co/UgYTLf0SFo	1337.0	RT @originofspring: Incubation period of COVID-19 can be anywhere between 1-14 days so thereâ€™s a risk that these non-maskers are spreadingâ€¦	453.0	True	full
883193	883193	6058569050b1be00382cce32	2021-03-22 08:34:05	[]	[]	Sun Mar 21 13:11:53 +0000 2021	[{"text":"COVIDisAirborne","indices":[77,93]}]	[{"url":"https://t.co/r8SbgOjpL0","expanded_url":"https://twitter.com/mvankerkhove/status/1241830233101275137","display_url":"twitter.com/mvankerkhove/sâ€¦","indices":[255,278]}]	1/ A year ago, @WHO started propagating an enormous error. Now we know that #COVIDisAirborne, and that surface transmission is low and large droplet transmission is minor. But @WHO has yet admit this clearly, which continues to create great confusion. https://t.co/r8SbgOjpL0	56934.0	RT @jljcolorado: 1/ A year ago, @WHO started propagating an enormous error. Now we know that #COVIDisAirborne, and that surface transmissiâ€¦	2519.0	True	full
883194	883194	6058569050b1be00382cce3c	2021-03-22 08:34:05	[]	[]	Mon Mar 22 08:27:05 +0000 2021	[]	[{"url":"https://t.co/MzC4tOLB0b","expanded_url":"https://reseauinternational.net/loms-confirme-que-le-test-covid-19-pcr-est-invalide-les-estimations-des-cas-positifs-sont-sans-fondement-le-confinement-na-aucune-base-scientifique/","display_url":"reseauinternational.net/loms-confirme-â€¦","indices":[156,179]}]	Lâ€™OMS confirme que le test Covid-19 PCR est invalide, les estimations des Â« cas positifs Â» sont sans fondement. Le confinement nâ€™a aucune baseÂ scientifique https://t.co/MzC4tOLB0b	16353.0	RT @reseau_internat: Lâ€™OMS confirme que le test Covid-19 PCR est invalide, les estimations des Â« cas positifs Â» sont sans fondement. Le conâ€¦	357.0	True	full
883195	883195	6058569050b1be00382cce3e	2021-03-22 08:34:05	[]	[{"url":"https://t.co/YD89uUXNx3","expanded_url":"https://www.tandfonline.com/doi/full/10.1080/17448689.2021.1886762","display_url":"tandfonline.com/doi/full/10.10â€¦","indices":[216,239]}]		[]	[]			Mohd. Sanjeer Alamâ€™s article â€˜Community organizations and educational development among Muslims: Lessons from the â€˜â€¦ https://t.co/F6MSnY8qUW	2104.0	True	full
883196	883196	6058569050b1be00382cce56	2021-03-22 08:34:05	[]	[]	Mon Mar 22 04:48:41 +0000 2021	[{"text":"Trump","indices":[54,60]},{"text":"racism","indices":[61,68]},{"text":"CapitolRiots","indices":[70,83]},{"text":"HumanRights","indices":[86,98]},{"text":"Truth","indices":[99,105]},{"text":"Facts","indices":[106,112]},{"text":"JoeBiden","indices":[114,123]},{"text":"Biden","indices":[124,130]},{"text":"BidenActNow","indices":[131,143]}]	[{"url":"https://t.co/5I4Tq3iS3r","expanded_url":"https://twitter.com/kk131066/status/1373761755663372289?s=20","display_url":"twitter.com/kk131066/statuâ€¦","indices":[0,23]}]	https://t.co/5I4Tq3iS3r THE PAGE OF THE BRAVE - 183 #Trump #racism #CapitolRiots #HumanRights #Truth #Facts #JoeBiden #Biden #BidenActNow @Davidpotomac @RealSethPittman @BEVHOWARD40 @cestmoisal @rhugh4791 @peaceliberty @bigbear5822 @Tina12312 @CamdenWatch @DWhyte50187441	31147.0	RT @kk131066: https://t.co/5I4Tq3iS3r THE PAGE OF THE BRAVE - 183 #Trump #racism #CapitolRiots #HumanRights #Truth #Facts #JoeBiden #â€¦	31147.0	True	full
883197	883197	6058569150b1be00382cce5c	2021-03-22 08:34:05	[]	[]	Sun Mar 07 19:44:32 +0000 2021	[{"text":"Renacimiento","indices":[84,97]}]	[{"url":"https://t.co/OKuAbq39PJ","expanded_url":"https://twitter.com/Desailaur/status/754007396247306240?s=20","display_url":"twitter.com/Desailaur/statâ€¦","indices":[239,262]}]	Estudio de un lirio, 1526 Albrecht DÃ¼rer, (1471- 1528) es el artista mÃ¡s famoso del #Renacimiento alemÃ¡n, conocido en todo el mundo por sus pinturas, dibujos, grabados y escritos teÃ³ricos sobre arte. MusÃ©e Bonnat-Helleu (Bayona) @MuseeBH https://t.co/OKuAbq39PJ	10648.0	RT @Desailaur: Estudio de un lirio, 1526 Albrecht DÃ¼rer, (1471- 1528) es el artista mÃ¡s famoso del #Renacimiento alemÃ¡n, conocido en todo eâ€¦	1.0	True	full
883198	883198	6058569150b1be00382cce72	2021-03-22 08:34:06	[]	[]	Mon Mar 22 01:01:49 +0000 2021	[{"text":"StanWorldAppIsHere","indices":[171,190]},{"text":"MCND","indices":[191,196]},{"text":"ì— ì”¨ì—”ë””","indices":[197,202]}]	[{"url":"https://t.co/StglVNp4NB","expanded_url":"https://p7m9w.app.goo.gl/YmCYbrQiUL2gNQ966","display_url":"p7m9w.app.goo.gl/YmCYbrQiUL2gNQâ€¦","indices":[51,74]}]	[ðŸ—³ï¸�] FANPLUS â€¼ï¸�D-15â€¼ï¸� May B-day + Debut Fan Vote ðŸ”—https://t.co/StglVNp4NB ðŸŽ¯5M #ï¸�âƒ£33 MCND Castle J â€“ 4,862,783 votes Collect cash and votes everyday. VOTE Castle J!ðŸ¦ŠðŸ‘‘ #StanWorldAppIsHere #MCND #ì— ì”¨ì—”ë”” @McndOfficial_ https://t.co/BLVnL0qnZN	1846.0	RT @MCNDSupport_: [ðŸ—³ï¸�] FANPLUS â€¼ï¸�D-15â€¼ï¸� May B-day + Debut Fan Vote ðŸ”—https://t.co/StglVNp4NB ðŸŽ¯5M #ï¸�âƒ£33 MCND Castle J â€“ 4,862,783 votes Coâ€¦	553.0	True	full
883199	883199	6058569150b1be00382cce7a	2021-03-22 08:34:06	[]	[{"url":"https://t.co/sSUMRDNrJr","expanded_url":"https://www.instagram.com/tv/CMtuExhhVCM/?igshid=oeinlbbczuap","display_url":"instagram.com/tv/CMtuExhhVCMâ€¦","indices":[196,219]}]		[]	[]			Ø±Ø¦ÙŠØ³ Ø§Ù„Ø§ØªØ­Ø§Ø¯ Ø§Ù„Ø­Ø± Ø®Ù„Ø§Ù„ Ù†Ø¯ÙˆØ©"Ø¬Ø§Ø¦Ø­Ø© ÙƒÙˆØ±ÙˆÙ†Ø§ ÙˆØ§Ù„Ø¯Ø±ÙˆØ³ Ø§Ù„Ù…Ø§Ù„ÙŠØ© Ø§Ù„Ù…Ø³ØªÙ�Ø§Ø¯Ø©": Ø¨Ù�Ø¶Ù„ Ø§Ù„Ù‚ÙŠØ§Ø¯Ø© Ø§Ù„Ø±Ø´ÙŠØ¯Ø© ÙˆØ¬Ù‡ÙˆØ¯ Ø§Ù„Ù…Ø®Ù„ØµÙŠÙ† Ù…Ù† Ø£Ø¨Ù†Ø§Ø¡ Ø§â€¦ https://t.co/05fYiY4sAN	773.0	True	full
883200	883200	6058569150b1be00382cce7e	2021-03-22 08:34:06	[]	[]	Mon Mar 15 23:16:35 +0000 2021	[]	[{"url":"https://t.co/TzOiS4MnPq","expanded_url":"http://onlyfans.com/yourgodvenus","display_url":"onlyfans.com/yourgodvenus","indices":[118,141]}]	ðŸ’¦ $3.33 sale betas ðŸ’¦ its time to give in and subscribe be the first to see all the new content im posting tonight https://t.co/TzOiS4MnPq https://t.co/w8t7jSzeSk	7268.0	RT @yourgodvenus: ðŸ’¦ $3.33 sale betas ðŸ’¦ its time to give in and subscribe be the first to see all the new content im posting tonight httâ€¦	7268.0	True	full
883201	883201	6058569150b1be00382cce8a	2021-03-22 08:34:06	[]	[]	Mon Mar 22 08:10:21 +0000 2021	[]	[{"url":"https://t.co/9H7Hk3YaG9","expanded_url":"https://t.me/Boardroomofficial","display_url":"t.me/Boardroomofficâ€¦","indices":[138,161]}]	$15 Giveaway ðŸ’¸ Â¬ RT, Follow @BoardroomFi &amp; Me Â¬ RT their Pinned Â¬ Join TG Group for more info about their project (Reply Proof) https://t.co/9H7Hk3YaG9 Ends in 4 Hours â�° https://t.co/jQ5pjyzVYD	27169.0	RT @CutieBabeGem81: $15 Giveaway ðŸ’¸ Â¬ RT, Follow @BoardroomFi &amp; Me Â¬ RT their Pinned Â¬ Join TG Group for more info about their project (Râ€¦	18.0	True	full
883202	883202	6058569150b1be00382cce90	2021-03-22 08:34:06	[]	[]	Mon Mar 22 00:33:40 +0000 2021	[]	[{"url":"https://t.co/Rmazl6smUb","expanded_url":"http://naver.me/IIq11Fxb","display_url":"naver.me/IIq11Fxb","indices":[175,198]}]	â€œGOT7 overcame the 'Seven Years of Devil' (Seven year curse?Â¿) in their own way. GOT7 leaves the original nest of JYP Entertainment and continues its self-sufficiency.â€� ðŸ”— https://t.co/Rmazl6smUb https://t.co/0dYC8bW3Ii	2456.0	RT @beomxprds: â€œGOT7 overcame the 'Seven Years of Devil' (Seven year curse?Â¿) in their own way. GOT7 leaves the original nest of JYP Entâ€¦	16.0	True	full
883203	883203	6058569150b1be00382ccea0	2021-03-22 08:34:06	[]	[]	Mon Mar 22 03:40:54 +0000 2021	[]	[{"url":"https://t.co/l6JtIMHvhp","expanded_url":"https://twitter.com/KyleWOrton/status/1373840847955984385?s=20","display_url":"twitter.com/KyleWOrton/staâ€¦","indices":[255,278]}]	China's government has behaved as if they want you to think they have something to hide. It's not that big a deal, but they made it into a BIG DEAL. That was the play, ppl. It should be obvious when you explore the early days in Wuhan. It's an info op. https://t.co/l6JtIMHvhp	101692.0	RT @JordanSchachtel: China's government has behaved as if they want you to think they have something to hide. It's not that big a deal, buâ€¦	2287.0	True	full
883204	883204	6058569150b1be00382ccea2	2021-03-22 08:34:06	[]	[]	Mon Mar 22 08:10:06 +0000 2021	[]	[{"url":"https://t.co/F2z0oXWyiP","expanded_url":"https://www.nytimes.com/2021/03/22/business/astrazeneca-covid19-vaccine-us-trials.html?smtyp=cur&smid=tw-nytimes","display_url":"nytimes.com/2021/03/22/busâ€¦","indices":[217,240]},{"url":"https://t.co/ATI4SI6Sih","expanded_url":"https://www.astrazeneca.com/media-centre/press-releases/2021/astrazeneca-us-vaccine-trial-met-primary-endpoint.html","d…	En ensayo clÃ­nico de AstraZeneca en Estados Unidos determina una eficacia media del 79% (100% frente a COVID19 crÃ­tica y muerte, y 80% en personas de mÃ¡s de 65 aÃ±os). TambiÃ©n, presenta un buen perfil de seguridad. 1âƒ£https://t.co/F2z0oXWyiP 2âƒ£ https://t.co/ATI4SI6Sih	47534.0	RT @gorka_orive: En ensayo clÃ­nico de AstraZeneca en Estados Unidos determina una eficacia media del 79% (100% frente a COVID19 crÃ­tica y mâ€¦	391.0	True	full
883205	883205	6058569250b1be00382cceb6	2021-03-22 08:34:06	[]	[]	Mon Mar 22 00:30:08 +0000 2021	[]	[{"url":"https://t.co/Q8HLkbKrP4","expanded_url":"https://www.opovo.com.br/noticias/politica/2021/03/21/enquete--de-0-a-10--que-nota-voce-da-para-o-desempenho-do-presidente-jair-bolsonaro-na-conducao-da-pandemia-no-brasil.html","display_url":"opovo.com.br/noticias/politâ€¦","indices":[119,142]}]	Enquete: De 0 a 10, que nota vocÃª dÃ¡ para o desempenho do presidente Jair Bolsonaro na conduÃ§Ã£o da pandemia no Brasil? https://t.co/Q8HLkbKrP4	889484.0	RT @opovoonline: Enquete: De 0 a 10, que nota vocÃª dÃ¡ para o desempenho do presidente Jair Bolsonaro na conduÃ§Ã£o da pandemia no Brasil? httâ€¦	72.0	True	full
883206	883206	6058569250b1be00382ccebe	2021-03-22 08:34:06	[]	[]	Mon Mar 22 04:48:38 +0000 2021	[{"text":"Trump","indices":[54,60]},{"text":"COVID19","indices":[61,69]},{"text":"racism","indices":[71,78]},{"text":"CapitolRiots","indices":[80,93]},{"text":"HumanRights","indices":[96,108]},{"text":"Truth","indices":[109,115]},{"text":"Facts","indices":[116,122]},{"text":"JoeBiden","indices":[124,133]},{"text":"Biden","indices":[134,140]},{"text":"BidenActNow","indices":[141,153]}]	[{"url":"https://t.co/5I4Tq3iS3r","expanded_url":"https://twitter.com/kk131066/status/1373761755663372289?s=20","display_url":"twitter.com/kk131066/statuâ€¦","indices":[0,23]}]	https://t.co/5I4Tq3iS3r THE PAGE OF THE BRAVE - 178 #Trump #COVID19 #racism #CapitolRiots #HumanRights #Truth #Facts #JoeBiden #Biden #BidenActNow @MImproxyble @swhitey10 @ActDontReact @Jim9482 @hopeb4change @KathyGrants @hippie_2021 @saferprint @MImproxyble @amusing2me	31151.0	RT @kk131066: https://t.co/5I4Tq3iS3r THE PAGE OF THE BRAVE - 178 #Trump #COVID19 #racism #CapitolRiots #HumanRights #Truth #Facts #â€¦	99686.0	True	full
883207	883207	6058569250b1be00382ccec8	2021-03-22 08:34:07	[]	[]	Sun Mar 21 14:04:01 +0000 2021	[{"text":"IntlForestDay","indices":[5,19]},{"text":"GuardiansoftheForest","indices":[64,85]}]	[{"url":"https://t.co/MF8i2TByMI","expanded_url":"https://fal.cn/3e9D2","display_url":"fal.cn/3e9D2","indices":[236,259]}]	This #IntlForestDay we're grateful for the Indigenous and other #GuardiansoftheForest around the world who continue to protect these precious resources amidst a global pandemic. Here's the full state of play of the world's rainforests. https://t.co/MF8i2TByMI	210777.0	RT @greenpeaceusa: This #IntlForestDay we're grateful for the Indigenous and other #GuardiansoftheForest around the world who continue to pâ€¦	1697.0	True	full
883208	883208	6058569250b1be00382ccedc	2021-03-22 08:34:07	[]	[]	Mon Mar 22 07:22:45 +0000 2021	[]	[{"url":"https://t.co/hakr0F7uCM","expanded_url":"https://www.eldiario.es/1_6fbd5a","display_url":"eldiario.es/1_6fbd5a","indices":[113,136]}]	El mensaje triunfalista de Madrid frente a la pandemia se deshace entre malos datos epidemiolÃ³gicos y econÃ³micos https://t.co/hakr0F7uCM vÃ­a @eldiarioes	28658.0	RT @ikaitor: El mensaje triunfalista de Madrid frente a la pandemia se deshace entre malos datos epidemiolÃ³gicos y econÃ³micos https://t.co/â€¦	102.0	True	full
883209	883209	6058569250b1be00382ccef6	2021-03-22 08:34:07	[]	[]	Mon Mar 22 07:01:17 +0000 2021	[{"text":"HotbitAMA","indices":[0,10]},{"text":"PlatON","indices":[28,35]}]	[{"url":"https://t.co/8G1tlJGbi3","expanded_url":"https://t.me/Hotbit_English","display_url":"t.me/Hotbit_English","indices":[196,219]}]	#HotbitAMA Â Glad to invite #PlatON team to join AMA at 12:00 (UTC) on Mar 23rd Â ðŸ’—ï¸�Follow us &amp; @PlatON_Network &amp; @CryptoIA_2020 ï¸�ðŸ’—LIKE&amp;RT&amp;TAG 3 friends ï¸�ðŸ’—Join AMA to get rewards https://t.co/8G1tlJGbi3 Â 2 $ATP * 15 lucky usersðŸŽ� https://t.co/NGHGCCuUMb	118537.0	RT @Hotbit_news: #HotbitAMA Â Glad to invite #PlatON team to join AMA at 12:00 (UTC) on Mar 23rd Â ðŸ’—ï¸�Follow us &amp; @PlatON_Network &amp; @Cryptoâ€¦	150.0	True	full
883210	883210	6058569350b1be00382ccefc	2021-03-22 08:34:07	[]	[]	Fri Mar 19 11:25:51 +0000 2021	[]	[{"url":"https://t.co/UJCLwg86rF","expanded_url":"https://www.zeit.de/2021/12/audrey-tang-taiwan-digitalministerin-corona-pandemie/komplettansicht","display_url":"zeit.de/2021/12/audreyâ€¦","indices":[253,276]}]	.@marcbrost und ich haben fÃ¼r @DIEZEIT mit Taiwans Digitalministerin @audreyt besprochen, was Deutschland von Taiwan lernen kÃ¶nnte! Empfehle das ganze Interview, z.B. fÃ¼r diese SelbstverstÃ¤ndlichkeit, mit der sie die QuarantÃ¤ne in Deutschland entblÃ¶ÃŸt: https://t.co/UJCLwg86rF https://t.co/INzh3q8mkM	8636.0	RT @katharintai: .@marcbrost und ich haben fÃ¼r @DIEZEIT mit Taiwans Digitalministerin @audreyt besprochen, was Deutschland von Taiwan lerneâ€¦	1864.0	True	full
883211	883211	6058569350b1be00382ccefe	2021-03-22 08:34:07	[]	[]	Mon Mar 22 08:00:59 +0000 2021	[{"text":"survey","indices":[27,34]}]	[{"url":"https://t.co/pOJjyB4nLH","expanded_url":"https://bit.ly/3c29iXf","display_url":"bit.ly/3c29iXf","indices":[252,275]}]	Our second call for online #survey questions to be fielded in 12 countries is open until 16 April 2021. We're looking for applications of up to 15 questions to be asked in a single wave, or for 20 longitudinal questions to be asked across two waves. https://t.co/pOJjyB4nLH https://t.co/jhU3Bg4EGY	14355.0	RT @ESS_Survey: Our second call for online #survey questions to be fielded in 12 countries is open until 16 April 2021. We're looking forâ€¦	2725.0	True	full
883212	883212	6058569350b1be00382ccf10	2021-03-22 08:34:07	[]	[]	Sat Mar 20 17:13:09 +0000 2021	[]	[{"url":"https://t.co/Os5Kn2v2Bo","expanded_url":"https://manyvids.com/Profile/1001149400/Nina_Love_/Store/Videos/","display_url":"manyvids.com/Profile/100114â€¦","indices":[246,269]}]	ATTENTION DEAR FOLLOWERS! Until march 22 all my vids on @Manyvids have a %50 discount. Get access to all our videos on (over 1300 vids) for only $40 per month or Get our MV crush club membership (pics and vids ,it's like Onlyfans) for only $15. https://t.co/Os5Kn2v2Bo https://t.co/OIIpVlojGU	2526.0	RT @Nina_Love_PH: ATTENTION DEAR FOLLOWERS! Until march 22 all my vids on @Manyvids have a %50 discount. Get access to all our videos on (â€¦	324.0	True	full
883213	883213	6058569350b1be00382ccf1c	2021-03-22 08:34:07	[]	[]	Sun Mar 21 15:30:00 +0000 2021	[]	[{"url":"https://t.co/yVOq194Phg","expanded_url":"https://www.wsj.com/articles/spring-arrives-in-paris-along-with-another-covid-19-lockdown-11616160676","display_url":"wsj.com/articles/sprinâ€¦","indices":[240,263]}]	COVID looks to have France in its grip again. Macron has instituted yet another one of his restrictive, statistically ineffective lockdowns in Paris. The French politicians appear to be poorly advised &amp; confused. The French are fed up. https://t.co/yVOq194Phg	323604.0	RT @steve_hanke: COVID looks to have France in its grip again. Macron has instituted yet another one of his restrictive, statistically inefâ€¦	524871.0	True	full
883214	883214	6058569350b1be00382ccf24	2021-03-22 08:34:07	[]	[]	Mon Mar 22 08:27:36 +0000 2021	[{"text":"JENNIE","indices":[129,136]},{"text":"ì œë‹ˆ","indices":[137,140]}]	[{"url":"https://t.co/EuE1znq162","expanded_url":"https://www.youtube.com/channel/UCNYi_zGmR519r5gYdOKLTjQ","display_url":"youtube.com/channel/UCNYi_â€¦","indices":[104,127]}]	[INFO] 210322 JENNIERUBYJANE OFFICIAL has updated its channel header for the first time since launch. ðŸ”—https://t.co/EuE1znq162 #JENNIE #ì œë‹ˆ @BLACKPINK https://t.co/FMo1ZLjpzP	31188.0	RT @NEWSJENNIE_: [INFO] 210322 JENNIERUBYJANE OFFICIAL has updated its channel header for the first time since launch. ðŸ”—https://t.co/EuE1zâ€¦	7857.0	True	full
883215	883215	6058569350b1be00382ccf28	2021-03-22 08:34:08	[]	[]	Sun Mar 21 06:04:20 +0000 2021	[]	[{"url":"https://t.co/BddWLPkRhJ","expanded_url":"https://sevilla.abc.es/andalucia/sevi-juez-reactiva-caso-2900-millones-ayudas-formacion-repartidas-gobiernos-socialistas-andalucia-202008031118_noticia.html","display_url":"sevilla.abc.es/andalucia/seviâ€¦","indices":[249,272]}]	El que ha enchufado a todos sus amigos personales con sueldazos, a partir de ahora, asume la responsabilidad de repartir 140.000.000.000 â‚¬ en forma de ayudas para salir de la crisis. ERE que ERE, y no hablemos de este otro caso pendiente... ðŸ¤‘ðŸ¤ªðŸ‘¹ðŸ¤¬ https://t.co/BddWLPkRhJ	3439.0	RT @StopComunistros: El que ha enchufado a todos sus amigos personales con sueldazos, a partir de ahora, asume la responsabilidad de repartâ€¦	123.0	True	full
883216	883216	6058569350b1be00382ccf3e	2021-03-22 08:34:08	[]	[]	Mon Mar 22 06:25:29 +0000 2021	[{"text":"RM","indices":[1,4]}]	[{"url":"https://t.co/TIp208SG23","expanded_url":"http://m.blog.naver.com/knjnewsdata/222283309591","display_url":"m.blog.naver.com/knjnewsdata/22â€¦","indices":[183,206]},{"url":"https://t.co/JcBUuPnbjT","expanded_url":"http://m.blog.naver.com/knjnewsdata/222283281883","display_url":"m.blog.naver.com/knjnewsdata/22â€¦","indices":[207,230]},{"url":"https://t.co/Ns16Ig8NKZ","expanded_url":"http://…	[#RM Naver Blog] â–ªï¸�New Blogs are up. Please interact on the blogs. Share your blogs link on the comment section so others can interact as well. â–ªï¸�Create atleast 15-20 blogs per day. https://t.co/TIp208SG23 https://t.co/JcBUuPnbjT https://t.co/Ns16Ig8NKZ https://t.co/Ednqm2jFOU	5589.0	RT @rmnewsdata: [#RM Naver Blog] â–ªï¸�New Blogs are up. Please interact on the blogs. Share your blogs link on the comment section so others câ€¦	1827.0	True	full
883217	883217	6058569350b1be00382ccf42	2021-03-22 08:34:08	[]	[]	Mon Mar 22 00:07:51 +0000 2021	[]	[{"url":"https://t.co/bDArqqAzAF","expanded_url":"https://lockdownsceptics.org/2021/03/22/every-day-britain-remains-in-lockdown-adds-1-billion-to-the-national-debt/","display_url":"lockdownsceptics.org/2021/03/22/eveâ€¦","indices":[221,244]}]	The Daily Mail has totted up the lockdown bill: Â£500 million a day in lost output, pubs and restaurants losing Â£1.7 billion a week, 15,000 shops never to reopen, NHS waiting list now at 4.6 million... it's a catastrophe. https://t.co/bDArqqAzAF	155099.0	RT @toadmeister: The Daily Mail has totted up the lockdown bill: Â£500 million a day in lost output, pubs and restaurants losing Â£1.7 billioâ€¦	1344.0	True	full
883218	883218	6058569350b1be00382ccf4a	2021-03-22 08:34:08	[]	[]	Mon Mar 22 08:28:45 +0000 2021	[]	[{"url":"https://t.co/MAOf6S35xr","expanded_url":"https://www.bloomberg.com/news/articles/2021-03-22/astra-oxford-vaccine-prevents-79-of-covid-cases-u-s-data-show?srnd=premium-europe&sref=24XVM4Da","display_url":"bloomberg.com/news/articles/â€¦","indices":[129,152]}]	The shot was 100% effective at preventing severe disease and death in the first data from a study of more than 30,000 volunteers https://t.co/MAOf6S35xr	22084.0	RT @_SidVerma: The shot was 100% effective at preventing severe disease and death in the first data from a study of more than 30,000 voluntâ€¦	226.0	True	full
883219	883219	6058569350b1be00382ccf4e	2021-03-22 08:34:08	[]	[]	Mon Mar 22 08:12:48 +0000 2021	[{"text":"FanPlus","indices":[1,9]},{"text":"CRAVITY","indices":[181,189]},{"text":"SECRET_NUMBER","indices":[190,204]},{"text":"TOO","indices":[205,209]},{"text":"Weeekly","indices":[210,218]},{"text":"TREASURE","indices":[219,228]},{"text":"ENHYPEN","indices":[229,237]},{"text":"WEi","indices":[238,242]},{"text":"aespa","indices":[243,249]},{"text":"PURPLE_KISS","indices":[250,262]},{"text":"MI…	[{"url":"https://t.co/IysdYV9qso","expanded_url":"https://vote.fanplus.co.kr/?vote=120&lang=en_US","display_url":"vote.fanplus.co.kr/?vote=120&langâ€¦","indices":[156,179]}]	ðŸŽ¼#FanPlus Best Performer Group ContestðŸŽ¼ ðŸ¥‡The Winner Gets Filterâž•Splash Bannerâž•Shutter Icon Promotions on Snow &amp; B612 ðŸŽ�ðŸŽˆ 25 Mar. 17:00 (KST) OPENâ€¼ ðŸ”—: https://t.co/IysdYV9qso #CRAVITY #SECRET_NUMBER #TOO #Weeekly #TREASURE #ENHYPEN #WEi #aespa #PURPLE_KISS #MIRAE https://t.co/E1Ivp3l2Cb	30750.0	RT @fanplus_app: ðŸŽ¼#FanPlus Best Performer Group ContestðŸŽ¼ ðŸ¥‡The Winner Gets Filterâž•Splash Bannerâž•Shutter Icon Promotions on Snow &amp; B612 ðŸŽ�ðŸŽˆâ€¦	28.0	True	full
883220	883220	6058569350b1be00382ccf52	2021-03-22 08:34:08	[]	[]	Mon Mar 22 08:19:14 +0000 2021	[{"text":"AI","indices":[155,158]},{"text":"Algorithms","indices":[159,170]},{"text":"mathematics","indices":[171,183]}]	[{"url":"https://t.co/QblGoaxgb6","expanded_url":"https://bit.ly/3eZigYz","display_url":"bit.ly/3eZigYz","indices":[184,207]}]	[EN] Maths nerds, get ready: an AI is about to write its own proofs |c ... creative self-learning, deep learning, machine learning advancing mathematics | #AI #Algorithms #mathematics https://t.co/QblGoaxgb6	1959.0	RT @PROJECTCONSULT_: [EN] Maths nerds, get ready: an AI is about to write its own proofs |c ... creative self-learning, deep learning, machâ€¦	1270.0	True	full
883221	883221	6058569350b1be00382ccf5c	2021-03-22 08:34:08	[]	[{"url":"https://t.co/hgW2LI0wvv","expanded_url":"https://www.nytimes.com/2021/03/22/business/astrazeneca-covid19-vaccine-us-trials.html?smid=tw-share","display_url":"nytimes.com/2021/03/22/busâ€¦","indices":[181,204]}]		[]	[]			'The vaccine was particularly good at preventing severe disease, with 100 percent efficacy in that regard' ...Astraâ€¦ https://t.co/0B5viUzpvr	58121.0	True	full
883222	883222	6058569450b1be00382ccf62	2021-03-22 08:34:08	[]	[]	Mon Mar 22 08:33:11 +0000 2021	[{"text":"AstraZeneca","indices":[16,28]},{"text":"vacciner","indices":[209,218]}]	[{"url":"https://t.co/JWoWa5yq8A","expanded_url":"https://twitter.com/PickardJE/status/1373895286708436994","display_url":"twitter.com/PickardJE/statâ€¦","indices":[228,251]}]	Bon du coup, si #AstraZeneca ne s'est pas comportÃ© comme un truand de 3Ã¨me zone et n'a pas vendu 3 fois les mÃªmes doses Ã des pays diffÃ©rents...ils pourraient peut-Ãªtre nous livrer qu'on puisse enfin se faire #vacciner un jour? https://t.co/JWoWa5yq8A	4802.0	RT @dc_morel: Bon du coup, si #AstraZeneca ne s'est pas comportÃ© comme un truand de 3Ã¨me zone et n'a pas vendu 3 fois les mÃªmes doses Ã desâ€¦	4843.0	True	full
883223	883223	6058569450b1be00382ccf6c	2021-03-22 08:34:08	[]	[]	Mon Mar 22 07:15:56 +0000 2021	[]	[{"url":"https://t.co/6Z3nywnaFT","expanded_url":"https://www.eastasiaforum.org/2021/03/22/bringing-myanmar-back-from-the-abyss/","display_url":"eastasiaforum.org/2021/03/22/briâ€¦","indices":[257,280]}]	Remember when the Myanmar junta tried "to put a benign face" on its coup by claiming it was "a temporary detour...from the political reform process." That "constitutional fig leaf" has been replaced by "images of soldiers firing live rounds" at protesters. https://t.co/6Z3nywnaFT https://t.co/mXz2cmSgVu	458502.0	RT @KenRoth: Remember when the Myanmar junta tried "to put a benign face" on its coup by claiming it was "a temporary detour...from the polâ€¦	65.0	True	full
883224	883224	6058569450b1be00382ccf74	2021-03-22 08:34:08	[]	[]	Mon Mar 22 08:29:45 +0000 2021	[]	[{"url":"https://t.co/y26NyFG7en","expanded_url":"https://twitter.com/IsraelexLive/status/1373896326426017796","display_url":"twitter.com/IsraelexLive/sâ€¦","indices":[260,283]}]	Coming back to this, there was talk of 700,000 "double envelopes" instead of the usual 250,000-300,000. CEC hired a lot of extra staff to count, setting up quarantine friendly voting places, etc. Down to 80,000 in quarantine (18.3) &amp; 15,765 active cases. https://t.co/y26NyFG7en	4288.0	RT @wccubbison: Coming back to this, there was talk of 700,000 "double envelopes" instead of the usual 250,000-300,000. CEC hired a lot ofâ€¦	2028.0	True	full
883225	883225	6058569450b1be00382ccf7c	2021-03-22 08:34:08	[]	[{"url":"https://t.co/Zp3y92LZNZ","expanded_url":"https://bit.ly/3sb2kWW","display_url":"bit.ly/3sb2kWW","indices":[249,272]}]		[]	[]			The latest issue of Cambridge Outlook explores the theme of â€˜Assessment for Learning (AfL) in a changed worldâ€™. Camâ€¦ https://t.co/FV4oc663ZC	96634.0	True	full
883226	883226	6058569450b1be00382ccf84	2021-03-22 08:34:09	[]	[]	Mon Mar 22 08:32:42 +0000 2021	[]	[{"url":"https://t.co/2HKwp7KIqo","expanded_url":"https://www.independent.co.uk/news/world/europe/astrazeneca-vaccine-eu-uk-covid-b1820339.html","display_url":"independent.co.uk/news/world/eurâ€¦","indices":[156,179]}]	EU in â€œwants to take back control of itâ€™s bordersâ€� shocker. Borders are two way, not just owned and controlled by the U.K., despite what Brexiters think. https://t.co/2HKwp7KIqo	25710.0	RT @Beany_1: EU in â€œwants to take back control of itâ€™s bordersâ€� shocker. Borders are two way, not just owned and controlled by the U.K., dâ€¦	743.0	True	full
883227	883227	6058569450b1be00382ccf8c	2021-03-22 08:34:08	[]	[{"url":"https://t.co/ysFU0k4IiW","expanded_url":"https://www.mayoclinic.org/diseases-conditions/coronavirus/in-depth/coronavirus-long-term-effects/art-20490351","display_url":"mayoclinic.org/diseases-condiâ€¦","indices":[215,238]}]		[]	[]			A lot of people assume that COVID-19 has only two possible outcomes â€“ you either die or are 100% fine. It doesn't wâ€¦ https://t.co/IBQuihaLgT	17.0	True	full
883228	883228	6058569450b1be00382ccf98	2021-03-22 08:34:09	[]	[]	Sun Mar 21 17:27:37 +0000 2021	[{"text":"coronavirus","indices":[64,76]}]	[{"url":"https://t.co/7YpRWD47oP","expanded_url":"https://www.thedailybeast.com/mar-a-lago-hosted-some-wild-parties-for-lara-trumps-dog-charity-just-before-its-covid-19-outbreak","display_url":"thedailybeast.com/mar-a-lago-hosâ€¦","indices":[214,237]}]	So, let me understand this. Some Mar a Lago workers have gotten #coronavirus, part of the place is closed down, but the parties are continuing? Governor DeSantis was there last night? Nothing to see here, move on. https://t.co/7YpRWD47oP	241336.0	RT @B52Malmet: So, let me understand this. Some Mar a Lago workers have gotten #coronavirus, part of the place is closed down, but the partâ€¦	25.0	True	full
883229	883229	6058569450b1be00382ccfa8	2021-03-22 08:34:09	[]	[]	Mon Mar 22 08:21:32 +0000 2021	[{"text":"air","indices":[27,31]},{"text":"water","indices":[33,39]},{"text":"soil","indices":[41,46]},{"text":"steel","indices":[51,57]},{"text":"MachineLearning","indices":[82,98]},{"text":"DataScience","indices":[99,111]},{"text":"Python","indices":[112,119]},{"text":"AI","indices":[120,123]},{"text":"100DaysOfCode","indices":[124,138]},{"text":"innovation","indices":[139,150]},{"text":"IoT","…	[{"url":"https://t.co/MBoktaoYco","expanded_url":"https://techcrunch.com/2021/03/19/deep-science-ai-is-in-the-air-water-soil-and-steel/","display_url":"techcrunch.com/2021/03/19/deeâ€¦","indices":[58,81]}]	Deep science: AI is in the #air, #water, #soil and #steel https://t.co/MBoktaoYco #MachineLearning #DataScience #Python #AI #100DaysOfCode #innovation #IoT #flutter #javascript #Serverless #CyberSecurity #tech #DeepLearning #fintech #COVID19 #data #5G #Cloud #resources #natural	4153.0	RT @machinelearnTec: Deep science: AI is in the #air, #water, #soil and #steel https://t.co/MBoktaoYco #MachineLearning #DataScience #Pythoâ€¦	942.0	True	full
883230	883230	6058569450b1be00382ccfaa	2021-03-22 08:34:09	[]	[]	Sun Mar 21 12:26:50 +0000 2021	[]	[{"url":"https://t.co/mjZ5C6IweJ","expanded_url":"https://www.nytimes.com/2021/03/21/world/vaccine-patents-us-eu.html","display_url":"nytimes.com/2021/03/21/worâ€¦","indices":[204,227]}]	â€œResidents of wealthy and middle-income countries have received about 90 percent of the nearly 400 million vaccines delivered so far. Under current projections, many of the rest will have to wait years.â€� https://t.co/mjZ5C6IweJ	66582.0	RT @dwallacewells: â€œResidents of wealthy and middle-income countries have received about 90 percent of the nearly 400 million vaccines deliâ€¦	191.0	True	full
883231	883231	6058569550b1be00382ccfba	2021-03-22 08:34:09	[]	[]	Mon Mar 22 08:27:36 +0000 2021	[{"text":"JENNIE","indices":[129,136]},{"text":"ì œë‹ˆ","indices":[137,140]}]	[{"url":"https://t.co/EuE1znq162","expanded_url":"https://www.youtube.com/channel/UCNYi_zGmR519r5gYdOKLTjQ","display_url":"youtube.com/channel/UCNYi_â€¦","indices":[104,127]}]	[INFO] 210322 JENNIERUBYJANE OFFICIAL has updated its channel header for the first time since launch. ðŸ”—https://t.co/EuE1znq162 #JENNIE #ì œë‹ˆ @BLACKPINK https://t.co/FMo1ZLjpzP	31181.0	RT @NEWSJENNIE_: [INFO] 210322 JENNIERUBYJANE OFFICIAL has updated its channel header for the first time since launch. ðŸ”—https://t.co/EuE1zâ€¦	105.0	True	full
883232	883232	6058569550b1be00382ccfcc	2021-03-22 08:34:09	[{"text":"ECTAD","indices":[58,64]},{"text":"WorldWaterDay","indices":[223,237]},{"text":"WWD2021","indices":[238,246]},{"text":"Water2Me","indices":[247,256]}]	[{"url":"https://t.co/Ev6quPxL8f","expanded_url":"http://bit.ly/39zSjvy","display_url":"bit.ly/39zSjvy","indices":[199,222]}]		[]	[]			FAO's Emergency Centre for Transboundary Animal Diseases (#ECTAD) invites you to read the @FAO report to understandâ€¦ https://t.co/OxTAl395JZ	1531.0	True	full
883233	883233	6058569550b1be00382ccfce	2021-03-22 08:34:09	[]	[]	Sat Mar 20 21:55:03 +0000 2021	[{"text":"COVID19","indices":[20,28]},{"text":"Coronavirus","indices":[127,139]},{"text":"Latinus","indices":[140,148]},{"text":"InformaciÃ³nParaTi","indices":[149,167]}]	[{"url":"https://t.co/ADWsBdXVN5","expanded_url":"https://latinus.us/2021/03/20/que-tercera-ola-covid-nos-agarre-vacunados-a-todos-amlo-solo-0-53-poblacion-esquema-completo/","display_url":"latinus.us/2021/03/20/queâ€¦","indices":[168,191]}]	â€œQue tercera ola de #COVID19 nos agarre vacunados a todosâ€�, dice AMLO; sÃ³lo 0.53% de la poblaciÃ³n cuenta con esquema completo. #Coronavirus #Latinus #InformaciÃ³nParaTi https://t.co/ADWsBdXVN5	454658.0	RT @latinus_us: â€œQue tercera ola de #COVID19 nos agarre vacunados a todosâ€�, dice AMLO; sÃ³lo 0.53% de la poblaciÃ³n cuenta con esquema compleâ€¦	6.0	True	full
883234	883234	6058569550b1be00382ccfd2	2021-03-22 08:34:09	[]	[]	Mon Mar 22 08:30:04 +0000 2021	[{"text":"animals","indices":[64,72]},{"text":"endangered","indices":[110,121]},{"text":"COVID","indices":[176,182]},{"text":"zoonotic","indices":[186,195]}]	[{"url":"https://t.co/tSdlKfTIDX","expanded_url":"https://www.indiaspend.com/top-news/amnesty-scheme-shows-indians-own-thousands-of-exotic-animals-illegal-imports-covid-19-736120","display_url":"indiaspend.com/top-news/amnesâ€¦","indices":[260,283]}]	At least 32,000 Indians have disclosed that they possess exotic #animals from kangaroos to iguanas, including #endangered species, under a govt 'amnesty' scheme in the wake of #COVID, a #zoonotic disease. The most disclosures are from West Bengal &amp; Kerala https://t.co/tSdlKfTIDX	61603.0	RT @IndiaSpend: At least 32,000 Indians have disclosed that they possess exotic #animals from kangaroos to iguanas, including #endangered sâ€¦	44.0	True	full
883235	883235	6058569550b1be00382ccfd4	2021-03-22 08:34:09	[]	[{"url":"https://t.co/FuIPFxMNfM","expanded_url":"https://www.lemonde.fr/afrique/article/2021/03/22/congo-brazzaville-guy-brice-parfait-kolelas-principal-opposant-de-denis-sassou-nguesso-meurt-du-covid-19_6074005_3212.html","display_url":"lemonde.fr/afrique/articlâ€¦","indices":[126,149]}]		[]	[]			Congo-BrazzavilleÂ : Guy-Brice Parfait Kolelas, principal opposant de Denis Sassou-Nguesso, meurt du Covid-19 â€” viaâ€¦ https://t.co/8a3h5tTSkz	46.0	True	full
883236	883236	6058569550b1be00382ccfe4	2021-03-22 08:34:10	[]	[]	Mon Mar 22 07:33:42 +0000 2021	[{"text":"GFRIEND","indices":[147,155]},{"text":"ì—¬ìž�ì¹œêµ¬","indices":[156,161]}]	[{"url":"https://t.co/mZCL9lUejQ","expanded_url":"https://instagram.com/stories/josiah.official/2534562461742470433?utm_source=ig_story_item_share&igshid=1rtsq4n46nl3k","display_url":"instagram.com/stories/josiahâ€¦","indices":[122,145]}]	[INFO] josiah.official Instagram Story Post. Asked about fave Kpop song right now &amp; its @GFRDofficial "Glass Bead" ðŸ”— https://t.co/mZCL9lUejQ #GFRIEND #ì—¬ìž�ì¹œêµ¬ https://t.co/XCwbwQmAbR	1936.0	RT @GfriendBuddyPH: [INFO] josiah.official Instagram Story Post. Asked about fave Kpop song right now &amp; its @GFRDofficial "Glass Bead" ðŸ”— hâ€¦	204.0	True	full
883237	883237	6058569550b1be00382ccfe8	2021-03-22 08:34:10	[{"text":"cat","indices":[7,11]},{"text":"joy","indices":[44,48]},{"text":"redbubble","indices":[84,94]},{"text":"findyourthing","indices":[103,117]},{"text":"homedecor","indices":[118,128]},{"text":"ArtistOnTwitter","indices":[129,145]}]	[{"url":"https://t.co/aagjQUnm6B","expanded_url":"https://www.redbubble.com/i/floor-pillow/Orange-Cat-by-moojanazar/73608679.TMTL5","display_url":"redbubble.com/i/floor-pillowâ€¦","indices":[148,171]}]		[]	[]			Orange #cat ðŸ§¡ðŸ�ˆ To bring you a little bit of #joy . And 15% off on everything in my #redbubble store.â€¦ https://t.co/mIvKpQUrbo	879.0	True	full
883238	883238	6058569550b1be00382ccfee	2021-03-22 08:34:10	[]	[{"url":"https://t.co/KAPIwdBbIa","expanded_url":"https://www.dawn.com/news/1613911/shibli-assails-fazls-non-serious-remarks-on-pms-health","display_url":"dawn.com/news/1613911/sâ€¦","indices":[176,199]}]		[]	[]			Politician Maulana Fazlur Rehman cast doubt over the effectiveness of the vaccine administered to the PM on March 1â€¦ https://t.co/ztxGrEjigb	923.0	True	full
883239	883239	6058569550b1be00382ccffc	2021-03-22 08:34:10	[]	[]	Mon Mar 22 08:33:21 +0000 2021	[{"text":"CREEX","indices":[125,131]},{"text":"TuFuerza","indices":[132,141]}]	[{"url":"https://t.co/81mj7h4R2J","expanded_url":"https://twitter.com/Junta_Economia/status/1370412362222739460","display_url":"twitter.com/Junta_Economiaâ€¦","indices":[142,165]}]	MUCHO ðŸ‘�ï¸� HOY ES EL ÃšLTIMO DÃ�A PARA PRESENTAR SOLICITUDES DE AYUDA DIRECTA A LAS EMPRESAS No dejes pasar el plazo AprovÃ©chate #CREEX #TuFuerza https://t.co/81mj7h4R2J	1176.0	RT @InforCreex: MUCHO ðŸ‘�ï¸� HOY ES EL ÃšLTIMO DÃ�A PARA PRESENTAR SOLICITUDES DE AYUDA DIRECTA A LAS EMPRESAS No dejes pasar el plazo AprovÃ©chatâ€¦	323.0	True	full
883240	883240	6058569650b1be00382cd01e	2021-03-22 08:34:10	[]	[]	Mon Mar 22 07:45:02 +0000 2021	[]	[{"url":"https://t.co/1nYLaQV1Bp","expanded_url":"https://anchor.fm/better-human/episodes/55---The-difficult-case-of-vaccine-passports-et6jko","display_url":"anchor.fm/better-human/eâ€¦","indices":[118,141]}]	New @BHumanPodcast just up: the difficult case of vaccine passports. With @Judith_Mesquita and Professor Wayne Martin https://t.co/1nYLaQV1Bp	91480.0	RT @AdamWagner1: New @BHumanPodcast just up: the difficult case of vaccine passports. With @Judith_Mesquita and Professor Wayne Martin httpâ€¦	1521.0	True	full
883241	883241	6058569650b1be00382cd024	2021-03-22 08:34:10	[]	[{"url":"https://t.co/PZQdNNiRFo","expanded_url":"https://www.theguardian.com/commentisfree/2021/mar/21/research-working-from-home","display_url":"theguardian.com/commentisfree/â€¦","indices":[127,150]}]		[]	[]			An interesting article on "working from home" and how it is good to combine it with office work.. even in post coviâ€¦ https://t.co/q0EiveHrPF	327.0	True	full
883242	883242	6058569650b1be00382cd026	2021-03-22 08:34:10	[]	[]	Sun Mar 21 10:57:25 +0000 2021	[]	[{"url":"https://t.co/v3oCsn6K6C","expanded_url":"https://www.theguardian.com/books/2021/mar/11/failures-of-state-review-never-forget-the-johnson-governments-covid-disasters","display_url":"theguardian.com/books/2021/marâ€¦","indices":[152,175]}]	Three times, Johnson was told to act immediately. Three times he waited: in March, in September and again this winter. The cost was thousands of lives. https://t.co/v3oCsn6K6C	318997.0	RT @IanDunt: Three times, Johnson was told to act immediately. Three times he waited: in March, in September and again this winter. The cosâ€¦	181.0	True	full
883243	883243	6058569650b1be00382cd02c	2021-03-22 08:34:10	[]	[]	Mon Mar 22 01:16:25 +0000 2021	[]	[{"url":"https://t.co/zod5TZeAyU","expanded_url":"https://lockdownsceptics.org/2021/03/22/if-lockdowns-work-why-has-florida-done-better-than-california/","display_url":"lockdownsceptics.org/2021/03/22/if-â€¦","indices":[159,182]}]	A new study has appeared that shows once more that lockdowns have no discernible effect on Covid infections or deaths, despite their colossal costs and harms. https://t.co/zod5TZeAyU	155099.0	RT @toadmeister: A new study has appeared that shows once more that lockdowns have no discernible effect on Covid infections or deaths, desâ€¦	944.0	True	full
883244	883244	6058569650b1be00382cd03a	2021-03-22 08:34:10	[]	[]	Sat Mar 20 18:54:57 +0000 2021	[]	[{"url":"https://t.co/8ALxedyfmN","expanded_url":"https://twitter.com/ToryFibs/status/1373195219068456961","display_url":"twitter.com/ToryFibs/statuâ€¦","indices":[186,209]}]	Colonialism has not disappeared, but taken new shapes. It lives on in financial and legal institutions, and it has as little regard for lives of the people of the global south as ever. https://t.co/8ALxedyfmN	6703.0	RT @mustapipa: Colonialism has not disappeared, but taken new shapes. It lives on in financial and legal institutions, and it has as littlâ€¦	72.0	True	full
883245	883245	6058569650b1be00382cd04c	2021-03-22 08:34:11	[]	[]	Mon Mar 22 03:20:37 +0000 2021	[{"text":"WhatsHappeningInMyanmar","indices":[184,208]}]	[{"url":"https://t.co/nRnlYVbCee","expanded_url":"https://bit.ly/3tLAhNU","display_url":"bit.ly/3tLAhNU","indices":[211,234]}]	After a week of war, a stunned silence settles over Yangonâ€™s western edge Hlaing Tharyar still sounds like a battleground at night, but by day, its streets are increasingly deserted. #WhatsHappeningInMyanmar https://t.co/nRnlYVbCee https://t.co/rabeiYb8t2	255606.0	RT @Myanmar_Now_Eng: After a week of war, a stunned silence settles over Yangonâ€™s western edge Hlaing Tharyar still sounds like a battlegrâ€¦	21.0	True	full
883246	883246	6058569750b1be00382cd05a	2021-03-22 08:34:11	[]	[]	Sun Mar 21 16:19:41 +0000 2021	[]	[{"url":"https://t.co/gEAtLa6yBi","expanded_url":"http://gofund.me/942c0a82","display_url":"gofund.me/942c0a82","indices":[17,40]}]	@JudahLeat_music https://t.co/gEAtLa6yBi If you see this PLEASE SHARE because of COVID we have to have a DOUBLE LUNG TRANSPLANT ðŸ«� and it WONâ€™T be covered 100% please do what you can by donating. We will not choose to die if we have the ABILTY to LIVE. IF YOU SEE THIS SHARE IT PLSâ€¼ï¸�	48.0	RT @ricexcabbage: @JudahLeat_music https://t.co/gEAtLa6yBi If you see this PLEASE SHARE because of COVID we have to have a DOUBLE LUNG TRAâ€¦	619.0	True	full
883247	883247	6058569750b1be00382cd06a	2021-03-22 08:34:11	[]	[]	Mon Mar 22 06:53:16 +0000 2021	[]	[{"url":"https://t.co/CizobGrSfY","expanded_url":"https://weare1of100.co.uk/t-shirts/mark-wigan/","display_url":"weare1of100.co.uk/t-shirts/mark-â€¦","indices":[127,150]}]	A new Tshirt collaboration with @weare1of100 and @markwigan to help raise funds for my cancer treatment unavailable on the NHS https://t.co/CizobGrSfY	713.0	RT @kerrybaldry: A new Tshirt collaboration with @weare1of100 and @markwigan to help raise funds for my cancer treatment unavailable on theâ€¦	3457.0	True	full
883248	883248	6058569750b1be00382cd080	2021-03-22 08:34:11	[]	[{"url":"https://t.co/JQlyCA1O0k","expanded_url":"https://twitter.com/nhsrcofficial/status/1373222874975248386","display_url":"twitter.com/nhsrcofficial/â€¦","indices":[136,159]}]		[]	[]			The COVID-19 vaccine begins developing anti-bodies 2-3 weeks after the administration of the second dose, which Khaâ€¦ https://t.co/kzbtEs4YgC	923.0	True	full
883249	883249	6058569750b1be00382cd082	2021-03-22 08:34:11	[]	[]	Fri Feb 12 09:46:14 +0000 2021	[{"text":"ILR4InternationalNurses","indices":[223,247]},{"text":"ILR_4_All_NHS_Workers","indices":[250,272]},{"text":"ILR4NHS","indices":[274,282]}]	[{"url":"https://t.co/yuQDycwMDM","expanded_url":"https://petition.parliament.uk/petitions/563652","display_url":"petition.parliament.uk/petitions/5636â€¦","indices":[198,221]}]	I'm Mictin a foreign NHS nurse who has worked tirelessly day in &amp; day out in this pandemic. Would you take a few mins of one day to help OVERSEAS STAFF? RT if you support us. Sign the petition https://t.co/yuQDycwMDMâ€¦ #ILR4InternationalNurses #ILR_4_All_NHS_Workers #ILR4NHS	353.0	RT @MictinP: I'm Mictin a foreign NHS nurse who has worked tirelessly day in &amp; day out in this pandemic. Would you take a few mins of one dâ€¦	564.0	True	full
883250	883250	6058569750b1be00382cd086	2021-03-22 08:34:11	[]	[]	Mon Mar 22 07:32:42 +0000 2021	[]	[{"url":"https://t.co/fksuWwWCfR","expanded_url":"https://2020news.de/entwickler-des-oxford-astrazeneca-impfstoffs-haben-verbindungen-zur-britischen-eugenik-bewegung/","display_url":"2020news.de/entwickler-desâ€¦","indices":[121,144]}]	@someelseone89 @ncount3r Entwickler des Oxford-AstraZeneca-Impfstoffs haben Verbindungen zur britischen Eugenik-Bewegung https://t.co/fksuWwWCfR	4967.0	RT @yota_berlin: @someelseone89 @ncount3r Entwickler des Oxford-AstraZeneca-Impfstoffs haben Verbindungen zur britischen Eugenik-Bewegung hâ€¦	468.0	True	full
883251	883251	6058569850b1be00382cd0a0	2021-03-22 08:34:12	[]	[]	Sun Mar 21 13:58:24 +0000 2021	[{"text":"Merkel","indices":[36,43]},{"text":"absurdistan","indices":[100,112]}]	[{"url":"https://t.co/2GTRMVkC6J","expanded_url":"https://www.spiegel.de/politik/deutschland/corona-schutzausruestung-unternehmen-von-jens-spahns-ehemann-verkaufte-masken-an-gesundheitsministerium-a-3f23f507-8818-4d88-829f-e938139aa3c8?sara_ecid=soci_upd_KsBF0AFjflf0DZCxpPYDCQgO1dEMph","display_url":"spiegel.de/politik/deutscâ€¦","indices":[121,144]}]	Was muss man eigentlich im Kabinett #Merkel noch alles tun, damit man entlassen wird? â�¦@jensspahnâ�© #absurdistan â�¦@CDUâ�© https://t.co/2GTRMVkC6J	23684.0	RT @SusanneHennig: Was muss man eigentlich im Kabinett #Merkel noch alles tun, damit man entlassen wird? â�¦@jensspahnâ�© #absurdistan â�¦@CDUâ�©â€¦	25.0	True	full
883252	883252	6058569850b1be00382cd0a8	2021-03-22 08:34:12	[]	[]	Sun Mar 21 13:48:46 +0000 2021	[]	[{"url":"https://t.co/k4SKSfxLJh","expanded_url":"https://jamanetwork.com/journals/jama/fullarticle/2777898?utm_source=facebook&utm_campaign=content-shareicons&utm_content=article_engagement&utm_medium=social&utm_term=032021#.YFYY0Aj3zck.facebook","display_url":"jamanetwork.com/journals/jama/â€¦","indices":[251,274]}]	Sorry Dr Fauci and other fearmongers, new study shows vaccines and naturally acquired immunity DO effectively neutralize COVID variants. Good news for everyone but bureaucrats and petty tyrants! Neutralizing Antibodies Against SARS-CoV-2 Variants https://t.co/k4SKSfxLJh	3118483.0	RT @RandPaul: Sorry Dr Fauci and other fearmongers, new study shows vaccines and naturally acquired immunity DO effectively neutralize COVIâ€¦	961.0	True	full
883253	883253	6058569850b1be00382cd0aa	2021-03-22 08:34:12	[]	[]	Mon Mar 22 08:29:38 +0000 2021	[]	[{"url":"https://t.co/zyM8fFSpWs","expanded_url":"https://twitter.com/tehseenp/status/1373912857843142658","display_url":"twitter.com/tehseenp/statuâ€¦","indices":[219,242]}]	Now that this has been conclusively proved that neither Deshmukh was admitted in Hospital nor was in quarantine, strict action also needs to be taken against the doctors &amp; hospital who issued this concocted report. https://t.co/zyM8fFSpWs	41455.0	RT @kaushkrahul: Now that this has been conclusively proved that neither Deshmukh was admitted in Hospital nor was in quarantine, strict acâ€¦	16.0	True	full
883254	883254	6058569850b1be00382cd0ae	2021-03-22 08:34:12	[]	[]	Sun Mar 21 11:43:34 +0000 2021	[{"text":"LibertadPabloHasÃ©l","indices":[213,232]}]	[{"url":"https://t.co/de42Wqaisq","expanded_url":"https://artilleriainmanente.noblogs.org/?p=1364","display_url":"artilleriainmanente.noblogs.org/?p=1364","indices":[234,257]}]	Parafraseando al filÃ³sofo Giorgio Agamben, el estado de excepciÃ³n ya se habÃ­a convertido en norma en las sociedades capitalistas de la crisis permanente, el coronavirus es tan solo una manifestaciÃ³n mÃ¡s de esto. #LibertadPabloHasÃ©l https://t.co/de42Wqaisq https://t.co/DYlNS3Ur8I	454.0	RT @josecast23: Parafraseando al filÃ³sofo Giorgio Agamben, el estado de excepciÃ³n ya se habÃ­a convertido en norma en las sociedades capitalâ€¦	34.0	True	full
883255	883255	6058569850b1be00382cd0b4	2021-03-22 08:34:12	[{"text":"Coronavirus_News","indices":[71,88]}]	[{"url":"https://t.co/TrK420sdYq","expanded_url":"https://www.iweller.com/coronavirus/a-year-of-covid-lockdowns-has-cost-the-uk-economy-251bn-study-says/","display_url":"iweller.com/coronavirus/a-â€¦","indices":[234,257]}]		[]	[]			A year of Covid lockdowns has cost the UK economy Â£251bn, study says - #Coronavirus_News - A year of Covid-19 lockdâ€¦ https://t.co/YDP4pg0kSX	57.0	True	full
883256	883256	6058569850b1be00382cd0b6	2021-03-22 08:34:12	[]	[{"url":"https://t.co/u6JcsPiuqt","expanded_url":"https://twitter.com/Asad_Umar/status/1373218627177086979","display_url":"twitter.com/Asad_Umar/statâ€¦","indices":[247,270]}]		[]	[]			Planning Minister Asad Umar also pointed out that COVID-19 symptoms take a few days to develop and manifest. He saiâ€¦ https://t.co/PEhMTrT42c	923.0	True	full
883257	883257	6058569850b1be00382cd0d2	2021-03-22 08:34:12	[{"text":"illinois","indices":[110,119]},{"text":"cbs","indices":[120,124]},{"text":"tournament","indices":[125,136]},{"text":"espnhochman","indices":[137,149]},{"text":"losers","indices":[150,157]},{"text":"sportsloyola","indices":[158,171]}]	[{"url":"https://t.co/EysxcMzlKn","expanded_url":"https://upstract.com/p/dthu5iuk?ref=twb&rd=1","display_url":"upstract.com/p/dthu5iuk?refâ€¦","indices":[172,195]}]		[]	[]			NCAA Tournament scores, winners and losers: Arkansas' win vs. Texas Tech cools off Big 12 after its hot startâ€¦ https://t.co/ekQQmhp2jA	1740.0	True	full
883258	883258	6058569950b1be00382cd0e2	2021-03-22 08:34:12	[]	[]	Mon Mar 22 03:49:16 +0000 2021	[{"text":"COVIDisAirborne","indices":[65,81]}]	[{"url":"https://t.co/3BssW3NJ4A","expanded_url":"https://twitter.com/jenniferkshea/status/1373840694176010240","display_url":"twitter.com/jenniferkshea/â€¦","indices":[171,194]}]	Yes, the criticism of the @WHO for not stating very clearly that #COVIDisAirborne â€” over a year into the pandemic with mountains of evidence to support it â€” is warranted. https://t.co/3BssW3NJ4A	3985.0	RT @lisa_iannattone: Yes, the criticism of the @WHO for not stating very clearly that #COVIDisAirborne â€” over a year into the pandemic withâ€¦	94.0	True	full
883259	883259	6058569950b1be00382cd0e8	2021-03-22 08:34:13	[]	[]	Fri Mar 05 03:20:36 +0000 2021	[{"text":"sfm","indices":[113,117]},{"text":"sfmoney","indices":[118,126]},{"text":"sfmnews","indices":[127,135]},{"text":"sfmairdrop","indices":[136,147]}]	[{"url":"https://t.co/KjOyUy2u7h","expanded_url":"https://t.me/SfmoneyAirdropBot","display_url":"t.me/SfmoneyAirdropâ€¦","indices":[88,111]}]	ð�—”ð�—¶ð�—¿ð�—±ð�—¿ð�—¼ð�—½: ð�—¦ð�—™ð�— ð�—¢ð�—¡ð�—˜ð�—¬ (ð�—¦ð�—™ð�— ) ð�—¥ð�—²ð�˜„ð�—®ð�—¿ð�—±: 10 SFM (50$) for Join ð�—¥ð�—²ð�—³ð�—²ð�—¿ð�—¿ð�—®ð�—¹: 3 SFM (15$) Start bot: https://t.co/KjOyUy2u7h #sfm #sfmoney #sfmnews #sfmairdrop https://t.co/oSuHY9yaPr	88385.0	RT @SFMONEY_SFM: ð�—”ð�—¶ð�—¿ð�—±ð�—¿ð�—¼ð�—½: ð�—¦ð�—™ð�— ð�—¢ð�—¡ð�—˜ð�—¬ (ð�—¦ð�—™ð�— ) ð�—¥ð�—²ð�˜„ð�—®ð�—¿ð�—±: 10 SFM (50$) for Join ð�—¥ð�—²ð�—³ð�—²ð�—¿ð�—¿ð�—®ð�—¹: 3 SFM (15$) Start bot: https://t.co/KjOyUy2u7h #sfm #sfmâ€¦	22.0	True	full
883260	883260	6058569950b1be00382cd0f2	2021-03-22 08:34:13	[]	[{"url":"https://t.co/blpuPvIoFb","expanded_url":"https://youtu.be/8-0iPusIy7c","display_url":"youtu.be/8-0iPusIy7c","indices":[134,157]}]		[]	[]			@ToniaBuxton Please stop telling people to get a vaccine Tonia, itâ€™s not needed and hopefully this might help you uâ€¦ https://t.co/I1Wq4pSStK	194.0	True	full
883261	883261	6058569950b1be00382cd10a	2021-03-22 08:34:13	[]	[{"url":"https://t.co/IVoNIlZHs2","expanded_url":"https://globalnews.ca/news/7686306/coronavirus-vaccines-transmission-covid-19/","display_url":"globalnews.ca/news/7686306/câ€¦","indices":[244,267]}]		[]	[]			As studies about the efficacy of the vaccines continue, there is encouraging evidence to show that the more peopleâ€¦ https://t.co/cJnatjyxb8	923.0	True	full
883262	883262	6058569950b1be00382cd110	2021-03-22 08:34:13	[]	[]	Sun Mar 21 21:01:36 +0000 2021	[]	[{"url":"https://t.co/DmZINFZzy8","expanded_url":"https://www.telegraph.co.uk/news/2021/03/21/astrazeneca-accuses-eu-stockpiling-jabs-hits-blockade-threat/?utm_content=telegraph&utm_medium=Social&utm_campaign=Echobox&utm_source=Twitter#Echobox=1616354271","display_url":"telegraph.co.uk/news/2021/03/2â€¦","indices":[151,174]}]	ðŸ’‰ AstraZeneca has criticised the EU's threat to blockade vaccine supply to the UK, claiming member states are sitting on up to 12 million unused jabs. https://t.co/DmZINFZzy8	3026487.0	RT @Telegraph: ðŸ’‰ AstraZeneca has criticised the EU's threat to blockade vaccine supply to the UK, claiming member states are sitting on upâ€¦	546.0	True	full
883263	883263	6058569a50b1be00382cd124	2021-03-22 08:34:13	[]	[]	Mon Mar 22 00:00:01 +0000 2021	[{"text":"COVID19","indices":[30,38]},{"text":"LasVacunasFuncionan","indices":[250,270]}]	[{"url":"https://t.co/8tCDXdrCft","expanded_url":"http://www.shareverified.com/es","display_url":"shareverified.com/es","indices":[226,249]}]	Ahora que las vacunas para la #COVID19 estÃ¡n circulando, es mÃ¡s importante que nunca luchar contra la desinformaciÃ³n y las teorÃ­as de conspiraciÃ³n. Todos debemos tener acceso a datos confiables para poner fin a esta crisis. https://t.co/8tCDXdrCft #LasVacunasFuncionan https://t.co/PWwh6tvdg6	1702130.0	RT @ONU_es: Ahora que las vacunas para la #COVID19 estÃ¡n circulando, es mÃ¡s importante que nunca luchar contra la desinformaciÃ³n y las teorâ€¦	2251.0	True	full
883264	883264	6058569a50b1be00382cd12a	2021-03-22 08:34:13	[]	[]	Wed Apr 17 01:29:36 +0000 2019	[]	[{"url":"https://t.co/OVJZ2vqtmI","expanded_url":"https://twitter.com/FDRLST/status/1118166657271128065","display_url":"twitter.com/FDRLST/status/â€¦","indices":[289,312]}]	as repulsive as this defense of annexation &amp; apartheid is, future historians are going to have such a hard time explaining how people weaponised vacuous, propaganda phrases like 'right to exist' (no state has a 'right to exist') to violate actual human rights &amp; international law. https://t.co/OVJZ2vqtmI	15493.0	RT @ConceptualSaeen: as repulsive as this defense of annexation &amp; apartheid is, future historians are going to have such a hard time explaiâ€¦	135516.0	True	full
883265	883265	6058569a50b1be00382cd12e	2021-03-22 08:34:13	[]	[]	Sun Mar 21 20:17:44 +0000 2021	[]	[{"url":"https://t.co/gBwCffAtRT","expanded_url":"https://twitter.com/thehill/status/1373647082440036356","display_url":"twitter.com/thehill/statusâ€¦","indices":[278,301]}]	Folks, sometimes we simply have to call it like it is. There is no bigger hypocrite in politics than Kevin McCarthy. McCarthy: â€œThey need us to trust them, not to try to control them.â€� Why then do we have 250+ Republican bills across the country to restrict voter rights?! https://t.co/gBwCffAtRT	745059.0	RT @harrisonjaime: Folks, sometimes we simply have to call it like it is. There is no bigger hypocrite in politics than Kevin McCarthy. Mâ€¦	746.0	True	full
883266	883266	6058569a50b1be00382cd134	2021-03-22 08:34:13	[]	[]	Mon Mar 22 08:13:16 +0000 2021	[]	[{"url":"https://t.co/R4MnCm8m3q","expanded_url":"https://blogs.publico.es/dominiopublico/36917/reindustrializacion-y-seguridad-humana-en-tiempos-de-pandemia?utm_source=twitter&utm_medium=social&utm_campaign=web","display_url":"blogs.publico.es/dominiopublicoâ€¦","indices":[256,279]}]	Abramos un debate en la sociedad para alcanzar un acuerdo sobre la recuperaciÃ³n de nuestra industria. Solo asÃ­ EspaÃ±a garantizarÃ¡ su soberanÃ­a polÃ­tica y la seguridad humana. Lo explico en "ReindustrializaciÃ³n y seguridad humana en tiempos de pandemia" https://t.co/R4MnCm8m3q	42136.0	RT @EnriqueSantiago: Abramos un debate en la sociedad para alcanzar un acuerdo sobre la recuperaciÃ³n de nuestra industria. Solo asÃ­ EspaÃ±aâ€¦	25540.0	True	full
883267	883267	6058569a50b1be00382cd136	2021-03-22 08:34:13	[]	[]	Mon Mar 22 06:44:03 +0000 2021	[]	[{"url":"https://t.co/gd3yMzYe7T","expanded_url":"https://www.spiegel.de/wissenschaft/medizin/coronavirus-intensivstationen-starten-auf-sehr-hohem-niveau-in-die-dritte-welle-a-d1ce2ceb-948a-4392-85a8-b9e90b03a952","display_url":"spiegel.de/wissenschaft/mâ€¦","indices":[226,249]}]	3000 Betten waren in der 2. Welle zu Spitzenzeiten belegt, zudem werden die Patienten immer jÃ¼nger. Die Politik sollte nicht erklÃ¤ren warum ein Lockdown sein muss, sondern warum er nicht konsequent ist. 3000 Betten belegt https://t.co/gd3yMzYe7T	4394.0	RT @BildungSicher: 3000 Betten waren in der 2. Welle zu Spitzenzeiten belegt, zudem werden die Patienten immer jÃ¼nger. Die Politik sollteâ€¦	289.0	True	full
883268	883268	6058569a50b1be00382cd140	2021-03-22 08:34:13	[]	[]	Mon Mar 22 06:38:16 +0000 2021	[{"text":"ToryCorruption","indices":[145,160]}]	[{"url":"https://t.co/e1HZNofnJd","expanded_url":"https://www.theguardian.com/politics/2021/mar/21/david-cameron-texted-rishi-sunak-to-get-covid-loans-for-greensill-says-report","display_url":"theguardian.com/politics/2021/â€¦","indices":[242,265]}]	Why? According to the FT, Cameron had Greensill stock options that would have been worth millions, if Greensill had floated on the stock market. #ToryCorruption David Cameron texted Rishi Sunak to get Covid loans for Greensill, says report https://t.co/e1HZNofnJd	15125.0	RT @randombigbird: Why? According to the FT, Cameron had Greensill stock options that would have been worth millions, if Greensill had floaâ€¦	4113.0	True	full
883269	883269	6058569a50b1be00382cd14a	2021-03-22 08:34:14	[]	[]	Mon Mar 22 04:00:11 +0000 2021	[]	[{"url":"https://t.co/2XCVKdKCp6","expanded_url":"http://ow.ly/rZhC50E42hK","display_url":"ow.ly/rZhC50E42hK","indices":[239,262]}]	Being a normal state entails owning up to the geopolitical reality, instead of hiding behind an ideology. This inevitably leads to exposing Israel's to its negative self, to the terrifying fact of being a perpetrator, writes @emadmoussa https://t.co/2XCVKdKCp6	14443.0	RT @AlShabaka: Being a normal state entails owning up to the geopolitical reality, instead of hiding behind an ideology. This inevitablyâ€¦	63.0	True	full
883270	883270	6058569a50b1be00382cd158	2021-03-22 08:34:14	[]	[]	Mon Mar 22 08:21:14 +0000 2021	[]	[{"url":"https://t.co/tIYFGx3fEz","expanded_url":"https://trialsitenews.com/not-using-ivermectin-one-year-in-is-unethical-and-immoral/","display_url":"trialsitenews.com/not-using-iverâ€¦","indices":[136,159]}]	"Withholding ivermectin as a treatment for COVID-19 has entered a new realm: It cannot be defended as medically or morally principled." https://t.co/tIYFGx3fEz	21617.0	RT @lifebiomedguru: "Withholding ivermectin as a treatment for COVID-19 has entered a new realm: It cannot be defended as medically or moraâ€¦	324.0	True	full
883271	883271	6058569a50b1be00382cd15a	2021-03-22 08:34:14	[]	[]	Mon Mar 22 08:30:39 +0000 2021	[{"text":"JENNIE","indices":[94,101]},{"text":"ì œë‹ˆ","indices":[102,105]},{"text":"ê¹€ì œë‹ˆ","indices":[106,110]},{"text":"BLACKPINK","indices":[111,121]},{"text":"ë¸”ëž™í•‘í�¬","indices":[133,138]}]	[{"url":"https://t.co/pkEJwT0cjo","expanded_url":"https://www.youtube.com/channel/UCNYi_zGmR519r5gYdOKLTjQ/videos","display_url":"youtube.com/channel/UCNYi_â€¦","indices":[69,92]}]	â€˜Jennierubyjane Officialâ€™ has updated its YouTube channel header! ðŸ”— https://t.co/pkEJwT0cjo #JENNIE #ì œë‹ˆ #ê¹€ì œë‹ˆ #BLACKPINK @BLACKPINK #ë¸”ëž™í•‘í�¬ https://t.co/wXSJz9l1w3	22932.0	RT @JNCHARTS: â€˜Jennierubyjane Officialâ€™ has updated its YouTube channel header! ðŸ”— https://t.co/pkEJwT0cjo #JENNIE #ì œë‹ˆ #ê¹€ì œë‹ˆ #BLACKPINK @BLâ€¦	391.0	True	full
883272	883272	6058569b50b1be00382cd180	2021-03-22 08:34:14	[]	[]	Wed Mar 17 08:57:59 +0000 2021	[{"text":"Mossmorran","indices":[46,57]}]	[{"url":"https://t.co/3ySgKHnP9I","expanded_url":"https://docs.google.com/forms/d/e/1FAIpQLSc91QodhJhZfaIp12kLPU7wTLXkT99Rxg1kvroERMdIYvN2qw/viewform","display_url":"docs.google.com/forms/d/e/1FAIâ€¦","indices":[232,255]}]	@ASLTWScot are looking for community views on #Mossmorran ðŸ�´ó �§ó �¢ó �³ó �£ó �´ó �¿ We are really interested in hearing from the wider community on your thoughts on the plant &amp; its future - all ideas &amp; opinions welcome. Please click on link: https://t.co/3ySgKHnP9I	21.0	RT @ASLTWScot: @ASLTWScot are looking for community views on #Mossmorran ðŸ�´ó �§ó �¢ó �³ó �£ó �´ó �¿ We are really interested in hearing from the wider communiâ€¦	21.0	True	full
883273	883273	6058569b50b1be00382cd188	2021-03-22 08:34:14	[]	[]	Mon Mar 22 07:00:22 +0000 2021	[{"text":"Serverless","indices":[45,56]}]	[{"url":"https://t.co/WB1Rt3JKZE","expanded_url":"https://www.eventbrite.co.uk/e/production-ready-serverless-2-days-incl-vat-tickets-136056938967","display_url":"eventbrite.co.uk/e/production-râ€¦","indices":[131,154]}]	Only 3 weeks to go until my Production-Ready #Serverless course kicks off! There's still time to level up ðŸš€ your serverless game. https://t.co/WB1Rt3JKZE Oh, and you can get 15% off with the code yanprs15	12595.0	RT @theburningmonk: Only 3 weeks to go until my Production-Ready #Serverless course kicks off! There's still time to level up ðŸš€ your serverâ€¦	2545.0	True	full
883274	883274	6058569b50b1be00382cd18c	2021-03-22 08:34:14	[]	[{"url":"https://t.co/1NlsMY0gp9","expanded_url":"https://www.oxford.gov.uk/news/article/1521/council_wins_planning_appeal_against_short_let_property","display_url":"oxford.gov.uk/news/article/1â€¦","indices":[159,182]},{"url":"https://t.co/RFqoBT3sVx","expanded_url":"https://www.walesonline.co.uk/news/wales-news/second-homes-carmarthenshire-news-wealth-19619719","display_url":"walesonline.co.uk/…		[]	[]			@JaneBraybrook1 @RosieP4 @thomholbrook Already regulation to prevent full time full property 'AirBNB' use but veryâ€¦ https://t.co/RJPEG1gjLH	2023.0	True	full
883275	883275	6058569b50b1be00382cd19a	2021-03-22 08:34:14	[]	[{"url":"https://t.co/wLy9DUxm1r","expanded_url":"https://journals.lww.com/acsm-msse/_layouts/15/oaks.journals/downloadpdf.aspx","display_url":"journals.lww.com/acsm-msse/_layâ€¦","indices":[251,274]}]		[]	[]			Succesfull sprinters maintain 10s MMP whereas successfull climbers maintain 20min MMP in fatiguing state compared tâ€¦ https://t.co/OxXsV0RLaY	405.0	True	full
883276	883276	6058569c50b1be00382cd1ac	2021-03-22 08:34:15	[]	[]	Mon Mar 22 08:30:40 +0000 2021	[]	[{"url":"https://t.co/z5rugNRFtg","expanded_url":"https://trib.al/apg8CVS","display_url":"trib.al/apg8CVS","indices":[149,172]}]	France still sees GDP growth of 6% this year, even after new lockdown measures came into force in Paris and other regions to contain the coronavirus https://t.co/z5rugNRFtg	219838.0	RT @economics: France still sees GDP growth of 6% this year, even after new lockdown measures came into force in Paris and other regions toâ€¦	47.0	True	full
883277	883277	6058569c50b1be00382cd1ba	2021-03-22 08:34:15	[{"text":"BREAKING","indices":[0,9]},{"text":"livetube","indices":[116,125]},{"text":"livestream","indices":[173,184]}]	[{"url":"https://t.co/AYAYiX7WEv","expanded_url":"http://livetube.app","display_url":"livetube.app","indices":[218,241]}]		[]	[]			#BREAKING AstraZeneca says vaccine 79% effective, no blood clot risk after US trial https://t.co/YkTjlb6VRe - AFP |â€¦ https://t.co/gDqTE20NK7	17.0	True	full
883278	883278	6058569c50b1be00382cd1c0	2021-03-22 08:34:15	[]	[{"url":"https://t.co/QeYS3fZO7S","expanded_url":"https://www.welt.de/vermischtes/live221095606/Corona-live-Fast-zwei-Drittel-unzufrieden-mit-Krisenmanagement.html","display_url":"welt.de/vermischtes/liâ€¦","indices":[248,271]}]		[]	[]			Fast zwei Drittel unzufrieden mit Krisenmanagement der Bundesregierung via @welt Aber das bezieht sich primÃ¤r auf dâ€¦ https://t.co/DnLmVZC3uc	74.0	True	full
883279	883279	6058569c50b1be00382cd1c8	2021-03-22 08:34:15	[]	[{"url":"https://t.co/7MqKPIXWxK","expanded_url":"https://buff.ly/2OC9zIJ","display_url":"buff.ly/2OC9zIJ","indices":[224,247]}]		[]	[]			Commercial Shops, Smart Apartments and Food Court at Sparco Tower Gulberg Greens Islamabad, Booking for Commercialâ€¦ https://t.co/v57iemyjkG	2.0	True	full
883280	883280	6058569c50b1be00382cd1ce	2021-03-22 08:34:15	[]	[]	Mon Mar 22 04:02:04 +0000 2021	[]	[{"url":"https://t.co/u6E4NxL6Qr","expanded_url":"https://maharashtratimes.com/maharashtra/mumbai-news/coronavirus-cases-increasing-in-0-to-10-and-11-to-20-age-group/amp_articleshow/81623739.cms?s=08","display_url":"maharashtratimes.com/maharashtra/muâ€¦","indices":[0,23]}]	https://t.co/u6E4NxL6Qr Covid cases increasing in 0-10 and 11-20 age grp children .. still schools are open in Maharashtra for what ?? Now who's responsible for this?	82633.0	RT @anubha1812: https://t.co/u6E4NxL6Qr Covid cases increasing in 0-10 and 11-20 age grp children .. still schools are open in Maharashtraâ€¦	7.0	True	full
883281	883281	6058569c50b1be00382cd1d2	2021-03-22 08:34:15	[]	[]	Mon Mar 22 08:27:30 +0000 2021	[{"text":"Inzidenz","indices":[91,100]},{"text":"lockdown","indices":[101,110]},{"text":"Ausgangssperre","indices":[111,126]}]	[{"url":"https://t.co/qAhBsEOyCI","expanded_url":"https://www.buchkomplizen.de/blog/thema-der-woche/mathematikstudent-orientierung-am-bisherigen-inzidenzwert-fragwuerdig/","display_url":"buchkomplizen.de/blog/thema-derâ€¦","indices":[127,150]}]	Warum es keinen Sinn macht, nur auf die absoluten Zahlen der positiv Getesteten zu schauen #Inzidenz #lockdown #Ausgangssperre https://t.co/qAhBsEOyCI	49.0	RT @buchkomplizen: Warum es keinen Sinn macht, nur auf die absoluten Zahlen der positiv Getesteten zu schauen #Inzidenz #lockdown #Ausgangsâ€¦	2744.0	True	full
883282	883282	6058569c50b1be00382cd1d4	2021-03-22 08:34:15	[]	[]	Mon Mar 22 08:20:11 +0000 2021	[{"text":"MNRG","indices":[14,19]}]	[{"url":"https://t.co/98vOYebFuj","expanded_url":"https://www.share-talk.com/metalnrg-plc-mnrg-l-framework-partnership-agreement-with-eqtec-plc/","display_url":"share-talk.com/metalnrg-plc-mâ€¦","indices":[177,200]}]	@MetalNRGplc (#MNRG.L) Framework Partnership Agreement with @eqtec will have a CAPEX investment of between Â£5 million to Â£15 million, can be financed by a combination of debt https://t.co/98vOYebFuj via @ShareTalkNews	3540.0	RT @ShareTalkNews: @MetalNRGplc (#MNRG.L) Framework Partnership Agreement with @eqtec will have a CAPEX investment of between Â£5 million toâ€¦	131.0	True	full
883283	883283	6058569c50b1be00382cd1da	2021-03-22 08:34:15	[]	[]	Mon Mar 22 07:46:00 +0000 2021	[{"text":"DistanciaCovid","indices":[12,27]},{"text":"SaludGlobal","indices":[83,95]},{"text":"SARSCoV2","indices":[200,209]}]	[{"url":"https://t.co/03gA8epWGP","expanded_url":"https://distancia-covid.csic.es","display_url":"distancia-covid.csic.es","indices":[228,251]}]	El proyecto #DistanciaCovid en el que participamos forma parte de la Plataforma de #SaludGlobal del @CSIC Ã‰sta agrupa varios equipos de investigaciÃ³n y potencia el conocimiento sobre el coronavirus #SARSCoV2 Para saber mÃ¡s ðŸ‘‡ https://t.co/03gA8epWGP https://t.co/cYKSHkHYwh	3562.0	RT @ceabcsic: El proyecto #DistanciaCovid en el que participamos forma parte de la Plataforma de #SaludGlobal del @CSIC Ã‰sta agrupa varioâ€¦	1449.0	True	full
883284	883284	6058569c50b1be00382cd1e0	2021-03-22 08:34:15	[{"text":"LavadoDeManos","indices":[24,38]}]	[{"url":"https://t.co/L6fgbpzz6b","expanded_url":"http://bit.ly/horasmaduro","display_url":"bit.ly/horasmaduro","indices":[226,249]}]		[]	[]			Recuerda: importante el #LavadoDeManos (como los que negaron al Ã‘eÃ±e). Ya van 2 aÃ±os 49 dÃ­as, 11 horas, 59 minutos,â€¦ https://t.co/6Eedn05RFD	542.0	True	full
883285	883285	6058569d50b1be00382cd1e2	2021-03-22 08:34:15	[]	[]	Mon Mar 22 08:15:15 +0000 2021	[]	[{"url":"https://t.co/FHntK9XdbC","expanded_url":"https://twitter.com/thedaily_expose/status/1373554975498924032","display_url":"twitter.com/thedaily_exposâ€¦","indices":[308,331]}]	@berniespofforth @Francis_Hoar Excellent report on how science shows that masks are unsafe and ineffective from @thedaily_expose ~ theyâ€™re on Twit naughty step today ~ they report on official government data where the government doesnâ€™t eg masks, yellow card etc so worth checking out and also retweeting... https://t.co/FHntK9XdbC https://t.co/0h6TVF2pnS	441.0	RT @13orangesbc: @berniespofforth @Francis_Hoar Excellent report on how science shows that masks are unsafe and ineffective from @thedaily_â€¦	745.0	True	full
883286	883286	6058569d50b1be00382cd1f0	2021-03-22 08:34:15	[]	[]	Mon Mar 22 02:14:01 +0000 2021	[]	[{"url":"https://t.co/fmmSxBNipA","expanded_url":"https://www.nytimes.com/2021/03/21/us/politics/ron-johnson-wisconsin-misinformation.html","display_url":"nytimes.com/2021/03/21/us/â€¦","indices":[141,164]}]	â€œMr. Johnson is an all-access purveyor of misinformation on serious issues such as the pandemic and the legitimacy of American democracy...â€� https://t.co/fmmSxBNipA	296581.0	RT @ericswalwell: â€œMr. Johnson is an all-access purveyor of misinformation on serious issues such as the pandemic and the legitimacy of Ameâ€¦	353.0	True	full
883287	883287	6058569d50b1be00382cd1f8	2021-03-22 08:34:15	[]	[{"url":"https://t.co/7A3qiPgUWS","expanded_url":"http://a.msn.com/01/en-us/BB1eOEpf?ocid=st","display_url":"a.msn.com/01/en-us/BB1eOâ€¦","indices":[78,101]}]		[]	[]			Former White House physician says 'something's not right' with Biden's health https://t.co/7A3qiPgUWS Today you idiâ€¦ https://t.co/hhJfW49yfs	2.0	True	full
883288	883288	6058569d50b1be00382cd1fa	2021-03-22 08:34:15	[]	[{"url":"https://t.co/m0cg3qllkb","expanded_url":"https://ift.tt/3tJA3Ha","display_url":"ift.tt/3tJA3Ha","indices":[178,201]}]		[]	[]			Wecool Nonwoven Fabric 3 Ply Disposable Face Mask with BFE 95; ISO; CE and SITRA Certified 3ply mask for Protectionâ€¦ https://t.co/aYZR4HNIn3	5.0	True	full
883289	883289	6058569d50b1be00382cd202	2021-03-22 08:34:16	[]	[]	Mon Mar 22 08:27:36 +0000 2021	[{"text":"JENNIE","indices":[129,136]},{"text":"ì œë‹ˆ","indices":[137,140]}]	[{"url":"https://t.co/EuE1znq162","expanded_url":"https://www.youtube.com/channel/UCNYi_zGmR519r5gYdOKLTjQ","display_url":"youtube.com/channel/UCNYi_â€¦","indices":[104,127]}]	[INFO] 210322 JENNIERUBYJANE OFFICIAL has updated its channel header for the first time since launch. ðŸ”—https://t.co/EuE1znq162 #JENNIE #ì œë‹ˆ @BLACKPINK https://t.co/FMo1ZLjpzP	31181.0	RT @NEWSJENNIE_: [INFO] 210322 JENNIERUBYJANE OFFICIAL has updated its channel header for the first time since launch. ðŸ”—https://t.co/EuE1zâ€¦	356.0	True	full
883290	883290	6058569d50b1be00382cd208	2021-03-22 08:34:16	[]	[]	Mon Mar 22 08:15:23 +0000 2021	[{"text":"Kassel","indices":[70,77]},{"text":"Corona","indices":[110,117]},{"text":"Demo","indices":[118,123]},{"text":"IchBinPolizistin","indices":[124,141]}]	[{"url":"https://t.co/4GfseQHwdf","expanded_url":"https://spark.adobe.com/page/YHiuCfEv2jSop/","display_url":"spark.adobe.com/page/YHiuCfEv2â€¦","indices":[142,165]}]	Hier Photos eines professionellen Photographen aus dem Widerstand aus #Kassel. Es gibt noch aufrechte BÃ¼rger. #Corona-#Demo #IchBinPolizistin https://t.co/4GfseQHwdf	43809.0	RT @maxotte_says: Hier Photos eines professionellen Photographen aus dem Widerstand aus #Kassel. Es gibt noch aufrechte BÃ¼rger. #Corona-#Deâ€¦	2.0	True	full
883291	883291	6058569d50b1be00382cd20c	2021-03-22 08:34:15	[{"text":"data","indices":[173,178]},{"text":"schools","indices":[179,187]},{"text":"COVID19","indices":[188,196]}]	[{"url":"https://t.co/Rtu4rMxfcy","expanded_url":"https://infographic.education.org/insights/en/","display_url":"infographic.education.org/insights/en/","indices":[149,172]}]		[]	[]			How are countries handling the situation with schools? For a digest of key insights, view our data story, enhancedâ€¦ https://t.co/AAmwslFB2m	267.0	True	full
883292	883292	6058569e50b1be00382cd22e	2021-03-22 08:34:16	[]	[]	Mon Mar 22 07:53:04 +0000 2021	[]	[{"url":"https://t.co/I3Qq0jrK3A","expanded_url":"https://www.eldiario.es/sociedad/madrid-triunfalista-covid-malos-datos-economicos_1_7322970.html","display_url":"eldiario.es/sociedad/madriâ€¦","indices":[182,205]}]	No os perdÃ¡is este anÃ¡lisis de nuestros equipos de sociedad, economÃ­a y datos: La realidad frente al triunfalismo de Ayuso: peores datos epidemiolÃ³gicos sin ventaja en la economÃ­a https://t.co/I3Qq0jrK3A	1073418.0	RT @iescolar: No os perdÃ¡is este anÃ¡lisis de nuestros equipos de sociedad, economÃ­a y datos: La realidad frente al triunfalismo de Ayuso:â€¦	6043.0	True	full
883293	883293	6058569e50b1be00382cd242	2021-03-22 08:34:16	[]	[]	Mon Mar 22 08:29:41 +0000 2021	[]	[{"url":"https://t.co/kiuSm447R9","expanded_url":"https://www.theguardian.com/society/2021/mar/21/housebound-yet-covid-vaccine-vulnerable-jab?CMP=Share_iOSApp_Other","display_url":"theguardian.com/society/2021/mâ€¦","indices":[216,239]}]	Some of the countryâ€™s most clinically vulnerable people have yet to be vaccinated, @guardian analysis shows. Housebound people report being refused a home visit or told to travel miles to a centre. &gt;&gt; My story https://t.co/kiuSm447R9	36801.0	RT @DrFrancesRyan: Some of the countryâ€™s most clinically vulnerable people have yet to be vaccinated, @guardian analysis shows. Houseboundâ€¦	604.0	True	full
883294	883294	6058569e50b1be00382cd246	2021-03-22 08:34:16	[]	[]	Mon Mar 22 08:33:36 +0000 2021	[{"text":"JoySMS","indices":[265,272]}]	[{"url":"https://t.co/BnN4yOPzon","expanded_url":"http://sudan.No","display_url":"sudan.No","indices":[161,184]}]	@Joy997FM @NAkufoAddo This is the outcome when you have leaders who are not loyal to Ghana.This country Ghana is bleeding little by little it will be worse than https://t.co/BnN4yOPzon wonder we were among the poorest country in Africa courtesy Astrazeneca vaccine.#JoySMS.	13077.0	RT @Teejay63: @Joy997FM @NAkufoAddo This is the outcome when you have leaders who are not loyal to Ghana.This country Ghana is bleeding litâ€¦	1407025.0	True	full
883295	883295	6058569e50b1be00382cd252	2021-03-22 08:34:16	[]	[]	Mon Mar 22 08:00:10 +0000 2021	[{"text":"PresumedIncompetent","indices":[216,236]}]	[{"url":"https://t.co/u3LwgBWoBx","expanded_url":"https://wp.me/p4m9em-aNq","display_url":"wp.me/p4m9em-aNq","indices":[237,260]}]	"Presumed Incompetent II expands on its forerunner but stands on its own as an important collection of essays highlighting challenges to access, survival and success in the academy for women from BIPOC communities" #PresumedIncompetent https://t.co/u3LwgBWoBx	57073.0	RT @LSEImpactBlog: "Presumed Incompetent II expands on its forerunner but stands on its own as an important collection of essays highlightiâ€¦	87.0	True	full
883296	883296	6058569f50b1be00382cd268	2021-03-22 08:34:16	[{"text":"Niigata","indices":[75,83]},{"text":"Niigatacity","indices":[84,96]},{"text":"Bandaicity","indices":[97,108]},{"text":"Furumachi","indices":[109,119]},{"text":"Terao","indices":[120,126]},{"text":"Uchino","indices":[127,134]},{"text":"Joetsu","indices":[135,142]},{"text":"Shibata","indices":[143,151]},{"text":"Nagaoka","indices":[152,160]},{"text":"sanjo","indices":[161,167]},{"text":"T…	[{"url":"https://t.co/iROas1vGxT","expanded_url":"https://www.niikei.jp/57071/","display_url":"niikei.jp/57071/","indices":[50,73]}]		[]	[]			Niigata Corona Virus infections is now at 1301!! https://t.co/iROas1vGxT #Niigata #Niigatacity #Bandaicityâ€¦ https://t.co/6VSrP0txsp	142.0	True	full
883297	883297	6058569f50b1be00382cd270	2021-03-22 08:34:17	[{"text":"Restaurant","indices":[0,11]},{"text":"Corona","indices":[108,115]},{"text":"Pandemie","indices":[116,125]},{"text":"Coronavirus","indices":[178,190]},{"text":"Bayern","indices":[191,198]},{"text":"Gastronomie","indices":[199,211]}]	[{"url":"https://t.co/Sm0YvVBFjk","expanded_url":"https://www.merkur.de/lokales/garmisch-partenkirchen/garmisch-partenkirchen-ort28711/corona-bayern-gastronomie-lockdown-folgen-lebenstraum-restaurant-schliessung-steakhaus-garmisch-partenkirchen-90253206.html","display_url":"merkur.de/lokales/garmisâ€¦","indices":[213,236]}]		[]	[]			#Restaurant-Besitzer Dimitrij Techmer zieht die ReiÃŸleine, auch um finanziell mit einem blauen Auge aus der #Coronaâ€¦ https://t.co/U80CxBx3IS	28.0	True	full
883298	883298	6058569f50b1be00382cd274	2021-03-22 08:34:16	[{"text":"COVID","indices":[205,211]}]	[{"url":"https://t.co/C6Ncjjs7eC","expanded_url":"https://www.srf.ch/play/tv/tagesschau/video/schweiz-bleibt-ski-nation-nummer-eins?urn=urn:srf:video:bff1011b-3c00-424f-8ba2-31fc802be44d","display_url":"srf.ch/play/tv/tagessâ€¦","indices":[241,264]}]		[]	[]			"Lifere, nÃ¶t lafere!" So fasst @florianinhauser in der gestrigen Hauptausgabe der @SRF-Tagesschau die Forderungen eâ€¦ https://t.co/mXdl15MDmA	3588.0	True	full
883299	883299	6058569f50b1be00382cd286	2021-03-22 08:34:17	[]	[]	Sun Mar 21 10:11:58 +0000 2021	[]	[{"url":"https://t.co/Jtze37zgiC","expanded_url":"https://forms.gle/1UXxxupCqCTZzfQTA","display_url":"forms.gle/1UXxxupCqCTZzfâ€¦","indices":[153,176]}]	AIRDROP OCTO FINANCE 1,000 participants (First come, first serve) ðŸ“ŒTask Airdrop: âœ…Like + RT + Follow &amp; Tag 5 friends ðŸ“� Fill in the form below : https://t.co/Jtze37zgiC Distribution after the airdrop ends ðŸ“¢ Presale starts today at 15.00 UTC or 5 hours ahead https://t.co/ac0tnY5YXn	14155.0	RT @octofi_finance: AIRDROP OCTO FINANCE 1,000 participants (First come, first serve) ðŸ“ŒTask Airdrop: âœ…Like + RT + Follow &amp; Tag 5 friendsâ€¦	0.0	True	full
883300	883300	605856a050b1be00382cd29e	2021-03-22 08:34:17	[{"text":"Call","indices":[31,36]},{"text":"ScienceComm21","indices":[37,51]},{"text":"WissKomm","indices":[124,133]},{"text":"SciComm","indices":[136,144]}]	[{"url":"https://t.co/eh7OjIliZH","expanded_url":"https://bit.ly/2ZqSAuJ","display_url":"bit.ly/2ZqSAuJ","indices":[100,123]}]		[]	[]			ðŸ˜±â€¼ï¸� nur noch drei Tage Ã¼brig â€“ #Call #ScienceComm21 Reicht eure BeitrÃ¤ge noch bis Mittwoch ein â–¶ï¸Žâ€¦ https://t.co/rQ0gB0iZ7O	2881.0	True	full
883301	883301	605856a050b1be00382cd2b6	2021-03-22 08:34:17	[{"text":"NOWPLAYING","indices":[0,11]},{"text":"quoradio","indices":[86,95]},{"text":"qcradio","indices":[96,104]},{"text":"hiphop","indices":[105,112]},{"text":"rnb","indices":[113,117]},{"text":"pop","indices":[118,122]},{"text":"rock","indices":[123,128]},{"text":"top40","indices":[129,135]},{"text":"radio","indices":[136,142]},{"text":"eclectic","indices":[143,152]},{"text":"onlineradio","in…	[{"url":"https://t.co/CaaGRrfjxk","expanded_url":"https://bit.ly/radioquo","display_url":"bit.ly/radioquo","indices":[58,81]}]		[]	[]			#NOWPLAYING : Lenny Kravitz - Fly Away LISTEN HERE âž¡ï¸� https://t.co/CaaGRrfjxk #quoradio #qcradio #hiphopâ€¦ https://t.co/GkVXk2qG7X	1345.0	True	full
883302	883302	605856a050b1be00382cd2ca	2021-03-22 08:34:18	[]	[{"url":"https://t.co/DbAkGlRYEA","expanded_url":"http://jrv.groossaleebooks.icu/?book=1841884073","display_url":"jrv.groossaleebooks.icu/?book=18418840â€¦","indices":[122,145]}]		[]	[]			!Read Online The Hairy Bikers Eat to Beat Type 2 Diabetes: 80 delicious filling recipes to get your health back onâ€¦ https://t.co/NKMzrR7Eho	0.0	True	full
883303	883303	605856a150b1be00382cd2d0	2021-03-22 08:34:18	[]	[]	Mon Mar 22 08:00:13 +0000 2021	[]	[{"url":"https://t.co/DYkSqkFkZb","expanded_url":"http://bit.ly/3c9RHOq","display_url":"bit.ly/3c9RHOq","indices":[103,126]}]	ICYMI: Sony is preparing to shut down its PlayStation Communities feature on Playstation 4 next month. https://t.co/DYkSqkFkZb https://t.co/gZz5scC5rZ	7995144.0	RT @IGN: ICYMI: Sony is preparing to shut down its PlayStation Communities feature on Playstation 4 next month. https://t.co/DYkSqkFkZb httâ€¦	54.0	True	full
883304	883304	605856a150b1be00382cd2d4	2021-03-22 08:34:18	[]	[]	Mon Mar 22 08:32:42 +0000 2021	[]	[{"url":"https://t.co/2j75yu9Cc4","expanded_url":"https://www.scoop.co.nz/stories/GE2103/S00099/ministry-reporting-postive-covid-19-case-at-the-border.htm","display_url":"scoop.co.nz/stories/GE2103â€¦","indices":[151,174]}]	The Ministry of Health is reporting this evening a positive Covid-19 test result in a managed isolation worker at the Grand Millenium Hotel, Auckland. https://t.co/2j75yu9Cc4	15039.0	RT @ScoopNZ: The Ministry of Health is reporting this evening a positive Covid-19 test result in a managed isolation worker at the Grand Miâ€¦	2351.0	True	full
883305	883305	605856a150b1be00382cd2dc	2021-03-22 08:34:18	[]	[]	Sun Mar 21 22:20:10 +0000 2021	[]	[{"url":"https://t.co/qmoCX7Cg8v","expanded_url":"https://www.nytimes.com/2021/03/19/sports/ncaabasketball/women-ncaa-tournament-weight-room.html","display_url":"nytimes.com/2021/03/19/spoâ€¦","indices":[213,236]}]	Everything about this is infuriating. Especially insulting is the decision to give them cheaper, less accurate Covid tests. What is this , the 50â€™s? Itâ€™s time for a hearing @commerceDems @SenatorCantwell. https://t.co/qmoCX7Cg8v	698068.0	RT @clairecmc: Everything about this is infuriating. Especially insulting is the decision to give them cheaper, less accurate Covid tests.â€¦	404.0	True	full
883306	883306	605856a150b1be00382cd2e4	2021-03-22 08:34:18	[]	[]	Sun Mar 21 09:12:10 +0000 2021	[{"text":"HBDQueenMother","indices":[98,113]}]	[{"url":"https://t.co/57E6jE5GA5","expanded_url":"https://twitter.com/euphemia2003/status/1373412457725755392","display_url":"twitter.com/euphemia2003/sâ€¦","indices":[154,177]}]	Beautiful and elegant mum at 55...God has indeed blessed de fruit of ur womb..hapi bdae Dr Chukwu #HBDQueenMother WATCH KOF SHOW HAPPY BIRTHDAY DR CHUKWU https://t.co/57E6jE5GA5	13.0	RT @Felicia12606238: Beautiful and elegant mum at 55...God has indeed blessed de fruit of ur womb..hapi bdae Dr Chukwu #HBDQueenMother WATCâ€¦	373.0	True	full
883307	883307	605856a150b1be00382cd2f0	2021-03-22 08:34:18	[]	[]	Mon Mar 22 07:46:00 +0000 2021	[{"text":"WhatsHappeningInMyanmar","indices":[219,243]},{"text":"Mar21Coup","indices":[244,254]}]	[{"url":"https://t.co/cns0eu5QbN","expanded_url":"https://aseanmp.org/2021/03/22/as-violence-escalates-regional-mps-call-for-asean-to-meet-un-special-envoy-for-myanmar/","display_url":"aseanmp.org/2021/03/22/as-â€¦","indices":[257,280]}]	â€œConcrete steps that ASEAN must take to end the military-led anarchy include coordinating with the UN an immediate and decisive response and ceasing any invitations to its official meetings while violence continues,â€� #WhatsHappeningInMyanmar #Mar21Coup https://t.co/cns0eu5QbN	10992.0	RT @EliseTillet: â€œConcrete steps that ASEAN must take to end the military-led anarchy include coordinating with the UN an immediate and decâ€¦	40.0	True	full
883308	883308	605856a150b1be00382cd2f4	2021-03-22 08:34:18	[{"text":"coronavirus","indices":[100,112]},{"text":"covid_19","indices":[113,122]},{"text":"grant","indices":[123,129]},{"text":"nige","indices":[130,135]}]	[{"url":"https://t.co/wv1oIq04GC","expanded_url":"https://omniblog.com.ng/2021/03/22/uae-to-grant-residence-permit-to-nigerians-others-for-remote-work/?feed_id=129002&_unique_id=6058568aa05b4","display_url":"omniblog.com.ng/2021/03/22/uaeâ€¦","indices":[139,162]}]		[]	[]			UAE To Grant Residence Permit To Nigerians, Others For Remote Work Pls Follow omniblogng on twitter #coronavirusâ€¦ https://t.co/ekowol7LRA	360.0	True	full
883309	883309	605856a150b1be00382cd2fa	2021-03-22 08:34:18	[]	[]	Mon Mar 22 08:19:06 +0000 2021	[{"text":"FY1","indices":[21,25]},{"text":"COVIDReady2","indices":[152,164]},{"text":"medstudentcovid","indices":[211,227]},{"text":"medstudenttwitter","indices":[228,246]}]	[{"url":"https://t.co/B9nahhlk7n","expanded_url":"https://psychiatryoxford.qualtrics.com/jfe/form/SV_cBC2wozJiZRnebI","display_url":"psychiatryoxford.qualtrics.com/jfe/form/SV_cBâ€¦","indices":[186,209]}]	Medical students and #FY1 â€“ did you or didnâ€™t you volunteer during covid-19? How did you feel this affected your medical education? Let us know for the #COVIDReady2 study questionnaire â€“https://t.co/B9nahhlk7n #medstudentcovid #medstudenttwitter sponsored by OxfordUniversity https://t.co/ZlO8bYN2cn	754.0	RT @MedEdCollab: Medical students and #FY1 â€“ did you or didnâ€™t you volunteer during covid-19? How did you feel this affected your medical eâ€¦	4859.0	True	full
883310	883310	605856a250b1be00382cd30c	2021-03-22 08:34:19	[]	[]	Mon Mar 22 08:03:08 +0000 2021	[]	[{"url":"https://t.co/olWQ4wuXz7","expanded_url":"http://rplr.co/covid19mar2021","display_url":"rplr.co/covid19mar2021","indices":[250,273]}]	BREAKING NEWS. The Department of Health on Monday, March 22, 2021, records 8,019 new coronavirus cases, the countryâ€™s HIGHEST ONE-DAY TALLY YET. This brings total active cases to 80,970, the highest reported since August 15, 2020. COVID-19 updates: https://t.co/olWQ4wuXz7 https://t.co/wXRwhXjbBz	3435100.0	RT @rapplerdotcom: BREAKING NEWS. The Department of Health on Monday, March 22, 2021, records 8,019 new coronavirus cases, the countryâ€™s HIâ€¦	2730.0	True	full
883311	883311	605856a250b1be00382cd312	2021-03-22 08:34:19	[]	[]	Mon Mar 22 08:15:06 +0000 2021	[]	[{"url":"https://t.co/vftI87NFqw","expanded_url":"https://www.reuters.com/article/us-health-coronavirus-niger-idUSKBN2BD0UE?taid=6058520a0637bb00011b13b6&utm_campaign=trueanthem&utm_medium=trueanthem&utm_source=twitter","display_url":"reuters.com/article/us-heaâ€¦","indices":[178,201]}]	China donated 400,000 doses of the COVID-19 vaccine developed by Sinopharm to Niger on Sunday, the first vaccines the West African nation has received, Niger's presidency said.â€‹ https://t.co/vftI87NFqw	253533.0	RT @Reuters_Health: China donated 400,000 doses of the COVID-19 vaccine developed by Sinopharm to Niger on Sunday, the first vaccines the Wâ€¦	2656.0	True	full
883312	883312	605856a250b1be00382cd320	2021-03-22 08:34:19	[]	[]	Mon Mar 22 08:31:48 +0000 2021	[]	[{"url":"https://t.co/QLN1CNx01A","expanded_url":"http://www.brujitafr.fr/2021/03/pfizer-quitte-l-inde-comme-un-voleur-on-rappellera-enfin-que-pfizer-est-absent-de-chine-egalement.html","display_url":"brujitafr.fr/2021/03/pfizerâ€¦","indices":[0,23]}]	https://t.co/QLN1CNx01A. Faute de donnÃ©es sur le Vaccin rÃ©clamÃ©es par l Inde @PascalPraud @ivanrioufol @GWGoldnadel @LaurenceFerrari @SoMabrouk @sandrafellous_ @oliviermarleix @GG_RMC @rougeyronpierre @LeTelegramme @SudRadio @tv7_sudouest @BrunoRetailleau @ThierryMARIANI @Fakir_	18402.0	RT @NicoleDelepine: https://t.co/QLN1CNx01A. Faute de donnÃ©es sur le Vaccin rÃ©clamÃ©es par l Inde @PascalPraud @ivanrioufol @GWGoldnadel @Laâ€¦	472.0	True	full
883313	883313	605856a250b1be00382cd324	2021-03-22 08:34:19	[]	[{"url":"https://t.co/l3DVZXB2gv","expanded_url":"https://open.spotify.com/episode/76PKTVH72Lpjm0cRox8nxH","display_url":"open.spotify.com/episode/76PKTVâ€¦","indices":[136,159]}]		[]	[]			Cannabis hangovers. Covid-19â€™s impact on medicinal cannabis patients. Placebo effects. Marketing medicines. Drivingâ€¦ https://t.co/HwBJNLfcZv	1263.0	True	full
883314	883314	605856a250b1be00382cd32a	2021-03-22 08:34:19	[]	[]	Mon Mar 22 03:35:00 +0000 2021	[]	[{"url":"https://t.co/MXrbQVkDjv","expanded_url":"http://u.afp.com/UfM3","display_url":"u.afp.com/UfM3","indices":[185,208]}]	Greece will celebrate the 200th anniversary of the uprising that created its modern state, a romantic revolution that experts say captivated both elites and the masses around the world https://t.co/MXrbQVkDjv https://t.co/R6Q1x0Azc3	1984932.0	RT @AFP: Greece will celebrate the 200th anniversary of the uprising that created its modern state, a romantic revolution that experts sayâ€¦	339.0	True	full
883315	883315	605856a250b1be00382cd32e	2021-03-22 08:34:19	[]	[{"url":"https://t.co/xEahakJLbH","expanded_url":"https://f7td5.app.goo.gl/pX3Z8Z","display_url":"f7td5.app.goo.gl/pX3Z8Z","indices":[124,147]}]		[]	[]			EU ready to block Covid vaccine shipments to the UK Could be called cold blooded Murder if people don't get Vacciâ€¦ https://t.co/bUj3Zk2agC	1.0	True	full
883316	883316	605856a250b1be00382cd33a	2021-03-22 08:34:19	[]	[]	Fri Mar 05 03:20:36 +0000 2021	[{"text":"sfm","indices":[113,117]},{"text":"sfmoney","indices":[118,126]},{"text":"sfmnews","indices":[127,135]},{"text":"sfmairdrop","indices":[136,147]}]	[{"url":"https://t.co/KjOyUy2u7h","expanded_url":"https://t.me/SfmoneyAirdropBot","display_url":"t.me/SfmoneyAirdropâ€¦","indices":[88,111]}]	ð�—”ð�—¶ð�—¿ð�—±ð�—¿ð�—¼ð�—½: ð�—¦ð�—™ð�— ð�—¢ð�—¡ð�—˜ð�—¬ (ð�—¦ð�—™ð�— ) ð�—¥ð�—²ð�˜„ð�—®ð�—¿ð�—±: 10 SFM (50$) for Join ð�—¥ð�—²ð�—³ð�—²ð�—¿ð�—¿ð�—®ð�—¹: 3 SFM (15$) Start bot: https://t.co/KjOyUy2u7h #sfm #sfmoney #sfmnews #sfmairdrop https://t.co/oSuHY9yaPr	88386.0	RT @SFMONEY_SFM: ð�—”ð�—¶ð�—¿ð�—±ð�—¿ð�—¼ð�—½: ð�—¦ð�—™ð�— ð�—¢ð�—¡ð�—˜ð�—¬ (ð�—¦ð�—™ð�— ) ð�—¥ð�—²ð�˜„ð�—®ð�—¿ð�—±: 10 SFM (50$) for Join ð�—¥ð�—²ð�—³ð�—²ð�—¿ð�—¿ð�—®ð�—¹: 3 SFM (15$) Start bot: https://t.co/KjOyUy2u7h #sfm #sfmâ€¦	55.0	True	full
883317	883317	605856a250b1be00382cd342	2021-03-22 08:34:19	[]	[{"url":"https://t.co/cAt9IBQERd","expanded_url":"https://www.thefreedompost.net/suspendida-actividad-relacionada-con-la-beatificacion-del-dr-jose-gregorio-hernandez-debido-al-repunte-de-casos-de-covid-19/","display_url":"thefreedompost.net/suspendida-actâ€¦","indices":[125,148]}]		[]	[]			Suspendida actividad relacionada con la beatificaciÃ³n del Dr. JosÃ© Gregorio HernÃ¡ndez debido al repunte de casos deâ€¦ https://t.co/8xnwgoLu50	1983.0	True	full
883318	883318	605856a350b1be00382cd35e	2021-03-22 08:34:19	[]	[]	Fri Mar 12 11:44:53 +0000 2021	[{"text":"WorldAutismAwarenessDay2021","indices":[194,222]},{"text":"Autism","indices":[223,230]},{"text":"MentalHealthAwareness","indices":[232,254]}]	[{"url":"https://t.co/2SuDYxg2Ak","expanded_url":"https://autismanglia.typeform.com/to/fh6Yu7j1","display_url":"autismanglia.typeform.com/to/fh6Yu7j1","indices":[258,281]}]	World Autism Awareness Week 2021 This year we're focusing on the Covid-19 pandemic &amp; its effect within the autism community and we want you to send us your videos. Link below for info... #WorldAutismAwarenessDay2021 #Autism #MentalHealthAwareness https://t.co/2SuDYxg2Ak	2347.0	RT @AutismAnglia: World Autism Awareness Week 2021 This year we're focusing on the Covid-19 pandemic &amp; its effect within the autism communâ€¦	12809.0	True	full
883319	883319	605856a350b1be00382cd362	2021-03-22 08:34:20	[]	[]	Mon Mar 22 08:31:52 +0000 2021	[{"text":"Syria10","indices":[243,251]}]	[{"url":"https://t.co/N3qCsVZYUF","expanded_url":"https://www.hrw.org/news/2021/03/21/syria-bread-crisis-exposes-government-failure","display_url":"hrw.org/news/2021/03/2â€¦","indices":[219,242]}]	The regime in Syria and its ally Russia have a long track-record of bombing bakeries, murdering people waiting for their daily bread, destroying cropland etc. Here's @hrw's latest research into Syria's bread crisis: https://t.co/N3qCsVZYUF #Syria10 https://t.co/yXw8gSlyvl	11872.0	RT @KooyJan: The regime in Syria and its ally Russia have a long track-record of bombing bakeries, murdering people waiting for their dailyâ€¦	1255.0	True	full
883320	883320	605856a350b1be00382cd366	2021-03-22 08:34:20	[]	[]	Fri Mar 19 18:07:56 +0000 2021	[{"text":"femme","indices":[13,19]},{"text":"numerique","indices":[20,30]},{"text":"mixitÃ©","indices":[66,73]},{"text":"numerique","indices":[93,103]},{"text":"oser","indices":[209,214]},{"text":"entrepreneuriat","indices":[215,231]},{"text":"RSE","indices":[232,236]},{"text":"ODD","indices":[237,241]}]	[{"url":"https://t.co/c4VucyGIRZ","expanded_url":"https://twitter.com/La_Melee_Mtp/status/1370298526270427136","display_url":"twitter.com/La_Melee_Mtp/sâ€¦","indices":[242,265]}]	ðŸ“£15 avril La #femme #numerique ðŸ‘�ðŸ‘� @La_Melee_Mtp de promouvoir la #mixitÃ© dans le secteur du #numerique @Montpellier_BS ravie d'Ãªtre partenaire de cet Ã©vÃ©nement @MaraisMbs @ThiHongVanHOAN1 @AmandineRaynaud #oser #entrepreneuriat #RSE #ODD https://t.co/c4VucyGIRZ	307.0	RT @MarlierCatheri1: ðŸ“£15 avril La #femme #numerique ðŸ‘�ðŸ‘� @La_Melee_Mtp de promouvoir la #mixitÃ© dans le secteur du #numerique @Montpellier_â€¦	7693.0	True	full
883321	883321	605856a350b1be00382cd368	2021-03-22 08:34:20	[]	[]	Mon Mar 22 08:27:05 +0000 2021	[]	[{"url":"https://t.co/MzC4tOLB0b","expanded_url":"https://reseauinternational.net/loms-confirme-que-le-test-covid-19-pcr-est-invalide-les-estimations-des-cas-positifs-sont-sans-fondement-le-confinement-na-aucune-base-scientifique/","display_url":"reseauinternational.net/loms-confirme-â€¦","indices":[156,179]}]	Lâ€™OMS confirme que le test Covid-19 PCR est invalide, les estimations des Â« cas positifs Â» sont sans fondement. Le confinement nâ€™a aucune baseÂ scientifique https://t.co/MzC4tOLB0b	16353.0	RT @reseau_internat: Lâ€™OMS confirme que le test Covid-19 PCR est invalide, les estimations des Â« cas positifs Â» sont sans fondement. Le conâ€¦	465.0	True	full
883322	883322	605856a350b1be00382cd36e	2021-03-22 08:34:20	[]	[]	Mon Mar 22 07:53:04 +0000 2021	[]	[{"url":"https://t.co/I3Qq0jrK3A","expanded_url":"https://www.eldiario.es/sociedad/madrid-triunfalista-covid-malos-datos-economicos_1_7322970.html","display_url":"eldiario.es/sociedad/madriâ€¦","indices":[182,205]}]	No os perdÃ¡is este anÃ¡lisis de nuestros equipos de sociedad, economÃ­a y datos: La realidad frente al triunfalismo de Ayuso: peores datos epidemiolÃ³gicos sin ventaja en la economÃ­a https://t.co/I3Qq0jrK3A	1073418.0	RT @iescolar: No os perdÃ¡is este anÃ¡lisis de nuestros equipos de sociedad, economÃ­a y datos: La realidad frente al triunfalismo de Ayuso:â€¦	2130.0	True	full
883323	883323	605856a350b1be00382cd378	2021-03-22 08:34:20	[]	[]	Mon Mar 22 07:53:04 +0000 2021	[]	[{"url":"https://t.co/I3Qq0jrK3A","expanded_url":"https://www.eldiario.es/sociedad/madrid-triunfalista-covid-malos-datos-economicos_1_7322970.html","display_url":"eldiario.es/sociedad/madriâ€¦","indices":[182,205]}]	No os perdÃ¡is este anÃ¡lisis de nuestros equipos de sociedad, economÃ­a y datos: La realidad frente al triunfalismo de Ayuso: peores datos epidemiolÃ³gicos sin ventaja en la economÃ­a https://t.co/I3Qq0jrK3A	1073418.0	RT @iescolar: No os perdÃ¡is este anÃ¡lisis de nuestros equipos de sociedad, economÃ­a y datos: La realidad frente al triunfalismo de Ayuso:â€¦	1352.0	True	full
883324	883324	605856a350b1be00382cd37a	2021-03-22 08:34:20	[{"text":"Call","indices":[34,39]},{"text":"ScienceComm21","indices":[40,54]},{"text":"SciComm","indices":[127,135]}]	[{"url":"https://t.co/eh7OjIliZH","expanded_url":"https://bit.ly/2ZqSAuJ","display_url":"bit.ly/2ZqSAuJ","indices":[101,124]}]		[]	[]			â€¼ï¸�ðŸ˜±Â il ne reste que trois jours â€“ #Call #ScienceComm21 Contribuez au programme jusqu'au mercredi â–¶ï¸ŽÂ â€¦ https://t.co/i3vH4nco16	2881.0	True	full
883325	883325	605856a350b1be00382cd37e	2021-03-22 08:34:20	[{"text":"domainname","indices":[25,36]},{"text":"Entrepreneur","indices":[89,102]},{"text":"startup","indices":[103,111]},{"text":"investor","indices":[112,121]},{"text":"post","indices":[122,127]},{"text":"courier","indices":[128,136]},{"text":"prime","indices":[137,143]},{"text":"Amazon","indices":[145,152]},{"text":"logistics","indices":[153,163]},{"text":"BlackFriday","indices":[164,176]},{"…	[{"url":"https://t.co/nM0lOAoYrs","expanded_url":"http://primepost.co","display_url":"primepost.co","indices":[0,23]},{"url":"https://t.co/ZYCyq73F1X","expanded_url":"http://Epik.com","display_url":"Epik.com","indices":[53,76]}]		[]	[]			https://t.co/nM0lOAoYrs #domainname for sale Buy @ https://t.co/ZYCyq73F1X only $75 ! #Entrepreneur #startupâ€¦ https://t.co/JhbMVGBPOR	1634.0	True	full
883326	883326	605856a350b1be00382cd384	2021-03-22 08:34:20	[{"text":"CoFoE","indices":[175,181]}]	[{"url":"https://t.co/i1URsZQIAJ","expanded_url":"https://agenceurope.eu/en/bulletin/article/12682/16","display_url":"agenceurope.eu/en/bulletin/arâ€¦","indices":[123,146]}]		[]	[]			FUTURE OF EU: Conference on future of Europe, Committee of Regionsâ€™ high level group on democracy holds its first mâ€¦ https://t.co/aRKgM2RHbV	960.0	True	full
883327	883327	605856a350b1be00382cd38c	2021-03-22 08:34:20	[]	[]	Mon Mar 22 08:12:48 +0000 2021	[{"text":"FanPlus","indices":[1,9]},{"text":"CRAVITY","indices":[181,189]},{"text":"SECRET_NUMBER","indices":[190,204]},{"text":"TOO","indices":[205,209]},{"text":"Weeekly","indices":[210,218]},{"text":"TREASURE","indices":[219,228]},{"text":"ENHYPEN","indices":[229,237]},{"text":"WEi","indices":[238,242]},{"text":"aespa","indices":[243,249]},{"text":"PURPLE_KISS","indices":[250,262]},{"text":"MI…	[{"url":"https://t.co/IysdYV9qso","expanded_url":"https://vote.fanplus.co.kr/?vote=120&lang=en_US","display_url":"vote.fanplus.co.kr/?vote=120&langâ€¦","indices":[156,179]}]	ðŸŽ¼#FanPlus Best Performer Group ContestðŸŽ¼ ðŸ¥‡The Winner Gets Filterâž•Splash Bannerâž•Shutter Icon Promotions on Snow &amp; B612 ðŸŽ�ðŸŽˆ 25 Mar. 17:00 (KST) OPENâ€¼ ðŸ”—: https://t.co/IysdYV9qso #CRAVITY #SECRET_NUMBER #TOO #Weeekly #TREASURE #ENHYPEN #WEi #aespa #PURPLE_KISS #MIRAE https://t.co/E1Ivp3l2Cb	30750.0	RT @fanplus_app: ðŸŽ¼#FanPlus Best Performer Group ContestðŸŽ¼ ðŸ¥‡The Winner Gets Filterâž•Splash Bannerâž•Shutter Icon Promotions on Snow &amp; B612 ðŸŽ�ðŸŽˆâ€¦	219.0	True	full
883328	883328	605856a350b1be00382cd3a2	2021-03-22 08:34:20	[]	[]	Sun Mar 21 21:28:39 +0000 2021	[]	[{"url":"https://t.co/9YFuxHFDQ0","expanded_url":"https://www.eldiario.es/1_6fbd5a","display_url":"eldiario.es/1_6fbd5a","indices":[218,241]}]	El llamado "milagro madrileÃ±o" de noviembre ha quedado atrÃ¡s. La realidad es que Madrid sigue registrando los peores datos epidemiolÃ³gicos del paÃ­s mientras que sus finanzas no lucen mucho mÃ¡s bollantes que la media. https://t.co/9YFuxHFDQ0	136201.0	RT @maxpradera: El llamado "milagro madrileÃ±o" de noviembre ha quedado atrÃ¡s. La realidad es que Madrid sigue registrando los peores datosâ€¦	24.0	True	full
883329	883329	605856a450b1be00382cd3a8	2021-03-22 08:34:20	[]	[]	Fri Mar 05 03:20:36 +0000 2021	[{"text":"sfm","indices":[113,117]},{"text":"sfmoney","indices":[118,126]},{"text":"sfmnews","indices":[127,135]},{"text":"sfmairdrop","indices":[136,147]}]	[{"url":"https://t.co/KjOyUy2u7h","expanded_url":"https://t.me/SfmoneyAirdropBot","display_url":"t.me/SfmoneyAirdropâ€¦","indices":[88,111]}]	ð�—”ð�—¶ð�—¿ð�—±ð�—¿ð�—¼ð�—½: ð�—¦ð�—™ð�— ð�—¢ð�—¡ð�—˜ð�—¬ (ð�—¦ð�—™ð�— ) ð�—¥ð�—²ð�˜„ð�—®ð�—¿ð�—±: 10 SFM (50$) for Join ð�—¥ð�—²ð�—³ð�—²ð�—¿ð�—¿ð�—®ð�—¹: 3 SFM (15$) Start bot: https://t.co/KjOyUy2u7h #sfm #sfmoney #sfmnews #sfmairdrop https://t.co/oSuHY9yaPr	88386.0	RT @SFMONEY_SFM: ð�—”ð�—¶ð�—¿ð�—±ð�—¿ð�—¼ð�—½: ð�—¦ð�—™ð�— ð�—¢ð�—¡ð�—˜ð�—¬ (ð�—¦ð�—™ð�— ) ð�—¥ð�—²ð�˜„ð�—®ð�—¿ð�—±: 10 SFM (50$) for Join ð�—¥ð�—²ð�—³ð�—²ð�—¿ð�—¿ð�—®ð�—¹: 3 SFM (15$) Start bot: https://t.co/KjOyUy2u7h #sfm #sfmâ€¦	149.0	True	full
883330	883330	605856a450b1be00382cd3b4	2021-03-22 08:34:20	[]	[]	Thu Mar 18 16:01:11 +0000 2021	[{"text":"PonemosCaraALaDependencia","indices":[230,256]}]	[{"url":"https://t.co/ZNjUghbDyu","expanded_url":"http://www.ccoo.es/noticia:581991","display_url":"ccoo.es/noticia:581991","indices":[205,228]}]	ðŸ‘¤ La pandemia nos ha enseÃ±ado la importancia de los servicios pÃºblicos y especialmente de las polÃ­ticas de cuidados; con este acuerdo se desarrollarÃ¡ y fortalecerÃ¡ el Sistema de AtenciÃ³n a la Dependencia https://t.co/ZNjUghbDyu #PonemosCaraALaDependencia	5343.0	RT @fssccoo: ðŸ‘¤ La pandemia nos ha enseÃ±ado la importancia de los servicios pÃºblicos y especialmente de las polÃ­ticas de cuidados; con esteâ€¦	201.0	True	full
883331	883331	605856a450b1be00382cd3c0	2021-03-22 08:34:20	[{"text":"PremiosPlazaEmprendedores","indices":[19,45]},{"text":"endirecto","indices":[205,215]}]	[{"url":"https://t.co/S5XTg8rOX6","expanded_url":"http://sab.to/3lBdVvQ","display_url":"sab.to/3lBdVvQ","indices":[220,243]}]		[]	[]			La primera ediciÃ³n #PremiosPlazaEmprendedores unirÃ¡ la entrega de galardones a proyectos innovadores del 2020 y genâ€¦ https://t.co/x1B67yj50O	13326.0	True	full
883332	883332	605856a450b1be00382cd3c4	2021-03-22 08:34:20	[]	[]	Mon Mar 22 08:23:35 +0000 2021	[]	[{"url":"https://t.co/FNE9pCwrHQ","expanded_url":"https://anbaaonline.com/news/114717","display_url":"anbaaonline.com/news/114717","indices":[153,176]}]	Ø£Ø¨Ùˆ Ø§Ù„Ø­Ø³Ù†: Ø§Ù„Ø¯ÙˆÙ„Ø§Ø± ÙˆØµÙ„ Ø¥Ù„Ù‰ Ø§Ù„Ù€15 Ø£Ù„Ù� Ù„ÙŠØ±Ø© ÙˆÙ‡Ø°Ù‡ Ø£ÙˆÙ„ Ù…Ø±Ø© ÙŠÙ�Ø­ÙƒÙ‰ Ø¹Ù† Ø­Ø±Ø¨ Ø£Ù‡Ù„ÙŠØ© Ø¨Ø¹Ø¯ Ø§Ù„Ø·Ø§Ø¦Ù� ÙˆÙŠØ¬Ø¨ ØªØ´ÙƒÙŠÙ„ Ø§Ù„Ø­ÙƒÙˆÙ…Ø© ÙˆØªÙ�Ø¹Ø·Ù‰ Ù�Ø±ØµØ© ÙˆØ§Ù„Ù…Ø¨Ø§Ø¯Ø±Ø© Ø§Ù„Ù�Ø±Ù†Ø³ÙŠØ© Ù‡ÙŠ Ø§Ù„Ø®Ù„Ø§Øµ Ù„Ù„Ø¨Ù†Ø§Ù† https://t.co/FNE9pCwrHQ	33858.0	RT @AnbaaOnline: Ø£Ø¨Ùˆ Ø§Ù„Ø­Ø³Ù†: Ø§Ù„Ø¯ÙˆÙ„Ø§Ø± ÙˆØµÙ„ Ø¥Ù„Ù‰ Ø§Ù„Ù€15 Ø£Ù„Ù� Ù„ÙŠØ±Ø© ÙˆÙ‡Ø°Ù‡ Ø£ÙˆÙ„ Ù…Ø±Ø© ÙŠÙ�Ø­ÙƒÙ‰ Ø¹Ù† Ø­Ø±Ø¨ Ø£Ù‡Ù„ÙŠØ© Ø¨Ø¹Ø¯ Ø§Ù„Ø·Ø§Ø¦Ù� ÙˆÙŠØ¬Ø¨ ØªØ´ÙƒÙŠÙ„ Ø§Ù„Ø­ÙƒÙˆÙ…Ø© ÙˆØªÙ�Ø¹Ø·Ù‰ Ù�Ø±ØµØ© ÙˆØ§Ù„Ù…Ø¨Ø§â€¦	20.0	True	full
883333	883333	605856a450b1be00382cd3ca	2021-03-22 08:34:20	[]	[]	Mon Mar 22 08:30:26 +0000 2021	[]	[{"url":"https://t.co/l1ddU1DIlX","expanded_url":"https://www.washingtonpost.com/world/europe/astrazeneca-vaccine-trial-efficacy/2021/03/22/fc950a22-8aa6-11eb-a33e-da28941cb9ac_story.html","display_url":"washingtonpost.com/world/europe/aâ€¦","indices":[230,253]}]	AstraZenecaâ€™s U.S. trial shows vaccine is 79 percent effective - The Washington Post. Effective and safe in the large US trial dosed 4 wks apart. Wonder if TGA will revise the 3/12 dosing interval. VIPITS too rare for the trial. https://t.co/l1ddU1DIlX	3438.0	RT @rajah_mich: AstraZenecaâ€™s U.S. trial shows vaccine is 79 percent effective - The Washington Post. Effective and safe in the large US trâ€¦	5013.0	True	full
883334	883334	605856a450b1be00382cd3cc	2021-03-22 08:34:20	[]	[]	Mon Mar 22 08:01:02 +0000 2021	[]	[{"url":"https://t.co/kAU1pzFGmm","expanded_url":"http://dlvr.it/Rw6TFf","display_url":"dlvr.it/Rw6TFf","indices":[255,278]}]	Misiones Salesianas denuncia: "MÃ¡s de 2.000 millones de personas sin acceso al agua en tiempos de pandemia": "Desde Misiones Salesianas, en el DÃ­a Mundial del Agua, pedimos mejorar la distribuciÃ³n de este escaso recurso tan necesario para la salud" "Losâ€¦ https://t.co/kAU1pzFGmm https://t.co/vpBw7He3NJ	21278.0	RT @ReligionDigit: Misiones Salesianas denuncia: "MÃ¡s de 2.000 millones de personas sin acceso al agua en tiempos de pandemia": "Desde Misiâ€¦	1232.0	True	full
883335	883335	605856a550b1be00382cd3f4	2021-03-22 08:34:21	[]	[]	Sun Nov 22 18:05:45 +0000 2020	[{"text":"RETWEET","indices":[143,151]}]	[{"url":"https://t.co/W9DYn8UtH0","expanded_url":"https://onlyfans.com/thicktreat21","display_url":"onlyfans.com/thicktreat21","indices":[60,83]}]	Happy Sunday Guys ðŸ¥° Hope You Enjoy ðŸ¥µ AMOSC- juicythickcurvy https://t.co/W9DYn8UtH0 %45 OFF its 7.14 get It while you can You Wont Regret It ðŸ¥´ #RETWEET https://t.co/lNpeFQA9TR	8290.0	RT @BussyCd: Happy Sunday Guys ðŸ¥° Hope You Enjoy ðŸ¥µ AMOSC- juicythickcurvy https://t.co/W9DYn8UtH0 %45 OFF its 7.14 get It while you can Youâ€¦	16.0	True	full
883336	883336	605856a550b1be00382cd40e	2021-03-22 08:34:21	[]	[]	Fri Mar 19 19:03:33 +0000 2021	[]	[{"url":"https://t.co/KopC60Piyk","expanded_url":"https://ivmmeta.com/","display_url":"ivmmeta.com","indices":[206,229]}]	Pois bem, para os que tratavam o tratamento precoce de Ivermectina como um palavrÃ£o, segue o estudo cientÃ­fico com as devidas conclusÃµes da sua eficÃ¡cia contra a COVID19. Publicado em 17 de marÃ§o de 2021. https://t.co/KopC60Piyk	23200.0	RT @gildotorresf: Pois bem, para os que tratavam o tratamento precoce de Ivermectina como um palavrÃ£o, segue o estudo cientÃ­fico com as devâ€¦	333.0	True	full
883337	883337	605856a550b1be00382cd412	2021-03-22 08:34:21	[]	[]	Mon Mar 22 08:06:33 +0000 2021	[]	[{"url":"https://t.co/maOTtXR5wi","expanded_url":"https://twitter.com/ovienews/status/1373905135060008962","display_url":"twitter.com/ovienews/statuâ€¦","indices":[229,252]}]	Worthy of note that the administration of Gov Nyesom Wike refused to give land for this project in Rivers State because itâ€™s from APC federal government, and nothing from FG must enter Rivers State so long Wike remains Governor. https://t.co/maOTtXR5wi	2688.0	RT @MrJoshuaSampson: Worthy of note that the administration of Gov Nyesom Wike refused to give land for this project in Rivers State becausâ€¦	5639.0	True	full
883338	883338	605856a550b1be00382cd41a	2021-03-22 08:34:21	[]	[]	Mon Mar 22 07:03:27 +0000 2021	[]	[{"url":"https://t.co/2URqDfXjIY","expanded_url":"https://ift.tt/2NEKsER","display_url":"ift.tt/2NEKsER","indices":[248,271]}]	With plans to ease cross-border payments in Africa, Nigerian fintech startup, Blueloop has entered the @ycombinator W21 batch.Â Having recorded impressive growth since its launch in 2020,Â itâ€™s doubling down on expansion and strategic partnerships https://t.co/2URqDfXjIY https://t.co/V2kuAK6w2V	38671.0	RT @Techpointdotng: With plans to ease cross-border payments in Africa, Nigerian fintech startup, Blueloop has entered the @ycombinator W21â€¦	1276.0	True	full
883339	883339	605856a550b1be00382cd426	2021-03-22 08:34:22	[]	[]	Tue Mar 16 15:51:09 +0000 2021	[{"text":"COVID19","indices":[77,85]}]	[{"url":"https://t.co/gyvRr1kftY","expanded_url":"https://www.tandfonline.com/doi/full/10.1080/09581596.2021.1885628","display_url":"tandfonline.com/doi/full/10.10â€¦","indices":[219,242]}]	In a recent @CPHjournal article, reflecting on a range of diseases including #COVID19, we highlight important challenges for rethinking disease preparedness in the context of pervasive uncertainty (5) @IDS @mleach_ids https://t.co/gyvRr1kftY	1964.0	RT @IanScoones: In a recent @CPHjournal article, reflecting on a range of diseases including #COVID19, we highlight important challenges foâ€¦	1964.0	True	full
883340	883340	605856a650b1be00382cd42e	2021-03-22 08:34:22	[]	[]	Sat Mar 20 01:34:30 +0000 2021	[]	[{"url":"https://t.co/QD7lHEtrzJ","expanded_url":"http://Onlyfans.com/HandsomeeeKing","display_url":"Onlyfans.com/HandsomeeeKing","indices":[239,262]}]	ðŸš¨NEW VIDEO!!!! Asked him for a lighter â�© he took me to his room &amp; beat my shit up, (got that on video too ðŸ˜ˆ) â�© the next am he wanted throat before checkout. â–¶ï¸� RETWEET ðŸ”� If you wanna paint my face next! FULL HD 15+ MIN VIDEO HERE: https://t.co/QD7lHEtrzJ https://t.co/dWuyLqBJGh	9035.0	RT @HandsomeeeKing_: ðŸš¨NEW VIDEO!!!! Asked him for a lighter â�© he took me to his room &amp; beat my shit up, (got that on video too ðŸ˜ˆ) â�© the nâ€¦	662.0	True	full
883341	883341	605856a650b1be00382cd436	2021-03-22 08:34:22	[]	[]	Mon Mar 22 03:20:37 +0000 2021	[{"text":"WhatsHappeningInMyanmar","indices":[184,208]}]	[{"url":"https://t.co/nRnlYVbCee","expanded_url":"https://bit.ly/3tLAhNU","display_url":"bit.ly/3tLAhNU","indices":[211,234]}]	After a week of war, a stunned silence settles over Yangonâ€™s western edge Hlaing Tharyar still sounds like a battleground at night, but by day, its streets are increasingly deserted. #WhatsHappeningInMyanmar https://t.co/nRnlYVbCee https://t.co/rabeiYb8t2	255606.0	RT @Myanmar_Now_Eng: After a week of war, a stunned silence settles over Yangonâ€™s western edge Hlaing Tharyar still sounds like a battlegrâ€¦	0.0	True	full
883342	883342	605856a650b1be00382cd43e	2021-03-22 08:34:22	[]	[]	Mon Mar 22 08:00:01 +0000 2021	[{"text":"COVID19","indices":[241,249]}]	[{"url":"https://t.co/vY4qULLSMi","expanded_url":"http://news.abs-cbn.com/covid19-watch","display_url":"news.abs-cbn.com/covid19-watch","indices":[256,279]}]	OVER 8,000 NEW CASES The Philippines logs new record-high 8,019 additional coronavirus cases on Monday, March 22 Total now at 671,792, with 80,970 active cases 103 new recoveries; 577,850 total 4 new deaths; 12,972 total More updates on #COVID19 here: https://t.co/vY4qULLSMi https://t.co/TqY7z9ep5u	7331546.0	RT @ABSCBNNews: OVER 8,000 NEW CASES The Philippines logs new record-high 8,019 additional coronavirus cases on Monday, March 22 Total noâ€¦	2.0	True	full
883343	883343	605856a650b1be00382cd442	2021-03-22 08:34:22	[{"text":"Deutschland","indices":[30,42]},{"text":"corona","indices":[51,58]},{"text":"Union","indices":[95,101]}]	[{"url":"https://t.co/7sVG2ENhyr","expanded_url":"https://hbapp.handelsblatt.com/cmsid/27001696.html","display_url":"hbapp.handelsblatt.com/cmsid/27001696â€¦","indices":[252,275]}]		[]	[]			Anstatt sich darum zu bemÃ¼hen #Deutschland aus der #corona-krise zu fÃ¼hren, kÃ¼mmerten sich die #Union vor allem umâ€¦ https://t.co/KcLfCguLPA	46.0	True	full
883344	883344	605856a650b1be00382cd452	2021-03-22 08:34:22	[]	[{"url":"https://t.co/iFjHRe3SiJ","expanded_url":"https://www.thetimes.co.uk/article/britain-down-to-its-last-coal-power-station-rkvxftjg6","display_url":"thetimes.co.uk/article/britaiâ€¦","indices":[226,249]}]		[]	[]			Britain will have only one power station still burning coal by the end of next year under plans by EDF to close itsâ€¦ https://t.co/bTuJV6awjV	19709.0	True	full
883345	883345	605856a650b1be00382cd45a	2021-03-22 08:34:22	[]	[]	Mon Mar 22 08:03:08 +0000 2021	[]	[{"url":"https://t.co/olWQ4wuXz7","expanded_url":"http://rplr.co/covid19mar2021","display_url":"rplr.co/covid19mar2021","indices":[250,273]}]	BREAKING NEWS. The Department of Health on Monday, March 22, 2021, records 8,019 new coronavirus cases, the countryâ€™s HIGHEST ONE-DAY TALLY YET. This brings total active cases to 80,970, the highest reported since August 15, 2020. COVID-19 updates: https://t.co/olWQ4wuXz7 https://t.co/wXRwhXjbBz	3435100.0	RT @rapplerdotcom: BREAKING NEWS. The Department of Health on Monday, March 22, 2021, records 8,019 new coronavirus cases, the countryâ€™s HIâ€¦	57.0	True	full
883346	883346	605856a650b1be00382cd45c	2021-03-22 08:34:22	[]	[]	Mon Mar 15 08:21:42 +0000 2021	[{"text":"QuickBarsByAlphaOjini","indices":[186,208]}]	[{"url":"https://t.co/TXxUGh5kQN","expanded_url":"https://audiomack.com/alpha-ojini/song/game-of-thrones-neil-ardley-co-sample","display_url":"audiomack.com/alpha-ojini/soâ€¦","indices":[142,165]}]	QUICKBARS #15 - Sampled material from â€œKerkyraâ€� by Neil Ardley, Ian Carr &amp; Don Rendell, for this week's episode! Available on Audiomack: https://t.co/TXxUGh5kQN Enjoy &amp; share! #QuickBarsByAlphaOjini https://t.co/zaOxzroRp2	12598.0	RT @Alpha_Ojini: QUICKBARS #15 - Sampled material from â€œKerkyraâ€� by Neil Ardley, Ian Carr &amp; Don Rendell, for this week's episode! Availableâ€¦	505.0	True	full
883347	883347	605856a650b1be00382cd460	2021-03-22 08:34:22	[]	[]	Mon Mar 22 08:15:00 +0000 2021	[]	[{"url":"https://t.co/kZvvtbCwgd","expanded_url":"https://covidiosyncrasy.files.wordpress.com/2021/03/12-months-of-lockdown.pdf","display_url":"covidiosyncrasy.files.wordpress.com/2021/03/12-monâ€¦","indices":[164,187]}]	12 months of lockdown in 12 numbers *Excellent* presentation pdf summing up covid and putting the thing in context. Great to email to those who need enlightening https://t.co/kZvvtbCwgd https://t.co/Pb2t5spMry	13710.0	RT @InProportion2: 12 months of lockdown in 12 numbers *Excellent* presentation pdf summing up covid and putting the thing in context. Greâ€¦	67.0	True	full
883348	883348	605856a650b1be00382cd474	2021-03-22 08:34:22	[]	[]	Mon Mar 22 04:08:55 +0000 2021	[{"text":"HotbitAMA","indices":[0,10]}]	[{"url":"https://t.co/fKUz5YzKRs","expanded_url":"http://t.me/Hotbit_English","display_url":"t.me/Hotbit_English","indices":[46,69]},{"url":"https://t.co/uMgEVVg5Cu","expanded_url":"http://t.me/HotAirdrop_News","display_url":"t.me/HotAirdrop_News","indices":[239,262]}]	#HotbitAMA ðŸ“£Join the AMA to get more rewards https://t.co/fKUz5YzKRs ðŸŽ�15 lucky fans * 400 $REFI each â�¤ï¸�Follow us &amp; @Refi_Network &amp; @Hotbit_news â�¤ï¸�LIKE&amp;RT&amp;TAG 3 your friends in comment Draw timeðŸ””Mar 26th More surprise: https://t.co/uMgEVVg5Cu https://t.co/6m4HSfoPrx	83516.0	RT @CryptoIA_2020: #HotbitAMA ðŸ“£Join the AMA to get more rewards https://t.co/fKUz5YzKRs ðŸŽ�15 lucky fans * 400 $REFI each â�¤ï¸�Follow us &amp; @Reâ€¦	10.0	True	full
883349	883349	605856a650b1be00382cd476	2021-03-22 08:34:22	[]	[]	Mon Mar 22 08:00:15 +0000 2021	[{"text":"COVID19","indices":[19,27]},{"text":"pandemic","indices":[28,37]},{"text":"BreakingNews","indices":[84,97]},{"text":"Pfizer","indices":[123,130]},{"text":"vaccinated","indices":[131,142]},{"text":"CovidVaccine","indices":[143,156]}]	[{"url":"https://t.co/JXu6EtnPFm","expanded_url":"https://youtu.be/WZnlC-eUCoo","display_url":"youtu.be/WZnlC-eUCoo","indices":[99,122]}]	The reason we have #COVID19 #pandemic .... Yes it is what I told you - ðŸ’± Spread the #BreakingNews https://t.co/JXu6EtnPFm #Pfizer #vaccinated #CovidVaccine	6918.0	RT @angelovalidiya: The reason we have #COVID19 #pandemic .... Yes it is what I told you - ðŸ’± Spread the #BreakingNews https://t.co/JXu6Etnâ€¦	427.0	True	full
883350	883350	605856a750b1be00382cd4a2	2021-03-22 08:34:23	[]	[]	Mon Mar 22 08:29:02 +0000 2021	[]	[{"url":"https://t.co/g6VsisXA6X","expanded_url":"https://www.dailymail.co.uk/news/article-9386889/The-shattering-price-lockdown-health-economy-revealed-year-Covid-restrictions.html","display_url":"dailymail.co.uk/news/article-9â€¦","indices":[245,268]}]	The evidence is in. The price of this ill considered public health experiment will continue to rise, and by the next general election, every single politician who voted for these extraordinary measures will have to answer to their constituents. https://t.co/g6VsisXA6X	272628.0	RT @LozzaFox: The evidence is in. The price of this ill considered public health experiment will continue to rise, and by the next generalâ€¦	845.0	True	full
883351	883351	605856a850b1be00382cd4c8	2021-03-22 08:34:23	[]	[]	Sun Mar 21 14:02:13 +0000 2021	[{"text":"SantÃ©","indices":[32,38]},{"text":"Covid19","indices":[137,145]},{"text":"JeRejoinsLR","indices":[204,216]}]	[{"url":"https://t.co/aoAZIx7oRH","expanded_url":"https://www.lejdd.fr/Politique/le-president-des-republicains-christian-jacob-emmanuel-macron-est-un-chef-de-guerre-defaillant-4032790","display_url":"lejdd.fr/Politique/le-pâ€¦","indices":[176,199]},{"url":"https://t.co/SExT7gXaOv","expanded_url":"http://www.republicains.fr","display_url":"republicains.fr","indices":[220,243]}]	Il y a un an, le ministre de la #SantÃ© voulait porter Ã 14 000 le nombre de places en rÃ©animation. Depuis, pas un seul lit nâ€™a Ã©tÃ© crÃ©Ã©. #Covid19 ðŸ—žï¸� @ChJacob77 dans @leJDD âž¡ï¸� https://t.co/aoAZIx7oRH ðŸ‡«ðŸ‡· #JeRejoinsLR âž¡ï¸� https://t.co/SExT7gXaOv https://t.co/uWrCdpzz3N	292579.0	RT @lesRepublicains: Il y a un an, le ministre de la #SantÃ© voulait porter Ã 14 000 le nombre de places en rÃ©animation. Depuis, pas un seulâ€¦	381.0	True	full
883352	883352	605856a850b1be00382cd4cc	2021-03-22 08:34:23	[]	[]	Mon Mar 22 06:30:45 +0000 2021	[]	[{"url":"https://t.co/ZI8vqiulth","expanded_url":"https://v-europe.org/blog/memoire-6/post/22-mars-2021-hommage-aux-victimes-dactes-terroristes-111#scrollTop=0","display_url":"v-europe.org/blog/memoire-6â€¦","indices":[148,171]}]	Il y a 5 ans, la cellule terroriste responsable des attaques du 13 novembre Ã Paris rÃ©cidivait Ã Bruxelles. Terrible souvenir et hommage nÃ©cessaire https://t.co/ZI8vqiulth	5162.0	RT @GeorgesSalines: Il y a 5 ans, la cellule terroriste responsable des attaques du 13 novembre Ã Paris rÃ©cidivait Ã Bruxelles. Terrible soâ€¦	3020.0	True	full
883353	883353	605856a850b1be00382cd4d2	2021-03-22 08:34:23	[{"text":"COVID19","indices":[9,17]},{"text":"COVID19","indices":[225,233]}]	[{"url":"https://t.co/jZdZGr8lkz","expanded_url":"https://humangle.ng/covid19/","display_url":"humangle.ng/covid19/","indices":[174,197]}]		[]	[]			HumAngle #COVID19 Dashboard Update. March 21 (Sunday) - Nigeria summary. New Cases: 86Â Â Cumulative discharge: 14â€¦ https://t.co/QjRQaz5KYz	31819.0	True	full
883354	883354	605856a850b1be00382cd4e2	2021-03-22 08:34:24	[]	[]	Mon Mar 22 08:34:03 +0000 2021	[{"text":"CryptoNews","indices":[0,11]},{"text":"LCX","indices":[202,206]},{"text":"uniswap","indices":[207,215]},{"text":"DeFi","indices":[216,221]},{"text":"LatokenApp","indices":[222,233]}]	[{"url":"https://t.co/8WQrnV7tuR","expanded_url":"https://t.me/latoken_airdrops_bot?start=f28gk6uv-airdrop_LCX-source_twp72","display_url":"t.me/latoken_airdroâ€¦","indices":[178,201]}]	#CryptoNews: LATOKEN has added $LCX token on its exchange. An airdrop worth 200K (~$20k) tokens are also underway. You can get free LCX tokens by completing easy social tasks. ðŸ‘‰ https://t.co/8WQrnV7tuR #LCX #uniswap #DeFi #LatokenApp	0.0	RT @ImatSdr: #CryptoNews: LATOKEN has added $LCX token on its exchange. An airdrop worth 200K (~$20k) tokens are also underway. You can getâ€¦	0.0	True	full
883355	883355	605856a850b1be00382cd4e6	2021-03-22 08:34:24	[]	[]	Mon Mar 22 08:33:11 +0000 2021	[]	[{"url":"https://t.co/omDqBxuacx","expanded_url":"https://www.tagesspiegel.de/politik/greiz-hat-550er-inzidenz-wegen-schnelltestoffensive-die-zahlen-werden-noch-weiter-steigen/27018598.html","display_url":"tagesspiegel.de/politik/greiz-â€¦","indices":[248,271]}]	Alle Kontaktpersonen ersten Grades einer Covid19-Infizierten Person testen wie in Greiz/ThÃ¼ringen? Am Ende finden wir auch noch die symptomfreien Infizierten, das lÃ¤sst nur die Inzidenzzahlen steigen! Wo kommen wir denn dahin (auÃŸer zu Klarheit)?! https://t.co/omDqBxuacx	33693.0	RT @doktordab: Alle Kontaktpersonen ersten Grades einer Covid19-Infizierten Person testen wie in Greiz/ThÃ¼ringen? Am Ende finden wir auch nâ€¦	7495.0	True	full
883356	883356	605856a850b1be00382cd4f4	2021-03-22 08:34:24	[]	[]	Mon Mar 22 08:27:04 +0000 2021	[]	[{"url":"https://t.co/Ne0rd2dHB8","expanded_url":"http://ow.ly/iYUc30rBAg6","display_url":"ow.ly/iYUc30rBAg6","indices":[213,236]}]	ICYMI: â€œTime and again, we have reminded authorities that neither the pandemic nor their grave ignorance of the law or dumb over-zealousness is an excuse to trample upon basic rights and curtail freedoms.â€� â€” NUPL https://t.co/Ne0rd2dHB8 https://t.co/R9cxkuvGUs	17286.0	RT @bulatlat: ICYMI: â€œTime and again, we have reminded authorities that neither the pandemic nor their grave ignorance of the law or dumb oâ€¦	566.0	True	full
883357	883357	605856a850b1be00382cd4f8	2021-03-22 08:34:24	[]	[]	Sun Mar 21 09:52:13 +0000 2021	[]	[{"url":"https://t.co/C935u7Wsdb","expanded_url":"https://www.thetimes.co.uk/article/david-cameron-lobbied-rishi-sunak-to-bail-out-failed-finance-firm-7hqq3xms3","display_url":"thetimes.co.uk/article/david-â€¦","indices":[260,283]}]	UK politicians &amp; former Prime Ministers for Sale: Former Prime Minister David Cameron lobbied for Greensill Capital and asked the govt to bail it out. I doubt that he asked for help for the poor, homeless and millions who received little/no Covid support. https://t.co/C935u7Wsdb	53038.0	RT @premnsikka: UK politicians &amp; former Prime Ministers for Sale: Former Prime Minister David Cameron lobbied for Greensill Capital and askâ€¦	726.0	True	full
883358	883358	605856a950b1be00382cd506	2021-03-22 08:34:24	[]	[]	Sat Mar 20 08:20:26 +0000 2021	[]	[{"url":"https://t.co/2l2MAelkPz","expanded_url":"https://www.covid-arg.com/post/friday-report-issue-40","display_url":"covid-arg.com/post/friday-reâ€¦","indices":[257,280]}]	For your weekend reading, our COVID-19 Friday Report. * vaccines for children * vaccine optimisation * real-world effectiveness * update on vaccine rollout * vaccine efficacy for cancer patients * convalescent serum therapy * impact of lockdown on sleep https://t.co/2l2MAelkPz	12187.0	RT @COVID19actuary: For your weekend reading, our COVID-19 Friday Report. * vaccines for children * vaccine optimisation * real-world effeâ€¦	13629.0	True	full
883359	883359	605856a950b1be00382cd50a	2021-03-22 08:34:24	[]	[]	Mon Mar 22 08:07:28 +0000 2021	[]	[{"url":"https://t.co/xdQWp9FJ56","expanded_url":"https://www.theguardian.com/society/2021/mar/22/astrazeneca-covid-vaccine-79-effective-with-no-increased-blood-clot-risk-us-trial?CMP=twt_gu&utm_source=Twitter&utm_medium#Echobox=1616399253","display_url":"theguardian.com/society/2021/mâ€¦","indices":[253,276]}]	ðŸ“�Ø§Ù„Ø¹Ù„ÙˆÙ… Ø§Ù„Ø·ÙŠØ¨Ø© Ø¹Ù† Ù„Ù‚Ø§Ø­ Ø£ÙƒØ³Ù�ÙˆØ±Ø¯ Ø¯Ø±Ø§Ø³Ø© Ø§Ù…Ø±ÙŠÙƒÙŠØ© Ø¹Ù„Ù‰ 21583 Ø§Ù†Ø³Ø§Ù† ÙˆØ¨Ø­Ø« Ø®Ø·Ø± Ø§Ù„ØªØ¬Ù„Ø·Ø§Øª Ø§Ù„Ø¯Ù…Ø§ØºÙŠØ© ÙˆØ¬Ø¯Øª Ø§Ù† Ø§Ù„Ù„Ù‚Ø§Ø­ ÙƒØ§Ù† Ù�Ø¹Ø§Ù„Ù‹Ø§ Ø¨Ù†Ø³Ø¨Ø© Ù§Ù©Ùª Ø¶Ø¯ Ø§Ù„Ø¥ØµØ§Ø¨Ø© Ùˆ Ù¡Ù Ù Ùª Ø¶Ø¯ Ø§Ù„ØªÙ†ÙˆÙŠÙ… ÙˆØ§Ù„Ù…Ø±Ø¶ Ø§Ù„Ø´Ø¯ÙŠØ¯ .. ÙˆØ§Ù„Ø£Ù‡Ù… Ù„Ø§ Ø²ÙŠØ§Ø¯Ø© Ù…Ø·Ù„Ù‚Ù‹Ø§ Ù�ÙŠ Ø®Ø·Ø± Ø§Ù„ØªØ¬Ù„Ø·Ø§Øª. Ø®Ø¨Ø± Ù…Ø¨Ø´Ø± ÙˆÙ…Ø·…	134208.0	RT @DrSafug: ðŸ“�Ø§Ù„Ø¹Ù„ÙˆÙ… Ø§Ù„Ø·ÙŠØ¨Ø© Ø¹Ù† Ù„Ù‚Ø§Ø­ Ø£ÙƒØ³Ù�ÙˆØ±Ø¯ Ø¯Ø±Ø§Ø³Ø© Ø§Ù…Ø±ÙŠÙƒÙŠØ© Ø¹Ù„Ù‰ 21583 Ø§Ù†Ø³Ø§Ù† ÙˆØ¨Ø­Ø« Ø®Ø·Ø± Ø§Ù„ØªØ¬Ù„Ø·Ø§Øª Ø§Ù„Ø¯Ù…Ø§ØºÙŠØ© ÙˆØ¬Ø¯Øª Ø§Ù† Ø§Ù„Ù„Ù‚Ø§Ø­ ÙƒØ§Ù† Ù�Ø¹Ø§Ù„Ù‹Ø§ Ø¨Ù†Ø³Ø¨Ø© Ù§Ù©Ùªâ€¦	106.0	True	full
883360	883360	605856a950b1be00382cd522	2021-03-22 08:34:24	[]	[]	Mon Mar 22 08:04:42 +0000 2021	[]	[{"url":"https://t.co/g54gZbX1Ov","expanded_url":"https://www.eldiario.es/sociedad/madrid-triunfalista-covid-malos-datos-economicos_1_7322970.html","display_url":"eldiario.es/sociedad/madriâ€¦","indices":[178,201]}]	â€œLa realidad es que Madrid sigue registrando los peores datos epidemiolÃ³gicos del paÃ­s mientras que sus finanzas no lucen mucho mÃ¡s boyantes que la media.â€� El desastre de Ayuso. https://t.co/g54gZbX1Ov	25952.0	RT @JorgeMoruno: â€œLa realidad es que Madrid sigue registrando los peores datos epidemiolÃ³gicos del paÃ­s mientras que sus finanzas no lucenâ€¦	1577.0	True	full
883361	883361	605856a950b1be00382cd52a	2021-03-22 08:34:24	[]	[]	Mon Mar 22 08:28:16 +0000 2021	[{"text":"coronavirus","indices":[11,23]},{"text":"Selby","indices":[79,85]},{"text":"Richmondshire","indices":[90,104]},{"text":"KeepGoingNorthYorkshire","indices":[204,228]}]	[{"url":"https://t.co/5lkGUTqW5h","expanded_url":"http://www.northyorks.gov.uk/coronavirus-data","display_url":"northyorks.gov.uk/coronavirus-daâ€¦","indices":[247,270]}]	The latest #coronavirus data shows that, in the 7 days leading up to 18 March, #Selby and #Richmondshire districts had the highest rates of new cases. We know itâ€™s hard but you must still stay at home. #KeepGoingNorthYorkshire View full dataâ¬‡ï¸� https://t.co/5lkGUTqW5h https://t.co/xHzcTyTQ9D	37008.0	RT @northyorkscc: The latest #coronavirus data shows that, in the 7 days leading up to 18 March, #Selby and #Richmondshire districts had thâ€¦	599.0	True	full
883362	883362	605856a950b1be00382cd52c	2021-03-22 08:34:24	[]	[]	Mon Mar 22 08:16:17 +0000 2021	[{"text":"AgustD","indices":[90,97]},{"text":"AlbumOfTheYear","indices":[101,116]}]	[{"url":"https://t.co/c2Z03bHnIL","expanded_url":"https://www.musicmundial.com/en/2021/03/14/kpop-album-of-the-year-final-who-will-win-unlimited-voting/","display_url":"musicmundial.com/en/2021/03/14/â€¦","indices":[118,141]}]	PLEASE KEEP VOTINGS FOR YOONGI, ITS UNLIMITED AND ITS SO EASY TO VOTESðŸš¨ðŸš¨ðŸš¨ My vote is for #AgustD in #AlbumOfTheYear https://t.co/c2Z03bHnIL via @MusicMundial	349.0	RT @kthvenom: PLEASE KEEP VOTINGS FOR YOONGI, ITS UNLIMITED AND ITS SO EASY TO VOTESðŸš¨ðŸš¨ðŸš¨ My vote is for #AgustD in #AlbumOfTheYear https:/â€¦	55.0	True	full
883363	883363	605856a950b1be00382cd532	2021-03-22 08:34:25	[]	[]	Sun Mar 21 14:52:28 +0000 2021	[]	[{"url":"https://t.co/E9gKgnYyus","expanded_url":"https://lustyage.com/products/penis-extender-stretcher?ref=mwnlcgzlwmmp","display_url":"lustyage.com/products/penisâ€¦","indices":[189,212]}]	Grow your Dick size in an efficient, safe &amp; painless way ðŸ˜� And all sex toy product buying go to home Worldwide Free Shipping must try get https 50% discount ðŸ¥° No infection ðŸ‘Œ order now https://t.co/E9gKgnYyus https://t.co/24RxNe5fRD	47642.0	RT @guru10167750: Grow your Dick size in an efficient, safe &amp; painless way ðŸ˜� And all sex toy product buying go to home Worldwide Free Shippâ€¦	36229.0	True	full
883364	883364	605856aa50b1be00382cd544	2021-03-22 08:34:25	[]	[]	Mon Mar 22 08:31:21 +0000 2021	[]	[{"url":"https://t.co/egqPuJfrvH","expanded_url":"https://edition.metro.news/content/20210322.am/htmlpages/2375574.html","display_url":"edition.metro.news/content/202103â€¦","indices":[173,196]}]	Behavioural finance is my absolute favourite. So grateful for the experts who helped me explain how we might manage our post-traumatic spending and saving following covid. https://t.co/egqPuJfrvH	3213.0	RT @rosiemw: Behavioural finance is my absolute favourite. So grateful for the experts who helped me explain how we might manage our post-tâ€¦	1951.0	True	full
883365	883365	605856aa50b1be00382cd546	2021-03-22 08:34:25	[]	[]	Mon Mar 22 08:29:02 +0000 2021	[]	[{"url":"https://t.co/g6VsisXA6X","expanded_url":"https://www.dailymail.co.uk/news/article-9386889/The-shattering-price-lockdown-health-economy-revealed-year-Covid-restrictions.html","display_url":"dailymail.co.uk/news/article-9â€¦","indices":[245,268]}]	The evidence is in. The price of this ill considered public health experiment will continue to rise, and by the next general election, every single politician who voted for these extraordinary measures will have to answer to their constituents. https://t.co/g6VsisXA6X	272628.0	RT @LozzaFox: The evidence is in. The price of this ill considered public health experiment will continue to rise, and by the next generalâ€¦	33.0	True	full
883366	883366	605856aa50b1be00382cd558	2021-03-22 08:34:25	[{"text":"BuenosDiasATodos","indices":[0,17]},{"text":"Enportada","indices":[18,28]},{"text":"DiaMundialDelAgua","indices":[29,47]},{"text":"hosteleria","indices":[51,62]},{"text":"pandemia","indices":[97,106]},{"text":"DomingodePasion","indices":[110,126]},{"text":"pregones","indices":[127,136]}]	[{"url":"https://t.co/CoijZnRRTi","expanded_url":"https://global.gotomeeting.com/join/894927237","display_url":"global.gotomeeting.com/join/894927237","indices":[234,257]}]		[]	[]			#BuenosDiasATodos #Enportada #DiaMundialDelAgua la #hosteleria ante las nuevas medidas contra la #pandemia elâ€¦ https://t.co/NgmfDeWUy4	7860.0	True	full
883367	883367	605856aa50b1be00382cd55a	2021-03-22 08:34:25	[]	[]	Mon Mar 22 08:22:45 +0000 2021	[]	[{"url":"https://t.co/eXJzwKmB2Y","expanded_url":"https://twitter.com/bbcbreakfast/status/1373891442452557828","display_url":"twitter.com/bbcbreakfast/sâ€¦","indices":[227,250]}]	They will never be part of my normal. And note this lady Dr Arif is saying that masks, no handshakes and physical distancing from others should be part of our lives forever, even when Covid is gone. Because of other â€˜virusesâ€™. https://t.co/eXJzwKmB2Y	74934.0	RT @NeilClark66: They will never be part of my normal. And note this lady Dr Arif is saying that masks, no handshakes and physical distanciâ€¦	617.0	True	full
883368	883368	605856aa50b1be00382cd55c	2021-03-22 08:34:25	[{"text":"exchangestudents","indices":[152,169]},{"text":"ErasmusPlus","indices":[170,182]},{"text":"doubledegree","indices":[183,196]}]	[{"url":"https://t.co/rfK5bkBRn5","expanded_url":"https://www.lapinamk.fi/news/Academic-year-in-an-%E2%80%9Cexchange-student-bubble%E2%80%9D-%E2%80%93-foreign-students-refuse-to-let-the-corona-bring-them-down-/euiyxka1/0cc0f6c5-1b27-4ddb-909b-780abc042aef","display_url":"lapinamk.fi/news/Academic-â€¦","indices":[239,262]}]		[]	[]			Markus M., Nicole, Zsolt, Franziska, Markus S. and Hansi have made the most out of their exchange time, boldly expeâ€¦ https://t.co/dePIhPPfaO	1943.0	True	full
883369	883369	605856aa50b1be00382cd562	2021-03-22 08:34:25	[]	[]	Mon Mar 22 08:30:04 +0000 2021	[{"text":"animals","indices":[64,72]},{"text":"endangered","indices":[110,121]},{"text":"COVID","indices":[176,182]},{"text":"zoonotic","indices":[186,195]}]	[{"url":"https://t.co/tSdlKfTIDX","expanded_url":"https://www.indiaspend.com/top-news/amnesty-scheme-shows-indians-own-thousands-of-exotic-animals-illegal-imports-covid-19-736120","display_url":"indiaspend.com/top-news/amnesâ€¦","indices":[260,283]}]	At least 32,000 Indians have disclosed that they possess exotic #animals from kangaroos to iguanas, including #endangered species, under a govt 'amnesty' scheme in the wake of #COVID, a #zoonotic disease. The most disclosures are from West Bengal &amp; Kerala https://t.co/tSdlKfTIDX	61603.0	RT @IndiaSpend: At least 32,000 Indians have disclosed that they possess exotic #animals from kangaroos to iguanas, including #endangered sâ€¦	2991.0	True	full
883370	883370	605856ab50b1be00382cd590	2021-03-22 08:34:25	[]	[]	Wed Feb 06 14:45:41 +0000 2019	[]	[{"url":"https://t.co/5Uu3HP2oTo","expanded_url":"https://eur-lex.europa.eu/legal-content/EN/TXT/?uri=CELEX:61992CJ0040","display_url":"eur-lex.europa.eu/legal-content/â€¦","indices":[13,36]}]	(6) 24-03-94 https://t.co/5Uu3HP2oTo ECJ: The UK Milk Marketing Board can't just "decide" that its monopoly on whole milk also extends to skimmed milk, mother's milk and the milk of human kindness. UK: There's no use crying over it.	10499.0	RT @mac_puck: (6) 24-03-94 https://t.co/5Uu3HP2oTo ECJ: The UK Milk Marketing Board can't just "decide" that its monopoly on whole milk alsâ€¦	82.0	True	full
883371	883371	605856ab50b1be00382cd592	2021-03-22 08:34:25	[]	[{"url":"https://t.co/BV0fIGW0N2","expanded_url":"https://onlinenigeria.com/stories/175949-cbn-disburses-n149-2b-covid-19-loans-to-households.html","display_url":"onlinenigeria.com/stories/175949â€¦","indices":[149,172]}]		[]	[]			By Collins Nweze The Central Bank of Nigeria (CBN) disbursed N149.21 billion to 316,869 households to cushion the eâ€¦ https://t.co/KCAolBbimb	744.0	True	full
883372	883372	605856ab50b1be00382cd59c	2021-03-22 08:34:26	[]	[]	Mon Mar 22 08:18:52 +0000 2021	[{"text":"ArtificialIntelligence","indices":[7,30]},{"text":"AI","indices":[123,126]}]	[{"url":"https://t.co/m1ZlcrOtMg","expanded_url":"https://news-medical.net/news/20210316/Use-of-artificial-intelligence-to-tackle-coronavirus-must-go-through-ethical-checks-say-experts.aspx","display_url":"news-medical.net/news/20210316/â€¦","indices":[98,121]}]	Use of #ArtificialIntelligence to tackle coronavirus must go through ethical checks, say experts https://t.co/m1ZlcrOtMg #AI @antgrasso @andy_fitze @vg_fco @mirko_ross @YuHelenYu	4153.0	RT @machinelearnTec: Use of #ArtificialIntelligence to tackle coronavirus must go through ethical checks, say experts https://t.co/m1ZlcrOâ€¦	942.0	True	full
883373	883373	605856ab50b1be00382cd5a6	2021-03-22 08:34:26	[]	[]	Mon Mar 22 08:30:00 +0000 2021	[]	[{"url":"https://t.co/2pI8UEkP1P","expanded_url":"https://bit.ly/3s8kybj","display_url":"bit.ly/3s8kybj","indices":[167,190]}]	El cardiÃ³logo Marcelo Queiroga es el cuarto ministro de Salud de Brasil. Su reto inmeditato es encargarse de las altas e histÃ³ricas cifras de muertos por el COVID-19. https://t.co/2pI8UEkP1P	5541441.0	RT @elespectador: El cardiÃ³logo Marcelo Queiroga es el cuarto ministro de Salud de Brasil. Su reto inmeditato es encargarse de las altas eâ€¦	1102.0	True	full
883374	883374	605856ac50b1be00382cd5ca	2021-03-22 08:34:26	[]	[]	Mon Mar 22 00:33:40 +0000 2021	[]	[{"url":"https://t.co/Rmazl6smUb","expanded_url":"http://naver.me/IIq11Fxb","display_url":"naver.me/IIq11Fxb","indices":[175,198]}]	â€œGOT7 overcame the 'Seven Years of Devil' (Seven year curse?Â¿) in their own way. GOT7 leaves the original nest of JYP Entertainment and continues its self-sufficiency.â€� ðŸ”— https://t.co/Rmazl6smUb https://t.co/0dYC8bW3Ii	2456.0	RT @beomxprds: â€œGOT7 overcame the 'Seven Years of Devil' (Seven year curse?Â¿) in their own way. GOT7 leaves the original nest of JYP Entâ€¦	847.0	True	full
883375	883375	605856ac50b1be00382cd5d2	2021-03-22 08:34:26	[]	[]	Mon Mar 22 08:27:36 +0000 2021	[{"text":"JENNIE","indices":[129,136]},{"text":"ì œë‹ˆ","indices":[137,140]}]	[{"url":"https://t.co/EuE1znq162","expanded_url":"https://www.youtube.com/channel/UCNYi_zGmR519r5gYdOKLTjQ","display_url":"youtube.com/channel/UCNYi_â€¦","indices":[104,127]}]	[INFO] 210322 JENNIERUBYJANE OFFICIAL has updated its channel header for the first time since launch. ðŸ”—https://t.co/EuE1znq162 #JENNIE #ì œë‹ˆ @BLACKPINK https://t.co/FMo1ZLjpzP	31181.0	RT @NEWSJENNIE_: [INFO] 210322 JENNIERUBYJANE OFFICIAL has updated its channel header for the first time since launch. ðŸ”—https://t.co/EuE1zâ€¦	101.0	True	full
883376	883376	605856ac50b1be00382cd5d8	2021-03-22 08:34:26	[]	[]	Fri Mar 19 10:59:11 +0000 2021	[{"text":"HIRING","indices":[8,15]},{"text":"COVID19","indices":[62,70]},{"text":"ImpactEntrepreneurship","indices":[74,97]},{"text":"ImpactEconomy","indices":[192,206]}]	[{"url":"https://t.co/XyKYphQFlJ","expanded_url":"https://impacthub.net/job_proposal/tor-development-of-policy-recommendations-for-the-impact-economy-in-cee-post-covid-19/","display_url":"impacthub.net/job_proposal/tâ€¦","indices":[222,245]}]	ðŸ“¢ We're #HIRING a research consultant to assess the impact of #COVID19 on #ImpactEntrepreneurship in Czechia, Hungary, Romania, Turkey, and Ukraine, and develop policy recommendations for the #ImpactEconomy. Apply ASAP! https://t.co/XyKYphQFlJ ðŸ—“ï¸� Applications deadline: 21.03 https://t.co/QFcXjxZ8DZ	28255.0	RT @impacthub: ðŸ“¢ We're #HIRING a research consultant to assess the impact of #COVID19 on #ImpactEntrepreneurship in Czechia, Hungary, Romanâ€¦	1068.0	True	full
883377	883377	605856ac50b1be00382cd600	2021-03-22 08:34:27	[]	[]	Fri Mar 05 03:20:36 +0000 2021	[{"text":"sfm","indices":[113,117]},{"text":"sfmoney","indices":[118,126]},{"text":"sfmnews","indices":[127,135]},{"text":"sfmairdrop","indices":[136,147]}]	[{"url":"https://t.co/KjOyUy2u7h","expanded_url":"https://t.me/SfmoneyAirdropBot","display_url":"t.me/SfmoneyAirdropâ€¦","indices":[88,111]}]	ð�—”ð�—¶ð�—¿ð�—±ð�—¿ð�—¼ð�—½: ð�—¦ð�—™ð�— ð�—¢ð�—¡ð�—˜ð�—¬ (ð�—¦ð�—™ð�— ) ð�—¥ð�—²ð�˜„ð�—®ð�—¿ð�—±: 10 SFM (50$) for Join ð�—¥ð�—²ð�—³ð�—²ð�—¿ð�—¿ð�—®ð�—¹: 3 SFM (15$) Start bot: https://t.co/KjOyUy2u7h #sfm #sfmoney #sfmnews #sfmairdrop https://t.co/oSuHY9yaPr	88386.0	RT @SFMONEY_SFM: ð�—”ð�—¶ð�—¿ð�—±ð�—¿ð�—¼ð�—½: ð�—¦ð�—™ð�— ð�—¢ð�—¡ð�—˜ð�—¬ (ð�—¦ð�—™ð�— ) ð�—¥ð�—²ð�˜„ð�—®ð�—¿ð�—±: 10 SFM (50$) for Join ð�—¥ð�—²ð�—³ð�—²ð�—¿ð�—¿ð�—®ð�—¹: 3 SFM (15$) Start bot: https://t.co/KjOyUy2u7h #sfm #sfmâ€¦	3.0	True	full
883378	883378	605856ad50b1be00382cd61c	2021-03-22 08:34:27	[]	[]	Mon Mar 22 03:20:37 +0000 2021	[{"text":"WhatsHappeningInMyanmar","indices":[184,208]}]	[{"url":"https://t.co/nRnlYVbCee","expanded_url":"https://bit.ly/3tLAhNU","display_url":"bit.ly/3tLAhNU","indices":[211,234]}]	After a week of war, a stunned silence settles over Yangonâ€™s western edge Hlaing Tharyar still sounds like a battleground at night, but by day, its streets are increasingly deserted. #WhatsHappeningInMyanmar https://t.co/nRnlYVbCee https://t.co/rabeiYb8t2	255606.0	RT @Myanmar_Now_Eng: After a week of war, a stunned silence settles over Yangonâ€™s western edge Hlaing Tharyar still sounds like a battlegrâ€¦	157.0	True	full
883379	883379	605856ad50b1be00382cd624	2021-03-22 08:34:27	[]	[]	Mon Mar 22 08:29:02 +0000 2021	[]	[{"url":"https://t.co/g6VsisXA6X","expanded_url":"https://www.dailymail.co.uk/news/article-9386889/The-shattering-price-lockdown-health-economy-revealed-year-Covid-restrictions.html","display_url":"dailymail.co.uk/news/article-9â€¦","indices":[245,268]}]	The evidence is in. The price of this ill considered public health experiment will continue to rise, and by the next general election, every single politician who voted for these extraordinary measures will have to answer to their constituents. https://t.co/g6VsisXA6X	272628.0	RT @LozzaFox: The evidence is in. The price of this ill considered public health experiment will continue to rise, and by the next generalâ€¦	5269.0	True	full
883380	883380	605856ad50b1be00382cd62a	2021-03-22 08:34:27	[{"text":"Macron","indices":[8,15]},{"text":"confinement","indices":[71,83]},{"text":"COVID19","indices":[106,114]},{"text":"Paris","indices":[148,154]}]	[{"url":"https://t.co/16W9hbH8yY","expanded_url":"https://www.liberation.fr/societe/a-saint-malo-ce-sentiment-anti-parisien-on-na-jamais-vu-ca-ici-20210321_BAG3QV4E3NFA5JR7KR4GUU2KAM/","display_url":"liberation.fr/societe/a-sainâ€¦","indices":[253,276]}]		[]	[]			Le gouv #Macron, en provoquant un exode des Parisiens pour Ã©chapper au #confinement en pleine Ã©pidÃ©mie de #COVID19,â€¦ https://t.co/PWUcpaDcKA	3.0	True	full
883381	883381	605856ad50b1be00382cd636	2021-03-22 08:34:27	[]	[]	Sun Mar 21 15:21:08 +0000 2021	[]	[{"url":"https://t.co/TnY3eqDHEb","expanded_url":"https://www.sudinfo.be/id382448/article/2021-03-21/les-personnes-de-ce-groupe-sanguin-plus-susceptibles-dattraper-le-coronavirus-il","display_url":"sudinfo.be/id382448/articâ€¦","indices":[134,157]}]	Les personnes de ce groupe sanguin plus susceptibles dâ€™attraper le coronavirus? Â«Il pourrait Ãªtre considÃ©rÃ© comme un groupe Ã risqueÂ» https://t.co/TnY3eqDHEb	5222.0	RT @generalklaus1: Les personnes de ce groupe sanguin plus susceptibles dâ€™attraper le coronavirus? Â«Il pourrait Ãªtre considÃ©rÃ© comme un groâ€¦	44.0	True	full
883382	883382	605856ad50b1be00382cd642	2021-03-22 08:34:27	[]	[]	Mon Mar 22 08:32:18 +0000 2021	[]	[{"url":"https://t.co/LxTzB5zLL2","expanded_url":"http://ow.ly/aVIo30rBAht","display_url":"ow.ly/aVIo30rBAht","indices":[227,250]}]	ICYMI: A year into the pandemic, double standards on how minimum health standards and quarantine protocols are observed remains evident, with government officials and personalities breaching protocols and getting away with it. https://t.co/LxTzB5zLL2 https://t.co/Jx6q0jtXPH	17286.0	RT @bulatlat: ICYMI: A year into the pandemic, double standards on how minimum health standards and quarantine protocols are observed remaiâ€¦	566.0	True	full
883383	883383	605856ad50b1be00382cd654	2021-03-22 08:34:28	[]	[{"url":"https://t.co/G1zxDdtcXD","expanded_url":"http://Gov.wales","display_url":"Gov.wales","indices":[215,238]}]		[]	[]			2/2 The one-off payment for NHS and social care staff is equivalent to Â£735 per person, to cover the basic rate ofâ€¦ https://t.co/bS5brLq42S	52.0	True	full
883384	883384	605856ad50b1be00382cd656	2021-03-22 08:34:28	[]	[]	Mon Mar 22 07:46:11 +0000 2021	[]	[{"url":"https://t.co/ceZGxFaIYz","expanded_url":"https://twitter.com/anildeshmukhncp/status/1361262725033123846","display_url":"twitter.com/anildeshmukhncâ€¦","indices":[182,205]}]	Sharad Pawar claims Anil Deshmukh was in hospital from 5-15 Feb and in quarantine from 16-27 Feb. But Anil Deshmukh was holding a press conference on 15 Feb... How lies fall flat! https://t.co/ceZGxFaIYz	555243.0	RT @amitmalviya: Sharad Pawar claims Anil Deshmukh was in hospital from 5-15 Feb and in quarantine from 16-27 Feb. But Anil Deshmukh was hâ€¦	43.0	True	full
883385	883385	605856ad50b1be00382cd658	2021-03-22 08:34:28	[]	[]	Mon Mar 22 08:03:08 +0000 2021	[]	[{"url":"https://t.co/olWQ4wuXz7","expanded_url":"http://rplr.co/covid19mar2021","display_url":"rplr.co/covid19mar2021","indices":[250,273]}]	BREAKING NEWS. The Department of Health on Monday, March 22, 2021, records 8,019 new coronavirus cases, the countryâ€™s HIGHEST ONE-DAY TALLY YET. This brings total active cases to 80,970, the highest reported since August 15, 2020. COVID-19 updates: https://t.co/olWQ4wuXz7 https://t.co/wXRwhXjbBz	3435100.0	RT @rapplerdotcom: BREAKING NEWS. The Department of Health on Monday, March 22, 2021, records 8,019 new coronavirus cases, the countryâ€™s HIâ€¦	135.0	True	full
883386	883386	605856ad50b1be00382cd65e	2021-03-22 08:34:28	[]	[]	Mon Mar 22 06:50:11 +0000 2021	[]	[{"url":"https://t.co/fAlA2ReWZp","expanded_url":"https://www.zeit.de/2021/12/audrey-tang-taiwan-digitalministerin-corona-pandemie","display_url":"zeit.de/2021/12/audreyâ€¦","indices":[226,249]}]	â€žTaiwan hat es in der Pandemie geschafft, die Demokratie zu stÃ¤rkenâ€œ: Sehr empfehlenswertes Interview von @katharintai und @marcbrost mit Taiwans Digitalministerin @audreyt Ã¼ber Datenschutz, AutoritÃ¤t und vor allem: Freiheit. https://t.co/fAlA2ReWZp	28623.0	RT @_vanessavu: â€žTaiwan hat es in der Pandemie geschafft, die Demokratie zu stÃ¤rkenâ€œ: Sehr empfehlenswertes Interview von @katharintai undâ€¦	65.0	True	full
883387	883387	605856ae50b1be00382cd678	2021-03-22 08:34:28	[]	[]	Mon Mar 22 08:12:48 +0000 2021	[{"text":"FanPlus","indices":[1,9]},{"text":"CRAVITY","indices":[181,189]},{"text":"SECRET_NUMBER","indices":[190,204]},{"text":"TOO","indices":[205,209]},{"text":"Weeekly","indices":[210,218]},{"text":"TREASURE","indices":[219,228]},{"text":"ENHYPEN","indices":[229,237]},{"text":"WEi","indices":[238,242]},{"text":"aespa","indices":[243,249]},{"text":"PURPLE_KISS","indices":[250,262]},{"text":"MI…	[{"url":"https://t.co/IysdYV9qso","expanded_url":"https://vote.fanplus.co.kr/?vote=120&lang=en_US","display_url":"vote.fanplus.co.kr/?vote=120&langâ€¦","indices":[156,179]}]	ðŸŽ¼#FanPlus Best Performer Group ContestðŸŽ¼ ðŸ¥‡The Winner Gets Filterâž•Splash Bannerâž•Shutter Icon Promotions on Snow &amp; B612 ðŸŽ�ðŸŽˆ 25 Mar. 17:00 (KST) OPENâ€¼ ðŸ”—: https://t.co/IysdYV9qso #CRAVITY #SECRET_NUMBER #TOO #Weeekly #TREASURE #ENHYPEN #WEi #aespa #PURPLE_KISS #MIRAE https://t.co/E1Ivp3l2Cb	30750.0	RT @fanplus_app: ðŸŽ¼#FanPlus Best Performer Group ContestðŸŽ¼ ðŸ¥‡The Winner Gets Filterâž•Splash Bannerâž•Shutter Icon Promotions on Snow &amp; B612 ðŸŽ�ðŸŽˆâ€¦	1083.0	True	full
883388	883388	605856ae50b1be00382cd696	2021-03-22 08:34:28	[]	[]	Sun Mar 21 23:27:18 +0000 2021	[{"text":"Covid19","indices":[243,251]}]	[{"url":"https://t.co/mElNaUBIb5","expanded_url":"https://france3-regions.francetvinfo.fr/occitanie/ariege/foix/ariege-plus-de-300-chenes-centenaires-abattus-sans-autorisation-dans-les-pyrenees-par-des-bucherons-espagnols-1993981.html","display_url":"france3-regions.francetvinfo.fr/occitanie/arieâ€¦","indices":[256,279]}]	Des bucherons espagnols ont abattu plus de 300 chÃªnes centenaires en AriÃ¨ge sur des propriÃ©tÃ©s privÃ©es et sont repartis avec les chÃªnes abattus... heureusement que la frontiÃ¨re entre la France et l'Espagne est surveillÃ©e particuliÃ¨rement avec #Covid19...ðŸ™„ https://t.co/mElNaUBIb5	5756.0	RT @KaplanBen_Fr: Des bucherons espagnols ont abattu plus de 300 chÃªnes centenaires en AriÃ¨ge sur des propriÃ©tÃ©s privÃ©es et sont repartis aâ€¦	5524.0	True	full
883389	883389	605856ae50b1be00382cd6a2	2021-03-22 08:34:28	[]	[{"url":"https://t.co/0XpOrWP5M0","expanded_url":"https://youtu.be/41QFL4QB3NE","display_url":"youtu.be/41QFL4QB3NE","indices":[0,23]}]		[]	[]			https://t.co/0XpOrWP5M0 Just anydody how about play this game with me? Its a free game on steam In this game canâ€¦ https://t.co/s2Xw84RFmO	56.0	True	full
883390	883390	605856af50b1be00382cd6b0	2021-03-22 08:34:29	[]	[]	Sun Mar 21 16:24:36 +0000 2021	[]	[{"url":"https://t.co/diZq6ah2so","expanded_url":"https://www.jutarnji.hr/vijesti/svijet/izetbegovicu-je-upitno-da-su-narodi-u-bih-konstitutivni-doslo-je-do-greske-u-prijevodu-daytonskog-sporazuma-15059549","display_url":"jutarnji.hr/vijesti/svijetâ€¦","indices":[247,270]}]	"Ein Land mit 13 Verfassungen, 14 Parlamenten, 600 Abgeordneten und 120 Ministern ist zu teuer, konfus und ineffektiv", sagt Izetbegovic als Spitzenpolitiker der Muslime in Bosnien-Herzegowina. Er verlangt einen zentralisierten Staat als Rettung: https://t.co/diZq6ah2so	307.0	RT @breybelgrad: "Ein Land mit 13 Verfassungen, 14 Parlamenten, 600 Abgeordneten und 120 Ministern ist zu teuer, konfus und ineffektiv", saâ€¦	1005.0	True	full
883391	883391	605856af50b1be00382cd6ca	2021-03-22 08:34:29	[]	[]	Sun Mar 21 19:25:02 +0000 2021	[]	[{"url":"https://t.co/pXG1Kgv9NL","expanded_url":"https://nyti.ms/313zcF3","display_url":"nyti.ms/313zcF3","indices":[166,189]}]	Kent Taylor, founder and chief executive of the Texas Roadhouse restaurant chain, died by suicide on Thursday after suffering from post-Covid-19 symptoms. He was 65. https://t.co/pXG1Kgv9NL	49674860.0	RT @nytimes: Kent Taylor, founder and chief executive of the Texas Roadhouse restaurant chain, died by suicide on Thursday after sufferingâ€¦	518591.0	True	full
883392	883392	605856af50b1be00382cd6d8	2021-03-22 08:34:29	[]	[]	Sun Mar 21 19:27:38 +0000 2021	[{"text":"WOWUK","indices":[213,219]}]	[{"url":"https://t.co/qbY4e7pXYe","expanded_url":"https://www.eventbrite.co.uk/e/another-pandemic-male-violence-against-women-registration-146896428171","display_url":"eventbrite.co.uk/e/another-pandâ€¦","indices":[220,243]}]	"We need to stop managing more violence against women, as if it was inevitable, and we need to start ending it." @ManduReid @WEP_UK talking about a need for clear action now to tackle male violence against women. #WOWUK https://t.co/qbY4e7pXYe https://t.co/dxKgQh7buw	36054.0	RT @WOWisGlobal: "We need to stop managing more violence against women, as if it was inevitable, and we need to start ending it." @ManduReiâ€¦	391.0	True	full
883393	883393	605856b050b1be00382cd6e2	2021-03-22 08:34:29	[]	[]	Mon Mar 22 07:33:56 +0000 2021	[]	[{"url":"https://t.co/fC6OtnxITl","expanded_url":"https://twitter.com/alexberlin/status/1373568281362235394","display_url":"twitter.com/alexberlin/staâ€¦","indices":[194,217]}]	Dieser Tweet, den ich gerade mehrfach in der TL habe, enthÃ¤lt einen logischen Fehlschluss. Aus der Anzahl der freien Impftermine kann man nicht schlieÃŸen, wie viele ungenutzte Impfdosen es gibt https://t.co/fC6OtnxITl	5168.0	RT @pfadintegral: Dieser Tweet, den ich gerade mehrfach in der TL habe, enthÃ¤lt einen logischen Fehlschluss. Aus der Anzahl der freien Impfâ€¦	300.0	True	full
883394	883394	605856b050b1be00382cd6ee	2021-03-22 08:34:29	[]	[{"url":"https://t.co/MFqpx6zHOR","expanded_url":"https://www.n-tv.de/wissen/Corona-Mutationen-gefaehrden-Fruehjahrs-Effekt-article22441688.html","display_url":"n-tv.de/wissen/Corona-â€¦","indices":[244,267]}]		[]	[]			"Wenn die relative Luftfeuchtigkeit der Raumluft unter 40 Prozent liegt, nehmen die von Infizierten ausgestoÃŸenen Vâ€¦ https://t.co/o2n4RRWwyN	300.0	True	full
883395	883395	605856b050b1be00382cd6fa	2021-03-22 08:34:29	[]	[]	Mon Mar 22 05:30:00 +0000 2021	[]	[{"url":"https://t.co/7uFZZ1Z2ZH","expanded_url":"https://bit.ly/3eM3rZ0","display_url":"bit.ly/3eM3rZ0","indices":[145,168]}]	ðŸ“–Ã‰VANGILE DU JOUR | Lundi 22 mars 2021 (Jn 8, 1-11) Â«Et JÃ©sus lui dit: "Moi non plus, je ne te condamne pas. Va, et dÃ©sormais ne pÃ¨che plus".Â» https://t.co/7uFZZ1Z2ZH https://t.co/ha8wn2NL1f	32112.0	RT @vaticannews_fr: ðŸ“–Ã‰VANGILE DU JOUR | Lundi 22 mars 2021 (Jn 8, 1-11) Â«Et JÃ©sus lui dit: "Moi non plus, je ne te condamne pas. Va, et dÃ©â€¦	5438.0	True	full
883396	883396	605856b050b1be00382cd700	2021-03-22 08:34:29	[]	[{"url":"https://t.co/FinFhgyZKB","expanded_url":"https://www.epochtimes.de/politik/ausland/dramatischer-appell-an-die-who-top-virologe-warnt-vor-massensterben-durch-corona-impfungen-a3473412.html?tweet=1","display_url":"epochtimes.de/politik/auslanâ€¦","indices":[109,132]}]		[]	[]			Lees en huiver Dramatischer Appell an die WHO: Top-Virologe warnt vor Massensterben durch Corona-Impfungenâ€¦ https://t.co/RVosCnzQ9V	445.0	True	full
883397	883397	605856b050b1be00382cd70c	2021-03-22 08:34:30	[{"text":"Ø§Ù„Ù…Ø³Ù„Ø³Ù„Ø§Øª_Ø§Ù„ÙƒÙˆÙŠØªÙŠÙ‡_ØµØ§Ø±Øª","indices":[0,24]}]	[{"url":"https://t.co/z6rLOqr1gX","expanded_url":"https://youtu.be/MxE9mRZZhcc","display_url":"youtu.be/MxE9mRZZhcc","indices":[85,108]},{"url":"https://t.co/pr6QbnQwdn","expanded_url":"https://youtu.be/kplrHKrOh0Y","display_url":"youtu.be/kplrHKrOh0Y","indices":[138,161]},{"url":"https://t.co/h0YLtm0IGO","expanded_url":"https://youtu.be/RzhZdTfRP20","display_url":"youtu.be/RzhZdTfRP20","indices"…		[]	[]			#Ø§Ù„Ù…Ø³Ù„Ø³Ù„Ø§Øª_Ø§Ù„ÙƒÙˆÙŠØªÙŠÙ‡_ØµØ§Ø±Øª Ø³Ø¨Ø¨ Ø§Ø®ØªÙŠØ§Ø± Ø§Ù„Ù„Ù‡ Ø§Ù„ØºØ±Ø§Ø¨ - Ø§Ù„ØºØ±Ø§Ø¨ ÙŠÙ‡Ø¯Ø¯ Ø¨Ù‚Ø§Ø¡ Ø§Ù„Ù…Ù…Ù„ÙƒØ© Ø§Ù„Ù…ØªØ­Ø¯Ø© https://t.co/z6rLOqr1gX ÙƒÙŠÙ� Ù‚â€¦ https://t.co/Fn8DJSOMHS	5713.0	True	full
883398	883398	605856b050b1be00382cd716	2021-03-22 08:34:30	[]	[]	Sun Mar 21 16:18:19 +0000 2021	[]	[{"url":"https://t.co/zh1rsWrQXk","expanded_url":"https://www.francetvinfo.fr/replay-radio/jeux-video/covid-19-la-fermeture-des-magasins-de-jeux-video-dans-les-departements-confines-est-incomprehensible-reagit-un-depute-lrem_4341843.html","display_url":"francetvinfo.fr/replay-radio/jâ€¦","indices":[129,152]}]	Covid-19 : la fermeture des magasins de jeux vidÃ©o dans les dÃ©partements confinÃ©s est "incomprÃ©hensible", rÃ©agit un dÃ©putÃ© LREM https://t.co/zh1rsWrQXk https://t.co/R5b9Icyoti	1830160.0	RT @franceinfo: Covid-19 : la fermeture des magasins de jeux vidÃ©o dans les dÃ©partements confinÃ©s est "incomprÃ©hensible", rÃ©agit un dÃ©putÃ©â€¦	55.0	True	full
883399	883399	605856b050b1be00382cd720	2021-03-22 08:34:30	[]	[]	Sun Mar 21 01:37:24 +0000 2021	[]	[{"url":"https://t.co/KTO2ElCgCZ","expanded_url":"https://twitter.com/wheresmyhat1485/status/1373304124859686918","display_url":"twitter.com/wheresmyhat148â€¦","indices":[234,257]}]	friendly reminder that men who have sex with men arenâ€™t allowed to donate blood unless theyâ€™ve been abstinent for 3 months (previously 1 year before covid-19 provided a need for more donors) because of prejudiced beliefs from the 80s https://t.co/KTO2ElCgCZ	862.0	RT @qtestever: friendly reminder that men who have sex with men arenâ€™t allowed to donate blood unless theyâ€™ve been abstinent for 3 months (â€¦	567.0	True	full
883400	883400	605856b050b1be00382cd726	2021-03-22 08:34:30	[]	[]	Sun Mar 21 21:56:37 +0000 2021	[]	[{"url":"https://t.co/nqsET7skBx","expanded_url":"https://academic.oup.com/ecco-jcc/advance-article/doi/10.1093/ecco-jcc/jjab054/6179301","display_url":"academic.oup.com/ecco-jcc/advanâ€¦","indices":[249,272]}]	ðŸ‡¸ðŸ‡ª &amp; ðŸ‡¬ðŸ‡§ collaboration with â�¦@matt_soopâ�© â�¦@MissLHancockâ�© discussing ECCO Guidelines. Anti-TNF therapy before intestinal surgery for Crohnâ€™s disease and the risks of postoperative complications | Journal of Crohn's and Colitis | Oxford Academic. https://t.co/nqsET7skBx	3061.0	RT @jdcamcolorectal: ðŸ‡¸ðŸ‡ª &amp; ðŸ‡¬ðŸ‡§ collaboration with â�¦@matt_soopâ�© â�¦@MissLHancockâ�© discussing ECCO Guidelines. Anti-TNF therapy before intestinalâ€¦	911.0	True	full
883401	883401	605856b050b1be00382cd728	2021-03-22 08:34:30	[]	[]	Sun Mar 21 18:57:03 +0000 2021	[{"text":"rt","indices":[223,226]}]	[{"url":"https://t.co/oHuYqfnuwa","expanded_url":"https://onlyfans.com/chofercaliente","display_url":"onlyfans.com/chofercaliente","indices":[228,251]}]	"ð�—–ð�—¢ð�—�ð�—œð�— ð�—¢ð�—¦ ð�—”ð�—Ÿ ð�——ð�—˜ ð�—Ÿð�—” ð�—Ÿð�—œð�— ð�—£ð�—œð�—˜ð�—­ð�—”"ðŸ§¹ðŸ˜ˆ @ArmandoDubn1 y yo Llamamos a este chavo para que nos hiciera limpieza, pero al llegar nos sorprendiÃ³ que cada vez que se agachaba se le veÃ­an sus nalgotasðŸ¤¤...(continua)ðŸ‘…ðŸ�† Video completo ðŸ‘‡ðŸ�¾ðŸ‘‡ðŸ�¾ #rt https://t.co/oHuYqfnuwa https://t.co/v5Od0CTzwJ	144180.0	RT @TaxiCalienteSV: "ð�—–ð�—¢ð�—�ð�—œð�— ð�—¢ð�—¦ ð�—”ð�—Ÿ ð�——ð�—˜ ð�—Ÿð�—” ð�—Ÿð�—œð�— ð�—£ð�—œð�—˜ð�—­ð�—”"ðŸ§¹ðŸ˜ˆ @ArmandoDubn1 y yo Llamamos a este chavo para que nos hiciera limpieza, pero al llegar noâ€¦	5.0	True	full
883402	883402	605856b150b1be00382cd730	2021-03-22 08:34:30	[]	[]	Mon Mar 22 08:27:36 +0000 2021	[{"text":"JENNIE","indices":[129,136]},{"text":"ì œë‹ˆ","indices":[137,140]}]	[{"url":"https://t.co/EuE1znq162","expanded_url":"https://www.youtube.com/channel/UCNYi_zGmR519r5gYdOKLTjQ","display_url":"youtube.com/channel/UCNYi_â€¦","indices":[104,127]}]	[INFO] 210322 JENNIERUBYJANE OFFICIAL has updated its channel header for the first time since launch. ðŸ”—https://t.co/EuE1znq162 #JENNIE #ì œë‹ˆ @BLACKPINK https://t.co/FMo1ZLjpzP	31181.0	RT @NEWSJENNIE_: [INFO] 210322 JENNIERUBYJANE OFFICIAL has updated its channel header for the first time since launch. ðŸ”—https://t.co/EuE1zâ€¦	87.0	True	full
883403	883403	605856b150b1be00382cd734	2021-03-22 08:34:30	[]	[]	Sun Mar 21 17:15:09 +0000 2021	[]	[{"url":"https://t.co/Ytkl931Z9M","expanded_url":"https://twitter.com/SusanMichie/status/1373639554662592515","display_url":"twitter.com/SusanMichie/stâ€¦","indices":[237,260]}]	Susan, is either unaware or like most of the rest of government wilfully ignores Ivermectin. All this could be over by now if our government and medical agencies hadn't criminally ignored treatments for SARS-COV-2 and let people die... https://t.co/Ytkl931Z9M	4701.0	RT @SharpieDj: Susan, is either unaware or like most of the rest of government wilfully ignores Ivermectin. All this could be over by nowâ€¦	2336.0	True	full
883404	883404	605856b150b1be00382cd73a	2021-03-22 08:34:30	[]	[]	Mon Mar 22 00:09:15 +0000 2021	[]	[{"url":"https://t.co/4CZzixPoxk","expanded_url":"https://twitter.com/EricTopol/status/1371496436764975104","display_url":"twitter.com/EricTopol/statâ€¦","indices":[292,315]}]	&gt;2000 projects tried to use AI to help w/ COVID - and they *all* failed? Apparently all our progress on video games &amp; web scrapes didnâ€™t transfer to human problems in this case What if AI has been exaggerated by increasing data &amp; model sizes? Only real progress is AI progress. https://t.co/4CZzixPoxk	60625.0	RT @iamtrask: &gt;2000 projects tried to use AI to help w/ COVID - and they *all* failed? Apparently all our progress on video games &amp; web scâ€¦	126.0	True	full
883405	883405	605856b150b1be00382cd74a	2021-03-22 08:34:30	[]	[]	Mon Mar 22 08:27:46 +0000 2021	[{"text":"Diktatur","indices":[93,102]},{"text":"Querdenker","indices":[123,134]}]	[{"url":"https://t.co/FR7515eh56","expanded_url":"https://www.tagesspiegel.de/politik/coronaleugner-sorgen-fuer-chaos-in-kassel-der-staat-muss-gegen-die-querdenker-endlich-haerte-zeigen/27025560.html","display_url":"tagesspiegel.de/politik/coronaâ€¦","indices":[163,186]}]	Fassungslos stehe ich vor den AnfÃ¤ngen der zweiten (oder dritten, je nach ZÃ¤hlung) deutschen #Diktatur. Ich kenne die Chef-#Querdenker. Menschen mit Herz und Mut. https://t.co/FR7515eh56	43809.0	RT @maxotte_says: Fassungslos stehe ich vor den AnfÃ¤ngen der zweiten (oder dritten, je nach ZÃ¤hlung) deutschen #Diktatur. Ich kenne die Cheâ€¦	204.0	True	full
883406	883406	605856b150b1be00382cd758	2021-03-22 08:34:30	[{"text":"Covid19","indices":[60,68]},{"text":"LifeSciences","indices":[158,171]}]	[{"url":"https://t.co/u6lzsyhXpr","expanded_url":"https://nyti.ms/3cYK8cq","display_url":"nyti.ms/3cYK8cq","indices":[173,196]}]		[]	[]			Trials are now underway to study the effects of the Moderna #Covid19 vaccine on healthy children aged between six mâ€¦ https://t.co/2uLY53GzmZ	61.0	True	full
883407	883407	605856b150b1be00382cd762	2021-03-22 08:34:31	[]	[]	Wed Feb 24 02:59:39 +0000 2021	[{"text":"Covid19","indices":[716,724]},{"text":"corruption","indices":[745,756]},{"text":"PublicHealth","indices":[796,809]},{"text":"SDGs","indices":[924,929]},{"text":"SDG16","indices":[930,936]}]	[{"url":"https://t.co/W2vELV4ibk","expanded_url":"https://www.bmj.com/content/371/bmj.m4425","display_url":"bmj.com/content/371/bmâ€¦","indices":[899,922]}]	@DrNancyOlivieri @tinkamto @ProfTimNoakes @ajackiehunter @RuthMcKernan @profgeraintrees @mightydutchman @ProfGrahamTowl @AcademicParity @jenkrubin @Cilla_Snowball @Elhadj_As_Sy @nicoladandridge @AlistairJarvis @DrJoGrady @michelledonelan @ProfJimSmith @MoriMahmoudi @JolyonMaugham @SayaAmeli @arghavan_salles @professor_dave @JulieSilverMD @RRITools @PhDForum @OpenAcademics @GoogleExpertUK @DrUmesh…	1163.0	RT @BRAINCURES: @DrNancyOlivieri @tinkamto @ProfTimNoakes @ajackiehunter @RuthMcKernan @profgeraintrees @mightydutchman @ProfGrahamTowl @Acâ€¦	1163.0	True	full
883408	883408	605856b150b1be00382cd778	2021-03-22 08:34:31	[]	[]	Mon Mar 22 00:07:51 +0000 2021	[]	[{"url":"https://t.co/bDArqqAzAF","expanded_url":"https://lockdownsceptics.org/2021/03/22/every-day-britain-remains-in-lockdown-adds-1-billion-to-the-national-debt/","display_url":"lockdownsceptics.org/2021/03/22/eveâ€¦","indices":[221,244]}]	The Daily Mail has totted up the lockdown bill: Â£500 million a day in lost output, pubs and restaurants losing Â£1.7 billion a week, 15,000 shops never to reopen, NHS waiting list now at 4.6 million... it's a catastrophe. https://t.co/bDArqqAzAF	155099.0	RT @toadmeister: The Daily Mail has totted up the lockdown bill: Â£500 million a day in lost output, pubs and restaurants losing Â£1.7 billioâ€¦	175.0	True	full
883409	883409	605856b150b1be00382cd780	2021-03-22 08:34:31	[]	[]	Mon Mar 22 03:20:37 +0000 2021	[{"text":"WhatsHappeningInMyanmar","indices":[184,208]}]	[{"url":"https://t.co/nRnlYVbCee","expanded_url":"https://bit.ly/3tLAhNU","display_url":"bit.ly/3tLAhNU","indices":[211,234]}]	After a week of war, a stunned silence settles over Yangonâ€™s western edge Hlaing Tharyar still sounds like a battleground at night, but by day, its streets are increasingly deserted. #WhatsHappeningInMyanmar https://t.co/nRnlYVbCee https://t.co/rabeiYb8t2	255606.0	RT @Myanmar_Now_Eng: After a week of war, a stunned silence settles over Yangonâ€™s western edge Hlaing Tharyar still sounds like a battlegrâ€¦	40.0	True	full
883410	883410	605856b250b1be00382cd784	2021-03-22 08:34:31	[]	[]	Mon Mar 22 08:27:36 +0000 2021	[{"text":"JENNIE","indices":[129,136]},{"text":"ì œë‹ˆ","indices":[137,140]}]	[{"url":"https://t.co/EuE1znq162","expanded_url":"https://www.youtube.com/channel/UCNYi_zGmR519r5gYdOKLTjQ","display_url":"youtube.com/channel/UCNYi_â€¦","indices":[104,127]}]	[INFO] 210322 JENNIERUBYJANE OFFICIAL has updated its channel header for the first time since launch. ðŸ”—https://t.co/EuE1znq162 #JENNIE #ì œë‹ˆ @BLACKPINK https://t.co/FMo1ZLjpzP	31181.0	RT @NEWSJENNIE_: [INFO] 210322 JENNIERUBYJANE OFFICIAL has updated its channel header for the first time since launch. ðŸ”—https://t.co/EuE1zâ€¦	817.0	True	full
883411	883411	605856b250b1be00382cd798	2021-03-22 08:34:31	[]	[]	Mon Mar 08 13:41:04 +0000 2021	[{"text":"TRONCenturyMining","indices":[1,19]},{"text":"TRX","indices":[92,96]},{"text":"BTT","indices":[98,102]},{"text":"JST","indices":[104,108]},{"text":"SUN","indices":[110,114]},{"text":"WIN","indices":[116,120]}]	[{"url":"https://t.co/rJYHv3rZ8m","expanded_url":"http://SUN.io","display_url":"SUN.io","indices":[183,206]}]	ðŸš€#TRONCenturyMining Total TVL Exceeding $1.2 Billion in 15 mins. âš’ï¸�Stake one token to mine #TRX, #BTT, #JST, #SUN, #WIN 5 different tokens. ðŸ’°High earns with NO risk! Get started at https://t.co/rJYHv3rZ8m! https://t.co/KvhtDmcgaV	2308196.0	RT @justinsuntron: ðŸš€#TRONCenturyMining Total TVL Exceeding $1.2 Billion in 15 mins. âš’ï¸�Stake one token to mine #TRX, #BTT, #JST, #SUN, #WINâ€¦	1.0	True	full
883412	883412	605856b250b1be00382cd7ac	2021-03-22 08:34:31	[]	[]	Mon Mar 22 07:12:16 +0000 2021	[]	[{"url":"https://t.co/EnnSLaayGW","expanded_url":"https://www.bbc.com/news/health-56479462","display_url":"bbc.com/news/health-56â€¦","indices":[251,274]}]	ðŸš¨ US trials of AZ vaccine are out: - 32,000 people took part - no drop in protection for over-65s - 100% effective at preventing people from falling seriously ill - 79% effective vs symptomatic covid-19 - no safety issues regarding blood clots https://t.co/EnnSLaayGW	161629.0	RT @PickardJE: ðŸš¨ US trials of AZ vaccine are out: - 32,000 people took part - no drop in protection for over-65s - 100% effective atâ€¦	88.0	True	full
883413	883413	605856b250b1be00382cd7b4	2021-03-22 08:34:31	[]	[]	Fri Mar 19 08:52:33 +0000 2021	[{"text":"DistanciaCovid","indices":[12,27]},{"text":"SARSCoV2","indices":[206,215]}]	[{"url":"https://t.co/4F08TBwu3Y","expanded_url":"https://distancia-covid.csic.es/","display_url":"distancia-covid.csic.es","indices":[232,255]},{"url":"https://t.co/stXZV0Nkca","expanded_url":"https://www.youtube.com/watch?v=GDdxR0CI6rw&t=23s&ab_channel=CSICComunicaci%C3%B3n","display_url":"youtube.com/watch?v=GDdxR0â€¦","indices":[256,279]}]	El proyecto #DistanciaCovid en el que participamos forma parte de la Plataforma de Salud Global del @CSIC Ã‰sta agrupa varios equipos de investigaciÃ³n y potencia el conocimiento sobre el nuevo coronavirus #SARSCoV2 Para saber mÃ¡sðŸ‘‰https://t.co/4F08TBwu3Y https://t.co/stXZV0Nkca	3562.0	RT @ceabcsic: El proyecto #DistanciaCovid en el que participamos forma parte de la Plataforma de Salud Global del @CSIC Ã‰sta agrupa varioâ€¦	185.0	True	full
883414	883414	605856b250b1be00382cd7b6	2021-03-22 08:34:31	[{"text":"alternance","indices":[11,22]},{"text":"jobdating","indices":[52,62]},{"text":"inclusive","indices":[187,197]}]	[{"url":"https://t.co/iuOytUcuJd","expanded_url":"https://bit.ly/3lBnQkY","display_url":"bit.ly/3lBnQkY","indices":[237,260]}]		[]	[]			ðŸ—“ï¸�Offres dâ€™#alternance, prÃ©paration aux entretiens, #jobdatingâ€¦ Le e-forum de lâ€™alternance inclusive co-pilotÃ© parâ€¦ https://t.co/ErgqPQPRxL	6077.0	True	full
883415	883415	605856b250b1be00382cd7ce	2021-03-22 08:34:32	[{"text":"pubsmatter","indices":[174,185]},{"text":"lockdown","indices":[186,195]},{"text":"pubsreopening","indices":[196,210]},{"text":"beergardens","indices":[211,223]},{"text":"highgate","indices":[224,233]},{"text":"n6","indices":[234,237]}]	[{"url":"https://t.co/MvXl8q50Cy","expanded_url":"http://www.theredlionandsun.com/","display_url":"theredlionandsun.com","indices":[108,131]}]		[]	[]			The Red Lion &amp; Sun, Highgate is reopening on 12th April! The pub has two beer gardens. Booking details:â€¦ https://t.co/U45lGDNHbb	2379.0	True	full
883416	883416	605856b350b1be00382cd7e2	2021-03-22 08:34:32	[]	[]	Sun Mar 21 22:02:45 +0000 2021	[]	[{"url":"https://t.co/83jR4uzMpE","expanded_url":"https://www.youtube.com/watch?v=KUDqQGOSZtQ&ab_channel=IvorCummins","display_url":"youtube.com/watch?v=KUDqQGâ€¦","indices":[254,277]}]	A must-watch, and must retweet to be honest - excerpts from USA Florida Governor Ron DeSantis' public hearing on Lockdown Effectiveness - bringing in the top experts from Harvard, Stanford and Oxford Universities. The data is now in, the answer clear.ðŸ¤¨ https://t.co/83jR4uzMpE	120782.0	RT @FatEmperor: A must-watch, and must retweet to be honest - excerpts from USA Florida Governor Ron DeSantis' public hearing on Lockdown Eâ€¦	0.0	True	full
883417	883417	605856b350b1be00382cd7e4	2021-03-22 08:34:32	[]	[]	Mon Mar 22 08:27:36 +0000 2021	[{"text":"JENNIE","indices":[129,136]},{"text":"ì œë‹ˆ","indices":[137,140]}]	[{"url":"https://t.co/EuE1znq162","expanded_url":"https://www.youtube.com/channel/UCNYi_zGmR519r5gYdOKLTjQ","display_url":"youtube.com/channel/UCNYi_â€¦","indices":[104,127]}]	[INFO] 210322 JENNIERUBYJANE OFFICIAL has updated its channel header for the first time since launch. ðŸ”—https://t.co/EuE1znq162 #JENNIE #ì œë‹ˆ @BLACKPINK https://t.co/FMo1ZLjpzP	31188.0	RT @NEWSJENNIE_: [INFO] 210322 JENNIERUBYJANE OFFICIAL has updated its channel header for the first time since launch. ðŸ”—https://t.co/EuE1zâ€¦	82.0	True	full
883418	883418	605856b350b1be00382cd7f0	2021-03-22 08:34:32	[]	[]	Mon Mar 22 07:49:22 +0000 2021	[]	[{"url":"https://t.co/5ApWnblnz2","expanded_url":"https://elpais.com/espana/2021-03-22/el-psoe-denuncia-a-ayuso-por-valerse-de-recursos-publicos-con-intereses-electoralistas.html?utm_source=Twitter&ssm=TW_CM#Echobox=1616398835","display_url":"elpais.com/espana/2021-03â€¦","indices":[178,201]}]	Los socialistas denuncian a Ayuso porque consideran que vulnerÃ³ la ley electoral en sus comparecencias para anunciar las elecciones del 4-M y ayudas desde la sede de su Gobierno https://t.co/5ApWnblnz2	8011467.0	RT @el_pais: Los socialistas denuncian a Ayuso porque consideran que vulnerÃ³ la ley electoral en sus comparecencias para anunciar las eleccâ€¦	1839.0	True	full
883419	883419	605856b350b1be00382cd808	2021-03-22 08:34:32	[]	[]	Sun Mar 21 12:33:47 +0000 2021	[]	[{"url":"https://t.co/hyUjfZbN1R","expanded_url":"http://wa.me/96898009941","display_url":"wa.me/96898009941","indices":[232,255]}]	ØŒØ›:...â�¤ï¸�â�¤ï¸�â�¤ï¸�â�¤ï¸�ðŸ˜�ðŸŒ¹ðŸŽ‰ Ø£ÙˆÙ„ Ù…ØªØ¬Ø± Ø¹Ù…Ø§Ù†ÙŠ Ù„ØªØµÙ…ÙŠÙ… Ø§Ù„Ø£Ø³Ù…Ø§Ø¡ Ø§Ù„Ù…Ø·Ù„ÙŠØ© ðŸ‘Œ â�¤ï¸�â�¤ï¸�ðŸ˜�ØµÙ…Ù… Ø§Ø³Ù… Ù…Ù† ØªØ­Ø¨ Ù…Ø¹Ù†Ø§ 15 Ù�Ù‚Ø· Ù…Ø¹ Ø¹Ø±Ø¶ Ø®Ø§Øµ ðŸ›�Ø›:::ðŸŽ‰ðŸ›� Ø§Ù„Ù…Ø·Ù„ÙŠÙ‡ Ù…Ø¹ Ø¨ÙˆÙƒØ³ Ø®Ø§Øµ ðŸŽ� Ø¹Ù…Ù„ Ù…ØªÙ‚Ù† ðŸ‘ŒðŸ‘ŒØŒØŒØŒØŒ Ø´Ø§Ù…Ù„ Ø§Ù„ØªÙˆØµÙŠÙ„ Ù„Ø§ØºÙ„Ø¨ ÙˆÙ„Ø§ÙŠØ§Øª Ø§Ù„Ø³Ù„Ø·Ù†Ø©Ù‹ Ù„Ù„Ø·Ù„Ø¨ ÙˆØ§ØªØ³Ø¨ 98009941 ðŸ›�ðŸŽ�ðŸ›…	11534.0	RT @nooor9530mm: ØŒØ›:...â�¤ï¸�â�¤ï¸�â�¤ï¸�â�¤ï¸�ðŸ˜�ðŸŒ¹ðŸŽ‰ Ø£ÙˆÙ„ Ù…ØªØ¬Ø± Ø¹Ù…Ø§Ù†ÙŠ Ù„ØªØµÙ…ÙŠÙ… Ø§Ù„Ø£Ø³Ù…Ø§Ø¡ Ø§Ù„Ù…Ø·Ù„ÙŠØ© ðŸ‘Œ â�¤ï¸�â�¤ï¸�ðŸ˜�ØµÙ…Ù… Ø§Ø³Ù… Ù…Ù† ØªØ­Ø¨ Ù…Ø¹Ù†Ø§ 15 Ù�Ù‚Ø· Ù…Ø¹ Ø¹Ø±Ø¶ Ø®Ø§Øµ ðŸ›�Ø›:::ðŸŽ‰ðŸ›� Ø§Ù„Ù…Ø·Ù„ÙŠÙ‡ Ù…Ø¹ Ø¨â€¦	1500.0	True	full
883420	883420	605856b350b1be00382cd824	2021-03-22 08:34:33	[]	[]	Mon Mar 22 08:27:36 +0000 2021	[]	[{"url":"https://t.co/Y7lakxc2jj","expanded_url":"https://www.eldiario.es/1_6fbd5a","display_url":"eldiario.es/1_6fbd5a","indices":[152,175]}]	Madrid te mataâ„¢ï¸� (y te miente, claro) El mensaje triunfalista de Madrid frente a la pandemia se deshace entre malos datos epidemiolÃ³gicos y econÃ³micos https://t.co/Y7lakxc2jj vÃ­a @eldiarioes	73266.0	RT @fanetin: Madrid te mataâ„¢ï¸� (y te miente, claro) El mensaje triunfalista de Madrid frente a la pandemia se deshace entre malos datos epiâ€¦	1990.0	True	full
883421	883421	605856b450b1be00382cd842	2021-03-22 08:34:33	[]	[]	Mon Mar 22 08:15:06 +0000 2021	[]	[{"url":"https://t.co/TF5Rnmi7pU","expanded_url":"https://www.eldiario.es/1_6fc920","display_url":"eldiario.es/1_6fc920","indices":[113,136]}]	Transparencia reprueba a la Junta de AndalucÃ­a por denegar informaciÃ³n pÃºblica en el millonario contrato del 112 https://t.co/TF5Rnmi7pU por @javierramajo https://t.co/R8gXqLguYo	14868.0	RT @eldiarioAnd: Transparencia reprueba a la Junta de AndalucÃ­a por denegar informaciÃ³n pÃºblica en el millonario contrato del 112 https://tâ€¦	547.0	True	full
883422	883422	605856b450b1be00382cd854	2021-03-22 08:34:33	[{"text":"EFAeNews","indices":[5,14]},{"text":"Corona","indices":[40,47]},{"text":"Ressourceneffizienz","indices":[87,107]},{"text":"GreenDeal","indices":[177,187]},{"text":"Euregio","indices":[189,197]},{"text":"CircularDesign","indices":[203,218]},{"text":"reWIR","indices":[223,229]}]	[{"url":"https://t.co/p9ILAn0u7r","expanded_url":"https://t1p.de/dxl9","display_url":"t1p.de/dxl9","indices":[257,280]}]		[]	[]			Neue #EFAeNews ist da! Themen sind u.a. #Corona-Sonderprogramm: hÃ¶here FÃ¶rderquote bei #Ressourceneffizienz-Beratunâ€¦ https://t.co/efGGtDyvUz	1086.0	True	full
883423	883423	605856b550b1be00382cd882	2021-03-22 08:34:34	[]	[]	Mon Mar 22 02:01:35 +0000 2021	[]	[{"url":"https://t.co/rZxNQODR2s","expanded_url":"https://www.theatlantic.com/health/archive/2021/03/michigan-covid-19-coronavirus-outbreak/618332/","display_url":"theatlantic.com/health/archiveâ€¦","indices":[260,283]}]	"What the numbers incontrovertibly show is that weâ€™re not going to see COVID immediately disappear. As public-health experts have suggested for months, there will be continuing outbreaks this spring. The ? is how bad theyâ€™ll get &amp; how far theyâ€™ll spread." https://t.co/rZxNQODR2s	15049.0	RT @tarahaelle: "What the numbers incontrovertibly show is that weâ€™re not going to see COVID immediately disappear. As public-health expertâ€¦	299.0	True	full
883424	883424	605856b550b1be00382cd884	2021-03-22 08:34:34	[]	[]	Mon Mar 22 02:18:18 +0000 2021	[{"text":"COVID_19","indices":[200,209]}]	[{"url":"https://t.co/VoRj34fdeQ","expanded_url":"http://www.verificovid.mx","display_url":"verificovid.mx","indices":[236,259]}]	Las vacunas funcionan. Las vacunas salvan vidas. Las vacunas pueden hacer toda la diferencia. Mientras tanto, la higiene, la sana distancia y el cubrebocas son la mejor alternativa para enfrentar al #COVID_19. Cifras actualizadas* en https://t.co/VoRj34fdeQ *21/marzo/2021 https://t.co/NUsizxX8Zg	65474.0	RT @covidmx: Las vacunas funcionan. Las vacunas salvan vidas. Las vacunas pueden hacer toda la diferencia. Mientras tanto, la higiene, laâ€¦	1620.0	True	full
883425	883425	605856b550b1be00382cd88a	2021-03-22 08:34:34	[]	[]	Sun Mar 21 10:04:23 +0000 2021	[{"text":"Ø¥Ø®Ø¨Ø§Ø±ÙŠØ©_Ø§Ù„Ø´Ø¹Ø¨Ø©","indices":[0,15]},{"text":"ØµØ­Ø©_Ø§Ù„Ø´Ù…Ø§Ù„ÙŠØ©","indices":[19,32]},{"text":"ÙƒÙˆØ±ÙˆÙ†Ø§","indices":[76,83]},{"text":"Ø§Ù„ØµØ­Ø©","indices":[102,108]},{"text":"ØµØ­ØªÙŠ","indices":[186,191]}]	[{"url":"https://t.co/O8cffYujrR","expanded_url":"http://onelink.to/yjc3nj","display_url":"onelink.to/yjc3nj","indices":[194,217]}]	#Ø¥Ø®Ø¨Ø§Ø±ÙŠØ©_Ø§Ù„Ø´Ø¹Ø¨Ø© | #ØµØ­Ø©_Ø§Ù„Ø´Ù…Ø§Ù„ÙŠØ© Ù…Ù†Ø³ÙˆØ¨Ùˆ Ø§Ù„Ù…Ø­ÙƒÙ…Ø© Ø§Ù„Ø¹Ø§Ù…Ø© Ø¨Ø¹Ø±Ø¹Ø± ÙŠØªÙ„Ù‚ÙˆÙ† Ù„Ù‚Ø§Ø­ #ÙƒÙˆØ±ÙˆÙ†Ø§ ÙƒÙˆÙ�ÙŠØ¯ 19 Ø¶Ù…Ù† Ø¬Ù‡ÙˆØ¯ #Ø§Ù„ØµØ­Ø© Ù�ÙŠ Ø§Ù„ØªÙˆØ³Ø¹ Ù„ØªØ­ØµÙŠÙ† Ø§Ù„Ù…Ø¬ØªÙ…Ø¹ ÙˆØ¹ÙˆØ¯Ø© Ø§Ù„Ø­ÙŠØ§Ø© Ù„Ø·Ø¨ÙŠØ¹ØªÙ‡Ø§ Ø¥Ù† Ø´Ø§Ø¡ Ø§Ù„Ù„Ù‡. Ù„Ù„Ø­Ø¬Ø² Ø¹Ø¨Ø± ØªØ·Ø¨ÙŠÙ‚ #ØµØ­ØªÙŠ . https://t.co/O8cffYujrR https://t.co/x1noFLFTsW	3316.0	RT @shobah2012: #Ø¥Ø®Ø¨Ø§Ø±ÙŠØ©_Ø§Ù„Ø´Ø¹Ø¨Ø© | #ØµØ­Ø©_Ø§Ù„Ø´Ù…Ø§Ù„ÙŠØ© Ù…Ù†Ø³ÙˆØ¨Ùˆ Ø§Ù„Ù…Ø­ÙƒÙ…Ø© Ø§Ù„Ø¹Ø§Ù…Ø© Ø¨Ø¹Ø±Ø¹Ø± ÙŠØªÙ„Ù‚ÙˆÙ† Ù„Ù‚Ø§Ø­ #ÙƒÙˆØ±ÙˆÙ†Ø§ ÙƒÙˆÙ�ÙŠØ¯ 19 Ø¶Ù…Ù† Ø¬Ù‡ÙˆØ¯ #Ø§Ù„ØµØ­Ø© Ù�ÙŠ Ø§Ù„ØªÙˆØ³Ø¹ Ù„ØªØ­Øµâ€¦	13748.0	True	full
883426	883426	605856b550b1be00382cd89a	2021-03-22 08:34:34	[]	[{"url":"https://t.co/t2WZ0Kj2en","expanded_url":"https://ift.tt/3vMhN1K","display_url":"ift.tt/3vMhN1K","indices":[160,183]}]		[]	[]			Medohealthy Careview Model No. CV2992, 3 Ply (Pack of 100) SITRA Approved Disposable Surgical Mask With Built in Meâ€¦ https://t.co/vKancEFLBO	5.0	True	full
883427	883427	605856b550b1be00382cd8a4	2021-03-22 08:34:34	[]	[{"url":"https://t.co/rJL6UbgFIZ","expanded_url":"https://www.articletrunk.com/global-identity-verification-market-trends-global-analysis-with-focus-on-opportunities-sales-revenue-comprehensive-plans-growth-potential-forecast-2021-2026-covid-19-analysis-3/","display_url":"articletrunk.com/global-identitâ€¦","indices":[183,206]}]		[]	[]			Global Identity Verification Market Trends, Global Analysis with Focus on Opportunities, Sales Revenue, Comprehensiâ€¦ https://t.co/is2lr5HiDP	926.0	True	full
883428	883428	605856b550b1be00382cd8a8	2021-03-22 08:34:34	[]	[]	Mon Mar 22 07:01:20 +0000 2021	[{"text":"cybersecurity","indices":[228,242]},{"text":"ICSSecurity","indices":[243,255]}]	[{"url":"https://t.co/HcH8DZaRZG","expanded_url":"https://www.tripwire.com/state-of-security/ics-security/industrial-remote-access-not-something-to-fear/","display_url":"tripwire.com/state-of-securâ€¦","indices":[190,213]}]	Connected industrial systems are vulnerable to cyberattacks and operational mistakes. Learn why we should embrace industrial remote access technology and utilise its significant benefits. https://t.co/HcH8DZaRZG @ProSoftTech #cybersecurity #ICSSecurity https://t.co/n89bFMTOK7	46788.0	RT @TripwireInc: Connected industrial systems are vulnerable to cyberattacks and operational mistakes. Learn why we should embrace industrâ€¦	16.0	True	full
883429	883429	605856b550b1be00382cd8ae	2021-03-22 08:34:34	[]	[]	Fri Mar 05 03:20:36 +0000 2021	[{"text":"sfm","indices":[113,117]},{"text":"sfmoney","indices":[118,126]},{"text":"sfmnews","indices":[127,135]},{"text":"sfmairdrop","indices":[136,147]}]	[{"url":"https://t.co/KjOyUy2u7h","expanded_url":"https://t.me/SfmoneyAirdropBot","display_url":"t.me/SfmoneyAirdropâ€¦","indices":[88,111]}]	ð�—”ð�—¶ð�—¿ð�—±ð�—¿ð�—¼ð�—½: ð�—¦ð�—™ð�— ð�—¢ð�—¡ð�—˜ð�—¬ (ð�—¦ð�—™ð�— ) ð�—¥ð�—²ð�˜„ð�—®ð�—¿ð�—±: 10 SFM (50$) for Join ð�—¥ð�—²ð�—³ð�—²ð�—¿ð�—¿ð�—®ð�—¹: 3 SFM (15$) Start bot: https://t.co/KjOyUy2u7h #sfm #sfmoney #sfmnews #sfmairdrop https://t.co/oSuHY9yaPr	88381.0	RT @SFMONEY_SFM: ð�—”ð�—¶ð�—¿ð�—±ð�—¿ð�—¼ð�—½: ð�—¦ð�—™ð�— ð�—¢ð�—¡ð�—˜ð�—¬ (ð�—¦ð�—™ð�— ) ð�—¥ð�—²ð�˜„ð�—®ð�—¿ð�—±: 10 SFM (50$) for Join ð�—¥ð�—²ð�—³ð�—²ð�—¿ð�—¿ð�—®ð�—¹: 3 SFM (15$) Start bot: https://t.co/KjOyUy2u7h #sfm #sfmâ€¦	5.0	True	full
883430	883430	605856b550b1be00382cd8be	2021-03-22 08:34:35	[]	[]	Mon Mar 22 08:01:09 +0000 2021	[]	[{"url":"https://t.co/DFy9koMwNW","expanded_url":"http://orlo.uk/ihVXE","display_url":"orlo.uk/ihVXE","indices":[224,247]}]	More than 250,000 people have now been vaccinated in Leeds thanks to the combined efforts of NHS staff, volunteers and organisations across the city. For up to date information on the vaccination programme in Leeds, visit https://t.co/DFy9koMwNW https://t.co/2x1dNmkvyM	113600.0	RT @LeedsCC_News: More than 250,000 people have now been vaccinated in Leeds thanks to the combined efforts of NHS staff, volunteers and orâ€¦	2059.0	True	full
883431	883431	605856b550b1be00382cd8c4	2021-03-22 08:34:35	[]	[]	Mon Mar 22 08:27:00 +0000 2021	[]	[{"url":"https://t.co/kyI7Rtu5G8","expanded_url":"https://www.infolibre.es/noticias/opinion/plaza_publica/2021/03/18/carta_una_enfermera_anonima_familia_gregorio_118095_2003.html?utm_source=twitter.com&utm_medium=smmshare&utm_campaign=noticias&rnot=1073762","display_url":"infolibre.es/noticias/opiniâ€¦","indices":[177,200]}]	"En mi cabeza a veces recuerdo ese silencio. Es ensordecedor". La sobrecogedora carta de una enfermera anÃ³nima a la familia de Gregorio, fallecido por covid. En @_infoLibre https://t.co/kyI7Rtu5G8	35643.0	RT @basteiro: "En mi cabeza a veces recuerdo ese silencio. Es ensordecedor". La sobrecogedora carta de una enfermera anÃ³nima a la familiaâ€¦	1427.0	True	full
883432	883432	605856b550b1be00382cd8ce	2021-03-22 08:34:35	[]	[]	Mon Mar 22 00:50:00 +0000 2021	[{"text":"Carabobo","indices":[135,144]}]	[{"url":"https://t.co/6a1SC18K32","expanded_url":"http://cutt.ly/64gMey9","display_url":"cutt.ly/64gMey9","indices":[178,201]}]	El estado con mÃ¡s mÃ©dicos muertos por COVID-19 durante este aÃ±o de epidemia en Venezuela es el Zulia con 61 galenos. Seguidamente estÃ¡ #Carabobo con 26 y Distrito Capital con 23Â https://t.co/6a1SC18K32	823921.0	RT @ElPitazoTV: El estado con mÃ¡s mÃ©dicos muertos por COVID-19 durante este aÃ±o de epidemia en Venezuela es el Zulia con 61 galenos. Seguidâ€¦	25.0	True	full
883433	883433	605856b650b1be00382cd8e2	2021-03-22 08:34:35	[]	[]	Mon Mar 22 08:12:48 +0000 2021	[{"text":"FanPlus","indices":[1,9]},{"text":"CRAVITY","indices":[181,189]},{"text":"SECRET_NUMBER","indices":[190,204]},{"text":"TOO","indices":[205,209]},{"text":"Weeekly","indices":[210,218]},{"text":"TREASURE","indices":[219,228]},{"text":"ENHYPEN","indices":[229,237]},{"text":"WEi","indices":[238,242]},{"text":"aespa","indices":[243,249]},{"text":"PURPLE_KISS","indices":[250,262]},{"text":"MI…	[{"url":"https://t.co/IysdYV9qso","expanded_url":"https://vote.fanplus.co.kr/?vote=120&lang=en_US","display_url":"vote.fanplus.co.kr/?vote=120&langâ€¦","indices":[156,179]}]	ðŸŽ¼#FanPlus Best Performer Group ContestðŸŽ¼ ðŸ¥‡The Winner Gets Filterâž•Splash Bannerâž•Shutter Icon Promotions on Snow &amp; B612 ðŸŽ�ðŸŽˆ 25 Mar. 17:00 (KST) OPENâ€¼ ðŸ”—: https://t.co/IysdYV9qso #CRAVITY #SECRET_NUMBER #TOO #Weeekly #TREASURE #ENHYPEN #WEi #aespa #PURPLE_KISS #MIRAE https://t.co/E1Ivp3l2Cb	30750.0	RT @fanplus_app: ðŸŽ¼#FanPlus Best Performer Group ContestðŸŽ¼ ðŸ¥‡The Winner Gets Filterâž•Splash Bannerâž•Shutter Icon Promotions on Snow &amp; B612 ðŸŽ�ðŸŽˆâ€¦	2361.0	True	full
883434	883434	605856b650b1be00382cd8e4	2021-03-22 08:34:35	[]	[]	Sun Mar 21 10:55:18 +0000 2021	[]	[{"url":"https://t.co/gyK8g99kSM","expanded_url":"http://Salon.com","display_url":"Salon.com","indices":[96,119]},{"url":"https://t.co/OOSRIEo3nx","expanded_url":"https://www.salon.com/2021/03/20/welcome-to-the-age-of-modern-monetary-theory-its-turning-conventional-economics-upside-down/","display_url":"salon.com/2021/03/20/welâ€¦","indices":[120,143]}]	Welcome to the age of Modern Monetary Theory: It's turning conventional economics upside down | https://t.co/gyK8g99kSM https://t.co/OOSRIEo3nx	125648.0	RT @StephanieKelton: Welcome to the age of Modern Monetary Theory: It's turning conventional economics upside down | https://t.co/gyK8g99kSâ€¦	621.0	True	full
883435	883435	605856b650b1be00382cd8e8	2021-03-22 08:34:35	[]	[]	Mon Mar 22 07:21:15 +0000 2021	[]	[{"url":"https://t.co/8U8IFHNUaP","expanded_url":"https://www.libremercado.com/2021-03-22/jose-maria-rotellar-libertad-comunismo-madrid-en-juego-ayuso-pablo-iglesias--6720295/","display_url":"libremercado.com/2021-03-22/josâ€¦","indices":[229,252]}]	Madrid. Unas elecciones clave. Los madrileÃ±os se juegan su futuro, pues puede trastocar su dÃ­a a dÃ­a, desde el dinero que van a cobrar en la nÃ³mina a la posibilidad de decidir a quÃ© colegio llevan a sus hijos. Lean a Rotellar https://t.co/8U8IFHNUaP	255375.0	RT @dlacalle: Madrid. Unas elecciones clave. Los madrileÃ±os se juegan su futuro, pues puede trastocar su dÃ­a a dÃ­a, desde el dinero que vanâ€¦	164.0	True	full
883436	883436	605856b650b1be00382cd90c	2021-03-22 08:34:35	[]	[]	Mon Mar 22 08:27:36 +0000 2021	[{"text":"JENNIE","indices":[129,136]},{"text":"ì œë‹ˆ","indices":[137,140]}]	[{"url":"https://t.co/EuE1znq162","expanded_url":"https://www.youtube.com/channel/UCNYi_zGmR519r5gYdOKLTjQ","display_url":"youtube.com/channel/UCNYi_â€¦","indices":[104,127]}]	[INFO] 210322 JENNIERUBYJANE OFFICIAL has updated its channel header for the first time since launch. ðŸ”—https://t.co/EuE1znq162 #JENNIE #ì œë‹ˆ @BLACKPINK https://t.co/FMo1ZLjpzP	31181.0	RT @NEWSJENNIE_: [INFO] 210322 JENNIERUBYJANE OFFICIAL has updated its channel header for the first time since launch. ðŸ”—https://t.co/EuE1zâ€¦	39.0	True	full
883437	883437	605856b750b1be00382cd926	2021-03-22 08:34:36	[]	[]	Sun Mar 21 19:31:04 +0000 2021	[{"text":"Ø¨Ø§Ø­Ø«ÙˆÙ†_Ø¹Ù†_Ø¹Ù…Ù„_ÙŠØ³ØªØºÙŠØ«ÙˆÙ†290","indices":[229,255]},{"text":"Ø§Ù„Ù…Ø¬ØªÙ…Ø¹_Ø§Ù„ÙˆØ¸ÙŠÙ�ÙŠ","indices":[257,273]}]	[{"url":"https://t.co/JTELYGO9LW","expanded_url":"https://twitter.com/manlnll/status/1372940875676942341","display_url":"twitter.com/manlnll/statusâ€¦","indices":[274,297]}]	Ø§Ù„ÙŠÙˆÙ… ØªÙ… ØªØ³Ø±ÙŠØ­Ù†Ø§ ÙˆÙ†Ø­Ù† Ù…ÙˆØ¸Ù�ÙŠÙ† Ø¨Ø¹Ù‚ÙˆØ¯ Ù…ØªØ¯Ø±Ø¨ÙŠÙ† Ø±Ø³Ù…ÙŠÙ‹Ø§ðŸ˜ªðŸ’”. ÙˆØ­Ø·ÙˆØ§ Ø§Ù„ÙˆØ§Ù�Ø¯ÙŠÙ† Ø§Ù„ÙŠ ÙŠØ¯Ù�Ø¹ÙˆØ§ Ù„Ù‡Ù… Ø±Ø§ØªØ¨ Ù‚Ø±Ø§Ø¨Ø© Ø§Ù„Ù€Ù£ Ø¢Ù„Ø§Ù� Ø´Ù‡Ø±ÙŠÙ‹Ø§ Ø§Ù„ÙŠ Ø±Ø§ØªØ¨Ù†Ø§ Ù� Ø´Ù‡Ø± ØŒ Ù‡Ù… ÙŠØ§Ø®Ø°ÙˆÙ‡ Ù� Ù£ Ø£ÙŠØ§Ù… Ø¨Ø³ðŸ˜ªðŸ”ªðŸ’” Ø¨Ø³Ø¨Ø¨ Ù…Ø´Ø§ÙƒÙ„ Ø´Ø®ØµÙŠØ© Ø¨ÙŠÙ† Ø§Ù„Ø´Ø±ÙƒØ§Øª Ø§Ù„ÙŠ Ù…Ø§Ø³ÙƒØ© Ù…Ø´Ø±ÙˆØ¹ Ø§Ù„Ù…Ø·Ø§Ø± Ù…Ø®ØªØ¨Ø±Ø§Øª…	1443.0	RT @manlnll: Ø§Ù„ÙŠÙˆÙ… ØªÙ… ØªØ³Ø±ÙŠØ­Ù†Ø§ ÙˆÙ†Ø­Ù† Ù…ÙˆØ¸Ù�ÙŠÙ† Ø¨Ø¹Ù‚ÙˆØ¯ Ù…ØªØ¯Ø±Ø¨ÙŠÙ† Ø±Ø³Ù…ÙŠÙ‹Ø§ðŸ˜ªðŸ’”. ÙˆØ­Ø·ÙˆØ§ Ø§Ù„ÙˆØ§Ù�Ø¯ÙŠÙ† Ø§Ù„ÙŠ ÙŠØ¯Ù�Ø¹ÙˆØ§ Ù„Ù‡Ù… Ø±Ø§ØªØ¨ Ù‚Ø±Ø§Ø¨Ø© Ø§Ù„Ù€Ù£ Ø¢Ù„Ø§Ù� Ø´Ù‡Ø±ÙŠÙ‹Ø§ Ø§Ù„ÙŠ Ø±Ø§ØªØ¨Ù†Ø§ Ù� Ø´Ù‡â€¦	1887.0	True	full
883438	883438	605856b750b1be00382cd944	2021-03-22 08:34:36	[{"text":"edchat","indices":[257,264]},{"text":"edtech","indices":[265,272]},{"text":"isedcoach","indices":[273,283]}]	[{"url":"https://t.co/fFcRxWJQaJ","expanded_url":"https://www.frontiersin.org/article/10.3389/feduc.2021.637075","display_url":"frontiersin.org/article/10.338â€¦","indices":[232,255]}]		[]	[]			An excellent article that sums up research from 43 schools around the world &amp; how they responded to COVID closures.â€¦ https://t.co/8axUhcCJHx	6038.0	True	full
883439	883439	605856b750b1be00382cd948	2021-03-22 08:34:36	[]	[{"url":"https://t.co/xF5Z3nsKuF","expanded_url":"https://bit.ly/3by7QNO","display_url":"bit.ly/3by7QNO","indices":[260,283]}]		[]	[]			When the Covid19 pandemic is finally over @Barnardos says children must be a priority for the Govt, with a Cabinet-â€¦ https://t.co/c1gYeHPMXF	4149.0	True	full
883440	883440	605856b750b1be00382cd94a	2021-03-22 08:34:36	[]	[]	Mon Mar 15 11:03:42 +0000 2021	[{"text":"10SET","indices":[142,148]}]	[{"url":"https://t.co/DkVQ3j0CY5","expanded_url":"https://t.me/tenset_io_eng","display_url":"t.me/tenset_io_eng","indices":[256,279]}]	I will send one random person $500 on 31st march all you have to do is RT and be following myself @TenseT_io_JAPAN &amp; @TenseT_io The day #10SET Will go live on @Uniswap So many people asking how to get involved but its SOLD OUT. Join TG for news - https://t.co/DkVQ3j0CY5 https://t.co/xkMld0HwQM	243478.0	RT @ScottZILWarrior: I will send one random person $500 on 31st march all you have to do is RT and be following myself @TenseT_io_JAPAN &amp; @â€¦	68.0	True	full
883441	883441	605856b850b1be00382cd974	2021-03-22 08:34:36	[{"text":"COVIDãƒ¼19","indices":[37,46]},{"text":"google","indices":[48,55]},{"text":"SnyderCut","indices":[56,66]},{"text":"SEO","indices":[68,72]},{"text":"Jungkookedit","indices":[73,86]},{"text":"ViratKohli","indices":[88,99]},{"text":"business","indices":[100,109]},{"text":"TeamIndia","indices":[110,120]},{"text":"art","indices":[121,125]},{"text":"techpack","indices":[126,135]},{"text":"lin…	[{"url":"https://t.co/1OqBEu0q3v","expanded_url":"https://graphicalbossgig.blogspot.com/2021/03/i-will-draw-vector-minimalist-one-line.html?spref=tw","display_url":"graphicalbossgig.blogspot.com/2021/03/i-willâ€¦","indices":[11,34]}]		[]	[]			visit now: https://t.co/1OqBEu0q3v #COVIDãƒ¼19 #google #SnyderCut #SEO #Jungkookedit #ViratKohli #businessâ€¦ https://t.co/MFjClilpBK	532.0	True	full
883442	883442	605856b850b1be00382cd98e	2021-03-22 08:34:37	[]	[]	Mon Mar 22 06:36:47 +0000 2021	[]	[{"url":"https://t.co/ItHIIPtDjc","expanded_url":"https://www.ft.com/content/a614ac19-e24c-47e4-b069-3cb543bc1866?segmentid=acee4131-99c2-09d3-a635-873e61754ec6","display_url":"ft.com/content/a614acâ€¦","indices":[129,152]}]	Kurzâ€™s vaccine broadsides against Brussels mask problems at home - billiges AblenkungsmanÃ¶ver von den innenpolitischen Skandalen https://t.co/ItHIIPtDjc	17640.0	RT @SCHIEDER: Kurzâ€™s vaccine broadsides against Brussels mask problems at home - billiges AblenkungsmanÃ¶ver von den innenpolitischen Skandaâ€¦	13.0	True	full
883443	883443	605856b850b1be00382cd998	2021-03-22 08:34:37	[]	[]	Mon Mar 22 08:00:48 +0000 2021	[]	[{"url":"https://t.co/0Nq3B1EgnZ","expanded_url":"http://bit.ly/3r9RnDu","display_url":"bit.ly/3r9RnDu","indices":[216,239]}]	BREAKING: The country sets another record-high increase in COVID-19 cases with 8,019 more reported by the DOH. This raises the total to 671,792, of which 80,970 are active cases. Read our NCR Plus bubble explainer: https://t.co/0Nq3B1EgnZ https://t.co/zzt1icX5ib	1197958.0	RT @cnnphilippines: BREAKING: The country sets another record-high increase in COVID-19 cases with 8,019 more reported by the DOH. This raiâ€¦	565.0	True	full
883444	883444	605856b850b1be00382cd9a0	2021-03-22 08:34:37	[]	[]	Mon Mar 22 08:29:02 +0000 2021	[]	[{"url":"https://t.co/g6VsisXA6X","expanded_url":"https://www.dailymail.co.uk/news/article-9386889/The-shattering-price-lockdown-health-economy-revealed-year-Covid-restrictions.html","display_url":"dailymail.co.uk/news/article-9â€¦","indices":[245,268]}]	The evidence is in. The price of this ill considered public health experiment will continue to rise, and by the next general election, every single politician who voted for these extraordinary measures will have to answer to their constituents. https://t.co/g6VsisXA6X	272628.0	RT @LozzaFox: The evidence is in. The price of this ill considered public health experiment will continue to rise, and by the next generalâ€¦	26.0	True	full
883445	883445	605856b850b1be00382cd9b0	2021-03-22 08:34:37	[]	[]	Mon Mar 22 08:32:42 +0000 2021	[]	[{"url":"https://t.co/pTbwE2RW0T","expanded_url":"https://revistaforum.com.br/noticias/ator-paulo-gustavo-e-intubado-por-covid-19-nao-e-nem-nunca-foi-uma-gripezinha-diz-marido/","display_url":"revistaforum.com.br/noticias/ator-â€¦","indices":[249,272]}]	Marido de Paulo Gustavo, com quem tem os filhos Romeu e Gael, de 1 ano e meio, o mÃ©dico Thales Bretas fez um apelo nas redes: "Ele que Ã© jovem, saudÃ¡vel, sem comorbidades e super cuidadoso, estÃ¡ passando por isso. Redobrem as medidas de seguranÃ§a" https://t.co/pTbwE2RW0T	336626.0	RT @revistaforum: Marido de Paulo Gustavo, com quem tem os filhos Romeu e Gael, de 1 ano e meio, o mÃ©dico Thales Bretas fez um apelo nas reâ€¦	27.0	True	full
883446	883446	605856b950b1be00382cd9bc	2021-03-22 08:34:37	[]	[{"url":"https://t.co/5io2ABkqIm","expanded_url":"https://www.boe.es/eli/es/rdl/2020/06/16/22","display_url":"boe.es/eli/es/rdl/202â€¦","indices":[243,266]},{"url":"https://t.co/ZAkDmwxAyU","expanded_url":"https://www.atlantico.net/articulo/vigo/ictus-infartos-llegaron-tarde/20200524231220776528.html","display_url":"atlantico.net/articulo/vigo/â€¦","indices":[269,292]},{"url":"https://t.co/un2Sid…		[]	[]			@roberto24051974 @CorrNotCausa @DrLejarazu HabrÃ¡ que ver del exceso de fallecidos cuÃ¡ntos fueron por COVID y cuantoâ€¦ https://t.co/W8piLfcbNw	172.0	True	full
883447	883447	605856b950b1be00382cd9de	2021-03-22 08:34:37	[]	[]	Sun Mar 21 15:07:02 +0000 2021	[]	[{"url":"https://t.co/1v8rhseuZl","expanded_url":"https://www.who.int/bulletin/volumes/99/1/20-265892-ab/es/?s=09","display_url":"who.int/bulletin/volumâ€¦","indices":[168,191]}]	ConclusiÃ³n Las tasas de letalidad por infecciÃ³n que se calculan tienden a ser mucho mÃ¡s bajas que las estimaciones realizadas a principios de la pandemia. Fuente OMS https://t.co/1v8rhseuZl	9400.0	RT @rourecentenari: ConclusiÃ³n Las tasas de letalidad por infecciÃ³n que se calculan tienden a ser mucho mÃ¡s bajas que las estimaciones reaâ€¦	51.0	True	full
883448	883448	605856b950b1be00382cd9e4	2021-03-22 08:34:37	[]	[]	Sun Mar 21 23:20:43 +0000 2021	[]	[{"url":"https://t.co/VxBfw197Sl","expanded_url":"https://www.liberation.fr/culture/lembarrassante-nuit-a-lopera-de-roselyne-bachelot-20210321_TPW7NJT5RZGDTBM7WALHHBDOSE/","display_url":"liberation.fr/culture/lembarâ€¦","indices":[257,280]}]	RÃ©sumons : depuis 2 mois, 150 artistes et techniciens de l'OpÃ©ra de Paris rÃ©pÃ¨tent pour une captation, avec PCR hebdo obligatoire. Vendredi, la ministre de la Culture, dÃ©cide de se rendre Ã la rÃ©pÃ©tition. Samedi, elle annonce qu'elle est positive au Covid. https://t.co/VxBfw197Sl	2209.0	RT @Trazou: RÃ©sumons : depuis 2 mois, 150 artistes et techniciens de l'OpÃ©ra de Paris rÃ©pÃ¨tent pour une captation, avec PCR hebdo obligatoiâ€¦	83.0	True	full
883449	883449	605856b950b1be00382cd9f2	2021-03-22 08:34:38	[]	[]	Mon Mar 22 01:03:48 +0000 2021	[]	[{"url":"https://t.co/Pr4ECNVDCt","expanded_url":"https://curiouscat.qa/thinkweeekly","display_url":"curiouscat.qa/thinkweeekly","indices":[148,171]}]	im going to sleep!! so can u drop here suggestions what do you want to see on this acc more often ?? its important for me to know your opinions!! https://t.co/Pr4ECNVDCt	456.0	RT @thinkweeekly: im going to sleep!! so can u drop here suggestions what do you want to see on this acc more often ?? its important for meâ€¦	456.0	True	full
883450	883450	605856b950b1be00382cda04	2021-03-22 08:34:38	[]	[]	Mon Mar 22 07:21:52 +0000 2021	[{"text":"Covid_19","indices":[0,9]}]	[{"url":"https://t.co/x1GhRzpY78","expanded_url":"https://www.lemonde.fr/societe/article/2021/03/21/des-milliers-de-personnes-reunies-pour-un-carnaval-non-autorise-a-marseille-sans-gestes-barrieres-ni-masques-anti-covid-19_6073969_3224.html?utm_medium=Social&utm_source=Twitter#Echobox=1616393936","display_url":"lemonde.fr/societe/articlâ€¦","indices":[122,145]}]	#Covid_19 : des milliers de personnes rÃ©unies pour un carnaval non autorisÃ© Ã Marseille, sans gestes barriÃ¨res ni masques https://t.co/x1GhRzpY78	9230264.0	RT @lemondefr: #Covid_19 : des milliers de personnes rÃ©unies pour un carnaval non autorisÃ© Ã Marseille, sans gestes barriÃ¨res ni masques htâ€¦	16.0	True	full
883451	883451	605856ba50b1be00382cda10	2021-03-22 08:34:38	[]	[]	Mon Mar 22 08:13:16 +0000 2021	[]	[{"url":"https://t.co/R4MnCm8m3q","expanded_url":"https://blogs.publico.es/dominiopublico/36917/reindustrializacion-y-seguridad-humana-en-tiempos-de-pandemia?utm_source=twitter&utm_medium=social&utm_campaign=web","display_url":"blogs.publico.es/dominiopublicoâ€¦","indices":[256,279]}]	Abramos un debate en la sociedad para alcanzar un acuerdo sobre la recuperaciÃ³n de nuestra industria. Solo asÃ­ EspaÃ±a garantizarÃ¡ su soberanÃ­a polÃ­tica y la seguridad humana. Lo explico en "ReindustrializaciÃ³n y seguridad humana en tiempos de pandemia" https://t.co/R4MnCm8m3q	42136.0	RT @EnriqueSantiago: Abramos un debate en la sociedad para alcanzar un acuerdo sobre la recuperaciÃ³n de nuestra industria. Solo asÃ­ EspaÃ±aâ€¦	1893.0	True	full
883452	883452	605856ba50b1be00382cda2e	2021-03-22 08:34:38	[]	[]	Mon Mar 22 07:00:00 +0000 2021	[]	[{"url":"https://t.co/kXNGzKczXh","expanded_url":"https://www.mediapart.fr/journal/france/170321/des-etudiants-outres-que-darmanin-leur-demande-de-dessiner-la-tenue-des-policiers?utm_source=20210317&utm_medium=email&utm_campaign=QUOTIDIENNE&utm_content=&utm_term=&xtor=EREC-83-[QUOTIDIENNE]-20210317&M_BT=1131390800673","display_url":"mediapart.fr/journal/franceâ€¦","indices":[247,270]}]	Â« Câ€™est culottÃ© de la part du gouvernement de venir nous proposer de travailler gratuitement sur les uniformes des nouveaux policiers en pleine crise du Covid Â» Darmanin demande Ã des Ã©coles de stylisme de revoir la tenue des fdo, gratuitement. https://t.co/kXNGzKczXh	292.0	RT @AlaTvsurmaTv: Â« Câ€™est culottÃ© de la part du gouvernement de venir nous proposer de travailler gratuitement sur les uniformes des nouveaâ€¦	581.0	True	full
883453	883453	605856ba50b1be00382cda32	2021-03-22 08:34:38	[]	[]	Fri Mar 19 13:08:00 +0000 2021	[]	[{"url":"https://t.co/VBkmV88Ppl","expanded_url":"http://abcn.ws/3cMbtie","display_url":"abcn.ws/3cMbtie","indices":[174,197]}]	The scientist who won the race to deliver the first widely used coronavirus vaccine says the technology behind it will soon be used to fight another global scourge â€” cancer. https://t.co/VBkmV88Ppl	854759.0	RT @TheView: The scientist who won the race to deliver the first widely used coronavirus vaccine says the technology behind it will soon beâ€¦	43.0	True	full
883454	883454	605856ba50b1be00382cda34	2021-03-22 08:34:38	[]	[]	Sat Mar 20 10:30:08 +0000 2021	[{"text":"Newsnight","indices":[0,10]},{"text":"Covid19","indices":[177,185]}]	[{"url":"https://t.co/woJMgojx3i","expanded_url":"https://bbc.in/30WpGDA","display_url":"bbc.in/30WpGDA","indices":[212,235]}]	#Newsnight has been leaked a @WHO document revealing high income countries, including the UK, are fighting proposals designed to help developing countries manufacture their own #Covid19 vaccines. FULL REPORT âž¡ï¸� https://t.co/woJMgojx3i https://t.co/vpgtI31Wn5	685356.0	RT @BBCNewsnight: #Newsnight has been leaked a @WHO document revealing high income countries, including the UK, are fighting proposals desiâ€¦	2053.0	True	full
883455	883455	605856ba50b1be00382cda4c	2021-03-22 08:34:39	[]	[]	Mon Mar 22 08:30:51 +0000 2021	[]	[{"url":"https://t.co/EQuvgwQ9jZ","expanded_url":"https://www.cnnbrasil.com.br/saude/2021/03/22/com-alta-de-23-nas-mortes-por-covid-brasil-tem-a-semana-mais-letal-da-pandemia?utm_source=social&utm_medium=twitter-link&utm_campaign=saude--cnn-brasil&utm_content=link","display_url":"cnnbrasil.com.br/saude/2021/03/â€¦","indices":[176,199]}]	A Covid-19 Ã© a maior causa isolada de mortes no paÃ­s, atÃ© o momento, em 2021. O Brasil Ã© o segundo no mundo em mortos e infectados pela doenÃ§a, atrÃ¡s apenas dos Estados Unidos https://t.co/EQuvgwQ9jZ	1140687.0	RT @CNNBrasil: A Covid-19 Ã© a maior causa isolada de mortes no paÃ­s, atÃ© o momento, em 2021. O Brasil Ã© o segundo no mundo em mortos e infeâ€¦	11161.0	True	full
883456	883456	605856ba50b1be00382cda5c	2021-03-22 08:34:39	[]	[]	Mon Mar 22 05:26:27 +0000 2021	[]	[{"url":"https://t.co/q8ooThY48t","expanded_url":"https://www.theguardian.com/society/2021/mar/21/housebound-yet-covid-vaccine-vulnerable-jab","display_url":"theguardian.com/society/2021/mâ€¦","indices":[159,182]}]	ðŸ¦ Who do you believe, the government or The Guardian?ðŸ¦ Some housebound people in UK are yet to be given Covid vaccine | Vaccines and immunisation | The Guardian https://t.co/q8ooThY48t	41301.0	RT @Johnrashton47: ðŸ¦ Who do you believe, the government or The Guardian?ðŸ¦ Some housebound people in UK are yet to be given Covid vaccine | Vaâ€¦	10943.0	True	full
883457	883457	605856bb50b1be00382cda64	2021-03-22 08:34:39	[]	[]	Mon Mar 22 07:53:04 +0000 2021	[]	[{"url":"https://t.co/I3Qq0jrK3A","expanded_url":"https://www.eldiario.es/sociedad/madrid-triunfalista-covid-malos-datos-economicos_1_7322970.html","display_url":"eldiario.es/sociedad/madriâ€¦","indices":[182,205]}]	No os perdÃ¡is este anÃ¡lisis de nuestros equipos de sociedad, economÃ­a y datos: La realidad frente al triunfalismo de Ayuso: peores datos epidemiolÃ³gicos sin ventaja en la economÃ­a https://t.co/I3Qq0jrK3A	1073418.0	RT @iescolar: No os perdÃ¡is este anÃ¡lisis de nuestros equipos de sociedad, economÃ­a y datos: La realidad frente al triunfalismo de Ayuso:â€¦	150.0	True	full
883458	883458	605856bb50b1be00382cda6a	2021-03-22 08:34:39	[]	[{"url":"https://t.co/GZSwKcP7hP","expanded_url":"http://1.As","display_url":"1.As","indices":[0,23]}]		[]	[]			https://t.co/GZSwKcP7hP highlighted by President @nelsonchamisa at the presentation of our alternative Covid19 Respâ€¦ https://t.co/pboHmoOUKc	325986.0	True	full
883459	883459	605856bb50b1be00382cda6e	2021-03-22 08:34:39	[]	[]	Tue Dec 22 01:01:48 +0000 2020	[]	[{"url":"https://t.co/lagC6tFMGb","expanded_url":"https://justfor.fans/GiorgiMx?Source=Twitter&Post=MzA3NjkyLU1DLTE2MDMyNTMxOTkzODk=","display_url":"justfor.fans/GiorgiMx?Sourcâ€¦","indices":[141,164]}]	@BrandonolmedoV1 invito a @alexxxander0007 y le deja sus mecos dentro para que mas activos los usen de lubricante.... See this and more at: https://t.co/lagC6tFMGb https://t.co/nxPVjHfmRi	73216.0	RT @GiorgiMx: @BrandonolmedoV1 invito a @alexxxander0007 y le deja sus mecos dentro para que mas activos los usen de lubricante.... See thâ€¦	309.0	True	full
[truncated: 97,539 more rows]
