# Supplementary material for: Low credibility URL sharing on Twitter during reporting linking rare blood clots with the Oxford/AstraZeneca COVID-19 vaccine
Source: PLoS One. 2024 Jan 19;19(1):e0296444. doi: 10.1371/journal.pone.0296444 (PMC10798519; doi:10.1371/journal.pone.0296444)
Supplement: S41 File — (CSV) [file pone.0296444.s043.csv]

	Unnamed: 0	_id	created_at	extended_tweet.entities.hashtags	URL	retweeted_status.created_at	retweeted_status.extended_tweet.entities.hashtags	RTURL	retweeted_status.extended_tweet.full_text	retweeted_status.user.followers_count	text	user.followers_count	indicator	origin
981000	981000	6058e16e3b2a050038c3b658	2021-03-22 18:26:49	[]	[]	Mon Mar 22 17:49:32 +0000 2021	[{"text":"Pompeii","indices":[26,34]},{"text":"RomanArchaeology","indices":[90,107]},{"text":"Archaeology","indices":[108,120]}]	[{"url":"https://t.co/wedvLecOry","expanded_url":"https://www.theguardian.com/world/2021/mar/22/vesuvius-wiped-out-all-life-pompeii-15-minutes-study-pyroclastic-flow-cloud-gases-ash","display_url":"theguardian.com/world/2021/marâ€¦","indices":[66,89]}]	Vesuvius killed people of #Pompeii in 15 minutes, study suggests. https://t.co/wedvLecOry #RomanArchaeology #Archaeology https://t.co/wRx4egYbII	13634.0	RT @RomArchable: Vesuvius killed people of #Pompeii in 15 minutes, study suggests. https://t.co/wedvLecOry #RomanArchaeology #Archaeology hâ€¦	31129.0	True	full
981001	981001	6058e16e3b2a050038c3b65a	2021-03-22 18:26:49	[]	[]	Mon Mar 22 18:23:50 +0000 2021	[]	[{"url":"https://t.co/uvtDr7bLax","expanded_url":"https://bit.ly/3saDIO4","display_url":"bit.ly/3saDIO4","indices":[142,165]}]	There is an increase in Covid-19 cases in children, but very few of them are linked to school outbreaks, says Prof Philip Nolan. | Read more: https://t.co/uvtDr7bLax https://t.co/yP7v124A0U	936332.0	RT @rtenews: There is an increase in Covid-19 cases in children, but very few of them are linked to school outbreaks, says Prof Philip Nolaâ€¦	317.0	True	full
981002	981002	6058e16e3b2a050038c3b662	2021-03-22 18:26:49	[]	[]	Mon Mar 22 17:55:05 +0000 2021	[]	[{"url":"https://t.co/DGZQQKESja","expanded_url":"https://www.france24.com/en/live-news/20210319-caliphate-or-not-islamic-state-expands-its-reach","display_url":"france24.com/en/live-news/2â€¦","indices":[191,214]}]	'Caliphate' or not, Islamic State expands its reach | Read about why ISIS is still a threat and taking out its leaders is still of value to the international coalition below. @Charles_Lister https://t.co/DGZQQKESja	85050.0	RT @MiddleEastInst: 'Caliphate' or not, Islamic State expands its reach | Read about why ISIS is still a threat and taking out its leadersâ€¦	69.0	True	full
981003	981003	6058e16e3b2a050038c3b664	2021-03-22 18:26:49	[]	[]	Mon Mar 22 14:00:02 +0000 2021	[]	[{"url":"https://t.co/5uPcUogRGG","expanded_url":"https://bit.ly/2Pg5YQM","display_url":"bit.ly/2Pg5YQM","indices":[193,216]}]	Tammy Wendling, Downtown Bethlehem association manager, played a key role in planning the festival. Before COVID-19, St. Patrickâ€™s Day had typically been a huge celebration on the North Side. https://t.co/5uPcUogRGG	6277.0	RT @LUBrownWhite: Tammy Wendling, Downtown Bethlehem association manager, played a key role in planning the festival. Before COVID-19, St.â€¦	3628.0	True	full
981004	981004	6058e16e3b2a050038c3b668	2021-03-22 18:26:49	[]	[]	Mon Mar 22 17:54:47 +0000 2021	[{"text":"Segurola","indices":[220,229]}]	[{"url":"https://t.co/GDYR6Krpbb","expanded_url":"http://futurock.fm","display_url":"futurock.fm","indices":[232,255]}]	ðŸ‡§ðŸ‡· Colapso sanitario en Brasil: Bolsonaro contra los gobernadores y el confinamiento, mientras el paÃ­s se acerca a los 300 mil fallecidos por el Covid. Lula pide una cumbre urgente del G20 y mayor vacunaciÃ³n. @jmkarg en #Segurola ðŸŒŽ https://t.co/GDYR6Krpbb https://t.co/n1aY6qpj4Z	142652.0	RT @futurockOk: ðŸ‡§ðŸ‡· Colapso sanitario en Brasil: Bolsonaro contra los gobernadores y el confinamiento, mientras el paÃ­s se acerca a los 300â€¦	57753.0	True	full
981005	981005	6058e16f3b2a050038c3b68a	2021-03-22 18:26:50	[]	[]	Mon Mar 22 01:30:47 +0000 2021	[]	[{"url":"https://t.co/hBWF2Ahwvc","expanded_url":"https://m.facebook.com/story.php?story_fbid=3086654714898324&id=1402437823320030","display_url":"m.facebook.com/story.php?storâ€¦","indices":[255,278]}]	Brasil se ha convertido en una amenaza para el mundo. La variante P1 y P2 del Covid-19 ha provocado una segunda ola que se extiende por 17 paÃ­ses, causando el colapso de los sistemas de salud. El llamado es a tener mÃ¡xima conciencia. Â¡No Es Juego! ==&gt; https://t.co/hBWF2Ahwvc	3881329.0	RT @NicolasMaduro: Brasil se ha convertido en una amenaza para el mundo. La variante P1 y P2 del Covid-19 ha provocado una segunda ola queâ€¦	1694.0	True	full
981006	981006	6058e16f3b2a050038c3b694	2021-03-22 18:26:50	[]	[]	Mon Mar 22 16:34:46 +0000 2021	[]	[{"url":"https://t.co/4XuQPPvEFg","expanded_url":"https://twitter.com/jettemayea/status/1373568552146399239?s=19","display_url":"twitter.com/jettemayea/staâ€¦","indices":[49,72]},{"url":"https://t.co/970lwuMMfb","expanded_url":"https://twitter.com/jettemayea/status/1373443235821936643?s=19","display_url":"twitter.com/jettemayea/staâ€¦","indices":[81,104]},{"url":"https://t.co/JOl4Ndblzh","expande…	Don't forget to join these ongoing GA's: âœ¨ $2 âœ¨ https://t.co/4XuQPPvEFg âœ¨ $5 âœ¨ https://t.co/970lwuMMfb âœ¨ $10 âœ¨ https://t.co/JOl4Ndblzh âœ¨ $10 âœ¨ https://t.co/3RTghkJw8k âœ¨ $15 âœ¨ https://t.co/UYdFQ8uLQp	5685.0	RT @jettemayea: Don't forget to join these ongoing GA's: âœ¨ $2 âœ¨ https://t.co/4XuQPPvEFg âœ¨ $5 âœ¨ https://t.co/970lwuMMfb âœ¨ $10 âœ¨ https://tâ€¦	4.0	True	full
981007	981007	6058e16f3b2a050038c3b698	2021-03-22 18:26:50	[]	[{"url":"https://t.co/v9n3h7yljU","expanded_url":"https://www.lemonde.fr/les-decodeurs/article/2019/05/15/europeennes-comment-le-rassemblement-national-a-abandonne-l-idee-du-frexit_5462553_4355770.html","display_url":"lemonde.fr/les-decodeurs/â€¦","indices":[221,244]}]		[]	[]			@Hugoav19 @pauleta81632936 @Le_Figaro Tu n'es mÃªme pas au courant ? C'est fini.. le RN ne sort plus de l'euro.... 7â€¦ https://t.co/iL0NIcl1tp	291.0	True	full
981008	981008	6058e16f3b2a050038c3b69a	2021-03-22 18:26:50	[]	[]	Mon Mar 22 15:24:22 +0000 2021	[]	[{"url":"https://t.co/90kvdzlcQ0","expanded_url":"https://www.altnews.in/ndtv-targeted-over-reporting-on-the-record-statement-of-us-defense-secretary/?utm_source=website&utm_medium=social-media&utm_campaign=newpost","display_url":"altnews.in/ndtv-targeted-â€¦","indices":[256,279]}]	US Defence Secretary said on record that he discussed human rights issue with Indian ministers but NDTV was targetted for its report after ANI wrote the same citing 'reliable sources' then cited 'high-level sources' to claim the opposite. @Pooja_Chaudhuri https://t.co/90kvdzlcQ0	234364.0	RT @zoo_bear: US Defence Secretary said on record that he discussed human rights issue with Indian ministers but NDTV was targetted for itsâ€¦	129.0	True	full
981009	981009	6058e16f3b2a050038c3b6a4	2021-03-22 18:26:50	[{"text":"Blanquer","indices":[15,24]},{"text":"PasUneGarderie","indices":[238,253]}]	[{"url":"https://t.co/Dpwe0bWwzr","expanded_url":"https://www.lci.fr/politique/confinement-la-fermeture-des-ecoles-n-est-pas-le-remede-miracle-pour-vaincre-l-epidemie-de-covid-19-assure-blanquer-sur-lci-2181360.html","display_url":"lci.fr/politique/confâ€¦","indices":[254,277]}]		[]	[]			Il est sÃ©rieux #Blanquer la ? c'est lui et ce cynique gouvernement ultralibÃ©ral mÃªme pas foutu ne serait ce que d'iâ€¦ https://t.co/pz3VGlMnbj	1075.0	True	full
981010	981010	6058e16f3b2a050038c3b6b0	2021-03-22 18:26:50	[]	[{"url":"https://t.co/M215NgI9ig","expanded_url":"https://www.reforma.com/la-pandemia-de-protestas-en-cdmx/ar2148075","display_url":"reforma.com/la-pandemia-deâ€¦","indices":[248,271]}]		[]	[]			La 'pandemia' de protestas en CDMXâ€¦autoridades locales han promovido el distanciamiento social, pero no ha sido posâ€¦ https://t.co/XGtHlEQppS	2314.0	True	full
981011	981011	6058e1703b2a050038c3b6d8	2021-03-22 18:26:50	[]	[]	Mon Mar 22 18:11:47 +0000 2021	[{"text":"EnVideo","indices":[0,8]}]	[{"url":"https://t.co/zH9Q4eAmGv","expanded_url":"https://cutt.ly/sxzP4d6","display_url":"cutt.ly/sxzP4d6","indices":[235,258]}]	#EnVideo | PolicÃ­as estatales de la SecretarÃ­a de Seguridad PÃºblica de Oaxaca que se declararon en paro desde el viernes marchan este lunes del cuartel de Coyotepec al ZÃ³calo, para exigir respeto a sus derechos humanos y laborales. âž¡ï¸� https://t.co/zH9Q4eAmGv ðŸ“¹ Edwin HernÃ¡ndez https://t.co/RFdeM9cR1v	10601.0	RT @ElUniversalOax: #EnVideo | PolicÃ­as estatales de la SecretarÃ­a de Seguridad PÃºblica de Oaxaca que se declararon en paro desde el vierneâ€¦	203.0	True	full
981012	981012	6058e1703b2a050038c3b6de	2021-03-22 18:26:50	[]	[]	Mon Mar 22 17:36:57 +0000 2021	[]	[{"url":"https://t.co/6zg6bPmogW","expanded_url":"https://publichealthmatters.blog.gov.uk/2021/03/22/behind-the-scenes-expanding-the-covid-19-dashboard/","display_url":"publichealthmatters.blog.gov.uk/2021/03/22/behâ€¦","indices":[188,211]}]	New blog by my colleague on the UK COVID-19 dashboard: "We are proud that the latest data are always available to members of the public at the same time they are seen in Downing Street." https://t.co/6zg6bPmogW	6294.0	RT @Pouriaaa: New blog by my colleague on the UK COVID-19 dashboard: "We are proud that the latest data are always available to members ofâ€¦	51678.0	True	full
981013	981013	6058e1703b2a050038c3b6ee	2021-03-22 18:26:50	[]	[]	Mon Mar 22 18:25:23 +0000 2021	[{"text":"SpÃ¤tfolgen","indices":[77,88]},{"text":"Corona","indices":[93,100]},{"text":"Covid19","indices":[114,122]},{"text":"LongCovid","indices":[123,133]},{"text":"PostCovid","indices":[134,144]},{"text":"GenesenIstNichtGesund","indices":[146,168]}]	[{"url":"https://t.co/2ZxegLN7uz","expanded_url":"https://www.tagesschau.de/multimedia/video/video-839685.html","display_url":"tagesschau.de/multimedia/vidâ€¦","indices":[171,194]}]	Interview mit dem Lungenfacharzt Hans Klose, Uniklinik Hamburg-Eppendorf, zu #SpÃ¤tfolgen von #Corona-Infektionen. #Covid19 #LongCovid #PostCovid #GenesenIstNichtGesund https://t.co/2ZxegLN7uz	1097.0	RT @_ulmerspatz: Interview mit dem Lungenfacharzt Hans Klose, Uniklinik Hamburg-Eppendorf, zu #SpÃ¤tfolgen von #Corona-Infektionen. #Covid19â€¦	1723.0	True	full
981014	981014	6058e1703b2a050038c3b708	2021-03-22 18:26:51	[]	[]	Sun Mar 21 18:57:03 +0000 2021	[{"text":"rt","indices":[223,226]}]	[{"url":"https://t.co/oHuYqfnuwa","expanded_url":"https://onlyfans.com/chofercaliente","display_url":"onlyfans.com/chofercaliente","indices":[228,251]}]	"ð�—–ð�—¢ð�—�ð�—œð�— ð�—¢ð�—¦ ð�—”ð�—Ÿ ð�——ð�—˜ ð�—Ÿð�—” ð�—Ÿð�—œð�— ð�—£ð�—œð�—˜ð�—­ð�—”"ðŸ§¹ðŸ˜ˆ @ArmandoDubn1 y yo Llamamos a este chavo para que nos hiciera limpieza, pero al llegar nos sorprendiÃ³ que cada vez que se agachaba se le veÃ­an sus nalgotasðŸ¤¤...(continua)ðŸ‘…ðŸ�† Video completo ðŸ‘‡ðŸ�¾ðŸ‘‡ðŸ�¾ #rt https://t.co/oHuYqfnuwa https://t.co/v5Od0CTzwJ	144401.0	RT @TaxiCalienteSV: "ð�—–ð�—¢ð�—�ð�—œð�— ð�—¢ð�—¦ ð�—”ð�—Ÿ ð�——ð�—˜ ð�—Ÿð�—” ð�—Ÿð�—œð�— ð�—£ð�—œð�—˜ð�—­ð�—”"ðŸ§¹ðŸ˜ˆ @ArmandoDubn1 y yo Llamamos a este chavo para que nos hiciera limpieza, pero al llegar noâ€¦	35.0	True	full
981015	981015	6058e1703b2a050038c3b712	2021-03-22 18:26:51	[]	[]	Mon Mar 22 18:20:37 +0000 2021	[{"text":"ATENCIÃ“N","indices":[0,9]},{"text":"Covid19","indices":[80,88]}]	[{"url":"https://t.co/3pSkV2S3k1","expanded_url":"http://prim.ec/onFK50E5r5A","display_url":"prim.ec/onFK50E5r5A","indices":[190,213]}]	#ATENCIÃ“N | Ecuador empezÃ³ una nueva semana con la confirmaciÃ³n de 253 casos de #Covid19 en las Ãºltimas 24 horas. El Ministerio de Salud sigue sin actualizar el nÃºmero de dosis aplicadas. Â» https://t.co/3pSkV2S3k1 https://t.co/zRttbSKvuD	787578.0	RT @Primicias: #ATENCIÃ“N | Ecuador empezÃ³ una nueva semana con la confirmaciÃ³n de 253 casos de #Covid19 en las Ãºltimas 24 horas. El Ministeâ€¦	560.0	True	full
981016	981016	6058e1703b2a050038c3b716	2021-03-22 18:26:51	[]	[]	Mon Mar 22 15:06:52 +0000 2021	[]	[{"url":"https://t.co/4YYUzvVXqh","expanded_url":"https://ciudadvirtual.news/2021/03/mario-delgado-exige-renuncia-consejeros-del-ine-reparto-pluris-tiempo-ine-deje-politiqueria-consejeros-actuen-forma-congruente-renuncien/","display_url":"ciudadvirtual.news/2021/03/mario-â€¦","indices":[187,210]}]	Mario Delgado exige renuncia de consejeros del INE por reparto de pluris: 'Es tiempo de que el INE deje de hacer politiquerÃ­a y que sus consejeros actÃºen de forma congruente o renuncien' https://t.co/4YYUzvVXqh	9366.0	RT @satyagraha_yo: Mario Delgado exige renuncia de consejeros del INE por reparto de pluris: 'Es tiempo de que el INE deje de hacer politiqâ€¦	427.0	True	full
981017	981017	6058e1713b2a050038c3b74a	2021-03-22 18:26:51	[]	[]	Mon Mar 22 17:06:56 +0000 2021	[{"text":"kassel2003","indices":[96,107]}]	[{"url":"https://t.co/ktn3QKDD5T","expanded_url":"https://reitschuster.de/post/aerztin-rechnet-ab-mit-corona-politik-manipulative-zahlen/","display_url":"reitschuster.de/post/aerztin-râ€¦","indices":[257,280]}]	"Es geht nicht um Gesundheit, sonst wÃ¼rde man anders handeln" â€“Â eine Ã„rztin erhebt im Interview #kassel2003 schwere VorwÃ¼rfe gegen die Regierung: "Was uns erzÃ¤hlt wird, ist so schrÃ¤g, dass ich mir sage, haltet mich nicht fÃ¼r blÃ¶d, denn ich bin nicht blÃ¶d." https://t.co/ktn3QKDD5T	71834.0	RT @reitschuster: "Es geht nicht um Gesundheit, sonst wÃ¼rde man anders handeln" â€“Â eine Ã„rztin erhebt im Interview #kassel2003 schwere VorwÃ¼â€¦	30.0	True	full
981018	981018	6058e1713b2a050038c3b75a	2021-03-22 18:26:52	[]	[]	Mon Mar 22 10:01:00 +0000 2021	[{"text":"Microgravity","indices":[0,13]},{"text":"spaceflight","indices":[122,134]}]	[{"url":"https://t.co/gbtGhHW4Pu","expanded_url":"https://room.eu.com/article/microgravity-and-its-effects-on-the-human-brain","display_url":"room.eu.com/article/microgâ€¦","indices":[136,159]}]	#Microgravity and its effects on the human brain. Changes in task-based functional brain connectivity after long-duration #spaceflight https://t.co/gbtGhHW4Pu	927.0	RT @ROOM__Space: #Microgravity and its effects on the human brain. Changes in task-based functional brain connectivity after long-durationâ€¦	218.0	True	full
981019	981019	6058e1713b2a050038c3b764	2021-03-22 18:26:52	[]	[]	Mon Mar 22 18:05:02 +0000 2021	[]	[{"url":"https://t.co/80TS7s1xQU","expanded_url":"https://trib.al/QXaNcnS","display_url":"trib.al/QXaNcnS","indices":[125,148]}]	How's the distribution of the coronavirus vaccine going in your state? Use our tracker to find out how your state is doing: https://t.co/80TS7s1xQU	3075598.0	RT @nprpolitics: How's the distribution of the coronavirus vaccine going in your state? Use our tracker to find out how your state is doinâ€¦	846.0	True	full
981020	981020	6058e1713b2a050038c3b766	2021-03-22 18:26:52	[]	[]	Sun Mar 21 16:15:07 +0000 2021	[]	[{"url":"https://t.co/NriKTQOhV1","expanded_url":"https://twitter.com/sanchezcastejon/status/1373579629479522307","display_url":"twitter.com/sanchezcastejoâ€¦","indices":[281,304]}]	TENIA QUE DECIRLO Pues cuando me estuvieron llamando "GITANO ANALFABETO, GITANO FASCISTA, UN GITANO OPINANDO DE POLÃ�TICA, ETC..no vi que nadie de su partido y sus socios condenasen todo lo que me dijeron jamÃ¡s, pero como no estoy a favor de vuestro gobierno no es racismo Â¿verdad? https://t.co/NriKTQOhV1	67701.0	RT @Pitingo: TENIA QUE DECIRLO Pues cuando me estuvieron llamando "GITANO ANALFABETO, GITANO FASCISTA, UN GITANO OPINANDO DE POLÃ�TICA, ETC.â€¦	83.0	True	full
981021	981021	6058e1713b2a050038c3b76c	2021-03-22 18:26:52	[]	[{"url":"https://t.co/2sZNh4gh3g","expanded_url":"https://dellacasacastillo.com/taller-reporte-sostenibilidad-america-latina/","display_url":"dellacasacastillo.com/taller-reporteâ€¦","indices":[153,176]}]		[]	[]			Inscripciones abiertas a la Tercera EdiciÃ³n del Taller de Reporte de Sostenibilidad en AmÃ©rica Latina. Descuento deâ€¦ https://t.co/Pvjtn4WkpF	168.0	True	full
981022	981022	6058e1713b2a050038c3b782	2021-03-22 18:26:52	[]	[]	Mon Mar 22 16:35:56 +0000 2021	[]	[{"url":"https://t.co/zY7XSWLcYB","expanded_url":"https://www.youtube.com/watch?v=05hj0BgnZlQ","display_url":"youtube.com/watch?v=05hj0Bâ€¦","indices":[206,229]}]	@HiddenRoots6 If you remember this one that was going around. I found the original version, forgot its name. That was more mellow, I liked this merry version better. It's celebrating Dalai Lama's birthday https://t.co/zY7XSWLcYB	888.0	RT @TheCelticCross: @HiddenRoots6 If you remember this one that was going around. I found the original version, forgot its name. That was mâ€¦	84.0	True	full
981023	981023	6058e1723b2a050038c3b784	2021-03-22 18:26:52	[{"text":"Wannsee","indices":[139,147]},{"text":"antisemitism","indices":[224,237]}]	[{"url":"https://t.co/qz4LAml01f","expanded_url":"https://www.jhbholocaust.co.za/event/the-wannsee-conference-in-historical-context-and-its-relevance-for-today/","display_url":"jhbholocaust.co.za/event/the-wannâ€¦","indices":[255,278]}]		[]	[]			Join the lecture of our deputy director, March 25, 6pm CET, 7pm SAST @JHGCentre: Dr Matthias Hass gives an overviewâ€¦ https://t.co/Lgt9SW7KMG	2647.0	True	full
981024	981024	6058e1723b2a050038c3b798	2021-03-22 18:26:52	[]	[{"url":"https://t.co/d8ePuodNmA","expanded_url":"https://www.scientificamerican.com/article/lessons-from-aids-for-the-covid-19-pandemic/","display_url":"scientificamerican.com/article/lessonâ€¦","indices":[174,197]}]		[]	[]			I'm having a whole day comparing the AIDS epidemic and the coronavirus pandemic. Here are a few of the readings forâ€¦ https://t.co/8eVF5wwY2n	7217.0	True	full
981025	981025	6058e1723b2a050038c3b79c	2021-03-22 18:26:52	[]	[]	Mon Mar 22 10:38:41 +0000 2021	[]	[{"url":"https://t.co/PY3Q0BQ6q3","expanded_url":"https://www.theguardian.com/environment/2008/dec/15/kingsnorth-climate-change-environment-police","display_url":"theguardian.com/environment/20â€¦","indices":[243,266]}]	This is an old story but worth bearing in mind: "Injuries" reported by the police included six insect bites, one officer "stung on finger by possible wasp", three toothaches (!), three officers with heat exhaustion and several with headaches. https://t.co/PY3Q0BQ6q3	18524.0	RT @pastachips: This is an old story but worth bearing in mind: "Injuries" reported by the police included six insect bites, one officer "sâ€¦	1668.0	True	full
981026	981026	6058e1723b2a050038c3b7d4	2021-03-22 18:26:53	[]	[]	Mon Mar 22 16:26:38 +0000 2021	[{"text":"FactsNotFear","indices":[123,136]}]	[{"url":"https://t.co/fBvPTdJcSi","expanded_url":"https://www.aier.org/article/more-covid-suicides-than-covid-deaths-in-kids/","display_url":"aier.org/article/more-câ€¦","indices":[138,161]}]	â€œMore â€˜Covid Suicidesâ€™ than Covid Deaths in Kidsâ€� â€” By an order of magnitude. This is unforgivable â€œCOVID-lateral damageâ€�. #FactsNotFear https://t.co/fBvPTdJcSi	17940.0	RT @DrKellyVictory: â€œMore â€˜Covid Suicidesâ€™ than Covid Deaths in Kidsâ€� â€” By an order of magnitude. This is unforgivable â€œCOVID-lateral damagâ€¦	222.0	True	full
981027	981027	6058e1733b2a050038c3b7d8	2021-03-22 18:26:53	[]	[]	Mon Mar 22 16:15:15 +0000 2021	[]	[{"url":"https://t.co/ZSesTiYMfw","expanded_url":"https://www.boston25news.com/news/25-investigates/25-investigates-sen-warren-launching-investigation-into-for-profit-nursing-homes-amid-pandemic/7BJZT7R25NGFNAGY7WKTXS5YVI/","display_url":"boston25news.com/news/25-investâ€¦","indices":[248,271]}]	This for-profit nursing home chain got $665 million in government aid last year. They didnâ€™t make sure their workers had enough resources to stay safe and keep patients safe. But they did give their CEO a $5.2 million bonus. Iâ€™m demanding answers. https://t.co/ZSesTiYMfw	5733725.0	RT @ewarren: This for-profit nursing home chain got $665 million in government aid last year. They didnâ€™t make sure their workers had enougâ€¦	124.0	True	full
981028	981028	6058e1733b2a050038c3b7da	2021-03-22 18:26:53	[]	[]	Mon Mar 22 17:28:44 +0000 2021	[]	[{"url":"https://t.co/vROJjyUUC4","expanded_url":"https://www.eluniversal.com.mx/opinion/josefina-vazquez-mota/las-viudas-del-covid-residentes-y-su-abandono","display_url":"eluniversal.com.mx/opinion/josefiâ€¦","indices":[220,243]}]	ðŸ“ŒMi columna hoy "Las viudas del Covid, residentes y su abandono" @El_Universal_Mx â¬‡ï¸� "Si hace un aÃ±o, justo en estas fechas, me hubieran dicho lo que iba a pasar, hubiera disfrutado mÃ¡s cada instante", sostiene Linda. https://t.co/vROJjyUUC4 https://t.co/6S0P52xIKz	1092290.0	RT @JosefinaVM: ðŸ“ŒMi columna hoy "Las viudas del Covid, residentes y su abandono" @El_Universal_Mx â¬‡ï¸� "Si hace un aÃ±o, justo en estas fechaâ€¦	137.0	True	full
981029	981029	6058e1733b2a050038c3b7e4	2021-03-22 18:26:53	[]	[]	Mon Mar 22 18:07:43 +0000 2021	[{"text":"WISen","indices":[192,198]}]	[{"url":"https://t.co/I9OYVLDsTQ","expanded_url":"https://twitter.com/SenRonJohnson/status/1374057311619194882","display_url":"twitter.com/SenRonJohnson/â€¦","indices":[199,222]}]	nothing says I'm focused on my job in the US Senate in the middle of a pandemic &amp; economic crisis like a nine-part tweet thread attacking a NYT reporter over the real history of Greenland #WISen https://t.co/I9OYVLDsTQ	4285.0	RT @stew_boss: nothing says I'm focused on my job in the US Senate in the middle of a pandemic &amp; economic crisis like a nine-part tweet thrâ€¦	1427.0	True	full
981030	981030	6058e1733b2a050038c3b7ec	2021-03-22 18:26:53	[]	[]	Mon Mar 22 15:06:48 +0000 2021	[]	[{"url":"https://t.co/noxPxU90Kv","expanded_url":"https://contralacorrupcion.mx/historia-de-un-tren-sin-direccion-la-asf-y-el-tren-maya/","display_url":"contralacorrupcion.mx/historia-de-unâ€¦","indices":[249,272]}]	El proyecto del @TrenMayaMX avanza sin planeaciÃ³n, sin coordinarse con otras autoridades y sin que sea seguro la protecciÃ³n al medio ambiente y el bienestar de los habitantes, de acuerdo con la @ASF_Mexico. @algunamariaa nos explica sus impactos: https://t.co/noxPxU90Kv	197615.0	RT @MXvsCORRUPCION: El proyecto del @TrenMayaMX avanza sin planeaciÃ³n, sin coordinarse con otras autoridades y sin que sea seguro la protecâ€¦	69.0	True	full
981031	981031	6058e1733b2a050038c3b804	2021-03-22 18:26:53	[]	[]	Mon Mar 22 18:25:23 +0000 2021	[{"text":"SpÃ¤tfolgen","indices":[77,88]},{"text":"Corona","indices":[93,100]},{"text":"Covid19","indices":[114,122]},{"text":"LongCovid","indices":[123,133]},{"text":"PostCovid","indices":[134,144]},{"text":"GenesenIstNichtGesund","indices":[146,168]}]	[{"url":"https://t.co/2ZxegLN7uz","expanded_url":"https://www.tagesschau.de/multimedia/video/video-839685.html","display_url":"tagesschau.de/multimedia/vidâ€¦","indices":[171,194]}]	Interview mit dem Lungenfacharzt Hans Klose, Uniklinik Hamburg-Eppendorf, zu #SpÃ¤tfolgen von #Corona-Infektionen. #Covid19 #LongCovid #PostCovid #GenesenIstNichtGesund https://t.co/2ZxegLN7uz	1097.0	RT @_ulmerspatz: Interview mit dem Lungenfacharzt Hans Klose, Uniklinik Hamburg-Eppendorf, zu #SpÃ¤tfolgen von #Corona-Infektionen. #Covid19â€¦	514.0	True	full
981032	981032	6058e1733b2a050038c3b80a	2021-03-22 18:26:54	[]	[]	Mon Mar 22 15:53:24 +0000 2021	[{"text":"EnVideo","indices":[0,8]},{"text":"RadicalContraLaCovid19","indices":[160,183]}]	[{"url":"https://t.co/7EtYRDJei8","expanded_url":"https://www.dailymotion.com/video/x8044bf","display_url":"dailymotion.com/video/x8044bf","indices":[185,208]}]	#EnVideo ðŸ“¹ | Pedro Infante: En cuarentena los voceros de las comunidades en el paÃ­s podrÃ¡n elevar sus propuestas vÃ­a online sobre la Ley de Ciudades Comunales #RadicalContraLaCovid19 https://t.co/7EtYRDJei8	1815804.0	RT @VTVcanal8: #EnVideo ðŸ“¹ | Pedro Infante: En cuarentena los voceros de las comunidades en el paÃ­s podrÃ¡n elevar sus propuestas vÃ­a onlineâ€¦	81.0	True	full
981033	981033	6058e1733b2a050038c3b80e	2021-03-22 18:26:53	[{"text":"coronavirus","indices":[39,51]}]	[{"url":"https://t.co/mHEDMTjd2W","expanded_url":"https://www.youtube.com/watch?v=EnQVf9H-tj0","display_url":"youtube.com/watch?v=EnQVf9â€¦","indices":[208,231]}]		[]	[]			In the latest episode of our series on #coronavirus, Dean @LauraSiminoff and our faculty experts discuss concerns sâ€¦ https://t.co/lvnLcn0igC	2151.0	True	full
981034	981034	6058e1733b2a050038c3b822	2021-03-22 18:26:54	[]	[]	Mon Mar 22 18:26:47 +0000 2021	[]	[{"url":"https://t.co/gx4IXX5pRR","expanded_url":"https://www.francebleu.fr/infos/sante-sciences/coronavirus-les-hospitalisations-des-moins-de-15-ans-pour-motif-psychiatrique-en-hausse-de-80-1616399663","display_url":"francebleu.fr/infos/sante-scâ€¦","indices":[207,230]}]	ðŸ”¥La vrai pandÃ©mie est lÃ ... Ils sont entrain de littÃ©ralement d'assassiner nos enfants â¬‡ï¸� : Coronavirus : les hospitalisations des moins de 15 ans pour motif psychiatrique en hausse de 80% via @francebleu https://t.co/gx4IXX5pRR	1800.0	RT @rifain_nouvelle: ðŸ”¥La vrai pandÃ©mie est lÃ ... Ils sont entrain de littÃ©ralement d'assassiner nos enfants â¬‡ï¸� : Coronavirus : les hospitâ€¦	1800.0	True	full
981035	981035	6058e1743b2a050038c3b844	2021-03-22 18:26:54	[]	[{"url":"https://t.co/EzWAVQuEY6","expanded_url":"https://www.theguardian.com/business/2021/mar/22/data-shows-collapse-of-uk-food-and-drink-exports-post-brexit","display_url":"theguardian.com/business/2021/â€¦","indices":[211,234]}]		[]	[]			"The government says UK-EU trade has been hit by the pandemic and problems with companies adapting to the new custoâ€¦ https://t.co/6Cf3re7DR3	1307.0	True	full
981036	981036	6058e1743b2a050038c3b846	2021-03-22 18:26:54	[]	[]	Mon Mar 22 17:52:24 +0000 2021	[]	[{"url":"https://t.co/gymuARb2Ce","expanded_url":"https://www.voanews.com/covid-19-pandemic/australia-floods-disrupt-covid-19-vaccinations","display_url":"voanews.com/covid-19-pandeâ€¦","indices":[184,207]}]	â–¶ï¸� Heavy rain has left much of Australiaâ€™s New South Wales flooded, Monday, as residents struggled to save their stranded livestock. ðŸ‘‰ Australia Floods Disrupt COVID-19 Vaccinations https://t.co/gymuARb2Ce https://t.co/EOERPRzZuX	1685235.0	RT @VOANews: â–¶ï¸� Heavy rain has left much of Australiaâ€™s New South Wales flooded, Monday, as residents struggled to save their stranded liveâ€¦	130.0	True	full
981037	981037	6058e1743b2a050038c3b85e	2021-03-22 18:26:54	[]	[]	Mon Mar 22 18:06:35 +0000 2021	[]	[{"url":"https://t.co/ny3tYJvKdX","expanded_url":"https://www.ultimahora.com/india-y-qatar-donaran-600000-vacunas-anti-covid-19-paraguay-n2932755.html","display_url":"ultimahora.com/india-y-qatar-â€¦","indices":[162,185]}]	El canciller Euclides Acevedo informÃ³ que en los prÃ³ximos dÃ­as India entregarÃ¡ 200.000 dosis de vacunas AstraZeneca y que Qatar enviarÃ¡ 400.000 dosis de Moderna. https://t.co/ny3tYJvKdX	1057284.0	RT @UltimaHoracom: El canciller Euclides Acevedo informÃ³ que en los prÃ³ximos dÃ­as India entregarÃ¡ 200.000 dosis de vacunas AstraZeneca y quâ€¦	334.0	True	full
981038	981038	6058e1743b2a050038c3b870	2021-03-22 18:26:55	[]	[]	Mon Mar 22 17:32:27 +0000 2021	[{"text":"FORARODOLFFO","indices":[71,84]}]	[{"url":"https://t.co/gsvthh54fZ","expanded_url":"https://gshow.globo.com/realities/bbb/bbb21/votacao/paredao-bbb21-vote-para-eliminar-carla-diaz-fiuk-ou-rodolffo-6c4bd3d7-da53-40a1-b77d-8436b1230ed9.ghtml","display_url":"gshow.globo.com/realities/bbb/â€¦","indices":[202,225]}]	ðŸ¦‹ MUTIRÃƒO SEMPRE PELA CARLA INICIADO ðŸ¦‹ O voto Ã© para eliminar e somos #FORARODOLFFO! ðŸš¨ META: 1500 votos por pessoa Volto Ã s 15:30 para recolher os votos! ðŸ’™ FOCO NO GSHOW - Link oficial da votaÃ§Ã£o: https://t.co/gsvthh54fZ https://t.co/MhmFEPwDkv	1128410.0	RT @Carladiaz: ðŸ¦‹ MUTIRÃƒO SEMPRE PELA CARLA INICIADO ðŸ¦‹ O voto Ã© para eliminar e somos #FORARODOLFFO! ðŸš¨ META: 1500 votos por pessoa Voltoâ€¦	61.0	True	full
981039	981039	6058e1743b2a050038c3b890	2021-03-22 18:26:55	[]	[]	Mon Mar 22 18:26:34 +0000 2021	[]	[{"url":"https://t.co/3RfTh8TTAA","expanded_url":"https://www.gvnews.com/news/arizona-expands-covid-19-vaccination-eligibility-to-all-age-16-and-up/article_9e98b520-8b34-11eb-9dbd-3327ff2c5797.html","display_url":"gvnews.com/news/arizona-eâ€¦","indices":[198,221]}]	ðŸ‡ºðŸ‡¸ Seguindo orientaÃ§Ã£o do presidente Joe Biden, estado do Arizona informa: A partir dessa quarta-feira, vacina para todos. Todos acima de 16 anos jÃ¡ poderÃ£o agendar para receberem suas vacinas. https://t.co/3RfTh8TTAA	104262.0	RT @eixopolitico: ðŸ‡ºðŸ‡¸ Seguindo orientaÃ§Ã£o do presidente Joe Biden, estado do Arizona informa: A partir dessa quarta-feira, vacina para todoâ€¦	202.0	True	full
981040	981040	6058e1753b2a050038c3b892	2021-03-22 18:26:55	[]	[{"url":"https://t.co/S3HZhA4Atr","expanded_url":"https://www.alestiklal.net/ar/view/7860/dep-news-1616145182","display_url":"alestiklal.net/ar/view/7860/dâ€¦","indices":[124,147]}]		[]	[]			Ø§Ù„Ø¹Ù„Ø§Ù‚Ø§Øª Ø§Ù„ØªØ±ÙƒÙŠØ© Ø§Ù„Ø±ÙˆØ³ÙŠØ© Ø§Ù„ØªÙŠ ÙŠÙ…ØªØ¯ ØªØ§Ø±ÙŠØ®Ù‡Ø§ Ø¥Ù„Ù‰ Ø§Ù„Ù‚Ø±Ù† Ø§Ù„Ù€15 Ø¨Ø¯Ø£Øª ØªØ£Ø®Ø° Ù…Ù†Ø­Ù‰ Ù…Ø®ØªÙ„Ù�Ø§ Ø¨Ø¹Ø¯ â€œÙ…Ø¹Ø§Ù‡Ø¯Ø© Ø§Ù„Ø£Ø®ÙˆØ©â€�.. ØªØ¹Ø±Ù�ÙˆØ§ Ø¹Ù„Ù‰ Ø§â€¦ https://t.co/kFr7GxG3dH	121734.0	True	full
981041	981041	6058e1753b2a050038c3b89a	2021-03-22 18:26:55	[]	[]	Mon Mar 22 17:46:53 +0000 2021	[{"text":"ATENCIÃ“N","indices":[0,9]},{"text":"covid19","indices":[94,102]}]	[{"url":"https://t.co/cP2KZIQ7X8","expanded_url":"http://bit.ly/398gCQG","display_url":"bit.ly/398gCQG","indices":[131,154]}]	#ATENCIÃ“N | Francisco Huerta Montalvo, mÃ©dico y polÃ­tico, dice que no ha sido vacunado contra #covid19; se pronuncia por listado Â» https://t.co/cP2KZIQ7X8 https://t.co/JbxrciaO5u	1852820.0	RT @elcomerciocom: #ATENCIÃ“N | Francisco Huerta Montalvo, mÃ©dico y polÃ­tico, dice que no ha sido vacunado contra #covid19; se pronuncia porâ€¦	547.0	True	full
981042	981042	6058e1753b2a050038c3b8a6	2021-03-22 18:26:55	[]	[]	Mon Mar 22 08:33:37 +0000 2021	[]	[{"url":"https://t.co/K5JWMt5kWx","expanded_url":"https://twitter.com/voguevivant/status/1372949620037451787","display_url":"twitter.com/voguevivant/stâ€¦","indices":[145,168]}]	Sinceramente si alguien se tomase las molestias de leerse un libro hacerle sus propias anotaciones y regalÃ¡rmelo creo que llorarÃ­a de la emociÃ³n https://t.co/K5JWMt5kWx	10192.0	RT @r0vss: Sinceramente si alguien se tomase las molestias de leerse un libro hacerle sus propias anotaciones y regalÃ¡rmelo creo que llorarâ€¦	222.0	True	full
981043	981043	6058e1753b2a050038c3b8aa	2021-03-22 18:26:55	[]	[]	Mon Mar 22 17:02:43 +0000 2021	[]	[{"url":"https://t.co/O0nMsiXFJm","expanded_url":"https://theenergymix.com/2021/03/21/choosy-colossal-fossil-chevron-pulls-funding-from-kitimat-lng-project/","display_url":"theenergymix.com/2021/03/21/choâ€¦","indices":[194,217]}]	The decision by Chevron Canada Ltd. to stop funding its proposed Kitimat LNG project on B.C.â€™s north coast isnâ€™t surprising given its failed attempt to sell its stake over the past 15 months âœ”ï¸�https://t.co/O0nMsiXFJm https://t.co/TRVZmwWpUd	4772.0	RT @allan_crawshaw: The decision by Chevron Canada Ltd. to stop funding its proposed Kitimat LNG project on B.C.â€™s north coast isnâ€™t surpriâ€¦	775.0	True	full
981044	981044	6058e1753b2a050038c3b8be	2021-03-22 18:26:56	[]	[]	Mon Mar 22 09:09:08 +0000 2021	[{"text":"COVID19","indices":[77,85]}]	[{"url":"https://t.co/rEb0fUl7dn","expanded_url":"https://www.cnn.com/2021/03/21/americas/brazilian-covid-intubation-medicine-patients-intl-latam/index.html","display_url":"cnn.com/2021/03/21/ameâ€¦","indices":[256,279]}]	INTUBATION MEDICINES DEPLETED: one Brazil town says it may be forced to take #COVID19 patients off ventilators due to shortages in medicines used for intubation. Nationwide, intubation medicines gone in 1-2 weeksâ€”private hospitals running out this week.ðŸ§µ https://t.co/rEb0fUl7dn	457236.0	RT @DrEricDing: INTUBATION MEDICINES DEPLETED: one Brazil town says it may be forced to take #COVID19 patients off ventilators due to shortâ€¦	799.0	True	full
981045	981045	6058e1753b2a050038c3b8cc	2021-03-22 18:26:56	[]	[]	Mon Mar 22 18:15:10 +0000 2021	[]	[{"url":"https://t.co/IPu49KptnB","expanded_url":"https://cnn.it/319Upx0","display_url":"cnn.it/319Upx0","indices":[158,181]}]	Dr. Anthony Fauci, who has served under seven US presidents and has guided the national response to Covid-19, will soon be immortalized in a children's book. https://t.co/IPu49KptnB	53303077.0	RT @CNN: Dr. Anthony Fauci, who has served under seven US presidents and has guided the national response to Covid-19, will soon be immortaâ€¦	70.0	True	full
981046	981046	6058e1753b2a050038c3b8ce	2021-03-22 18:26:56	[]	[{"url":"https://t.co/RbJht8g1Wh","expanded_url":"https://twitter.com/MisterCommodity/status/1373506957252911106?s=20","display_url":"twitter.com/MisterCommoditâ€¦","indices":[146,169]}]		[]	[]			@mcm_ct The video you posted is NOT from last night. It's from 2019. This thread has actual videos from the lastâ€¦ https://t.co/rEkWRt3TfI	11237.0	True	full
981047	981047	6058e1753b2a050038c3b8d6	2021-03-22 18:26:56	[{"text":"CaregiverChats","indices":[25,40]},{"text":"COVID19","indices":[46,54]},{"text":"caregivers","indices":[64,75]},{"text":"olderAdults","indices":[82,94]},{"text":"HomeInstead","indices":[114,126]},{"text":"caregiving","indices":[234,245]}]	[{"url":"https://t.co/HadrWanodG","expanded_url":"https://www.helpforalzheimersfamilies.com/community-voices/live-chat-webinars/","display_url":"helpforalzheimersfamilies.com/community-voicâ€¦","indices":[257,280]}]		[]	[]			Last chance to RSVP 3/24 #CaregiverChats: How #COVID19 impacted #caregivers &amp; #olderAdults. Dr. Lakelyn Hoganâ€¦ https://t.co/fzirlsQQ47	22.0	True	full
981048	981048	6058e1753b2a050038c3b8da	2021-03-22 18:26:56	[]	[{"url":"https://t.co/TTkSznFegA","expanded_url":"https://news.mit.edu/2021/ultrasound-coronaviruses-damage-0316","display_url":"news.mit.edu/2021/ultrasounâ€¦","indices":[150,173]},{"url":"https://t.co/ET7CyPg2nj","expanded_url":"https://www.healtheuropa.eu/could-ultrasound-frequencies-kill-coronavirus/106754/","display_url":"healtheuropa.eu/could-ultrasouâ€¦","indices":[174,197]}]		[]	[]			Hay estudios que indican que con ultrasonido se puede tratar y destruir la cobertura del covid les dejo las fuentesâ€¦ https://t.co/m91GMfyzAr	122.0	True	full
981049	981049	6058e1753b2a050038c3b8e6	2021-03-22 18:26:56	[]	[]	Sat Feb 27 14:35:11 +0000 2021	[{"text":"KYFI","indices":[181,186]},{"text":"Airdrop","indices":[187,195]},{"text":"Bitcoin","indices":[196,204]}]	[{"url":"https://t.co/6d25SUhP9k","expanded_url":"http://t.me/KYFI_Airdrop_bot","display_url":"t.me/KYFI_Airdrop_bâ€¦","indices":[156,179]}]	KYFI Airdrop â­�ï¸� 1 KYFI = 300 USD ðŸ”¸ For Completing the tasks - Get 0.1 KYFI ($30) ðŸ‘« For Each Valid Refer - Get 0.05 KYFI ($15) Start Bot For Join Airdrop: https://t.co/6d25SUhP9k #KYFI #Airdrop #Bitcoin https://t.co/Zzfj6lUS4W	36939.0	RT @Money_earn_Fi: KYFI Airdrop â­�ï¸� 1 KYFI = 300 USD ðŸ”¸ For Completing the tasks - Get 0.1 KYFI ($30) ðŸ‘« For Each Valid Refer - Get 0.05 KYFIâ€¦	215.0	True	full
981050	981050	6058e1763b2a050038c3b90c	2021-03-22 18:26:56	[{"text":"DateOfQadrNightRamadan1442","indices":[0,27]}]	[{"url":"https://t.co/tbj1W6WLy8","expanded_url":"http://www.noon-group.org/forum/showthread.php?p=332486","display_url":"noon-group.org/forum/showthreâ€¦","indices":[230,253]}]		[]	[]			#DateOfQadrNightRamadan1442 "in order for its virus offspring to be transmitted from humans to humans after the eggâ€¦ https://t.co/sUxt5j5zZe	0.0	True	full
981051	981051	6058e1763b2a050038c3b914	2021-03-22 18:26:56	[]	[]	Mon Mar 22 17:32:04 +0000 2021	[]	[{"url":"https://t.co/L25qnoC0ct","expanded_url":"https://bit.ly/3rcr8wr","display_url":"bit.ly/3rcr8wr","indices":[193,216]}]	Working in cooperation with the city of Philadelphia, Temple University will begin dispensing COVID-19 vaccines in limited quantities to those who meet city eligibility guidelines. Read more: https://t.co/L25qnoC0ct	159573.0	RT @TempleUniv: Working in cooperation with the city of Philadelphia, Temple University will begin dispensing COVID-19 vaccines in limitedâ€¦	8303.0	True	full
981052	981052	6058e1763b2a050038c3b918	2021-03-22 18:26:56	[]	[]	Mon Mar 22 18:26:48 +0000 2021	[]	[{"url":"https://t.co/oNjVqP3QBt","expanded_url":"https://wa.link/ux1578","display_url":"wa.link/ux1578","indices":[135,158]}]	HOLA! DISPENSADOR JABÃ“N CON SENSOR 45.000 NO INCLUYE DOMICILIO Pagos contra entrega o transferencia bancolombia. Contacto WhatsApp =https://t.co/oNjVqP3QBt O al DM. â˜•â˜• ðŸ˜± ðŸ’°â¬‡ï¸�. GRACIAS POR TU RtðŸ‘ŒðŸ‘� https://t.co/rAQFE7bd9x https://t.co/U6kHGH8m2u	229.0	RT @TecnoPlus10: HOLA! DISPENSADOR JABÃ“N CON SENSOR 45.000 NO INCLUYE DOMICILIO Pagos contra entrega o transferencia bancolombia. Contacâ€¦	229.0	True	full
981053	981053	6058e1763b2a050038c3b926	2021-03-22 18:26:56	[]	[]	Mon Mar 22 10:34:14 +0000 2021	[]	[{"url":"https://t.co/YhxUWdsm7s","expanded_url":"http://bit.ly/3ra0F2D","display_url":"bit.ly/3ra0F2D","indices":[255,278]}]	With the start of Stage 3 from today (Monday 22 March) the hospital will be back open to visitors as normal with all services resuming, but anyone attending the PEH will still be required to wear a face mask for the duration of their visit. Read more at: https://t.co/YhxUWdsm7s https://t.co/jjL7cnqmrC	11425.0	RT @Govgg: With the start of Stage 3 from today (Monday 22 March) the hospital will be back open to visitors as normal with all services reâ€¦	412.0	True	full
981054	981054	6058e1763b2a050038c3b94e	2021-03-22 18:26:57	[{"text":"SoundCloud","indices":[69,80]},{"text":"np","indices":[82,85]},{"text":"soundcloud","indices":[127,138]},{"text":"Romance","indices":[139,147]},{"text":"GreatReads","indices":[148,159]}]	[{"url":"https://t.co/ExAkwnRN4v","expanded_url":"https://soundcloud.com/brenda-perlin/burnt-promises-first-5-minutes","display_url":"soundcloud.com/brenda-perlin/â€¦","indices":[86,109]}]		[]	[]			Have you heard â€˜Burnt Promises First 15 minutesâ€™ by Brenda Perlin on #SoundCloud? #np https://t.co/ExAkwnRN4vâ€¦ https://t.co/qKfxgGDo0N	22781.0	True	full
981055	981055	6058e1773b2a050038c3b95a	2021-03-22 18:26:57	[]	[]	Mon Mar 22 16:07:33 +0000 2021	[]	[{"url":"https://t.co/DeTRg2uIxW","expanded_url":"https://www.merkur.de/reise/corona-island-urlaub-2021-ohne-quarantaene-impfung-touristen-plan-einreise-flugreise-zr-90216408.html","display_url":"merkur.de/reise/corona-iâ€¦","indices":[127,150]}]	ISLAND - Wir kommen! "Erstes Urlaubsland will QuarantÃ¤ne-freie Einreise erlauben â€“ auch fÃ¼r Touristen, die nicht geimpft sind" https://t.co/DeTRg2uIxW	4612.0	RT @AudeMiriam: ISLAND - Wir kommen! "Erstes Urlaubsland will QuarantÃ¤ne-freie Einreise erlauben â€“ auch fÃ¼r Touristen, die nicht geimpft siâ€¦	226.0	True	full
981056	981056	6058e1773b2a050038c3b962	2021-03-22 18:26:57	[]	[{"url":"https://t.co/Our0foPmU9","expanded_url":"https://bit.ly/3lMkMTh","display_url":"bit.ly/3lMkMTh","indices":[107,130]}]		[]	[]			La OMS asegurÃ³ que la desigualdad en el acceso a las vacunas contra el COVID-19 es cada vez mÃ¡s 'grotesca'â€¦ https://t.co/JK5uBgDoCA	138197.0	True	full
981057	981057	6058e1773b2a050038c3b96e	2021-03-22 18:26:57	[]	[]	Sat Mar 20 20:00:31 +0000 2021	[{"text":"mask","indices":[15,20]},{"text":"COVID19","indices":[84,92]}]	[{"url":"https://t.co/Vz9K83aTW5","expanded_url":"https://bit.ly/3aWGUVW","display_url":"bit.ly/3aWGUVW","indices":[257,280]}]	Make sure your #mask fits snugly on your face to help prevent getting and spreading #COVID19. Masks donâ€™t work well if there are gaps between your mask &amp; face. Gaps can let air with respiratory droplets containing the virus leak in and out of the mask. https://t.co/Vz9K83aTW5. https://t.co/Zbgh1sGLmE	2037348.0	RT @CDCemergency: Make sure your #mask fits snugly on your face to help prevent getting and spreading #COVID19. Masks donâ€™t work well if thâ€¦	10160.0	True	full
981058	981058	6058e1773b2a050038c3b97a	2021-03-22 18:26:57	[]	[]	Mon Mar 22 18:25:09 +0000 2021	[]	[{"url":"https://t.co/IsJ34mvvv3","expanded_url":"https://twitter.com/ArchoProbato/status/1374058528776859648","display_url":"twitter.com/ArchoProbato/sâ€¦","indices":[173,196]}]	Has anyone seen reporting on how NYCDOH hasn't had city COVID data since Friday because of a breakdown in the state system/software? Seems like a story worth reporting out? https://t.co/IsJ34mvvv3	2922.0	RT @KindAndUnblind: Has anyone seen reporting on how NYCDOH hasn't had city COVID data since Friday because of a breakdown in the state sysâ€¦	96.0	True	full
981059	981059	6058e1773b2a050038c3b980	2021-03-22 18:26:57	[]	[{"url":"https://t.co/otwt8PT8SD","expanded_url":"https://variety.com/2021/film/news/zack-snyder-justice-league-suicide-squad-ray-fisher-warnermedia-1234935580/#utm_medium=social&utm_source=twitter&utm_campaign=social_bar&utm_content=bottom_amp&utm_id=1234935580","display_url":"variety.com/2021/film/newsâ€¦","indices":[131,154]}]		[]	[]			Ann Sarnoff, CEO de WarnerMedia da muchos titulares sobre DC y sus prÃ³ximos proyectos. Eso sÃ­, deja claro que nadaâ€¦ https://t.co/5hQxk1Nse2	8124.0	True	full
981060	981060	6058e1773b2a050038c3b982	2021-03-22 18:26:58	[]	[]	Mon Mar 22 18:01:40 +0000 2021	[]	[{"url":"https://t.co/5PBBLseiRb","expanded_url":"https://www.francesoir.fr/societe-sante/ivermectine-lema-deconseille-son-utilisation-pour-la-prevention-ou-le-traitement-du","display_url":"francesoir.fr/societe-sante/â€¦","indices":[257,280]}]	ðŸ’Š@EMA_News dÃ©conseille lâ€™utilisation de lâ€™ivermectine le traitement de la Covid-19. Ce mÃ©dicament ne serait pas assez sÃ»r. &lt;1 dÃ©cÃ¨s/an, plus sÃ»r que l'aspirine ou le vaccin tÃ©tanos ...vs 2402 dÃ©cÃ¨s ðŸ’‰covid en moins de quelques mois. Cherchez l'erreur !? https://t.co/5PBBLseiRb https://t.co/Yflcji9GKi	58121.0	RT @france_soir: ðŸ’Š@EMA_News dÃ©conseille lâ€™utilisation de lâ€™ivermectine le traitement de la Covid-19. Ce mÃ©dicament ne serait pas assez sÃ»râ€¦	5.0	True	full
981061	981061	6058e1783b2a050038c3b9a6	2021-03-22 18:26:58	[]	[]	Mon Mar 22 17:05:54 +0000 2021	[]	[{"url":"https://t.co/cJX66Vfi42","expanded_url":"https://periodismoypunto.com/2020/12/exclusivo-por-que-los-gremialistas-de-aerolineas-argentinas-boicotearon-el-acuerdo-con-pfizer/","display_url":"periodismoypunto.com/2020/12/exclusâ€¦","indices":[248,271]}]	Exclusivo. El 28 de diciembre publicamos con â�¦@federicodtâ�© Por quÃ© los gremialistas de AerolÃ­neas Argentinas boicotearon el acuerdo con Pfizer. Vuelve a hablarse del negocio de Biro q va y viene a Rusia buscando poquitas vacunas. AquÃ­ las razones https://t.co/cJX66Vfi42	138649.0	RT @LuisGasulla: Exclusivo. El 28 de diciembre publicamos con â�¦@federicodtâ�© Por quÃ© los gremialistas de AerolÃ­neas Argentinas boicotearon eâ€¦	4939.0	True	full
981062	981062	6058e1783b2a050038c3b9ca	2021-03-22 18:26:58	[]	[]	Mon Mar 22 13:47:49 +0000 2021	[{"text":"SARSCoV2","indices":[54,63]},{"text":"AstraZeneca","indices":[67,79]}]	[{"url":"https://t.co/6FojqzKdXq","expanded_url":"https://www.astrazeneca.com/media-centre/press-releases/2021/astrazeneca-us-vaccine-trial-met-primary-endpoint.html","display_url":"astrazeneca.com/media-centre/pâ€¦","indices":[179,202]}]	Acaban de salir los resultados de la vacuna contra el #SARSCoV2 de #AstraZeneca en la fase clÃ­nica 3 en US: - 79% eficacia, - 100% frente a hospitalizaciones graves y muerte ðŸ‘� https://t.co/6FojqzKdXq	6920.0	RT @svillapol: Acaban de salir los resultados de la vacuna contra el #SARSCoV2 de #AstraZeneca en la fase clÃ­nica 3 en US: - 79% eficacia,â€¦	5.0	True	full
981063	981063	6058e1783b2a050038c3b9ce	2021-03-22 18:26:58	[{"text":"COVID19","indices":[138,146]},{"text":"COVIDãƒ¼19","indices":[147,156]},{"text":"COVID19Vaccine","indices":[157,172]}]	[{"url":"https://t.co/8Z1ia13XwZ","expanded_url":"https://www.reddit.com/r/NoNewNormal/comments/mamprf/after_tennis_champ_djokovic_spoke_out_against/","display_url":"reddit.com/r/NoNewNormal/â€¦","indices":[12,35]}]		[]	[]			@DjokerNole https://t.co/8Z1ia13XwZ Shocking what they were going to do to you. You should make public posts aboutâ€¦ https://t.co/9rBd5NtUu7	97.0	True	full
981064	981064	6058e1783b2a050038c3b9d0	2021-03-22 18:26:58	[]	[]	Mon Mar 22 13:00:01 +0000 2021	[]	[{"url":"https://t.co/yJP5Gu4QC8","expanded_url":"https://worldpopulationreview.com/country-rankings/incarceration-rates-by-country","display_url":"worldpopulationreview.com/country-rankinâ€¦","indices":[124,147]}]	Americaâ€™s rate of incarceration is so anomalous that it practically needs a separate graph. Its truly its own regime type! https://t.co/yJP5Gu4QC8 https://t.co/U2WOTHQrOX	112611.0	RT @adam_tooze: Americaâ€™s rate of incarceration is so anomalous that it practically needs a separate graph. Its truly its own regime type!â€¦	19.0	True	full
981065	981065	6058e1783b2a050038c3b9e4	2021-03-22 18:26:59	[]	[]	Mon Mar 22 17:56:58 +0000 2021	[]	[{"url":"https://t.co/cUkvWuVViA","expanded_url":"http://BUSR.com/JoesPicks","display_url":"BUSR.com/JoesPicks","indices":[69,92]}]	ðŸš¨College Basketball PODðŸš¨: Oklahoma +15.5 -108 Risk 2U Bet here at: https://t.co/cUkvWuVViA If this play loses, I will give 100$ to one person who RTs + FAVs this tweetðŸ‘€ MUST RT + FOLLOW ME to winðŸ™�ðŸ�» LETS GET ITðŸ‘ŠðŸ�»ðŸ’°	27056.0	RT @Joes_Picks: ðŸš¨College Basketball PODðŸš¨: Oklahoma +15.5 -108 Risk 2U Bet here at: https://t.co/cUkvWuVViA If this play loses, I will givâ€¦	148.0	True	full
981066	981066	6058e1783b2a050038c3b9ee	2021-03-22 18:26:59	[]	[]	Sat Mar 20 22:18:14 +0000 2021	[]	[{"url":"https://t.co/OKY0qGlzqO","expanded_url":"https://twitter.com/jdawsey1/status/1373378473100709892","display_url":"twitter.com/jdawsey1/statuâ€¦","indices":[216,239]}]	canâ€™t believe that in 60 days Biden hasnâ€™t solved a three decade-old border challenge, while also battling a pandemic, an insurrection, an impeachment trial and passing the largest social spending bill in US history https://t.co/OKY0qGlzqO	191261.0	RT @EricBoehlert: canâ€™t believe that in 60 days Biden hasnâ€™t solved a three decade-old border challenge, while also battling a pandemic, anâ€¦	1718.0	True	full
981067	981067	6058e1783b2a050038c3b9f6	2021-03-22 18:26:59	[{"text":"Ã–ffnungsplan","indices":[13,26]},{"text":"Bundesregierung","indices":[31,47]},{"text":"Lockdown","indices":[49,58]},{"text":"Ostern","indices":[104,111]},{"text":"R","indices":[130,132]},{"text":"Intensivmedizin","indices":[156,172]},{"text":"Kurz","indices":[176,181]},{"text":"Virus","indices":[218,224]},{"text":"leben","indices":[228,234]},{"text":"Streeck","indices":[235,243]}]	[{"url":"https://t.co/qyntD7U5Ds","expanded_url":"https://www.welt.de/politik/deutschland/article228927179/Lockdown-wird-bis-zum-18-April-verlaengert.html","display_url":"welt.de/politik/deutscâ€¦","indices":[244,267]}]		[]	[]			Ergebnis zum #Ã–ffnungsplan der #Bundesregierung: #Lockdown wird bis zum 18. April â€“ keine Ausnahmen fÃ¼r #Ostern, daâ€¦ https://t.co/UgCkLqPnS2	1805.0	True	full
981068	981068	6058e1783b2a050038c3ba00	2021-03-22 18:26:59	[]	[]	Mon Mar 22 10:30:00 +0000 2021	[]	[{"url":"https://t.co/6gLEbMiAOQ","expanded_url":"https://cutt.ly/WxhfvJi","display_url":"cutt.ly/WxhfvJi","indices":[148,171]}]	Aos 40 anos, FÃ¡bio Torrecillas passou 10 dias intubado na UTI em MaringÃ¡, nÃ£o resistiu Ã s complicaÃ§Ãµes da doenÃ§a, e foi velado neste domingo. Leia: https://t.co/6gLEbMiAOQ	333849.0	RT @Metropoles: Aos 40 anos, FÃ¡bio Torrecillas passou 10 dias intubado na UTI em MaringÃ¡, nÃ£o resistiu Ã s complicaÃ§Ãµes da doenÃ§a, e foi velâ€¦	2317.0	True	full
981069	981069	6058e1793b2a050038c3ba06	2021-03-22 18:26:59	[]	[]	Mon Mar 22 18:25:33 +0000 2021	[{"text":"Sindicalismo","indices":[252,265]},{"text":"CuentaConCNT","indices":[266,279]}]	[{"url":"https://t.co/Yj8qePaAMf","expanded_url":"https://twitter.com/CNT_Madrid/status/1373972421338873858","display_url":"twitter.com/CNT_Madrid/staâ€¦","indices":[280,303]}]	"El trabajador defendiÃ³ que la prueba de COVID-19 debÃ­a realizarse tras la firma del contrato, para que, en caso de dar positivo, pudiera acogerse a baja mÃ©dica. La empresa reaccionÃ³ extinguiendo su relaciÃ³n laboral". Ahora el despido se declara nulo. #Sindicalismo #CuentaConCNT https://t.co/Yj8qePaAMf	1320.0	RT @CNT_RTVE: "El trabajador defendiÃ³ que la prueba de COVID-19 debÃ­a realizarse tras la firma del contrato, para que, en caso de dar positâ€¦	4236.0	True	full
981070	981070	6058e1793b2a050038c3ba18	2021-03-22 18:26:59	[]	[]	Mon Mar 22 17:42:26 +0000 2021	[]	[{"url":"https://t.co/NRq7Rk8RMO","expanded_url":"https://share.america.gov/governments-target-critics-covid-19/","display_url":"share.america.gov/governments-taâ€¦","indices":[152,175]}]	.@hrw Report âž¡ï¸� Venezuela, Cuba are two of more than 30 governments that have used the COVID-19 pandemic to justify threatening or punishing critics. https://t.co/NRq7Rk8RMO	91467.0	RT @WHAAsstSecty: .@hrw Report âž¡ï¸� Venezuela, Cuba are two of more than 30 governments that have used the COVID-19 pandemic to justify threaâ€¦	1659.0	True	full
981071	981071	6058e1793b2a050038c3ba1c	2021-03-22 18:26:59	[]	[{"url":"https://t.co/XHDambRZzF","expanded_url":"https://instagram.com/unitedxmodels?igshid=wzpzi4hb2f1d","display_url":"instagram.com/unitedxmodels?â€¦","indices":[140,163]}]		[]	[]			@Tevalentova Hey x â�¤ Your OF has Mindblowing Content ðŸ”¥ Dm me for its Promotion on my promo network on instagram ðŸ”ž Jâ€¦ https://t.co/qEfpCYcDKy	3.0	True	full
981072	981072	6058e1793b2a050038c3ba20	2021-03-22 18:26:59	[]	[{"url":"https://t.co/zGzgbwXvX5","expanded_url":"https://www.usatoday.com/story/money/2021/03/22/check-my-stimulus-check-2021-irs-third-covid-payment-update/4801162001/","display_url":"usatoday.com/story/money/20â€¦","indices":[115,138]}]		[]	[]			IRS says more stimulus checks on the way, timing unknown for when seniors on Social Security will get COVID reliefâ€¦ https://t.co/wwHyS4VbXt	2007.0	True	full
981073	981073	6058e1793b2a050038c3ba2c	2021-03-22 18:26:59	[{"text":"ERP","indices":[136,140]},{"text":"SAPBusinessOne","indices":[141,156]}]	[{"url":"https://t.co/rYxWz9vKM0","expanded_url":"https://hubs.ly/H0H7ghM0","display_url":"hubs.ly/H0H7ghM0","indices":[157,180]}]		[]	[]			Your manufacturing business canâ€™t reach its full potential with outdated technology. Watch this video to learn abouâ€¦ https://t.co/yqm9b1d5n3	271.0	True	full
981074	981074	6058e1793b2a050038c3ba38	2021-03-22 18:27:00	[]	[{"url":"https://t.co/QhMOBek50y","expanded_url":"https://www.tokengoodies.com/trade","display_url":"tokengoodies.com/trade","indices":[200,223]}]		[]	[]			New Energy order Energy amount: 500000 Payout: 15 TRX Freeze: 14909 TRX Min. amount: 500000 Payout: 15 TRX Freezeâ€¦ https://t.co/ryI1v6pkIe	206.0	True	full
981075	981075	6058e1793b2a050038c3ba3a	2021-03-22 18:27:00	[]	[]	Tue Mar 16 20:12:36 +0000 2021	[]	[{"url":"https://t.co/aT8Spntkqk","expanded_url":"https://www.gofundme.com/f/help-a-black-native-get-an-education","display_url":"gofundme.com/f/help-a-blackâ€¦","indices":[255,278]}]	Black Native in need of donations! iceinactive had to pay off her apartment which cost 3.4k$ but she had to leave within 2 weeks due to living situation and its not enough time to save money just from work. pls donate, c*shapp and p*ypal on the gfm link! https://t.co/aT8Spntkqk	7494.0	RT @tuIugaaraq: Black Native in need of donations! iceinactive had to pay off her apartment which cost 3.4k$ but she had to leave within 2â€¦	605.0	True	full
981076	981076	6058e1793b2a050038c3ba3c	2021-03-22 18:26:59	[]	[{"url":"https://t.co/zIRTjvu9up","expanded_url":"https://www.huffingtonpost.fr/entry/apres-la-chine-le-test-covid-anal-va-aussi-etre-utilise-en-espagne_fr_60192ee2c5b653f644d71304?ncid=other_twitter_cooo9wqtham&utm_campaign=share_twitter","display_url":"huffingtonpost.fr/entry/apres-laâ€¦","indices":[83,106]},{"url":"https://t.co/YIhVxqjYo1","expanded_url":"http://belgique.je","display_url":"bel…		[]	[]			AprÃ¨s la Chine, le test Covid anal aussi utilisÃ© en Espagne pour certains patients https://t.co/zIRTjvu9up bientÃ´tâ€¦ https://t.co/GiiYq0Ow9s	326.0	True	full
981077	981077	6058e1793b2a050038c3ba54	2021-03-22 18:27:00	[{"text":"earthquake","indices":[17,28]},{"text":"Kawerau","indices":[45,53]},{"text":"NewZealand","indices":[58,69]},{"text":"CitizenScience","indices":[138,153]},{"text":"seismograph","indices":[154,166]}]	[{"url":"https://t.co/Y5O0dgJqJF","expanded_url":"https://raspberryshake.org","display_url":"raspberryshake.org","indices":[180,203]},{"url":"https://t.co/IN3i5VXVR6","expanded_url":"https://eqview.raspberryshake.org/#?event=rs2021fsgklf","display_url":"eqview.raspberryshake.org/#?event=rs2021â€¦","indices":[213,236]}]		[]	[]			Preliminary M5.2 #earthquake 6km/4miles from #Kawerau, in #NewZealand, 2021-03-22 18:15 UTC time by @raspishake netâ€¦ https://t.co/I33gu2EVmD	2164.0	True	full
981078	981078	6058e1793b2a050038c3ba58	2021-03-22 18:27:00	[]	[]	Mon Mar 22 13:43:59 +0000 2021	[]	[{"url":"https://t.co/SSycD8XwhL","expanded_url":"https://www.elespectador.com/opinion/los-desafios-del-cannabis-legal/","display_url":"elespectador.com/opinion/los-deâ€¦","indices":[129,152]}]	La legalizaciÃ³n del cannabis es una tendencia global. Son innegables a estas alturas sus beneficios terapÃ©uticos y medicinales. https://t.co/SSycD8XwhL @PCambioRadical @ComisionPrimera @lopezjosedaniel @TrianaCongreso @ReyesKuri @JaimeRCamara	8311.0	RT @clorduy: La legalizaciÃ³n del cannabis es una tendencia global. Son innegables a estas alturas sus beneficios terapÃ©uticos y medicinalesâ€¦	140.0	True	full
981079	981079	6058e17a3b2a050038c3ba70	2021-03-22 18:27:00	[]	[{"url":"https://t.co/USUM2Px84J","expanded_url":"https://www.instagram.com/p/CMuyUdYjZOM/?igshid=16k3ybql41pv5","display_url":"instagram.com/p/CMuyUdYjZOM/â€¦","indices":[187,210]}]		[]	[]			Laptop screen replacement? Of course we do that check it out below we are doing a screen replacement on a 2015 MacBâ€¦ https://t.co/8kNRohwLlu	1759.0	True	full
981080	981080	6058e17a3b2a050038c3ba90	2021-03-22 18:27:00	[]	[]	Mon Mar 22 17:53:00 +0000 2021	[]	[{"url":"https://t.co/KBOwAb1XbF","expanded_url":"https://twitter.com/rtvenoticias/status/1374054517705035778","display_url":"twitter.com/rtvenoticias/sâ€¦","indices":[159,182]}]	Las primeras dosis de la vacuna de Janssen llegarÃ¡n a EspaÃ±a en la segunda quincena de abril y se empezarÃ¡n a administrar durante el segundo trimestre del aÃ±o https://t.co/KBOwAb1XbF	1202339.0	RT @rtve: Las primeras dosis de la vacuna de Janssen llegarÃ¡n a EspaÃ±a en la segunda quincena de abril y se empezarÃ¡n a administrar duranteâ€¦	426.0	True	full
981081	981081	6058e17a3b2a050038c3ba92	2021-03-22 18:27:00	[]	[{"url":"https://t.co/ouPZ9459ru","expanded_url":"https://www.republicworld.com/technology-news/science/nasas-perseverance-rover-drives-for-first-time-on-mars-touchdown-named-octavia-e-butler.html","display_url":"republicworld.com/technology-newâ€¦","indices":[133,156]}]		[]	[]			On March 4, NASA's Perseverance rover took its first drive on Mars terrain and covered 21.3 feet (6.5 meters ) acroâ€¦ https://t.co/g4DvT8ZZHo	0.0	True	full
981082	981082	6058e17a3b2a050038c3baa6	2021-03-22 18:27:01	[]	[{"url":"https://t.co/Sq0TxPP3Bq","expanded_url":"https://youtu.be/WSGBkep2g3Q","display_url":"youtu.be/WSGBkep2g3Q","indices":[131,154]}]		[]	[]			@AlejoERivera Y eso que no viste la de Romario jugando para Fluminense en un partido en el Morumbi perdiendo 6x0 haâ€¦ https://t.co/7Z56qFGZDE	670.0	True	full
981083	981083	6058e17b3b2a050038c3bad2	2021-03-22 18:27:01	[]	[]	Mon Mar 22 17:38:47 +0000 2021	[]	[{"url":"https://t.co/R5WAbxlkUo","expanded_url":"https://gazetabrasil.com.br/especiais/coronavirus/2021/03/22/israel-e-nova-zelandia-aprovam-venda-de-spray-nasal-que-pode-prevenir-a-covid-19-e-diminuir-a-severidade-da-doenca-em-pessoas-ja-infectadas/","display_url":"gazetabrasil.com.br/especiais/coroâ€¦","indices":[141,164]}]	Israel e Nova ZelÃ¢ndia aprovam venda de spray nasal que pode prevenir a Covid-19 e diminuir a severidade da doenÃ§a em pessoas jÃ¡ infectadas https://t.co/R5WAbxlkUo	62614.0	RT @SigaGazetaBR: Israel e Nova ZelÃ¢ndia aprovam venda de spray nasal que pode prevenir a Covid-19 e diminuir a severidade da doenÃ§a em pesâ€¦	18.0	True	full
981084	981084	6058e17b3b2a050038c3bade	2021-03-22 18:27:01	[]	[]	Mon Mar 22 18:12:17 +0000 2021	[{"text":"RadicalContraLaCovid19","indices":[132,155]}]	[{"url":"https://t.co/jwBPahv1RZ","expanded_url":"https://www.vtv.gob.ve/sala-hospital-uyapar-bolivar/","display_url":"vtv.gob.ve/sala-hospital-â€¦","indices":[157,180]}]	Inauguran sala III del Hospital Uyapar en BolÃ­var con nuevo equipamiento mÃ©dico para garantizar atenciÃ³n de pacientes con COVID-19 #RadicalContraLaCovid19 https://t.co/jwBPahv1RZ https://t.co/ZrIXEeuhto @CarnetDLaPatria @NicolasMaduro @mjtrezza1	399.0	RT @JUANCAGARGOM: Inauguran sala III del Hospital Uyapar en BolÃ­var con nuevo equipamiento mÃ©dico para garantizar atenciÃ³n de pacientes conâ€¦	1691.0	True	full
981085	981085	6058e17b3b2a050038c3bae6	2021-03-22 18:27:01	[]	[]	Mon Mar 22 09:22:25 +0000 2021	[{"text":"Natur","indices":[28,34]},{"text":"Garten","indices":[39,46]},{"text":"GÃ¤rtnern","indices":[128,137]},{"text":"Pflanzen","indices":[202,211]}]	[{"url":"https://t.co/iTvRqJjLku","expanded_url":"https://www.spektrum.de/news/warum-machen-pflanzen-gluecklich/1849189?utm_term=Autofeed&utm_medium=Social&utm_source=Twitter#Echobox=1616402569","display_url":"spektrum.de/news/warum-macâ€¦","indices":[234,257]}]	In Zeiten der Pandemie sind #Natur und #Garten fÃ¼r viele Menschen zu einem wichtigen RÃ¼ckzugsort geworden. Wir widmen dem Thema #GÃ¤rtnern deshalb eine ganze Themenwoche. Los geht's mit der Frage, warum #Pflanzen uns glÃ¼cklich machen. https://t.co/iTvRqJjLku	90461.0	RT @spektrum: In Zeiten der Pandemie sind #Natur und #Garten fÃ¼r viele Menschen zu einem wichtigen RÃ¼ckzugsort geworden. Wir widmen dem Theâ€¦	62.0	True	full
981086	981086	6058e17b3b2a050038c3bb08	2021-03-22 18:27:02	[{"text":"ICYMI","indices":[90,96]}]	[{"url":"https://t.co/PqkCFKDhmE","expanded_url":"https://www.agri-pulse.com/articles/15556-opinion-hagedorn-time-for-commonsense-approach-to-boosting-ag-economy?utm_source=Instant+Update&utm_campaign=010b197cbf-EMAIL_CAMPAIGN_2017_02_23_COPY_2818&utm_medium=email&utm_term=0_288ff2b53a-010b197cbf-49150681","display_url":"agri-pulse.com/articles/15556â€¦","indices":[229,252]}]		[]	[]			COVID's impact has been "devastating for farmers, agri-businesses and rural communities." #ICYMI, check out thisâ€¦ https://t.co/kYlwKN6NQY	22770.0	True	full
981087	981087	6058e17b3b2a050038c3bb16	2021-03-22 18:27:02	[]	[]	Mon Mar 22 14:37:43 +0000 2021	[]	[{"url":"https://t.co/quxCO7tXgh","expanded_url":"https://www.theguardian.com/uk-news/2021/mar/15/why-is-anti-protest-bill-generating-so-much-controversy","display_url":"theguardian.com/uk-news/2021/mâ€¦","indices":[182,205]}]	After last weekend's massive anti-lockdown protests, UK about to make such things illegal, with huge fines and jail time. RT Why is anti-protest bill generating so much controversy? https://t.co/quxCO7tXgh	70436.0	RT @HighWireTalk: After last weekend's massive anti-lockdown protests, UK about to make such things illegal, with huge fines and jail time.â€¦	6.0	True	full
981088	981088	6058e17c3b2a050038c3bb18	2021-03-22 18:27:02	[]	[]	Mon Mar 22 17:06:56 +0000 2021	[{"text":"kassel2003","indices":[96,107]}]	[{"url":"https://t.co/ktn3QKDD5T","expanded_url":"https://reitschuster.de/post/aerztin-rechnet-ab-mit-corona-politik-manipulative-zahlen/","display_url":"reitschuster.de/post/aerztin-râ€¦","indices":[257,280]}]	"Es geht nicht um Gesundheit, sonst wÃ¼rde man anders handeln" â€“Â eine Ã„rztin erhebt im Interview #kassel2003 schwere VorwÃ¼rfe gegen die Regierung: "Was uns erzÃ¤hlt wird, ist so schrÃ¤g, dass ich mir sage, haltet mich nicht fÃ¼r blÃ¶d, denn ich bin nicht blÃ¶d." https://t.co/ktn3QKDD5T	71834.0	RT @reitschuster: "Es geht nicht um Gesundheit, sonst wÃ¼rde man anders handeln" â€“Â eine Ã„rztin erhebt im Interview #kassel2003 schwere VorwÃ¼â€¦	21.0	True	full
981089	981089	6058e17c3b2a050038c3bb1a	2021-03-22 18:27:02	[]	[]	Mon Mar 22 17:35:46 +0000 2021	[]	[{"url":"https://t.co/uHLoFMUmUc","expanded_url":"https://www.gofundme.com/f/free-amena","display_url":"gofundme.com/f/free-amena","indices":[248,271]}]	tw abuse sexual assault amena is a 27 yo yemeni woman who has been persecuted, oppressed, verbally and physically abused, and sexually assaulted. she got married an abusive man at 15 who denied her education. please help her and share her story https://t.co/uHLoFMUmUc	2949.0	RT @uzuiaki: tw abuse sexual assault amena is a 27 yo yemeni woman who has been persecuted, oppressed, verbally and physically abused, aâ€¦	91.0	True	full
981090	981090	6058e17c3b2a050038c3bb1e	2021-03-22 18:27:02	[]	[]	Mon Mar 22 16:18:46 +0000 2021	[]	[{"url":"https://t.co/SjtvoucSr8","expanded_url":"https://twitter.com/openbudgets/status/1372883239602372618","display_url":"twitter.com/openbudgets/stâ€¦","indices":[221,244]}]	How can national audit offices promote credible budgets? Great to see examples and interest from diverse regions. Join us March 25 at 9 am EST. More info and registration ðŸ‘‡ @INTOSAI_GS @INTOSAIJournal @INTOSAI_IDI @unpan https://t.co/SjtvoucSr8	2279.0	RT @ClaireCSchouten: How can national audit offices promote credible budgets? Great to see examples and interest from diverse regions. Joinâ€¦	11471.0	True	full
981091	981091	6058e17c3b2a050038c3bb20	2021-03-22 18:27:02	[]	[]	Mon Mar 22 16:44:47 +0000 2021	[]	[{"url":"https://t.co/dz6nezVnnc","expanded_url":"https://gen.medium.com/the-u-s-militarys-long-history-of-anti-asian-dehumanization-f1a8fe320e7a","display_url":"gen.medium.com/the-u-s-militaâ€¦","indices":[249,272]}]	"while decrying the sex slavery WWII Japan instituted on its Korean subjects â€” kidnapping and forcing young girls to serve in military brothels â€” the U.S. military ended up repurposing this system and even some of the same women for U.S. soldiers" https://t.co/dz6nezVnnc	57034.0	RT @shailjapatel: "while decrying the sex slavery WWII Japan instituted on its Korean subjects â€” kidnapping and forcing young girls to servâ€¦	29.0	True	full
981092	981092	6058e17c3b2a050038c3bb3e	2021-03-22 18:27:02	[]	[]	Mon Mar 22 18:24:37 +0000 2021	[{"text":"Garza","indices":[0,6]},{"text":"crypto","indices":[7,14]},{"text":"Gold","indices":[15,20]}]	[{"url":"https://t.co/kcimR2GMu4","expanded_url":"https://cutt.ly/MustSeeGoldenPotentialInGoldMarkets","display_url":"cutt.ly/MustSeeGoldenPâ€¦","indices":[189,212]}]	#Garza #crypto #Gold It was said that these other companiesâ€™ seem to have pulled back from its record of gold price for approximately$2,089.20/oz. Explore this mind-blowing gold news here: https://t.co/kcimR2GMu4 Sponsored Post. Check disclaimer on profile &amp; landing page.	120.0	RT @MerekiTah: #Garza #crypto #Gold It was said that these other companiesâ€™ seem to have pulled back from its record of gold price for apprâ€¦	147.0	True	full
981093	981093	6058e17c3b2a050038c3bb42	2021-03-22 18:27:02	[{"text":"etsyseller","indices":[72,83]},{"text":"etsyhandmade","indices":[84,97]},{"text":"etsymaker","indices":[98,108]},{"text":"silverbracelet","indices":[109,124]},{"text":"shophandmade","indices":[125,138]},{"text":"largepurplestone","indices":[139,156]},{"text":"silvercuff","indices":[157,168]}]	[{"url":"https://t.co/YH6r1AHpbG","expanded_url":"https://www.etsy.com/listing/835585047/charoite-cabochon-stone-silver-cuff","display_url":"etsy.com/listing/835585â€¦","indices":[170,193]}]		[]	[]			I love the color of this stone, it's like it has its own little galaxy. #etsyseller #etsyhandmade #etsymakerâ€¦ https://t.co/qpMAB6wyJv	28.0	True	full
981094	981094	6058e17c3b2a050038c3bb46	2021-03-22 18:27:03	[]	[]	Mon Mar 22 18:21:01 +0000 2021	[{"text":"QueremosTrabalhar","indices":[125,143]}]	[{"url":"https://t.co/x9mn2O4K9R","expanded_url":"https://www.youtube.com/watch?v=TRmcXKBcfsQ","display_url":"youtube.com/watch?v=TRmcXKâ€¦","indices":[145,168]}]	DenÃºncia de desativaÃ§Ã£o de Hospital Tamoios no Rio de Janeiro enquanto Prefeito tranca tudo alegando falta de leitos de UTI. #QueremosTrabalhar https://t.co/x9mn2O4K9R	4523.0	RT @EdjaneJesus: DenÃºncia de desativaÃ§Ã£o de Hospital Tamoios no Rio de Janeiro enquanto Prefeito tranca tudo alegando falta de leitos de UTâ€¦	685.0	True	full
981095	981095	6058e17c3b2a050038c3bb52	2021-03-22 18:27:03	[]	[]	Mon Mar 22 18:26:06 +0000 2021	[{"text":"Vintage","indices":[11,19]},{"text":"etsy","indices":[58,63]},{"text":"etsyspecialt","indices":[64,77]},{"text":"etsyseller","indices":[78,89]},{"text":"shopsmall","indices":[90,100]},{"text":"VintageEtsy","indices":[101,113]},{"text":"etsypro","indices":[143,151]}]	[{"url":"https://t.co/7nJkkw4G7n","expanded_url":"https://www.etsy.com/HobbitHouse/listing/985255065/metal-mask-vintage-mexican-wall-art?ref=listing_published_alert","display_url":"etsy.com/HobbitHouse/liâ€¦","indices":[192,215]},{"url":"https://t.co/JPOkl84hAn","expanded_url":"http://PromotePictures.com","display_url":"PromotePictures.com","indices":[229,252]}]	Metal Mask #Vintage Mexican Cinco de Mayo Garden Yard Art #etsy #etsyspecialt #etsyseller #shopsmall #VintageEtsy @SGH_RTs @blazedrts @SpxcRTS #etsypro @SympathyRTS @EtsyRetweeter @Pulse_Rts https://t.co/7nJkkw4G7n (Tweeted via https://t.co/JPOkl84hAn) https://t.co/P5HPji0D0a	4072.0	RT @suzannee43: Metal Mask #Vintage Mexican Cinco de Mayo Garden Yard Art #etsy #etsyspecialt #etsyseller #shopsmall #VintageEtsy @SGH_RTsâ€¦	27912.0	True	full
981096	981096	6058e17c3b2a050038c3bb56	2021-03-22 18:27:03	[]	[]	Mon Mar 22 18:18:47 +0000 2021	[]	[{"url":"https://t.co/5eCljjyvtD","expanded_url":"https://newsinteractive.post-gazette.com/the-north-shore-drive-sports-podcast/","display_url":"newsinteractive.post-gazette.com/the-north-shorâ€¦","indices":[258,281]}]	ðŸš¨ New Pick â€™n Roll episode â�° It's state semifinals time. Who will move on? ðŸŽ™ Plus @mwhiteburgh &amp; @SteveRotstein discuss recent COVID situations &amp; possible stories of the year ðŸ�€ Bonus: Chartiers Valleyâ€™s Tim McConnell joins us today ðŸŽ§ Listen here https://t.co/5eCljjyvtD	19301.0	RT @PGSportsNow: ðŸš¨ New Pick â€™n Roll episode â�° It's state semifinals time. Who will move on? ðŸŽ™ Plus @mwhiteburgh &amp; @SteveRotstein discussâ€¦	13260.0	True	full
981097	981097	6058e17c3b2a050038c3bb5e	2021-03-22 18:27:03	[]	[]	Mon Mar 22 13:55:27 +0000 2021	[]	[{"url":"https://t.co/gWnWhXOKKq","expanded_url":"https://bit.ly/3141hMi","display_url":"bit.ly/3141hMi","indices":[256,279]}]	We'd like to show sweet support to those who have received the COVID-19 Vaccine. Starting today, bring your Vaccine Card to a Krispy Kreme shop and get 1 FREE Original Glazed doughnut. No chance to get your Vaccine? This will run thru end of 2021. Info at https://t.co/gWnWhXOKKq https://t.co/UqmDLne5E9	348558.0	RT @krispykreme: We'd like to show sweet support to those who have received the COVID-19 Vaccine. Starting today, bring your Vaccine Card tâ€¦	5.0	True	full
981098	981098	6058e17c3b2a050038c3bb6e	2021-03-22 18:27:03	[]	[{"url":"https://t.co/Sqmkpmws3A","expanded_url":"https://www.johnsoncitypress.com/news/tennessee-to-open-vaccine-eligibility-to-all-starting-no-later-than-april-5/article_92a4eb8c-8b32-11eb-b16a-2b23df12742d.html#utm_campaign=blox&utm_source=twitter&utm_medium=social","display_url":"johnsoncitypress.com/news/tennesseeâ€¦","indices":[166,189]}]		[]	[]			Tennessee Gov. Bill Lee announced on Monday that all Tennesseans 16 and older will be eligible to be vaccinated agaâ€¦ https://t.co/2XVR5Sm5MO	13570.0	True	full
981099	981099	6058e17c3b2a050038c3bb76	2021-03-22 18:27:03	[]	[]	Mon Mar 22 17:57:13 +0000 2021	[]	[{"url":"https://t.co/vUkqjUCqks","expanded_url":"https://www.express.co.uk/travel/articles/1413337/holidays-illegal-fine-new-covid-laws-overseas-travel-monday","display_url":"express.co.uk/travel/articleâ€¦","indices":[87,110]}]	Holidays overseas to be made ILLEGAL - Â£5,000 fines for people trying to leave Britain https://t.co/vUkqjUCqks You have got to be kidding me WTF	5573.0	RT @LSW12612672511: Holidays overseas to be made ILLEGAL - Â£5,000 fines for people trying to leave Britain https://t.co/vUkqjUCqks You haveâ€¦	370.0	True	full
981100	981100	6058e17d3b2a050038c3bb7e	2021-03-22 18:27:03	[]	[]	Mon Mar 22 15:08:31 +0000 2021	[{"text":"EnVideo","indices":[0,8]},{"text":"RadicalContraLaCovid19","indices":[160,183]}]	[{"url":"https://t.co/PwRHf5yJ1Q","expanded_url":"https://www.dailymotion.com/video/x804173","display_url":"dailymotion.com/video/x804173","indices":[185,208]}]	#EnVideo ðŸ“¹ | Gob. de BolÃ­var Justo Noguera: En Santa Elena de UairÃ©n han disminuido los contagios por COVID-19, debido a los mecanismos de contenciÃ³n efectiva #RadicalContraLaCovid19 https://t.co/PwRHf5yJ1Q	1815804.0	RT @VTVcanal8: #EnVideo ðŸ“¹ | Gob. de BolÃ­var Justo Noguera: En Santa Elena de UairÃ©n han disminuido los contagios por COVID-19, debido a losâ€¦	81.0	True	full
981101	981101	6058e17d3b2a050038c3bb80	2021-03-22 18:27:03	[]	[]	Mon Mar 22 17:00:15 +0000 2021	[]	[{"url":"https://t.co/vsv1KqqCL4","expanded_url":"https://www.bloomberg.com/news/articles/2021-03-20/how-europe-injected-more-doubt-into-a-vaccine-the-world-needs","display_url":"bloomberg.com/news/articles/â€¦","indices":[217,240]}]	On the EU's AstraZeneca flop: "The danger too is that fresh seeds of doubt have inflicted lasting damage on a vaccine thatâ€™s being used around the world and is the workhorse of the global effort to end the pandemic." https://t.co/vsv1KqqCL4	190001.0	RT @TimOBrien: On the EU's AstraZeneca flop: "The danger too is that fresh seeds of doubt have inflicted lasting damage on a vaccine thatâ€™sâ€¦	786.0	True	full
981102	981102	6058e17d3b2a050038c3bb82	2021-03-22 18:27:03	[]	[]	Mon Mar 22 17:40:34 +0000 2021	[{"text":"Batman","indices":[77,84]},{"text":"TheFlash","indices":[96,105]}]	[{"url":"https://t.co/SzIrhod4no","expanded_url":"https://comicbook.com/movies/news/michael-keaton-possible-batman-return-flash-movie-covid-filming/","display_url":"comicbook.com/movies/news/miâ€¦","indices":[141,164]}]	Michael Keaton says the Covid situation in the UK will determine whether his #Batman returns in #TheFlash movie: "We'll see what happens." https://t.co/SzIrhod4no https://t.co/K10J9OSGJY	239805.0	RT @ComicBook: Michael Keaton says the Covid situation in the UK will determine whether his #Batman returns in #TheFlash movie: "We'll seeâ€¦	303.0	True	full
981103	981103	6058e17d3b2a050038c3bb8e	2021-03-22 18:27:03	[]	[]	Mon Mar 22 17:33:38 +0000 2021	[]	[{"url":"https://t.co/vaGjCNepbk","expanded_url":"https://www.kctv5.com/news/tour-guide-gives-visitors-to-indianapolis-a-look-at-its-sports-culture/video_9f1170f5-dccd-53ce-8bfd-9fafa697184a.html","display_url":"kctv5.com/news/tour-guidâ€¦","indices":[193,216]}]	This morning we were featured on news out in Kansas City thanks to @nathanvickers and @KCTV5! Hereâ€™s the link to their website and the video below! @artscouncilindy @IndSportsCorp @Sampson_2 https://t.co/vaGjCNepbk https://t.co/QUZQfCpYkw	381.0	RT @Through2Eyes: This morning we were featured on news out in Kansas City thanks to @nathanvickers and @KCTV5! Hereâ€™s the link to their weâ€¦	1008.0	True	full
981104	981104	6058e17d3b2a050038c3bb90	2021-03-22 18:27:03	[]	[]	Mon Mar 22 18:24:50 +0000 2021	[{"text":"cuba","indices":[213,218]},{"text":"cubaoandemia","indices":[219,232]},{"text":"prisionescubanas","indices":[233,250]}]	[{"url":"https://t.co/9RbRJtLl6P","expanded_url":"https://www.radiotelevisionmarti.com/a/de-pinar-del-r%C3%ADo-a-guantÃ¡namo-aumentan-casos-de-covid-19-en-las-prisiones-cubanas/290422.html","display_url":"radiotelevisionmarti.com/a/de-pinar-delâ€¦","indices":[252,275]}]	La crisis en las prisiones cubanas por el aumento de casos de COVID-19 se ha agudizado en los Ãºltimos dÃ­as, mientras persiste el silencio de las autoridades sobre el tema, informan periodistas independientes y... #cuba #cubaoandemia #prisionescubanas https://t.co/9RbRJtLl6P	24982.0	RT @martinoticias: La crisis en las prisiones cubanas por el aumento de casos de COVID-19 se ha agudizado en los Ãºltimos dÃ­as, mientras perâ€¦	602.0	True	full
981105	981105	6058e17d3b2a050038c3bb96	2021-03-22 18:27:03	[]	[]	Mon Mar 22 07:42:27 +0000 2021	[]	[{"url":"https://t.co/N6FzbuOzW6","expanded_url":"https://youtu.be/yRNZVtw2iRU","display_url":"youtu.be/yRNZVtw2iRU","indices":[92,115]}]	@SoftJino @BTS_twt Les dejo como se pronuncian los nombres de los chicos correctamente ðŸ–‡: https://t.co/N6FzbuOzW6 Yo en lo personal asÃ­ aprendÃ­ a pronunciar sus nombres	40.0	RT @Tanies_gigi: @SoftJino @BTS_twt Les dejo como se pronuncian los nombres de los chicos correctamente ðŸ–‡: https://t.co/N6FzbuOzW6 Yo enâ€¦	163.0	True	full
981106	981106	6058e17d3b2a050038c3bb9e	2021-03-22 18:27:03	[]	[]	Mon Mar 22 15:42:25 +0000 2021	[{"text":"EU","indices":[4,7]},{"text":"Eritrea","indices":[111,119]},{"text":"EritreaPrevails","indices":[174,190]},{"text":"StopScapegoatingEritrea","indices":[191,215]},{"text":"TPLFcrimes","indices":[216,227]},{"text":"TPLFLies","indices":[228,237]},{"text":"Axumfiction","indices":[238,250]}]	[{"url":"https://t.co/U31gkowu2d","expanded_url":"https://shabait.com/amp/2021/03/22/eus-baseless-and-offensive-resolution/?__twitter_impression=true","display_url":"shabait.com/amp/2021/03/22â€¦","indices":[252,275]}]	The #EU has no legal or moral prerogative for its decision and has merely invoked trumped-up charges to harass #Eritrea for other ulterior motives. @EU_Commission @Haavisto #EritreaPrevails #StopScapegoatingEritrea #TPLFcrimes #TPLFLies #Axumfiction https://t.co/U31gkowu2d	12529.0	RT @hadnetkeleta: The #EU has no legal or moral prerogative for its decision and has merely invoked trumped-up charges to harass #Eritrea fâ€¦	2.0	True	full
981107	981107	6058e17d3b2a050038c3bba0	2021-03-22 18:27:03	[{"text":"SustainWhat","indices":[40,52]},{"text":"managedretreat","indices":[102,117]},{"text":"climateschool","indices":[216,230]}]	[{"url":"https://t.co/mZ6CIrnVp6","expanded_url":"http://j.mp/managedretreat2021","display_url":"j.mp/managedretreatâ€¦","indices":[150,173]},{"url":"https://t.co/HYRJYqRgTX","expanded_url":"https://dotearth.blogs.nytimes.com/2009/07/15/a-river-runs-under-it/","display_url":"dotearth.blogs.nytimes.com/2009/07/15/a-râ€¦","indices":[288,311]}]		[]	[]			@KensingerNathan @Curbed We should do a #SustainWhat show &amp; I want to learn more about your wider #managedretreat wâ€¦ https://t.co/FantT2YHWt	88414.0	True	full
981108	981108	6058e17d3b2a050038c3bbaa	2021-03-22 18:27:03	[]	[]	Mon Mar 22 09:49:28 +0000 2021	[{"text":"P1","indices":[23,26]}]	[{"url":"https://t.co/q0EqWIiQbO","expanded_url":"https://twitter.com/drericding/status/1373501475805102082","display_url":"twitter.com/drericding/staâ€¦","indices":[239,262]}]	15) If Brazil falls to #P1 even worse... so does likely a large chunk Latin America and the world. This is why we must come to rescue of Brazil urgently now. Bolsonaro be damned. Please I beg you to read this thread ðŸ§µ below. Thank you. https://t.co/q0EqWIiQbO	457235.0	RT @DrEricDing: 15) If Brazil falls to #P1 even worse... so does likely a large chunk Latin America and the world. This is why we must comâ€¦	208.0	True	full
981109	981109	6058e17d3b2a050038c3bbae	2021-03-22 18:27:03	[{"text":"Algarve","indices":[103,111]}]	[{"url":"https://t.co/AqpWqpyk2z","expanded_url":"https://regiao-sul.pt/2021/03/22/saude/covid-19-alcoutim-e-o-unico-concelho-do-continente-em-risco-muito-elevado/533627","display_url":"regiao-sul.pt/2021/03/22/sauâ€¦","indices":[77,100]},{"url":"https://t.co/WYL7zQiMhr","expanded_url":"http://algarvemail.com","display_url":"algarvemail.com","indices":[112,135]}]		[]	[]			Covid-19: Alcoutim Ã© o Ãºnico concelho do continente em risco muito elevado - https://t.co/AqpWqpyk2z - #Algarveâ€¦ https://t.co/cwXq9DTS6f	1029.0	True	full
981110	981110	6058e17d3b2a050038c3bbb2	2021-03-22 18:27:04	[]	[{"url":"https://t.co/b0haQfvYVx","expanded_url":"https://cnto.in/92248","display_url":"cnto.in/92248","indices":[128,151]}]		[]	[]			@Chimell_ Oi @Chimell_ em busca de um tÃªnis novo? Que tal um descontaÃ§o de 15% em produtos vendidos e entregues peâ€¦ https://t.co/v0drqfj7kf	5.0	True	full
981111	981111	6058e17d3b2a050038c3bbc4	2021-03-22 18:27:04	[]	[]	Mon Mar 22 16:44:47 +0000 2021	[]	[{"url":"https://t.co/dz6nezVnnc","expanded_url":"https://gen.medium.com/the-u-s-militarys-long-history-of-anti-asian-dehumanization-f1a8fe320e7a","display_url":"gen.medium.com/the-u-s-militaâ€¦","indices":[249,272]}]	"while decrying the sex slavery WWII Japan instituted on its Korean subjects â€” kidnapping and forcing young girls to serve in military brothels â€” the U.S. military ended up repurposing this system and even some of the same women for U.S. soldiers" https://t.co/dz6nezVnnc	57034.0	RT @shailjapatel: "while decrying the sex slavery WWII Japan instituted on its Korean subjects â€” kidnapping and forcing young girls to servâ€¦	1.0	True	full
981112	981112	6058e17d3b2a050038c3bbcc	2021-03-22 18:27:04	[]	[]	Wed Mar 03 03:20:18 +0000 2021	[{"text":"KAI","indices":[11,15]},{"text":"KaiMmmh60M","indices":[176,187]}]	[{"url":"https://t.co/LHCYKnnn9n","expanded_url":"http://youtu.be/Fc-fa6cAe2c","display_url":"youtu.be/Fc-fa6cAe2c","indices":[66,89]}]	210303 ||â€¢ #KAIÂ â€œMmmhâ€� MV Has Surpassed 60M Views On YouTube ðŸŽ‰ ðŸ”— https://t.co/LHCYKnnn9n â€¢Mmmh MV Extends Its Record As The Fastest SM Solo Artist MV To Reach This Milestone #KaiMmmh60M https://t.co/OdLr7l54mc	6644.0	RT @kaischarts: 210303 ||â€¢ #KAIÂ â€œMmmhâ€� MV Has Surpassed 60M Views On YouTube ðŸŽ‰ ðŸ”— https://t.co/LHCYKnnn9n â€¢Mmmh MV Extends Its Record As Tâ€¦	465.0	True	full
981113	981113	6058e17d3b2a050038c3bbd2	2021-03-22 18:27:04	[]	[]	Mon Mar 22 13:32:12 +0000 2021	[]	[{"url":"https://t.co/rM0q5nBJuI","expanded_url":"http://youtube.com/watch?v=7lrr03rCljg&feature=youtu.be","display_url":"youtube.com/watch?v=7lrr03â€¦","indices":[109,132]},{"url":"https://t.co/4NmUSYDdtO","expanded_url":"https://terrabrasilnoticias.com/2021/03/incrivel-paciente-internada-com-covid-faz-inalacao-com-hidroxicloroquina-e-tem-melhora-imediata-veja-video/","display_url":"terrabrasiln…	INCRÃ�VEL: Paciente internada com Covid faz inalaÃ§Ã£o com Hidroxicloroquina e tem melhora imediata; VEJAÂ VÃ�DEO https://t.co/rM0q5nBJuI https://t.co/4NmUSYDdtO	8333.0	RT @TerraBrasilnot: INCRÃ�VEL: Paciente internada com Covid faz inalaÃ§Ã£o com Hidroxicloroquina e tem melhora imediata; VEJAÂ VÃ�DEO https://t.â€¦	2510.0	True	full
981114	981114	6058e17e3b2a050038c3bbd6	2021-03-22 18:27:04	[]	[]	Mon Mar 22 04:00:00 +0000 2021	[]	[{"url":"https://t.co/hYOmtCk43Q","expanded_url":"https://bit.ly/3lC5vV2","display_url":"bit.ly/3lC5vV2","indices":[246,269]}]	China Airlines flew its final passenger flight on a Boeing 747 on Saturday. The flight, operating as China Airlines flight 2747, lasted five hours and 15 minutes and operated exclusively at Taipei, taking a scenic journey to Mount Fuji and back. https://t.co/hYOmtCk43Q	48165.0	RT @AirlineGeeks: China Airlines flew its final passenger flight on a Boeing 747 on Saturday. The flight, operating as China Airlines flighâ€¦	9344.0	True	full
981115	981115	6058e17e3b2a050038c3bbe0	2021-03-22 18:27:04	[{"text":"pandemia","indices":[65,74]},{"text":"COVID19","indices":[79,87]}]	[{"url":"https://t.co/fG4DesxhC7","expanded_url":"http://bit.ly/37mVEwU","display_url":"bit.ly/37mVEwU","indices":[243,266]}]		[]	[]			Con base en datos federales y estatales sobre la situaciÃ³n de la #pandemia por #COVID19 en QuerÃ©taro, el ComitÃ© Uniâ€¦ https://t.co/sSfzgHernO	443.0	True	full
981116	981116	6058e17e3b2a050038c3bbe2	2021-03-22 18:27:04	[]	[]	Mon Mar 22 18:25:28 +0000 2021	[]	[{"url":"https://t.co/8Ov87niw0S","expanded_url":"https://twitter.com/PattyLaya/status/1373972169508712449","display_url":"twitter.com/PattyLaya/statâ€¦","indices":[121,144]}]	Chavismo is privatizing the state's assets for the benefit of the capitalist oligarchy. A strange type of "socialism"... https://t.co/8Ov87niw0S	262.0	RT @VzlaVoices: Chavismo is privatizing the state's assets for the benefit of the capitalist oligarchy. A strange type of "socialism"... htâ€¦	12.0	True	full
981117	981117	6058e17e3b2a050038c3bbf6	2021-03-22 18:27:04	[]	[]	Sun Mar 21 19:53:11 +0000 2021	[]	[{"url":"https://t.co/diQNBSgkZA","expanded_url":"https://thehill.com/policy/international/544228-pope-compares-racism-to-virus","display_url":"thehill.com/policy/internaâ€¦","indices":[146,169]}]	Really Francis? Priest sex abuse scandal is a VIRUS. For that their was NO vaccine. Victims of racism can recover. Victims of sex abuse NEVER do. https://t.co/diQNBSgkZA	757697.0	RT @SheriffClarke: Really Francis? Priest sex abuse scandal is a VIRUS. For that their was NO vaccine. Victims of racism can recover. Victiâ€¦	74.0	True	full
981118	981118	6058e17e3b2a050038c3bc06	2021-03-22 18:27:05	[]	[]	Mon Mar 22 13:30:00 +0000 2021	[{"text":"vacunas","indices":[185,193]}]	[{"url":"https://t.co/2NJgZFLSjX","expanded_url":"https://theconversation.com/luis-enjuanes-vamos-a-por-una-vacuna-intranasal-y-de-una-sola-dosis-muy-potente-157616","display_url":"theconversation.com/luis-enjuanes-â€¦","indices":[216,239]}]	El cientÃ­fico espaÃ±ol Luis Enjuanes vive a contrarreloj. A sus 76 aÃ±os, lidera un equipo de 16 personas en el @CNB_CSIC cuyo objetivo es terminar la que podrÃ­a ser una de las mejores #vacunas contra el SARS-CoV-2. https://t.co/2NJgZFLSjX	18464.0	RT @Conversation_E: El cientÃ­fico espaÃ±ol Luis Enjuanes vive a contrarreloj. A sus 76 aÃ±os, lidera un equipo de 16 personas en el @CNB_CSâ€¦	2120.0	True	full
981119	981119	6058e17e3b2a050038c3bc14	2021-03-22 18:27:05	[{"text":"ColumnaEnConcreto","indices":[21,39]}]	[{"url":"https://t.co/poKEobdBRV","expanded_url":"http://bit.ly/3vSazsY","display_url":"bit.ly/3vSazsY","indices":[239,262]}]		[]	[]			No te pierdas hoy la #ColumnaEnConcreto por @marielzuniga_ en el portal de @ContraReplicaMX hablando sobre los nuevâ€¦ https://t.co/atSLNRC0O4	14302.0	True	full
981120	981120	6058e17f3b2a050038c3bc32	2021-03-22 18:27:05	[]	[]	Mon Mar 22 17:56:58 +0000 2021	[]	[{"url":"https://t.co/cUkvWuVViA","expanded_url":"http://BUSR.com/JoesPicks","display_url":"BUSR.com/JoesPicks","indices":[69,92]}]	ðŸš¨College Basketball PODðŸš¨: Oklahoma +15.5 -108 Risk 2U Bet here at: https://t.co/cUkvWuVViA If this play loses, I will give 100$ to one person who RTs + FAVs this tweetðŸ‘€ MUST RT + FOLLOW ME to winðŸ™�ðŸ�» LETS GET ITðŸ‘ŠðŸ�»ðŸ’°	27056.0	RT @Joes_Picks: ðŸš¨College Basketball PODðŸš¨: Oklahoma +15.5 -108 Risk 2U Bet here at: https://t.co/cUkvWuVViA If this play loses, I will givâ€¦	398.0	True	full
981121	981121	6058e17f3b2a050038c3bc34	2021-03-22 18:27:05	[]	[]	Mon Mar 22 18:14:49 +0000 2021	[]	[{"url":"https://t.co/oXcZ5D9LCS","expanded_url":"https://www.tichyseinblick.de/meinungen/corona-update-keine-argumente-fuer-die-lockdown-verlaengerung/","display_url":"tichyseinblick.de/meinungen/coroâ€¦","indices":[186,209]}]	Statt Lockerung VerschÃ¤rfung: Der irre Kurs der Regierenden. Es gibt keine Argumente dafÃ¼r. Jetzt stellt sich die Frage: Wird hier mit hinterhÃ¤ltiger Absicht das Grundgesetz ausgesetzt? https://t.co/oXcZ5D9LCS	281136.0	RT @RolandTichy: Statt Lockerung VerschÃ¤rfung: Der irre Kurs der Regierenden. Es gibt keine Argumente dafÃ¼r. Jetzt stellt sich die Frage: Wâ€¦	238.0	True	full
981122	981122	6058e17f3b2a050038c3bc52	2021-03-22 18:27:05	[]	[]	Mon Mar 22 15:37:27 +0000 2021	[]	[{"url":"https://t.co/gAFufhUvJv","expanded_url":"https://vaki.co/es/vaki/2021esterilizacionesxcolombia","display_url":"vaki.co/es/vaki/2021esâ€¦","indices":[213,236]}]	Â¡Necesitamos 2.120 personas que pongan, cada una, $50.000 para cumplir la meta de esterilizar a 2021 gatos y perros sin hogar en varias ciudades del paÃ­s! Â¿Nos ayudan a seguir difundiendo a la lata? AquÃ­ la vaki: https://t.co/gAFufhUvJv Â¡Gracias de corazÃ³n! Iniciaremos en abril.	39839.0	RT @andreanimalidad: Â¡Necesitamos 2.120 personas que pongan, cada una, $50.000 para cumplir la meta de esterilizar a 2021 gatos y perros siâ€¦	1355.0	True	full
981123	981123	6058e17f3b2a050038c3bc64	2021-03-22 18:27:05	[{"text":"DateOfQadrNightRamadan1442","indices":[1,28]}]	[{"url":"https://t.co/xeLW0CSN0a","expanded_url":"https://mahdialumma.xyz/showthread.php?p=344480","display_url":"mahdialumma.xyz/showthread.phpâ€¦","indices":[235,258]}]		[]	[]			â�¦#DateOfQadrNightRamadan1442 "in addition to what will Allah increase against you of what you call it corona yet itâ€¦ https://t.co/gjQ0aEghVQ	319.0	True	full
981124	981124	6058e17f3b2a050038c3bc8a	2021-03-22 18:27:06	[]	[]	Sun Mar 21 17:07:10 +0000 2021	[]	[{"url":"https://t.co/LPm1Wj9LrM","expanded_url":"http://bit.ly/392GAVB","display_url":"bit.ly/392GAVB","indices":[245,268]}]	Economistas pedem vacinaÃ§Ã£o mais rÃ¡pida e cogitam lockdown nacional. Ex-ministros da Fazenda e ex-presidentes do Banco Central assinam a carta junto com empresÃ¡rios e economistas para pedir medidas mais rigorosas contra a pandemia da covid-19. https://t.co/LPm1Wj9LrM https://t.co/vUBmLNRiRz	795691.0	RT @correio: Economistas pedem vacinaÃ§Ã£o mais rÃ¡pida e cogitam lockdown nacional. Ex-ministros da Fazenda e ex-presidentes do Banco Centraâ€¦	1168.0	True	full
981125	981125	6058e1803b2a050038c3bc94	2021-03-22 18:27:06	[]	[]	Mon Mar 22 17:53:13 +0000 2021	[{"text":"LongCovid","indices":[123,133]}]	[{"url":"https://t.co/w0tlH0lxfq","expanded_url":"https://www.brisbanetimes.com.au/national/queensland/side-effect-of-common-health-supplement-causes-coronavirus-concerns-20200706-p559hh.html","display_url":"brisbanetimes.com.au/national/queenâ€¦","indices":[236,259]}]	Stay vigilant ðŸ˜· Recently I lost my sense of taste from taking the herb supplement andrographis. I feel huge sympathy for #LongCovid sufferers. Losing taste is horrible and deeply depressing. Itâ€™s not a fun opportunity to lose weight. https://t.co/w0tlH0lxfq	2124.0	RT @hollylecraw: Stay vigilant ðŸ˜· Recently I lost my sense of taste from taking the herb supplement andrographis. I feel huge sympathy forâ€¦	20047.0	True	full
981126	981126	6058e1803b2a050038c3bc98	2021-03-22 18:27:06	[]	[]	Mon Mar 22 16:10:00 +0000 2021	[]	[{"url":"https://t.co/EAuEjkk8j1","expanded_url":"https://vaccinate.utah.gov/patient/s/","display_url":"vaccinate.utah.gov/patient/s/","indices":[252,275]}]	Any Utahn 16+ can sign up now to get the COVID-19 vaccine. Schedule yours ASAP and help your family and friends do the same. The statewide mask mandate is lifting on April 1, this wonâ€™t be enough time to protect people before then but sign up anyway. ðŸ’‰https://t.co/EAuEjkk8j1	13588.0	RT @utahmads: Any Utahn 16+ can sign up now to get the COVID-19 vaccine. Schedule yours ASAP and help your family and friends do the same.â€¦	135.0	True	full
981127	981127	6058e1803b2a050038c3bc9e	2021-03-22 18:27:06	[]	[]	Sun Mar 21 23:19:40 +0000 2021	[{"text":"Ø§Ù„Ø±ÙŠØ§Ø¶","indices":[232,239]},{"text":"Ø§Ù„Ø´Ø±Ù‚ÙŠØ©","indices":[240,248]},{"text":"Ø§ÙŠÙƒÙŠØ§","indices":[250,256]},{"text":"Ø§Ù„Ù�Ø±Ù†_Ø§Ù„Ø°Ù‡Ø¨ÙŠ","indices":[258,271]}]	[{"url":"https://t.co/xhS69HekVY","expanded_url":"https://www.goven9.com","display_url":"goven9.com","indices":[109,132]}]	Ù„Ø£ÙˆÙ„ Ù…Ø±Ù‡ Ù�ÙŠ Ø§Ù„Ù…Ù…Ù„ÙƒÙ‡ ØºØ³Ø§Ù„Ø© ØµØ­ÙˆÙ† Ø¶Ø¯ ÙƒÙˆØ±ÙˆÙ†Ø§ Ù…Ø¤Ø³Ø³Ø© Ø§Ù„Ù�Ø±Ù† Ø§Ù„Ø°Ù‡Ø¨ÙŠ Ù„Ù„ØªØ¬Ø§Ø±Ø© Ù„Ù„Ø·Ù„Ø¨ Ø§Ù„Ø±Ø¬Ø§Ø¡ Ø²ÙŠØ§Ø±Ø© Ø§Ù„Ù…ØªØ¬Ø± Ø§Ù„Ø¥Ù„ÙƒØªØ±ÙˆÙ†ÙŠ https://t.co/xhS69HekVY Ø§Ùˆ Ø§Ù„ØªÙˆØ§ØµÙ„ Ø¹Ù„Ù‰ Ø§Ø±Ù‚Ø§Ù… Ø§Ù„Ù…Ø¹Ø±Ø¶ Øª /ÙˆØ§ØªØ³ 0534938880 0531522203 0550197755 0112954909 #Ø§Ù„Ø±ÙŠØ§Ø¶ #Ø§Ù„Ø´Ø±Ù‚ÙŠØ© #Ø§ÙŠÙƒÙŠØ§ #Ø§Ù„Ù�Ø±Ù†_Ø§Ù„Ø°Ù‡Ø¨ÙŠ https:/…	2516.0	RT @g_oven9: Ù„Ø£ÙˆÙ„ Ù…Ø±Ù‡ Ù�ÙŠ Ø§Ù„Ù…Ù…Ù„ÙƒÙ‡ ØºØ³Ø§Ù„Ø© ØµØ­ÙˆÙ† Ø¶Ø¯ ÙƒÙˆØ±ÙˆÙ†Ø§ Ù…Ø¤Ø³Ø³Ø© Ø§Ù„Ù�Ø±Ù† Ø§Ù„Ø°Ù‡Ø¨ÙŠ Ù„Ù„ØªØ¬Ø§Ø±Ø© Ù„Ù„Ø·Ù„Ø¨ Ø§Ù„Ø±Ø¬Ø§Ø¡ Ø²ÙŠØ§Ø±Ø© Ø§Ù„Ù…ØªØ¬Ø± Ø§Ù„Ø¥Ù„ÙƒØªØ±ÙˆÙ†ÙŠ https://t.co/xhS6â€¦	134.0	True	full
981128	981128	6058e1803b2a050038c3bca4	2021-03-22 18:27:06	[]	[]	Mon Mar 22 18:26:54 +0000 2021	[]	[{"url":"https://t.co/EAMEpgoj5r","expanded_url":"https://www.express.co.uk/news/uk/5306/HuntleHy-s-first-victim-told-police-he-was-pervert","display_url":"express.co.uk/news/uk/5306/Hâ€¦","indices":[50,73]}]	Huntley's first victim told police he was pervert https://t.co/EAMEpgoj5r SHE WAS LIVING WITH THE GOOLE MAFIA COPS ULCEBY POLICE GANGSTERS WERE BEHIND SUEING THERE OWN POLICE FORCE, HER HUSBAND IN 40S SHE WAS 15	238.0	RT @Nichola42584115: Huntley's first victim told police he was pervert https://t.co/EAMEpgoj5r SHE WAS LIVING WITH THE GOOLE MAFIA COPS ULâ€¦	238.0	True	full
981129	981129	6058e1803b2a050038c3bcbc	2021-03-22 18:27:06	[]	[]	Mon Mar 22 15:22:09 +0000 2021	[{"text":"Brazil","indices":[17,24]},{"text":"SARSCoV2","indices":[60,69]},{"text":"COVID19","indices":[203,211]}]	[{"url":"https://t.co/3kfOsU8KB6","expanded_url":"https://twitter.com/obscovid19br/status/1373780898475298824","display_url":"twitter.com/obscovid19br/sâ€¦","indices":[283,306]}]	This thread from #Brazil regarding the P.1 mutant strain of #SARSCoV2 is scary stuff. The variant -- based on 3 separate studies -- is 2.2 times more transmissible &amp; people who previously had normal #COVID19 can be reinfected with P.1. Hope somebody makes a @threadreaderapp of: https://t.co/3kfOsU8KB6	239600.0	RT @Laurie_Garrett: This thread from #Brazil regarding the P.1 mutant strain of #SARSCoV2 is scary stuff. The variant -- based on 3 separatâ€¦	901.0	True	full
981130	981130	6058e1803b2a050038c3bcc4	2021-03-22 18:27:06	[]	[]	Wed Mar 03 06:56:17 +0000 2021	[]	[{"url":"https://t.co/gNqFhpfTpk","expanded_url":"https://www.nordbayern.de/politik/bedroht-corona-politik-unsere-grundrechte-wissenschaftlerin-warnt-vor-schleichendem-prozess-1.10850868","display_url":"nordbayern.de/politik/bedrohâ€¦","indices":[258,281]}]	Herzlichen Dank @ulrikeguerot! Interview LESEN &amp; TEILEN Klare Worte und fundierte Kritik zu dramatischen politischen Fehlentwicklungen, GrundrechtseinschrÃ¤nkungen, fehlendem Wissenschaftspluralismus. Grundrechte sind weder verhandel- noch teilbar! https://t.co/gNqFhpfTpk	282.0	RT @santano59: Herzlichen Dank @ulrikeguerot! Interview LESEN &amp; TEILEN Klare Worte und fundierte Kritik zu dramatischen politischen Fehlâ€¦	511.0	True	full
981131	981131	6058e1803b2a050038c3bcca	2021-03-22 18:27:07	[]	[]	Mon Mar 22 18:24:37 +0000 2021	[{"text":"Garza","indices":[0,6]},{"text":"crypto","indices":[7,14]},{"text":"Gold","indices":[15,20]}]	[{"url":"https://t.co/kcimR2GMu4","expanded_url":"https://cutt.ly/MustSeeGoldenPotentialInGoldMarkets","display_url":"cutt.ly/MustSeeGoldenPâ€¦","indices":[189,212]}]	#Garza #crypto #Gold It was said that these other companiesâ€™ seem to have pulled back from its record of gold price for approximately$2,089.20/oz. Explore this mind-blowing gold news here: https://t.co/kcimR2GMu4 Sponsored Post. Check disclaimer on profile &amp; landing page.	120.0	RT @MerekiTah: #Garza #crypto #Gold It was said that these other companiesâ€™ seem to have pulled back from its record of gold price for apprâ€¦	10.0	True	full
981132	981132	6058e1803b2a050038c3bcd2	2021-03-22 18:27:07	[]	[]	Mon Mar 22 18:25:01 +0000 2021	[]	[{"url":"https://t.co/CxHoZ2VFLV","expanded_url":"https://wa.me/message/UH73B4AHQCMEK1","display_url":"wa.me/message/UH73B4â€¦","indices":[164,187]}]	â€¢ PROMOÃ‡ÃƒO DA PROMOÃ‡ÃƒO NOS FLEETS â€¢ QUALQUER UM dos meus mini packs por R$15 atÃ© quarta-feira ðŸ’– me chamem na dm ou no meu whatsapp para garantir!! link do wpp: https://t.co/CxHoZ2VFLV	3227.0	RT @babxannyofc: â€¢ PROMOÃ‡ÃƒO DA PROMOÃ‡ÃƒO NOS FLEETS â€¢ QUALQUER UM dos meus mini packs por R$15 atÃ© quarta-feira ðŸ’– me chamem na dm ou no meâ€¦	3227.0	True	full
981133	981133	6058e1803b2a050038c3bcd4	2021-03-22 18:27:07	[{"text":"twitterstorians","indices":[220,236]},{"text":"sschat","indices":[237,244]}]	[{"url":"https://t.co/7Cy0hn9mr8","expanded_url":"https://www.historians.org/news-and-advocacy/everything-has-a-history/a-bibliography-of-historians-responses-to-covid-19","display_url":"historians.org/news-and-advocâ€¦","indices":[245,268]}]		[]	[]			From materials on race and health, to primary sources, teaching tools, and more, the AHAâ€™s â€œBibliography of Historiâ€¦ https://t.co/gdrJx643IR	2590.0	True	full
981134	981134	6058e1813b2a050038c3bcd6	2021-03-22 18:27:07	[]	[]	Mon Mar 22 18:20:32 +0000 2021	[{"text":"VacunasCOVID19","indices":[0,15]},{"text":"DATO","indices":[16,21]}]	[{"url":"https://t.co/lIhMAEZvKj","expanded_url":"https://www.argentina.gob.ar/coronavirus/vacuna/aplicadas","display_url":"argentina.gob.ar/coronavirus/vaâ€¦","indices":[257,280]}]	#VacunasCOVID19 #DATO ðŸ‡¦ðŸ‡· Argentina (Sputnik V + Sinopharm + CoviShield) al 22/03 a las 4:01am 607,390âž¡ï¸�2 dosis 5.6% de su poblaciÃ³nâž¡ï¸�56 por cada Mil 2,535,054âž¡ï¸�1 dosis 1.3% una dosisâž¡ï¸�13 por cada Mil Aplicadas: 3,142,444 Distribuidas: 3,966,565 Fuente: https://t.co/lIhMAEZvKj https://t.co/ncJLNjTbK6	2423.0	RT @juank23_7: #VacunasCOVID19 #DATO ðŸ‡¦ðŸ‡· Argentina (Sputnik V + Sinopharm + CoviShield) al 22/03 a las 4:01am 607,390âž¡ï¸�2 dosis 5.6% de su pâ€¦	61.0	True	full
981135	981135	6058e1813b2a050038c3bcea	2021-03-22 18:27:07	[]	[]	Mon Mar 22 18:19:41 +0000 2021	[{"text":"SUGA","indices":[219,224]},{"text":"ë°©íƒ„ì†Œë…„ë‹¨ìŠˆê°€","indices":[225,233]},{"text":"ë¯¼ìœ¤ê¸°","indices":[234,238]}]	[{"url":"https://t.co/mjQoBwgbiI","expanded_url":"https://open.spotify.com/playlist/0f73sJykvnPkmmiQHDlhEH?si=OH0NWyDITPW9IvDdn6j4Rg&utm_source=copy-link","display_url":"open.spotify.com/playlist/0f73sâ€¦","indices":[194,217]}]	â€” ð�——-ð�Ÿ® ð�—”ð�—»ð�—»ð�—¶ð�˜ƒð�—²ð�—¿ð�˜€ð�—®ð�—¿ð�˜† ð�—šð�—¼ð�—®ð�—¹ð�˜€. Se han establecido las metas para el primer aniversario de D-2, no olviden incluir las canciones en sus playlist. Yo dejo una de mi autorÃ­a enfocada en Daechwita. ðŸ–‡ï¸� https://t.co/mjQoBwgbiI #SUGA #ë°©íƒ„ì†Œë…„ë‹¨ìŠˆê°€ #ë¯¼ìœ¤ê¸° https://t.co/M1SKsWbwS1	41048.0	RT @autumnplanet: â€” ð�——-ð�Ÿ® ð�—”ð�—»ð�—»ð�—¶ð�˜ƒð�—²ð�—¿ð�˜€ð�—®ð�—¿ð�˜† ð�—šð�—¼ð�—®ð�—¹ð�˜€. Se han establecido las metas para el primer aniversario de D-2, no olviden incluir las cancioneâ€¦	252.0	True	full
981136	981136	6058e1813b2a050038c3bcec	2021-03-22 18:27:07	[]	[]	Mon Mar 22 18:15:00 +0000 2021	[{"text":"RadicalContraLaCovid19","indices":[92,115]}]	[{"url":"https://t.co/mlr24p7Gkb","expanded_url":"https://www.vtv.gob.ve/venezuela-argelia-celebran-50-anos-cooperacion/","display_url":"vtv.gob.ve/venezuela-argeâ€¦","indices":[117,140]}]	Venezuela y Argelia celebran 50 aÃ±os de amistad, hermandad y cooperaciÃ³n entre sus pueblos #RadicalContraLaCovid19 https://t.co/mlr24p7Gkb https://t.co/RXk0Q3W0wJ	1815804.0	RT @VTVcanal8: Venezuela y Argelia celebran 50 aÃ±os de amistad, hermandad y cooperaciÃ³n entre sus pueblos #RadicalContraLaCovid19 https:/â€¦	75.0	True	full
981137	981137	6058e1813b2a050038c3bcf4	2021-03-22 18:27:07	[{"text":"CryptoNews","indices":[0,11]},{"text":"LatokenApp","indices":[167,178]}]	[{"url":"https://t.co/4GoQXBiMkg","expanded_url":"https://t.me/latoken_airdrops_bot?start=v3h3j5xz-airdrop_DFN-source_twp79","display_url":"t.me/latoken_airdroâ€¦","indices":[223,246]}]		[]	[]			#CryptoNews: Cryptocurrency exchange LATOKEN registered 100% growth in mobile app downloads in just two months, thaâ€¦ https://t.co/rbNUdAWyS3	2.0	True	full
981138	981138	6058e1813b2a050038c3bd0e	2021-03-22 18:27:08	[]	[]	Mon Mar 22 11:21:10 +0000 2021	[{"text":"Ø¥Ø®Ø¨Ø§Ø±ÙŠØ©_Ø§Ù„Ø´Ø¹Ø¨Ø©","indices":[0,15]},{"text":"ØµØ­Ø©_Ø§Ù„Ø´Ù…Ø§Ù„ÙŠØ©","indices":[19,32]},{"text":"Ø§Ù„ØµØ­Ø©","indices":[111,117]},{"text":"ØµØ­ØªÙŠ","indices":[194,199]}]	[{"url":"https://t.co/O8cffYujrR","expanded_url":"http://onelink.to/yjc3nj","display_url":"onelink.to/yjc3nj","indices":[202,225]}]	#Ø¥Ø®Ø¨Ø§Ø±ÙŠØ©_Ø§Ù„Ø´Ø¹Ø¨Ø© | #ØµØ­Ø©_Ø§Ù„Ø´Ù…Ø§Ù„ÙŠØ© Ù…Ù†Ø³ÙˆØ¨Ùˆ Ø§Ù„ÙƒÙ„ÙŠØ© Ø§Ù„ØªÙ‚Ù†ÙŠØ© Ø¨Ø¹Ø±Ø¹Ø± ÙˆØ±Ù�Ø­Ø§Ø¡ ÙŠØªÙ„Ù‚ÙˆÙ† Ù„Ù‚Ø§Ø­ ÙƒÙˆØ±ÙˆÙ†Ø§ ÙƒÙˆÙ�ÙŠØ¯ 19 Ø¶Ù…Ù† Ø¬Ù‡ÙˆØ¯ #Ø§Ù„ØµØ­Ø© Ù�ÙŠ Ø§Ù„ØªÙˆØ³Ø¹ Ù„ØªØ­ØµÙŠÙ† Ø§Ù„Ù…Ø¬ØªÙ…Ø¹ ÙˆØ¹ÙˆØ¯Ø© Ø§Ù„Ø­ÙŠØ§Ø© Ù„Ø·Ø¨ÙŠØ¹ØªÙ‡Ø§ Ø¥Ù† Ø´Ø§Ø¡ Ø§Ù„Ù„Ù‡ Ù„Ù„Ø­Ø¬Ø² Ø¹Ø¨Ø± ØªØ·Ø¨ÙŠÙ‚ #ØµØ­ØªÙŠ . https://t.co/O8cffYujrR https://t.co/OBixi3LvMz	3317.0	RT @shobah2012: #Ø¥Ø®Ø¨Ø§Ø±ÙŠØ©_Ø§Ù„Ø´Ø¹Ø¨Ø© | #ØµØ­Ø©_Ø§Ù„Ø´Ù…Ø§Ù„ÙŠØ© Ù…Ù†Ø³ÙˆØ¨Ùˆ Ø§Ù„ÙƒÙ„ÙŠØ© Ø§Ù„ØªÙ‚Ù†ÙŠØ© Ø¨Ø¹Ø±Ø¹Ø± ÙˆØ±Ù�Ø­Ø§Ø¡ ÙŠØªÙ„Ù‚ÙˆÙ† Ù„Ù‚Ø§Ø­ ÙƒÙˆØ±ÙˆÙ†Ø§ ÙƒÙˆÙ�ÙŠØ¯ 19 Ø¶Ù…Ù† Ø¬Ù‡ÙˆØ¯ #Ø§Ù„ØµØ­Ø© Ù�ÙŠ Ø§Ù„â€¦	412055.0	True	full
981139	981139	6058e1813b2a050038c3bd14	2021-03-22 18:27:08	[]	[]	Mon Mar 22 14:00:02 +0000 2021	[]	[{"url":"https://t.co/ni8E3tDbXg","expanded_url":"https://www.legacy.com/us/obituaries/boonvilledailynews/name/michael-bennett-obituary?pid=197958563","display_url":"legacy.com/us/obituaries/â€¦","indices":[240,263]}]	DR. MICHAEL BENNETT, 52, of Greenfield, Missouri, died of COVID on March 6, 2021. "...he understood the heightened risks posed by those who chose not to protect others by wearing a mask or who threatened harm toward him and his family." https://t.co/ni8E3tDbXg https://t.co/9DXw8vxUPX	147705.0	RT @FacesOfCOVID: DR. MICHAEL BENNETT, 52, of Greenfield, Missouri, died of COVID on March 6, 2021. "...he understood the heightened riskâ€¦	11.0	True	full
981140	981140	6058e1813b2a050038c3bd1e	2021-03-22 18:27:08	[]	[]	Mon Mar 22 17:36:03 +0000 2021	[{"text":"PDT","indices":[270,274]}]	[{"url":"https://t.co/WDvkGV8PLG","expanded_url":"http://bit.ly/3c7pbwM","display_url":"bit.ly/3c7pbwM","indices":[246,269]}]	ðŸ”´ O PDT entrou com aÃ§Ã£o no STF para obrigar o Governo Federal a reabastecer hospitais e unidades de saÃºde, principalmente no combate Ã Covid-19. A saÃºde brasileira estÃ¡ a beira de um colapso e nÃ£o podemos permitir mais descaso! âž¡ï¸� Saiba mais: https://t.co/WDvkGV8PLG #PDT	122355.0	RT @PDT_Nacional: ðŸ”´ O PDT entrou com aÃ§Ã£o no STF para obrigar o Governo Federal a reabastecer hospitais e unidades de saÃºde, principalmenteâ€¦	3.0	True	full
981141	981141	6058e1823b2a050038c3bd38	2021-03-22 18:27:08	[]	[]	Mon Mar 22 18:10:35 +0000 2021	[]	[{"url":"https://t.co/YF1V9uqAyq","expanded_url":"https://twitter.com/BigBrotherWatch/status/1373908767050448896","display_url":"twitter.com/BigBrotherWatcâ€¦","indices":[281,304]}]	The Government has just released a report on the Coronavirus Act which says Schedule 21 power to forcibly detain, quarantine &amp; test people, inc children are "essential" in the "long term". This power has resulted in 100% unlawful convictions (246). â¬‡ï¸�EMAILâ¬‡ï¸� YOURâ¬‡ï¸�MPâ¬‡ï¸�NOWâ¬‡ï¸� https://t.co/YF1V9uqAyq	66789.0	RT @BigBrotherWatch: The Government has just released a report on the Coronavirus Act which says Schedule 21 power to forcibly detain, quarâ€¦	383.0	True	full
981142	981142	6058e1823b2a050038c3bd48	2021-03-22 18:27:08	[]	[]	Mon Mar 22 18:19:34 +0000 2021	[{"text":"KrispyKreme","indices":[0,12]},{"text":"Crypto","indices":[13,20]},{"text":"Medical","indices":[21,29]}]	[{"url":"https://t.co/5IFziQrcWk","expanded_url":"https://f.ls/BeneficialMedicalMarket","display_url":"f.ls/BeneficialMediâ€¦","indices":[72,95]}]	#KrispyKreme #Crypto #Medical Witness how this could make a difference! https://t.co/5IFziQrcWk These other companies were said to have mobile sites for 10 minute RT-PCR, antigen, and antibody testing. This post is sponsored. Check the disclaimer on the profile and landing page.	151.0	RT @FunTime20866916: #KrispyKreme #Crypto #Medical Witness how this could make a difference! https://t.co/5IFziQrcWk These other companiesâ€¦	45.0	True	full
981143	981143	6058e1823b2a050038c3bd50	2021-03-22 18:27:08	[]	[]	Mon Mar 22 17:51:54 +0000 2021	[]	[{"url":"https://t.co/m14ogJ9Ghk","expanded_url":"https://www.cbsnews.com/news/krispy-kreme-free-doughnut-every-day-2021-covid-19-vaccination-card/","display_url":"cbsnews.com/news/krispy-krâ€¦","indices":[114,137]}]	(I'm in trouble!): Krispy Kreme will you give you a free doughnut every day this year â€” if you've been vaccinated https://t.co/m14ogJ9Ghk via @CBSNews	8512.0	RT @JamesEKHildreth: (I'm in trouble!): Krispy Kreme will you give you a free doughnut every day this year â€” if you've been vaccinated httpâ€¦	1319.0	True	full
981144	981144	6058e1823b2a050038c3bd54	2021-03-22 18:27:08	[{"text":"vaginacomic","indices":[103,115]},{"text":"webcomics","indices":[116,126]},{"text":"jasonlittle","indices":[127,139]},{"text":"burlesque","indices":[140,150]},{"text":"burlyq","indices":[151,158]},{"text":"sexycomics","indices":[159,170]},{"text":"sexcomics","indices":[171,181]},{"text":"interracialcomics","indices":[182,200]}]	[{"url":"https://t.co/hwiPJBhcr3","expanded_url":"http://vaginacomic.com","display_url":"vaginacomic.com","indices":[49,72]}]		[]	[]			Read The Vagina in all its NSFW glory, weekly at https://t.co/hwiPJBhcr3, updating Wednesdays at 5 am. #vaginacomicâ€¦ https://t.co/IXJ9EIwlog	802.0	True	full
981145	981145	6058e1823b2a050038c3bd6a	2021-03-22 18:27:08	[]	[{"url":"https://t.co/BNrTbtu99C","expanded_url":"http://ostschweizerinnen.ch/sessionsbrief-von-nationalraetin-claudia-friedl/#more-18887","display_url":"ostschweizerinnen.ch/sessionsbrief-â€¦","indices":[255,278]}]		[]	[]			Die Session stand voll und ganz unter dem Thema Corona. Alle waren eingeladen, sich 2x wÃ¶chentlich auf Covid-19 tesâ€¦ https://t.co/d9EfwrSxID	1774.0	True	full
981146	981146	6058e1823b2a050038c3bd72	2021-03-22 18:27:09	[]	[]	Mon Mar 22 15:08:31 +0000 2021	[{"text":"EnVideo","indices":[0,8]},{"text":"RadicalContraLaCovid19","indices":[160,183]}]	[{"url":"https://t.co/PwRHf5yJ1Q","expanded_url":"https://www.dailymotion.com/video/x804173","display_url":"dailymotion.com/video/x804173","indices":[185,208]}]	#EnVideo ðŸ“¹ | Gob. de BolÃ­var Justo Noguera: En Santa Elena de UairÃ©n han disminuido los contagios por COVID-19, debido a los mecanismos de contenciÃ³n efectiva #RadicalContraLaCovid19 https://t.co/PwRHf5yJ1Q	1815804.0	RT @VTVcanal8: #EnVideo ðŸ“¹ | Gob. de BolÃ­var Justo Noguera: En Santa Elena de UairÃ©n han disminuido los contagios por COVID-19, debido a losâ€¦	113.0	True	full
981147	981147	6058e1823b2a050038c3bd7a	2021-03-22 18:27:09	[]	[]	Mon Mar 22 12:01:51 +0000 2021	[]	[{"url":"https://t.co/S65ukAieA8","expanded_url":"http://bit.ly/lonelinesstech6","display_url":"bit.ly/lonelinesstech6","indices":[136,159]}]	BOOK NOW: Thinking Loneliness, part 7 of our series on Loneliness and Technology 15 April 2021 | FREE to attend | All welcome https://t.co/S65ukAieA8 @jesslcotton https://t.co/pA0xH2x3YW	4421.0	RT @EnglishAssoc: BOOK NOW: Thinking Loneliness, part 7 of our series on Loneliness and Technology 15 April 2021 | FREE to attend |â€¦	3720.0	True	full
981148	981148	6058e1833b2a050038c3bda8	2021-03-22 18:27:09	[{"text":"GiveTheWorldAShot","indices":[193,211]}]	[{"url":"https://t.co/bCemNVCnGa","expanded_url":"http://VaccinAid.org","display_url":"VaccinAid.org","indices":[169,192]}]		[]	[]			We're working with the UNICEF and Crowdfunder teams to help UNICEF deliver 2 billion vaccines so the world can be sâ€¦ https://t.co/1kfcEoEZBk	582.0	True	full
981149	981149	6058e1833b2a050038c3bdc4	2021-03-22 18:27:09	[]	[{"url":"https://t.co/Y7QqGb9LfE","expanded_url":"https://dailym.ai/ios","display_url":"dailym.ai/ios","indices":[139,162]},{"url":"https://t.co/MP0vdqFl1h","expanded_url":"https://mol.im/a/9389207","display_url":"mol.im/a/9389207","indices":[163,186]}]		[]	[]			'New York' Covid variant that may evade vaccine-triggered immunity is already in the UK - but experts say it won'tâ€¦ https://t.co/t3T1Md34C5	2061.0	True	full
981150	981150	6058e1833b2a050038c3bdc8	2021-03-22 18:27:09	[]	[]	Mon Mar 22 17:51:45 +0000 2021	[]	[{"url":"https://t.co/SJ4qYi7cyi","expanded_url":"https://twitter.com/RohitvNiranjan/status/1373963763989106691","display_url":"twitter.com/RohitvNiranjanâ€¦","indices":[204,227]}]	On one hand they are having rallies where almost no one wears mask and no SD, and on the other they fine someone driving alone for not wearing mask. Turn every bloody thing into a money making mechanism. https://t.co/SJ4qYi7cyi	2224.0	RT @poeticgooner: On one hand they are having rallies where almost no one wears mask and no SD, and on the other they fine someone drivingâ€¦	3703.0	True	full
981151	981151	6058e1833b2a050038c3bdcc	2021-03-22 18:27:10	[]	[]	Mon Mar 22 18:26:49 +0000 2021	[]	[{"url":"https://t.co/YfdmCPWhtc","expanded_url":"https://twitter.com/C_A_Gustave/status/1373698035042156549","display_url":"twitter.com/C_A_Gustave/stâ€¦","indices":[202,225]}]	"El ejemplo chileno confirma que la sola vacunaciÃ³n no es suficiente para controlar epidemia...". Algo que expertos y sentido comÃºn advirtiÃ³ pero Gobierno, patronal y negocios logrÃ³ imponer. IdeologÃ­a. https://t.co/YfdmCPWhtc	1474.0	RT @ocarrasco1973: "El ejemplo chileno confirma que la sola vacunaciÃ³n no es suficiente para controlar epidemia...". Algo que expertos y seâ€¦	37086.0	True	full
981152	981152	6058e1833b2a050038c3bdde	2021-03-22 18:27:10	[]	[]	Mon Mar 22 15:40:27 +0000 2021	[{"text":"Tigray","indices":[92,99]},{"text":"TigrayGenocide","indices":[264,279]}]	[{"url":"https://t.co/pC5VCpXsR6","expanded_url":"https://twitter.com/hawelti/status/1374019079535800328","display_url":"twitter.com/hawelti/statusâ€¦","indices":[280,303]}]	Game - Over !!The games you play on the lives of Millions of people in Eritrea &amp; now in #Tigray is over! The world will not tolerate your brutality on innocent people ANYMORE. Now, Withdraw Your genocidal army from Tigray or else...more sanction will followâ˜ºï¸� #TigrayGenocide https://t.co/pC5VCpXsR6	6726.0	RT @Tigraysfinest_: Game - Over !!The games you play on the lives of Millions of people in Eritrea &amp; now in #Tigray is over! The world willâ€¦	266.0	True	full
981153	981153	6058e1833b2a050038c3bde6	2021-03-22 18:27:10	[]	[]	Mon Mar 22 17:30:12 +0000 2021	[]	[{"url":"https://t.co/zI7UMpQz6f","expanded_url":"https://newdiscourses.com/2021/03/forging-woke-one-ring-kimberle-crenshaws-mapping-margins/","display_url":"newdiscourses.com/2021/03/forginâ€¦","indices":[139,162]}]	"I want to show you the birthplace of woke, the one ring of power that we're up against, its name is intersectionality." -@ConceptualJames https://t.co/zI7UMpQz6f	28557.0	RT @NewDiscourses: "I want to show you the birthplace of woke, the one ring of power that we're up against, its name is intersectionality."â€¦	1586.0	True	full
981154	981154	6058e1843b2a050038c3be00	2021-03-22 18:27:10	[]	[]	Mon Mar 22 18:23:07 +0000 2021	[]	[{"url":"https://t.co/GdpXpwnd8r","expanded_url":"https://www.independent.co.uk/news/uk/politics/government-plane-union-flag-paint-livery-b1820418.html","display_url":"independent.co.uk/news/uk/politiâ€¦","indices":[249,272]}]	I really can't take this anymore. There was a //shitstorm// over the first one and it's ridiculous paint job And now there's another? Whilst he have: -Record unemployment -Trashed economy -Poverty wages -NHS on its knees Fuck the elites. https://t.co/GdpXpwnd8r	12149.0	RT @wrenasaurus: I really can't take this anymore. There was a //shitstorm// over the first one and it's ridiculous paint job And now tâ€¦	349.0	True	full
981155	981155	6058e1843b2a050038c3be02	2021-03-22 18:27:10	[]	[{"url":"https://t.co/rVPip7bLdG","expanded_url":"https://www.federalreserve.gov/newsevents/speech/quarles20210322a.htm","display_url":"federalreserve.gov/newsevents/speâ€¦","indices":[242,265]}]		[]	[]			... "Some of these contracts should already have workable fallback language, but many still have no effective meansâ€¦ https://t.co/qqgbgPLPjm	7024.0	True	full
981156	981156	6058e1843b2a050038c3be04	2021-03-22 18:27:10	[]	[]	Mon Mar 22 18:22:00 +0000 2021	[]	[{"url":"https://t.co/Yiyf04pH82","expanded_url":"https://twitter.com/Nibellion/status/1373996180653375490?s=20","display_url":"twitter.com/Nibellion/statâ€¦","indices":[165,188]}]	Reminder that the guy who said this in 2017 is the president and CEO of SIE now. Sony's M.O. is actively destroying its back catalog to force you towards the future https://t.co/Yiyf04pH82 https://t.co/rpxeQ8YQVp	21333.0	RT @MelloMakes: Reminder that the guy who said this in 2017 is the president and CEO of SIE now. Sony's M.O. is actively destroying its bacâ€¦	20.0	True	full
981157	981157	6058e1843b2a050038c3be06	2021-03-22 18:27:10	[]	[]	Mon Mar 22 16:30:49 +0000 2021	[{"text":"RadicalContraLaCovid19","indices":[92,115]}]	[{"url":"https://t.co/mlr24p7Gkb","expanded_url":"https://www.vtv.gob.ve/venezuela-argelia-celebran-50-anos-cooperacion/","display_url":"vtv.gob.ve/venezuela-argeâ€¦","indices":[117,140]}]	Venezuela y Argelia celebran 50 aÃ±os de amistad, hermandad y cooperaciÃ³n entre sus pueblos #RadicalContraLaCovid19 https://t.co/mlr24p7Gkb https://t.co/MQVOTOBXsq	1815804.0	RT @VTVcanal8: Venezuela y Argelia celebran 50 aÃ±os de amistad, hermandad y cooperaciÃ³n entre sus pueblos #RadicalContraLaCovid19 https:/â€¦	20.0	True	full
981158	981158	6058e1843b2a050038c3be14	2021-03-22 18:27:10	[]	[{"url":"https://t.co/mK6hZWShP5","expanded_url":"http://atres.red/v56er6","display_url":"atres.red/v56er6","indices":[119,142]}]		[]	[]			Rusia podrÃ­a estar tras el ciberataque del SEPE, cuya web vio paralizados sus servicios y todavÃ­a se estÃ¡ restauranâ€¦ https://t.co/ryG6jeXfaP	230225.0	True	full
981159	981159	6058e1843b2a050038c3be16	2021-03-22 18:27:10	[]	[]	Mon Mar 22 11:40:45 +0000 2021	[]	[{"url":"https://t.co/enHFJfp9n6","expanded_url":"https://www.eldiario.es/politica/consejo-europa-advierte-espana-crecientes-condenas-prision-artistas-letras-pide-reforma-codigo-penal_1_7332134.html","display_url":"eldiario.es/politica/conseâ€¦","indices":[142,165]}]	El Consejo de Europa advierte a EspaÃ±a por las "crecientes condenas de prisiÃ³n a artistas por sus letras" y pide una reforma del CÃ³digo Penal https://t.co/enHFJfp9n6	29820.0	RT @Dunja_Mijatovic: El Consejo de Europa advierte a EspaÃ±a por las "crecientes condenas de prisiÃ³n a artistas por sus letras" y pide una râ€¦	968.0	True	full
981160	981160	6058e1843b2a050038c3be26	2021-03-22 18:27:10	[]	[]	Mon Mar 22 17:43:55 +0000 2021	[]	[{"url":"https://t.co/ohRKqZf7Wy","expanded_url":"https://noticias.uol.com.br/saude/ultimas-noticias/bbc/2021/02/23/3-erros-que-levaram-falta-de-vacinas-contra-covid-19-no-brasil.htm?utm_source=twitter&utm_medium=social-media&utm_campaign=noticias&utm_content=geral","display_url":"noticias.uol.com.br/saude/ultimas-â€¦","indices":[234,257]}]	â�ŒA @secomvc diz ser mentira que o governo de Jair Bolsonaro negligenciou a vacina. ðŸ”ŽVeja como, ao longo dos Ãºltimos dez meses, o presidente e seu governo tomaram atitudes que atrasaram a compra e o calendÃ¡rio de vacinaÃ§Ã£o no paÃ­s: https://t.co/ohRKqZf7Wy	3160.0	RT @uolconfere: â�ŒA @secomvc diz ser mentira que o governo de Jair Bolsonaro negligenciou a vacina. ðŸ”ŽVeja como, ao longo dos Ãºltimos dez mâ€¦	196.0	True	full
981161	981161	6058e1843b2a050038c3be34	2021-03-22 18:27:11	[]	[]	Mon Mar 22 14:10:33 +0000 2021	[{"text":"RadicalContraLaCovid19","indices":[100,123]}]	[{"url":"https://t.co/qRSp6dkLJq","expanded_url":"https://www.vtv.gob.ve/india-teme-segunda-ola-tras-reportar-cerca-47-mil-nuevos-casos-covid-19/","display_url":"vtv.gob.ve/india-teme-segâ€¦","indices":[125,148]}]	India teme segunda ola tras reportar cerca de 47 mil nuevos casos de COVID-19 y mÃ¡s de 200 muertes #RadicalContraLaCovid19 https://t.co/qRSp6dkLJq https://t.co/lVq9Og3pyr	1815804.0	RT @VTVcanal8: India teme segunda ola tras reportar cerca de 47 mil nuevos casos de COVID-19 y mÃ¡s de 200 muertes #RadicalContraLaCovid19â€¦	97.0	True	full
981162	981162	6058e1843b2a050038c3be40	2021-03-22 18:27:11	[]	[]	Mon Mar 22 18:15:55 +0000 2021	[]	[{"url":"https://t.co/AB6zok9T9P","expanded_url":"https://www.eldiario.es/comunitat-valenciana/comunitat-valenciana-suma-15-muertes-covid-sabado-registra-155-casos-nuevos-ultimas-horas_1_7334554.html","display_url":"eldiario.es/comunitat-valeâ€¦","indices":[131,154]}]	ÃšLTIMA HORA | La tasa de incidencia sigue bajando en la Comunitat Valenciana y se sitÃºa en 31,30 casos en los Ãºltimos catorce dÃ­as https://t.co/AB6zok9T9P https://t.co/tpjDmzAxcn	19731.0	RT @eldiariocv: ÃšLTIMA HORA | La tasa de incidencia sigue bajando en la Comunitat Valenciana y se sitÃºa en 31,30 casos en los Ãºltimos catorâ€¦	374.0	True	full
981163	981163	6058e1843b2a050038c3be42	2021-03-22 18:27:11	[]	[]	Mon Mar 22 17:00:08 +0000 2021	[]	[{"url":"https://t.co/AbHJXeoqJb","expanded_url":"https://bit.ly/3tWnDvZ","display_url":"bit.ly/3tWnDvZ","indices":[162,185]}]	Liberty in its classic formulation was thus not individual but collective. Freedom did not entail escaping from government rule but rather making it democratic. https://t.co/AbHJXeoqJb	1281937.0	RT @thenation: Liberty in its classic formulation was thus not individual but collective. Freedom did not entail escaping from government râ€¦	1937.0	True	full
981164	981164	6058e1853b2a050038c3be68	2021-03-22 18:27:11	[]	[]	Mon Mar 22 16:10:00 +0000 2021	[]	[{"url":"https://t.co/EAuEjkk8j1","expanded_url":"https://vaccinate.utah.gov/patient/s/","display_url":"vaccinate.utah.gov/patient/s/","indices":[252,275]}]	Any Utahn 16+ can sign up now to get the COVID-19 vaccine. Schedule yours ASAP and help your family and friends do the same. The statewide mask mandate is lifting on April 1, this wonâ€™t be enough time to protect people before then but sign up anyway. ðŸ’‰https://t.co/EAuEjkk8j1	13588.0	RT @utahmads: Any Utahn 16+ can sign up now to get the COVID-19 vaccine. Schedule yours ASAP and help your family and friends do the same.â€¦	498.0	True	full
981165	981165	6058e1853b2a050038c3be6c	2021-03-22 18:27:11	[]	[]	Mon Mar 22 04:00:03 +0000 2021	[{"text":"ElCovidNoEsJuegoCuidate","indices":[103,127]}]	[{"url":"https://t.co/sJxmuvY8ev","expanded_url":"https://mazo4f.com/238168","display_url":"mazo4f.com/238168","indices":[78,101]}]	MÃ¡s 123 millones de personas han sido contagiadas de Covid-19 a nivel mundial https://t.co/sJxmuvY8ev #ElCovidNoEsJuegoCuidate https://t.co/5BG19CMNfp	587769.0	RT @ConElMazoDando: MÃ¡s 123 millones de personas han sido contagiadas de Covid-19 a nivel mundial https://t.co/sJxmuvY8ev #ElCovidNoEsJuegâ€¦	419.0	True	full
981166	981166	6058e1853b2a050038c3be78	2021-03-22 18:27:11	[]	[]	Sun Mar 21 12:54:13 +0000 2021	[]	[{"url":"https://t.co/7j8NCUrmmJ","expanded_url":"https://bit.ly/AATable4Georgia","display_url":"bit.ly/AATable4Georgia","indices":[221,244]}]	Here's a link to an Asian American table of national &amp; local groups that came together last March to deal with anti-Asian hate during COVID. Find a media inquiry form, policy asks &amp; local voices &amp; more there: https://t.co/7j8NCUrmmJ. (6/7)	16118.0	RT @dviyer: Here's a link to an Asian American table of national &amp; local groups that came together last March to deal with anti-Asian hateâ€¦	155.0	True	full
981167	981167	6058e1853b2a050038c3be90	2021-03-22 18:27:11	[]	[]	Mon Mar 22 18:16:38 +0000 2021	[]	[{"url":"https://t.co/O21LX1Jmq7","expanded_url":"https://www.youtube.com/watch?v=r0cwitjxifo","display_url":"youtube.com/watch?v=r0cwitâ€¦","indices":[252,275]}]	For my Publishing MA, we had a module where we could make book trailers, and since I'm still obsessed with The Mask Of Mirrors by @ma_carrick, it seemed like the obvious choice Thank you @TimPaul_illo for letting me use your amazing map in the video https://t.co/O21LX1Jmq7	2340.0	RT @LauraBroadberry: For my Publishing MA, we had a module where we could make book trailers, and since I'm still obsessed with The Mask Ofâ€¦	553.0	True	full
981168	981168	6058e1853b2a050038c3be92	2021-03-22 18:27:11	[]	[{"url":"https://t.co/aNEncR52GM","expanded_url":"https://www.sat1.de/regional/bayern/nachrichten/schnellere-corona-verschaerfungen-pandemiebeauftragter-mit-dringendem-appell-clip","display_url":"sat1.de/regional/bayerâ€¦","indices":[213,236]}]		[]	[]			"Das Virus wartet nicht auf die deutsche BÃ¼rokratieâ€œ, sagt Dr. Manfred Wagner, Pandemiebeauftragter am Klinikum FÃ¼râ€¦ https://t.co/EoTJE7Vrjb	1260.0	True	full
981169	981169	6058e1863b2a050038c3beca	2021-03-22 18:27:12	[]	[]	Mon Mar 22 18:08:38 +0000 2021	[]	[{"url":"https://t.co/Iuw8Tcnjnh","expanded_url":"http://VaccinateLACounty.com","display_url":"VaccinateLACounty.com","indices":[83,106]}]	Vaccinations are our best defense against COVID-19. To make your appointment visit https://t.co/Iuw8Tcnjnh. Those without computer access or with disabilities can call (833) 540-0473 for assistance between 8 AM and 8:30 PM. https://t.co/KT1CzoVeit	17150.0	RT @MyGlendale: Vaccinations are our best defense against COVID-19. To make your appointment visit https://t.co/Iuw8Tcnjnh. Those without câ€¦	2739.0	True	full
981170	981170	6058e1863b2a050038c3beda	2021-03-22 18:27:12	[]	[{"url":"https://t.co/hHHIeaM8l2","expanded_url":"https://www.rebelnews.com/govt_will_have_to_prove_charter_violations_justified_john_carpay_joins_ezra_levant","display_url":"rebelnews.com/govt_will_haveâ€¦","indices":[285,308]}]		[]	[]			@FletcherKent @GlobalEdmonton Edmonton Pastor released, all charges drppped but one. Court case in May where Albertâ€¦ https://t.co/1E9JvWXJQm	0.0	True	full
981171	981171	6058e1863b2a050038c3beec	2021-03-22 18:27:12	[]	[]	Mon Mar 22 12:15:02 +0000 2021	[{"text":"UKBizLunch","indices":[207,218]},{"text":"TheCraftersUK","indices":[219,233]},{"text":"ecofriendly","indices":[234,246]},{"text":"MHHSBD","indices":[247,254]}]	[{"url":"https://t.co/jxF5iopVoH","expanded_url":"http://buff.ly/2SMpkvV","display_url":"buff.ly/2SMpkvV","indices":[256,279]}]	My Girly Bags - tons of room for phone, mask, sanitiser, book, make-up, purse, cards, water and loads more and all in style, perfect arm candy. Can be gift wrapped for FREE and sent direct or a self treat #UKBizLunch #TheCraftersUK #ecofriendly #MHHSBD https://t.co/jxF5iopVoH https://t.co/3tVG5qdfnl	5473.0	RT @samm_designs: My Girly Bags - tons of room for phone, mask, sanitiser, book, make-up, purse, cards, water and loads more and all in styâ€¦	332.0	True	full
981172	981172	6058e1863b2a050038c3bef0	2021-03-22 18:27:13	[{"text":"CryptoNews","indices":[0,11]},{"text":"LCX","indices":[202,206]},{"text":"uniswap","indices":[207,215]},{"text":"DeFi","indices":[216,221]},{"text":"LatokenApp","indices":[222,233]}]	[{"url":"https://t.co/VcqscYyrjg","expanded_url":"https://t.me/latoken_airdrops_bot?start=x2v5teku-airdrop_LCX-source_twp72","display_url":"t.me/latoken_airdroâ€¦","indices":[178,201]}]		[]	[]			#CryptoNews: LATOKEN has added $LCX token on its exchange. An airdrop worth 200K (~$20k) tokens are also underway.â€¦ https://t.co/dMZnLzOYvN	2.0	True	full
981173	981173	6058e1873b2a050038c3bf06	2021-03-22 18:27:13	[]	[]	Mon Mar 22 18:10:35 +0000 2021	[]	[{"url":"https://t.co/YF1V9uqAyq","expanded_url":"https://twitter.com/BigBrotherWatch/status/1373908767050448896","display_url":"twitter.com/BigBrotherWatcâ€¦","indices":[281,304]}]	The Government has just released a report on the Coronavirus Act which says Schedule 21 power to forcibly detain, quarantine &amp; test people, inc children are "essential" in the "long term". This power has resulted in 100% unlawful convictions (246). â¬‡ï¸�EMAILâ¬‡ï¸� YOURâ¬‡ï¸�MPâ¬‡ï¸�NOWâ¬‡ï¸� https://t.co/YF1V9uqAyq	66789.0	RT @BigBrotherWatch: The Government has just released a report on the Coronavirus Act which says Schedule 21 power to forcibly detain, quarâ€¦	5973.0	True	full
981174	981174	6058e1873b2a050038c3bf0c	2021-03-22 18:27:13	[]	[]	Mon Mar 22 17:50:00 +0000 2021	[{"text":"UPDATE","indices":[0,7]},{"text":"RollUpYourSleeve","indices":[199,216]}]	[{"url":"https://t.co/Y4F61egYJF","expanded_url":"https://1.azdhs.gov/3c7Kpea","display_url":"1.azdhs.gov/3c7Kpea","indices":[175,198]}]	#UPDATE: Registration at Arizonaâ€™s state-operated COVID-19 vaccination sites will be open to all Arizonans 16 and older beginning at 8 a.m. Wednesday, March 24. Details here: https://t.co/Y4F61egYJF #RollUpYourSleeve https://t.co/9ydIwCsDjc	43320.0	RT @AZDHS: #UPDATE: Registration at Arizonaâ€™s state-operated COVID-19 vaccination sites will be open to all Arizonans 16 and older beginninâ€¦	41.0	True	full
981175	981175	6058e1873b2a050038c3bf14	2021-03-22 18:27:13	[]	[]	Mon Mar 22 09:09:08 +0000 2021	[{"text":"COVID19","indices":[77,85]}]	[{"url":"https://t.co/rEb0fUl7dn","expanded_url":"https://www.cnn.com/2021/03/21/americas/brazilian-covid-intubation-medicine-patients-intl-latam/index.html","display_url":"cnn.com/2021/03/21/ameâ€¦","indices":[256,279]}]	INTUBATION MEDICINES DEPLETED: one Brazil town says it may be forced to take #COVID19 patients off ventilators due to shortages in medicines used for intubation. Nationwide, intubation medicines gone in 1-2 weeksâ€”private hospitals running out this week.ðŸ§µ https://t.co/rEb0fUl7dn	457212.0	RT @DrEricDing: INTUBATION MEDICINES DEPLETED: one Brazil town says it may be forced to take #COVID19 patients off ventilators due to shortâ€¦	2644.0	True	full
981176	981176	6058e1873b2a050038c3bf1e	2021-03-22 18:27:13	[]	[]	Mon Mar 22 17:05:18 +0000 2021	[]	[{"url":"https://t.co/NN0bgujFUd","expanded_url":"https://www.foxnews.com/media/biden-using-covid-block-reporters-border-facilities-rosas","display_url":"foxnews.com/media/biden-usâ€¦","indices":[251,274]}]	By denying media access to border facilities, President Biden evades transparency with the American people. Americans deserve to know what is happening on our southern border, and they must hold the Biden administration accountable for their actions. https://t.co/NN0bgujFUd	292532.0	RT @RepAndyBiggsAZ: By denying media access to border facilities, President Biden evades transparency with the American people. Americans dâ€¦	226.0	True	full
981177	981177	6058e1873b2a050038c3bf28	2021-03-22 18:27:13	[]	[]	Mon Mar 22 13:40:11 +0000 2021	[]	[{"url":"https://t.co/QrK0VBv1YQ","expanded_url":"https://nyti.ms/3vQlVxV","display_url":"nyti.ms/3vQlVxV","indices":[245,268]}]	Covid-19 has put new pressure on Congress and the White House to reduce racial health disparities. Advocates hope that means menthol cigarettes - easier to get hooked on and long targeted to Black Americans - will finally be banned nationally.Â https://t.co/QrK0VBv1YQ	1172802.0	RT @NYTScience: Covid-19 has put new pressure on Congress and the White House to reduce racial health disparities. Advocates hope that meanâ€¦	1846.0	True	full
981178	981178	6058e1873b2a050038c3bf34	2021-03-22 18:27:13	[]	[]	Mon Mar 22 17:02:09 +0000 2021	[]	[{"url":"https://t.co/WwPZvx66sP","expanded_url":"https://www.stern.de/gesundheit/kinder-im-corona-lockdown---gerade-wird-viel-vertrauen-verspielt--30442440.html","display_url":"stern.de/gesundheit/kinâ€¦","indices":[197,220]}]	Ich habe mit dem @sternde gesprochen: Ã¼ber SuizidalitÃ¤t bei Kindern und Jugendlichen, dem schwierigen Blick auf die Zukunft und Vertrauen, das die Politik zunehmend bei jungen Menschen verspielt. https://t.co/WwPZvx66sP	21298.0	RT @KJPGehrden: Ich habe mit dem @sternde gesprochen: Ã¼ber SuizidalitÃ¤t bei Kindern und Jugendlichen, dem schwierigen Blick auf die Zukunftâ€¦	604.0	True	full
981179	981179	6058e1873b2a050038c3bf44	2021-03-22 18:27:14	[]	[]	Mon Mar 22 18:00:05 +0000 2021	[]	[{"url":"https://t.co/bWQiRoBOfz","expanded_url":"https://www.independent.co.uk/news/uk/politics/government-plane-union-flag-paint-livery-b1820418.html","display_url":"independent.co.uk/news/uk/politiâ€¦","indices":[255,278]}]	Weâ€™re in a pandemic, death and job losses are rising exponential, carnage on the streets. And Johnson thinks: YES. NOW is the time I need my 2nd plane to be painted with the Union Jack. As my current one which cost the taxpayer Â£900,000 is boring me. https://t.co/bWQiRoBOfz	119024.0	RT @OxfordDiplomat: Weâ€™re in a pandemic, death and job losses are rising exponential, carnage on the streets. And Johnson thinks: YES. NOâ€¦	174.0	True	full
981180	981180	6058e1873b2a050038c3bf54	2021-03-22 18:27:14	[]	[{"url":"https://t.co/YkR7LxOAdF","expanded_url":"https://orpo.gg/pokemon/battlepalace-en/","display_url":"orpo.gg/pokemon/battleâ€¦","indices":[89,112]}]		[]	[]			Get ready for the Battle Palace, a VGC21 Series 8 Tournament organized with @Alexis_Vgc. https://t.co/YkR7LxOAdF ðŸŽ®â€¦ https://t.co/cuXCccUH1u	348.0	True	full
981181	981181	6058e1873b2a050038c3bf58	2021-03-22 18:27:14	[]	[]	Mon Mar 22 07:13:44 +0000 2021	[]	[{"url":"https://t.co/SLMYaO9Vse","expanded_url":"https://www.nytimes.com/interactive/2021/03/19/world/covid-vaccine-inequality.html","display_url":"nytimes.com/interactive/20â€¦","indices":[108,131]}]	A propÃ³sito de vacunas, el @nytimes hizo una lista de ejemplos de quiÃ©n tiene acceso y quiÃ©n no. Tremendo. https://t.co/SLMYaO9Vse https://t.co/SILUKOz9Kc	6602.0	RT @omlazo: A propÃ³sito de vacunas, el @nytimes hizo una lista de ejemplos de quiÃ©n tiene acceso y quiÃ©n no. Tremendo. https://t.co/SLMYaOâ€¦	475.0	True	full
981182	981182	6058e1873b2a050038c3bf62	2021-03-22 18:27:14	[]	[]	Mon Mar 22 18:25:54 +0000 2021	[]	[{"url":"https://t.co/r0HoBzuuC8","expanded_url":"https://www.usatoday.com/story/money/2021/03/22/check-my-stimulus-check-2021-irs-third-covid-payment-update/4801162001/","display_url":"usatoday.com/story/money/20â€¦","indices":[118,141]}]	Stimulus checks are on their way. The IRS says another batch goes out this week, many as paper checks or debit cards. https://t.co/r0HoBzuuC8	4326664.0	RT @USATODAY: Stimulus checks are on their way. The IRS says another batch goes out this week, many as paper checks or debit cards. https:/â€¦	1829.0	True	full
981183	981183	6058e1883b2a050038c3bf86	2021-03-22 18:27:14	[]	[]	Mon Mar 22 08:05:50 +0000 2021	[]	[{"url":"https://t.co/2JOM8lsJG4","expanded_url":"https://bigbrotherwatch.org.uk/coronavirusact/#email-your-mp","display_url":"bigbrotherwatch.org.uk/coronavirusactâ€¦","indices":[242,265]}]	ðŸš¨ ACTION ALERT: EMAIL YOUR MP TO REPEAL THE CORONAVIRUS ACT NOW! ðŸš¨ MPs will vote *this THURSDAY* on whether to renew or repeal the draconian emergency law. Use our simple tools to: ðŸ“¨ Email your MP ðŸ¤³ Spread the word TAKE ACTION + SHARE! https://t.co/2JOM8lsJG4	66789.0	RT @BigBrotherWatch: ðŸš¨ ACTION ALERT: EMAIL YOUR MP TO REPEAL THE CORONAVIRUS ACT NOW! ðŸš¨ MPs will vote *this THURSDAY* on whether to renewâ€¦	80.0	True	full
981184	981184	6058e1883b2a050038c3bf88	2021-03-22 18:27:14	[]	[]	Mon Mar 22 16:10:00 +0000 2021	[{"text":"RadicalContraLaCovid19","indices":[130,153]}]	[{"url":"https://t.co/csIlWBnP9o","expanded_url":"https://www.vtv.gob.ve/vacunas-soberana2-adbala-llegaran-abril-incorporar-venezuela-fase-iii-ensayos-clinicos/","display_url":"vtv.gob.ve/vacunas-soberaâ€¦","indices":[156,179]}]	Vacunas Soberana 02 y Abdala llegarÃ¡n en abril para incorporar a Venezuela en la fase III de ensayos clÃ­nicos contra la COVID-19 #RadicalContraLaCovid19 https://t.co/csIlWBnP9o https://t.co/IEMhRx2ulZ	1815804.0	RT @VTVcanal8: Vacunas Soberana 02 y Abdala llegarÃ¡n en abril para incorporar a Venezuela en la fase III de ensayos clÃ­nicos contra la COVIâ€¦	201.0	True	full
981185	981185	6058e1883b2a050038c3bf90	2021-03-22 18:27:14	[]	[]	Sun Mar 21 23:32:47 +0000 2021	[]	[{"url":"https://t.co/tHVeak1cpX","expanded_url":"https://www.utmb.edu/covid-19/vaccine","display_url":"utmb.edu/covid-19/vacciâ€¦","indices":[229,252]}]	ðŸ’¥ATTENTIONðŸ’¥ If you or anyone you know lives in the Houston area and wants a COVID vaccine, sign up on the @GCHDinfo and @utmbhealth waitlist! Priority groups are prioritized, but ALL adults can sign up and receive appointments! https://t.co/tHVeak1cpX	595.0	RT @RachelBPharmD: ðŸ’¥ATTENTIONðŸ’¥ If you or anyone you know lives in the Houston area and wants a COVID vaccine, sign up on the @GCHDinfo andâ€¦	405.0	True	full
981186	981186	6058e1883b2a050038c3bf92	2021-03-22 18:27:14	[]	[]	Mon Mar 22 02:34:53 +0000 2021	[]	[{"url":"https://t.co/VqIw77h26x","expanded_url":"http://bit.ly/3lzqYOv","display_url":"bit.ly/3lzqYOv","indices":[147,170]}]	VÃ­ctima de asalto persiguiÃ³ y atropellÃ³ a sus agresores en Guadalajara. Los presuntos delincuentes estÃ¡n graves y el conductor detenido (VIDEO) https://t.co/VqIw77h26x	7821369.0	RT @lopezdoriga: VÃ­ctima de asalto persiguiÃ³ y atropellÃ³ a sus agresores en Guadalajara. Los presuntos delincuentes estÃ¡n graves y el condâ€¦	44.0	True	full
981187	981187	6058e1883b2a050038c3bfae	2021-03-22 18:27:15	[]	[]	Sun Mar 21 19:30:03 +0000 2021	[]	[{"url":"https://t.co/QcDJWfGngF","expanded_url":"https://bit.ly/3r54zJT","display_url":"bit.ly/3r54zJT","indices":[116,139]}]	Quito se acerca a los 100 mil casos de COVID-19 y Guayaquil a los 30 mil. Mira las cifras totales del todo el paÃ­s: https://t.co/QcDJWfGngF https://t.co/ua3TYpOs63	1542112.0	RT @EcuavisaInforma: Quito se acerca a los 100 mil casos de COVID-19 y Guayaquil a los 30 mil. Mira las cifras totales del todo el paÃ­s: htâ€¦	861.0	True	full
981188	981188	6058e1883b2a050038c3bfb4	2021-03-22 18:27:15	[]	[]	Mon Mar 22 18:24:37 +0000 2021	[{"text":"Garza","indices":[0,6]},{"text":"crypto","indices":[7,14]},{"text":"Gold","indices":[15,20]}]	[{"url":"https://t.co/kcimR2GMu4","expanded_url":"https://cutt.ly/MustSeeGoldenPotentialInGoldMarkets","display_url":"cutt.ly/MustSeeGoldenPâ€¦","indices":[189,212]}]	#Garza #crypto #Gold It was said that these other companiesâ€™ seem to have pulled back from its record of gold price for approximately$2,089.20/oz. Explore this mind-blowing gold news here: https://t.co/kcimR2GMu4 Sponsored Post. Check disclaimer on profile &amp; landing page.	120.0	RT @MerekiTah: #Garza #crypto #Gold It was said that these other companiesâ€™ seem to have pulled back from its record of gold price for apprâ€¦	17.0	True	full
981189	981189	6058e1893b2a050038c3bfc0	2021-03-22 18:27:15	[{"text":"LedesmaTeam","indices":[144,156]},{"text":"Intero","indices":[157,164]},{"text":"realtor","indices":[165,173]},{"text":"realestateagent","indices":[174,190]}]	[{"url":"https://t.co/CpqfQFJPNo","expanded_url":"https://www.onlinehomeestimate.com/lp/31FBD3E2-E77E-4BD3-9BB9-9BFA3F9EB512/303?r=baygc_tw_10207","display_url":"onlinehomeestimate.com/lp/31FBD3E2-E7â€¦","indices":[227,250]}]		[]	[]			If you're thinking about selling your home, finding out its worth is the place to start! Get a free estimate now! ðŸ¤©â€¦ https://t.co/vUOdDhbRnL	99.0	True	full
981190	981190	6058e1893b2a050038c3bfc4	2021-03-22 18:27:15	[]	[]	Mon Mar 22 14:05:00 +0000 2021	[{"text":"TamilNadu","indices":[105,115]},{"text":"TamilNaduAssemblyElections2021","indices":[116,147]}]	[{"url":"https://t.co/2YYUbcymlO","expanded_url":"https://zeenews.india.com/india/tamil-nadu-assembly-elections-2021-bjp-releases-manifesto-promises-to-hand-over-control-of-temples-to-hindu-scholars-saints-2349650.html","display_url":"zeenews.india.com/india/tamil-naâ€¦","indices":[149,172]}]	.@BJP4India releases its manifesto, promises to hand over control of temples to Hindu scholars, saints. #TamilNadu #TamilNaduAssemblyElections2021 https://t.co/2YYUbcymlO	5388315.0	RT @ZeeNewsEnglish: .@BJP4India releases its manifesto, promises to hand over control of temples to Hindu scholars, saints. #TamilNadu #Taâ€¦	16.0	True	full
981191	981191	6058e1893b2a050038c3bfca	2021-03-22 18:27:15	[]	[]	Mon Mar 22 17:44:43 +0000 2021	[]	[{"url":"https://t.co/QDdyWFyb3A","expanded_url":"https://curiouscat.qa/AnimeStranger69","display_url":"curiouscat.qa/AnimeStranger69","indices":[130,153]}]	â€¢||ok ok es hora adelante! respondo preguntas hacia el usser o a sus personajes: -Mitsuo -Aiden Respondere todo lo que pueda uwu https://t.co/QDdyWFyb3A	152.0	RT @AnimeStranger69: â€¢||ok ok es hora adelante! respondo preguntas hacia el usser o a sus personajes: -Mitsuo -Aiden Respondere todo lo quâ€¦	152.0	True	full
981192	981192	6058e1893b2a050038c3bff2	2021-03-22 18:27:16	[]	[]	Mon Mar 22 18:12:30 +0000 2021	[]	[{"url":"https://t.co/R3ugGkrwXR","expanded_url":"https://twitter.com/LivePDDave1/status/1374040217229819905","display_url":"twitter.com/LivePDDave1/stâ€¦","indices":[281,304]}]	Like most Reps you have no concept that life is not static. Change is part of life! Scientists did not know in the beginning how this virus was spread! Research &amp; different countries experimenting taught us a great deal about controlling the spread. Now we know - wear a mask! https://t.co/R3ugGkrwXR	1219.0	RT @joansths1: Like most Reps you have no concept that life is not static. Change is part of life! Scientists did not know in the beginningâ€¦	3250.0	True	full
981193	981193	6058e1893b2a050038c3bff4	2021-03-22 18:27:16	[]	[]	Wed Dec 04 12:46:06 +0000 2019	[{"text":"NHS","indices":[83,87]}]	[{"url":"https://t.co/dsumcl1eyF","expanded_url":"https://www.theguardian.com/society/2019/dec/04/both-labour-and-tory-migration-plans-would-worsen-nhs-staffing","display_url":"theguardian.com/society/2019/dâ€¦","indices":[108,131]},{"url":"https://t.co/XDbBOduvLz","expanded_url":"https://www.cgdev.org/blog/how-tackle-uks-chronic-nursing-shortage-and-help-development","display_url":"cgdev.org/blo…	In the most unsurprising news of the day, the end of European FoM will create huge #NHS staffing shortages: https://t.co/dsumcl1eyF @CGDev has an idea ðŸ’¡ Promote health worker migration from developing countries *and* fulfill development objectives: https://t.co/XDbBOduvLz	3421.0	RT @helen_dempster: In the most unsurprising news of the day, the end of European FoM will create huge #NHS staffing shortages: https://t.câ€¦	1725.0	True	full
981194	981194	6058e1893b2a050038c3bff6	2021-03-22 18:27:16	[]	[]	Mon Mar 22 18:22:49 +0000 2021	[{"text":"onpoli","indices":[129,136]},{"text":"onted","indices":[137,143]},{"text":"onhealth","indices":[144,153]},{"text":"COVID19","indices":[154,162]},{"text":"COVID19Ontario","indices":[163,178]}]	[{"url":"https://t.co/XYrYZ7EEJp","expanded_url":"https://twitter.com/Sflecce/status/1373774809394470916","display_url":"twitter.com/Sflecce/statusâ€¦","indices":[179,202]}]	A lifetime of organ damage "for the economy". ðŸ¤¬ I'm sure they'll send you a "Thank you" card. /s (Image courtesy @KashPrime) #onpoli #onted #onhealth #COVID19 #COVID19Ontario https://t.co/XYrYZ7EEJp https://t.co/NbwU7msDWG	234.0	RT @J__Donner: A lifetime of organ damage "for the economy". ðŸ¤¬ I'm sure they'll send you a "Thank you" card. /s (Image courtesy @KashPriâ€¦	628.0	True	full
981195	981195	6058e18a3b2a050038c3c020	2021-03-22 18:27:16	[]	[{"url":"https://t.co/xTaHRnf5aC","expanded_url":"http://511.idaho.gov/forwarding/viewevent.asp?type=event&id=IDSEG-170619","display_url":"511.idaho.gov/forwarding/vieâ€¦","indices":[145,168]}]		[]	[]			I-15: Wet pavement from Exit 71 - I-15B Pocatello; Interstate 15 Business (Pocatello) to US 91; I-15B Blackfoot (2mâ€¦ https://t.co/OLdtcGL6r7	213.0	True	full
981196	981196	6058e18a3b2a050038c3c038	2021-03-22 18:27:16	[]	[]	Mon Mar 22 14:30:16 +0000 2021	[]	[{"url":"https://t.co/iRnyMDxbmX","expanded_url":"https://mailchi.mp/20625980cc22/fact-1-a-big-fat-crisis-10075741?e=f626633e20","display_url":"mailchi.mp/20625980cc22/fâ€¦","indices":[172,195]}]	Holy cow: 42% of Americans report undesired weight gain during Covid 19. The average weight gain is 29 lbs. And 41 lbs for Millennials! This will ramify for years to come. https://t.co/iRnyMDxbmX https://t.co/tR9tcnt4s7	20680.0	RT @jon_rauch: Holy cow: 42% of Americans report undesired weight gain during Covid 19. The average weight gain is 29 lbs. And 41 lbs for Mâ€¦	96.0	True	full
981197	981197	6058e18a3b2a050038c3c03a	2021-03-22 18:27:16	[{"text":"CryptoNews","indices":[0,11]},{"text":"LatokenApp","indices":[167,178]}]	[{"url":"https://t.co/UiUko3SsX4","expanded_url":"https://t.me/latoken_airdrops_bot?start=6ayhiz2i-airdrop_DFN-source_twp79","display_url":"t.me/latoken_airdroâ€¦","indices":[223,246]}]		[]	[]			#CryptoNews: Cryptocurrency exchange LATOKEN registered 100% growth in mobile app downloads in just two months, thaâ€¦ https://t.co/t4tMc4xWbS	0.0	True	full
981198	981198	6058e18a3b2a050038c3c046	2021-03-22 18:27:16	[]	[{"url":"https://t.co/slLvXuvEq6","expanded_url":"http://CVSoci.al/NTrdReiW","display_url":"CVSoci.al/NTrdReiW","indices":[236,259]}]		[]	[]			A Hogan Lovells team led by Global Head of Sports and M&amp;A partner Matthew Eisler is advising Roku, Inc. (Roku) on iâ€¦ https://t.co/r3wUI1wIWE	159.0	True	full
981199	981199	6058e18a3b2a050038c3c048	2021-03-22 18:27:16	[]	[]	Fri Mar 19 18:52:16 +0000 2021	[]	[{"url":"https://t.co/CwDUYW5FJ5","expanded_url":"https://bit.ly/3lxLY8e","display_url":"bit.ly/3lxLY8e","indices":[248,271]}]	Alarma en Asia por "Nipah", un nuevo virus que podrÃ­a desencadenar una pandemia â­•ï¸�SegÃºn la OMS, es uno de las de los diez patÃ³genos mÃ¡s peligrosos. La enfermedad se transmite a travÃ©s de los fluidos como la saliva y la sangre y no existe vacuna. https://t.co/CwDUYW5FJ5 https://t.co/nxTjs3YobX	2823843.0	RT @C5N: Alarma en Asia por "Nipah", un nuevo virus que podrÃ­a desencadenar una pandemia â­•ï¸�SegÃºn la OMS, es uno de las de los diez patÃ³genâ€¦	668.0	True	full
981200	981200	6058e18a3b2a050038c3c04a	2021-03-22 18:27:16	[]	[]	Mon Mar 22 18:18:34 +0000 2021	[{"text":"DemiLovato","indices":[8,19]}]	[{"url":"https://t.co/fkDugzkukX","expanded_url":"https://www.vogue.mx/estilo-de-vida/video/demi-lovato-entrevista-con-vogue-mexico-video","display_url":"vogue.mx/estilo-de-vidaâ€¦","indices":[248,271]}]	[VIDEO] #DemiLovato tiene un nuevo documental en YouTube y protagoniza la portada de abril de Vogue MÃ©xico y LATAM. ðŸ˜� Para celebrarlo, hablamos con ella sobre cÃ³mo la pandemia de 2020 le permitiÃ³ ir hacia adentro y aprender mucho sobre ella misma. https://t.co/fkDugzkukX	1516017.0	RT @VogueMexico: [VIDEO] #DemiLovato tiene un nuevo documental en YouTube y protagoniza la portada de abril de Vogue MÃ©xico y LATAM. ðŸ˜� Paraâ€¦	888.0	True	full
981201	981201	6058e18a3b2a050038c3c05e	2021-03-22 18:27:17	[]	[]	Mon Mar 22 14:59:26 +0000 2021	[]	[{"url":"https://t.co/mq2p1wRSoW","expanded_url":"https://www.infobae.com/economia/2021/03/22/la-justicia-le-ordeno-a-la-afip-no-cobrarle-el-impuesto-a-la-riqueza-a-un-empresario/","display_url":"infobae.com/economia/2021/â€¦","indices":[248,271]}]	Â¿Son conscientes, los seÃ±ores jueces, de que estÃ¡n obrando, insosteniblemente, en contra de la voluntad de la ciudadanÃ­a y aÃºn, en un contexto tan crÃ­tico como el que plantea la pandemia, en contra del paÃ­s, en el mÃ¡s amplio sentido de la palabra? https://t.co/mq2p1wRSoW	84648.0	RT @fvallejoss: Â¿Son conscientes, los seÃ±ores jueces, de que estÃ¡n obrando, insosteniblemente, en contra de la voluntad de la ciudadanÃ­a yâ€¦	355.0	True	full
981202	981202	6058e18a3b2a050038c3c060	2021-03-22 18:27:17	[]	[]	Mon Mar 22 18:14:19 +0000 2021	[]	[{"url":"https://t.co/Io5ek1ffFX","expanded_url":"https://bit.ly/395uwDb","display_url":"bit.ly/395uwDb","indices":[255,278]}]	Principio de reciprocidad OMS: "Proteger a quienes soportan riesgos significativos adicionales derivados de la COVID-19 para proteger el bienestar de los demÃ¡s."=Participantes en ensayos clÃ­nicos de la vacuna que no recibieron vacuna real. Se lo debemos. https://t.co/Io5ek1ffFX	126867.0	RT @ccarballo50: Principio de reciprocidad OMS: "Proteger a quienes soportan riesgos significativos adicionales derivados de la COVID-19 paâ€¦	0.0	True	full
981203	981203	6058e18b3b2a050038c3c066	2021-03-22 18:27:17	[]	[]	Mon Mar 22 17:19:53 +0000 2021	[]	[{"url":"https://t.co/szfRq3MXT8","expanded_url":"https://www.schwaebische.de/landkreis/landkreis-ravensburg/ravensburg_artikel,-ravensburger-krankenhauspfleger-verstirbt-nach-corona-impfung-_arid,11343472.html","display_url":"schwaebische.de/landkreis/landâ€¦","indices":[222,245]}]	Es nimmt kein Ende ðŸ˜¢. Ein weiterer Todesfall: â€žDer junge Pfleger, der im Ravensburger Krankenhaus St. Elisabeth arbeitete, verstarb in zeitlichem Zusammenhang zu einer Astrazeneca-Impfung. Die HintergrÃ¼nde sind unklar.â€œ https://t.co/szfRq3MXT8	4295.0	RT @rosenbusch_: Es nimmt kein Ende ðŸ˜¢. Ein weiterer Todesfall: â€žDer junge Pfleger, der im Ravensburger Krankenhaus St. Elisabeth arbeiteteâ€¦	39.0	True	full
981204	981204	6058e18b3b2a050038c3c06e	2021-03-22 18:27:17	[]	[]	Mon Mar 22 17:31:03 +0000 2021	[{"text":"Teachers","indices":[0,9]},{"text":"COVID19","indices":[94,102]}]	[{"url":"https://t.co/jLenNxjipU","expanded_url":"https://bit.ly/378slgR","display_url":"bit.ly/378slgR","indices":[269,292]}]	#Teachers &amp; staff: Help K-12 schools operate safely by combining steps to limit spread of #COVID19. Have everyone wear a mask that covers the nose &amp; mouth with no gaps. Keep at least 6ft (about 2 arm lengths) from other adults &amp; students. Wash hands often. https://t.co/jLenNxjipU https://t.co/sar67bbXYf	3782982.0	RT @CDCgov: #Teachers &amp; staff: Help K-12 schools operate safely by combining steps to limit spread of #COVID19. Have everyone wear a mask tâ€¦	134.0	True	full
981205	981205	6058e18b3b2a050038c3c070	2021-03-22 18:27:17	[]	[{"url":"https://t.co/eHdIFjoVAG","expanded_url":"https://bit.ly/3lCCatJ","display_url":"bit.ly/3lCCatJ","indices":[252,275]}]		[]	[]			Great News! San Francisco, Marin, and Santa Clara Counties Expected to Move to Orange COVID-19 Reopening Tier. Sanâ€¦ https://t.co/MvzkMD80NB	2273.0	True	full
981206	981206	6058e18b3b2a050038c3c082	2021-03-22 18:27:17	[]	[{"url":"https://t.co/vhoeKvf9XM","expanded_url":"http://1500rs.my","display_url":"1500rs.my","indices":[81,104]}]		[]	[]			Friends pls don't take @reliancejio fiber connection..they cheat us after taking https://t.co/vhoeKvf9XM internet sâ€¦ https://t.co/TflP89NwnR	5.0	True	full
981207	981207	6058e18b3b2a050038c3c090	2021-03-22 18:27:17	[]	[]	Mon Mar 22 18:23:07 +0000 2021	[]	[{"url":"https://t.co/GdpXpwnd8r","expanded_url":"https://www.independent.co.uk/news/uk/politics/government-plane-union-flag-paint-livery-b1820418.html","display_url":"independent.co.uk/news/uk/politiâ€¦","indices":[249,272]}]	I really can't take this anymore. There was a //shitstorm// over the first one and it's ridiculous paint job And now there's another? Whilst he have: -Record unemployment -Trashed economy -Poverty wages -NHS on its knees Fuck the elites. https://t.co/GdpXpwnd8r	12149.0	RT @wrenasaurus: I really can't take this anymore. There was a //shitstorm// over the first one and it's ridiculous paint job And now tâ€¦	5568.0	True	full
981208	981208	6058e18b3b2a050038c3c09e	2021-03-22 18:27:17	[]	[]	Mon Mar 22 18:22:00 +0000 2021	[]	[{"url":"https://t.co/Yiyf04pH82","expanded_url":"https://twitter.com/Nibellion/status/1373996180653375490?s=20","display_url":"twitter.com/Nibellion/statâ€¦","indices":[165,188]}]	Reminder that the guy who said this in 2017 is the president and CEO of SIE now. Sony's M.O. is actively destroying its back catalog to force you towards the future https://t.co/Yiyf04pH82 https://t.co/rpxeQ8YQVp	21333.0	RT @MelloMakes: Reminder that the guy who said this in 2017 is the president and CEO of SIE now. Sony's M.O. is actively destroying its bacâ€¦	253.0	True	full
981209	981209	6058e18b3b2a050038c3c0ae	2021-03-22 18:27:18	[{"text":"funding","indices":[114,122]},{"text":"founder","indices":[123,131]},{"text":"success","indices":[132,140]},{"text":"innovation","indices":[141,152]},{"text":"pitch","indices":[153,159]},{"text":"techstartup","indices":[160,172]},{"text":"future","indices":[173,180]},{"text":"growthmindset","indices":[181,195]},{"text":"personalgrowth","indices":[196,211]},{"text":"smallbusiness","indic…	[{"url":"https://t.co/tNMgWEJttt","expanded_url":"https://www.meettraction.com/the-best-payment-gateway-providers-for-saas-business/","display_url":"meettraction.com/the-best-paymeâ€¦","indices":[90,113]}]		[]	[]			Together with its significant fees and smooth design makes it arguably the best provider. https://t.co/tNMgWEJtttâ€¦ https://t.co/biC8YaGMbA	12.0	True	full
981210	981210	6058e18c3b2a050038c3c0c8	2021-03-22 18:27:18	[]	[]	Mon Mar 22 18:19:00 +0000 2021	[{"text":"Assam","indices":[63,69]},{"text":"IAS","indices":[151,155]},{"text":"UPSC","indices":[156,161]},{"text":"Environment","indices":[162,174]},{"text":"CurrentAffairs","indices":[175,190]},{"text":"IFS","indices":[191,195]},{"text":"Biodiversity","indices":[196,209]}]	[{"url":"https://t.co/WW269czBjJ","expanded_url":"https://youtu.be/GqPky1Y3PEs","display_url":"youtu.be/GqPky1Y3PEs","indices":[126,149]}]	New plant species with potential Anti-Cancer use discovered in #Assam. Click to find out about its Location, taxonomy and use https://t.co/WW269czBjJ #IAS #UPSC #Environment #CurrentAffairs #IFS #Biodiversity https://t.co/QZ59bkQPGB	94645.0	RT @MahipalRathore: New plant species with potential Anti-Cancer use discovered in #Assam. Click to find out about its Location, taxonomy aâ€¦	137.0	True	full
981211	981211	6058e18c3b2a050038c3c0d8	2021-03-22 18:27:18	[]	[]	Mon Mar 22 18:27:12 +0000 2021	[{"text":"SupportSmallStreamers","indices":[70,92]},{"text":"twitch","indices":[94,101]},{"text":"deadspace","indices":[102,112]},{"text":"cosplay","indices":[113,121]},{"text":"horror","indices":[122,129]}]	[{"url":"https://t.co/46Dc7m1MCd","expanded_url":"http://Twitch.tv/ToraGemingu","display_url":"Twitch.tv/ToraGemingu","indices":[131,154]}]	Heute spielen wir um 20:15 Uhr Live auf Twitch Dead Space weiter â™¥ï¸� #SupportSmallStreamers #twitch #deadspace #cosplay #horror https://t.co/46Dc7m1MCd https://t.co/vTCvfhivZI	5.0	RT @ToraGaming2: Heute spielen wir um 20:15 Uhr Live auf Twitch Dead Space weiter â™¥ï¸� #SupportSmallStreamers #twitch #deadspace #cosplayâ€¦	16040.0	True	full
981212	981212	6058e18c3b2a050038c3c0dc	2021-03-22 18:27:18	[]	[]	Mon Mar 22 17:23:24 +0000 2021	[]	[{"url":"https://t.co/AnRX9USsvz","expanded_url":"https://www.gofundme.com/f/ayuda-medica-covd-para-jonny-blum?sharetype=teams&member=9517082&pc=fb_co_campmgmt_w&rcid=r01-161643023846-dbc8ba622f384b81&utm_source=facebook&utm_medium=social&utm_campaign=p_lico%2Bshare-sheet&fbclid=IwAR28JWfVvVzBq_yvifrnjpH3xjBr5kAF-zp0H3nMw6Xwf1DztFhyPIPEJFM","display_url":"gofundme.com/f/ayuda-medicaâ€¦","indices"…	Mi amigo Johnny Blum estÃ¡ hospitalizado grave con COVID. Es segunda vez que contrae la enfermedad (estuvo tambiÃ©n hospitalizado en diciembre) y tiene varias condiciones mÃ©dicas previas. Quien pudiera ayudar, este es el GoFundMe: https://t.co/AnRX9USsvz	26789.0	RT @OliverLaufer: Mi amigo Johnny Blum estÃ¡ hospitalizado grave con COVID. Es segunda vez que contrae la enfermedad (estuvo tambiÃ©n hospitaâ€¦	325.0	True	full
981213	981213	6058e18c3b2a050038c3c0de	2021-03-22 18:27:18	[]	[]	Sun Mar 21 18:05:38 +0000 2021	[]	[{"url":"https://t.co/1qN1tofMAV","expanded_url":"http://www.virginmoneygiving.com/GaryMcKee1","display_url":"virginmoneygiving.com/GaryMcKee1","indices":[267,290]}]	ðŸ‘‡RUGBY LEAGUE WE NEED YOUðŸ‘‡ The man on the left, Kevin Sinfield ran 7 Marathons in 7 days &amp; raised Â£2.7M The man on the right, @Marathon_Man110 is running 110 Marathons in 110 days &amp; is currently on Â£45K Today was DAY 49 Please RT &amp; Give him a Follow https://t.co/1qN1tofMAV https://t.co/fGQ80Nz33s	1612.0	RT @MissAmyCaddy: ðŸ‘‡RUGBY LEAGUE WE NEED YOUðŸ‘‡ The man on the left, Kevin Sinfield ran 7 Marathons in 7 days &amp; raised Â£2.7M The man on theâ€¦	201.0	True	full
981214	981214	6058e18c3b2a050038c3c0e0	2021-03-22 18:27:18	[]	[]	Mon Mar 22 18:10:00 +0000 2021	[{"text":"SepaQue","indices":[0,8]}]	[{"url":"https://t.co/XdX029D1E8","expanded_url":"https://bit.ly/3tAdVPA","display_url":"bit.ly/3tAdVPA","indices":[170,193]}]	#SepaQue NicolÃ¡s Maduro comentÃ³ que en otros paÃ­ses del mundo en los que reabrieron las escuelas tuvieron que cerrarlas nuevamente por el comportamiento del coronavirus. https://t.co/XdX029D1E8	678943.0	RT @EfectoCocuyo: #SepaQue NicolÃ¡s Maduro comentÃ³ que en otros paÃ­ses del mundo en los que reabrieron las escuelas tuvieron que cerrarlas nâ€¦	1677.0	True	full
981215	981215	6058e18c3b2a050038c3c0e6	2021-03-22 18:27:18	[]	[]	Mon Mar 22 18:05:15 +0000 2021	[]	[{"url":"https://t.co/J1vSyLXimZ","expanded_url":"https://www.cnbc.com/2021/03/19/latest-stimulus-bill-expands-increased-food-stamps-through-september.html","display_url":"cnbc.com/2021/03/19/latâ€¦","indices":[255,278]}]	I successfully fought the previous administration's efforts to make it harder to access SNAP benefits during the pandemic. Now, expanding SNAP benefits by 15% under the American Rescue Plan will help deliver the aid our communities need. Help is here. https://t.co/J1vSyLXimZ	130050.0	RT @TishJames: I successfully fought the previous administration's efforts to make it harder to access SNAP benefits during the pandemic.â€¦	5732.0	True	full
981216	981216	6058e18c3b2a050038c3c0ec	2021-03-22 18:27:18	[]	[]	Mon Mar 22 18:24:37 +0000 2021	[{"text":"Garza","indices":[0,6]},{"text":"crypto","indices":[7,14]},{"text":"Gold","indices":[15,20]}]	[{"url":"https://t.co/kcimR2GMu4","expanded_url":"https://cutt.ly/MustSeeGoldenPotentialInGoldMarkets","display_url":"cutt.ly/MustSeeGoldenPâ€¦","indices":[189,212]}]	#Garza #crypto #Gold It was said that these other companiesâ€™ seem to have pulled back from its record of gold price for approximately$2,089.20/oz. Explore this mind-blowing gold news here: https://t.co/kcimR2GMu4 Sponsored Post. Check disclaimer on profile &amp; landing page.	120.0	RT @MerekiTah: #Garza #crypto #Gold It was said that these other companiesâ€™ seem to have pulled back from its record of gold price for apprâ€¦	46.0	True	full
981217	981217	6058e18c3b2a050038c3c106	2021-03-22 18:27:19	[]	[]	Mon Mar 01 00:39:31 +0000 2021	[]	[{"url":"https://t.co/D383xIumkV","expanded_url":"http://onlyfans.com/brianvach","display_url":"onlyfans.com/brianvach","indices":[122,145]}]	Desconocido me ofrece dinero para que le rompa el culo a Ã©l y a sus primos, muy fuerteðŸ”¥ðŸ˜³ Rt Y te envÃ­o el video completo ðŸ˜ˆhttps://t.co/D383xIumkV 70% OFFðŸ”¥ https://t.co/EPdLsUrLlY	269994.0	RT @cristianrook: Desconocido me ofrece dinero para que le rompa el culo a Ã©l y a sus primos, muy fuerteðŸ”¥ðŸ˜³ Rt Y te envÃ­o el video completoâ€¦	427.0	True	full
981218	981218	6058e18c3b2a050038c3c10c	2021-03-22 18:27:19	[]	[]	Sun Mar 21 17:00:17 +0000 2021	[]	[{"url":"https://t.co/yxFSwbHFJ4","expanded_url":"https://api.whatsapp.com/send?phone=966534566666","display_url":"api.whatsapp.com/send?phone=966â€¦","indices":[179,202]},{"url":"https://t.co/oyIMLIzvke","expanded_url":"http://www.ertwa.com.sa","display_url":"ertwa.com.sa","indices":[255,278]}]	ØªÙ†Ù�ÙŠØ° Ù…Ø«Ù„ Ù‡Ø°Ø§ Ø§Ù„Ø¬Ø§Ù…Ø¹ Ù�ÙŠ Ø§Ù„Ù‡Ù†Ø¯ ðŸ‘‡ðŸ�¼ Ø¨Ù€ 112 Ø§Ù„Ù� Ø±ÙŠØ§Ù„ (Ø´Ø§Ù…Ù„ Ø§Ù„Ø¨Ø¦Ø± ÙˆØ§Ù„Ù…ÙˆØ§Ø¶Ø¦) ÙŠØ¨Ø¯Ø£ Ø­Ù�Ø± Ø§Ù„Ø¢Ø¨Ø§Ø± Ù…Ù† 999Ø±ÙŠØ§Ù„ ÙˆØ§Ù„Ø¨Ø¦Ø± Ø¨Ø§Ù„Ù…Ø¶Ø®Ø© ÙˆØ§Ù„ØµÙ†Ø§Ø¨ÙŠØ± Ø¨2400 (Ù†ÙˆØ«Ù‚ Ù„Ùƒ Ø¬Ù…ÙŠØ¹ Ù…Ø±Ø§Ø­Ù„ Ø§Ù„ØªÙ†Ù�ÙŠØ°) Ù„Ù„Ø¥Ø³ØªÙ�Ø³Ø§Ø± ÙˆØ§ØªØ³Ø§Ø¨: https://t.co/yxFSwbHFJ4 Ù„Ù…Ø´Ø§Ù‡Ø¯Ø© Ø¨Ù‚ÙŠØ© Ø§Ù„Ù…Ø´Ø§Ø±ÙŠØ¹ Ù…Ù† Ø¢Ø¨Ø§Ø± ÙˆÙ…Ø³Ø§Ø…	57946.0	RT @almubashirat: ØªÙ†Ù�ÙŠØ° Ù…Ø«Ù„ Ù‡Ø°Ø§ Ø§Ù„Ø¬Ø§Ù…Ø¹ Ù�ÙŠ Ø§Ù„Ù‡Ù†Ø¯ ðŸ‘‡ðŸ�¼ Ø¨Ù€ 112 Ø§Ù„Ù� Ø±ÙŠØ§Ù„ (Ø´Ø§Ù…Ù„ Ø§Ù„Ø¨Ø¦Ø± ÙˆØ§Ù„Ù…ÙˆØ§Ø¶Ø¦) ÙŠØ¨Ø¯Ø£ Ø­Ù�Ø± Ø§Ù„Ø¢Ø¨Ø§Ø± Ù…Ù† 999Ø±ÙŠØ§Ù„ ÙˆØ§Ù„Ø¨Ø¦Ø± Ø¨Ø§Ù„Ù…Ø¶Ø®Ø© ÙˆØ§Ù„ØµÙ†Ø§â€¦	47.0	True	full
981219	981219	6058e18d3b2a050038c3c114	2021-03-22 18:27:19	[]	[]	Sun Mar 21 23:12:41 +0000 2021	[]	[{"url":"https://t.co/ojQ7G5lDuk","expanded_url":"https://brasil.elpais.com/brasil/2021-03-21/economistas-pedem-lockdown-contra-falso-dilema-entre-salvar-vidas-e-desempenho-economico.html?utm_source=Facebook&ssm=FB_BR_CM#Echobox=1616350381","display_url":"brasil.elpais.com/brasil/2021-03â€¦","indices":[184,207]}]	'Carta assinada por mais de 200 economistas, incluindo banqueiros e ex-presidentes do Banco Central, aponta que Ã© ilusÃ³rio imaginar a economia em alta com a pandemia em descontroleâ€™. https://t.co/ojQ7G5lDuk	22173.0	RT @alexdesanti: 'Carta assinada por mais de 200 economistas, incluindo banqueiros e ex-presidentes do Banco Central, aponta que Ã© ilusÃ³rioâ€¦	1168.0	True	full
981220	981220	6058e18d3b2a050038c3c11a	2021-03-22 18:27:19	[]	[]	Mon Mar 22 18:22:37 +0000 2021	[]	[{"url":"https://t.co/dU3Y8YIuA2","expanded_url":"http://vogue.cm/CfptjXj","display_url":"vogue.cm/CfptjXj","indices":[200,223]}]	"Over the past year, Iâ€™ve become somewhat disillusioned with the entire concept of a â€˜careerâ€™â€”the pandemic has made it clear nothing is set in stone, and careerist success is never truly fulfilling." https://t.co/dU3Y8YIuA2	13950353.0	RT @voguemagazine: "Over the past year, Iâ€™ve become somewhat disillusioned with the entire concept of a â€˜careerâ€™â€”the pandemic has made it câ€¦	45.0	True	full
981221	981221	6058e18d3b2a050038c3c124	2021-03-22 18:27:19	[]	[]	Mon Mar 22 02:29:52 +0000 2021	[]	[{"url":"https://t.co/Ye9rSdNNBx","expanded_url":"https://eiupanthers.com/news/2021/3/21/turnovers-special-teams-help-in-eiu-football-win.aspx","display_url":"eiupanthers.com/news/2021/3/21â€¦","indices":[216,239]}]	ICYMI: The Fight Song was sung today at O'Brien Field as three interceptions and a blocked punt for a touchdown helped carry @EIU_Panthers football to its first win of the season, a 28-20 win over Tennessee Tech... https://t.co/Ye9rSdNNBx https://t.co/E1Eq7jgyrr	11731.0	RT @EIU_Panthers: ICYMI: The Fight Song was sung today at O'Brien Field as three interceptions and a blocked punt for a touchdown helped caâ€¦	202.0	True	full
981222	981222	6058e18d3b2a050038c3c12c	2021-03-22 18:27:19	[]	[]	Sun Mar 21 19:05:46 +0000 2021	[{"text":"rt","indices":[223,226]}]	[{"url":"https://t.co/4VWuTOIZmM","expanded_url":"https://onlyfans.com/chofercaliente","display_url":"onlyfans.com/chofercaliente","indices":[228,251]}]	"ð�—–ð�—¢ð�—�ð�—œð�— ð�—¢ð�—¦ ð�—”ð�—Ÿ ð�——ð�—˜ ð�—Ÿð�—” ð�—Ÿð�—œð�— ð�—£ð�—œð�—˜ð�—­ð�—”"ðŸ§¹ðŸ˜ˆ @ArmandoDubn1 y yo Llamamos a este chavo para que nos hiciera limpieza, pero al llegar nos sorprendiÃ³ que cada vez que se agachaba se le veÃ­an sus nalgotasðŸ¤¤...(continua)ðŸ‘…ðŸ�† Video completo ðŸ‘‡ðŸ�¾ðŸ‘‡ðŸ�¾ #rt https://t.co/4VWuTOIZmM https://t.co/h05OkzKjtW	35202.0	RT @AlonzoHamir: "ð�—–ð�—¢ð�—�ð�—œð�— ð�—¢ð�—¦ ð�—”ð�—Ÿ ð�——ð�—˜ ð�—Ÿð�—” ð�—Ÿð�—œð�— ð�—£ð�—œð�—˜ð�—­ð�—”"ðŸ§¹ðŸ˜ˆ @ArmandoDubn1 y yo Llamamos a este chavo para que nos hiciera limpieza, pero al llegar nos sâ€¦	95744.0	True	full
981223	981223	6058e18d3b2a050038c3c13a	2021-03-22 18:27:19	[]	[]	Mon Mar 22 04:06:32 +0000 2021	[{"text":"WhyTeachersOnRoads","indices":[0,19]},{"text":"regularizeSSESAEOS","indices":[20,39]}]	[{"url":"https://t.co/uw6pvL27MZ","expanded_url":"https://twitter.com/Fakhira_afzal/status/1373801038029975555","display_url":"twitter.com/Fakhira_afzal/â€¦","indices":[175,198]}]	#WhyTeachersOnRoads #regularizeSSESAEOS If any of them suffer from this covid the cruel n selfish ministry would b responsible for endangering their lives n of their families https://t.co/uw6pvL27MZ	58.0	RT @imsaila_hamid: #WhyTeachersOnRoads #regularizeSSESAEOS If any of them suffer from this covid the cruel n selfish ministry would b respoâ€¦	22.0	True	full
981224	981224	6058e18d3b2a050038c3c13c	2021-03-22 18:27:19	[]	[]	Mon Mar 22 18:01:40 +0000 2021	[]	[{"url":"https://t.co/5PBBLseiRb","expanded_url":"https://www.francesoir.fr/societe-sante/ivermectine-lema-deconseille-son-utilisation-pour-la-prevention-ou-le-traitement-du","display_url":"francesoir.fr/societe-sante/â€¦","indices":[257,280]}]	ðŸ’Š@EMA_News dÃ©conseille lâ€™utilisation de lâ€™ivermectine le traitement de la Covid-19. Ce mÃ©dicament ne serait pas assez sÃ»r. &lt;1 dÃ©cÃ¨s/an, plus sÃ»r que l'aspirine ou le vaccin tÃ©tanos ...vs 2402 dÃ©cÃ¨s ðŸ’‰covid en moins de quelques mois. Cherchez l'erreur !? https://t.co/5PBBLseiRb https://t.co/Yflcji9GKi	58121.0	RT @france_soir: ðŸ’Š@EMA_News dÃ©conseille lâ€™utilisation de lâ€™ivermectine le traitement de la Covid-19. Ce mÃ©dicament ne serait pas assez sÃ»râ€¦	11.0	True	full
981225	981225	6058e18d3b2a050038c3c150	2021-03-22 18:27:19	[]	[]	Mon Mar 22 16:32:43 +0000 2021	[]	[{"url":"https://t.co/srPOz5fAve","expanded_url":"https://bit.ly/2Zy7WO8","display_url":"bit.ly/2Zy7WO8","indices":[253,276]}]	With the incorporation of its masterplanned business centers into FTZ 202, Watson couples the strategic location of its properties, within miles of the @portofla, @portoflongbeach, and LAX, with economic advantages to compete in the global marketplace. https://t.co/srPOz5fAve https://t.co/S8Qz9HB92j	365.0	RT @WatsonLandCo: With the incorporation of its masterplanned business centers into FTZ 202, Watson couples the strategic location of its pâ€¦	1738.0	True	full
981226	981226	6058e18d3b2a050038c3c160	2021-03-22 18:27:20	[]	[]	Mon Mar 22 18:20:38 +0000 2021	[]	[{"url":"https://t.co/uvtDr7bLax","expanded_url":"https://bit.ly/3saDIO4","display_url":"bit.ly/3saDIO4","indices":[206,229]}]	Just under half of all outbreaks are in private households. 5% of outbreak cases are in childcare, 5% in schools, and about 2.5% are associated with religious services, says Prof Philip Nolan. | Read more: https://t.co/uvtDr7bLax https://t.co/Ckwtitnzhj	936332.0	RT @rtenews: Just under half of all outbreaks are in private households. 5% of outbreak cases are in childcare, 5% in schools, and about 2.â€¦	374.0	True	full
981227	981227	6058e18e3b2a050038c3c170	2021-03-22 18:27:20	[]	[]	Thu Mar 18 12:47:23 +0000 2021	[{"text":"Innovative","indices":[139,150]},{"text":"youth_employment","indices":[175,192]},{"text":"Africa","indices":[196,203]}]	[{"url":"https://t.co/DNk3dAsqjt","expanded_url":"https://bit.ly/3oP0Pei","display_url":"bit.ly/3oP0Pei","indices":[224,247]}]	YOUTH EMPLOYMENT IN AFRICA: Capacity Building and Innovative Strategies from Botswana, Namibia, South Africa, and Swaziland Check some #Innovative Strategies for creating #youth_employment in #Africa despite#COVID19: https://t.co/DNk3dAsqjt @AfricanYouthUni https://t.co/jftIq3UDRa	3218.0	RT @ACBF_Official: YOUTH EMPLOYMENT IN AFRICA: Capacity Building and Innovative Strategies from Botswana, Namibia, South Africa, and Swaâ€¦	1550.0	True	full
981228	981228	6058e18e3b2a050038c3c176	2021-03-22 18:27:20	[]	[]	Mon Mar 22 15:14:06 +0000 2021	[]	[{"url":"https://t.co/RpWDRHZYzR","expanded_url":"https://destinationsportsbrand.com/collections/sporting/products/women-high-waist-push-up-booty-shorts?variant=39272503148567","display_url":"destinationsportsbrand.com/collections/spâ€¦","indices":[250,273]}]	Women High Waisted Push up Booty Shorts I wanna see the gym rats, instagram, tik tok, zoom workout sessions, home work out sessions, dance classes, people lounging at home in our push up booty shorts Get yours TODAY and take 15% off with code DSB https://t.co/RpWDRHZYzR https://t.co/hAOk7y2wiN	2250.0	RT @Nevaeh_Michelle: Women High Waisted Push up Booty Shorts I wanna see the gym rats, instagram, tik tok, zoom workout sessions, home worâ€¦	1619.0	True	full
981229	981229	6058e18e3b2a050038c3c18c	2021-03-22 18:27:20	[]	[]	Mon Mar 22 17:05:54 +0000 2021	[]	[{"url":"https://t.co/cJX66Vfi42","expanded_url":"https://periodismoypunto.com/2020/12/exclusivo-por-que-los-gremialistas-de-aerolineas-argentinas-boicotearon-el-acuerdo-con-pfizer/","display_url":"periodismoypunto.com/2020/12/exclusâ€¦","indices":[248,271]}]	Exclusivo. El 28 de diciembre publicamos con â�¦@federicodtâ�© Por quÃ© los gremialistas de AerolÃ­neas Argentinas boicotearon el acuerdo con Pfizer. Vuelve a hablarse del negocio de Biro q va y viene a Rusia buscando poquitas vacunas. AquÃ­ las razones https://t.co/cJX66Vfi42	138649.0	RT @LuisGasulla: Exclusivo. El 28 de diciembre publicamos con â�¦@federicodtâ�© Por quÃ© los gremialistas de AerolÃ­neas Argentinas boicotearon eâ€¦	8427.0	True	full
981230	981230	6058e18e3b2a050038c3c196	2021-03-22 18:27:20	[{"text":"Ù…Ù…ÙŠØ²Ø§Øª_ÙˆØ¹ÙŠÙˆØ¨_Ø§Ù„Ù…Ù†Ù‡Ø¬_Ø§Ù„Ø¹Ù„Ù…ÙŠ","indices":[107,134]},{"text":"ÙƒÙˆØ±ÙˆÙ†Ø§","indices":[136,143]}]	[{"url":"https://t.co/AAUc080wFE","expanded_url":"https://bit.ly/3nwtPbq","display_url":"bit.ly/3nwtPbq","indices":[83,106]}]		[]	[]			Ù„Ù„ØªØ¹Ø±Ù� Ø¹Ù„Ù‰ Ù…Ù…ÙŠØ²Ø§Øª ÙˆØ¹ÙŠÙˆØ¨ Ø§Ù„Ù…Ù†Ù‡Ø¬ Ø§Ù„Ø¹Ù„Ù…ÙŠðŸ“š Ø²ÙˆØ±ÙˆØ§ Ø£ÙƒØ§Ø¯ÙŠÙ…ÙŠØ© Ø§Ù„ÙˆÙ�Ø§Ù‚ Ø¹Ø¨Ø± Ø§Ù„Ø±Ø§Ø¨Ø· Ø§Ù„ØªØ§Ù„ÙŠðŸ’›ðŸŒ¸ðŸ‘‡: https://t.co/AAUc080wFEâ€¦ https://t.co/FFC1KE9dw9	509.0	True	full
981231	981231	6058e18e3b2a050038c3c19c	2021-03-22 18:27:20	[]	[]	Mon Jan 25 16:33:04 +0000 2021	[]	[{"url":"https://t.co/Ug57Xo2Hjo","expanded_url":"https://twitter.com/Thomas_Binder/status/1343178305592295428","display_url":"twitter.com/Thomas_Binder/â€¦","indices":[277,300]}]	Dear fellow doctors! In times of universal deceit, even more so when justified by medical matters, I call upon you to fulfil your duty, to stand by your oath, by scientificity aka reality and by humanity, in order to protect humanity from its inhumanity and thus from itself. https://t.co/Ug57Xo2Hjo https://t.co/4R4hwpJ5rF	41762.0	RT @Thomas_Binder: Dear fellow doctors! In times of universal deceit, even more so when justified by medical matters, I call upon you to fâ€¦	80.0	True	full
981232	981232	6058e18e3b2a050038c3c1a0	2021-03-22 18:27:20	[]	[]	Mon Mar 22 18:10:05 +0000 2021	[{"text":"socialprotection","indices":[17,34]},{"text":"cashtransfers","indices":[104,118]}]	[{"url":"https://t.co/gVI3O0AoMW","expanded_url":"http://wrld.bg/TFO950E3Tbj","display_url":"wrld.bg/TFO950E3Tbj","indices":[254,277]}]	Among the 1,400+ #socialprotection measures introduced in the past 9 months, about 1/3 took the form of #cashtransfers reaching over 1.1 billion people. Could the pandemic offer an opportunity to address preexisting structural gaps in social protection? https://t.co/gVI3O0AoMW https://t.co/nkgV2FQwdz	12179.0	RT @WBG_SPLabor: Among the 1,400+ #socialprotection measures introduced in the past 9 months, about 1/3 took the form of #cashtransfers reaâ€¦	717.0	True	full
981233	981233	6058e18e3b2a050038c3c1ac	2021-03-22 18:27:20	[]	[]	Mon Mar 22 18:17:14 +0000 2021	[{"text":"SchoolCaseReports","indices":[149,167]}]	[{"url":"https://t.co/QBZvEzdK7v","expanded_url":"https://www.wigantoday.net/health/coronavirus/wigan-borough-high-school-closes-to-all-but-one-year-group-after-covid-19-outbreak-3174539","display_url":"wigantoday.net/health/coronavâ€¦","indices":[169,192]}]	Wigan borough high school closes to all but one year group after Covid-19 outbreak | Wigan Today â�¦@Parents_Utdâ�© â�¦@SafeEdForAll_UKâ�© â�¦@karamballesâ�© #SchoolCaseReports https://t.co/QBZvEzdK7v	3968.0	RT @DmodosCutter: Wigan borough high school closes to all but one year group after Covid-19 outbreak | Wigan Today â�¦@Parents_Utdâ�© â�¦@SafeEdâ€¦	2225.0	True	full
981234	981234	6058e18e3b2a050038c3c1b2	2021-03-22 18:27:20	[]	[{"url":"https://t.co/SiSGh4Vxo7","expanded_url":"https://trib.al/BRB3rDm","display_url":"trib.al/BRB3rDm","indices":[138,161]}]		[]	[]			Ontario Health Minister Christine Elliott says she will take an Oxford-AstraZeneca shot on camera to encourage otheâ€¦ https://t.co/5VL3KSass3	1513.0	True	full
981235	981235	6058e18e3b2a050038c3c1b4	2021-03-22 18:27:20	[]	[]	Mon Mar 22 16:15:34 +0000 2021	[]	[{"url":"https://t.co/zeA4wZWzfG","expanded_url":"https://oglobo.globo.com/rio/apos-anunciar-compra-de-500-mil-unidades-de-vacina-russa-marica-recebera-primeiras-doses-em-15-dias-24934171","display_url":"oglobo.globo.com/rio/apos-anuncâ€¦","indices":[178,201]}]	MaricÃ¡ (RJ) Ã© o primeiro municÃ­pio do Brasil a comprar vacinas por conta prÃ³pria. Prefeitura comprou 500 mil doses da Sputnik V, vacina ainda sem autorizaÃ§Ã£o para uso no Brasil. https://t.co/zeA4wZWzfG	108905.0	RT @flaviofachel: MaricÃ¡ (RJ) Ã© o primeiro municÃ­pio do Brasil a comprar vacinas por conta prÃ³pria. Prefeitura comprou 500 mil doses da Spuâ€¦	384.0	True	full
981236	981236	6058e18e3b2a050038c3c1b8	2021-03-22 18:27:20	[]	[]	Mon Mar 22 16:10:00 +0000 2021	[{"text":"RadicalContraLaCovid19","indices":[130,153]}]	[{"url":"https://t.co/csIlWBnP9o","expanded_url":"https://www.vtv.gob.ve/vacunas-soberana2-adbala-llegaran-abril-incorporar-venezuela-fase-iii-ensayos-clinicos/","display_url":"vtv.gob.ve/vacunas-soberaâ€¦","indices":[156,179]}]	Vacunas Soberana 02 y Abdala llegarÃ¡n en abril para incorporar a Venezuela en la fase III de ensayos clÃ­nicos contra la COVID-19 #RadicalContraLaCovid19 https://t.co/csIlWBnP9o https://t.co/IEMhRx2ulZ	1815804.0	RT @VTVcanal8: Vacunas Soberana 02 y Abdala llegarÃ¡n en abril para incorporar a Venezuela en la fase III de ensayos clÃ­nicos contra la COVIâ€¦	118.0	True	full
981237	981237	6058e18f3b2a050038c3c1e8	2021-03-22 18:27:21	[]	[]	Mon Mar 22 17:46:55 +0000 2021	[]	[{"url":"https://t.co/Aza2YnHsCD","expanded_url":"https://www.centralfmonline.com/index.php/home-2/nacionall/por-complicaciones-economicas-mas-de-370-mil-estudiantes-abandonaron-colegios-privados/amp?ertthndxbcvs=yes&__twitter_impression=true","display_url":"centralfmonline.com/index.php/homeâ€¦","indices":[131,154]}]	Por todos lados... !!! HabrÃ¡ algÃºn sector econÃ³mico en este paÃ­s que por "Covid" y el NULO apoyo de este gobierno sobreviva ??? https://t.co/Aza2YnHsCD	21709.0	RT @BegoGM6: Por todos lados... !!! HabrÃ¡ algÃºn sector econÃ³mico en este paÃ­s que por "Covid" y el NULO apoyo de este gobierno sobreviva ?â€¦	3403.0	True	full
981238	981238	6058e18f3b2a050038c3c1ea	2021-03-22 18:27:21	[]	[]	Mon Mar 22 13:35:02 +0000 2021	[{"text":"ElCovidNoEsJuegoCuidate","indices":[102,126]}]	[{"url":"https://t.co/QdWgE2OMCd","expanded_url":"https://mazo4f.com/238192","display_url":"mazo4f.com/238192","indices":[77,100]}]	Este domingo Venezuela registrÃ³ 817 nuevos casos de Covid-19 y 10 fallecidos https://t.co/QdWgE2OMCd #ElCovidNoEsJuegoCuidate https://t.co/nK8RfDbNv9	587769.0	RT @ConElMazoDando: Este domingo Venezuela registrÃ³ 817 nuevos casos de Covid-19 y 10 fallecidos https://t.co/QdWgE2OMCd #ElCovidNoEsJuegoâ€¦	43.0	True	full
981239	981239	6058e1903b2a050038c3c216	2021-03-22 18:27:21	[]	[]	Mon Mar 22 14:41:32 +0000 2021	[]	[{"url":"https://t.co/ykOqXTGuDT","expanded_url":"https://www.infobae.com/economia/2021/03/22/la-justicia-le-ordeno-a-la-afip-no-cobrarle-el-impuesto-a-la-riqueza-a-un-empresario/","display_url":"infobae.com/economia/2021/â€¦","indices":[133,156]}]	Alejandro Scannapieco, de Globant, es el primer millonario en lograr una cautelar para no pagar el aporte solidario por la pandemia. https://t.co/ykOqXTGuDT	136425.0	RT @nbg__: Alejandro Scannapieco, de Globant, es el primer millonario en lograr una cautelar para no pagar el aporte solidario por la pandeâ€¦	41781.0	True	full
981240	981240	6058e1903b2a050038c3c228	2021-03-22 18:27:22	[]	[]	Mon Mar 22 15:49:54 +0000 2021	[]	[{"url":"https://t.co/4qwZ6LJeEt","expanded_url":"https://www.google.es/amp/s/www.telecinco.es/salvamedeluxe/2013/septiembre/27-09-2013/Olvido_Hormigos-Maria_Patino-Jorge_Javier_Vazquez-El_Deluxe-Lydia_Lozano_0_1675800024.html%3famp=true","display_url":"google.es/amp/s/www.teleâ€¦","indices":[265,288]}]	@salvameoficial Hoy vuelve el Tribunal FEMINAZI con la entrada de la Juez ministra de Galapagar y la condena de POLITICA BARATA., el MALTRATO MACHISTA del Juez del tribunal FEMINAZI nadie critica la TelevisiÃ³n que oculta sus violaciones y las de MENORES Tuteladas. https://t.co/4qwZ6LJeEt	12629.0	RT @AntonioLola4: @salvameoficial Hoy vuelve el Tribunal FEMINAZI con la entrada de la Juez ministra de Galapagar y la condena de POLITICAâ€¦	3650.0	True	full
981241	981241	6058e1913b2a050038c3c272	2021-03-22 18:27:22	[]	[{"url":"https://t.co/e8Cklibmb2","expanded_url":"http://IowaWiseguys.com","display_url":"IowaWiseguys.com","indices":[138,161]}]		[]	[]			Theyâ€™ve shown the ability to play well even while missing key players in the past. I think ðŸ¤” they cover: Oklahomaâ€¦ https://t.co/UJKNiRcaBZ	32.0	True	full
981242	981242	6058e1913b2a050038c3c282	2021-03-22 18:27:23	[]	[]	Mon Mar 22 16:50:00 +0000 2021	[{"text":"RadicalContraLaCovid19","indices":[91,114]}]	[{"url":"https://t.co/ppg5R01ujy","expanded_url":"https://www.vtv.gob.ve/para-protegerse-variantes-sarscov2-reforzar-medidas-bioseguridad/","display_url":"vtv.gob.ve/para-protegersâ€¦","indices":[116,139]}]	Para protegerse de las variantes del SARS-CoV-2 hay que reforzar medidas de bioseguridad #RadicalContraLaCovid19 https://t.co/ppg5R01ujy https://t.co/AZfdeAHOpk	1815804.0	RT @VTVcanal8: Para protegerse de las variantes del SARS-CoV-2 hay que reforzar medidas de bioseguridad #RadicalContraLaCovid19 https://â€¦	75.0	True	full
981243	981243	6058e1913b2a050038c3c28c	2021-03-22 18:27:23	[]	[]	Mon Mar 22 18:22:02 +0000 2021	[]	[{"url":"https://t.co/FQmYcVGbsR","expanded_url":"https://reason.com/2021/03/22/marijuana-news-in-3-states-shows-stark-differences-as-prohibition-crumbles/","display_url":"reason.com/2021/03/22/marâ€¦","indices":[167,190]}]	New Mexico could be the 16th state to legalize pot, while Texas considers tinkering with its onerous penalties and Pennsylvania continues to arrest cannabis consumers https://t.co/FQmYcVGbsR	260726.0	RT @reason: New Mexico could be the 16th state to legalize pot, while Texas considers tinkering with its onerous penalties and Pennsylvaniaâ€¦	208.0	True	full
981244	981244	6058e1913b2a050038c3c294	2021-03-22 18:27:23	[]	[]	Mon Mar 22 17:48:15 +0000 2021	[]	[{"url":"https://t.co/bwODynQhNZ","expanded_url":"https://extra.ie/2021/03/22/news/irish-news/leaving-cert-orals-no-masks","display_url":"extra.ie/2021/03/22/newâ€¦","indices":[199,222]}]	â€˜nobody should be in a room with someone not wearing a mask unless they live together... a perspex screen does very little protection â€” It really just protects you up close from a sneeze or a coughâ€™ https://t.co/bwODynQhNZ	10005.0	RT @Orla_Hegarty: â€˜nobody should be in a room with someone not wearing a mask unless they live together... a perspex screen does very littlâ€¦	1917.0	True	full
981245	981245	6058e1913b2a050038c3c29c	2021-03-22 18:27:23	[]	[]	Mon Mar 22 18:05:35 +0000 2021	[{"text":"Pandemie","indices":[97,106]},{"text":"Ausgangssperre","indices":[186,201]}]	[{"url":"https://t.co/MS2qp5rGbJ","expanded_url":"https://www.rnd.de/gesundheit/lockdown-wie-effektiv-sind-ausgangssperren-geschaftsschliessungen-und-kontaktverbote-laut-studie-YYNSVVXWMJA77IP6LU6TML6PXY.html","display_url":"rnd.de/gesundheit/locâ€¦","indices":[202,225]}]	Eine Studie der UniversitÃ¤t Stanford hat sich mit dem Nutzen verschiedener BeschrÃ¤nkungen in der #Pandemie befasst. Demnach sind ausgerechnet die strengsten MaÃŸnahmen oft wenig wirksam. #Ausgangssperre https://t.co/MS2qp5rGbJ	25409.0	RT @RND_de: Eine Studie der UniversitÃ¤t Stanford hat sich mit dem Nutzen verschiedener BeschrÃ¤nkungen in der #Pandemie befasst. Demnach sinâ€¦	1179.0	True	full
981246	981246	6058e1913b2a050038c3c2a8	2021-03-22 18:27:23	[]	[]	Mon Mar 22 16:40:09 +0000 2021	[]	[{"url":"https://t.co/EOA4nH3cLG","expanded_url":"https://www.ktvu.com/news/krispy-kreme-offering-free-doughnut-a-day-to-anyone-with-covid-19-vaccination-for-rest-of-2021?taid=6058c86880d6f5000150462c&utm_campaign=trueanthem&utm_medium=trueanthem&utm_source=twitter","display_url":"ktvu.com/news/krispy-krâ€¦","indices":[186,209]}]	Krispy Kreme says anyone who shows a valid COVID-19 vaccination card will get a free Original Glazed doughnut for the remainder of 2021. And they can keep going back every single day.â€‹ https://t.co/EOA4nH3cLG	476154.0	RT @KTVU: Krispy Kreme says anyone who shows a valid COVID-19 vaccination card will get a free Original Glazed doughnut for the remainder oâ€¦	211.0	True	full
981247	981247	6058e1913b2a050038c3c2bc	2021-03-22 18:27:23	[]	[]	Mon Mar 22 17:22:22 +0000 2021	[]	[{"url":"https://t.co/YhhhpF04Nd","expanded_url":"https://bbc.in/3lQc3zH","display_url":"bbc.in/3lQc3zH","indices":[186,209]}]	UK records a further 17 Covid deaths in the latest 24-hour period, of people who tested positive for the virus within the previous 28 days, the lowest daily figure since late September https://t.co/YhhhpF04Nd https://t.co/VJxDo0RblS	12117643.0	RT @BBCNews: UK records a further 17 Covid deaths in the latest 24-hour period, of people who tested positive for the virus within the prevâ€¦	1745.0	True	full
981248	981248	6058e1913b2a050038c3c2be	2021-03-22 18:27:23	[]	[]	Mon Mar 22 13:55:27 +0000 2021	[]	[{"url":"https://t.co/gWnWhXOKKq","expanded_url":"https://bit.ly/3141hMi","display_url":"bit.ly/3141hMi","indices":[256,279]}]	We'd like to show sweet support to those who have received the COVID-19 Vaccine. Starting today, bring your Vaccine Card to a Krispy Kreme shop and get 1 FREE Original Glazed doughnut. No chance to get your Vaccine? This will run thru end of 2021. Info at https://t.co/gWnWhXOKKq https://t.co/UqmDLne5E9	348548.0	RT @krispykreme: We'd like to show sweet support to those who have received the COVID-19 Vaccine. Starting today, bring your Vaccine Card tâ€¦	39.0	True	full
981249	981249	6058e1923b2a050038c3c2d6	2021-03-22 18:27:23	[{"text":"Handball","indices":[163,172]}]	[{"url":"https://t.co/R36HetOyC4","expanded_url":"https://www.larep.fr/saran-45770/sports/saran-loiret-handball-un-joueur-positif-au-covid-19-peut-etre-un-deuxieme_13930710/","display_url":"larep.fr/saran-45770/spâ€¦","indices":[139,162]}]		[]	[]			Saran Loiret Handball: un joueur positif au Covid-19, peut-Ãªtre un deuxiÃ¨me... Le choc contre Pontault-Combault, maâ€¦ https://t.co/2c7dIMVq1s	22349.0	True	full
981250	981250	6058e1923b2a050038c3c2e0	2021-03-22 18:27:24	[]	[]	Mon Mar 22 17:26:44 +0000 2021	[{"text":"coronavirus","indices":[125,137]},{"text":"CierrenLasFronteras","indices":[220,240]}]	[{"url":"https://t.co/e4Nzon6oiJ","expanded_url":"https://www.google.com.ar/amp/s/www.pagina12.com.ar/258224-secuencias-y-consecuencias-de-los-virus","display_url":"google.com.ar/amp/s/www.pagiâ€¦","indices":[241,264]}]	ðŸ”´En abril de 2020, hace casi un aÃ±o, Alberto Kornblihtt escribiÃ³ este artÃ­culo: nuestros cientÃ­ficos YA adelantaban por quÃ© #coronavirus muta tan frecuentemente, y los riegos. ðŸ”´Ahora reclaman a @alferdez @carlavizzotti #CierrenLasFronteras https://t.co/e4Nzon6oiJ	59673.0	RT @AliciaCastroAR: ðŸ”´En abril de 2020, hace casi un aÃ±o, Alberto Kornblihtt escribiÃ³ este artÃ­culo: nuestros cientÃ­ficos YA adelantaban poâ€¦	139.0	True	full
981251	981251	6058e1923b2a050038c3c2e8	2021-03-22 18:27:24	[]	[]	Mon Mar 22 17:01:54 +0000 2021	[]	[{"url":"https://t.co/pcM2ngxVy0","expanded_url":"http://on.nbc10.com/U5wHRSs","display_url":"on.nbc10.com/U5wHRSs","indices":[130,153]}]	WATCH LIVE: @GovMurphy is talking coronavirus in NJ after saying this morning that he doesn't see any new easing of restrictions. https://t.co/pcM2ngxVy0 https://t.co/bQw0UVVx4H	620624.0	RT @NBCPhiladelphia: WATCH LIVE: @GovMurphy is talking coronavirus in NJ after saying this morning that he doesn't see any new easing of reâ€¦	786.0	True	full
981252	981252	6058e1923b2a050038c3c2f2	2021-03-22 18:27:24	[]	[{"url":"https://t.co/zpAKZ8P8q3","expanded_url":"https://versus.lanacion.com.py/versus/2021/03/22/mucha-gente-me-dice-que-no-me-puedo-seguir-manejando-en-un-chilere/","display_url":"versus.lanacion.com.py/versus/2021/03â€¦","indices":[218,241]}]		[]	[]			Tiene muy claro sus prioridades Jordan Santacruz contÃ³ en Versus radio que mucha gente le "reclama" por andar en uâ€¦ https://t.co/55bbP5EOb2	18881.0	True	full
981253	981253	6058e1923b2a050038c3c2f4	2021-03-22 18:27:24	[]	[]	Mon Mar 22 16:15:06 +0000 2021	[{"text":"DD","indices":[9,12]},{"text":"BioDeliverySciences","indices":[25,45]},{"text":"BELBUCA","indices":[65,73]},{"text":"stocks","indices":[108,115]},{"text":"investing","indices":[116,126]},{"text":"research","indices":[127,136]},{"text":"SWOT","indices":[137,142]},{"text":"finance","indices":[143,151]},{"text":"YouTube","indices":[152,160]},{"text":"YouTuber","indices":[161,170]},{"text":…	[{"url":"https://t.co/DX1mNYMCxI","expanded_url":"https://youtu.be/pw04mRgVlpQ","display_url":"youtu.be/pw04mRgVlpQ","indices":[206,229]}]	The ONLY #DD You Need on #BioDeliverySciences $BDSI, its Product #BELBUCA, High Earnings, &amp; Litigation #stocks #investing #research #SWOT #finance #YouTube #YouTuber #biotech #pharmaceuticals #webull https://t.co/DX1mNYMCxI https://t.co/VkI8q2dkqO	3157.0	RT @theWalrusStreet: The ONLY #DD You Need on #BioDeliverySciences $BDSI, its Product #BELBUCA, High Earnings, &amp; Litigation #stocks #invesâ€¦	2.0	True	full
981254	981254	6058e1923b2a050038c3c2fe	2021-03-22 18:27:24	[]	[]	Mon Mar 15 18:26:16 +0000 2021	[{"text":"GIVEAWAY","indices":[3,12]}]	[{"url":"https://t.co/XGakulnBDY","expanded_url":"https://cointiply.com/contest/3","display_url":"cointiply.com/contest/3","indices":[185,208]}]	2/ #GIVEAWAY TIME!â�£â�£â�£ One winner will win a Macbook M1 Pro 13-inch and 15 winners of $50 worth of coins. Winners will be announced on April 16th at 10:00 PM UTCâ�£â�£â�£ â�£â�£â�£ ðŸš©Enter to win ðŸ‘‡ðŸ�¼ https://t.co/XGakulnBDY https://t.co/zSMUrDVwv8	72501.0	RT @CointiplyFaucet: 2/ #GIVEAWAY TIME!â�£â�£â�£ One winner will win a Macbook M1 Pro 13-inch and 15 winners of $50 worth of coins. Winners willâ€¦	22.0	True	full
981255	981255	6058e1923b2a050038c3c302	2021-03-22 18:27:24	[]	[{"url":"https://t.co/QgPg8lhlTH","expanded_url":"http://ID.me","display_url":"ID.me","indices":[8,31]},{"url":"https://t.co/XduxRLRGAf","expanded_url":"https://www.forbes.com/sites/alexkonrad/2021/03/22/idme-reaches-billion-valuation-for-identity-software-used-by-22-states/","display_url":"forbes.com/sites/alexkonrâ€¦","indices":[124,147]}]		[]	[]			Startup https://t.co/QgPg8lhlTH Reaches $1.5 Billion Valuation For Its Identity Software Used By 22 U.S. States viaâ€¦ https://t.co/S5IakuEzbU	4130.0	True	full
981256	981256	6058e1923b2a050038c3c310	2021-03-22 18:27:24	[]	[]	Wed Mar 17 17:02:02 +0000 2021	[]	[{"url":"https://t.co/qwfgwTGaLI","expanded_url":"https://instagram.com/gf.salon?igshid=1dr7wr81u5iqj","display_url":"instagram.com/gf.salon?igshiâ€¦","indices":[255,278]}]	Ù�ÙŠ Ø­Ø³Ø§Ø¨ Ø§Ù†Ø³ØªÙ‚Ø±Ø§Ù… ØªØ¬Ø¯ÙˆÙ† ÙƒØ§Ù�Ø© Ø§Ù„Ø®Ø¯Ù…Ø§Øª Ø§Ù„Ø®Ø§ØµÙ‡ Ø¨Ø§Ù„Ù…Ø±Ø£Ù‡ ÙˆØ§Ù„Ø¹Ù†Ø§ÙŠØ© Ø¨Ù‡ ÙˆÙƒØ°Ù„Ùƒ Ø§Ø±Ø§Ø¡ Ø¹Ù…Ù„Ø§Ø¦Ù†Ø§ Ø§Ù„ÙƒØ±Ø§Ù… Ù…ØªØ®ØµØµÙˆÙ† Ù�ÙŠ Ø§Ù„Ø¹Ù†Ø§ÙŠØ© Ø¨Ø§Ù„Ø´Ø¹Ø± ÙˆØ§Ù„Ø¹Ù†Ø§ÙŠÙ‡ Ø¨Ø§Ù„Ø¨Ø´Ø±Ù‡ ÙˆØ§Ù„Ø¹Ù†Ø§ÙŠÙ‡ Ø¨Ø§Ù„Ø¬Ø³Ù… ÙˆØ§Ù„Ø¹Ù†Ø§ÙŠØ© Ø¨Ø§Ù„Ø£Ù‚Ø¯Ø§Ù… ÙˆØ§Ù„Ø§Ø¸Ø§Ù�Ø± ÙˆØ§Ù„Ø³Ø¨Ø§ ÙˆØ§Ù„ØªØ¬Ù…ÙŠÙ„ ÙƒÙ…Ø§ ÙŠØªÙˆÙ�Ø± Ù„Ø¯ÙŠÙ†Ø§ Ø®Ø¯Ù…Ø§Øª Ù…Ù†…	2133.0	RT @gf_salon: Ù�ÙŠ Ø­Ø³Ø§Ø¨ Ø§Ù†Ø³ØªÙ‚Ø±Ø§Ù… ØªØ¬Ø¯ÙˆÙ† ÙƒØ§Ù�Ø© Ø§Ù„Ø®Ø¯Ù…Ø§Øª Ø§Ù„Ø®Ø§ØµÙ‡ Ø¨Ø§Ù„Ù…Ø±Ø£Ù‡ ÙˆØ§Ù„Ø¹Ù†Ø§ÙŠØ© Ø¨Ù‡ ÙˆÙƒØ°Ù„Ùƒ Ø§Ø±Ø§Ø¡ Ø¹Ù…Ù„Ø§Ø¦Ù†Ø§ Ø§Ù„ÙƒØ±Ø§Ù… Ù…ØªØ®ØµØµÙˆÙ† Ù�ÙŠ Ø§Ù„Ø¹Ù†Ø§ÙŠØ© Ø¨Ø§Ù„Ø´Ø¹Ø± ÙˆØ§Ù„Ø¹Ù†Ø§ÙŠÙ‡ Ø¨â€¦	35.0	True	full
981257	981257	6058e1923b2a050038c3c336	2021-03-22 18:27:25	[]	[]	Mon Mar 22 16:15:15 +0000 2021	[]	[{"url":"https://t.co/ZSesTiYMfw","expanded_url":"https://www.boston25news.com/news/25-investigates/25-investigates-sen-warren-launching-investigation-into-for-profit-nursing-homes-amid-pandemic/7BJZT7R25NGFNAGY7WKTXS5YVI/","display_url":"boston25news.com/news/25-investâ€¦","indices":[248,271]}]	This for-profit nursing home chain got $665 million in government aid last year. They didnâ€™t make sure their workers had enough resources to stay safe and keep patients safe. But they did give their CEO a $5.2 million bonus. Iâ€™m demanding answers. https://t.co/ZSesTiYMfw	5733725.0	RT @ewarren: This for-profit nursing home chain got $665 million in government aid last year. They didnâ€™t make sure their workers had enougâ€¦	110.0	True	full
981258	981258	6058e1933b2a050038c3c342	2021-03-22 18:27:25	[{"text":"corona","indices":[41,48]},{"text":"Lockdown","indices":[142,151]},{"text":"impfen","indices":[193,200]}]	[{"url":"https://t.co/cjmWcMFT59","expanded_url":"https://www.stern.de/gesundheit/kinder-im-corona-lockdown---gerade-wird-viel-vertrauen-verspielt--30442440.html","display_url":"stern.de/gesundheit/kinâ€¦","indices":[230,253]}]		[]	[]			Die Bundesregierung verspiele durch ihre #corona-Politik nachhaltig das Vertrauen der Jugend, sagt @KJPGehrden. Unsâ€¦ https://t.co/mSexGPeQtD	48.0	True	full
981259	981259	6058e1933b2a050038c3c34a	2021-03-22 18:27:25	[]	[]	Mon Mar 22 17:37:48 +0000 2021	[{"text":"COVID19","indices":[0,8]},{"text":"Canada","indices":[25,32]},{"text":"VariantsOfConcern","indices":[34,52]}]	[{"url":"https://t.co/uFggdyDLjZ","expanded_url":"https://www.canada.ca/en/public-health/news/2021/03/statement-from-the-chief-public-health-officer-of-canada-on-march-22-2021.html","display_url":"canada.ca/en/public-healâ€¦","indices":[237,260]}]	#COVID19 key concerns in #Canada: #VariantsOfConcern continue to increase across Canada and worldwide, bringing new challenges for COVID-19 control, but advancements in testing, vaccine programs &amp; public health measures are helping. https://t.co/uFggdyDLjZ	257068.0	RT @CPHO_Canada: #COVID19 key concerns in #Canada: #VariantsOfConcern continue to increase across Canada and worldwide, bringing new challeâ€¦	1.0	True	full
981260	981260	6058e1933b2a050038c3c356	2021-03-22 18:27:25	[]	[]	Mon Mar 22 18:10:35 +0000 2021	[]	[{"url":"https://t.co/YF1V9uqAyq","expanded_url":"https://twitter.com/BigBrotherWatch/status/1373908767050448896","display_url":"twitter.com/BigBrotherWatcâ€¦","indices":[281,304]}]	The Government has just released a report on the Coronavirus Act which says Schedule 21 power to forcibly detain, quarantine &amp; test people, inc children are "essential" in the "long term". This power has resulted in 100% unlawful convictions (246). â¬‡ï¸�EMAILâ¬‡ï¸� YOURâ¬‡ï¸�MPâ¬‡ï¸�NOWâ¬‡ï¸� https://t.co/YF1V9uqAyq	66789.0	RT @BigBrotherWatch: The Government has just released a report on the Coronavirus Act which says Schedule 21 power to forcibly detain, quarâ€¦	730.0	True	full
981261	981261	6058e1933b2a050038c3c366	2021-03-22 18:27:25	[{"text":"cloud","indices":[4,10]},{"text":"utilities","indices":[46,56]},{"text":"EAM","indices":[89,93]},{"text":"supplychainmanagement","indices":[97,119]},{"text":"assetmanagement","indices":[145,161]},{"text":"distribution","indices":[162,175]}]	[{"url":"https://t.co/oIAR737AKl","expanded_url":"https://energycentral.com/c/um/energy-sector-case-study-utilities-future-supply-chain-logistics-post-covid-19","display_url":"energycentral.com/c/um/energy-seâ€¦","indices":[121,144]}]		[]	[]			The #cloud, AI and ML are revolutionizing how #utilities are approaching everything from #EAM toâ€¦ https://t.co/iVim4SPHOa	987.0	True	full
981262	981262	6058e1933b2a050038c3c38e	2021-03-22 18:27:26	[]	[]	Sun Mar 21 14:20:33 +0000 2021	[]	[{"url":"https://t.co/TmgfIFFiWY","expanded_url":"https://www.nationalreview.com/corner/brown-professor-gets-hounded-off-twitter-for-article-saying-its-okay-to-take-your-kids-on-vacation/","display_url":"nationalreview.com/corner/brown-pâ€¦","indices":[139,162]}]	Iâ€™m sensing that a lot of people are reluctant to move on from the pandemic and accept that weâ€™ll be in a much different place this summer https://t.co/TmgfIFFiWY	43117.0	RT @philipaklein: Iâ€™m sensing that a lot of people are reluctant to move on from the pandemic and accept that weâ€™ll be in a much differentâ€¦	877.0	True	full
981263	981263	6058e1933b2a050038c3c390	2021-03-22 18:27:26	[]	[]	Mon Mar 22 10:11:42 +0000 2021	[]	[{"url":"https://t.co/gjjOwZBux0","expanded_url":"https://www.nytimes.com/2021/03/22/business/astrazeneca-covid-vaccine.html?referringSource=articleShare","display_url":"nytimes.com/2021/03/22/busâ€¦","indices":[255,278]}]	Weitere gute Nachrichten zu AstraZeneca Impfstoff. In grosser US Zulassungsstudie verhinderte der Impfstoff alle TodesfÃ¤lle und Krankenhauseinweisungen durch Covid. 79% Senkung aller Symptome. Keine erhÃ¶hte Thrombosegefahr, kein Fall von Gehirnthrombose https://t.co/gjjOwZBux0	427428.0	RT @Karl_Lauterbach: Weitere gute Nachrichten zu AstraZeneca Impfstoff. In grosser US Zulassungsstudie verhinderte der Impfstoff alle Todesâ€¦	11.0	True	full
981264	981264	6058e1943b2a050038c3c3b6	2021-03-22 18:27:26	[]	[{"url":"https://t.co/BkJXB2cpAZ","expanded_url":"https://medium.com/@yannickondoa91200/behind-the-figures-1-why-wnba-players-are-not-paid-as-much-as-nba-players-51c1574a6d7","display_url":"medium.com/@yannickondoa9â€¦","indices":[377,400]}]		[]	[]			@tinicsencsits @cboogie04 @HoopReview @ValentinaEmarti @teovix2 @sthoyas @NCAA @ncaawbb @marchmadness @JayBilasâ€¦ https://t.co/O3dTYvKQ1N	126.0	True	full
981265	981265	6058e1943b2a050038c3c3bc	2021-03-22 18:27:26	[]	[]	Sun Mar 21 15:45:07 +0000 2021	[{"text":"ICYMI","indices":[0,6]}]	[{"url":"https://t.co/k4uQyQ0PU7","expanded_url":"https://go.nasa.gov/3cURnSM","display_url":"go.nasa.gov/3cURnSM","indices":[120,143]}]	#ICYMI - NASA is one step closer to the Moon and the first flight of its SLS rocket through @NASAArtemis. MORE &gt;&gt; https://t.co/k4uQyQ0PU7 https://t.co/umetS5VDu2	340822.0	RT @NASA_SLS: #ICYMI - NASA is one step closer to the Moon and the first flight of its SLS rocket through @NASAArtemis. MORE &gt;&gt; https://t.câ€¦	1696.0	True	full
981266	981266	6058e1943b2a050038c3c3ca	2021-03-22 18:27:26	[]	[]	Mon Mar 22 18:07:24 +0000 2021	[{"text":"CSW65","indices":[61,67]}]	[{"url":"https://t.co/FKFhlpIm1t","expanded_url":"https://youtu.be/hAntD8BuYU4","display_url":"youtu.be/hAntD8BuYU4","indices":[249,272]}]	â™€ï¸� MaÃ±ana organizamos este evento paralelo en el marco de la #CSW65: ðŸŸ£@IreneMontero, ministra de Igualdad ðŸŸ£@VickyRosell @DelGobVG ðŸŸ£Marceline Naudi (@CoE_endVAW) ðŸŸ£@JulissaMantill6 ðŸŸ£Josefina Kelly @MinGenerosAR ðŸŸ£BegoÃ±a San JosÃ© â�° A las 15 (CET) ðŸŽ¥ https://t.co/FKFhlpIm1t https://t.co/GaC95dOBNv	47838.0	RT @IgualdadGob: â™€ï¸� MaÃ±ana organizamos este evento paralelo en el marco de la #CSW65: ðŸŸ£@IreneMontero, ministra de Igualdad ðŸŸ£@VickyRosell @â€¦	1857.0	True	full
981267	981267	6058e1943b2a050038c3c3de	2021-03-22 18:27:26	[]	[]	Mon Mar 22 12:19:40 +0000 2021	[]	[{"url":"https://t.co/sga6QRbEQa","expanded_url":"https://twitter.com/latimes/status/1373960903016734727","display_url":"twitter.com/latimes/statusâ€¦","indices":[201,224]}]	Kamala Harris used the filibuster in the last 6 months to kill police reform and COVID relief she eventually supported. Clearly itâ€™s only unconstitutional when Republicans use it. (They havenâ€™t yet) https://t.co/sga6QRbEQa	42900.0	RT @mattdizwhitlock: Kamala Harris used the filibuster in the last 6 months to kill police reform and COVID relief she eventually supportedâ€¦	62.0	True	full
981268	981268	6058e1943b2a050038c3c3e0	2021-03-22 18:27:26	[]	[]	Mon Mar 22 16:10:00 +0000 2021	[{"text":"RadicalContraLaCovid19","indices":[130,153]}]	[{"url":"https://t.co/csIlWBnP9o","expanded_url":"https://www.vtv.gob.ve/vacunas-soberana2-adbala-llegaran-abril-incorporar-venezuela-fase-iii-ensayos-clinicos/","display_url":"vtv.gob.ve/vacunas-soberaâ€¦","indices":[156,179]}]	Vacunas Soberana 02 y Abdala llegarÃ¡n en abril para incorporar a Venezuela en la fase III de ensayos clÃ­nicos contra la COVID-19 #RadicalContraLaCovid19 https://t.co/csIlWBnP9o https://t.co/IEMhRx2ulZ	1815804.0	RT @VTVcanal8: Vacunas Soberana 02 y Abdala llegarÃ¡n en abril para incorporar a Venezuela en la fase III de ensayos clÃ­nicos contra la COVIâ€¦	20.0	True	full
981269	981269	6058e1943b2a050038c3c3e4	2021-03-22 18:27:26	[]	[]	Mon Mar 22 18:22:02 +0000 2021	[]	[{"url":"https://t.co/FQmYcVGbsR","expanded_url":"https://reason.com/2021/03/22/marijuana-news-in-3-states-shows-stark-differences-as-prohibition-crumbles/","display_url":"reason.com/2021/03/22/marâ€¦","indices":[167,190]}]	New Mexico could be the 16th state to legalize pot, while Texas considers tinkering with its onerous penalties and Pennsylvania continues to arrest cannabis consumers https://t.co/FQmYcVGbsR	260730.0	RT @reason: New Mexico could be the 16th state to legalize pot, while Texas considers tinkering with its onerous penalties and Pennsylvaniaâ€¦	324.0	True	full
981270	981270	6058e1953b2a050038c3c414	2021-03-22 18:27:27	[]	[]	Mon Mar 22 16:01:56 +0000 2021	[]	[{"url":"https://t.co/O02lOLHkUe","expanded_url":"https://www.sudouest.fr/sante/coronavirus/confinement/le-premier-confinement-etait-bete-et-mechant-reconnait-l-elysee-1739782.php","display_url":"sudouest.fr/sante/coronaviâ€¦","indices":[133,156]}]	Finalement , les complotistes n'ont pas si tort que Ã§a .. ðŸ˜ŽðŸ˜ŽðŸ˜Ž â€œ Le premier confinement Ã©tait bÃªte et mÃ©chant â€�, reconnaÃ®t lâ€™ElysÃ©e https://t.co/O02lOLHkUe	16621.0	RT @NaphtalineLeBon: Finalement , les complotistes n'ont pas si tort que Ã§a .. ðŸ˜ŽðŸ˜ŽðŸ˜Ž â€œ Le premier confinement Ã©tait bÃªte et mÃ©chant â€�, reconâ€¦	260.0	True	full
981271	981271	6058e1953b2a050038c3c428	2021-03-22 18:27:27	[]	[{"url":"https://t.co/MS7BQ9gARh","expanded_url":"https://www.thetimes.co.uk/article/striped-dolphins-swim-in-venice-canal-now-that-its-clean-and-quiet-xj7hlj5fd?utm_medium=Social&utm_source=Twitter#Echobox=1616433695","display_url":"thetimes.co.uk/article/stripeâ€¦","indices":[215,238]}]		[]	[]			Two striped dolphins have been spotted for the first time in living memory in Veniceâ€™s Grand Canal, taking advantagâ€¦ https://t.co/dO3IMHWbv9	1530106.0	True	full
981272	981272	6058e1953b2a050038c3c444	2021-03-22 18:27:28	[]	[]	Thu Oct 01 22:01:41 +0000 2020	[]	[{"url":"https://t.co/FFpd7Rdosd","expanded_url":"https://www.penguinrandomhouse.com/books/667051/epidemic-illusions-by-eugene-t-richardson-foreword-by-paul-farmer/","display_url":"penguinrandomhouse.com/books/667051/eâ€¦","indices":[176,199]}]	"A powerful and timely book on the complex and intimate connections of white supremacy, science and public health! We badly need it in these catastrophic times!" -Cornel West https://t.co/FFpd7Rdosd https://t.co/T4AEHbOIdq	1185.0	RT @Real_Ironist: "A powerful and timely book on the complex and intimate connections of white supremacy, science and public health! We badâ€¦	33.0	True	full
981273	981273	6058e1953b2a050038c3c44a	2021-03-22 18:27:28	[]	[]	Mon Mar 22 17:39:28 +0000 2021	[]	[{"url":"https://t.co/LfG8Av5Ssu","expanded_url":"https://zoom.us/webinar/register/WN_GkxcKcfQRh6ci-bEImRHVA","display_url":"zoom.us/webinar/registâ€¦","indices":[196,219]}]	Get excited for @vivekshraya's 2021 CLC Kreisel Lecture, â€œNext Time Thereâ€™s a Pandemic,â€� featuring an introduction with @jr_carpenter, in exactly ONE WEEK on March 29 at 7 pm MST! Register now: https://t.co/LfG8Av5Ssu https://t.co/K01j6nNKG1	823.0	RT @CLCUAlberta: Get excited for @vivekshraya's 2021 CLC Kreisel Lecture, â€œNext Time Thereâ€™s a Pandemic,â€� featuring an introduction with @jâ€¦	761.0	True	full
981274	981274	6058e1953b2a050038c3c44e	2021-03-22 18:27:28	[]	[]	Mon Mar 22 17:46:00 +0000 2021	[{"text":"Throwback","indices":[0,10]},{"text":"volunteer","indices":[48,58]},{"text":"medicalsupplies","indices":[72,88]},{"text":"communities","indices":[116,128]},{"text":"Covid19","indices":[212,220]}]	[{"url":"https://t.co/PDt4vAzVYU","expanded_url":"https://afyafoundation.org/get-involved/donate-time/","display_url":"afyafoundation.org/get-involved/dâ€¦","indices":[251,274]}]	#Throwback to last July when we had this family #volunteer to help sort #medicalsupplies that would be delivered to #communities in need of help! Although we aren't accepting any in-person help right now due to #Covid19, you can help out from home! https://t.co/PDt4vAzVYU https://t.co/Fw9HF8Zufk	4210.0	RT @AfyaFoundation: #Throwback to last July when we had this family #volunteer to help sort #medicalsupplies that would be delivered to #coâ€¦	1213.0	True	full
981275	981275	6058e1953b2a050038c3c45a	2021-03-22 18:27:28	[]	[]	Mon Mar 22 13:13:31 +0000 2021	[{"text":"payb","indices":[219,224]}]	[{"url":"https://t.co/zasIhSZHk5","expanded_url":"https://t.me/paybswap","display_url":"t.me/paybswap","indices":[71,94]},{"url":"https://t.co/pyifIsb1n8","expanded_url":"https://bit.ly/3vnkxlT","display_url":"bit.ly/3vnkxlT","indices":[166,189]}]	1. Follow Paybswap on Twitter: @paybswap 2. Join Paybswap on Telegram https://t.co/zasIhSZHk5 3. Retweet the pinned tweet on our twitter page 4. Complete this form: https://t.co/pyifIsb1n8 @CoinKit_ mon 0.01 15 $bnb #payb @paybswap https://t.co/K7TRJ7rD8K	15565.0	RT @paybswap: 1. Follow Paybswap on Twitter: @paybswap 2. Join Paybswap on Telegram https://t.co/zasIhSZHk5 3. Retweet the pinned tweet onâ€¦	536.0	True	full
981276	981276	6058e1953b2a050038c3c464	2021-03-22 18:27:28	[]	[]	Sun Mar 21 12:13:45 +0000 2021	[]	[{"url":"https://t.co/zHH8Efw5Vq","expanded_url":"https://elpais.com/economia/2021-03-21/espana-abre-en-semana-santa-para-el-turismo-aleman-pero-no-para-los-nacionales.html","display_url":"elpais.com/economia/2021-â€¦","indices":[257,280]}]	Mientras los espaÃ±oles no pueden visitar a sus familiares, se permite la entrada de turistas y de inmigrantes ilegales. Gobierno y Comunidades usan el estado de alarma para mantener sumisos a los nacionales. EspaÃ±oles encerrados, extranjeros disfrutando. https://t.co/zHH8Efw5Vq	436899.0	RT @vox_es: Mientras los espaÃ±oles no pueden visitar a sus familiares, se permite la entrada de turistas y de inmigrantes ilegales. Gobierâ€¦	354.0	True	full
981277	981277	6058e1963b2a050038c3c46c	2021-03-22 18:27:28	[]	[]	Mon Mar 22 17:33:50 +0000 2021	[]	[{"url":"https://t.co/mUFbTVPyiJ","expanded_url":"https://www.tagesspiegel.de/politik/beschluss-beim-corona-gipfel-keine-osterlockerungen-fuer-familienbesuche/27025820.html","display_url":"tagesspiegel.de/politik/beschlâ€¦","indices":[255,278]}]	Oha, es scheint wieder ordentlich zur Sache zu gehen. â€žZumal die Kanzlerin nun Schul- u. KitaschlieÃŸungen ab einer 100er-Inzidenz fordert, wenn keine zwei Tests pro Woche mÃ¶glich sind.â€œ Ich sagâ€™s immer wieder: Wo stÃ¼nden wir in der Pandemie ohne Merkel? https://t.co/mUFbTVPyiJ	776.0	RT @___Jeannette__: Oha, es scheint wieder ordentlich zur Sache zu gehen. â€žZumal die Kanzlerin nun Schul- u. KitaschlieÃŸungen ab einer 100â€¦	25.0	True	full
981278	981278	6058e1963b2a050038c3c47e	2021-03-22 18:27:28	[]	[]	Sun Mar 21 17:50:49 +0000 2021	[]	[{"url":"https://t.co/QIDdUjrw5o","expanded_url":"https://covid.cdc.gov/covid-data-tracker/#vaccinations","display_url":"covid.cdc.gov/covid-data-traâ€¦","indices":[164,187]}]	The CDC just reported 3,039,915 doses administered yesterday. This is the first time we have had back to back days with over 3,000,000 doses. Amazing progress. https://t.co/QIDdUjrw5o	13966.0	RT @TimFullerton: The CDC just reported 3,039,915 doses administered yesterday. This is the first time we have had back to back days withâ€¦	1312.0	True	full
981279	981279	6058e1963b2a050038c3c48c	2021-03-22 18:27:28	[]	[{"url":"https://t.co/k0EYykswKB","expanded_url":"http://hwk-rhein-main.de/handwerktrifft","display_url":"hwk-rhein-main.de/handwerktrifft","indices":[142,165]}]		[]	[]			Save the date: ðŸ‘‰Handwerk trifft ... die Vorsitzende des EuropÃ¤ischen Ethikrats Prof. Christiane Woopen. Livestreamâ€¦ https://t.co/4vCx3MItWz	2147.0	True	full
981280	981280	6058e1963b2a050038c3c4a2	2021-03-22 18:27:29	[]	[]	Mon Mar 22 11:27:41 +0000 2021	[]	[{"url":"https://t.co/PyzGQO39Le","expanded_url":"https://revistaforum.com.br/noticias/epidemiologista-da-johns-hopkins-responsavel-por-dados-da-covid-diz-que-e-preciso-salvar-o-brasil-dane-se-bolsonaro/","display_url":"revistaforum.com.br/noticias/epideâ€¦","indices":[130,153]}]	O mÃ©dico Eric Feigl-Ding tambÃ©m chamou atenÃ§Ã£o para o fato de que a crise sanitÃ¡ria brasileira Ã© um risco para o mundo inteiro. https://t.co/PyzGQO39Le	336722.0	RT @revistaforum: O mÃ©dico Eric Feigl-Ding tambÃ©m chamou atenÃ§Ã£o para o fato de que a crise sanitÃ¡ria brasileira Ã© um risco para o mundo inâ€¦	57.0	True	full
981281	981281	6058e1963b2a050038c3c4ac	2021-03-22 18:27:29	[]	[]	Mon Mar 22 17:34:49 +0000 2021	[{"text":"ElCovidNoEsJuegoCuidate","indices":[102,126]}]	[{"url":"https://t.co/7nLK0FA7E0","expanded_url":"https://mazo4f.com/238224","display_url":"mazo4f.com/238224","indices":[77,100]}]	Expertos consideran que terapias con ultrasonido podrÃ­a eliminar el Covid-19 https://t.co/7nLK0FA7E0 #ElCovidNoEsJuegoCuidate https://t.co/2IQiWgsIx1	587769.0	RT @ConElMazoDando: Expertos consideran que terapias con ultrasonido podrÃ­a eliminar el Covid-19 https://t.co/7nLK0FA7E0 #ElCovidNoEsJuegoâ€¦	43.0	True	full
981282	981282	6058e1963b2a050038c3c4b0	2021-03-22 18:27:29	[]	[{"url":"https://t.co/lAukPsRcLo","expanded_url":"https://www.abijita.com/everything-need-know-paypal-service-nepal/?utm_source=ReviveOldPost&utm_medium=social&utm_campaign=ReviveOldPost","display_url":"abijita.com/everything-neeâ€¦","indices":[222,245]}]		[]	[]			PayPal is one of the largest online payment processors in the world. After rising to prominence through its partnerâ€¦ https://t.co/389Ig4jXGC	447.0	True	full
981283	981283	6058e1963b2a050038c3c4bc	2021-03-22 18:27:29	[{"text":"cancer","indices":[14,21]},{"text":"COVID19","indices":[86,94]}]	[{"url":"https://t.co/TN4UatezGo","expanded_url":"http://bit.ly/3vS7DNh","display_url":"bit.ly/3vS7DNh","indices":[176,199]}]		[]	[]			Use of common #cancer screenings rebounded quickly after dropping at the start of the #COVID19 pandemic. Study finâ€¦ https://t.co/EBmK0QBAnm	191.0	True	full
981284	981284	6058e1973b2a050038c3c4d2	2021-03-22 18:27:29	[]	[]	Mon Mar 22 17:57:42 +0000 2021	[]	[{"url":"https://t.co/DleDmxvfo6","expanded_url":"https://twitter.com/vousnousils/status/1374009874342944773","display_url":"twitter.com/vousnousils/stâ€¦","indices":[278,301]}]	Vous Ãªtes parent d'Ã©lÃ¨ve au collÃ¨ge et/ou au lycÃ©e, avec un risque de forme grave de Covid 19 ? Ma messagerie est ouverte pour Ã©changer sur ce sujet. RT bienvenus, merci ! (mÃªme si des millions de parents sont concernÃ©s, et que les exemples ne seront pas compliquÃ©s Ã trouver) https://t.co/DleDmxvfo6	12176.0	RT @SChesnel: Vous Ãªtes parent d'Ã©lÃ¨ve au collÃ¨ge et/ou au lycÃ©e, avec un risque de forme grave de Covid 19 ? Ma messagerie est ouverte pouâ€¦	120.0	True	full
981285	981285	6058e1973b2a050038c3c4e2	2021-03-22 18:27:29	[]	[]	Mon Mar 22 05:40:00 +0000 2021	[]	[{"url":"https://t.co/FzvnHVxN73","expanded_url":"https://www.laprensa.hn/honduras/1451370-410/plataforma-digital-educacion-salud-clases-semipresenciales-honduras-covid","display_url":"laprensa.hn/honduras/14513â€¦","indices":[135,158]}]	En la plataforma se presentarÃ¡n mapas interactivos cada semana y con indicadores epidemiolÃ³gicos del avance y contagios de la covid-19 https://t.co/FzvnHVxN73	499032.0	RT @DiarioLaPrensa: En la plataforma se presentarÃ¡n mapas interactivos cada semana y con indicadores epidemiolÃ³gicos del avance y contagiosâ€¦	4591.0	True	full
981286	981286	6058e1973b2a050038c3c504	2021-03-22 18:27:30	[]	[]	Sun Mar 21 14:58:22 +0000 2021	[]	[{"url":"https://t.co/LwSbsZ81Y4","expanded_url":"https://www.facebook.com/551042378260883/posts/4197140646984353/","display_url":"facebook.com/55104237826088â€¦","indices":[164,187]}]	COVID VACCINE: LAGOS CALLS FOR STRICT ADHERENCE TO COVID PROTOCOLS AT VACCINATION SITES ...Says Only Eligible Persons for Phase One will be attended to Read more..https://t.co/LwSbsZ81Y4 @followlasg @jidesanwoolu @ProfAkinAbayomi @gbenga_omo @Mr_JAGs @NphcdaNG @NigeriaGov @WHO https://t.co/XQLwlsJt7f	156484.0	RT @LSMOH: COVID VACCINE: LAGOS CALLS FOR STRICT ADHERENCE TO COVID PROTOCOLS AT VACCINATION SITES ...Says Only Eligible Persons for Phaseâ€¦	92.0	True	full
981287	981287	6058e1983b2a050038c3c528	2021-03-22 18:27:30	[]	[{"url":"https://t.co/Tgq156zSJP","expanded_url":"https://twitter.com/augustosnunes/status/1373703748606955532","display_url":"twitter.com/augustosnunes/â€¦","indices":[256,279]}]		[]	[]			Pra esse idiota, a Ãºnica questÃ£o Ã© o nÃºmero de leitos de UTI. Se construÃ­ssemos mais 1 milhÃ£o de leitos de UTI, ainâ€¦ https://t.co/OmfCdPFGTH	1486.0	True	full
981288	981288	6058e1983b2a050038c3c534	2021-03-22 18:27:30	[]	[]	Fri Mar 19 18:52:16 +0000 2021	[]	[{"url":"https://t.co/CwDUYW5FJ5","expanded_url":"https://bit.ly/3lxLY8e","display_url":"bit.ly/3lxLY8e","indices":[248,271]}]	Alarma en Asia por "Nipah", un nuevo virus que podrÃ­a desencadenar una pandemia â­•ï¸�SegÃºn la OMS, es uno de las de los diez patÃ³genos mÃ¡s peligrosos. La enfermedad se transmite a travÃ©s de los fluidos como la saliva y la sangre y no existe vacuna. https://t.co/CwDUYW5FJ5 https://t.co/nxTjs3YobX	2823843.0	RT @C5N: Alarma en Asia por "Nipah", un nuevo virus que podrÃ­a desencadenar una pandemia â­•ï¸�SegÃºn la OMS, es uno de las de los diez patÃ³genâ€¦	65.0	True	full
981289	981289	6058e1983b2a050038c3c558	2021-03-22 18:27:30	[]	[]	Mon Mar 22 18:22:02 +0000 2021	[]	[{"url":"https://t.co/FQmYcVGbsR","expanded_url":"https://reason.com/2021/03/22/marijuana-news-in-3-states-shows-stark-differences-as-prohibition-crumbles/","display_url":"reason.com/2021/03/22/marâ€¦","indices":[167,190]}]	New Mexico could be the 16th state to legalize pot, while Texas considers tinkering with its onerous penalties and Pennsylvania continues to arrest cannabis consumers https://t.co/FQmYcVGbsR	260730.0	RT @reason: New Mexico could be the 16th state to legalize pot, while Texas considers tinkering with its onerous penalties and Pennsylvaniaâ€¦	875.0	True	full
981290	981290	6058e1983b2a050038c3c564	2021-03-22 18:27:31	[]	[]	Mon Mar 22 12:34:48 +0000 2021	[{"text":"Haters","indices":[0,7]},{"text":"traitors","indices":[12,21]},{"text":"kasmir","indices":[29,36]},{"text":"terrorism","indices":[71,81]},{"text":"Kashmir","indices":[194,202]}]	[{"url":"https://t.co/lsxTC3R1aS","expanded_url":"https://twitter.com/KhaleelTickoo/status/1373944561316343810?s=20","display_url":"twitter.com/KhaleelTickoo/â€¦","indices":[243,266]}]	#Haters and #traitors of our #kasmir will always say things to support #terrorism and throw security forces in bad light. The real truth is that its only because of our security forces that our #Kashmir still exists and is not turned to ashes https://t.co/lsxTC3R1aS	11197.0	RT @KashmirTraitors: #Haters and #traitors of our #kasmir will always say things to support #terrorism and throw security forces in bad ligâ€¦	24.0	True	full
981291	981291	6058e1983b2a050038c3c56c	2021-03-22 18:27:31	[]	[]	Mon Mar 22 18:09:48 +0000 2021	[{"text":"Migracion","indices":[0,10]},{"text":"22Mar","indices":[192,198]}]	[{"url":"https://t.co/lcZ8EZljS6","expanded_url":"https://cutt.ly/4ho9e","display_url":"cutt.ly/4ho9e","indices":[199,222]}]	#Migracion Coco, un sistema de compras al que pueden acceder los migrantes venezolanos desde mÃ¡s de 100 paÃ­ses para enviar alimentos y medicinas hasta la puerta de los hogares de sus familias #22Mar https://t.co/lcZ8EZljS6	824134.0	RT @ElPitazoTV: #Migracion Coco, un sistema de compras al que pueden acceder los migrantes venezolanos desde mÃ¡s de 100 paÃ­ses para enviarâ€¦	62.0	True	full
981292	981292	6058e1983b2a050038c3c572	2021-03-22 18:27:31	[]	[]	Mon Mar 22 15:08:11 +0000 2021	[]	[{"url":"https://t.co/YK8lHGFCli","expanded_url":"http://gabriel-zucman.eu/files/GLRRZ2021.pdf","display_url":"gabriel-zucman.eu/files/GLRRZ202â€¦","indices":[260,283]}]	It's live! "Tax Evasion at the Top of the Income Distribution: Theory &amp; Evidence" We find that top-end evasion in the US is higher than previously thought: the top 1% underreports 21% of its true incomeâ€”and evades $175 billion in income tax annually https://t.co/YK8lHGFCli https://t.co/eWv1GPxe74	70705.0	RT @gabriel_zucman: It's live! "Tax Evasion at the Top of the Income Distribution: Theory &amp; Evidence" We find that top-end evasion in tâ€¦	98.0	True	full
981293	981293	6058e1993b2a050038c3c590	2021-03-22 18:27:31	[{"text":"CoronavirusEnArgentina","indices":[116,139]},{"text":"Coronavirus","indices":[140,152]},{"text":"Formosa","indices":[153,161]}]	[{"url":"https://t.co/CcLoETUmxz","expanded_url":"https://ar.h24.news/1yB","display_url":"ar.h24.news/1yB","indices":[162,185]}]		[]	[]			Tras el Ãºltimo revÃ©s judicial que intimÃ³ al gobierno de Formosa a habilitar la libre circulaciÃ³n en la provinciaâ€¯â¬‡ï¸�â€¦ https://t.co/oHxWli55v4	25.0	True	full
981294	981294	6058e1993b2a050038c3c59e	2021-03-22 18:27:31	[]	[]	Mon Mar 22 14:30:16 +0000 2021	[]	[{"url":"https://t.co/iRnyMDxbmX","expanded_url":"https://mailchi.mp/20625980cc22/fact-1-a-big-fat-crisis-10075741?e=f626633e20","display_url":"mailchi.mp/20625980cc22/fâ€¦","indices":[172,195]}]	Holy cow: 42% of Americans report undesired weight gain during Covid 19. The average weight gain is 29 lbs. And 41 lbs for Millennials! This will ramify for years to come. https://t.co/iRnyMDxbmX https://t.co/tR9tcnt4s7	20679.0	RT @jon_rauch: Holy cow: 42% of Americans report undesired weight gain during Covid 19. The average weight gain is 29 lbs. And 41 lbs for Mâ€¦	2015.0	True	full
981295	981295	6058e1993b2a050038c3c5bc	2021-03-22 18:27:32	[]	[]	Mon Mar 22 14:25:30 +0000 2021	[{"text":"COVID19","indices":[73,81]},{"text":"COVID19Ontario","indices":[260,275]}]	[{"url":"https://t.co/Kt6nDLO6D7","expanded_url":"https://cbc.ca/news/canada/toronto/covid-hotspots-in-toronto-underserved-pharmacy-pilot-1.5957362","display_url":"cbc.ca/news/canada/toâ€¦","indices":[236,259]}]	Although people aged 60+ in Toronto can now book an appointment to get a #COVID19 vaccination at a pharmacy, this map of the participating locations reveals a gaping paucity in the city's NW, one of the areas worst-hit by the pandemic. https://t.co/Kt6nDLO6D7 #COVID19Ontario https://t.co/b7JkUctnV3	48537.0	RT @CBCQueensPark: Although people aged 60+ in Toronto can now book an appointment to get a #COVID19 vaccination at a pharmacy, this map ofâ€¦	985.0	True	full
981296	981296	6058e1993b2a050038c3c5be	2021-03-22 18:27:32	[{"text":"Onyx","indices":[115,120]},{"text":"CarvedOnyx","indices":[121,132]},{"text":"Warrior","indices":[133,141]},{"text":"OnyxWarrior","indices":[142,154]},{"text":"WarriorBrooch","indices":[155,169]},{"text":"Mexico","indices":[170,177]},{"text":"Pins","indices":[178,183]},{"text":"Brooches","indices":[184,193]},{"text":"SterlingSilver","indices":[195,210]},{"text":"Jewelry","indices":[211,…	[{"url":"https://t.co/gMZkmIo025","expanded_url":"https://ebay.us/wp2PEJ","display_url":"ebay.us/wp2PEJ","indices":[81,104]}]		[]	[]			Estate Carved Onyx Warrior Mask Pre-Eagle Mexico Sterling Silver 925 Pin Brooch https://t.co/gMZkmIo025 via @eBayâ€¦ https://t.co/nT6QTWjRj7	218.0	True	full
981297	981297	6058e1993b2a050038c3c5ca	2021-03-22 18:27:32	[]	[]	Mon Mar 22 07:19:53 +0000 2021	[]	[{"url":"https://t.co/1YmC0buaTv","expanded_url":"https://twitter.com/Kallipygos4/status/1373707536877162502","display_url":"twitter.com/Kallipygos4/stâ€¦","indices":[202,225]}]	Klartext: COVID-19: "Die harmloseste Pandemie in der Weltgeschichte der Seuchen". Und diejenigen, die die aktuellen MaÃŸnahmen fÃ¼r unsinnig halten, sind die Covidioten? O.K., dann bin ich halt einer...ðŸ¤· https://t.co/1YmC0buaTv	1730.0	RT @laboussiere: Klartext: COVID-19: "Die harmloseste Pandemie in der Weltgeschichte der Seuchen". Und diejenigen, die die aktuellen MaÃŸnahâ€¦	4192.0	True	full
981298	981298	6058e1993b2a050038c3c5d0	2021-03-22 18:27:32	[]	[]	Mon Mar 22 18:19:41 +0000 2021	[{"text":"SUGA","indices":[219,224]},{"text":"ë°©íƒ„ì†Œë…„ë‹¨ìŠˆê°€","indices":[225,233]},{"text":"ë¯¼ìœ¤ê¸°","indices":[234,238]}]	[{"url":"https://t.co/mjQoBwgbiI","expanded_url":"https://open.spotify.com/playlist/0f73sJykvnPkmmiQHDlhEH?si=OH0NWyDITPW9IvDdn6j4Rg&utm_source=copy-link","display_url":"open.spotify.com/playlist/0f73sâ€¦","indices":[194,217]}]	â€” ð�——-ð�Ÿ® ð�—”ð�—»ð�—»ð�—¶ð�˜ƒð�—²ð�—¿ð�˜€ð�—®ð�—¿ð�˜† ð�—šð�—¼ð�—®ð�—¹ð�˜€. Se han establecido las metas para el primer aniversario de D-2, no olviden incluir las canciones en sus playlist. Yo dejo una de mi autorÃ­a enfocada en Daechwita. ðŸ–‡ï¸� https://t.co/mjQoBwgbiI #SUGA #ë°©íƒ„ì†Œë…„ë‹¨ìŠˆê°€ #ë¯¼ìœ¤ê¸° https://t.co/M1SKsWbwS1	41048.0	RT @autumnplanet: â€” ð�——-ð�Ÿ® ð�—”ð�—»ð�—»ð�—¶ð�˜ƒð�—²ð�—¿ð�˜€ð�—®ð�—¿ð�˜† ð�—šð�—¼ð�—®ð�—¹ð�˜€. Se han establecido las metas para el primer aniversario de D-2, no olviden incluir las cancioneâ€¦	2659.0	True	full
981299	981299	6058e1993b2a050038c3c5d6	2021-03-22 18:27:32	[{"text":"AmÃ©ricaLatina","indices":[26,40]},{"text":"CruceALaDerecha","indices":[126,142]}]	[{"url":"https://t.co/1sdwMChRo6","expanded_url":"http://ow.ly/77EC50E3DwC","display_url":"ow.ly/77EC50E3DwC","indices":[256,279]}]		[]	[]			Â¿CÃ³mo son las derechas en #AmÃ©ricaLatina? Â¿CÃ³mo son sus discursos? Â¿CÃ³mo se comunican? No se pierdan el especial peâ€¦ https://t.co/KmUN5uD3nF	2842.0	True	full
981300	981300	6058e1993b2a050038c3c5da	2021-03-22 18:27:32	[]	[]	Mon Mar 22 16:27:16 +0000 2021	[]	[{"url":"https://t.co/JgYZUbXChF","expanded_url":"https://www.leslignesbougent.org/petitions/non-au-passeport-vaccinal/","display_url":"leslignesbougent.org/petitions/non-â€¦","indices":[188,211]}]	Le "passeport sanitaire" du gouvernement serait-il une obligation vaccinale dÃ©guisÃ©e ? C'est ce que pensent les juristes auteurs de cette pÃ©tition qui approche dÃ©jÃ les 120 000 signatures https://t.co/JgYZUbXChF	17600.0	RT @LMucchielli: Le "passeport sanitaire" du gouvernement serait-il une obligation vaccinale dÃ©guisÃ©e ? C'est ce que pensent les juristes aâ€¦	694.0	True	full
981301	981301	6058e19a3b2a050038c3c5e4	2021-03-22 18:27:32	[]	[]	Mon Mar 22 15:51:20 +0000 2021	[{"text":"onpoli","indices":[160,167]}]	[{"url":"https://t.co/MHUVW4JUDJ","expanded_url":"https://www.facebook.com/591459988196887/posts/749818089027742/","display_url":"facebook.com/59145998819688â€¦","indices":[51,74]}]	Who directs Ontario's Covid-19 policies? Sources: https://t.co/MHUVW4JUDJ @OnCall4ON @Milhouse_Van_Ho @TPostMillennial @Roman_Baber @randyhillier @fordnation #onpoli @epdevilla @JohnTory https://t.co/1Y5Qs9ol7C	1471.0	RT @BLNewsMedia: Who directs Ontario's Covid-19 policies? Sources: https://t.co/MHUVW4JUDJ @OnCall4ON @Milhouse_Van_Ho @TPostMillennial @â€¦	10.0	True	full
981302	981302	6058e19a3b2a050038c3c5e6	2021-03-22 18:27:32	[]	[]	Mon Mar 22 14:45:47 +0000 2021	[]	[{"url":"https://t.co/mchClFSmmb","expanded_url":"https://m.facebook.com/story.php?story_fbid=10157654777486857&id=702546856&sfnsn=scwspmo","display_url":"m.facebook.com/story.php?storâ€¦","indices":[178,201]}]	My daughter has been missing since 15.30 yesterday afternoon. Please click the link and share. She's 15, likely to be in a dark hoodie and boots featuring a pink tartan design. https://t.co/mchClFSmmb	2151.0	RT @CCleePolitical: My daughter has been missing since 15.30 yesterday afternoon. Please click the link and share. She's 15, likely to be iâ€¦	2259.0	True	full
981303	981303	6058e19a3b2a050038c3c5f4	2021-03-22 18:27:32	[]	[]	Mon Mar 22 18:23:39 +0000 2021	[]	[{"url":"https://t.co/pcB1tTEZam","expanded_url":"https://www.theguardian.com/society/2021/mar/22/astrazeneca-covid-vaccine-79-effective-with-no-increased-blood-clot-risk-us-trial","display_url":"theguardian.com/society/2021/mâ€¦","indices":[86,109]},{"url":"https://t.co/eCDgwssr4a","expanded_url":"https://www.nytimes.com/live/2021/03/22/world/covid-vaccine-coronavirus-cases","display_url":"nytim…	Covid: AstraZeneca vaccine 79% effective with no increased blood clot risk â€“ US trial https://t.co/pcB1tTEZam https://t.co/eCDgwssr4a https://t.co/k97lwddSD9 https://t.co/grkS0gEqgf	310055.0	RT @nramind: Covid: AstraZeneca vaccine 79% effective with no increased blood clot risk â€“ US trial https://t.co/pcB1tTEZam https://t.co/eCDâ€¦	70.0	True	full
981304	981304	6058e19a3b2a050038c3c5fa	2021-03-22 18:27:32	[]	[]	Mon Mar 22 13:30:00 +0000 2021	[]	[{"url":"https://t.co/gV4e8ZQdue","expanded_url":"https://politi.co/3lD9gtj","display_url":"politi.co/3lD9gtj","indices":[255,278]}]	Top House Democrats are looking to push through drug pricing and climate legislation using the same reconciliation process used to pass COVID relief. "If that's the only thing we have ... I'm for pushing it through, absolutely, in any way that we can." https://t.co/gV4e8ZQdue	1169806.0	RT @kylegriffin1: Top House Democrats are looking to push through drug pricing and climate legislation using the same reconciliation procesâ€¦	6739.0	True	full
981305	981305	6058e19a3b2a050038c3c600	2021-03-22 18:27:32	[]	[]	Mon Mar 15 23:15:26 +0000 2021	[{"text":"SameSexUnions","indices":[234,248]},{"text":"LGBTQ","indices":[249,255]}]	[{"url":"https://t.co/s5E8kzEasG","expanded_url":"https://www.washingtonpost.com/world/europe/pope-same-sex-unions-licit/2021/03/15/8c51ee80-8581-11eb-be4a-24b89f616f2c_story.html","display_url":"washingtonpost.com/world/europe/pâ€¦","indices":[256,279]}]	Hmm, but covering up and protecting pedophile priests has long been an unofficial modus operandi of the Catholic Church. The confounding hypocrisy! "Vatican says priests cannot bless same-sex unions, dashing hopes of gay Catholics" #SameSexUnions #LGBTQ https://t.co/s5E8kzEasG	23456.0	RT @GaryRayBetz: Hmm, but covering up and protecting pedophile priests has long been an unofficial modus operandi of the Catholic Church. Tâ€¦	9182.0	True	full
981306	981306	6058e19a3b2a050038c3c604	2021-03-22 18:27:32	[{"text":"CryptoNews","indices":[0,11]},{"text":"LatokenApp","indices":[167,178]}]	[{"url":"https://t.co/UiUko3SsX4","expanded_url":"https://t.me/latoken_airdrops_bot?start=6ayhiz2i-airdrop_DFN-source_twp79","display_url":"t.me/latoken_airdroâ€¦","indices":[223,246]}]		[]	[]			#CryptoNews: Cryptocurrency exchange LATOKEN registered 100% growth in mobile app downloads in just two months, thaâ€¦ https://t.co/AjsSNp7oNP	0.0	True	full
981307	981307	6058e19a3b2a050038c3c60e	2021-03-22 18:27:32	[]	[{"url":"https://t.co/mjjImpvLz3","expanded_url":"https://twitter.com/CapitalMoments/status/1368518207720591360?s=20","display_url":"twitter.com/CapitalMomentsâ€¦","indices":[249,272]}]		[]	[]			@NessaCeee At present, developments suggest a reasonable excuse must be linked to one of the options within the traâ€¦ https://t.co/NVUNv3Jlko	9320.0	True	full
981308	981308	6058e19a3b2a050038c3c61e	2021-03-22 18:27:33	[]	[{"url":"https://t.co/ZV5lUrblOj","expanded_url":"https://legalaidnyc.org/news/doc-staff-failing-wear-masks-practice-social-distancing/","display_url":"legalaidnyc.org/news/doc-staffâ€¦","indices":[122,145]}]		[]	[]			DOC says they moved quickly to this spring to mandate PPE for their staff, but Legal Aid's observations showed otheâ€¦ https://t.co/ad0EhlZrm2	501.0	True	full
981309	981309	6058e19a3b2a050038c3c62a	2021-03-22 18:27:33	[]	[]	Fri Mar 19 18:04:06 +0000 2021	[{"text":"ArtificialIntelligence","indices":[139,162]},{"text":"AI","indices":[163,166]},{"text":"DataScience","indices":[167,179]},{"text":"MachineLearning","indices":[180,196]},{"text":"BigData","indices":[197,205]},{"text":"DeepLearning","indices":[206,219]},{"text":"NLP","indices":[220,224]},{"text":"Robots","indices":[225,232]},{"text":"IoT","indices":[233,237]}]	[{"url":"https://t.co/0SiVZjKXrv","expanded_url":"http://Contagionlive.com","display_url":"Contagionlive.com","indices":[73,96]},{"url":"https://t.co/FtHt9T8rWO","expanded_url":"https://ift.tt/3c4u2z4","display_url":"ift.tt/3c4u2z4","indices":[114,137]}]	Machine Learning Models for COVID-19 Not Yet Suitable for Clinical Use - https://t.co/0SiVZjKXrv Read more here: https://t.co/FtHt9T8rWO #ArtificialIntelligence #AI #DataScience #MachineLearning #BigData #DeepLearning #NLP #Robots #IoT	396.0	RT @FabienBrodie: Machine Learning Models for COVID-19 Not Yet Suitable for Clinical Use - https://t.co/0SiVZjKXrv Read more here: https:/â€¦	250.0	True	full
981310	981310	6058e19a3b2a050038c3c62c	2021-03-22 18:27:33	[]	[]	Mon Mar 22 17:47:35 +0000 2021	[]	[{"url":"https://t.co/25BNHrxiE4","expanded_url":"https://www.polemia.com/covid-19-autopsie-dun-desastre-francais/","display_url":"polemia.com/covid-19-autopâ€¦","indices":[245,268]}]	"Les records franÃ§ais ont changÃ© : 1er pays de lâ€™OCDE pour le poids des impÃ´ts, 1er pays europÃ©en pour le nombre dâ€™homicides, 1er pays occidental pour les demandes de censure des rÃ©seaux sociaux, 1Ã¨re population musulmane de lâ€™Union europÃ©enne" https://t.co/25BNHrxiE4	36251.0	RT @jylgallou: "Les records franÃ§ais ont changÃ© : 1er pays de lâ€™OCDE pour le poids des impÃ´ts, 1er pays europÃ©en pour le nombre dâ€™homicidesâ€¦	3.0	True	full
981311	981311	6058e19a3b2a050038c3c638	2021-03-22 18:27:33	[]	[]	Mon Mar 22 16:40:26 +0000 2021	[]	[{"url":"https://t.co/JSb6NS0UhH","expanded_url":"https://www.gettingitrightfirsttime.co.uk/girft-academy-best-practice-library/","display_url":"gettingitrightfirsttime.co.uk/girft-academy-â€¦","indices":[231,254]}]	Have you seen our best practice library? Free to all NHS staff, it's a collection of best practice pathways, case studies, reports and metrics across a number of specialties, and we're constantly adding to it! Check it out here: https://t.co/JSb6NS0UhH https://t.co/6CDGJ8NXpn	9684.0	RT @NHSGIRFT: Have you seen our best practice library? Free to all NHS staff, it's a collection of best practice pathways, case studies, reâ€¦	298.0	True	full
981312	981312	6058e19b3b2a050038c3c63c	2021-03-22 18:27:33	[]	[]	Mon Mar 22 12:20:04 +0000 2021	[{"text":"ARInvestiga","indices":[118,130]},{"text":"CovidCashVe","indices":[131,143]}]	[{"url":"https://t.co/nruIwQ3ecv","expanded_url":"https://bit.ly/30VpW5T","display_url":"bit.ly/30VpW5T","indices":[144,167]}]	Pasajeros que pagaron $60 en efectivo por una prueba PCR en MaiquetÃ­a, aÃºn esperan por los resultados 15 dÃ­as despuÃ©s #ARInvestiga #CovidCashVe https://t.co/nruIwQ3ecv	1501593.0	RT @DiarioTalCual: Pasajeros que pagaron $60 en efectivo por una prueba PCR en MaiquetÃ­a, aÃºn esperan por los resultados 15 dÃ­as despuÃ©s #Aâ€¦	79.0	True	full
981313	981313	6058e19b3b2a050038c3c640	2021-03-22 18:27:33	[]	[{"url":"https://t.co/T2N20s2o74","expanded_url":"https://www.oantagonista.com/brasil/no-df-corpos-de-vitimas-de-covid-sao-deixados-no-chao-de-hospital/","display_url":"oantagonista.com/brasil/no-df-câ€¦","indices":[67,90]}]		[]	[]			No DF, corpos de vÃ­timas de Covid sÃ£o deixados no chÃ£o de hospital https://t.co/T2N20s2o74 PrÃ³ximo caos conformeâ€¦ https://t.co/I2bYCK7HFL	1031.0	True	full
981314	981314	6058e19b3b2a050038c3c64a	2021-03-22 18:27:33	[]	[]	Sun Mar 21 14:00:20 +0000 2021	[{"text":"Airdrop","indices":[6,14]},{"text":"Airdrops","indices":[229,238]},{"text":"crypto","indices":[239,246]},{"text":"STC","indices":[247,251]},{"text":"Bitcoin","indices":[252,260]},{"text":"AirdropDet","indices":[261,272]}]	[{"url":"https://t.co/QydYLfB3zE","expanded_url":"https://t.me/SafetheChildrenAirdropBot","display_url":"t.me/SafetheChildreâ€¦","indices":[119,142]},{"url":"https://t.co/XB93LMlOhR","expanded_url":"https://youtu.be/rL5Z4UG2u2E","display_url":"youtu.be/rL5Z4UG2u2E","indices":[204,227]}]	ðŸ”� New #Airdrop: Safe The Children ðŸ’²Reward: Up to 100 STC [~$15]+10 STC [~$1.5] per referral ðŸ”´ Start the airdrop bot: https://t.co/QydYLfB3zE ðŸ”˜ Do the tasks on the bot and submit your data. ðŸ”˜ Details: https://t.co/XB93LMlOhR #Airdrops #crypto #STC #Bitcoin #AirdropDet https://t.co/jjEmdL3usc	271669.0	RT @AirdropDet: ðŸ”� New #Airdrop: Safe The Children ðŸ’²Reward: Up to 100 STC [~$15]+10 STC [~$1.5] per referral ðŸ”´ Start the airdrop bot: httpâ€¦	0.0	True	full
981315	981315	6058e19b3b2a050038c3c658	2021-03-22 18:27:33	[]	[]	Mon Mar 22 18:26:51 +0000 2021	[]	[{"url":"https://t.co/ZLfO5eJv4U","expanded_url":"https://www.wnpr.org/post/tracking-covid-data-vaccinations-hospitalizations-your-towns-infection-rate","display_url":"wnpr.org/post/tracking-â€¦","indices":[191,214]}]	Latest CDC data as of Monday afternoon show 30.3% of Connecticutâ€™s population has received at least one COVID-19 vaccine dose and 16.9% are fully vaccinated. See all the latest numbers @wnpr https://t.co/ZLfO5eJv4U https://t.co/fiuneJvfNR	2103.0	RT @ptskahill: Latest CDC data as of Monday afternoon show 30.3% of Connecticutâ€™s population has received at least one COVID-19 vaccine dosâ€¦	1835.0	True	full
981316	981316	6058e19b3b2a050038c3c66c	2021-03-22 18:27:33	[{"text":"social","indices":[196,203]},{"text":"women","indices":[204,210]},{"text":"politics","indices":[211,220]},{"text":"power","indices":[221,227]},{"text":"france","indices":[228,235]},{"text":"press","indices":[236,242]},{"text":"media","indices":[243,249]},{"text":"minister","indices":[250,259]}]	[{"url":"https://t.co/g7RBHeTm5q","expanded_url":"https://www.yumpu.com/en/document/view/65381912/1st-issue-powerful-africa-edition-15-mars-2021","display_url":"yumpu.com/en/document/viâ€¦","indices":[171,194]}]		[]	[]			Meet Elisabeth Moreno, the first black woman to become French Minister of Gender Equality, Diversity and Equal Oppoâ€¦ https://t.co/Ika5kwZlhs	1.0	True	full
981317	981317	6058e19b3b2a050038c3c680	2021-03-22 18:27:34	[]	[]	Mon Mar 22 17:45:11 +0000 2021	[]	[{"url":"https://t.co/Jh5zZl0Yl1","expanded_url":"https://elordenmundial.com/mapas/el-desembarco-de-china-en-africa/","display_url":"elordenmundial.com/mapas/el-desemâ€¦","indices":[207,230]}]	ðŸŒ�Cuando se dice que China estÃ¡ comprando Ã�frica, no es una exageraciÃ³n: ya hay una decena de paÃ­ses africanos que venden al gigante asiÃ¡tico -necesitado de materias primas- mÃ¡s del 30% de sus exportaciones. https://t.co/Jh5zZl0Yl1	265825.0	RT @elOrdenMundial: ðŸŒ�Cuando se dice que China estÃ¡ comprando Ã�frica, no es una exageraciÃ³n: ya hay una decena de paÃ­ses africanos que vendeâ€¦	38.0	True	full
981318	981318	6058e19b3b2a050038c3c688	2021-03-22 18:27:34	[]	[]	Mon Mar 22 11:55:38 +0000 2021	[]	[{"url":"https://t.co/jjvnCnKNrR","expanded_url":"https://twitter.com/calotonterias/status/1372707678494068739?s=19","display_url":"twitter.com/calotonterias/â€¦","indices":[219,242]}]	Y lo mismo (y casi peor aÃºn) con la ivermectina, que ahÃ­ la mayorÃ­a es que ni se han enterado minÃ­mamente (porque no se les ha informado; como siempre, denuncio mÃ¡s la formaciÃ³n/sistema que al individuo/mÃ©dico en sÃ­) https://t.co/jjvnCnKNrR	6659.0	RT @calotonterias: Y lo mismo (y casi peor aÃºn) con la ivermectina, que ahÃ­ la mayorÃ­a es que ni se han enterado minÃ­mamente (porque no seâ€¦	332.0	True	full
981319	981319	6058e19c3b2a050038c3c6c2	2021-03-22 18:27:34	[]	[]	Mon Mar 22 18:25:38 +0000 2021	[]	[{"url":"https://t.co/FmsMfOlUK3","expanded_url":"https://apple.news/AY-zdIocdR6qsGlFPyWlDVg","display_url":"apple.news/AY-zdIocdR6qsGâ€¦","indices":[160,183]}]	In Palm Beach, Covid-19 vaccines intended for rural Black communities are instead going to wealthy white Floridians - STAT. FLORIDA AMERICAâ€™S ASSHOLE STATE !! https://t.co/FmsMfOlUK3	618.0	RT @Gaucho_DC: In Palm Beach, Covid-19 vaccines intended for rural Black communities are instead going to wealthy white Floridians - STAT.â€¦	5343.0	True	full
981320	981320	6058e19c3b2a050038c3c6d2	2021-03-22 18:27:35	[]	[]	Mon Mar 22 13:10:02 +0000 2021	[{"text":"ElCovidNoEsJuegoCuidate","indices":[110,134]}]	[{"url":"https://t.co/7SiXfrkuX4","expanded_url":"https://mazo4f.com/238180","display_url":"mazo4f.com/238180","indices":[85,108]}]	Inauguran III Sala de AtenciÃ³n a Pacientes Covid-19 en el Hospital Uyapar en BolÃ­var https://t.co/7SiXfrkuX4 #ElCovidNoEsJuegoCuidate https://t.co/tEnaoySNGb	587769.0	RT @ConElMazoDando: Inauguran III Sala de AtenciÃ³n a Pacientes Covid-19 en el Hospital Uyapar en BolÃ­var https://t.co/7SiXfrkuX4 #ElCovidNâ€¦	43.0	True	full
981321	981321	6058e19c3b2a050038c3c6d4	2021-03-22 18:27:35	[]	[]	Mon Mar 22 18:02:07 +0000 2021	[]	[{"url":"https://t.co/oCISHtVWAg","expanded_url":"https://on.msnbc.com/3f4XFC7","display_url":"on.msnbc.com/3f4XFC7","indices":[252,275]}]	.@mehdirhasan: "You can see clearly from those CBP numbers, that since the pandemic â€¦ border apprehensions have gone up month after month. Joe Biden did not inherit falling numbers." Rep. Crenshaw: "I'm not sure where you're getting your data from." https://t.co/oCISHtVWAg	4164762.0	RT @MSNBC: .@mehdirhasan: "You can see clearly from those CBP numbers, that since the pandemic â€¦ border apprehensions have gone up month afâ€¦	191.0	True	full
981322	981322	6058e19c3b2a050038c3c6de	2021-03-22 18:27:35	[]	[]	Mon Mar 22 17:52:30 +0000 2021	[{"text":"DCStatehood","indices":[161,173]}]	[{"url":"https://t.co/1gOBEn33Bn","expanded_url":"https://twitter.com/mjs_dc/status/1374033974700478470","display_url":"twitter.com/mjs_dc/status/â€¦","indices":[174,197]}]	This is stupid on so many levels. Isnâ€™t Heritage Foundation a purported think tank, where its folks are supposed to think before they say really dumb things? #DCStatehood https://t.co/1gOBEn33Bn	1606092.0	RT @tedlieu: This is stupid on so many levels. Isnâ€™t Heritage Foundation a purported think tank, where its folks are supposed to think beâ€¦	254.0	True	full
981323	981323	6058e19c3b2a050038c3c6e0	2021-03-22 18:27:35	[]	[]	Mon Mar 22 16:52:21 +0000 2021	[{"text":"NP","indices":[0,3]},{"text":"DriveZone","indices":[47,57]},{"text":"NoStressMonday","indices":[97,112]},{"text":"DriveZoneIB","indices":[113,125]},{"text":"WashYourHands","indices":[126,140]},{"text":"Top5DriveTunes","indices":[141,156]}]	[{"url":"https://t.co/BXjGzcq0RM","expanded_url":"http://r2929fm.com.ng","display_url":"r2929fm.com.ng","indices":[174,197]}]	#NP High Way - @djkaywise Ft @phynofino on the #DriveZone with @denike_demuwa &amp; @jay_hogan #NoStressMonday #DriveZoneIB #WashYourHands #Top5DriveTunes Listen Online: https://t.co/BXjGzcq0RM https://t.co/61uRGmuREB	4462.0	RT @R2929FM: #NP High Way - @djkaywise Ft @phynofino on the #DriveZone with @denike_demuwa &amp; @jay_hogan #NoStressMonday #DriveZoneIB #Wasâ€¦	475.0	True	full
981324	981324	6058e19d3b2a050038c3c6f2	2021-03-22 18:27:35	[]	[]	Mon Mar 22 18:02:07 +0000 2021	[]	[{"url":"https://t.co/oCISHtVWAg","expanded_url":"https://on.msnbc.com/3f4XFC7","display_url":"on.msnbc.com/3f4XFC7","indices":[252,275]}]	.@mehdirhasan: "You can see clearly from those CBP numbers, that since the pandemic â€¦ border apprehensions have gone up month after month. Joe Biden did not inherit falling numbers." Rep. Crenshaw: "I'm not sure where you're getting your data from." https://t.co/oCISHtVWAg	4165641.0	RT @MSNBC: .@mehdirhasan: "You can see clearly from those CBP numbers, that since the pandemic â€¦ border apprehensions have gone up month afâ€¦	137.0	True	full
981325	981325	6058e19d3b2a050038c3c70a	2021-03-22 18:27:35	[]	[]	Mon Mar 22 18:22:37 +0000 2021	[]	[{"url":"https://t.co/Ecg8gafTw4","expanded_url":"https://zoom.us/webinar/register/WN_DVswyNEuTCmstSWIC79IQA","display_url":"zoom.us/webinar/registâ€¦","indices":[228,251]}]	[Webinar] Drugs and harm reduction during COVID-19 Tk'emlÃºps te SecweÌ“pemc invites you to this webinar to learn about the toxic drug supply, overdoses and harm reduction. Tuesday, March 23 @ 5pm. Register in advance for free: https://t.co/Ecg8gafTw4 https://t.co/R822jjFSqC	3701.0	RT @BCCSU: [Webinar] Drugs and harm reduction during COVID-19 Tk'emlÃºps te SecweÌ“pemc invites you to this webinar to learn about the toxicâ€¦	861.0	True	full
981326	981326	6058e19d3b2a050038c3c714	2021-03-22 18:27:35	[]	[]	Mon Mar 22 17:04:31 +0000 2021	[]	[{"url":"https://t.co/obwDRpPfIG","expanded_url":"https://www.independent.co.uk/news/world/americas/zoom-pandemic-profit-income-tax-b1820281.html","display_url":"independent.co.uk/news/world/ameâ€¦","indices":[242,265]}]	Zoom made $660 million in profit last year, up 4,000%. It paid $0 in federal income tax. Almost 100 Fortune 500 companies pay no income tax each year. Meanwhile people laid off in a pandemic are paying taxes on their unemployment benefits https://t.co/obwDRpPfIG	400018.0	RT @DanPriceSeattle: Zoom made $660 million in profit last year, up 4,000%. It paid $0 in federal income tax. Almost 100 Fortune 500 compâ€¦	1503.0	True	full
981327	981327	6058e19d3b2a050038c3c712	2021-03-22 18:27:35	[]	[]	Mon Mar 22 18:18:55 +0000 2021	[{"text":"UDel","indices":[53,58]},{"text":"BlueHensLead","indices":[235,248]}]	[{"url":"https://t.co/xccznSNIlf","expanded_url":"http://ow.ly/aO4S50E5qaI","display_url":"ow.ly/aO4S50E5qaI","indices":[249,272]}]	In times of crisis, good leaders step up - much like #UDel alum Dana Herbert did last spring as COVID-19 shuttered businesses, including his own. So he pivoted and teamed up with delivery platforms and launched online cooking classes. #BlueHensLead https://t.co/xccznSNIlf	56391.0	RT @UDelaware: In times of crisis, good leaders step up - much like #UDel alum Dana Herbert did last spring as COVID-19 shuttered businesseâ€¦	1857.0	True	full
981328	981328	6058e19d3b2a050038c3c718	2021-03-22 18:27:35	[]	[]	Mon Mar 22 15:17:06 +0000 2021	[]	[{"url":"https://t.co/2dtppC5oP6","expanded_url":"https://twitter.com/eurenesilva/status/1373983423027683334","display_url":"twitter.com/eurenesilva/stâ€¦","indices":[153,176]}]	aÃ­ vem um filho da puta que nasceu com a bunda virada pra lua falar sobre meritocracia: â€œquem quer consegueâ€� â€œÃ© difÃ­cil pra todo mundoâ€� â€œfaltou vontadeâ€� https://t.co/2dtppC5oP6	27930.0	RT @yungLEALL: aÃ­ vem um filho da puta que nasceu com a bunda virada pra lua falar sobre meritocracia: â€œquem quer consegueâ€� â€œÃ© difÃ­cil praâ€¦	178.0	True	full
981329	981329	6058e19d3b2a050038c3c71c	2021-03-22 18:27:35	[]	[]	Mon Mar 22 10:40:03 +0000 2021	[]	[{"url":"https://t.co/53VF1QFooK","expanded_url":"https://twitter.com/jimlnlips/status/1371511004845199360?s=21","display_url":"twitter.com/jimlnlips/statâ€¦","indices":[120,143]}]	@EgosShadow7 hello, iâ€™m sorry to bother with this, if anybody sees this and can support us it would be great, thanks :( https://t.co/53VF1QFooK	14690.0	RT @JIMlNLIPS: @EgosShadow7 hello, iâ€™m sorry to bother with this, if anybody sees this and can support us it would be great, thanks :( httpâ€¦	175.0	True	full
981330	981330	6058e19d3b2a050038c3c720	2021-03-22 18:27:36	[]	[]	Mon Mar 22 18:18:25 +0000 2021	[{"text":"GetVaccinated","indices":[171,185]}]	[{"url":"https://t.co/St9EfInUzT","expanded_url":"https://www.mcknightsseniorliving.com/home/news/long-term-care-staff-vaccine-hesitancy-safety-efficacy-newness-distrust-top-factors/","display_url":"mcknightsseniorliving.com/home/news/longâ€¦","indices":[186,209]}]	Aging services providers can ease their staff's vaccine hesitancy "by making vaccination easy, building trust in vaccine safety, and offering incentives for vaccination." #GetVaccinated https://t.co/St9EfInUzT @_McKnightsSL	32467.0	RT @LeadingAge: Aging services providers can ease their staff's vaccine hesitancy "by making vaccination easy, building trust in vaccine saâ€¦	25.0	True	full
981331	981331	6058e19d3b2a050038c3c72e	2021-03-22 18:27:36	[]	[]	Mon Mar 22 17:51:53 +0000 2021	[]	[{"url":"https://t.co/9jIopASIOU","expanded_url":"https://www.politico.eu/article/eu-imposes-sanctions-on-four-chinese-officials/","display_url":"politico.eu/article/eu-impâ€¦","indices":[257,280]}]	Imposing its first sanctions on China since the massacre that ended the Tiananmen Square democracy movement, the European Union targets four officials responsible for running the mass detention centers in Xinjiang for Uyghur/Turkic Muslims. Fully deserved. https://t.co/9jIopASIOU https://t.co/Q6bQgIOid3	459130.0	RT @KenRoth: Imposing its first sanctions on China since the massacre that ended the Tiananmen Square democracy movement, the European Unioâ€¦	52.0	True	full
981332	981332	6058e19d3b2a050038c3c73c	2021-03-22 18:27:36	[]	[]	Mon Mar 22 17:02:09 +0000 2021	[]	[{"url":"https://t.co/WwPZvx66sP","expanded_url":"https://www.stern.de/gesundheit/kinder-im-corona-lockdown---gerade-wird-viel-vertrauen-verspielt--30442440.html","display_url":"stern.de/gesundheit/kinâ€¦","indices":[197,220]}]	Ich habe mit dem @sternde gesprochen: Ã¼ber SuizidalitÃ¤t bei Kindern und Jugendlichen, dem schwierigen Blick auf die Zukunft und Vertrauen, das die Politik zunehmend bei jungen Menschen verspielt. https://t.co/WwPZvx66sP	21298.0	RT @KJPGehrden: Ich habe mit dem @sternde gesprochen: Ã¼ber SuizidalitÃ¤t bei Kindern und Jugendlichen, dem schwierigen Blick auf die Zukunftâ€¦	40.0	True	full
981333	981333	6058e19e3b2a050038c3c744	2021-03-22 18:27:36	[]	[]	Mon Mar 22 18:24:37 +0000 2021	[{"text":"Garza","indices":[0,6]},{"text":"crypto","indices":[7,14]},{"text":"Gold","indices":[15,20]}]	[{"url":"https://t.co/kcimR2GMu4","expanded_url":"https://cutt.ly/MustSeeGoldenPotentialInGoldMarkets","display_url":"cutt.ly/MustSeeGoldenPâ€¦","indices":[189,212]}]	#Garza #crypto #Gold It was said that these other companiesâ€™ seem to have pulled back from its record of gold price for approximately$2,089.20/oz. Explore this mind-blowing gold news here: https://t.co/kcimR2GMu4 Sponsored Post. Check disclaimer on profile &amp; landing page.	120.0	RT @MerekiTah: #Garza #crypto #Gold It was said that these other companiesâ€™ seem to have pulled back from its record of gold price for apprâ€¦	98.0	True	full
981334	981334	6058e19e3b2a050038c3c752	2021-03-22 18:27:36	[]	[{"url":"https://t.co/sjaWcLA7M5","expanded_url":"https://especiais.gazetadopovo.com.br/coronavirus/parana/","display_url":"especiais.gazetadopovo.com.br/coronavirus/paâ€¦","indices":[177,200]}]		[]	[]			Parte 3: Segundo informaÃ§Ãµes tem 1357 pessoas na fila para um leito (641 UTI e 716 Clinico), sao aprox 5.065 casosâ€¦ https://t.co/iScd7NfYZ7	26.0	True	full
981335	981335	6058e19e3b2a050038c3c758	2021-03-22 18:27:36	[]	[]	Mon Mar 22 14:26:56 +0000 2021	[]	[{"url":"https://t.co/GeGJ0pfa9M","expanded_url":"https://jaquematus.com/2021/03/22/creditos-sindicados-una-forma-legal-en-que-afp-ayudan-a-empresarios-en-problemas/","display_url":"jaquematus.com/2021/03/22/creâ€¦","indices":[257,280]}]	Las AFP Provida y Habitat prestaron dinero de sus cotizantes a empresarios con problemas financieros, como Ã�lvaro Saieh, por intermedio de BTG Pactual y Banco ItaÃº, entre 2019 y 2020. Usaron "crÃ©ditos sindicados" que se les permitieron con reforma de 2008. https://t.co/GeGJ0pfa9M	248735.0	RT @alejandramatus: Las AFP Provida y Habitat prestaron dinero de sus cotizantes a empresarios con problemas financieros, como Ã�lvaro Saiehâ€¦	96.0	True	full
981336	981336	6058e19e3b2a050038c3c760	2021-03-22 18:27:36	[]	[]	Fri Mar 19 18:08:49 +0000 2021	[]	[{"url":"https://t.co/qejVhYYO3k","expanded_url":"https://itep.org/zoom-pays-0-in-federal-income-taxes-on-pandemic-profits/","display_url":"itep.org/zoom-pays-0-inâ€¦","indices":[241,264]}]	NEW: Last year, Zoom saw its profits increase by more than 4,000%. The company's federal income taxes? $0. How? The platform appears to be using the same recipe as well-known corporate tax avoiders Amazon and Netflix. @gardmaf explains. https://t.co/qejVhYYO3k	7608.0	RT @iteptweets: NEW: Last year, Zoom saw its profits increase by more than 4,000%. The company's federal income taxes? $0. How? The platfâ€¦	128.0	True	full
981337	981337	6058e19e3b2a050038c3c762	2021-03-22 18:27:36	[]	[]	Mon Mar 22 18:06:36 +0000 2021	[{"text":"genomics","indices":[129,138]},{"text":"pandemic","indices":[166,175]}]	[{"url":"https://t.co/uhDrV1P7yQ","expanded_url":"https://bit.ly/3lLE4bp","display_url":"bit.ly/3lLE4bp","indices":[176,199]}]	The Rockefeller Foundation is working developing a way of genomic surveillance to detect COVID-19 variances sooner. Research and #genomics are ready to help end this #pandemic https://t.co/uhDrV1P7yQ @DNABARCODE @K_G_Andersen	45728.0	RT @DNABARCODE: The Rockefeller Foundation is working developing a way of genomic surveillance to detect COVID-19 variances sooner. Researcâ€¦	1018.0	True	full
981338	981338	6058e19e3b2a050038c3c76a	2021-03-22 18:27:36	[]	[]	Mon Mar 22 14:30:16 +0000 2021	[]	[{"url":"https://t.co/iRnyMDxbmX","expanded_url":"https://mailchi.mp/20625980cc22/fact-1-a-big-fat-crisis-10075741?e=f626633e20","display_url":"mailchi.mp/20625980cc22/fâ€¦","indices":[172,195]}]	Holy cow: 42% of Americans report undesired weight gain during Covid 19. The average weight gain is 29 lbs. And 41 lbs for Millennials! This will ramify for years to come. https://t.co/iRnyMDxbmX https://t.co/tR9tcnt4s7	20679.0	RT @jon_rauch: Holy cow: 42% of Americans report undesired weight gain during Covid 19. The average weight gain is 29 lbs. And 41 lbs for Mâ€¦	1736.0	True	full
981339	981339	6058e19e3b2a050038c3c782	2021-03-22 18:27:37	[]	[]	Mon Mar 22 16:59:09 +0000 2021	[{"text":"LiveMusicEvent","indices":[0,15]},{"text":"covid","indices":[134,140]},{"text":"JoinUs","indices":[160,167]}]	[{"url":"https://t.co/27cQtTqHZ1","expanded_url":"https://qkt.io/jW2idD","display_url":"qkt.io/jW2idD","indices":[244,267]}]	#LiveMusicEvent - @MackRapapali from @jacarandafm joins @WONDERboomBand &amp; @WitKasteel on stage 28 March ONLY 200 tickets due to #covid social distancing #JoinUs or buy R200 ticket as donation: @HopeSAorg &amp; @AngelNetworkSA Tickets: https://t.co/27cQtTqHZ1 @Scumezza @JoziStyle https://t.co/eEtHSVTUP8	6730.0	RT @LaMaZingMedia: #LiveMusicEvent - @MackRapapali from @jacarandafm joins @WONDERboomBand &amp; @WitKasteel on stage 28 March ONLY 200 tickeâ€¦	5380.0	True	full
981340	981340	6058e19e3b2a050038c3c794	2021-03-22 18:27:37	[]	[]	Mon Mar 22 17:36:43 +0000 2021	[]	[{"url":"https://t.co/pnfVM7k1V0","expanded_url":"http://mywellspanhealth.com","display_url":"mywellspanhealth.com","indices":[216,239]},{"url":"https://t.co/FarJL66PH0","expanded_url":"https://www.ydr.com/story/news/2021/03/18/covid-vaccine-site-opening-ac-moore-york/4752399001/","display_url":"ydr.com/story/news/202â€¦","indices":[241,264]}]	.@PAHealthDept is bringing mass vaccination clinics to regions across the commonwealth. Â YORK COUNTY: Sign up for the community vaccine clinic opening March 25 at The Crossroads Shopping Center through @WellSpan at https://t.co/pnfVM7k1V0. https://t.co/FarJL66PH0	269576.0	RT @GovernorTomWolf: .@PAHealthDept is bringing mass vaccination clinics to regions across the commonwealth. Â YORK COUNTY: Sign up for theâ€¦	361.0	True	full
981341	981341	6058e19f3b2a050038c3c7aa	2021-03-22 18:27:37	[]	[]	Mon Mar 22 18:19:13 +0000 2021	[]	[{"url":"https://t.co/xROIsKvMnH","expanded_url":"https://www.lemediatv.fr/emissions/2021/ce-gouvernement-na-jamais-eu-de-strategie-contre-le-covid-V8F_RH-eTjKqk8qWG-YQLw","display_url":"lemediatv.fr/emissions/2021â€¦","indices":[256,279]}]	"CE GOUVERNEMENT N'A JAMAIS EU DE STRATÃ‰GIE CONTRE LE COVID" Reconfinement et services hospitaliers exsangues : @ElsaMargueritat et @PorcherThomas analysent l'absence de stratÃ©gie du gouvernement, avant d'aborder le clivage Ã gauche autour du nuclÃ©aire. https://t.co/xROIsKvMnH https://t.co/sAiiKgqRbq	120821.0	RT @LeMediaTV: "CE GOUVERNEMENT N'A JAMAIS EU DE STRATÃ‰GIE CONTRE LE COVID" Reconfinement et services hospitaliers exsangues : @ElsaMargueâ€¦	340.0	True	full
981342	981342	6058e19f3b2a050038c3c7ac	2021-03-22 18:27:37	[]	[]	Mon Mar 22 11:00:39 +0000 2021	[]	[{"url":"https://t.co/NCc6vHpm1U","expanded_url":"https://bit.ly/3s90IwO","display_url":"bit.ly/3s90IwO","indices":[175,198]}]	La justicia colombiana no estÃ¡ desprestigiada por las crÃ­ticas que les hace la sociedad, sino por la corrupciÃ³n de sus magistrados, como es el caso de Luis Antonio HernÃ¡ndez. https://t.co/NCc6vHpm1U	46514.0	RT @IrreverentesCol: La justicia colombiana no estÃ¡ desprestigiada por las crÃ­ticas que les hace la sociedad, sino por la corrupciÃ³n de susâ€¦	726.0	True	full
981343	981343	6058e19f3b2a050038c3c7ba	2021-03-22 18:27:37	[]	[]	Mon Mar 22 18:24:38 +0000 2021	[]	[{"url":"https://t.co/MyeIj94GGz","expanded_url":"https://twitter.com/aletopito/status/1374039226057175041","display_url":"twitter.com/aletopito/statâ€¦","indices":[131,154]}]	Comprar en le feria despuÃ©s de las 18:00 hrs es sÃºper fÃ¡cil para la gente que sale fÃ­sicamente a esa hora de la pega. Seka, amika. https://t.co/MyeIj94GGz	537.0	RT @TheRealEfeEme: Comprar en le feria despuÃ©s de las 18:00 hrs es sÃºper fÃ¡cil para la gente que sale fÃ­sicamente a esa hora de la pega. Seâ€¦	895.0	True	full
981344	981344	6058e19f3b2a050038c3c7d2	2021-03-22 18:27:38	[{"text":"WomensHistoryMonth","indices":[16,35]},{"text":"TalkUpAPS","indices":[241,251]}]	[{"url":"https://t.co/dvHyo7E6UY","expanded_url":"https://bit.ly/3lIxpim","display_url":"bit.ly/3lIxpim","indices":[252,275]}]		[]	[]			As we celebrate #WomensHistoryMonth, Coretta Scott King Young Womenâ€™s Leadership Academy made history of its own byâ€¦ https://t.co/w8M2NE6Okr	40728.0	True	full
981345	981345	6058e19f3b2a050038c3c7d8	2021-03-22 18:27:38	[]	[]	Mon Mar 22 09:37:41 +0000 2021	[]	[{"url":"https://t.co/PKTa1L75Wj","expanded_url":"https://www.economist.com/asia/2021/03/18/economic-pressure-is-unlikely-to-force-myanmars-junta-to-retreat","display_url":"economist.com/asia/2021/03/1â€¦","indices":[167,190]}]	Given that the Burmese army does not mind shooting its own citizens, it's unlikely to shrink from printing money, or looting state budgets, in order to finance itself https://t.co/PKTa1L75Wj	2057.0	RT @charlie_mccann: Given that the Burmese army does not mind shooting its own citizens, it's unlikely to shrink from printing money, or loâ€¦	2.0	True	full
981346	981346	6058e1a03b2a050038c3c816	2021-03-22 18:27:38	[]	[]	Mon Mar 22 17:13:15 +0000 2021	[]	[{"url":"https://t.co/cofKrTc2IG","expanded_url":"https://crowdcube.com/medic-bleep/pitches/bAJ2Rq?utm_source=twitter&utm_medium=social&utm_campaign=Medic_Bleep:twitter_1&utm_term=campaign_referral_link","display_url":"crowdcube.com/medic-bleep/piâ€¦","indices":[229,252]}]	Join over 1300 investors in supporting @MedicBleep, partnered with @BTBusiness, help the NHS save 21 mins for each nurse and 48 mins for each doctor per shift. This is going to be critical to reduce the waiting times post Covid https://t.co/cofKrTc2IG	2604.0	RT @iDrSunny: Join over 1300 investors in supporting @MedicBleep, partnered with @BTBusiness, help the NHS save 21 mins for each nurse andâ€¦	1751.0	True	full
981347	981347	6058e1a03b2a050038c3c830	2021-03-22 18:27:38	[{"text":"Covid","indices":[235,241]}]	[{"url":"https://t.co/qPaIO3Rxeh","expanded_url":"https://www.washingtonpost.com/health/interactive/2021/01/25/covid-variants/","display_url":"washingtonpost.com/health/interacâ€¦","indices":[242,265]}]		[]	[]			There is evidence that this variant could allow for reinfection: A man in France was in critical condition in mid-Fâ€¦ https://t.co/0OBI6fhCkd	1055.0	True	full
981348	981348	6058e1a03b2a050038c3c832	2021-03-22 18:27:38	[]	[]	Mon Mar 22 18:25:44 +0000 2021	[]	[{"url":"https://t.co/7VAJvU4XKN","expanded_url":"http://nyc.gov/vaccinefinder","display_url":"nyc.gov/vaccinefinder","indices":[86,109]},{"url":"https://t.co/6Yb9PNt9QZ","expanded_url":"https://vaccinefinder.org/","display_url":"vaccinefinder.org","indices":[150,173]}]	Starting Tuesday, 3/23, New Yorkers 50+ are now eligible to get the COVID-19 vaccine: https://t.co/7VAJvU4XKN Find vaccine appointments nationwide at https://t.co/6Yb9PNt9QZ from @johnbrownstein and his collegues @BostonChildrens collegues	4515.0	RT @ericMstrauss: Starting Tuesday, 3/23, New Yorkers 50+ are now eligible to get the COVID-19 vaccine: https://t.co/7VAJvU4XKN Find vaccinâ€¦	2068.0	True	full
981349	981349	6058e1a13b2a050038c3c866	2021-03-22 18:27:39	[]	[]	Mon Mar 22 13:53:21 +0000 2021	[{"text":"22Mar","indices":[0,6]},{"text":"RadicalContraLaCovid19","indices":[190,213]}]	[{"url":"https://t.co/Wp6EEezgOV","expanded_url":"https://bit.ly/3cRVeQM","display_url":"bit.ly/3cRVeQM","indices":[165,188]}]	#22Mar ðŸ—ž Variante brasilera del coronavirus impide que se restablezcan clases presenciales y se mantiene mÃ©todo de educaciÃ³n a distancia en Venezuela. @will6942 ðŸ˜· https://t.co/Wp6EEezgOV #RadicalContraLaCovid19	21512.0	RT @will6942: #22Mar ðŸ—ž Variante brasilera del coronavirus impide que se restablezcan clases presenciales y se mantiene mÃ©todo de educaciÃ³nâ€¦	431.0	True	full
981350	981350	6058e1a13b2a050038c3c86e	2021-03-22 18:27:39	[]	[]	Mon Mar 22 17:38:47 +0000 2021	[]	[{"url":"https://t.co/R5WAbxlkUo","expanded_url":"https://gazetabrasil.com.br/especiais/coronavirus/2021/03/22/israel-e-nova-zelandia-aprovam-venda-de-spray-nasal-que-pode-prevenir-a-covid-19-e-diminuir-a-severidade-da-doenca-em-pessoas-ja-infectadas/","display_url":"gazetabrasil.com.br/especiais/coroâ€¦","indices":[141,164]}]	Israel e Nova ZelÃ¢ndia aprovam venda de spray nasal que pode prevenir a Covid-19 e diminuir a severidade da doenÃ§a em pessoas jÃ¡ infectadas https://t.co/R5WAbxlkUo	62614.0	RT @SigaGazetaBR: Israel e Nova ZelÃ¢ndia aprovam venda de spray nasal que pode prevenir a Covid-19 e diminuir a severidade da doenÃ§a em pesâ€¦	15.0	True	full
981351	981351	6058e1a13b2a050038c3c87a	2021-03-22 18:27:39	[]	[]	Mon Mar 22 18:10:21 +0000 2021	[{"text":"TikTocDoc","indices":[326,336]},{"text":"PortlandProtests","indices":[358,375]}]	[{"url":"https://t.co/MvFP3SodvK","expanded_url":"https://news.ohsu.edu/2020/12/11/gov-kate-brown-names-ohsu-executive-as-special-adviser-for-covid-19-vaccination-implementation#.YFjaYIMnZiw.twitter","display_url":"news.ohsu.edu/2020/12/11/govâ€¦","indices":[378,401]}]	@KimSordyl @AnIcarus @local328 @OregonGovBrown @ORDems @ESHforOregon @Rachel_Prusak @ORHouseDems @maxoregonian @LynnePDX Cooney Seeley appointed special advisor for COVID vaccines distribution in Oregon? Sheâ€™s not even an MPH or MD in fact only has a BS in Poly Sci! Utterly unqualified, no wonder we are #32 in the US effort #TikTocDoc schmoozer STEP DOWN! #PortlandProtests https://t.co/MvFP3Sod…	2128.0	RT @KellyPlu: @KimSordyl @AnIcarus @local328 @OregonGovBrown @ORDems @ESHforOregon @Rachel_Prusak @ORHouseDems @maxoregonian @LynnePDX Coonâ€¦	1173.0	True	full
981352	981352	6058e1a13b2a050038c3c880	2021-03-22 18:27:39	[]	[]	Mon Mar 22 16:55:36 +0000 2021	[{"text":"COVID19","indices":[29,37]},{"text":"ProtectMB","indices":[208,218]},{"text":"Covid19MB","indices":[219,229]}]	[{"url":"https://t.co/seZuMCuHdG","expanded_url":"https://bit.ly/3rZGchX","display_url":"bit.ly/3rZGchX","indices":[182,205]},{"url":"https://t.co/mMTwLcXCls","expanded_url":"https://twitter.com/MBGovNews/status/1374040663315124224","display_url":"twitter.com/MBGovNews/statâ€¦","indices":[230,253]}]	Eligibility criteria for the #COVID19 vaccine has been expanded to include individuals: âœ… 65 years of age and older âœ… 45 years of age and older for First Nation people Learn more at https://t.co/seZuMCuHdG. #ProtectMB #Covid19MB https://t.co/mMTwLcXCls https://t.co/9vAu2LCo1p	45108.0	RT @MBGov: Eligibility criteria for the #COVID19 vaccine has been expanded to include individuals: âœ… 65 years of age and older âœ… 45 years oâ€¦	2827.0	True	full
981353	981353	6058e1a13b2a050038c3c882	2021-03-22 18:27:39	[]	[]	Mon Mar 22 15:30:02 +0000 2021	[{"text":"ElCovidNoEsJuegoCuidate","indices":[104,128]}]	[{"url":"https://t.co/HN6e0iEV8Z","expanded_url":"https://mazo4f.com/238174","display_url":"mazo4f.com/238174","indices":[79,102]}]	Presidente Maduro: Venezuela tiene en promedio 7.700 casos activos de Covid-19 https://t.co/HN6e0iEV8Z #ElCovidNoEsJuegoCuidate https://t.co/QnxAmu3ztg	587769.0	RT @ConElMazoDando: Presidente Maduro: Venezuela tiene en promedio 7.700 casos activos de Covid-19 https://t.co/HN6e0iEV8Z #ElCovidNoEsJueâ€¦	22.0	True	full
981354	981354	6058e1a13b2a050038c3c886	2021-03-22 18:27:39	[]	[]	Wed Mar 17 21:36:33 +0000 2021	[]	[{"url":"https://t.co/dvEq8bPpqQ","expanded_url":"http://biodiv.us/3bVHC7G","display_url":"biodiv.us/3bVHC7G","indices":[152,175]}]	A little-known federal program slaughtered 433,192 native animals in 2020, including gray wolves, black bears, mountain lions and river otters. More: https://t.co/dvEq8bPpqQ https://t.co/cVMm4igNzP	103765.0	RT @CenterForBioDiv: A little-known federal program slaughtered 433,192 native animals in 2020, including gray wolves, black bears, mountaiâ€¦	121.0	True	full
981355	981355	6058e1a23b2a050038c3c896	2021-03-22 18:27:40	[]	[]	Mon Mar 22 13:55:27 +0000 2021	[]	[{"url":"https://t.co/gWnWhXOKKq","expanded_url":"https://bit.ly/3141hMi","display_url":"bit.ly/3141hMi","indices":[256,279]}]	We'd like to show sweet support to those who have received the COVID-19 Vaccine. Starting today, bring your Vaccine Card to a Krispy Kreme shop and get 1 FREE Original Glazed doughnut. No chance to get your Vaccine? This will run thru end of 2021. Info at https://t.co/gWnWhXOKKq https://t.co/UqmDLne5E9	348559.0	RT @krispykreme: We'd like to show sweet support to those who have received the COVID-19 Vaccine. Starting today, bring your Vaccine Card tâ€¦	58.0	True	full
981356	981356	6058e1a23b2a050038c3c8a0	2021-03-22 18:27:40	[]	[]	Mon Mar 22 16:45:53 +0000 2021	[{"text":"NP","indices":[0,3]},{"text":"DriveZone","indices":[37,47]},{"text":"NoStressMonday","indices":[87,102]},{"text":"DriveZoneIB","indices":[103,115]},{"text":"WashYourHands","indices":[116,130]},{"text":"Top5DriveTunes","indices":[131,146]}]	[{"url":"https://t.co/BXjGzcq0RM","expanded_url":"http://r2929fm.com.ng","display_url":"r2929fm.com.ng","indices":[164,187]}]	#NP Show Me - @joeboyofficial on the #DriveZone with @denike_demuwa &amp; @jay_hogan #NoStressMonday #DriveZoneIB #WashYourHands #Top5DriveTunes Listen Online: https://t.co/BXjGzcq0RM https://t.co/vPkVC3GKDr	4462.0	RT @R2929FM: #NP Show Me - @joeboyofficial on the #DriveZone with @denike_demuwa &amp; @jay_hogan #NoStressMonday #DriveZoneIB #WashYourHandsâ€¦	475.0	True	full
981357	981357	6058e1a23b2a050038c3c8c8	2021-03-22 18:27:40	[{"text":"Russia","indices":[0,7]}]	[{"url":"https://t.co/AEu9lKsWIK","expanded_url":"https://www.washingtonpost.com/opinions/2021/03/22/russia-its-not-navalny-vs-putin-its-democracy-vs-authoritarianism/","display_url":"washingtonpost.com/opinions/2021/â€¦","indices":[193,216]}]		[]	[]			#Russia's pro-democracy movement is much more than one man versus Putin, it's a whole nation's fight against authorâ€¦ https://t.co/HLE3f9VMhs	220422.0	True	full
981358	981358	6058e1a33b2a050038c3c8dc	2021-03-22 18:27:40	[]	[{"url":"https://t.co/DPeVfEelB4","expanded_url":"http://www.anchorwebsite.com/for-engineers-and-systems-integrators-its-better-to-have-all-the-questions-than-all-the-answers/","display_url":"anchorwebsite.com/for-engineers-â€¦","indices":[194,217]}]		[]	[]			For Engineers And Systems Integrators, Itâ€™s Better To Have All The Questions Than All The Answers: When you lead byâ€¦ https://t.co/ECEQ8a9iWZ	86.0	True	full
981359	981359	6058e1a33b2a050038c3c8e4	2021-03-22 18:27:41	[]	[]	Mon Mar 22 17:05:54 +0000 2021	[]	[{"url":"https://t.co/cJX66Vfi42","expanded_url":"https://periodismoypunto.com/2020/12/exclusivo-por-que-los-gremialistas-de-aerolineas-argentinas-boicotearon-el-acuerdo-con-pfizer/","display_url":"periodismoypunto.com/2020/12/exclusâ€¦","indices":[248,271]}]	Exclusivo. El 28 de diciembre publicamos con â�¦@federicodtâ�© Por quÃ© los gremialistas de AerolÃ­neas Argentinas boicotearon el acuerdo con Pfizer. Vuelve a hablarse del negocio de Biro q va y viene a Rusia buscando poquitas vacunas. AquÃ­ las razones https://t.co/cJX66Vfi42	138648.0	RT @LuisGasulla: Exclusivo. El 28 de diciembre publicamos con â�¦@federicodtâ�© Por quÃ© los gremialistas de AerolÃ­neas Argentinas boicotearon eâ€¦	264.0	True	full
981360	981360	6058e1a33b2a050038c3c8e8	2021-03-22 18:27:40	[]	[{"url":"https://t.co/ozKj0Zsgli","expanded_url":"https://www.guysgab.com/get-a-free-krispy-kreme-donut-every-day-in-2021-with-proof-of-vaccination/","display_url":"guysgab.com/get-a-free-kriâ€¦","indices":[98,121]}]		[]	[]			Krispy Kreme will you give you a free doughnut every day this year - if you've been vaccinated. ðŸ�©â€¦ https://t.co/Pa7dpKVCOY	2704.0	True	full
981361	981361	6058e1a33b2a050038c3c8ea	2021-03-22 18:27:40	[]	[{"url":"https://t.co/D4TCX6mB5T","expanded_url":"http://housing.ca.gov/covid_rr/index.html","display_url":"housing.ca.gov/covid_rr/indexâ€¦","indices":[219,242]}]		[]	[]			Rental Assistance Available Renters: 25% of rent to receive eviction protections OR Landlords: 80% of total rent owâ€¦ https://t.co/WxzjG8c6dK	1318.0	True	full
981362	981362	6058e1a33b2a050038c3c900	2021-03-22 18:27:41	[]	[{"url":"https://t.co/GZdAUg1R1A","expanded_url":"https://www.caravacaaldia.com/index.php?option=com_content&task=view&id=97259&Itemid=181","display_url":"caravacaaldia.com/index.php?optiâ€¦","indices":[165,188]}]		[]	[]			La Comunidad ofrece una veintena de cursos de capacitaciÃ³n digital para adaptar a los alumnos a las competencias TIâ€¦ https://t.co/FYMZ0sgbts	1927.0	True	full
981363	981363	6058e1a33b2a050038c3c904	2021-03-22 18:27:41	[]	[]	Mon Mar 22 16:37:31 +0000 2021	[]	[{"url":"https://t.co/lX7PXWKmyI","expanded_url":"http://ctxt.es/es/20210301/Firmas/35420/#.YFjGPuurUNE.twitter","display_url":"ctxt.es/es/20210301/Fiâ€¦","indices":[236,259]}]	El 20 de marzo, hubo en Madrid una convocatoria por la libertad de Pablo HasÃ©l. TerminÃ³ con la policÃ­a encerrando a unos cientos de jÃ³venes pacÃ­ficos en la calle: no les permitiÃ³ irse a sus casas Lo cuenta @ElisaxMora en NO ME RENTA ðŸ‘‡ https://t.co/lX7PXWKmyI	181368.0	RT @ctxt_es: El 20 de marzo, hubo en Madrid una convocatoria por la libertad de Pablo HasÃ©l. TerminÃ³ con la policÃ­a encerrando a unos cientâ€¦	100.0	True	full
981364	981364	6058e1a33b2a050038c3c910	2021-03-22 18:27:41	[]	[]	Mon Mar 22 17:36:03 +0000 2021	[{"text":"PDT","indices":[270,274]}]	[{"url":"https://t.co/WDvkGV8PLG","expanded_url":"http://bit.ly/3c7pbwM","display_url":"bit.ly/3c7pbwM","indices":[246,269]}]	ðŸ”´ O PDT entrou com aÃ§Ã£o no STF para obrigar o Governo Federal a reabastecer hospitais e unidades de saÃºde, principalmente no combate Ã Covid-19. A saÃºde brasileira estÃ¡ a beira de um colapso e nÃ£o podemos permitir mais descaso! âž¡ï¸� Saiba mais: https://t.co/WDvkGV8PLG #PDT	122355.0	RT @PDT_Nacional: ðŸ”´ O PDT entrou com aÃ§Ã£o no STF para obrigar o Governo Federal a reabastecer hospitais e unidades de saÃºde, principalmenteâ€¦	961.0	True	full
981365	981365	6058e1a33b2a050038c3c922	2021-03-22 18:27:41	[{"text":"SomosCuba","indices":[215,225]}]	[{"url":"https://t.co/dupfgsp96H","expanded_url":"http://www.granma.cu/cuba-covid-19/2021-03-21/cuba-tiene-la-mas-alta-tasa-de-pacientes-recuperados-de-la-covid-19-en-america-21-03-2021-23-03-10","display_url":"granma.cu/cuba-covid-19/â€¦","indices":[227,250]}]		[]	[]			Â«Saludamos al hermano pueblo de Cuba, que pese al brutal bloqueo, es el Ãºnico paÃ­s latinoamericano que tiene dos caâ€¦ https://t.co/vTZdaGMuu4	2571.0	True	full
981366	981366	6058e1a33b2a050038c3c92c	2021-03-22 18:27:41	[]	[]	Mon Mar 22 15:53:24 +0000 2021	[{"text":"EnVideo","indices":[0,8]},{"text":"RadicalContraLaCovid19","indices":[160,183]}]	[{"url":"https://t.co/7EtYRDJei8","expanded_url":"https://www.dailymotion.com/video/x8044bf","display_url":"dailymotion.com/video/x8044bf","indices":[185,208]}]	#EnVideo ðŸ“¹ | Pedro Infante: En cuarentena los voceros de las comunidades en el paÃ­s podrÃ¡n elevar sus propuestas vÃ­a online sobre la Ley de Ciudades Comunales #RadicalContraLaCovid19 https://t.co/7EtYRDJei8	1815804.0	RT @VTVcanal8: #EnVideo ðŸ“¹ | Pedro Infante: En cuarentena los voceros de las comunidades en el paÃ­s podrÃ¡n elevar sus propuestas vÃ­a onlineâ€¦	20.0	True	full
981367	981367	6058e1a43b2a050038c3c934	2021-03-22 18:27:41	[]	[]	Mon Mar 22 02:37:24 +0000 2021	[]	[{"url":"https://t.co/QtnVXS3dz6","expanded_url":"http://justfor.fans/theejayell","display_url":"justfor.fans/theejayell","indices":[208,231]}]	Finally caught this firefighter getting off work at the firehouse. Took me home put a mask on cause heâ€™s married. Fuckin huge, thick cock holy fuck felt so good riding him. Video exclusively at ðŸ˜ˆðŸ”¥THE VAULTðŸ”¥ðŸ˜ˆ https://t.co/QtnVXS3dz6 https://t.co/SeYASDVMGb	91677.0	RT @0hjae: Finally caught this firefighter getting off work at the firehouse. Took me home put a mask on cause heâ€™s married. Fuckin huge, tâ€¦	11.0	True	full
981368	981368	6058e1a43b2a050038c3c944	2021-03-22 18:27:42	[]	[]	Mon Mar 22 06:51:27 +0000 2021	[{"text":"SASHANIKOLE","indices":[158,170]}]	[{"url":"https://t.co/SHzLEoZ8if","expanded_url":"http://ONLYFANS.COM/SASHANIKOLE","display_url":"ONLYFANS.COM/SASHANIKOLE","indices":[133,156]}]	Come join me now on OnlyFans too!! Get my $9.99 subscription while it lasts until I get all 80+ vids and 110+ pictures uploaded! ðŸ˜ˆ https://t.co/SHzLEoZ8if #SASHANIKOLE https://t.co/pxTYPBOguZ	1267.0	RT @SASHANIK0LE: Come join me now on OnlyFans too!! Get my $9.99 subscription while it lasts until I get all 80+ vids and 110+ pictures upâ€¦	32318.0	True	full
981369	981369	6058e1a43b2a050038c3c96e	2021-03-22 18:27:42	[]	[]	Fri Mar 19 22:04:46 +0000 2021	[{"text":"ExtratosDaSemana","indices":[229,246]}]	[{"url":"https://t.co/rnRKjmTnqb","expanded_url":"https://www.nexojornal.com.br/podcast/2021/03/18/O-retrato-do-pior-colapso-sanit%C3%A1rio-da-hist%C3%B3ria-do-Brasil?utm_medium=Social&utm_campaign=Moments&utm_source=Twitter","display_url":"nexojornal.com.br/podcast/2021/0â€¦","indices":[205,228]}]	Um terÃ§o das mortes de pacientes hospitalizados com covid-19 ocorreu Ã espera de leitos de terapia intensiva. Epicentro da pandemia, o paÃ­s vive perÃ­odo mais grave da crise, com recordes diÃ¡rios de Ã³bitos https://t.co/rnRKjmTnqb #ExtratosDaSemana	553907.0	RT @NexoJornal: Um terÃ§o das mortes de pacientes hospitalizados com covid-19 ocorreu Ã espera de leitos de terapia intensiva. Epicentro daâ€¦	164.0	True	full
981370	981370	6058e1a43b2a050038c3c974	2021-03-22 18:27:42	[]	[]	Mon Mar 22 09:09:08 +0000 2021	[{"text":"COVID19","indices":[77,85]}]	[{"url":"https://t.co/rEb0fUl7dn","expanded_url":"https://www.cnn.com/2021/03/21/americas/brazilian-covid-intubation-medicine-patients-intl-latam/index.html","display_url":"cnn.com/2021/03/21/ameâ€¦","indices":[256,279]}]	INTUBATION MEDICINES DEPLETED: one Brazil town says it may be forced to take #COVID19 patients off ventilators due to shortages in medicines used for intubation. Nationwide, intubation medicines gone in 1-2 weeksâ€”private hospitals running out this week.ðŸ§µ https://t.co/rEb0fUl7dn	457235.0	RT @DrEricDing: INTUBATION MEDICINES DEPLETED: one Brazil town says it may be forced to take #COVID19 patients off ventilators due to shortâ€¦	6.0	True	full
981371	981371	6058e1a43b2a050038c3c984	2021-03-22 18:27:42	[]	[]	Mon Mar 22 16:44:57 +0000 2021	[{"text":"NP","indices":[0,3]},{"text":"DriveZone","indices":[45,55]},{"text":"NoStressMonday","indices":[95,110]},{"text":"DriveZoneIB","indices":[111,123]},{"text":"WashYourHands","indices":[124,138]},{"text":"Top5DriveTunes","indices":[139,154]}]	[{"url":"https://t.co/BXjGzcq0RM","expanded_url":"http://r2929fm.com.ng","display_url":"r2929fm.com.ng","indices":[172,195]}]	#NP Essence - @wizkidayo ft @temsbaby on the #DriveZone with @denike_demuwa &amp; @jay_hogan #NoStressMonday #DriveZoneIB #WashYourHands #Top5DriveTunes Listen Online: https://t.co/BXjGzcq0RM https://t.co/MGIyaS0yFF	4462.0	RT @R2929FM: #NP Essence - @wizkidayo ft @temsbaby on the #DriveZone with @denike_demuwa &amp; @jay_hogan #NoStressMonday #DriveZoneIB #WashYâ€¦	475.0	True	full
981372	981372	6058e1a43b2a050038c3c986	2021-03-22 18:27:42	[]	[]	Mon Mar 22 17:50:00 +0000 2021	[{"text":"UPDATE","indices":[0,7]},{"text":"RollUpYourSleeve","indices":[199,216]}]	[{"url":"https://t.co/Y4F61egYJF","expanded_url":"https://1.azdhs.gov/3c7Kpea","display_url":"1.azdhs.gov/3c7Kpea","indices":[175,198]}]	#UPDATE: Registration at Arizonaâ€™s state-operated COVID-19 vaccination sites will be open to all Arizonans 16 and older beginning at 8 a.m. Wednesday, March 24. Details here: https://t.co/Y4F61egYJF #RollUpYourSleeve https://t.co/9ydIwCsDjc	43320.0	RT @AZDHS: #UPDATE: Registration at Arizonaâ€™s state-operated COVID-19 vaccination sites will be open to all Arizonans 16 and older beginninâ€¦	7119.0	True	full
981373	981373	6058e1a43b2a050038c3c98a	2021-03-22 18:27:42	[]	[]	Mon Mar 22 16:34:57 +0000 2021	[{"text":"SinMedicinas","indices":[159,172]}]	[{"url":"https://t.co/ZffIZaU3fe","expanded_url":"https://twitter.com/MilaGalindo3/status/1374034570505383937?s=19","display_url":"twitter.com/MilaGalindo3/sâ€¦","indices":[174,197]}]	@MilaGalindo3 AsÃ­ es el nefasto del palacio prefiero regalar dinero a cambio de votos ya que sus prioridades es el poder y la polÃ­tica .La salud le vale nada .#SinMedicinas .https://t.co/ZffIZaU3fe	2039.0	RT @boamillonaria: @MilaGalindo3 AsÃ­ es el nefasto del palacio prefiero regalar dinero a cambio de votos ya que sus prioridades es el poderâ€¦	9088.0	True	full
981374	981374	6058e1a43b2a050038c3c98c	2021-03-22 18:27:42	[]	[]	Mon Mar 22 14:30:16 +0000 2021	[]	[{"url":"https://t.co/iRnyMDxbmX","expanded_url":"https://mailchi.mp/20625980cc22/fact-1-a-big-fat-crisis-10075741?e=f626633e20","display_url":"mailchi.mp/20625980cc22/fâ€¦","indices":[172,195]}]	Holy cow: 42% of Americans report undesired weight gain during Covid 19. The average weight gain is 29 lbs. And 41 lbs for Millennials! This will ramify for years to come. https://t.co/iRnyMDxbmX https://t.co/tR9tcnt4s7	20679.0	RT @jon_rauch: Holy cow: 42% of Americans report undesired weight gain during Covid 19. The average weight gain is 29 lbs. And 41 lbs for Mâ€¦	1809.0	True	full
981375	981375	6058e1a53b2a050038c3c99c	2021-03-22 18:27:42	[]	[]	Mon Mar 22 18:24:53 +0000 2021	[{"text":"vtpoli","indices":[193,200]}]	[{"url":"https://t.co/hl4E4evO4Z","expanded_url":"https://www.youtube.com/watch?v=fgBAxcyHQCA","display_url":"youtube.com/watch?v=fgBAxcâ€¦","indices":[250,273]}]	As we recover from Covid-19, workforce development must be a top priority. Todayâ€™s "Seat at the Table" panelists represented some of the opportunities for partnership and strategic investment. #vtpoli @CCV_VT @McClureVtFdn @SeVermont @career_north https://t.co/hl4E4evO4Z	580.0	RT @LtGovGray: As we recover from Covid-19, workforce development must be a top priority. Todayâ€™s "Seat at the Table" panelists representedâ€¦	2186.0	True	full
981376	981376	6058e1a53b2a050038c3c9b6	2021-03-22 18:27:43	[]	[]	Mon Mar 22 00:26:03 +0000 2021	[{"text":"NotiBicentenario","indices":[0,17]},{"text":"22Mar","indices":[49,55]},{"text":"COVID19","indices":[206,214]},{"text":"DescuidarseEsContagiarse","indices":[217,242]}]	[{"url":"https://t.co/jaasgS9WLl","expanded_url":"https://bit.ly/3vKmyJ7","display_url":"bit.ly/3vKmyJ7","indices":[255,278]}]	#NotiBicentenario || Venezuela inicia este lunes #22Mar dos semanas de cuarentena radical, anunciÃ³ el Jefe de Estado @NicolasMaduro, a fin de evitar el crecimiento de las variantes brasileÃ±as P.1 y P.2 del #COVID19. #DescuidarseEsContagiarse Leer mÃ¡s: https://t.co/jaasgS9WLl https://t.co/G42ftQHtpO	19131.0	RT @NotiBicentnario: #NotiBicentenario || Venezuela inicia este lunes #22Mar dos semanas de cuarentena radical, anunciÃ³ el Jefe de Estado @â€¦	1694.0	True	full
981377	981377	6058e1a53b2a050038c3c9b8	2021-03-22 18:27:43	[{"text":"giveusdata","indices":[0,11]},{"text":"cdnpoli","indices":[12,20]},{"text":"bcpoli","indices":[21,28]},{"text":"vanpoli","indices":[29,37]},{"text":"COVIDãƒ¼19","indices":[110,119]},{"text":"shitty","indices":[254,261]}]	[{"url":"https://t.co/2YlbezNeSl","expanded_url":"https://www.cnn.com/2021/03/21/media/asian-american-journalists-reliable/index.html","display_url":"cnn.com/2021/03/21/medâ€¦","indices":[164,187]}]		[]	[]			#giveusdata #cdnpoli #bcpoli #vanpoli @charliesmithvcr @wengcouver @CBCNews @torontostar @CTVNews @globalnewsâ€¦ https://t.co/1jzWDhzcuj	394.0	True	full
981378	981378	6058e1a53b2a050038c3c9bc	2021-03-22 18:27:43	[]	[{"url":"https://t.co/9Xrg4n8niI","expanded_url":"https://g1.globo.com/economia/noticia/2021/02/10/estados-e-municipios-fecham-2020-com-o-dobro-de-dinheiro-em-caixa-apontam-dados-de-tesouro-e-bc.ghtml","display_url":"g1.globo.com/economia/noticâ€¦","indices":[217,240]}]		[]	[]			@alethea2018 @DaniCaterinck @rpsenador KD o dinheiro q foi do Governo Federal p Estados e MunicÃ­pios p Covid? Enfiaâ€¦ https://t.co/T8WKL062zo	232.0	True	full
981379	981379	6058e1a53b2a050038c3c9be	2021-03-22 18:27:43	[]	[]	Mon Mar 22 13:55:27 +0000 2021	[]	[{"url":"https://t.co/gWnWhXOKKq","expanded_url":"https://bit.ly/3141hMi","display_url":"bit.ly/3141hMi","indices":[256,279]}]	We'd like to show sweet support to those who have received the COVID-19 Vaccine. Starting today, bring your Vaccine Card to a Krispy Kreme shop and get 1 FREE Original Glazed doughnut. No chance to get your Vaccine? This will run thru end of 2021. Info at https://t.co/gWnWhXOKKq https://t.co/UqmDLne5E9	348559.0	RT @krispykreme: We'd like to show sweet support to those who have received the COVID-19 Vaccine. Starting today, bring your Vaccine Card tâ€¦	356.0	True	full
981380	981380	6058e1a53b2a050038c3c9c4	2021-03-22 18:27:43	[]	[]	Mon Mar 22 18:20:49 +0000 2021	[{"text":"DemiLovato","indices":[12,23]}]	[{"url":"https://t.co/RpRXHNlN49","expanded_url":"https://www.vogue.mx/belleza/articulo/cortes-de-cabello-corto-demi-lovato-decolorado-nuevo-look","display_url":"vogue.mx/belleza/articuâ€¦","indices":[202,225]}]	La cantante #DemiLovato apuesta por liberarse emocionalmente mediante sus cambios de look y su Ãºltimo corte de cabello para nuestra portada de abril en Vogue MÃ©xico y LatinoamÃ©rica es prueba de ello. âœ¨ https://t.co/RpRXHNlN49	1516018.0	RT @VogueMexico: La cantante #DemiLovato apuesta por liberarse emocionalmente mediante sus cambios de look y su Ãºltimo corte de cabello parâ€¦	1496.0	True	full
981381	981381	6058e1a63b2a050038c3c9e6	2021-03-22 18:27:43	[]	[]	Mon Mar 22 18:19:08 +0000 2021	[]	[{"url":"https://t.co/aETa7soAzy","expanded_url":"https://www.americanoversight.org/documents-show-early-2020-coronavirus-data-tracking-disconnect-between-florida-health-department-and-cdc","display_url":"americanoversight.org/documents-showâ€¦","indices":[165,188]}]	We obtained communications from the early months of the pandemic showing that the Florida health department for weeks resisted using the CDCâ€™s data-tracking system. https://t.co/aETa7soAzy	106134.0	RT @weareoversight: We obtained communications from the early months of the pandemic showing that the Florida health department for weeks râ€¦	173.0	True	full
981382	981382	6058e1a63b2a050038c3c9f6	2021-03-22 18:27:43	[]	[]	Mon Mar 22 18:17:45 +0000 2021	[]	[{"url":"https://t.co/rzP83LSh2d","expanded_url":"https://bit.ly/3tKRcAp","display_url":"bit.ly/3tKRcAp","indices":[237,260]}]	Reactogenicidad en personas que reciben vacunas ARNm con antecedentes de COVID-19, confirman que tienen casi el doble de frecuencia de padecer uno o mÃ¡s efectos sistÃ©micos (33%) en relaciÃ³n con los que no padecieron la enfermedad (19%). https://t.co/rzP83LSh2d	126867.0	RT @ccarballo50: Reactogenicidad en personas que reciben vacunas ARNm con antecedentes de COVID-19, confirman que tienen casi el doble de fâ€¦	419.0	True	full
981383	981383	6058e1a63b2a050038c3ca02	2021-03-22 18:27:44	[]	[]	Mon Mar 22 11:26:47 +0000 2021	[{"text":"BeximcoCommunicationsLimited","indices":[120,149]},{"text":"AKASHDTH","indices":[150,159]},{"text":"Beximco","indices":[160,168]}]	[{"url":"https://t.co/LOm5fcUpyF","expanded_url":"https://www.tbsnews.net/companies/akash-reaches-its-services-enclave-people-219922","display_url":"tbsnews.net/companies/akasâ€¦","indices":[170,193]}]	People who have never watched television, in the former enclaves, now have access to basic and essential information. #BeximcoCommunicationsLimited #AKASHDTH #Beximco https://t.co/LOm5fcUpyF	235.0	RT @Beximco_Group: People who have never watched television, in the former enclaves, now have access to basic and essential information.â€¦	690.0	True	full
981384	981384	6058e1a63b2a050038c3ca14	2021-03-22 18:27:44	[]	[]	Mon Mar 22 18:26:13 +0000 2021	[{"text":"leÄ�anews","indices":[226,235]},{"text":"leÄ�a","indices":[236,241]},{"text":"PetrÃ³leo","indices":[242,251]},{"text":"Gas","indices":[252,256]},{"text":"MinerÃ­a","indices":[257,265]},{"text":"Energy","indices":[266,273]},{"text":"Law","indices":[274,278]}]	[{"url":"https://t.co/jYtjgRifKT","expanded_url":"https://bit.ly/31a9SNL","display_url":"bit.ly/31a9SNL","indices":[201,224]}]	a Pandemic, and the Energy Transition", analiza de forma general los grandes retos de la industria petrolÃ­fera y gasÃ­fera en Venezuela en los aÃ±os venideros. El artÃ­culo se encuentra disponible aquÃ­: https://t.co/jYtjgRifKT #leÄ�anews #leÄ�a #PetrÃ³leo #Gas #MinerÃ­a #Energy #Law https://t.co/XHmx1ZZtaY	1497.0	RT @LEGA_law: a Pandemic, and the Energy Transition", analiza de forma general los grandes retos de la industria petrolÃ­fera y gasÃ­fera enâ€¦	509.0	True	full
981385	981385	6058e1a63b2a050038c3ca24	2021-03-22 18:27:44	[]	[]	Mon Mar 22 16:32:02 +0000 2021	[{"text":"Corona","indices":[13,20]}]	[{"url":"https://t.co/6CevdQ39Uu","expanded_url":"https://twitter.com/i/broadcasts/1OyJAEdgjyNJb","display_url":"twitter.com/i/broadcasts/1â€¦","indices":[254,277]}]	Jetzt LIVE ðŸ“º #Corona hat gezeigt, wie schnell unser Gesundheitswesen an seine Grenzen kommen kann. Wie kÃ¶nnen wir uns in Zukunft besser vorbereiten? DarÃ¼ber sprechen @janoschdahmen, @K_SA und @IreneMihalic mit @armin_schuster, @UteTeichert und @D_Cwo. https://t.co/6CevdQ39Uu	148146.0	RT @GrueneBundestag: Jetzt LIVE ðŸ“º #Corona hat gezeigt, wie schnell unser Gesundheitswesen an seine Grenzen kommen kann. Wie kÃ¶nnen wir unsâ€¦	61.0	True	full
981386	981386	6058e1a63b2a050038c3ca28	2021-03-22 18:27:44	[]	[]	Mon Mar 22 05:54:25 +0000 2021	[]	[{"url":"https://t.co/RtupfBKZZr","expanded_url":"https://twitter.com/Zeus66sport/status/1373874315368669185","display_url":"twitter.com/Zeus66sport/stâ€¦","indices":[130,153]}]	The fact that Adam Gilchrist is even on this list is truly remarkable in itself. The gunnest of gun players in my lifetime. ðŸ‘ŠðŸ�» https://t.co/RtupfBKZZr	63920.0	RT @robelinda2: The fact that Adam Gilchrist is even on this list is truly remarkable in itself. The gunnest of gun players in my lifetimeâ€¦	88.0	True	full
981387	981387	6058e1a63b2a050038c3ca2a	2021-03-22 18:27:44	[]	[]	Mon Mar 22 15:11:24 +0000 2021	[{"text":"AnneWill","indices":[54,63]}]	[{"url":"https://t.co/CNDO2Ixvax","expanded_url":"https://www.faz.net/aktuell/feuilleton/medien/tv-kritik-zu-anne-will-kopflos-in-der-corona-pandemie-17257079.html?printPagedArticle=true#lesermeinungen","display_url":"faz.net/aktuell/feuillâ€¦","indices":[255,278]}]	Heute erschien im @FAZ_Feuilleton meine Rezension von #AnneWill. Im Laufe des Tages hat die Redaktion die Aussagen des Aerosolphysikers Gerhard Scheuch als "fehlerhaft" gelÃ¶scht. Das fand ohne RÃ¼cksprache mit mir statt. Diese Sichtweise teile ich nicht. https://t.co/CNDO2Ixvax	7201.0	RT @luebberding: Heute erschien im @FAZ_Feuilleton meine Rezension von #AnneWill. Im Laufe des Tages hat die Redaktion die Aussagen des Aerâ€¦	372.0	True	full
981388	981388	6058e1a63b2a050038c3ca2e	2021-03-22 18:27:44	[]	[]	Mon Mar 22 15:26:47 +0000 2021	[]	[{"url":"https://t.co/LddmBOU0mK","expanded_url":"https://genius.com/V-bts-sweet-night-lyrics","display_url":"genius.com/V-bts-sweet-niâ€¦","indices":[129,152]}]	[INFO] Sweet Night by Kim Taehyung occupies the 2nd spot on the K-OST chart in Genius Korea maintaining its Spot in the Top5. ðŸ–‡ï¸�https://t.co/LddmBOU0mK https://t.co/VYJmHtuo5X	2157.0	RT @KTHEADLINES: [INFO] Sweet Night by Kim Taehyung occupies the 2nd spot on the K-OST chart in Genius Korea maintaining its Spot in the Toâ€¦	5.0	True	full
981389	981389	6058e1a63b2a050038c3ca46	2021-03-22 18:27:45	[]	[]	Mon Mar 22 14:02:05 +0000 2021	[]	[{"url":"https://t.co/lkW8c3RT09","expanded_url":"https://www.medrxiv.org/content/10.1101/2021.02.08.21251325v2","display_url":"medrxiv.org/content/10.110â€¦","indices":[247,270]}]	Ù‡Ø°Ø§ Ù‡Ùˆ ØªØ£Ø«ÙŠØ± Ø§Ù„ØªØ·Ø¹ÙŠÙ… Ø§Ù„Ø¬Ù…Ø§Ø¹ÙŠ Ø¹Ù„Ù‰ Ø§Ø²Ø¯ÙŠØ§Ø¯ Ø§Ù„Ù…Ù†Ø§Ø¹Ø© Ø§Ù„Ù…Ø¬ØªÙ…Ø¹ÙŠØ© ðŸ‘‡ðŸ�» .. Ø§Ù„ÙƒÙŠØ§Ù† Ø§Ù„Ù…Ù�Ø­ØªÙ„ ÙŠØ·Ø¨Ù‚ Ø­Ø¸Ø± ÙƒÙ„ÙŠ ÙˆÙŠØªÙˆØ³Ø¹ Ø¨Ø§Ù„ØªØ·Ø¹ÙŠÙ… ÙˆØ§Ù„Ù†ØªÙŠØ¬Ø© Ù‡ÙŠ Ø³Ù‚ÙˆØ· Ø­Ù�Ø± Ù…Ù† Ø°Ø±ÙˆØ© Ù…Ù†Ø­Ù†Ù‰ Ø´Ø¯ÙŠØ¯Ø©. Ù…Ù„Ø§Ø­Ø¸Ø©: Ù„ÙŠØ³ Ù‡Ù†Ø§Ùƒ Ø¨ÙŠØ§Ù†Ø§Øª Ø¹Ù† ØªØ·Ø¹ÙŠÙ… Ø§Ù„Ø£Ø´Ù‚Ø§Ø¡ Ø§Ù„Ù�Ù„Ø³Ø·ÙŠÙ†ÙŠÙŠÙ† Ø¨Ø³Ø¨Ø¨ Ø¹Ø¯Ù… Ø§ØªØ§Ø­Ø© …	6510.0	RT @DrAAlshammari: Ù‡Ø°Ø§ Ù‡Ùˆ ØªØ£Ø«ÙŠØ± Ø§Ù„ØªØ·Ø¹ÙŠÙ… Ø§Ù„Ø¬Ù…Ø§Ø¹ÙŠ Ø¹Ù„Ù‰ Ø§Ø²Ø¯ÙŠØ§Ø¯ Ø§Ù„Ù…Ù†Ø§Ø¹Ø© Ø§Ù„Ù…Ø¬ØªÙ…Ø¹ÙŠØ© ðŸ‘‡ðŸ�» .. Ø§Ù„ÙƒÙŠØ§Ù† Ø§Ù„Ù…Ù�Ø­ØªÙ„ ÙŠØ·Ø¨Ù‚ Ø­Ø¸Ø± ÙƒÙ„ÙŠ ÙˆÙŠØªÙˆØ³Ø¹ Ø¨Ø§Ù„ØªØ·Ø¹ÙŠÙ… ÙˆØ§Ù„Ù†ØªÙŠØ¬Ø© Ù‡ÙŠâ€¦	8461.0	True	full
981390	981390	6058e1a73b2a050038c3ca80	2021-03-22 18:27:45	[]	[{"url":"https://t.co/DYMAOeZA3X","expanded_url":"https://time.com/5948017/news-front-covid-19-information-war/","display_url":"time.com/5948017/news-fâ€¦","indices":[169,192]}]		[]	[]			"The real power in the information war now seems to lie with private tech companies..." U.S. members of Congress doâ€¦ https://t.co/fkZRrQzDlG	513.0	True	full
981391	981391	6058e1a73b2a050038c3ca98	2021-03-22 18:27:45	[]	[]	Mon Mar 22 18:25:54 +0000 2021	[]	[{"url":"https://t.co/L7WXJv0HZo","expanded_url":"https://twitter.com/aletopito/status/1374039226057175041","display_url":"twitter.com/aletopito/statâ€¦","indices":[203,226]}]	5kilos de papas 2 albahacas 1kilo de Zanahorias 3kilos de tomates 2cilantros (no perejil) 2kilos de plÃ¡tanos 2kilos de manzana verde DespuÃ©s te encargo el resto Y te apurai que te mandarÃ© a comprar pan https://t.co/L7WXJv0HZo	2666.0	RT @BrennusVaccare1: 5kilos de papas 2 albahacas 1kilo de Zanahorias 3kilos de tomates 2cilantros (no perejil) 2kilos de plÃ¡tanos 2kilos deâ€¦	4851.0	True	full
981392	981392	6058e1a73b2a050038c3caa0	2021-03-22 18:27:45	[]	[{"url":"https://t.co/M7meSTPAlq","expanded_url":"https://brasil.estadao.com.br/noticias/geral,hospitais-do-df-tem-corpos-armazenados-no-chao-e-fila-de-400-pessoas-esperando-leitos-de-uti,70003656414?utm_source=estadao:twitter&utm_medium=link","display_url":"brasil.estadao.com.br/noticias/geralâ€¦","indices":[243,266]}]		[]	[]			Essa Ã© a realidade na capital federal, onde vive o presidente Jair Bolsonaro, que acionou atÃ© o STF para derrubar mâ€¦ https://t.co/afDxpyElEV	3037.0	True	full
981393	981393	6058e1a73b2a050038c3cab6	2021-03-22 18:27:45	[]	[]	Mon Mar 22 17:55:07 +0000 2021	[]	[{"url":"https://t.co/XqohtJdqV9","expanded_url":"https://twitter.com/rexchapman/status/1373825026286350344","display_url":"twitter.com/rexchapman/staâ€¦","indices":[279,302]}]	No it couldnâ€™t, history has shown with healthcare, drugs, war, guns, food, racism, white supremacy, pollution, climate change and education, America is dumb AF. This could never be us, it would take insight and intelligence, caring and responsibility. Looking into moving to NZ. https://t.co/XqohtJdqV9	175345.0	RT @TitusNation: No it couldnâ€™t, history has shown with healthcare, drugs, war, guns, food, racism, white supremacy, pollution, climate chaâ€¦	95.0	True	full
981394	981394	6058e1a73b2a050038c3cac2	2021-03-22 18:27:46	[]	[]	Mon Mar 22 18:01:45 +0000 2021	[{"text":"xl8","indices":[109,113]},{"text":"1nt","indices":[114,118]},{"text":"COVID19","indices":[119,127]}]	[{"url":"https://t.co/zZkpHrp5M7","expanded_url":"http://ow.ly/c7AN30rBDoE","display_url":"ow.ly/c7AN30rBDoE","indices":[129,152]}]	Hospitalized For COVID-19 Without Information: What Californians Who Speak an Indigenous Language Often Face #xl8 #1nt #COVID19: https://t.co/zZkpHrp5M7	17537.0	RT @atanet: Hospitalized For COVID-19 Without Information: What Californians Who Speak an Indigenous Language Often Face #xl8 #1nt #COVID19â€¦	87.0	True	full
981395	981395	6058e1a73b2a050038c3cada	2021-03-22 18:27:46	[]	[{"url":"https://t.co/nwdvN46S2Z","expanded_url":"https://twitter.com/dionysiaca/status/1117944421964746752?s=19","display_url":"twitter.com/dionysiaca/staâ€¦","indices":[65,88]}]		[]	[]			@gojoufanboy Agr tu falar q Ã© HOMOFÃ“BICO por separar ???? mano?? https://t.co/nwdvN46S2Z info para um caralho sobreâ€¦ https://t.co/WEWItruWBH	173.0	True	full
981396	981396	6058e1a83b2a050038c3caf8	2021-03-22 18:27:46	[]	[]	Mon Mar 22 18:14:51 +0000 2021	[]	[{"url":"https://t.co/15bVHSAhr3","expanded_url":"https://twitter.com/a_floodlight_/status/1373035556750393346","display_url":"twitter.com/a_floodlight_/â€¦","indices":[139,162]}]	I am so pleased to be reading a poem I have in the @a_floodlight_ anthology at its launch 26/03/21 at 6pm Canada time and 10pm UK time :-) https://t.co/15bVHSAhr3	1244.0	RT @JaneBurn11: I am so pleased to be reading a poem I have in the @a_floodlight_ anthology at its launch 26/03/21 at 6pm Canada time and 1â€¦	1373.0	True	full
981397	981397	6058e1a83b2a050038c3cb08	2021-03-22 18:27:46	[]	[]	Mon Mar 22 18:00:03 +0000 2021	[{"text":"FicaRodolffo","indices":[244,257]},{"text":"ForaCarla","indices":[258,268]}]	[{"url":"https://t.co/sS7NZQ2jNo","expanded_url":"http://bit.ly/ForaCarla","display_url":"bit.ly/ForaCarla","indices":[217,240]}]	Bora ajudar o nosso amigo BastiÃ£o! âœ…ðŸŽ±MUTIRÃƒO feat FERNANDO E SOROCABA INICIADOðŸŽ±âœ… âš ï¸� META - 1500 votos por pessoa â�° Entreguem os votos 15:59h para @irodolffo â�Œ O voto Ã© para eliminar, votem na Carla ðŸ“² Link: https://t.co/sS7NZQ2jNo ðŸ—£ #FicaRodolffo #ForaCarla https://t.co/u3FsB09KtR	1985205.0	RT @duplaFeS: Bora ajudar o nosso amigo BastiÃ£o! âœ…ðŸŽ±MUTIRÃƒO feat FERNANDO E SOROCABA INICIADOðŸŽ±âœ… âš ï¸� META - 1500 votos por pessoa â�° Entreguâ€¦	122.0	True	full
981398	981398	6058e1a83b2a050038c3cb1a	2021-03-22 18:27:47	[]	[]	Mon Mar 22 18:21:45 +0000 2021	[]	[{"url":"https://t.co/SRkBFu6PmL","expanded_url":"https://en.wikipedia.org/wiki/Encephalitis_lethargica#:~:text=Encephalitis%20lethargica%20is%20an%20atypical,the%20pathologist%20Jean%2DRen%C3%A9%20Cruchet","display_url":"en.wikipedia.org/wiki/Encephaliâ€¦","indices":[175,198]},{"url":"https://t.co/3f12zaEkJC","expanded_url":"https://twitter.com/fitterhappierAJ/status/1374050823324450822","displa…	Surely we wouldn't ever expect to see high rates of neurological disease following a pandemic caused by a novel respiratory virus. That's just sill...oh. @fitterhappierAJ https://t.co/SRkBFu6PmL. https://t.co/3f12zaEkJC	61801.0	RT @DFisman: Surely we wouldn't ever expect to see high rates of neurological disease following a pandemic caused by a novel respiratory viâ€¦	306.0	True	full
981399	981399	6058e1a93b2a050038c3cb36	2021-03-22 18:27:47	[]	[]	Mon Mar 22 18:21:37 +0000 2021	[]	[{"url":"https://t.co/cTRQZMDnFo","expanded_url":"https://twitter.com/mgb5000/status/1374058652089212928","display_url":"twitter.com/mgb5000/statusâ€¦","indices":[142,165]}]	It's truly amazing that a country who screams "Law and Order" and Human Rights" ignores its own laws in relationship to both of these things. https://t.co/cTRQZMDnFo	2722.0	RT @FoxMulder010: It's truly amazing that a country who screams "Law and Order" and Human Rights" ignores its own laws in relationship to bâ€¦	765.0	True	full
981400	981400	6058e1a93b2a050038c3cb40	2021-03-22 18:27:47	[{"text":"rocioyonotecreo","indices":[175,191]}]	[{"url":"https://t.co/vwURt4yGt6","expanded_url":"https://twitter.com/Mamadrastras/status/1373966146383273993?s=19","display_url":"twitter.com/Mamadrastras/sâ€¦","indices":[192,215]}]		[]	[]			@salvameoficial @IreneMontero Si lo que pretende @fabricatele @mediasetcom @salvameoficial es experimentar con susâ€¦ https://t.co/r3UMNUatTe	2237.0	True	full
981401	981401	6058e1a93b2a050038c3cb46	2021-03-22 18:27:47	[]	[]	Mon Mar 22 17:18:25 +0000 2021	[]	[{"url":"https://t.co/GibmH8rr8n","expanded_url":"https://twitter.com/jon_rauch/status/1374005513256640524","display_url":"twitter.com/jon_rauch/statâ€¦","indices":[246,269]}]	I love that I haven't seen a single tweet about this concerned with the undesired weight LOSS numbers because we as a society just consider weight loss to be a universal good and not equally a sign of potential mental and physical health issues. https://t.co/GibmH8rr8n	17289.0	RT @eiffeltyler: I love that I haven't seen a single tweet about this concerned with the undesired weight LOSS numbers because we as a sociâ€¦	2565.0	True	full
981402	981402	6058e1a93b2a050038c3cb48	2021-03-22 18:27:47	[]	[]	Mon Mar 22 17:08:38 +0000 2021	[]	[{"url":"https://t.co/ZYJpxWZLzx","expanded_url":"https://www.perfil.com/noticias/ciencia/israel-comenzo-a-producir-el-spray-nasal-capaz-de-combatir-un-99-el-coronavirus.phtml","display_url":"perfil.com/noticias/ciencâ€¦","indices":[150,173]}]	Israel comenzÃ³ a producir el spray nasal capaz de combatir un 99% el coronavirus El producto se llama Enovid y lo desarrollÃ³ el laboratorio SaNOtize. https://t.co/ZYJpxWZLzx	40699.0	RT @mavica7: Israel comenzÃ³ a producir el spray nasal capaz de combatir un 99% el coronavirus El producto se llama Enovid y lo desarrollÃ³ eâ€¦	8427.0	True	full
981403	981403	6058e1a93b2a050038c3cb4e	2021-03-22 18:27:47	[]	[]	Mon Mar 22 12:44:23 +0000 2021	[{"text":"ÃšltimaHora","indices":[2,13]},{"text":"EXCLUSIVA","indices":[150,160]}]	[{"url":"https://t.co/KegpwTyMBH","expanded_url":"http://ver.20m.es/9vl4r1","display_url":"ver.20m.es/9vl4r1","indices":[122,145]}]	ðŸ“¢ #ÃšltimaHora | Telecinco prescinde de Antonio David Flores en sus programas despuÃ©s de las confesiones de RocÃ­o Carrasco https://t.co/KegpwTyMBH una #EXCLUSIVA de @ialvar	1459693.0	RT @20m: ðŸ“¢ #ÃšltimaHora | Telecinco prescinde de Antonio David Flores en sus programas despuÃ©s de las confesiones de RocÃ­o Carrasco https://â€¦	35929.0	True	full
981404	981404	6058e1a93b2a050038c3cb52	2021-03-22 18:27:47	[]	[{"url":"https://t.co/4mK4oMfM6G","expanded_url":"https://curiouscat.qa/Lime-Ninja/post/1193102539","display_url":"curiouscat.qa/Lime-Ninja/posâ€¦","indices":[232,255]}]		[]	[]			i pride myself in it :D!! its even better if its the o show and misato is mitsuru and kanji (sorry if thats the wâ€¦â€¦ https://t.co/UTAjWtkIxd	637.0	True	full
981405	981405	6058e1a93b2a050038c3cb54	2021-03-22 18:27:47	[]	[]	Mon Mar 22 17:40:26 +0000 2021	[]	[{"url":"https://t.co/oq6qVsQZbU","expanded_url":"https://twitter.com/MamaLisVzla/status/1372565752889348106","display_url":"twitter.com/MamaLisVzla/stâ€¦","indices":[276,299]}]	No hemos avanzado mÃ¡s, sabemos que son muchos casos pidiendo ayuda, y es desesperante no poder evitar los retrasos y sus consecuencias. Seguimos por los $1065 que faltan, confiamos en Dios y la virgen que lo vamos a lograr y poder seguir tomando casos para Radioterapias.ðŸ™�ðŸ�¾ðŸ™�ðŸ�¾ https://t.co/oq6qVsQZbU	74807.0	RT @MamaLisVzla: No hemos avanzado mÃ¡s, sabemos que son muchos casos pidiendo ayuda, y es desesperante no poder evitar los retrasos y sus câ€¦	122.0	True	full
981406	981406	6058e1a93b2a050038c3cb78	2021-03-22 18:27:48	[]	[]	Mon Mar 22 18:25:31 +0000 2021	[]	[{"url":"https://t.co/DS5mM2dQNI","expanded_url":"http://documents1.worldbank.org/curated/en/993371585947965984/pdf/World-COVID-19-Strategic-Preparedness-and-Response-Project.pdf","display_url":"documents1.worldbank.org/curated/en/993â€¦","indices":[239,262]}]	PANDEMIE BIS 2025 ?! Schon im April 2020 brachte die Weltbank dieses Strategiepapier, zur Corona-Pandemie heraus. End-Datum: 31. MÃ¤rz 2025 Da darf man gerne mal drÃ¼ber nachdenken - und dann darf man es auch gerne weiterleiten. Quelle: https://t.co/DS5mM2dQNI	677.0	RT @prinzeumel1: PANDEMIE BIS 2025 ?! Schon im April 2020 brachte die Weltbank dieses Strategiepapier, zur Corona-Pandemie heraus. End-Daâ€¦	1314.0	True	full
981407	981407	6058e1a93b2a050038c3cb8a	2021-03-22 18:27:48	[]	[]	Sun Mar 21 18:05:38 +0000 2021	[]	[{"url":"https://t.co/1qN1tofMAV","expanded_url":"http://www.virginmoneygiving.com/GaryMcKee1","display_url":"virginmoneygiving.com/GaryMcKee1","indices":[267,290]}]	ðŸ‘‡RUGBY LEAGUE WE NEED YOUðŸ‘‡ The man on the left, Kevin Sinfield ran 7 Marathons in 7 days &amp; raised Â£2.7M The man on the right, @Marathon_Man110 is running 110 Marathons in 110 days &amp; is currently on Â£45K Today was DAY 49 Please RT &amp; Give him a Follow https://t.co/1qN1tofMAV https://t.co/fGQ80Nz33s	1612.0	RT @MissAmyCaddy: ðŸ‘‡RUGBY LEAGUE WE NEED YOUðŸ‘‡ The man on the left, Kevin Sinfield ran 7 Marathons in 7 days &amp; raised Â£2.7M The man on theâ€¦	75.0	True	full
981408	981408	6058e1aa3b2a050038c3cba0	2021-03-22 18:27:48	[]	[]	Mon Mar 22 07:45:32 +0000 2021	[]	[{"url":"https://t.co/NcpsgfFH7J","expanded_url":"https://cutt.ly/cxgNmVG","display_url":"cutt.ly/cxgNmVG","indices":[251,274]}]	Â¡Buenos dÃ­as! ðŸ�› Esta maÃ±ana, a las 10.00h, comparezco en la ComisiÃ³n de Trabajo del @Congreso_Es para dar cuenta de las respuestas ante la pandemia y el programa de transformaciÃ³n que estamos desplegando en @empleogob. ðŸŽ¥ Se puede seguir en directo â†’ https://t.co/NcpsgfFH7J https://t.co/LFcVRNNg2X	237165.0	RT @Yolanda_Diaz_: Â¡Buenos dÃ­as! ðŸ�› Esta maÃ±ana, a las 10.00h, comparezco en la ComisiÃ³n de Trabajo del @Congreso_Es para dar cuenta de lasâ€¦	248.0	True	full
981409	981409	6058e1aa3b2a050038c3cbba	2021-03-22 18:27:48	[]	[]	Mon Mar 22 16:30:07 +0000 2021	[{"text":"longCovid","indices":[231,241]}]	[{"url":"https://t.co/UY9bwvO7Cv","expanded_url":"https://www.nytimes.com/2021/03/22/health/covid-psychosis.html?smid=tw-share","display_url":"nytimes.com/2021/03/22/heaâ€¦","indices":[242,265]}]	After Covid came psychosis: â€œSingle-handedly the most terrifying thing Iâ€™ve ever experienced,â€� said Ivan Agerton. He and his wife Emily courageously and generously shared their story in hopes of helping people who are experiencing #longCovid https://t.co/UY9bwvO7Cv	9530.0	RT @PamBelluck: After Covid came psychosis: â€œSingle-handedly the most terrifying thing Iâ€™ve ever experienced,â€� said Ivan Agerton. He and hiâ€¦	14514.0	True	full
981410	981410	6058e1aa3b2a050038c3cbca	2021-03-22 18:27:49	[]	[]	Mon Mar 22 16:51:47 +0000 2021	[]	[{"url":"https://t.co/t9QbeLoWto","expanded_url":"https://visegradpost.com/fr/2021/03/22/flavia-grosan-pneumologue-roumaine-cest-le-protocole-covid-applique-dans-les-hopitaux-qui-tue-les-malades/","display_url":"visegradpost.com/fr/2021/03/22/â€¦","indices":[256,279]}]	Flavia GroÈ™an, pneumologue roumaine : Â«Le Covid est une pneumonie â€“ certes atypique, mais une pneumonie â€“ et doit Ãªtre traitÃ© comme telle. Jâ€™applique les antibiotiques classiques : la clarithromycine, lâ€™Ã©rythromycine et lâ€™azithromycine (100 % de guÃ©ris) https://t.co/t9QbeLoWto	187.0	RT @PittBul22901655: Flavia GroÈ™an, pneumologue roumaine : Â«Le Covid est une pneumonie â€“ certes atypique, mais une pneumonie â€“ et doit Ãªtreâ€¦	556.0	True	full
981411	981411	6058e1aa3b2a050038c3cbcc	2021-03-22 18:27:49	[]	[]	Mon Mar 22 11:36:12 +0000 2021	[]	[{"url":"https://t.co/J5W7j0Rcfc","expanded_url":"https://www.wsj.com/articles/rating-ron-desantiss-approach-to-covid-19-11615827823","display_url":"wsj.com/articles/ratinâ€¦","indices":[253,276]}]	"The data validates that California and New York relied on the wrong science to manage Covid. The science Florida Gov. DeSantis relied on, provided by Stanfordâ€™s Bhattacharya, Harvardâ€™s Kulldorff and Oxfordâ€™s Heneghan and Gupta, proved to be correct." https://t.co/J5W7j0Rcfc	46451.0	RT @MartinKulldorff: "The data validates that California and New York relied on the wrong science to manage Covid. The science Florida Gov.â€¦	3.0	True	full
981412	981412	6058e1aa3b2a050038c3cbe8	2021-03-22 18:27:49	[]	[]	Mon Mar 22 15:17:06 +0000 2021	[]	[{"url":"https://t.co/2dtppC5oP6","expanded_url":"https://twitter.com/eurenesilva/status/1373983423027683334","display_url":"twitter.com/eurenesilva/stâ€¦","indices":[153,176]}]	aÃ­ vem um filho da puta que nasceu com a bunda virada pra lua falar sobre meritocracia: â€œquem quer consegueâ€� â€œÃ© difÃ­cil pra todo mundoâ€� â€œfaltou vontadeâ€� https://t.co/2dtppC5oP6	27930.0	RT @yungLEALL: aÃ­ vem um filho da puta que nasceu com a bunda virada pra lua falar sobre meritocracia: â€œquem quer consegueâ€� â€œÃ© difÃ­cil praâ€¦	138.0	True	full
981413	981413	6058e1ab3b2a050038c3cc00	2021-03-22 18:27:49	[]	[]	Mon Mar 22 17:27:58 +0000 2021	[{"text":"ElCovidNoEsJuegoCuidate","indices":[102,126]}]	[{"url":"https://t.co/Ln6F8pKQq1","expanded_url":"https://mazo4f.com/238227","display_url":"mazo4f.com/238227","indices":[77,100]}]	Presidente Maduro: Â¡MÃ¡xima Disciplina y Conciencia por la Salud! (+Covid-19) https://t.co/Ln6F8pKQq1 #ElCovidNoEsJuegoCuidate https://t.co/bkzcfedFKX	587769.0	RT @ConElMazoDando: Presidente Maduro: Â¡MÃ¡xima Disciplina y Conciencia por la Salud! (+Covid-19) https://t.co/Ln6F8pKQq1 #ElCovidNoEsJuegoâ€¦	43.0	True	full
981414	981414	6058e1ab3b2a050038c3cc20	2021-03-22 18:27:49	[]	[]	Mon Mar 22 18:19:41 +0000 2021	[{"text":"SUGA","indices":[219,224]},{"text":"ë°©íƒ„ì†Œë…„ë‹¨ìŠˆê°€","indices":[225,233]},{"text":"ë¯¼ìœ¤ê¸°","indices":[234,238]}]	[{"url":"https://t.co/mjQoBwgbiI","expanded_url":"https://open.spotify.com/playlist/0f73sJykvnPkmmiQHDlhEH?si=OH0NWyDITPW9IvDdn6j4Rg&utm_source=copy-link","display_url":"open.spotify.com/playlist/0f73sâ€¦","indices":[194,217]}]	â€” ð�——-ð�Ÿ® ð�—”ð�—»ð�—»ð�—¶ð�˜ƒð�—²ð�—¿ð�˜€ð�—®ð�—¿ð�˜† ð�—šð�—¼ð�—®ð�—¹ð�˜€. Se han establecido las metas para el primer aniversario de D-2, no olviden incluir las canciones en sus playlist. Yo dejo una de mi autorÃ­a enfocada en Daechwita. ðŸ–‡ï¸� https://t.co/mjQoBwgbiI #SUGA #ë°©íƒ„ì†Œë…„ë‹¨ìŠˆê°€ #ë¯¼ìœ¤ê¸° https://t.co/M1SKsWbwS1	41048.0	RT @autumnplanet: â€” ð�——-ð�Ÿ® ð�—”ð�—»ð�—»ð�—¶ð�˜ƒð�—²ð�—¿ð�˜€ð�—®ð�—¿ð�˜† ð�—šð�—¼ð�—®ð�—¹ð�˜€. Se han establecido las metas para el primer aniversario de D-2, no olviden incluir las cancioneâ€¦	123.0	True	full
981415	981415	6058e1ab3b2a050038c3cc2c	2021-03-22 18:27:49	[]	[{"url":"https://t.co/b0haQfvYVx","expanded_url":"https://cnto.in/92248","display_url":"cnto.in/92248","indices":[123,146]}]		[]	[]			@letprt Oi LetÃ­cia em busca de um tÃªnis novo? Que tal um descontaÃ§o de 15% em produtos vendidos e entregues pela ceâ€¦ https://t.co/8XEKJzfGYN	5.0	True	full
981416	981416	6058e1ab3b2a050038c3cc32	2021-03-22 18:27:50	[]	[]	Mon Mar 22 14:40:00 +0000 2021	[{"text":"RadicalContraLaCovid19","indices":[126,149]}]	[{"url":"https://t.co/9F3ntcHuM3","expanded_url":"https://www.vtv.gob.ve/presidente-maduro-covid-balance-medidas-combatir-mutacion-brasilera-semana-radical-77/","display_url":"vtv.gob.ve/presidente-madâ€¦","indices":[151,174]}]	Presidente Maduro advierte que amenaza brasilera de la COVID-19 estÃ¡ forzando a Venezuela a regresar al "punto cero" de 2020 #RadicalContraLaCovid19 https://t.co/9F3ntcHuM3 https://t.co/XMMwSnosaO	1815804.0	RT @VTVcanal8: Presidente Maduro advierte que amenaza brasilera de la COVID-19 estÃ¡ forzando a Venezuela a regresar al "punto cero" de 2020â€¦	64.0	True	full
981417	981417	6058e1ac3b2a050038c3cc4a	2021-03-22 18:27:50	[]	[]	Mon Mar 22 18:11:50 +0000 2021	[{"text":"Saudi","indices":[14,20]},{"text":"Yemen","indices":[33,39]}]	[{"url":"https://t.co/0GVjrpB0gf","expanded_url":"https://www.reuters.com/article/us-yemen-security-saudi/saudi-arabia-says-it-would-reopen-port-airport-in-yemen-peace-offer-idUSKBN2BE228","display_url":"reuters.com/article/us-yemâ€¦","indices":[261,284]}]	The US-backed #Saudi blockade on #Yemen is an offensive military operation that kills innocent civilians. @JoeBiden &amp; @SecBlinken must pressure Saudi to end its blockade on Yemen as a humanitarian act independently of negotiations between warring parties. https://t.co/0GVjrpB0gf	1618.0	RT @HassanElTayyab: The US-backed #Saudi blockade on #Yemen is an offensive military operation that kills innocent civilians. @JoeBiden &amp; @â€¦	76.0	True	full
981418	981418	6058e1ac3b2a050038c3cc4c	2021-03-22 18:27:50	[]	[]	Mon Mar 22 12:16:52 +0000 2021	[]	[{"url":"https://t.co/tOOmUzHuHT","expanded_url":"https://bit.ly/3c5kUdj","display_url":"bit.ly/3c5kUdj","indices":[245,268]}]	.@UN Abandoned Me After Its Worker Carelessly Shot Me In The Leg â€” Nigerian Soldier | Sahara Reporters Speaking to SaharaReporters, Kayode said the incident happened on March 28, 2018 during a training organised by WFP in Maiduguri. READ MORE: https://t.co/tOOmUzHuHT https://t.co/1FfYPXE6M2	3613788.0	RT @SaharaReporters: .@UN Abandoned Me After Its Worker Carelessly Shot Me In The Leg â€” Nigerian Soldier | Sahara Reporters Speaking to Saâ€¦	184.0	True	full
981419	981419	6058e1ac3b2a050038c3cc52	2021-03-22 18:27:50	[]	[{"url":"https://t.co/QEdKoKBO0o","expanded_url":"https://instagram.com/unitedhoney?igshid=wanyh2e5zmyl","display_url":"instagram.com/unitedhoney?igâ€¦","indices":[147,170]}]		[]	[]			Lovely content!!! Dm your pictures for shout-out on Instagram. We help you to grow your onlyfans at Instagram overâ€¦ https://t.co/cih8JuXLhe	16.0	True	full
981420	981420	6058e1ac3b2a050038c3cc5a	2021-03-22 18:27:50	[]	[]	Mon Mar 22 18:22:29 +0000 2021	[]	[{"url":"https://t.co/SzZaQ9hGnR","expanded_url":"https://twitter.com/eugenegu/status/1374034982444834821","display_url":"twitter.com/eugenegu/statuâ€¦","indices":[124,147]}]	A Krispy Kreme donut has fewer calories than a Clif Bar, but hey, we could just take our chances with the novel coronavirus https://t.co/SzZaQ9hGnR	26147.0	RT @en_cohen: A Krispy Kreme donut has fewer calories than a Clif Bar, but hey, we could just take our chances with the novel coronavirus hâ€¦	1764.0	True	full
981421	981421	6058e1ac3b2a050038c3cc5c	2021-03-22 18:27:50	[]	[]	Mon Mar 22 13:42:30 +0000 2021	[]	[{"url":"https://t.co/dWPBs13GdA","expanded_url":"https://thefederalist.com/2021/03/22/its-no-surprise-china-employs-the-anti-american-propaganda-of-systemic-racism/","display_url":"thefederalist.com/2021/03/22/itsâ€¦","indices":[256,279]}]	"if there were ever to be a date for historians to mark the televised humiliation and official end of American hegemony, it would be the public verbal slapping of Secretary of State Antony Blinken and NSA Jake Sullivan by Chinese ambassador on U.S. soil." https://t.co/dWPBs13GdA	607888.0	RT @MZHemingway: "if there were ever to be a date for historians to mark the televised humiliation and official end of American hegemony, iâ€¦	5479.0	True	full
981422	981422	6058e1ac3b2a050038c3cc72	2021-03-22 18:27:50	[]	[]	Mon Mar 22 16:03:59 +0000 2021	[]	[{"url":"https://t.co/EoigvV5230","expanded_url":"http://VaccinatePVD.com","display_url":"VaccinatePVD.com","indices":[217,240]}]	If you are a @CityofProv resident who is 18+ &amp; live in 02904, 02905, 02907, 02908, &amp; 02909, you are now eligible to receive a vaccine at vaccination clinics managed by @PEMA591 &amp; community partners.Â Visit https://t.co/EoigvV5230 or dial 3-1-1 / 401-421-2489 to make an appointment https://t.co/ADOOO0WRbX	15181.0	RT @Jorge_Elorza: If you are a @CityofProv resident who is 18+ &amp; live in 02904, 02905, 02907, 02908, &amp; 02909, you are now eligible to receiâ€¦	156.0	True	full
981423	981423	6058e1ac3b2a050038c3cc86	2021-03-22 18:27:50	[]	[]	Mon Mar 22 13:55:27 +0000 2021	[]	[{"url":"https://t.co/gWnWhXOKKq","expanded_url":"https://bit.ly/3141hMi","display_url":"bit.ly/3141hMi","indices":[256,279]}]	We'd like to show sweet support to those who have received the COVID-19 Vaccine. Starting today, bring your Vaccine Card to a Krispy Kreme shop and get 1 FREE Original Glazed doughnut. No chance to get your Vaccine? This will run thru end of 2021. Info at https://t.co/gWnWhXOKKq https://t.co/UqmDLne5E9	348548.0	RT @krispykreme: We'd like to show sweet support to those who have received the COVID-19 Vaccine. Starting today, bring your Vaccine Card tâ€¦	324.0	True	full
981424	981424	6058e1ac3b2a050038c3cc96	2021-03-22 18:27:51	[]	[]	Mon Mar 22 02:32:46 +0000 2021	[]	[{"url":"https://t.co/450JqbRitS","expanded_url":"https://www.youtube.com/watch?v=K3odScka55A","display_url":"youtube.com/watch?v=K3odScâ€¦","indices":[122,145]}]	Great explanation about why you can't compare the COVID-19 vaccine trials and why the best one is the one you're offered. https://t.co/450JqbRitS	556.0	RT @JakeCarter: Great explanation about why you can't compare the COVID-19 vaccine trials and why the best one is the one you're offered. hâ€¦	101.0	True	full
981425	981425	6058e1ac3b2a050038c3cc98	2021-03-22 18:27:51	[]	[]	Mon Mar 22 16:39:41 +0000 2021	[]	[{"url":"https://t.co/tfAR6GSaox","expanded_url":"https://www.eldiario.es/1_6fe126","display_url":"eldiario.es/1_6fe126","indices":[230,253]}]	Europa, una vez mÃ¡s, tira de las orejas a EspaÃ±a por su baja calidad democrÃ¡tica. ðŸ‘‡ðŸ‘‡ El Consejo de Europa advierte a EspaÃ±a por las "crecientes condenas de prisiÃ³n a artistas por sus letras" y pide una reforma del CÃ³digo Penal https://t.co/tfAR6GSaox https://t.co/CZKhhIPykI	2504.0	RT @Red_Republic2: Europa, una vez mÃ¡s, tira de las orejas a EspaÃ±a por su baja calidad democrÃ¡tica. ðŸ‘‡ðŸ‘‡ El Consejo de Europa advierte a Esâ€¦	6398.0	True	full
981426	981426	6058e1ad3b2a050038c3ccb0	2021-03-22 18:27:51	[]	[]	Mon Mar 22 09:03:14 +0000 2021	[]	[{"url":"https://t.co/43XVi22kdk","expanded_url":"https://www.telegraph.co.uk/news/2021/03/22/lockdown-proponents-assumed-worst-had-no-evidence/","display_url":"telegraph.co.uk/news/2021/03/2â€¦","indices":[198,221]}]	Lord Sumption on our review of COVID-19 evidence: "What we really need is a fresh look at the evidence by people who are not committed to their own past positions. This is what HART have provided." https://t.co/43XVi22kdk	18515.0	RT @hartgroup_org: Lord Sumption on our review of COVID-19 evidence: "What we really need is a fresh look at the evidence by people who areâ€¦	1214.0	True	full
981427	981427	6058e1ad3b2a050038c3ccb2	2021-03-22 18:27:51	[]	[]	Mon Mar 22 18:22:02 +0000 2021	[]	[{"url":"https://t.co/FQmYcVGbsR","expanded_url":"https://reason.com/2021/03/22/marijuana-news-in-3-states-shows-stark-differences-as-prohibition-crumbles/","display_url":"reason.com/2021/03/22/marâ€¦","indices":[167,190]}]	New Mexico could be the 16th state to legalize pot, while Texas considers tinkering with its onerous penalties and Pennsylvania continues to arrest cannabis consumers https://t.co/FQmYcVGbsR	260726.0	RT @reason: New Mexico could be the 16th state to legalize pot, while Texas considers tinkering with its onerous penalties and Pennsylvaniaâ€¦	143.0	True	full
981428	981428	6058e1ad3b2a050038c3ccbe	2021-03-22 18:27:51	[]	[{"url":"https://t.co/OU5z7vY6JF","expanded_url":"https://ourworldindata.org/explorers/coronavirus-data-explorer?zoomToSelection=true&time=40..425&pickerSort=asc&pickerMetric=location&Metric=Confirmed+cases&Interval=7-day+rolling+average&Relative+to+Population=true&Align+outbreaks=false&country=DEU~GRC","display_url":"ourworldindata.org/explorers/coroâ€¦","indices":[171,194]}]		[]	[]			@tlnue Ã„hnlich (Ausgangssperre und Anmeldung per SMS) hat Griechenland sein katastophal hohen Zahlen in den Griff gâ€¦ https://t.co/SDRUGoOsd1	10.0	True	full
981429	981429	6058e1ad3b2a050038c3ccc0	2021-03-22 18:27:51	[]	[{"url":"https://t.co/pPX7JJAck5","expanded_url":"https://apple.news/AxgNXGFE7RDCJiCDGJ0zvLQ","display_url":"apple.news/AxgNXGFE7RDCJiâ€¦","indices":[177,200]}]		[]	[]			Covid cases rise across most of the U.S. as country races to vaccinate - CNBC. With Obiden letting in all the iâ€¦ https://t.co/SblIvGcHkG	1.0	True	full
981430	981430	6058e1ad3b2a050038c3ccd4	2021-03-22 18:27:52	[]	[]	Mon Mar 22 09:35:38 +0000 2021	[{"text":"pandemia","indices":[3,12]},{"text":"agua","indices":[34,39]},{"text":"DiaMundialdelAgua","indices":[203,221]}]	[{"url":"https://t.co/CmQgHlZ0YJ","expanded_url":"https://www.efeverde.com/noticias/valor-agua-elemento-vida-arma-contra-pandemia/","display_url":"efeverde.com/noticias/valorâ€¦","indices":[179,202]}]	La #pandemia ha demostrado que el #agua es una potente arma contra la propagaciÃ³n de enfermedades. Valorarla y hacer que llegue a todos debe ser un objetivo comÃºn y prioritario. https://t.co/CmQgHlZ0YJ #DiaMundialdelAgua @segundo_paloma https://t.co/ZYfr2BAWxR	121097.0	RT @EFEverde: La #pandemia ha demostrado que el #agua es una potente arma contra la propagaciÃ³n de enfermedades. Valorarla y hacer que llegâ€¦	76.0	True	full
981431	981431	6058e1ad3b2a050038c3ccde	2021-03-22 18:27:52	[]	[]	Mon Mar 22 18:21:37 +0000 2021	[{"text":"Ø§Ù„Ø´Ø§Ø´Ø©_Ø§Ù„Ù�Ø¶ÙŠØ©","indices":[0,14]},{"text":"Ø­ÙƒØ§ÙŠØ§","indices":[229,235]},{"text":"Ù…Ø¨Ø§Ø¯Ø±Ø§Øª","indices":[249,257]}]	[{"url":"https://t.co/f4luHAD5Lq","expanded_url":"https://www.youtube.com/channel/UCBjGzhOpD3Loo-qfsmwiOVA","display_url":"youtube.com/channel/UCBjGzâ€¦","indices":[204,227]}]	#Ø§Ù„Ø´Ø§Ø´Ø©_Ø§Ù„Ù�Ø¶ÙŠØ©ðŸ–¥ï¸� Ù…Ø¨Ø§Ø¯Ø±Ø© Ù…Ù† Ù‚Ø¨Ù„ ÙˆØ²Ø§Ø±Ø© Ø§Ù„ØµØ­Ø© Ù�ÙŠ Ø³Ù†ØºØ§Ù�ÙˆØ±Ø© Ù„ØªÙˆÙ�ÙŠØ± Ø§Ù„Ù�Ø­Øµ Ø§Ù„ÙˆØ¸ÙŠÙ�ÙŠ Ù„ÙƒØ¨Ø§Ø± Ø§Ù„Ø³Ù† ÙƒØ¬Ø²Ø¡ Ù…Ù† Ø§Ù„Ø¬Ù‡ÙˆØ¯ Ø§Ù„Ù…Ø³ØªÙ…Ø±Ø© Ù�ÙŠ Ù…Ø¬Ø§Ù„ Ø§Ù„ØµØ­Ø© Ø§Ù„ÙˆÙ‚Ø§Ø¦ÙŠØ© Ù„Ù…Ø³Ø§Ø¹Ø¯Ø© ÙƒØ¨Ø§Ø± Ø§Ù„Ø³Ù† Ø¹Ù„Ù‰ Ø§Ù„ØªÙ‚Ø¯Ù… Ù�ÙŠ Ø§Ù„Ø¹Ù…Ø± Ø¨Ø´ÙƒÙ„ Ø¬ÙŠØ¯. Ø´Ø§Ù‡Ø¯ Ø­ÙƒØ§ÙŠØ§ Ø§Ù„Ø¢Ù†ðŸ‘‡ðŸ�» https://t.co/f4luHAD5Lq #Ø­Ù…	8597.0	RT @Mubadraat: #Ø§Ù„Ø´Ø§Ø´Ø©_Ø§Ù„Ù�Ø¶ÙŠØ©ðŸ–¥ï¸� Ù…Ø¨Ø§Ø¯Ø±Ø© Ù…Ù† Ù‚Ø¨Ù„ ÙˆØ²Ø§Ø±Ø© Ø§Ù„ØµØ­Ø© Ù�ÙŠ Ø³Ù†ØºØ§Ù�ÙˆØ±Ø© Ù„ØªÙˆÙ�ÙŠØ± Ø§Ù„Ù�Ø­Øµ Ø§Ù„ÙˆØ¸ÙŠÙ�ÙŠ Ù„ÙƒØ¨Ø§Ø± Ø§Ù„Ø³Ù† ÙƒØ¬Ø²Ø¡ Ù…Ù† Ø§Ù„Ø¬Ù‡ÙˆØ¯ Ø§Ù„Ù…Ø³ØªÙ…Ø±Ø© Ù�ÙŠ Ù…Ø¬Ø§Ù„ Ø§Ù„Øµâ€¦	15.0	True	full
981432	981432	6058e1ad3b2a050038c3ccf6	2021-03-22 18:27:52	[]	[]	Sun Mar 21 14:35:48 +0000 2021	[{"text":"VousÃªteslescobayes","indices":[113,132]}]	[{"url":"https://t.co/K7cQPrJdNb","expanded_url":"https://twitter.com/Infirmier00/status/1373623814333079559","display_url":"twitter.com/Infirmier00/stâ€¦","indices":[133,156]}]	Apres Astrazeneca, les inquiÃ©tudes prÃ©occupantes sur Pfizer et Moderna Mais les tests sont en cours!..sur vousðŸ˜�ðŸ˜� #VousÃªteslescobayes https://t.co/K7cQPrJdNb	3047.0	RT @JLesgards: Apres Astrazeneca, les inquiÃ©tudes prÃ©occupantes sur Pfizer et Moderna Mais les tests sont en cours!..sur vousðŸ˜�ðŸ˜� #VousÃªtesleâ€¦	3.0	True	full
981433	981433	6058e1ad3b2a050038c3cd00	2021-03-22 18:27:52	[]	[]	Mon Mar 22 18:19:08 +0000 2021	[]	[{"url":"https://t.co/aETa7soAzy","expanded_url":"https://www.americanoversight.org/documents-show-early-2020-coronavirus-data-tracking-disconnect-between-florida-health-department-and-cdc","display_url":"americanoversight.org/documents-showâ€¦","indices":[165,188]}]	We obtained communications from the early months of the pandemic showing that the Florida health department for weeks resisted using the CDCâ€™s data-tracking system. https://t.co/aETa7soAzy	106134.0	RT @weareoversight: We obtained communications from the early months of the pandemic showing that the Florida health department for weeks râ€¦	47.0	True	full
981434	981434	6058e1ae3b2a050038c3cd08	2021-03-22 18:27:52	[]	[]	Mon Mar 22 12:03:19 +0000 2021	[]	[{"url":"https://t.co/TvfZ3j0Oyw","expanded_url":"https://twitter.com/amena_ali1/status/1372941239981633546/video/1h","display_url":"twitter.com/amena_ali1/staâ€¦","indices":[257,280]}]	amina is a 27 Y/O yemeni woman, who was subjected to torture and sexual assault, at the age of 15 she was forced to marry her cousin which prevented her from continuing her education &amp; she got locked in a tiny room for a year. her gfm is in the replies https://t.co/TvfZ3j0Oyw	677.0	RT @yarbzrayv: amina is a 27 Y/O yemeni woman, who was subjected to torture and sexual assault, at the age of 15 she was forced to marry heâ€¦	582.0	True	full
981435	981435	6058e1ae3b2a050038c3cd12	2021-03-22 18:27:52	[]	[]	Mon Mar 22 09:58:41 +0000 2021	[]	[{"url":"https://t.co/Icd8bznC8y","expanded_url":"https://www.bbc.co.uk/news/health-56479462","display_url":"bbc.co.uk/news/health-56â€¦","indices":[258,281]}]	Results from long-awaited US trial of the Oxford-AstraZeneca vaccine confirm it's both safe &amp; highly effective: 79% effective at stopping symptomatic Covid, 100% effective at preventing serious illness. The study showed no issues regarding blood clots. https://t.co/Icd8bznC8y	19362.0	RT @drfaisalshuaib: Results from long-awaited US trial of the Oxford-AstraZeneca vaccine confirm it's both safe &amp; highly effective: 79% effâ€¦	1712.0	True	full
981436	981436	6058e1ae3b2a050038c3cd24	2021-03-22 18:27:52	[]	[]	Mon Mar 22 13:50:00 +0000 2021	[{"text":"NotiMippCI","indices":[0,11]}]	[{"url":"https://t.co/Fgp5Mu3JO5","expanded_url":"https://bit.ly/3f3c7e2","display_url":"bit.ly/3f3c7e2","indices":[118,141]}]	#NotiMippCI ðŸ“°ðŸ—ž| Distrito Capital, Miranda y La Guaira lideran contagios de variante brasileÃ±a del COVID-19. Lea mÃ¡s â�© https://t.co/Fgp5Mu3JO5 https://t.co/Sil6bFf6RK	254640.0	RT @Mippcivzla: #NotiMippCI ðŸ“°ðŸ—ž| Distrito Capital, Miranda y La Guaira lideran contagios de variante brasileÃ±a del COVID-19. Lea mÃ¡s â�© httpsâ€¦	14.0	True	full
981437	981437	6058e1ae3b2a050038c3cd2a	2021-03-22 18:27:52	[]	[]	Mon Mar 22 18:24:37 +0000 2021	[{"text":"Garza","indices":[0,6]},{"text":"crypto","indices":[7,14]},{"text":"Gold","indices":[15,20]}]	[{"url":"https://t.co/kcimR2GMu4","expanded_url":"https://cutt.ly/MustSeeGoldenPotentialInGoldMarkets","display_url":"cutt.ly/MustSeeGoldenPâ€¦","indices":[189,212]}]	#Garza #crypto #Gold It was said that these other companiesâ€™ seem to have pulled back from its record of gold price for approximately$2,089.20/oz. Explore this mind-blowing gold news here: https://t.co/kcimR2GMu4 Sponsored Post. Check disclaimer on profile &amp; landing page.	120.0	RT @MerekiTah: #Garza #crypto #Gold It was said that these other companiesâ€™ seem to have pulled back from its record of gold price for apprâ€¦	107.0	True	full
981438	981438	6058e1ae3b2a050038c3cd3e	2021-03-22 18:27:53	[]	[]	Mon Mar 22 15:20:00 +0000 2021	[{"text":"RadicalContraLaCovid19","indices":[159,182]}]	[{"url":"https://t.co/J6YCfrzVvq","expanded_url":"https://www.vtv.gob.ve/venezuela-fase-cuarentena-radical-semana-santa/","display_url":"vtv.gob.ve/venezuela-faseâ€¦","indices":[184,207]}]	SEMANA SANTA INCLUIDA | Venezuela entra en 14 dÃ­as de cuarentena radical, consciente y voluntaria en todo el paÃ­s para cortar cadenas de contagio de COVID-19 #RadicalContraLaCovid19 https://t.co/J6YCfrzVvq https://t.co/A5Nu9EZaTb	1815804.0	RT @VTVcanal8: SEMANA SANTA INCLUIDA | Venezuela entra en 14 dÃ­as de cuarentena radical, consciente y voluntaria en todo el paÃ­s para cortaâ€¦	59.0	True	full
981439	981439	6058e1ae3b2a050038c3cd48	2021-03-22 18:27:53	[]	[]	Mon Mar 22 18:11:02 +0000 2021	[{"text":"COVID19","indices":[70,78]}]	[{"url":"https://t.co/WaIlSombuH","expanded_url":"https://bit.ly/2UhNL3R","display_url":"bit.ly/2UhNL3R","indices":[233,256]}]	Use an @EPA-registered household disinfectant to help protect against #COVID19. Visit the U.S. Environmental Protection Agency's website for a list of products that meet EPA's criteria for use against the virus that causes COVID-19: https://t.co/WaIlSombuH. https://t.co/DvOCyAAMIh	3783301.0	RT @CDCgov: Use an @EPA-registered household disinfectant to help protect against #COVID19. Visit the U.S. Environmental Protection Agency'â€¦	421.0	True	full
981440	981440	6058e1ae3b2a050038c3cd4e	2021-03-22 18:27:53	[]	[]	Mon Mar 22 18:15:04 +0000 2021	[]	[{"url":"https://t.co/HPG4X8zfSX","expanded_url":"http://yukon.ca/this-is-our-shot","display_url":"yukon.ca/this-is-our-shâ€¦","indices":[252,275]}]	Via @yukonhss â€“ Living in Whitehorse and havenâ€™t had your first dose of the COVID-19 vaccine yet? The clinic has extra space for drop-ins this week. No appointment needed, stop by between 8:15 a.m. and 7:30 p.m., Mon to Sat at 4051 4th Ave. Or book at https://t.co/HPG4X8zfSX. https://t.co/E4foMkbAby	5215.0	RT @city_whitehorse: Via @yukonhss â€“ Living in Whitehorse and havenâ€™t had your first dose of the COVID-19 vaccine yet? The clinic has extraâ€¦	647.0	True	full
981441	981441	6058e1ae3b2a050038c3cd54	2021-03-22 18:27:53	[]	[]	Mon Mar 22 10:11:14 +0000 2021	[{"text":"COVID19","indices":[39,47]}]	[{"url":"https://t.co/an54EuHF5I","expanded_url":"https://bit.ly/3c8Uis3","display_url":"bit.ly/3c8Uis3","indices":[247,270]}]	AstraZeneca's press release of interim #COVID19 Phase 3 clinical trial results: *79% overall efficacy *100% efficacy against hospitalization/severe disease *80% efficacy in &gt;65 *No safety concerns (&gt;32000 participants) Looks good! Link: https://t.co/an54EuHF5I https://t.co/PNb5TC1hhM	82086.0	RT @BogochIsaac: AstraZeneca's press release of interim #COVID19 Phase 3 clinical trial results: *79% overall efficacy *100% efficacy agaiâ€¦	147.0	True	full
981442	981442	6058e1af3b2a050038c3cd86	2021-03-22 18:27:53	[]	[]	Mon Mar 22 18:24:37 +0000 2021	[{"text":"Garza","indices":[0,6]},{"text":"crypto","indices":[7,14]},{"text":"Gold","indices":[15,20]}]	[{"url":"https://t.co/kcimR2GMu4","expanded_url":"https://cutt.ly/MustSeeGoldenPotentialInGoldMarkets","display_url":"cutt.ly/MustSeeGoldenPâ€¦","indices":[189,212]}]	#Garza #crypto #Gold It was said that these other companiesâ€™ seem to have pulled back from its record of gold price for approximately$2,089.20/oz. Explore this mind-blowing gold news here: https://t.co/kcimR2GMu4 Sponsored Post. Check disclaimer on profile &amp; landing page.	120.0	RT @MerekiTah: #Garza #crypto #Gold It was said that these other companiesâ€™ seem to have pulled back from its record of gold price for apprâ€¦	15.0	True	full
981443	981443	6058e1af3b2a050038c3cd9a	2021-03-22 18:27:53	[]	[]	Mon Mar 22 13:35:03 +0000 2021	[]	[{"url":"https://t.co/4NgoRv6On7","expanded_url":"http://dozz.es/p4on33","display_url":"dozz.es/p4on33","indices":[254,277]}]	AstraZeneca asegurÃ³ que su vacuna contra la covid-19 no aumenta el riesgo de coÃ¡gulos sanguÃ­neos y tiene una eficacia de 79% para prevenir la enfermedad. AsÃ­ lo afirmÃ³ hoy lunes 22 de marzo, luego de sus ensayos de eficiencia de fase 3 en Estados Unidos https://t.co/4NgoRv6On7	267821.0	RT @elestimulo: AstraZeneca asegurÃ³ que su vacuna contra la covid-19 no aumenta el riesgo de coÃ¡gulos sanguÃ­neos y tiene una eficacia de 79â€¦	58.0	True	full
981444	981444	6058e1af3b2a050038c3cda0	2021-03-22 18:27:54	[]	[]	Mon Mar 22 15:50:29 +0000 2021	[{"text":"Mank","indices":[221,226]}]	[{"url":"https://t.co/YHfHekDgnS","expanded_url":"https://podlink.to/popcornfordinner","display_url":"podlink.to/popcornfordinnâ€¦","indices":[259,282]}]	It's our 10th Episode! @banky_I &amp; @IAmJibbz discuss a podcast fave- THE DAVID FINCHER- they also: -talk about 'Citizen Kane' and its impact on modern cinema -go on a deep dive into 'Zodiac' &amp; -Fincher's latest, #Mank iTunes, Spotify &amp; Google- https://t.co/YHfHekDgnS https://t.co/HrGPx0DD9k	36.0	RT @popcorn_dinner: It's our 10th Episode! @banky_I &amp; @IAmJibbz discuss a podcast fave- THE DAVID FINCHER- they also: -talk about 'Citizeâ€¦	447.0	True	full
981445	981445	6058e1af3b2a050038c3cda6	2021-03-22 18:27:54	[]	[]	Mon Mar 22 18:27:13 +0000 2021	[]	[{"url":"https://t.co/gZjGmmCF22","expanded_url":"https://twitter.com/NicoleSGrigg/status/1374051408211636224","display_url":"twitter.com/NicoleSGrigg/sâ€¦","indices":[225,248]}]	Without the stats on hand, I wonder if the states that are opening up vaccination eligibility to everyone 16+ early are doing so because a lower proportion of their eligible population has shown interest in being vaccinated. https://t.co/gZjGmmCF22	1019.0	RT @N_S_Dolkart: Without the stats on hand, I wonder if the states that are opening up vaccination eligibility to everyone 16+ early are doâ€¦	1111.0	True	full
981446	981446	6058e1b03b2a050038c3cdc8	2021-03-22 18:27:54	[]	[]	Mon Mar 22 17:50:21 +0000 2021	[{"text":"FightRacism","indices":[211,223]},{"text":"FulfillTheDream","indices":[235,251]}]	[{"url":"https://t.co/phDf4jgmer","expanded_url":"https://on.unesco.org/3cmRDtL","display_url":"on.unesco.org/3cmRDtL","indices":[254,277]}]	"Racism draws its strength from our prejudices, from our fears, fears which have increased during the pandemic" - @AAzoulay Wherever we see racism, we must denounce it withouth hesitation. Join the struggle: #FightRacism &amp; help #FulfillTheDream! https://t.co/phDf4jgmer https://t.co/t0MA6nnnBD	3439973.0	RT @UNESCO: "Racism draws its strength from our prejudices, from our fears, fears which have increased during the pandemic" - @AAzoulay Wâ€¦	1171.0	True	full
981447	981447	6058e1b03b2a050038c3cdd0	2021-03-22 18:27:54	[]	[]	Mon Mar 22 18:21:37 +0000 2021	[]	[{"url":"https://t.co/cTRQZMDnFo","expanded_url":"https://twitter.com/mgb5000/status/1374058652089212928","display_url":"twitter.com/mgb5000/statusâ€¦","indices":[142,165]}]	It's truly amazing that a country who screams "Law and Order" and Human Rights" ignores its own laws in relationship to both of these things. https://t.co/cTRQZMDnFo	2722.0	RT @FoxMulder010: It's truly amazing that a country who screams "Law and Order" and Human Rights" ignores its own laws in relationship to bâ€¦	2498.0	True	full
981448	981448	6058e1b03b2a050038c3cddc	2021-03-22 18:27:54	[]	[]	Sun Mar 21 17:46:15 +0000 2021	[]	[{"url":"https://t.co/BWljj6CfBL","expanded_url":"http://online.anyflip.com/inblw/ufbs/mobile/index.html","display_url":"online.anyflip.com/inblw/ufbs/mobâ€¦","indices":[179,202]}]	RETWEET for freedom. There is no deadly pandemic. A 70 page document from the Freedom Alliance that has all the scientific info to debunk the Covid narrative at every level. https://t.co/BWljj6CfBL https://t.co/itEVF2RqB9	7857.0	RT @patricksavalle: RETWEET for freedom. There is no deadly pandemic. A 70 page document from the Freedom Alliance that has all the scieâ€¦	596.0	True	full
981449	981449	6058e1b03b2a050038c3cdde	2021-03-22 18:27:54	[]	[]	Fri Mar 19 05:19:54 +0000 2021	[]	[{"url":"https://t.co/xY3bdlVpae","expanded_url":"http://languageandreligion.com/2021/03/19/a-temptation-to-eliminate-purity-culture-and-other-complementarian-discourse-in-white-male-violence-against-women/","display_url":"languageandreligion.com/2021/03/19/a-tâ€¦","indices":[244,267]}]	To help situate Robert Aaron Long's stated motive in its community context, I transcribedÂ one of Crabapple Baptist Churchâ€™s recent sermons, entitled â€œThe Local Church: Men &amp; Womenâ€�, preached by Pastor Jerry Dockery on 20 September, 2020.Â https://t.co/xY3bdlVpae	2026.0	RT @vhobbs5: To help situate Robert Aaron Long's stated motive in its community context, I transcribedÂ one of Crabapple Baptist Churchâ€™s reâ€¦	1594.0	True	full
981450	981450	6058e1b03b2a050038c3cde4	2021-03-22 18:27:54	[]	[]	Mon Mar 22 13:55:27 +0000 2021	[]	[{"url":"https://t.co/gWnWhXOKKq","expanded_url":"https://bit.ly/3141hMi","display_url":"bit.ly/3141hMi","indices":[256,279]}]	We'd like to show sweet support to those who have received the COVID-19 Vaccine. Starting today, bring your Vaccine Card to a Krispy Kreme shop and get 1 FREE Original Glazed doughnut. No chance to get your Vaccine? This will run thru end of 2021. Info at https://t.co/gWnWhXOKKq https://t.co/UqmDLne5E9	348548.0	RT @krispykreme: We'd like to show sweet support to those who have received the COVID-19 Vaccine. Starting today, bring your Vaccine Card tâ€¦	23.0	True	full
981451	981451	6058e1b03b2a050038c3cdf0	2021-03-22 18:27:55	[]	[]	Mon Mar 22 17:31:58 +0000 2021	[]	[{"url":"https://t.co/1kWXg4Moe4","expanded_url":"https://globalnews.ca/news/6832322/dr-oz-apologizes-for-coronavirus-remarks/","display_url":"globalnews.ca/news/6832322/dâ€¦","indices":[144,167]}]	@jaketapper @Jeopardy I love the show and I won't be watching while NotDr Oz is hosting. It's an insult to healthcare professionals everywhere. https://t.co/1kWXg4Moe4	524.0	RT @pj_marshall: @jaketapper @Jeopardy I love the show and I won't be watching while NotDr Oz is hosting. It's an insult to healthcare profâ€¦	78.0	True	full
981452	981452	6058e1b03b2a050038c3cdf4	2021-03-22 18:27:54	[]	[{"url":"https://t.co/Pi7ccPmk74","expanded_url":"https://www.abc.com.py/nacionales/2021/03/22/grupo-campesino-anuncia-movilizacion-permanente-hasta-que-renuncien-abdo-benitez-y-hugo-velazquez/","display_url":"abc.com.py/nacionales/202â€¦","indices":[143,166]}]		[]	[]			Convocan a la movilizaciÃ³n de todas sus bases, tanto en las cabeceras departamentales como en la capital, hasta logâ€¦ https://t.co/TifKFYVUBC	3114.0	True	full
981453	981453	6058e1b03b2a050038c3cdf6	2021-03-22 18:27:55	[]	[]	Mon Mar 22 18:20:46 +0000 2021	[{"text":"URochesterResearch","indices":[164,183]},{"text":"ROC","indices":[184,188]}]	[{"url":"https://t.co/gibA3CpG9j","expanded_url":"https://www.urmc.rochester.edu/cancer-institute/giving/discovery-ball.aspx","display_url":"urmc.rochester.edu/cancer-instituâ€¦","indices":[140,163]},{"url":"https://t.co/7G5ZEnbEtC","expanded_url":"https://twitter.com/DrJFriedberg/status/1374035233457246209","display_url":"twitter.com/DrJFriedberg/sâ€¦","indices":[189,212]}]	Join us for a virtual Discovery Ball with @News_8 &amp; @AdamChodak on April 15! Funds support cancer research @WilmotCancer. Learn more: https://t.co/gibA3CpG9j #URochesterResearch #ROC https://t.co/7G5ZEnbEtC	2217.0	RT @WilmotCancer: Join us for a virtual Discovery Ball with @News_8 &amp; @AdamChodak on April 15! Funds support cancer research @WilmotCancer.â€¦	103712.0	True	full
981454	981454	6058e1b03b2a050038c3cdf8	2021-03-22 18:27:55	[]	[]	Mon Mar 22 18:24:41 +0000 2021	[]	[{"url":"https://t.co/ZzNIxlwGhL","expanded_url":"http://www.saintanselmabbey.org","display_url":"saintanselmabbey.org","indices":[251,274]}]	Today we celebrate the Solemnity of the Transitus of Our Holy Father Saint Benedict. Normally celebrated on March 21, the celebration was moved this year because it fell on a Sunday. Mass this evening will be live-streamed at 5:15 Livestream link: https://t.co/ZzNIxlwGhL https://t.co/6eKyDJz2IR	691.0	RT @AnselmAbbey: Today we celebrate the Solemnity of the Transitus of Our Holy Father Saint Benedict. Normally celebrated on March 21, theâ€¦	323.0	True	full
981455	981455	6058e1b13b2a050038c3ce16	2021-03-22 18:27:55	[]	[]	Mon Mar 22 13:27:37 +0000 2021	[]	[{"url":"https://t.co/VhAdIpyjE5","expanded_url":"https://twitter.com/RMCpost/status/1373923909184020484","display_url":"twitter.com/RMCpost/statusâ€¦","indices":[271,294]}]	Totally agree. I have held this view for long. The challenge is that of managing the resource. Easy solution - give it into private hands (like electricity). But then, water is politically very very sensitive. the unfounded fear of tariffs going up drives people nuts.. https://t.co/VhAdIpyjE5	405.0	RT @_Resurgent_: Totally agree. I have held this view for long. The challenge is that of managing the resource. Easy solution - give it inâ€¦	70.0	True	full
981456	981456	6058e1b13b2a050038c3ce1e	2021-03-22 18:27:55	[]	[{"url":"https://t.co/atWnfucJxA","expanded_url":"https://youtu.be/XCzpR4GrAi8","display_url":"youtu.be/XCzpR4GrAi8","indices":[210,233]}]		[]	[]			Tanto que le sacan a Petro sus cosas sobre ChÃ¡vez, pero nunca sus defensas de la seguridad democrÃ¡tica, del TLC conâ€¦ https://t.co/5PdSUOUSBS	3714.0	True	full
981457	981457	6058e1b13b2a050038c3ce42	2021-03-22 18:27:55	[{"text":"Ostwestfalen","indices":[3,16]},{"text":"Lippe","indices":[62,68]},{"text":"Minden","indices":[70,77]},{"text":"Herford","indices":[91,99]},{"text":"Baptistengemeinde","indices":[154,172]},{"text":"Corona","indices":[228,235]}]	[{"url":"https://t.co/4dCrSdwEdG","expanded_url":"https://t1p.de/0lox","display_url":"t1p.de/0lox","indices":[246,269]}]		[]	[]			In #Ostwestfalen-Lippe ist der Inzidenzwert auch am Montag in #Lippe, #Minden-LÃ¼bbecke und #Herford deutlich Ã¼ber 1â€¦ https://t.co/WxVweJcoBr	10685.0	True	full
981458	981458	6058e1b13b2a050038c3ce52	2021-03-22 18:27:55	[]	[{"url":"https://t.co/VXw17hLihQ","expanded_url":"http://bit.ly/3bBXNWr","display_url":"bit.ly/3bBXNWr","indices":[159,182]}]		[]	[]			@Lapalag @profsuslopez @arroboso y Dr Alejandro AlagÃ³n Cano @ibt_unam abordarÃ¡n el tema de ð�—°ð�—¼ð�˜ƒð�—¶ð�—±-ð�Ÿ­ð�Ÿµ hoy, en vivo poâ€¦ https://t.co/DdK1kgD4Hb	58.0	True	full
981459	981459	6058e1b13b2a050038c3ce58	2021-03-22 18:27:56	[{"text":"VladimirPutin","indices":[28,42]},{"text":"COVID19","indices":[100,108]},{"text":"SputnikV","indices":[139,148]}]	[{"url":"https://t.co/4OHoxEfAyn","expanded_url":"http://bit.ly/3reXmae","display_url":"bit.ly/3reXmae","indices":[155,178]}]		[]	[]			Confirma el presidente ruso #VladimirPutin que serÃ¡ el martes cuando se aplique la vacuna contra el #COVID19; no sâ€¦ https://t.co/hJPz737mFu	23637.0	True	full
981460	981460	6058e1b23b2a050038c3ce6a	2021-03-22 18:27:56	[]	[]	Mon Mar 22 17:41:05 +0000 2021	[]	[{"url":"https://t.co/iZ8nWGv4sy","expanded_url":"https://twitter.com/jon_rauch/status/1374005513256640524","display_url":"twitter.com/jon_rauch/statâ€¦","indices":[250,273]}]	The govt's response to a pandemic that disproportionately kills obese individuals was to order everyone to stay locked in their apartments, close parks/gyms, and encourage people to order junk on Grub Hub every day for an entire year... Makes sense. https://t.co/iZ8nWGv4sy	37288.0	RT @KristinBTate: The govt's response to a pandemic that disproportionately kills obese individuals was to order everyone to stay locked inâ€¦	31.0	True	full
981461	981461	6058e1b23b2a050038c3ce6e	2021-03-22 18:27:56	[]	[]	Mon Mar 22 07:19:53 +0000 2021	[]	[{"url":"https://t.co/1YmC0buaTv","expanded_url":"https://twitter.com/Kallipygos4/status/1373707536877162502","display_url":"twitter.com/Kallipygos4/stâ€¦","indices":[202,225]}]	Klartext: COVID-19: "Die harmloseste Pandemie in der Weltgeschichte der Seuchen". Und diejenigen, die die aktuellen MaÃŸnahmen fÃ¼r unsinnig halten, sind die Covidioten? O.K., dann bin ich halt einer...ðŸ¤· https://t.co/1YmC0buaTv	1730.0	RT @laboussiere: Klartext: COVID-19: "Die harmloseste Pandemie in der Weltgeschichte der Seuchen". Und diejenigen, die die aktuellen MaÃŸnahâ€¦	1768.0	True	full
981462	981462	6058e1b23b2a050038c3ce74	2021-03-22 18:27:56	[]	[]	Mon Mar 22 18:18:34 +0000 2021	[{"text":"DemiLovato","indices":[8,19]}]	[{"url":"https://t.co/fkDugzkukX","expanded_url":"https://www.vogue.mx/estilo-de-vida/video/demi-lovato-entrevista-con-vogue-mexico-video","display_url":"vogue.mx/estilo-de-vidaâ€¦","indices":[248,271]}]	[VIDEO] #DemiLovato tiene un nuevo documental en YouTube y protagoniza la portada de abril de Vogue MÃ©xico y LATAM. ðŸ˜� Para celebrarlo, hablamos con ella sobre cÃ³mo la pandemia de 2020 le permitiÃ³ ir hacia adentro y aprender mucho sobre ella misma. https://t.co/fkDugzkukX	1516018.0	RT @VogueMexico: [VIDEO] #DemiLovato tiene un nuevo documental en YouTube y protagoniza la portada de abril de Vogue MÃ©xico y LATAM. ðŸ˜� Paraâ€¦	1496.0	True	full
981463	981463	6058e1b23b2a050038c3ce7a	2021-03-22 18:27:56	[]	[]	Mon Mar 22 17:27:31 +0000 2021	[{"text":"ElCovidNoEsJuegoCuidate","indices":[95,119]}]	[{"url":"https://t.co/0IB4n6ZnM3","expanded_url":"https://mazo4f.com/238223","display_url":"mazo4f.com/238223","indices":[70,93]}]	Restringen horario de circulaciÃ³n de vehÃ­culos en BolÃ­var (+Covid-19) https://t.co/0IB4n6ZnM3 #ElCovidNoEsJuegoCuidate https://t.co/axVp1XkR2m	587769.0	RT @ConElMazoDando: Restringen horario de circulaciÃ³n de vehÃ­culos en BolÃ­var (+Covid-19) https://t.co/0IB4n6ZnM3 #ElCovidNoEsJuegoCuidateâ€¦	43.0	True	full
981464	981464	6058e1b23b2a050038c3ce7c	2021-03-22 18:27:56	[]	[]	Mon Mar 22 18:23:50 +0000 2021	[{"text":"NCAA","indices":[217,222]}]	[{"url":"https://t.co/NCYcnK4UQ4","expanded_url":"https://www.cosmopolitan.com/politics/a35901566/march-madness-inequality-viral-moment/","display_url":"cosmopolitan.com/politics/a3590â€¦","indices":[235,258]}]	For @Cosmopolitan I wrote about how last week Senators and other political leaders took to "defending" women's sports from trans girls in high school, then ignoring it the second its actual disparities emerged in the #NCAA tournament: https://t.co/NCYcnK4UQ4	2454.0	RT @femme_thoughts: For @Cosmopolitan I wrote about how last week Senators and other political leaders took to "defending" women's sports fâ€¦	1976.0	True	full
981465	981465	6058e1b23b2a050038c3ce7e	2021-03-22 18:27:56	[]	[]	Mon Mar 22 17:27:43 +0000 2021	[{"text":"ElCovidNoEsJuegoCuidate","indices":[102,126]}]	[{"url":"https://t.co/7nLK0FA7E0","expanded_url":"https://mazo4f.com/238224","display_url":"mazo4f.com/238224","indices":[77,100]}]	Expertos consideran que terapias con ultrasonido podrÃ­a eliminar el Covid-19 https://t.co/7nLK0FA7E0 #ElCovidNoEsJuegoCuidate https://t.co/ImjUmdG62n	587769.0	RT @ConElMazoDando: Expertos consideran que terapias con ultrasonido podrÃ­a eliminar el Covid-19 https://t.co/7nLK0FA7E0 #ElCovidNoEsJuegoâ€¦	43.0	True	full
981466	981466	6058e1b23b2a050038c3ce80	2021-03-22 18:27:56	[]	[{"url":"https://t.co/JkMFAfPeVT","expanded_url":"https://instagram.com/unitedhoney?igshid=wanyh2e5zmyl","display_url":"instagram.com/unitedhoney?igâ€¦","indices":[146,169]}]		[]	[]			Lovely content!!! Dm your pictures for shout-out on Instagram. We help you to grow your onlyfans at Instagram overâ€¦ https://t.co/yKYuHO0ByP	37.0	True	full
981467	981467	6058e1b23b2a050038c3ce84	2021-03-22 18:27:56	[]	[]	Mon Mar 22 13:10:02 +0000 2021	[{"text":"ElCovidNoEsJuegoCuidate","indices":[110,134]}]	[{"url":"https://t.co/7SiXfrkuX4","expanded_url":"https://mazo4f.com/238180","display_url":"mazo4f.com/238180","indices":[85,108]}]	Inauguran III Sala de AtenciÃ³n a Pacientes Covid-19 en el Hospital Uyapar en BolÃ­var https://t.co/7SiXfrkuX4 #ElCovidNoEsJuegoCuidate https://t.co/tEnaoySNGb	587769.0	RT @ConElMazoDando: Inauguran III Sala de AtenciÃ³n a Pacientes Covid-19 en el Hospital Uyapar en BolÃ­var https://t.co/7SiXfrkuX4 #ElCovidNâ€¦	8.0	True	full
981468	981468	6058e1b23b2a050038c3ce98	2021-03-22 18:27:57	[]	[]	Mon Mar 22 07:27:00 +0000 2021	[{"text":"WCC","indices":[227,231]},{"text":"COVID19prayers","indices":[232,247]}]	[{"url":"https://t.co/uJD7ZzAiZe","expanded_url":"https://www.oikoumene.org/resources/prayers/week-of-prayer-over-covid-19-day-1-prayers-of-lament","display_url":"oikoumene.org/resources/prayâ€¦","indices":[203,226]}]	ðŸ™�ðŸ�½ On the 1st day of our global Week of Prayer in the Time of the COVID-19 Pandemic, we pray: God, you see all and know all, your eyes are upon us, your children, in this our time of pain and sufferingâ€¦ https://t.co/uJD7ZzAiZe #WCC #COVID19prayers https://t.co/G9EEgFPyoc	30535.0	RT @Oikoumene: ðŸ™�ðŸ�½ On the 1st day of our global Week of Prayer in the Time of the COVID-19 Pandemic, we pray: God, you see all and know all,â€¦	4233.0	True	full
981469	981469	6058e1b23b2a050038c3ceb0	2021-03-22 18:27:57	[]	[]	Mon Mar 22 15:26:25 +0000 2021	[{"text":"ERC20_NEWS","indices":[207,218]}]	[{"url":"https://t.co/2mPq9mx95o","expanded_url":"https://tidalfinance.medium.com/tidal-finance-partners-with-elrond-to-provide-insurance-and-increase-security-60786276a852","display_url":"tidalfinance.medium.com/tidal-finance-â€¦","indices":[181,204]}]	ðŸ�·ï¸� @Tidaldefi is excited to announce its partnership with @ElrondNetwork, a blockchain protocol that seeks to offer extremely fast transaction speeds by using sharding. â¬‡ï¸�DETAILS: https://t.co/2mPq9mx95o #ERC20_NEWS https://t.co/DKlRIU6RAb	15584.0	RT @ERC20_News: ðŸ�·ï¸� @Tidaldefi is excited to announce its partnership with @ElrondNetwork, a blockchain protocol that seeks to offer extremeâ€¦	247.0	True	full
981470	981470	6058e1b23b2a050038c3cebc	2021-03-22 18:27:57	[]	[]	Mon Mar 22 16:17:03 +0000 2021	[{"text":"NP","indices":[0,3]},{"text":"DriveZone","indices":[36,46]},{"text":"NoStressMonday","indices":[85,100]},{"text":"DriveZoneIB","indices":[101,113]},{"text":"WashYourHands","indices":[114,128]}]	[{"url":"https://t.co/BXjGzcq0RM","expanded_url":"http://r2929fm.com.ng","display_url":"r2929fm.com.ng","indices":[146,169]}]	#NP How I Feel - @yemialadee on the #DriveZone with @denike_demuwa &amp; @jay_hogan #NoStressMonday #DriveZoneIB #WashYourHands Listen Online: https://t.co/BXjGzcq0RM https://t.co/90F0Av3djk	4462.0	RT @R2929FM: #NP How I Feel - @yemialadee on the #DriveZone with @denike_demuwa &amp; @jay_hogan #NoStressMonday #DriveZoneIB #WashYourHands Lâ€¦	475.0	True	full
981471	981471	6058e1b23b2a050038c3cebe	2021-03-22 18:27:57	[]	[]	Mon Mar 22 18:02:07 +0000 2021	[]	[{"url":"https://t.co/kbSYLg7arf","expanded_url":"https://www.cancilleria.gob.ar/es/actualidad/noticias/coronavirus-alberto-fernandez-anuncio-que-el-gobierno-firmo-el-acuerdo-con-rusia#:~:text=El%20presidente%20Alberto%20Fern%C3%A1ndez%20anunci%C3%B3,medidas%20que%20se%20llevan%20adelante","display_url":"cancilleria.gob.ar/es/actualidad/â€¦","indices":[237,260]}]	El prospecto de la vacuna Sputnik dice claro que funciona con dos dosis. Que Beto presuma de haber dado la dosis completa a 670.000 personas, implica jactarse que vacunÃ³ al 1,34% de la poblaciÃ³n cuando prometiÃ³ 10 millones para febrero. https://t.co/kbSYLg7arf	104753.0	RT @nachomdeo: El prospecto de la vacuna Sputnik dice claro que funciona con dos dosis. Que Beto presuma de haber dado la dosis completa aâ€¦	266.0	True	full
981472	981472	6058e1b23b2a050038c3cec2	2021-03-22 18:27:57	[]	[]	Mon Mar 22 16:37:13 +0000 2021	[]	[{"url":"https://t.co/3hyBpNuBIa","expanded_url":"https://www.infobae.com/politica/2021/03/22/alberto-fernandez-se-refirio-a-la-posibilidad-de-vacunar-contra-el-covid-19-con-una-dosis-ya-da-una-cantidad-de-inmunidad-muy-importante/?utm_medium=Echobox&utm_source=Twitter#Echobox=1616430653","display_url":"infobae.com/politica/2021/â€¦","indices":[140,163]}]	Alberto FernÃ¡ndez se refiriÃ³ a la posibilidad de vacunar contra el COVID-19 con una dosis: â€œYa da una cantidad de inmunidad muy importanteâ€� https://t.co/3hyBpNuBIa	2918128.0	RT @infobae: Alberto FernÃ¡ndez se refiriÃ³ a la posibilidad de vacunar contra el COVID-19 con una dosis: â€œYa da una cantidad de inmunidad muâ€¦	15.0	True	full
981473	981473	6058e1b33b2a050038c3ced6	2021-03-22 18:27:57	[]	[{"url":"https://t.co/LQ3qyqtxwe","expanded_url":"https://israelnoticias.com/internacional/sospechosa-vacuna-de-china-influencia-global/","display_url":"israelnoticias.com/internacional/â€¦","indices":[234,257]}]		[]	[]			Sospechosa vacuna de China: Estrategia de influencia global Â¿Por quÃ© China llegÃ³ a ser el mayor fabricante mundialâ€¦ https://t.co/5lY8Es92Kt	44254.0	True	full
981474	981474	6058e1b33b2a050038c3cee2	2021-03-22 18:27:57	[]	[]	Mon Mar 22 18:19:13 +0000 2021	[]	[{"url":"https://t.co/xROIsKvMnH","expanded_url":"https://www.lemediatv.fr/emissions/2021/ce-gouvernement-na-jamais-eu-de-strategie-contre-le-covid-V8F_RH-eTjKqk8qWG-YQLw","display_url":"lemediatv.fr/emissions/2021â€¦","indices":[256,279]}]	"CE GOUVERNEMENT N'A JAMAIS EU DE STRATÃ‰GIE CONTRE LE COVID" Reconfinement et services hospitaliers exsangues : @ElsaMargueritat et @PorcherThomas analysent l'absence de stratÃ©gie du gouvernement, avant d'aborder le clivage Ã gauche autour du nuclÃ©aire. https://t.co/xROIsKvMnH https://t.co/sAiiKgqRbq	120821.0	RT @LeMediaTV: "CE GOUVERNEMENT N'A JAMAIS EU DE STRATÃ‰GIE CONTRE LE COVID" Reconfinement et services hospitaliers exsangues : @ElsaMargueâ€¦	3464.0	True	full
981475	981475	6058e1b33b2a050038c3cee8	2021-03-22 18:27:57	[]	[{"url":"https://t.co/Gfd5jJVTDS","expanded_url":"https://www.astrazeneca.com/media-centre/press-releases/2021/astrazeneca-us-vaccine-trial-met-primary-endpoint.html","display_url":"astrazeneca.com/media-centre/pâ€¦","indices":[253,276]}]		[]	[]			2/2 ðŸ’‰Reportados en nota de prensa, esperando ver el informe a la FDA o el paper a revista. A la espera de esto laâ€¦ https://t.co/v43Mf4c8nN	4252.0	True	full
981476	981476	6058e1b33b2a050038c3ceea	2021-03-22 18:27:57	[]	[]	Mon Mar 22 16:58:31 +0000 2021	[{"text":"BiggBoss15","indices":[0,11]},{"text":"BB15","indices":[95,100]}]	[{"url":"https://t.co/tGand5CRZC","expanded_url":"https://www.oracleglobe.com/bigg-boss-15-auditions-and-registration-details-participate-in-salman-khan-bb15-as-common-man/","display_url":"oracleglobe.com/bigg-boss-15-aâ€¦","indices":[201,224]}]	#BiggBoss15 Auditions and Registration Details â€“ Participate in Salman Khan @BeingSalmanKhan's #BB15 as Common Man. After a two-year gap, Bigg Boss 15 is now welcoming the commoners for auditions. https://t.co/tGand5CRZC	3078.0	RT @SalmansCombat: #BiggBoss15 Auditions and Registration Details â€“ Participate in Salman Khan @BeingSalmanKhan's #BB15 as Common Man. Afâ€¦	343.0	True	full
981477	981477	6058e1b33b2a050038c3cef4	2021-03-22 18:27:57	[]	[]	Mon Mar 22 18:23:50 +0000 2021	[{"text":"NCAA","indices":[217,222]}]	[{"url":"https://t.co/NCYcnK4UQ4","expanded_url":"https://www.cosmopolitan.com/politics/a35901566/march-madness-inequality-viral-moment/","display_url":"cosmopolitan.com/politics/a3590â€¦","indices":[235,258]}]	For @Cosmopolitan I wrote about how last week Senators and other political leaders took to "defending" women's sports from trans girls in high school, then ignoring it the second its actual disparities emerged in the #NCAA tournament: https://t.co/NCYcnK4UQ4	2454.0	RT @femme_thoughts: For @Cosmopolitan I wrote about how last week Senators and other political leaders took to "defending" women's sports fâ€¦	939.0	True	full
981478	981478	6058e1b33b2a050038c3cefc	2021-03-22 18:27:57	[]	[]	Mon Mar 22 18:01:40 +0000 2021	[]	[{"url":"https://t.co/5PBBLseiRb","expanded_url":"https://www.francesoir.fr/societe-sante/ivermectine-lema-deconseille-son-utilisation-pour-la-prevention-ou-le-traitement-du","display_url":"francesoir.fr/societe-sante/â€¦","indices":[257,280]}]	ðŸ’Š@EMA_News dÃ©conseille lâ€™utilisation de lâ€™ivermectine le traitement de la Covid-19. Ce mÃ©dicament ne serait pas assez sÃ»r. &lt;1 dÃ©cÃ¨s/an, plus sÃ»r que l'aspirine ou le vaccin tÃ©tanos ...vs 2402 dÃ©cÃ¨s ðŸ’‰covid en moins de quelques mois. Cherchez l'erreur !? https://t.co/5PBBLseiRb https://t.co/Yflcji9GKi	58121.0	RT @france_soir: ðŸ’Š@EMA_News dÃ©conseille lâ€™utilisation de lâ€™ivermectine le traitement de la Covid-19. Ce mÃ©dicament ne serait pas assez sÃ»râ€¦	757.0	True	full
981479	981479	6058e1b43b2a050038c3cf2a	2021-03-22 18:27:58	[]	[]	Sun Mar 21 17:00:17 +0000 2021	[]	[{"url":"https://t.co/yxFSwbHFJ4","expanded_url":"https://api.whatsapp.com/send?phone=966534566666","display_url":"api.whatsapp.com/send?phone=966â€¦","indices":[179,202]},{"url":"https://t.co/oyIMLIzvke","expanded_url":"http://www.ertwa.com.sa","display_url":"ertwa.com.sa","indices":[255,278]}]	ØªÙ†Ù�ÙŠØ° Ù…Ø«Ù„ Ù‡Ø°Ø§ Ø§Ù„Ø¬Ø§Ù…Ø¹ Ù�ÙŠ Ø§Ù„Ù‡Ù†Ø¯ ðŸ‘‡ðŸ�¼ Ø¨Ù€ 112 Ø§Ù„Ù� Ø±ÙŠØ§Ù„ (Ø´Ø§Ù…Ù„ Ø§Ù„Ø¨Ø¦Ø± ÙˆØ§Ù„Ù…ÙˆØ§Ø¶Ø¦) ÙŠØ¨Ø¯Ø£ Ø­Ù�Ø± Ø§Ù„Ø¢Ø¨Ø§Ø± Ù…Ù† 999Ø±ÙŠØ§Ù„ ÙˆØ§Ù„Ø¨Ø¦Ø± Ø¨Ø§Ù„Ù…Ø¶Ø®Ø© ÙˆØ§Ù„ØµÙ†Ø§Ø¨ÙŠØ± Ø¨2400 (Ù†ÙˆØ«Ù‚ Ù„Ùƒ Ø¬Ù…ÙŠØ¹ Ù…Ø±Ø§Ø­Ù„ Ø§Ù„ØªÙ†Ù�ÙŠØ°) Ù„Ù„Ø¥Ø³ØªÙ�Ø³Ø§Ø± ÙˆØ§ØªØ³Ø§Ø¨: https://t.co/yxFSwbHFJ4 Ù„Ù…Ø´Ø§Ù‡Ø¯Ø© Ø¨Ù‚ÙŠØ© Ø§Ù„Ù…Ø´Ø§Ø±ÙŠØ¹ Ù…Ù† Ø¢Ø¨Ø§Ø± ÙˆÙ…Ø³Ø§Ø…	57946.0	RT @almubashirat: ØªÙ†Ù�ÙŠØ° Ù…Ø«Ù„ Ù‡Ø°Ø§ Ø§Ù„Ø¬Ø§Ù…Ø¹ Ù�ÙŠ Ø§Ù„Ù‡Ù†Ø¯ ðŸ‘‡ðŸ�¼ Ø¨Ù€ 112 Ø§Ù„Ù� Ø±ÙŠØ§Ù„ (Ø´Ø§Ù…Ù„ Ø§Ù„Ø¨Ø¦Ø± ÙˆØ§Ù„Ù…ÙˆØ§Ø¶Ø¦) ÙŠØ¨Ø¯Ø£ Ø­Ù�Ø± Ø§Ù„Ø¢Ø¨Ø§Ø± Ù…Ù† 999Ø±ÙŠØ§Ù„ ÙˆØ§Ù„Ø¨Ø¦Ø± Ø¨Ø§Ù„Ù…Ø¶Ø®Ø© ÙˆØ§Ù„ØµÙ†Ø§â€¦	134.0	True	full
981480	981480	6058e1b43b2a050038c3cf3c	2021-03-22 18:27:58	[]	[]	Mon Mar 22 18:00:28 +0000 2021	[]	[{"url":"https://t.co/y2xvBhvTXZ","expanded_url":"https://covid19.ca.gov/essential-workforce/","display_url":"covid19.ca.gov/essential-workâ€¦","indices":[251,274]}]	Fellow Californians with questions as to vaccine eligibility, pleeeeease take a moment to read through the qualifiers here. There is ***A LOT*** more nuance to each category than what you see in the few bullets on the tier pages, you may be eligible! https://t.co/y2xvBhvTXZ	23909.0	RT @mariahlleonard: Fellow Californians with questions as to vaccine eligibility, pleeeeease take a moment to read through the qualifiers hâ€¦	558.0	True	full
981481	981481	6058e1b43b2a050038c3cf58	2021-03-22 18:27:59	[]	[]	Mon Mar 22 18:24:34 +0000 2021	[]	[{"url":"https://t.co/BWQ8s1Pg3r","expanded_url":"https://www.bloomberg.com/news/articles/2019-01-15/why-tornillo-s-migrant-youth-detention-center-closed","display_url":"bloomberg.com/news/articles/â€¦","indices":[221,244]}]	The Biden administration's ICE contracts with the same companies as the Trump administration's ICE. It's almost like it's a never-ending cycle or something. Anyhow, you can read @Tanvim's 2019 reporting on Tornillo here: https://t.co/BWQ8s1Pg3r	32238.0	RT @TheTinaVasquez: The Biden administration's ICE contracts with the same companies as the Trump administration's ICE. It's almost like itâ€¦	175.0	True	full
981482	981482	6058e1b43b2a050038c3cf5e	2021-03-22 18:27:59	[]	[]	Mon Mar 22 18:20:53 +0000 2021	[]	[{"url":"https://t.co/TmQEuZAKOn","expanded_url":"https://www.commondreams.org/news/2021/03/22/zoom-paid-0-federal-income-taxes-4000-profit-increase-during-pandemic-report","display_url":"commondreams.org/news/2021/03/2â€¦","indices":[255,278]}]	Zoom Paid $0 in Federal Income Taxes on 4,000% Profit Increase During Pandemic: Report. "If you paid $14.99 a month for a Zoom Pro membership, you paid more to Zoom than it paid in federal income taxes even as it made $660 million in profits last year." https://t.co/TmQEuZAKOn	2180.0	RT @seeCFC: Zoom Paid $0 in Federal Income Taxes on 4,000% Profit Increase During Pandemic: Report. "If you paid $14.99 a month for a Zoomâ€¦	4463.0	True	full
981483	981483	6058e1b43b2a050038c3cf6e	2021-03-22 18:27:59	[]	[]	Mon Mar 22 12:03:10 +0000 2021	[]	[{"url":"https://t.co/FPdLktio7o","expanded_url":"https://www.zeit.de/politik/deutschland/2021-03/gruene-fdp-buergerrechte-freiheit-corona-politik-rechtstaatlichkeit/seite-2","display_url":"zeit.de/politik/deutscâ€¦","indices":[130,153]}]	Vernichtende Kritik am FreiheitsverstÃ¤ndnis von @Die_Gruenen durch @fdp-Urgestein Gerhart Baum in @zeitonline. Sehr lesenswert! https://t.co/FPdLktio7o	12534.0	RT @hubertus_knabe: Vernichtende Kritik am FreiheitsverstÃ¤ndnis von @Die_Gruenen durch @fdp-Urgestein Gerhart Baum in @zeitonline. Sehr lesâ€¦	238.0	True	full
981484	981484	6058e1b43b2a050038c3cf76	2021-03-22 18:27:59	[]	[]	Mon Mar 22 17:30:00 +0000 2021	[{"text":"COVID19","indices":[44,52]},{"text":"FightRacism","indices":[134,146]}]	[{"url":"https://t.co/a8y6TsRPCN","expanded_url":"https://news.un.org/en/story/2021/03/1087942","display_url":"news.un.org/en/story/2021/â€¦","indices":[148,171]}]	Racism and discrimination have risen in the #COVID19 pandemic. @UNESCO chief @AAzoulay calls for collective action from countries to #FightRacism https://t.co/a8y6TsRPCN	550680.0	RT @UN_News_Centre: Racism and discrimination have risen in the #COVID19 pandemic. @UNESCO chief @AAzoulay calls for collective action froâ€¦	775.0	True	full
981485	981485	6058e1b53b2a050038c3cf82	2021-03-22 18:27:59	[]	[]	Mon Mar 22 11:33:17 +0000 2021	[]	[{"url":"https://t.co/ayQSDNsR6Z","expanded_url":"https://theintercept.com/2021/03/19/cfm-290-mil-mortos-por-covid-19/","display_url":"theintercept.com/2021/03/19/cfmâ€¦","indices":[150,173]}]	Essa desgraceira toda nÃ£o Ã© obra de um homem sÃ³. Tem colaboradores com nome, sobrenome, diploma de mÃ©dico e poder no principal conselho da profissÃ£oðŸ‘‡ https://t.co/ayQSDNsR6Z	24249.0	RT @mcfernandes: Essa desgraceira toda nÃ£o Ã© obra de um homem sÃ³. Tem colaboradores com nome, sobrenome, diploma de mÃ©dico e poder no princâ€¦	169.0	True	full
981486	981486	6058e1b53b2a050038c3cf84	2021-03-22 18:27:59	[]	[]	Fri Jan 29 20:41:39 +0000 2021	[]	[{"url":"https://t.co/zyg4AzyVoK","expanded_url":"https://youtube.com/playlist?list=PLCp8pahoEhI5pVaokIYvyzOpgDtDAVQEU","display_url":"youtube.com/playlist?list=â€¦","indices":[160,183]}]	. ðŸŒ§ï¸�ðŸŒ¾ðŸŒ§ï¸� Ø§Ø³ØªÙ…ØªØ¹ Ø¨Ø¬Ù„ÙˆØ³Ùƒ Ù�ÙŠ Ø¨ÙŠØªÙƒ Ù…Ø¹ Ø§Ù„ÙƒØªØ§Ø¨ Ø§Ù„Ù…Ø³Ù…ÙˆØ¹ ØµÙˆØ± Ù…Ù† Ø­ÙŠØ§Ø© Ø§Ù„ØµØ­Ø§Ø¨Ø© ØªØ£Ù„ÙŠÙ�/ Ø¹Ø¨Ø¯Ø§Ù„Ø±Ø­Ù…Ù† Ø±Ø£Ù�Øª Ø§Ù„Ø¨Ø§Ø´Ø§ ØªØ³ØªÙ…Ø¹ Ù„Ù‡Ø§ Ø¨ØµÙˆØª Ø¬Ù…ÙŠÙ„ 100 Ø­Ù„Ù‚Ø© ÙƒÙ„ Ø­Ù„Ù‚Ø© Ù…Ù† 10/15Ø¯Ù‚ÙŠÙ‚Ø© Ù�Ù‚Ø· â�¦https://t.co/zyg4AzyVoKâ�© Ø§Ù†Ø´Ø± Ù„ØºÙŠØ±Ùƒ Ù„ÙŠÙ†ÙˆÙ„Ùƒ Ø§Ù„Ø§Ø¬Ø± ðŸŒ§ï¸�ðŸŒ¾ðŸŒ§ï¸� @RTwit_1 ðŸŒ§ï¸�ðŸŒ¾ðŸŒ§ï¸� http…	7646.0	RT @BA_0553: . ðŸŒ§ï¸�ðŸŒ¾ðŸŒ§ï¸� Ø§Ø³ØªÙ…ØªØ¹ Ø¨Ø¬Ù„ÙˆØ³Ùƒ Ù�ÙŠ Ø¨ÙŠØªÙƒ Ù…Ø¹ Ø§Ù„ÙƒØªØ§Ø¨ Ø§Ù„Ù…Ø³Ù…ÙˆØ¹ ØµÙˆØ± Ù…Ù† Ø­ÙŠØ§Ø© Ø§Ù„ØµØ­Ø§Ø¨Ø© ØªØ£Ù„ÙŠÙ�/ Ø¹Ø¨Ø¯Ø§Ù„Ø±Ø­Ù…Ù† Ø±Ø£Ù�Øª Ø§Ù„Ø¨Ø§Ø´Ø§ ØªØ³ØªÙ…Ø¹ Ù„Ù‡Ø§ Ø¨ØµÙˆØª Ø¬Ù…ÙŠÙ„ 100 Ø­â€¦	2049.0	True	full
981487	981487	6058e1b53b2a050038c3cf8c	2021-03-22 18:27:59	[]	[]	Mon Mar 22 00:07:51 +0000 2021	[]	[{"url":"https://t.co/bDArqqAzAF","expanded_url":"https://lockdownsceptics.org/2021/03/22/every-day-britain-remains-in-lockdown-adds-1-billion-to-the-national-debt/","display_url":"lockdownsceptics.org/2021/03/22/eveâ€¦","indices":[221,244]}]	The Daily Mail has totted up the lockdown bill: Â£500 million a day in lost output, pubs and restaurants losing Â£1.7 billion a week, 15,000 shops never to reopen, NHS waiting list now at 4.6 million... it's a catastrophe. https://t.co/bDArqqAzAF	155145.0	RT @toadmeister: The Daily Mail has totted up the lockdown bill: Â£500 million a day in lost output, pubs and restaurants losing Â£1.7 billioâ€¦	128.0	True	full
981488	981488	6058e1b53b2a050038c3cf92	2021-03-22 18:27:59	[]	[]	Mon Mar 22 15:24:11 +0000 2021	[{"text":"Eritrea","indices":[0,8]}]	[{"url":"https://t.co/D0kjmineN6","expanded_url":"https://shabait.com/2021/03/22/eus-baseless-and-offensive-resolution/","display_url":"shabait.com/2021/03/22/eusâ€¦","indices":[256,279]}]	#Eritrea, Press Statement: EUâ€™s Baseless and Offensive Resolution Ministry of Foreign Affairs, 22 March 2023 The EU has no legal or moral prerogative for its decision and has merely invoked trumped-up charges to harass Eritrea for other ulterior motives https://t.co/D0kjmineN6	97274.0	RT @hawelti: #Eritrea, Press Statement: EUâ€™s Baseless and Offensive Resolution Ministry of Foreign Affairs, 22 March 2023 The EU has no lâ€¦	9.0	True	full
981489	981489	6058e1b53b2a050038c3cf9a	2021-03-22 18:27:59	[]	[]	Mon Mar 22 14:33:47 +0000 2021	[]	[{"url":"https://t.co/zfk66TNAhf","expanded_url":"https://www.ft.com/content/f0e74ab5-63ed-478d-bbf6-aea7590eba95","display_url":"ft.com/content/f0e74aâ€¦","indices":[194,217]}]	ðŸ””After Sebastian Kurz's broadsides against the EU and demands for a vaccine correction mechanism, the EU is now considering ways to send extra vaccines to hard hit countries - excluding Austria https://t.co/zfk66TNAhf	26347.0	RT @MehreenKhn: ðŸ””After Sebastian Kurz's broadsides against the EU and demands for a vaccine correction mechanism, the EU is now consideringâ€¦	219.0	True	full
981490	981490	6058e1b53b2a050038c3cfa2	2021-03-22 18:27:59	[]	[]	Mon Mar 22 18:19:41 +0000 2021	[{"text":"SUGA","indices":[219,224]},{"text":"ë°©íƒ„ì†Œë…„ë‹¨ìŠˆê°€","indices":[225,233]},{"text":"ë¯¼ìœ¤ê¸°","indices":[234,238]}]	[{"url":"https://t.co/mjQoBwgbiI","expanded_url":"https://open.spotify.com/playlist/0f73sJykvnPkmmiQHDlhEH?si=OH0NWyDITPW9IvDdn6j4Rg&utm_source=copy-link","display_url":"open.spotify.com/playlist/0f73sâ€¦","indices":[194,217]}]	â€” ð�——-ð�Ÿ® ð�—”ð�—»ð�—»ð�—¶ð�˜ƒð�—²ð�—¿ð�˜€ð�—®ð�—¿ð�˜† ð�—šð�—¼ð�—®ð�—¹ð�˜€. Se han establecido las metas para el primer aniversario de D-2, no olviden incluir las canciones en sus playlist. Yo dejo una de mi autorÃ­a enfocada en Daechwita. ðŸ–‡ï¸� https://t.co/mjQoBwgbiI #SUGA #ë°©íƒ„ì†Œë…„ë‹¨ìŠˆê°€ #ë¯¼ìœ¤ê¸° https://t.co/M1SKsWbwS1	41048.0	RT @autumnplanet: â€” ð�——-ð�Ÿ® ð�—”ð�—»ð�—»ð�—¶ð�˜ƒð�—²ð�—¿ð�˜€ð�—®ð�—¿ð�˜† ð�—šð�—¼ð�—®ð�—¹ð�˜€. Se han establecido las metas para el primer aniversario de D-2, no olviden incluir las cancioneâ€¦	297.0	True	full
981491	981491	6058e1b53b2a050038c3cfaa	2021-03-22 18:27:59	[]	[{"url":"https://t.co/hDVJJbToZn","expanded_url":"https://ctmirror.org/2021/03/22/the-clouds-are-starting-to-open-residents-and-staff-remember-hardship-contemplate-future-one-year-after-covid-hit-connecticuts-nursing-homes/","display_url":"ctmirror.org/2021/03/22/theâ€¦","indices":[257,280]}]		[]	[]			On March 18, Gov. Ned Lamont announced the first case of COVID-19 in a Connecticut nursing home. A year later, moreâ€¦ https://t.co/Bv8GO3ZJEi	3086.0	True	full
981492	981492	6058e1b53b2a050038c3cfac	2021-03-22 18:27:59	[]	[{"url":"https://t.co/ptY31Sl7Me","expanded_url":"https://instagram.com/unitedhotties?igshid=1cnehark16lar","display_url":"instagram.com/unitedhotties?â€¦","indices":[115,138]}]		[]	[]			ðŸ’™ Promote yourself On Current Most Trending Platform For OnlyFans. ðŸ“© DM To Present Yourself In Front Of 2M People.â€¦ https://t.co/NYtcZeOYXT	96.0	True	full
981493	981493	6058e1b53b2a050038c3cfc4	2021-03-22 18:28:00	[]	[]	Mon Mar 22 12:15:02 +0000 2021	[{"text":"ElCovidNoEsJuegoCuidate","indices":[104,128]}]	[{"url":"https://t.co/HN6e0iEV8Z","expanded_url":"https://mazo4f.com/238174","display_url":"mazo4f.com/238174","indices":[79,102]}]	Presidente Maduro: Venezuela tiene en promedio 7.700 casos activos de Covid-19 https://t.co/HN6e0iEV8Z #ElCovidNoEsJuegoCuidate https://t.co/LQfTOl1Z2n	587769.0	RT @ConElMazoDando: Presidente Maduro: Venezuela tiene en promedio 7.700 casos activos de Covid-19 https://t.co/HN6e0iEV8Z #ElCovidNoEsJueâ€¦	8.0	True	full
981494	981494	6058e1b53b2a050038c3cfc6	2021-03-22 18:28:00	[]	[]	Mon Mar 22 18:27:27 +0000 2021	[]	[{"url":"https://t.co/MS7BQ9gARh","expanded_url":"https://www.thetimes.co.uk/article/striped-dolphins-swim-in-venice-canal-now-that-its-clean-and-quiet-xj7hlj5fd?utm_medium=Social&utm_source=Twitter#Echobox=1616433695","display_url":"thetimes.co.uk/article/stripeâ€¦","indices":[215,238]}]	Two striped dolphins have been spotted for the first time in living memory in Veniceâ€™s Grand Canal, taking advantage of an absence of cruise ships and motor boats which has turned the city into a haven for wildlife https://t.co/MS7BQ9gARh	1530106.0	RT @thetimes: Two striped dolphins have been spotted for the first time in living memory in Veniceâ€™s Grand Canal, taking advantage of an abâ€¦	151.0	True	full
981495	981495	6058e1b63b2a050038c3cfd4	2021-03-22 18:28:00	[]	[]	Mon Mar 22 18:17:33 +0000 2021	[{"text":"kuwaitnews","indices":[237,248]},{"text":"indiakuwait","indices":[249,261]},{"text":"indiansinkuwait","indices":[262,278]}]	[{"url":"https://t.co/J3Rk0UupPa","expanded_url":"http://dlvr.it/Rw8VqQ","display_url":"dlvr.it/Rw8VqQ","indices":[213,236]}]	Cabinet approved Class room exams for Grade 12 and return to offline classes from September - The Cabinet, during its meeting on Monday, approved the Ministry of Educationâ€™s plan to conduct paper-based exams forâ€¦ https://t.co/J3Rk0UupPa #kuwaitnews #indiakuwait #indiansinkuwait	5432.0	RT @IIKNews: Cabinet approved Class room exams for Grade 12 and return to offline classes from September - The Cabinet, during its meetingâ€¦	628.0	True	full
981496	981496	6058e1b63b2a050038c3cfe0	2021-03-22 18:28:00	[]	[]	Mon Mar 22 16:27:22 +0000 2021	[]	[{"url":"https://t.co/fxSe2sbrDy","expanded_url":"https://s3.amazonaws.com/gobcl-prod/public_files/Campa%C3%B1as/Corona-Virus/Reportes/22.03.2021_Reporte_Covid19.pdf","display_url":"s3.amazonaws.com/gobcl-prod/pubâ€¦","indices":[256,279]}]	El informe diario de hoy Fallecidos informados: 80 personas c/PCR Casos nuevos: 6.155 (142 por antÃ­geno) Hospitalizaciones Covid: 6.064 personas (UCI 2.269) Camas crÃ­ticas disponibles: 177 Casos totales acumulados de posible reinfecciÃ³n 457 (ayer 450) https://t.co/fxSe2sbrDy https://t.co/Yhk3pGuGiL	55183.0	RT @Censelio: El informe diario de hoy Fallecidos informados: 80 personas c/PCR Casos nuevos: 6.155 (142 por antÃ­geno) Hospitalizacionesâ€¦	2512.0	True	full
981497	981497	6058e1b63b2a050038c3cff2	2021-03-22 18:28:00	[]	[]	Mon Mar 22 18:21:21 +0000 2021	[]	[{"url":"https://t.co/d7BlsTRrGU","expanded_url":"https://www.express.co.uk/travel/articles/1413337/holidays-illegal-fine-new-covid-laws-overseas-travel-monday","display_url":"express.co.uk/travel/articleâ€¦","indices":[162,185]}]	But but but Iâ€™ve had my vaccine and was told I would get my summer holiday in Spain!!! Itâ€™s ok it will be over soon if I just keep following the rules. ðŸ¤£ðŸ¤£ðŸ¤£ðŸ‘�ðŸ�¼ https://t.co/d7BlsTRrGU	2869.0	RT @JamesHesp: But but but Iâ€™ve had my vaccine and was told I would get my summer holiday in Spain!!! Itâ€™s ok it will be over soon if I jâ€¦	2869.0	True	full
981498	981498	6058e1b63b2a050038c3cff8	2021-03-22 18:28:00	[]	[]	Mon Mar 22 18:24:37 +0000 2021	[{"text":"Garza","indices":[0,6]},{"text":"crypto","indices":[7,14]},{"text":"Gold","indices":[15,20]}]	[{"url":"https://t.co/kcimR2GMu4","expanded_url":"https://cutt.ly/MustSeeGoldenPotentialInGoldMarkets","display_url":"cutt.ly/MustSeeGoldenPâ€¦","indices":[189,212]}]	#Garza #crypto #Gold It was said that these other companiesâ€™ seem to have pulled back from its record of gold price for approximately$2,089.20/oz. Explore this mind-blowing gold news here: https://t.co/kcimR2GMu4 Sponsored Post. Check disclaimer on profile &amp; landing page.	120.0	RT @MerekiTah: #Garza #crypto #Gold It was said that these other companiesâ€™ seem to have pulled back from its record of gold price for apprâ€¦	90.0	True	full
981499	981499	6058e1b63b2a050038c3cffa	2021-03-22 18:28:00	[]	[]	Mon Mar 22 17:41:38 +0000 2021	[]	[{"url":"https://t.co/hw4Hh2NxRS","expanded_url":"https://www.infobae.com/america/mexico/2020/05/18/tras-14-anos-recluido-sin-sentencia-israel-vallarta-ex-novio-de-florence-cassez-da-positivo-a-covid-19-aseguran-familiares/","display_url":"infobae.com/america/mexicoâ€¦","indices":[256,279]}]	A mi me vale madre si Vallarta es inocente o culpable. Lo que es vergonzoso es tener un PODER JUDICIAL que detenga una ley aprobada en EL CONGRESO DE LA UNION con un amparo resuleto en 24 HORAS. Pero un ciudadano con 14 AÃ‘OS en prisiÃ³n SIN SIENTENCIA. https://t.co/hw4Hh2NxRS	5170.0	RT @gus_balboa: A mi me vale madre si Vallarta es inocente o culpable. Lo que es vergonzoso es tener un PODER JUDICIAL que detenga una leyâ€¦	133.0	True	full
981500	981500	6058e1b63b2a050038c3cffe	2021-03-22 18:28:00	[]	[]	Mon Mar 22 18:27:27 +0000 2021	[]	[{"url":"https://t.co/MS7BQ9gARh","expanded_url":"https://www.thetimes.co.uk/article/striped-dolphins-swim-in-venice-canal-now-that-its-clean-and-quiet-xj7hlj5fd?utm_medium=Social&utm_source=Twitter#Echobox=1616433695","display_url":"thetimes.co.uk/article/stripeâ€¦","indices":[215,238]}]	Two striped dolphins have been spotted for the first time in living memory in Veniceâ€™s Grand Canal, taking advantage of an absence of cruise ships and motor boats which has turned the city into a haven for wildlife https://t.co/MS7BQ9gARh	1530106.0	RT @thetimes: Two striped dolphins have been spotted for the first time in living memory in Veniceâ€™s Grand Canal, taking advantage of an abâ€¦	122.0	True	full
981501	981501	6058e1b63b2a050038c3d008	2021-03-22 18:28:00	[]	[]	Mon Mar 22 09:18:38 +0000 2021	[]	[{"url":"https://t.co/ELLtIzrbSb","expanded_url":"https://youtu.be/GXxDXz9Pzxk","display_url":"youtu.be/GXxDXz9Pzxk","indices":[257,280]}]	La siguiente Clase Maestra Cinedfest tratarÃ¡ la â€œdirecciÃ³n cinematogrÃ¡ficaâ€�, serÃ¡ maÃ±ana 23 de marzo y estarÃ¡ a cargo del realizador Fran Casanova. Recuerden que pueden enviar sus preguntas a travÃ©s de las redes sociales. Enlace a la emisiÃ³n del directo: https://t.co/ELLtIzrbSb https://t.co/9OAGkIcEcg	778.0	RT @CINEDFEST: La siguiente Clase Maestra Cinedfest tratarÃ¡ la â€œdirecciÃ³n cinematogrÃ¡ficaâ€�, serÃ¡ maÃ±ana 23 de marzo y estarÃ¡ a cargo del reâ€¦	262.0	True	full
981502	981502	6058e1b63b2a050038c3d00a	2021-03-22 18:28:00	[]	[]	Mon Mar 22 18:25:43 +0000 2021	[{"text":"22Mar","indices":[0,6]},{"text":"COVID_19","indices":[150,159]}]	[{"url":"https://t.co/I6HrKpyhw7","expanded_url":"https://bit.ly/3tO54JZ","display_url":"bit.ly/3tO54JZ","indices":[255,278]}]	#22Mar | Efectivos de la DIEP, en Aragua, cerraron un gimnasio y trasladaron a los clientes a su comando para recibir una charla sobre prevenciÃ³n del #COVID_19. El encargado y el propietario del gimnasio pasarÃ¡n a las Ã³rdenes del MP. ðŸ“½: @DelmiroDeBarrio https://t.co/I6HrKpyhw7	929446.0	RT @eldiario: #22Mar | Efectivos de la DIEP, en Aragua, cerraron un gimnasio y trasladaron a los clientes a su comando para recibir una chaâ€¦	713.0	True	full
981503	981503	6058e1b63b2a050038c3d00c	2021-03-22 18:28:00	[]	[{"url":"https://t.co/vQlHQhmjQG","expanded_url":"https://tvprefeito.com/caos-e-desordem-na-pandemia-miami-decreta-estado-de-emergencia-e-fecha-comercio-contra-praias-lotadas-e-aglomeracoes/","display_url":"tvprefeito.com/caos-e-desordeâ€¦","indices":[120,143]}]		[]	[]			â€˜Caos e desordemâ€™ na pandemia: Miami decreta estado de emergÃªncia e fecha comÃ©rcio contra praias lotadas eÂ aglomeraâ€¦ https://t.co/9uPhBNrAwf	442.0	True	full
981504	981504	6058e1b63b2a050038c3d010	2021-03-22 18:28:01	[]	[]	Mon Mar 22 18:20:47 +0000 2021	[{"text":"AndinaEnRegiones","indices":[0,17]},{"text":"COVIDãƒ¼19","indices":[205,214]}]	[{"url":"https://t.co/HS6mxtvgtD","expanded_url":"https://bit.ly/31aO2cI","display_url":"bit.ly/31aO2cI","indices":[217,240]}]	#AndinaEnRegiones ðŸ“¹Corresponsales de la Agencia de Noticias Andina nos informan desde Trujillo, Arequipa y Cusco sobre las medidas que se vienen tomando en esas regiones para prevenir la propagaciÃ³n de la #COVIDãƒ¼19.âž¡ https://t.co/HS6mxtvgtD https://t.co/FV30dmkevv	649350.0	RT @Agencia_Andina: #AndinaEnRegiones ðŸ“¹Corresponsales de la Agencia de Noticias Andina nos informan desde Trujillo, Arequipa y Cusco sobreâ€¦	123.0	True	full
981505	981505	6058e1b63b2a050038c3d018	2021-03-22 18:28:01	[]	[]	Mon Mar 22 18:27:10 +0000 2021	[]	[{"url":"https://t.co/mK6hZWShP5","expanded_url":"http://atres.red/v56er6","display_url":"atres.red/v56er6","indices":[119,142]}]	Rusia podrÃ­a estar tras el ciberataque del SEPE, cuya web vio paralizados sus servicios y todavÃ­a se estÃ¡ restaurando. https://t.co/mK6hZWShP5	230225.0	RT @MVTARDE: Rusia podrÃ­a estar tras el ciberataque del SEPE, cuya web vio paralizados sus servicios y todavÃ­a se estÃ¡ restaurando. https:/â€¦	306.0	True	full
981506	981506	6058e1b73b2a050038c3d030	2021-03-22 18:28:01	[]	[]	Mon Mar 22 18:14:49 +0000 2021	[]	[{"url":"https://t.co/oXcZ5D9LCS","expanded_url":"https://www.tichyseinblick.de/meinungen/corona-update-keine-argumente-fuer-die-lockdown-verlaengerung/","display_url":"tichyseinblick.de/meinungen/coroâ€¦","indices":[186,209]}]	Statt Lockerung VerschÃ¤rfung: Der irre Kurs der Regierenden. Es gibt keine Argumente dafÃ¼r. Jetzt stellt sich die Frage: Wird hier mit hinterhÃ¤ltiger Absicht das Grundgesetz ausgesetzt? https://t.co/oXcZ5D9LCS	281137.0	RT @RolandTichy: Statt Lockerung VerschÃ¤rfung: Der irre Kurs der Regierenden. Es gibt keine Argumente dafÃ¼r. Jetzt stellt sich die Frage: Wâ€¦	37.0	True	full
981507	981507	6058e1b73b2a050038c3d03c	2021-03-22 18:28:01	[]	[]	Sun Mar 21 19:06:10 +0000 2021	[]	[{"url":"https://t.co/5bUWfwtt0o","expanded_url":"https://twitter.com/Elex_Michaelson/status/1373708605917073408","display_url":"twitter.com/Elex_Michaelsoâ€¦","indices":[275,298]}]	Pure and simple, this is what competence in government looks like. Far from perfect, but I appreciate a govt that functions. Trump was always a failed business operator and turned America into a failed state. This isnâ€™t a political observation, itâ€™s just about govt working. https://t.co/5bUWfwtt0o	122317.0	RT @meiselasb: Pure and simple, this is what competence in government looks like. Far from perfect, but I appreciate a govt that functions.â€¦	1676.0	True	full
981508	981508	6058e1b73b2a050038c3d042	2021-03-22 18:28:01	[]	[]	Mon Mar 22 18:11:52 +0000 2021	[{"text":"SchoolCaseReports","indices":[133,151]}]	[{"url":"https://t.co/MPzU3sr28h","expanded_url":"https://www.gazettelive.co.uk/news/teesside-news/teesside-secondary-school-closes-due-20232573","display_url":"gazettelive.co.uk/news/teesside-â€¦","indices":[153,176]}]	Teesside secondary school closes due to staff shortages amid positive covid case - Teesside Live â�¦@Parents_Utdâ�© â�¦@SafeEdForAll_UKâ�© #SchoolCaseReports https://t.co/MPzU3sr28h	3968.0	RT @DmodosCutter: Teesside secondary school closes due to staff shortages amid positive covid case - Teesside Live â�¦@Parents_Utdâ�© â�¦@SafeEdâ€¦	34.0	True	full
981509	981509	6058e1b73b2a050038c3d044	2021-03-22 18:28:01	[]	[{"url":"https://t.co/OF2cQuvshu","expanded_url":"https://jamanetwork.com/journals/jama/fullarticle/2777389?utm_source=twitter&utm_campaign=content-shareicons&utm_content=article_engagement&utm_medium=social&utm_term=030421#.YEENJMwggDY.twitter","display_url":"jamanetwork.com/journals/jama/â€¦","indices":[99,122]},{"url":"https://t.co/NArJO2qKg9","expanded_url":"https://www.cidrap.umn.edu/news-pe…		[]	[]			@SharpieDj @NickFre66174791 And especially good on horses. Might be good for some ailments but...â€¦ https://t.co/nbmpbZOBmO	519.0	True	full
981510	981510	6058e1b73b2a050038c3d05a	2021-03-22 18:28:01	[]	[{"url":"https://t.co/2iX4wDTZWP","expanded_url":"http://alornoticias.com.mx/?p=100593","display_url":"alornoticias.com.mx/?p=100593","indices":[225,248]}]		[]	[]			ðŸ”´Ante los apagones registrados en Nanchital, comerciantes ubicados en el primer cuadro de la ciudad dieron a conoceâ€¦ https://t.co/V3fIsZwKzt	403.0	True	full
981511	981511	6058e1b73b2a050038c3d05c	2021-03-22 18:28:01	[]	[]	Mon Mar 22 10:58:19 +0000 2021	[]	[{"url":"https://t.co/HQTkCPkoks","expanded_url":"http://Work.com","display_url":"Work.com","indices":[113,136]},{"url":"https://t.co/eq2DcCMbE8","expanded_url":"https://www.mintpressnews.com/ibm-modernas-partnership-brings-world-to-brink-of-biosecurity-state/276049/","display_url":"mintpressnews.com/ibm-modernas-pâ€¦","indices":[229,252]}]	3. Evidence can be found in an announcement that IBMâ€™s Digital Health Pass will be integrated into Salesforceâ€™s https://t.co/HQTkCPkoks platform 'to help businesses, schools and governments verify vaccine &amp; health status.' https://t.co/eq2DcCMbE8 https://t.co/LeYn1hUPry	2878.0	RT @SikhForTruth: 3. Evidence can be found in an announcement that IBMâ€™s Digital Health Pass will be integrated into Salesforceâ€™s https://â€¦	179.0	True	full
981512	981512	6058e1b73b2a050038c3d084	2021-03-22 18:28:02	[]	[]	Mon Mar 22 16:46:04 +0000 2021	[{"text":"22Mar","indices":[0,6]},{"text":"RadicalContraLaCovid19","indices":[116,139]}]	[{"url":"https://t.co/BS4akn2Q5W","expanded_url":"https://www.lechuguinos.com/alcaldesa-bogota-disculpa-contra-venezolanos/","display_url":"lechuguinos.com/alcaldesa-bogoâ€¦","indices":[141,164]}]	#22Mar Â¿ALGUIEN LE CREE A LA XENOFOBA? Alcaldesa de BogotÃ¡ Â«se disculpaÂ» por sus declaraciones contra venezolanos., #RadicalContraLaCovid19 https://t.co/BS4akn2Q5W	121241.0	RT @Lechuguinos_com: #22Mar Â¿ALGUIEN LE CREE A LA XENOFOBA? Alcaldesa de BogotÃ¡ Â«se disculpaÂ» por sus declaraciones contra venezolanos., #Râ€¦	1061.0	True	full
981513	981513	6058e1b73b2a050038c3d08a	2021-03-22 18:28:02	[]	[]	Thu Mar 18 00:11:41 +0000 2021	[]	[{"url":"https://t.co/vOXHjI0p5Q","expanded_url":"https://bit.ly/3tomwVs","display_url":"bit.ly/3tomwVs","indices":[214,237]}]	ðŸ“ŒðŸ‡§ðŸ‡· Lo peor de la pandemia en Brasil: â€œTodas nuestras camas UCI estÃ¡n ocupadasâ€� Dos enfermeras que trabajan en el frente contra la covid narran su dÃ­a a dÃ­a cuando el paÃ­s se acerca a las 3.000 muertes diarias ðŸ”— https://t.co/vOXHjI0p5Q ðŸ–‹ @naiaragg HILO [1/10] â¤µ https://t.co/5SpD9HAGYH	370778.0	RT @elpais_america: ðŸ“ŒðŸ‡§ðŸ‡· Lo peor de la pandemia en Brasil: â€œTodas nuestras camas UCI estÃ¡n ocupadasâ€� Dos enfermeras que trabajan en el frenâ€¦	34.0	True	full
981514	981514	6058e1b83b2a050038c3d0aa	2021-03-22 18:28:02	[]	[]	Mon Mar 22 12:00:02 +0000 2021	[]	[{"url":"https://t.co/Ml3FINglMR","expanded_url":"https://nyti.ms/3raRheS","display_url":"nyti.ms/3raRheS","indices":[233,256]}]	Ron Johnson "has become the Republican Party's foremost amplifier of conspiracy theories and disinformation now that Donald Trump himself is banned from social media." He lies about COVID, the vaccine, the Capitol attack, and more. https://t.co/Ml3FINglMR	1169807.0	RT @kylegriffin1: Ron Johnson "has become the Republican Party's foremost amplifier of conspiracy theories and disinformation now that Donaâ€¦	6739.0	True	full
981515	981515	6058e1b83b2a050038c3d0ac	2021-03-22 18:28:02	[]	[]	Mon Mar 22 17:17:14 +0000 2021	[]	[{"url":"https://t.co/OM9fkBOEp0","expanded_url":"https://bit.ly/3saVHnt","display_url":"bit.ly/3saVHnt","indices":[205,228]}]	ðŸš¨ ALERTA-COVI-19 âŽ® Salud prepara acuerdo con nuevas restricciones para Semana Santa Los contagios de coronavirus van en aumento y Salud adelantÃ³ algunas medidas que se implementarÃ¡n durante el descanso: https://t.co/OM9fkBOEp0 https://t.co/GPhACRhmJH	582557.0	RT @soy_502: ðŸš¨ ALERTA-COVI-19 âŽ® Salud prepara acuerdo con nuevas restricciones para Semana Santa Los contagios de coronavirus van en aumenâ€¦	28.0	True	full
981516	981516	6058e1b83b2a050038c3d0ae	2021-03-22 18:28:02	[]	[]	Sun Mar 21 23:20:43 +0000 2021	[]	[{"url":"https://t.co/VxBfw197Sl","expanded_url":"https://www.liberation.fr/culture/lembarrassante-nuit-a-lopera-de-roselyne-bachelot-20210321_TPW7NJT5RZGDTBM7WALHHBDOSE/","display_url":"liberation.fr/culture/lembarâ€¦","indices":[257,280]}]	RÃ©sumons : depuis 2 mois, 150 artistes et techniciens de l'OpÃ©ra de Paris rÃ©pÃ¨tent pour une captation, avec PCR hebdo obligatoire. Vendredi, la ministre de la Culture, dÃ©cide de se rendre Ã la rÃ©pÃ©tition. Samedi, elle annonce qu'elle est positive au Covid. https://t.co/VxBfw197Sl	2211.0	RT @Trazou: RÃ©sumons : depuis 2 mois, 150 artistes et techniciens de l'OpÃ©ra de Paris rÃ©pÃ¨tent pour une captation, avec PCR hebdo obligatoiâ€¦	198.0	True	full
981517	981517	6058e1b83b2a050038c3d0b2	2021-03-22 18:28:02	[{"text":"avionic","indices":[44,52]}]	[{"url":"https://t.co/51bIBz7mtR","expanded_url":"http://sap.to/6018HS5A8","display_url":"sap.to/6018HS5A8","indices":[172,195]}]		[]	[]			IT teams can play a leading role in helping #avionic companies âœˆï¸� navigate the 5 phases of recovery post COVID-19,â€¦ https://t.co/MJjRlH502y	10749.0	True	full
981518	981518	6058e1b83b2a050038c3d0c2	2021-03-22 18:28:02	[]	[{"url":"https://t.co/22XcdlRiS2","expanded_url":"https://newsinteractives.cbc.ca/coronavirustracker/","display_url":"newsinteractives.cbc.ca/coronavirustraâ€¦","indices":[239,262]}]		[]	[]			New Brunswick is reporting its highest number of new COVID-19 cases in more than a month with 8; that's double theâ€¦ https://t.co/WAPbrA7oJL	1357372.0	True	full
981519	981519	6058e1b83b2a050038c3d0cc	2021-03-22 18:28:03	[{"text":"waedu","indices":[112,118]},{"text":"waleg","indices":[119,125]},{"text":"openschools","indices":[126,138]}]	[{"url":"https://t.co/UIo4XQ0NDq","expanded_url":"https://www.indystar.com/story/news/education/2021/03/22/indiana-schools-covid-19-case-database-total-nears-43-000/4798054001/","display_url":"indystar.com/story/news/eduâ€¦","indices":[140,163]}]		[]	[]			This sounds....not good. Nearly 700 additional COVID-19 cases reported in Indiana schools, total nears 43,000â€¦ https://t.co/RRpyUccaqQ	1633.0	True	full
981520	981520	6058e1b83b2a050038c3d0d6	2021-03-22 18:28:03	[]	[]	Mon Mar 22 17:18:53 +0000 2021	[]	[{"url":"https://t.co/K7bDBq20pl","expanded_url":"https://noticias.uol.com.br/cotidiano/ultimas-noticias/2021/03/22/criminosos-assaltam-posto-de-saude-de-natal-e-roubam-vacina-contra-covid.htm","display_url":"noticias.uol.com.br/cotidiano/ultiâ€¦","indices":[135,158]}]	Criminosos roubam vacinas contra covid em posto de saÃºde em Natal // Duvido que isto tenha acontecido em qualquer outro lugar do mundo https://t.co/K7bDBq20pl	1023227.0	RT @roxmo: Criminosos roubam vacinas contra covid em posto de saÃºde em Natal // Duvido que isto tenha acontecido em qualquer outro lugar doâ€¦	3044.0	True	full
981521	981521	6058e1b83b2a050038c3d0d8	2021-03-22 18:28:03	[]	[]	Mon Mar 22 12:56:10 +0000 2021	[{"text":"StopTheBritishGasFire","indices":[227,249]}]	[{"url":"https://t.co/C1ISWDG78X","expanded_url":"https://www.gmb.org.uk/news/national-lockout-looms-unless-british-gas-pulls-back-mass-sacking-striking-workers","display_url":"gmb.org.uk/news/national-â€¦","indices":[253,276]}]	A mass sacking of British Gas workers will happen on April 1 unless workers accept a 15% cut in pay rates. There is still time for the company to pull back. British Gas should do whatâ€™s right and take April 1 off the table. #StopTheBritishGasFire ðŸ”¥ https://t.co/C1ISWDG78X	43968.0	RT @GMB_union: A mass sacking of British Gas workers will happen on April 1 unless workers accept a 15% cut in pay rates. There is still tâ€¦	19.0	True	full
981522	981522	6058e1b83b2a050038c3d0dc	2021-03-22 18:28:03	[]	[{"url":"https://t.co/FW6T5RNiYW","expanded_url":"https://bit.ly/3tHGJpi","display_url":"bit.ly/3tHGJpi","indices":[254,277]}]		[]	[]			Your Vaccination Card Will Score You FREE @KrispyKreme DOUGHNUTS All Year!! ðŸ�© Show a valid vaccination card on anyâ€¦ https://t.co/qSkU3W6sc0	238264.0	True	full
981523	981523	6058e1b93b2a050038c3d108	2021-03-22 18:28:03	[]	[{"url":"https://t.co/BwTuatbn1B","expanded_url":"https://www.gov.uk/check-mot-history","display_url":"gov.uk/check-mot-histâ€¦","indices":[110,133]}]		[]	[]			@southlondonjohn @stacysm92154858 Not all of them. The registration is WX17 FHR and the government website isâ€¦ https://t.co/O1MwB5DOr9	301.0	True	full
981524	981524	6058e1b93b2a050038c3d110	2021-03-22 18:28:03	[]	[]	Mon Mar 22 13:25:02 +0000 2021	[{"text":"ElCovidNoEsJuegoCuidate","indices":[117,141]}]	[{"url":"https://t.co/90KSu1XYIQ","expanded_url":"https://mazo4f.com/238175","display_url":"mazo4f.com/238175","indices":[92,115]}]	Jefe de Estado hizo un llamado a evitar "las rumbas" para cortar propagaciÃ³n de la Covid-19 https://t.co/90KSu1XYIQ #ElCovidNoEsJuegoCuidate https://t.co/LJ0Zjcb7L7	587769.0	RT @ConElMazoDando: Jefe de Estado hizo un llamado a evitar "las rumbas" para cortar propagaciÃ³n de la Covid-19 https://t.co/90KSu1XYIQ #Eâ€¦	8.0	True	full
981525	981525	6058e1b93b2a050038c3d11c	2021-03-22 18:28:04	[]	[]	Mon Mar 22 17:23:03 +0000 2021	[]	[{"url":"https://t.co/Wbo1SCiaOZ","expanded_url":"https://listindiario.com/las-mundiales/2021/03/22/662289/datos-de-estados-unidos-muestran-que-astrazeneca-es-eficaz-en-adultos-mayores","display_url":"listindiario.com/las-mundiales/â€¦","indices":[234,257]}]	Datos de Estados Unidos muestran que AstraZeneca es eficaz en adultos mayores. Lunes, 22 de marzo de 2021. LA FARMACÃ‰UTICA INDICÃ“ QUE SUS EXPERTOS NO IDENTIFICARON PROBLEMAS DE SEGURIDAD RELACIONADOS CON LA VACUNA | ListÃ­n Diario | https://t.co/Wbo1SCiaOZ	2450.0	RT @RafaelMFlorianV: Datos de Estados Unidos muestran que AstraZeneca es eficaz en adultos mayores. Lunes, 22 de marzo de 2021. LA FARMACÃ‰â€¦	18.0	True	full
981526	981526	6058e1b93b2a050038c3d120	2021-03-22 18:28:03	[]	[]	Mon Mar 22 18:10:03 +0000 2021	[]	[{"url":"https://t.co/AVMfI52ZtY","expanded_url":"https://twitter.com/RBReich/status/1374045726792056836","display_url":"twitter.com/RBReich/statusâ€¦","indices":[235,258]}]	Either Rob here is staggeringly uneducated about why the District of Columbia is not a state, or he is actively trying to stir up hate and discontent with a certain demographic of people he thinks are uneducated enough to believe him. https://t.co/AVMfI52ZtY	12035.0	RT @AF632: Either Rob here is staggeringly uneducated about why the District of Columbia is not a state, or he is actively trying to stir uâ€¦	1158.0	True	full
981527	981527	6058e1b93b2a050038c3d13e	2021-03-22 18:28:04	[]	[]	Mon Mar 22 18:21:48 +0000 2021	[]	[{"url":"https://t.co/m7CXj96GgU","expanded_url":"https://twitter.com/monica_garcia_g/status/1373940615734571010","display_url":"twitter.com/monica_garcia_â€¦","indices":[196,219]}]	Es impresionante la facilidad con la que hablan de personas que estÃ¡n perdiendo su empleo y viendo sus empresas arruinadas. Hablar tan despectivamente de Madrid, ademÃ¡s. Socialismo o Libertad https://t.co/m7CXj96GgU https://t.co/rInzFk1GG5	255427.0	RT @dlacalle: Es impresionante la facilidad con la que hablan de personas que estÃ¡n perdiendo su empleo y viendo sus empresas arruinadas.â€¦	15849.0	True	full
981528	981528	6058e1b93b2a050038c3d144	2021-03-22 18:28:04	[]	[]	Mon Mar 22 14:21:11 +0000 2021	[]	[{"url":"https://t.co/5cOf9XkGtp","expanded_url":"https://www.google.com.pk/amp/s/timesofislamabad.com/01-Apr-2018/former-cjp-comes-out-openly-in-defence-of-justice-qazi-faez-isa-appointment%3fversion=amp","display_url":"google.com.pk/amp/s/timesofiâ€¦","indices":[168,191]}]	Unheard of anywhere. Iftikhar Ch did this in his famous shuffle of PCO judges where he dismissed all the judges of Baluchistan high court including its Chief Justice. https://t.co/5cOf9XkGtp	2526.0	RT @AhmedWJanjua: Unheard of anywhere. Iftikhar Ch did this in his famous shuffle of PCO judges where he dismissed all the judges of Baluchâ€¦	1202.0	True	full
981529	981529	6058e1b93b2a050038c3d146	2021-03-22 18:28:04	[]	[{"url":"https://t.co/vM3WE3VrpC","expanded_url":"https://open.spotify.com/track/4Hhv2vrOTy89HFRcjU3QOx?si=5066051a34764a23","display_url":"open.spotify.com/track/4Hhv2vrOâ€¦","indices":[11,34]}]		[]	[]			@DrJoGrady https://t.co/vM3WE3VrpC Such a joy when another unrepentant neurodivergent individual gets inoculated aâ€¦ https://t.co/WL6rW6CfoK	169.0	True	full
981530	981530	6058e1b93b2a050038c3d14a	2021-03-22 18:28:04	[]	[]	Mon Mar 22 17:30:00 +0000 2021	[{"text":"NotiMippCI","indices":[0,11]},{"text":"RadicalContraLaCovid19","indices":[141,164]}]	[{"url":"https://t.co/5ys1rNAwI2","expanded_url":"https://bit.ly/3lFw1Nl","display_url":"bit.ly/3lFw1Nl","indices":[117,140]}]	#NotiMippCI ðŸ“°ðŸ—ž| Distrito Capital, Miranda y La Guaira lideran contagios de variante brasileÃ±a del COVID-1. Lea mÃ¡s â�© https://t.co/5ys1rNAwI2 #RadicalContraLaCovid19 https://t.co/li8PGrjMb9	254640.0	RT @Mippcivzla: #NotiMippCI ðŸ“°ðŸ—ž| Distrito Capital, Miranda y La Guaira lideran contagios de variante brasileÃ±a del COVID-1. Lea mÃ¡s â�© https:â€¦	70.0	True	full
981531	981531	6058e1ba3b2a050038c3d154	2021-03-22 18:28:04	[]	[]	Mon Mar 22 07:44:05 +0000 2021	[{"text":"air","indices":[27,31]},{"text":"water","indices":[33,39]},{"text":"soil","indices":[41,46]},{"text":"steel","indices":[51,57]},{"text":"MachineLearning","indices":[82,98]},{"text":"DataScience","indices":[99,111]},{"text":"Python","indices":[112,119]},{"text":"AI","indices":[120,123]},{"text":"100DaysOfCode","indices":[124,138]},{"text":"innovation","indices":[139,150]},{"text":"IoT","…	[{"url":"https://t.co/Ktaaa1Skgu","expanded_url":"https://techcrunch.com/2021/03/19/deep-science-ai-is-in-the-air-water-soil-and-steel/","display_url":"techcrunch.com/2021/03/19/deeâ€¦","indices":[58,81]}]	Deep science: AI is in the #air, #water, #soil and #steel https://t.co/Ktaaa1Skgu #MachineLearning #DataScience #Python #AI #100DaysOfCode #innovation #IoT #flutter #javascript #Serverless #CyberSecurity #tech #DeepLearning #fintech #COVID19 #data #5G #Cloud #resources #natural	947.0	RT @TrendingNews_7: Deep science: AI is in the #air, #water, #soil and #steel https://t.co/Ktaaa1Skgu #MachineLearning #DataScience #Pythonâ€¦	4839.0	True	full
981532	981532	6058e1ba3b2a050038c3d15a	2021-03-22 18:28:04	[{"text":"CryptoNews","indices":[0,11]},{"text":"LCX","indices":[202,206]},{"text":"uniswap","indices":[207,215]},{"text":"DeFi","indices":[216,221]},{"text":"LatokenApp","indices":[222,233]}]	[{"url":"https://t.co/VUPu2wM4hV","expanded_url":"https://t.me/latoken_airdrops_bot?start=tvx2hva8-airdrop_LCX-source_twp72","display_url":"t.me/latoken_airdroâ€¦","indices":[178,201]}]		[]	[]			#CryptoNews: LATOKEN has added $LCX token on its exchange. An airdrop worth 200K (~$20k) tokens are also underway.â€¦ https://t.co/bpyJIAr5Z4	89.0	True	full
981533	981533	6058e1ba3b2a050038c3d15e	2021-03-22 18:28:04	[]	[]	Mon Mar 22 16:49:34 +0000 2021	[{"text":"StopAsianHate","indices":[124,138]},{"text":"antiracism","indices":[139,150]}]	[{"url":"https://t.co/4jqgupWCIo","expanded_url":"https://twitter.com/dryoonchoi/status/1373028297097969664","display_url":"twitter.com/dryoonchoi/staâ€¦","indices":[151,174]}]	@CollegeSpring CEO @dryoonchoi shared her most recent @thrive OpEd on her experience as an Asian American today. Read more! #StopAsianHate #antiracism https://t.co/4jqgupWCIo	755.0	RT @CollegeSpring: @CollegeSpring CEO @dryoonchoi shared her most recent @thrive OpEd on her experience as an Asian American today. Read moâ€¦	934.0	True	full
981534	981534	6058e1ba3b2a050038c3d16a	2021-03-22 18:28:04	[]	[{"url":"https://t.co/5thotbqmKa","expanded_url":"https://trib.al/YrHq9fy","display_url":"trib.al/YrHq9fy","indices":[158,181]}]		[]	[]			Citigroup is rolling out a series of measures to reduce workload for its juniors, as investment banks tackle risingâ€¦ https://t.co/daac7xLyHZ	56802.0	True	full
981535	981535	6058e1ba3b2a050038c3d170	2021-03-22 18:28:04	[]	[]	Mon Mar 22 18:19:41 +0000 2021	[{"text":"SUGA","indices":[219,224]},{"text":"ë°©íƒ„ì†Œë…„ë‹¨ìŠˆê°€","indices":[225,233]},{"text":"ë¯¼ìœ¤ê¸°","indices":[234,238]}]	[{"url":"https://t.co/mjQoBwgbiI","expanded_url":"https://open.spotify.com/playlist/0f73sJykvnPkmmiQHDlhEH?si=OH0NWyDITPW9IvDdn6j4Rg&utm_source=copy-link","display_url":"open.spotify.com/playlist/0f73sâ€¦","indices":[194,217]}]	â€” ð�——-ð�Ÿ® ð�—”ð�—»ð�—»ð�—¶ð�˜ƒð�—²ð�—¿ð�˜€ð�—®ð�—¿ð�˜† ð�—šð�—¼ð�—®ð�—¹ð�˜€. Se han establecido las metas para el primer aniversario de D-2, no olviden incluir las canciones en sus playlist. Yo dejo una de mi autorÃ­a enfocada en Daechwita. ðŸ–‡ï¸� https://t.co/mjQoBwgbiI #SUGA #ë°©íƒ„ì†Œë…„ë‹¨ìŠˆê°€ #ë¯¼ìœ¤ê¸° https://t.co/M1SKsWbwS1	41048.0	RT @autumnplanet: â€” ð�——-ð�Ÿ® ð�—”ð�—»ð�—»ð�—¶ð�˜ƒð�—²ð�—¿ð�˜€ð�—®ð�—¿ð�˜† ð�—šð�—¼ð�—®ð�—¹ð�˜€. Se han establecido las metas para el primer aniversario de D-2, no olviden incluir las cancioneâ€¦	130.0	True	full
981536	981536	6058e1ba3b2a050038c3d17c	2021-03-22 18:28:05	[]	[]	Mon Mar 22 13:55:27 +0000 2021	[]	[{"url":"https://t.co/gWnWhXOKKq","expanded_url":"https://bit.ly/3141hMi","display_url":"bit.ly/3141hMi","indices":[256,279]}]	We'd like to show sweet support to those who have received the COVID-19 Vaccine. Starting today, bring your Vaccine Card to a Krispy Kreme shop and get 1 FREE Original Glazed doughnut. No chance to get your Vaccine? This will run thru end of 2021. Info at https://t.co/gWnWhXOKKq https://t.co/UqmDLne5E9	348548.0	RT @krispykreme: We'd like to show sweet support to those who have received the COVID-19 Vaccine. Starting today, bring your Vaccine Card tâ€¦	293.0	True	full
981537	981537	6058e1ba3b2a050038c3d182	2021-03-22 18:28:05	[]	[]	Sun Mar 21 18:26:03 +0000 2021	[]	[{"url":"https://t.co/zzLqiJDqG1","expanded_url":"http://dlvr.it/Rw521x","display_url":"dlvr.it/Rw521x","indices":[149,172]}]	Facebook with 2.8B Users and its Diem Initiative May Compete with Online Payment Platforms, but Bitcoin with $1T Market Cap Canâ€™t be Ignored: Report https://t.co/zzLqiJDqG1 https://t.co/Nzz2GXZjxv	73708.0	RT @Crowdfundnews: Facebook with 2.8B Users and its Diem Initiative May Compete with Online Payment Platforms, but Bitcoin with $1T Marketâ€¦	73708.0	True	full
981538	981538	6058e1bb3b2a050038c3d1aa	2021-03-22 18:28:05	[]	[{"url":"https://t.co/WvgSndsS3b","expanded_url":"http://dlvr.it/Rw8XK7","display_url":"dlvr.it/Rw8XK7","indices":[256,279]}]		[]	[]			[Stigmabase CA] Pride in London directors resign due to racism and bullying revelations: ... the London LGBT Communâ€¦ https://t.co/2U6leiqz5c	4156.0	True	full
981539	981539	6058e1bb3b2a050038c3d1ac	2021-03-22 18:28:05	[]	[]	Sun Jan 24 23:56:16 +0000 2021	[]	[{"url":"https://t.co/FjJWEDBZqh","expanded_url":"http://OnlyFans.com/efalcon919","display_url":"OnlyFans.com/efalcon919","indices":[169,192]}]	Got drunk with my plug &amp; seduced him with a bet to him whipping his cock out on the Scale. He is 1 foot long ðŸ�† &amp; I took it all ðŸ¤ª Full videos : (3 total) 15 min https://t.co/FjJWEDBZqh https://t.co/jrtYpxgoff	11437.0	RT @elliblunts: Got drunk with my plug &amp; seduced him with a bet to him whipping his cock out on the Scale. He is 1 foot long ðŸ�† &amp; I took itâ€¦	1244.0	True	full
981540	981540	6058e1bb3b2a050038c3d1d2	2021-03-22 18:28:05	[]	[]	Mon Mar 22 16:54:06 +0000 2021	[]	[{"url":"https://t.co/6AeozodVyv","expanded_url":"https://www.eventbrite.ca/e/disability-art-on-lockdown-with-robert-mcruer-tickets-131913475757","display_url":"eventbrite.ca/e/disability-aâ€¦","indices":[255,278]}]	"Disability Art on Lockdown" attends to disabled ways of knowing, or cripistemologies, that help us navigate the pandemic. Donâ€™t miss this Zoom webinar hosted by Ryersonâ€™s School of Disability Studies, March 24 6-8 pm EST. ASL + live captioning provided. https://t.co/6AeozodVyv	2355.0	RT @TangledArtsTO: "Disability Art on Lockdown" attends to disabled ways of knowing, or cripistemologies, that help us navigate the pandemiâ€¦	780.0	True	full
981541	981541	6058e1bb3b2a050038c3d1e0	2021-03-22 18:28:06	[]	[]	Mon Mar 22 14:30:12 +0000 2021	[{"text":"VACUAS","indices":[1,8]},{"text":"COVID19","indices":[9,17]},{"text":"covid19vaccinetracker","indices":[119,141]},{"text":"vaccinetracker","indices":[142,157]}]	[{"url":"https://t.co/pLdrvqFngU","expanded_url":"http://covid-19vaccinetracker.org","display_url":"covid-19vaccinetracker.org","indices":[92,115]}]	ðŸ¦ #VACUAS #COVID19 Excelente website con toda la informaciÃ³n que hay de todas las vacunas. https://t.co/pLdrvqFngU. #covid19vaccinetracker #vaccinetracker @MilkenInstitute @FirstPersonSF @WeTweetScienceM @carol_perelman	11081.0	RT @sandralopezleon: ðŸ¦ #VACUAS #COVID19 Excelente website con toda la informaciÃ³n que hay de todas las vacunas. https://t.co/pLdrvqFngU.â€¦	236.0	True	full
981542	981542	6058e1bc3b2a050038c3d204	2021-03-22 18:28:06	[]	[]	Mon Mar 22 18:20:37 +0000 2021	[{"text":"ATENCIÃ“N","indices":[0,9]},{"text":"Covid19","indices":[80,88]}]	[{"url":"https://t.co/3pSkV2S3k1","expanded_url":"http://prim.ec/onFK50E5r5A","display_url":"prim.ec/onFK50E5r5A","indices":[190,213]}]	#ATENCIÃ“N | Ecuador empezÃ³ una nueva semana con la confirmaciÃ³n de 253 casos de #Covid19 en las Ãºltimas 24 horas. El Ministerio de Salud sigue sin actualizar el nÃºmero de dosis aplicadas. Â» https://t.co/3pSkV2S3k1 https://t.co/zRttbSKvuD	787579.0	RT @Primicias: #ATENCIÃ“N | Ecuador empezÃ³ una nueva semana con la confirmaciÃ³n de 253 casos de #Covid19 en las Ãºltimas 24 horas. El Ministeâ€¦	24056.0	True	full
981543	981543	6058e1bc3b2a050038c3d208	2021-03-22 18:28:06	[]	[]	Mon Mar 22 18:26:34 +0000 2021	[]	[{"url":"https://t.co/3RfTh8TTAA","expanded_url":"https://www.gvnews.com/news/arizona-expands-covid-19-vaccination-eligibility-to-all-age-16-and-up/article_9e98b520-8b34-11eb-9dbd-3327ff2c5797.html","display_url":"gvnews.com/news/arizona-eâ€¦","indices":[198,221]}]	ðŸ‡ºðŸ‡¸ Seguindo orientaÃ§Ã£o do presidente Joe Biden, estado do Arizona informa: A partir dessa quarta-feira, vacina para todos. Todos acima de 16 anos jÃ¡ poderÃ£o agendar para receberem suas vacinas. https://t.co/3RfTh8TTAA	104262.0	RT @eixopolitico: ðŸ‡ºðŸ‡¸ Seguindo orientaÃ§Ã£o do presidente Joe Biden, estado do Arizona informa: A partir dessa quarta-feira, vacina para todoâ€¦	1572.0	True	full
981544	981544	6058e1bc3b2a050038c3d212	2021-03-22 18:28:06	[]	[]	Sun Mar 21 12:10:04 +0000 2021	[{"text":"COVIDVaccine","indices":[147,160]}]	[{"url":"https://t.co/1e3nCAUFcB","expanded_url":"http://nhs.uk/CovidVaccine","display_url":"nhs.uk/CovidVaccine","indices":[243,266]}]	â€˜I am protecting my family, friends, colleagues and the NHS during this pandemic.â€™ Endoscopy Nurse Olga Leach-Walters from @uhbtrust has had her #COVIDVaccine and encourages her colleagues to have theirs, to protect loved ones and patients. https://t.co/1e3nCAUFcB https://t.co/flkjt3el0f	477220.0	RT @NHSEngland: â€˜I am protecting my family, friends, colleagues and the NHS during this pandemic.â€™ Endoscopy Nurse Olga Leach-Walters froâ€¦	1209.0	True	full
981545	981545	6058e1bc3b2a050038c3d218	2021-03-22 18:28:06	[]	[]	Mon Mar 22 17:23:33 +0000 2021	[]	[{"url":"https://t.co/k6mRsD35CB","expanded_url":"https://armando.info/Reportajes/Details/5702","display_url":"armando.info/Reportajes/Detâ€¦","indices":[252,275]}]	Â¿Sabes quÃ© es el Carvativir, de dÃ³nde saliÃ³ y quiÃ©n lo produce? En este reportaje te contamos quÃ© hay detrÃ¡s de las supuestas gotas milagrosas para la Covid-19. Un dato: el laboratorio que las produce antes se dedicÃ³ a vender repuestos para carros. https://t.co/k6mRsD35CB	127540.0	RT @ArmandoInfo: Â¿Sabes quÃ© es el Carvativir, de dÃ³nde saliÃ³ y quiÃ©n lo produce? En este reportaje te contamos quÃ© hay detrÃ¡s de las supueâ€¦	115.0	True	full
981546	981546	6058e1bc3b2a050038c3d21e	2021-03-22 18:28:06	[]	[{"url":"https://t.co/JsqlvUecay","expanded_url":"https://www.dailydot.com/debug/steven-donziger-chevron-google/","display_url":"dailydot.com/debug/steven-dâ€¦","indices":[106,129]}]		[]	[]			Chrevon enlists the help of Google ads to push negative stories about an environmental lawyer its suing.â€¦ https://t.co/frTG3FPNh5	167385.0	True	full
981547	981547	6058e1bc3b2a050038c3d236	2021-03-22 18:28:07	[]	[]	Mon Mar 22 14:55:46 +0000 2021	[{"text":"denorteasur","indices":[0,12]}]	[{"url":"https://t.co/Egq4CcIxln","expanded_url":"https://venezuelausa.org/2021/03/denorteasur%e2%80%8b-no-hay-tiempo-oposicion-debe-presentar-al-pais-sus-cartas-para-conformar-el-nuevo-cne/","display_url":"venezuelausa.org/2021/03/denortâ€¦","indices":[103,126]}]	#denorteasurâ€‹ No hay tiempo: OposiciÃ³n debe presentar al paÃ­s sus cartas para conformar el nuevo CNE - https://t.co/Egq4CcIxln https://t.co/7tIWRtWFH4	566.0	RT @venezuelausaorg: #denorteasurâ€‹ No hay tiempo: OposiciÃ³n debe presentar al paÃ­s sus cartas para conformar el nuevo CNE - https://t.co/Egâ€¦	6180.0	True	full
981548	981548	6058e1bd3b2a050038c3d258	2021-03-22 18:28:07	[]	[]	Mon Mar 22 18:10:11 +0000 2021	[]	[{"url":"https://t.co/Wl9D5ULVsQ","expanded_url":"https://aje.io/gfm5h","display_url":"aje.io/gfm5h","indices":[125,148]}]	People surveyed in seven countries in Europe are more likely to see the AstraZeneca vaccine as unsafe than safe, says YouGov https://t.co/Wl9D5ULVsQ https://t.co/C1jDvzBTo0	6690882.0	RT @AJEnglish: People surveyed in seven countries in Europe are more likely to see the AstraZeneca vaccine as unsafe than safe, says YouGovâ€¦	757.0	True	full
981549	981549	6058e1bd3b2a050038c3d25c	2021-03-22 18:28:07	[]	[]	Mon Mar 22 03:45:02 +0000 2021	[{"text":"COVID19","indices":[92,100]}]	[{"url":"https://t.co/C8hK0nbIFF","expanded_url":"http://ow.ly/RA3S50E4EiL","display_url":"ow.ly/RA3S50E4EiL","indices":[185,208]}]	La actriz, Carmen Madrid, confirmÃ³ el fallecimiento de su padre debido a complicaciones del #COVID19, detallÃ³ que aunque ya habÃ­a sido vacunado, enfermÃ³ e incluso tuvo que ser intubado https://t.co/C8hK0nbIFF	942710.0	RT @Reporte_Indigo: La actriz, Carmen Madrid, confirmÃ³ el fallecimiento de su padre debido a complicaciones del #COVID19, detallÃ³ que aunquâ€¦	183.0	True	full
981550	981550	6058e1bd3b2a050038c3d260	2021-03-22 18:28:07	[]	[]	Mon Mar 22 17:44:09 +0000 2021	[{"text":"calabacÃ­n","indices":[36,46]},{"text":"Syngenta","indices":[50,59]},{"text":"Homero","indices":[144,151]},{"text":"Cardano","indices":[154,162]},{"text":"agricultura","indices":[165,177]}]	[{"url":"https://t.co/1Wmi0N7Dhr","expanded_url":"https://joseantonioarcos.es/2021/03/syngenta-presenta-calabacin-homero-y-cardano/","display_url":"joseantonioarcos.es/2021/03/syngenâ€¦","indices":[60,83]}]	ðŸ“¢ðŸ“¢DÃ­as 23 y 24 de marzo. Jornada de #calabacÃ­n de #Syngenta https://t.co/1Wmi0N7Dhr ðŸŒ±ðŸŒ±@SyngentaES presenta sus nuevas variedades de calabacÃ­n #Homero y #Cardano. #agricultura https://t.co/MS7O0CVrtE	2699.0	RT @Khalatea: ðŸ“¢ðŸ“¢DÃ­as 23 y 24 de marzo. Jornada de #calabacÃ­n de #Syngenta https://t.co/1Wmi0N7Dhr ðŸŒ±ðŸŒ±@SyngentaES presenta sus nuevas varieâ€¦	2033.0	True	full
981551	981551	6058e1bd3b2a050038c3d262	2021-03-22 18:28:07	[]	[]	Mon Mar 22 14:05:00 +0000 2021	[{"text":"TamilNadu","indices":[105,115]},{"text":"TamilNaduAssemblyElections2021","indices":[116,147]}]	[{"url":"https://t.co/2YYUbcymlO","expanded_url":"https://zeenews.india.com/india/tamil-nadu-assembly-elections-2021-bjp-releases-manifesto-promises-to-hand-over-control-of-temples-to-hindu-scholars-saints-2349650.html","display_url":"zeenews.india.com/india/tamil-naâ€¦","indices":[149,172]}]	.@BJP4India releases its manifesto, promises to hand over control of temples to Hindu scholars, saints. #TamilNadu #TamilNaduAssemblyElections2021 https://t.co/2YYUbcymlO	5388394.0	RT @ZeeNewsEnglish: .@BJP4India releases its manifesto, promises to hand over control of temples to Hindu scholars, saints. #TamilNadu #Taâ€¦	728.0	True	full
981552	981552	6058e1bd3b2a050038c3d266	2021-03-22 18:28:07	[]	[]	Sun Mar 21 17:00:17 +0000 2021	[]	[{"url":"https://t.co/yxFSwbHFJ4","expanded_url":"https://api.whatsapp.com/send?phone=966534566666","display_url":"api.whatsapp.com/send?phone=966â€¦","indices":[179,202]},{"url":"https://t.co/oyIMLIzvke","expanded_url":"http://www.ertwa.com.sa","display_url":"ertwa.com.sa","indices":[255,278]}]	ØªÙ†Ù�ÙŠØ° Ù…Ø«Ù„ Ù‡Ø°Ø§ Ø§Ù„Ø¬Ø§Ù…Ø¹ Ù�ÙŠ Ø§Ù„Ù‡Ù†Ø¯ ðŸ‘‡ðŸ�¼ Ø¨Ù€ 112 Ø§Ù„Ù� Ø±ÙŠØ§Ù„ (Ø´Ø§Ù…Ù„ Ø§Ù„Ø¨Ø¦Ø± ÙˆØ§Ù„Ù…ÙˆØ§Ø¶Ø¦) ÙŠØ¨Ø¯Ø£ Ø­Ù�Ø± Ø§Ù„Ø¢Ø¨Ø§Ø± Ù…Ù† 999Ø±ÙŠØ§Ù„ ÙˆØ§Ù„Ø¨Ø¦Ø± Ø¨Ø§Ù„Ù…Ø¶Ø®Ø© ÙˆØ§Ù„ØµÙ†Ø§Ø¨ÙŠØ± Ø¨2400 (Ù†ÙˆØ«Ù‚ Ù„Ùƒ Ø¬Ù…ÙŠØ¹ Ù…Ø±Ø§Ø­Ù„ Ø§Ù„ØªÙ†Ù�ÙŠØ°) Ù„Ù„Ø¥Ø³ØªÙ�Ø³Ø§Ø± ÙˆØ§ØªØ³Ø§Ø¨: https://t.co/yxFSwbHFJ4 Ù„Ù…Ø´Ø§Ù‡Ø¯Ø© Ø¨Ù‚ÙŠØ© Ø§Ù„Ù…Ø´Ø§Ø±ÙŠØ¹ Ù…Ù† Ø¢Ø¨Ø§Ø± ÙˆÙ…Ø³Ø§Ø…	57946.0	RT @almubashirat: ØªÙ†Ù�ÙŠØ° Ù…Ø«Ù„ Ù‡Ø°Ø§ Ø§Ù„Ø¬Ø§Ù…Ø¹ Ù�ÙŠ Ø§Ù„Ù‡Ù†Ø¯ ðŸ‘‡ðŸ�¼ Ø¨Ù€ 112 Ø§Ù„Ù� Ø±ÙŠØ§Ù„ (Ø´Ø§Ù…Ù„ Ø§Ù„Ø¨Ø¦Ø± ÙˆØ§Ù„Ù…ÙˆØ§Ø¶Ø¦) ÙŠØ¨Ø¯Ø£ Ø­Ù�Ø± Ø§Ù„Ø¢Ø¨Ø§Ø± Ù…Ù† 999Ø±ÙŠØ§Ù„ ÙˆØ§Ù„Ø¨Ø¦Ø± Ø¨Ø§Ù„Ù…Ø¶Ø®Ø© ÙˆØ§Ù„ØµÙ†Ø§â€¦	67.0	True	full
981553	981553	6058e1bd3b2a050038c3d26a	2021-03-22 18:28:07	[]	[]	Mon Mar 22 08:50:18 +0000 2021	[{"text":"Corona","indices":[91,98]},{"text":"postcovid","indices":[176,186]}]	[{"url":"https://t.co/05thxISeSr","expanded_url":"https://www.deutschlandfunk.de/covid-19-aerztin-beobachtet-zunehmend-spaetfolgen-bei.1939.de.html?drn:news_id=1240454","display_url":"deutschlandfunk.de/covid-19-aerztâ€¦","indices":[188,211]}]	Die Ã„rztin JÃ¶rdis Frommhold beobachtet in ihrer Reha-Klinik zunehmend jÃ¼ngere Menschen mit #Corona-SpÃ¤tfolgen - zum Beispiel Studierende mit kognitiv-neurologischen Problemen. #postcovid https://t.co/05thxISeSr	50614.0	RT @DLFNachrichten: Die Ã„rztin JÃ¶rdis Frommhold beobachtet in ihrer Reha-Klinik zunehmend jÃ¼ngere Menschen mit #Corona-SpÃ¤tfolgen - zum Beiâ€¦	645.0	True	full
981554	981554	6058e1bd3b2a050038c3d274	2021-03-22 18:28:07	[]	[]	Mon Mar 22 18:12:01 +0000 2021	[]	[{"url":"https://t.co/jPlbfTCqTV","expanded_url":"https://www.tes.com/news/williamson-behaviour-boost-claim-flimsy-say-teachers","display_url":"tes.com/news/williamsoâ€¦","indices":[144,167]}]	Gavin Williamson's claim that pupil behaviour improved during Covid has been branded "flimsy", "strange" and "simplistic" by teachers and heads https://t.co/jPlbfTCqTV	343194.0	RT @tes: Gavin Williamson's claim that pupil behaviour improved during Covid has been branded "flimsy", "strange" and "simplistic" by teachâ€¦	431.0	True	full
981555	981555	6058e1bd3b2a050038c3d27a	2021-03-22 18:28:07	[]	[]	Sat Mar 20 17:18:31 +0000 2021	[{"text":"FreedomOfSpeech","indices":[140,156]},{"text":"FreeSpeech","indices":[158,169]},{"text":"SundayThoughts","indices":[170,185]},{"text":"Islam","indices":[187,193]},{"text":"Ahmadiyya","indices":[194,204]},{"text":"Peace","indices":[205,211]}]	[{"url":"https://t.co/0FHPT7wps8","expanded_url":"https://lightofislam.in/charlie-hebdo-spreading-hatred-in-the-name-of-humour/","display_url":"lightofislam.in/charlie-hebdo-â€¦","indices":[213,236]}]	Freedom of expression has its limits. Those limits begin where hatred is spread. They begin where the dignity of other people is violated. #FreedomOfSpeech #FreeSpeech #SundayThoughts #Islam #Ahmadiyya #Peace https://t.co/0FHPT7wps8	7269.0	RT @islaminind: Freedom of expression has its limits. Those limits begin where hatred is spread. They begin where the dignity of other peopâ€¦	681.0	True	full
981556	981556	6058e1bd3b2a050038c3d282	2021-03-22 18:28:07	[]	[]	Sun Mar 21 14:13:17 +0000 2021	[]	[{"url":"https://t.co/P6hQnpWAPT","expanded_url":"https://twitter.com/iteptweets/status/1372973349714923525","display_url":"twitter.com/iteptweets/staâ€¦","indices":[284,307]}]	If you paid $14.99 a month for a Zoom Pro membership, you paid more to Zoom than it paid in federal income taxes even as it made $660 million in profits last year â€“ a 4,000 percent increase since 2019. Yes. It's time to end a rigged tax code that benefits the wealthy &amp; powerful. https://t.co/P6hQnpWAPT	12128107.0	RT @SenSanders: If you paid $14.99 a month for a Zoom Pro membership, you paid more to Zoom than it paid in federal income taxes even as itâ€¦	486.0	True	full
981557	981557	6058e1bd3b2a050038c3d286	2021-03-22 18:28:07	[]	[]	Mon Mar 22 15:18:06 +0000 2021	[{"text":"GenderTracker","indices":[61,75]},{"text":"COVID19","indices":[166,174]},{"text":"CSW65","indices":[271,277]}]	[{"url":"https://t.co/qqMVPJgqn1","expanded_url":"http://bit.ly/3vPjM5p","display_url":"bit.ly/3vPjM5p","indices":[246,269]}]	The future is better with women at the table. Our new Global #GenderTracker data with @UN_Women and @GirlAtPitt shows that women make up only 24% of the 225 national #COVID19 task forces created to oversee the pandemic response in 137 countries. https://t.co/qqMVPJgqn1 #CSW65 https://t.co/JLMChbTwKr	1649706.0	RT @UNDP: The future is better with women at the table. Our new Global #GenderTracker data with @UN_Women and @GirlAtPitt shows that womenâ€¦	335.0	True	full
981558	981558	6058e1bd3b2a050038c3d28e	2021-03-22 18:28:07	[]	[]	Mon Mar 22 17:48:02 +0000 2021	[{"text":"share","indices":[160,166]},{"text":"pledge","indices":[167,174]},{"text":"foster","indices":[175,182]},{"text":"rescue","indices":[183,190]}]	[{"url":"https://t.co/OUGj9CS7E1","expanded_url":"https://twitter.com/nmbewitched/status/1374053212190294016","display_url":"twitter.com/nmbewitched/stâ€¦","indices":[220,243]}]	Mayweather is a sweetheart 3 y old down to final day at NYCACC. This shy, but loving pup was abandoned &amp; left for dead WE GOTTA FIND HIM A LOVING COMPANION #share #pledge #foster #rescue SAVE MAYWEATHER @NMBewitched https://t.co/OUGj9CS7E1	2247.0	RT @diulusj: Mayweather is a sweetheart 3 y old down to final day at NYCACC. This shy, but loving pup was abandoned &amp; left for dead WE GOTTâ€¦	71.0	True	full
981559	981559	6058e1bd3b2a050038c3d2a0	2021-03-22 18:28:08	[]	[]	Mon Mar 22 14:17:28 +0000 2021	[{"text":"NotiMippCI","indices":[0,11]},{"text":"RadicalContraLaCovid19","indices":[141,164]}]	[{"url":"https://t.co/5ys1rNS86C","expanded_url":"https://bit.ly/3lFw1Nl","display_url":"bit.ly/3lFw1Nl","indices":[117,140]}]	#NotiMippCI ðŸ“°ðŸ—ž| Distrito Capital, Miranda y La Guaira lideran contagios de variante brasileÃ±a del COVID-1. Lea mÃ¡s â�© https://t.co/5ys1rNS86C #RadicalContraLaCovid19 https://t.co/A5L1iKPHGG	254640.0	RT @Mippcivzla: #NotiMippCI ðŸ“°ðŸ—ž| Distrito Capital, Miranda y La Guaira lideran contagios de variante brasileÃ±a del COVID-1. Lea mÃ¡s â�© https:â€¦	23.0	True	full
981560	981560	6058e1bd3b2a050038c3d2a2	2021-03-22 18:28:08	[]	[]	Sun Feb 28 19:54:36 +0000 2021	[]	[{"url":"https://t.co/5N5V0dGuS6","expanded_url":"https://www.infobae.com/america/tendencias-america/2021/02/27/la-pandemia-por-covid-19-genero-ansiedad-y-depresion-en-el-42-de-la-poblacion-de-estados-unidos/?outputType=amp-type","display_url":"infobae.com/america/tendenâ€¦","indices":[168,191]}]	La pandemia por COVID-19 generÃ³ ansiedad y depresiÃ³n en el 42% de la poblaciÃ³n de Estados Unidos.. no tenemos datos chilenos aÃºn pero probablemente son peores- Infobae https://t.co/5N5V0dGuS6	1621.0	RT @pvohringer: La pandemia por COVID-19 generÃ³ ansiedad y depresiÃ³n en el 42% de la poblaciÃ³n de Estados Unidos.. no tenemos datos chilenoâ€¦	248.0	True	full
981561	981561	6058e1bd3b2a050038c3d2a4	2021-03-22 18:28:08	[{"text":"FicaRodolffo","indices":[222,235]},{"text":"ForaCarla","indices":[236,246]}]	[{"url":"https://t.co/sS7NZQ2jNo","expanded_url":"http://bit.ly/ForaCarla","display_url":"bit.ly/ForaCarla","indices":[195,218]}]		[]	[]			Todo mundo no mutirÃ£o do BastiÃ£o, nÃ©? Temos mais meia hora! âš ï¸� META - 1500 votos por pessoa â�° Entreguem os votosâ€¦ https://t.co/TuSfeDAv6s	1985205.0	True	full
981562	981562	6058e1bd3b2a050038c3d2a8	2021-03-22 18:28:08	[]	[]	Mon Mar 22 18:16:41 +0000 2021	[{"text":"RadicalContraLaCovid19","indices":[127,150]}]	[{"url":"https://t.co/UeMmJ4qXvU","expanded_url":"https://www.vtv.gob.ve/venezuela-ratifica-disposicion-cooperar-brasil-crisis-sanitaria-covid19/","display_url":"vtv.gob.ve/venezuela-ratiâ€¦","indices":[152,175]}]	Venezuela ratifica su disposiciÃ³n de cooperar con el hermano pueblo de Brasil para enfrentar crisis sanitaria por la COVID-19 #RadicalContraLaCovid19 https://t.co/UeMmJ4qXvU https://t.co/d2Q3CfyZDC	1815804.0	RT @VTVcanal8: Venezuela ratifica su disposiciÃ³n de cooperar con el hermano pueblo de Brasil para enfrentar crisis sanitaria por la COVID-1â€¦	110.0	True	full
981563	981563	6058e1bd3b2a050038c3d2b0	2021-03-22 18:28:08	[]	[]	Mon Mar 22 16:41:47 +0000 2021	[]	[{"url":"https://t.co/TCN197e6H9","expanded_url":"https://twitter.com/ivadixit/status/1374010009592422400","display_url":"twitter.com/ivadixit/statuâ€¦","indices":[192,215]}]	When my ex-boyfriend Luke was KIA in Iraq in 2004, so many of his family members and friends named their children after him. It has been an enduring joy to watch them grow up with his memory. https://t.co/TCN197e6H9	117988.0	RT @annehelen: When my ex-boyfriend Luke was KIA in Iraq in 2004, so many of his family members and friends named their children after him.â€¦	3315.0	True	full
981564	981564	6058e1be3b2a050038c3d2c0	2021-03-22 18:28:08	[{"text":"G1ZonadaMata","indices":[104,117]}]	[{"url":"https://t.co/eoPB4V0i1X","expanded_url":"https://g1.globo.com/mg/zona-da-mata/noticia/2021/03/22/policia-civil-prende-suspeito-de-estuprar-adolescente-de-15-anos-em-antonio-carlos-mg.ghtml","display_url":"g1.globo.com/mg/zona-da-matâ€¦","indices":[120,143]}]		[]	[]			Segundo a delgada responsÃ¡vel pela apuraÃ§Ã£o do caso, o crime foi praticado dentro da casa do indivÃ­duo.â€¦ https://t.co/lFQD6oJh4v	2969.0	True	full
981565	981565	6058e1be3b2a050038c3d2ce	2021-03-22 18:28:08	[]	[]	Mon Mar 22 17:11:21 +0000 2021	[]	[{"url":"https://t.co/N09q5YwX3h","expanded_url":"https://www.eltelegrafo.com.ec/noticias/columnistas/15/pendejatones-felipe-rodriguez","display_url":"eltelegrafo.com.ec/noticias/columâ€¦","indices":[256,279]}]	MI COLUMNA DE HOY Ascendamos de la podredumbre de la polÃ­tica y olvidemos el debate, que los problemas reales se resuelven pintÃ¡ndolos en blanco y negro y no con demagogia. Hoy hablaremos de los PEATONES y su responsabilidad cuando MUEREN. Â¡AtenciÃ³n! https://t.co/N09q5YwX3h	46593.0	RT @FRM87: MI COLUMNA DE HOY Ascendamos de la podredumbre de la polÃ­tica y olvidemos el debate, que los problemas reales se resuelven pintâ€¦	59.0	True	full
981566	981566	6058e1be3b2a050038c3d2f6	2021-03-22 18:28:09	[]	[]	Mon Mar 22 14:17:25 +0000 2021	[{"text":"RadicalContraLaCovid19","indices":[91,114]}]	[{"url":"https://t.co/aLSypBBVQg","expanded_url":"https://www.vtv.gob.ve/empresarios-brasilenos-exigen-bolsonaro-cambio-urgente-respuesta-covid-19/","display_url":"vtv.gob.ve/empresarios-brâ€¦","indices":[116,139]}]	Empresarios brasileÃ±os exigen a Bolsonaro un cambio urgente en la respuesta a la COVID-19 #RadicalContraLaCovid19 https://t.co/aLSypBBVQg https://t.co/y3GYVjl0Cq	1815804.0	RT @VTVcanal8: Empresarios brasileÃ±os exigen a Bolsonaro un cambio urgente en la respuesta a la COVID-19 #RadicalContraLaCovid19 https://â€¦	64.0	True	full
981567	981567	6058e1be3b2a050038c3d300	2021-03-22 18:28:09	[]	[]	Mon Mar 22 17:29:14 +0000 2021	[]	[{"url":"https://t.co/Khz1APekUb","expanded_url":"https://trib.al/GpS2mkG","display_url":"trib.al/GpS2mkG","indices":[103,126]}]	Krispy Kreme offers free doughnut every day for rest of 2021 for anyone with Covid-19 vaccination card https://t.co/Khz1APekUb https://t.co/20JtiSALcH	360879.0	RT @Oregonian: Krispy Kreme offers free doughnut every day for rest of 2021 for anyone with Covid-19 vaccination card https://t.co/Khz1APekâ€¦	29.0	True	full
981568	981568	6058e1be3b2a050038c3d302	2021-03-22 18:28:09	[]	[]	Mon Mar 22 14:59:09 +0000 2021	[{"text":"SaluData","indices":[158,167]}]	[{"url":"https://t.co/CvdCHOcFDh","expanded_url":"http://bit.ly/3dtPI5W","display_url":"bit.ly/3dtPI5W","indices":[255,278]}]	BogotÃ¡ tiene actualmente 8.973 casos activos de COVID-19. Compartimos el mÃ¡s reciente reporte con los contagios por localidades y mÃ¡s datos de interÃ©s ðŸ“Š. En #SaluData encuentras toda la informaciÃ³n oficial y actualizada sobre el coronavirus en la ciudad https://t.co/CvdCHOcFDh https://t.co/4dECFbTmpA	109520.0	RT @SectorSalud: BogotÃ¡ tiene actualmente 8.973 casos activos de COVID-19. Compartimos el mÃ¡s reciente reporte con los contagios por localiâ€¦	404.0	True	full
981569	981569	6058e1bf3b2a050038c3d320	2021-03-22 18:28:09	[]	[]	Mon Mar 22 14:30:22 +0000 2021	[]	[{"url":"https://t.co/RMOmZ1dp5y","expanded_url":"http://wa.link/pkos69","display_url":"wa.link/pkos69","indices":[190,213]}]	Cuarentena, y debemos seguir trabajando y vendiendo, para mi serÃ­a un placer trabajar con gente buena TambiÃ©n me gusta la mÃºsica de los 70s, 80s y 90s Estoy a la orden ðŸ™‹ðŸ�¿â€�â™‚ï¸� Link WhatsApp https://t.co/RMOmZ1dp5y Link telegram @creativospublicidad Gracias por sus RTs, LosAmo https://t.co/2I0MowLlfi	36976.0	RT @negromangueraa: Cuarentena, y debemos seguir trabajando y vendiendo, para mi serÃ­a un placer trabajar con gente buena TambiÃ©n me gustaâ€¦	326.0	True	full
981570	981570	6058e1bf3b2a050038c3d336	2021-03-22 18:28:09	[]	[]	Mon Mar 22 10:16:55 +0000 2021	[]	[{"url":"https://t.co/ezeaQN3SO0","expanded_url":"https://twitter.com/TheDailyShow/status/1373046630581174279","display_url":"twitter.com/TheDailyShow/sâ€¦","indices":[178,201]}]	Trevor Noah is such a brilliant communicator and such a noble heart and now heâ€™s just made the case for the peopleâ€™s vaccine better than any of us policy folks. Watch and share! https://t.co/ezeaQN3SO0 https://t.co/yUY7hiz7da	23826.0	RT @benphillips76: Trevor Noah is such a brilliant communicator and such a noble heart and now heâ€™s just made the case for the peopleâ€™s vacâ€¦	3303.0	True	full
[truncated: 97,528 more rows]
