# Supplementary material for: Low credibility URL sharing on Twitter during reporting linking rare blood clots with the Oxford/AstraZeneca COVID-19 vaccine
Source: PLoS One. 2024 Jan 19;19(1):e0296444. doi: 10.1371/journal.pone.0296444 (PMC10798519; doi:10.1371/journal.pone.0296444)
Supplement: S42 File — (CSV) [file pone.0296444.s044.csv]

	Unnamed: 0	_id	created_at	extended_tweet.entities.hashtags	URL	retweeted_status.created_at	retweeted_status.extended_tweet.entities.hashtags	RTURL	retweeted_status.extended_tweet.full_text	retweeted_status.user.followers_count	text	user.followers_count	indicator	origin
1079100	1079100	605983a712cd0a00389e5eb8	2021-03-23 05:58:58	[]	[]	Mon Mar 22 17:00:09 +0000 2021	[]	[{"url":"https://t.co/ubWIHpoSuw","expanded_url":"https://www.fox2detroit.com/news/krispy-kreme-offering-free-doughnut-a-day-to-anyone-with-covid-19-vaccination-for-rest-of-2021?taid=6058cd19e9054b0001f14922&utm_campaign=trueanthem&utm_medium=trueanthem&utm_source=twitter","display_url":"fox2detroit.com/news/krispy-krâ€¦","indices":[186,209]}]	Krispy Kreme says anyone who shows a valid COVID-19 vaccination card will get a free Original Glazed doughnut for the remainder of 2021. And they can keep going back every single day.â€‹ https://t.co/ubWIHpoSuw	369732.0	RT @FOX2News: Krispy Kreme says anyone who shows a valid COVID-19 vaccination card will get a free Original Glazed doughnut for the remaindâ€¦	63.0	True	full
1079101	1079101	605983a712cd0a00389e5ece	2021-03-23 05:58:58	[]	[]	Tue Mar 23 05:03:27 +0000 2021	[{"text":"SXSW","indices":[136,141]},{"text":"harunemuri","indices":[142,153]},{"text":"nytimes","indices":[154,162]}]	[{"url":"https://t.co/mCOA2jMmTD","expanded_url":"https://www.nytimes.com/2021/03/22/arts/music/sxsw-music-festival.html","display_url":"nytimes.com/2021/03/22/artâ€¦","indices":[111,134]}]	Haru Nemuri has been picked up as one of the Best 15 Acts of SXSW 2021 on the @nytimes!! @sxsw @haru_nemuri https://t.co/mCOA2jMmTD #SXSW #harunemuri #nytimes	35.0	RT @jusmgmt: Haru Nemuri has been picked up as one of the Best 15 Acts of SXSW 2021 on the @nytimes!! @sxsw @haru_nemuri https://t.co/mCâ€¦	1998.0	True	full
1079102	1079102	605983a712cd0a00389e5ed4	2021-03-23 05:58:58	[]	[]	Tue Mar 23 04:48:39 +0000 2021	[]	[{"url":"https://t.co/Kle76shPjn","expanded_url":"https://news.yahoo.com/nra-bragged-blocking-boulder-ar-040000858.html","display_url":"news.yahoo.com/nra-bragged-blâ€¦","indices":[257,280]}]	A Colorado judge blocked Boulder from enforcing its 2-year-old assault rifle ban on March 12 after the NRA sued. A week later, a gunman with an â€œAR-15 style rifleâ€� opened fire in a Boulder supermarket, killing 10 people, including a Boulder Police officer. https://t.co/Kle76shPjn	519019.0	RT @shannonrwatts: A Colorado judge blocked Boulder from enforcing its 2-year-old assault rifle ban on March 12 after the NRA sued. A weekâ€¦	28.0	True	full
1079103	1079103	605983a712cd0a00389e5ed8	2021-03-23 05:58:58	[]	[]	Tue Mar 23 05:48:03 +0000 2021	[{"text":"glamsham","indices":[118,127]},{"text":"KartikAaryan","indices":[128,141]},{"text":"ShehnaazGill","indices":[142,155]},{"text":"coronavirus","indices":[156,168]},{"text":"COVIDãƒ¼19","indices":[169,178]},{"text":"bollywood","indices":[179,189]},{"text":"biggboss","indices":[190,199]}]	[{"url":"https://t.co/7tuhfZNTds","expanded_url":"https://www.glamsham.com/bollywood/news/kartik-aaryan-test-positive-covid-19-shehnaaz-gill-speedy-recovery","display_url":"glamsham.com/bollywood/newsâ€¦","indices":[93,116]}]	Kartik Aaryan test positive for COVID-19; Shehnaaz Gill pray for his speedy recovery Link - https://t.co/7tuhfZNTds #glamsham #KartikAaryan #ShehnaazGill #coronavirus #COVIDãƒ¼19 #bollywood #biggboss https://t.co/ObRYxetAaN	57738.0	RT @glamsham: Kartik Aaryan test positive for COVID-19; Shehnaaz Gill pray for his speedy recovery Link - https://t.co/7tuhfZNTds #glamshâ€¦	342.0	True	full
1079104	1079104	605983a712cd0a00389e5edc	2021-03-23 05:58:58	[]	[]	Fri Mar 19 19:08:45 +0000 2021	[{"text":"masajeseroticos","indices":[28,44]},{"text":"masajestantricos","indices":[45,62]},{"text":"tantragay","indices":[63,73]},{"text":"Masaje","indices":[227,234]}]	[{"url":"https://t.co/dtximazTAx","expanded_url":"http://OnlyFans.com/dtantrico","display_url":"OnlyFans.com/dtantrico","indices":[108,131]}]	Â¿Te gustan mis videos dando #masajeseroticos #masajestantricos #tantragay Puedes verlos todos completos en https://t.co/dtximazTAx por sÃ³lo 15 USD TODOS!!! Incluso algunos que no subo a TWitter por que son mÃ¡s intensos ðŸ™Šâ�¤ï¸� #Masaje en cama en costarica ... parte 3 https://t.co/gQKDATxUMh	10306.0	RT @DTantrico: Â¿Te gustan mis videos dando #masajeseroticos #masajestantricos #tantragay Puedes verlos todos completos en https://t.co/dtxâ€¦	116.0	True	full
1079105	1079105	605983a712cd0a00389e5ee4	2021-03-23 05:58:58	[]	[]	Tue Mar 23 05:58:47 +0000 2021	[{"text":"COVID19","indices":[60,68]},{"text":"Coronavirus","indices":[69,81]},{"text":"Onlineclass","indices":[82,94]},{"text":"Schools","indices":[95,103]},{"text":"CoronavirusOutbreak","indices":[105,125]},{"text":"IndiafightsCorona","indices":[126,144]},{"text":"India","indices":[145,151]},{"text":"TamilNadu","indices":[153,163]},{"text":"ShutUniversities","indices":[164,181]},{"text":"Colleg…	[{"url":"https://t.co/xjGdgIfGr5","expanded_url":"https://thandoratimes.com/news-id-tn-colleges-to-stay-shut-from-today-semester-to-go-online11908.htm","display_url":"thandoratimes.com/news-id-tn-colâ€¦","indices":[204,227]}]	TN colleges to stay shut from today, semester to go online #COVID19 #Coronavirus #Onlineclass #Schools #CoronavirusOutbreak #IndiafightsCorona #India #TamilNadu #ShutUniversities #Colleges Read More: https://t.co/xjGdgIfGr5	2135.0	RT @thandoratimes: TN colleges to stay shut from today, semester to go online #COVID19 #Coronavirus #Onlineclass #Schools #CoronavirusOutâ€¦	337.0	True	full
1079106	1079106	605983a812cd0a00389e5ef4	2021-03-23 05:58:58	[]	[]	Mon Mar 22 20:59:08 +0000 2021	[{"text":"cobayes","indices":[239,247]}]	[{"url":"https://t.co/xay9I4zV4T","expanded_url":"https://www.ouest-france.fr/sante/virus/coronavirus/astrazeneca-enquete-ouverte-apres-le-deces-d-un-etudiant-en-medecine-a-nantes-0a3ad804-8b34-11eb-be07-a782e4049e5a","display_url":"ouest-france.fr/sante/virus/coâ€¦","indices":[250,273]}]	ðŸ”´ AstraZeneca encore une victime Ã NanteÂ : un Ã©tudiant en mÃ©decine de 24 ans dÃ©cÃ¨de 10 jours aprÃ¨s sa vaccination, une enquÃªte ouverte selon le rapport de l'autopsie Ã©voquant Â«Â une hÃ©morragie interne causÃ©e par une thromboseÂ Â»! on est des #cobayes ðŸ˜” https://t.co/xay9I4zV4T	24218.0	RT @Infirmier00: ðŸ”´ AstraZeneca encore une victime Ã NanteÂ : un Ã©tudiant en mÃ©decine de 24 ans dÃ©cÃ¨de 10 jours aprÃ¨s sa vaccination, une enqâ€¦	159.0	True	full
1079107	1079107	605983a812cd0a00389e5efe	2021-03-23 05:58:59	[]	[]	Sat Mar 20 22:07:30 +0000 2021	[{"text":"MargoStJames","indices":[51,64]}]	[{"url":"https://t.co/8obCzORG2R","expanded_url":"https://margostjames.com/?fbclid=IwAR0QKWOdkcf4UN9kA0a9z7DOKK1o2ahzBhG1C7j4DNcD7ICwGy5lhyUzUNs","display_url":"margostjames.com/?fbclid=IwAR0Qâ€¦","indices":[0,23]}]	https://t.co/8obCzORG2R RT- Tickets R available 4 #MargoStJames memorial May 1. Its free or also make donation to help produce the event. Its lots o work. Also on this site is a call for video homages &amp; invites U can share. Thanks @OLDPROinc for super-pro work 2 pull this off.	28219.0	RT @AnnieSprinkle: https://t.co/8obCzORG2R RT- Tickets R available 4 #MargoStJames memorial May 1. Its free or also make donation to helpâ€¦	3856.0	True	full
1079108	1079108	605983a812cd0a00389e5f02	2021-03-23 05:58:59	[]	[]	Tue Mar 23 04:21:47 +0000 2021	[]	[{"url":"https://t.co/mIunqAJ4aa","expanded_url":"https://twitter.com/angry_birdu/status/1374017945341358080?s=19","display_url":"twitter.com/angry_birdu/stâ€¦","indices":[238,261]}]	The different age of initiation and different time of Initiation for different varnas mentioned, but that do not prove its by Physical birth, YOU ASSUMED it Teachers used to identify qualities of students before agreeing to teach them https://t.co/mIunqAJ4aa	21999.0	RT @VedicWisdom1: The different age of initiation and different time of Initiation for different varnas mentioned, but that do not prove itâ€¦	0.0	True	full
1079109	1079109	605983a812cd0a00389e5f06	2021-03-23 05:58:59	[]	[]	Tue Mar 23 05:54:22 +0000 2021	[]	[{"url":"https://t.co/PUTuHjZlPo","expanded_url":"http://bit.ly/3cYwczh","display_url":"bit.ly/3cYwczh","indices":[220,243]}]	Metro Manila mayors vote to shut down gyms, spas, and internet cafes under the two-week general community quarantine period until April 4, MalacaÃ±ang says | @gleefjalea Click our live blog for today's COVID-19 updates: https://t.co/PUTuHjZlPo https://t.co/Z2iybkYapo	1198315.0	RT @cnnphilippines: Metro Manila mayors vote to shut down gyms, spas, and internet cafes under the two-week general community quarantine peâ€¦	287.0	True	full
1079110	1079110	605983a812cd0a00389e5f0a	2021-03-23 05:58:59	[]	[]	Mon Mar 22 22:06:53 +0000 2021	[]	[{"url":"https://t.co/MGutIIy2Ff","expanded_url":"https://www.astrazeneca.com/media-centre/press-releases/2021/astrazeneca-us-vaccine-trial-met-primary-endpoint.html","display_url":"astrazeneca.com/media-centre/pâ€¦","indices":[257,280]}]	Ù†ØªØ§Ø¦Ø¬ Ù…Ù…ØªØ§Ø²Ø© Ù…Ù† ØªØ¬Ø±Ø¨Ø© Ø£Ø³ØªØ±Ø§Ø²ÙŠÙ†ÙŠÙƒØ§ Ù�ÙŠ Ø£Ù…Ø±ÙŠÙƒØ§: - Ù�Ø¹Ø§Ù„ÙŠØ© 79% Ø¶Ø¯ Ø§Ù„Ø£Ø¹Ø±Ø§Ø¶ Ø§Ù„Ù…ØªÙˆØ³Ø·Ø© - Ù�Ø¹Ø§Ù„ÙŠØ© 100% Ø¶Ø¯ Ø§Ù„Ø£Ø¹Ø±Ø§Ø¶ Ø§Ù„Ø´Ø¯ÙŠØ¯Ø© - Ù�Ø¹Ø§Ù„ÙŠØ© 80% Ù�ÙŠ Ø§Ù„Ø£Ø¹Ù…Ø§Ø± Ù�ÙˆÙ‚ 65 Ø¹Ø§Ù… - Ø§Ù„Ù„Ù‚Ø§Ø­ Ø¢Ù…Ù†ØŒ ÙˆÙ…Ù† Ø¨ÙŠÙ† 21,583 Ù…Ø´ØªØ±ÙƒØŒ Ù„Ù… ÙŠØªÙ… Ø±ØµØ¯ Ø­Ø§Ù„Ø© ØªØ¬Ù„Ø· ÙˆØ§Ø­Ø¯Ø© Ø£ØªÙˆÙ‚Ø¹ Ù…ÙˆØ§Ù�Ù‚Ø© Ù…Ù† Ø§Ù„Ù€ FDA Ù‚Ø±…	25385.0	RT @virolvlog: Ù†ØªØ§Ø¦Ø¬ Ù…Ù…ØªØ§Ø²Ø© Ù…Ù† ØªØ¬Ø±Ø¨Ø© Ø£Ø³ØªØ±Ø§Ø²ÙŠÙ†ÙŠÙƒØ§ Ù�ÙŠ Ø£Ù…Ø±ÙŠÙƒØ§: - Ù�Ø¹Ø§Ù„ÙŠØ© 79% Ø¶Ø¯ Ø§Ù„Ø£Ø¹Ø±Ø§Ø¶ Ø§Ù„Ù…ØªÙˆØ³Ø·Ø© - Ù�Ø¹Ø§Ù„ÙŠØ© 100% Ø¶Ø¯ Ø§Ù„Ø£Ø¹Ø±Ø§Ø¶ Ø§Ù„Ø´Ø¯ÙŠØ¯Ø© - Ù�Ø¹Ø§Ù„ÙŠØ© 80%â€¦	465.0	True	full
1079111	1079111	605983a812cd0a00389e5f12	2021-03-23 05:58:59	[{"text":"BANDHANBNK","indices":[13,24]},{"text":"NimblrTA","indices":[116,125]},{"text":"Amibroker","indices":[126,136]},{"text":"Preview","indices":[173,181]},{"text":"NimblrTA","indices":[185,194]},{"text":"Tools","indices":[195,201]},{"text":"Resources","indices":[206,216]}]	[{"url":"https://t.co/nbg7aDInQR","expanded_url":"https://youtu.be/UAMvmanDxg8","display_url":"youtu.be/UAMvmanDxg8","indices":[217,240]}]		[]	[]			Pullback Buy #BANDHANBNK 362.15 3/23/2021 11:25:00 AM SL: 355.73 T1(fibo): 367.48 T2(fibo): 373.03 T3(fibo): 378.58â€¦ https://t.co/YTsJgcNccd	11318.0	True	full
1079112	1079112	605983a812cd0a00389e5f14	2021-03-23 05:58:59	[]	[]	Tue Mar 23 05:55:00 +0000 2021	[]	[{"url":"https://t.co/e0jKUnM6C8","expanded_url":"https://www.francetvinfo.fr/sante/maladie/coronavirus/dans-certaines-classes-on-arrive-a-57-eleves-les-ecoles-confrontees-a-une-penurie-d-enseignants-remplacants_4343391.html","display_url":"francetvinfo.fr/sante/maladie/â€¦","indices":[114,137]}]	"Dans certaines classes, on arrive Ã 57 Ã©lÃ¨ves" : les Ã©coles confrontÃ©es Ã une pÃ©nurie d'enseignants remplaÃ§ants https://t.co/e0jKUnM6C8 https://t.co/mKssT51wmo	1830682.0	RT @franceinfo: "Dans certaines classes, on arrive Ã 57 Ã©lÃ¨ves" : les Ã©coles confrontÃ©es Ã une pÃ©nurie d'enseignants remplaÃ§ants https://tâ€¦	21.0	True	full
1079113	1079113	605983a812cd0a00389e5f22	2021-03-23 05:58:59	[]	[]	Tue Mar 23 04:48:39 +0000 2021	[]	[{"url":"https://t.co/Kle76shPjn","expanded_url":"https://news.yahoo.com/nra-bragged-blocking-boulder-ar-040000858.html","display_url":"news.yahoo.com/nra-bragged-blâ€¦","indices":[257,280]}]	A Colorado judge blocked Boulder from enforcing its 2-year-old assault rifle ban on March 12 after the NRA sued. A week later, a gunman with an â€œAR-15 style rifleâ€� opened fire in a Boulder supermarket, killing 10 people, including a Boulder Police officer. https://t.co/Kle76shPjn	519046.0	RT @shannonrwatts: A Colorado judge blocked Boulder from enforcing its 2-year-old assault rifle ban on March 12 after the NRA sued. A weekâ€¦	870.0	True	full
1079114	1079114	605983a812cd0a00389e5f2c	2021-03-23 05:58:59	[]	[{"url":"https://t.co/JSNj4COOk5","expanded_url":"https://www.youtube.com/watch?v=XOdVF1kJxeI","display_url":"youtube.com/watch?v=XOdVF1â€¦","indices":[190,213]}]		[]	[]			Prime Minister Tan Sri Muhyiddin Yassin had a busy second day of his Sabah visit, including to a vaccination centreâ€¦ https://t.co/j3FAAuzrP9	6388.0	True	full
1079115	1079115	605983a812cd0a00389e5f42	2021-03-23 05:58:59	[]	[]	Mon Mar 22 19:54:08 +0000 2021	[]	[{"url":"https://t.co/L9XHajuWVc","expanded_url":"https://www.lucenahoy.com/articulo/coronavirus/andalucia-coronavirus-aguirre-dice-autoriza-sanidad-andalucia-administrara-martes-vacuna-astrazeneca/20210322202714087355.html","display_url":"lucenahoy.com/articulo/coronâ€¦","indices":[123,146]}]	AndalucÃ­a retomarÃ¡ a partir del miÃ©rcoles la vacunaciÃ³n con el fÃ¡rmaco de AstraZeneca, ampliando la edad hasta los 65 aÃ±os https://t.co/L9XHajuWVc a travÃ©s de @lucenahoycom	8424.0	RT @lucenahoycom: AndalucÃ­a retomarÃ¡ a partir del miÃ©rcoles la vacunaciÃ³n con el fÃ¡rmaco de AstraZeneca, ampliando la edad hasta los 65 aÃ±oâ€¦	77.0	True	full
1079116	1079116	605983a912cd0a00389e5f4e	2021-03-23 05:58:59	[]	[]	Mon Mar 22 08:16:52 +0000 2021	[]	[{"url":"https://t.co/6XfAKui8Pf","expanded_url":"https://youtube.com/watch?v=ze_2cP_xfp0","display_url":"youtube.com/watch?v=ze_2cPâ€¦","indices":[219,242]}]	A partir de las 10 h podÃ©is seguir la Jornada sobre el FONDO COVID, con la participaciÃ³n del @CienciaGob y @RaquelYotti, directora del @SaludISCIII, entre otros. Puedes verlo a travÃ©s del canal de YouTube del ISCIII: https://t.co/6XfAKui8Pf https://t.co/4t9Z3DKhtT	2378.0	RT @IMIB_Arrixaca: A partir de las 10 h podÃ©is seguir la Jornada sobre el FONDO COVID, con la participaciÃ³n del @CienciaGob y @RaquelYotti,â€¦	4.0	True	full
1079117	1079117	605983a912cd0a00389e5f58	2021-03-23 05:59:00	[]	[]	Tue Mar 23 04:48:39 +0000 2021	[]	[{"url":"https://t.co/Kle76shPjn","expanded_url":"https://news.yahoo.com/nra-bragged-blocking-boulder-ar-040000858.html","display_url":"news.yahoo.com/nra-bragged-blâ€¦","indices":[257,280]}]	A Colorado judge blocked Boulder from enforcing its 2-year-old assault rifle ban on March 12 after the NRA sued. A week later, a gunman with an â€œAR-15 style rifleâ€� opened fire in a Boulder supermarket, killing 10 people, including a Boulder Police officer. https://t.co/Kle76shPjn	519046.0	RT @shannonrwatts: A Colorado judge blocked Boulder from enforcing its 2-year-old assault rifle ban on March 12 after the NRA sued. A weekâ€¦	10653.0	True	full
1079118	1079118	605983a912cd0a00389e5f68	2021-03-23 05:59:00	[]	[]	Mon Mar 22 18:09:12 +0000 2021	[]	[{"url":"https://t.co/9moaUxjzuw","expanded_url":"https://lustyage.com/products/10-modes-automatic-thrusting-rotating-male-masturbator?ref=Son","display_url":"lustyage.com/products/10-moâ€¦","indices":[209,232]}]	OMG. Wow This Sex Masturbator Multi Speed Robot its a mean lean blow machine!ðŸ’¯ðŸ‘‡ðŸ�¼ Get it while we still have stock available!ðŸ˜ˆðŸ‘‡ðŸ�¼RELLY Working This Toys. ðŸ‘‡ Free And Fast Deliveryâœˆâœˆâœˆ Buy Now Buy from here ðŸ’¦ðŸ‘‰ðŸ‘‰https://t.co/9moaUxjzuw https://t.co/A23DLfukda	56835.0	RT @18_guy_: OMG. Wow This Sex Masturbator Multi Speed Robot its a mean lean blow machine!ðŸ’¯ðŸ‘‡ðŸ�¼ Get it while we still have stock available!ðŸ˜ˆâ€¦	94321.0	True	full
1079119	1079119	605983a912cd0a00389e5f72	2021-03-23 05:59:00	[{"text":"LoQueSeVive","indices":[0,12]}]	[{"url":"https://t.co/YZZRlVer0u","expanded_url":"https://www.vivanicaragua.com.ni/2021/03/22/sociales/nicaragua-centros-educativos-libres-empirismo/","display_url":"vivanicaragua.com.ni/2021/03/22/socâ€¦","indices":[196,219]}]		[]	[]			#LoQueSeVive El funcionario destacÃ³ que con esta actualizaciÃ³n, los docentes fortalecen sus conocimientos y tecnolâ€¦ https://t.co/ZYtJQZNHOs	215976.0	True	full
1079120	1079120	605983a912cd0a00389e5f7a	2021-03-23 05:59:00	[{"text":"OpEd","indices":[0,5]}]	[{"url":"https://t.co/G16WqX7u44","expanded_url":"https://www.themoscowtimes.com/2021/03/22/what-does-chinas-latest-five-year-plan-mean-for-russia-a73322","display_url":"themoscowtimes.com/2021/03/22/whaâ€¦","indices":[142,165]}]		[]	[]			#OpEd "Given its escalating confrontation with the West, Russia will become increasingly integrated into Chinaâ€™s teâ€¦ https://t.co/vUECVcNMIs	141480.0	True	full
1079121	1079121	605983a912cd0a00389e5f7e	2021-03-23 05:59:00	[{"text":"Police","indices":[138,145]},{"text":"lawtwitter","indices":[146,157]},{"text":"law","indices":[158,162]},{"text":"protests","indices":[163,172]},{"text":"antilockdownprotest","indices":[173,193]},{"text":"Antilockdown","indices":[194,207]},{"text":"pandemic","indices":[208,217]},{"text":"COVID","indices":[218,224]},{"text":"COVID19","indices":[225,233]},{"text":"SmartNews","indices":[2…	[{"url":"https://t.co/lYnIzQLGi4","expanded_url":"https://tinyurl.com/yfpjbd5s","display_url":"tinyurl.com/yfpjbd5s","indices":[88,111]}]		[]	[]			Thousands of anti-lockdown protesters clash with police as some MPs call for law change https://t.co/lYnIzQLGi4 viaâ€¦ https://t.co/a1DBElWRfj	3167.0	True	full
1079122	1079122	605983a912cd0a00389e5f86	2021-03-23 05:59:00	[]	[]	Tue Mar 23 05:58:52 +0000 2021	[]	[{"url":"https://t.co/jJx2JREMlU","expanded_url":"http://news.yahoo.com/nra-bragged-blocking-boulder-ar-040000858.html?soc_src=community&soc_trk=tw","display_url":"news.yahoo.com/nra-bragged-blâ€¦","indices":[189,212]}]	A few days after the NRA celebrated its role in striking down Boulderâ€™s ban on AR-15s, a gunman opened fire in a Boulder supermarket, killing 10 people, including a Boulder Police officer. https://t.co/jJx2JREMlU via @YahooNews	74402.0	RT @richardhine: A few days after the NRA celebrated its role in striking down Boulderâ€™s ban on AR-15s, a gunman opened fire in a Boulder sâ€¦	5706.0	True	full
1079123	1079123	605983a912cd0a00389e5f98	2021-03-23 05:59:00	[]	[]	Tue Mar 23 05:48:03 +0000 2021	[{"text":"glamsham","indices":[118,127]},{"text":"KartikAaryan","indices":[128,141]},{"text":"ShehnaazGill","indices":[142,155]},{"text":"coronavirus","indices":[156,168]},{"text":"COVIDãƒ¼19","indices":[169,178]},{"text":"bollywood","indices":[179,189]},{"text":"biggboss","indices":[190,199]}]	[{"url":"https://t.co/7tuhfZNTds","expanded_url":"https://www.glamsham.com/bollywood/news/kartik-aaryan-test-positive-covid-19-shehnaaz-gill-speedy-recovery","display_url":"glamsham.com/bollywood/newsâ€¦","indices":[93,116]}]	Kartik Aaryan test positive for COVID-19; Shehnaaz Gill pray for his speedy recovery Link - https://t.co/7tuhfZNTds #glamsham #KartikAaryan #ShehnaazGill #coronavirus #COVIDãƒ¼19 #bollywood #biggboss https://t.co/ObRYxetAaN	57738.0	RT @glamsham: Kartik Aaryan test positive for COVID-19; Shehnaaz Gill pray for his speedy recovery Link - https://t.co/7tuhfZNTds #glamshâ€¦	636.0	True	full
1079124	1079124	605983aa12cd0a00389e5f9c	2021-03-23 05:59:00	[]	[]	Mon Mar 22 20:28:11 +0000 2021	[{"text":"Nantes","indices":[100,107]},{"text":"AstraZeneca","indices":[154,166]}]	[{"url":"https://t.co/dgu0QWLB54","expanded_url":"https://www.ouest-france.fr/sante/virus/coronavirus/astrazeneca-enquete-ouverte-apres-le-deces-d-un-etudiant-en-medecine-a-nantes-0a3ad804-8b34-11eb-be07-a782e4049e5a","display_url":"ouest-france.fr/sante/virus/coâ€¦","indices":[254,277]}]	âš¡ðŸ‡²ðŸ‡«INFO - Â« Mon frÃ¨re Ã©tait en parfaite santÃ© Â». Un Ã©tudiant de 24 ans a Ã©tÃ© trouvÃ© mort chez lui Ã #Nantes, 10 jours aprÃ¨s avoir reÃ§u une dose du vaccin #AstraZeneca. Le rapport Ã©voque Â«Â une hÃ©morragie interne causÃ©e par une thromboseÂ Â». (Ouest-France) https://t.co/dgu0QWLB54	199195.0	RT @Brevesdepresse: âš¡ðŸ‡²ðŸ‡«INFO - Â« Mon frÃ¨re Ã©tait en parfaite santÃ© Â». Un Ã©tudiant de 24 ans a Ã©tÃ© trouvÃ© mort chez lui Ã #Nantes, 10 jours aâ€¦	347.0	True	full
1079125	1079125	605983aa12cd0a00389e5fac	2021-03-23 05:59:01	[]	[{"url":"https://t.co/oprnmaitnl","expanded_url":"https://www.animalpolitico.com/2021/03/gobierno-dejo-solo-turismo-covid-crisis/","display_url":"animalpolitico.com/2021/03/gobierâ€¦","indices":[251,274]}]		[]	[]			Por la pandemia, MÃ©xico perdiÃ³ 289 mil 582 empleos en turismo y no hubo ayuda que alcanzara para frenar las pÃ©rdidaâ€¦ https://t.co/t4vnnDqeEk	2406667.0	True	full
1079126	1079126	605983aa12cd0a00389e5fb6	2021-03-23 05:59:01	[]	[]	Wed Jun 17 12:34:03 +0000 2020	[]	[{"url":"https://t.co/GpG280KSXS","expanded_url":"https://buff.ly/30D4V0I","display_url":"buff.ly/30D4V0I","indices":[96,119]}]	Take out only stores may become the standard if viruses like SARS-CoV-2 become more common. . https://t.co/GpG280KSXS https://t.co/F73NyMXbsq	3850.0	RT @AptitoPOS: Take out only stores may become the standard if viruses like SARS-CoV-2 become more common. . https://t.co/GpG280KSXS httpâ€¦	14.0	True	full
1079127	1079127	605983aa12cd0a00389e5fba	2021-03-23 05:59:01	[]	[]	Sat Feb 06 07:55:31 +0000 2021	[]	[{"url":"https://t.co/94JbuQ6oPT","expanded_url":"https://threader.app/thread/1354916562222903296","display_url":"threader.app/thread/1354916â€¦","indices":[223,246]}]	OK, I will leave this here. Clear legislation from the Council of Europe, which governs the ECHR and shows that you cannot be coerced or forced into having a treatment/vaccine. Please read up, share and make people aware. https://t.co/94JbuQ6oPT	1467.0	RT @minty_adam: OK, I will leave this here. Clear legislation from the Council of Europe, which governs the ECHR and shows that you cannotâ€¦	1382.0	True	full
1079128	1079128	605983aa12cd0a00389e5fbc	2021-03-23 05:59:01	[]	[]	Mon Mar 22 02:48:02 +0000 2021	[]	[{"url":"https://t.co/EkMXQpOqDg","expanded_url":"http://www.shizuoka.hakuhodo.co.jp/pla-model-project/","display_url":"shizuoka.hakuhodo.co.jp/pla-model-projâ€¦","indices":[99,122]}]	oh my god the hometown of bandai and tamiya just unveiled its new mailbox and city signage designs https://t.co/EkMXQpOqDg https://t.co/5CIM4kz5bc	45250.0	RT @nchan: oh my god the hometown of bandai and tamiya just unveiled its new mailbox and city signage designs https://t.co/EkMXQpOqDg httpsâ€¦	13.0	True	full
1079129	1079129	605983aa12cd0a00389e5fdc	2021-03-23 05:59:01	[]	[]	Tue Mar 23 00:44:24 +0000 2021	[{"text":"Ministerpraesidentenkonferenz","indices":[5,35]},{"text":"Mallorca","indices":[193,202]}]	[{"url":"https://t.co/dueelbdWU8","expanded_url":"https://www.spiegel.de/politik/deutschland/corona-angela-merkel-plant-radikalen-lockdown-inklusive-supermaerkte-a-b8744b25-8499-437a-93ab-786e8a63eef0","display_url":"spiegel.de/politik/deutscâ€¦","indices":[239,262]}]	Laut #Ministerpraesidentenkonferenz darf ich also Ã¼ber Ostern nicht mit meinem Wohnmobil an die Ostsee fahren oder in meine eigene Ferienwohnung an die Nordsee, darf aber mit dem Flugzeug nach #Mallorca fliegen. Herr wirf Hirn vom Himmel! https://t.co/dueelbdWU8	1808.0	RT @faktinator: Laut #Ministerpraesidentenkonferenz darf ich also Ã¼ber Ostern nicht mit meinem Wohnmobil an die Ostsee fahren oder in meineâ€¦	366.0	True	full
1079130	1079130	605983aa12cd0a00389e5fec	2021-03-23 05:59:01	[{"text":"Covid19","indices":[100,108]},{"text":"Coronavirus","indices":[172,184]},{"text":"CoWin","indices":[200,206]}]	[{"url":"https://t.co/naepk9Ad9i","expanded_url":"https://www.moneycontrol.com/news/business/companies/i-got-my-vaccination-certificate-digitally-my-friend-in-seattle-got-it-on-a-piece-of-paper-nandan-nilekani-6679931.html","display_url":"moneycontrol.com/news/business/â€¦","indices":[146,169]}]		[]	[]			In a @joinClubhouse conversation, @Infosys co-founder @NandanNilekani lauds the Indian Govt for its #Covid19 responâ€¦ https://t.co/WFBWoMdIW0	1055303.0	True	full
1079131	1079131	605983ab12cd0a00389e6014	2021-03-23 05:59:02	[]	[]	Mon Mar 22 15:15:33 +0000 2021	[{"text":"coronatests","indices":[262,274]}]	[{"url":"https://t.co/JxrgWokQWZ","expanded_url":"http://www.mainz.de/schnelltest","display_url":"mainz.de/schnelltest","indices":[218,241]}]	Kommunale Coronavirus-Teststelle im KUZ! ðŸ˜€ ErgÃ¤nzend zu den bisherigen MÃ¶glichkeiten kÃ¶nnen Sie sich, ohne Symptome, ðŸ‘‰ montags bis samstags, von 15-20 Uhr ðŸ‘‰ kostenlos im KUZ testen lassen. Terminbuchung erforderlich: https://t.co/JxrgWokQWZ oder 06131 12-49500 #coronatests https://t.co/7pzHHzPw2u	12372.0	RT @mainz_de: Kommunale Coronavirus-Teststelle im KUZ! ðŸ˜€ ErgÃ¤nzend zu den bisherigen MÃ¶glichkeiten kÃ¶nnen Sie sich, ohne Symptome, ðŸ‘‰ montaâ€¦	447.0	True	full
1079132	1079132	605983ab12cd0a00389e6028	2021-03-23 05:59:02	[]	[{"url":"https://t.co/bwIUToknvA","expanded_url":"https://www.lemonde.fr/les-decodeurs/article/2021/03/23/jean-michel-blanquer-s-embrouille-dans-les-chiffres-sur-le-covid-19-a-l-ecole_6074110_4355770.html","display_url":"lemonde.fr/les-decodeurs/â€¦","indices":[78,101]}]		[]	[]			Jean-Michel Blanquer sâ€™embrouille dans les chiffres sur le Covid-19 Ã lâ€™Ã©cole https://t.co/bwIUToknvA viaâ€¦ https://t.co/VMeSdpShhq	6416.0	True	full
1079133	1079133	605983ab12cd0a00389e602e	2021-03-23 05:59:02	[{"text":"covid19","indices":[260,268]}]	[{"url":"https://t.co/DcfBJ4jKfF","expanded_url":"http://ca.prophecy-aligns.xyz","display_url":"ca.prophecy-aligns.xyz","indices":[236,259]}]		[]	[]			@Forbes_Mexico I hope you've been having a great day! I want to share a very interesting article that all should reâ€¦ https://t.co/doo2uEMqVb	0.0	True	full
1079134	1079134	605983ab12cd0a00389e6030	2021-03-23 05:59:02	[]	[]	Mon Mar 22 21:53:47 +0000 2021	[]	[{"url":"https://t.co/Fcj7B5MLmv","expanded_url":"https://www.bbc.co.uk/news/world-europe-56487162","display_url":"bbc.co.uk/news/world-eurâ€¦","indices":[215,238]}]	How, on one hand, can we condemn the CCP for treating its citizens like this - then hold that same regime up as a shining example of how to control Covid? Both involve varying degrees of violation of human rights? https://t.co/Fcj7B5MLmv @SteveBigpond @MichaelPSenger @KarenH777	111.0	RT @ronandsarah: How, on one hand, can we condemn the CCP for treating its citizens like this - then hold that same regime up as a shiningâ€¦	3912.0	True	full
1079135	1079135	605983ab12cd0a00389e6050	2021-03-23 05:59:02	[]	[]	Tue Mar 23 05:58:52 +0000 2021	[]	[{"url":"https://t.co/jJx2JREMlU","expanded_url":"http://news.yahoo.com/nra-bragged-blocking-boulder-ar-040000858.html?soc_src=community&soc_trk=tw","display_url":"news.yahoo.com/nra-bragged-blâ€¦","indices":[189,212]}]	A few days after the NRA celebrated its role in striking down Boulderâ€™s ban on AR-15s, a gunman opened fire in a Boulder supermarket, killing 10 people, including a Boulder Police officer. https://t.co/jJx2JREMlU via @YahooNews	74403.0	RT @richardhine: A few days after the NRA celebrated its role in striking down Boulderâ€™s ban on AR-15s, a gunman opened fire in a Boulder sâ€¦	1800.0	True	full
1079136	1079136	605983ac12cd0a00389e605a	2021-03-23 05:59:02	[]	[]	Mon Mar 22 12:02:05 +0000 2021	[]	[{"url":"https://t.co/zOO9HV94XY","expanded_url":"https://www.eldiario.es/sociedad/ultima-hora-coronavirus-actualidad-politica-22-de-marzo_6_7331950_1065838.html","display_url":"eldiario.es/sociedad/ultimâ€¦","indices":[220,243]}]	De cÃ³mo se puede ser zafio, indigno y diputado VÃ�DEO | Yolanda DÃ­az pide a un diputado del PP que rectifique tras asegurar que "las mujeres" de Podemos "solo suben en el escalafÃ³n si se agarran bien fuerte a una coleta" https://t.co/zOO9HV94XY	149807.0	RT @estherpalomera: De cÃ³mo se puede ser zafio, indigno y diputado VÃ�DEO | Yolanda DÃ­az pide a un diputado del PP que rectifique tras aseguâ€¦	1203.0	True	full
1079137	1079137	605983ac12cd0a00389e606e	2021-03-23 05:59:03	[]	[]	Sun Mar 21 01:51:34 +0000 2021	[]	[{"url":"https://t.co/iSmGLKnCmc","expanded_url":"http://oxigenoperu.info","display_url":"oxigenoperu.info","indices":[125,148]},{"url":"https://t.co/Bpgi51zbF0","expanded_url":"https://opencovid-peru.com/reportes/uci-disponible/","display_url":"opencovid-peru.com/reportes/uci-dâ€¦","indices":[193,216]}]	@wonderxsunshine @8611_miguel en open covid se actualiza a diario, su salud actualiza los datos cada 24h. no es al minuto :( https://t.co/iSmGLKnCmc puedo ayudarte con oxigeno y concentradores https://t.co/Bpgi51zbF0	4116.0	RT @RoTorresT: @wonderxsunshine @8611_miguel en open covid se actualiza a diario, su salud actualiza los datos cada 24h. no es al minuto :(â€¦	185.0	True	full
1079138	1079138	605983ac12cd0a00389e6074	2021-03-23 05:59:03	[]	[]	Mon Mar 22 20:59:52 +0000 2021	[{"text":"vaccination","indices":[40,52]},{"text":"AstraZeneca","indices":[53,65]},{"text":"COVID19","indices":[217,225]},{"text":"COVID","indices":[226,232]},{"text":"Ethique","indices":[233,241]},{"text":"Vaccins","indices":[242,250]}]	[{"url":"https://t.co/jMwLb3v4mp","expanded_url":"https://www.ouest-france.fr/sante/virus/coronavirus/astrazeneca-enquete-ouverte-apres-le-deces-d-un-etudiant-en-medecine-a-nantes-0a3ad804-8b34-11eb-be07-a782e4049e5a","display_url":"ouest-france.fr/sante/virus/coâ€¦","indices":[257,280]}]	Mail de la DGS de ce jour : on continue #vaccination #AstraZeneca... 24 ans, dÃ©cÃ¨s quelques jours aprÃ¨s vaccination...On espÃ¨re que les parents vont faire rÃ©aliser une autopsie par un lÃ©giste sans conflit d'intÃ©rÃªt - #COVID19 #COVID #Ethique #Vaccins RT+++ https://t.co/jMwLb3v4mp	27174.0	RT @Laissonslespre1: Mail de la DGS de ce jour : on continue #vaccination #AstraZeneca... 24 ans, dÃ©cÃ¨s quelques jours aprÃ¨s vaccination...â€¦	92.0	True	full
1079139	1079139	605983ac12cd0a00389e6078	2021-03-23 05:59:03	[]	[]	Mon Mar 22 11:30:00 +0000 2021	[]	[{"url":"https://t.co/UruukA3OtF","expanded_url":"https://www.labo-cites.org/publication/vient-de-paraitre-inegalites-et-covid-19-double-peine-pour-les-quartiers-populaires","display_url":"labo-cites.org/publication/viâ€¦","indices":[157,180]},{"url":"https://t.co/tlp3aUKQb6","expanded_url":"https://www.cairn.info/revue-cahiers-du-developpement-social-urbain.htm","display_url":"cairn.info/revue-c…	ðŸ“š Â«Â InÃ©galitÃ©s et Covid-19 : double peine pour les quartiers populairesÂ Â», Les cahiers du dÃ©veloppement social urbain nÂ°72. Commander la version papier sur https://t.co/UruukA3OtF ðŸ’» ET NOUVEAU !!! Les cahiers sont sur @Cairninfo https://t.co/tlp3aUKQb6 https://t.co/zIJluIoh3o	1126.0	RT @CRDSU_LaboCites: ðŸ“š Â«Â InÃ©galitÃ©s et Covid-19 : double peine pour les quartiers populairesÂ Â», Les cahiers du dÃ©veloppement social urbainâ€¦	140.0	True	full
1079140	1079140	605983ac12cd0a00389e607e	2021-03-23 05:59:03	[]	[]	Tue Mar 23 01:20:55 +0000 2021	[{"text":"COVID19","indices":[29,37]}]	[{"url":"https://t.co/MtNnWqOUMA","expanded_url":"https://www.foxnews.com/politics/julia-letlow-louisiana-wins-house-seat-succeed-husband-congress","display_url":"foxnews.com/politics/juliaâ€¦","indices":[259,282]}]	Luke Letlow passed away from #COVID19 days before he was sworn in to Congress. His wife, Dr. @JBLetlow felt a calling from the Lord to run for his seat &amp; won the election! Letâ€™s pray for her as sheâ€™s the 1st Republican woman from LA to serve in Congress! https://t.co/MtNnWqOUMA	2312202.0	RT @Franklin_Graham: Luke Letlow passed away from #COVID19 days before he was sworn in to Congress. His wife, Dr. @JBLetlow felt a callingâ€¦	648.0	True	full
1079141	1079141	605983ac12cd0a00389e6080	2021-03-23 05:59:03	[]	[]	Mon Mar 22 22:58:54 +0000 2021	[]	[{"url":"https://t.co/COIVuF82O5","expanded_url":"https://www.youtube.com/watch?v=5Lv25qy1EQY","display_url":"youtube.com/watch?v=5Lv25qâ€¦","indices":[245,268]}]	For Nigerians who have time to obsess over the latest border crisis in the US. FYI, there are thousands of Cameroonian refugees in Nigeria. (We all host refugees, US should stop disturbing the rest of the world, its problems are not unique). https://t.co/COIVuF82O5	212189.0	RT @cchukudebelu: For Nigerians who have time to obsess over the latest border crisis in the US. FYI, there are thousands of Cameroonian râ€¦	11842.0	True	full
1079142	1079142	605983ac12cd0a00389e6088	2021-03-23 05:59:03	[]	[]	Mon Mar 22 02:48:02 +0000 2021	[]	[{"url":"https://t.co/EkMXQpOqDg","expanded_url":"http://www.shizuoka.hakuhodo.co.jp/pla-model-project/","display_url":"shizuoka.hakuhodo.co.jp/pla-model-projâ€¦","indices":[99,122]}]	oh my god the hometown of bandai and tamiya just unveiled its new mailbox and city signage designs https://t.co/EkMXQpOqDg https://t.co/5CIM4kz5bc	45244.0	RT @nchan: oh my god the hometown of bandai and tamiya just unveiled its new mailbox and city signage designs https://t.co/EkMXQpOqDg httpsâ€¦	4747.0	True	full
1079143	1079143	605983ac12cd0a00389e6092	2021-03-23 05:59:03	[]	[]	Mon Mar 22 18:47:31 +0000 2021	[]	[{"url":"https://t.co/6hfb0R9uFd","expanded_url":"https://twitter.com/ArvindKejriwal/status/1373979850587791364","display_url":"twitter.com/ArvindKejriwalâ€¦","indices":[239,262]}]	Similarly it was an insult to the people of Jammu and Kashmir, when article 370 was abrogated in illegal way. You rejoiced when a state was completely shutdown without pandemic. We know Central Govt did wrong with you but what did you do? https://t.co/6hfb0R9uFd	292613.0	RT @PJkanojia: Similarly it was an insult to the people of Jammu and Kashmir, when article 370 was abrogated in illegal way. You rejoiced wâ€¦	362.0	True	full
1079144	1079144	605983ac12cd0a00389e6098	2021-03-23 05:59:03	[]	[]	Mon Mar 22 23:29:32 +0000 2021	[{"text":"NaciÃ³n","indices":[0,7]},{"text":"ep","indices":[247,250]}]	[{"url":"https://t.co/3O4f6hOxo4","expanded_url":"https://bit.ly/3f5XoPl","display_url":"bit.ly/3f5XoPl","indices":[251,274]}]	#NaciÃ³n | El canciller @m_ebrard, dio el banderazo de salida de las primeras 940 mil dosis de la vacuna contra covid-19 de Cansino Biologics, que comenzarÃ¡ su distribuciÃ³n en el paÃ­s; el fÃ¡rmaco fue envasado en la planta de Drugmex, en QuerÃ©taro. #ep https://t.co/3O4f6hOxo4	428940.0	RT @lasillarota: #NaciÃ³n | El canciller @m_ebrard, dio el banderazo de salida de las primeras 940 mil dosis de la vacuna contra covid-19 deâ€¦	848.0	True	full
1079145	1079145	605983ac12cd0a00389e60ae	2021-03-23 05:59:03	[]	[]	Fri Jan 15 16:47:10 +0000 2021	[{"text":"carbonneutral","indices":[207,221]},{"text":"oilandgas","indices":[222,232]},{"text":"fossilfuel","indices":[233,244]},{"text":"environment","indices":[245,257]},{"text":"ClimateAction","indices":[258,272]}]	[{"url":"https://t.co/tMgLMO9Ckd","expanded_url":"https://www.businesswire.com/news/home/20210114005357/en/Dastur-Selected-to-Design-and-Evaluate-Techno-Economic-Feasibility-of-India%E2%80%99s-Largest-Carbon-Capture-and-Utilization-Project-at-IOCL%E2%80%99s-Flagship-Koyali-Refinery","display_url":"businesswire.com/news/home/2021â€¦","indices":[182,205]}]	First of its kind in India initiative by IOCL, to be executed by Dastur has the potential to capture more than 1.5 mtpa of COâ‚‚ for large scale EOR operations for ONGCâ€™s oil fields. https://t.co/tMgLMO9Ckd #carbonneutral #oilandgas #fossilfuel #environment #ClimateAction	116.0	RT @DasturEnergy: First of its kind in India initiative by IOCL, to be executed by Dastur has the potential to capture more than 1.5 mtpa oâ€¦	0.0	True	full
1079146	1079146	605983ad12cd0a00389e60e0	2021-03-23 05:59:04	[]	[]	Mon Mar 22 19:25:26 +0000 2021	[{"text":"CrimeByWomen","indices":[104,117]},{"text":"HangtoDeath","indices":[206,218]},{"text":"Misandry","indices":[223,232]},{"text":"Mangina","indices":[242,250]}]	[{"url":"https://t.co/b8rWYgnKnh","expanded_url":"https://www.ndtv.com/kolkata-news/after-dinner-with-father-kolkata-woman-set-him-on-fire-say-cops-2396717","display_url":"ndtv.com/kolkata-news/aâ€¦","indices":[73,96]}]	After Dinner With Father, Kolkata Woman Set Him On Fire, Say Cops - NDTV https://t.co/b8rWYgnKnh Its a #CrimeByWomen , hence all are silent. But if this crime had been dine by any men ? All start shouting #HangtoDeath. Be #Misandry FREE, Be #Mangina FREE @PMOIndia @AmitShah	5964.0	RT @swarup1972: After Dinner With Father, Kolkata Woman Set Him On Fire, Say Cops - NDTV https://t.co/b8rWYgnKnh Its a #CrimeByWomen , henâ€¦	398.0	True	full
1079147	1079147	605983ad12cd0a00389e6108	2021-03-23 05:59:04	[]	[]	Tue Mar 23 05:48:03 +0000 2021	[{"text":"glamsham","indices":[118,127]},{"text":"KartikAaryan","indices":[128,141]},{"text":"ShehnaazGill","indices":[142,155]},{"text":"coronavirus","indices":[156,168]},{"text":"COVIDãƒ¼19","indices":[169,178]},{"text":"bollywood","indices":[179,189]},{"text":"biggboss","indices":[190,199]}]	[{"url":"https://t.co/7tuhfZNTds","expanded_url":"https://www.glamsham.com/bollywood/news/kartik-aaryan-test-positive-covid-19-shehnaaz-gill-speedy-recovery","display_url":"glamsham.com/bollywood/newsâ€¦","indices":[93,116]}]	Kartik Aaryan test positive for COVID-19; Shehnaaz Gill pray for his speedy recovery Link - https://t.co/7tuhfZNTds #glamsham #KartikAaryan #ShehnaazGill #coronavirus #COVIDãƒ¼19 #bollywood #biggboss https://t.co/ObRYxetAaN	57738.0	RT @glamsham: Kartik Aaryan test positive for COVID-19; Shehnaaz Gill pray for his speedy recovery Link - https://t.co/7tuhfZNTds #glamshâ€¦	63.0	True	full
1079148	1079148	605983ae12cd0a00389e6122	2021-03-23 05:59:05	[]	[]	Tue Mar 23 04:18:08 +0000 2021	[]	[{"url":"https://t.co/Ise3npvJKR","expanded_url":"http://bit.ly/3182nH5","display_url":"bit.ly/3182nH5","indices":[227,250]}]	Not one to mince words, Filipino actress Liza Soberano has lamented what she calls a lack of government support for the poor amid the fresh movement restrictions due to the record high increase in COVID-19 cases in the country https://t.co/Ise3npvJKR	1198315.0	RT @cnnphilippines: Not one to mince words, Filipino actress Liza Soberano has lamented what she calls a lack of government support for theâ€¦	1.0	True	full
1079149	1079149	605983ae12cd0a00389e6130	2021-03-23 05:59:05	[]	[]	Tue Mar 23 02:56:07 +0000 2021	[]	[{"url":"https://t.co/OuFgQngmh0","expanded_url":"https://trib.al/UslIWUh","display_url":"trib.al/UslIWUh","indices":[256,279]}]	Discord is known for its free service that lets gamers communicate by video, voice and text, and people stuck at home during the pandemic have increasingly used its technology for study groups, dance classes, book clubs and other virtual gatherings.Â More: https://t.co/OuFgQngmh0	7158516.0	RT @business: Discord is known for its free service that lets gamers communicate by video, voice and text, and people stuck at home duringâ€¦	8580.0	True	full
1079150	1079150	605983ae12cd0a00389e6134	2021-03-23 05:59:05	[{"text":"AmharaOutOfTigray","indices":[211,229]}]	[{"url":"https://t.co/Z8zadRhCTC","expanded_url":"https://bit.ly/3lldqWD","display_url":"bit.ly/3lldqWD","indices":[254,277]}]		[]	[]			"In the four months since the outbreak of the war in Tigray, the new battle for the future of Ethiopia and the Hornâ€¦ https://t.co/EV1tH9eT7p	507.0	True	full
1079151	1079151	605983ae12cd0a00389e614a	2021-03-23 05:59:05	[]	[{"url":"https://t.co/DvAN9PzaWP","expanded_url":"https://www.mesopinions.com/petition/politique/abattage-120-arbres-suppression-47-places/130762?source=twitter","display_url":"mesopinions.com/petition/politâ€¦","indices":[119,142]}]		[]	[]			Non Ã l'abattage de 120 arbres et Ã la suppression de 47 places de stationnement pour la crÃ©ation d'un couloir de bâ€¦ https://t.co/OAWaV2EQyb	963.0	True	full
1079152	1079152	605983ae12cd0a00389e614e	2021-03-23 05:59:05	[]	[]	Tue Mar 23 05:55:08 +0000 2021	[{"text":"ChalWahinChalein","indices":[0,17]}]	[{"url":"https://t.co/WcVKfm7ycq","expanded_url":"https://youtu.be/3oDQbY3is1s","display_url":"youtu.be/3oDQbY3is1s","indices":[252,275]}]	#ChalWahinChalein - Hauntingly magical. Its so rare to find to celebrate family bondings by through the tunes. It did perfectly with making a comfort zone indeed. So splendid musical flow can express.â™¥ @AmaalMallik x @shreyaghoshal x @manojmuntashir https://t.co/WcVKfm7ycq	6553.0	RT @SonaSsg: #ChalWahinChalein - Hauntingly magical. Its so rare to find to celebrate family bondings by through the tunes. It did perfectlâ€¦	136.0	True	full
1079153	1079153	605983af12cd0a00389e6194	2021-03-23 05:59:06	[]	[{"url":"https://t.co/74EKQaYd9y","expanded_url":"https://www.bible.com/111/psa.18.2.niv","display_url":"bible.com/111/psa.18.2.nâ€¦","indices":[166,189]}]		[]	[]			â€œThe Lord is my rock, my fortress and my deliverer; my God is my rock, in whom I take refuge, my shield and the horâ€¦ https://t.co/yUjMptuxRL	70.0	True	full
1079154	1079154	605983af12cd0a00389e61b4	2021-03-23 05:59:06	[]	[]	Tue Mar 23 04:48:39 +0000 2021	[]	[{"url":"https://t.co/Kle76shPjn","expanded_url":"https://news.yahoo.com/nra-bragged-blocking-boulder-ar-040000858.html","display_url":"news.yahoo.com/nra-bragged-blâ€¦","indices":[257,280]}]	A Colorado judge blocked Boulder from enforcing its 2-year-old assault rifle ban on March 12 after the NRA sued. A week later, a gunman with an â€œAR-15 style rifleâ€� opened fire in a Boulder supermarket, killing 10 people, including a Boulder Police officer. https://t.co/Kle76shPjn	519019.0	RT @shannonrwatts: A Colorado judge blocked Boulder from enforcing its 2-year-old assault rifle ban on March 12 after the NRA sued. A weekâ€¦	4557.0	True	full
1079155	1079155	605983af12cd0a00389e61ba	2021-03-23 05:59:06	[]	[]	Tue Mar 23 04:25:17 +0000 2021	[{"text":"MÃ©xico","indices":[0,7]}]	[{"url":"https://t.co/rTPplWIJqs","expanded_url":"https://latinus.us/2021/03/22/batallas-en-el-desamparo-asi-se-enfrenta-covid-19-mexico/","display_url":"latinus.us/2021/03/22/batâ€¦","indices":[154,177]}]	#MÃ©xico Por favor vean y compartan Ã©ste reportaje con todos sus conocidos y seguidores. Batallas en el desamparo: asÃ­ se enfrenta al Covid-19 en MÃ©xico https://t.co/rTPplWIJqs	21886.0	RT @LaloUrbanoM: #MÃ©xico Por favor vean y compartan Ã©ste reportaje con todos sus conocidos y seguidores. Batallas en el desamparo: asÃ­ seâ€¦	439.0	True	full
1079156	1079156	605983b012cd0a00389e61c6	2021-03-23 05:59:06	[{"text":"CapitalIntereconomÃ­a","indices":[21,42]}]	[{"url":"https://t.co/S6BlqjZDk3","expanded_url":"http://intereconomia.com/directo","display_url":"intereconomia.com/directo","indices":[224,247]}]		[]	[]			Buenos dÃ­as! Arranca #CapitalIntereconomÃ­a â–¶ Alemania enduerecerÃ¡ las restricciones durante Semana Santa â–¶ El Bâ€¦ https://t.co/0FFAwnSYvP	23910.0	True	full
1079157	1079157	605983b012cd0a00389e61c8	2021-03-23 05:59:06	[]	[]	Sun Mar 21 21:52:36 +0000 2021	[]	[{"url":"https://t.co/yKwkTx7bwe","expanded_url":"https://twitter.com/davekeating/status/1372897635577761803","display_url":"twitter.com/davekeating/stâ€¦","indices":[259,282]}]	This insightful thread about EU naÃ¯vetÃ© over vaccine procurement can also help explain South Africaâ€™s problems. Nobody anticipated the full extent of the vaccine nationalism that would emerge in the US and UK â€” although it was probably predictable last year. https://t.co/yKwkTx7bwe	290528.0	RT @geoffreyyork: This insightful thread about EU naÃ¯vetÃ© over vaccine procurement can also help explain South Africaâ€™s problems. Nobody anâ€¦	12005.0	True	full
1079158	1079158	605983b012cd0a00389e61d8	2021-03-23 05:59:07	[]	[]	Tue Mar 23 05:59:01 +0000 2021	[{"text":"Covid19","indices":[100,108]},{"text":"Coronavirus","indices":[172,184]},{"text":"CoWin","indices":[200,206]}]	[{"url":"https://t.co/naepk9Ad9i","expanded_url":"https://www.moneycontrol.com/news/business/companies/i-got-my-vaccination-certificate-digitally-my-friend-in-seattle-got-it-on-a-piece-of-paper-nandan-nilekani-6679931.html","display_url":"moneycontrol.com/news/business/â€¦","indices":[146,169]}]	In a @joinClubhouse conversation, @Infosys co-founder @NandanNilekani lauds the Indian Govt for its #Covid19 response on the digital front. Read: https://t.co/naepk9Ad9i #Coronavirus @BlumeVentures #CoWin https://t.co/4CDdrgyX0o	1055303.0	RT @moneycontrolcom: In a @joinClubhouse conversation, @Infosys co-founder @NandanNilekani lauds the Indian Govt for its #Covid19 responseâ€¦	1184.0	True	full
1079159	1079159	605983b012cd0a00389e6200	2021-03-23 05:59:07	[]	[]	Mon Mar 22 20:20:53 +0000 2021	[]	[{"url":"https://t.co/FLlxAqpWMc","expanded_url":"https://www.google.fr/amp/s/amp.ouest-france.fr/sante/virus/coronavirus/astrazeneca-enquete-ouverte-apres-le-deces-d-un-etudiant-en-medecine-a-nantes-0a3ad804-8b34-11eb-be07-a782e4049e5a","display_url":"google.fr/amp/s/amp.ouesâ€¦","indices":[220,243]}]	ðŸ”»EnquÃªte ouverte aprÃ¨s le dÃ©cÃ¨s dâ€™un Ã©tudiant en mÃ©decine de 24 ans Ã Nantes. Il avait Ã©tÃ© vaccinÃ© Ã lâ€™AstraZeneca il y a 10 jours. Le rapport de lâ€™autopsie Ã©voque Â«Â une hÃ©morragie interne causÃ©e par une thrombose.Â Â» https://t.co/FLlxAqpWMc	10744.0	RT @DocteurGonzo4: ðŸ”»EnquÃªte ouverte aprÃ¨s le dÃ©cÃ¨s dâ€™un Ã©tudiant en mÃ©decine de 24 ans Ã Nantes. Il avait Ã©tÃ© vaccinÃ© Ã lâ€™AstraZeneca il yâ€¦	786.0	True	full
1079160	1079160	605983b012cd0a00389e6202	2021-03-23 05:59:07	[]	[]	Mon Mar 22 16:58:34 +0000 2021	[{"text":"COVID19","indices":[205,213]}]	[{"url":"https://t.co/v6c8TLTQMk","expanded_url":"http://echelledejacob.blogspot.com/2021/03/loms-confirme-que-le-test-covid-19-pcr.html","display_url":"echelledejacob.blogspot.com/2021/03/loms-câ€¦","indices":[217,240]}]	ðŸ”´"Lâ€™OMS confirme que le test Covid-19 PCR est invalide, les estimations des Â« cas positifs Â» sont sans fondement".....aprÃ¨s Ã§a on nous prend pas pour des cons depuis 1 ans sans parler de la manipulation...#COVID19 âž¡ï¸� https://t.co/v6c8TLTQMk â¬…ï¸�	1556.0	RT @Sebastiennoffi: ðŸ”´"Lâ€™OMS confirme que le test Covid-19 PCR est invalide, les estimations des Â« cas positifs Â» sont sans fondement".....aâ€¦	166.0	True	full
1079161	1079161	605983b012cd0a00389e621c	2021-03-23 05:59:07	[]	[]	Tue Mar 23 05:58:53 +0000 2021	[{"text":"mobileplans","indices":[144,156]}]	[{"url":"https://t.co/G3U270mxec","expanded_url":"https://www.techguide.com.au/?p=114958","display_url":"techguide.com.au/?p=114958","indices":[120,143]}]	.@BelongAU adds more data and value to its mobile phone plans on the @Telstra network - see the plans and pricing here: https://t.co/G3U270mxec #mobileplans	12044.0	RT @TechGuideAU: .@BelongAU adds more data and value to its mobile phone plans on the @Telstra network - see the plans and pricing here: htâ€¦	10796.0	True	full
1079162	1079162	605983b012cd0a00389e6220	2021-03-23 05:59:07	[]	[]	Mon Mar 22 23:42:02 +0000 2021	[]	[{"url":"https://t.co/q6ObcTJySO","expanded_url":"https://youtu.be/pvbB-HN3l80","display_url":"youtu.be/pvbB-HN3l80","indices":[218,241]}]	â€œEl origen del horrorâ€�. En septiembre de 2008 estallÃ³ el escÃ¡ndalo de lo falsos positivos cuando once madres de Soacha encontraron a sus hijos desaparecidos en Norte de Santander reportados como NN muertos en combates https://t.co/q6ObcTJySO	226100.0	RT @JulianFMartinez: â€œEl origen del horrorâ€�. En septiembre de 2008 estallÃ³ el escÃ¡ndalo de lo falsos positivos cuando once madres de Soachaâ€¦	1283.0	True	full
1079163	1079163	605983b112cd0a00389e6228	2021-03-23 05:59:07	[]	[]	Mon Mar 22 04:16:36 +0000 2021	[{"text":"HotbitAMA","indices":[0,10]},{"text":"REFI","indices":[28,33]}]	[{"url":"https://t.co/8G1tlJGbi3","expanded_url":"https://t.me/Hotbit_English","display_url":"t.me/Hotbit_English","indices":[190,213]}]	#HotbitAMA Â Glad to invite #REFI team to join AMA at 8:00 (UTC) on Mar 22nd Â ï¸�ðŸ’—Follow us &amp; @Refi_Network &amp; @CryptoIA_2020 ï¸�ðŸ’—LIKE&amp;RT&amp;TAG 3 friends ï¸�ðŸ’—Join AMA to get rewards https://t.co/8G1tlJGbi3 Â 400 $REFI * 15 lucky usersðŸŽ� https://t.co/WuyKQxL9rL	119138.0	RT @Hotbit_news: #HotbitAMA Â Glad to invite #REFI team to join AMA at 8:00 (UTC) on Mar 22nd Â ï¸�ðŸ’—Follow us &amp; @Refi_Network &amp; @CryptoIA_202â€¦	5.0	True	full
1079164	1079164	605983b112cd0a00389e622e	2021-03-23 05:59:07	[]	[]	Tue Mar 23 03:39:58 +0000 2021	[{"text":"A340","indices":[62,67]},{"text":"AvGeek","indices":[231,238]}]	[{"url":"https://t.co/XHMNjwkzar","expanded_url":"https://www.airliners.net/photo/Virgin-Atlantic-Airways/Airbus-A340-642/6360759","display_url":"airliners.net/photo/Virgin-Aâ€¦","indices":[240,263]}]	You know it will be great day when you come across an @Airbus #A340-600 early in the morning. Isn't she just stunning? While G-VWEB is no more with @VirginAtlantic, she is operating cargo missions as 9H-PPE for @EuropeanAvGroup #AvGeek https://t.co/XHMNjwkzar	4289.0	RT @Vinamralongani: You know it will be great day when you come across an @Airbus #A340-600 early in the morning. Isn't she just stunning?â€¦	122.0	True	full
1079165	1079165	605983b112cd0a00389e623c	2021-03-23 05:59:08	[]	[]	Tue Mar 23 05:52:17 +0000 2021	[]	[{"url":"https://t.co/BkZeInhEFq","expanded_url":"https://twitter.com/goldstarmarimo/status/1374235162985201666","display_url":"twitter.com/goldstarmarimoâ€¦","indices":[127,150]}]	4 Case Managers quit in past 3 weeks. And guess what? The ones picking up the slack in the interim have one foot out the door. https://t.co/BkZeInhEFq	433.0	RT @GoldStarMarimo: 4 Case Managers quit in past 3 weeks. And guess what? The ones picking up the slack in the interim have one foot out thâ€¦	2226.0	True	full
1079166	1079166	605983b112cd0a00389e6244	2021-03-23 05:59:08	[]	[]	Mon Mar 22 16:08:16 +0000 2021	[{"text":"KIHYUN","indices":[225,232]},{"text":"ê¸°í˜„","indices":[233,236]},{"text":"KIHYUN_OMOM","indices":[237,249]},{"text":"OST","indices":[250,254]}]	[{"url":"https://t.co/tXCrYrj9JO","expanded_url":"https://youtu.be/FdztB6QfkqA","display_url":"youtu.be/FdztB6QfkqA","indices":[201,224]}]	i hope monbebe never ignore this. We all miss Kihyun, why don't we stream his solo Ost OMOM here...we have to increase the view..its better than nothing monbebe.. CMON!! We need to get 1M!! FIGHTING! https://t.co/tXCrYrj9JO #KIHYUN #ê¸°í˜„ #KIHYUN_OMOM #OST @OfficialMonstaX https://t.co/vydGUjvGRv	1825.0	RT @angelkihy: i hope monbebe never ignore this. We all miss Kihyun, why don't we stream his solo Ost OMOM here...we have to increase the vâ€¦	119.0	True	full
1079167	1079167	605983b112cd0a00389e6246	2021-03-23 05:59:08	[]	[]	Sun Mar 21 16:39:51 +0000 2021	[]	[{"url":"https://t.co/68KVM3Zd4t","expanded_url":"https://amgreatness.com/2021/03/20/why-tulsi-gabbard-is-right-for-an-america-first-gop/","display_url":"amgreatness.com/2021/03/20/whyâ€¦","indices":[189,212]}]	"The Hawaii Democrat and former anti-war candidate is the kind of politician the Republican Party needs to rebuild its shattered credibility." Check out my new piece in @theamgreatness https://t.co/68KVM3Zd4t	27289.0	RT @GavinWax: "The Hawaii Democrat and former anti-war candidate is the kind of politician the Republican Party needs to rebuild its shatteâ€¦	2652.0	True	full
1079168	1079168	605983b112cd0a00389e6250	2021-03-23 05:59:08	[{"text":"FarmersProtest","indices":[130,145]}]	[{"url":"https://t.co/ytOkTBd28g","expanded_url":"https://twitter.com/meghupdates/status/1374021864926842885?s=21","display_url":"twitter.com/meghupdates/stâ€¦","indices":[146,169]}]		[]	[]			@chandrikaLpate1 @RahulGandhi @digvijaya_28 Worst politicians made loss of Rs 814 cr even during global pandemic ðŸ˜·â€¦ https://t.co/2zY1rRF4X3	206.0	True	full
1079169	1079169	605983b112cd0a00389e626a	2021-03-23 05:59:08	[]	[]	Mon Mar 22 14:50:00 +0000 2021	[]	[{"url":"https://t.co/4j6i50VNFH","expanded_url":"https://www.nbcsandiego.com/entertainment/entertainment-news/sweet-motivation-krispy-kreme-offers-free-doughnuts-for-the-vaccinated/5942886/","display_url":"nbcsandiego.com/entertainment/â€¦","indices":[168,191]}]	Obesity is one of the primary factors that affects your response to COVID and these fuckers are giving away a donut a day if youâ€™re vaccinated. Everything is so dumb. https://t.co/4j6i50VNFH	279579.0	RT @BridgetPhetasy: Obesity is one of the primary factors that affects your response to COVID and these fuckers are giving away a donut a dâ€¦	42.0	True	full
1079170	1079170	605983b112cd0a00389e6274	2021-03-23 05:59:08	[]	[]	Mon Mar 22 23:30:04 +0000 2021	[]	[{"url":"https://t.co/mAsnzZVsQF","expanded_url":"http://ow.ly/7x2r50E5BmA","display_url":"ow.ly/7x2r50E5BmA","indices":[142,165]}]	Polish immigrant Marlena Pavlos-Hackney tried to keep running her Michigan business open despite COVID-19. But the state wouldn't allow that. https://t.co/mAsnzZVsQF https://t.co/L9lW6egdmG	13156.0	RT @NewAmericanMag: Polish immigrant Marlena Pavlos-Hackney tried to keep running her Michigan business open despite COVID-19. But the statâ€¦	98.0	True	full
1079171	1079171	605983b112cd0a00389e6276	2021-03-23 05:59:08	[]	[]	Mon Mar 22 22:51:09 +0000 2021	[]	[{"url":"https://t.co/yT2zO9qEJ3","expanded_url":"https://www.simcoereformer.ca/news/local-news/norfolk-farmers-protesting-quarantine-rules","display_url":"simcoereformer.ca/news/local-newâ€¦","indices":[229,252]}]	Again the Liberal Government's mismanagement of COVID border measures are putting Canada's food security at risk. Farmers are right to be frustrated. The Trudeau government and Switch Canada need to fix this broken program ASAP. https://t.co/yT2zO9qEJ3	41337.0	RT @LeslynLewis: Again the Liberal Government's mismanagement of COVID border measures are putting Canada's food security at risk. Farmersâ€¦	1238.0	True	full
1079172	1079172	605983b212cd0a00389e628e	2021-03-23 05:59:09	[]	[]	Tue Mar 23 04:04:49 +0000 2021	[]	[{"url":"https://t.co/wSuiZlw3qh","expanded_url":"https://bit.ly/3f2Ou5a","display_url":"bit.ly/3f2Ou5a","indices":[219,242]}]	Lorenzo Perez's 15-year-old son says his father loved his job working as a street vendor in Fresno. Perez was out working on Sunday when he was shot and killed 'execution-style during a robbery, according to police. https://t.co/wSuiZlw3qh https://t.co/P4iMlE5tbX	86079.0	RT @KMPHFOX26: Lorenzo Perez's 15-year-old son says his father loved his job working as a street vendor in Fresno. Perez was out working onâ€¦	359.0	True	full
1079173	1079173	605983b212cd0a00389e629e	2021-03-23 05:59:08	[{"text":"COVID19","indices":[17,25]}]	[{"url":"https://t.co/j03SrVaYA2","expanded_url":"http://ow.ly/UDTm50E5QNB","display_url":"ow.ly/UDTm50E5QNB","indices":[96,119]}]		[]	[]			March 22 NH DHHS #COVID19 update: 207 positive results with15 in Manchester; no deaths reportedâ€¦ https://t.co/emXNoVtKfg	3018.0	True	full
1079174	1079174	605983b212cd0a00389e62b6	2021-03-23 05:59:09	[]	[]	Mon Mar 22 14:22:32 +0000 2021	[]	[{"url":"https://t.co/ahAito6B2O","expanded_url":"https://twitter.com/francoiducrocq/status/1373659084491218947","display_url":"twitter.com/francoiducrocqâ€¦","indices":[271,294]}]	Vous pouvez pas savoir Ã quel point jâ€™adore quand on se fout de nos gueules câ€™est formidable surtout lorsquâ€™on est obÃ©issant depuis 1 an en FranceðŸ‡«ðŸ‡·par contre en SuÃ¨deðŸ‡¸ðŸ‡ªnos merdiasðŸ“ºðŸ“ºnâ€™en parle pas bizarreðŸ¤”ðŸ˜�ðŸ¤£ðŸ‘� Avancez Ã lâ€™abattoirðŸ’‰ðŸ’‰brave gens grÃ¢ce Ã vÃ´tre CONSENTEMENTðŸ˜�ðŸ‘� https://t.co/ahAito6B2O	15606.0	RT @GaumontRene: Vous pouvez pas savoir Ã quel point jâ€™adore quand on se fout de nos gueules câ€™est formidable surtout lorsquâ€™on est obÃ©issaâ€¦	513.0	True	full
1079175	1079175	605983b212cd0a00389e62c0	2021-03-23 05:59:09	[]	[]	Sat Mar 20 14:33:00 +0000 2021	[{"text":"CeltaRealMadrid","indices":[71,87]},{"text":"LaLiga","indices":[91,98]}]	[{"url":"https://t.co/LPwQbh7sSL","expanded_url":"https://www.futbolenlatv.es/competicion/la-liga","display_url":"futbolenlatv.es/competicion/laâ€¦","indices":[222,245]}]	ðŸ“… EL EVENTO DEL DÃ�A (sÃ¡bado 20 de marzo) ðŸ“… âš½ï¸� @RCCelta - @realmadrid (#CeltaRealMadrid) ðŸ�† #LaLiga â�° 16:15 ðŸ“º Movistar LaLiga y @laligatvbar ðŸŽ™ï¸� JosÃ© SanchÃ­s, @AxelTorres y Jorge Valdano / @albertoperezdoc y @Luismillacoach https://t.co/LPwQbh7sSL	15452.0	RT @futbolenlatv: ðŸ“… EL EVENTO DEL DÃ�A (sÃ¡bado 20 de marzo) ðŸ“… âš½ï¸� @RCCelta - @realmadrid (#CeltaRealMadrid) ðŸ�† #LaLiga â�° 16:15 ðŸ“º Movistar LaLâ€¦	992.0	True	full
1079176	1079176	605983b212cd0a00389e62c6	2021-03-23 05:59:09	[]	[]	Sat Mar 20 21:08:09 +0000 2021	[]	[{"url":"https://t.co/3Ymc2hTR3W","expanded_url":"http://chng.it/FRtVmrs6","display_url":"chng.it/FRtVmrs6","indices":[107,130]}]	Demand the UK Government focuses its Covid-19 efforts on Ivermectin to TREAT Covid-19 - Sign the Petition! https://t.co/3Ymc2hTR3W via @UKChange	1040.0	RT @Yalini_Freedom: Demand the UK Government focuses its Covid-19 efforts on Ivermectin to TREAT Covid-19 - Sign the Petition! https://t.coâ€¦	176.0	True	full
1079177	1079177	605983b312cd0a00389e62ec	2021-03-23 05:59:10	[]	[]	Mon Mar 22 17:00:08 +0000 2021	[{"text":"Covid","indices":[106,112]}]	[{"url":"https://t.co/9TdzSpICo1","expanded_url":"https://twitter.com/AlexBerenson/status/1374015481003319297","display_url":"twitter.com/AlexBerenson/sâ€¦","indices":[280,303]}]	ðŸ’¥"Plus de preuves sur la "thÃ©orie du complot" fou : la 1Ã¨re dose de vaccin provoque des pics d'infections #Covid. Ã‡a vient de Pfizer-mÃªme. Pfizer a exclu des milliers de cas Â«suspectsÂ» de Covid dans son essai clinique. C'Ã©tait Ã©trange. Mais un lecteur a remarquÃ©.." â�—ï¸�VOIRâ�—ï¸�â�—ï¸� https://t.co/9TdzSpICo1	10105.0	RT @aragon_jb: ðŸ’¥"Plus de preuves sur la "thÃ©orie du complot" fou : la 1Ã¨re dose de vaccin provoque des pics d'infections #Covid. Ã‡a vient dâ€¦	7311.0	True	full
1079178	1079178	605983b312cd0a00389e62f0	2021-03-23 05:59:10	[]	[{"url":"https://t.co/sNOlbkRwes","expanded_url":"https://tinyurl.com/yfbwtdgw","display_url":"tinyurl.com/yfbwtdgw","indices":[167,190]},{"url":"https://t.co/MEwhPaz1Zc","expanded_url":"https://tinyurl.com/yej92bwt","display_url":"tinyurl.com/yej92bwt","indices":[235,258]}]		[]	[]			The World Health Organization is busting some of the common misconceptions about Covid-19 that we have all heard abâ€¦ https://t.co/5hF9botNJ2	35.0	True	full
1079179	1079179	605983b312cd0a00389e62f2	2021-03-23 05:59:10	[]	[]	Mon Mar 22 14:48:05 +0000 2021	[{"text":"Myanmar","indices":[41,49]},{"text":"WhatsHappeningInMyanmar","indices":[218,242]}]	[{"url":"https://t.co/rRNj58NGK3","expanded_url":"https://www.reuters.com/article/us-myanmar-politics/eu-imposes-sanctions-on-myanmar-military-targets-generals-idUSKBN2BE074","display_url":"reuters.com/article/us-myaâ€¦","indices":[244,267]}]	A 15-year-old boy was shot dead today in #Myanmar. He wasn't a protester. â€œMy brother was sitting next to the window,â€� his sister said. â€œWe live in the squatters area. Our house is not strong enough to stop bullets.â€� #WhatsHappeningInMyanmar https://t.co/rRNj58NGK3	74759.0	RT @poppymcp: A 15-year-old boy was shot dead today in #Myanmar. He wasn't a protester. â€œMy brother was sitting next to the window,â€� his siâ€¦	83.0	True	full
1079180	1079180	605983b312cd0a00389e62f4	2021-03-23 05:59:10	[]	[]	Mon Mar 22 17:26:50 +0000 2021	[]	[{"url":"https://t.co/hNfger32iw","expanded_url":"https://www.publico.es/politica/derechos-humanos-consejo-europa-pide-espana-adaptar-codigo-penal-estandares-internacionales-libertad-expresion.html?utm_source=twitter&utm_medium=social&utm_campaign=web","display_url":"publico.es/politica/derecâ€¦","indices":[257,280]}]	El Consejo de Europa pide a EspaÃ±a adaptar su cÃ³digo penal a los estÃ¡ndares internacionales de libertad de expresiÃ³n. Â¿Va a responder el Gobierno con otra de sus proclamas vacÃ­as sobre lo "plena" que es nuestra democracia? Â¿O va a dejar ya el negacionismo? https://t.co/hNfger32iw	70824.0	RT @tableroglobal: El Consejo de Europa pide a EspaÃ±a adaptar su cÃ³digo penal a los estÃ¡ndares internacionales de libertad de expresiÃ³n. Â¿Vâ€¦	73.0	True	full
1079181	1079181	605983b312cd0a00389e62f6	2021-03-23 05:59:10	[]	[]	Tue Mar 23 05:50:09 +0000 2021	[]	[{"url":"https://t.co/ZT8JvlcDtP","expanded_url":"https://www.afr.com/politics/federal/companies-shun-4b-jobmaker-force-changes-20210321-p57cmf","display_url":"afr.com/politics/federâ€¦","indices":[250,273]}]	'The scheme has delivered only 521 new jobs in its first six weeks â€“ but on Treasuryâ€™s projections that number should have been at least 10,000 in the program projected to deliver 450,000 jobs in 2Â½ years.' Only ~9,500 short then, @JoshFrydenberg! https://t.co/ZT8JvlcDtP	3695.0	RT @maximumcuddles: 'The scheme has delivered only 521 new jobs in its first six weeks â€“ but on Treasuryâ€™s projections that number should hâ€¦	605.0	True	full
1079182	1079182	605983b312cd0a00389e6316	2021-03-23 05:59:10	[]	[]	Tue Mar 23 04:48:39 +0000 2021	[]	[{"url":"https://t.co/Kle76shPjn","expanded_url":"https://news.yahoo.com/nra-bragged-blocking-boulder-ar-040000858.html","display_url":"news.yahoo.com/nra-bragged-blâ€¦","indices":[257,280]}]	A Colorado judge blocked Boulder from enforcing its 2-year-old assault rifle ban on March 12 after the NRA sued. A week later, a gunman with an â€œAR-15 style rifleâ€� opened fire in a Boulder supermarket, killing 10 people, including a Boulder Police officer. https://t.co/Kle76shPjn	519019.0	RT @shannonrwatts: A Colorado judge blocked Boulder from enforcing its 2-year-old assault rifle ban on March 12 after the NRA sued. A weekâ€¦	893.0	True	full
1079183	1079183	605983b312cd0a00389e631c	2021-03-23 05:59:10	[]	[]	Thu Feb 04 07:51:03 +0000 2021	[]	[{"url":"https://t.co/tysKe9uIi0","expanded_url":"https://twitter.com/ChinaMissionGva/status/1357074651919310851","display_url":"twitter.com/ChinaMissionGvâ€¦","indices":[256,279]}]	Do we think it likely that a government which describes mass internment, forced sterilisation, family separation, brainwashing, and rape as â€œhuman rights protectionâ€� will honour its promise to â€œmove towardsâ€� ratifying forced labour treaties, @vonderleyen? https://t.co/tysKe9uIi0	106432.0	RT @lukedepulford: Do we think it likely that a government which describes mass internment, forced sterilisation, family separation, brainwâ€¦	6.0	True	full
1079184	1079184	605983b312cd0a00389e632e	2021-03-23 05:59:10	[]	[{"url":"https://t.co/6TgnDxpITJ","expanded_url":"https://twitter.com/JcEstepa/status/1374231367538638850?s=20","display_url":"twitter.com/JcEstepa/statuâ€¦","indices":[196,219]}]		[]	[]			@JcEstepa @Mita0402 @Salu_Macallan8 @Campesinocol2 @elvenua3 @andreapechiche @fdbedout TÃº eres el que venÃ­a tratandâ€¦ https://t.co/RpxFwum7eQ	1403.0	True	full
1079185	1079185	605983b412cd0a00389e6334	2021-03-23 05:59:10	[]	[]	Sat Mar 20 02:06:19 +0000 2021	[]	[{"url":"https://t.co/G6llK1QE1V","expanded_url":"https://btcst.medium.com/btcst-initial-liquidity-event-of-%CF%84bitcoin-and-airdrops-for-cake-holders-cdd84f86150b","display_url":"btcst.medium.com/btcst-initial-â€¦","indices":[202,225]}]	(2/3) âœ… Launch parameters of Ï„Bitcoin will be LIVE as STP 6 â€“ Ï„Bitcoin Launch Parameters. â„¹ï¸� Please check Ï„Bitcoinâ€™s fair distribution plan for its initial liquidity and its price stability mechanism https://t.co/G6llK1QE1V	48513.0	RT @BTCST2020: (2/3) âœ… Launch parameters of Ï„Bitcoin will be LIVE as STP 6 â€“ Ï„Bitcoin Launch Parameters. â„¹ï¸� Please check Ï„Bitcoinâ€™s fair dâ€¦	6.0	True	full
1079186	1079186	605983b412cd0a00389e633c	2021-03-23 05:59:10	[]	[]	Tue Mar 23 05:17:53 +0000 2021	[]	[{"url":"https://t.co/Nz4Sil5YX4","expanded_url":"https://www.khaleejtimes.com/editorials-columns/reimagining-diplomacy-in-the-post-covid-world-an-indian-perspective","display_url":"khaleejtimes.com/editorials-colâ€¦","indices":[81,104]}]	EAM @DrSJaishankar writes about Diplomacy in the post Covid world. Read here ðŸ‘‡ https://t.co/Nz4Sil5YX4 @MEAIndia @IndianDiplomacy @cgidubai @AmbKapoor @khaleejtimes	47564.0	RT @IndembAbuDhabi: EAM @DrSJaishankar writes about Diplomacy in the post Covid world. Read here ðŸ‘‡ https://t.co/Nz4Sil5YX4 @MEAIndia @Inâ€¦	10714.0	True	full
1079187	1079187	605983b412cd0a00389e6340	2021-03-23 05:59:10	[]	[]	Mon Mar 22 17:29:33 +0000 2021	[]	[{"url":"https://t.co/euaXkYhppC","expanded_url":"https://www.huffingtonpost.fr/entry/olivier-veran-stop-covid-tous-anti-covid_fr_6058c333c5b6d6c2a2a8f107?ncid=other_twitter_cooo9wqtham&utm_campaign=share_twitter","display_url":"huffingtonpost.fr/entry/olivier-â€¦","indices":[82,105]}]	Olivier VÃ©ran visÃ© par une plainte d'Anticor pour le coÃ»t de l'appli "Stop Covid" https://t.co/euaXkYhppC Anticor considÃ¨re que la gestion de cette application aurait dÃ» faire lâ€™objet dâ€™un marchÃ© public passÃ© via un appel dâ€™offres !	7024.0	RT @pointepern: Olivier VÃ©ran visÃ© par une plainte d'Anticor pour le coÃ»t de l'appli "Stop Covid" https://t.co/euaXkYhppC Anticor considÃ¨â€¦	12.0	True	full
1079188	1079188	605983b412cd0a00389e6342	2021-03-23 05:59:10	[]	[]	Mon Mar 22 17:33:26 +0000 2021	[]	[{"url":"https://t.co/wGjH45OsbJ","expanded_url":"https://bit.ly/2P0kc8m","display_url":"bit.ly/2P0kc8m","indices":[122,145]}]	Uniqlo has named a new green version of the popular anime character Doraemon as its new global sustainability ambassador. https://t.co/wGjH45OsbJ	2823313.0	RT @wwd: Uniqlo has named a new green version of the popular anime character Doraemon as its new global sustainability ambassador. https://â€¦	269.0	True	full
1079189	1079189	605983b412cd0a00389e634c	2021-03-23 05:59:11	[]	[]	Tue Mar 23 05:55:00 +0000 2021	[]	[{"url":"https://t.co/e0jKUnM6C8","expanded_url":"https://www.francetvinfo.fr/sante/maladie/coronavirus/dans-certaines-classes-on-arrive-a-57-eleves-les-ecoles-confrontees-a-une-penurie-d-enseignants-remplacants_4343391.html","display_url":"francetvinfo.fr/sante/maladie/â€¦","indices":[114,137]}]	"Dans certaines classes, on arrive Ã 57 Ã©lÃ¨ves" : les Ã©coles confrontÃ©es Ã une pÃ©nurie d'enseignants remplaÃ§ants https://t.co/e0jKUnM6C8 https://t.co/mKssT51wmo	1830682.0	RT @franceinfo: "Dans certaines classes, on arrive Ã 57 Ã©lÃ¨ves" : les Ã©coles confrontÃ©es Ã une pÃ©nurie d'enseignants remplaÃ§ants https://tâ€¦	56.0	True	full
1079190	1079190	605983b412cd0a00389e6356	2021-03-23 05:59:11	[]	[]	Fri Mar 19 07:55:28 +0000 2021	[]	[{"url":"https://t.co/cyh9O6ASkG","expanded_url":"https://twitter.com/ama_media/status/1372789447985565700","display_url":"twitter.com/ama_media/statâ€¦","indices":[163,186]}]	A very productive meeting today. Thanks for your feedback on the vaccine rollout so far and we will continue to support you as we move to this next crucial phase. https://t.co/cyh9O6ASkG	543196.0	RT @ScottMorrisonMP: A very productive meeting today. Thanks for your feedback on the vaccine rollout so far and we will continue to supporâ€¦	1051.0	True	full
1079191	1079191	605983b412cd0a00389e635e	2021-03-23 05:59:11	[]	[]	Mon Mar 22 22:49:57 +0000 2021	[{"text":"LeMans24","indices":[19,28]},{"text":"OldStock","indices":[75,84]},{"text":"Covid19","indices":[148,156]}]	[{"url":"https://t.co/A7PhAr8Mu5","expanded_url":"https://racemotor.com.br/2021/03/22/paulo-gomes-e-vacinado-contra-a-covid-em-interlagos-no-carro-de-corrida/","display_url":"racemotor.com.br/2021/03/22/pauâ€¦","indices":[205,228]}]	72-year-old former #LeMans24 driver from Brazil Paulo Gomes took his Opala #OldStock racecar to get vaccinated as InterlagosðŸ‡§ðŸ‡· racetrack is today a #Covid19 vaccination drive-thru site (via @racemotor4) ðŸ˜Ž https://t.co/A7PhAr8Mu5	865.0	RT @SergioFonseca8: 72-year-old former #LeMans24 driver from Brazil Paulo Gomes took his Opala #OldStock racecar to get vaccinated as Interâ€¦	40.0	True	full
1079192	1079192	605983b412cd0a00389e636a	2021-03-23 05:59:11	[]	[{"url":"https://t.co/CEgbJbTCGP","expanded_url":"https://www.bloomberg.com/news/articles/2021-03-23/central-bank-of-erdogan-sends-foreign-cash-rushing-out-of-turkey?sref=AeChsofb?sref=AeChsofb","display_url":"bloomberg.com/news/articles/â€¦","indices":[164,187]}]		[]	[]			Investor flight drove the lira down as much as 15% on Monday following President Tayyip Erdoganâ€™s sacking of his thâ€¦ https://t.co/WJHNF2aKZ8	77333.0	True	full
1079193	1079193	605983b412cd0a00389e6374	2021-03-23 05:59:11	[]	[]	Mon Mar 22 22:11:22 +0000 2021	[]	[{"url":"https://t.co/sL9j2su9R9","expanded_url":"https://twitter.com/drzoehyde/status/1373983616338825224","display_url":"twitter.com/drzoehyde/statâ€¦","indices":[280,303]}]	Australien hat die Kurve zerstÃ¶rt. Das war kein GlÃ¼ck o. Zufall. Es gab eine klare, nachvollziehbare Strategie. â–¶ï¸�Kontaktnachverfolgung, Tests. â–¶ï¸�Impfung allein ist nicht die LÃ¶sung, brauchen sie in Kombination mit Public Health MaÃŸnahmen. @DrMikeRyan Make this pandemic history https://t.co/sL9j2su9R9	54558.0	RT @BrinkmannLab: Australien hat die Kurve zerstÃ¶rt. Das war kein GlÃ¼ck o. Zufall. Es gab eine klare, nachvollziehbare Strategie. â–¶ï¸�Kontaktâ€¦	2824.0	True	full
1079194	1079194	605983b412cd0a00389e6388	2021-03-23 05:59:11	[]	[]	Tue Mar 23 05:10:30 +0000 2021	[{"text":"Schulen","indices":[4,12]},{"text":"BundLaenderGipfel","indices":[35,53]},{"text":"Corona","indices":[64,71]},{"text":"Schnelltests","indices":[129,142]}]	[{"url":"https://t.co/a3GNWCikId","expanded_url":"https://www.tagesschau.de/inland/innenpolitik/lockdown-beschluss-105-101.html","display_url":"tagesschau.de/inland/innenpoâ€¦","indices":[169,192]}]	FÃ¼r #Schulen und Kitas wurden beim #BundLaenderGipfel die neuen #Corona -Regeln sogar entschÃ¤rft - nun sollen baldmÃ¶glichst zwei #Schnelltests pro Woche gemacht werden. https://t.co/a3GNWCikId	417376.0	RT @WDRaktuell: FÃ¼r #Schulen und Kitas wurden beim #BundLaenderGipfel die neuen #Corona -Regeln sogar entschÃ¤rft - nun sollen baldmÃ¶glichstâ€¦	18107.0	True	full
1079195	1079195	605983b512cd0a00389e6390	2021-03-23 05:59:11	[]	[]	Tue Mar 23 03:26:06 +0000 2021	[]	[{"url":"https://t.co/GxqNFpqcKO","expanded_url":"https://www.fastcompany.com/90612974/you-are-not-the-person-you-were-before-the-pandemic?partner=rss&utm_source=twitter.com&utm_medium=social&utm_campaign=rss+fastcompany&utm_content=rss","display_url":"fastcompany.com/90612974/you-aâ€¦","indices":[224,247]}]	Feels strange to feel so emotional about a piece that basically just plainly states what the past year has been like. But man. What a terrible thing this has all been. I carry sadness with me as reliably as I carry my mask. https://t.co/GxqNFpqcKO	160521.0	RT @gaywonk: Feels strange to feel so emotional about a piece that basically just plainly states what the past year has been like. But man.â€¦	425.0	True	full
1079196	1079196	605983b512cd0a00389e63c8	2021-03-23 05:59:12	[]	[]	Tue Mar 23 04:48:00 +0000 2021	[{"text":"COVID19","indices":[72,80]}]	[{"url":"https://t.co/nibFrnhzRN","expanded_url":"https://www.jpost.com/breaking-news/astrazeneca-may-have-included-outdated-info-from-us-vaccine-trial-niaid-662880","display_url":"jpost.com/breaking-news/â€¦","indices":[183,206]}]	Drugmaker @AstraZeneca may have included outdated information from its #COVID19 vaccine clinical trial, the U.S. National Institute of Allergy and Infectious Diseases (NIAID) said. https://t.co/nibFrnhzRN	487706.0	RT @Jerusalem_Post: Drugmaker @AstraZeneca may have included outdated information from its #COVID19 vaccine clinical trial, the U.S. Natioâ€¦	406.0	True	full
1079197	1079197	605983b512cd0a00389e63cc	2021-03-23 05:59:12	[]	[{"url":"https://t.co/6mEMzQ1jtX","expanded_url":"http://share.colorofchange.org/704028141t?referring_akid=49482.1145771.oxyJ1l","display_url":"share.colorofchange.org/704028141t?refâ€¦","indices":[198,221]}]		[]	[]			After years of fighting against the NCAAâ€™s outdated and racist rules, we have federal legislation in Congress thatâ€¦ https://t.co/vp1Xh3EdF7	80.0	True	full
1079198	1079198	605983b512cd0a00389e63d8	2021-03-23 05:59:12	[]	[]	Tue Mar 23 02:30:02 +0000 2021	[]	[{"url":"https://t.co/h7EXy4GFu0","expanded_url":"https://grist.org/justice/one-of-the-most-polluted-counties-in-america-is-getting-40000-more-oil-wells/?utm_campaign=sprout&utm_source=twitter&utm_medium=social&utm_content=1615477072","display_url":"grist.org/justice/one-ofâ€¦","indices":[261,284]}]	Kern County has some of the US's worst air pollution thanks to its 78,000 oil &amp; gas wells that spew toxins into the air. Now it's slated to get 40K more oil wells â€” which we're sure is unrelated that Big Oil spent $10M+ lobbying CA politicians last year. https://t.co/h7EXy4GFu0	186684.0	RT @foe_us: Kern County has some of the US's worst air pollution thanks to its 78,000 oil &amp; gas wells that spew toxins into the air. Now iâ€¦	161.0	True	full
1079199	1079199	605983b512cd0a00389e63e0	2021-03-23 05:59:12	[]	[]	Sun Mar 21 13:48:46 +0000 2021	[]	[{"url":"https://t.co/k4SKSfxLJh","expanded_url":"https://jamanetwork.com/journals/jama/fullarticle/2777898?utm_source=facebook&utm_campaign=content-shareicons&utm_content=article_engagement&utm_medium=social&utm_term=032021#.YFYY0Aj3zck.facebook","display_url":"jamanetwork.com/journals/jama/â€¦","indices":[251,274]}]	Sorry Dr Fauci and other fearmongers, new study shows vaccines and naturally acquired immunity DO effectively neutralize COVID variants. Good news for everyone but bureaucrats and petty tyrants! Neutralizing Antibodies Against SARS-CoV-2 Variants https://t.co/k4SKSfxLJh	3119287.0	RT @RandPaul: Sorry Dr Fauci and other fearmongers, new study shows vaccines and naturally acquired immunity DO effectively neutralize COVIâ€¦	209.0	True	full
1079200	1079200	605983b512cd0a00389e63ec	2021-03-23 05:59:12	[]	[]	Mon Mar 22 15:49:53 +0000 2021	[]	[{"url":"https://t.co/BDB1ueGx0t","expanded_url":"https://terrabrasilnoticias.com/2021/03/video-carla-zambelli-desmascara-governo-doria-e-descobre-que-3-milhoes-de-vacinas-distribuidas-por-bolsonaro-nao-foram-aplicadas-em-sp-em-todo-o-brasil-governadores-nao-usaram-15-milhoes/","display_url":"terrabrasilnoticias.com/2021/03/video-â€¦","indices":[237,260]}]	Assassinatos premeditado, mortes anunciadas!!! VÃ­deo: Carla Zambelli desmascara governo Doria e descobre que 3 milhÃµes de vacinas distribuÃ­das por Bolsonaro nÃ£o foram aplicadas em SP; em todo o Brasil, governadores nÃ£o usaram 15 milhÃµes https://t.co/BDB1ueGx0t via @TerraBrasilnot	24461.0	RT @AMAROK_LUPPUS: Assassinatos premeditado, mortes anunciadas!!! VÃ­deo: Carla Zambelli desmascara governo Doria e descobre que 3 milhÃµes dâ€¦	1663.0	True	full
1079201	1079201	605983b612cd0a00389e6400	2021-03-23 05:59:12	[]	[]	Tue Mar 23 04:08:07 +0000 2021	[]	[{"url":"https://t.co/dETpMdDzFT","expanded_url":"https://abcn.ws/2QtIIPP","display_url":"abcn.ws/2QtIIPP","indices":[254,277]}]	"I'm six months in and I'm still experiencing symptoms." For millions of people, surviving COVID-19 has been the starting point of a longer journeyâ€”one that is poorly understood and increasingly consequential as the the world grapple with the pandemic. https://t.co/dETpMdDzFT https://t.co/ONuF92ZcuT	16590835.0	RT @ABC: "I'm six months in and I'm still experiencing symptoms." For millions of people, surviving COVID-19 has been the starting point oâ€¦	564.0	True	full
1079202	1079202	605983b612cd0a00389e6414	2021-03-23 05:59:13	[]	[]	Sun Mar 21 14:00:20 +0000 2021	[{"text":"Airdrop","indices":[6,14]},{"text":"Airdrops","indices":[229,238]},{"text":"crypto","indices":[239,246]},{"text":"STC","indices":[247,251]},{"text":"Bitcoin","indices":[252,260]},{"text":"AirdropDet","indices":[261,272]}]	[{"url":"https://t.co/QydYLfB3zE","expanded_url":"https://t.me/SafetheChildrenAirdropBot","display_url":"t.me/SafetheChildreâ€¦","indices":[119,142]},{"url":"https://t.co/XB93LMlOhR","expanded_url":"https://youtu.be/rL5Z4UG2u2E","display_url":"youtu.be/rL5Z4UG2u2E","indices":[204,227]}]	ðŸ”� New #Airdrop: Safe The Children ðŸ’²Reward: Up to 100 STC [~$15]+10 STC [~$1.5] per referral ðŸ”´ Start the airdrop bot: https://t.co/QydYLfB3zE ðŸ”˜ Do the tasks on the bot and submit your data. ðŸ”˜ Details: https://t.co/XB93LMlOhR #Airdrops #crypto #STC #Bitcoin #AirdropDet https://t.co/jjEmdL3usc	272081.0	RT @AirdropDet: ðŸ”� New #Airdrop: Safe The Children ðŸ’²Reward: Up to 100 STC [~$15]+10 STC [~$1.5] per referral ðŸ”´ Start the airdrop bot: httpâ€¦	31.0	True	full
1079203	1079203	605983b712cd0a00389e645e	2021-03-23 05:59:14	[]	[]	Tue Mar 23 04:16:58 +0000 2021	[]	[{"url":"https://t.co/G4UmhoCFVW","expanded_url":"https://www.sandiegouniontribune.com/communities/san-diego/story/2021-03-20/without-data-covid-19s-impact-on-some-of-san-diegos-minority-groups-is-overlooked-advocates-say","display_url":"sandiegouniontribune.com/communities/saâ€¦","indices":[159,182]}]	Without data, COVID-19's impact on some San Diego minorities is overlooked, advocates say, w/ @aminasheik of @ucsdrefugee &amp; @HappyAraneta @UCSDMedSchool https://t.co/G4UmhoCFVW	776.0	RT @UCSD_DCP: Without data, COVID-19's impact on some San Diego minorities is overlooked, advocates say, w/ @aminasheik of @ucsdrefugee &amp; @â€¦	43.0	True	full
1079204	1079204	605983b712cd0a00389e6466	2021-03-23 05:59:14	[]	[{"url":"https://t.co/Ugwo0WMnQl","expanded_url":"https://mol.im/a/9391579","display_url":"mol.im/a/9391579","indices":[93,116]},{"url":"https://t.co/aTh7AG5lwR","expanded_url":"http://dailym.ai/android","display_url":"dailym.ai/android","indices":[121,144]}]		[]	[]			Chri. St people. STOP THIS NOW. Coronavirus vaccines will be COMPULSORY for care home staffâ€¦ https://t.co/gMqhdhEFit	543.0	True	full
1079205	1079205	605983b712cd0a00389e646a	2021-03-23 05:59:14	[{"text":"AmharaOutOfTigray","indices":[222,240]}]	[{"url":"https://t.co/HW1beoJNTJ","expanded_url":"https://bit.ly/3lldqWD","display_url":"bit.ly/3lldqWD","indices":[257,280]}]		[]	[]			"The â€œlaw enforcement operationâ€� of the federal government applying a World War I type of human wave tactics to winâ€¦ https://t.co/wXjpacC4v5	34.0	True	full
1079206	1079206	605983b712cd0a00389e6470	2021-03-23 05:59:14	[]	[{"url":"https://t.co/CB3ukeZ5rd","expanded_url":"https://web.facebook.com/ICJARP","display_url":"web.facebook.com/ICJARP","indices":[93,116]}]		[]	[]			Don't forget to join us today at noon (SAST) for this conversation with @Dr_JAMavedzenge onâ€¦ https://t.co/I6fzzJFpie	2422.0	True	full
1079207	1079207	605983b712cd0a00389e647c	2021-03-23 05:59:14	[]	[{"url":"https://t.co/RneGrgakGv","expanded_url":"https://reseauinternational.net/une-petite-bombe-les-vaccines-seraient-plus-contagieux-que-les-non-vaccines/","display_url":"reseauinternational.net/une-petite-bomâ€¦","indices":[213,236]}]		[]	[]			Une petite bombe ! Les vaccinÃ©s seraient plus contagieux que les non vaccinÃ©s ! Alexandra Henrion Caude a obtenu sâ€¦ https://t.co/QksNye7VKx	27.0	True	full
1079208	1079208	605983b712cd0a00389e648a	2021-03-23 05:59:14	[]	[]	Mon Mar 22 23:44:20 +0000 2021	[{"text":"COVID19","indices":[25,33]}]	[{"url":"https://t.co/4XiHmirpjz","expanded_url":"https://trib.al/xiDKolK","display_url":"trib.al/xiDKolK","indices":[158,181]}]	The legislation covering #COVID19 restrictions includes a ban on leaving the UK without a reasonable excuse - with the hefty fine for those breaking the rule https://t.co/4XiHmirpjz	7036163.0	RT @SkyNews: The legislation covering #COVID19 restrictions includes a ban on leaving the UK without a reasonable excuse - with the hefty fâ€¦	700.0	True	full
1079209	1079209	605983b712cd0a00389e6490	2021-03-23 05:59:14	[]	[]	Mon Mar 22 19:49:22 +0000 2021	[]	[{"url":"https://t.co/7KtCW37dKG","expanded_url":"https://www.express.co.uk/travel/articles/1413337/holidays-illegal-fine-new-covid-laws-overseas-travel-monday","display_url":"express.co.uk/travel/articleâ€¦","indices":[132,155]}]	Les vacances Ã l'Ã©tranger seront rendues ILLÃ‰GALES - amende de 5000 Â£ pour les personnes qui tentent de quitter la Grande-Bretagne https://t.co/7KtCW37dKG	7628.0	RT @MohamedTahiri_: Les vacances Ã l'Ã©tranger seront rendues ILLÃ‰GALES - amende de 5000 Â£ pour les personnes qui tentent de quitter la Granâ€¦	72.0	True	full
1079210	1079210	605983b712cd0a00389e6494	2021-03-23 05:59:14	[]	[]	Sat Mar 13 10:56:05 +0000 2021	[{"text":"SmallPox","indices":[91,100]},{"text":"Polio","indices":[105,111]},{"text":"AntiVaxxers","indices":[148,160]}]	[{"url":"https://t.co/1Ryj3kuNHS","expanded_url":"https://twitter.com/gkinsky/status/1370689163419385856","display_url":"twitter.com/gkinsky/statusâ€¦","indices":[278,301]}]	People who refuse vaccinations are ethically lazy. Vaccination is how we rid ourselves of #SmallPox and #Polio. Few ppl have serious side effects. #AntiVaxxers want to benefit from everybody else being vaccinated but not risk any of the side effects of getting one themselves. https://t.co/1Ryj3kuNHS	43826.0	RT @CSojourner: People who refuse vaccinations are ethically lazy. Vaccination is how we rid ourselves of #SmallPox and #Polio. Few ppl haâ€¦	2173.0	True	full
1079211	1079211	605983b712cd0a00389e6496	2021-03-23 05:59:14	[]	[]	Sat Mar 20 04:38:22 +0000 2021	[]	[{"url":"https://t.co/XL3bZwAU2X","expanded_url":"https://twitter.com/CUZAPE/status/1373014900138647552?s=09","display_url":"twitter.com/CUZAPE/status/â€¦","indices":[252,275]}]	ðŸ‘‡Audiencia pÃºblica a el goberladron @fgcabezadevaca quien se sintiÃ³ ofendido junto con sus representantes legales por ventilar de que delitos se le acusa. El Dr. @SNietoCastillo Responde de manera contundente y acertada ante la @SCJN la libertad de https://t.co/XL3bZwAU2X	5757.0	RT @IrmaMR3: ðŸ‘‡Audiencia pÃºblica a el goberladron @fgcabezadevaca quien se sintiÃ³ ofendido junto con sus representantes legales por ventilarâ€¦	1819.0	True	full
1079212	1079212	605983b712cd0a00389e64a0	2021-03-23 05:59:14	[]	[{"url":"https://t.co/qqd9SmdpaY","expanded_url":"https://www.instagram.com/p/CMwBVy_H-Ty/?utm_source=ig_web_button_share_sheet","display_url":"instagram.com/p/CMwBVy_H-Ty/â€¦","indices":[186,209]}]		[]	[]			El programa bilingue inglÃ©s se dicta en colegios checos bilingÃ¼es o en colegios de secundaria cuyos Ãºltimos aÃ±os deâ€¦ https://t.co/2pKxD1O7g3	1413.0	True	full
1079213	1079213	605983b812cd0a00389e64ca	2021-03-23 05:59:15	[]	[]	Tue Mar 23 00:30:17 +0000 2021	[]	[{"url":"https://t.co/761SgdCute","expanded_url":"https://twitter.com/helvetico2/status/1367233313434386440?s=20","display_url":"twitter.com/helvetico2/staâ€¦","indices":[258,281]}]	@Antonirogergc Recuerdas mi hilo de 'el imperio de la ficciÃ³n'? necesitan hacerlo asÃ­, q nos creamos sus holocuentos a base de repetir y repetir por todos los conductos q dominan: arte, cine, mass media, gobiernos, educaciÃ³n, etc y nosotros lo hacemos real! https://t.co/761SgdCute	4546.0	RT @helvetico2: @Antonirogergc Recuerdas mi hilo de 'el imperio de la ficciÃ³n'? necesitan hacerlo asÃ­, q nos creamos sus holocuentos a baseâ€¦	3518.0	True	full
1079214	1079214	605983b812cd0a00389e64d0	2021-03-23 05:59:15	[]	[]	Mon Mar 22 21:42:03 +0000 2021	[{"text":"WalterKerr100","indices":[221,235]}]	[{"url":"https://t.co/GMUU32sAk7","expanded_url":"http://bit.ly/WalterKerr100","display_url":"bit.ly/WalterKerr100","indices":[197,220]}]	Yesterday, our home on Broadway, the Walter Kerr Theatre, celebrated its 100th Anniversary! We're honored to celebrate with @Jujamcyn with their new, interactive timeline of the theatre's history: https://t.co/GMUU32sAk7 #WalterKerr100 https://t.co/IT017ISWIg	49490.0	RT @hadestown: Yesterday, our home on Broadway, the Walter Kerr Theatre, celebrated its 100th Anniversary! We're honored to celebrate withâ€¦	806.0	True	full
1079215	1079215	605983b812cd0a00389e64f6	2021-03-23 05:59:15	[]	[]	Mon Mar 22 16:50:24 +0000 2021	[]	[{"url":"https://t.co/cF7X9e8sAb","expanded_url":"https://www.washingtonpost.com/opinions/2021/03/22/rents-rich-are-plummeting-rents-poor-are-rising-why/","display_url":"washingtonpost.com/opinions/2021/â€¦","indices":[155,178]}]	Really stark chart from Chicago showing rents rising during the pandemic in the cheapest neighborhoods, falling in the most expensive ones, via @crampell https://t.co/cF7X9e8sAb https://t.co/5GUeaHbv5T	38364.0	RT @emilymbadger: Really stark chart from Chicago showing rents rising during the pandemic in the cheapest neighborhoods, falling in the moâ€¦	329.0	True	full
1079216	1079216	605983b912cd0a00389e6502	2021-03-23 05:59:15	[]	[]	Mon Mar 22 19:34:04 +0000 2021	[]	[{"url":"https://t.co/zCcHf0L2OF","expanded_url":"http://ow.ly/Dhxb50E5vx5","display_url":"ow.ly/Dhxb50E5vx5","indices":[153,176]}]	Por la pandemia cerraron un millÃ³n 10 mil 857 negocios de todo tipo, los cuales representan 20.8% de los 4.9 millones establecimientos, revelÃ³ el Inegi. https://t.co/zCcHf0L2OF	4894763.0	RT @proceso: Por la pandemia cerraron un millÃ³n 10 mil 857 negocios de todo tipo, los cuales representan 20.8% de los 4.9 millones establecâ€¦	507.0	True	full
1079217	1079217	605983b912cd0a00389e6520	2021-03-23 05:59:16	[]	[]	Mon Mar 22 21:27:29 +0000 2021	[{"text":"climate","indices":[261,269]},{"text":"community","indices":[270,280]}]	[{"url":"https://t.co/WUgc1SB1Mv","expanded_url":"https://kentbylines.co.uk/guston-inland-border-clearance-site-dover-and-deal-lib-dems-slam-government/","display_url":"kentbylines.co.uk/guston-inland-â€¦","indices":[221,244]}]	Dover and Deal LibDem chair, Roben Franklin, has joined other local parties in its wholehearted opposition to the new Inland Border Clearance site for HGVs, scheduled to start construction this month on agricultural land https://t.co/WUgc1SB1Mv Penelope James #climate #community https://t.co/wbeEOYL4Qq	1597.0	RT @KentBylines: Dover and Deal LibDem chair, Roben Franklin, has joined other local parties in its wholehearted opposition to the new Inlaâ€¦	25.0	True	full
1079218	1079218	605983b912cd0a00389e652c	2021-03-23 05:59:16	[{"text":"All_Health_Fitness_Tips","indices":[86,110]},{"text":"Coronavirus_News","indices":[111,128]}]	[{"url":"https://t.co/4s1CEIHvwx","expanded_url":"https://www.iweller.com/coronavirus/this-new-study-suggests-that-children-have-a-stronger-antibody-response-to-covid-19/","display_url":"iweller.com/coronavirus/thâ€¦","indices":[255,278]}]		[]	[]			This new study suggests that children have a stronger antibody response to covid-19 - #All_Health_Fitness_Tipsâ€¦ https://t.co/bkrjlgTcBh	57.0	True	full
1079219	1079219	605983b912cd0a00389e6530	2021-03-23 05:59:16	[]	[]	Tue Mar 23 04:48:39 +0000 2021	[]	[{"url":"https://t.co/Kle76shPjn","expanded_url":"https://news.yahoo.com/nra-bragged-blocking-boulder-ar-040000858.html","display_url":"news.yahoo.com/nra-bragged-blâ€¦","indices":[257,280]}]	A Colorado judge blocked Boulder from enforcing its 2-year-old assault rifle ban on March 12 after the NRA sued. A week later, a gunman with an â€œAR-15 style rifleâ€� opened fire in a Boulder supermarket, killing 10 people, including a Boulder Police officer. https://t.co/Kle76shPjn	519019.0	RT @shannonrwatts: A Colorado judge blocked Boulder from enforcing its 2-year-old assault rifle ban on March 12 after the NRA sued. A weekâ€¦	78.0	True	full
1079220	1079220	605983b912cd0a00389e6544	2021-03-23 05:59:16	[]	[]	Tue Mar 23 05:48:03 +0000 2021	[{"text":"glamsham","indices":[118,127]},{"text":"KartikAaryan","indices":[128,141]},{"text":"ShehnaazGill","indices":[142,155]},{"text":"coronavirus","indices":[156,168]},{"text":"COVIDãƒ¼19","indices":[169,178]},{"text":"bollywood","indices":[179,189]},{"text":"biggboss","indices":[190,199]}]	[{"url":"https://t.co/7tuhfZNTds","expanded_url":"https://www.glamsham.com/bollywood/news/kartik-aaryan-test-positive-covid-19-shehnaaz-gill-speedy-recovery","display_url":"glamsham.com/bollywood/newsâ€¦","indices":[93,116]}]	Kartik Aaryan test positive for COVID-19; Shehnaaz Gill pray for his speedy recovery Link - https://t.co/7tuhfZNTds #glamsham #KartikAaryan #ShehnaazGill #coronavirus #COVIDãƒ¼19 #bollywood #biggboss https://t.co/ObRYxetAaN	57738.0	RT @glamsham: Kartik Aaryan test positive for COVID-19; Shehnaaz Gill pray for his speedy recovery Link - https://t.co/7tuhfZNTds #glamshâ€¦	381.0	True	full
1079221	1079221	605983b912cd0a00389e6548	2021-03-23 05:59:16	[]	[]	Thu Mar 18 02:04:04 +0000 2021	[{"text":"BSC","indices":[232,236]},{"text":"BTC","indices":[237,241]},{"text":"ETH","indices":[242,246]},{"text":"BNB","indices":[247,251]}]	[{"url":"https://t.co/xx55YiGfm3","expanded_url":"https://www.bsc.news/post/chainge-finance-on-the-fusion-blockchain-has-exceeded-one-million-users-on-its-waiting-list","display_url":"bsc.news/post/chainge-fâ€¦","indices":[253,276]}]	The DEX @FinanceChainge is set to launch on the @FUSIONProtocol network with over a million users on the protocols waitlist. This decentralized exchange aims to innovate on traditional models through leveraging the Fusion Network. #BSC #BTC #ETH #BNB https://t.co/xx55YiGfm3	41308.0	RT @news_of_bsc: The DEX @FinanceChainge is set to launch on the @FUSIONProtocol network with over a million users on the protocols waitlisâ€¦	46.0	True	full
1079222	1079222	605983b912cd0a00389e654e	2021-03-23 05:59:16	[{"text":"NOWPLAYING","indices":[0,11]},{"text":"quoradio","indices":[72,81]},{"text":"qcradio","indices":[82,90]},{"text":"hiphop","indices":[91,98]},{"text":"rnb","indices":[99,103]},{"text":"pop","indices":[104,108]},{"text":"rock","indices":[109,114]},{"text":"top40","indices":[115,121]},{"text":"radio","indices":[122,128]},{"text":"eclectic","indices":[129,138]},{"text":"onlineradio","indice…	[{"url":"https://t.co/CaaGRrfjxk","expanded_url":"https://bit.ly/radioquo","display_url":"bit.ly/radioquo","indices":[44,67]}]		[]	[]			#NOWPLAYING : All but Me LISTEN HERE âž¡ï¸� https://t.co/CaaGRrfjxk #quoradio #qcradio #hiphop #rnb #pop #rockâ€¦ https://t.co/7bhMeMF8A4	1345.0	True	full
1079223	1079223	605983ba12cd0a00389e6572	2021-03-23 05:59:17	[{"text":"AmharaOutOfTigray","indices":[222,240]}]	[{"url":"https://t.co/mO6plmNmLL","expanded_url":"https://bit.ly/3lldqWD","display_url":"bit.ly/3lldqWD","indices":[257,280]}]		[]	[]			"The â€œlaw enforcement operationâ€� of the federal government applying a World War I type of human wave tactics to winâ€¦ https://t.co/TvF284WntO	11.0	True	full
1079224	1079224	605983ba12cd0a00389e6576	2021-03-23 05:59:17	[]	[]	Tue Mar 23 05:54:14 +0000 2021	[]	[{"url":"https://t.co/6fzfKkbTLq","expanded_url":"https://twitter.com/tlowdon/status/1374143261166596103","display_url":"twitter.com/tlowdon/statusâ€¦","indices":[173,196]}]	So does Turmeric &amp; many other healthier blood thinning, inflammation lowering natural roots, herbs &amp; vegetables. And get this: we've known this for over 100 years.ðŸ¤” https://t.co/6fzfKkbTLq	1099.0	RT @DJKatie888: So does Turmeric &amp; many other healthier blood thinning, inflammation lowering natural roots, herbs &amp; vegetables. And get thâ€¦	21.0	True	full
1079225	1079225	605983ba12cd0a00389e6580	2021-03-23 05:59:17	[]	[]	Tue Mar 23 05:57:40 +0000 2021	[]	[{"url":"https://t.co/osYgDEPUsE","expanded_url":"https://twitter.com/TheSharkPunch/status/1274089602970615814","display_url":"twitter.com/TheSharkPunch/â€¦","indices":[195,218]}]	After murdering 10 people a white shooter in Boulder Colorado was apprehended by the police. A year ago 23 year old Elijah McClain was murdered by the police a block away for wearing a ski mask https://t.co/osYgDEPUsE	61106.0	RT @theserfstv: After murdering 10 people a white shooter in Boulder Colorado was apprehended by the police. A year ago 23 year old Elijahâ€¦	469.0	True	full
1079226	1079226	605983ba12cd0a00389e6586	2021-03-23 05:59:17	[]	[]	Tue Mar 23 05:10:42 +0000 2021	[{"text":"Breton","indices":[32,39]}]	[{"url":"https://t.co/zdbzpEANSL","expanded_url":"https://twitter.com/sputnikvaccine/status/1373983183310618633","display_url":"twitter.com/sputnikvaccineâ€¦","indices":[278,301]}]	Vladimir Poutine Ã propos de la #Breton: Â«Â Lorsque nous entendons de telles dÃ©clarations (...) nous nous posons une question : quels intÃ©rÃªts ces gens dÃ©fendent-ils? Les intÃ©rÃªts des sociÃ©tÃ©s pharmaceutiques ou des citoyens europÃ©ens? Nous n'imposons notre vaccin Ã personne.Â Â» https://t.co/zdbzpEANSL	3478.0	RT @ACheinine: Vladimir Poutine Ã propos de la #Breton: Â«Â Lorsque nous entendons de telles dÃ©clarations (...) nous nous posons une questionâ€¦	186.0	True	full
1079227	1079227	605983ba12cd0a00389e6596	2021-03-23 05:59:17	[]	[]	Sat Mar 20 23:06:36 +0000 2021	[]	[{"url":"https://t.co/xgxdIUFCAf","expanded_url":"https://twitter.com/RepRoKhanna/status/1373391900888203264","display_url":"twitter.com/RepRoKhanna/stâ€¦","indices":[278,301]}]	Watsup Ro. What plan do yâ€™all have to force $15 into the next reconciliation bill? I know yâ€™all tried that letter, but that didnâ€™t work so next time is there another strategy to get around the President, VP, and conservative Dems blocking a minimum wage increase for Americans? https://t.co/xgxdIUFCAf	117765.0	RT @J_ManPrime21: Watsup Ro. What plan do yâ€™all have to force $15 into the next reconciliation bill? I know yâ€™all tried that letter, but thâ€¦	918.0	True	full
1079228	1079228	605983bb12cd0a00389e65ac	2021-03-23 05:59:17	[]	[]	Mon Mar 22 19:40:02 +0000 2021	[{"text":"virtuallearning","indices":[229,245]},{"text":"edchat","indices":[246,253]},{"text":"teacherchat","indices":[255,267]}]	[{"url":"https://t.co/6jdmcTbCKy","expanded_url":"https://www.donorschoose.org/covid-1-year-later-report","display_url":"donorschoose.org/covid-1-year-lâ€¦","indices":[204,227]}]	It's been over a year since schools started closing due to COVID. We asked 1,100 teachers what it's been like â€” and what they need to help their students come back strong! ðŸ’ªðŸ�½ðŸ’ªðŸ�» Find out what they said! https://t.co/6jdmcTbCKy #virtuallearning #edchat #teacherchat https://t.co/U6DUpBoqe1	250549.0	RT @DonorsChoose: It's been over a year since schools started closing due to COVID. We asked 1,100 teachers what it's been like â€” and whatâ€¦	167.0	True	full
1079229	1079229	605983bb12cd0a00389e65da	2021-03-23 05:59:18	[]	[]	Mon Mar 22 20:20:18 +0000 2021	[{"text":"CovidWomensVoices","indices":[214,232]}]	[{"url":"https://t.co/1PMarjeDN5","expanded_url":"https://www.reuters.com/article/us-health-coronavirus-women-un-trfn-idUSKBN2BE2SS","display_url":"reuters.com/article/us-heaâ€¦","indices":[233,256]}]	"Women made up just 24% on task forces set up to manage COVID recovery in 137 countries examined. Of the 225 task forces, 26 had no women at all. A disparity that risks creating an unequal recovery, the UN warned" #CovidWomensVoices https://t.co/1PMarjeDN5	2325.0	RT @CovidWomenVoice: "Women made up just 24% on task forces set up to manage COVID recovery in 137 countries examined. Of the 225 task forcâ€¦	1862.0	True	full
1079230	1079230	605983bb12cd0a00389e65f4	2021-03-23 05:59:18	[]	[]	Tue Mar 23 05:23:08 +0000 2021	[]	[{"url":"https://t.co/PwfTsgNKmw","expanded_url":"https://tucson.com/news/local/willcox-man-ambushed-guard-convoy-carrying-covid-19-vaccines-in-texas-police-say/article_cfb66f66-8b94-11eb-b618-7f371f6620c9.html?utm_campaign=snd-autopilot&utm_medium=social&utm_source=twitter_TucsonStar","display_url":"tucson.com/news/local/wilâ€¦","indices":[161,184]}]	An Arizona man from Willcox ambushed a National Guard convoy transporting COVID-19 vaccine doses Monday in west Texas, police told the Fort Worth Star-Telegram. https://t.co/PwfTsgNKmw	79375.0	RT @TucsonStar: An Arizona man from Willcox ambushed a National Guard convoy transporting COVID-19 vaccine doses Monday in west Texas, poliâ€¦	1284.0	True	full
1079231	1079231	605983bb12cd0a00389e6600	2021-03-23 05:59:18	[]	[{"url":"https://t.co/U6CmSDioiI","expanded_url":"https://diario16.com/ciudadanos-vuelve-a-apostar-por-manueco-y-su-corrupcion-e-impide-que-prospere-la-mocion-de-tudanca/","display_url":"diario16.com/ciudadanos-vueâ€¦","indices":[195,218]}]		[]	[]			Abascal sostiene a Ciudadanos en sus gobiernos, Ciudadanos vuelve a apostar por MaÃ±ueco y su corrupciÃ³n y Gabilondoâ€¦ https://t.co/7T9WcDNAH4	309.0	True	full
1079232	1079232	605983bb12cd0a00389e660a	2021-03-23 05:59:18	[]	[]	Tue Mar 23 00:30:00 +0000 2021	[]	[{"url":"https://t.co/CLjh7XvO0N","expanded_url":"https://twitter.com/dailycamera/status/1373065622318374914","display_url":"twitter.com/dailycamera/stâ€¦","indices":[231,254]}]	The NRA recently sued Boulder over its ban on assault rifles and 10+ round magazines. According to media, the Boulder gunman used an AR-style rifle to kill six people at a grocery store just six days after a judge blocked the ban. https://t.co/CLjh7XvO0N	519046.0	RT @shannonrwatts: The NRA recently sued Boulder over its ban on assault rifles and 10+ round magazines. According to media, the Boulder guâ€¦	89.0	True	full
1079233	1079233	605983bc12cd0a00389e6628	2021-03-23 05:59:19	[]	[]	Sat Mar 20 11:35:00 +0000 2021	[{"text":"LaLiga","indices":[24,31]},{"text":"ElFÃºtbolConTuBar","indices":[224,241]}]	[{"url":"https://t.co/aN0GlYpdun","expanded_url":"https://www.futbolenlatv.es/canal/laliga-tv-bar","display_url":"futbolenlatv.es/canal/laliga-tâ€¦","indices":[242,265]}]	â�¸ï¸� Todos los equipos de #LaLiga quieren marcharse al parÃ³n con buen sabor de boca. Â¡VÃ­velo en @laligatvbar! ðŸ”¥ S - 14:00: @AthleticClub - @SDEibar ðŸ”¥ S - 16:15: @RCCelta - @realmadrid ðŸ”¥ D - 16:15: @valenciacf - @GranadaCdeF #ElFÃºtbolConTuBar https://t.co/aN0GlYpdun	15452.0	RT @futbolenlatv: â�¸ï¸� Todos los equipos de #LaLiga quieren marcharse al parÃ³n con buen sabor de boca. Â¡VÃ­velo en @laligatvbar! ðŸ”¥ S - 14:00:â€¦	992.0	True	full
1079234	1079234	605983bc12cd0a00389e6634	2021-03-23 05:59:19	[{"text":"Karnataka","indices":[96,106]},{"text":"CoronaVirusUpdates","indices":[107,126]},{"text":"Covid19","indices":[127,135]},{"text":"vaccination","indices":[136,148]},{"text":"Vaccinationdrive","indices":[149,166]},{"text":"punjab","indices":[167,174]},{"text":"ChandigarhUpdate","indices":[175,192]}]	[{"url":"https://t.co/Emfbr8dN0b","expanded_url":"https://www.healthwire.co/covid-19-karnataka-restricts-travellers-from-punjab-chandigarh/","display_url":"healthwire.co/covid-19-karnaâ€¦","indices":[195,218]}]		[]	[]			COVID-19: Karnataka Restricts Travellers from Punjab, Chandigarh @MoHFW_INDIA @CMofKarnataka #Karnatakaâ€¦ https://t.co/fPF6COjqdn	4979.0	True	full
1079235	1079235	605983bc12cd0a00389e6638	2021-03-23 05:59:19	[]	[]	Mon Mar 22 22:14:06 +0000 2021	[]	[{"url":"https://t.co/EFLUF9w0AJ","expanded_url":"https://twitter.com/kaleighscruggs/status/1374119046308855813","display_url":"twitter.com/kaleighscruggsâ€¦","indices":[196,219]}]	I donâ€™t mind going back to the office. But the agency is going to have to find someone else to do the 15 hours of work a week Iâ€™m currently putting in when I would previously have been commuting. https://t.co/EFLUF9w0AJ	3800.0	RT @GrumpyAgencyGuy: I donâ€™t mind going back to the office. But the agency is going to have to find someone else to do the 15 hours of workâ€¦	146.0	True	full
1079236	1079236	605983bc12cd0a00389e664c	2021-03-23 05:59:19	[]	[]	Tue Mar 23 05:47:08 +0000 2021	[]	[{"url":"https://t.co/Gr70dDXcE8","expanded_url":"https://www.telegraph.co.uk/politics/2021/03/22/care-home-staff-face-compulsory-covid-vaccination/","display_url":"telegraph.co.uk/politics/2021/â€¦","indices":[177,200]}]	â€œLeaked Cabinet plans reveal that Prime Minister and Health Secretary have agreed to make jabs a legal requirementâ€� Just another conspiracy theory....Never going to happen... https://t.co/Gr70dDXcE8	93985.0	RT @simondolan: â€œLeaked Cabinet plans reveal that Prime Minister and Health Secretary have agreed to make jabs a legal requirementâ€� Just aâ€¦	55.0	True	full
1079237	1079237	605983bc12cd0a00389e666c	2021-03-23 05:59:19	[]	[]	Fri Mar 19 21:08:40 +0000 2021	[]	[{"url":"https://t.co/EK7rVylz4m","expanded_url":"https://www.twitch.tv/dkbcazz","display_url":"twitch.tv/dkbcazz","indices":[199,222]}]	ðŸŽ²Sorteo De Un Pack De La Risa De FortniteðŸŽ² El Sorteo Incluye; ðŸ”°3 Skins Con Sus Respectivos Picos ðŸ”°1000 V-Bucks Bases Para Participar: Favâ�¤ï¸�y RtðŸ”� Follow a @Cakzzito Y a @BeeGamers_ Follow en Twitch https://t.co/EK7rVylz4m ðŸŽŠGanador Dia 26 A Las 22:00 En Stream ðŸŽŠ Suerte!! https://t.co/6DyLhenILc	538.0	RT @Cakzzito: ðŸŽ²Sorteo De Un Pack De La Risa De FortniteðŸŽ² El Sorteo Incluye; ðŸ”°3 Skins Con Sus Respectivos Picos ðŸ”°1000 V-Bucks Bases Para Paâ€¦	11.0	True	full
1079238	1079238	605983bd12cd0a00389e666e	2021-03-23 05:59:19	[]	[]	Tue Mar 23 04:46:47 +0000 2021	[]	[{"url":"https://t.co/ms208iPyH6","expanded_url":"https://www.washingtonpost.com/opinions/global-opinions/china-might-be-right-about-america-but-what-are-its-leaders-so-afraid-of/2021/03/21/d9906848-88e2-11eb-8a8b-5cf82c3dffe4_story.html","display_url":"washingtonpost.com/opinions/globaâ€¦","indices":[219,242]}]	If the Chinese governments "is so confident in the superiority of its own model...why do its leaders act so afraid?" Why do they refuse to give the people of China a voice in who governs them. The dictator's nightmare. https://t.co/ms208iPyH6 https://t.co/YtthLGt1Oo	459264.0	RT @KenRoth: If the Chinese governments "is so confident in the superiority of its own model...why do its leaders act so afraid?" Why do thâ€¦	356.0	True	full
1079239	1079239	605983bd12cd0a00389e6680	2021-03-23 05:59:20	[]	[]	Mon Mar 22 09:37:41 +0000 2021	[]	[{"url":"https://t.co/PKTa1L75Wj","expanded_url":"https://www.economist.com/asia/2021/03/18/economic-pressure-is-unlikely-to-force-myanmars-junta-to-retreat","display_url":"economist.com/asia/2021/03/1â€¦","indices":[167,190]}]	Given that the Burmese army does not mind shooting its own citizens, it's unlikely to shrink from printing money, or looting state budgets, in order to finance itself https://t.co/PKTa1L75Wj	2077.0	RT @charlie_mccann: Given that the Burmese army does not mind shooting its own citizens, it's unlikely to shrink from printing money, or loâ€¦	8.0	True	full
1079240	1079240	605983bd12cd0a00389e6684	2021-03-23 05:59:20	[]	[]	Tue Mar 23 04:45:02 +0000 2021	[]	[{"url":"https://t.co/4pG7Nep5Rj","expanded_url":"https://www.news24.com/fin24/companies/exclusive-sarb-being-sued-over-steinhoff-posing-a-threat-to-the-retailers-multi-billion-global-settlement-20210323","display_url":"news24.com/fin24/companieâ€¦","indices":[243,266]}]	The South African Reserve Bank is being sued for allegedly enabling Steinhoff to move assets overseas while the group was technically insolvent, and allowing its local entities to settle claims by foreign investors. | @karynmaughan @JanTamb https://t.co/4pG7Nep5Rj	3897693.0	RT @News24: The South African Reserve Bank is being sued for allegedly enabling Steinhoff to move assets overseas while the group was technâ€¦	1771.0	True	full
1079241	1079241	605983bd12cd0a00389e66b6	2021-03-23 05:59:20	[{"text":"ableg","indices":[50,56]}]	[{"url":"https://t.co/uN8AgEQ8Xx","expanded_url":"https://www.bbc.co.uk/news/uk-england-leeds-56417014","display_url":"bbc.co.uk/news/uk-englanâ€¦","indices":[127,150]}]		[]	[]			Not another example... â�¦@CMOH_Albertaâ�© â�¦@jkenneyâ�© #ableg Covid lockdown: Children as young as eight self-harming,â€¦ https://t.co/JZS4PsEwIi	31.0	True	full
1079242	1079242	605983be12cd0a00389e66c2	2021-03-23 05:59:20	[]	[]	Tue Mar 23 04:38:10 +0000 2021	[{"text":"DynamiteTo1B","indices":[202,215]}]	[{"url":"https://t.co/O6nb4PKjOQ","expanded_url":"https://youtu.be/gdZLi9oWNZg","display_url":"youtu.be/gdZLi9oWNZg","indices":[218,241]}]	ðŸš€ DATO ARMY sabÃ­an que @bts_twt es tendencia #1 en las bÃºsquedas de MelOn? Nosotros desde Latam podemos apoyar a los chicos haciendo stream a sus canciones y MVs AquÃ­ les dejo el link de â€˜Dynamiteâ€™ #DynamiteTo1B https://t.co/O6nb4PKjOQ Cr: kchartsmaster -ðŸ§© https://t.co/vH4JXKDDdx	33022.0	RT @ARMYForce_Peru: ðŸš€ DATO ARMY sabÃ­an que @bts_twt es tendencia #1 en las bÃºsquedas de MelOn? Nosotros desde Latam podemos apoyar a losâ€¦	2.0	True	full
1079243	1079243	605983be12cd0a00389e66ca	2021-03-23 05:59:20	[]	[{"url":"https://t.co/V4i4n2Xg7X","expanded_url":"https://twitter.com/genghisdiaz/status/1305618429567696896?s=21","display_url":"twitter.com/genghisdiaz/stâ€¦","indices":[266,289]}]		[]	[]			@LIRIO_AG Hola Â¿me ayudas con un RT porfa? La pandemia nos golpeÃ³ horrible a los artistas y aÃºn falta mucho para pâ€¦ https://t.co/RQOUiYr8rg	4240.0	True	full
1079244	1079244	605983be12cd0a00389e66d0	2021-03-23 05:59:20	[]	[]	Tue Mar 23 01:48:53 +0000 2021	[]	[{"url":"https://t.co/yJWHPH42xK","expanded_url":"https://twitter.com/comediansresist/status/1374170490877538305","display_url":"twitter.com/comediansresisâ€¦","indices":[272,295]}]	The situation at the border is dire for families seeking asylum, and Biden needs to let them in immediately. Shelters are at capacity and lacking PPE. So Iâ€™m heading to TJ/MXL with 3,000 masks, but we also need to send thousands more to other border towns. Chip in! â¬‡ï¸�â¬‡ï¸� https://t.co/yJWHPH42xK	5220.0	RT @icaito: The situation at the border is dire for families seeking asylum, and Biden needs to let them in immediately. Shelters are at câ€¦	55.0	True	full
1079245	1079245	605983be12cd0a00389e66d2	2021-03-23 05:59:20	[]	[]	Sun Mar 21 18:41:54 +0000 2021	[]	[{"url":"https://t.co/6eP6OKFsmo","expanded_url":"https://twitter.com/RBReich/status/1373391024601579521","display_url":"twitter.com/RBReich/statusâ€¦","indices":[163,186]}]	If we are going to treat corporations as people for purposes of campaign financing, they should also be treated as people for purposes of federal income taxation. https://t.co/6eP6OKFsmo	39492.0	RT @minhtngo: If we are going to treat corporations as people for purposes of campaign financing, they should also be treated as people forâ€¦	3220.0	True	full
1079246	1079246	605983be12cd0a00389e66de	2021-03-23 05:59:21	[]	[]	Mon Mar 22 19:25:26 +0000 2021	[]	[{"url":"https://t.co/tLUg2CTLAz","expanded_url":"https://www.express.co.uk/travel/articles/1413337/holidays-illegal-fine-new-covid-laws-overseas-travel-monday","display_url":"express.co.uk/travel/articleâ€¦","indices":[125,148]}]	Fines for leaving country from next Monday if not a valid reason to do so ,immigrants can still travel into uk no problem ðŸ¤”ðŸ˜ https://t.co/tLUg2CTLAz	1298.0	RT @daisie12roberts: Fines for leaving country from next Monday if not a valid reason to do so ,immigrants can still travel into uk no probâ€¦	2408.0	True	full
1079247	1079247	605983be12cd0a00389e66e4	2021-03-23 05:59:21	[]	[]	Mon Mar 22 17:15:53 +0000 2021	[]	[{"url":"https://t.co/8El1IUayCS","expanded_url":"https://www.mercurynews.com/2021/03/16/covid-newsom-touts-school-reopening-but-few-hours-are-spent-in-class/","display_url":"mercurynews.com/2021/03/16/covâ€¦","indices":[212,235]}]	The Governor, who sends his own kids to private school, brought his "re-opening" tour to a public school in Alameda last week where "pupils will be on campus just two days a week for two and a half hours each." https://t.co/8El1IUayCS	8708.0	RT @Aaron_Glantz: The Governor, who sends his own kids to private school, brought his "re-opening" tour to a public school in Alameda lastâ€¦	1773.0	True	full
1079248	1079248	605983be12cd0a00389e66ee	2021-03-23 05:59:21	[]	[]	Mon Mar 22 16:25:47 +0000 2021	[]	[{"url":"https://t.co/5PBBLseiRb","expanded_url":"https://www.francesoir.fr/societe-sante/ivermectine-lema-deconseille-son-utilisation-pour-la-prevention-ou-le-traitement-du","display_url":"francesoir.fr/societe-sante/â€¦","indices":[223,246]}]	ðŸ’ŠDans un communiquÃ© de presse du 22 mars 2021, lâ€™Agence europÃ©enne des mÃ©dicaments @EMA_News annonce dÃ©conseiller lâ€™utilisation de lâ€™ivermectine pour la prÃ©vention ou le traitement de la Covid-19. Le scandale de trop ? â¬‡ï¸� https://t.co/5PBBLseiRb	58161.0	RT @france_soir: ðŸ’ŠDans un communiquÃ© de presse du 22 mars 2021, lâ€™Agence europÃ©enne des mÃ©dicaments @EMA_News annonce dÃ©conseiller lâ€™utiliâ€¦	228.0	True	full
1079249	1079249	605983be12cd0a00389e66f0	2021-03-23 05:59:21	[]	[]	Tue Mar 23 04:48:39 +0000 2021	[]	[{"url":"https://t.co/Kle76shPjn","expanded_url":"https://news.yahoo.com/nra-bragged-blocking-boulder-ar-040000858.html","display_url":"news.yahoo.com/nra-bragged-blâ€¦","indices":[257,280]}]	A Colorado judge blocked Boulder from enforcing its 2-year-old assault rifle ban on March 12 after the NRA sued. A week later, a gunman with an â€œAR-15 style rifleâ€� opened fire in a Boulder supermarket, killing 10 people, including a Boulder Police officer. https://t.co/Kle76shPjn	519019.0	RT @shannonrwatts: A Colorado judge blocked Boulder from enforcing its 2-year-old assault rifle ban on March 12 after the NRA sued. A weekâ€¦	1277.0	True	full
1079250	1079250	605983be12cd0a00389e6702	2021-03-23 05:59:21	[]	[]	Mon Mar 22 14:18:49 +0000 2021	[{"text":"ì œë…¸","indices":[198,201]},{"text":"à¹€à¸ˆà¹‚à¸™à¹ˆ","indices":[202,208]},{"text":"JENO","indices":[209,214]},{"text":"HAPPYJENODAY","indices":[216,229]},{"text":"nomin","indices":[231,237]},{"text":"noren","indices":[238,244]}]	[{"url":"https://t.co/JvefXddFbD","expanded_url":"https://forms.gle/v2RkCsWwocPLfK228","display_url":"forms.gle/v2RkCsWwocPLfKâ€¦","indices":[173,196]}]	Pls.rtðŸ¥º ðŸŽ€Give away Jeno birthday ðŸŽ‚ 1 set / 1 ea - 3 Polaroid - 1 Postcard for shippers NOMIN,NOREN ðŸŒšðŸŒ� ðŸ“¦shipping 25à¸¿ ðŸ“® From today-15 Apirl https://t.co/JvefXddFbD #ì œë…¸ #à¹€à¸ˆà¹‚à¸™à¹ˆ #JENO #HAPPYJENODAY #nomin #noren https://t.co/vFxQyyaJJ5	2.0	RT @missyou_missme_: Pls.rtðŸ¥º ðŸŽ€Give away Jeno birthday ðŸŽ‚ 1 set / 1 ea - 3 Polaroid - 1 Postcard for shippersâ€¦	63.0	True	full
1079251	1079251	605983be12cd0a00389e6706	2021-03-23 05:59:21	[]	[]	Mon Mar 22 05:05:00 +0000 2021	[{"text":"COVID19","indices":[200,208]},{"text":"mascarillas","indices":[209,221]}]	[{"url":"https://t.co/meX2Vw0uCD","expanded_url":"https://www.enfermeriaactiva.com/ha-fallecido-la-prevencion-de-riesgos-laborales/","display_url":"enfermeriaactiva.com/ha-fallecido-lâ€¦","indices":[176,199]}]	"Ha fallecido la prevenciÃ³n de riesgos laborales". Con esa contundencia nos visita @urgenciasemerge en una entrada que no dejarÃ¡ indiferente a nadie en los tiempos que corren. https://t.co/meX2Vw0uCD #COVID19 #mascarillas https://t.co/WY5c5ZSFl6	942.0	RT @EnfActiva21blog: "Ha fallecido la prevenciÃ³n de riesgos laborales". Con esa contundencia nos visita @urgenciasemerge en una entrada queâ€¦	929.0	True	full
1079252	1079252	605983be12cd0a00389e6712	2021-03-23 05:59:21	[]	[]	Tue Mar 23 03:36:11 +0000 2021	[{"text":"B117","indices":[146,151]},{"text":"COVID19","indices":[234,242]}]	[{"url":"https://t.co/4Vqx2tvK5V","expanded_url":"https://www.dw.com/en/germany-imposes-strict-lockdown-over-easter/a-56948895","display_url":"dw.com/en/germany-impâ€¦","indices":[257,280]}]	BREAKINGâ€”â€œA new pandemicâ€�â€”Germany ðŸ‡©ðŸ‡ª announces strict Easter lockdown. "What we have is essentially a new pandemic," Merkel said. The new variant #B117 is "significantly more deadly, significantly more infectious." Iâ€™ve warned a new #COVID19 wave coming. https://t.co/4Vqx2tvK5V https://t.co/PesfWvYZYz	457825.0	RT @DrEricDing: BREAKINGâ€”â€œA new pandemicâ€�â€”Germany ðŸ‡©ðŸ‡ª announces strict Easter lockdown. "What we have is essentially a new pandemic," Merkelâ€¦	1730.0	True	full
1079253	1079253	605983bf12cd0a00389e671e	2021-03-23 05:59:21	[]	[]	Mon Mar 22 10:00:41 +0000 2021	[{"text":"Covid_19","indices":[50,59]},{"text":"OSH","indices":[120,124]}]	[{"url":"https://t.co/6DlTMi1K0a","expanded_url":"http://etui.org/ZJ3","display_url":"etui.org/ZJ3","indices":[211,234]}]	Workplaces are key vectors in the transmission of #Covid_19. It is crucial that occupational health and safety measures #OSH take centre stage in mitigation policies. In collaboration with @ID_VUB @VUBrussel âž¡ï¸�https://t.co/6DlTMi1K0a https://t.co/vfwtu9xfmc	11060.0	RT @ETUI_org: Workplaces are key vectors in the transmission of #Covid_19. It is crucial that occupational health and safety measures #OSHâ€¦	215.0	True	full
1079254	1079254	605983bf12cd0a00389e6728	2021-03-23 05:59:21	[{"text":"CoronavirusStrain","indices":[0,18]},{"text":"indiacoronaupdate","indices":[105,123]},{"text":"COVID19India","indices":[124,137]},{"text":"CoronaInIndia","indices":[138,152]},{"text":"CoronaUpdate","indices":[153,166]},{"text":"CoronaInIndia","indices":[167,181]},{"text":"Statewise","indices":[182,192]},{"text":"CoronaFighters","indices":[193,208]},{"text":"covidfighter","indices":[209,…	[{"url":"https://t.co/IorYyCrbMD","expanded_url":"https://news.schoolfinds.com/uttar-pradesh-covid-19-list-district-wise-corona-update-corona-daily-update-in-up-positive-case-in-up-today-uttar-pradesh-corona-news-update-total-deaths-in-up/","display_url":"news.schoolfinds.com/uttar-pradesh-â€¦","indices":[80,103]}]		[]	[]			#CoronavirusStrain UTTAR PRADESH Corona Update on 23-MAR-21 Total Death 8,760 https://t.co/IorYyCrbMDâ€¦ https://t.co/3xv76k4fWl	56.0	True	full
1079255	1079255	605983bf12cd0a00389e6734	2021-03-23 05:59:22	[]	[{"url":"https://t.co/18AqCVXGWg","expanded_url":"https://www.eldiario.es/132_6fee2c","display_url":"eldiario.es/132_6fee2c","indices":[217,240]}]		[]	[]			Hace sÃ³lo unos aÃ±os daban risa sus desvarÃ­os desfasados, hoy millones de espaÃ±oles jalean a esta manada de misÃ³ginoâ€¦ https://t.co/gTrRzWkVvQ	176.0	True	full
1079256	1079256	605983bf12cd0a00389e6744	2021-03-23 05:59:22	[]	[]	Mon Mar 22 14:22:14 +0000 2021	[]	[{"url":"https://t.co/RX0695Ibr8","expanded_url":"https://www.thelocal.se/20210322/opinion-the-pandemic-has-caused-divides-and-damaged-friendships-in-sweden/","display_url":"thelocal.se/20210322/opiniâ€¦","indices":[222,245]}]	How will friendships survive the Covid-19 pandemic in Sweden, asks @lisabjurwald who nails it in this week's column. So many decisions here have been left to individuals - making differences in values painfully apparent. https://t.co/RX0695Ibr8	3683.0	RT @CatJREdwards: How will friendships survive the Covid-19 pandemic in Sweden, asks @lisabjurwald who nails it in this week's column. So mâ€¦	186.0	True	full
1079257	1079257	605983bf12cd0a00389e674a	2021-03-23 05:59:22	[]	[]	Mon Mar 22 13:10:34 +0000 2021	[{"text":"giveaway","indices":[257,266]}]	[{"url":"https://t.co/9XYqXUNvmz","expanded_url":"https://t.me/MXCEnglish","display_url":"t.me/MXCEnglish","indices":[62,85]}]	ðŸ”¥@MXC_Exchange AMA with @radixdlt $eXRD ðŸ“�MXC telegram group: https://t.co/9XYqXUNvmz â�°15:30, Mar23 (UTC+8) âœ…Follow @radixdlt&amp; @MXC_Fans âœ…RT&amp;Like&amp;Tag3 âœ…Comment ðŸ�†10ppl* 10 $USDT equivalent token each Join us to learn more about @radixdlt&amp; #giveawayðŸŽŠðŸŽŠ https://t.co/e06uVr9AK1	29497.0	RT @MXC_Fans: ðŸ”¥@MXC_Exchange AMA with @radixdlt $eXRD ðŸ“�MXC telegram group: https://t.co/9XYqXUNvmz â�°15:30, Mar23 (UTC+8) âœ…Follow @radixdlâ€¦	37.0	True	full
1079258	1079258	605983bf12cd0a00389e675e	2021-03-23 05:59:22	[]	[{"url":"https://t.co/ZKL24zgQbg","expanded_url":"https://www.diariopanorama.com/noticia/377765/repudiable-comentario-machista-jorge-lanata-se-volvio-viral","display_url":"diariopanorama.com/noticia/377765â€¦","indices":[158,181]}]		[]	[]			El periodista se refiriÃ³ a una becaria del Ministerio de Desarrollo Territorial y HÃ¡bitat de la NaciÃ³n. En las redeâ€¦ https://t.co/9uCMLyJ2gx	21450.0	True	full
1079259	1079259	605983bf12cd0a00389e6768	2021-03-23 05:59:22	[]	[]	Sat Jan 02 21:38:46 +0000 2021	[]	[{"url":"https://t.co/4zHcv3cdlS","expanded_url":"https://twitter.com/LynzforCongress/status/1282175926160314368?s=20","display_url":"twitter.com/LynzforCongresâ€¦","indices":[250,273]}]	He also violated Senate rules when his office received an email to its official inbox + he took that correspondence to post on his personal Twitter. You might remember his big fight to help Missourians by attacking the NBA. I wrote about it here (https://t.co/4zHcv3cdlS) 47/	44659.0	RT @LynzforCongress: He also violated Senate rules when his office received an email to its official inbox + he took that correspondence toâ€¦	1277.0	True	full
1079260	1079260	605983bf12cd0a00389e676a	2021-03-23 05:59:22	[]	[]	Tue Mar 23 02:19:02 +0000 2021	[]	[{"url":"https://t.co/AdTEtumeFg","expanded_url":"https://www.gofundme.com/f/sugdjsb?utm_campaign=p_cf+share-flow-1&utm_medium=copy_link&utm_source=customer","display_url":"gofundme.com/f/sugdjsb?utm_â€¦","indices":[152,175]}]	my dad got admitted to the icu. he's no longer responsive, we're hoping for the best. please help if you can, an RT would save my dad's life, thank you https://t.co/AdTEtumeFg	437.0	RT @wangyobi: my dad got admitted to the icu. he's no longer responsive, we're hoping for the best. please help if you can, an RT would savâ€¦	818.0	True	full
1079261	1079261	605983c012cd0a00389e67a6	2021-03-23 05:59:23	[]	[]	Tue Mar 23 04:39:28 +0000 2021	[]	[{"url":"https://t.co/7Vdri8EtQi","expanded_url":"https://twitter.com/atrupar/status/1374176686066008065","display_url":"twitter.com/atrupar/statusâ€¦","indices":[238,261]}]	Matt Gaetz lied again. According to records, his "son" Nestor graduated in 2019, before Covid, and didn't miss out on graduation or prom. Also, Nestor is not Matt Gaetz's son. He has an actual father but is Gaetz's a live-in companion. https://t.co/7Vdri8EtQi	150612.0	RT @deangloster: Matt Gaetz lied again. According to records, his "son" Nestor graduated in 2019, before Covid, and didn't miss out on gradâ€¦	7608.0	True	full
1079262	1079262	605983c012cd0a00389e67ba	2021-03-23 05:59:23	[]	[]	Mon Mar 22 15:16:53 +0000 2021	[]	[{"url":"https://t.co/OhrY9hVH9x","expanded_url":"https://unherd.com/2021/02/inside-the-zero-covid-campaign/","display_url":"unherd.com/2021/02/insideâ€¦","indices":[243,266]}]	At no point has lockdown â€œscienceâ€� ever concerned itself with whether lockdowns are moral, legal, necessary, or even effective. The sole concern of lockdown scientists appears to be psychological: how to manipulate populations into complying. https://t.co/OhrY9hVH9x	23831.0	RT @MichaelPSenger: At no point has lockdown â€œscienceâ€� ever concerned itself with whether lockdowns are moral, legal, necessary, or even efâ€¦	204.0	True	full
1079263	1079263	605983c012cd0a00389e67c8	2021-03-23 05:59:23	[]	[]	Tue Mar 23 05:01:25 +0000 2021	[{"text":"COVID19","indices":[4,12]},{"text":"retail","indices":[67,74]},{"text":"MCProOpinion","indices":[185,198]}]	[{"url":"https://t.co/jaM6PdoPEt","expanded_url":"https://www.moneycontrol.com/news/opinion/apparel-retailers-step-up-store-expansion-to-drive-growth-market-share-6680701.html","display_url":"moneycontrol.com/news/opinion/aâ€¦","indices":[202,225]}]	The #COVID19 pandemic is accelerating a shift to online sales. But #retail stores continue to hold sway and play a central role in apparel companies' growth plans. @sree_rsr writes for #MCProOpinion. https://t.co/jaM6PdoPEt	1055303.0	RT @moneycontrolcom: The #COVID19 pandemic is accelerating a shift to online sales. But #retail stores continue to hold sway and play a cenâ€¦	97.0	True	full
1079264	1079264	605983c112cd0a00389e67de	2021-03-23 05:59:23	[]	[]	Tue Mar 23 02:35:21 +0000 2021	[]	[{"url":"https://t.co/qMBhgl4t6D","expanded_url":"https://twitter.com/lenibriscoe/status/1374136449289879556","display_url":"twitter.com/lenibriscoe/stâ€¦","indices":[257,280]}]	no but actually this is legit a thing so menstruating ppl listen up! when u get vaccinated ur period might come early and/or be heavier, iâ€™m nearly a week early this is bullshit ðŸ˜¡ (my sister who also got vaxxed with me this morning also started hers today) https://t.co/qMBhgl4t6D	8692.0	RT @kaekaecurtis: no but actually this is legit a thing so menstruating ppl listen up! when u get vaccinated ur period might come early andâ€¦	143.0	True	full
1079265	1079265	605983c112cd0a00389e67f0	2021-03-23 05:59:24	[]	[]	Wed Feb 24 09:00:01 +0000 2021	[{"text":"DOGE","indices":[23,28]},{"text":"CRO","indices":[39,43]}]	[{"url":"https://t.co/ve4tlWAapg","expanded_url":"https://bit.ly/3dGxAbM","display_url":"bit.ly/3dGxAbM","indices":[134,157]}]	âš¡Next on Supercharger: #DOGE ðŸ’°Deposit #CRO &amp; farm $DOGE with 1-click ðŸ”¥USD 250K allocation ðŸ—“ 27 Feb 2021, 15:00 UTC Sign Up Now: https://t.co/ve4tlWAapg https://t.co/NZuF5LB22a	428835.0	RT @cryptocom: âš¡Next on Supercharger: #DOGE ðŸ’°Deposit #CRO &amp; farm $DOGE with 1-click ðŸ”¥USD 250K allocation ðŸ—“ 27 Feb 2021, 15:00 UTC Sign Upâ€¦	61.0	True	full
1079266	1079266	605983c112cd0a00389e67f2	2021-03-23 05:59:24	[]	[]	Mon Mar 22 20:28:11 +0000 2021	[{"text":"Nantes","indices":[100,107]},{"text":"AstraZeneca","indices":[154,166]}]	[{"url":"https://t.co/dgu0QWLB54","expanded_url":"https://www.ouest-france.fr/sante/virus/coronavirus/astrazeneca-enquete-ouverte-apres-le-deces-d-un-etudiant-en-medecine-a-nantes-0a3ad804-8b34-11eb-be07-a782e4049e5a","display_url":"ouest-france.fr/sante/virus/coâ€¦","indices":[254,277]}]	âš¡ðŸ‡²ðŸ‡«INFO - Â« Mon frÃ¨re Ã©tait en parfaite santÃ© Â». Un Ã©tudiant de 24 ans a Ã©tÃ© trouvÃ© mort chez lui Ã #Nantes, 10 jours aprÃ¨s avoir reÃ§u une dose du vaccin #AstraZeneca. Le rapport Ã©voque Â«Â une hÃ©morragie interne causÃ©e par une thromboseÂ Â». (Ouest-France) https://t.co/dgu0QWLB54	199195.0	RT @Brevesdepresse: âš¡ðŸ‡²ðŸ‡«INFO - Â« Mon frÃ¨re Ã©tait en parfaite santÃ© Â». Un Ã©tudiant de 24 ans a Ã©tÃ© trouvÃ© mort chez lui Ã #Nantes, 10 jours aâ€¦	119.0	True	full
1079267	1079267	605983c112cd0a00389e6802	2021-03-23 05:59:24	[]	[]	Tue Mar 23 04:48:39 +0000 2021	[]	[{"url":"https://t.co/Kle76shPjn","expanded_url":"https://news.yahoo.com/nra-bragged-blocking-boulder-ar-040000858.html","display_url":"news.yahoo.com/nra-bragged-blâ€¦","indices":[257,280]}]	A Colorado judge blocked Boulder from enforcing its 2-year-old assault rifle ban on March 12 after the NRA sued. A week later, a gunman with an â€œAR-15 style rifleâ€� opened fire in a Boulder supermarket, killing 10 people, including a Boulder Police officer. https://t.co/Kle76shPjn	519019.0	RT @shannonrwatts: A Colorado judge blocked Boulder from enforcing its 2-year-old assault rifle ban on March 12 after the NRA sued. A weekâ€¦	666.0	True	full
1079268	1079268	605983c112cd0a00389e6828	2021-03-23 05:59:24	[]	[]	Tue Mar 23 05:03:27 +0000 2021	[{"text":"SXSW","indices":[136,141]},{"text":"harunemuri","indices":[142,153]},{"text":"nytimes","indices":[154,162]}]	[{"url":"https://t.co/mCOA2jMmTD","expanded_url":"https://www.nytimes.com/2021/03/22/arts/music/sxsw-music-festival.html","display_url":"nytimes.com/2021/03/22/artâ€¦","indices":[111,134]}]	Haru Nemuri has been picked up as one of the Best 15 Acts of SXSW 2021 on the @nytimes!! @sxsw @haru_nemuri https://t.co/mCOA2jMmTD #SXSW #harunemuri #nytimes	34.0	RT @jusmgmt: Haru Nemuri has been picked up as one of the Best 15 Acts of SXSW 2021 on the @nytimes!! @sxsw @haru_nemuri https://t.co/mCâ€¦	591.0	True	full
1079269	1079269	605983c212cd0a00389e682e	2021-03-23 05:59:24	[]	[]	Tue Mar 23 05:51:16 +0000 2021	[{"text":"EXO","indices":[133,137]},{"text":"ì—‘ì†Œ","indices":[138,141]},{"text":"Baekhyun","indices":[142,151]},{"text":"ë°±í˜„","indices":[152,155]}]	[{"url":"https://t.co/OVeUPMJy4F","expanded_url":"https://n.news.naver.com/entertain/article/112/0003413128?lfrom=twitter","display_url":"n.news.naver.com/entertain/artiâ€¦","indices":[157,180]}]	@weareoneEXO EXO Baekhyun Live Broadcast Commemorating the Release of New Album â€œBambi.â€�Â Special Online Communication On the 30th. #EXOÂ #ì—‘ì†Œ #Baekhyun #ë°±í˜„ https://t.co/OVeUPMJy4F https://t.co/vJYQ7lgiBu	15779.0	RT @EXOnaverTrans: @weareoneEXO EXO Baekhyun Live Broadcast Commemorating the Release of New Album â€œBambi.â€�Â Special Online Communication Oâ€¦	39.0	True	full
1079270	1079270	605983c212cd0a00389e684c	2021-03-23 05:59:24	[]	[{"url":"https://t.co/uy5V8qofwL","expanded_url":"https://www.forbes.com/sites/alexknapp/2020/04/11/the-secret-history-of-the-first-coronavirus-229e/?sh=21e69aa771d6","display_url":"forbes.com/sites/alexknapâ€¦","indices":[235,258]}]		[]	[]			@shortman5427 @getongab I think it was intentional. 1. Covid has been around for a long time. 2. Fauci/NIHAID senâ€¦ https://t.co/1U2Bs9nsms	1145.0	True	full
1079271	1079271	605983c212cd0a00389e6860	2021-03-23 05:59:25	[{"text":"Impfgegner","indices":[28,39]},{"text":"Querdenker","indices":[41,52]}]	[{"url":"https://t.co/i7FD3tfNLt","expanded_url":"https://de.euronews.com/2021/03/22/wir-haben-absolut-keinen-bedarf-an-sputnik-v-eu-kommissar-breton-in-der-kritik","display_url":"de.euronews.com/2021/03/22/wirâ€¦","indices":[146,169]}]		[]	[]			EU ist nicht besser als die #Impfgegner/ #Querdenker. Lieber ITS vollauf lassen und Menschen sterben lassen als zuâ€¦ https://t.co/bNAa7JYWif	231.0	True	full
1079272	1079272	605983c212cd0a00389e687a	2021-03-23 05:59:25	[]	[{"url":"https://t.co/CA241sjmDF","expanded_url":"https://www.theage.com.au/national/victoria/new-rules-for-victorians-on-masks-and-gatherings-20210323-p57d6q.html?utm_content=TOP_STORIES&list_name=AD4DF758-4A4B-4438-AED3-188963936CB0&promote_channel=edmail&utm_campaign=pm-news-theage&utm_medium=email&utm_source=newsletter&utm_term=2021-03-23&mbnr=MjI3NzY4MDE&instance=2021-03-23-16-54-AEDT&jobid=…		[]	[]			So does this mean Australians abroad can fly into Melbourne again? Don't forget your fellow citizens abroad. â€˜Fantâ€¦ https://t.co/WyQA4qh8ad	210.0	True	full
1079273	1079273	605983c312cd0a00389e688a	2021-03-23 05:59:25	[]	[]	Mon Mar 22 01:35:26 +0000 2021	[]	[{"url":"https://t.co/SdTDy3NgjD","expanded_url":"https://forms.gle/3dfQEiKENag635ut8","display_url":"forms.gle/3dfQEiKENag635â€¦","indices":[251,274]}]	Pavlova Cake Airdrop âœ… Complete all task to receive 100,000 $PVC ($10) and 15,000 $PVC ($3) for every friend that you invited. ðŸ”¥Follow us on Twitter @PavlovaFinance ðŸ”¥Join on our Telegram Group and Channel (link at form) Send your information here https://t.co/SdTDy3NgjD https://t.co/9QxsuUhavw	3119.0	RT @PavlovaFinance: Pavlova Cake Airdrop âœ… Complete all task to receive 100,000 $PVC ($10) and 15,000 $PVC ($3) for every friend that youâ€¦	2.0	True	full
1079274	1079274	605983c312cd0a00389e6898	2021-03-23 05:59:25	[]	[{"url":"https://t.co/aYbqElWgMr","expanded_url":"https://ift.tt/1kuryMa","display_url":"ift.tt/1kuryMa","indices":[105,128]},{"url":"https://t.co/OW3pB4k06Z","expanded_url":"https://ift.tt/1MdVcg5","display_url":"ift.tt/1MdVcg5","indices":[131,154]}]		[]	[]			ON AIR in 15 mins: Breakfast with Pete Snodden, Rebecca McKinney &amp; Paulo Ross, on Cool FM. | Listen:â€¦ https://t.co/P427q23V1y	166.0	True	full
1079275	1079275	605983c312cd0a00389e689a	2021-03-23 05:59:26	[]	[]	Tue Mar 23 05:57:28 +0000 2021	[]	[{"url":"https://t.co/bwTKLKVicF","expanded_url":"https://www.ibtimes.co.in/travelling-ktaka-covid-negative-report-mandatory-travellers-these-states-details-834507?utm_term=Autofeed&utm_medium=Social&utm_source=Twitter#Echobox=1616478162","display_url":"ibtimes.co.in/travelling-ktaâ€¦","indices":[165,188]}]	The Karnataka government has made it mandatory for people coming from Punjab and Chandigarh to produce a negative Covid-19 RT-PCR test report on entering the state. https://t.co/bwTKLKVicF	18875.0	RT @ibtimes_india: The Karnataka government has made it mandatory for people coming from Punjab and Chandigarh to produce a negative Covid-â€¦	12359.0	True	full
1079276	1079276	605983c312cd0a00389e68b0	2021-03-23 05:59:26	[]	[]	Tue Mar 23 05:45:00 +0000 2021	[]	[{"url":"https://t.co/PWNbZEPAUB","expanded_url":"https://reut.rs/3s7e2lg","display_url":"reut.rs/3s7e2lg","indices":[179,202]}]	New cases of COVID-19 are up again in a majority of U.S. states. That's according to a @Reuters analysis that found COVID cases in the U.S. rose 5% to more than 394,000 last week https://t.co/PWNbZEPAUB https://t.co/r2q6686oQR	23264789.0	RT @Reuters: New cases of COVID-19 are up again in a majority of U.S. states. That's according to a @Reuters analysis that found COVID caseâ€¦	1120.0	True	full
1079277	1079277	605983c312cd0a00389e68b4	2021-03-23 05:59:26	[{"text":"CryptoNews","indices":[0,11]},{"text":"LatokenApp","indices":[167,178]}]	[{"url":"https://t.co/Q64zYPyJGs","expanded_url":"https://t.me/latoken_airdrops_bot?start=urhmht9x-airdrop_DFN-source_twp79","display_url":"t.me/latoken_airdroâ€¦","indices":[223,246]}]		[]	[]			#CryptoNews: Cryptocurrency exchange LATOKEN registered 100% growth in mobile app downloads in just two months, thaâ€¦ https://t.co/iE3dhteCji	12.0	True	full
1079278	1079278	605983c412cd0a00389e68e6	2021-03-23 05:59:26	[]	[]	Mon Mar 22 18:04:16 +0000 2021	[]	[{"url":"https://t.co/TEpR7blbPf","expanded_url":"https://resistance71.wordpress.com/2021/03/22/confirmation-de-loms-le-test-pcr-pour-le-covid-19-est-invalide-et-source-de-97-de-faux-positifs-avec-un-ct-de-35-et-plus-comme-le-font-la-plupart-des-pays/","display_url":"resistance71.wordpress.com/2021/03/22/conâ€¦","indices":[160,183]}]	Confirmation de lâ€™OMS : Le test PCR pour le COVID-19 est invalide et source de 97% de faux positifs avec un Ct de 35 et plus comme le font la plupart des paysâ€¦ https://t.co/TEpR7blbPf https://t.co/cY4tMXWfJj	940.0	RT @PierreD70496737: Confirmation de lâ€™OMS : Le test PCR pour le COVID-19 est invalide et source de 97% de faux positifs avec un Ct de 35 eâ€¦	786.0	True	full
1079279	1079279	605983c412cd0a00389e68f0	2021-03-23 05:59:26	[]	[]	Mon Mar 22 17:14:25 +0000 2021	[]	[{"url":"https://t.co/2eQCHEDT4c","expanded_url":"https://twitter.com/jaclynmacrae/status/1374044551279611907","display_url":"twitter.com/jaclynmacrae/sâ€¦","indices":[276,299]}]	Um, trying to use vulnerable and marginalized groups for your poor decision making @BCSTA_President is a bad move and extremely privileged. Own your bad decision and stand up for kids. End of story. From a parent, professional, and mental health providers. History remembers. https://t.co/2eQCHEDT4c	1063.0	RT @crystalmundypsy: Um, trying to use vulnerable and marginalized groups for your poor decision making @BCSTA_President is a bad move andâ€¦	316.0	True	full
1079280	1079280	605983c412cd0a00389e6906	2021-03-23 05:59:27	[]	[]	Mon Mar 22 18:31:07 +0000 2021	[]	[{"url":"https://t.co/GxvVEPHnK1","expanded_url":"https://youtu.be/VAFizCWfWTQ","display_url":"youtu.be/VAFizCWfWTQ","indices":[253,276]}]	Buenas tardes Malditos! CapÃ­tulo 4 de la serie sobre la Pandemia. 02-02-2020. Doctores Li Wenliang y Ai Fen. Â¿QuÃ© pasÃ³ en los Hospitales de Wuhan a finales de diciembre? AdemÃ¡s, comenzamos un camino que promete lugares sorprendentes. Que os guste! https://t.co/GxvVEPHnK1	306.0	RT @MNeutrales: Buenas tardes Malditos! CapÃ­tulo 4 de la serie sobre la Pandemia. 02-02-2020. Doctores Li Wenliang y Ai Fen. Â¿QuÃ© pasÃ³ enâ€¦	95.0	True	full
1079281	1079281	605983c412cd0a00389e692a	2021-03-23 05:59:27	[]	[{"url":"https://t.co/0Hy8y9Oy0a","expanded_url":"https://www.bible.com/111/1jn.4.4.niv","display_url":"bible.com/111/1jn.4.4.niv","indices":[149,172]}]		[]	[]			â€œYou, dear children, are from God and have overcome them, because the one who is in you is greater than the one whoâ€¦ https://t.co/xzEPBMogn2	119.0	True	full
1079282	1079282	605983c412cd0a00389e6934	2021-03-23 05:59:27	[]	[]	Mon Mar 22 08:59:42 +0000 2021	[]	[{"url":"https://t.co/GUM8MVX3ID","expanded_url":"https://bit.ly/3r8ITwG","display_url":"bit.ly/3r8ITwG","indices":[180,203]}]	Kaizer Chiefs coach Gavin Hunt has broken his silence over the future of star forward Khama Billiat as his initial contract approaches its end in a few months' time. Read more âž¡ï¸� https://t.co/GUM8MVX3ID https://t.co/7gm5rxZWIc	704534.0	RT @KickOffMagazine: Kaizer Chiefs coach Gavin Hunt has broken his silence over the future of star forward Khama Billiat as his initial conâ€¦	425.0	True	full
1079283	1079283	605983c412cd0a00389e6936	2021-03-23 05:59:27	[{"text":"localization","indices":[262,275]}]	[{"url":"https://t.co/H91pCfwbK9","expanded_url":"https://bit.ly/3cbSRsL","display_url":"bit.ly/3cbSRsL","indices":[238,261]}]		[]	[]			Multinational e-commerce platform Amazon has expanded in almost every available direction in recent years. In Indiaâ€¦ https://t.co/5p4TxZ3TML	249.0	True	full
1079284	1079284	605983c412cd0a00389e693c	2021-03-23 05:59:27	[]	[]	Tue Mar 23 05:45:00 +0000 2021	[]	[{"url":"https://t.co/PWNbZEPAUB","expanded_url":"https://reut.rs/3s7e2lg","display_url":"reut.rs/3s7e2lg","indices":[179,202]}]	New cases of COVID-19 are up again in a majority of U.S. states. That's according to a @Reuters analysis that found COVID cases in the U.S. rose 5% to more than 394,000 last week https://t.co/PWNbZEPAUB https://t.co/r2q6686oQR	23264789.0	RT @Reuters: New cases of COVID-19 are up again in a majority of U.S. states. That's according to a @Reuters analysis that found COVID caseâ€¦	411.0	True	full
1079285	1079285	605983c512cd0a00389e6954	2021-03-23 05:59:27	[]	[]	Mon Mar 22 07:15:56 +0000 2021	[]	[{"url":"https://t.co/6Z3nywnaFT","expanded_url":"https://www.eastasiaforum.org/2021/03/22/bringing-myanmar-back-from-the-abyss/","display_url":"eastasiaforum.org/2021/03/22/briâ€¦","indices":[257,280]}]	Remember when the Myanmar junta tried "to put a benign face" on its coup by claiming it was "a temporary detour...from the political reform process." That "constitutional fig leaf" has been replaced by "images of soldiers firing live rounds" at protesters. https://t.co/6Z3nywnaFT https://t.co/mXz2cmSgVu	459259.0	RT @KenRoth: Remember when the Myanmar junta tried "to put a benign face" on its coup by claiming it was "a temporary detour...from the polâ€¦	123.0	True	full
1079286	1079286	605983c512cd0a00389e695c	2021-03-23 05:59:27	[{"text":"qpreview","indices":[194,203]},{"text":"ShowerPan","indices":[204,214]},{"text":"Showerbase","indices":[215,226]},{"text":"kitchenutem","indices":[227,239]},{"text":"showeritem","indices":[240,251]},{"text":"bathroomaccessories","indices":[252,272]}]	[{"url":"https://t.co/vMsgDIojRN","expanded_url":"https://qpreview.com/best-shower-pan","display_url":"qpreview.com/best-shower-pan","indices":[169,192]}]		[]	[]			Here, weâ€™ve looked at our favorite shower pan from the eyes of a builder as well as a consumer. Each has its advantâ€¦ https://t.co/fj6Ch1HrVE	4.0	True	full
1079287	1079287	605983c512cd0a00389e6984	2021-03-23 05:59:28	[]	[]	Fri Mar 19 19:42:00 +0000 2021	[]	[{"url":"https://t.co/zqxnFsvIJZ","expanded_url":"https://www.eldiario.es/sociedad/vuelta-uci-viven-aniversario-pandemia-superviviente-sanitarios-le-salvaron-vida_1_7271240.html","display_url":"eldiario.es/sociedad/vueltâ€¦","indices":[243,266]}]	ðŸ˜° Todas las personas hemos vivido un aÃ±o muy duro, pero ha sido especialmente difÃ­cil para quienes han pasado la COVID-19 y para el personal sanitario. La pandemia aÃºn no ha terminado. Debemos seguir siendo responsables, por todas y todos ðŸ™� https://t.co/zqxnFsvIJZ	221817.0	RT @PartidoPACMA: ðŸ˜° Todas las personas hemos vivido un aÃ±o muy duro, pero ha sido especialmente difÃ­cil para quienes han pasado la COVID-19â€¦	4857.0	True	full
1079288	1079288	605983c512cd0a00389e698a	2021-03-23 05:59:28	[]	[{"url":"https://t.co/DDbSuItMqN","expanded_url":"https://www.foxnews.com/us/illinois-school-anti-racist-speaker-10500-dena-simmons","display_url":"foxnews.com/us/illinois-scâ€¦","indices":[257,280]}]		[]	[]			Illinois school district pays anti-racism speaker $10,500 for 1 hour She said:Whiteness will do whatever is necessâ€¦ https://t.co/SZpzHl97Js	223576.0	True	full
1079289	1079289	605983c512cd0a00389e698c	2021-03-23 05:59:28	[]	[]	Tue Mar 23 04:48:39 +0000 2021	[]	[{"url":"https://t.co/Kle76shPjn","expanded_url":"https://news.yahoo.com/nra-bragged-blocking-boulder-ar-040000858.html","display_url":"news.yahoo.com/nra-bragged-blâ€¦","indices":[257,280]}]	A Colorado judge blocked Boulder from enforcing its 2-year-old assault rifle ban on March 12 after the NRA sued. A week later, a gunman with an â€œAR-15 style rifleâ€� opened fire in a Boulder supermarket, killing 10 people, including a Boulder Police officer. https://t.co/Kle76shPjn	519046.0	RT @shannonrwatts: A Colorado judge blocked Boulder from enforcing its 2-year-old assault rifle ban on March 12 after the NRA sued. A weekâ€¦	4114.0	True	full
1079290	1079290	605983c612cd0a00389e699e	2021-03-23 05:59:28	[]	[]	Tue Mar 23 00:38:12 +0000 2021	[]	[{"url":"https://t.co/IPk4K9CYuz","expanded_url":"https://entertain.naver.com/read?oid=112&aid=0003413130","display_url":"entertain.naver.com/read?oid=112&aâ€¦","indices":[152,175]}]	ðŸ“¸ A pictorial full of confidence and boldness! SEVENTEEN THE8 gets fashionable in his latest spread for Arena Homme+ under the theme 'youth' Source: https://t.co/IPk4K9CYuz https://t.co/bOSkyIMy2n	372059.0	RT @theseoulstory: ðŸ“¸ A pictorial full of confidence and boldness! SEVENTEEN THE8 gets fashionable in his latest spread for Arena Homme+ uâ€¦	24.0	True	full
1079291	1079291	605983c612cd0a00389e69b4	2021-03-23 05:59:29	[]	[]	Mon Mar 22 17:00:02 +0000 2021	[{"text":"ActualizaciÃ³n","indices":[0,14]},{"text":"MSPAS","indices":[16,22]},{"text":"COVID19","indices":[118,126]}]	[{"url":"https://t.co/sVrE3dBq6c","expanded_url":"https://www.mspas.gob.gt/","display_url":"mspas.gob.gt","indices":[216,239]}]	#ActualizaciÃ³n| #MSPAS informa este 22 de marzo de 2021 los casos confirmados por laboratorio en el tablero SituaciÃ³n #COVID19 en Guatemala. âš ï¸� Corresponde al 21 de marzo de 2021 de 00:00 a 23:59 horas Ingresa a ðŸ‘‰ https://t.co/sVrE3dBq6c https://t.co/CrOH78q1mC	126401.0	RT @MinSaludGuate: #ActualizaciÃ³n| #MSPAS informa este 22 de marzo de 2021 los casos confirmados por laboratorio en el tablero SituaciÃ³n #Câ€¦	0.0	True	full
1079292	1079292	605983c612cd0a00389e69cc	2021-03-23 05:59:29	[]	[]	Mon Mar 22 23:10:14 +0000 2021	[{"text":"craftychaching","indices":[189,204]}]	[{"url":"https://t.co/EKgH70A2cq","expanded_url":"https://etsy.me/2HF6dNq","display_url":"etsy.me/2HF6dNq","indices":[165,188]}]	Pig Mask Style 1 FarmAnimal PretendPlay DressUp 3Pigs OldMacDonald Imagination StoryTime PlayAlong HomeSchool Montessori Library partyfavor halloween https://t.co/EKgH70A2cq #craftychaching	4679.0	RT @patcofone: Pig Mask Style 1 FarmAnimal PretendPlay DressUp 3Pigs OldMacDonald Imagination StoryTime PlayAlong HomeSchool Moâ€¦	13745.0	True	full
1079293	1079293	605983c612cd0a00389e69e2	2021-03-23 05:59:29	[]	[]	Tue Mar 23 04:02:02 +0000 2021	[{"text":"agua","indices":[85,90]}]	[{"url":"https://t.co/Yuw0jlpnTa","expanded_url":"https://www.rompeviento.tv/dia-cero-del-agua-un-peligro-para-mexico-y-el-mundo/","display_url":"rompeviento.tv/dia-cero-del-aâ€¦","indices":[251,274]}]	ðŸ’§MÃ©xico o algunos de sus estados se encuentran en riesgo de llegar al â€œDÃ­a ceroâ€� del #agua, es decir, al momento en que el acceso a este recurso sea mÃ¡s racionado o que finalmente no haya posibilidad de acceder al lÃ­quido, advierten organizaciones. ðŸŽ¥https://t.co/Yuw0jlpnTa https://t.co/9S89ywao9Q	68646.0	RT @RompevientoTV: ðŸ’§MÃ©xico o algunos de sus estados se encuentran en riesgo de llegar al â€œDÃ­a ceroâ€� del #agua, es decir, al momento en queâ€¦	87.0	True	full
1079294	1079294	605983c612cd0a00389e69f0	2021-03-23 05:59:29	[]	[]	Tue Mar 23 05:51:29 +0000 2021	[]	[{"url":"https://t.co/Wo3rAeqpcl","expanded_url":"https://www.francetvinfo.fr/culture/arts-expos/banksy/merci-pour-tout-ce-que-vous-faites-contre-le-covid-une-oeuvre-de-banksy-aux-encheres-a-londres-pour-soutenir-les-personnels-de-sante_4343223.html","display_url":"francetvinfo.fr/culture/arts-eâ€¦","indices":[138,161]}]	"Merci pour tout ce que vous faites" contre le Covid : une oeuvre de Banksy aux enchÃ¨res Ã Londres pour soutenir les personnels de santÃ© https://t.co/Wo3rAeqpcl https://t.co/JTLz351iMF	1830684.0	RT @franceinfo: "Merci pour tout ce que vous faites" contre le Covid : une oeuvre de Banksy aux enchÃ¨res Ã Londres pour soutenir les personâ€¦	25.0	True	full
1079295	1079295	605983c712cd0a00389e69fa	2021-03-23 05:59:29	[]	[]	Mon Mar 22 21:48:42 +0000 2021	[]	[{"url":"https://t.co/32FIyDaoQV","expanded_url":"https://twitter.com/SW_takes/status/1374110242384924679","display_url":"twitter.com/SW_takes/statuâ€¦","indices":[238,261]}]	like it or not, the term Reylo isnt a "person who ships rey with ben solo/kylo ren" its now just "woman who is in the star wars fandom" to them, its them getting upset that star wars is more open about marketing to women and young girls. https://t.co/32FIyDaoQV	353.0	RT @_DroidCore_: like it or not, the term Reylo isnt a "person who ships rey with ben solo/kylo ren" its now just "woman who is in the starâ€¦	358.0	True	full
1079296	1079296	605983c712cd0a00389e6a38	2021-03-23 05:59:30	[]	[]	Tue Mar 23 04:45:02 +0000 2021	[]	[{"url":"https://t.co/4pG7Nep5Rj","expanded_url":"https://www.news24.com/fin24/companies/exclusive-sarb-being-sued-over-steinhoff-posing-a-threat-to-the-retailers-multi-billion-global-settlement-20210323","display_url":"news24.com/fin24/companieâ€¦","indices":[243,266]}]	The South African Reserve Bank is being sued for allegedly enabling Steinhoff to move assets overseas while the group was technically insolvent, and allowing its local entities to settle claims by foreign investors. | @karynmaughan @JanTamb https://t.co/4pG7Nep5Rj	3897693.0	RT @News24: The South African Reserve Bank is being sued for allegedly enabling Steinhoff to move assets overseas while the group was technâ€¦	77.0	True	full
1079297	1079297	605983c712cd0a00389e6a46	2021-03-23 05:59:30	[]	[]	Tue Mar 23 04:51:14 +0000 2021	[]	[{"url":"https://t.co/cyIeHo3Eix","expanded_url":"https://www.welt.de/politik/deutschland/plus228948999/Lockdown-Erst-am-fruehen-Morgen-aendert-Merkel-ihren-verwegenen-Plan.html?cid=socialmedia.twitter.shared.web","display_url":"welt.de/politik/deutscâ€¦","indices":[193,216]}]	es geht Merkel nicht um kluge und hilfreiche Entscheidungen.... Merkel geht es nur darum ihren Willen durchzusetzen... Corona-Gipfel: Erst am frÃ¼hen Morgen Ã¤ndert Merkel ihren verwegenen Plan https://t.co/cyIeHo3Eix via @welt	1489.0	RT @HolDuDieLadio: es geht Merkel nicht um kluge und hilfreiche Entscheidungen.... Merkel geht es nur darum ihren Willen durchzusetzen...â€¦	1489.0	True	full
1079298	1079298	605983c712cd0a00389e6a52	2021-03-23 05:59:30	[]	[]	Tue Mar 23 05:53:56 +0000 2021	[]	[{"url":"https://t.co/tKLo8c96QB","expanded_url":"https://twitter.com/keithbaldrey/status/1374219826743316480","display_url":"twitter.com/keithbaldrey/sâ€¦","indices":[126,149]}]	Help! This is a media person in BC, Canada. @AFPFactCheck @snopes @ReutersScience @PolitiFact @factchecknet @factcheckdotorg https://t.co/tKLo8c96QB	473.0	RT @beansprouts_mom: Help! This is a media person in BC, Canada. @AFPFactCheck @snopes @ReutersScience @PolitiFact @factchecknet @factchecâ€¦	147.0	True	full
1079299	1079299	605983c812cd0a00389e6a62	2021-03-23 05:59:30	[]	[]	Tue Mar 23 05:59:01 +0000 2021	[]	[{"url":"https://t.co/oprnmaitnl","expanded_url":"https://www.animalpolitico.com/2021/03/gobierno-dejo-solo-turismo-covid-crisis/","display_url":"animalpolitico.com/2021/03/gobierâ€¦","indices":[251,274]}]	Por la pandemia, MÃ©xico perdiÃ³ 289 mil 582 empleos en turismo y no hubo ayuda que alcanzara para frenar las pÃ©rdidas, los cierres de negocios o para aminorar el golpe a hoteles y restaurantes. âœˆï¸� ðŸ“‰ AsÃ­ viviÃ³ el sector la peor crisis de su historia: https://t.co/oprnmaitnl	2406370.0	RT @Pajaropolitico: Por la pandemia, MÃ©xico perdiÃ³ 289 mil 582 empleos en turismo y no hubo ayuda que alcanzara para frenar las pÃ©rdidas, lâ€¦	138.0	True	full
1079300	1079300	605983c812cd0a00389e6a64	2021-03-23 05:59:30	[]	[{"url":"https://t.co/1CqEcvKA6H","expanded_url":"https://thetyee.ca/News/2021/03/22/BC-Two-Pipeline-Fights-Spring-Forward/?utm_source=daily&utm_medium=email&utm_campaign=220321","display_url":"thetyee.ca/News/2021/03/2â€¦","indices":[259,282]}]		[]	[]			While ðŸ‡¨ðŸ‡¦'s Federal courts &amp; @CER_REC have defeated many challenges put forward by activists, they know a pipeline hâ€¦ https://t.co/tW7SWN5TGw	281.0	True	full
1079301	1079301	605983c812cd0a00389e6a74	2021-03-23 05:59:31	[]	[]	Tue Mar 23 05:48:03 +0000 2021	[{"text":"glamsham","indices":[118,127]},{"text":"KartikAaryan","indices":[128,141]},{"text":"ShehnaazGill","indices":[142,155]},{"text":"coronavirus","indices":[156,168]},{"text":"COVIDãƒ¼19","indices":[169,178]},{"text":"bollywood","indices":[179,189]},{"text":"biggboss","indices":[190,199]}]	[{"url":"https://t.co/7tuhfZNTds","expanded_url":"https://www.glamsham.com/bollywood/news/kartik-aaryan-test-positive-covid-19-shehnaaz-gill-speedy-recovery","display_url":"glamsham.com/bollywood/newsâ€¦","indices":[93,116]}]	Kartik Aaryan test positive for COVID-19; Shehnaaz Gill pray for his speedy recovery Link - https://t.co/7tuhfZNTds #glamsham #KartikAaryan #ShehnaazGill #coronavirus #COVIDãƒ¼19 #bollywood #biggboss https://t.co/ObRYxetAaN	57738.0	RT @glamsham: Kartik Aaryan test positive for COVID-19; Shehnaaz Gill pray for his speedy recovery Link - https://t.co/7tuhfZNTds #glamshâ€¦	91.0	True	full
1079302	1079302	605983c812cd0a00389e6a7a	2021-03-23 05:59:31	[]	[]	Sun Mar 21 17:00:17 +0000 2021	[]	[{"url":"https://t.co/yxFSwbHFJ4","expanded_url":"https://api.whatsapp.com/send?phone=966534566666","display_url":"api.whatsapp.com/send?phone=966â€¦","indices":[179,202]},{"url":"https://t.co/oyIMLIzvke","expanded_url":"http://www.ertwa.com.sa","display_url":"ertwa.com.sa","indices":[255,278]}]	ØªÙ†Ù�ÙŠØ° Ù…Ø«Ù„ Ù‡Ø°Ø§ Ø§Ù„Ø¬Ø§Ù…Ø¹ Ù�ÙŠ Ø§Ù„Ù‡Ù†Ø¯ ðŸ‘‡ðŸ�¼ Ø¨Ù€ 112 Ø§Ù„Ù� Ø±ÙŠØ§Ù„ (Ø´Ø§Ù…Ù„ Ø§Ù„Ø¨Ø¦Ø± ÙˆØ§Ù„Ù…ÙˆØ§Ø¶Ø¦) ÙŠØ¨Ø¯Ø£ Ø­Ù�Ø± Ø§Ù„Ø¢Ø¨Ø§Ø± Ù…Ù† 999Ø±ÙŠØ§Ù„ ÙˆØ§Ù„Ø¨Ø¦Ø± Ø¨Ø§Ù„Ù…Ø¶Ø®Ø© ÙˆØ§Ù„ØµÙ†Ø§Ø¨ÙŠØ± Ø¨2400 (Ù†ÙˆØ«Ù‚ Ù„Ùƒ Ø¬Ù…ÙŠØ¹ Ù…Ø±Ø§Ø­Ù„ Ø§Ù„ØªÙ†Ù�ÙŠØ°) Ù„Ù„Ø¥Ø³ØªÙ�Ø³Ø§Ø± ÙˆØ§ØªØ³Ø§Ø¨: https://t.co/yxFSwbHFJ4 Ù„Ù…Ø´Ø§Ù‡Ø¯Ø© Ø¨Ù‚ÙŠØ© Ø§Ù„Ù…Ø´Ø§Ø±ÙŠØ¹ Ù…Ù† Ø¢Ø¨Ø§Ø± ÙˆÙ…Ø³Ø§Ø…	57916.0	RT @almubashirat: ØªÙ†Ù�ÙŠØ° Ù…Ø«Ù„ Ù‡Ø°Ø§ Ø§Ù„Ø¬Ø§Ù…Ø¹ Ù�ÙŠ Ø§Ù„Ù‡Ù†Ø¯ ðŸ‘‡ðŸ�¼ Ø¨Ù€ 112 Ø§Ù„Ù� Ø±ÙŠØ§Ù„ (Ø´Ø§Ù…Ù„ Ø§Ù„Ø¨Ø¦Ø± ÙˆØ§Ù„Ù…ÙˆØ§Ø¶Ø¦) ÙŠØ¨Ø¯Ø£ Ø­Ù�Ø± Ø§Ù„Ø¢Ø¨Ø§Ø± Ù…Ù† 999Ø±ÙŠØ§Ù„ ÙˆØ§Ù„Ø¨Ø¦Ø± Ø¨Ø§Ù„Ù…Ø¶Ø®Ø© ÙˆØ§Ù„ØµÙ†Ø§â€¦	45.0	True	full
1079303	1079303	605983c812cd0a00389e6a8a	2021-03-23 05:59:31	[]	[]	Sun Mar 21 10:48:22 +0000 2021	[{"text":"COVID19","indices":[97,105]}]	[{"url":"https://t.co/su18rcxzuV","expanded_url":"https://www.atsjournals.org/doi/10.1164/rccm.202010-3823LE","display_url":"atsjournals.org/doi/10.1164/rcâ€¦","indices":[221,244]}]	Alta Prevalencia de Secuelas Pulmonares a los 3 meses del Alta Hospitalaria en supervivientes de #COVID19 Ventilados MecÃ¡nicamente!!! Muy Interesante Estudio en American Journal of Respiratory and Critical Care Medicine: https://t.co/su18rcxzuV https://t.co/V3xDz4OsLg	35523.0	RT @PatologCritica: Alta Prevalencia de Secuelas Pulmonares a los 3 meses del Alta Hospitalaria en supervivientes de #COVID19 Ventilados Meâ€¦	469.0	True	full
1079304	1079304	605983c812cd0a00389e6a8e	2021-03-23 05:59:31	[]	[]	Tue Mar 23 04:06:45 +0000 2021	[]	[{"url":"https://t.co/GqWItPM4Ps","expanded_url":"https://twitter.com/adamcbest/status/1374189790623629313","display_url":"twitter.com/adamcbest/statâ€¦","indices":[222,245]}]	Letâ€™s also talk about the fact that ITS BEEN WHITE MEN! Not Muslims, Not Mexicans, Not black folks, Not Asians, Not immigrants, Not asylum seekers, or refugees! ALL WHITE MEN! ALL DOMESTIC TERRORISTS! TALK ABOUT THAT https://t.co/GqWItPM4Ps	345778.0	RT @_SJPeace_: Letâ€™s also talk about the fact that ITS BEEN WHITE MEN! Not Muslims, Not Mexicans, Not black folks, Not Asians, Not immigrâ€¦	139.0	True	full
1079305	1079305	605983c812cd0a00389e6aa0	2021-03-23 05:59:31	[{"text":"COVID19","indices":[25,33]},{"text":"coronavirus","indices":[233,245]}]	[{"url":"https://t.co/d0CKtW8CrA","expanded_url":"https://bit.ly/3cdJtEQ","display_url":"bit.ly/3cdJtEQ","indices":[257,280]}]		[]	[]			India reports 40,715 new #COVID19 cases, 29,785 recoveries, and 199 deaths in the last 24 hours. Total cases: 1,16,â€¦ https://t.co/p0vdwIDPoT	3864512.0	True	full
1079306	1079306	60598c344b1bd800389739a5	2021-03-23 06:35:27	[]	[]	Tue Mar 23 04:03:27 +0000 2021	[{"text":"OnTheGround","indices":[117,129]},{"text":"CongratulationsROSÃ‰","indices":[222,242]},{"text":"ROSÃ‰","indices":[251,256]},{"text":"R","indices":[257,259]}]	[{"url":"https://t.co/wEyfrh9KZp","expanded_url":"https://youtu.be/z6CSW2yu8Mg","display_url":"youtu.be/z6CSW2yu8Mg","indices":[64,87]},{"url":"https://t.co/850z5AJnnJ","expanded_url":"https://youtu.be/CKZvWhCqx1s","display_url":"youtu.be/CKZvWhCqx1s","indices":[136,159]},{"url":"https://t.co/7J4whbvj9A","expanded_url":"https://youtube.com/playlist?list=PLQyzrXZSJr39sx2uig5hZEegFDR27lgvg","displa…	[CURRENT VIEWS] 4,518,782M ~ 10M views ðŸ”œ OTG Dance Performance https://t.co/wEyfrh9KZp 111,226,253M ~ 115M views ðŸ”œ #OnTheGround M/V: https://t.co/850z5AJnnJ Playlist: https://t.co/7J4whbvj9A BILLBOARD HOT DEBUT ROSÃ‰ #CongratulationsROSÃ‰ ë¸”ëž™í•‘í�¬ ë¡œì œ #ROSÃ‰ #R https://t.co/ku1Zn5pCzP	2278.0	RT @RoseParkYoutube: [CURRENT VIEWS] 4,518,782M ~ 10M views ðŸ”œ OTG Dance Performance https://t.co/wEyfrh9KZp 111,226,253M ~ 115M views ðŸ”œ #â€¦	678.0	True	full
1079307	1079307	60598c354b1bd800389739b5	2021-03-23 06:35:28	[]	[]	Mon Mar 22 14:41:38 +0000 2021	[{"text":"COVID19","indices":[145,153]}]	[{"url":"https://t.co/WpfhI76TSf","expanded_url":"https://www.nytimes.com/2021/03/22/opinion/astrazeneca-vaccine-trust.html?action=click&module=Opinion&pgtype=Homepage","display_url":"nytimes.com/2021/03/22/opiâ€¦","indices":[156,179]}]	"Now that regulators have reaffirmed the AstraZeneca vaccineâ€™s safety, we need to address the next key challenge: confidence and trust in it." #COVID19 https://t.co/WpfhI76TSf	22173.0	RT @carin__fischer: "Now that regulators have reaffirmed the AstraZeneca vaccineâ€™s safety, we need to address the next key challenge: confiâ€¦	58.0	True	full
1079308	1079308	60598c354b1bd800389739b7	2021-03-23 06:35:28	[]	[]	Tue Mar 23 04:12:00 +0000 2021	[{"text":"ArabiaSaudita","indices":[57,71]}]	[{"url":"https://t.co/kM6fCthgJk","expanded_url":"https://go.shr.lc/3cYbuj5","display_url":"go.shr.lc/3cYbuj5","indices":[192,215]}]	Los rebeldes hutÃ­es rechazan el alto al fuego que emitiÃ³ #ArabiaSaudita y demandan que primero se levante el bloqueo aÃ©reo y marÃ­timo del que son objeto para detener sus acciones militares ðŸ“² https://t.co/kM6fCthgJk	1973841.0	RT @teleSURtv: Los rebeldes hutÃ­es rechazan el alto al fuego que emitiÃ³ #ArabiaSaudita y demandan que primero se levante el bloqueo aÃ©reo yâ€¦	197.0	True	full
1079309	1079309	60598c354b1bd800389739c9	2021-03-23 06:35:28	[]	[{"url":"https://t.co/7O8IjbVld8","expanded_url":"https://oyosm.com/geeyoomar","display_url":"oyosm.com/geeyoomar","indices":[57,80]}]		[]	[]			@geeyoomar Hey! Amie ðŸ™‚ You're all set!, your download's https://t.co/7O8IjbVld8 , ðŸ‘� You can bookmark this link andâ€¦ https://t.co/7WJRCnJqJK	101437.0	True	full
1079310	1079310	60598c354b1bd800389739e9	2021-03-23 06:35:28	[]	[]	Tue Mar 23 06:04:46 +0000 2021	[{"text":"Airdrops","indices":[59,68]}]	[{"url":"https://t.co/vkurFxGCc7","expanded_url":"https://www.okex.vip/promotion/HQ9A","display_url":"okex.vip/promotion/HQ9A","indices":[101,124]},{"url":"https://t.co/Xynxld6Sek","expanded_url":"https://tokenpocket-gm.medium.com/new-users-can-get-15-usdt-by-registering-with-okex-f2fd7b48e03f","display_url":"tokenpocket-gm.medium.com/new-users-can-â€¦","indices":[235,258]}]	ðŸ”¥Big SurpriseðŸŽ‰ New Users Download @OKEx Can Get ðŸ’°15 USDT #Airdrops ðŸ’¥Registration (airdrop) link: https://t.co/vkurFxGCc7 ------ ðŸ”ºRetweet ðŸ”ºFollow @TokenPocket_TP and @OKEx 5 lucky users can share ðŸ’¸$500 $OKB on April 22nd Detailâ¬‡ï¸� https://t.co/Xynxld6Sek	30001.0	RT @TokenPocket_TP: ðŸ”¥Big SurpriseðŸŽ‰ New Users Download @OKEx Can Get ðŸ’°15 USDT #Airdrops ðŸ’¥Registration (airdrop) link: https://t.co/vkurFâ€¦	70.0	True	full
1079311	1079311	60598c354b1bd800389739ed	2021-03-23 06:35:28	[]	[]	Tue Mar 23 04:40:22 +0000 2021	[{"text":"UN","indices":[0,3]}]	[{"url":"https://t.co/7QzNDSvkyN","expanded_url":"https://news.yahoo.com/un-rights-chief-agrees-joint-033524783.html","display_url":"news.yahoo.com/un-rights-chieâ€¦","indices":[255,278]}]	#UN asking @EthioHRC for joint investigations will massively impact the result of the war crime investigation on Tigray given EHRC is an entity that's neither independent or impartial. its state funded and responds to the state. @USUN @Atayeshe @ASteiner https://t.co/7QzNDSvkyN	102.0	RT @Amanuel67064074: #UN asking @EthioHRC for joint investigations will massively impact the result of the war crime investigation on Tigraâ€¦	255.0	True	full
1079312	1079312	60598c354b1bd800389739f5	2021-03-23 06:35:28	[]	[]	Tue Mar 23 03:36:11 +0000 2021	[{"text":"B117","indices":[146,151]},{"text":"COVID19","indices":[234,242]}]	[{"url":"https://t.co/4Vqx2tvK5V","expanded_url":"https://www.dw.com/en/germany-imposes-strict-lockdown-over-easter/a-56948895","display_url":"dw.com/en/germany-impâ€¦","indices":[257,280]}]	BREAKINGâ€”â€œA new pandemicâ€�â€”Germany ðŸ‡©ðŸ‡ª announces strict Easter lockdown. "What we have is essentially a new pandemic," Merkel said. The new variant #B117 is "significantly more deadly, significantly more infectious." Iâ€™ve warned a new #COVID19 wave coming. https://t.co/4Vqx2tvK5V https://t.co/PesfWvYZYz	457911.0	RT @DrEricDing: BREAKINGâ€”â€œA new pandemicâ€�â€”Germany ðŸ‡©ðŸ‡ª announces strict Easter lockdown. "What we have is essentially a new pandemic," Merkelâ€¦	2017.0	True	full
1079313	1079313	60598c364b1bd80038973a11	2021-03-23 06:35:28	[]	[]	Mon Mar 22 23:57:49 +0000 2021	[]	[{"url":"https://t.co/gnvGTVXEkX","expanded_url":"https://lockdownsceptics.org/2021/03/22/harts-covid-report-attacked-in-the-times/","display_url":"lockdownsceptics.org/2021/03/22/harâ€¦","indices":[218,241]}]	In a mean-spirited piece that makes no effort to engage the arguments of the report, Times Science Editor Tom Whipple heaps opprobrium on anything that deviates from the establishment line or raises awkward questions. https://t.co/gnvGTVXEkX	155156.0	RT @toadmeister: In a mean-spirited piece that makes no effort to engage the arguments of the report, Times Science Editor Tom Whipple heapâ€¦	439.0	True	full
1079314	1079314	60598c364b1bd80038973a1b	2021-03-23 06:35:28	[]	[{"url":"https://t.co/giD6FTK7ji","expanded_url":"https://www.facebook.com/groups/789642874470634/permalink/3360651684036394/","display_url":"facebook.com/groups/7896428â€¦","indices":[246,269]}]		[]	[]			@lopezobrador_ Con fecha del 6 de diciembre de 2019 denunciamos la problemÃ¡tica de falta de pago y despojo de plazâ€¦ https://t.co/TS2nuLPDmO	51.0	True	full
1079315	1079315	60598c364b1bd80038973a39	2021-03-23 06:35:28	[]	[{"url":"https://t.co/HtvoYTfCjP","expanded_url":"https://www.lexpress.fr/actualite/sciences/georges-brousse-psychiatre-apres-un-an-de-covid-l-alcool-est-le-grand-gagnant-des-addictions_2146989.html","display_url":"lexpress.fr/actualite/scieâ€¦","indices":[153,176]}]		[]	[]			@Broussegeorges chef du service d'addictologie du @CHUClermontFd : - "AprÃ¨s un an de Covid, l'alcool est le grandâ€¦ https://t.co/45AikdLOto	473.0	True	full
1079316	1079316	60598c364b1bd80038973a47	2021-03-23 06:35:29	[]	[]	Mon Mar 22 23:48:22 +0000 2021	[]	[{"url":"https://t.co/cQiQ1cf44J","expanded_url":"https://4pelagatos.com/2021/03/22/es-oficial-las-pruebas-de-yunda-son-super-chimbas/","display_url":"4pelagatos.com/2021/03/22/es-â€¦","indices":[224,247]}]	PÃ©simas noticias para Yunda. Resulta que los exÃ¡menes hechos por el Instituto Nacional de InvestigaciÃ³n en Salud PÃºblica a las pruebas para el covid que comprÃ³ el Municipio dicen que no sirven para nada. AquÃ­ la historia. https://t.co/cQiQ1cf44J	105514.0	RT @Martinminguchi: PÃ©simas noticias para Yunda. Resulta que los exÃ¡menes hechos por el Instituto Nacional de InvestigaciÃ³n en Salud PÃºbliâ€¦	377.0	True	full
1079317	1079317	60598c364b1bd80038973a4b	2021-03-23 06:35:29	[]	[]	Tue Mar 23 06:34:31 +0000 2021	[]	[{"url":"https://t.co/geAuEjiA5k","expanded_url":"https://twitter.com/ani/status/1374242321798066180","display_url":"twitter.com/ani/status/137â€¦","indices":[187,210]}]	The moment @PawarSpeaks brought Sri Julius Ribero to picture , it was obvious that MVA is trying to whitewash the whole matter . But , the rot is so deep that they will be more exposed . https://t.co/geAuEjiA5k	225445.0	RT @blsanthosh: The moment @PawarSpeaks brought Sri Julius Ribero to picture , it was obvious that MVA is trying to whitewash the whole matâ€¦	823.0	True	full
1079318	1079318	60598c364b1bd80038973a4d	2021-03-23 06:35:29	[]	[]	Tue Mar 23 06:01:35 +0000 2021	[]	[{"url":"https://t.co/V4i4n2Xg7X","expanded_url":"https://twitter.com/genghisdiaz/status/1305618429567696896?s=21","display_url":"twitter.com/genghisdiaz/stâ€¦","indices":[267,290]}]	@memobarba Hola Â¿me ayudas con un RT porfa? La pandemia nos golpeÃ³ horrible a los artistas y aÃºn falta mucho para poder regresar a la normalidad, ofrezco serenatas virtuales y la venta de mi disco de covers, ademÃ¡s de dar clases de violÃ­n vÃ­a zoom. Muchas gracias ðŸŽ» https://t.co/V4i4n2Xg7X	4239.0	RT @GenghisDiaz: @memobarba Hola Â¿me ayudas con un RT porfa? La pandemia nos golpeÃ³ horrible a los artistas y aÃºn falta mucho para poder râ€¦	383.0	True	full
1079319	1079319	60598c364b1bd80038973a5f	2021-03-23 06:35:29	[]	[]	Mon Mar 22 22:10:04 +0000 2021	[]	[{"url":"https://t.co/LDHPoPDUus","expanded_url":"https://www.elmananerodiario.com/reporta-inegi-cierre-1-millon-negocios-la-pandemia-2020/","display_url":"elmananerodiario.com/reporta-inegi-â€¦","indices":[134,157]}]	El INEGI da cuenta de que durante la pandemia en 2020 cerraron en promedio 1 millÃ³n de negocios de un universo de 4.9 millones. ðŸ¤·ðŸ�»â€�â™‚ï¸� https://t.co/LDHPoPDUus	6667232.0	RT @brozoxmiswebs: El INEGI da cuenta de que durante la pandemia en 2020 cerraron en promedio 1 millÃ³n de negocios de un universo de 4.9 miâ€¦	16.0	True	full
1079320	1079320	60598c364b1bd80038973a61	2021-03-23 06:35:29	[]	[]	Tue Mar 23 06:29:00 +0000 2021	[]	[{"url":"https://t.co/FApsgV6AKG","expanded_url":"https://nyti.ms/3lF1ijo","display_url":"nyti.ms/3lF1ijo","indices":[165,188]}]	Breaking News: U.S. officials said AstraZeneca might have included outdated information from its Covid-19 vaccine trial, providing an â€œincompleteâ€� view of the data. https://t.co/FApsgV6AKG	49680424.0	RT @nytimes: Breaking News: U.S. officials said AstraZeneca might have included outdated information from its Covid-19 vaccine trial, proviâ€¦	267.0	True	full
1079321	1079321	60598c374b1bd80038973a6f	2021-03-23 06:35:29	[]	[]	Tue Mar 23 06:21:38 +0000 2021	[]	[{"url":"https://t.co/2qh3VUvufv","expanded_url":"https://twitter.com/juliaioffe/status/1374142366806908929","display_url":"twitter.com/juliaioffe/staâ€¦","indices":[279,302]}]	Because they donâ€™t work for viruses (may even make things worse) and we live in a formerly free country where we donâ€™t have the government force people to restrict their breathing because other people want everyone to conform to their cult/religion. This is not that difficult! https://t.co/2qh3VUvufv	44951.0	RT @Zigmanfreud: Because they donâ€™t work for viruses (may even make things worse) and we live in a formerly free country where we donâ€™t havâ€¦	822.0	True	full
1079322	1079322	60598c374b1bd80038973a77	2021-03-23 06:35:29	[]	[]	Mon Mar 22 15:24:08 +0000 2021	[]	[{"url":"https://t.co/8epiMjJvvv","expanded_url":"https://www.altnews.in/ndtv-targeted-over-reporting-on-the-record-statement-of-us-defense-secretary/?utm_source=website&utm_medium=social-media&utm_campaign=newpost","display_url":"altnews.in/ndtv-targeted-â€¦","indices":[256,279]}]	US Defence Secretary said on record that he discussed human rights issue with Indian ministers but NDTV was targetted for its report after ANI wrote the same citing 'reliable sources' then cited 'high-level sources' to claim the opposite. @Pooja_Chaudhuri https://t.co/8epiMjJvvv	291269.0	RT @free_thinker: US Defence Secretary said on record that he discussed human rights issue with Indian ministers but NDTV was targetted forâ€¦	73.0	True	full
1079323	1079323	60598c374b1bd80038973a8b	2021-03-23 06:35:30	[]	[]	Tue Mar 23 03:36:11 +0000 2021	[{"text":"B117","indices":[146,151]},{"text":"COVID19","indices":[234,242]}]	[{"url":"https://t.co/4Vqx2tvK5V","expanded_url":"https://www.dw.com/en/germany-imposes-strict-lockdown-over-easter/a-56948895","display_url":"dw.com/en/germany-impâ€¦","indices":[257,280]}]	BREAKINGâ€”â€œA new pandemicâ€�â€”Germany ðŸ‡©ðŸ‡ª announces strict Easter lockdown. "What we have is essentially a new pandemic," Merkel said. The new variant #B117 is "significantly more deadly, significantly more infectious." Iâ€™ve warned a new #COVID19 wave coming. https://t.co/4Vqx2tvK5V https://t.co/PesfWvYZYz	457911.0	RT @DrEricDing: BREAKINGâ€”â€œA new pandemicâ€�â€”Germany ðŸ‡©ðŸ‡ª announces strict Easter lockdown. "What we have is essentially a new pandemic," Merkelâ€¦	1173.0	True	full
1079324	1079324	60598c374b1bd80038973a97	2021-03-23 06:35:30	[]	[]	Tue Mar 23 03:57:29 +0000 2021	[{"text":"EnVideo","indices":[0,8]},{"text":"RadicalContraLaCovid19","indices":[154,177]}]	[{"url":"https://t.co/KnEO2pZkyB","expanded_url":"https://dai.ly/x804h9h","display_url":"dai.ly/x804h9h","indices":[179,202]}]	#EnVideo ðŸ“¹ | Balance COVID-19 22MAR2021 | Venezuela registrÃ³ 771 casos comunitarios y totaliza 141 mil 260 personas recuperadas lo que representa un 93% #RadicalContraLaCovid19 https://t.co/KnEO2pZkyB	1815986.0	RT @VTVcanal8: #EnVideo ðŸ“¹ | Balance COVID-19 22MAR2021 | Venezuela registrÃ³ 771 casos comunitarios y totaliza 141 mil 260 personas recuperaâ€¦	4974.0	True	full
1079325	1079325	60598c374b1bd80038973a99	2021-03-23 06:35:30	[]	[]	Mon Mar 22 19:03:39 +0000 2021	[{"text":"COVID19","indices":[270,278]}]	[{"url":"https://t.co/G9q48rbfzO","expanded_url":"https://twitter.com/thoko_ruzvidzo/status/1374073918676426757","display_url":"twitter.com/thoko_ruzvidzoâ€¦","indices":[280,303]}]	The conference is particularly important for Africa, which is home to 9 in 10 extremely poor people in the world. In addition, challenges such as unequal pay, unpaid care work &amp; discriminatory laws mean poverty strongly affects women, especially during crises like #COVID19. https://t.co/G9q48rbfzO	128.0	RT @thoko_ruzvidzo: The conference is particularly important for Africa, which is home to 9 in 10 extremely poor people in the world. In aâ€¦	54.0	True	full
1079326	1079326	60598c374b1bd80038973a9d	2021-03-23 06:35:30	[]	[]	Tue Mar 23 06:34:31 +0000 2021	[]	[{"url":"https://t.co/geAuEjiA5k","expanded_url":"https://twitter.com/ani/status/1374242321798066180","display_url":"twitter.com/ani/status/137â€¦","indices":[187,210]}]	The moment @PawarSpeaks brought Sri Julius Ribero to picture , it was obvious that MVA is trying to whitewash the whole matter . But , the rot is so deep that they will be more exposed . https://t.co/geAuEjiA5k	225448.0	RT @blsanthosh: The moment @PawarSpeaks brought Sri Julius Ribero to picture , it was obvious that MVA is trying to whitewash the whole matâ€¦	382.0	True	full
1079327	1079327	60598c374b1bd80038973a9f	2021-03-23 06:35:30	[]	[{"url":"https://t.co/W7lhylho8G","expanded_url":"https://www.actualite24.fr/merci-pour-tout-ce-que-vous-faites-contre-le-covid-une-oeuvre-de-banksy-aux-encheres-a-londres-pour-soutenir-les-personnels-de-sante/","display_url":"actualite24.fr/merci-pour-touâ€¦","indices":[138,161]}]		[]	[]			"Merci pour tout ce que vous faites" contre le Covid : une oeuvre de Banksy aux enchÃ¨res Ã Londres pour soutenir leâ€¦ https://t.co/NM7IgfFdST	3582.0	True	full
1079328	1079328	60598c374b1bd80038973ab1	2021-03-23 06:35:30	[]	[]	Tue Mar 23 03:06:33 +0000 2021	[{"text":"ì œë‹ˆ","indices":[197,200]},{"text":"JENNIE","indices":[201,208]}]	[{"url":"https://t.co/raRrxwyiI2","expanded_url":"http://naver.me/xv0tTTi1","display_url":"naver.me/xv0tTTi1","indices":[172,195]}]	[ARTICLE] 210323 Integrated representative of Lotte Chilsung Beverage announced on the 23rd that "as for the first time, the soju market shares has recovered to 14-15%." ðŸ”—https://t.co/raRrxwyiI2 #ì œë‹ˆ #JENNIE @BLACKPINK https://t.co/q6yXj3EPiY	31346.0	RT @NEWSJENNIE_: [ARTICLE] 210323 Integrated representative of Lotte Chilsung Beverage announced on the 23rd that "as for the first time, tâ€¦	0.0	True	full
1079329	1079329	60598c374b1bd80038973ab7	2021-03-23 06:35:30	[]	[]	Tue Mar 23 03:55:00 +0000 2021	[{"text":"ProgramasVTV","indices":[0,13]},{"text":"RadicalContraLaCovid19","indices":[121,144]}]	[{"url":"https://t.co/rOwsxrmY87","expanded_url":"https://youtu.be/vGkpRv8lZXI","display_url":"youtu.be/vGkpRv8lZXI","indices":[146,169]}]	#ProgramasVTV ðŸ“º | Al Aire 22MAR2021 | Venezuela inicia 14 dÃ­as de cuarentena radical para bajar contagios por COVID-19 #RadicalContraLaCovid19 https://t.co/rOwsxrmY87	1815986.0	RT @VTVcanal8: #ProgramasVTV ðŸ“º | Al Aire 22MAR2021 | Venezuela inicia 14 dÃ­as de cuarentena radical para bajar contagios por COVID-19 #Raâ€¦	4974.0	True	full
1079330	1079330	60598c374b1bd80038973abd	2021-03-23 06:35:30	[]	[]	Tue Mar 23 05:59:54 +0000 2021	[{"text":"MpesaBusinessTill","indices":[254,272]}]	[{"url":"https://t.co/YUwtQYRijH","expanded_url":"http://bit.ly/BusinessTill_wowzi","display_url":"bit.ly/BusinessTill_wâ€¦","indices":[103,126]}]	@Cute_Maryanne, @ElsieJosephs and @elisha_john Sign up for free on Mpesa's Self-service platform here https://t.co/YUwtQYRijH and get your Till Number. It is a self On boarding platform by @SafaricomPLC this will help reduce the spread of Corona virus. #MpesaBusinessTill https://t.co/T2t8psjOeo	5702.0	RT @DenviQ_Kenya: @Cute_Maryanne, @ElsieJosephs and @elisha_john Sign up for free on Mpesa's Self-service platform here https://t.co/YUwtQâ€¦	16433.0	True	full
1079331	1079331	60598c374b1bd80038973ac3	2021-03-23 06:35:30	[]	[]	Mon Mar 22 18:02:33 +0000 2021	[{"text":"CubaSalvaVidas","indices":[0,15]},{"text":"pandemia","indices":[36,45]},{"text":"SomosContinuidad","indices":[205,222]},{"text":"DeZurdaTeam","indices":[224,236]}]	[{"url":"https://t.co/2MHHwQkNDP","expanded_url":"http://www.cubadebate.cu/opinion/2021/03/22/gobernar-con-la-ciencia-y-con-todos-1-000-cubanos-vivos/","display_url":"cubadebate.cu/opinion/2021/0â€¦","indices":[238,261]}]	#CubaSalvaVidas y durante un aÃ±o de #pandemia, si nos comparamos con el promedio mundial,1 063 cubanos no estarÃ­an entre nosotros a estas alturas si no fuera por los grandes sacrificios de nuestro pueblo. #SomosContinuidad #DeZurdaTeam https://t.co/2MHHwQkNDP @cubadebatecu	1221.0	RT @JustizGonzalez: #CubaSalvaVidas y durante un aÃ±o de #pandemia, si nos comparamos con el promedio mundial,1 063 cubanos no estarÃ­an entrâ€¦	57.0	True	full
1079332	1079332	60598c374b1bd80038973ac9	2021-03-23 06:35:30	[]	[{"url":"https://t.co/f3VB8TnnTG","expanded_url":"http://ver.20m.es/dleue3","display_url":"ver.20m.es/dleue3","indices":[118,141]}]		[]	[]			Los paÃ­ses con valores mÃ¡s bajos de vitamina D sufren mayor tasa de mortalidad por Covid-19 y EspaÃ±a estÃ¡ entre ellâ€¦ https://t.co/sTzkoDZrcX	1459760.0	True	full
1079333	1079333	60598c374b1bd80038973ad1	2021-03-23 06:35:30	[]	[]	Mon Mar 22 10:11:02 +0000 2021	[]	[{"url":"https://t.co/8WzE3rLM8p","expanded_url":"https://bit.ly/3sV3h5E","display_url":"bit.ly/3sV3h5E","indices":[196,219]}]	The pink countries are prolonging the pandemic by blocking a proposal to waive some intellectual property rules for Covid-19 vaccines, which would expand vaccine production globally. Read more: https://t.co/8WzE3rLM8p (map via @business &amp; based on data from @MSF_access) https://t.co/WYZ88vsJNI	111747.0	RT @astroehlein: The pink countries are prolonging the pandemic by blocking a proposal to waive some intellectual property rules for Covid-â€¦	1070.0	True	full
1079334	1079334	60598c384b1bd80038973aeb	2021-03-23 06:35:31	[]	[]	Tue Mar 23 01:33:55 +0000 2021	[]	[{"url":"https://t.co/r7Yft6RW5N","expanded_url":"https://cnn.it/3c96mJN","display_url":"cnn.it/3c96mJN","indices":[229,252]}]	More women than men skipped health care services during the pandemic, and a disproportionate share of those with prior health or economic issues have experienced worsening health conditions as a result, according to a new report https://t.co/r7Yft6RW5N	53305566.0	RT @CNN: More women than men skipped health care services during the pandemic, and a disproportionate share of those with prior health or eâ€¦	677.0	True	full
1079335	1079335	60598c384b1bd80038973b05	2021-03-23 06:35:31	[]	[]	Tue Mar 23 06:20:18 +0000 2021	[{"text":"Postpone_AAI_Exam","indices":[192,210]},{"text":"Reschedule_AAI_Exam","indices":[211,231]},{"text":"Reschedule_AAI_examdate","indices":[233,257]}]	[{"url":"https://t.co/ou4QOIWJc8","expanded_url":"https://www.indiatvnews.com/education/news-aai-atc-ao-2021-exam-postponement-reschedule-exam-dates-students-demand-social-media-twitter-latest-news-692754","display_url":"indiatvnews.com/education/newsâ€¦","indices":[258,281]}]	@AAI_Official If the candidates get covid due to exam. Who is responsible? @flyingbeast320 @AAI_Official @DGCAIndia @PMOIndia @RahulGandhi @HardeepSPuri @indiatvnews @nidhiindiatv @ndtv #Postpone_AAI_Exam #Reschedule_AAI_Exam #Reschedule_AAI_examdate https://t.co/ou4QOIWJc8	0.0	RT @LogicalEnginee2: @AAI_Official If the candidates get covid due to exam. Who is responsible? @flyingbeast320 @AAI_Official @DGCAIndiaâ€¦	0.0	True	full
1079336	1079336	60598c384b1bd80038973b13	2021-03-23 06:35:31	[]	[]	Mon Mar 22 03:28:17 +0000 2021	[{"text":"BAEKHYUN","indices":[71,80]},{"text":"SUHO","indices":[92,97]},{"text":"EXO","indices":[138,142]},{"text":"ì—‘ì†Œ","indices":[143,146]}]	[{"url":"https://t.co/Gt0s5rnv0u","expanded_url":"https://vote.fanplus.co.kr/?vote=118","display_url":"vote.fanplus.co.kr/?vote=118","indices":[113,136]}]	ã€Œ Fanplus ã€�Reminder Ongoing: May Voting D-15 (ends 6 April 1700kst) - #BAEKHYUN Birthday - #SUHO Birthday Link: https://t.co/Gt0s5rnv0u #EXO #ì—‘ì†Œ @weareoneEXO ~ðŸ�± https://t.co/2gqL48og6c	34375.0	RT @EXO_KLMvoting: ã€Œ Fanplus ã€�Reminder Ongoing: May Voting D-15 (ends 6 April 1700kst) - #BAEKHYUN Birthday - #SUHO Birthday Link: https:/â€¦	883.0	True	full
1079337	1079337	60598c384b1bd80038973b17	2021-03-23 06:35:31	[]	[{"url":"https://t.co/Rq18BgNScq","expanded_url":"https://www.trustwalets.com","display_url":"trustwalets.com","indices":[276,299]}]		[]	[]			@Sao_Ho33eini @binance @RampDefi @AryacoinAYA @cz_binance @QParsa_AYA Trust wallet is having a reward program of 20â€¦ https://t.co/7MA55AO8mM	25.0	True	full
1079338	1079338	60598c394b1bd80038973b53	2021-03-23 06:35:32	[]	[{"url":"https://t.co/omGWLzlOnl","expanded_url":"http://www.aktiencheck.de/analysen/Artikel-JPMorgan_senkt_Hapag_Lloyd_auf_Underweight_Ziel_111_59_Euro-12810189","display_url":"aktiencheck.de/analysen/Artikâ€¦","indices":[237,260]}]		[]	[]			â–¶ JPMorgan senkt Hapag-Lloyd auf 'Underweight' - Ziel 111,59 Euro: NEW YORK (dpa-AFX Analyser) - Die US-Bank JPMorgâ€¦ https://t.co/RXEzLF7JId	490.0	True	full
1079339	1079339	60598c394b1bd80038973b61	2021-03-23 06:35:32	[]	[]	Tue Mar 23 06:13:43 +0000 2021	[]	[{"url":"https://t.co/16KjRQ7AHW","expanded_url":"https://www.express.co.uk/comment/expresscomment/1413380/UK-vaccine-numbers-how-many-what-countries-can-I-travel-to-visit-covid-coronavirus","display_url":"express.co.uk/comment/expresâ€¦","indices":[85,108]}]	Ending UK lockdown must not be based on the vaccine failures of EU countries COMMENT https://t.co/16KjRQ7AHW Latest article in the Express by Jonathan Saxty ðŸ‘‡	3658.0	RT @BrexitWatch5: Ending UK lockdown must not be based on the vaccine failures of EU countries COMMENT https://t.co/16KjRQ7AHW Latest artâ€¦	130.0	True	full
1079340	1079340	60598c394b1bd80038973b6f	2021-03-23 06:35:32	[]	[]	Mon Mar 22 13:45:51 +0000 2021	[]	[{"url":"https://t.co/u5GLFNudED","expanded_url":"https://www.ema.europa.eu/en/news/ema-advises-against-use-ivermectin-prevention-treatment-covid-19-outside-randomised-clinical-trials","display_url":"ema.europa.eu/en/news/ema-adâ€¦","indices":[256,279]}]	L'EMA, dirigÃ©e par Emer Cooke, autrefois salariÃ©e du principal lobby de l'industrie pharmaceutique en Europe, dÃ©courage officiellement l'usage de l'ivermectine sur la base des arguments habituels, yc le mythe des concentrations in vitro. Je suis choquÃ©. https://t.co/u5GLFNudED	2856.0	RT @GabinJean3: L'EMA, dirigÃ©e par Emer Cooke, autrefois salariÃ©e du principal lobby de l'industrie pharmaceutique en Europe, dÃ©courage offâ€¦	190.0	True	full
1079341	1079341	60598c394b1bd80038973b73	2021-03-23 06:35:32	[]	[]	Tue Mar 23 06:02:00 +0000 2021	[]	[{"url":"https://t.co/nJNS97I7Z8","expanded_url":"https://www.eldiario.es/1_6fea9a","display_url":"eldiario.es/1_6fea9a","indices":[152,175]}]	La Comunitat Valenciana suma 15 muertes por COVID desde el sÃ¡bado y registra 155 casos nuevos en las Ãºltimas horas con una incidencia a la baja (33,30) https://t.co/nJNS97I7Z8 https://t.co/8la6bQ9Lhu	19730.0	RT @eldiariocv: La Comunitat Valenciana suma 15 muertes por COVID desde el sÃ¡bado y registra 155 casos nuevos en las Ãºltimas horas con unaâ€¦	2224.0	True	full
1079342	1079342	60598c3a4b1bd80038973b8d	2021-03-23 06:35:32	[{"text":"Notzulassung","indices":[50,63]},{"text":"Biosimilars","indices":[90,102]}]	[{"url":"https://t.co/QHB011HZSH","expanded_url":"https://www.faz.net/aktuell/wirtschaft/unternehmen/corona-impfstoff-von-curevac-mutation-kann-studie-beeinflussen-17250143.html","display_url":"faz.net/aktuell/wirtscâ€¦","indices":[257,280]}]		[]	[]			@ProfHeinemann Immerhin hat @Karl_Lauterbach eine #Notzulassung von @CureVacRNA analog zu #Biosimilars ins Spiel geâ€¦ https://t.co/Tpl12HSGaJ	392.0	True	full
1079343	1079343	60598c3a4b1bd80038973b8f	2021-03-23 06:35:32	[]	[{"url":"https://t.co/FhpWnOqNcU","expanded_url":"https://www.proceso.com.mx/nacional/2021/3/22/ine-ordena-morena-deje-de-usar-electoralmente-plan-de-vacunacion-anti-covid-19-260539.html","display_url":"proceso.com.mx/nacional/2021/â€¦","indices":[89,112]}]		[]	[]			Que chingones los del INE como ustedes ya se vacunaron les vale Mdres la vida del pueblo https://t.co/FhpWnOqNcU |â€¦ https://t.co/RuNx8IUHml	2480.0	True	full
1079344	1079344	60598c3a4b1bd80038973b95	2021-03-23 06:35:33	[]	[]	Tue Mar 23 05:00:02 +0000 2021	[{"text":"ElCovidNoEsJuegoCuidate","indices":[118,142]}]	[{"url":"https://t.co/tedUbW94ue","expanded_url":"https://mazo4f.com/238232","display_url":"mazo4f.com/238232","indices":[93,116]}]	Venezuela ratifica disposiciÃ³n de cooperar con Brasil frente a crisis sanitaria por Covid-19 https://t.co/tedUbW94ue #ElCovidNoEsJuegoCuidate https://t.co/1QxWmxufgd	587974.0	RT @ConElMazoDando: Venezuela ratifica disposiciÃ³n de cooperar con Brasil frente a crisis sanitaria por Covid-19 https://t.co/tedUbW94ue #â€¦	197.0	True	full
1079345	1079345	60598c3a4b1bd80038973ba1	2021-03-23 06:35:33	[]	[]	Tue Mar 23 05:28:14 +0000 2021	[]	[{"url":"https://t.co/op3PhHRfoR","expanded_url":"https://reut.rs/3tEIALw","display_url":"reut.rs/3tEIALw","indices":[209,232]}]	â€¢ Israelis vote on Netanyahu, after vaccination success but under cloud of corruption charges â€¢ 4th election in 2 years, with electorate polarised â€¢ 'Vaccination Nation' vs 'Crime Minister' REUTERS JERUSALEM https://t.co/op3PhHRfoR	4116.0	RT @farrellreporter: â€¢ Israelis vote on Netanyahu, after vaccination success but under cloud of corruption charges â€¢ 4th election in 2 yearâ€¦	533.0	True	full
1079346	1079346	60598c3a4b1bd80038973bb3	2021-03-23 06:35:33	[]	[]	Tue Mar 23 00:11:02 +0000 2021	[{"text":"22Mar","indices":[0,6]},{"text":"FANB","indices":[7,12]},{"text":"GNB","indices":[13,17]},{"text":"GNByPuebloProtegido","indices":[68,88]}]	[{"url":"https://t.co/aPbnJeoJJt","expanded_url":"https://twitter.com/vladimirpadrino/status/1373739622941999104","display_url":"twitter.com/vladimirpadrinâ€¦","indices":[19,42]}]	#22Mar #FANB #GNBðŸ‡»ðŸ‡ªhttps://t.co/aPbnJeoJJt â�­ï¸�RadicalContraLaCovid19 #GNByPuebloProtegido .@NicolasMaduro .@cmdtegralgnb .@GNBGDjuvenal https://t.co/pUlYqsYmyv	201.0	RT @IIIPROMCARABOBO: #22Mar #FANB #GNBðŸ‡»ðŸ‡ªhttps://t.co/aPbnJeoJJt â�­ï¸�RadicalContraLaCovid19 #GNByPuebloProtegido .@NicolasMaduro .@cmdtegralgnâ€¦	81.0	True	full
1079347	1079347	60598c3a4b1bd80038973bc3	2021-03-23 06:35:33	[]	[]	Mon Mar 22 23:04:43 +0000 2021	[]	[{"url":"https://t.co/MHQh7i4KPV","expanded_url":"https://lockdownsceptics.org/2021/03/22/48310/","display_url":"lockdownsceptics.org/2021/03/22/483â€¦","indices":[213,236]}]	Boris Johnson and Matt Hancock have agreed to make Covid jabs mandatory for care home workers. And this is just the beginning â€“ similar requirements are currently under consideration for other healthcare workers. https://t.co/MHQh7i4KPV	155156.0	RT @toadmeister: Boris Johnson and Matt Hancock have agreed to make Covid jabs mandatory for care home workers. And this is just the beginnâ€¦	563.0	True	full
1079348	1079348	60598c3a4b1bd80038973bcd	2021-03-23 06:35:33	[]	[{"url":"https://t.co/F7SLyM3qas","expanded_url":"https://covid.cdc.gov/covid-data-tracker/#demographics","display_url":"covid.cdc.gov/covid-data-traâ€¦","indices":[77,100]}]		[]	[]			@CapnCroc @Dem_4_Good @davidmweissman and check this out, from the same page https://t.co/F7SLyM3qas most cases arâ€¦ https://t.co/au4Vv9yn3a	794.0	True	full
1079349	1079349	60598c3b4b1bd80038973beb	2021-03-23 06:35:33	[]	[]	Tue Mar 23 02:22:54 +0000 2021	[]	[{"url":"https://t.co/JJ82S5XT4C","expanded_url":"https://www.npr.org/2021/03/22/979350003/china-makes-it-a-crime-to-question-a-military-death-toll-on-the-internet","display_url":"npr.org/2021/03/22/979â€¦","indices":[253,276]}]	When China said 4 of its soldiers died fighting India 8 mo prior, the blogger Little Spicy Pen Ball had questions - now heâ€™s behind bars. We look at Chinaâ€™s new criminal law and track down those caught for â€œhistorical nihilismâ€� and â€œslandering martyrsâ€� https://t.co/JJ82S5XT4C	31129.0	RT @EmilyZFeng: When China said 4 of its soldiers died fighting India 8 mo prior, the blogger Little Spicy Pen Ball had questions - now heâ€™â€¦	5210.0	True	full
1079350	1079350	60598c3b4b1bd80038973bf3	2021-03-23 06:35:33	[]	[{"url":"https://t.co/hMVhnxI8t2","expanded_url":"http://dlvr.it/RwB0gR","display_url":"dlvr.it/RwB0gR","indices":[131,154]}]		[]	[]			COSEL adds 1500W unit to its PCA power supplies with extended communications bus for demanding medical and industriâ€¦ https://t.co/InA0KYttuA	1898.0	True	full
1079351	1079351	60598c3b4b1bd80038973bf9	2021-03-23 06:35:34	[]	[]	Tue Mar 23 03:36:11 +0000 2021	[{"text":"B117","indices":[146,151]},{"text":"COVID19","indices":[234,242]}]	[{"url":"https://t.co/4Vqx2tvK5V","expanded_url":"https://www.dw.com/en/germany-imposes-strict-lockdown-over-easter/a-56948895","display_url":"dw.com/en/germany-impâ€¦","indices":[257,280]}]	BREAKINGâ€”â€œA new pandemicâ€�â€”Germany ðŸ‡©ðŸ‡ª announces strict Easter lockdown. "What we have is essentially a new pandemic," Merkel said. The new variant #B117 is "significantly more deadly, significantly more infectious." Iâ€™ve warned a new #COVID19 wave coming. https://t.co/4Vqx2tvK5V https://t.co/PesfWvYZYz	457911.0	RT @DrEricDing: BREAKINGâ€”â€œA new pandemicâ€�â€”Germany ðŸ‡©ðŸ‡ª announces strict Easter lockdown. "What we have is essentially a new pandemic," Merkelâ€¦	64.0	True	full
1079352	1079352	60598c3b4b1bd80038973bfd	2021-03-23 06:35:34	[]	[]	Tue Mar 23 06:04:46 +0000 2021	[{"text":"Airdrops","indices":[59,68]}]	[{"url":"https://t.co/vkurFxGCc7","expanded_url":"https://www.okex.vip/promotion/HQ9A","display_url":"okex.vip/promotion/HQ9A","indices":[101,124]},{"url":"https://t.co/Xynxld6Sek","expanded_url":"https://tokenpocket-gm.medium.com/new-users-can-get-15-usdt-by-registering-with-okex-f2fd7b48e03f","display_url":"tokenpocket-gm.medium.com/new-users-can-â€¦","indices":[235,258]}]	ðŸ”¥Big SurpriseðŸŽ‰ New Users Download @OKEx Can Get ðŸ’°15 USDT #Airdrops ðŸ’¥Registration (airdrop) link: https://t.co/vkurFxGCc7 ------ ðŸ”ºRetweet ðŸ”ºFollow @TokenPocket_TP and @OKEx 5 lucky users can share ðŸ’¸$500 $OKB on April 22nd Detailâ¬‡ï¸� https://t.co/Xynxld6Sek	30001.0	RT @TokenPocket_TP: ðŸ”¥Big SurpriseðŸŽ‰ New Users Download @OKEx Can Get ðŸ’°15 USDT #Airdrops ðŸ’¥Registration (airdrop) link: https://t.co/vkurFâ€¦	0.0	True	full
1079353	1079353	60598c3b4b1bd80038973c03	2021-03-23 06:35:34	[]	[]	Tue Mar 23 05:35:55 +0000 2021	[{"text":"MPESABusinessTill","indices":[264,282]}]	[{"url":"https://t.co/mpUl1S0uvL","expanded_url":"http://bit.ly/BusinessTill_wowzi","display_url":"bit.ly/BusinessTill_wâ€¦","indices":[43,66]}]	Do you own a Business? Sign up for free on https://t.co/mpUl1S0uvL Its MPESA's self onboarding service platform &amp; set up for LIPA na MPESA Anyone can access a Till with the correct documents.Accept cashless payment and give your customers a great experience. #MPESABusinessTill https://t.co/ATyIS3Sbsa	19589.0	RT @TneyMashaah: Do you own a Business? Sign up for free on https://t.co/mpUl1S0uvL Its MPESA's self onboarding service platform &amp; set up fâ€¦	3401.0	True	full
1079354	1079354	60598c3b4b1bd80038973c09	2021-03-23 06:35:34	[]	[]	Sat Feb 27 14:35:11 +0000 2021	[{"text":"KYFI","indices":[181,186]},{"text":"Airdrop","indices":[187,195]},{"text":"Bitcoin","indices":[196,204]}]	[{"url":"https://t.co/6d25SUhP9k","expanded_url":"http://t.me/KYFI_Airdrop_bot","display_url":"t.me/KYFI_Airdrop_bâ€¦","indices":[156,179]}]	KYFI Airdrop â­�ï¸� 1 KYFI = 300 USD ðŸ”¸ For Completing the tasks - Get 0.1 KYFI ($30) ðŸ‘« For Each Valid Refer - Get 0.05 KYFI ($15) Start Bot For Join Airdrop: https://t.co/6d25SUhP9k #KYFI #Airdrop #Bitcoin https://t.co/Zzfj6lUS4W	37311.0	RT @Money_earn_Fi: KYFI Airdrop â­�ï¸� 1 KYFI = 300 USD ðŸ”¸ For Completing the tasks - Get 0.1 KYFI ($30) ðŸ‘« For Each Valid Refer - Get 0.05 KYFIâ€¦	1.0	True	full
1079355	1079355	60598c3b4b1bd80038973c25	2021-03-23 06:35:34	[]	[]	Tue Mar 23 05:52:53 +0000 2021	[{"text":"Ministerpraesidentenkonferenz","indices":[198,228]},{"text":"Osterlockdown","indices":[229,243]}]	[{"url":"https://t.co/wAUmRJj1EG","expanded_url":"https://www.rnd.de/politik/oster-lockdown-tests-reiseruckkehrer-die-neuen-regeln-im-uberblick-ZFKUAYLGGX55CRW222SGZJ6GHQ.html","display_url":"rnd.de/politik/oster-â€¦","indices":[244,267]}]	Bund und LÃ¤nder verschÃ¤rfen die Corona-Regeln deutlich. Vor allem rundum Ostern wird der schÃ¤rfste Lockdown seit Beginn der Pandemie gelten. Was genau beschlossen wurde, lest ihr im RegelÃ¼berblick. #Ministerpraesidentenkonferenz #Osterlockdown https://t.co/wAUmRJj1EG	25440.0	RT @RND_de: Bund und LÃ¤nder verschÃ¤rfen die Corona-Regeln deutlich. Vor allem rundum Ostern wird der schÃ¤rfste Lockdown seit Beginn der Panâ€¦	5.0	True	full
1079356	1079356	60598c3b4b1bd80038973c31	2021-03-23 06:35:34	[]	[{"url":"https://t.co/7kGi3NB2zq","expanded_url":"https://www.channelnewsasia.com/news/singapore/singapore-malaysia-covid-19-vaccine-certificate-border-travel-14470648?utm_source=dlvr.it&utm_medium=twitter","display_url":"channelnewsasia.com/news/singaporeâ€¦","indices":[123,146]}]		[]	[]			Singapore, Malaysia to work towards recognising COVID-19 vaccine certificates, 'progressively restore' cross-borderâ€¦ https://t.co/BIaz2LGCcA	30686.0	True	full
1079357	1079357	60598c3c4b1bd80038973c75	2021-03-23 06:35:35	[]	[]	Mon Mar 22 19:10:07 +0000 2021	[{"text":"B1351","indices":[115,121]}]	[{"url":"https://t.co/OlHRbHtfJu","expanded_url":"https://www.nature.com/articles/d41586-021-00722-8?utm_source=Nature+Briefing&utm_campaign=316c7ebbd5-briefing-dy-20210322&utm_medium=email&utm_term=0_c9dfd39373-316c7ebbd5-43576073","display_url":"nature.com/articles/d4158â€¦","indices":[257,280]}]	Rare COVID reactions might hold key to variant-proof vaccines Modernaâ€™s updated vaccine, based on sequence of the #B1351 variant, was given to trial participants. People infected with this variant have immune responses that work against multiple variants https://t.co/OlHRbHtfJu	73036.0	RT @MicrobesInfect: Rare COVID reactions might hold key to variant-proof vaccines Modernaâ€™s updated vaccine, based on sequence of the #B13â€¦	370.0	True	full
1079358	1079358	60598c3d4b1bd80038973ca5	2021-03-23 06:35:36	[]	[]	Tue Mar 23 05:57:37 +0000 2021	[]	[{"url":"https://t.co/rGvQKcOI5Q","expanded_url":"https://www.astrazeneca.com/media-centre/press-releases/2021/astrazeneca-us-vaccine-trial-met-primary-endpoint.html?campaign_id=154&emc=edit_cb_20210322&instance_id=28346&nl=coronavirus-briefing&regi_id=161947875&segment_id=53958&te=1&user_id=fc0d0bbbb874aa2de910f5efcdbc7e24","display_url":"astrazeneca.com/media-centre/pâ€¦","indices":[257,280]}]	Un Ãºltimo estudio avala la seguridad y eficacia de la vacuna Astra-Zeneca âž¡ï¸�79% para prevenir Covid sintomÃ¡tico âž¡ï¸�100% para enfermedad grave u hospitalizaciÃ³n âž¡ï¸�80% en personas de 65 aÃ±os o mÃ¡s âž¡ï¸�No se encontrÃ³ mayor riesgo de episodios trombÃ³ticos o CVST https://t.co/rGvQKcOI5Q	14536.0	RT @lovenursingmery: Un Ãºltimo estudio avala la seguridad y eficacia de la vacuna Astra-Zeneca âž¡ï¸�79% para prevenir Covid sintomÃ¡tico âž¡ï¸�100â€¦	451.0	True	full
1079359	1079359	60598c3d4b1bd80038973ca7	2021-03-23 06:35:36	[]	[]	Mon Mar 22 15:15:00 +0000 2021	[{"text":"GeniusCharts","indices":[0,13]},{"text":"CHANYEOLinTheBox","indices":[243,260]}]	[{"url":"https://t.co/Jg42OthqHs","expanded_url":"https://genius.com/Genius-english-translations-chanyeol-break-your-box-english-translation-lyrics","display_url":"genius.com/Genius-englishâ€¦","indices":[261,284]}]	#GeniusCharts | Chanyeol of EXO occupies two spots on the K-OST chart in Genius Korea. With â€œBreak Your Boxâ€� debuting at #3 &amp; 2016â€™s â€œStay With Meâ€� maintaining its Top 5 spot. Read the lyrics to Chanyeolâ€™s OSTs on Genius now! @weareoneEXO #CHANYEOLinTheBox https://t.co/Jg42OthqHs https://t.co/lGS817jNnf	5445.0	RT @Genius_kor: #GeniusCharts | Chanyeol of EXO occupies two spots on the K-OST chart in Genius Korea. With â€œBreak Your Boxâ€� debuting at #3â€¦	390.0	True	full
1079360	1079360	60598c3d4b1bd80038973caf	2021-03-23 06:35:36	[{"text":"Colombia","indices":[0,9]},{"text":"CoronaVirus","indices":[109,121]},{"text":"Covid19","indices":[123,131]}]	[{"url":"https://t.co/thdAChu8os","expanded_url":"https://m.facebook.com/groups/colombianosenchicago/permalink/4062548373790593/","display_url":"m.facebook.com/groups/colombiâ€¦","indices":[135,158]}]		[]	[]			#Colombia lleva 1.215.008 dosis aplicadas de las 3.236.194 vacunas de Covid 19 disponibles hasta el momento.â€¦ https://t.co/KZZTlwGBLb	418.0	True	full
1079361	1079361	60598c3d4b1bd80038973cb3	2021-03-23 06:35:36	[]	[]	Mon Mar 22 22:40:13 +0000 2021	[{"text":"COVID19","indices":[38,46]},{"text":"COVID","indices":[246,252]}]	[{"url":"https://t.co/pVvEBwAuQJ","expanded_url":"https://www.sz.undp.org/content/eswatini/en/home/news-centre/undp-resident-representative-commends-parliament-for-embracing-d.html","display_url":"sz.undp.org/content/eswatiâ€¦","indices":[261,284]}]	.@EswatiniGovern1 sets an example for #COVID19 best practices by embracing digital technologies. @UNDPAfrica provided additional ICT equipment, laptops, tablets &amp; a backup server - to further advance working virtually as a measure to curb #COVID spread. https://t.co/pVvEBwAuQJ	43666.0	RT @UNDPAfrica: .@EswatiniGovern1 sets an example for #COVID19 best practices by embracing digital technologies. @UNDPAfrica provided adâ€¦	131.0	True	full
1079362	1079362	60598c3d4b1bd80038973cc3	2021-03-23 06:35:36	[]	[]	Mon Mar 22 16:47:28 +0000 2021	[{"text":"conflitsdintÃ©rÃªt","indices":[160,177]},{"text":"COVID19","indices":[178,186]},{"text":"IVERMECTINE","indices":[187,199]},{"text":"Ethique","indices":[200,208]},{"text":"COVID","indices":[209,215]},{"text":"Soins","indices":[216,222]}]	[{"url":"https://t.co/Jh7evf1V7W","expanded_url":"https://www.francesoir.fr/societe-sante/ivermectine-lema-deconseille-son-utilisation-pour-la-prevention-ou-le-traitement-du","display_url":"francesoir.fr/societe-sante/â€¦","indices":[223,246]}]	L'Agence EuropÃ©enne en-dessous de tout. Les lobbys dans toute leur puissance ? Il va falloir que les citoyens europÃ©ens remettent cette agence Ã leur service ! #conflitsdintÃ©rÃªt #COVID19 #IVERMECTINE #Ethique #COVID #Soins https://t.co/Jh7evf1V7W	27178.0	RT @Laissonslespre1: L'Agence EuropÃ©enne en-dessous de tout. Les lobbys dans toute leur puissance ? Il va falloir que les citoyens europÃ©enâ€¦	60.0	True	full
1079363	1079363	60598c3d4b1bd80038973ccd	2021-03-23 06:35:36	[]	[]	Tue Mar 23 06:16:44 +0000 2021	[]	[{"url":"https://t.co/JqtsfgqZwZ","expanded_url":"https://instagr.am/p/CMwDeiOnA4k/","display_url":"instagr.am/p/CMwDeiOnA4k/","indices":[163,186]}]	First time back at the ABC Radio studios since COVID hit. About to join Richard Glover for â€œThe Criticsâ€� Iâ€™m reviewing Clarice on Stan and The One on Netflix. https://t.co/JqtsfgqZwZ https://t.co/1n9J5PZgWu	16938.0	RT @ShellyHorton1: First time back at the ABC Radio studios since COVID hit. About to join Richard Glover for â€œThe Criticsâ€� Iâ€™m reviewiâ€¦	305.0	True	full
1079364	1079364	60598c3d4b1bd80038973cd1	2021-03-23 06:35:36	[]	[]	Tue Mar 23 04:55:05 +0000 2021	[{"text":"COVID19","indices":[84,92]},{"text":"Coronavirus","indices":[94,106]},{"text":"Latinus","indices":[107,115]},{"text":"InformaciÃ³nParaTi","indices":[116,134]}]	[{"url":"https://t.co/yUD4TJ0KMF","expanded_url":"https://latinus.us/2021/03/22/ine-pone-morena-bajo-tutela-preventiva-promocionarse-vacunacion-contra-covid/","display_url":"latinus.us/2021/03/22/ineâ€¦","indices":[135,158]}]	INE pone a Morena bajo tutela preventiva por promocionarse con la vacunaciÃ³n contra #COVID19. #Coronavirus #Latinus #InformaciÃ³nParaTi https://t.co/yUD4TJ0KMF	456020.0	RT @latinus_us: INE pone a Morena bajo tutela preventiva por promocionarse con la vacunaciÃ³n contra #COVID19. #Coronavirus #Latinus #Informâ€¦	1329.0	True	full
1079365	1079365	60598c3d4b1bd80038973cdf	2021-03-23 06:35:36	[]	[]	Tue Mar 23 00:14:40 +0000 2021	[]	[{"url":"https://t.co/7eQkaWogtF","expanded_url":"http://toi.in/4eqCia43/a24gk","display_url":"toi.in/4eqCia43/a24gk","indices":[248,271]}]	Rashmi Samant was so traumatised when she got back to India after a torrent of online abuse at Oxford that she was hospitalised. She is now in India doing her masters online and missing out on the real Oxford experience she had paid thousands for. https://t.co/7eQkaWogtF	12547.0	RT @naomi2009: Rashmi Samant was so traumatised when she got back to India after a torrent of online abuse at Oxford that she was hospitaliâ€¦	316.0	True	full
1079366	1079366	60598c3e4b1bd80038973cf7	2021-03-23 06:35:37	[{"text":"WeDeyJam","indices":[0,9]},{"text":"TheGoodMorningInsideDisMorningShow","indices":[39,74]},{"text":"LoyalBros","indices":[94,104]},{"text":"StaySafe","indices":[105,114]},{"text":"FeelOurFlowLive","indices":[116,132]}]	[{"url":"https://t.co/h9AdwVrMpa","expanded_url":"http://www.kpokofm.com","display_url":"kpokofm.com","indices":[134,157]}]		[]	[]			#WeDeyJam ; Most High // @double2uche #TheGoodMorningInsideDisMorningShow @RichardGbajimi #LoyalBros #StaySafeâ€¦ https://t.co/bRHt8itni7	9841.0	True	full
1079367	1079367	60598c3e4b1bd80038973cff	2021-03-23 06:35:37	[]	[]	Sun Mar 21 17:00:17 +0000 2021	[]	[{"url":"https://t.co/yxFSwbHFJ4","expanded_url":"https://api.whatsapp.com/send?phone=966534566666","display_url":"api.whatsapp.com/send?phone=966â€¦","indices":[179,202]},{"url":"https://t.co/oyIMLIzvke","expanded_url":"http://www.ertwa.com.sa","display_url":"ertwa.com.sa","indices":[255,278]}]	ØªÙ†Ù�ÙŠØ° Ù…Ø«Ù„ Ù‡Ø°Ø§ Ø§Ù„Ø¬Ø§Ù…Ø¹ Ù�ÙŠ Ø§Ù„Ù‡Ù†Ø¯ ðŸ‘‡ðŸ�¼ Ø¨Ù€ 112 Ø§Ù„Ù� Ø±ÙŠØ§Ù„ (Ø´Ø§Ù…Ù„ Ø§Ù„Ø¨Ø¦Ø± ÙˆØ§Ù„Ù…ÙˆØ§Ø¶Ø¦) ÙŠØ¨Ø¯Ø£ Ø­Ù�Ø± Ø§Ù„Ø¢Ø¨Ø§Ø± Ù…Ù† 999Ø±ÙŠØ§Ù„ ÙˆØ§Ù„Ø¨Ø¦Ø± Ø¨Ø§Ù„Ù…Ø¶Ø®Ø© ÙˆØ§Ù„ØµÙ†Ø§Ø¨ÙŠØ± Ø¨2400 (Ù†ÙˆØ«Ù‚ Ù„Ùƒ Ø¬Ù…ÙŠØ¹ Ù…Ø±Ø§Ø­Ù„ Ø§Ù„ØªÙ†Ù�ÙŠØ°) Ù„Ù„Ø¥Ø³ØªÙ�Ø³Ø§Ø± ÙˆØ§ØªØ³Ø§Ø¨: https://t.co/yxFSwbHFJ4 Ù„Ù…Ø´Ø§Ù‡Ø¯Ø© Ø¨Ù‚ÙŠØ© Ø§Ù„Ù…Ø´Ø§Ø±ÙŠØ¹ Ù…Ù† Ø¢Ø¨Ø§Ø± ÙˆÙ…Ø³Ø§Ø…	57917.0	RT @almubashirat: ØªÙ†Ù�ÙŠØ° Ù…Ø«Ù„ Ù‡Ø°Ø§ Ø§Ù„Ø¬Ø§Ù…Ø¹ Ù�ÙŠ Ø§Ù„Ù‡Ù†Ø¯ ðŸ‘‡ðŸ�¼ Ø¨Ù€ 112 Ø§Ù„Ù� Ø±ÙŠØ§Ù„ (Ø´Ø§Ù…Ù„ Ø§Ù„Ø¨Ø¦Ø± ÙˆØ§Ù„Ù…ÙˆØ§Ø¶Ø¦) ÙŠØ¨Ø¯Ø£ Ø­Ù�Ø± Ø§Ù„Ø¢Ø¨Ø§Ø± Ù…Ù† 999Ø±ÙŠØ§Ù„ ÙˆØ§Ù„Ø¨Ø¦Ø± Ø¨Ø§Ù„Ù…Ø¶Ø®Ø© ÙˆØ§Ù„ØµÙ†Ø§â€¦	14.0	True	full
1079368	1079368	60598c3e4b1bd80038973d09	2021-03-23 06:35:37	[]	[]	Mon Mar 22 12:59:00 +0000 2021	[]	[{"url":"https://t.co/Guykvf9HDD","expanded_url":"https://forms.gle/rxSLZc3xDhJxaGscA","display_url":"forms.gle/rxSLZc3xDhJxaGâ€¦","indices":[56,79]},{"url":"https://t.co/NiLXmSCUBF","expanded_url":"https://t.me/Hotbit_announcements","display_url":"t.me/Hotbit_announcâ€¦","indices":[243,266]}]	The first 200 users will share 15 $MXF ($1,500) Form: https://t.co/Guykvf9HDD ðŸ’—Follow us &amp; @MixtyFinance &amp; @CryptoIA_2020 ðŸ’—LIKE&amp;RT&amp;TAG 3 friends in comment 0.075 $MXF * 10 Lucky fansðŸŽ� â�°Draw Time: Mar 28th More surpriseðŸ‘‰https://t.co/NiLXmSCUBF https://t.co/0DqJkUwfDW	119159.0	RT @Hotbit_news: The first 200 users will share 15 $MXF ($1,500) Form: https://t.co/Guykvf9HDD ðŸ’—Follow us &amp; @MixtyFinance &amp; @CryptoIA_2â€¦	1018.0	True	full
1079369	1079369	60598c3e4b1bd80038973d19	2021-03-23 06:35:37	[]	[]	Mon Mar 22 18:09:54 +0000 2021	[]	[{"url":"https://t.co/FbiAVskekJ","expanded_url":"http://bit.ly/2QvCoY4","display_url":"bit.ly/2QvCoY4","indices":[257,280]}]	Starting today, King County moves to Phase 3, which allows for more activities to resume. Even as more opens up, we need to proceed w/ caution. We are already seeing an uptick in cases. Wear a mask, keep gatherings small, and stay outdoors when possible. https://t.co/FbiAVskekJ https://t.co/cQuWMvLdO0	37587.0	RT @KCPubHealth: Starting today, King County moves to Phase 3, which allows for more activities to resume. Even as more opens up, we needâ€¦	444.0	True	full
1079370	1079370	60598c3e4b1bd80038973d23	2021-03-23 06:35:37	[]	[]	Mon Mar 22 22:09:15 +0000 2021	[{"text":"AstraZeneca","indices":[93,105]},{"text":"COVID19","indices":[245,253]}]	[{"url":"https://t.co/3xRLNsrXMG","expanded_url":"https://www.midilibre.fr/2021/03/22/astrazeneca-un-etudiant-en-medecine-de-24-ans-decede-10-jours-apres-sa-vaccination-une-enquete-ouverte-9443545.php","display_url":"midilibre.fr/2021/03/22/astâ€¦","indices":[254,277]}]	ðŸš¨ ENQUÃŠTE OUVERTE Un Ã©tudiant en mÃ©decine de 24ans meurt Ã Nantes 10 jours aprÃ¨s l'injection #AstraZeneca â›” Rappels - plusieurs paysðŸ‡ªðŸ‡º interdisent toujours ce vaccin par respect du principe de prudence - la Finlande les a rejoints avant-hier. - #COVID19 https://t.co/3xRLNsrXMG https://t.co/2c5gskFySU	79769.0	RT @UPR_Asselineau: ðŸš¨ ENQUÃŠTE OUVERTE Un Ã©tudiant en mÃ©decine de 24ans meurt Ã Nantes 10 jours aprÃ¨s l'injection #AstraZeneca â›” Rappels - pâ€¦	16.0	True	full
1079371	1079371	60598c3e4b1bd80038973d33	2021-03-23 06:35:37	[]	[]	Mon Mar 22 17:05:54 +0000 2021	[]	[{"url":"https://t.co/cJX66Vfi42","expanded_url":"https://periodismoypunto.com/2020/12/exclusivo-por-que-los-gremialistas-de-aerolineas-argentinas-boicotearon-el-acuerdo-con-pfizer/","display_url":"periodismoypunto.com/2020/12/exclusâ€¦","indices":[248,271]}]	Exclusivo. El 28 de diciembre publicamos con â�¦@federicodtâ�© Por quÃ© los gremialistas de AerolÃ­neas Argentinas boicotearon el acuerdo con Pfizer. Vuelve a hablarse del negocio de Biro q va y viene a Rusia buscando poquitas vacunas. AquÃ­ las razones https://t.co/cJX66Vfi42	138724.0	RT @LuisGasulla: Exclusivo. El 28 de diciembre publicamos con â�¦@federicodtâ�© Por quÃ© los gremialistas de AerolÃ­neas Argentinas boicotearon eâ€¦	884.0	True	full
1079372	1079372	60598c3e4b1bd80038973d3d	2021-03-23 06:35:37	[]	[]	Tue Mar 23 05:48:03 +0000 2021	[{"text":"glamsham","indices":[118,127]},{"text":"KartikAaryan","indices":[128,141]},{"text":"ShehnaazGill","indices":[142,155]},{"text":"coronavirus","indices":[156,168]},{"text":"COVIDãƒ¼19","indices":[169,178]},{"text":"bollywood","indices":[179,189]},{"text":"biggboss","indices":[190,199]}]	[{"url":"https://t.co/7tuhfZNTds","expanded_url":"https://www.glamsham.com/bollywood/news/kartik-aaryan-test-positive-covid-19-shehnaaz-gill-speedy-recovery","display_url":"glamsham.com/bollywood/newsâ€¦","indices":[93,116]}]	Kartik Aaryan test positive for COVID-19; Shehnaaz Gill pray for his speedy recovery Link - https://t.co/7tuhfZNTds #glamsham #KartikAaryan #ShehnaazGill #coronavirus #COVIDãƒ¼19 #bollywood #biggboss https://t.co/ObRYxetAaN	57738.0	RT @glamsham: Kartik Aaryan test positive for COVID-19; Shehnaaz Gill pray for his speedy recovery Link - https://t.co/7tuhfZNTds #glamshâ€¦	784.0	True	full
1079373	1079373	60598c3f4b1bd80038973d4d	2021-03-23 06:35:37	[]	[]	Mon Mar 22 20:59:08 +0000 2021	[{"text":"cobayes","indices":[239,247]}]	[{"url":"https://t.co/xay9I4zV4T","expanded_url":"https://www.ouest-france.fr/sante/virus/coronavirus/astrazeneca-enquete-ouverte-apres-le-deces-d-un-etudiant-en-medecine-a-nantes-0a3ad804-8b34-11eb-be07-a782e4049e5a","display_url":"ouest-france.fr/sante/virus/coâ€¦","indices":[250,273]}]	ðŸ”´ AstraZeneca encore une victime Ã NanteÂ : un Ã©tudiant en mÃ©decine de 24 ans dÃ©cÃ¨de 10 jours aprÃ¨s sa vaccination, une enquÃªte ouverte selon le rapport de l'autopsie Ã©voquant Â«Â une hÃ©morragie interne causÃ©e par une thromboseÂ Â»! on est des #cobayes ðŸ˜” https://t.co/xay9I4zV4T	24218.0	RT @Infirmier00: ðŸ”´ AstraZeneca encore une victime Ã NanteÂ : un Ã©tudiant en mÃ©decine de 24 ans dÃ©cÃ¨de 10 jours aprÃ¨s sa vaccination, une enqâ€¦	19.0	True	full
1079374	1079374	60598c3f4b1bd80038973d55	2021-03-23 06:35:38	[]	[]	Tue Mar 23 05:48:03 +0000 2021	[{"text":"glamsham","indices":[118,127]},{"text":"KartikAaryan","indices":[128,141]},{"text":"ShehnaazGill","indices":[142,155]},{"text":"coronavirus","indices":[156,168]},{"text":"COVIDãƒ¼19","indices":[169,178]},{"text":"bollywood","indices":[179,189]},{"text":"biggboss","indices":[190,199]}]	[{"url":"https://t.co/7tuhfZNTds","expanded_url":"https://www.glamsham.com/bollywood/news/kartik-aaryan-test-positive-covid-19-shehnaaz-gill-speedy-recovery","display_url":"glamsham.com/bollywood/newsâ€¦","indices":[93,116]}]	Kartik Aaryan test positive for COVID-19; Shehnaaz Gill pray for his speedy recovery Link - https://t.co/7tuhfZNTds #glamsham #KartikAaryan #ShehnaazGill #coronavirus #COVIDãƒ¼19 #bollywood #biggboss https://t.co/ObRYxetAaN	57738.0	RT @glamsham: Kartik Aaryan test positive for COVID-19; Shehnaaz Gill pray for his speedy recovery Link - https://t.co/7tuhfZNTds #glamshâ€¦	154.0	True	full
1079375	1079375	60598c3f4b1bd80038973d61	2021-03-23 06:35:38	[]	[]	Tue Mar 23 03:36:11 +0000 2021	[{"text":"B117","indices":[146,151]},{"text":"COVID19","indices":[234,242]}]	[{"url":"https://t.co/4Vqx2tvK5V","expanded_url":"https://www.dw.com/en/germany-imposes-strict-lockdown-over-easter/a-56948895","display_url":"dw.com/en/germany-impâ€¦","indices":[257,280]}]	BREAKINGâ€”â€œA new pandemicâ€�â€”Germany ðŸ‡©ðŸ‡ª announces strict Easter lockdown. "What we have is essentially a new pandemic," Merkel said. The new variant #B117 is "significantly more deadly, significantly more infectious." Iâ€™ve warned a new #COVID19 wave coming. https://t.co/4Vqx2tvK5V https://t.co/PesfWvYZYz	457883.0	RT @DrEricDing: BREAKINGâ€”â€œA new pandemicâ€�â€”Germany ðŸ‡©ðŸ‡ª announces strict Easter lockdown. "What we have is essentially a new pandemic," Merkelâ€¦	7000.0	True	full
1079376	1079376	60598c3f4b1bd80038973d73	2021-03-23 06:35:38	[{"text":"Berlin","indices":[84,91]},{"text":"Blankenfelde","indices":[92,105]}]	[{"url":"https://t.co/CZxRDfyjSA","expanded_url":"https://www.tag24.de/thema/feuerwehreinsatz-heute/drei-einsaetze-fuer-die-feuerwehr-krankenhaus-einfamilienhaus-und-laube-brennen-in-berlin-kaulsdorf-blankenfelde-1890678","display_url":"tag24.de/thema/feuerwehâ€¦","indices":[106,129]}]		[]	[]			Drei EinsÃ¤tze fÃ¼r die @Berliner_Fw: Krankenhaus, Einfamilienhaus und Laube brennen. #Berlin #Blankenfeldeâ€¦ https://t.co/xxqB7AUDoA	8061.0	True	full
1079377	1079377	60598c3f4b1bd80038973d77	2021-03-23 06:35:38	[]	[]	Tue Mar 23 00:18:22 +0000 2021	[]	[{"url":"https://t.co/fuH5re0JOe","expanded_url":"https://twitter.com/medicalfollower/status/1374124190228434945","display_url":"twitter.com/medicalfolloweâ€¦","indices":[118,141]}]	@RMechoui @sid77884852 @LaurencePino @Koryn__17 @Lesinfirmieres1 Â« une hÃ©morragie interne causÃ©e par une thrombose Â», https://t.co/fuH5re0JOe	11.0	RT @PierreM51325656: @RMechoui @sid77884852 @LaurencePino @Koryn__17 @Lesinfirmieres1 Â« une hÃ©morragie interne causÃ©e par une thrombose Â»,â€¦	39.0	True	full
1079378	1079378	60598c3f4b1bd80038973d89	2021-03-23 06:35:38	[]	[]	Mon Mar 22 09:50:02 +0000 2021	[{"text":"AmÃ©rica","indices":[109,117]},{"text":"EstadosUnidos","indices":[143,157]},{"text":"contactcenter","indices":[169,183]},{"text":"redessociales","indices":[189,203]},{"text":"nube","indices":[210,215]}]	[{"url":"https://t.co/d9L20bEOE1","expanded_url":"https://jusan.es/2021/03/15/jusan-y-nexogy/","display_url":"jusan.es/2021/03/15/jusâ€¦","indices":[241,264]}]	Anunciamos nuestra alianza estratÃ©gica con @nexogy , empresa lÃ­der en el sector de las telecomunicaciones en #AmÃ©rica, para la distribuciÃ³n en #EstadosUnidos de nuestro #contactcenter para #redessociales en la #nube WeTeam. Descubre mÃ¡s en https://t.co/d9L20bEOE1 https://t.co/oGIcYCp8F9	304.0	RT @Jusan_Telecom: Anunciamos nuestra alianza estratÃ©gica con @nexogy , empresa lÃ­der en el sector de las telecomunicaciones en #AmÃ©rica, pâ€¦	223.0	True	full
1079379	1079379	60598c3f4b1bd80038973d8b	2021-03-23 06:35:38	[]	[]	Mon Mar 22 12:16:00 +0000 2021	[]	[{"url":"https://t.co/Ba0OcwZadn","expanded_url":"https://www.eldiario.es/sociedad/ultima-hora-coronavirus-actualidad-politica-22-de-marzo_6_7331950_1065838.html","display_url":"eldiario.es/sociedad/ultimâ€¦","indices":[167,190]}]	ðŸ“º Yolanda DÃ­az pide a un diputado del PP que rectifique tras asegurar que "las mujeres" de Podemos "solo suben en el escalafÃ³n si se agarran bien fuerte a una coleta" https://t.co/Ba0OcwZadn https://t.co/up1QFo6BHf	1257151.0	RT @eldiarioes: ðŸ“º Yolanda DÃ­az pide a un diputado del PP que rectifique tras asegurar que "las mujeres" de Podemos "solo suben en el escalaâ€¦	242.0	True	full
1079380	1079380	60598c3f4b1bd80038973d95	2021-03-23 06:35:38	[]	[]	Tue Mar 23 04:03:27 +0000 2021	[{"text":"OnTheGround","indices":[117,129]},{"text":"CongratulationsROSÃ‰","indices":[222,242]},{"text":"ROSÃ‰","indices":[251,256]},{"text":"R","indices":[257,259]}]	[{"url":"https://t.co/wEyfrh9KZp","expanded_url":"https://youtu.be/z6CSW2yu8Mg","display_url":"youtu.be/z6CSW2yu8Mg","indices":[64,87]},{"url":"https://t.co/850z5AJnnJ","expanded_url":"https://youtu.be/CKZvWhCqx1s","display_url":"youtu.be/CKZvWhCqx1s","indices":[136,159]},{"url":"https://t.co/7J4whbvj9A","expanded_url":"https://youtube.com/playlist?list=PLQyzrXZSJr39sx2uig5hZEegFDR27lgvg","displa…	[CURRENT VIEWS] 4,518,782M ~ 10M views ðŸ”œ OTG Dance Performance https://t.co/wEyfrh9KZp 111,226,253M ~ 115M views ðŸ”œ #OnTheGround M/V: https://t.co/850z5AJnnJ Playlist: https://t.co/7J4whbvj9A BILLBOARD HOT DEBUT ROSÃ‰ #CongratulationsROSÃ‰ ë¸”ëž™í•‘í�¬ ë¡œì œ #ROSÃ‰ #R https://t.co/ku1Zn5pCzP	2279.0	RT @RoseParkYoutube: [CURRENT VIEWS] 4,518,782M ~ 10M views ðŸ”œ OTG Dance Performance https://t.co/wEyfrh9KZp 111,226,253M ~ 115M views ðŸ”œ #â€¦	2901.0	True	full
1079381	1079381	60598c3f4b1bd80038973d99	2021-03-23 06:35:38	[]	[]	Tue Mar 23 01:39:00 +0000 2021	[]	[{"url":"https://t.co/wXTS8p5xan","expanded_url":"https://ourworldindata.org/covid-vaccinations","display_url":"ourworldindata.org/covid-vaccinatâ€¦","indices":[173,196]}]	ðŸ‡§ðŸ‡·ðŸ’‰ Com 29,9 milhÃµes de vacinas distribuÃ­das e 13,9 milhÃµes de doses aplicadas, o Brasil jÃ¡ Ã© o 5Âº paÃ­s que mais vacina no mundo em nÃºmeros absolutos. Os dados sÃ£o do site https://t.co/wXTS8p5xan, que estÃ¡ acompanhando a vacinaÃ§Ã£o no mundo todo. https://t.co/q6ncATkyIp	437290.0	RT @govbr: ðŸ‡§ðŸ‡·ðŸ’‰ Com 29,9 milhÃµes de vacinas distribuÃ­das e 13,9 milhÃµes de doses aplicadas, o Brasil jÃ¡ Ã© o 5Âº paÃ­s que mais vacina no mundoâ€¦	1706.0	True	full
1079382	1079382	60598c3f4b1bd80038973d9d	2021-03-23 06:35:38	[]	[]	Fri Mar 19 20:34:00 +0000 2021	[{"text":"ivermectine","indices":[0,12]},{"text":"COVID19","indices":[73,81]},{"text":"COVID","indices":[82,88]},{"text":"COVIDãƒ¼19","indices":[89,98]},{"text":"Covid_19","indices":[99,108]},{"text":"COVID19france","indices":[109,123]},{"text":"Ethique","indices":[124,132]}]	[{"url":"https://t.co/aKi2WC8UA2","expanded_url":"https://www.capital.fr/economie-politique/ivermectine-la-france-passe-t-elle-a-cote-dun-medicament-efficace-contre-la-covid-19-1397573","display_url":"capital.fr/economie-politâ€¦","indices":[134,157]}]	#ivermectine : oui inadmissible de nier les Ã©tudes, y compris franÃ§aises #COVID19 #COVID #COVIDãƒ¼19 #Covid_19 #COVID19france #Ethique https://t.co/aKi2WC8UA2	27178.0	RT @Laissonslespre1: #ivermectine : oui inadmissible de nier les Ã©tudes, y compris franÃ§aises #COVID19 #COVID #COVIDãƒ¼19 #Covid_19 #COVID19fâ€¦	21.0	True	full
1079383	1079383	60598c404b1bd80038973db9	2021-03-23 06:35:38	[]	[{"url":"https://t.co/ixLvHrtAQP","expanded_url":"https://www.spiegel.de/politik/deutschland/corona-gipfel-oeffentliches-leben-soll-ueber-ostern-runtergefahren-werden-a-90bfa506-9c7a-4444-bcf5-7a6159b4e1ae","display_url":"spiegel.de/politik/deutscâ€¦","indices":[171,194]}]		[]	[]			Deutschland mit 16 UnfÃ¤higen MP wird mehr Tote produzieren! Alle in die Schule! Corona-Gipfel: Auf diese MaÃŸnahmenâ€¦ https://t.co/GoDy8Bcafw	2761.0	True	full
1079384	1079384	60598c404b1bd80038973dc1	2021-03-23 06:35:38	[]	[]	Mon Mar 22 18:29:39 +0000 2021	[]	[{"url":"https://t.co/1RlNJBVqnG","expanded_url":"https://showmestrong.mo.gov/data/public-health/","display_url":"showmestrong.mo.gov/data/public-heâ€¦","indices":[129,152]}]	Missouri has NO STATEWIDE MANDATES! âœ…Hospitalizations dropped to 836 âœ…Positivity rate dropped to 4.1% See our COVID-19 data: https://t.co/1RlNJBVqnG https://t.co/KTbOwOOTFA	46049.0	RT @GovParsonMO: Missouri has NO STATEWIDE MANDATES! âœ…Hospitalizations dropped to 836 âœ…Positivity rate dropped to 4.1% See our COVID-19â€¦	6.0	True	full
1079385	1079385	60598c404b1bd80038973dcf	2021-03-23 06:35:39	[]	[]	Tue Mar 23 05:47:08 +0000 2021	[]	[{"url":"https://t.co/Gr70dDXcE8","expanded_url":"https://www.telegraph.co.uk/politics/2021/03/22/care-home-staff-face-compulsory-covid-vaccination/","display_url":"telegraph.co.uk/politics/2021/â€¦","indices":[177,200]}]	â€œLeaked Cabinet plans reveal that Prime Minister and Health Secretary have agreed to make jabs a legal requirementâ€� Just another conspiracy theory....Never going to happen... https://t.co/Gr70dDXcE8	94062.0	RT @simondolan: â€œLeaked Cabinet plans reveal that Prime Minister and Health Secretary have agreed to make jabs a legal requirementâ€� Just aâ€¦	267.0	True	full
1079386	1079386	60598c404b1bd80038973dd7	2021-03-23 06:35:39	[]	[]	Tue Mar 23 03:36:11 +0000 2021	[{"text":"B117","indices":[146,151]},{"text":"COVID19","indices":[234,242]}]	[{"url":"https://t.co/4Vqx2tvK5V","expanded_url":"https://www.dw.com/en/germany-imposes-strict-lockdown-over-easter/a-56948895","display_url":"dw.com/en/germany-impâ€¦","indices":[257,280]}]	BREAKINGâ€”â€œA new pandemicâ€�â€”Germany ðŸ‡©ðŸ‡ª announces strict Easter lockdown. "What we have is essentially a new pandemic," Merkel said. The new variant #B117 is "significantly more deadly, significantly more infectious." Iâ€™ve warned a new #COVID19 wave coming. https://t.co/4Vqx2tvK5V https://t.co/PesfWvYZYz	457883.0	RT @DrEricDing: BREAKINGâ€”â€œA new pandemicâ€�â€”Germany ðŸ‡©ðŸ‡ª announces strict Easter lockdown. "What we have is essentially a new pandemic," Merkelâ€¦	81.0	True	full
1079387	1079387	60598c404b1bd80038973dd9	2021-03-23 06:35:39	[]	[]	Mon Mar 22 12:51:18 +0000 2021	[]	[{"url":"https://t.co/V5WlfgU3Ig","expanded_url":"https://news.mak.ac.ug/2021/03/math-icon-wants-people-to-fall-in-love-with-numbers/","display_url":"news.mak.ac.ug/2021/03/math-iâ€¦","indices":[257,280]}]	Betty Nannyonga is on course to become the first female associate professor of mathematics in Uganda. She credits maths for the transformative power it has had on her life and has committed herself to imparting its beauty to all children, especially girls. https://t.co/V5WlfgU3Ig	165336.0	RT @MakerereU: Betty Nannyonga is on course to become the first female associate professor of mathematics in Uganda. She credits maths forâ€¦	181.0	True	full
1079388	1079388	60598c404b1bd80038973ddd	2021-03-23 06:35:39	[]	[]	Tue Mar 23 05:55:00 +0000 2021	[]	[{"url":"https://t.co/e0jKUnM6C8","expanded_url":"https://www.francetvinfo.fr/sante/maladie/coronavirus/dans-certaines-classes-on-arrive-a-57-eleves-les-ecoles-confrontees-a-une-penurie-d-enseignants-remplacants_4343391.html","display_url":"francetvinfo.fr/sante/maladie/â€¦","indices":[114,137]}]	"Dans certaines classes, on arrive Ã 57 Ã©lÃ¨ves" : les Ã©coles confrontÃ©es Ã une pÃ©nurie d'enseignants remplaÃ§ants https://t.co/e0jKUnM6C8 https://t.co/mKssT51wmo	1830702.0	RT @franceinfo: "Dans certaines classes, on arrive Ã 57 Ã©lÃ¨ves" : les Ã©coles confrontÃ©es Ã une pÃ©nurie d'enseignants remplaÃ§ants https://tâ€¦	70.0	True	full
1079389	1079389	60598c404b1bd80038973deb	2021-03-23 06:35:39	[]	[]	Tue Mar 23 06:35:25 +0000 2021	[]	[{"url":"https://t.co/TjlhySpuKu","expanded_url":"https://www.expansion.com/economia/2021/03/23/6059005b468aeba9618b457c.html","display_url":"expansion.com/economia/2021/â€¦","indices":[138,161]}]	Que vaya jugando la UE con China... Primero Covid, ahora haciendo subir las materias primas... Objetivo: Controlar la economÃ­a europea. https://t.co/TjlhySpuKu	11573.0	RT @JordiMasFont: Que vaya jugando la UE con China... Primero Covid, ahora haciendo subir las materias primas... Objetivo: Controlar la ecâ€¦	2267.0	True	full
1079390	1079390	60598c404b1bd80038973ded	2021-03-23 06:35:39	[]	[]	Mon Mar 22 16:19:56 +0000 2021	[{"text":"researchjob","indices":[192,204]},{"text":"sciencejobs","indices":[205,217]},{"text":"sciencecareers","indices":[218,233]}]	[{"url":"https://t.co/KlQiuVKriB","expanded_url":"http://www.ipbs.fr/we-are-seeking-new-group-leaders","display_url":"ipbs.fr/we-are-seekingâ€¦","indices":[129,152]}]	Please RT - We are seeking new group leaders in Cancer biology, Inflammation and infection biology, and Integrative microbiology https://t.co/KlQiuVKriB Deadline for application May 23, 2021 #researchjob #sciencejobs #sciencecareers https://t.co/q4RGaKwbuZ	963.0	RT @IpbsToulouse: Please RT - We are seeking new group leaders in Cancer biology, Inflammation and infection biology, and Integrative microâ€¦	74.0	True	full
1079391	1079391	60598c404b1bd80038973dff	2021-03-23 06:35:39	[]	[]	Tue Mar 23 06:04:46 +0000 2021	[{"text":"Airdrops","indices":[59,68]}]	[{"url":"https://t.co/vkurFxGCc7","expanded_url":"https://www.okex.vip/promotion/HQ9A","display_url":"okex.vip/promotion/HQ9A","indices":[101,124]},{"url":"https://t.co/Xynxld6Sek","expanded_url":"https://tokenpocket-gm.medium.com/new-users-can-get-15-usdt-by-registering-with-okex-f2fd7b48e03f","display_url":"tokenpocket-gm.medium.com/new-users-can-â€¦","indices":[235,258]}]	ðŸ”¥Big SurpriseðŸŽ‰ New Users Download @OKEx Can Get ðŸ’°15 USDT #Airdrops ðŸ’¥Registration (airdrop) link: https://t.co/vkurFxGCc7 ------ ðŸ”ºRetweet ðŸ”ºFollow @TokenPocket_TP and @OKEx 5 lucky users can share ðŸ’¸$500 $OKB on April 22nd Detailâ¬‡ï¸� https://t.co/Xynxld6Sek	30002.0	RT @TokenPocket_TP: ðŸ”¥Big SurpriseðŸŽ‰ New Users Download @OKEx Can Get ðŸ’°15 USDT #Airdrops ðŸ’¥Registration (airdrop) link: https://t.co/vkurFâ€¦	72.0	True	full
1079392	1079392	60598c404b1bd80038973e03	2021-03-23 06:35:39	[]	[]	Mon Mar 22 23:48:51 +0000 2021	[]	[{"url":"https://t.co/ew4OJuaZol","expanded_url":"https://cnn.it/2QrgLIh","display_url":"cnn.it/2QrgLIh","indices":[155,178]}]	After years of debate and thousands of public comments, California has finally approved an ethnic studies model curriculum for its K-12 students last week https://t.co/ew4OJuaZol	53305569.0	RT @CNN: After years of debate and thousands of public comments, California has finally approved an ethnic studies model curriculum for itsâ€¦	677.0	True	full
1079393	1079393	60598c414b1bd80038973e0d	2021-03-23 06:35:39	[]	[]	Mon Mar 22 09:45:34 +0000 2021	[{"text":"Imprescindibles","indices":[31,47]}]	[{"url":"https://t.co/urQntgZESg","expanded_url":"https://www.rtve.es/alacarta/videos/imprescindibles/hombre-musica-anton-garcia-abril/5823709/","display_url":"rtve.es/alacarta/videoâ€¦","indices":[148,171]}]	Ya podÃ©is ven en A la Carta el #Imprescindibles sobre AntÃ³n GarcÃ­a Abril. ðŸ“Œ Recuerda: disponible solo durante 15 dÃ­as, hasta el lunes 5 de abril. https://t.co/urQntgZESg	13935.0	RT @Impres_TVE: Ya podÃ©is ven en A la Carta el #Imprescindibles sobre AntÃ³n GarcÃ­a Abril. ðŸ“Œ Recuerda: disponible solo durante 15 dÃ­as, hasâ€¦	1903.0	True	full
1079394	1079394	60598c414b1bd80038973e13	2021-03-23 06:35:39	[]	[]	Tue Mar 23 06:32:09 +0000 2021	[{"text":"Kanzlerin","indices":[4,14]},{"text":"Osterlockdown","indices":[48,62]},{"text":"merkel","indices":[235,242]},{"text":"Ostern","indices":[243,250]},{"text":"lockdown","indices":[251,260]},{"text":"CoronaVirusDE","indices":[261,275]}]	[{"url":"https://t.co/0Y2lMnf11s","expanded_url":"https://www.handelsblatt.com/27031138.html","display_url":"handelsblatt.com/27031138.html","indices":[196,219]}]	Die #Kanzlerin schickt das Land in einen harten #Osterlockdown. Doch so radikal wie das Virus sein mag: Die Bund-LÃ¤nder-Runde findet keinen Ausgang mehr aus dem Irrgarten ihrer Corona-Politik. - https://t.co/0Y2lMnf11s? @handelsblatt #merkel #Ostern #lockdown #CoronaVirusDE	17236.0	RT @ThomasSigmundHB: Die #Kanzlerin schickt das Land in einen harten #Osterlockdown. Doch so radikal wie das Virus sein mag: Die Bund-LÃ¤ndeâ€¦	49.0	True	full
1079395	1079395	60598c414b1bd80038973e1d	2021-03-23 06:35:39	[{"text":"covid19","indices":[136,144]}]	[{"url":"https://t.co/7ozNjNaI82","expanded_url":"https://www.levante-emv.com/comunitat-valenciana/2021/03/23/marlaska-asegura-fortalecera-estructura-publica-44055489.html","display_url":"levante-emv.com/comunitat-valeâ€¦","indices":[146,169]}]		[]	[]			"Marlaska asegura que fortalecerÃ¡ la estructura pÃºblica de la seguridad" Jornada telemÃ¡tica Derechos y libertadesâ€¦ https://t.co/bBUMWseC3W	14838.0	True	full
1079396	1079396	60598c414b1bd80038973e1f	2021-03-23 06:35:40	[]	[]	Tue Mar 23 06:02:49 +0000 2021	[]	[{"url":"https://t.co/v1g0HDq8bo","expanded_url":"https://twitter.com/franceinfo/status/1374238227473698818","display_url":"twitter.com/franceinfo/staâ€¦","indices":[234,257]}]	Oh bah Blanquer rÃ©pondra qu'il y a beaucoup plus dâ€™avantages que dâ€™inconvÃ©nients Ã ce que les enfants aillent Ã lâ€™Ã©cole et qu'assumer ce sureffectif lui paraÃ®t peu de chose Ã cÃ´tÃ© de lâ€™importance quâ€™un enfant ne se dÃ©scolarise pas. ðŸ¤¡ https://t.co/v1g0HDq8bo	5451.0	RT @Debo_Libgourman: Oh bah Blanquer rÃ©pondra qu'il y a beaucoup plus dâ€™avantages que dâ€™inconvÃ©nients Ã ce que les enfants aillent Ã lâ€™Ã©colâ€¦	273.0	True	full
1079397	1079397	60598c414b1bd80038973e3f	2021-03-23 06:35:40	[{"text":"icc","indices":[102,106]},{"text":"CrimesAgainstHumanity","indices":[245,267]}]	[{"url":"https://t.co/PvqMvfVuHu","expanded_url":"https://www.allisrael.com/israeli-group-claims-government-is-guilty-of-violating-nuremberg-code-crimes-against-humanity-in-vaccination-campaign","display_url":"allisrael.com/israeli-group-â€¦","indices":[172,195]}]		[]	[]			There is no difference, this is a violation of the Nuremberg Code, we need a law suite filed with the #icc for theâ€¦ https://t.co/y3v5fUmlGc	250.0	True	full
1079398	1079398	60598c414b1bd80038973e47	2021-03-23 06:35:40	[]	[]	Tue Mar 23 05:52:41 +0000 2021	[]	[{"url":"https://t.co/DyVoMnW07Q","expanded_url":"https://www.elmundo.es/espana/2021/03/22/6058df4021efa038028b4616.html","display_url":"elmundo.es/espana/2021/03â€¦","indices":[167,190]}]	Vaya, vaya... los que decÃ­an que proponer poder y cargos es tambiÃ©n una forma de corromper, parece que van a ser â€œcorrompidosâ€� por sus nuevos amiguitos monclovitas !! https://t.co/DyVoMnW07Q	87519.0	RT @MarcosdeQuinto: Vaya, vaya... los que decÃ­an que proponer poder y cargos es tambiÃ©n una forma de corromper, parece que van a ser â€œcorroâ€¦	414.0	True	full
1079399	1079399	60598c414b1bd80038973e5b	2021-03-23 06:35:40	[]	[{"url":"https://t.co/Rq18BgNScq","expanded_url":"https://www.trustwalets.com","display_url":"trustwalets.com","indices":[242,265]}]		[]	[]			@RohitMa98449800 @binance @RampDefi Trust wallet is having a reward program of 200ETH &amp; 10,000$TWT to be disbursedâ€¦ https://t.co/PIgTDvga41	25.0	True	full
1079400	1079400	60598c424b1bd80038973e5d	2021-03-23 06:35:40	[]	[]	Mon Mar 22 14:30:00 +0000 2021	[{"text":"Pfizer","indices":[26,33]}]	[{"url":"https://t.co/i2gvudb715","expanded_url":"https://www.kvue.com/article/news/health/coronavirus/new-study-shows-pfizer-covid-19-vaccine-is-94-percent-effective-in-preventing-asymptomatic-infection/77-5df72296-e47b-496f-88c9-8b3c1e7b0ab4","display_url":"kvue.com/article/news/hâ€¦","indices":[133,156]}]	The study also showed the #Pfizer vaccine is 97% percent effective in preventing severe COVID-19 cases, hospitalizations, and death. https://t.co/i2gvudb715	223491.0	RT @KVUE: The study also showed the #Pfizer vaccine is 97% percent effective in preventing severe COVID-19 cases, hospitalizations, and deaâ€¦	175.0	True	full
1079401	1079401	60598c424b1bd80038973e6d	2021-03-23 06:35:40	[]	[]	Tue Mar 23 06:35:29 +0000 2021	[{"text":"edutwitter","indices":[146,157]},{"text":"r4today","indices":[158,166]}]	[{"url":"https://t.co/i6LBSrQ2vA","expanded_url":"https://twitter.com/DrEricDing/status/1374140057964134403","display_url":"twitter.com/DrEricDing/staâ€¦","indices":[167,190]}]	I guess Belgiums PM saying schools are driving infections will not be mentioned by UK media, they're too busy trying to stop masks in classrooms #edutwitter #r4today https://t.co/i6LBSrQ2vA	7513.0	RT @karamballes: I guess Belgiums PM saying schools are driving infections will not be mentioned by UK media, they're too busy trying to stâ€¦	1403.0	True	full
1079402	1079402	60598c424b1bd80038973e89	2021-03-23 06:35:41	[]	[]	Tue Mar 23 06:24:51 +0000 2021	[]	[{"url":"https://t.co/P2LUPc82CQ","expanded_url":"https://www.nytimes.com/live/2021/03/22/world/covid-vaccine-coronavirus-cases/us-health-officials-question-results-from-astrazenecas-vaccine-trial-hours-after-theyre-released","display_url":"nytimes.com/live/2021/03/2â€¦","indices":[257,280]}]	News: NIH just put out a highly unusual statement saying the monitoring board for the $AZN US trial "expressed concern that AstraZeneca may have included outdated information from that trial, which may have provided an incomplete view of the efficacy data" https://t.co/P2LUPc82CQ	22593.0	RT @RebeccaDRobbins: News: NIH just put out a highly unusual statement saying the monitoring board for the $AZN US trial "expressed concernâ€¦	4461.0	True	full
1079403	1079403	60598c424b1bd80038973e8d	2021-03-23 06:35:41	[]	[]	Mon Mar 22 23:04:43 +0000 2021	[]	[{"url":"https://t.co/MHQh7i4KPV","expanded_url":"https://lockdownsceptics.org/2021/03/22/48310/","display_url":"lockdownsceptics.org/2021/03/22/483â€¦","indices":[213,236]}]	Boris Johnson and Matt Hancock have agreed to make Covid jabs mandatory for care home workers. And this is just the beginning â€“ similar requirements are currently under consideration for other healthcare workers. https://t.co/MHQh7i4KPV	155156.0	RT @toadmeister: Boris Johnson and Matt Hancock have agreed to make Covid jabs mandatory for care home workers. And this is just the beginnâ€¦	2765.0	True	full
1079404	1079404	60598c424b1bd80038973e93	2021-03-23 06:35:41	[]	[]	Tue Mar 23 06:28:08 +0000 2021	[{"text":"Brexit","indices":[116,123]}]	[{"url":"https://t.co/tieW35aMfm","expanded_url":"https://facts4eu.org/news/2021_mar_eu_targets_uk","display_url":"facts4eu.org/news/2021_mar_â€¦","indices":[187,210]}]	EXCLUSIVE: EUâ€™s vaccine export ban: 118 states exempted worldwide, but UK is targeted. EU Commissionâ€™s hatred for #Brexit Britain becomes ever more brazen. For our summary click here: https://t.co/tieW35aMfm https://t.co/kn1b6MODc8	16437.0	RT @Facts4euOrg: EXCLUSIVE: EUâ€™s vaccine export ban: 118 states exempted worldwide, but UK is targeted. EU Commissionâ€™s hatred for #Brexiâ€¦	419.0	True	full
1079405	1079405	60598c434b1bd80038973ebb	2021-03-23 06:35:41	[]	[]	Tue Mar 23 06:33:37 +0000 2021	[{"text":"Coronakrise","indices":[0,12]},{"text":"Unternehmen","indices":[39,51]},{"text":"COVID19","indices":[233,241]}]	[{"url":"https://t.co/DrwP1lYwIR","expanded_url":"https://www.ifo.de/node/62297","display_url":"ifo.de/node/62297","indices":[243,266]}]	#Coronakrise setzt die Finanzen vieler #Unternehmen in Deutschland unter Druck, wie aus der neuesten Umfrage des ifo Instituts hervorgeht. Insbesondere Hotels, GaststÃ¤tten und ReisebÃ¼ros sind betroffen. @KlausWohlrabe @StefanSauer23 #COVID19 https://t.co/DrwP1lYwIR https://t.co/TwQo5IbTz2	20325.0	RT @ifo_Institut: #Coronakrise setzt die Finanzen vieler #Unternehmen in Deutschland unter Druck, wie aus der neuesten Umfrage des ifo Instâ€¦	8130.0	True	full
1079406	1079406	60598c434b1bd80038973ec5	2021-03-23 06:35:41	[]	[]	Tue Mar 23 06:35:23 +0000 2021	[{"text":"Germany","indices":[0,8]},{"text":"Corona","indices":[132,139]}]	[{"url":"https://t.co/4UxBwLHKFy","expanded_url":"https://berlinspectator.com/2021/03/23/germany-lockdown-prolonged-easter-holidays-become-resting-days/","display_url":"berlinspectator.com/2021/03/23/gerâ€¦","indices":[248,271]}]	#Germanyâ€™s head of government, Angela Merkel, and her colleagues from the capitals of all federal states just prolonged the ongoing #Corona lockdown amid rising infection numbers. During their Corona conference, they argued about several subjects. https://t.co/4UxBwLHKFy	621.0	RT @BerlinSpectator: #Germanyâ€™s head of government, Angela Merkel, and her colleagues from the capitals of all federal states just prolongeâ€¦	194.0	True	full
1079407	1079407	60598c434b1bd80038973edb	2021-03-23 06:35:42	[]	[]	Mon Mar 22 23:13:20 +0000 2021	[]	[{"url":"https://t.co/7eQkaWogtF","expanded_url":"http://toi.in/4eqCia43/a24gk","display_url":"toi.in/4eqCia43/a24gk","indices":[112,135]}]	***EXCLUSIVE***UK police and Oxford university open investigation into bullying of Indian student Rashmi Samant https://t.co/7eQkaWogtF via @timesofindia	12547.0	RT @naomi2009: ***EXCLUSIVE***UK police and Oxford university open investigation into bullying of Indian student Rashmi Samant https://t.coâ€¦	583.0	True	full
1079408	1079408	60598c434b1bd80038973ee5	2021-03-23 06:35:42	[]	[]	Tue Mar 23 01:00:58 +0000 2021	[{"text":"THE8","indices":[34,39]},{"text":"ë””ì—�ìž‡","indices":[40,44]},{"text":"SEVENTEEN","indices":[252,262]},{"text":"ì„¸ë¸�í‹´","indices":[263,267]},{"text":"ã…�ã…Ž","indices":[268,271]}]	[{"url":"https://t.co/UPeSBLyoAH","expanded_url":"https://n.news.naver.com/entertain/article/112/0003413130","display_url":"n.news.naver.com/entertain/artiâ€¦","indices":[203,226]}]	[BRAND REPUTATION] Articles about #THE8 #ë””ì—�ìž‡ posing for @arenahommeplus have been published on Naver! Click the following links &amp; leave positive reactions to increase his brand rep. index! [1/2] ðŸ”—: https://t.co/UPeSBLyoAH @pledis_17 @pledis_17jp #SEVENTEEN #ì„¸ë¸�í‹´ #ã…�ã…Ž https://t.co/SLBN7EGkwE	303225.0	RT @SVTGlobal: [BRAND REPUTATION] Articles about #THE8 #ë””ì—�ìž‡ posing for @arenahommeplus have been published on Naver! Click the following liâ€¦	7.0	True	full
1079409	1079409	60598c434b1bd80038973efd	2021-03-23 06:35:42	[]	[]	Tue Mar 23 04:48:39 +0000 2021	[]	[{"url":"https://t.co/Kle76shPjn","expanded_url":"https://news.yahoo.com/nra-bragged-blocking-boulder-ar-040000858.html","display_url":"news.yahoo.com/nra-bragged-blâ€¦","indices":[257,280]}]	A Colorado judge blocked Boulder from enforcing its 2-year-old assault rifle ban on March 12 after the NRA sued. A week later, a gunman with an â€œAR-15 style rifleâ€� opened fire in a Boulder supermarket, killing 10 people, including a Boulder Police officer. https://t.co/Kle76shPjn	519043.0	RT @shannonrwatts: A Colorado judge blocked Boulder from enforcing its 2-year-old assault rifle ban on March 12 after the NRA sued. A weekâ€¦	15.0	True	full
1079410	1079410	60598c444b1bd80038973f13	2021-03-23 06:35:42	[]	[]	Tue Mar 23 06:35:05 +0000 2021	[]	[{"url":"https://t.co/8UfkAGahqF","expanded_url":"https://trib.al/PRs3fxJ","display_url":"trib.al/PRs3fxJ","indices":[194,217]}]	AstraZeneca may have released outdated information about its Covid-19 vaccine trial, giving an â€œincompleteâ€� view of the efficacy of the shot, said the leading U.S. agency on infectious diseases https://t.co/8UfkAGahqF	7158649.0	RT @business: AstraZeneca may have released outdated information about its Covid-19 vaccine trial, giving an â€œincompleteâ€� view of the efficâ€¦	7869.0	True	full
1079411	1079411	60598c444b1bd80038973f17	2021-03-23 06:35:42	[]	[]	Tue Mar 23 02:54:36 +0000 2021	[]	[{"url":"https://t.co/V4PMZIzzY0","expanded_url":"https://rutakritica.org/blog/2021/03/22/20-mil-parvularias-y-su-importancia-para-el-desarrollo/","display_url":"rutakritica.org/blog/2021/03/2â€¦","indices":[251,274]}]	20 mil parvularias y su importancia para el desarrollo, por Juan Fernando TerÃ¡n: â€œNingÃºn proyecto modernizador tendrÃ¡ Ã©xito sin entenderlo. NingÃºn gobierno transformarÃ¡ al paÃ­s sin apoyarse en sus maestros. Y por eso aplaudo lo dicho por â�¦@ecuarauzâ�©â€� https://t.co/V4PMZIzzY0	31590.0	RT @RutaKritica: 20 mil parvularias y su importancia para el desarrollo, por Juan Fernando TerÃ¡n: â€œNingÃºn proyecto modernizador tendrÃ¡ Ã©xitâ€¦	3064.0	True	full
1079412	1079412	60598c444b1bd80038973f27	2021-03-23 06:35:43	[]	[]	Tue Mar 23 03:30:00 +0000 2021	[{"text":"RadicalContraLaCovid19","indices":[125,148]}]	[{"url":"https://t.co/wcbUQvrdfl","expanded_url":"https://www.vtv.gob.ve/presidente-maduro-reitera-llamado-venezolanos-disciplina-conciencia-covid-19/","display_url":"vtv.gob.ve/presidente-madâ€¦","indices":[150,173]}]	Presidente Maduro reitera llamado a los venezolanos a mantener disciplina y conciencia para enfrentar con Ã©xito la COVID-19 #RadicalContraLaCovid19 https://t.co/wcbUQvrdfl https://t.co/V00zweSPoJ	1815986.0	RT @VTVcanal8: Presidente Maduro reitera llamado a los venezolanos a mantener disciplina y conciencia para enfrentar con Ã©xito la COVID-19â€¦	4974.0	True	full
1079413	1079413	60598c444b1bd80038973f39	2021-03-23 06:35:43	[]	[{"url":"https://t.co/FlneVWcqDb","expanded_url":"https://sz.de/1.5243500?utm_source=Twitter&utm_medium=twitterbot&utm_campaign=1.5243500","display_url":"sz.de/1.5243500?utm_â€¦","indices":[244,267]}]		[]	[]			Die deutschen Alpinen ziehen nach dem Saisonfinale eine positive Bilanz: vor allem dank der WM-Erfolge und einem Paâ€¦ https://t.co/RcjHrxr35Y	159179.0	True	full
1079414	1079414	60598c444b1bd80038973f49	2021-03-23 06:35:43	[]	[{"url":"https://t.co/K0oBP34FRi","expanded_url":"https://www.riteaid.com/pharmacy/covid-qualifier","display_url":"riteaid.com/pharmacy/covidâ€¦","indices":[172,195]}]		[]	[]			New Appointments at Rite Aid Pharmacy #5532 on 03-26 Total Appointments at Location: 3 Address: 10465 Sunland Bouleâ€¦ https://t.co/gD4ft6Ixa1	1310.0	True	full
1079415	1079415	60598c444b1bd80038973f55	2021-03-23 06:35:43	[]	[]	Tue Mar 23 06:30:43 +0000 2021	[]	[{"url":"https://t.co/yeDaKEkykl","expanded_url":"https://on.ft.com/3se3ile","display_url":"on.ft.com/3se3ile","indices":[253,276]}]	DurÃ­simo texto del Financial Times contra la bestia macuspana: el manejo criminal de la pandemia, su nostalgia reaccionaria por los 70, los elefantes blancos, la hipermilitarizaciÃ³n, el autoritarismo, las homilÃ­as postfactuales, su misoginia cavernariaâ€¦https://t.co/yeDaKEkykl	29217.0	RT @RockStroke: DurÃ­simo texto del Financial Times contra la bestia macuspana: el manejo criminal de la pandemia, su nostalgia reaccionariaâ€¦	4187.0	True	full
1079416	1079416	60598c444b1bd80038973f5b	2021-03-23 06:35:43	[]	[]	Mon Mar 22 14:17:48 +0000 2021	[{"text":"MyalgicEncephalomyelitis","indices":[148,173]},{"text":"ChronicFatigueSyndrome","indices":[174,197]},{"text":"MEcfs","indices":[198,204]},{"text":"CFS","indices":[205,209]},{"text":"MyalgicE","indices":[210,219]},{"text":"Fibromyalgia","indices":[220,233]},{"text":"Fibro","indices":[234,240]},{"text":"FMS","indices":[241,245]}]	[{"url":"https://t.co/oIyTY3vRSc","expanded_url":"https://www.eleanorsteinmd.ca/blog/covid-faqs","display_url":"eleanorsteinmd.ca/blog/covid-faqs","indices":[123,146]}]	"Should people with ME/CFS, FM and Environmental Sensitivities get the COVID vaccine?" by Eleanor Stein MD (Mar 20, 2021) https://t.co/oIyTY3vRSc #MyalgicEncephalomyelitis #ChronicFatigueSyndrome #MEcfs #CFS #MyalgicE #Fibromyalgia #Fibro #FMS	7921.0	RT @TomKindlon: "Should people with ME/CFS, FM and Environmental Sensitivities get the COVID vaccine?" by Eleanor Stein MD (Mar 20, 2021)â€¦	710.0	True	full
1079417	1079417	60598c454b1bd80038973f87	2021-03-23 06:35:44	[]	[]	Tue Mar 23 03:36:11 +0000 2021	[{"text":"B117","indices":[146,151]},{"text":"COVID19","indices":[234,242]}]	[{"url":"https://t.co/4Vqx2tvK5V","expanded_url":"https://www.dw.com/en/germany-imposes-strict-lockdown-over-easter/a-56948895","display_url":"dw.com/en/germany-impâ€¦","indices":[257,280]}]	BREAKINGâ€”â€œA new pandemicâ€�â€”Germany ðŸ‡©ðŸ‡ª announces strict Easter lockdown. "What we have is essentially a new pandemic," Merkel said. The new variant #B117 is "significantly more deadly, significantly more infectious." Iâ€™ve warned a new #COVID19 wave coming. https://t.co/4Vqx2tvK5V https://t.co/PesfWvYZYz	457911.0	RT @DrEricDing: BREAKINGâ€”â€œA new pandemicâ€�â€”Germany ðŸ‡©ðŸ‡ª announces strict Easter lockdown. "What we have is essentially a new pandemic," Merkelâ€¦	145.0	True	full
1079418	1079418	60598c454b1bd80038973f8b	2021-03-23 06:35:44	[]	[]	Tue Mar 23 06:30:59 +0000 2021	[]	[{"url":"https://t.co/vagKSC1VxY","expanded_url":"https://twitter.com/TheVordie/status/1374238247958806528","display_url":"twitter.com/TheVordie/statâ€¦","indices":[277,300]}]	bro. dream is a white man. his opinion about what is and is not deserving of hate does not matter to me. you are being told by black folk to stop mocking aave, its incredibly disrespectful. if you refuse to educate yourself and hold yourself accountable then you deserve hate! https://t.co/vagKSC1VxY	77.0	RT @C0MRADEDREAM: bro. dream is a white man. his opinion about what is and is not deserving of hate does not matter to me. you are being toâ€¦	112.0	True	full
1079419	1079419	60598c454b1bd80038973f97	2021-03-23 06:35:44	[]	[]	Mon Mar 22 10:11:02 +0000 2021	[]	[{"url":"https://t.co/8WzE3rLM8p","expanded_url":"https://bit.ly/3sV3h5E","display_url":"bit.ly/3sV3h5E","indices":[196,219]}]	The pink countries are prolonging the pandemic by blocking a proposal to waive some intellectual property rules for Covid-19 vaccines, which would expand vaccine production globally. Read more: https://t.co/8WzE3rLM8p (map via @business &amp; based on data from @MSF_access) https://t.co/WYZ88vsJNI	111747.0	RT @astroehlein: The pink countries are prolonging the pandemic by blocking a proposal to waive some intellectual property rules for Covid-â€¦	205.0	True	full
1079420	1079420	60598c454b1bd80038973fa7	2021-03-23 06:35:44	[]	[{"url":"https://t.co/eIlBG5Ulbo","expanded_url":"https://www.eltiempo.com/mundo/latinoamerica/covid-santiago-de-chile-vuelve-a-confinarse-tras-aumento-de-contagios-574763","display_url":"eltiempo.com/mundo/latinoamâ€¦","indices":[68,91]}]		[]	[]			Chile, al lÃ­mite de su capacidad hospitalaria tras repunte de casos https://t.co/eIlBG5Ulbo y se supone que son losâ€¦ https://t.co/6TXsAZjAj7	179.0	True	full
1079421	1079421	60598c454b1bd80038973fbd	2021-03-23 06:35:44	[]	[]	Wed Mar 10 05:38:39 +0000 2021	[]	[{"url":"https://t.co/WZbexNd3jH","expanded_url":"https://cutt.ly/trdprftr","display_url":"cutt.ly/trdprftr","indices":[57,80]}]	Trend Profiteer_Review: Free Trading System Learn More: https://t.co/WZbexNd3jH The Trend Profiteer is a forex trading suite that contains both educational material and trading tools meant to form traders tons of cash within the exchange markets. By its definition, it's a... https://t.co/uR9hNcMnK3	9.0	RT @business2invest: Trend Profiteer_Review: Free Trading System Learn More: https://t.co/WZbexNd3jH The Trend Profiteer is a forex tradiâ€¦	9.0	True	full
1079422	1079422	60598c454b1bd80038973fbf	2021-03-23 06:35:44	[]	[]	Tue Mar 23 04:48:39 +0000 2021	[]	[{"url":"https://t.co/Kle76shPjn","expanded_url":"https://news.yahoo.com/nra-bragged-blocking-boulder-ar-040000858.html","display_url":"news.yahoo.com/nra-bragged-blâ€¦","indices":[257,280]}]	A Colorado judge blocked Boulder from enforcing its 2-year-old assault rifle ban on March 12 after the NRA sued. A week later, a gunman with an â€œAR-15 style rifleâ€� opened fire in a Boulder supermarket, killing 10 people, including a Boulder Police officer. https://t.co/Kle76shPjn	519070.0	RT @shannonrwatts: A Colorado judge blocked Boulder from enforcing its 2-year-old assault rifle ban on March 12 after the NRA sued. A weekâ€¦	474.0	True	full
1079423	1079423	60598c464b1bd80038973fd3	2021-03-23 06:35:44	[]	[]	Tue Mar 23 04:26:48 +0000 2021	[{"text":"RM","indices":[7,10]}]	[{"url":"https://t.co/h1TqVftrlF","expanded_url":"http://m.blog.naver.com/knjnewsdata/222284060435","display_url":"m.blog.naver.com/knjnewsdata/22â€¦","indices":[178,201]},{"url":"https://t.co/VOZLiO1i6o","expanded_url":"http://m.blog.naver.com/knjnewsdata/222284067212","display_url":"m.blog.naver.com/knjnewsdata/22â€¦","indices":[202,225]},{"url":"https://t.co/QI4hQCoIHm","expanded_url":"http://…	03.23 [#RM Naver Blogs] New Blogs are up. Please interact to the blogs. Drop your Naver account as well so others can interact to your blogs. Try to create 15-20 blogs per day. https://t.co/h1TqVftrlF https://t.co/VOZLiO1i6o https://t.co/QI4hQCoIHm https://t.co/QjQkp2Dte3	5728.0	RT @rmnewsdata: 03.23 [#RM Naver Blogs] New Blogs are up. Please interact to the blogs. Drop your Naver account as well so others can interâ€¦	923.0	True	full
1079424	1079424	60598c464b1bd80038973ff5	2021-03-23 06:35:45	[]	[]	Tue Mar 23 06:35:05 +0000 2021	[]	[{"url":"https://t.co/8UfkAGahqF","expanded_url":"https://trib.al/PRs3fxJ","display_url":"trib.al/PRs3fxJ","indices":[194,217]}]	AstraZeneca may have released outdated information about its Covid-19 vaccine trial, giving an â€œincompleteâ€� view of the efficacy of the shot, said the leading U.S. agency on infectious diseases https://t.co/8UfkAGahqF	7158649.0	RT @business: AstraZeneca may have released outdated information about its Covid-19 vaccine trial, giving an â€œincompleteâ€� view of the efficâ€¦	1624.0	True	full
1079425	1079425	60598c464b1bd80038973fff	2021-03-23 06:35:45	[]	[{"url":"https://t.co/hJfdwcvgwu","expanded_url":"https://healthcare-startups.de/das-virtuelle-krankenhaus-oder-smarthospital-nrw/","display_url":"healthcare-startups.de/das-virtuelle-â€¦","indices":[162,185]},{"url":"https://t.co/P767n92URL","expanded_url":"https://background.tagesspiegel.de/digitalisierung/digitalministerium-ist-hessen-vorbild-fuer-den-bund","display_url":"background.tagesspieg…		[]	[]			Smarthospital NRW - mit @UniklinikAachen und @UniklinikEssen als Vorreiter / gelten die Digitalministerien umâ€¦ https://t.co/MmiAaWMTmG	4129.0	True	full
1079426	1079426	60598c464b1bd80038974011	2021-03-23 06:35:45	[]	[]	Tue Mar 23 06:30:08 +0000 2021	[{"text":"SARSCoV2","indices":[59,68]}]	[{"url":"https://t.co/ZmWua0LyzK","expanded_url":"https://fcld.ly/80kyaqf","display_url":"fcld.ly/80kyaqf","indices":[235,258]}]	.@UCSanDiego researchers who simulated early stages of the #SARSCoV2 outbreak in China conclude it was likely circulating as early as mid-October 2019. The results highlight the difficulty in surveillance for novel zoonotic pathogens. https://t.co/ZmWua0LyzK https://t.co/STXGLBBJee	2115818.0	RT @ScienceMagazine: .@UCSanDiego researchers who simulated early stages of the #SARSCoV2 outbreak in China conclude it was likely circulatâ€¦	563.0	True	full
1079427	1079427	60598c464b1bd8003897401f	2021-03-23 06:35:45	[]	[]	Tue Mar 23 06:10:51 +0000 2021	[{"text":"COVID19france","indices":[47,61]},{"text":"Vaccinodromes","indices":[114,128]},{"text":"VaccinationCovid","indices":[188,205]}]	[{"url":"https://t.co/8YIRcofX1Z","expanded_url":"https://actu.fr/?p=40446590","display_url":"actu.fr/?p=40446590","indices":[245,268]}]	Avant le dÃ©marrage de la vaccination contre le #COVID19france, le gouvernement avait Ã©cartÃ© l'idÃ©e d'utiliser des #Vaccinodromes. Trois mois plus tard, la crise sanitaire s'Ã©ternise et la #VaccinationCovid reprÃ©sente le seul espoir d'en sortir. https://t.co/8YIRcofX1Z via @actufr	7244.0	RT @actufr: Avant le dÃ©marrage de la vaccination contre le #COVID19france, le gouvernement avait Ã©cartÃ© l'idÃ©e d'utiliser des #Vaccinodromeâ€¦	124.0	True	full
1079428	1079428	60598c464b1bd80038974027	2021-03-23 06:35:45	[]	[]	Mon Mar 22 23:30:33 +0000 2021	[{"text":"HWASA","indices":[237,243]},{"text":"í™”ì‚¬","indices":[244,247]},{"text":"ë§ˆë§ˆë¬´","indices":[248,252]}]	[{"url":"https://t.co/9BeYMlc7yg","expanded_url":"https://n.news.naver.com/entertain/article/008/0004557500","display_url":"n.news.naver.com/entertain/artiâ€¦","indices":[136,159]},{"url":"https://t.co/pSUznd3OBQ","expanded_url":"https://n.news.naver.com/entertain/article/311/0001275288","display_url":"n.news.naver.com/entertain/artiâ€¦","indices":[165,188]},{"url":"https://t.co/MlxRr9kLak","expa…	ðŸ¦� Hwasa Brand Reputation Boost Moomoos, please upvote and react to the articles! ðŸ�� 300 reactions &amp; upvotes for each article 4ï¸�âƒ£ https://t.co/9BeYMlc7yg 5ï¸�âƒ£ https://t.co/pSUznd3OBQ 6ï¸�âƒ£ https://t.co/MlxRr9kLak Hwasa Retro Party #HWASA #í™”ì‚¬ #ë§ˆë§ˆë¬´ @RBW_MAMAMOO https://t.co/AKjahALIy4	4620.0	RT @hwasa_nation: ðŸ¦� Hwasa Brand Reputation Boost Moomoos, please upvote and react to the articles! ðŸ�� 300 reactions &amp; upvotes for each arâ€¦	13.0	True	full
1079429	1079429	60598c474b1bd8003897402f	2021-03-23 06:35:45	[]	[]	Tue Mar 23 06:34:48 +0000 2021	[]	[{"url":"https://t.co/djKe5oswwU","expanded_url":"https://trib.al/kzgozET","display_url":"trib.al/kzgozET","indices":[132,155]}]	A minuteâ€™s silence is to be held at noon one year on from the coronavirus lockdown to remember those who died during the pandemic. https://t.co/djKe5oswwU	183432.0	RT @TheScotsman: A minuteâ€™s silence is to be held at noon one year on from the coronavirus lockdown to remember those who died during the pâ€¦	4475.0	True	full
1079430	1079430	60598c474b1bd80038974033	2021-03-23 06:35:45	[]	[]	Tue Mar 10 02:02:36 +0000 2020	[{"text":"TuesdayThoughts","indices":[0,16]},{"text":"HolikaDahan2020","indices":[23,39]},{"text":"à¤¹à¥‹à¤²à¥€","indices":[41,46]},{"text":"Holi","indices":[47,52]},{"text":"Bapuji","indices":[212,219]},{"text":"HoliInVedicStyle","indices":[221,238]},{"text":"à¤¹à¥‹à¤²à¥€à¤¹à¥ˆ","indices":[250,257]}]	[{"url":"https://t.co/RKZrro4FBb","expanded_url":"https://youtu.be/fke4PBTc-0s","display_url":"youtu.be/fke4PBTc-0s","indices":[258,281]}]	#TuesdayThoughts After #HolikaDahan2020, #à¤¹à¥‹à¤²à¥€ #Holi is the festival of availing this quality of Palash through its flowers &amp; of rejoicing in d blissful atmosphere created by chanting the Lord's pious name!~ #Bapuji #HoliInVedicStyle happy Holi #à¤¹à¥‹à¤²à¥€à¤¹à¥ˆ https://t.co/RKZrro4FBb	20979.0	RT @AshramGzb: #TuesdayThoughts After #HolikaDahan2020, #à¤¹à¥‹à¤²à¥€ #Holi is the festival of availing this quality of Palash through its flowersâ€¦	478.0	True	full
1079431	1079431	60598c474b1bd80038974037	2021-03-23 06:35:45	[]	[]	Tue Mar 23 06:32:09 +0000 2021	[{"text":"Kanzlerin","indices":[4,14]},{"text":"Osterlockdown","indices":[48,62]},{"text":"merkel","indices":[235,242]},{"text":"Ostern","indices":[243,250]},{"text":"lockdown","indices":[251,260]},{"text":"CoronaVirusDE","indices":[261,275]}]	[{"url":"https://t.co/0Y2lMnf11s","expanded_url":"https://www.handelsblatt.com/27031138.html","display_url":"handelsblatt.com/27031138.html","indices":[196,219]}]	Die #Kanzlerin schickt das Land in einen harten #Osterlockdown. Doch so radikal wie das Virus sein mag: Die Bund-LÃ¤nder-Runde findet keinen Ausgang mehr aus dem Irrgarten ihrer Corona-Politik. - https://t.co/0Y2lMnf11s? @handelsblatt #merkel #Ostern #lockdown #CoronaVirusDE	17236.0	RT @ThomasSigmundHB: Die #Kanzlerin schickt das Land in einen harten #Osterlockdown. Doch so radikal wie das Virus sein mag: Die Bund-LÃ¤ndeâ€¦	324.0	True	full
1079432	1079432	60598c474b1bd8003897404d	2021-03-23 06:35:46	[]	[]	Tue Mar 23 06:16:13 +0000 2021	[]	[{"url":"https://t.co/LwF5MOPCWY","expanded_url":"https://abcn.ws/3cZK4te","display_url":"abcn.ws/3cZK4te","indices":[147,170]}]	To make getting a shot even sweeter, Krispy Kreme is offering a free original glazed doughnut to anyone who shows their COVID-19 vaccination card. https://t.co/LwF5MOPCWY	16590891.0	RT @ABC: To make getting a shot even sweeter, Krispy Kreme is offering a free original glazed doughnut to anyone who shows their COVID-19 vâ€¦	314.0	True	full
1079433	1079433	60598c474b1bd80038974059	2021-03-23 06:35:46	[]	[]	Sat Mar 20 22:21:37 +0000 2021	[]	[{"url":"https://t.co/qWnr4BCTs6","expanded_url":"https://doi.org/10.1016/j.jhin.2020.12.022","display_url":"doi.org/10.1016/j.jhinâ€¦","indices":[459,482]}]	@ItSandorfi @toni17lopez @AccionVentil @zagaldemilwauke @GrupoInterbus @aireamos @nikomer75 @ventilandoAND @LUISCEBRIAN6 @mariaitapia @MA_Campano @mdc_martinus @EstherCuadrado3 @libresdecovid @jorgeb_2021 Esto es de que si COVID va por aire seria mas contagiosa es un error: la tuberculosis SOLO se transmite por aerosoles, pero es MENOS contagiosa que COVID. Lo explicamos en este articulo en Journ…	57066.0	RT @jljcolorado: @ItSandorfi @toni17lopez @AccionVentil @zagaldemilwauke @GrupoInterbus @aireamos @nikomer75 @ventilandoAND @LUISCEBRIAN6 @â€¦	111.0	True	full
1079434	1079434	60598c474b1bd80038974077	2021-03-23 06:35:46	[]	[]	Tue Mar 23 05:40:22 +0000 2021	[]	[{"url":"https://t.co/zPPsSFHP6z","expanded_url":"https://okdiario.com/economia/francia-torpedea-entrada-renfe-pais-mientras-espana-abre-sus-lineas-mas-rentables-ouigo-6990538","display_url":"okdiario.com/economia/francâ€¦","indices":[0,23]}]	https://t.co/zPPsSFHP6z "Fuentes no oficiales del operador espaÃ±ol aseguran a este diario que Â«nos estÃ¡n haciendo la vida imposible y nos estÃ¡n poniendo todas las pegas legales que se les ocurren para empezar a operar con todas las autorizacionesÂ»"	1071.0	RT @renfeleaks: https://t.co/zPPsSFHP6z "Fuentes no oficiales del operador espaÃ±ol aseguran a este diario que Â«nos estÃ¡n haciendo la vida iâ€¦	878.0	True	full
1079435	1079435	60598c474b1bd8003897407d	2021-03-23 06:35:46	[]	[]	Tue Mar 23 00:32:12 +0000 2021	[]	[{"url":"https://t.co/7eQkaWogtF","expanded_url":"http://toi.in/4eqCia43/a24gk","display_url":"toi.in/4eqCia43/a24gk","indices":[224,247]}]	THE FULL STATEMENT FROM OXFORD UNIVERSITY: "The University is fully committed to creating an environment where people of all backgrounds, including our Hindu students and staff, can feel welcome, valued and respected. 1/3 https://t.co/7eQkaWogtF via @timesofindia	12547.0	RT @naomi2009: THE FULL STATEMENT FROM OXFORD UNIVERSITY: "The University is fully committed to creating an environment where people of alâ€¦	16.0	True	full
1079436	1079436	60598c474b1bd80038974083	2021-03-23 06:35:46	[]	[]	Sun Mar 21 17:00:17 +0000 2021	[]	[{"url":"https://t.co/yxFSwbHFJ4","expanded_url":"https://api.whatsapp.com/send?phone=966534566666","display_url":"api.whatsapp.com/send?phone=966â€¦","indices":[179,202]},{"url":"https://t.co/oyIMLIzvke","expanded_url":"http://www.ertwa.com.sa","display_url":"ertwa.com.sa","indices":[255,278]}]	ØªÙ†Ù�ÙŠØ° Ù…Ø«Ù„ Ù‡Ø°Ø§ Ø§Ù„Ø¬Ø§Ù…Ø¹ Ù�ÙŠ Ø§Ù„Ù‡Ù†Ø¯ ðŸ‘‡ðŸ�¼ Ø¨Ù€ 112 Ø§Ù„Ù� Ø±ÙŠØ§Ù„ (Ø´Ø§Ù…Ù„ Ø§Ù„Ø¨Ø¦Ø± ÙˆØ§Ù„Ù…ÙˆØ§Ø¶Ø¦) ÙŠØ¨Ø¯Ø£ Ø­Ù�Ø± Ø§Ù„Ø¢Ø¨Ø§Ø± Ù…Ù† 999Ø±ÙŠØ§Ù„ ÙˆØ§Ù„Ø¨Ø¦Ø± Ø¨Ø§Ù„Ù…Ø¶Ø®Ø© ÙˆØ§Ù„ØµÙ†Ø§Ø¨ÙŠØ± Ø¨2400 (Ù†ÙˆØ«Ù‚ Ù„Ùƒ Ø¬Ù…ÙŠØ¹ Ù…Ø±Ø§Ø­Ù„ Ø§Ù„ØªÙ†Ù�ÙŠØ°) Ù„Ù„Ø¥Ø³ØªÙ�Ø³Ø§Ø± ÙˆØ§ØªØ³Ø§Ø¨: https://t.co/yxFSwbHFJ4 Ù„Ù…Ø´Ø§Ù‡Ø¯Ø© Ø¨Ù‚ÙŠØ© Ø§Ù„Ù…Ø´Ø§Ø±ÙŠØ¹ Ù…Ù† Ø¢Ø¨Ø§Ø± ÙˆÙ…Ø³Ø§Ø…	57917.0	RT @almubashirat: ØªÙ†Ù�ÙŠØ° Ù…Ø«Ù„ Ù‡Ø°Ø§ Ø§Ù„Ø¬Ø§Ù…Ø¹ Ù�ÙŠ Ø§Ù„Ù‡Ù†Ø¯ ðŸ‘‡ðŸ�¼ Ø¨Ù€ 112 Ø§Ù„Ù� Ø±ÙŠØ§Ù„ (Ø´Ø§Ù…Ù„ Ø§Ù„Ø¨Ø¦Ø± ÙˆØ§Ù„Ù…ÙˆØ§Ø¶Ø¦) ÙŠØ¨Ø¯Ø£ Ø­Ù�Ø± Ø§Ù„Ø¢Ø¨Ø§Ø± Ù…Ù† 999Ø±ÙŠØ§Ù„ ÙˆØ§Ù„Ø¨Ø¦Ø± Ø¨Ø§Ù„Ù…Ø¶Ø®Ø© ÙˆØ§Ù„ØµÙ†Ø§â€¦	476.0	True	full
1079437	1079437	60598c484b1bd800389740a9	2021-03-23 06:35:47	[]	[{"url":"https://t.co/JH5pmWPxy7","expanded_url":"https://reseauinternational.net/loms-confirme-que-le-test-covid-19-pcr-est-invalide-les-estimations-des-cas-positifs-sont-sans-fondement-le-confinement-na-aucune-base-scientifique/","display_url":"reseauinternational.net/loms-confirme-â€¦","indices":[156,179]}]		[]	[]			Lâ€™OMS confirme que le test Covid-19 PCR est invalide, les estimations des Â« cas positifs Â» sont sans fondement. Leâ€¦ https://t.co/FNf569qcgf	3.0	True	full
1079438	1079438	60598c484b1bd800389740d1	2021-03-23 06:35:47	[]	[]	Mon Mar 22 21:33:13 +0000 2021	[]	[{"url":"https://t.co/ijhg3ebKQf","expanded_url":"https://www.francetvinfo.fr/sante/maladie/coronavirus/covid-19-les-complementaires-sante-et-les-assureurs-prendront-en-charge-les-consultations-de-psychologues-cette-annee_4343303.html","display_url":"francetvinfo.fr/sante/maladie/â€¦","indices":[120,143]}]	Covid-19 : les complÃ©mentaires santÃ© et les assureurs prendront en charge les consultations de psychologues cette annÃ©e https://t.co/ijhg3ebKQf	3395.0	RT @AlbertLautman: Covid-19 : les complÃ©mentaires santÃ© et les assureurs prendront en charge les consultations de psychologues cette annÃ©eâ€¦	1307.0	True	full
1079439	1079439	60598c484b1bd800389740d3	2021-03-23 06:35:47	[]	[]	Mon Mar 22 11:34:03 +0000 2021	[{"text":"Viswasam","indices":[33,42]},{"text":"NationalFilmAwards","indices":[75,94]},{"text":"replug","indices":[245,252]}]	[{"url":"https://t.co/SNQaZlIGVz","expanded_url":"https://www.youtube.com/watch?v=2PLg_CANcuQ","display_url":"youtube.com/watch?v=2PLg_Câ€¦","indices":[254,277]}]	Given all the positive attention #Viswasam is garnering, on account of the #NationalFilmAwards, here's replugging my interview with director Siva, in which we elaborately discuss the film, its themes, and of course, its music by @immancomposer. #replug https://t.co/SNQaZlIGVz	17765.0	RT @sudhirsrinivasn: Given all the positive attention #Viswasam is garnering, on account of the #NationalFilmAwards, here's replugging my iâ€¦	344.0	True	full
1079440	1079440	60598c484b1bd800389740d5	2021-03-23 06:35:47	[]	[{"url":"https://t.co/Rq18BgNScq","expanded_url":"https://www.trustwalets.com","display_url":"trustwalets.com","indices":[242,265]}]		[]	[]			@Selahat34634527 @binance @RampDefi Trust wallet is having a reward program of 200ETH &amp; 10,000$TWT to be disbursedâ€¦ https://t.co/HnufxWbbRe	25.0	True	full
1079441	1079441	60598c494b1bd800389740e7	2021-03-23 06:35:47	[]	[]	Tue Mar 23 04:48:39 +0000 2021	[]	[{"url":"https://t.co/Kle76shPjn","expanded_url":"https://news.yahoo.com/nra-bragged-blocking-boulder-ar-040000858.html","display_url":"news.yahoo.com/nra-bragged-blâ€¦","indices":[257,280]}]	A Colorado judge blocked Boulder from enforcing its 2-year-old assault rifle ban on March 12 after the NRA sued. A week later, a gunman with an â€œAR-15 style rifleâ€� opened fire in a Boulder supermarket, killing 10 people, including a Boulder Police officer. https://t.co/Kle76shPjn	519043.0	RT @shannonrwatts: A Colorado judge blocked Boulder from enforcing its 2-year-old assault rifle ban on March 12 after the NRA sued. A weekâ€¦	695.0	True	full
1079442	1079442	60598c494b1bd800389740eb	2021-03-23 06:35:47	[]	[{"url":"https://t.co/NHfFI9fwSb","expanded_url":"https://www.astrazeneca.com/content/astraz/media-centre/press-releases/2021/astrazeneca-us-vaccine-trial-met-primary-endpoint.html","display_url":"astrazeneca.com/content/astrazâ€¦","indices":[206,229]}]		[]	[]			El comunicado del Instituto Nacional de Alergias y Enfermedades Infecciosas (NIAID) de Estados Unidos llega despuÃ©sâ€¦ https://t.co/RKNJEOzm7r	10290.0	True	full
1079443	1079443	60598c494b1bd800389740fd	2021-03-23 06:35:48	[]	[]	Mon Mar 22 20:59:52 +0000 2021	[{"text":"vaccination","indices":[40,52]},{"text":"AstraZeneca","indices":[53,65]},{"text":"COVID19","indices":[217,225]},{"text":"COVID","indices":[226,232]},{"text":"Ethique","indices":[233,241]},{"text":"Vaccins","indices":[242,250]}]	[{"url":"https://t.co/jMwLb3v4mp","expanded_url":"https://www.ouest-france.fr/sante/virus/coronavirus/astrazeneca-enquete-ouverte-apres-le-deces-d-un-etudiant-en-medecine-a-nantes-0a3ad804-8b34-11eb-be07-a782e4049e5a","display_url":"ouest-france.fr/sante/virus/coâ€¦","indices":[257,280]}]	Mail de la DGS de ce jour : on continue #vaccination #AstraZeneca... 24 ans, dÃ©cÃ¨s quelques jours aprÃ¨s vaccination...On espÃ¨re que les parents vont faire rÃ©aliser une autopsie par un lÃ©giste sans conflit d'intÃ©rÃªt - #COVID19 #COVID #Ethique #Vaccins RT+++ https://t.co/jMwLb3v4mp	27178.0	RT @Laissonslespre1: Mail de la DGS de ce jour : on continue #vaccination #AstraZeneca... 24 ans, dÃ©cÃ¨s quelques jours aprÃ¨s vaccination...â€¦	36.0	True	full
1079444	1079444	60598c494b1bd80038974109	2021-03-23 06:35:48	[]	[]	Mon Mar 22 22:35:28 +0000 2021	[{"text":"LesPierresCrieront","indices":[1,20]}]	[{"url":"https://t.co/6J43oG5XL9","expanded_url":"https://www.lesechos.fr/industrie-services/air-defense/covid-larmee-appelee-en-renfort-dans-la-campagne-de-vaccination-1300377#utm_source=le%3Alec0f&utm_medium=click&utm_campaign=share-links_twitter","display_url":"lesechos.fr/industrie-servâ€¦","indices":[249,272]}]	ðŸ’•#LesPierresCrierontðŸ“¢ðŸ“¢ðŸ“¢ FRANCE REVEILLE-TOI ðŸ™�ðŸ™�ðŸ™�Ils font appel Ã l'ArmÃ©e pour piquer le peuple, jusquâ€™Ã 2000 personnes par jour EN DÃ‰PIT des Ã©checs retentissants, attestÃ©s par les gigantesques manifestations en IsraÃ«l et au Royaume-Uni (un hasard?!) https://t.co/6J43oG5XL9	33013.0	RT @CaudeHenrion: ðŸ’•#LesPierresCrierontðŸ“¢ðŸ“¢ðŸ“¢ FRANCE REVEILLE-TOI ðŸ™�ðŸ™�ðŸ™�Ils font appel Ã l'ArmÃ©e pour piquer le peuple, jusquâ€™Ã 2000 personnes parâ€¦	123.0	True	full
1079445	1079445	60598c494b1bd8003897411f	2021-03-23 06:35:48	[]	[{"url":"https://t.co/6AWPnmuCly","expanded_url":"https://www.bbc.com/news/world-latin-america-55642648","display_url":"bbc.com/news/world-latâ€¦","indices":[210,233]}]		[]	[]			@moosa_mv @rajesha_rao And moreover, it's stupid to spend so much on a vaccine which is about 50% effective! Recentâ€¦ https://t.co/hHTCcBj1Hg	58.0	True	full
1079446	1079446	60598c494b1bd80038974133	2021-03-23 06:35:48	[]	[]	Tue Mar 23 04:48:39 +0000 2021	[]	[{"url":"https://t.co/Kle76shPjn","expanded_url":"https://news.yahoo.com/nra-bragged-blocking-boulder-ar-040000858.html","display_url":"news.yahoo.com/nra-bragged-blâ€¦","indices":[257,280]}]	A Colorado judge blocked Boulder from enforcing its 2-year-old assault rifle ban on March 12 after the NRA sued. A week later, a gunman with an â€œAR-15 style rifleâ€� opened fire in a Boulder supermarket, killing 10 people, including a Boulder Police officer. https://t.co/Kle76shPjn	519070.0	RT @shannonrwatts: A Colorado judge blocked Boulder from enforcing its 2-year-old assault rifle ban on March 12 after the NRA sued. A weekâ€¦	195.0	True	full
1079447	1079447	60598c494b1bd80038974139	2021-03-23 06:35:48	[]	[]	Tue Mar 23 01:30:06 +0000 2021	[{"text":"SARSCoV2","indices":[0,9]},{"text":"SciencePerspective","indices":[143,162]}]	[{"url":"https://t.co/r2yU45BVW8","expanded_url":"https://fcld.ly/o3v6347","display_url":"fcld.ly/o3v6347","indices":[164,187]}]	#SARSCoV2 variants show variable escape from vaccine immunity, but residual protection may suffice, suggests new research. Learn more in a new #SciencePerspective: https://t.co/r2yU45BVW8 https://t.co/3PXAkzL0z5	2116180.0	RT @ScienceMagazine: #SARSCoV2 variants show variable escape from vaccine immunity, but residual protection may suffice, suggests new reseaâ€¦	163.0	True	full
1079448	1079448	60598c4a4b1bd80038974143	2021-03-23 06:35:48	[]	[]	Tue Mar 23 06:27:03 +0000 2021	[{"text":"SoundCloud","indices":[106,117]},{"text":"Ø¹Ù…Ø§Ù†_ØªÙˆØ§Ø¬Ù‡_ÙƒÙˆØ±ÙˆÙ†Ø§","indices":[164,182]},{"text":"Ø¹Ù�Ù…Ø§Ù†","indices":[183,189]},{"text":"Ø±ÙŠØ§Ø¯Ø©_Ø§Ù„Ø£Ø¹Ù…Ø§Ù„","indices":[190,204]}]	[{"url":"https://t.co/JOH210Zu6o","expanded_url":"https://soundcloud.com/halafmradio/8i9hdf7ghzgz?ref=whatsapp-text&p=a&c=0&utm_source=whatsapp&utm_medium=story&utm_campaign=social_sharing","display_url":"soundcloud.com/halafmradio/8iâ€¦","indices":[118,141]}]	Ù‡Ù„ Ø£Ø¯Øª Ø¬Ø§Ø¦Ø­Ø© Ù�ÙŠØ±ÙˆØ³ ÙƒÙˆØ±ÙˆÙ†Ø§ Ø§Ù„Ù…Ø³ØªØ¬Ø¯ Ø¥Ù„Ù‰ ØªØ£ÙƒÙ„ Ø§Ù„Ù…Ø¤Ø³Ø³Ø§Øª Ø§Ù„Ù†Ø§Ø´Ø¦Ø© ÙˆØ§Ù„ØµØºÙŠØ±Ø© ÙˆØ§Ù„Ù…ØªÙˆØ³Ø·Ø©ØŸ by Hala Fm | Ù‡Ù„Ø§ Ø§Ù� Ø§Ù… on #SoundCloud https://t.co/JOH210Zu6o @KHaribi @Halafmradio #Ø¹Ù…Ø§Ù†_ØªÙˆØ§Ø¬Ù‡_ÙƒÙˆØ±ÙˆÙ†Ø§ #Ø¹Ù�Ù…Ø§Ù† #Ø±ÙŠØ§Ø¯Ø©_Ø§Ù„Ø£Ø¹Ù…Ø§Ù„	577.0	RT @adel_ramadhan: Ù‡Ù„ Ø£Ø¯Øª Ø¬Ø§Ø¦Ø­Ø© Ù�ÙŠØ±ÙˆØ³ ÙƒÙˆØ±ÙˆÙ†Ø§ Ø§Ù„Ù…Ø³ØªØ¬Ø¯ Ø¥Ù„Ù‰ ØªØ£ÙƒÙ„ Ø§Ù„Ù…Ø¤Ø³Ø³Ø§Øª Ø§Ù„Ù†Ø§Ø´Ø¦Ø© ÙˆØ§Ù„ØµØºÙŠØ±Ø© ÙˆØ§Ù„Ù…ØªÙˆØ³Ø·Ø©ØŸ by Hala Fm | Ù‡Ù„Ø§ Ø§Ù� Ø§Ù… on #SoundCloud htâ€¦	6603.0	True	full
1079449	1079449	60598c4a4b1bd80038974163	2021-03-23 06:35:49	[]	[]	Mon Mar 22 20:29:52 +0000 2021	[]	[{"url":"https://t.co/Kc2q9soU6r","expanded_url":"https://www.jobs.ethz.ch/job/view/JOPG_ethz_18leEsJs5me5BvUOcs","display_url":"jobs.ethz.ch/job/view/JOPG_â€¦","indices":[154,177]}]	PhD position: Sustainable sourcing policies for biodiversity protection, climate mitigation, &amp; improved livelihoods in the West Africa cocoa sector. https://t.co/Kc2q9soU6r Apply by 15 April @Oludeewon @drhammed @Jamaticulus @arawu_samuel @olumuyiwaayo @particular6 @matajson	3285.0	RT @yanjus4christ: PhD position: Sustainable sourcing policies for biodiversity protection, climate mitigation, &amp; improved livelihoods in tâ€¦	114.0	True	full
1079450	1079450	60598c4a4b1bd80038974167	2021-03-23 06:35:49	[]	[]	Tue Mar 23 06:12:46 +0000 2021	[]	[{"url":"https://t.co/VDMRowl9nF","expanded_url":"https://dpo.st/2Phe6k3","display_url":"dpo.st/2Phe6k3","indices":[252,275]}]	A gunman killed 10 people at a King Soopers in Boulder on Monday afternoon, the latest in a grim litany of mass shootings in Colorado â€” this one including among its victims a police officer who was first to respond to shots fired at the grocery store. https://t.co/VDMRowl9nF	452767.0	RT @denverpost: A gunman killed 10 people at a King Soopers in Boulder on Monday afternoon, the latest in a grim litany of mass shootings iâ€¦	2050.0	True	full
1079451	1079451	60598c4a4b1bd8003897416f	2021-03-23 06:35:49	[]	[{"url":"https://t.co/y5SlWPQ4td","expanded_url":"https://www.cinconoticias.com/londres-a-traves-de-sus-catedrales/","display_url":"cinconoticias.com/londres-a-travâ€¦","indices":[120,143]}]		[]	[]			ðŸŒµ La belleza de la capital inglesa le debe mucho a su arquitectura. AsÃ­ son las impresionantes catedrales de Londreâ€¦ https://t.co/7mHwNmsQTi	3599.0	True	full
1079452	1079452	60598c4a4b1bd80038974173	2021-03-23 06:35:49	[]	[]	Tue Mar 23 06:30:04 +0000 2021	[]	[{"url":"https://t.co/BtRDtDotY3","expanded_url":"http://ow.ly/SWy750E5Kba","display_url":"ow.ly/SWy750E5Kba","indices":[230,253]}]	For several months, experts have highlighted the true cause behind the COVID-19 pandemic, namely the incorrect use of PCR tests set at a ridiculously high cycle count (CT), which falsely labels healthy people as â€œCOVID-19 cases.â€� https://t.co/BtRDtDotY3	37980.0	RT @CRG_CRM: For several months, experts have highlighted the true cause behind the COVID-19 pandemic, namely the incorrect use of PCR testâ€¦	6628.0	True	full
1079453	1079453	60598c4a4b1bd80038974177	2021-03-23 06:35:49	[]	[{"url":"https://t.co/Dvy26Nnwyb","expanded_url":"https://www.bbc.co.uk/news/amp/uk-56491532","display_url":"bbc.co.uk/news/amp/uk-56â€¦","indices":[176,199]}]		[]	[]			Remembering my friends, colleagues and patients who have died this year. A public enquiry will ensure we can learnâ€¦ https://t.co/ZKT6VuSKCO	2751.0	True	full
1079454	1079454	60598c4a4b1bd80038974195	2021-03-23 06:35:49	[]	[]	Tue Mar 23 00:00:01 +0000 2021	[{"text":"MigraFest2021","indices":[60,74]},{"text":"migrantes","indices":[141,151]},{"text":"MÃ©xico","indices":[155,162]},{"text":"CentroamÃ©rica","indices":[165,179]},{"text":"Covid19","indices":[198,206]},{"text":"MigrarEnPandemia","indices":[246,263]},{"text":"CaminoContigo","indices":[264,278]}]	[{"url":"https://t.co/b9IzVoS9mt","expanded_url":"http://bit.ly/Migrafest21","display_url":"bit.ly/Migrafest21","indices":[221,244]}]	ðŸ“¢Â¡Recuerda conectarte maÃ±ana a las 9:00 AM CST al dÃ­a 2 del #MigraFest2021! Expertos y expertas hablarÃ¡n sobre la situaciÃ³n de las personas #migrantes de #MÃ©xico y #CentroamÃ©rica en el contexto de #Covid19 Â¡RegÃ­strate!ðŸ‘‰https://t.co/b9IzVoS9mt #MigrarEnPandemia #CaminoContigo https://t.co/LERdGPVnUY	314905.0	RT @AmnistiaOnline: ðŸ“¢Â¡Recuerda conectarte maÃ±ana a las 9:00 AM CST al dÃ­a 2 del #MigraFest2021! Expertos y expertas hablarÃ¡n sobre la situâ€¦	301.0	True	full
1079455	1079455	60598c4b4b1bd800389741dd	2021-03-23 06:35:50	[]	[]	Mon Mar 22 02:09:10 +0000 2021	[{"text":"WhatsHappeningInMyanmar","indices":[163,187]}]	[{"url":"https://t.co/nPFZck0u15","expanded_url":"https://www.frontiermyanmar.net/frances-edf-says-myanmar-dam-project-halted-over-coup/","display_url":"frontiermyanmar.net/frances-edf-saâ€¦","indices":[190,213]}]	In a letter to Justice for Myanmar and published on the NGO's website, EDF said "the respect of fundamental human rights" was a condition for all of its projects. #WhatsHappeningInMyanmar https://t.co/nPFZck0u15	148902.0	RT @FrontierMM: In a letter to Justice for Myanmar and published on the NGO's website, EDF said "the respect of fundamental human rights" wâ€¦	6.0	True	full
1079456	1079456	60598c4b4b1bd800389741e3	2021-03-23 06:35:50	[]	[]	Sat Mar 20 20:54:59 +0000 2021	[{"text":"Loret","indices":[176,182]}]	[{"url":"https://t.co/eze4zcfF5x","expanded_url":"https://youtu.be/4vW4o9WUYPU","display_url":"youtu.be/4vW4o9WUYPU","indices":[199,222]}]	CrÃ©dito a empresarios por la pandemia: 25 mil pesos. CrÃ©dito a Epigmenio: 150 millones de pesos. Al propagandista del presidente le cayÃ³ como anillo al dedo. Los documentos en #Loret de @latinus_us: https://t.co/eze4zcfF5x https://t.co/X9gLiEA9Ut	8677194.0	RT @CarlosLoret: CrÃ©dito a empresarios por la pandemia: 25 mil pesos. CrÃ©dito a Epigmenio: 150 millones de pesos. Al propagandista del presâ€¦	39.0	True	full
1079457	1079457	60598c4b4b1bd800389741e7	2021-03-23 06:35:50	[]	[{"url":"https://t.co/MTQrmDNyT1","expanded_url":"https://bit.ly/3qVbKWo","display_url":"bit.ly/3qVbKWo","indices":[225,248]}]		[]	[]			Choose pure drinks with DMA Beverages. DMA Beverages is the leading manufacturer of various types of beverages. Geâ€¦ https://t.co/xJfWCFbN6M	61.0	True	full
1079458	1079458	60598c4b4b1bd800389741eb	2021-03-23 06:35:50	[]	[]	Tue Mar 23 03:06:33 +0000 2021	[{"text":"ì œë‹ˆ","indices":[197,200]},{"text":"JENNIE","indices":[201,208]}]	[{"url":"https://t.co/raRrxwyiI2","expanded_url":"http://naver.me/xv0tTTi1","display_url":"naver.me/xv0tTTi1","indices":[172,195]}]	[ARTICLE] 210323 Integrated representative of Lotte Chilsung Beverage announced on the 23rd that "as for the first time, the soju market shares has recovered to 14-15%." ðŸ”—https://t.co/raRrxwyiI2 #ì œë‹ˆ #JENNIE @BLACKPINK https://t.co/q6yXj3EPiY	31346.0	RT @NEWSJENNIE_: [ARTICLE] 210323 Integrated representative of Lotte Chilsung Beverage announced on the 23rd that "as for the first time, tâ€¦	296.0	True	full
1079459	1079459	60598c4b4b1bd800389741f3	2021-03-23 06:35:50	[]	[]	Mon Mar 22 23:04:43 +0000 2021	[]	[{"url":"https://t.co/MHQh7i4KPV","expanded_url":"https://lockdownsceptics.org/2021/03/22/48310/","display_url":"lockdownsceptics.org/2021/03/22/483â€¦","indices":[213,236]}]	Boris Johnson and Matt Hancock have agreed to make Covid jabs mandatory for care home workers. And this is just the beginning â€“ similar requirements are currently under consideration for other healthcare workers. https://t.co/MHQh7i4KPV	155156.0	RT @toadmeister: Boris Johnson and Matt Hancock have agreed to make Covid jabs mandatory for care home workers. And this is just the beginnâ€¦	488.0	True	full
1079460	1079460	60598c4c4b1bd80038974205	2021-03-23 06:35:50	[]	[]	Mon Mar 22 07:57:25 +0000 2021	[]	[{"url":"https://t.co/zY5oXjAkUy","expanded_url":"https://www.francebleu.fr/infos/sante-sciences/coronavirus-les-hospitalisations-des-moins-de-15-ans-pour-motif-psychiatrique-en-hausse-de-80-1616399663","display_url":"francebleu.fr/infos/sante-scâ€¦","indices":[97,120]}]	Coronavirus : les hospitalisations des moins de 15 ans pour motif psychiatrique en hausse de 80% https://t.co/zY5oXjAkUy https://t.co/pdbDeozO06	76884.0	RT @francebleu: Coronavirus : les hospitalisations des moins de 15 ans pour motif psychiatrique en hausse de 80% https://t.co/zY5oXjAkUy htâ€¦	530.0	True	full
1079461	1079461	60598c4c4b1bd8003897421b	2021-03-23 06:35:51	[]	[]	Mon Mar 22 16:15:15 +0000 2021	[]	[{"url":"https://t.co/ZSesTiYMfw","expanded_url":"https://www.boston25news.com/news/25-investigates/25-investigates-sen-warren-launching-investigation-into-for-profit-nursing-homes-amid-pandemic/7BJZT7R25NGFNAGY7WKTXS5YVI/","display_url":"boston25news.com/news/25-investâ€¦","indices":[248,271]}]	This for-profit nursing home chain got $665 million in government aid last year. They didnâ€™t make sure their workers had enough resources to stay safe and keep patients safe. But they did give their CEO a $5.2 million bonus. Iâ€™m demanding answers. https://t.co/ZSesTiYMfw	5733369.0	RT @ewarren: This for-profit nursing home chain got $665 million in government aid last year. They didnâ€™t make sure their workers had enougâ€¦	37.0	True	full
1079462	1079462	60598c4c4b1bd8003897422d	2021-03-23 06:35:51	[]	[]	Mon Mar 22 19:34:39 +0000 2021	[]	[{"url":"https://t.co/fji4MMBCEs","expanded_url":"https://twitter.com/mitchellreports/status/1374042655106162693","display_url":"twitter.com/mitchellreportâ€¦","indices":[255,278]}]	Protestors in Denver are literally in court at this very second for organizing protests attended by thousands demanding justice for Elijah McClain. They could spend nearly 50 years in prison. But yeah, the U.S. doesnâ€™t jail their critics to silence them. https://t.co/fji4MMBCEs	149389.0	RT @lexi4prez: Protestors in Denver are literally in court at this very second for organizing protests attended by thousands demanding justâ€¦	950.0	True	full
1079463	1079463	60598c4c4b1bd8003897423b	2021-03-23 06:35:51	[]	[]	Tue Mar 23 06:30:43 +0000 2021	[]	[{"url":"https://t.co/yeDaKEkykl","expanded_url":"https://on.ft.com/3se3ile","display_url":"on.ft.com/3se3ile","indices":[253,276]}]	DurÃ­simo texto del Financial Times contra la bestia macuspana: el manejo criminal de la pandemia, su nostalgia reaccionaria por los 70, los elefantes blancos, la hipermilitarizaciÃ³n, el autoritarismo, las homilÃ­as postfactuales, su misoginia cavernariaâ€¦https://t.co/yeDaKEkykl	29217.0	RT @RockStroke: DurÃ­simo texto del Financial Times contra la bestia macuspana: el manejo criminal de la pandemia, su nostalgia reaccionariaâ€¦	1664.0	True	full
1079464	1079464	60598c4d4b1bd8003897427d	2021-03-23 06:35:52	[]	[]	Mon Mar 22 23:34:29 +0000 2021	[]	[{"url":"https://t.co/N0p1hZIblE","expanded_url":"https://www.worldometers.info/coronavirus/","display_url":"worldometers.info/coronavirus/","indices":[166,189]}]	The UK is down to 19th place for new COVID cases and 45th for new deaths. If that isn't a kick in the arse of anti-vax anti-lockdown covidiots I don't know what is. https://t.co/N0p1hZIblE?	4488.0	RT @deGourlay: The UK is down to 19th place for new COVID cases and 45th for new deaths. If that isn't a kick in the arse of anti-vax anti-â€¦	375.0	True	full
1079465	1079465	60598c4d4b1bd80038974295	2021-03-23 06:35:52	[]	[]	Mon Mar 22 22:12:00 +0000 2021	[]	[{"url":"https://t.co/fWIqiew0H2","expanded_url":"https://twitter.com/Brevesdepresse/status/1374095584928366600","display_url":"twitter.com/Brevesdepresseâ€¦","indices":[272,295]}]	Faire prendre des risques , mÃªme si il sâ€™avÃ¨re que -peut Ãªtre -ils sont trÃ¨s faibles, Ã de jeunes gens qui nâ€™ont quasi aucun risque avec la Covid est immoral et insupportable Il faut exiger une enquÃªte independante sur ces vaccins, câ€™est trop grave Cc @EmmanuelMacron https://t.co/fWIqiew0H2	13752.0	RT @CorinneReverbel: Faire prendre des risques , mÃªme si il sâ€™avÃ¨re que -peut Ãªtre -ils sont trÃ¨s faibles, Ã de jeunes gens qui nâ€™ont quasiâ€¦	1343.0	True	full
1079466	1079466	60598c4e4b1bd800389742ab	2021-03-23 06:35:52	[]	[]	Tue Mar 23 06:35:05 +0000 2021	[]	[{"url":"https://t.co/e5NRwSaUrW","expanded_url":"https://qz.com/india/1985855/more-poverty-smaller-middle-class-in-india-china-in-pandemic/","display_url":"qz.com/india/1985855/â€¦","indices":[146,169]}]	There was a time not too long ago when India was recognised for pulling millions out of poverty. Today, our reputation has taken a massive hit. https://t.co/e5NRwSaUrW	54287.0	RT @ProfCong: There was a time not too long ago when India was recognised for pulling millions out of poverty. Today, our reputation has taâ€¦	1629.0	True	full
1079467	1079467	60598c4e4b1bd800389742cd	2021-03-23 06:35:53	[]	[]	Mon Mar 22 11:11:10 +0000 2021	[]	[{"url":"https://t.co/2EaHRdU38V","expanded_url":"https://twitter.com/GG_RMC/status/1373945158165757953","display_url":"twitter.com/GG_RMC/status/â€¦","indices":[179,202]}]	Du bon sens chez cette infirmiÃ¨re... vacciner des gens qui aurait dÃ©jÃ des anticorps est inutile et peut-Ãªtre mÃªme que ce sont ceux qui font des effets secondaires importants ... https://t.co/2EaHRdU38V	13752.0	RT @CorinneReverbel: Du bon sens chez cette infirmiÃ¨re... vacciner des gens qui aurait dÃ©jÃ des anticorps est inutile et peut-Ãªtre mÃªme queâ€¦	17.0	True	full
1079468	1079468	60598c4e4b1bd800389742e5	2021-03-23 06:35:53	[]	[{"url":"https://t.co/CrI91xh8cM","expanded_url":"https://story.heute.at/christian-nusser-kopfnuesse-der-tanz-auf-dem-vulkan/index.html","display_url":"story.heute.at/christian-nussâ€¦","indices":[121,144]}]		[]	[]			Der â�¦@NusserChristianâ�© Ã¼ber das Comeback der Landeshauptleute. Allein fÃ¼r den Ausdruck â€ždas depperte Coronaâ€œ lesensâ€¦ https://t.co/jqiQjQtsZ0	134132.0	True	full
1079469	1079469	60598c4e4b1bd800389742f9	2021-03-23 06:35:53	[]	[]	Tue Mar 23 02:19:02 +0000 2021	[]	[{"url":"https://t.co/AdTEtumeFg","expanded_url":"https://www.gofundme.com/f/sugdjsb?utm_campaign=p_cf+share-flow-1&utm_medium=copy_link&utm_source=customer","display_url":"gofundme.com/f/sugdjsb?utm_â€¦","indices":[152,175]}]	my dad got admitted to the icu. he's no longer responsive, we're hoping for the best. please help if you can, an RT would save my dad's life, thank you https://t.co/AdTEtumeFg	437.0	RT @wangyobi: my dad got admitted to the icu. he's no longer responsive, we're hoping for the best. please help if you can, an RT would savâ€¦	1116.0	True	full
1079470	1079470	60598c4f4b1bd800389742ff	2021-03-23 06:35:53	[]	[]	Tue Mar 23 06:35:42 +0000 2021	[{"text":"Morning","indices":[145,153]}]	[{"url":"https://t.co/oUScNb1KIt","expanded_url":"https://bit.ly/315J8hi","display_url":"bit.ly/315J8hi","indices":[172,195]}]	Der Europarechtler Prof. Matthias Herdegen (@Prof_Herdegen) Ã¼ber die fiskalischen Risiken und juristischen MÃ¶glichkeiten des EU Corona-Fonds: im #Morning Briefing PodcastðŸ‘‰ðŸ�»https://t.co/oUScNb1KIt https://t.co/aJhbfj9VmO	32973.0	RT @gaborsteingart: Der Europarechtler Prof. Matthias Herdegen (@Prof_Herdegen) Ã¼ber die fiskalischen Risiken und juristischen MÃ¶glichkeiteâ€¦	8588.0	True	full
1079471	1079471	60598c4f4b1bd80038974307	2021-03-23 06:35:53	[]	[]	Mon Mar 22 22:35:28 +0000 2021	[{"text":"LesPierresCrieront","indices":[1,20]}]	[{"url":"https://t.co/6J43oG5XL9","expanded_url":"https://www.lesechos.fr/industrie-services/air-defense/covid-larmee-appelee-en-renfort-dans-la-campagne-de-vaccination-1300377#utm_source=le%3Alec0f&utm_medium=click&utm_campaign=share-links_twitter","display_url":"lesechos.fr/industrie-servâ€¦","indices":[249,272]}]	ðŸ’•#LesPierresCrierontðŸ“¢ðŸ“¢ðŸ“¢ FRANCE REVEILLE-TOI ðŸ™�ðŸ™�ðŸ™�Ils font appel Ã l'ArmÃ©e pour piquer le peuple, jusquâ€™Ã 2000 personnes par jour EN DÃ‰PIT des Ã©checs retentissants, attestÃ©s par les gigantesques manifestations en IsraÃ«l et au Royaume-Uni (un hasard?!) https://t.co/6J43oG5XL9	33013.0	RT @CaudeHenrion: ðŸ’•#LesPierresCrierontðŸ“¢ðŸ“¢ðŸ“¢ FRANCE REVEILLE-TOI ðŸ™�ðŸ™�ðŸ™�Ils font appel Ã l'ArmÃ©e pour piquer le peuple, jusquâ€™Ã 2000 personnes parâ€¦	14.0	True	full
1079472	1079472	60598c4f4b1bd8003897431d	2021-03-23 06:35:54	[]	[]	Tue Mar 23 06:30:26 +0000 2021	[]	[{"url":"https://t.co/L4cCSkCnp9","expanded_url":"https://m.melbet.ke/mobile/","display_url":"m.melbet.ke/mobile/","indices":[211,234]}]	ðŸ”¥Juinge na Melbet team and stand a big chance of winning an iPhone 11 pro max with 64gb. ðŸŽ�Its easy download the Melbet app place a multibet of 3 or more games, each with an odd of 1.6 and above. ðŸ”¥DOWNLOAD NOW: https://t.co/L4cCSkCnp9 Register using the promo code: evans https://t.co/RUcpih1udw	12127.0	RT @EvansquezN: ðŸ”¥Juinge na Melbet team and stand a big chance of winning an iPhone 11 pro max with 64gb. ðŸŽ�Its easy download the Melbet appâ€¦	3837.0	True	full
1079473	1079473	60598c4f4b1bd80038974321	2021-03-23 06:35:54	[]	[]	Mon Mar 22 05:55:02 +0000 2021	[]	[{"url":"https://t.co/1yqNJOL4YZ","expanded_url":"https://www.elmananerodiario.com/mas-sonado-semana-12-prestamo-bancomext-epigmenio-ibarra-150-mdp/","display_url":"elmananerodiario.com/mas-sonado-semâ€¦","indices":[234,257]}]	LÃ³pez Obrador dijo que los empresarios no podrÃ­an acceder a rescates y crÃ©ditos pero durante la pandemia, el productor Epigmenio Ibarra, recibiÃ³ un prÃ©stamo de 150 millones de pesos por parte del Banco Nacional de Comercio Exterior. https://t.co/1yqNJOL4YZ	6667232.0	RT @brozoxmiswebs: LÃ³pez Obrador dijo que los empresarios no podrÃ­an acceder a rescates y crÃ©ditos pero durante la pandemia, el productor Eâ€¦	99.0	True	full
1079474	1079474	60598c4f4b1bd80038974325	2021-03-23 06:35:54	[{"text":"Rome","indices":[14,19]},{"text":"Roma","indices":[42,47]},{"text":"COVID_19","indices":[48,57]},{"text":"COVID19","indices":[58,66]},{"text":"buongiornoRoma","indices":[67,82]},{"text":"unicamenteroma","indices":[83,98]},{"text":"Italy","indices":[99,105]},{"text":"Italia","indices":[106,113]},{"text":"TreasureItaly","indices":[114,128]},{"text":"semplicamenteRoma","indices":[129,147]}…	[{"url":"https://t.co/WRUv2A5CvX","expanded_url":"https://romandespatches.blogspot.com/2021/03/when-not-in-romeget-through-it-8x.html","display_url":"romandespatches.blogspot.com/2021/03/when-nâ€¦","indices":[255,278]}]		[]	[]			When (not) in #Rome...get through it 8/X. #Roma #COVID_19 #COVID19 #buongiornoRoma #unicamenteroma #Italy #Italiaâ€¦ https://t.co/AiN1T3AL5w	123.0	True	full
1079475	1079475	60598c4f4b1bd80038974327	2021-03-23 06:35:54	[]	[]	Tue Mar 23 06:31:36 +0000 2021	[]	[{"url":"https://t.co/jr8wb4W8TG","expanded_url":"https://www.liberation.fr/societe/sante/vaccination-lintendance-suivra-20210322_KAAHVSYBAZBNHFNBLZFNCTKU5Q/","display_url":"liberation.fr/societe/sante/â€¦","indices":[234,257]}]	Si les Etats-Unis ont encore battu un record ce week-end, avec plus de 6,5 millions dâ€™injections en quarante-huit heures, la France apparaÃ®t comme lâ€™un des plus mauvais Ã©lÃ¨ves au monde en logistique dâ€™urgence. Mon Ã©dito dans â�¦@libeâ�© https://t.co/jr8wb4W8TG	21614.0	RT @dovalfon: Si les Etats-Unis ont encore battu un record ce week-end, avec plus de 6,5 millions dâ€™injections en quarante-huit heures, laâ€¦	8.0	True	full
1079476	1079476	60598c4f4b1bd8003897432b	2021-03-23 06:35:54	[]	[]	Mon Mar 22 19:09:43 +0000 2021	[]	[{"url":"https://t.co/Le7ZkolNnT","expanded_url":"https://cadenaser.com/ser/2021/03/22/ciencia/1616428753_111520.html?ssm=tw","display_url":"cadenaser.com/ser/2021/03/22â€¦","indices":[244,267]}]	Â¿Y quÃ© dicen esos que cuando se refiere a, EspaÃ±a lo hacen en tono despectivo?Â¿ esos que dicen que este es el peor paÃ­s del MUNDO? AquÃ­ tambiÃ©n sabemos hacer cos Una de las vacunas mÃ¡s esperadas es espaÃ±ola e impedirÃ¡ la transmisiÃ³n del COVID https://t.co/Le7ZkolNnT vÃ­a @La_SER	2047.0	RT @Manolo67554861: Â¿Y quÃ© dicen esos que cuando se refiere a, EspaÃ±a lo hacen en tono despectivo?Â¿ esos que dicen que este es el peor paÃ­sâ€¦	975.0	True	full
1079477	1079477	60598c4f4b1bd80038974335	2021-03-23 06:35:54	[{"text":"womeninworkforce","indices":[165,182]},{"text":"remotework","indices":[183,194]}]	[{"url":"https://t.co/WQs1KI1j3H","expanded_url":"https://www.aljazeera.com/economy/2021/3/22/hold-for-indian-women-jobseekers-covid-has-been-a-mixed-blessing","display_url":"aljazeera.com/economy/2021/3â€¦","indices":[218,241]}]		[]	[]			Through MARS - we are also at the forefront of creating a massive impact on diversity and inclusion with the supporâ€¦ https://t.co/tH4kfDT6o8	53743.0	True	full
1079478	1079478	60598c4f4b1bd80038974339	2021-03-23 06:35:54	[]	[]	Tue Mar 23 05:48:03 +0000 2021	[{"text":"glamsham","indices":[118,127]},{"text":"KartikAaryan","indices":[128,141]},{"text":"ShehnaazGill","indices":[142,155]},{"text":"coronavirus","indices":[156,168]},{"text":"COVIDãƒ¼19","indices":[169,178]},{"text":"bollywood","indices":[179,189]},{"text":"biggboss","indices":[190,199]}]	[{"url":"https://t.co/7tuhfZNTds","expanded_url":"https://www.glamsham.com/bollywood/news/kartik-aaryan-test-positive-covid-19-shehnaaz-gill-speedy-recovery","display_url":"glamsham.com/bollywood/newsâ€¦","indices":[93,116]}]	Kartik Aaryan test positive for COVID-19; Shehnaaz Gill pray for his speedy recovery Link - https://t.co/7tuhfZNTds #glamsham #KartikAaryan #ShehnaazGill #coronavirus #COVIDãƒ¼19 #bollywood #biggboss https://t.co/ObRYxetAaN	57738.0	RT @glamsham: Kartik Aaryan test positive for COVID-19; Shehnaaz Gill pray for his speedy recovery Link - https://t.co/7tuhfZNTds #glamshâ€¦	112.0	True	full
1079479	1079479	60598c4f4b1bd80038974347	2021-03-23 06:35:54	[]	[]	Tue Mar 23 00:14:40 +0000 2021	[]	[{"url":"https://t.co/7eQkaWogtF","expanded_url":"http://toi.in/4eqCia43/a24gk","display_url":"toi.in/4eqCia43/a24gk","indices":[248,271]}]	Rashmi Samant was so traumatised when she got back to India after a torrent of online abuse at Oxford that she was hospitalised. She is now in India doing her masters online and missing out on the real Oxford experience she had paid thousands for. https://t.co/7eQkaWogtF	12547.0	RT @naomi2009: Rashmi Samant was so traumatised when she got back to India after a torrent of online abuse at Oxford that she was hospitaliâ€¦	317.0	True	full
1079480	1079480	60598c4f4b1bd80038974349	2021-03-23 06:35:54	[]	[]	Sun Mar 21 18:58:27 +0000 2021	[]	[{"url":"https://t.co/bC003HdrkW","expanded_url":"https://ko-fi.com/dancingcosmos","display_url":"ko-fi.com/dancingcosmos","indices":[179,202]}]	yeah so my job fucking FIRED me in the middle of a pandemic yesterday with no warning, this is so embarrassing but im tired and would appreciate if you looked at my KoFi for now https://t.co/bC003HdrkW (1/2) https://t.co/pVZOlbtlr4	6337.0	RT @DanciingCosmos: yeah so my job fucking FIRED me in the middle of a pandemic yesterday with no warning, this is so embarrassing but im tâ€¦	47.0	True	full
1079481	1079481	60598c504b1bd80038974353	2021-03-23 06:35:54	[]	[]	Sun Mar 21 23:19:40 +0000 2021	[{"text":"Ø§Ù„Ø±ÙŠØ§Ø¶","indices":[232,239]},{"text":"Ø§Ù„Ø´Ø±Ù‚ÙŠØ©","indices":[240,248]},{"text":"Ø§ÙŠÙƒÙŠØ§","indices":[250,256]},{"text":"Ø§Ù„Ù�Ø±Ù†_Ø§Ù„Ø°Ù‡Ø¨ÙŠ","indices":[258,271]}]	[{"url":"https://t.co/xhS69HekVY","expanded_url":"https://www.goven9.com","display_url":"goven9.com","indices":[109,132]}]	Ù„Ø£ÙˆÙ„ Ù…Ø±Ù‡ Ù�ÙŠ Ø§Ù„Ù…Ù…Ù„ÙƒÙ‡ ØºØ³Ø§Ù„Ø© ØµØ­ÙˆÙ† Ø¶Ø¯ ÙƒÙˆØ±ÙˆÙ†Ø§ Ù…Ø¤Ø³Ø³Ø© Ø§Ù„Ù�Ø±Ù† Ø§Ù„Ø°Ù‡Ø¨ÙŠ Ù„Ù„ØªØ¬Ø§Ø±Ø© Ù„Ù„Ø·Ù„Ø¨ Ø§Ù„Ø±Ø¬Ø§Ø¡ Ø²ÙŠØ§Ø±Ø© Ø§Ù„Ù…ØªØ¬Ø± Ø§Ù„Ø¥Ù„ÙƒØªØ±ÙˆÙ†ÙŠ https://t.co/xhS69HekVY Ø§Ùˆ Ø§Ù„ØªÙˆØ§ØµÙ„ Ø¹Ù„Ù‰ Ø§Ø±Ù‚Ø§Ù… Ø§Ù„Ù…Ø¹Ø±Ø¶ Øª /ÙˆØ§ØªØ³ 0534938880 0531522203 0550197755 0112954909 #Ø§Ù„Ø±ÙŠØ§Ø¶ #Ø§Ù„Ø´Ø±Ù‚ÙŠØ© #Ø§ÙŠÙƒÙŠØ§ #Ø§Ù„Ù�Ø±Ù†_Ø§Ù„Ø°Ù‡Ø¨ÙŠ https:/…	2515.0	RT @g_oven9: Ù„Ø£ÙˆÙ„ Ù…Ø±Ù‡ Ù�ÙŠ Ø§Ù„Ù…Ù…Ù„ÙƒÙ‡ ØºØ³Ø§Ù„Ø© ØµØ­ÙˆÙ† Ø¶Ø¯ ÙƒÙˆØ±ÙˆÙ†Ø§ Ù…Ø¤Ø³Ø³Ø© Ø§Ù„Ù�Ø±Ù† Ø§Ù„Ø°Ù‡Ø¨ÙŠ Ù„Ù„ØªØ¬Ø§Ø±Ø© Ù„Ù„Ø·Ù„Ø¨ Ø§Ù„Ø±Ø¬Ø§Ø¡ Ø²ÙŠØ§Ø±Ø© Ø§Ù„Ù…ØªØ¬Ø± Ø§Ù„Ø¥Ù„ÙƒØªØ±ÙˆÙ†ÙŠ https://t.co/xhS6â€¦	29.0	True	full
1079482	1079482	60598c504b1bd80038974369	2021-03-23 06:35:54	[]	[]	Mon Mar 22 22:24:24 +0000 2021	[]	[{"url":"https://t.co/SDLvGWdFkd","expanded_url":"https://onlyfans.com/exhibporn","display_url":"onlyfans.com/exhibporn","indices":[144,167]}]	do you want to know what me and @Ricomarlonz got up on this busy street? access the website and request the exclusive 15-minute private video. https://t.co/SDLvGWdFkd https://t.co/JsebaaYMP5	89051.0	RT @exhibporn: do you want to know what me and @Ricomarlonz got up on this busy street? access the website and request the exclusive 15-minâ€¦	792.0	True	full
1079483	1079483	60598c504b1bd8003897436f	2021-03-23 06:35:55	[]	[]	Tue Mar 23 00:47:53 +0000 2021	[]	[{"url":"https://t.co/agbrnV1jcN","expanded_url":"https://www.sciencedirect.com/science/article/pii/S2666634021000696","display_url":"sciencedirect.com/science/articlâ€¦","indices":[170,193]}]	Can COVID-19 innovations and systems help LMICs to re-imagine healthcare delivery? @senjutisaha &amp; I reflect on this, in our @MedCellPress @CellPressNews commentary https://t.co/agbrnV1jcN https://t.co/v4bytiw7Ln	30893.0	RT @paimadhu: Can COVID-19 innovations and systems help LMICs to re-imagine healthcare delivery? @senjutisaha &amp; I reflect on this, in ourâ€¦	123.0	True	full
1079484	1079484	60598c504b1bd80038974371	2021-03-23 06:35:55	[]	[]	Mon Mar 22 15:55:17 +0000 2021	[]	[{"url":"https://t.co/H7z17motoe","expanded_url":"https://www.washingtonpost.com/opinions/2021/03/22/ron-johnson-defense-trump-capitol-riot/","display_url":"washingtonpost.com/opinions/2021/â€¦","indices":[152,175]}]	â€œI donâ€™t know any Trump supporter who would have done what the rioters did.â€� â€” Senator Ron Johnson, lying through his mask like there was no tomorrow. https://t.co/H7z17motoe	1139486.0	RT @tribelaw: â€œI donâ€™t know any Trump supporter who would have done what the rioters did.â€� â€” Senator Ron Johnson, lying through his mask liâ€¦	17.0	True	full
1079485	1079485	60598c504b1bd80038974383	2021-03-23 06:35:55	[]	[]	Tue Mar 23 04:46:47 +0000 2021	[]	[{"url":"https://t.co/ms208iPyH6","expanded_url":"https://www.washingtonpost.com/opinions/global-opinions/china-might-be-right-about-america-but-what-are-its-leaders-so-afraid-of/2021/03/21/d9906848-88e2-11eb-8a8b-5cf82c3dffe4_story.html","display_url":"washingtonpost.com/opinions/globaâ€¦","indices":[219,242]}]	If the Chinese governments "is so confident in the superiority of its own model...why do its leaders act so afraid?" Why do they refuse to give the people of China a voice in who governs them. The dictator's nightmare. https://t.co/ms208iPyH6 https://t.co/YtthLGt1Oo	459276.0	RT @KenRoth: If the Chinese governments "is so confident in the superiority of its own model...why do its leaders act so afraid?" Why do thâ€¦	7.0	True	full
1079486	1079486	60598c504b1bd8003897438b	2021-03-23 06:35:55	[]	[]	Tue Mar 23 06:15:00 +0000 2021	[]	[{"url":"https://t.co/NBUlfE1WDx","expanded_url":"https://www.philstar.com/nation/2021/03/23/2086398/mayor-jumps-priority-list-gets-covid-19-vaccine","display_url":"philstar.com/nation/2021/03â€¦","indices":[255,278]}]	Under the government's national vaccination plan, healthcare frontliners are slated to receive the vaccines first, followed by senior citizens and people with comorbidities. Only after both priority sectors can local chiefs receive vaccines.Â READ MORE: https://t.co/NBUlfE1WDx https://t.co/ucIeio13Hf	668959.0	RT @PhilstarNews: Under the government's national vaccination plan, healthcare frontliners are slated to receive the vaccines first, followâ€¦	1.0	True	full
1079487	1079487	60598c504b1bd800389743a1	2021-03-23 06:35:55	[]	[]	Mon Mar 22 18:13:03 +0000 2021	[{"text":"Demo","indices":[16,21]},{"text":"justsaying","indices":[161,172]},{"text":"NeinZuAltdorf","indices":[175,189]}]	[{"url":"https://t.co/7y5SMSHU4E","expanded_url":"https://www.google.ch/amp/s/www.luzernerzeitung.ch/amp/zentralschweiz/nidwalden/kundgebung-aufruf-zur-anti-corona-demo-in-altdorf-bis-zu-10000-teilnehmer-werden-am-10-april-erwartet-ld.2117125","display_url":"google.ch/amp/s/www.luzeâ€¦","indices":[191,214]}]	Wenn auch diese #Demo bewilligt wird, wird der Graben zwischen VernÃ¼nftigen und GemeingefÃ¤hrlichen noch grÃ¶sser. Und das wÃ¤re nicht gut fÃ¼r unsere Gesellschaft. #justsaying #NeinZuAltdorf https://t.co/7y5SMSHU4E	531.0	RT @Conly0301: Wenn auch diese #Demo bewilligt wird, wird der Graben zwischen VernÃ¼nftigen und GemeingefÃ¤hrlichen noch grÃ¶sser. Und das wÃ¤râ€¦	365.0	True	full
1079488	1079488	60598c504b1bd800389743a5	2021-03-23 06:35:55	[]	[]	Mon Mar 22 14:06:45 +0000 2021	[]	[{"url":"https://t.co/Oac9f57eFJ","expanded_url":"https://www.fda.gov/media/144819/download","display_url":"fda.gov/media/144819/dâ€¦","indices":[230,253]}]	Ce que dit l'agence de santÃ© amÃ©ricaine du vaccin Pfizer "Des effets secondaires graves et inattendus peuvent survenir... Le vaccin de Pfizer contre la COVID-19 est toujours Ã l'Ã©tude dans le cadre d'essais cliniques." Source FDA https://t.co/Oac9f57eFJ https://t.co/apQHQC9O8v	15323.0	RT @PhilippeMurer: Ce que dit l'agence de santÃ© amÃ©ricaine du vaccin Pfizer "Des effets secondaires graves et inattendus peuvent survenir..â€¦	1236.0	True	full
1079489	1079489	60598c504b1bd800389743ab	2021-03-23 06:35:55	[]	[]	Tue Mar 23 06:00:00 +0000 2021	[]	[{"url":"https://t.co/I74kSssp31","expanded_url":"https://www.gmanetwork.com/news/money/companies/780807/jollibee-group-to-vaccinate-workers-for-free/story/","display_url":"gmanetwork.com/news/money/comâ€¦","indices":[137,160]}]	Fast-food restaurant chain Jollibee Group said Tuesday it is setting up a vaccination program for all its employees in the Philippines. https://t.co/I74kSssp31	5862793.0	RT @gmanews: Fast-food restaurant chain Jollibee Group said Tuesday it is setting up a vaccination program for all its employees in the Phiâ€¦	471.0	True	full
1079490	1079490	60598c504b1bd800389743b1	2021-03-23 06:35:55	[]	[]	Mon Mar 22 16:55:37 +0000 2021	[]	[{"url":"https://t.co/4b487oF8Xu","expanded_url":"https://www.lindependant.fr/2021/02/17/covid-19-un-medicament-guerit-les-formes-graves-dans-un-delai-de-trois-a-cinq-jours-israel-affirme-avoir-trouve-le-remede-miracle-9379384.php","display_url":"lindependant.fr/2021/02/17/covâ€¦","indices":[136,159]}]	Covid-19 - Un mÃ©dicament guÃ©rit les formes graves dans un dÃ©lai de trois Ã cinq jours : IsraÃ«l affirme avoir trouvÃ© le "remÃ¨de miracle" https://t.co/4b487oF8Xu	132.0	RT @BeraetV: Covid-19 - Un mÃ©dicament guÃ©rit les formes graves dans un dÃ©lai de trois Ã cinq jours : IsraÃ«l affirme avoir trouvÃ© le "remÃ¨deâ€¦	24.0	True	full
1079491	1079491	60598c504b1bd800389743b3	2021-03-23 06:35:55	[{"text":"NOWPLAYING","indices":[0,11]},{"text":"quoradio","indices":[103,112]},{"text":"qcradio","indices":[113,121]},{"text":"hiphop","indices":[122,129]},{"text":"rnb","indices":[130,134]},{"text":"pop","indices":[135,139]},{"text":"rock","indices":[140,145]},{"text":"top40","indices":[146,152]},{"text":"radio","indices":[153,159]},{"text":"eclectic","indices":[160,169]},{"text":"onlineradio",…	[{"url":"https://t.co/CaaGRrfjxk","expanded_url":"https://bit.ly/radioquo","display_url":"bit.ly/radioquo","indices":[75,98]}]		[]	[]			#NOWPLAYING : Luis Fonsi, Demi Lovato - Ã‰chame La Culpa LISTEN HERE âž¡ï¸� https://t.co/CaaGRrfjxk #quoradioâ€¦ https://t.co/PELWM4mON5	1346.0	True	full
1079492	1079492	60598c514b1bd800389743bb	2021-03-23 06:35:55	[]	[]	Tue Mar 23 04:50:16 +0000 2021	[{"text":"SC","indices":[33,36]},{"text":"VishnuTiwari","indices":[149,162]}]	[{"url":"https://t.co/xODJfsvBls","expanded_url":"https://twitter.com/RMCpost/status/1374187967040819201","display_url":"twitter.com/RMCpost/statusâ€¦","indices":[254,277]}]	He brought ordinance to override #SC observation on draconian SC/ST Act. So many cases of exploitation of UCs by Dalits using SC/ST-Act. Latest case #VishnuTiwari and not a word from @narendramodi. He's doing same politics as @INCIndia done in its timeðŸ™ˆ https://t.co/xODJfsvBls	13163.0	RT @goyalsanjeev: He brought ordinance to override #SC observation on draconian SC/ST Act. So many cases of exploitation of UCs by Dalits uâ€¦	257.0	True	full
1079493	1079493	60598c514b1bd800389743f3	2021-03-23 06:35:56	[]	[]	Tue Mar 23 06:30:00 +0000 2021	[]	[{"url":"https://t.co/6d1FTuZPVB","expanded_url":"https://reut.rs/3c8LulX","display_url":"reut.rs/3c8LulX","indices":[159,182]}]	DoorDash is taking steps to address what it says are frustrations from its drivers hauling Walmart merchandise and grocery orders, including low customer tips https://t.co/6d1FTuZPVB https://t.co/rQVs6lu0Aw	23264907.0	RT @Reuters: DoorDash is taking steps to address what it says are frustrations from its drivers hauling Walmart merchandise and grocery ordâ€¦	681.0	True	full
1079494	1079494	60598c514b1bd80038974409	2021-03-23 06:35:56	[]	[]	Tue Mar 23 05:48:03 +0000 2021	[{"text":"glamsham","indices":[118,127]},{"text":"KartikAaryan","indices":[128,141]},{"text":"ShehnaazGill","indices":[142,155]},{"text":"coronavirus","indices":[156,168]},{"text":"COVIDãƒ¼19","indices":[169,178]},{"text":"bollywood","indices":[179,189]},{"text":"biggboss","indices":[190,199]}]	[{"url":"https://t.co/7tuhfZNTds","expanded_url":"https://www.glamsham.com/bollywood/news/kartik-aaryan-test-positive-covid-19-shehnaaz-gill-speedy-recovery","display_url":"glamsham.com/bollywood/newsâ€¦","indices":[93,116]}]	Kartik Aaryan test positive for COVID-19; Shehnaaz Gill pray for his speedy recovery Link - https://t.co/7tuhfZNTds #glamsham #KartikAaryan #ShehnaazGill #coronavirus #COVIDãƒ¼19 #bollywood #biggboss https://t.co/ObRYxetAaN	57738.0	RT @glamsham: Kartik Aaryan test positive for COVID-19; Shehnaaz Gill pray for his speedy recovery Link - https://t.co/7tuhfZNTds #glamshâ€¦	42.0	True	full
1079495	1079495	60598c514b1bd8003897440b	2021-03-23 06:35:56	[]	[]	Mon Mar 22 17:26:50 +0000 2021	[]	[{"url":"https://t.co/hNfger32iw","expanded_url":"https://www.publico.es/politica/derechos-humanos-consejo-europa-pide-espana-adaptar-codigo-penal-estandares-internacionales-libertad-expresion.html?utm_source=twitter&utm_medium=social&utm_campaign=web","display_url":"publico.es/politica/derecâ€¦","indices":[257,280]}]	El Consejo de Europa pide a EspaÃ±a adaptar su cÃ³digo penal a los estÃ¡ndares internacionales de libertad de expresiÃ³n. Â¿Va a responder el Gobierno con otra de sus proclamas vacÃ­as sobre lo "plena" que es nuestra democracia? Â¿O va a dejar ya el negacionismo? https://t.co/hNfger32iw	70833.0	RT @tableroglobal: El Consejo de Europa pide a EspaÃ±a adaptar su cÃ³digo penal a los estÃ¡ndares internacionales de libertad de expresiÃ³n. Â¿Vâ€¦	172.0	True	full
1079496	1079496	60598c524b1bd80038974421	2021-03-23 06:35:56	[]	[]	Tue Mar 23 05:08:35 +0000 2021	[]	[{"url":"https://t.co/hutbVYZeZm","expanded_url":"https://www.reuters.com/article/us-myanmar-politics-india/indian-border-state-pushes-prime-minister-modi-to-do-more-in-myanmar-idUSKBN2BE1VW?il=0","display_url":"reuters.com/article/us-myaâ€¦","indices":[253,276]}]	With 1000+ people having already fled the Myanmar junta for refuge in India, Indian border states press PM Modi's government to do more than calling for the restoration of democracy in Myanmar but also to openly condemn the military and its atrocities. https://t.co/hutbVYZeZm https://t.co/uHdvT6yTEH	459276.0	RT @KenRoth: With 1000+ people having already fled the Myanmar junta for refuge in India, Indian border states press PM Modi's government tâ€¦	5.0	True	full
1079497	1079497	60598c524b1bd80038974447	2021-03-23 06:35:57	[]	[]	Tue Mar 16 15:27:57 +0000 2021	[]	[{"url":"https://t.co/iq2nkEx5SH","expanded_url":"https://tinyurl.com/4h4wjssy","display_url":"tinyurl.com/4h4wjssy","indices":[186,209]}]	[NEW POST] Has the IMF become a Fascist Organization? - Even the International Monetary Fund (IMF) is throwing in the towel without actually admitting its policies have totally failed. https://t.co/iq2nkEx5SH https://t.co/7djU658Sy7	18230.0	RT @StrongEconomics: [NEW POST] Has the IMF become a Fascist Organization? - Even the International Monetary Fund (IMF) is throwing in theâ€¦	2661.0	True	full
1079498	1079498	60598c524b1bd8003897444d	2021-03-23 06:35:57	[]	[]	Mon Mar 15 18:35:07 +0000 2021	[]	[{"url":"https://t.co/kPIpRLokrV","expanded_url":"http://smcgov.org/testing","display_url":"smcgov.org/testing","indices":[202,225]},{"url":"https://t.co/JJtQIXpDgA","expanded_url":"https://instagr.am/p/CMctgg5jAu9/","display_url":"instagr.am/p/CMctgg5jAu9/","indices":[241,264]}]	Don't let your guard down or test your luck this St. Patricks Day ðŸ�€. Get tested to protect the ones you love. Testing for COVID-19 is widely available across San Mateo County. Make an appointment here: https://t.co/kPIpRLokrV or call 2-1-1. https://t.co/JJtQIXpDgA https://t.co/ckYESZSOFq	1835.0	RT @brisbaneca: Don't let your guard down or test your luck this St. Patricks Day ðŸ�€. Get tested to protect the ones you love. Testing for Câ€¦	47.0	True	full
1079499	1079499	60598c524b1bd80038974451	2021-03-23 06:35:57	[]	[]	Tue Mar 23 06:33:10 +0000 2021	[]	[{"url":"https://t.co/2K7P3wYFPZ","expanded_url":"https://www.theguardian.com/world/2021/mar/23/uk-faces-covid-decade-due-to-damage-done-by-pandemic-says-report?CMP=Share_iOSApp_Other","display_url":"theguardian.com/world/2021/marâ€¦","indices":[163,186]}]	â€œBritain faces a â€œCovid decadeâ€� of social and cultural upheaval marked by growing inequality and deepening economic deprivation, a landmark review has concluded.â€� https://t.co/2K7P3wYFPZ	4801.0	RT @SWYforEurope: â€œBritain faces a â€œCovid decadeâ€� of social and cultural upheaval marked by growing inequality and deepening economic depriâ€¦	9531.0	True	full
1079500	1079500	60598c524b1bd80038974457	2021-03-23 06:35:57	[{"text":"regionales2021","indices":[0,15]}]	[{"url":"https://t.co/I4IvtKeUfA","expanded_url":"https://www.activradio.com/elections-regionales-najat-vallaud-belkacem-suspend-sa-campagne/","display_url":"activradio.com/elections-regiâ€¦","indices":[191,214]}]		[]	[]			#regionales2021 ðŸ”´ Najat Vallaud-Belkacem suspend sa campagne jusqu'au 2 avril ðŸ”´ L'ancienne ministre et candidate aâ€¦ https://t.co/IZj4uQMwK2	5830.0	True	full
1079501	1079501	60598c524b1bd80038974469	2021-03-23 06:35:57	[]	[]	Sat Mar 20 20:55:16 +0000 2021	[]	[{"url":"https://t.co/oypDKLL6I2","expanded_url":"http://lenacchistore.com","display_url":"lenacchistore.com","indices":[23,46]}]	ðŸŽ‰Shopify Opening!ðŸŽ‰ ðŸŒ¸ðŸŒ» https://t.co/oypDKLL6I2 ðŸŒ»ðŸŒ¸ âœ¦ Genshin Impact Preorders âœ¦ 15% off opening sale! âœ¦ Get a free sticker with your orderðŸ’— RT really appreciated! ðŸ’— https://t.co/lUvvuxLEMa	16842.0	RT @LenacchiArt: ðŸŽ‰Shopify Opening!ðŸŽ‰ ðŸŒ¸ðŸŒ» https://t.co/oypDKLL6I2 ðŸŒ»ðŸŒ¸ âœ¦ Genshin Impact Preorders âœ¦ 15% off opening sale! âœ¦ Get a free stickeâ€¦	48.0	True	full
1079502	1079502	60598c534b1bd8003897447d	2021-03-23 06:35:57	[]	[{"url":"https://t.co/y3EZ1KlYJT","expanded_url":"https://mikemiz92.com/","display_url":"mikemiz92.com","indices":[153,176]}]		[]	[]			@SlickC4D @withFND Photographer from Sweden with over 15 years of experience. I explore amazing places and locationâ€¦ https://t.co/LSfbD0HczQ	75.0	True	full
1079503	1079503	60598c534b1bd80038974481	2021-03-23 06:35:58	[]	[]	Tue Mar 23 05:43:17 +0000 2021	[]	[{"url":"https://t.co/78jtZyCify","expanded_url":"https://twitter.com/AristeguiOnline/status/1374211815203352583","display_url":"twitter.com/AristeguiOnlinâ€¦","indices":[157,180]}]	Y sin embargo, Estados Unidos y la UniÃ³n Europea se niegan. Las farmacÃ©uticas reciben dinero pÃºblico para la investigaciÃ³n y lucran con la venta de vacunas. https://t.co/78jtZyCify	3589.0	RT @VictorQuintanaS: Y sin embargo, Estados Unidos y la UniÃ³n Europea se niegan. Las farmacÃ©uticas reciben dinero pÃºblico para la investigaâ€¦	31.0	True	full
1079504	1079504	60598c534b1bd80038974483	2021-03-23 06:35:58	[]	[]	Tue Mar 23 05:47:08 +0000 2021	[]	[{"url":"https://t.co/Gr70dDXcE8","expanded_url":"https://www.telegraph.co.uk/politics/2021/03/22/care-home-staff-face-compulsory-covid-vaccination/","display_url":"telegraph.co.uk/politics/2021/â€¦","indices":[177,200]}]	â€œLeaked Cabinet plans reveal that Prime Minister and Health Secretary have agreed to make jabs a legal requirementâ€� Just another conspiracy theory....Never going to happen... https://t.co/Gr70dDXcE8	94062.0	RT @simondolan: â€œLeaked Cabinet plans reveal that Prime Minister and Health Secretary have agreed to make jabs a legal requirementâ€� Just aâ€¦	825.0	True	full
1079505	1079505	60598c534b1bd8003897448d	2021-03-23 06:35:58	[]	[]	Mon Mar 22 17:33:14 +0000 2021	[]	[{"url":"https://t.co/f8jn354enL","expanded_url":"https://www.thesun.co.uk/travel/14420391/holidays-banned-by-law-from-monday/?utm_medium=Social&utm_campaign=sunmaintwitter&utm_source=Twitter#Echobox=1616431748","display_url":"thesun.co.uk/travel/1442039â€¦","indices":[253,276]}]	ðŸ¥³â�“QUESTION OF THE DAYâ�“ðŸ¥³ How did British people become so thick? Thick enough to believe there's a 'pandemic'. Thick enough to wear Masks. Thick enough to take an mRNA 'jab'. Thick enough not to see ANY of it. How did British people become so thick? https://t.co/f8jn354enL	2304.0	RT @UsockRich: ðŸ¥³â�“QUESTION OF THE DAYâ�“ðŸ¥³ How did British people become so thick? Thick enough to believe there's a 'pandemic'. Thick enoughâ€¦	210.0	True	full
1079506	1079506	60598c534b1bd8003897449b	2021-03-23 06:35:58	[]	[]	Tue Mar 23 05:27:13 +0000 2021	[]	[{"url":"https://t.co/Jf0MNJSGIV","expanded_url":"https://www.hindustantimes.com/analysis/the-interplay-between-kashmir-and-india-s-democratic-project/story-styS64AQc8SRxLZxl0lZXO.html","display_url":"hindustantimes.com/analysis/the-iâ€¦","indices":[264,287]}]	As people grapple with the "demotion" of Delhi's government, a friendly reminder. We should have understood what was on the cards from how the abrogation of Article 370 took place...&amp; its implications for centralization of power &amp; democratic breakdown. https://t.co/Jf0MNJSGIV	6827.0	RT @NeelanjanSircar: As people grapple with the "demotion" of Delhi's government, a friendly reminder. We should have understood what wasâ€¦	1224.0	True	full
1079507	1079507	60598c534b1bd800389744a5	2021-03-23 06:35:58	[]	[]	Tue Mar 23 06:30:43 +0000 2021	[]	[{"url":"https://t.co/yeDaKEkykl","expanded_url":"https://on.ft.com/3se3ile","display_url":"on.ft.com/3se3ile","indices":[253,276]}]	DurÃ­simo texto del Financial Times contra la bestia macuspana: el manejo criminal de la pandemia, su nostalgia reaccionaria por los 70, los elefantes blancos, la hipermilitarizaciÃ³n, el autoritarismo, las homilÃ­as postfactuales, su misoginia cavernariaâ€¦https://t.co/yeDaKEkykl	29217.0	RT @RockStroke: DurÃ­simo texto del Financial Times contra la bestia macuspana: el manejo criminal de la pandemia, su nostalgia reaccionariaâ€¦	2328.0	True	full
1079508	1079508	60598c534b1bd800389744ab	2021-03-23 06:35:58	[]	[]	Mon Mar 22 22:01:03 +0000 2021	[]	[{"url":"https://t.co/BzFkGd3gAk","expanded_url":"https://www.ama-assn.org/delivering-care/population-care/how-pandemic-makes-life-harder-people-disabilities","display_url":"ama-assn.org/delivering-carâ€¦","indices":[189,212]}]	â€œI've had multiple spouts of anxiety and depression from thinking if I catch COVID, will my life be deemed important enough to a doctor to save me if there's ICU and ventilator shortages?â€� https://t.co/BzFkGd3gAk	35402.0	RT @autselfadvocacy: â€œI've had multiple spouts of anxiety and depression from thinking if I catch COVID, will my life be deemed important eâ€¦	1428.0	True	full
1079509	1079509	60598c534b1bd800389744b1	2021-03-23 06:35:58	[]	[]	Tue Mar 23 06:35:36 +0000 2021	[{"text":"Colombia","indices":[0,9]},{"text":"CoronaVirus","indices":[109,121]},{"text":"Covid19","indices":[123,131]}]	[{"url":"https://t.co/thdAChu8os","expanded_url":"https://m.facebook.com/groups/colombianosenchicago/permalink/4062548373790593/","display_url":"m.facebook.com/groups/colombiâ€¦","indices":[135,158]}]	#Colombia lleva 1.215.008 dosis aplicadas de las 3.236.194 vacunas de Covid 19 disponibles hasta el momento. #CoronaVirus. #Covid19. https://t.co/thdAChu8os	418.0	RT @jdkellyg: #Colombia lleva 1.215.008 dosis aplicadas de las 3.236.194 vacunas de Covid 19 disponibles hasta el momento. #CoronaVirus. #Câ€¦	1899.0	True	full
1079510	1079510	60598c534b1bd800389744b3	2021-03-23 06:35:58	[]	[{"url":"https://t.co/qLjC8Gv4QP","expanded_url":"https://Twitter.com/messages/compose?recipient_id=1262246582830817280","display_url":"Twitter.com/messages/compoâ€¦","indices":[229,252]}]		[]	[]			â�� viu premium â�ž âž¯ 14 days - 8 php âž¯ 1 month - 15 php âž¯ 2 months - 20 php âž¯ 3 months - 25 php â™¡ Doesn't need VPNâ€¦ https://t.co/3QEShy3R86	436.0	True	full
1079511	1079511	60598c534b1bd800389744c1	2021-03-23 06:35:58	[]	[]	Tue Mar 23 05:54:59 +0000 2021	[{"text":"polÃ­tica","indices":[21,30]},{"text":"luchar","indices":[57,64]},{"text":"pandemia","indices":[75,84]},{"text":"entrevista","indices":[129,140]},{"text":"Covid19","indices":[153,161]},{"text":"Paterna","indices":[204,212]},{"text":"StrongerTogether","indices":[235,252]}]	[{"url":"https://t.co/D4vuU080Tb","expanded_url":"https://bit.ly/3lEd7X7","display_url":"bit.ly/3lEd7X7","indices":[254,277]}]	La prioridad â�—ï¸�de la #polÃ­tica hoy, no debe ser otra que #luchar contra la #pandemia y sus efectos colateralesðŸ˜· AquÃ­, mi Ãºltima #entrevista tras un aÃ±o #Covid19 ðŸ¦ Seguimos al pie del caÃ±Ã³n para que en #Paterna nadie se quede atrÃ¡s #StrongerTogether https://t.co/D4vuU080Tb	4461.0	RT @SagredoMarco: La prioridad â�—ï¸�de la #polÃ­tica hoy, no debe ser otra que #luchar contra la #pandemia y sus efectos colateralesðŸ˜· AquÃ­, miâ€¦	1029.0	True	full
1079512	1079512	60598c534b1bd800389744c5	2021-03-23 06:35:58	[]	[{"url":"https://t.co/ewyMz9dPAt","expanded_url":"https://zeitung.faz.net/faz/unternehmen/2021-03-23/israels-tempomacher/588339.html","display_url":"zeitung.faz.net/faz/unternehmeâ€¦","indices":[257,280]}]		[]	[]			Viele ZufÃ¤lle erklÃ¤ren Israels Impferfolg (Daten, Freundschaft Bourla/Netanjahu, isoliertes Territorium).â€¦ https://t.co/j96Cn2115d	2038.0	True	full
1079513	1079513	60598c534b1bd800389744cb	2021-03-23 06:35:58	[]	[]	Tue Mar 23 02:54:36 +0000 2021	[]	[{"url":"https://t.co/V4PMZIzzY0","expanded_url":"https://rutakritica.org/blog/2021/03/22/20-mil-parvularias-y-su-importancia-para-el-desarrollo/","display_url":"rutakritica.org/blog/2021/03/2â€¦","indices":[251,274]}]	20 mil parvularias y su importancia para el desarrollo, por Juan Fernando TerÃ¡n: â€œNingÃºn proyecto modernizador tendrÃ¡ Ã©xito sin entenderlo. NingÃºn gobierno transformarÃ¡ al paÃ­s sin apoyarse en sus maestros. Y por eso aplaudo lo dicho por â�¦@ecuarauzâ�©â€� https://t.co/V4PMZIzzY0	31590.0	RT @RutaKritica: 20 mil parvularias y su importancia para el desarrollo, por Juan Fernando TerÃ¡n: â€œNingÃºn proyecto modernizador tendrÃ¡ Ã©xitâ€¦	847.0	True	full
1079514	1079514	60598c534b1bd800389744cf	2021-03-23 06:35:58	[{"text":"Colombia","indices":[0,9]},{"text":"CoronaVirus","indices":[109,121]},{"text":"Covid19","indices":[123,131]}]	[{"url":"https://t.co/s4FVLykt2v","expanded_url":"https://m.facebook.com/groups/colombianosenilinois/permalink/3854607547915879/","display_url":"m.facebook.com/groups/colombiâ€¦","indices":[135,158]}]		[]	[]			#Colombia lleva 1.215.008 dosis aplicadas de las 3.236.194 vacunas de Covid 19 disponibles hasta el momento.â€¦ https://t.co/wCdeLQPkjt	418.0	True	full
1079515	1079515	60598c544b1bd800389744eb	2021-03-23 06:35:58	[]	[]	Tue Mar 23 02:18:58 +0000 2021	[]	[{"url":"https://t.co/VqoyKrJRar","expanded_url":"https://www.vox.com/platform/amp/22298751/long-term-side-effects-covid-19-hauler-symptoms?__twitter_impression=true","display_url":"vox.com/platform/amp/2â€¦","indices":[250,273]}]	â€œI canâ€™t find a single thing that the SARS-CoV-2 virus can do, that other viruses cannot,â€� Proal said. â€œItâ€™s been understood for decades that [for] every major pathogen a certain number of patients will develop chronic symptoms that never go away.â€� https://t.co/VqoyKrJRar	14358.0	RT @MarkChangizi: â€œI canâ€™t find a single thing that the SARS-CoV-2 virus can do, that other viruses cannot,â€� Proal said. â€œItâ€™s been understâ€¦	539.0	True	full
1079516	1079516	60598c544b1bd800389744fd	2021-03-23 06:35:59	[]	[]	Mon Mar 22 22:21:51 +0000 2021	[{"text":"AstraZeneca","indices":[0,12]}]	[{"url":"https://t.co/hH0qjgg2vB","expanded_url":"https://www.ouest-france.fr/sante/virus/coronavirus/astrazeneca-enquete-ouverte-apres-le-deces-d-un-etudiant-en-medecine-a-nantes-0a3ad804-8b34-11eb-be07-a782e4049e5a","display_url":"ouest-france.fr/sante/virus/coâ€¦","indices":[138,161]}]	#AstraZeneca Â : dÃ©cÃ¨s dâ€™un Ã©tudiant de 24 ans en mÃ©decine, Ã Nantes aprÃ¨s vaccination! Va falloir attendre quoi pour arrÃªter ce vaccin?! https://t.co/hH0qjgg2vB	8562.0	RT @medicalfollower: #AstraZeneca Â : dÃ©cÃ¨s dâ€™un Ã©tudiant de 24 ans en mÃ©decine, Ã Nantes aprÃ¨s vaccination! Va falloir attendre quoi pour aâ€¦	426.0	True	full
1079517	1079517	60598c544b1bd80038974509	2021-03-23 06:35:59	[]	[]	Tue Mar 23 06:22:44 +0000 2021	[{"text":"AdekunleGold","indices":[168,181]},{"text":"BBNaijaHighlights","indices":[235,253]}]	[{"url":"https://t.co/xFKPS3pI9U","expanded_url":"http://wa.me/2347062342648","display_url":"wa.me/2347062342648","indices":[96,119]}]	PLS RETWEETðŸ™� Black face mask:2500 BP monitor-12k,15k Pulse oximeter:5k Thermometer:6k To order:https://t.co/xFKPS3pI9U . Air Peace Ugo Ugochukwu Lil Wayne Chris Brown #AdekunleGold Fajr Ibom air Lauretta Onochie Lifestyle Audit mixlr #BBNaijaHighlights Accidentally Wenger https://t.co/niad9T705e	703.0	RT @NGMedicalSupply: PLS RETWEETðŸ™� Black face mask:2500 BP monitor-12k,15k Pulse oximeter:5k Thermometer:6k To order:https://t.co/xFKPS3pI9â€¦	22281.0	True	full
1079518	1079518	60598c544b1bd8003897450f	2021-03-23 06:35:59	[]	[]	Sun Mar 21 17:06:02 +0000 2021	[{"text":"crisis","indices":[17,24]},{"text":"Cuba","indices":[40,45]}]	[{"url":"https://t.co/XrawsvkcJ6","expanded_url":"http://dlvr.it/Rw4sL2","display_url":"dlvr.it/Rw4sL2","indices":[198,221]}]	En medio de esta #crisis, el rÃ©gimen de #Cuba necesita 'jinetear' aun mÃ¡s a sus desterrados, ciudadanos de segunda clase que requieren adquirir y mantener permisos oficiales para visitar su patria. https://t.co/XrawsvkcJ6	31242.0	RT @diariodecuba: En medio de esta #crisis, el rÃ©gimen de #Cuba necesita 'jinetear' aun mÃ¡s a sus desterrados, ciudadanos de segunda claseâ€¦	140.0	True	full
1079519	1079519	60598c544b1bd80038974513	2021-03-23 06:35:59	[]	[]	Tue Mar 23 04:30:00 +0000 2021	[]	[{"url":"https://t.co/md7lyLxyMI","expanded_url":"https://www.elfinanciero.com.mx/economia/mas-de-un-millon-de-establecimientos-cerraron-a-causa-del-covid-19-en-2020-inegi","display_url":"elfinanciero.com.mx/economia/mas-dâ€¦","indices":[126,149]}]	El 'golpazo' de la pandemia del COVID-19 a los negocios: un millÃ³n 10 mil 857 establecimientos en MÃ©xico tuvieron que cerrar. https://t.co/md7lyLxyMI	1594285.0	RT @ElFinanciero_Mx: El 'golpazo' de la pandemia del COVID-19 a los negocios: un millÃ³n 10 mil 857 establecimientos en MÃ©xico tuvieron queâ€¦	141.0	True	full
1079520	1079520	60598c544b1bd80038974517	2021-03-23 06:35:59	[]	[]	Tue Mar 23 06:32:35 +0000 2021	[]	[{"url":"https://t.co/gtFdJMPN0g","expanded_url":"https://trib.al/hzHbSWN","display_url":"trib.al/hzHbSWN","indices":[142,165]}]	LATEST: A final-stage trial of Regeneronâ€™s Covid-19 antibody cocktail showed early use of the drug reduced hospitalizations and deaths by 70% https://t.co/gtFdJMPN0g	74719.0	RT @BloombergAsia: LATEST: A final-stage trial of Regeneronâ€™s Covid-19 antibody cocktail showed early use of the drug reduced hospitalizatiâ€¦	33.0	True	full
1079521	1079521	60598c544b1bd80038974519	2021-03-23 06:35:59	[]	[]	Mon Mar 22 20:33:25 +0000 2021	[]	[{"url":"https://t.co/Qq3y1eoWKK","expanded_url":"https://www.20minutes.fr/politique/3004435-20210322-coronavirus-borne-hospitalisee-roselyne-bachelot-positive-faut-vacciner-tous-ministres","display_url":"20minutes.fr/politique/3004â€¦","indices":[204,227]}]	Faut-il vacciner tous les ministres contre le Covid-19 ? Moi je rÃ©ponds NON car ils doivent faire comme tout le monde et respecter les gestes barriÃ¨res, visiblement un petit relÃ¢chement via @20Minutes https://t.co/Qq3y1eoWKK	275.0	RT @CaruluP: Faut-il vacciner tous les ministres contre le Covid-19 ? Moi je rÃ©ponds NON car ils doivent faire comme tout le monde et respeâ€¦	53.0	True	full
1079522	1079522	60598c554b1bd80038974531	2021-03-23 06:35:59	[]	[]	Tue Mar 23 04:03:27 +0000 2021	[{"text":"OnTheGround","indices":[117,129]},{"text":"CongratulationsROSÃ‰","indices":[222,242]},{"text":"ROSÃ‰","indices":[251,256]},{"text":"R","indices":[257,259]}]	[{"url":"https://t.co/wEyfrh9KZp","expanded_url":"https://youtu.be/z6CSW2yu8Mg","display_url":"youtu.be/z6CSW2yu8Mg","indices":[64,87]},{"url":"https://t.co/850z5AJnnJ","expanded_url":"https://youtu.be/CKZvWhCqx1s","display_url":"youtu.be/CKZvWhCqx1s","indices":[136,159]},{"url":"https://t.co/7J4whbvj9A","expanded_url":"https://youtube.com/playlist?list=PLQyzrXZSJr39sx2uig5hZEegFDR27lgvg","displa…	[CURRENT VIEWS] 4,518,782M ~ 10M views ðŸ”œ OTG Dance Performance https://t.co/wEyfrh9KZp 111,226,253M ~ 115M views ðŸ”œ #OnTheGround M/V: https://t.co/850z5AJnnJ Playlist: https://t.co/7J4whbvj9A BILLBOARD HOT DEBUT ROSÃ‰ #CongratulationsROSÃ‰ ë¸”ëž™í•‘í�¬ ë¡œì œ #ROSÃ‰ #R https://t.co/ku1Zn5pCzP	2279.0	RT @RoseParkYoutube: [CURRENT VIEWS] 4,518,782M ~ 10M views ðŸ”œ OTG Dance Performance https://t.co/wEyfrh9KZp 111,226,253M ~ 115M views ðŸ”œ #â€¦	6.0	True	full
1079523	1079523	60598c554b1bd80038974535	2021-03-23 06:35:59	[]	[]	Tue Mar 23 06:31:36 +0000 2021	[]	[{"url":"https://t.co/jr8wb4W8TG","expanded_url":"https://www.liberation.fr/societe/sante/vaccination-lintendance-suivra-20210322_KAAHVSYBAZBNHFNBLZFNCTKU5Q/","display_url":"liberation.fr/societe/sante/â€¦","indices":[234,257]}]	Si les Etats-Unis ont encore battu un record ce week-end, avec plus de 6,5 millions dâ€™injections en quarante-huit heures, la France apparaÃ®t comme lâ€™un des plus mauvais Ã©lÃ¨ves au monde en logistique dâ€™urgence. Mon Ã©dito dans â�¦@libeâ�© https://t.co/jr8wb4W8TG	21614.0	RT @dovalfon: Si les Etats-Unis ont encore battu un record ce week-end, avec plus de 6,5 millions dâ€™injections en quarante-huit heures, laâ€¦	950.0	True	full
1079524	1079524	60598c554b1bd80038974543	2021-03-23 06:36:00	[]	[{"url":"https://t.co/un1R6JgsDn","expanded_url":"https://pediatrics.aappublications.org/content/early/2021/03/17/peds.2020-039628","display_url":"pediatrics.aappublications.org/content/early/â€¦","indices":[154,177]}]		[]	[]			Very similar to our pediatric ED @supcruces @GurutzetakoOsp Pediatric Emergency Department Visits at US Childrenâ€™sâ€¦ https://t.co/TGYUzb4kJW	837.0	True	full
1079525	1079525	60598c554b1bd80038974555	2021-03-23 06:36:00	[]	[{"url":"https://t.co/hYZZnOh2jz","expanded_url":"http://BOOSTFINANCE.LTD","display_url":"BOOSTFINANCE.LTD","indices":[11,34]}]		[]	[]			@ThegirlJT https://t.co/hYZZnOh2jz is a legal and Legit investment company, providing its investment services to thâ€¦ https://t.co/VHdsTkh66L	0.0	True	full
1079526	1079526	60598c554b1bd80038974557	2021-03-23 06:36:00	[]	[]	Mon Mar 22 23:24:48 +0000 2021	[]	[{"url":"https://t.co/rT3B8Vkzay","expanded_url":"https://indianexpress.com/article/india/rashmi-samants-resignation-as-president-of-the-oxford-student-union-had-nothing-to-do-with-her-being-indian-or-hindu-university-societies-7239794/","display_url":"indianexpress.com/article/india/â€¦","indices":[156,179]}]	This article is one such example of an article twisting the facts and painting a distorted confusing picture of what has really gone on, that is incorrect: https://t.co/rT3B8Vkzay	12547.0	RT @naomi2009: This article is one such example of an article twisting the facts and painting a distorted confusing picture of what has reaâ€¦	583.0	True	full
1079527	1079527	60598c554b1bd80038974567	2021-03-23 06:36:00	[{"text":"IndiaFightsCorona","indices":[174,192]}]	[{"url":"https://t.co/sVsTHNB4w7","expanded_url":"https://mygov.in/covid-19","display_url":"mygov.in/covid-19","indices":[52,75]}]		[]	[]			Donâ€™t want to get deboarded from the flight? Visit: https://t.co/sVsTHNB4w7 to know about the latest SOPs and protoâ€¦ https://t.co/Taty7Byhmy	8707.0	True	full
1079528	1079528	60598c554b1bd80038974569	2021-03-23 06:36:00	[]	[]	Wed Mar 17 17:02:02 +0000 2021	[]	[{"url":"https://t.co/qwfgwTGaLI","expanded_url":"https://instagram.com/gf.salon?igshid=1dr7wr81u5iqj","display_url":"instagram.com/gf.salon?igshiâ€¦","indices":[255,278]}]	Ù�ÙŠ Ø­Ø³Ø§Ø¨ Ø§Ù†Ø³ØªÙ‚Ø±Ø§Ù… ØªØ¬Ø¯ÙˆÙ† ÙƒØ§Ù�Ø© Ø§Ù„Ø®Ø¯Ù…Ø§Øª Ø§Ù„Ø®Ø§ØµÙ‡ Ø¨Ø§Ù„Ù…Ø±Ø£Ù‡ ÙˆØ§Ù„Ø¹Ù†Ø§ÙŠØ© Ø¨Ù‡ ÙˆÙƒØ°Ù„Ùƒ Ø§Ø±Ø§Ø¡ Ø¹Ù…Ù„Ø§Ø¦Ù†Ø§ Ø§Ù„ÙƒØ±Ø§Ù… Ù…ØªØ®ØµØµÙˆÙ† Ù�ÙŠ Ø§Ù„Ø¹Ù†Ø§ÙŠØ© Ø¨Ø§Ù„Ø´Ø¹Ø± ÙˆØ§Ù„Ø¹Ù†Ø§ÙŠÙ‡ Ø¨Ø§Ù„Ø¨Ø´Ø±Ù‡ ÙˆØ§Ù„Ø¹Ù†Ø§ÙŠÙ‡ Ø¨Ø§Ù„Ø¬Ø³Ù… ÙˆØ§Ù„Ø¹Ù†Ø§ÙŠØ© Ø¨Ø§Ù„Ø£Ù‚Ø¯Ø§Ù… ÙˆØ§Ù„Ø§Ø¸Ø§Ù�Ø± ÙˆØ§Ù„Ø³Ø¨Ø§ ÙˆØ§Ù„ØªØ¬Ù…ÙŠÙ„ ÙƒÙ…Ø§ ÙŠØªÙˆÙ�Ø± Ù„Ø¯ÙŠÙ†Ø§ Ø®Ø¯Ù…Ø§Øª Ù…Ù†…	2238.0	RT @gf_salon: Ù�ÙŠ Ø­Ø³Ø§Ø¨ Ø§Ù†Ø³ØªÙ‚Ø±Ø§Ù… ØªØ¬Ø¯ÙˆÙ† ÙƒØ§Ù�Ø© Ø§Ù„Ø®Ø¯Ù…Ø§Øª Ø§Ù„Ø®Ø§ØµÙ‡ Ø¨Ø§Ù„Ù…Ø±Ø£Ù‡ ÙˆØ§Ù„Ø¹Ù†Ø§ÙŠØ© Ø¨Ù‡ ÙˆÙƒØ°Ù„Ùƒ Ø§Ø±Ø§Ø¡ Ø¹Ù…Ù„Ø§Ø¦Ù†Ø§ Ø§Ù„ÙƒØ±Ø§Ù… Ù…ØªØ®ØµØµÙˆÙ† Ù�ÙŠ Ø§Ù„Ø¹Ù†Ø§ÙŠØ© Ø¨Ø§Ù„Ø´Ø¹Ø± ÙˆØ§Ù„Ø¹Ù†Ø§ÙŠÙ‡ Ø¨â€¦	57.0	True	full
1079529	1079529	60598c554b1bd80038974577	2021-03-23 06:36:00	[]	[]	Tue Mar 23 06:30:37 +0000 2021	[{"text":"COVID19India","indices":[0,13]},{"text":"COVID19","indices":[37,45]},{"text":"LargestVaccineDrive","indices":[198,218]}]	[{"url":"https://t.co/Y2qBm2bwSZ","expanded_url":"https://pib.gov.in/PressReleseDetail.aspx?PRID=1706832","display_url":"pib.gov.in/PressReleseDetâ€¦","indices":[226,249]}]	#COVID19India updates â–ªï¸� Cumulative #COVID19 vaccine doses inching closer to 5 crore; first dose administration crosses 4 crore mark â–ªï¸� A record 32,53,095 vaccinations done in the last 24 hours #LargestVaccineDrive Read: https://t.co/Y2qBm2bwSZ (3/3) https://t.co/zKFNKWZnQK	2268194.0	RT @PIB_India: #COVID19India updates â–ªï¸� Cumulative #COVID19 vaccine doses inching closer to 5 crore; first dose administration crosses 4 câ€¦	130.0	True	full
1079530	1079530	60598c554b1bd80038974581	2021-03-23 06:36:00	[]	[]	Mon Mar 22 19:47:37 +0000 2021	[]	[{"url":"https://t.co/W5sJ7z9LYJ","expanded_url":"https://twitter.com/rosadiezglez/status/1373321056044339206","display_url":"twitter.com/rosadiezglez/sâ€¦","indices":[120,143]}]	Claro que admito que no todo el mundo lo vea igual. Por ejemplo, @rosadiezglez considera que son los TESTAFERROS de ETA https://t.co/W5sJ7z9LYJ	306908.0	RT @ivanedlm: Claro que admito que no todo el mundo lo vea igual. Por ejemplo, @rosadiezglez considera que son los TESTAFERROS de ETA httpsâ€¦	5971.0	True	full
1079531	1079531	60598c564b1bd80038974599	2021-03-23 06:36:01	[]	[]	Mon Mar 22 19:55:00 +0000 2021	[]	[{"url":"https://t.co/j0L8YxOzt6","expanded_url":"https://1erinforme.com/2021/03/18/cazarrecompensas-se-instalan-en-caracas-detras-de-12-cabecillas-chavistas/","display_url":"1erinforme.com/2021/03/18/cazâ€¦","indices":[120,143]}]	Los profesionales cazadores conocen los movimientos no solo de los mÃ¡s buscados, sino tambiÃ©n de sus familias y amantes https://t.co/j0L8YxOzt6	242788.0	RT @cocando: Los profesionales cazadores conocen los movimientos no solo de los mÃ¡s buscados, sino tambiÃ©n de sus familias y amantes https:â€¦	1249.0	True	full
1079532	1079532	60598c564b1bd8003897459b	2021-03-23 06:36:00	[]	[{"url":"https://t.co/cXTcjaDs76","expanded_url":"https://lawedi.net/318CLd7","display_url":"lawedi.net/318CLd7","indices":[139,162]}]		[]	[]			ðŸŽ™ï¸� @Redseligcast 26: Im GesprÃ¤ch mit Joseph @DeChangeman (Filmemacher &amp; YouTuber) - Selbstexperimente, Corona-Drehsâ€¦ https://t.co/PFWPsj8Ufr	3191.0	True	full
1079533	1079533	60598c564b1bd800389745a7	2021-03-23 06:36:01	[]	[]	Mon Mar 22 17:34:06 +0000 2021	[]	[{"url":"https://t.co/OCmi67IkmC","expanded_url":"https://thetandd.com/lifestyles/food-and-cooking/krispy-kreme-offers-free-doughnuts-with-covid-19-vaccine-card/article_9dd5bfe8-cf55-5960-bb42-9e53c3e64840.html?utm_campaign=snd-autopilot&utm_medium=social&utm_source=twitter_TheTandD","display_url":"thetandd.com/lifestyles/fooâ€¦","indices":[148,171]}]	Krispy Kreme is making it a bit sweeter to get your COVID-19 vaccine. Customers with a valid vaccine card will get a free Original Glazed doughnut. https://t.co/OCmi67IkmC	3627.0	RT @TheTandD: Krispy Kreme is making it a bit sweeter to get your COVID-19 vaccine. Customers with a valid vaccine card will get a free Oriâ€¦	15148.0	True	full
1079534	1079534	60598c564b1bd800389745ab	2021-03-23 06:36:01	[]	[]	Sun Mar 21 14:13:17 +0000 2021	[]	[{"url":"https://t.co/P6hQnpWAPT","expanded_url":"https://twitter.com/iteptweets/status/1372973349714923525","display_url":"twitter.com/iteptweets/staâ€¦","indices":[284,307]}]	If you paid $14.99 a month for a Zoom Pro membership, you paid more to Zoom than it paid in federal income taxes even as it made $660 million in profits last year â€“ a 4,000 percent increase since 2019. Yes. It's time to end a rigged tax code that benefits the wealthy &amp; powerful. https://t.co/P6hQnpWAPT	12129218.0	RT @SenSanders: If you paid $14.99 a month for a Zoom Pro membership, you paid more to Zoom than it paid in federal income taxes even as itâ€¦	12.0	True	full
1079535	1079535	60598c564b1bd800389745c3	2021-03-23 06:36:01	[]	[]	Mon Mar 22 08:00:28 +0000 2021	[{"text":"WithNHSStaff","indices":[223,236]},{"text":"NHSpay","indices":[237,244]}]	[{"url":"https://t.co/OEvlQw2ZuK","expanded_url":"http://bit.ly/nhspayreport","display_url":"bit.ly/nhspayreport","indices":[198,221]}]	Independent analysis shows that a proper pay rise for NHS staff is more than affordable. The economic return to the Treasury offsets most of the cost, making an NHS pay rise great value for money ðŸ’· https://t.co/OEvlQw2ZuK #WithNHSStaff #NHSpay https://t.co/l67MTH0GKH	402.0	RT @withnhsstaff: Independent analysis shows that a proper pay rise for NHS staff is more than affordable. The economic return to the Treasâ€¦	83.0	True	full
1079536	1079536	60598c564b1bd800389745d5	2021-03-23 06:36:01	[{"text":"Corona","indices":[25,32]},{"text":"Lockerungen","indices":[141,153]},{"text":"Ostern","indices":[178,185]},{"text":"KontaktbeschrÃ¤nkungen","indices":[198,220]}]	[{"url":"https://t.co/zdpV9DeyDt","expanded_url":"https://dasND.de/1149884","display_url":"dasND.de/1149884","indices":[248,271]}]		[]	[]			Die Verhandlungen zu den #Corona|maÃŸnahmen von Bund und LÃ¤ndern waren noch nie so zÃ¤h, wie letzte Nacht. Das Ergebnâ€¦ https://t.co/qCbkgzyhwK	50842.0	True	full
1079537	1079537	60598c574b1bd800389745e9	2021-03-23 06:36:01	[]	[]	Tue Mar 23 05:47:08 +0000 2021	[]	[{"url":"https://t.co/Gr70dDXcE8","expanded_url":"https://www.telegraph.co.uk/politics/2021/03/22/care-home-staff-face-compulsory-covid-vaccination/","display_url":"telegraph.co.uk/politics/2021/â€¦","indices":[177,200]}]	â€œLeaked Cabinet plans reveal that Prime Minister and Health Secretary have agreed to make jabs a legal requirementâ€� Just another conspiracy theory....Never going to happen... https://t.co/Gr70dDXcE8	94062.0	RT @simondolan: â€œLeaked Cabinet plans reveal that Prime Minister and Health Secretary have agreed to make jabs a legal requirementâ€� Just aâ€¦	11416.0	True	full
1079538	1079538	60598c574b1bd800389745f7	2021-03-23 06:36:01	[]	[]	Mon Mar 22 17:30:00 +0000 2021	[{"text":"NotiMippCI","indices":[0,11]},{"text":"RadicalContraLaCovid19","indices":[141,164]}]	[{"url":"https://t.co/5ys1rNAwI2","expanded_url":"https://bit.ly/3lFw1Nl","display_url":"bit.ly/3lFw1Nl","indices":[117,140]}]	#NotiMippCI ðŸ“°ðŸ—ž| Distrito Capital, Miranda y La Guaira lideran contagios de variante brasileÃ±a del COVID-1. Lea mÃ¡s â�© https://t.co/5ys1rNAwI2 #RadicalContraLaCovid19 https://t.co/li8PGrjMb9	254877.0	RT @Mippcivzla: #NotiMippCI ðŸ“°ðŸ—ž| Distrito Capital, Miranda y La Guaira lideran contagios de variante brasileÃ±a del COVID-1. Lea mÃ¡s â�© https:â€¦	300.0	True	full
1079539	1079539	60598c574b1bd80038974609	2021-03-23 06:36:02	[]	[]	Mon Mar 22 18:38:22 +0000 2021	[{"text":"ipsc","indices":[133,138]},{"text":"iPSC","indices":[214,219]},{"text":"bioengineering","indices":[224,239]}]	[{"url":"https://t.co/Yh8mrOCF4u","expanded_url":"https://www.jobs.ac.uk/job/CEW425/senior-laboratory-research-scientist-gutierrez-lab","display_url":"jobs.ac.uk/job/CEW425/senâ€¦","indices":[240,263]}]	Two openings in our the lab @TheCrick | Join the unstoppable force that will develop the next generation of lung-on-chip using human #ipsc technologies to study infection, inflammation and treatment| Experience in #iPSC and #bioengineering https://t.co/Yh8mrOCF4u https://t.co/7X99oGrM3J	1836.0	RT @maxgabgut: Two openings in our the lab @TheCrick | Join the unstoppable force that will develop the next generation of lung-on-chip usiâ€¦	276.0	True	full
1079540	1079540	60598c574b1bd8003897460f	2021-03-23 06:36:02	[]	[]	Tue Mar 23 05:45:00 +0000 2021	[{"text":"Covid","indices":[40,46]}]	[{"url":"https://t.co/J66DGOdTBU","expanded_url":"http://www.republik.ch","display_url":"republik.ch","indices":[250,273]}]	450'000 Impfdaten, darunter 240'000 von #Covid-Geimpften, offen zugÃ¤nglich fÃ¼r alle und manipulierbar. Nach dem Fax das Telefonbuch: Das nÃ¤chste digitale Debakel im Schweizer Gesundheitssystem. Die Recherche von @adfichter und @nohillside jetzt auf https://t.co/J66DGOdTBU https://t.co/qahOTyTHop	26787.0	RT @RepublikMagazin: 450'000 Impfdaten, darunter 240'000 von #Covid-Geimpften, offen zugÃ¤nglich fÃ¼r alle und manipulierbar. Nach dem Fax daâ€¦	1194.0	True	full
1079541	1079541	60598c574b1bd80038974617	2021-03-23 06:36:02	[]	[]	Mon Mar 22 02:41:52 +0000 2021	[]	[{"url":"https://t.co/zR3ffeYeik","expanded_url":"https://twitter.com/forbes/status/1373796073911767042","display_url":"twitter.com/forbes/status/â€¦","indices":[262,285]}]	The vaccine is 94% effective and millions of people have been given it and 3 so far have caught COVID still which out of millions of people just proves that vaccine is doing what itâ€™s supposed to do. Yâ€™all just be clicking baiting and scaring people for NOTHING https://t.co/zR3ffeYeik	1780.0	RT @nayadontgiveaf: The vaccine is 94% effective and millions of people have been given it and 3 so far have caught COVID still which out oâ€¦	1362.0	True	full
1079542	1079542	60598c574b1bd8003897461d	2021-03-23 06:36:02	[]	[]	Tue Mar 23 06:31:39 +0000 2021	[{"text":"Notbremse","indices":[0,10]},{"text":"Deutschland","indices":[12,24]},{"text":"Shutdown","indices":[54,63]}]	[{"url":"https://t.co/IUyX8OhkVu","expanded_url":"https://www.srf.ch/news/international/coronavirus-in-deutschland-notbremse-deutschland-geht-ueber-ostern-in-scharfen-shutdown","display_url":"srf.ch/news/internatiâ€¦","indices":[183,206]}]	#Notbremse: #Deutschland geht Ã¼ber Ostern in scharfen #Shutdown. Von GrÃ¼ndonnerstag bis Ostermontag soll das Ã¶ffentliche und wirtschaftliche Leben weitgehend heruntergefahren werden. https://t.co/IUyX8OhkVu	290418.0	RT @srfnews: #Notbremse: #Deutschland geht Ã¼ber Ostern in scharfen #Shutdown. Von GrÃ¼ndonnerstag bis Ostermontag soll das Ã¶ffentliche und wâ€¦	280.0	True	full
1079543	1079543	60598c574b1bd8003897462b	2021-03-23 06:36:02	[]	[]	Mon Mar 22 17:08:38 +0000 2021	[]	[{"url":"https://t.co/ZYJpxWZLzx","expanded_url":"https://www.perfil.com/noticias/ciencia/israel-comenzo-a-producir-el-spray-nasal-capaz-de-combatir-un-99-el-coronavirus.phtml","display_url":"perfil.com/noticias/ciencâ€¦","indices":[150,173]}]	Israel comenzÃ³ a producir el spray nasal capaz de combatir un 99% el coronavirus El producto se llama Enovid y lo desarrollÃ³ el laboratorio SaNOtize. https://t.co/ZYJpxWZLzx	40708.0	RT @mavica7: Israel comenzÃ³ a producir el spray nasal capaz de combatir un 99% el coronavirus El producto se llama Enovid y lo desarrollÃ³ eâ€¦	163.0	True	full
1079544	1079544	60598c574b1bd80038974641	2021-03-23 06:36:02	[]	[]	Tue Mar 23 06:29:00 +0000 2021	[]	[{"url":"https://t.co/FApsgV6AKG","expanded_url":"https://nyti.ms/3lF1ijo","display_url":"nyti.ms/3lF1ijo","indices":[165,188]}]	Breaking News: U.S. officials said AstraZeneca might have included outdated information from its Covid-19 vaccine trial, providing an â€œincompleteâ€� view of the data. https://t.co/FApsgV6AKG	49670691.0	RT @nytimes: Breaking News: U.S. officials said AstraZeneca might have included outdated information from its Covid-19 vaccine trial, proviâ€¦	225.0	True	full
1079545	1079545	60598c584b1bd80038974643	2021-03-23 06:36:02	[]	[]	Fri Mar 19 21:00:05 +0000 2021	[{"text":"COVID19","indices":[28,36]},{"text":"SciencePerspective","indices":[126,145]}]	[{"url":"https://t.co/wpTDe5p3C8","expanded_url":"https://fcld.ly/vjgwcy2","display_url":"fcld.ly/vjgwcy2","indices":[240,263]}]	Symptomless transmission of #COVID19 silently drives viral spread and is key to ending the pandemic, say the authors of a new #SciencePerspective. Read more about addressing the need to extinguish these "smokeless fires" of transmission: https://t.co/wpTDe5p3C8 https://t.co/3O9nNsk0N4	2116179.0	RT @ScienceMagazine: Symptomless transmission of #COVID19 silently drives viral spread and is key to ending the pandemic, say the authors oâ€¦	11.0	True	full
1079546	1079546	60598c584b1bd8003897465d	2021-03-23 06:36:03	[]	[]	Thu Jan 14 19:18:30 +0000 2021	[{"text":"Corona","indices":[204,211]},{"text":"ForaFutureDancefloor","indices":[212,233]},{"text":"FridaysForFuture","indices":[234,251]},{"text":"philosophytweet","indices":[252,268]},{"text":"endSARs","indices":[269,277]}]	[{"url":"https://t.co/tJnf5rGIhQ","expanded_url":"http://youtu.be/IIOJdMdS56k","display_url":"youtu.be/IIOJdMdS56k","indices":[180,203]}]	Die Kamera liebt Sie &amp; Sie die Kamera, unfortunately long back, even from the point of view of a Homo Sapiens. Swing Out Sister - Breakout, 1986, Mercury Records. On YouTube: https://t.co/tJnf5rGIhQ #Corona #ForaFutureDancefloorðŸ’ƒ#FridaysForFuture #philosophytweet #endSARs https://t.co/NDBnjZq1G7	496.0	RT @meiklwagner: Die Kamera liebt Sie &amp; Sie die Kamera, unfortunately long back, even from the point of view of a Homo Sapiens. Swing Outâ€¦	496.0	True	full
1079547	1079547	60598c584b1bd8003897465f	2021-03-23 06:36:03	[]	[]	Tue Mar 23 04:48:39 +0000 2021	[]	[{"url":"https://t.co/Kle76shPjn","expanded_url":"https://news.yahoo.com/nra-bragged-blocking-boulder-ar-040000858.html","display_url":"news.yahoo.com/nra-bragged-blâ€¦","indices":[257,280]}]	A Colorado judge blocked Boulder from enforcing its 2-year-old assault rifle ban on March 12 after the NRA sued. A week later, a gunman with an â€œAR-15 style rifleâ€� opened fire in a Boulder supermarket, killing 10 people, including a Boulder Police officer. https://t.co/Kle76shPjn	519043.0	RT @shannonrwatts: A Colorado judge blocked Boulder from enforcing its 2-year-old assault rifle ban on March 12 after the NRA sued. A weekâ€¦	2740.0	True	full
1079548	1079548	60598c584b1bd80038974689	2021-03-23 06:36:03	[]	[]	Tue Mar 23 06:28:27 +0000 2021	[]	[{"url":"https://t.co/J1yHHfOcVC","expanded_url":"https://sz.de/1.5242903?utm_source=Twitter&utm_medium=twitterbot&utm_campaign=1.5242903","display_url":"sz.de/1.5242903?utm_â€¦","indices":[217,240]}]	Die Stadt MÃ¼nchen will sich auf kÃ¼nftige Risiken besser vorbereiten. Die Pandemie hat gezeigt, dass ein sicheres Zusammenleben in der GroÃŸstadt nur in begrenztem MaÃŸe von der Polizei allein gewÃ¤hrleistet werden kann. https://t.co/J1yHHfOcVC	217985.0	RT @SZ_Muenchen: Die Stadt MÃ¼nchen will sich auf kÃ¼nftige Risiken besser vorbereiten. Die Pandemie hat gezeigt, dass ein sicheres Zusammenlâ€¦	1020.0	True	full
1079549	1079549	60598c584b1bd80038974697	2021-03-23 06:36:03	[]	[{"url":"https://t.co/WPwnKBKORW","expanded_url":"https://www.cyclescheme.co.uk/community/how-to/how-to-get-your-cycling-fix-when-working-from-home","display_url":"cyclescheme.co.uk/community/how-â€¦","indices":[129,152]}]		[]	[]			Working from home during the pandemic means missing the morning and evening bike commute. It's time to get back inâ€¦ https://t.co/mtdG1LkfrE	30962.0	True	full
1079550	1079550	60598c584b1bd80038974699	2021-03-23 06:36:03	[]	[]	Tue Mar 23 06:35:05 +0000 2021	[]	[{"url":"https://t.co/8UfkAGahqF","expanded_url":"https://trib.al/PRs3fxJ","display_url":"trib.al/PRs3fxJ","indices":[194,217]}]	AstraZeneca may have released outdated information about its Covid-19 vaccine trial, giving an â€œincompleteâ€� view of the efficacy of the shot, said the leading U.S. agency on infectious diseases https://t.co/8UfkAGahqF	7158651.0	RT @business: AstraZeneca may have released outdated information about its Covid-19 vaccine trial, giving an â€œincompleteâ€� view of the efficâ€¦	44150.0	True	full
1079551	1079551	60598c594b1bd800389746a5	2021-03-23 06:36:03	[]	[]	Wed Mar 17 22:16:06 +0000 2021	[]	[{"url":"https://t.co/ch6ZH9M56L","expanded_url":"https://www.buzzfeednews.com/article/skbaer/spa-shooter-bad-day-racist-facebook","display_url":"buzzfeednews.com/article/skbaerâ€¦","indices":[132,155]}]	The cop who said the spa shooter had â€œa bad dayâ€� previously posted a racist shirt saying the coronavirus was imported from â€œCHY-NAâ€� https://t.co/ch6ZH9M56L	24762.0	RT @Walldo: The cop who said the spa shooter had â€œa bad dayâ€� previously posted a racist shirt saying the coronavirus was imported from â€œCHYâ€¦	7775.0	True	full
1079552	1079552	60598c594b1bd800389746d3	2021-03-23 06:36:04	[]	[]	Mon Mar 22 18:14:49 +0000 2021	[]	[{"url":"https://t.co/oXcZ5D9LCS","expanded_url":"https://www.tichyseinblick.de/meinungen/corona-update-keine-argumente-fuer-die-lockdown-verlaengerung/","display_url":"tichyseinblick.de/meinungen/coroâ€¦","indices":[186,209]}]	Statt Lockerung VerschÃ¤rfung: Der irre Kurs der Regierenden. Es gibt keine Argumente dafÃ¼r. Jetzt stellt sich die Frage: Wird hier mit hinterhÃ¤ltiger Absicht das Grundgesetz ausgesetzt? https://t.co/oXcZ5D9LCS	281170.0	RT @RolandTichy: Statt Lockerung VerschÃ¤rfung: Der irre Kurs der Regierenden. Es gibt keine Argumente dafÃ¼r. Jetzt stellt sich die Frage: Wâ€¦	262.0	True	full
1079553	1079553	60598c594b1bd800389746d9	2021-03-23 06:36:04	[]	[]	Tue Mar 23 04:48:39 +0000 2021	[]	[{"url":"https://t.co/Kle76shPjn","expanded_url":"https://news.yahoo.com/nra-bragged-blocking-boulder-ar-040000858.html","display_url":"news.yahoo.com/nra-bragged-blâ€¦","indices":[257,280]}]	A Colorado judge blocked Boulder from enforcing its 2-year-old assault rifle ban on March 12 after the NRA sued. A week later, a gunman with an â€œAR-15 style rifleâ€� opened fire in a Boulder supermarket, killing 10 people, including a Boulder Police officer. https://t.co/Kle76shPjn	519070.0	RT @shannonrwatts: A Colorado judge blocked Boulder from enforcing its 2-year-old assault rifle ban on March 12 after the NRA sued. A weekâ€¦	90.0	True	full
1079554	1079554	60598c594b1bd800389746e1	2021-03-23 06:36:04	[]	[]	Fri Mar 05 03:20:36 +0000 2021	[{"text":"sfm","indices":[113,117]},{"text":"sfmoney","indices":[118,126]},{"text":"sfmnews","indices":[127,135]},{"text":"sfmairdrop","indices":[136,147]}]	[{"url":"https://t.co/KjOyUy2u7h","expanded_url":"https://t.me/SfmoneyAirdropBot","display_url":"t.me/SfmoneyAirdropâ€¦","indices":[88,111]}]	ð�—”ð�—¶ð�—¿ð�—±ð�—¿ð�—¼ð�—½: ð�—¦ð�—™ð�— ð�—¢ð�—¡ð�—˜ð�—¬ (ð�—¦ð�—™ð�— ) ð�—¥ð�—²ð�˜„ð�—®ð�—¿ð�—±: 10 SFM (50$) for Join ð�—¥ð�—²ð�—³ð�—²ð�—¿ð�—¿ð�—®ð�—¹: 3 SFM (15$) Start bot: https://t.co/KjOyUy2u7h #sfm #sfmoney #sfmnews #sfmairdrop https://t.co/oSuHY9yaPr	93813.0	RT @SFMONEY_SFM: ð�—”ð�—¶ð�—¿ð�—±ð�—¿ð�—¼ð�—½: ð�—¦ð�—™ð�— ð�—¢ð�—¡ð�—˜ð�—¬ (ð�—¦ð�—™ð�— ) ð�—¥ð�—²ð�˜„ð�—®ð�—¿ð�—±: 10 SFM (50$) for Join ð�—¥ð�—²ð�—³ð�—²ð�—¿ð�—¿ð�—®ð�—¹: 3 SFM (15$) Start bot: https://t.co/KjOyUy2u7h #sfm #sfmâ€¦	0.0	True	full
1079555	1079555	60598c594b1bd800389746eb	2021-03-23 06:36:04	[]	[]	Thu Mar 18 02:04:04 +0000 2021	[{"text":"BSC","indices":[232,236]},{"text":"BTC","indices":[237,241]},{"text":"ETH","indices":[242,246]},{"text":"BNB","indices":[247,251]}]	[{"url":"https://t.co/xx55YiGfm3","expanded_url":"https://www.bsc.news/post/chainge-finance-on-the-fusion-blockchain-has-exceeded-one-million-users-on-its-waiting-list","display_url":"bsc.news/post/chainge-fâ€¦","indices":[253,276]}]	The DEX @FinanceChainge is set to launch on the @FUSIONProtocol network with over a million users on the protocols waitlist. This decentralized exchange aims to innovate on traditional models through leveraging the Fusion Network. #BSC #BTC #ETH #BNB https://t.co/xx55YiGfm3	41335.0	RT @news_of_bsc: The DEX @FinanceChainge is set to launch on the @FUSIONProtocol network with over a million users on the protocols waitlisâ€¦	0.0	True	full
1079556	1079556	60598c5a4b1bd800389746f9	2021-03-23 06:36:04	[]	[]	Tue Mar 23 05:36:47 +0000 2021	[{"text":"WWERaw","indices":[52,59]}]	[{"url":"https://t.co/OFMYoJqeDD","expanded_url":"https://www.postwrestling.com/2021/03/23/rewind-a-raw-3-22-21-the-abyss-of-hell-wm-37-update/","display_url":"postwrestling.com/2021/03/23/rewâ€¦","indices":[185,208]}]	REWIND-A-RAW: @iamjohnpollock &amp; @wai0937 review #WWERaw as WrestleMania continues to take shape, Charlotte Flair announces she has COVID, WWE taping schedule next week &amp; more. https://t.co/OFMYoJqeDD https://t.co/8z0arnZATr	7463.0	RT @POSTwrestling: REWIND-A-RAW: @iamjohnpollock &amp; @wai0937 review #WWERaw as WrestleMania continues to take shape, Charlotte Flair announcâ€¦	1100.0	True	full
1079557	1079557	60598c5a4b1bd80038974707	2021-03-23 06:36:04	[]	[]	Tue Mar 23 02:56:42 +0000 2021	[{"text":"COVID19","indices":[21,29]}]	[{"url":"https://t.co/REB0ry2PgJ","expanded_url":"https://cen.acs.org/pharmaceuticals/vaccines/tiny-tweak-behind-COVID-19/98/i38","display_url":"cen.acs.org/pharmaceuticalâ€¦","indices":[256,279]}]	â€˜ONE NEAT TRICKâ€™ for #COVID19 vaccine: Yes, sounds clickbait-y, but there actually was a special technique developed to enhance the vaccine to be more effectiveâ€”by adding a â€œdouble prolineâ€� (2-P) to stabilize the spike. Took years to discover it! Neat. https://t.co/REB0ry2PgJ https://t.co/MlwNEQvn4T	457883.0	RT @DrEricDing: â€˜ONE NEAT TRICKâ€™ for #COVID19 vaccine: Yes, sounds clickbait-y, but there actually was a special technique developed to enâ€¦	335.0	True	full
1079558	1079558	60598c5a4b1bd80038974735	2021-03-23 06:36:05	[{"text":"Sucking","indices":[64,72]},{"text":"Deepthroating","indices":[74,88]},{"text":"Gagging","indices":[90,98]},{"text":"Facials","indices":[100,108]},{"text":"Swallowing","indices":[110,121]},{"text":"Spitting","indices":[123,132]}]	[{"url":"https://t.co/VZxVMdwuGY","expanded_url":"http://onlyfans.com/enfjandinfp","display_url":"onlyfans.com/enfjandinfp","indices":[235,258]}]		[]	[]			You want to find the BEST Blowjob Slut on Onlyfans ? ðŸ‘±ðŸ�»â€�â™€ï¸�ðŸ�ŒðŸ˜˜ ðŸ‘‰ðŸ�» #Sucking, #Deepthroating, #Gagging, #Facials,â€¦ https://t.co/Zi2IZoPa9c	927.0	True	full
1079559	1079559	60598c5a4b1bd80038974737	2021-03-23 06:36:05	[]	[]	Tue Mar 23 06:25:00 +0000 2021	[]	[{"url":"https://t.co/WTG29wGDkW","expanded_url":"http://trib.al/laMRhB8","display_url":"trib.al/laMRhB8","indices":[252,275]}]	A year of nearly 150,000 COVID-related deaths is being marked with ceremonies across the UK on the anniversary of the first lockdown. Health Secretary @MattHancock joins us at 7:05am to reflect on the year. ðŸ“º Channel 501 / Freeview 233 ðŸ“± Watch live: https://t.co/WTG29wGDkW	7036210.0	RT @SkyNews: A year of nearly 150,000 COVID-related deaths is being marked with ceremonies across the UK on the anniversary of the first loâ€¦	446.0	True	full
1079560	1079560	60598c5b4b1bd80038974789	2021-03-23 06:36:06	[]	[]	Tue Mar 23 04:24:29 +0000 2021	[{"text":"COVID19","indices":[77,85]}]	[{"url":"https://t.co/nvRn7xfrYU","expanded_url":"https://bit.ly/3sdQHOW","display_url":"bit.ly/3sdQHOW","indices":[259,282]}]	Surgery should be delayed for 7 weeks after a patient confirmed positive for #COVID19 â€“ as operations carried out &gt;6 weeks after diagnosis are associated with increased risk of death, according to our joint global study with @GlobalSurg in @Anaes_Journal: https://t.co/nvRn7xfrYU https://t.co/vbZkbhnCmS	3667.0	RT @CUHKMedicine: Surgery should be delayed for 7 weeks after a patient confirmed positive for #COVID19 â€“ as operations carried out &gt;6 weekâ€¦	8586.0	True	full
1079561	1079561	60598c5c4b1bd800389747b9	2021-03-23 06:36:06	[]	[]	Tue Mar 23 06:35:05 +0000 2021	[]	[{"url":"https://t.co/8UfkAGahqF","expanded_url":"https://trib.al/PRs3fxJ","display_url":"trib.al/PRs3fxJ","indices":[194,217]}]	AstraZeneca may have released outdated information about its Covid-19 vaccine trial, giving an â€œincompleteâ€� view of the efficacy of the shot, said the leading U.S. agency on infectious diseases https://t.co/8UfkAGahqF	7158651.0	RT @business: AstraZeneca may have released outdated information about its Covid-19 vaccine trial, giving an â€œincompleteâ€� view of the efficâ€¦	2938.0	True	full
1079562	1079562	60598c5c4b1bd800389747bb	2021-03-23 06:36:06	[{"text":"Impfung","indices":[146,154]},{"text":"Covid","indices":[155,161]},{"text":"Lockdown","indices":[162,171]},{"text":"KurzMussWeg","indices":[172,184]}]	[{"url":"https://t.co/vBRx0tCdOZ","expanded_url":"https://www.nachrichten.at/politik/aussenpolitik/eu-diplomaten-keine-zusaetzlichen-impfdosen-fuer-oesterreich;art391,3371946","display_url":"nachrichten.at/politik/aussenâ€¦","indices":[186,209]}]		[]	[]			ðŸ˜‚ðŸ˜‚ na @sebastiankurz , da hast dich ein wenig weit aus dem Fenster gelehnt. Kommt davon, wenn du die falschen mit dâ€¦ https://t.co/E1EVb8niNj	19.0	True	full
1079563	1079563	60598c5c4b1bd800389747cf	2021-03-23 06:36:07	[]	[]	Tue Mar 23 06:07:12 +0000 2021	[]	[{"url":"https://t.co/RzXZvgyCXQ","expanded_url":"https://twitter.com/biosbenk/status/1373955923396411393","display_url":"twitter.com/biosbenk/statuâ€¦","indices":[273,296]}]	Is vaccination protection against severe disease higher than against mild disease? Key Q for new variants which may show lower effectiveness against mild cases. Thread tl;dr Data do not show higher efficacy against severe disease, but not clearly lower either. It matters. https://t.co/RzXZvgyCXQ	10455.0	RT @DiseaseEcology: Is vaccination protection against severe disease higher than against mild disease? Key Q for new variants which may shoâ€¦	31.0	True	full
1079564	1079564	60598c5c4b1bd800389747d5	2021-03-23 06:36:07	[]	[]	Mon Mar 22 22:21:38 +0000 2021	[{"text":"COVID19","indices":[238,246]}]	[{"url":"https://t.co/XY6CtXFuC0","expanded_url":"https://www.telegraph.co.uk/politics/2021/03/22/care-home-staff-face-compulsory-covid-vaccination/","display_url":"telegraph.co.uk/politics/2021/â€¦","indices":[249,272]}]	If carehome residents are vaccinated, cutting the risk of death by 90% then this authoritarian approach is wrong. Holding some of the worst paid people in the UK to ransom is wrong. Arguments are won by good arguments, not by force. #COVID19 https://t.co/XY6CtXFuC0	41995.0	RT @berniespofforth: If carehome residents are vaccinated, cutting the risk of death by 90% then this authoritarian approach is wrong. Hoâ€¦	605.0	True	full
1079565	1079565	60598c5c4b1bd800389747d9	2021-03-23 06:36:07	[]	[{"url":"https://t.co/hYZZnOh2jz","expanded_url":"http://BOOSTFINANCE.LTD","display_url":"BOOSTFINANCE.LTD","indices":[14,37]}]		[]	[]			@crystalbaee1 https://t.co/hYZZnOh2jz is a legal and Legit investment company, providing its investment services toâ€¦ https://t.co/KOwe51a7dP	0.0	True	full
1079566	1079566	60598c5c4b1bd800389747e1	2021-03-23 06:36:07	[]	[]	Tue Mar 23 00:16:46 +0000 2021	[]	[{"url":"https://t.co/I1rUdW4XNc","expanded_url":"https://medium.com/avalancheavax/trueusd-launches-natively-on-avalanche-bringing-us-dollar-liquidity-to-its-defi-ecosystem-37254c25171","display_url":"medium.com/avalancheavax/â€¦","indices":[118,141]}]	Interested in using a $USD stablecoin on Avalanche? Look no further. @tusd_official is already live on the platform! https://t.co/I1rUdW4XNc	55595.0	RT @avalancheavax: Interested in using a $USD stablecoin on Avalanche? Look no further. @tusd_official is already live on the platform! htâ€¦	41.0	True	full
1079567	1079567	60598c5c4b1bd800389747fd	2021-03-23 06:36:07	[{"text":"Ausschusses","indices":[30,42]},{"text":"MHruhr","indices":[159,166]},{"text":"MHpolitik","indices":[167,177]},{"text":"muelheim","indices":[178,187]}]	[{"url":"https://t.co/zLxv8AWfoL","expanded_url":"https://ratsinfo.muelheim-ruhr.de/buerger/to010.asp?SILFDNR=13733","display_url":"ratsinfo.muelheim-ruhr.de/buerger/to010.â€¦","indices":[134,157]}]		[]	[]			Heute Ã¶ffentliche Sitzung des #Ausschusses fÃ¼r Umwelt und Energie ðŸ“† 23.3., 16 Uhr ðŸ“� Sitzungsraum C.112 ðŸ“� Tagesordâ€¦ https://t.co/bhtqAfKlbw	4890.0	True	full
1079568	1079568	60598c5c4b1bd800389747ff	2021-03-23 06:36:07	[]	[{"url":"https://t.co/NH9cCYxjQ4","expanded_url":"https://twitter.com/Kpopmap/status/1374219084435361792?s=19","display_url":"twitter.com/Kpopmap/statusâ€¦","indices":[112,135]}]		[]	[]			Guys its noting really important. I just shared it to show our support for ATEEZ ðŸ’œ Official tweet by @Kpopmapâ€¦ https://t.co/QOXSaKlOCW	1392.0	True	full
1079569	1079569	60598c5d4b1bd8003897482b	2021-03-23 06:36:08	[]	[]	Tue Mar 23 06:35:05 +0000 2021	[]	[{"url":"https://t.co/8UfkAGahqF","expanded_url":"https://trib.al/PRs3fxJ","display_url":"trib.al/PRs3fxJ","indices":[194,217]}]	AstraZeneca may have released outdated information about its Covid-19 vaccine trial, giving an â€œincompleteâ€� view of the efficacy of the shot, said the leading U.S. agency on infectious diseases https://t.co/8UfkAGahqF	7158413.0	RT @business: AstraZeneca may have released outdated information about its Covid-19 vaccine trial, giving an â€œincompleteâ€� view of the efficâ€¦	26369.0	True	full
1079570	1079570	60598c5d4b1bd8003897482f	2021-03-23 06:36:08	[]	[]	Tue Mar 23 01:15:09 +0000 2021	[{"text":"ì„¸ë¸�í‹´","indices":[264,268]},{"text":"ë””ì—�ìž‡","indices":[269,273]}]	[{"url":"https://t.co/LBuanMapil","expanded_url":"http://entertain.naver.com/read?oid=112&aid=0003413130","display_url":"entertain.naver.com/read?oid=112&aâ€¦","indices":[126,149]},{"url":"https://t.co/0VSKLFrk64","expanded_url":"http://n.news.naver.com/entertain/article/144/0000725535","display_url":"n.news.naver.com/entertain/artiâ€¦","indices":[152,175]}]	READ: NAVER articles have been published today about SEVENTEEN The8â€™s â€œbold styling &amp; powerful auraâ€� for Arena Homme+. ðŸ”— https://t.co/LBuanMapil ðŸ”— https://t.co/0VSKLFrk64 Please like/recommend other articles you will find for THE8â€™s brand rep. ðŸ‘� @pledis_17 #ì„¸ë¸�í‹´ #ë””ì—�ìž‡ https://t.co/wVj84vObkB	22405.0	RT @CaratLandPH: READ: NAVER articles have been published today about SEVENTEEN The8â€™s â€œbold styling &amp; powerful auraâ€� for Arena Homme+. ðŸ”—â€¦	7.0	True	full
1079571	1079571	60598c5d4b1bd80038974845	2021-03-23 06:36:08	[]	[]	Tue Mar 23 03:25:02 +0000 2021	[]	[{"url":"https://t.co/ivxi9r91xj","expanded_url":"https://www.dailycamera.com/2021/03/19/boulders-assault-weapons-ban-unenforceable-for-time-being-after-district-court-ruling","display_url":"dailycamera.com/2021/03/19/bouâ€¦","indices":[250,273]}]	@JRehling @TimOBrien This mass shooting was preventable. 10 days after this ruling this gunman slaughters ten people including a veteran police officer in a grocery store. Victims were grocery shopping and standing in line for their Covid vaccines. https://t.co/ivxi9r91xj	136.0	RT @PattieSmitty: @JRehling @TimOBrien This mass shooting was preventable. 10 days after this ruling this gunman slaughters ten people inclâ€¦	300.0	True	full
1079572	1079572	60598c5d4b1bd8003897484f	2021-03-23 06:36:08	[]	[]	Tue Mar 23 06:12:14 +0000 2021	[]	[{"url":"https://t.co/WUcxy0ComC","expanded_url":"https://twitter.com/ABPNews/status/1374237580821168129","display_url":"twitter.com/ABPNews/statusâ€¦","indices":[188,211]}]	BJP's been in power in Assam for 5 years and at the Centre for 7 years. Shouldn't it be contesting on its achievements rather than mere promises? Or are there no achievements to speak of? https://t.co/WUcxy0ComC	8650.0	RT @MandeepBajwa: BJP's been in power in Assam for 5 years and at the Centre for 7 years. Shouldn't it be contesting on its achievements raâ€¦	1119.0	True	full
1079573	1079573	60598c5d4b1bd80038974859	2021-03-23 06:36:08	[]	[]	Mon Mar 22 22:02:06 +0000 2021	[{"text":"jangstarGOs","indices":[213,225]},{"text":"infinite","indices":[226,235]},{"text":"inft","indices":[236,241]},{"text":"ì�¸í”¼ë‹ˆíŠ¸","indices":[242,247]},{"text":"sunggyu","indices":[248,256]},{"text":"ê¹€ì„±ê·œ","indices":[257,261]},{"text":"ì„±ê·œ","indices":[262,265]}]	[{"url":"https://t.co/EfI4x8wnE3","expanded_url":"https://forms.gle/4zaDaxzmpjzNpVP18","display_url":"forms.gle/4zaDaxzmpjzNpVâ€¦","indices":[188,211]}]	[USAðŸ‡ºðŸ‡¸/CANðŸ‡¨ðŸ‡¦ GO] kim sungkyuâ€™s â€œwonâ€™t forget youâ€� single album (makestar) â­�ï¸� $15.72 usd per album â­�ï¸� free EMS â­�ï¸� includes makestar pc benefit â­�ï¸� deadline: april 2nd, 11:59pm est â­�ï¸� form: https://t.co/EfI4x8wnE3 #jangstarGOs #infinite #inft #ì�¸í”¼ë‹ˆíŠ¸ #sunggyu #ê¹€ì„±ê·œ #ì„±ê·œ https://t.co/KOg4W2aY8Z	618.0	RT @jangstarGOs: [USAðŸ‡ºðŸ‡¸/CANðŸ‡¨ðŸ‡¦ GO] kim sungkyuâ€™s â€œwonâ€™t forget youâ€� single album (makestar) â­�ï¸� $15.72 usd per album â­�ï¸� free EMS â­�ï¸� includesâ€¦	96.0	True	full
1079574	1079574	60598c5d4b1bd8003897485b	2021-03-23 06:36:08	[]	[]	Tue Mar 23 06:30:09 +0000 2021	[]	[{"url":"https://t.co/oZnKacBIf0","expanded_url":"https://www.washingtonpost.com/world/asia_pacific/china-coronavirus-singapore-data/2021/03/23/7a0582ca-8afc-11eb-a33e-da28941cb9ac_story.html","display_url":"washingtonpost.com/world/asia_pacâ€¦","indices":[203,226]}]	"The Chinese Center for Disease Control and Prevention, Sinopharm and Sinovac did not respond to requests for comment." Seems like an excellent way to build trust. Story via @ShibaniMahtani and @evadou https://t.co/oZnKacBIf0	23946.0	RT @TMclaughlin3: "The Chinese Center for Disease Control and Prevention, Sinopharm and Sinovac did not respond to requests for comment." Sâ€¦	8565.0	True	full
1079575	1079575	60598c5d4b1bd8003897485f	2021-03-23 06:36:08	[]	[]	Mon Mar 22 13:55:27 +0000 2021	[]	[{"url":"https://t.co/gWnWhXOKKq","expanded_url":"https://bit.ly/3141hMi","display_url":"bit.ly/3141hMi","indices":[256,279]}]	We'd like to show sweet support to those who have received the COVID-19 Vaccine. Starting today, bring your Vaccine Card to a Krispy Kreme shop and get 1 FREE Original Glazed doughnut. No chance to get your Vaccine? This will run thru end of 2021. Info at https://t.co/gWnWhXOKKq https://t.co/UqmDLne5E9	349485.0	RT @krispykreme: We'd like to show sweet support to those who have received the COVID-19 Vaccine. Starting today, bring your Vaccine Card tâ€¦	540.0	True	full
1079576	1079576	60598c5d4b1bd80038974867	2021-03-23 06:36:08	[]	[]	Mon Mar 22 01:37:59 +0000 2021	[]	[{"url":"https://t.co/EMKHrPL3Te","expanded_url":"http://bit.ly/3eZGD8j","display_url":"bit.ly/3eZGD8j","indices":[103,126]}]	Â¡CHECA ESTO! ðŸ¥°â�¤ Youtuber construye una CASA a sus papÃ¡s gracias a INGRESOS por su canal de cocina âž¡ https://t.co/EMKHrPL3Te https://t.co/GKM0M01VWU	1194987.0	RT @telediariomty: Â¡CHECA ESTO! ðŸ¥°â�¤ Youtuber construye una CASA a sus papÃ¡s gracias a INGRESOS por su canal de cocina âž¡ https://t.co/EMKHâ€¦	67.0	True	full
1079577	1079577	60598c5e4b1bd80038974885	2021-03-23 06:36:09	[]	[{"url":"https://t.co/CpLbmDjg9Z","expanded_url":"https://www.theglobeandmail.com/business/article-people-are-at-the-point-of-emotional-exhaustion-why-white-collar/","display_url":"theglobeandmail.com/business/articâ€¦","indices":[131,154]}]		[]	[]			Working from home is causing breakdowns. Ignoring the problem and blaming the pandemic is no longer an option - Theâ€¦ https://t.co/dixFjZF01W	6353.0	True	full
1079578	1079578	60598c5e4b1bd80038974891	2021-03-23 06:36:09	[]	[]	Tue Mar 23 02:11:07 +0000 2021	[{"text":"FemXarxa","indices":[63,72]}]	[{"url":"https://t.co/BNeIc73Ase","expanded_url":"https://nuevatribuna.publico.es/articulo/actualidad/diazayuso-cronologia-pandemia-1001motivos-juzgarla-covdi19-madrid/20210322132355185890.html","display_url":"nuevatribuna.publico.es/articulo/actuaâ€¦","indices":[153,176]}]	MadrileÃ±os, informaciÃ³n a tener en cuenta a la hora de votar. #FemXarxa Ayuso, cronologÃ­a de una pandemia (o los 1.001 motivos para echarla y juzgarla) https://t.co/BNeIc73Ase via @nuevatribuna	4378.0	RT @angels_torras: MadrileÃ±os, informaciÃ³n a tener en cuenta a la hora de votar. #FemXarxa Ayuso, cronologÃ­a de una pandemia (o los 1.001â€¦	7630.0	True	full
1079579	1079579	60598c5e4b1bd800389748af	2021-03-23 06:36:09	[]	[]	Mon Mar 22 19:28:47 +0000 2021	[{"text":"Murcia","indices":[162,169]},{"text":"mujer","indices":[255,261]},{"text":"pandemia","indices":[262,271]},{"text":"COVID19","indices":[272,280]}]	[{"url":"https://t.co/B6GNtygtR4","expanded_url":"http://delfinamarco.blogspot.com/2021/03/ser-mujer-en-tiempos-de-pandemia.html","display_url":"delfinamarco.blogspot.com/2021/03/ser-muâ€¦","indices":[230,253]}]	AsistÃ­ por zoom a la conferencia â€œSer mujer en tiempos de pandemiaâ€� a cargo de MÂª Dolores Chirlaque, jefa del servicio de EpidemiologÃ­a de la ConsejerÃ­a de Salud #Murcia Su aportaciÃ³n resultÃ³ enriquecedora. Lo comparto en mi blog https://t.co/B6GNtygtR4 #mujer #pandemia #COVID19 https://t.co/9lM6vt4HRy	1089.0	RT @DelfinaMarco1: AsistÃ­ por zoom a la conferencia â€œSer mujer en tiempos de pandemiaâ€� a cargo de MÂª Dolores Chirlaque, jefa del servicio dâ€¦	9184.0	True	full
1079580	1079580	60598c5e4b1bd800389748b1	2021-03-23 06:36:09	[]	[]	Tue Mar 23 05:48:03 +0000 2021	[{"text":"glamsham","indices":[118,127]},{"text":"KartikAaryan","indices":[128,141]},{"text":"ShehnaazGill","indices":[142,155]},{"text":"coronavirus","indices":[156,168]},{"text":"COVIDãƒ¼19","indices":[169,178]},{"text":"bollywood","indices":[179,189]},{"text":"biggboss","indices":[190,199]}]	[{"url":"https://t.co/7tuhfZNTds","expanded_url":"https://www.glamsham.com/bollywood/news/kartik-aaryan-test-positive-covid-19-shehnaaz-gill-speedy-recovery","display_url":"glamsham.com/bollywood/newsâ€¦","indices":[93,116]}]	Kartik Aaryan test positive for COVID-19; Shehnaaz Gill pray for his speedy recovery Link - https://t.co/7tuhfZNTds #glamsham #KartikAaryan #ShehnaazGill #coronavirus #COVIDãƒ¼19 #bollywood #biggboss https://t.co/ObRYxetAaN	57738.0	RT @glamsham: Kartik Aaryan test positive for COVID-19; Shehnaaz Gill pray for his speedy recovery Link - https://t.co/7tuhfZNTds #glamshâ€¦	236.0	True	full
1079581	1079581	60598c5e4b1bd800389748b7	2021-03-23 06:36:09	[{"text":"Covid","indices":[20,26]},{"text":"msnbc","indices":[93,99]},{"text":"foxnews","indices":[100,108]},{"text":"nytimes","indices":[109,117]},{"text":"cnn","indices":[118,122]},{"text":"wsj","indices":[123,127]},{"text":"cnbc","indices":[128,133]},{"text":"politico","indices":[134,143]},{"text":"huffpost","indices":[144,153]},{"text":"newsmax","indices":[154,162]},{"text":"oan","indices":[…	[{"url":"https://t.co/7yemV9zEgt","expanded_url":"https://twitter.com/i/events/1374127215747551233","display_url":"twitter.com/i/events/13741â€¦","indices":[69,92]}]		[]	[]			Are the NeverEnding #Covid Lockdowns Making People Crazier? Angrier? https://t.co/7yemV9zEgt #msnbc #foxnewsâ€¦ https://t.co/iK6BjtczyW	839.0	True	full
1079582	1079582	60598c5e4b1bd800389748bd	2021-03-23 06:36:09	[]	[]	Tue Mar 23 06:34:23 +0000 2021	[{"text":"MassivMornings","indices":[0,15]},{"text":"RightToKnow","indices":[18,30]},{"text":"MassivMetro","indices":[220,232]}]	[{"url":"https://t.co/SFU1kkCZbo","expanded_url":"http://ndstream.net/massivmetro/live/","display_url":"ndstream.net/massivmetro/liâ€¦","indices":[242,265]}]	#MassivMornings | #RightToKnow âœŠðŸ�¾ ON THE LINE WITHâ˜Žï¸� @busisiweinc "Its important for Employees to know their Rights!Everyone is EQUAL in the eyes of the Law. No one is above the LAWâ�— - 7AM-10AM with @PennyLebyane on #MassivMetro ðŸ“» LISTEN https://t.co/SFU1kkCZbo	38126.0	RT @MassivMetro: #MassivMornings | #RightToKnow âœŠðŸ�¾ ON THE LINE WITHâ˜Žï¸� @busisiweinc "Its important for Employees to know their Rights!Everâ€¦	224617.0	True	full
1079583	1079583	60598c5f4b1bd800389748d1	2021-03-23 06:36:09	[]	[]	Tue Mar 23 03:07:55 +0000 2021	[{"text":"Biden","indices":[158,164]},{"text":"COVID19","indices":[230,238]}]	[{"url":"https://t.co/bMfrDfS9T2","expanded_url":"https://www.washingtonexaminer.com/washington-secrets/millions-of-illegal-immigrants-set-to-get-4-38-billion-in-biden-covid-cash","display_url":"washingtonexaminer.com/washington-secâ€¦","indices":[253,276]}]	8 U.S. Code Â§ 1325 ("Improper entry by alien") makes entering the United States illegally a federal crime. It's that one law seemingly never enforced. Now #Biden is poised to actually reward these illegal aliens with $4.38B in #COVID19 relief cash: https://t.co/bMfrDfS9T2	196679.0	RT @michaeljohns: 8 U.S. Code Â§ 1325 ("Improper entry by alien") makes entering the United States illegally a federal crime. It's that oneâ€¦	1265.0	True	full
1079584	1079584	60598c5f4b1bd800389748ff	2021-03-23 06:36:10	[]	[]	Tue Mar 23 00:14:40 +0000 2021	[]	[{"url":"https://t.co/7eQkaWogtF","expanded_url":"http://toi.in/4eqCia43/a24gk","display_url":"toi.in/4eqCia43/a24gk","indices":[248,271]}]	Rashmi Samant was so traumatised when she got back to India after a torrent of online abuse at Oxford that she was hospitalised. She is now in India doing her masters online and missing out on the real Oxford experience she had paid thousands for. https://t.co/7eQkaWogtF	12547.0	RT @naomi2009: Rashmi Samant was so traumatised when she got back to India after a torrent of online abuse at Oxford that she was hospitaliâ€¦	81.0	True	full
1079585	1079585	60598c5f4b1bd80038974901	2021-03-23 06:36:10	[{"text":"Colombia","indices":[0,9]},{"text":"CoronaVirus","indices":[109,121]},{"text":"Covid19","indices":[123,131]}]	[{"url":"https://t.co/oYS1b7Ymop","expanded_url":"https://m.facebook.com/groups/colombianosquevivimosenchicago/permalink/846337949252251/","display_url":"m.facebook.com/groups/colombiâ€¦","indices":[135,158]}]		[]	[]			#Colombia lleva 1.215.008 dosis aplicadas de las 3.236.194 vacunas de Covid 19 disponibles hasta el momento.â€¦ https://t.co/QSGLBTnks5	418.0	True	full
1079586	1079586	60598c5f4b1bd80038974905	2021-03-23 06:36:10	[]	[]	Tue Mar 23 06:29:03 +0000 2021	[]	[{"url":"https://t.co/WgC9qKrSPw","expanded_url":"https://tdy.sg/3vTF1TR","display_url":"tdy.sg/3vTF1TR","indices":[123,146]}]	Singapore, Malaysia to work towards recognising Covid-19 vaccine certificates, 'progressively restore' cross-border travel https://t.co/WgC9qKrSPw https://t.co/K17IDbhZwy	690425.0	RT @TODAYonline: Singapore, Malaysia to work towards recognising Covid-19 vaccine certificates, 'progressively restore' cross-border travelâ€¦	178.0	True	full
1079587	1079587	60598c5f4b1bd8003897490b	2021-03-23 06:36:10	[]	[]	Mon Mar 22 07:18:26 +0000 2021	[]	[{"url":"https://t.co/RhIaMDmFZw","expanded_url":"https://www.eldiario.es/1_6fbd5a","display_url":"eldiario.es/1_6fbd5a","indices":[235,258]}]	Ni la bolsa, ni la vida pero mucha propaganda. Un documentado y excelente informe. - El mensaje triunfalista de Madrid frente a la pandemia se deshace. Los peores datos epidemiolÃ³gicos de EspaÃ±a y nada boyants resultados econÃ³micos https://t.co/RhIaMDmFZw en @eldiarioes	148520.0	RT @rosamariaartal: Ni la bolsa, ni la vida pero mucha propaganda. Un documentado y excelente informe. - El mensaje triunfalista de Madriâ€¦	173.0	True	full
1079588	1079588	60598c5f4b1bd8003897490d	2021-03-23 06:36:10	[]	[]	Tue Mar 23 06:35:49 +0000 2021	[{"text":"Colombia","indices":[0,9]},{"text":"CoronaVirus","indices":[109,121]},{"text":"Covid19","indices":[123,131]}]	[{"url":"https://t.co/ZJbrFKS0t5","expanded_url":"https://m.facebook.com/groups/832605190120646/permalink/3700313156683154/","display_url":"m.facebook.com/groups/8326051â€¦","indices":[135,158]}]	#Colombia lleva 1.215.008 dosis aplicadas de las 3.236.194 vacunas de Covid 19 disponibles hasta el momento. #CoronaVirus. #Covid19. https://t.co/ZJbrFKS0t5	418.0	RT @jdkellyg: #Colombia lleva 1.215.008 dosis aplicadas de las 3.236.194 vacunas de Covid 19 disponibles hasta el momento. #CoronaVirus. #Câ€¦	1899.0	True	full
1079589	1079589	60598c604b1bd80038974927	2021-03-23 06:36:11	[]	[]	Mon Mar 22 22:26:38 +0000 2021	[]	[{"url":"https://t.co/zhTJe2l1pw","expanded_url":"https://www.independent.co.uk/news/uk/politics/government-plane-union-flag-paint-livery-b1820418.html","display_url":"independent.co.uk/news/uk/politiâ€¦","indices":[230,253]}]	Appalling. Govt acquires *second*, brand new red, white &amp; blue â€˜Brexit jetâ€™ for Boris Johnson. Costs to be disclosed at later date. With our NHS morale &amp; small businesses breaking, this seems dangerously beyond crass. https://t.co/zhTJe2l1pw	183370.0	RT @mikegalsworthy: Appalling. Govt acquires *second*, brand new red, white &amp; blue â€˜Brexit jetâ€™ for Boris Johnson. Costs to be disclosedâ€¦	1896.0	True	full
1079590	1079590	60598c604b1bd80038974949	2021-03-23 06:36:11	[]	[{"url":"https://t.co/yPlNH56cB7","expanded_url":"https://www.enmnews.com/2021/03/23/un-women-urges-world-to-press-gender-equality-post-pandemic/","display_url":"enmnews.com/2021/03/23/un-â€¦","indices":[252,275]}]		[]	[]			UNITED NATIONS (AP) - The U.N.â€™s premiere global body fighting for gender equality should be tackling the yawning gâ€¦ https://t.co/6KEOyeu4I0	219.0	True	full
1079591	1079591	60598c604b1bd8003897494f	2021-03-23 06:36:11	[]	[{"url":"https://t.co/2lNgSuFqiZ","expanded_url":"https://is.gd/fQqKwh","display_url":"is.gd/fQqKwh","indices":[144,167]}]		[]	[]			Â¿Que es El Crup Laringeo? SÃ­ntomas y Tratamiento!!! Â¿Que es el crup?, el crup laringeo se refiere a una infecciÃ³n dâ€¦ https://t.co/KYjtKOaqTu	564.0	True	full
1079592	1079592	60598c604b1bd8003897495d	2021-03-23 06:36:11	[]	[]	Tue Mar 23 03:35:26 +0000 2021	[]	[{"url":"https://t.co/ycs8EnLpna","expanded_url":"https://www.devex.com/news/covid-19-vaccine-developer-in-vietnam-willing-to-share-data-99413","display_url":"devex.com/news/covid-19-â€¦","indices":[191,214]}]	Vietnam is developing 4 COVID-19 vaccines, and the first one could be available in Sep 2021. But more importantly, COVID-19 vaccine developer in Vietnam is willing to share data. @LunaOi_VN https://t.co/ycs8EnLpna	2194.0	RT @giaohoangvn: Vietnam is developing 4 COVID-19 vaccines, and the first one could be available in Sep 2021. But more importantly, COVID-1â€¦	168.0	True	full
1079593	1079593	60598c604b1bd8003897496b	2021-03-23 06:36:11	[]	[]	Mon Mar 22 19:28:58 +0000 2021	[]	[{"url":"https://t.co/mXedFZ8N9U","expanded_url":"https://lockdownsceptics.org/2021/03/22/a-defence-of-the-great-barrington-declaration/","display_url":"lockdownsceptics.org/2021/03/22/a-dâ€¦","indices":[221,244]}]	Lockdown Sceptics has published an excellent, very thorough demolition of the critique of the Great Barrington Declaration set out in Anti-Virus: COVID-19 FAQ, the oddly-named, now moribund site set up by @NeilDotObrien. https://t.co/mXedFZ8N9U	155156.0	RT @toadmeister: Lockdown Sceptics has published an excellent, very thorough demolition of the critique of the Great Barrington Declarationâ€¦	147.0	True	full
1079594	1079594	60598c614b1bd8003897497f	2021-03-23 06:36:11	[]	[]	Mon Mar 22 14:11:32 +0000 2021	[]	[{"url":"https://t.co/DDQLIaJMxM","expanded_url":"https://www.nytco.com/person/aina-j-khan/","display_url":"nytco.com/person/aina-j-â€¦","indices":[257,280]}]	After countless job rejections, immense financial and emotional pandemic struggles, I am over the moon to share I will be joining the @nytimes as their first International Fellow in June. I was up against 450 applicants. But 7 interviews later, here I am. https://t.co/DDQLIaJMxM	8567.0	RT @ainajkhan: After countless job rejections, immense financial and emotional pandemic struggles, I am over the moon to share I will be joâ€¦	15368.0	True	full
1079595	1079595	60598c614b1bd8003897498b	2021-03-23 06:36:12	[]	[]	Mon Mar 22 14:31:33 +0000 2021	[{"text":"mfKBacktoFutrure","indices":[57,74]}]	[{"url":"https://t.co/IBKB4WjZ3m","expanded_url":"https://www.youtube.com/mfkfrankfurt","display_url":"youtube.com/mfkfrankfurt","indices":[230,253]}]	Dietmar Dath liest am Mittwoch im Rahmen der Ausstellung #mfKBacktoFutrure aus dem Buch "The Companions", in dem Katie M. Flynn eine Pandemie in der Zukunft erdacht hat, die der Corona-RealitÃ¤t erstaunlich nahe kommt. Online via: https://t.co/IBKB4WjZ3m ^tno https://t.co/ptpVy7a9Yo	9605.0	RT @mfk_frankfurt: Dietmar Dath liest am Mittwoch im Rahmen der Ausstellung #mfKBacktoFutrure aus dem Buch "The Companions", in dem Katie Mâ€¦	291.0	True	full
1079596	1079596	60598c614b1bd800389749a1	2021-03-23 06:36:12	[]	[]	Sun Mar 21 16:48:05 +0000 2021	[]	[{"url":"https://t.co/B4Vl8nnxSH","expanded_url":"https://nbcnews.to/2P9oJ8m","display_url":"nbcnews.to/2P9oJ8m","indices":[229,252]}]	Despite Covid-19 hot spots in South Florida and the state surpassing 2M coronavirus cases, throngs of college students and young people celebrate spring break. The city of Miami Beach on Saturday declared a state of emergency. https://t.co/B4Vl8nnxSH	8408335.0	RT @NBCNews: Despite Covid-19 hot spots in South Florida and the state surpassing 2M coronavirus cases, throngs of college students and youâ€¦	250.0	True	full
1079597	1079597	60598c614b1bd800389749a9	2021-03-23 06:36:12	[{"text":"immobilier","indices":[0,11]},{"text":"habitation","indices":[34,45]},{"text":"rÃ©sidencessecondaires","indices":[56,78]},{"text":"patrimoine","indices":[162,173]},{"text":"fiscalitÃ©","indices":[175,185]}]	[{"url":"https://t.co/kYeZgxGSGS","expanded_url":"https://questions.assemblee-nationale.fr/q15/15-24069QE.htm","display_url":"questions.assemblee-nationale.fr/q15/15-24069QEâ€¦","indices":[136,159]}]		[]	[]			#immobilier : Quid de la taxe dâ€™ #habitation pour les #rÃ©sidencessecondaires rendues inutilisables pendant les coâ€¦ https://t.co/2XqVpUCtKI	812.0	True	full
1079598	1079598	60598c614b1bd800389749ad	2021-03-23 06:36:12	[]	[]	Mon Mar 22 20:30:01 +0000 2021	[]	[{"url":"https://t.co/hhDQuQ1top","expanded_url":"https://news.sky.com/videos","display_url":"news.sky.com/videos","indices":[168,191]}]	Scientists at the foot of a volcano in Iceland's south-west used its lava as a giant grill to cook up a sausage snack as they studied the eruption ðŸŒ­ More videos here: https://t.co/hhDQuQ1top https://t.co/VBVebwIKys	7036212.0	RT @SkyNews: Scientists at the foot of a volcano in Iceland's south-west used its lava as a giant grill to cook up a sausage snack as theyâ€¦	82.0	True	full
1079599	1079599	60598c614b1bd800389749cb	2021-03-23 06:36:12	[]	[]	Tue Mar 23 01:10:02 +0000 2021	[]	[{"url":"https://t.co/35o8zffwRa","expanded_url":"https://www.elmananerodiario.com/pandemia-gobierno-compra-insumos-mal-tarde/","display_url":"elmananerodiario.com/pandemia-gobieâ€¦","indices":[193,216]}]	De acuerdo al Imco, las instituciones de salud del gobierno federal reaccionaron tarde, compraron mal y de manera muy opaca equipos e insumos mÃ©dicos para atender la emergencia sanitaria.ðŸ¤¦ðŸ�»â€�â™‚ï¸� https://t.co/35o8zffwRa	6667232.0	RT @brozoxmiswebs: De acuerdo al Imco, las instituciones de salud del gobierno federal reaccionaron tarde, compraron mal y de manera muy opâ€¦	407.0	True	full
1079600	1079600	60598c624b1bd800389749e1	2021-03-23 06:36:12	[]	[]	Mon Mar 22 15:17:13 +0000 2021	[{"text":"UCIPediÃ¡trica","indices":[86,100]}]	[{"url":"https://t.co/xHZb6msiZv","expanded_url":"https://concomitentes.org/media/pages/diario/bibliografia-cuidado-emocional/1916092192-1592298214/presentacion-cuidados-emocionales-en-uci-pediatrica-una-revision-bibliografica-sara-miguel-psicologa-clinica-infanto-juvenil.pdf","display_url":"concomitentes.org/media/pages/diâ€¦","indices":[257,280]}]	La salud mental, invisibilizada, es el motor del cuerpo. âž¡ï¸�En nuestra concomitancia #UCIPediÃ¡trica desarrollamos una investigaciÃ³n sobre el cuidado emocional en pacientes pediÃ¡tricos. âž¡ï¸�AquÃ­ compartimos la presentaciÃ³n con las principales conclusiones. . https://t.co/xHZb6msiZv https://t.co/nJaLA1InzK	504.0	RT @concomitentes: La salud mental, invisibilizada, es el motor del cuerpo. âž¡ï¸�En nuestra concomitancia #UCIPediÃ¡trica desarrollamos una iâ€¦	324.0	True	full
1079601	1079601	60598c624b1bd800389749e7	2021-03-23 06:36:12	[]	[]	Tue Mar 23 04:08:38 +0000 2021	[]	[{"url":"https://t.co/RVxrUzN5X5","expanded_url":"https://www.wsj.com/articles/western-culture-elites-are-giving-away-lenins-rope-11616433858","display_url":"wsj.com/articles/westeâ€¦","indices":[188,211]}]	The Chinese leadership understands that the greatest ideological weapon it holds in its struggle with America is U.S. elitesâ€™ gleeful enthusiasm for self-destruction, writes @gerardtbaker https://t.co/RVxrUzN5X5	411578.0	RT @Ayaan: The Chinese leadership understands that the greatest ideological weapon it holds in its struggle with America is U.S. elitesâ€™ glâ€¦	316.0	True	full
1079602	1079602	60598c624b1bd800389749e9	2021-03-23 06:36:12	[]	[]	Mon Mar 22 21:25:33 +0000 2021	[{"text":"rÃ©as","indices":[30,35]},{"text":"Covid19","indices":[36,44]}]	[{"url":"https://t.co/y11cya2L1X","expanded_url":"https://twitter.com/momotchiii/status/1351552779031089152","display_url":"twitter.com/momotchiii/staâ€¦","indices":[155,178]}]	Les chiffres des morts et des #rÃ©as #Covid19 de SantÃ© Publique France ne correspondent plus Ã la rÃ©alitÃ©. Retweetez pour ceux qui ne sont pas au courant! https://t.co/y11cya2L1X	15323.0	RT @momotchiii: Les chiffres des morts et des #rÃ©as #Covid19 de SantÃ© Publique France ne correspondent plus Ã la rÃ©alitÃ©. Retweetez pour câ€¦	119.0	True	full
1079603	1079603	60598c624b1bd800389749f3	2021-03-23 06:36:12	[{"text":"CryptoNews","indices":[0,11]},{"text":"LatokenApp","indices":[167,178]}]	[{"url":"https://t.co/4TVyKOzmv7","expanded_url":"https://t.me/latoken_airdrops_bot?start=dj3yakyf-airdrop_DFN-source_twp79","display_url":"t.me/latoken_airdroâ€¦","indices":[223,246]}]		[]	[]			#CryptoNews: Cryptocurrency exchange LATOKEN registered 100% growth in mobile app downloads in just two months, thaâ€¦ https://t.co/Sq7fY51H4j	7.0	True	full
1079604	1079604	60598c624b1bd800389749f5	2021-03-23 06:36:13	[]	[]	Mon Mar 22 22:28:37 +0000 2021	[]	[{"url":"https://t.co/yBd7qFMR17","expanded_url":"https://twitter.com/benrileysmith/status/1374117899007311881","display_url":"twitter.com/benrileysmith/â€¦","indices":[184,207]}]	If they manage to get this through itâ€™ll be compulsory Covid vaccinations for all NHS workers next. Then teachers. Then bus drivers, taxi drivers. It must be stopped. This is tyranny. https://t.co/yBd7qFMR17	74958.0	RT @NeilClark66: If they manage to get this through itâ€™ll be compulsory Covid vaccinations for all NHS workers next. Then teachers. Then buâ€¦	450.0	True	full
1079605	1079605	60598c624b1bd800389749f7	2021-03-23 06:36:13	[]	[]	Tue Mar 23 04:55:32 +0000 2021	[]	[{"url":"https://t.co/pK5RdrcABM","expanded_url":"https://bit.ly/3tD6I1j","display_url":"bit.ly/3tD6I1j","indices":[216,239]}]	El abandono de las infraestructuras educativas en los pueblos indÃ­genas afecta aproximadamente a unos 15 mil niÃ±os, que corresponden a los subsistemas de educaciÃ³n inicial, primaria y bachillerato, segÃºn @ackapekape https://t.co/pK5RdrcABM. https://t.co/ONV62yMOJ8	177039.0	RT @CorreodelCaroni: El abandono de las infraestructuras educativas en los pueblos indÃ­genas afecta aproximadamente a unos 15 mil niÃ±os, quâ€¦	1111.0	True	full
1079606	1079606	60598c624b1bd80038974a0d	2021-03-23 06:36:13	[{"text":"Vinted","indices":[117,124]},{"text":"chollos","indices":[125,133]},{"text":"enventa","indices":[134,142]},{"text":"MonsterHigh","indices":[143,155]},{"text":"munecas","indices":[156,164]},{"text":"ofertas","indices":[165,173]}]	[{"url":"https://t.co/nyv8gr6y2h","expanded_url":"https://www.vinted.es/enfants/poupees/980614025-vendo-lote-de-11-munecas-de-monster-high-sin-sus-soportes","display_url":"vinted.es/enfants/poupeeâ€¦","indices":[175,198]}]		[]	[]			Vendo lote de muÃ±ecas monster high,en total son 11 con sus tres chicos monstruos,todos perfectos,para coleccionistaâ€¦ https://t.co/4yIjI5wnJC	77.0	True	full
1079607	1079607	60598c624b1bd80038974a17	2021-03-23 06:36:13	[]	[]	Mon Mar 22 16:41:33 +0000 2021	[{"text":"Pflexit","indices":[65,73]}]	[{"url":"https://t.co/ek9b3gRHz7","expanded_url":"https://m.tagesspiegel.de/politik/zu-hohe-belastung-in-der-corona-krise-hoffentlich-stirbt-niemand-weil-ich-nicht-mehr-kann/27022306.html","display_url":"m.tagesspiegel.de/politik/zu-hohâ€¦","indices":[160,183]}]	GroÃŸartiges Interview unserer groÃŸartigen @SrUnbequem Ã¼ber ihren #Pflexit und warum noch weitere Kolleg*innen folgen werden. Bitte lesen und fleiÃŸig teilen /vt https://t.co/ek9b3gRHz7	3898.0	RT @PflegeDie: GroÃŸartiges Interview unserer groÃŸartigen @SrUnbequem Ã¼ber ihren #Pflexit und warum noch weitere Kolleg*innen folgen werden.â€¦	466.0	True	full
1079608	1079608	60598c624b1bd80038974a19	2021-03-23 06:36:13	[]	[]	Tue Mar 23 04:44:52 +0000 2021	[]	[{"url":"https://t.co/lnqpBls3oS","expanded_url":"https://twitter.com/orlandoguzman_/status/1374047583333666834","display_url":"twitter.com/orlandoguzman_â€¦","indices":[280,303]}]	Camarada diputado, me parece muy extraÃ±o que estÃ© pidiendo ayuda al meÃ³n para tratarse el virus con rendisivir, cuando hay miles de vacunas rusas traÃ­das para Uds por NM, ademÃ¡s, Ã©l en su Ãºltima cadena de radio y TV dijo que todos los pacientes tienen su tratamiento garantizado. https://t.co/lnqpBls3oS	26098.0	RT @zuricht94: Camarada diputado, me parece muy extraÃ±o que estÃ© pidiendo ayuda al meÃ³n para tratarse el virus con rendisivir, cuando hay mâ€¦	271.0	True	full
1079609	1079609	60598c624b1bd80038974a1b	2021-03-23 06:36:13	[]	[{"url":"https://t.co/NRbbcmPJ2H","expanded_url":"https://www.nytimes.com/live/2021/03/22/world/covid-vaccine-coronavirus-cases?campaign_id=60&emc=edit_na_20210323&instance_id=0&nl=breaking-news&ref=headline&regi_id=95921644&segment_id=53979&user_id=b1153916136546dfebf34e8a40f8134a","display_url":"nytimes.com/live/2021/03/2â€¦","indices":[150,173]}]		[]	[]			U.S. officials said AstraZeneca might have included outdated information from its Covid-19 vaccine trial, providingâ€¦ https://t.co/DAAZW0M3Kl	11827.0	True	full
1079610	1079610	60598c624b1bd80038974a29	2021-03-23 06:36:13	[]	[{"url":"https://t.co/Rq18BgNScq","expanded_url":"https://www.trustwalets.com","display_url":"trustwalets.com","indices":[239,262]}]		[]	[]			@klachnikov60 @binance @RampDefi Trust wallet is having a reward program of 200ETH &amp; 10,000$TWT to be disbursed toâ€¦ https://t.co/DPcbDMShU5	25.0	True	full
1079611	1079611	60598c634b1bd80038974a3f	2021-03-23 06:36:13	[{"text":"France","indices":[43,50]},{"text":"vaccination","indices":[52,64]},{"text":"COVID19","indices":[65,73]},{"text":"coronavirus","indices":[74,86]},{"text":"TesYeuxSurLeMonde","indices":[88,106]},{"text":"Alaininfos","indices":[107,118]}]	[{"url":"https://t.co/tdDg4nxJIx","expanded_url":"https://fr.al-ain.com/article/au-moins-35-vaccinodromes","display_url":"fr.al-ain.com/article/au-moiâ€¦","indices":[120,143]}]		[]	[]			Au moins 35 Â« vaccinodromes Â» ouvriront en #France #vaccination #COVID19 #coronavirus #TesYeuxSurLeMondeâ€¦ https://t.co/ND9JGOcBNu	61176.0	True	full
1079612	1079612	60598c634b1bd80038974a47	2021-03-23 06:36:13	[]	[]	Sun Mar 21 17:24:58 +0000 2021	[{"text":"ONEV1","indices":[219,225]},{"text":"DemVoice1","indices":[226,236]},{"text":"wtpBLUE","indices":[237,245]},{"text":"fresh","indices":[246,252]}]	[{"url":"https://t.co/UTNnCYCyF5","expanded_url":"https://thehill.com/homenews/news/544200-texas-roadhouse-ceo-dies-amid-unbearable-post-covid-related-symptoms-family","display_url":"thehill.com/homenews/news/â€¦","indices":[253,276]}]	TX Roadhouse CEO committed suicide as a result of unbearable Coivd symptoms Kenty Taylor gave away his salary to his employees he was only 65 yrs old Yet Abbott has opened TX up for more to experience Covid symptoms #ONEV1 #DemVoice1 #wtpBLUE #fresh https://t.co/UTNnCYCyF5 https://t.co/in4BY3ecSS	21491.0	RT @maura_resister: TX Roadhouse CEO committed suicide as a result of unbearable Coivd symptoms Kenty Taylor gave away his salary to his eâ€¦	32.0	True	full
1079613	1079613	60598c634b1bd80038974a73	2021-03-23 06:36:14	[]	[]	Tue Mar 23 06:35:05 +0000 2021	[]	[{"url":"https://t.co/e5NRwSaUrW","expanded_url":"https://qz.com/india/1985855/more-poverty-smaller-middle-class-in-india-china-in-pandemic/","display_url":"qz.com/india/1985855/â€¦","indices":[146,169]}]	There was a time not too long ago when India was recognised for pulling millions out of poverty. Today, our reputation has taken a massive hit. https://t.co/e5NRwSaUrW	54280.0	RT @ProfCong: There was a time not too long ago when India was recognised for pulling millions out of poverty. Today, our reputation has taâ€¦	1183.0	True	full
1079614	1079614	60598c634b1bd80038974a8d	2021-03-23 06:36:14	[]	[]	Tue Mar 23 01:17:46 +0000 2021	[]	[{"url":"https://t.co/D6jjEKZMWp","expanded_url":"https://www.youtube.com/watch?v=d0H47pJtugM","display_url":"youtube.com/watch?v=d0H47pâ€¦","indices":[193,216]}]	@BenHope1981 Ã„rztin rechnet ab mit Corona-Politik: "Die Zahlen, die sie uns prÃ¤sentieren, sind manipulativ" ..es geht nicht um Medizin.. rÃ¤t auch Ã„lteren zu warten, da zu wenig bekannt usw. .. https://t.co/D6jjEKZMWp @renzsch	1091.0	RT @changeworld2: @BenHope1981 Ã„rztin rechnet ab mit Corona-Politik: "Die Zahlen, die sie uns prÃ¤sentieren, sind manipulativ" ..es geht nicâ€¦	1098.0	True	full
1079615	1079615	60598c644b1bd80038974aa1	2021-03-23 06:36:15	[]	[{"url":"https://t.co/dj32btqw44","expanded_url":"https://open.spotify.com/track/52CBUrIdyf8tbZaUY9iawE?si=Yvz4Q9_VQ1Wmi2hsiWGxSw","display_url":"open.spotify.com/track/52CBUrIdâ€¦","indices":[133,156]}]		[]	[]			itâ€™s been a while since i listened to a cute concept song and the chorus of this song keeps running on my head UGHâ€¦ https://t.co/lyX3iuaX8m	314.0	True	full
1079616	1079616	60598c644b1bd80038974aaf	2021-03-23 06:36:15	[]	[]	Mon Mar 22 19:33:42 +0000 2021	[]	[{"url":"https://t.co/xbw6IE3mGo","expanded_url":"https://www.newtral.es/bulo-coronavirus-no-aislado-secuenciado-purificado/20210322/","display_url":"newtral.es/bulo-coronavirâ€¦","indices":[242,265]}]	Afirmar cosas como que el coronavirus no ha sido aislado o secuenciado es equivalente a decir que la tierra es plana. De hecho, es algo que se hace de forma rutinaria en muchos laboratorios independientes alrededor del mundo ðŸŒ� (Sigue ðŸ‘‡1/n) https://t.co/xbw6IE3mGo	3974.0	RT @JoseMJG_: Afirmar cosas como que el coronavirus no ha sido aislado o secuenciado es equivalente a decir que la tierra es plana. De hecâ€¦	273.0	True	full
1079617	1079617	60598c644b1bd80038974ab5	2021-03-23 06:36:15	[{"text":"Lohngleichheitsanalyse","indices":[37,60]},{"text":"Audit","indices":[227,233]}]	[{"url":"https://t.co/v1SfZ9rZ3b","expanded_url":"https://kpmgswitzerland.smh.re/IcU","display_url":"kpmgswitzerland.smh.re/IcU","indices":[234,257]}]		[]	[]			Verpflichtung zur DurchfÃ¼hrung einer #Lohngleichheitsanalyse: Michael Herzog und Beatrice Loch haben die vier grÃ¶ssâ€¦ https://t.co/0572Wwt1mw	74.0	True	full
1079618	1079618	60598c644b1bd80038974ad3	2021-03-23 06:36:15	[{"text":"genÃ©tica","indices":[11,20]},{"text":"covid19","indices":[35,43]},{"text":"hombres","indices":[61,69]},{"text":"testosterona","indices":[89,102]},{"text":"variaciÃ³ngenÃ©tica","indices":[141,159]}]	[{"url":"https://t.co/SuKP7wvbt9","expanded_url":"https://www.sciencedirect.com/science/article/pii/S2352396421000396","display_url":"sciencedirect.com/science/articlâ€¦","indices":[254,277]}]		[]	[]			ðŸ›‘ La clave #genÃ©tica de por quÃ© la #covid19 afecta mÃ¡s a los #hombres: el receptor de la #testosterona Un estudio iâ€¦ https://t.co/oTEwCb5SgL	1080.0	True	full
1079619	1079619	60598c644b1bd80038974add	2021-03-23 06:36:15	[]	[]	Tue Mar 23 06:24:51 +0000 2021	[]	[{"url":"https://t.co/P2LUPc82CQ","expanded_url":"https://www.nytimes.com/live/2021/03/22/world/covid-vaccine-coronavirus-cases/us-health-officials-question-results-from-astrazenecas-vaccine-trial-hours-after-theyre-released","display_url":"nytimes.com/live/2021/03/2â€¦","indices":[257,280]}]	News: NIH just put out a highly unusual statement saying the monitoring board for the $AZN US trial "expressed concern that AstraZeneca may have included outdated information from that trial, which may have provided an incomplete view of the efficacy data" https://t.co/P2LUPc82CQ	22597.0	RT @RebeccaDRobbins: News: NIH just put out a highly unusual statement saying the monitoring board for the $AZN US trial "expressed concernâ€¦	191.0	True	full
1079620	1079620	60598c644b1bd80038974ae1	2021-03-23 06:36:15	[]	[]	Tue Mar 23 06:21:07 +0000 2021	[]	[{"url":"https://t.co/uWycbDSPKC","expanded_url":"https://twitter.com/mama_hawi/status/1371002215578603520","display_url":"twitter.com/mama_hawi/statâ€¦","indices":[128,151]}]	What if about 15 or 20 or 25 or 30 or even more of us ordered some Chicken Biriyani from her today. Since it is a Tuesday..... https://t.co/uWycbDSPKC	4878.0	RT @tess_njoroge: What if about 15 or 20 or 25 or 30 or even more of us ordered some Chicken Biriyani from her today. Since it is a Tuesdaâ€¦	189.0	True	full
1079621	1079621	60598c654b1bd80038974aeb	2021-03-23 06:36:15	[]	[]	Sun Mar 21 17:00:17 +0000 2021	[]	[{"url":"https://t.co/yxFSwbHFJ4","expanded_url":"https://api.whatsapp.com/send?phone=966534566666","display_url":"api.whatsapp.com/send?phone=966â€¦","indices":[179,202]},{"url":"https://t.co/oyIMLIzvke","expanded_url":"http://www.ertwa.com.sa","display_url":"ertwa.com.sa","indices":[255,278]}]	ØªÙ†Ù�ÙŠØ° Ù…Ø«Ù„ Ù‡Ø°Ø§ Ø§Ù„Ø¬Ø§Ù…Ø¹ Ù�ÙŠ Ø§Ù„Ù‡Ù†Ø¯ ðŸ‘‡ðŸ�¼ Ø¨Ù€ 112 Ø§Ù„Ù� Ø±ÙŠØ§Ù„ (Ø´Ø§Ù…Ù„ Ø§Ù„Ø¨Ø¦Ø± ÙˆØ§Ù„Ù…ÙˆØ§Ø¶Ø¦) ÙŠØ¨Ø¯Ø£ Ø­Ù�Ø± Ø§Ù„Ø¢Ø¨Ø§Ø± Ù…Ù† 999Ø±ÙŠØ§Ù„ ÙˆØ§Ù„Ø¨Ø¦Ø± Ø¨Ø§Ù„Ù…Ø¶Ø®Ø© ÙˆØ§Ù„ØµÙ†Ø§Ø¨ÙŠØ± Ø¨2400 (Ù†ÙˆØ«Ù‚ Ù„Ùƒ Ø¬Ù…ÙŠØ¹ Ù…Ø±Ø§Ø­Ù„ Ø§Ù„ØªÙ†Ù�ÙŠØ°) Ù„Ù„Ø¥Ø³ØªÙ�Ø³Ø§Ø± ÙˆØ§ØªØ³Ø§Ø¨: https://t.co/yxFSwbHFJ4 Ù„Ù…Ø´Ø§Ù‡Ø¯Ø© Ø¨Ù‚ÙŠØ© Ø§Ù„Ù…Ø´Ø§Ø±ÙŠØ¹ Ù…Ù† Ø¢Ø¨Ø§Ø± ÙˆÙ…Ø³Ø§Ø…	57917.0	RT @almubashirat: ØªÙ†Ù�ÙŠØ° Ù…Ø«Ù„ Ù‡Ø°Ø§ Ø§Ù„Ø¬Ø§Ù…Ø¹ Ù�ÙŠ Ø§Ù„Ù‡Ù†Ø¯ ðŸ‘‡ðŸ�¼ Ø¨Ù€ 112 Ø§Ù„Ù� Ø±ÙŠØ§Ù„ (Ø´Ø§Ù…Ù„ Ø§Ù„Ø¨Ø¦Ø± ÙˆØ§Ù„Ù…ÙˆØ§Ø¶Ø¦) ÙŠØ¨Ø¯Ø£ Ø­Ù�Ø± Ø§Ù„Ø¢Ø¨Ø§Ø± Ù…Ù† 999Ø±ÙŠØ§Ù„ ÙˆØ§Ù„Ø¨Ø¦Ø± Ø¨Ø§Ù„Ù…Ø¶Ø®Ø© ÙˆØ§Ù„ØµÙ†Ø§â€¦	25.0	True	full
1079622	1079622	60598c654b1bd80038974af3	2021-03-23 06:36:15	[]	[]	Tue Mar 23 02:45:45 +0000 2021	[]	[{"url":"https://t.co/DAUWzDDz5b","expanded_url":"http://continue.La","display_url":"continue.La","indices":[144,167]}]	Invito a todos los q amamos a los animales a difundir este tweeter por Wassap, correo etc a cada uno de nuestros contactos. Hagamos q la cadena https://t.co/DAUWzDDz5b UniÃ³n hace la fuerza. Y mÃ¡s aÃºn por esta causa para los q no tienen voz.ðŸ™�ðŸ�¼ðŸ™�ðŸ�¼	22.0	RT @Aniceta58: Invito a todos los q amamos a los animales a difundir este tweeter por Wassap, correo etc a cada uno de nuestros contactos.â€¦	134.0	True	full
1079623	1079623	60598c654b1bd80038974b21	2021-03-23 06:36:16	[]	[]	Mon Mar 22 13:34:04 +0000 2021	[{"text":"esclerosismÃºltiple","indices":[123,142]}]	[{"url":"https://t.co/mQv7WuGdzI","expanded_url":"https://www.sen.es/recomendaciones-de-vacunacion-covid-19/2847-grupo-de-estudio-de-enfermedades-desmielinizantes-de-la-sociedad-espanola-de-neurologia-vacunacion-sars-cov-2-en-esclerosis-multiple-recomendaciones-para-neurologos","display_url":"sen.es/recomendacioneâ€¦","indices":[144,167]}]	Recomendaciones del grupo de enfermedades desmielinizantes de la @seneurologia para la vacunaciÃ³n COVID19 en pacientes con #esclerosismÃºltiple https://t.co/mQv7WuGdzI	1363.0	RT @mendibe_mar: Recomendaciones del grupo de enfermedades desmielinizantes de la @seneurologia para la vacunaciÃ³n COVID19 en pacientes conâ€¦	2024.0	True	full
1079624	1079624	60598c654b1bd80038974b27	2021-03-23 06:36:16	[]	[]	Tue Mar 23 01:17:34 +0000 2021	[]	[{"url":"https://t.co/l5i2f3h14w","expanded_url":"https://www.cnn.com/videos/world/2021/03/22/brazil-coronavirus-bolsonaro-sao-paulo-governor-joao-doria-intv-intl-ldn-vpx.cnn","display_url":"cnn.com/videos/world/2â€¦","indices":[120,143]}]	Na CNN americana, DÃ³ria chama Bolsonaro de â€œlÃ­der psicopataâ€� e diz que sistema de saÃºde estÃ¡ em colapso no Brasil todo https://t.co/l5i2f3h14w	50615.0	RT @SamPancher: Na CNN americana, DÃ³ria chama Bolsonaro de â€œlÃ­der psicopataâ€� e diz que sistema de saÃºde estÃ¡ em colapso no Brasil todo httâ€¦	83.0	True	full
1079625	1079625	60598c654b1bd80038974b29	2021-03-23 06:36:16	[]	[]	Mon Mar 22 19:42:19 +0000 2021	[{"text":"SinMedicinas","indices":[167,180]}]	[{"url":"https://t.co/KTWdliJY1X","expanded_url":"https://elcomentario.ucol.mx/denuncian-papas-de-ninos-con-cancer-fallo-de-resonador-magnetico/","display_url":"elcomentario.ucol.mx/denuncian-papaâ€¦","indices":[253,276]}]	"Los padres de niÃ±os con cÃ¡ncer aseguran que no se van a quedar callados â€œviendo como sus hijos se mueren por lo que van a continuar con sus protestasâ€�, y piden apoyo #SinMedicinas porque la falta de quimioterapias ocurre en varias entidades del paÃ­s" https://t.co/KTWdliJY1X	18612.0	RT @MrLotario: "Los padres de niÃ±os con cÃ¡ncer aseguran que no se van a quedar callados â€œviendo como sus hijos se mueren por lo que van a câ€¦	1771.0	True	full
1079626	1079626	60598c654b1bd80038974b37	2021-03-23 06:36:16	[]	[]	Mon Mar 22 23:09:45 +0000 2021	[]	[{"url":"https://t.co/Bee1KdeNdc","expanded_url":"https://www.vice.com/en/article/dy8ngk/amazon-interrogated-worker-who-led-first-covid-19-strikes-nlrb-says","display_url":"vice.com/en/article/dy8â€¦","indices":[211,234]}]	National Labor Relations Board found Amazon regional manager, who said he was former FBI agent, illegally interrogated Jonathan Bailey, an Amazon worker and organizer of walkouts at facility in Queens, New York https://t.co/Bee1KdeNdc	63235.0	RT @kgosztola: National Labor Relations Board found Amazon regional manager, who said he was former FBI agent, illegally interrogated Jonatâ€¦	894.0	True	full
1079627	1079627	60598c654b1bd80038974b39	2021-03-23 06:36:16	[{"text":"outage","indices":[17,24]},{"text":"Comcast","indices":[34,42]},{"text":"Connecticut","indices":[46,58]},{"text":"Madison","indices":[105,113]},{"text":"Guilford","indices":[114,123]},{"text":"Branford","indices":[124,133]},{"text":"comcastcares","indices":[196,209]},{"text":"Comcastdown","indices":[210,222]},{"text":"Comcastoutage","indices":[223,237]},{"text":"nointernet","indices":[2…	[{"url":"https://t.co/NX8y93xGW9","expanded_url":"https://internet.fing.com/provider/Comcast%20Cable/US/Connecticut?utm_source=alert&utm_medium=twitter&utm_campaign=dropdetect","display_url":"internet.fing.com/provider/Comcaâ€¦","indices":[171,194]}]		[]	[]			ðŸš§ Minor Internet #outage ongoing: #Comcast in #Connecticut since 1:20 AM for one hour, 15 min, impacting #Madisonâ€¦ https://t.co/6obIiCbcou	16029.0	True	full
1079628	1079628	60598c664b1bd80038974b71	2021-03-23 06:36:17	[]	[]	Tue Mar 23 01:16:33 +0000 2021	[]	[{"url":"https://t.co/sUaEkcu3Qp","expanded_url":"https://truthandcons.substack.com/p/its-about-the-guns","display_url":"truthandcons.substack.com/p/its-about-thâ€¦","indices":[157,180]}]	I wrote about this a few days ago ... stop focusing on motive. Just don't do it. Focus on the guns. That's what makes these horrific mass shootings possible https://t.co/sUaEkcu3Qp	82284.0	RT @speechboy71: I wrote about this a few days ago ... stop focusing on motive. Just don't do it. Focus on the guns. That's what makes thesâ€¦	2578.0	True	full
1079629	1079629	60598c664b1bd80038974b7f	2021-03-23 06:36:17	[]	[]	Mon Mar 22 11:27:19 +0000 2021	[{"text":"bristol","indices":[44,52]},{"text":"clapham","indices":[53,61]}]	[{"url":"https://t.co/7U1D6LprEx","expanded_url":"https://www.wsws.org/en/articles/2020/03/16/mili-m16.html","display_url":"wsws.org/en/articles/20â€¦","indices":[145,168]}]	Read this. Inform yourself. Educate others. #bristol #clapham UK government uses coronavirus pandemic to ready military in â€œpublic orderâ€� role https://t.co/7U1D6LprEx	7346.0	RT @MFApeoplesparty: Read this. Inform yourself. Educate others. #bristol #clapham UK government uses coronavirus pandemic to ready militâ€¦	8548.0	True	full
1079630	1079630	60598c664b1bd80038974b8b	2021-03-23 06:36:17	[]	[]	Tue Feb 16 02:11:06 +0000 2021	[]	[{"url":"https://t.co/hcd0u9cunt","expanded_url":"https://justfor.fans/Santiago_pinta1","display_url":"justfor.fans/Santiago_pinta1","indices":[246,269]}]	Cute bear bred me. he hadn't cum in 5 days and I felt when his hot load filled my slutty hole! / Oso lindo me preÃ±Ã³ el culo. Llevaba 5 dÃ­as sin correrse y sentÃ­ cuando me llenÃ³ con su leche caliente! 15 minute video at / Video de 15 minutos en https://t.co/hcd0u9cunt https://t.co/Ti50hMaUBA	108945.0	RT @santiagopinta01: Cute bear bred me. he hadn't cum in 5 days and I felt when his hot load filled my slutty hole! / Oso lindo me preÃ±Ã³ elâ€¦	78.0	True	full
1079631	1079631	60598c674b1bd80038974b8d	2021-03-23 06:36:17	[]	[]	Tue Mar 23 06:36:07 +0000 2021	[]	[{"url":"https://t.co/NH9cCYxjQ4","expanded_url":"https://twitter.com/Kpopmap/status/1374219084435361792?s=19","display_url":"twitter.com/Kpopmap/statusâ€¦","indices":[112,135]}]	Guys its noting really important. I just shared it to show our support for ATEEZ ðŸ’œ Official tweet by @Kpopmap https://t.co/NH9cCYxjQ4	1392.0	RT @ATEEZ_KINGDOM: Guys its noting really important. I just shared it to show our support for ATEEZ ðŸ’œ Official tweet by @Kpopmap https://â€¦	106.0	True	full
1079632	1079632	60598c674b1bd80038974bbb	2021-03-23 06:36:18	[]	[]	Tue Mar 23 06:34:31 +0000 2021	[]	[{"url":"https://t.co/geAuEjiA5k","expanded_url":"https://twitter.com/ani/status/1374242321798066180","display_url":"twitter.com/ani/status/137â€¦","indices":[187,210]}]	The moment @PawarSpeaks brought Sri Julius Ribero to picture , it was obvious that MVA is trying to whitewash the whole matter . But , the rot is so deep that they will be more exposed . https://t.co/geAuEjiA5k	225445.0	RT @blsanthosh: The moment @PawarSpeaks brought Sri Julius Ribero to picture , it was obvious that MVA is trying to whitewash the whole matâ€¦	191.0	True	full
1079633	1079633	60598c674b1bd80038974bbf	2021-03-23 06:36:18	[]	[]	Tue Mar 23 06:04:46 +0000 2021	[{"text":"Airdrops","indices":[59,68]}]	[{"url":"https://t.co/vkurFxGCc7","expanded_url":"https://www.okex.vip/promotion/HQ9A","display_url":"okex.vip/promotion/HQ9A","indices":[101,124]},{"url":"https://t.co/Xynxld6Sek","expanded_url":"https://tokenpocket-gm.medium.com/new-users-can-get-15-usdt-by-registering-with-okex-f2fd7b48e03f","display_url":"tokenpocket-gm.medium.com/new-users-can-â€¦","indices":[235,258]}]	ðŸ”¥Big SurpriseðŸŽ‰ New Users Download @OKEx Can Get ðŸ’°15 USDT #Airdrops ðŸ’¥Registration (airdrop) link: https://t.co/vkurFxGCc7 ------ ðŸ”ºRetweet ðŸ”ºFollow @TokenPocket_TP and @OKEx 5 lucky users can share ðŸ’¸$500 $OKB on April 22nd Detailâ¬‡ï¸� https://t.co/Xynxld6Sek	30004.0	RT @TokenPocket_TP: ðŸ”¥Big SurpriseðŸŽ‰ New Users Download @OKEx Can Get ðŸ’°15 USDT #Airdrops ðŸ’¥Registration (airdrop) link: https://t.co/vkurFâ€¦	38.0	True	full
1079634	1079634	60598c674b1bd80038974bc7	2021-03-23 06:36:18	[]	[{"url":"https://t.co/39JSw5kGNQ","expanded_url":"https://www.bible.com/111/psa.18.2.niv","display_url":"bible.com/111/psa.18.2.nâ€¦","indices":[166,189]}]		[]	[]			â€œThe Lord is my rock, my fortress and my deliverer; my God is my rock, in whom I take refuge, my shield and the horâ€¦ https://t.co/Ro3HBi814b	208.0	True	full
1079635	1079635	60598c674b1bd80038974bd1	2021-03-23 06:36:18	[]	[]	Tue Mar 23 06:21:30 +0000 2021	[]	[{"url":"https://t.co/aa7W48b3ZK","expanded_url":"http://t.me/KitshouseX","display_url":"t.me/KitshouseX","indices":[105,128]}]	Nike Gym Hooded Kit Designed with Vjs pocket Promo: 15% discount Phone/Whatsapp: 08039562419 Telegram:https://t.co/aa7W48b3ZK Pls send DM / nationwide delivery https://t.co/0PcHq5WEdS	21690.0	RT @Kits_Shop: Nike Gym Hooded Kit Designed with Vjs pocket Promo: 15% discount Phone/Whatsapp: 08039562419 Telegram:https://t.co/aa7W48â€¦	15413.0	True	full
1079636	1079636	60598c674b1bd80038974bdd	2021-03-23 06:36:18	[]	[{"url":"https://t.co/G3BUjE4xHA","expanded_url":"https://arxiv.org/abs/2103.10951","display_url":"arxiv.org/abs/2103.10951","indices":[193,216]}]		[]	[]			ðŸ”¥New DALL-E? Paint by Word ðŸ”¥ Edit a generated image by painting a mask atany location of the image and specifyingâ€¦ https://t.co/bGBAbtyy8a	1348.0	True	full
1079637	1079637	60598c674b1bd80038974be3	2021-03-23 06:36:18	[]	[]	Tue Mar 23 05:29:30 +0000 2021	[]	[{"url":"https://t.co/jWQRMcyOPT","expanded_url":"https://twitter.com/YayathiPuru/status/1374208405720600576","display_url":"twitter.com/YayathiPuru/stâ€¦","indices":[289,312]}]	Firmly believe that Apex court back in 2018 had opportunity to once &amp; for all settle this debate but it chose to use vague words like 'routine' &amp; relied on constitutional statesmanship. Now the Union has taken it in its hand @YayathiPuru writes on GNCTDBill and it's implications https://t.co/jWQRMcyOPT	1053.0	RT @iam_anubhav: Firmly believe that Apex court back in 2018 had opportunity to once &amp; for all settle this debate but it chose to use vagueâ€¦	10487.0	True	full
1079638	1079638	60598c684b1bd80038974bf3	2021-03-23 06:36:18	[]	[]	Mon Mar 22 22:10:20 +0000 2021	[]	[{"url":"https://t.co/e48FZXCtRk","expanded_url":"https://www.lefigaro.fr/sciences/nantes-enquete-ouverte-apres-le-deces-d-un-etudiant-en-medecine-vaccine-avec-astrazeneca-20210322?utm_medium=Social&utm_source=Twitter#Echobox=1616451020","display_url":"lefigaro.fr/sciences/nanteâ€¦","indices":[212,235]}]	ðŸ”´ Un Ã©tudiant en mÃ©decine de 24 ans a Ã©tÃ© retrouvÃ© mort jeudi 18 mars, Ã Nantes. Il aurait Ã©tÃ© vaccinÃ© Ã l'AstraZeneca le 8 mars. Pour le moment, Â«aucun Ã©lÃ©ment ne permet de conclure en faveur du rÃ´le du vaccinÂ» https://t.co/e48FZXCtRk	3390740.0	RT @Le_Figaro: ðŸ”´ Un Ã©tudiant en mÃ©decine de 24 ans a Ã©tÃ© retrouvÃ© mort jeudi 18 mars, Ã Nantes. Il aurait Ã©tÃ© vaccinÃ© Ã l'AstraZeneca le 8â€¦	3657.0	True	full
1079639	1079639	60598c684b1bd80038974bf9	2021-03-23 06:36:18	[]	[]	Tue Mar 23 06:31:36 +0000 2021	[]	[{"url":"https://t.co/jr8wb4W8TG","expanded_url":"https://www.liberation.fr/societe/sante/vaccination-lintendance-suivra-20210322_KAAHVSYBAZBNHFNBLZFNCTKU5Q/","display_url":"liberation.fr/societe/sante/â€¦","indices":[234,257]}]	Si les Etats-Unis ont encore battu un record ce week-end, avec plus de 6,5 millions dâ€™injections en quarante-huit heures, la France apparaÃ®t comme lâ€™un des plus mauvais Ã©lÃ¨ves au monde en logistique dâ€™urgence. Mon Ã©dito dans â�¦@libeâ�© https://t.co/jr8wb4W8TG	21614.0	RT @dovalfon: Si les Etats-Unis ont encore battu un record ce week-end, avec plus de 6,5 millions dâ€™injections en quarante-huit heures, laâ€¦	27.0	True	full
1079640	1079640	60598c684b1bd80038974c0f	2021-03-23 06:36:19	[]	[]	Tue Mar 23 04:14:00 +0000 2021	[]	[{"url":"https://t.co/7QgjaYtYTw","expanded_url":"https://twitter.com/oliverdarcy/status/1374162773781975042","display_url":"twitter.com/oliverdarcy/stâ€¦","indices":[227,250]}]	Oliver - 15 people were shot at a party in Chicago 8 days ago and I donâ€™t think CNN took their police briefing live â€” why is that? In fact there are a lot of shootings like this. How does CNN decide which shootings to amplify? https://t.co/7QgjaYtYTw	179136.0	RT @robbystarbuck: Oliver - 15 people were shot at a party in Chicago 8 days ago and I donâ€™t think CNN took their police briefing live â€” whâ€¦	13988.0	True	full
1079641	1079641	60598c684b1bd80038974c35	2021-03-23 06:36:19	[]	[{"url":"https://t.co/hFXHB3H62h","expanded_url":"https://www.newschainonline.com/news/new-report-highlights-ways-for-government-to-tackle-disability-employment-gap-133954","display_url":"newschainonline.com/news/new-reporâ€¦","indices":[245,268]}]		[]	[]			Unemployment for disabled people is at an all time high ðŸ“ˆ Letâ€™s hope flexible working options introduced throughâ€¦ https://t.co/Gr5BJtgmSX	1565.0	True	full
1079642	1079642	60598c684b1bd80038974c3b	2021-03-23 06:36:19	[]	[]	Mon Mar 22 22:23:34 +0000 2021	[]	[{"url":"https://t.co/Tp2HMkRJoA","expanded_url":"https://www.telegraph.co.uk/politics/2021/03/22/care-home-staff-face-compulsory-covid-vaccination/?utm_content=telegraph&utm_medium=Social&utm_campaign=Echobox&utm_source=Twitter#Echobox=1616448834","display_url":"telegraph.co.uk/politics/2021/â€¦","indices":[205,228]}]	Be under NO illusions. The "people" driving these abhorrant laws....care not a fig for the elderly in the care homes. They couldn't care less about them. Because they are NOT what this thing is about ðŸ¤¨ https://t.co/Tp2HMkRJoA	120917.0	RT @FatEmperor: Be under NO illusions. The "people" driving these abhorrant laws....care not a fig for the elderly in the care homes. Theyâ€¦	471.0	True	full
1079643	1079643	60598c694b1bd80038974c51	2021-03-23 06:36:19	[{"text":"Covid19","indices":[136,144]},{"text":"Grundgesetz","indices":[145,157]},{"text":"Medien","indices":[158,165]}]	[{"url":"https://t.co/CI53BAHROW","expanded_url":"https://m.youtube.com/watch?v=EWQsht285YY","display_url":"m.youtube.com/watch?v=EWQshtâ€¦","indices":[112,135]}]		[]	[]			Trailer und Ausschnitte aus dem 1979 erschienenen Film "Die Hamburger Krankheit" von Peter Fleischmann (Regie):â€¦ https://t.co/mNhDlHsU4h	156.0	True	full
1079644	1079644	60598c694b1bd80038974c57	2021-03-23 06:36:19	[]	[]	Mon Mar 22 12:02:05 +0000 2021	[]	[{"url":"https://t.co/zOO9HV94XY","expanded_url":"https://www.eldiario.es/sociedad/ultima-hora-coronavirus-actualidad-politica-22-de-marzo_6_7331950_1065838.html","display_url":"eldiario.es/sociedad/ultimâ€¦","indices":[220,243]}]	De cÃ³mo se puede ser zafio, indigno y diputado VÃ�DEO | Yolanda DÃ­az pide a un diputado del PP que rectifique tras asegurar que "las mujeres" de Podemos "solo suben en el escalafÃ³n si se agarran bien fuerte a una coleta" https://t.co/zOO9HV94XY	149807.0	RT @estherpalomera: De cÃ³mo se puede ser zafio, indigno y diputado VÃ�DEO | Yolanda DÃ­az pide a un diputado del PP que rectifique tras aseguâ€¦	979.0	True	full
1079645	1079645	60598c694b1bd80038974c67	2021-03-23 06:36:20	[]	[]	Tue Mar 23 06:35:05 +0000 2021	[]	[{"url":"https://t.co/8UfkAGahqF","expanded_url":"https://trib.al/PRs3fxJ","display_url":"trib.al/PRs3fxJ","indices":[194,217]}]	AstraZeneca may have released outdated information about its Covid-19 vaccine trial, giving an â€œincompleteâ€� view of the efficacy of the shot, said the leading U.S. agency on infectious diseases https://t.co/8UfkAGahqF	7158415.0	RT @business: AstraZeneca may have released outdated information about its Covid-19 vaccine trial, giving an â€œincompleteâ€� view of the efficâ€¦	42.0	True	full
1079646	1079646	60598c694b1bd80038974c73	2021-03-23 06:36:20	[]	[]	Mon Mar 22 02:48:02 +0000 2021	[]	[{"url":"https://t.co/EkMXQpOqDg","expanded_url":"http://www.shizuoka.hakuhodo.co.jp/pla-model-project/","display_url":"shizuoka.hakuhodo.co.jp/pla-model-projâ€¦","indices":[99,122]}]	oh my god the hometown of bandai and tamiya just unveiled its new mailbox and city signage designs https://t.co/EkMXQpOqDg https://t.co/5CIM4kz5bc	45252.0	RT @nchan: oh my god the hometown of bandai and tamiya just unveiled its new mailbox and city signage designs https://t.co/EkMXQpOqDg httpsâ€¦	7.0	True	full
1079647	1079647	60598c694b1bd80038974c79	2021-03-23 06:36:20	[]	[]	Thu Mar 18 09:14:01 +0000 2021	[{"text":"Corona","indices":[204,211]}]	[{"url":"https://t.co/xHsR5naIVl","expanded_url":"https://www.focus.de/corona-virus/massive-probleme-fuer-kinder-und-jugendliche-das-schlimmste-kommt-erst-noch-psychologe-warnt-vor-jahrelangen-lockdown-folgen_id_13092846.html","display_url":"focus.de/corona-virus/mâ€¦","indices":[212,235]}]	"Die Hauptangst der 6- bis 18-JÃ¤hrigen ist, dass ihr Leben nie mehr so wird, wie es vor der Pandemie und den Lockdowns war. Sie gehen davon aus, dass ihre Zukunft nachhaltig negativ beeintrÃ¤chtigt wird." #Corona https://t.co/xHsR5naIVl	10306.0	RT @nhaerting: "Die Hauptangst der 6- bis 18-JÃ¤hrigen ist, dass ihr Leben nie mehr so wird, wie es vor der Pandemie und den Lockdowns war.â€¦	1505.0	True	full
1079648	1079648	60598c694b1bd80038974c85	2021-03-23 06:36:20	[]	[]	Tue Mar 23 05:52:41 +0000 2021	[]	[{"url":"https://t.co/DyVoMnW07Q","expanded_url":"https://www.elmundo.es/espana/2021/03/22/6058df4021efa038028b4616.html","display_url":"elmundo.es/espana/2021/03â€¦","indices":[167,190]}]	Vaya, vaya... los que decÃ­an que proponer poder y cargos es tambiÃ©n una forma de corromper, parece que van a ser â€œcorrompidosâ€� por sus nuevos amiguitos monclovitas !! https://t.co/DyVoMnW07Q	87519.0	RT @MarcosdeQuinto: Vaya, vaya... los que decÃ­an que proponer poder y cargos es tambiÃ©n una forma de corromper, parece que van a ser â€œcorroâ€¦	192.0	True	full
1079649	1079649	60598c694b1bd80038974ca3	2021-03-23 06:36:20	[]	[]	Mon Mar 22 22:11:22 +0000 2021	[]	[{"url":"https://t.co/sL9j2su9R9","expanded_url":"https://twitter.com/drzoehyde/status/1373983616338825224","display_url":"twitter.com/drzoehyde/statâ€¦","indices":[280,303]}]	Australien hat die Kurve zerstÃ¶rt. Das war kein GlÃ¼ck o. Zufall. Es gab eine klare, nachvollziehbare Strategie. â–¶ï¸�Kontaktnachverfolgung, Tests. â–¶ï¸�Impfung allein ist nicht die LÃ¶sung, brauchen sie in Kombination mit Public Health MaÃŸnahmen. @DrMikeRyan Make this pandemic history https://t.co/sL9j2su9R9	54567.0	RT @BrinkmannLab: Australien hat die Kurve zerstÃ¶rt. Das war kein GlÃ¼ck o. Zufall. Es gab eine klare, nachvollziehbare Strategie. â–¶ï¸�Kontaktâ€¦	370.0	True	full
1079650	1079650	60598c6a4b1bd80038974cb9	2021-03-23 06:36:20	[]	[{"url":"https://t.co/x0JJruFAy7","expanded_url":"https://www.wsj.com/articles/western-culture-elites-are-giving-away-lenins-rope-11616433858?reflink=desktopwebshare_twitter","display_url":"wsj.com/articles/westeâ€¦","indices":[188,211]}]		[]	[]			The Chinese leadership understands that the greatest ideological weapon it holds in its struggle with America is U.â€¦ https://t.co/E4wphHijE2	221.0	True	full
1079651	1079651	60598c6a4b1bd80038974ccd	2021-03-23 06:36:21	[]	[]	Mon Mar 22 20:58:11 +0000 2021	[{"text":"HayQueEcharles","indices":[80,95]},{"text":"AyusoLaFascista","indices":[96,112]},{"text":"AyusoAPrision","indices":[113,127]},{"text":"Ayusocriminal","indices":[128,142]}]	[{"url":"https://t.co/PZyJTmWcs4","expanded_url":"https://nuevatribuna.publico.es/articulo/actualidad/diazayuso-cronologia-pandemia-1001motivos-juzgarla-covdi19-madrid/20210322132355185890.html","display_url":"nuevatribuna.publico.es/articulo/actuaâ€¦","indices":[144,167]}]	Ayuso, cronologÃ­a de una pandemia (o los 1.001 motivos para echarla y juzgarla) #HayQueEcharles #AyusoLaFascista #AyusoAPrision #Ayusocriminal https://t.co/PZyJTmWcs4	853.0	RT @FernandoGodino: Ayuso, cronologÃ­a de una pandemia (o los 1.001 motivos para echarla y juzgarla) #HayQueEcharles #AyusoLaFascista #Ayusoâ€¦	7630.0	True	full
1079652	1079652	60598c6a4b1bd80038974cd3	2021-03-23 06:36:21	[{"text":"rocioyonotecreo","indices":[236,252]}]	[{"url":"https://t.co/abn1WJLJ3m","expanded_url":"http://t.ly/i4rf","display_url":"t.ly/i4rf","indices":[69,92]},{"url":"https://t.co/o1s9seLeTA","expanded_url":"http://t.ly/Nry6","display_url":"t.ly/Nry6","indices":[169,192]}]		[]	[]			Hacienda usarÃ¡ superordenadores para investigar espaÃ±oles que huyen https://t.co/abn1WJLJ3m El SEPE seguira sin pâ€¦ https://t.co/QmR1BgPN8E	409.0	True	full
1079653	1079653	60598c6a4b1bd80038974cd5	2021-03-23 06:36:21	[]	[]	Tue Mar 23 05:25:42 +0000 2021	[{"text":"Hinduphobia","indices":[192,204]}]	[{"url":"https://t.co/Ciwcl0EU6r","expanded_url":"https://vamseejuluri.medium.com/today-in-hinduphobia-march-2-2021-rashmi-of-udupi-versus-the-racists-and-hindu-haters-of-oxford-c443c68f699b","display_url":"vamseejuluri.medium.com/today-in-hinduâ€¦","indices":[239,262]}]	Today in Hinduphobia March 2, 2021: Rashmi of Udupi Versus the Racists and Hindu-Haters of Oxford | by Vamsee Juluri | Mar, 2021 |Folks pl write to â�¦@UniofOxfordâ�© and protest this fascism and #Hinduphobia â�¦@BorisJohnsonâ�© â�¦@DrSJaishankarâ�© https://t.co/Ciwcl0EU6r	609547.0	RT @TVMohandasPai: Today in Hinduphobia March 2, 2021: Rashmi of Udupi Versus the Racists and Hindu-Haters of Oxford | by Vamsee Juluri | Mâ€¦	132.0	True	full
[truncated: 97,545 more rows]
