# Supplementary material for: Low credibility URL sharing on Twitter during reporting linking rare blood clots with the Oxford/AstraZeneca COVID-19 vaccine
Source: PLoS One. 2024 Jan 19;19(1):e0296444. doi: 10.1371/journal.pone.0296444 (PMC10798519; doi:10.1371/journal.pone.0296444)
Supplement: S43 File — (CSV) [file pone.0296444.s045.csv]

	Unnamed: 0	_id	created_at	extended_tweet.entities.hashtags	URL	retweeted_status.created_at	retweeted_status.extended_tweet.entities.hashtags	RTURL	retweeted_status.extended_tweet.full_text	retweeted_status.user.followers_count	text	user.followers_count	indicator	origin
1177200	1177200	605a1661a80f6c0038350118	2021-03-23 16:24:59	[]	[]	Tue Mar 23 12:46:57 +0000 2021	[]	[{"url":"https://t.co/AjMLVo34Pf","expanded_url":"https://twitter.com/fascinatorfun/status/1374133561083723776","display_url":"twitter.com/fascinatorfun/â€¦","indices":[288,311]}]	Where are the journalists questioning why the @educationgovuk thinks this is acceptable? Unnecessarily and knowingly exposing children (&amp; school staff &amp; their families) to increased risk of infection- WHY? It doesnâ€™t have to be this way @AppgCoronavirus @LordStras @LaylaMoran https://t.co/AjMLVo34Pf	2162.0	RT @HoppySaul: Where are the journalists questioning why the @educationgovuk thinks this is acceptable? Unnecessarily and knowingly exposâ€¦	1788.0	True	full
1177201	1177201	605a1662a80f6c0038350134	2021-03-23 16:25:00	[]	[]	Tue Mar 23 16:24:25 +0000 2021	[]	[{"url":"https://t.co/5QJaIQRErT","expanded_url":"https://www.elconfidencial.com/economia/2021-03-23/podemos-excluir-ayudas-directas-casas-apuestas_3003604/?utm_source=twitter&utm_medium=social&utm_campaign=BotoneraWeb","display_url":"elconfidencial.com/economia/2021-â€¦","indices":[133,156]}]	Un pequeÃ±o negocio, una pequeÃ±a aerolÃ­nea... Podemos quiere expandir las ayudas directas a empresas con pÃ©rdidas antes del covid-19 https://t.co/5QJaIQRErT	70503.0	RT @cultrun: Un pequeÃ±o negocio, una pequeÃ±a aerolÃ­nea... Podemos quiere expandir las ayudas directas a empresas con pÃ©rdidas antes del coâ€¦	388.0	True	full
1177202	1177202	605a1662a80f6c0038350142	2021-03-23 16:25:00	[]	[]	Tue Mar 23 16:08:53 +0000 2021	[]	[{"url":"https://t.co/AkjpBbzAjU","expanded_url":"https://cutt.ly/Ez7dRK9","display_url":"cutt.ly/Ez7dRK9","indices":[246,269]}]	Este jueves a las 15:30 hrs seguimos con el ciclo @ConfluirCL Constituyente con un temazo y grandes invitad@s @pfigueroarubio @chechegarcia y M.C Escudero. Â¿CÃ³mo se organiza la participaciÃ³n ciudadana en el proceso constituyente? Inscripciones: https://t.co/AkjpBbzAjU https://t.co/jBmhlwXYCW	1511.0	RT @valverde_jorge: Este jueves a las 15:30 hrs seguimos con el ciclo @ConfluirCL Constituyente con un temazo y grandes invitad@s @pfigueroâ€¦	618.0	True	full
1177203	1177203	605a1662a80f6c003835014a	2021-03-23 16:25:00	[]	[]	Mon Mar 22 22:05:56 +0000 2021	[]	[{"url":"https://t.co/CYshInMXz8","expanded_url":"https://www.bloomberg.com/news/articles/2021-03-22/the-wealth-gains-that-made-2020-a-banner-year-for-the-richest-1","display_url":"bloomberg.com/news/articles/â€¦","indices":[242,265]}]	Pandemic wealth transfer, recapped: Richest 1%: got 35% of all wealth Poorest half: got 4% of all wealth And those super-rich pay a smaller tax rate than the poor and middle-class do. This will only change if we get money out of politics. https://t.co/CYshInMXz8	400402.0	RT @DanPriceSeattle: Pandemic wealth transfer, recapped: Richest 1%: got 35% of all wealth Poorest half: got 4% of all wealth And those suâ€¦	2670.0	True	full
1177204	1177204	605a1662a80f6c003835014c	2021-03-23 16:25:00	[{"text":"DayOfReflection","indices":[211,227]},{"text":"COVID19","indices":[228,236]}]	[{"url":"https://t.co/SVlWz5IQ2C","expanded_url":"http://www.mylantern.org.uk","display_url":"mylantern.org.uk","indices":[237,260]}]		[]	[]			@DrRadhaModgil A Day of reflection. Lantern would like to encourage anyone who has lost a friend or family memberâ€¦ https://t.co/aOz7URFTUh	56.0	True	full
1177205	1177205	605a1662a80f6c0038350156	2021-03-23 16:25:00	[]	[]	Tue Mar 23 15:25:54 +0000 2021	[{"text":"CuricÃ³","indices":[107,114]}]	[{"url":"https://t.co/q6mMZkGyvp","expanded_url":"http://gob.cl/coronavirus/","display_url":"gob.cl/coronavirus/","indices":[240,263]}]	ðŸ”´ IMPORTANTE: âž¡ï¸� Seremi Salud Maule, informÃ³ HOY martes 23 de marzo, los NUEVOS casos en la provincia de #CuricÃ³: ðŸ¦ CuricÃ³ (135), Teno (17), Molina (12), Rauco (4), Sagrada Familia (2), HualaÃ±Ã© (1) y VichuquÃ©n (1). âœ”ï¸�MÃ¡s detalles en ðŸ“² https://t.co/q6mMZkGyvp https://t.co/u7E9JDJslm	7746.0	RT @Gob_Curico: ðŸ”´ IMPORTANTE: âž¡ï¸� Seremi Salud Maule, informÃ³ HOY martes 23 de marzo, los NUEVOS casos en la provincia de #CuricÃ³: ðŸ¦ Curiâ€¦	5099.0	True	full
1177206	1177206	605a1662a80f6c003835015a	2021-03-23 16:25:00	[]	[]	Mon Mar 22 21:45:10 +0000 2021	[]	[{"url":"https://t.co/pa3GgG0qXl","expanded_url":"https://itep.org/zoom-pays-0-in-federal-income-taxes-on-pandemic-profits/","display_url":"itep.org/zoom-pays-0-inâ€¦","indices":[128,151]}]	Zoom during the pandemic: - Profits 2020: $660 million - Yearly profits change: +4000% - Federal corporate income tax paid: $0 https://t.co/pa3GgG0qXl	657.0	RT @jpvasq: Zoom during the pandemic: - Profits 2020: $660 million - Yearly profits change: +4000% - Federal corporate income tax paid: $0â€¦	45.0	True	full
1177207	1177207	605a1662a80f6c0038350162	2021-03-23 16:25:00	[{"text":"COVID19Vaccination","indices":[0,19]}]	[{"url":"https://t.co/ScFKC0H72C","expanded_url":"https://pib.gov.in/PressReleaseIframePage.aspx?PRID=1707090","display_url":"pib.gov.in/PressReleaseIfâ€¦","indices":[198,221]}]		[]	[]			#COVID19Vaccination-Day 67 ðŸ”¹India crosses a landmark milestone in COVID-19 Vaccination- More than 5 Cr COVID19 vacâ€¦ https://t.co/rsiVcEncWD	8148.0	True	full
1177208	1177208	605a1662a80f6c0038350168	2021-03-23 16:25:01	[]	[]	Tue Mar 23 12:30:00 +0000 2021	[{"text":"23Mar","indices":[127,133]}]	[{"url":"https://t.co/UeMmJ4Iyns","expanded_url":"https://www.vtv.gob.ve/venezuela-ratifica-disposicion-cooperar-brasil-crisis-sanitaria-covid19/","display_url":"vtv.gob.ve/venezuela-ratiâ€¦","indices":[135,158]}]	Venezuela ratifica su disposiciÃ³n de cooperar con el hermano pueblo de Brasil para enfrentar crisis sanitaria por la COVID-19 #23Mar https://t.co/UeMmJ4Iyns https://t.co/71WBbv5Qeq	1816054.0	RT @VTVcanal8: Venezuela ratifica su disposiciÃ³n de cooperar con el hermano pueblo de Brasil para enfrentar crisis sanitaria por la COVID-1â€¦	8.0	True	full
1177209	1177209	605a1662a80f6c003835017e	2021-03-23 16:25:01	[{"text":"dayofrelection","indices":[0,15]},{"text":"COVIDãƒ¼19","indices":[79,88]}]	[{"url":"https://t.co/hX1Rw93P5r","expanded_url":"https://www.charitytoday.co.uk/calls-to-continue-emergency-response-as-we-enter-long-covid-shadow/","display_url":"charitytoday.co.uk/calls-to-contiâ€¦","indices":[187,210]}]		[]	[]			#dayofrelection - Huge shout to the 'heroic' voluntary sector in responding to #COVIDãƒ¼19 Call to continue to supporâ€¦ https://t.co/vNkke03ils	4449.0	True	full
1177210	1177210	605a1662a80f6c0038350180	2021-03-23 16:25:01	[]	[]	Tue Mar 23 16:08:31 +0000 2021	[{"text":"coronavirus","indices":[30,42]}]	[{"url":"https://t.co/ezLsA0sHUe","expanded_url":"http://bit.ly/Covidlevel3","display_url":"bit.ly/Covidlevel3","indices":[194,217]}]	From 6pm, Wednesday 24 March, #coronavirus protection Level 3 will apply to the Western Isles. All other council areas will remain at their current protection level. Know the Level 3 rules âž¡ https://t.co/ezLsA0sHUe https://t.co/fo27IZdwCs	365419.0	RT @scotgov: From 6pm, Wednesday 24 March, #coronavirus protection Level 3 will apply to the Western Isles. All other council areas will râ€¦	1826.0	True	full
1177211	1177211	605a1663a80f6c0038350198	2021-03-23 16:25:01	[]	[]	Tue Mar 23 16:06:59 +0000 2021	[]	[{"url":"https://t.co/V0jXS8gaAS","expanded_url":"https://twitter.com/TelenocheUy/status/1374304917234585600","display_url":"twitter.com/TelenocheUy/stâ€¦","indices":[188,211]}]	Si todavÃ­a no recibieron mensaje es que ya no quedaron para las horas que hay. A medida que se abran cupos se van a ir asignando a la gente que quedÃ³ y se avisa, no hay que hacer nada mÃ¡s https://t.co/V0jXS8gaAS	4334.0	RT @TeAhorre1Click: Si todavÃ­a no recibieron mensaje es que ya no quedaron para las horas que hay. A medida que se abran cupos se van a irâ€¦	130.0	True	full
1177212	1177212	605a1663a80f6c003835019a	2021-03-23 16:25:01	[]	[]	Tue Mar 23 06:52:10 +0000 2021	[{"text":"COVID19","indices":[52,60]}]	[{"url":"https://t.co/Yzs0TiCPm5","expanded_url":"https://www.iser.essex.ac.uk/misoc/covid-19","display_url":"iser.essex.ac.uk/misoc/covid-19","indices":[260,283]}]	On the lockdown anniversary, take a look at all the #COVID19-related research from our researchers in the last year @delbono_emilia @rabe_b @AngusHolford @SoniaBhalotra @ReneeLuthra @ayseguveli @amyclair503 @LauraFumagall17 @harkness_s @ADelavande &amp; more! https://t.co/Yzs0TiCPm5 https://t.co/cIy5GkLMbg	1139.0	RT @MiSoC_Essex: On the lockdown anniversary, take a look at all the #COVID19-related research from our researchers in the last year @delboâ€¦	1573.0	True	full
1177213	1177213	605a1663a80f6c00383501a4	2021-03-23 16:25:01	[]	[]	Tue Mar 23 13:09:33 +0000 2021	[]	[{"url":"https://t.co/NvCrpIfiuf","expanded_url":"https://twitter.com/i/broadcasts/1ZkKzedjQmaxv","display_url":"twitter.com/i/broadcasts/1â€¦","indices":[130,153]}]	Aunque estÃ¡ en marcha el Plan Nacional de VacunaciÃ³n, debemos seguir cuidÃ¡ndonos, la epidemia sigue activa. Conferencia matutina. https://t.co/NvCrpIfiuf	7900124.0	RT @lopezobrador_: Aunque estÃ¡ en marcha el Plan Nacional de VacunaciÃ³n, debemos seguir cuidÃ¡ndonos, la epidemia sigue activa. Conferenciaâ€¦	1849.0	True	full
1177214	1177214	605a1663a80f6c00383501a6	2021-03-23 16:25:01	[]	[]	Tue Mar 23 16:17:42 +0000 2021	[]	[{"url":"https://t.co/fPczCZuGdw","expanded_url":"https://www.theblaze.com/news/democrats-boulder-massacre-gun-control-agenda?utm_source=theblaze-breaking&utm_medium=email&utm_campaign=20210323Trending-GunControl&utm_term=ACTIVE%20LIST%20-%20TheBlaze%20Breaking%20News","display_url":"theblaze.com/news/democratsâ€¦","indices":[0,23]}]	https://t.co/fPczCZuGdw Amazing the AR-15 like rifle for police is a patrol rifle, but for civilians it's a weapon of war. And the police rifle has an fully automatic setting, civilians only have only - one shot, per trigger pull.	609.0	RT @jeffery2116: https://t.co/fPczCZuGdw Amazing the AR-15 like rifle for police is a patrol rifle, but for civilians it's a weapon of waâ€¦	10430.0	True	full
1177215	1177215	605a1663a80f6c00383501b2	2021-03-23 16:25:01	[]	[]	Tue Mar 23 16:22:07 +0000 2021	[]	[{"url":"https://t.co/ddx8niI1a7","expanded_url":"https://mubeat.page.link/bwBW","display_url":"mubeat.page.link/bwBW","indices":[226,249]},{"url":"https://t.co/PEUFNPBqhR","expanded_url":"https://twitter.com/stillDnEPH/status/1374297914101559298","display_url":"twitter.com/stillDnEPH/staâ€¦","indices":[250,273]}]	â€¼ï¸�MUBEAT STATUS Please widen the gap more! They're gaining more votes every minute. -Watch 15 ads daily -Earn more by answering the Quiz (get answers from @.MubeatQuiz) -Use many accounts to collect heartbeats Vote here: https://t.co/ddx8niI1a7 https://t.co/PEUFNPBqhR https://t.co/vAf7IVTWKT	2791.0	RT @stillDnEPH: â€¼ï¸�MUBEAT STATUS Please widen the gap more! They're gaining more votes every minute. -Watch 15 ads daily -Earn more by anâ€¦	703.0	True	full
1177216	1177216	605a1663a80f6c00383501bc	2021-03-23 16:25:01	[]	[]	Tue Mar 23 11:28:38 +0000 2021	[{"text":"Eritrea","indices":[96,104]},{"text":"Tigray","indices":[105,112]},{"text":"TigrayGenocide","indices":[113,128]}]	[{"url":"https://t.co/UMBWTGL0nY","expanded_url":"https://hrc-eritrea.org/ethiopia-should-not-be-allowed-to-investigate-its-own-crimes-in-tigray/","display_url":"hrc-eritrea.org/ethiopia-shoulâ€¦","indices":[71,94]}]	Ethiopia should not be allowed to investigate its own crimes in Tigray https://t.co/UMBWTGL0nY #Eritrea #Tigray #TigrayGenocide @SecBlinken @LindaT_G @antonioguterres @mbachelet @AbiyAhmedAli @JosepBorrellF @EthioHRC @UN_HRC @DavidAltonHL @SenCoonsOffice @BorisJohnson https://t.co/sW9F1nj01L	7320.0	RT @ElsaChyrum: Ethiopia should not be allowed to investigate its own crimes in Tigray https://t.co/UMBWTGL0nY #Eritrea #Tigray #TigrayGenâ€¦	48.0	True	full
1177217	1177217	605a1663a80f6c00383501c0	2021-03-23 16:25:01	[]	[]	Tue Mar 23 01:16:10 +0000 2021	[]	[{"url":"https://t.co/vl06NxCtjP","expanded_url":"https://twitter.com/TheAVClub/status/1374166896459747330","display_url":"twitter.com/TheAVClub/statâ€¦","indices":[165,188]}]	I don't know if it's the pandemic brain rot or the simple fact that this is the greatest thing I've ever heard of, but this is the greatest thing I've ever heard of https://t.co/vl06NxCtjP	315526.0	RT @thelindsayellis: I don't know if it's the pandemic brain rot or the simple fact that this is the greatest thing I've ever heard of, butâ€¦	37.0	True	full
1177218	1177218	605a1663a80f6c00383501e2	2021-03-23 16:25:02	[]	[]	Tue Mar 23 16:24:51 +0000 2021	[]	[{"url":"https://t.co/1LYsD32149","expanded_url":"https://www.leprogres.fr/sante/2021/03/15/vaccination-de-plus-en-plus-de-pays-suspendent-astrazeneca","display_url":"leprogres.fr/sante/2021/03/â€¦","indices":[223,246]}]	En Europe, 18 pays ont dÃ©jÃ suspendu, totalement ou partiellement, la vaccination avec AstraZeneca. Bien que les autoritÃ©s sanitaires se veuillent rassurantes, ces suspensions pourraient retarder les campagnes vaccinales. https://t.co/1LYsD32149	1137.0	RT @ovnikepleretori: En Europe, 18 pays ont dÃ©jÃ suspendu, totalement ou partiellement, la vaccination avec AstraZeneca. Bien que les autorâ€¦	1137.0	True	full
1177219	1177219	605a1663a80f6c00383501ec	2021-03-23 16:25:02	[]	[{"url":"https://t.co/bPjiMqgvPt","expanded_url":"https://freie-welt.eu/de/2011329/Nachrichten/Computer-Internet/Beschluss-zur-Corona-Pandemie-Download-als-PDF-Datei/","display_url":"freie-welt.eu/de/2011329/Nacâ€¦","indices":[222,245]}]		[]	[]			âž¦ Beschluss zur Corona-Pandemie Download als PDF-Datei Â» Dieser Download des Beschlusses der Bundeskanzlerin undâ€¦ https://t.co/stRhNQVQJK	644.0	True	full
1177220	1177220	605a1663a80f6c00383501ee	2021-03-23 16:25:02	[]	[]	Mon Mar 22 20:12:03 +0000 2021	[]	[{"url":"https://t.co/cFBO01h7Zz","expanded_url":"https://buff.ly/3c8dHJs","display_url":"buff.ly/3c8dHJs","indices":[201,224]}]	SARS-CoV-2 viral specific antibody response profiles are distinct in different age groups. Age-targeted strategies for disease screening and management as well as vaccine development may be warranted. https://t.co/cFBO01h7Zz @JAMA_current https://t.co/9fdmMOBqBI	4197.0	RT @Thomas_Wilckens: SARS-CoV-2 viral specific antibody response profiles are distinct in different age groups. Age-targeted strategies forâ€¦	5037.0	True	full
1177221	1177221	605a1664a80f6c00383501f6	2021-03-23 16:25:02	[{"text":"CommunitySchools","indices":[188,205]}]	[{"url":"https://t.co/YNif1VoOZK","expanded_url":"https://bit.ly/3c0n8dS","display_url":"bit.ly/3c0n8dS","indices":[237,260]}]		[]	[]			"Providing access to free feminine hygiene products during the school day, and delivering them to students' homes dâ€¦ https://t.co/feDOxaewSD	939.0	True	full
1177222	1177222	605a1664a80f6c0038350204	2021-03-23 16:25:02	[]	[]	Tue Mar 23 15:15:30 +0000 2021	[]	[{"url":"https://t.co/EvLlbLagzq","expanded_url":"https://twitter.com/follabalcones/status/1346042769526173698?s=19","display_url":"twitter.com/follabalcones/â€¦","indices":[191,214]}]	@ierrejon Nos ha jodido, los hospitales vacÃ­os convertidos en pistas de baile. RascÃ¡ndose los huevos como para no ser atentos... Pregunta a los q dejan morir por desatenciÃ³n a ver quÃ© opinan https://t.co/EvLlbLagzq	5277.0	RT @follabalcones: @ierrejon Nos ha jodido, los hospitales vacÃ­os convertidos en pistas de baile. RascÃ¡ndose los huevos como para no ser atâ€¦	5277.0	True	full
1177223	1177223	605a1664a80f6c003835020e	2021-03-23 16:25:02	[]	[{"url":"https://t.co/YSYdaNY67h","expanded_url":"http://toi.in/CyNXHb","display_url":"toi.in/CyNXHb","indices":[121,144]}]		[]	[]			Is â€˜CAATSAâ€™, a â€˜bizarreâ€™ legislation as regards its application on India (for purchase of Russian S-400 Triumf)? Paâ€¦ https://t.co/vd1upvmH1i	18345.0	True	full
1177224	1177224	605a1664a80f6c0038350214	2021-03-23 16:25:02	[]	[{"url":"https://t.co/4cf9VcKgMr","expanded_url":"https://theinfomaker.com/a-inicitiva-esta-a-ser-aclamada-por-uns-e-criticada-por-outros","display_url":"theinfomaker.com/a-inicitiva-esâ€¦","indices":[147,170]}]		[]	[]			A inicitiva estÃ¡ a ser aclamada por uns e criticada por outros. Empresa norte-americana oferece donuts a quem jÃ¡ toâ€¦ https://t.co/g2GU0YxOIH	135.0	True	full
1177225	1177225	605a1664a80f6c003835021e	2021-03-23 16:25:02	[]	[]	Tue Mar 23 16:22:20 +0000 2021	[]	[{"url":"https://t.co/2GB5S9XWrb","expanded_url":"https://twitter.com/nickyhilton/status/1374384137495191560","display_url":"twitter.com/nickyhilton/stâ€¦","indices":[179,202]}]	Please join me, @NickyHilton @CeciliaOebanda and others for a 30 minute @arisefdn briefing on how COVID has put more children at risk of exploitation online. 7 April, 3pm GMT ðŸ‘‡ https://t.co/2GB5S9XWrb	106474.0	RT @lukedepulford: Please join me, @NickyHilton @CeciliaOebanda and others for a 30 minute @arisefdn briefing on how COVID has put more chiâ€¦	929.0	True	full
1177226	1177226	605a1664a80f6c0038350224	2021-03-23 16:25:02	[]	[]	Tue Mar 23 15:11:06 +0000 2021	[]	[{"url":"https://t.co/FPN20XSTQ1","expanded_url":"https://twitter.com/sardesairajdeep/status/1374321276551106562","display_url":"twitter.com/sardesairajdeeâ€¦","indices":[163,186]}]	Mr Vajpayee and others from his generation were NOT cut from a different cloth, they just had a mask on. Difference is now the masks are brazenly stripped off.... https://t.co/FPN20XSTQ1	16584.0	RT @priyapyadav18: Mr Vajpayee and others from his generation were NOT cut from a different cloth, they just had a mask on. Difference is nâ€¦	282.0	True	full
1177227	1177227	605a1664a80f6c0038350226	2021-03-23 16:25:02	[{"text":"volunteers","indices":[86,97]},{"text":"NHS","indices":[256,260]},{"text":"NorthEast","indices":[261,271]}]	[{"url":"https://t.co/2nc8xYpLmi","expanded_url":"http://ow.ly/YEHe50E6ovW","display_url":"ow.ly/YEHe50E6ovW","indices":[231,254]}]		[]	[]			Have you spotted a brightly coloured bike delivering blood? Did you know they are all #volunteers? John Watts, a râ€¦ https://t.co/4enqwSDdEA	1766.0	True	full
1177228	1177228	605a1664a80f6c0038350228	2021-03-23 16:25:02	[{"text":"B2B","indices":[144,148]},{"text":"ecommerce","indices":[149,159]},{"text":"nuevanormalidad","indices":[160,176]}]	[{"url":"https://t.co/MT2mgtl3Dd","expanded_url":"http://ow.ly/tQSQ50E1CHy","display_url":"ow.ly/tQSQ50E1CHy","indices":[118,141]}]		[]	[]			El nuevo comportamiento de consumidores estÃ¡ transformando las empresas B2B, obligÃ¡ndolas a repensar sus estrategiaâ€¦ https://t.co/49YNRlN3Y9	3091.0	True	full
1177229	1177229	605a1664a80f6c0038350238	2021-03-23 16:25:03	[]	[{"url":"https://t.co/GFku7UpOsZ","expanded_url":"https://www.google.com/amp/s/amp.rtve.es/noticias/20210323/vacuna-coronavirus-mundo/2073422.shtml","display_url":"google.com/amp/s/amp.rtveâ€¦","indices":[255,278]}]		[]	[]			@ernesgalleguito Estoy de acuerdo contigo. A este ritmo, no estaremos todos vacunados hasta finales del aÃ±o que vieâ€¦ https://t.co/J9Gw1ADNq4	649.0	True	full
1177230	1177230	605a1664a80f6c003835023e	2021-03-23 16:25:03	[]	[]	Mon Mar 15 21:05:37 +0000 2021	[{"text":"NBA","indices":[0,4]},{"text":"NFL","indices":[5,9]},{"text":"MLB","indices":[10,14]},{"text":"NASCAR","indices":[15,22]},{"text":"COVID19","indices":[23,31]}]	[{"url":"https://t.co/v4V0nclTG3","expanded_url":"https://blog.geniouxfacts.com/2021/03/g-f2153-big-picture-of-business.html","display_url":"blog.geniouxfacts.com/2021/03/g-f215â€¦","indices":[133,156]},{"url":"https://t.co/zMLcKE2CHt","expanded_url":"https://blog.geniouxfacts.com/2021/01/g-f282-big-picture-of-digital-age-mit.html","display_url":"blog.geniouxfacts.com/2021/01/g-f282â€¦","indices"…	#NBA #NFL #MLB #NASCAR #COVID19 g-f(2)153 The Big Picture of Business Artificial Intelligence (3/3/2021) in a Single â€œg-f KBPâ€� Chart https://t.co/v4V0nclTG3 https://t.co/zMLcKE2CHt https://t.co/h8aaWZj9Sd https://t.co/BwhRyfuOS1 https://t.co/ECLzp5YnyK https://t.co/W0eVAybZYN https://t.co/nKENPkR4i0	113.0	RT @BigDeporte: #NBA #NFL #MLB #NASCAR #COVID19 g-f(2)153 The Big Picture of Business Artificial Intelligence (3/3/2021) in a Single â€œg-f Kâ€¦	905.0	True	full
1177231	1177231	605a1664a80f6c0038350242	2021-03-23 16:25:03	[]	[]	Tue Mar 23 15:55:02 +0000 2021	[]	[{"url":"https://t.co/ltF9VIym42","expanded_url":"https://twitter.com/ZDFheute/status/1374386067533565957","display_url":"twitter.com/ZDFheute/statuâ€¦","indices":[130,153]}]	Die einzigen, die die ReiÃŸleine ziehen mÃ¼ssten sind die BÃ¼rger dieses Landes. Unser "Politadel" hat sÃ¤mtliches Ansehen verspielt. https://t.co/ltF9VIym42	2694.0	RT @Dissident2021: Die einzigen, die die ReiÃŸleine ziehen mÃ¼ssten sind die BÃ¼rger dieses Landes. Unser "Politadel" hat sÃ¤mtliches Ansehen vâ€¦	1781.0	True	full
1177232	1177232	605a1665a80f6c0038350288	2021-03-23 16:25:03	[]	[]	Tue Mar 23 10:00:11 +0000 2021	[]	[{"url":"https://t.co/t7R0g7wsDC","expanded_url":"https://bible.usccb.org/bible/readings/032321.cfm","display_url":"bible.usccb.org/bible/readingsâ€¦","indices":[246,269]}]	Friends, in todayâ€™s Gospel, Jesus prophesies his Crucifixion and his Fatherâ€™s role in his coming death. What enabled the first Christians to hold up the cross, to sing its praises, is the fact that God raised up precisely this crucified Jesus. https://t.co/t7R0g7wsDC https://t.co/d2AcoPFCBE	173082.0	RT @BishopBarron: Friends, in todayâ€™s Gospel, Jesus prophesies his Crucifixion and his Fatherâ€™s role in his coming death. What enabled theâ€¦	346.0	True	full
1177233	1177233	605a1665a80f6c003835028a	2021-03-23 16:25:03	[{"text":"amazon","indices":[163,170]},{"text":"news","indices":[171,176]},{"text":"gaming","indices":[177,184]},{"text":"montreal","indices":[185,194]},{"text":"rainbowsixsiege","indices":[195,211]}]	[{"url":"https://t.co/P8ETSwqzxH","expanded_url":"https://www.engadget.com/amazon-games-rainbow-six-siege-montreal-studio-161032031.html?utm_source=dlvr.it&utm_medium=twitter","display_url":"engadget.com/amazon-games-râ€¦","indices":[139,162]}]		[]	[]			Amazon recruits 'Rainbow Six Siege' developers for its new game studio: The Montreal studio is making an original oâ€¦ https://t.co/xKNBaglChR	1567.0	True	full
1177234	1177234	605a1665a80f6c003835028c	2021-03-23 16:25:03	[]	[]	Mon Mar 22 21:02:36 +0000 2021	[]	[{"url":"https://t.co/utA9NalTyM","expanded_url":"https://www.sfgate.com/food/article/Vaccinated-Krispy-Kreme-free-doughnuts-vaccine-16044087.php","display_url":"sfgate.com/food/article/Vâ€¦","indices":[231,254]}]	Being protected from COVID-19 is the most obvious benefit of getting vaccinated, but here's another one: free doughnuts. Starting Monday, anyone who shows proof of vaccination at Krispy Kreme will receive a free glazed doughnut. https://t.co/utA9NalTyM	490446.0	RT @SFGate: Being protected from COVID-19 is the most obvious benefit of getting vaccinated, but here's another one: free doughnuts. Starâ€¦	99.0	True	full
1177235	1177235	605a1665a80f6c0038350298	2021-03-23 16:25:04	[]	[{"url":"https://t.co/SrkH3jPwUb","expanded_url":"https://youtu.be/AEGQB3QNQX0","display_url":"youtu.be/AEGQB3QNQX0","indices":[130,153]}]		[]	[]			Amigos hoy os voy a pedir apoyo para una amiga que esta empezando en youtube. Es una tia muy cachonda!! Pasaos a veâ€¦ https://t.co/2iVCwhS75b	65.0	True	full
1177236	1177236	605a1665a80f6c003835029a	2021-03-23 16:25:04	[]	[]	Tue Mar 23 15:01:51 +0000 2021	[]	[{"url":"https://t.co/x1F0rOkIiE","expanded_url":"http://nhs.uk/covid-vaccine-advice","display_url":"nhs.uk/covid-vaccine-â€¦","indices":[256,279]}]	The NHS is sending texts to some people to invite them to book a COVID-19 vaccine appointment. These may come from a local NHS service, or from â€˜NHSvaccineâ€™. Remember the NHS will never ask for payment details. Find out more about how we may contact you. https://t.co/x1F0rOkIiE https://t.co/RkZ6jI3tSY	558274.0	RT @NHSuk: The NHS is sending texts to some people to invite them to book a COVID-19 vaccine appointment. These may come from a local NHS sâ€¦	548.0	True	full
1177237	1177237	605a1665a80f6c003835029c	2021-03-23 16:25:04	[]	[]	Tue Mar 23 16:19:58 +0000 2021	[]	[{"url":"https://t.co/1wrUKS5ZL7","expanded_url":"https://cbs6albany.com/news/coronavirus/bill-to-allow-essential-family-inside-nursing-homes-on-cuomos-desk-as-bans-continue","display_url":"cbs6albany.com/news/coronavirâ€¦","indices":[147,170]}]	ALONE FOR A YEAR: Less than 50% of NYS nursing homes (273/610) are eligible for visitation statewide more than a year into the COVID-19 pandemic. https://t.co/1wrUKS5ZL7 @CBS6Albany	6704.0	RT @AnneMcCloyNews: ALONE FOR A YEAR: Less than 50% of NYS nursing homes (273/610) are eligible for visitation statewide more than a year iâ€¦	902.0	True	full
1177238	1177238	605a1666a80f6c00383502a4	2021-03-23 16:25:04	[]	[]	Tue Mar 23 15:55:46 +0000 2021	[{"text":"ActivosContraElVirus","indices":[89,110]}]	[{"url":"https://t.co/g9gpLprerP","expanded_url":"https://www.vtv.gob.ve/ops-alerta-terrible-alza-covid-19-brasil-golpea-vecinos/","display_url":"vtv.gob.ve/ops-alerta-terâ€¦","indices":[112,135]}]	OPS alerta sobre "terrible" alza de COVID-19 en Brasil que tambiÃ©n golpea a sus vecinos #ActivosContraElVirus https://t.co/g9gpLprerP https://t.co/EyQ9KZdyoo	1816054.0	RT @VTVcanal8: OPS alerta sobre "terrible" alza de COVID-19 en Brasil que tambiÃ©n golpea a sus vecinos #ActivosContraElVirus https://t.coâ€¦	3.0	True	full
1177239	1177239	605a1666a80f6c00383502ba	2021-03-23 16:25:04	[]	[]	Tue Mar 23 16:18:48 +0000 2021	[]	[{"url":"https://t.co/sGEez12xkT","expanded_url":"https://youtu.be/qqef--Ut-Bc","display_url":"youtu.be/qqef--Ut-Bc","indices":[234,257]}]	[ðŸŽ¥] Â¿Por quÃ© sus compaÃ±eros de banda, BTS, apuntan a RM? | AskAnythingChat ðŸ’¬Â¿QuiÃ©n es el mÃ¡s quisquilloso con la comida? ðŸ�¥ðŸ�»: Â¡TÃº! * seÃ±alan a joon * ðŸ�¨No, me gustan los cangrejos ðŸ�»TÃº, no puedes comer mariscos (en coreano) (+) ðŸ”—https://t.co/sGEez12xkT	32953.0	RT @vminchair: [ðŸŽ¥] Â¿Por quÃ© sus compaÃ±eros de banda, BTS, apuntan a RM? | AskAnythingChat ðŸ’¬Â¿QuiÃ©n es el mÃ¡s quisquilloso con la comida?â€¦	476.0	True	full
1177240	1177240	605a1666a80f6c00383502bc	2021-03-23 16:25:04	[]	[]	Tue Mar 23 15:44:00 +0000 2021	[]	[{"url":"https://t.co/omVlErjMeG","expanded_url":"https://youtu.be/ZDqriAgfbYc","display_url":"youtu.be/ZDqriAgfbYc","indices":[145,168]},{"url":"https://t.co/mj3hEoTf4S","expanded_url":"https://soundcloud.com/spacepod3k/episode-5-as-boring-as-apple-pie-space-podcast-3000","display_url":"soundcloud.com/spacepod3k/epiâ€¦","indices":[181,204]}]	SILENCE! Space Podcast 3000 episode 5, "As Boring as Apple Pie" is now available for your listening pleasure on YouTube and Soundcloud! YouTube: https://t.co/omVlErjMeG Soundcloud: https://t.co/mj3hEoTf4S	8.0	RT @SpacePod3K: SILENCE! Space Podcast 3000 episode 5, "As Boring as Apple Pie" is now available for your listening pleasure on YouTube andâ€¦	194.0	True	full
1177241	1177241	605a1666a80f6c00383502c8	2021-03-23 16:25:04	[]	[{"url":"https://t.co/PYCLicofOZ","expanded_url":"http://ow.ly/lmGQ50E69Ze","display_url":"ow.ly/lmGQ50E69Ze","indices":[233,256]}]		[]	[]			Have you donated your COVID data to the Medical Imaging and Data Resource Center (MIDRC), an image-based COVID initâ€¦ https://t.co/x784EnzDc5	9091.0	True	full
1177242	1177242	605a1666a80f6c00383502cc	2021-03-23 16:25:04	[]	[]	Tue Mar 23 15:42:47 +0000 2021	[]	[{"url":"https://t.co/1q9gs4wj2J","expanded_url":"https://www.enperspectiva.net/en-perspectiva-programa/entrevistas/moratorio-poner-enfasis-medidas-la-frontera-reducir-la-movilidad-cuidar-proceso-vacunacion-ante-la-aparicion-la-variante-p1-covid-19/","display_url":"enperspectiva.net/en-perspectivaâ€¦","indices":[165,188]}]	ðŸŽ™Gonzalo Moratorio: Â«No tenemos que confinar de forma estricta pero sÃ­ reducir la movilidad, dejar que el proceso de vacunaciÃ³n avance en un terreno menos hostilÂ». https://t.co/1q9gs4wj2J https://t.co/k3tfSqi50f	65057.0	RT @enperspectivauy: ðŸŽ™Gonzalo Moratorio: Â«No tenemos que confinar de forma estricta pero sÃ­ reducir la movilidad, dejar que el proceso de vâ€¦	339.0	True	full
1177243	1177243	605a1666a80f6c00383502da	2021-03-23 16:25:04	[{"text":"Podcast","indices":[0,8]},{"text":"DjMeme","indices":[9,16]}]	[{"url":"https://t.co/oQDGy2TuXU","expanded_url":"https://www.mixcloud.com/mario-mengoni/dj-meme-en-discorama/","display_url":"mixcloud.com/mario-mengoni/â€¦","indices":[254,277]}]		[]	[]			#Podcast #DjMeme El hombre de la foto vive en Brasil, es un famoso Dj y Productor, su estilo es exquisito a la horaâ€¦ https://t.co/cHUZ4oDJk0	1434.0	True	full
1177244	1177244	605a1666a80f6c00383502e4	2021-03-23 16:25:04	[{"text":"news","indices":[28,33]},{"text":"ABC","indices":[34,38]},{"text":"CovidVaccine","indices":[39,52]},{"text":"vaccine","indices":[53,61]},{"text":"boston25news","indices":[62,75]},{"text":"viral","indices":[76,82]}]	[{"url":"https://t.co/RJVnzncuUA","expanded_url":"https://newyork.cbslocal.com/2021/03/22/covid-nyc-variant-concerns-scott-gotlieb/","display_url":"newyork.cbslocal.com/2021/03/22/covâ€¦","indices":[189,212]}]		[]	[]			VIRAL ARTICLE BREAKING NEWS #news #ABC #CovidVaccine #vaccine #boston25news #viral Former Head Of FDA Raises Conceâ€¦ https://t.co/o9FiwRNG1V	312.0	True	full
1177245	1177245	605a1666a80f6c00383502f2	2021-03-23 16:25:05	[]	[]	Tue Mar 23 12:16:03 +0000 2021	[]	[{"url":"https://t.co/fCdisIiGN4","expanded_url":"https://www.eluniversal.com.mx/opinion/carlos-loret-de-mola/garcia-luna-y-los-32-empresarios","display_url":"eluniversal.com.mx/opinion/carlosâ€¦","indices":[254,277]}]	Dicen que el descaro, impunidad y la corrupciÃ³n no tiene lÃ­mites... @CarlosLoret escribiendo de Genaro GarcÃ­a Luna como si Ã©l no hubiese sido uno de sus acÃ³litos mÃ¡s fieles. En un acto de honestidad bien podrÃ­a publicar; 'GarcÃ­a Luna y los periodistas'. https://t.co/fCdisIiGN4	58611.0	RT @JJesusEsquivel: Dicen que el descaro, impunidad y la corrupciÃ³n no tiene lÃ­mites... @CarlosLoret escribiendo de Genaro GarcÃ­a Luna comoâ€¦	697.0	True	full
1177246	1177246	605a1666a80f6c00383502f8	2021-03-23 16:25:05	[]	[{"url":"https://t.co/VZluFV5vnA","expanded_url":"https://sweepcast.com/","display_url":"sweepcast.com","indices":[135,158]}]		[]	[]			SweepCast observed: $LUMN with Unusual Options Activity Alerted on $15 CALL Expiring: 07-16-2021 worth 37KðŸ�‚ ðŸŽ¯ See Pâ€¦ https://t.co/0pSfuET4b8	593.0	True	full
1177247	1177247	605a1667a80f6c003835030e	2021-03-23 16:25:05	[]	[]	Tue Mar 23 12:54:43 +0000 2021	[{"text":"lockdown","indices":[30,39]},{"text":"Modi","indices":[70,75]},{"text":"Supreme","indices":[106,114]}]	[{"url":"https://t.co/U0atyQzfsl","expanded_url":"https://www.article-14.com/post/india-s-manufactured-amnesia-over-its-covid-19-lockdown-deaths","display_url":"article-14.com/post/india-s-mâ€¦","indices":[259,282]}]	Govt denies Indians died from #lockdown declared at 4-hr notice by PM #Modi a year ago. Despite evidence, #Supreme Court accepted denials, buttressed by officials &amp; many media. At least 989 deaths went unacknowledged due to Indiaâ€™s â€˜manufactured amnesiaâ€™ https://t.co/U0atyQzfsl	31353.0	RT @Article14live: Govt denies Indians died from #lockdown declared at 4-hr notice by PM #Modi a year ago. Despite evidence, #Supreme Courtâ€¦	187.0	True	full
1177248	1177248	605a1667a80f6c0038350314	2021-03-23 16:25:05	[]	[]	Tue Mar 16 16:05:27 +0000 2021	[]	[{"url":"https://t.co/FJLFLHMh0v","expanded_url":"https://corporate.ryanair.com/news/ryanair-further-extends-zero-change-fee-for-bookings-before-30th-june/?market=ie","display_url":"corporate.ryanair.com/news/ryanair-fâ€¦","indices":[212,235]}]	"Zero change fee extended!"ðŸ“£ As vaccination programmes continue throughout Europe, travel restrictions are set to relax in time for Summer. Book before 30 June and if your plans change so can your booking! â˜€ï¸�ðŸ��ï¸� https://t.co/FJLFLHMh0v	3957.0	RT @RyanairPress: "Zero change fee extended!"ðŸ“£ As vaccination programmes continue throughout Europe, travel restrictions are set to relaxâ€¦	1.0	True	full
1177249	1177249	605a1667a80f6c003835031a	2021-03-23 16:25:05	[{"text":"pilab","indices":[157,163]},{"text":"raspberrypi","indices":[164,176]},{"text":"nodered","indices":[177,185]},{"text":"prometheus","indices":[186,197]}]	[{"url":"https://t.co/Yyy2H0nWyD","expanded_url":"https://pilab.dev","display_url":"pilab.dev","indices":[216,239]}]		[]	[]			Load Balancer Node Tue Mar 23 2021: 11:25AM Uptime: 32 days, 23 hours, 19 minutes, 15 seconds CPU temperature: 35â€¦ https://t.co/3hV19WNtt4	27.0	True	full
1177250	1177250	605a1667a80f6c003835031e	2021-03-23 16:25:05	[]	[]	Tue Mar 16 21:50:02 +0000 2021	[]	[{"url":"https://t.co/xsqo00jBpw","expanded_url":"https://on.wsj.com/3tFwh1N","display_url":"on.wsj.com/3tFwh1N","indices":[229,252]}]	In New York City, more than 30,000 people have died from Covid-19 and 187,000 households left the city in 2020. These are just some of the numbers that show the pandemic's dramatic impact on the five boroughs over the past year. https://t.co/xsqo00jBpw	18730638.0	RT @WSJ: In New York City, more than 30,000 people have died from Covid-19 and 187,000 households left the city in 2020. These are just somâ€¦	306.0	True	full
1177251	1177251	605a1667a80f6c0038350320	2021-03-23 16:25:05	[{"text":"pilab","indices":[157,163]},{"text":"raspberrypi","indices":[164,176]},{"text":"nodered","indices":[177,185]},{"text":"prometheus","indices":[186,197]}]	[{"url":"https://t.co/yZxQEqfHlg","expanded_url":"https://pilab.dev","display_url":"pilab.dev","indices":[216,239]}]		[]	[]			Load Balancer Node Tue Mar 23 2021: 11:25AM Uptime: 32 days, 23 hours, 19 minutes, 15 seconds CPU temperature: 35â€¦ https://t.co/Ru2dnvLFoN	13.0	True	full
1177252	1177252	605a1667a80f6c0038350322	2021-03-23 16:25:05	[]	[]	Tue Mar 23 15:27:16 +0000 2021	[{"text":"ContingenteEspaÃ±ol","indices":[3,22]},{"text":"EjÃ©rcitoDeTierra","indices":[53,70]},{"text":"UniÃ³nEuropea","indices":[102,115]},{"text":"Bosnia","indices":[119,126]}]	[{"url":"https://t.co/LD2u20Qr4U","expanded_url":"https://www.diariosigloxxi.com/texto-s/mostrar/403774/relevo-contingente-espanol-mision-ue-bosnia","display_url":"diariosigloxxi.com/texto-s/mostraâ€¦","indices":[244,267]}]	El #ContingenteEspaÃ±ol formado por dos oficiales del #EjÃ©rcitoDeTierra, desplegado en la misiÃ³n de la #UniÃ³nEuropea en #Bosnia (â€˜Altheaâ€™), ha conocido un nuevo relevo de sus efectivos que realizarÃ¡n su cometido durante los prÃ³ximos seis meses. https://t.co/LD2u20Qr4U https://t.co/3ZRhGbFMMt	3470.0	RT @PlataformaMill1: El #ContingenteEspaÃ±ol formado por dos oficiales del #EjÃ©rcitoDeTierra, desplegado en la misiÃ³n de la #UniÃ³nEuropea enâ€¦	1302.0	True	full
1177253	1177253	605a1667a80f6c003835034a	2021-03-23 16:25:06	[]	[]	Tue Mar 23 00:30:31 +0000 2021	[]	[{"url":"https://t.co/klMmosYbW1","expanded_url":"https://www.nytimes.com/article/brazil-coronavirus-cases.html","display_url":"nytimes.com/article/brazilâ€¦","indices":[250,273]}]	who is it killing? take a guess. "The study also found that Black Brazilians were likelier to lose their jobs or face pay cuts than white people during the pandemic. The death rate in poorer cities has been substantially higher than in rich ones." https://t.co/klMmosYbW1	7998.0	RT @wwxwashere: who is it killing? take a guess. "The study also found that Black Brazilians were likelier to lose their jobs or face payâ€¦	8.0	True	full
1177254	1177254	605a1667a80f6c003835034e	2021-03-23 16:25:06	[]	[]	Mon Mar 22 09:28:23 +0000 2021	[]	[{"url":"https://t.co/P6cdnMZW5g","expanded_url":"https://japonismo.com/blog/nezu-santuario-nezu-artesania","display_url":"japonismo.com/blog/nezu-santâ€¦","indices":[238,261]}]	Nezu es uno de los tres barrios de conforman Yanesen y es especialmente conocido por su santuario, sus talleres de artesanos y... Â¡por uno de los mejores taiyaki de todo JapÃ³n! (sÃ­, lo decimos ðŸ˜œ). Te proponemos un bonito paseo, Â¡apunta!: https://t.co/P6cdnMZW5g https://t.co/4x623X8QQL	60610.0	RT @Japonismo: Nezu es uno de los tres barrios de conforman Yanesen y es especialmente conocido por su santuario, sus talleres de artesanosâ€¦	17.0	True	full
1177255	1177255	605a1667a80f6c0038350352	2021-03-23 16:25:06	[]	[]	Tue Mar 23 15:06:57 +0000 2021	[{"text":"COVID19","indices":[14,22]},{"text":"TexasDSHSNewsRelease","indices":[199,220]},{"text":"COVID19TX","indices":[246,256]},{"text":"HealthyTexas","indices":[257,270]}]	[{"url":"https://t.co/7eXWP1eM4Q","expanded_url":"https://bit.ly/3w2T5ui","display_url":"bit.ly/3w2T5ui","indices":[222,245]}]	Texas to open #COVID19 vaccination to all adults on March 29. With every dose, Texas gets closer to normal and protects more lives from COVID-19 hospitalization and death. For more info, read the #TexasDSHSNewsRelease: https://t.co/7eXWP1eM4Q #COVID19TX #HealthyTexas https://t.co/HNOugKRdXh	43776.0	RT @TexasDSHS: Texas to open #COVID19 vaccination to all adults on March 29. With every dose, Texas gets closer to normal and protects moâ€¦	511.0	True	full
1177256	1177256	605a1668a80f6c0038350368	2021-03-23 16:25:06	[{"text":"DomesticAbuse","indices":[0,14]},{"text":"lockdown","indices":[43,52]},{"text":"YouAreNotAlone","indices":[164,179]}]	[{"url":"https://t.co/WxmUQoMCjs","expanded_url":"https://bit.ly/3c9YmIv","display_url":"bit.ly/3c9YmIv","indices":[221,244]}]		[]	[]			#DomesticAbuse can come in many forms, and #lockdown has given even more opportunity for abusers to control and manâ€¦ https://t.co/jxqpUru4no	54936.0	True	full
1177257	1177257	605a1668a80f6c0038350384	2021-03-23 16:25:06	[]	[]	Tue Mar 23 16:16:30 +0000 2021	[]	[{"url":"https://t.co/wNXjfF0s1B","expanded_url":"https://redrad.io/9hq3","display_url":"redrad.io/9hq3","indices":[188,211]}]	ðŸ’‰ðŸ‡®ðŸ‡·Cada vez EE.UU. revela el tamaÃ±o de susÂ malas intencionesÂ en tiempos de pandemia. Ahora sanciona a la farmacÃ©utica iranÃ­ que desarrolla una de las vacunas para erradicar la covid-19. https://t.co/wNXjfF0s1B	26693.0	RT @RedRadioVe: ðŸ’‰ðŸ‡®ðŸ‡·Cada vez EE.UU. revela el tamaÃ±o de susÂ malas intencionesÂ en tiempos de pandemia. Ahora sanciona a la farmacÃ©utica iranÃ­â€¦	1339.0	True	full
1177258	1177258	605a1668a80f6c0038350388	2021-03-23 16:25:06	[]	[{"url":"https://t.co/rZpsyuUj2o","expanded_url":"https://www.safedestinations.com/madagascar-travel-advisory-on-march-23-2021/Updated","display_url":"safedestinations.com/madagascar-traâ€¦","indices":[47,70]}]		[]	[]			Madagascar Travel Advisory On March 23, 2021 - https://t.co/rZpsyuUj2o information on international travel to Madagâ€¦ https://t.co/sFO82H0l9P	155.0	True	full
1177259	1177259	605a1668a80f6c0038350394	2021-03-23 16:25:06	[{"text":"YouTuber","indices":[180,189]},{"text":"SmallStreamersConnect","indices":[190,212]},{"text":"smallstreamer","indices":[213,227]}]	[{"url":"https://t.co/VvPZ66Au5S","expanded_url":"https://youtube.com/channel/UConr9NOlBv3HmnyndA1v2IQ","display_url":"youtube.com/channel/UConr9â€¦","indices":[230,253]}]		[]	[]			I really need help getting monetized on YouTube. Please help its free and takes 2 seconds. Also follow along if youâ€¦ https://t.co/ld4o5N0xMs	580.0	True	full
1177260	1177260	605a1668a80f6c0038350398	2021-03-23 16:25:06	[]	[]	Tue Mar 23 14:13:15 +0000 2021	[]	[{"url":"https://t.co/evQqrRaEA4","expanded_url":"https://www.cbc.ca/news/canada/saskatchewan/saskatchewan-stringent-measures-covid-19-cases-1.5959860","display_url":"cbc.ca/news/canada/saâ€¦","indices":[184,207]}]	The sooner we act, the shorter the tougher restrictions (with supports for affected workers and businesses) will need to be in place and we buy time to let the vaccines do their work. https://t.co/evQqrRaEA4	588.0	RT @CoryNeudorf: The sooner we act, the shorter the tougher restrictions (with supports for affected workers and businesses) will need to bâ€¦	1254.0	True	full
1177261	1177261	605a1668a80f6c00383503a2	2021-03-23 16:25:07	[]	[]	Tue Mar 23 14:40:00 +0000 2021	[{"text":"ActivosContraElVirus","indices":[127,148]}]	[{"url":"https://t.co/UeMmJ4Iyns","expanded_url":"https://www.vtv.gob.ve/venezuela-ratifica-disposicion-cooperar-brasil-crisis-sanitaria-covid19/","display_url":"vtv.gob.ve/venezuela-ratiâ€¦","indices":[150,173]}]	Venezuela ratifica su disposiciÃ³n de cooperar con el hermano pueblo de Brasil para enfrentar crisis sanitaria por la COVID-19 #ActivosContraElVirus https://t.co/UeMmJ4Iyns https://t.co/82fMujDIfg	1816054.0	RT @VTVcanal8: Venezuela ratifica su disposiciÃ³n de cooperar con el hermano pueblo de Brasil para enfrentar crisis sanitaria por la COVID-1â€¦	93.0	True	full
1177262	1177262	605a1668a80f6c00383503a4	2021-03-23 16:25:07	[{"text":"Hedgefund","indices":[24,34]},{"text":"Journalism","indices":[35,46]},{"text":"Tech","indices":[47,52]},{"text":"Finance","indices":[53,61]},{"text":"NYSE","indices":[62,67]},{"text":"AAPI","indices":[68,73]},{"text":"Entrepreneur","indices":[74,87]},{"text":"ColumbusCircle","indices":[88,103]},{"text":"220CentralParkSouth","indices":[104,124]},{"text":"BillionairesBunker","indices":[12…	[{"url":"https://t.co/DRPQDcIstx","expanded_url":"http://goo.gl/7WteHD","display_url":"goo.gl/7WteHD","indices":[0,23]}]		[]	[]			https://t.co/DRPQDcIstx #Hedgefund #Journalism #Tech #Finance #NYSE #AAPI #Entrepreneur #ColumbusCircleâ€¦ https://t.co/XVUAbteZEW	796.0	True	full
1177263	1177263	605a1669a80f6c00383503c4	2021-03-23 16:25:07	[{"text":"AmharaOutOfTigray","indices":[164,182]},{"text":"EritreaOutOfTigray","indices":[183,202]}]	[{"url":"https://t.co/Ahv6aXhiIb","expanded_url":"https://ctt.ec/dmDeq+","display_url":"ctt.ec/dmDeq+","indices":[253,276]}]		[]	[]			"Forces from the Amhara region took control of several areas in Tigray after backing federal troops that staged anâ€¦ https://t.co/RCY7V7WeqY	14.0	True	full
1177264	1177264	605a1669a80f6c00383503c6	2021-03-23 16:25:07	[]	[]	Tue Mar 23 16:15:04 +0000 2021	[]	[{"url":"https://t.co/kVTKBPPNYY","expanded_url":"https://timstwitterlisteningparty.com","display_url":"timstwitterlisteningparty.com","indices":[237,260]}]	Â¡Un aÃ±o! de @LlSTENlNG_PARTY by @Tim_BurgessðŸ�¿ EmpezÃ³ como una iniciativa personal puro lockdown y ha terminado como una histÃ³rica nueva forma de disfrutar y recordar fabulosos Ã¡lbumes de la mano de sus creadorxs. AquÃ­ todas las sesionesðŸ‘‡https://t.co/kVTKBPPNYY Zorionak Tim!ðŸ¥¦ðŸ�¸ https://t.co/TFexBMlwll	4788.0	RT @PIASIberAmerica: Â¡Un aÃ±o! de @LlSTENlNG_PARTY by @Tim_BurgessðŸ�¿ EmpezÃ³ como una iniciativa personal puro lockdown y ha terminado como unâ€¦	1067.0	True	full
1177265	1177265	605a1669a80f6c00383503e4	2021-03-23 16:25:07	[]	[]	Tue Mar 23 16:25:00 +0000 2021	[{"text":"Astrazeneca","indices":[25,37]},{"text":"Oxford","indices":[53,60]},{"text":"Impfungen","indices":[155,165]},{"text":"CoronavirusDE","indices":[166,180]}]	[{"url":"https://t.co/vvgaYeVDff","expanded_url":"https://www.fr.de/politik/astrazeneca-thrombose-ursache-gegenmittel-impfstoff-corona-impfung-gesundheit-zweifel-studie-zr-90242674.html","display_url":"fr.de/politik/astrazâ€¦","indices":[182,205]}]	Laut US-Expert:innen hat #Astrazeneca in einer neuen #Oxford-Studie veraltete Daten benutzt. Der Konzern will nun aktuelle Wirksamkeitsdaten nachliefern. #Impfungen #CoronavirusDE https://t.co/vvgaYeVDff	206873.0	RT @fr: Laut US-Expert:innen hat #Astrazeneca in einer neuen #Oxford-Studie veraltete Daten benutzt. Der Konzern will nun aktuelle Wirksamkâ€¦	4489.0	True	full
1177266	1177266	605a1669a80f6c00383503f2	2021-03-23 16:25:07	[]	[]	Tue Mar 23 11:47:17 +0000 2021	[{"text":"Lockdown","indices":[123,132]},{"text":"Maharashtra","indices":[133,145]},{"text":"Parbhani","indices":[146,155]},{"text":"COVID19","indices":[156,164]},{"text":"Coronavirus","indices":[165,177]}]	[{"url":"https://t.co/gtYCbCSwOP","expanded_url":"https://www.latestly.com/india/news/lockdown-in-maharashtra-parbhani-district-to-be-under-one-week-shutdown-from-march-24-to-31-amid-surge-in-covid-19-cases-2385760.html","display_url":"latestly.com/india/news/locâ€¦","indices":[179,202]}]	Lockdown in Maharashtra: Parbhani District To Be Under One-Week Shutdown From March 24 to 31 Amid Surge in COVID-19 Cases #Lockdown #Maharashtra #Parbhani #COVID19 #Coronavirus https://t.co/gtYCbCSwOP	68777.0	RT @latestly: Lockdown in Maharashtra: Parbhani District To Be Under One-Week Shutdown From March 24 to 31 Amid Surge in COVID-19 Cases #Lâ€¦	3034.0	True	full
1177267	1177267	605a1669a80f6c00383503f4	2021-03-23 16:25:07	[]	[]	Tue Mar 23 03:54:11 +0000 2021	[{"text":"Europe","indices":[176,183]},{"text":"cryptonews","indices":[239,250]},{"text":"altcoins","indices":[251,260]},{"text":"ethereum","indices":[261,270]},{"text":"bitcoin","indices":[271,279]}]	[{"url":"https://t.co/uvCbBJT8hA","expanded_url":"https://www.altcoinbuzz.io/cryptocurrency-news/top-crypto-news-03-22/","display_url":"altcoinbuzz.io/cryptocurrencyâ€¦","indices":[196,219]}]	The @Chiliz fan tokens are transforming the crypto space with JUV tokens being awarded to famed soccer player @Cristiano Ronaldo while @cryptocom launches its virtual cards in #Europe. Read Now: https://t.co/uvCbBJT8hA via @Altcoinbuzzio #cryptonews #altcoins #ethereum #bitcoin	7502.0	RT @Altcoinbuzznews: The @Chiliz fan tokens are transforming the crypto space with JUV tokens being awarded to famed soccer player @Cristiaâ€¦	94630.0	True	full
1177268	1177268	605a1669a80f6c00383503fe	2021-03-23 16:25:08	[]	[]	Tue Mar 23 08:58:14 +0000 2021	[]	[{"url":"https://t.co/yUyvluF9mr","expanded_url":"http://michaelrosenblog.blogspot.com/2021/02/how-government-killed-and-maimed-us-in.html","display_url":"michaelrosenblog.blogspot.com/2021/02/how-goâ€¦","indices":[152,175]}]	As today is going to be Covid memorial day, a lot of effort will go into explaining that the UK government did all its could. I have a different view: https://t.co/yUyvluF9mr Please feel free to share this, quote from it, distribute it in any form you like.	232972.0	RT @MichaelRosenYes: As today is going to be Covid memorial day, a lot of effort will go into explaining that the UK government did all itsâ€¦	334.0	True	full
1177269	1177269	605a1669a80f6c003835040e	2021-03-23 16:25:08	[]	[]	Tue Mar 23 16:00:19 +0000 2021	[]	[{"url":"https://t.co/5PWPksCxCF","expanded_url":"https://twitter.com/latinus_us/status/1374389790833999887","display_url":"twitter.com/latinus_us/staâ€¦","indices":[181,204]}]	Entonces ya no en marzo. de manera oficial, ya podemos decir que los 23.5 millones de vacunas totales que pronosticaron el 24 de febrero para este mes, fueron un sueÃ±o guajiro. ðŸ™„ https://t.co/5PWPksCxCF	54807.0	RT @StratCons: Entonces ya no en marzo. de manera oficial, ya podemos decir que los 23.5 millones de vacunas totales que pronosticaron elâ€¦	597.0	True	full
1177270	1177270	605a166aa80f6c003835041c	2021-03-23 16:25:08	[]	[]	Tue Mar 23 15:39:21 +0000 2021	[]	[{"url":"https://t.co/gMvJLHRvlz","expanded_url":"https://trib.al/tD5KgWf","display_url":"trib.al/tD5KgWf","indices":[141,164]}]	BREAKING: A senior EU official signals the bloc plans steps that could restrict vaccines manufactured within its borders from being exported https://t.co/gMvJLHRvlz https://t.co/aBzhTKDS5q	7160784.0	RT @business: BREAKING: A senior EU official signals the bloc plans steps that could restrict vaccines manufactured within its borders fromâ€¦	3083.0	True	full
1177271	1177271	605a166aa80f6c003835041e	2021-03-23 16:25:08	[]	[]	Tue Mar 23 16:02:05 +0000 2021	[]	[{"url":"https://t.co/JFxEV3Eubw","expanded_url":"https://www.washingtonpost.com/world/astrazeneca-oxford-vaccine-concerns/2021/03/23/2f931d34-8bc3-11eb-a33e-da28941cb9ac_story.html","display_url":"washingtonpost.com/world/astrazenâ€¦","indices":[216,239]}]	The DSMB, consisting of 11 independent experts who have been overseeing the trial from its outset through its completion, says the primary analysis showed efficacy between 69-74%. Let's see all the data @AstraZeneca https://t.co/JFxEV3Eubw	402262.0	RT @EricTopol: The DSMB, consisting of 11 independent experts who have been overseeing the trial from its outset through its completion, saâ€¦	3916.0	True	full
1177272	1177272	605a166aa80f6c0038350420	2021-03-23 16:25:08	[{"text":"AmharaOutOfTigray","indices":[221,239]}]	[{"url":"https://t.co/hSySW9BPhE","expanded_url":"https://bit.ly/3lldqWD","display_url":"bit.ly/3lldqWD","indices":[256,279]}]		[]	[]			"The â€œlaw enforcement operationâ€� of the federal government applying a World War I type of human wave tactics to winâ€¦ https://t.co/rjKnJyatcw	218.0	True	full
1177273	1177273	605a166aa80f6c003835042e	2021-03-23 16:25:08	[{"text":"AR","indices":[0,3]},{"text":"Crypto","indices":[64,71]},{"text":"future","indices":[79,86]}]	[{"url":"https://t.co/x564HTVeLV","expanded_url":"https://cutt.ly/MustSeeTrillionWorthBitcoinDemand","display_url":"cutt.ly/MustSeeTrillioâ€¦","indices":[135,158]}]		[]	[]			#AR-15 Do you think there could be no problems with transacting #Crypto in the #future? This news might get you hooâ€¦ https://t.co/3ubAi8gKlf	56.0	True	full
1177274	1177274	605a166aa80f6c0038350434	2021-03-23 16:25:08	[]	[{"url":"https://t.co/g0IJbqOnDE","expanded_url":"http://www.araraquara.sp.gov.br/noticias/2021/fevereiro/21/boletim-diario-do-comite-de-contingencia-do-coronavirus-no-343-de-21-de-fevereiro-de-2021","display_url":"araraquara.sp.gov.br/noticias/2021/â€¦","indices":[314,337]}]		[]	[]			@ResistDemBrasil @Alessan91346857 @MrPatrcia @AlecksSantos @Afranio50 Ã‰ isso que nos revolta. Uma mÃ­dia com pauta câ€¦ https://t.co/DaLDwNLhKG	12.0	True	full
1177275	1177275	605a166aa80f6c0038350442	2021-03-23 16:25:08	[]	[]	Tue Mar 23 16:24:20 +0000 2021	[{"text":"WTFLIBERALS","indices":[144,156]}]	[{"url":"https://t.co/s3QRC8XtiP","expanded_url":"https://www.blacklocks.ca/warehoused-700m-in-orders/","display_url":"blacklocks.ca/warehoused-700â€¦","indices":[159,182]}]	$700 million for urgently needed Ventilators, another sole source contract given to a former # Liberal MP and they were just put into storage.. #WTFLIBERALS https://t.co/s3QRC8XtiP	2849.0	RT @jim_duffus: $700 million for urgently needed Ventilators, another sole source contract given to a former # Liberal MP and they were jusâ€¦	1001.0	True	full
1177276	1177276	605a166aa80f6c0038350444	2021-03-23 16:25:08	[]	[]	Tue Mar 23 07:33:12 +0000 2021	[{"text":"GobiernoDeLaMuerte","indices":[9,28]},{"text":"NoSePodÃ­aSaber","indices":[226,241]},{"text":"YoMeVacuno","indices":[242,253]}]	[{"url":"https://t.co/yKiP0lDEes","expanded_url":"https://twitter.com/SJDbarcelona_es/status/1372553156316520452?s=19","display_url":"twitter.com/SJDbarcelona_eâ€¦","indices":[254,277]}]	ðŸš¨ðŸš¨ðŸ’‰â˜ ï¸� El #GobiernoDeLaMuerte va a experimentar con niÃ±os! No tienen lÃ­mites estos psicÃ³patas, van a por todas mientras los borregos aplauden a las 8 Espero q los hijos de Iglesias y Montero sean los 1Â°s â˜ ï¸� PSOE = Muerte â˜ ï¸� #NoSePodÃ­aSaber #YoMeVacuno https://t.co/yKiP0lDEes	5277.0	RT @follabalcones: ðŸš¨ðŸš¨ðŸ’‰â˜ ï¸� El #GobiernoDeLaMuerte va a experimentar con niÃ±os! No tienen lÃ­mites estos psicÃ³patas, van a por todas mientrasâ€¦	5277.0	True	full
1177277	1177277	605a166aa80f6c0038350466	2021-03-23 16:25:09	[]	[{"url":"https://t.co/Z2DN3BSbSQ","expanded_url":"https://oal.lu/xmRNR","display_url":"oal.lu/xmRNR","indices":[252,275]}]		[]	[]			La soluciÃ³n de nube de 4a generaciÃ³n de Extreme, ya sea pÃºblica, privada o local, dota de aprendizaje automÃ¡tico eâ€¦ https://t.co/ZXXp3KNnRU	200.0	True	full
1177278	1177278	605a166ba80f6c0038350476	2021-03-23 16:25:09	[]	[]	Mon Mar 22 19:23:13 +0000 2021	[]	[{"url":"https://t.co/ukw89kZu1b","expanded_url":"https://www.diezminutos.es/famosos-corazon/famosos-espanoles/a35895819/rocio-carrasco-documental-antonio-david/","display_url":"diezminutos.es/famosos-corazoâ€¦","indices":[107,130]}]	RocÃ­o Carrasco, sobre sus hijos: "DÃ­a tras dÃ­a se les quedaba que yo era mala madre y con eso han crecido" https://t.co/ukw89kZu1b https://t.co/KgWBntC3LK	141226.0	RT @diezminutos_es: RocÃ­o Carrasco, sobre sus hijos: "DÃ­a tras dÃ­a se les quedaba que yo era mala madre y con eso han crecido" https://t.coâ€¦	288.0	True	full
1177279	1177279	605a166ba80f6c0038350478	2021-03-23 16:25:09	[{"text":"TGFamily","indices":[24,33]},{"text":"OnePlus9Series","indices":[35,50]},{"text":"OnePlus9Series","indices":[76,91]},{"text":"OnePlus9Series","indices":[263,278]}]	[{"url":"https://t.co/a6gkZ3yiht","expanded_url":"https://youtu.be/s99iSoi0W5o","display_url":"youtu.be/s99iSoi0W5o","indices":[0,23]}]		[]	[]			https://t.co/a6gkZ3yiht #TGFamily #OnePlus9Series @OnePlus_IN @OnePlus_IN #OnePlus9Series All the colour of phonâ€¦ https://t.co/0stOpsq1uO	1.0	True	full
1177280	1177280	605a166ba80f6c003835048e	2021-03-23 16:25:09	[]	[]	Mon Mar 22 02:41:52 +0000 2021	[]	[{"url":"https://t.co/zR3ffeYeik","expanded_url":"https://twitter.com/forbes/status/1373796073911767042","display_url":"twitter.com/forbes/status/â€¦","indices":[262,285]}]	The vaccine is 94% effective and millions of people have been given it and 3 so far have caught COVID still which out of millions of people just proves that vaccine is doing what itâ€™s supposed to do. Yâ€™all just be clicking baiting and scaring people for NOTHING https://t.co/zR3ffeYeik	1786.0	RT @nayadontgiveaf: The vaccine is 94% effective and millions of people have been given it and 3 so far have caught COVID still which out oâ€¦	7.0	True	full
1177281	1177281	605a166ba80f6c0038350496	2021-03-23 16:25:09	[]	[]	Tue Mar 23 16:23:56 +0000 2021	[{"text":"CMWorld","indices":[160,168]}]	[{"url":"https://t.co/ceeNz5yn7w","expanded_url":"https://twitter.com/CMIContent/status/1374395514255331333","display_url":"twitter.com/CMIContent/staâ€¦","indices":[169,192]}]	A3: I do see infographics taking off again because they have all of the pertinent info in one place. You can post them across different social media platforms. #CMWorld https://t.co/ceeNz5yn7w	1953.0	RT @carlarjenkins: A3: I do see infographics taking off again because they have all of the pertinent info in one place. You can post them aâ€¦	1007.0	True	full
1177282	1177282	605a166ba80f6c00383504b4	2021-03-23 16:25:10	[]	[]	Tue Mar 23 03:02:51 +0000 2021	[]	[{"url":"https://t.co/9iL5nynrsC","expanded_url":"https://c19early.com/","display_url":"c19early.com","indices":[73,96]}]	Compartilho o excelente trabalho de compilaÃ§Ã£o de dados feito pelo site: https://t.co/9iL5nynrsC que evidÃªncia a eficÃ¡cia dos medicamentos para tratamento da COVID-19. Lembrando que remÃ©dios devem ser prescritos por um mÃ©dico. https://t.co/7EdAeM8j6s	17547.0	RT @Victorinogustav: Compartilho o excelente trabalho de compilaÃ§Ã£o de dados feito pelo site: https://t.co/9iL5nynrsC que evidÃªncia a eficÃ¡â€¦	954.0	True	full
1177283	1177283	605a166ca80f6c00383504c2	2021-03-23 16:25:10	[]	[{"url":"https://t.co/jxZTMxqjuL","expanded_url":"https://bit.ly/317ptO6","display_url":"bit.ly/317ptO6","indices":[235,258]}]		[]	[]			@joncoopertweets Get A Free IPhone XS Get an Exciting chance to win an iPhone Xs with this Geotoko 5th Giveaway Celâ€¦ https://t.co/kbyXEiXqos	16.0	True	full
1177284	1177284	605a166ca80f6c00383504c6	2021-03-23 16:25:10	[{"text":"Bengaluru","indices":[93,103]},{"text":"Bangalore","indices":[104,114]},{"text":"Karnataka","indices":[115,125]},{"text":"Covid19","indices":[126,134]},{"text":"CoronaVirus","indices":[135,147]}]	[{"url":"https://t.co/6Cm12T6Wqt","expanded_url":"https://thebengalurulive.com/over-2000-new-covid-19-cases-in-karnataka-after-more-than-4-months/","display_url":"thebengalurulive.com/over-2000-new-â€¦","indices":[68,91]}]		[]	[]			Over 2000 new COVID-19 cases in Karnataka after more than 4 months https://t.co/6Cm12T6Wqt #Bengaluru #Bangaloreâ€¦ https://t.co/iOOClcCaMV	191.0	True	full
1177285	1177285	605a166ca80f6c00383504d0	2021-03-23 16:25:10	[]	[]	Tue Mar 23 16:22:00 +0000 2021	[]	[{"url":"https://t.co/Dz9TnhyXPf","expanded_url":"https://bit.ly/31dtArM","display_url":"bit.ly/31dtArM","indices":[190,213]}]	El presidente LÃ³pez Obrador asegurÃ³ que el incendio que devasta la Sierra de Arteaga, en los lÃ­mites de Coahuila y Nuevo LeÃ³n, fue utilizado por sus adversarios para golpearlo polÃ­ticamente https://t.co/Dz9TnhyXPf	7821253.0	RT @lopezdoriga: El presidente LÃ³pez Obrador asegurÃ³ que el incendio que devasta la Sierra de Arteaga, en los lÃ­mites de Coahuila y Nuevo Lâ€¦	5879.0	True	full
1177286	1177286	605a166ca80f6c00383504e2	2021-03-23 16:25:10	[]	[]	Tue Mar 23 16:25:00 +0000 2021	[{"text":"Astrazeneca","indices":[25,37]},{"text":"Oxford","indices":[53,60]},{"text":"Impfungen","indices":[155,165]},{"text":"CoronavirusDE","indices":[166,180]}]	[{"url":"https://t.co/vvgaYeVDff","expanded_url":"https://www.fr.de/politik/astrazeneca-thrombose-ursache-gegenmittel-impfstoff-corona-impfung-gesundheit-zweifel-studie-zr-90242674.html","display_url":"fr.de/politik/astrazâ€¦","indices":[182,205]}]	Laut US-Expert:innen hat #Astrazeneca in einer neuen #Oxford-Studie veraltete Daten benutzt. Der Konzern will nun aktuelle Wirksamkeitsdaten nachliefern. #Impfungen #CoronavirusDE https://t.co/vvgaYeVDff	206873.0	RT @fr: Laut US-Expert:innen hat #Astrazeneca in einer neuen #Oxford-Studie veraltete Daten benutzt. Der Konzern will nun aktuelle Wirksamkâ€¦	25389.0	True	full
1177287	1177287	605a166ca80f6c00383504ec	2021-03-23 16:25:10	[]	[]	Tue Mar 23 13:48:10 +0000 2021	[]	[{"url":"https://t.co/CK7Wz5WT5p","expanded_url":"https://twitter.com/seb_edomex/status/1374213953585315843?s=21","display_url":"twitter.com/seb_edomex/staâ€¦","indices":[83,106]}]	Red Institucional de Apoyo Socioemocional: Conversaciones 23-25 de marzo, 11:00ðŸ•š https://t.co/CK7Wz5WT5p @geramonro05 @liliapatriciafj @AnastasiaVega21 @ma_pureza @HugoAndresHern4 @ArturoH19772369 @SolorioGuilmar @norbert_pedro @JilotepecSreb @ALMAZANFRANCISC @SREBNaucalpan https://t.co/hn6S8aNdLH	11822.0	RT @TinocoGRogelio: Red Institucional de Apoyo Socioemocional: Conversaciones 23-25 de marzo, 11:00ðŸ•š https://t.co/CK7Wz5WT5p @geramonro0â€¦	7.0	True	full
1177288	1177288	605a166ca80f6c003835050e	2021-03-23 16:25:10	[]	[{"url":"https://t.co/wccA7vYm67","expanded_url":"https://pst.cr/efzLo","display_url":"pst.cr/efzLo","indices":[119,142]}]		[]	[]			Data and its structuring as a fundamental key in the development of BIM libraries by @BIMCommunity andâ€¦ https://t.co/iD7vtTXIj1	244.0	True	full
1177289	1177289	605a166ca80f6c0038350516	2021-03-23 16:25:11	[]	[]	Tue Mar 16 22:20:09 +0000 2021	[]	[{"url":"https://t.co/hwHaePZxKu","expanded_url":"https://onlyfans.com/rayraysugarbutt","display_url":"onlyfans.com/rayraysugarbutt","indices":[0,23]}]	https://t.co/hwHaePZxKu &lt;- Hi! I uploaded the raw video of the 2020 cum vlog to my OnlyFans. Its mostly me doing takes of my lines while masturbating, but I get pretty carried away after a while and theres stuff I didn't include in the original video. 20 slots available, 50% off~ https://t.co/YB1DvIyPJh	90509.0	RT @RayraySugarbutt: https://t.co/hwHaePZxKu &lt;- Hi! I uploaded the raw video of the 2020 cum vlog to my OnlyFans. Its mostly me doing takesâ€¦	49.0	True	full
1177290	1177290	605a166ca80f6c003835051a	2021-03-23 16:25:11	[]	[]	Tue Mar 23 04:48:39 +0000 2021	[]	[{"url":"https://t.co/Kle76shPjn","expanded_url":"https://news.yahoo.com/nra-bragged-blocking-boulder-ar-040000858.html","display_url":"news.yahoo.com/nra-bragged-blâ€¦","indices":[257,280]}]	A Colorado judge blocked Boulder from enforcing its 2-year-old assault rifle ban on March 12 after the NRA sued. A week later, a gunman with an â€œAR-15 style rifleâ€� opened fire in a Boulder supermarket, killing 10 people, including a Boulder Police officer. https://t.co/Kle76shPjn	519538.0	RT @shannonrwatts: A Colorado judge blocked Boulder from enforcing its 2-year-old assault rifle ban on March 12 after the NRA sued. A weekâ€¦	8499.0	True	full
1177291	1177291	605a166ca80f6c003835051c	2021-03-23 16:25:11	[]	[]	Tue Mar 23 14:14:12 +0000 2021	[{"text":"ForNature","indices":[182,192]},{"text":"biodiversity","indices":[210,223]},{"text":"UnescoBiodiversityForum","indices":[232,256]}]	[{"url":"https://t.co/5Vd5Dw0e1V","expanded_url":"https://on.unesco.org/240321en","display_url":"on.unesco.org/240321en","indices":[258,281]}]	Although coverage of the seabed has risen from 15% to 19% over the past year, there is still too much we don't know about the ocean. Deeper knowledge is essential to be able to act #ForNature &amp; to protect #biodiversity ! Join #UnescoBiodiversityForum: https://t.co/5Vd5Dw0e1V https://t.co/q6PvHe7y4b	3440496.0	RT @UNESCO: Although coverage of the seabed has risen from 15% to 19% over the past year, there is still too much we don't know about the oâ€¦	24.0	True	full
1177292	1177292	605a166ca80f6c0038350522	2021-03-23 16:25:11	[]	[]	Tue Mar 23 12:26:00 +0000 2021	[{"text":"MacrogranjasNO","indices":[207,222]},{"text":"Contaminacion","indices":[223,237]},{"text":"Impunidad","indices":[238,248]}]	[{"url":"https://t.co/2T1DogPXVb","expanded_url":"https://www.noticiasdenavarra.com/actualidad/sociedad/2021/03/23/gobierno-abiertos-19-procedimientos-sancionadores/1131395.html","display_url":"noticiasdenavarra.com/actualidad/socâ€¦","indices":[249,272]}]	Lo que no se entiende del @gob_na es que estos presuntos delincuentes acumulen denuncia tras denuncia y sigan campando a sus anchas. Â¿Cuando se les va a parar? Cuando hayan dejado muerto todo el territorio? #MacrogranjasNO #Contaminacion #Impunidad https://t.co/2T1DogPXVb	561.0	RT @AccionKlima: Lo que no se entiende del @gob_na es que estos presuntos delincuentes acumulen denuncia tras denuncia y sigan campando a sâ€¦	231.0	True	full
1177293	1177293	605a166da80f6c0038350540	2021-03-23 16:25:11	[]	[{"url":"https://t.co/Qo168oYDjJ","expanded_url":"https://www.facebook.com/groups/740477766846483/permalink/789152901978969/","display_url":"facebook.com/groups/7404777â€¦","indices":[158,181]}]		[]	[]			Everybody needs to fill this in, make sure you answer the first two questions before you put anything else in. Itâ€™sâ€¦ https://t.co/ZBAGw6UWXB	1308.0	True	full
1177294	1177294	605a166da80f6c0038350552	2021-03-23 16:25:11	[]	[]	Tue Mar 23 14:42:23 +0000 2021	[]	[{"url":"https://t.co/xduJw8k5XJ","expanded_url":"https://www.latimes.com/entertainment-arts/tv/story/2021-03-22/meghan-mccain-apologizes-trump-anti-asian-rhetoric-john-oliver","display_url":"latimes.com/entertainment-â€¦","indices":[220,243]}]	On @LastWeekTonight, Oliver played a 2020 clip from â€œThe View,â€� in which McCain said she had no problem with Trump calling COVID, the â€œChina virus.â€� As we explain, Oliver made his feelings about McCain pretty clear: https://t.co/xduJw8k5XJ https://t.co/T4RjTMJL8Z	169363.0	RT @latimesent: On @LastWeekTonight, Oliver played a 2020 clip from â€œThe View,â€� in which McCain said she had no problem with Trump callingâ€¦	9735.0	True	full
1177295	1177295	605a166da80f6c003835055a	2021-03-23 16:25:11	[]	[]	Mon Mar 22 08:27:46 +0000 2021	[{"text":"Diktatur","indices":[93,102]},{"text":"Querdenker","indices":[123,134]}]	[{"url":"https://t.co/FR7515eh56","expanded_url":"https://www.tagesspiegel.de/politik/coronaleugner-sorgen-fuer-chaos-in-kassel-der-staat-muss-gegen-die-querdenker-endlich-haerte-zeigen/27025560.html","display_url":"tagesspiegel.de/politik/coronaâ€¦","indices":[163,186]}]	Fassungslos stehe ich vor den AnfÃ¤ngen der zweiten (oder dritten, je nach ZÃ¤hlung) deutschen #Diktatur. Ich kenne die Chef-#Querdenker. Menschen mit Herz und Mut. https://t.co/FR7515eh56	43874.0	RT @maxotte_says: Fassungslos stehe ich vor den AnfÃ¤ngen der zweiten (oder dritten, je nach ZÃ¤hlung) deutschen #Diktatur. Ich kenne die Cheâ€¦	2954.0	True	full
1177296	1177296	605a166da80f6c0038350560	2021-03-23 16:25:11	[]	[{"url":"https://t.co/hUEuhV2hnc","expanded_url":"http://hehill.com/opinion/healthcare/544142-our-next-national-priority-should-be-to-reopen-all-americas-schools-for","display_url":"hehill.com/opinion/healthâ€¦","indices":[270,293]}]		[]	[]			@rene_chiche Propagation COVID Ã l'Ã©cole entre enfants extrÃªmement rare et encore + rare pour le personnel, mÃªme avâ€¦ https://t.co/HKFgKjRJRf	211.0	True	full
1177297	1177297	605a166da80f6c0038350562	2021-03-23 16:25:11	[{"text":"cthk","indices":[158,163]}]	[{"url":"https://t.co/AJRgOGRxdR","expanded_url":"http://Solubroadcasting.org","display_url":"Solubroadcasting.org","indices":[164,187]}]		[]	[]			3:50 PM LIVE on the SoLu. @EOSTBucks vs @EaglesHSHockey with the call today @Jsport_memes its gonna be a good oneâ€¦ https://t.co/WYDQYov3Sk	95.0	True	full
1177298	1177298	605a166da80f6c0038350564	2021-03-23 16:25:11	[]	[]	Tue Mar 23 16:13:52 +0000 2021	[]	[{"url":"https://t.co/7p1Ql5AxxB","expanded_url":"https://bit.ly/3cUOpO9","display_url":"bit.ly/3cUOpO9","indices":[192,215]}]	ðŸ”´ Hemos administrado 872.661 dosis de las vacunas frente al COVID-19. âœ… 620.702 primeras dosis. âœ… 251.959 segundas dosis. â€¼ Puedes consultar en nuestra pÃ¡gina web los datos de vacunaciÃ³n ðŸ‘‰ https://t.co/7p1Ql5AxxB https://t.co/3R2if3uZFd	655788.0	RT @ComunidadMadrid: ðŸ”´ Hemos administrado 872.661 dosis de las vacunas frente al COVID-19. âœ… 620.702 primeras dosis. âœ… 251.959 segundas dâ€¦	69.0	True	full
1177299	1177299	605a166da80f6c0038350576	2021-03-23 16:25:12	[]	[]	Tue Mar 23 15:41:13 +0000 2021	[]	[{"url":"https://t.co/iz9arp84UE","expanded_url":"http://www.readyharris.org","display_url":"readyharris.org","indices":[165,188]}]	BREAKING: EVERY ADULT in Texas is eligible for the vaccine starting this coming Monday, March 29th. You donâ€™t have to wait to sign up for our waitlist. Do it now at https://t.co/iz9arp84UE	111133.0	RT @LinaHidalgoTX: BREAKING: EVERY ADULT in Texas is eligible for the vaccine starting this coming Monday, March 29th. You donâ€™t have to waâ€¦	193.0	True	full
1177300	1177300	605a166ea80f6c003835058e	2021-03-23 16:25:12	[]	[]	Tue Mar 23 13:11:34 +0000 2021	[{"text":"AstraZeneca","indices":[216,228]},{"text":"Nantes","indices":[229,236]}]	[{"url":"https://t.co/gvdiEXCqHs","expanded_url":"https://lemediaen442.fr/un-etudiant-francais-en-medecine-de-24-ans-est-mort-suite-a-une-injection-dastrazeneca/","display_url":"lemediaen442.fr/un-etudiant-frâ€¦","indices":[239,262]}]	C'est quoi l'intÃ©rÃªt de se faire vacciner et de mourir Ã 24 ans alors que le risque de succomber au Covid-19 est de 0,03% ? Pourquoi vouloir vacciner absolument la jeunesse, c'est de la folie pure, c'est meurtrier ! #AstraZeneca #Nantes https://t.co/gvdiEXCqHs	14288.0	RT @DubreuilhMarcel: C'est quoi l'intÃ©rÃªt de se faire vacciner et de mourir Ã 24 ans alors que le risque de succomber au Covid-19 est de 0,â€¦	160.0	True	full
1177301	1177301	605a166ea80f6c0038350592	2021-03-23 16:25:12	[]	[]	Fri Mar 19 10:23:18 +0000 2021	[{"text":"cryptocurrency","indices":[160,175]},{"text":"Crypto","indices":[176,183]},{"text":"Bitcoin","indices":[184,192]},{"text":"BSC","indices":[194,198]},{"text":"BinanceSmartChain","indices":[199,217]},{"text":"Ethereum","indices":[218,227]},{"text":"ETH","indices":[228,232]},{"text":"Airdrop","indices":[233,241]},{"text":"bounty","indices":[242,249]},{"text":"POPO","indices":[250,255]},{"t…	[{"url":"https://t.co/DS6g34KhFp","expanded_url":"https://t.me/AirdropStar/1119","display_url":"t.me/AirdropStar/11â€¦","indices":[135,158]}]	ðŸ’§Poplink Oracles Airdrop ðŸ’§ ðŸ�† Task: âž• 50 POPO (~$50) ðŸ‘¨â€�ðŸ‘©â€�ðŸ‘§ Referral: âž• 15 POPO (~$15) ðŸ”› Airdrop Link &amp; Information: https://t.co/DS6g34KhFp #cryptocurrency #Crypto #Bitcoin #BSC #BinanceSmartChain #Ethereum #ETH #Airdrop #bounty #POPO #Poplink	91754.0	RT @AirdropStario: ðŸ’§Poplink Oracles Airdrop ðŸ’§ ðŸ�† Task: âž• 50 POPO (~$50) ðŸ‘¨â€�ðŸ‘©â€�ðŸ‘§ Referral: âž• 15 POPO (~$15) ðŸ”› Airdrop Link &amp; Inâ€¦	3.0	True	full
1177302	1177302	605a166ea80f6c0038350598	2021-03-23 16:25:12	[]	[]	Tue Mar 23 12:55:00 +0000 2021	[{"text":"Sicily","indices":[61,68]},{"text":"TreasureItaly","indices":[171,185]}]	[{"url":"https://t.co/6vNBHkfzi0","expanded_url":"http://bit.ly/Trapani-Top10_EN","display_url":"bit.ly/Trapani-Top10_â€¦","indices":[147,170]}]	The magical atmosphere of the salt-pans of Marsala (Trapani, #Sicily). Let's discover the "top 10 " things to do in Trapani and its surroundings ðŸ‘‰ https://t.co/6vNBHkfzi0 #TreasureItaly @VisitSicilyOP ðŸ“· instagram @ gio_didia60 https://t.co/oPhvBW73NM	142381.0	RT @Italia: The magical atmosphere of the salt-pans of Marsala (Trapani, #Sicily). Let's discover the "top 10 " things to do in Trapani andâ€¦	0.0	True	full
1177303	1177303	605a166ea80f6c00383505a2	2021-03-23 16:25:12	[]	[]	Tue Mar 23 14:55:21 +0000 2021	[{"text":"BidenBorderCrisis","indices":[182,200]}]	[{"url":"https://t.co/X1SSbyjazF","expanded_url":"https://www.robmaness.com/2021/03/sheila-jackson-lee-turns-on-biden-admits-his-border-plan-does-not-look-like-its-working-at-this-time/","display_url":"robmaness.com/2021/03/sheilaâ€¦","indices":[202,225]}]	Sheila Jackson Lee Turns On Biden â€“ Admits His Border Plan â€˜Does Not Look Like Itâ€™s Working At This Timeâ€™ - If you've lost her Joe, you're in trouble, reverse you border policy now! #BidenBorderCrisis https://t.co/X1SSbyjazF via @robmaness	49737.0	RT @RobManess: Sheila Jackson Lee Turns On Biden â€“ Admits His Border Plan â€˜Does Not Look Like Itâ€™s Working At This Timeâ€™ - If you've lost hâ€¦	3819.0	True	full
1177304	1177304	605a166ea80f6c00383505a6	2021-03-23 16:25:12	[]	[]	Tue Mar 23 16:03:05 +0000 2021	[{"text":"COVID19","indices":[31,39]}]	[{"url":"https://t.co/YM8ZA4h4la","expanded_url":"https://cutt.ly/Lxme5KM","display_url":"cutt.ly/Lxme5KM","indices":[176,199]}]	ðŸ“¢Sanidad registra 243 casos de #COVID19 en las Ãºltimas 24 horas. ðŸ§ªHasta hoy se han realizado 938.798 pruebas PCR, de las que 3.424 se corresponden al dÃ­a de ayer. âž¡MÃ¡s info: https://t.co/YM8ZA4h4la https://t.co/K1DbrzUGQr	34592.0	RT @SanidadGobCan: ðŸ“¢Sanidad registra 243 casos de #COVID19 en las Ãºltimas 24 horas. ðŸ§ªHasta hoy se han realizado 938.798 pruebas PCR, de laâ€¦	56820.0	True	full
1177305	1177305	605a166ea80f6c00383505ba	2021-03-23 16:25:12	[]	[]	Fri Mar 19 20:21:25 +0000 2021	[{"text":"AugustWilson","indices":[55,68]}]	[{"url":"https://t.co/Vw3c9N5u5b","expanded_url":"http://CTGLA.org/AugustWilson2021","display_url":"CTGLA.org/AugustWilson20â€¦","indices":[248,271]}]	.@USPS joined us at the Mark Taper Forum to unveil its #AugustWilson Black Heritage Stamp. Thanks to @HildaSolis, @LACountyArts &amp; @itstrusound for joining to celebrate the stamp and our upcoming August Wilson Monologue Competition on March 23! https://t.co/Vw3c9N5u5b https://t.co/JDXJrEg0bX	31999.0	RT @CTGLA: .@USPS joined us at the Mark Taper Forum to unveil its #AugustWilson Black Heritage Stamp. Thanks to @HildaSolis, @LACountyArtsâ€¦	216.0	True	full
1177306	1177306	605a166ea80f6c00383505c6	2021-03-23 16:25:12	[]	[]	Tue Mar 23 16:21:15 +0000 2021	[]	[{"url":"https://t.co/vcMFn68Dzc","expanded_url":"https://elpais.com/cultura/2021-03-22/ai-weiwei-occidente-esta-perdiendo-sus-valores.html?utm_source=Twitter&ssm=TW_CM#Echobox=1616512486","display_url":"elpais.com/cultura/2021-0â€¦","indices":[249,272]}]	â€” Â¿Cree que un dÃ­a sabremos lo que realmente ocurriÃ³ en Wuhan? â€” No. El rÃ©gimen comunista es muy poderoso y fuerte y mantiene el sigilo. La OMS hizo solo una misiÃ³n superficial. TambiÃ©n ellos son responsables Entrevista al artista chino Ai Weiwei https://t.co/vcMFn68Dzc	8011855.0	RT @el_pais: â€” Â¿Cree que un dÃ­a sabremos lo que realmente ocurriÃ³ en Wuhan? â€” No. El rÃ©gimen comunista es muy poderoso y fuerte y mantieneâ€¦	18.0	True	full
1177307	1177307	605a166ea80f6c00383505ce	2021-03-23 16:25:13	[]	[]	Tue Mar 23 13:16:35 +0000 2021	[{"text":"ActivosContraElVirus","indices":[99,120]}]	[{"url":"https://t.co/T72D8vCcuN","expanded_url":"https://www.vtv.gob.ve/zulia-refuerzan-accion-epidemiologica/","display_url":"vtv.gob.ve/zulia-refuerzaâ€¦","indices":[122,145]}]	En Zulia refuerzan acciÃ³n epidemiolÃ³gica en semanas de cuarentena radical para frenar la COVID-19 #ActivosContraElVirus https://t.co/T72D8vCcuN https://t.co/3fpsEHHMj2	1816054.0	RT @VTVcanal8: En Zulia refuerzan acciÃ³n epidemiolÃ³gica en semanas de cuarentena radical para frenar la COVID-19 #ActivosContraElVirus htâ€¦	34.0	True	full
1177308	1177308	605a166fa80f6c00383505e8	2021-03-23 16:25:13	[]	[]	Mon Mar 22 07:00:50 +0000 2021	[]	[{"url":"https://t.co/5B1LrdgObc","expanded_url":"http://bit.ly/2O2nrsW","display_url":"bit.ly/2O2nrsW","indices":[121,144]},{"url":"https://t.co/EhN6W3Lpgw","expanded_url":"https://t.me/glitchprotocol","display_url":"t.me/glitchprotocol","indices":[160,183]},{"url":"https://t.co/n3UzKV5iNk","expanded_url":"https://help.hoozh.com/hc/en-us/articles/900006228243","display_url":"help.hoozh.com/hc/en…	ðŸš€ $GLCH(Glitch Protocol) listing bonus on Hoo âœ…Follow+RT+Like @Hoo_exchange @GlitchProtocol âœ…Tag 3 friends âœ…Join Hoo TG https://t.co/5B1LrdgObc âœ…Join $GLCH TG https://t.co/EhN6W3Lpgw â�°10 ppl*$10 in GLCH+1 ppl*$50 in GLCH to 15:00, 25/03, (UTC+8) ðŸ‘‰https://t.co/n3UzKV5iNk https://t.co/hZurwEsWmM	19763.0	RT @Hoo_exchange: ðŸš€ $GLCH(Glitch Protocol) listing bonus on Hoo âœ…Follow+RT+Like @Hoo_exchange @GlitchProtocol âœ…Tag 3 friends âœ…Join Hoo TGâ€¦	86.0	True	full
1177309	1177309	605a166fa80f6c00383505f0	2021-03-23 16:25:13	[]	[]	Mon Mar 22 18:24:05 +0000 2021	[]	[{"url":"https://t.co/cvVX9rQSru","expanded_url":"https://lustyage.com/products/penis-extender-stretcher?ref=Amit%20raj","display_url":"lustyage.com/products/penisâ€¦","indices":[198,221]}]	OMG ðŸ˜‹Grow your Dick size in an efficient, safe &amp; painless way ðŸ˜� And all sex toy product buying go to homeðŸ‘‡ Worldwide Free Shipping must try get https 50% discount ðŸ¥° No infection ðŸ‘Œ ðŸ‘‡ Shop Now- https://t.co/cvVX9rQSru https://t.co/DfhqDp9XbC	354.0	RT @loveslongs: OMG ðŸ˜‹Grow your Dick size in an efficient, safe &amp; painless way ðŸ˜� And all sex toy product buying go to homeðŸ‘‡ Worldwide Free Sâ€¦	114168.0	True	full
1177310	1177310	605a166fa80f6c00383505fc	2021-03-23 16:25:13	[]	[]	Tue Mar 23 13:39:42 +0000 2021	[]	[{"url":"https://t.co/WODS5uRbdF","expanded_url":"https://myright.news/2021/03/22/com-lockdown-e-governado-pelo-psdb-rs-tem-a-pior-gestao-da-pandemia-no-sul/","display_url":"myright.news/2021/03/22/comâ€¦","indices":[228,251]}]	No @MyRightNews1 o jornalista @viniciussexto MOSTRA COMO OS GAÃšCHOS ESTÃƒO SE SENTINDO COM O FILHOTE DE "DÃ“RIA E NETO DE FHC"! UMA DROGA"! CONFIRA: Com lockdown e governado pelo PSDB, RS tem a pior gestÃ£o da pandemia no Sul! https://t.co/WODS5uRbdF	59147.0	RT @profeborto: No @MyRightNews1 o jornalista @viniciussexto MOSTRA COMO OS GAÃšCHOS ESTÃƒO SE SENTINDO COM O FILHOTE DE "DÃ“RIA E NETO DE FHCâ€¦	6695.0	True	full
1177311	1177311	605a166fa80f6c0038350600	2021-03-23 16:25:13	[]	[]	Tue Mar 23 15:22:57 +0000 2021	[{"text":"VetsVsTheNRA","indices":[255,268]}]	[{"url":"https://t.co/k2kzc78Aoj","expanded_url":"https://twitter.com/laurenboebert/status/1374127157019095044","display_url":"twitter.com/laurenboebert/â€¦","indices":[269,292]}]	One of the details is easy access to weapons of war, which don't belong on our streets. The AR-15 is almost exactly like the weapons we carried. It should be banned. You don't need it for hunting, and you don't need it to pose for Instagram pics either. #VetsVsTheNRA https://t.co/k2kzc78Aoj	278738.0	RT @votevets: One of the details is easy access to weapons of war, which don't belong on our streets. The AR-15 is almost exactly like theâ€¦	181.0	True	full
1177312	1177312	605a166fa80f6c0038350602	2021-03-23 16:25:13	[]	[]	Sun Mar 21 19:48:29 +0000 2021	[{"text":"RegulaciÃ³n","indices":[94,105]},{"text":"Covid","indices":[106,112]},{"text":"Empresa","indices":[113,121]}]	[{"url":"https://t.co/pRXJlLypol","expanded_url":"https://almacendederecho.org/good-papers-jurisprudencia-sobre-incumplimientos-de-la-normativa-sanitaria-en-la-pandemia","display_url":"almacendederecho.org/good-papers-juâ€¦","indices":[122,145]}]	"Good papers: Jurisprudencia sobre incumplimientos de la normativa sanitaria en la pandemia". #RegulaciÃ³n #Covid #Empresa https://t.co/pRXJlLypol	10372.0	RT @ocotsalamanca: "Good papers: Jurisprudencia sobre incumplimientos de la normativa sanitaria en la pandemia". #RegulaciÃ³n #Covid #Empresâ€¦	4851.0	True	full
1177313	1177313	605a166fa80f6c0038350604	2021-03-23 16:25:13	[]	[]	Tue Mar 23 15:51:04 +0000 2021	[]	[{"url":"https://t.co/L4FE4IF7Cd","expanded_url":"https://youtu.be/sJ1x8SlNxj0","display_url":"youtu.be/sJ1x8SlNxj0","indices":[164,187]}]	MUST WATCH..ðŸ‘€ðŸ‘‡ they did another pandemic training exercise in 2018! Watch all the other segments too, especially..Segment 4 as it is about now..they are truly sick!https://t.co/L4FE4IF7Cd https://t.co/dpVwJHv9hY	186.0	RT @rachael74767153: MUST WATCH..ðŸ‘€ðŸ‘‡ they did another pandemic training exercise in 2018! Watch all the other segments too, especially..Segmâ€¦	508.0	True	full
1177314	1177314	605a166fa80f6c003835061a	2021-03-23 16:25:13	[]	[]	Mon Mar 22 14:34:25 +0000 2021	[{"text":"concours","indices":[27,36]},{"text":"IRA","indices":[41,45]},{"text":"concours","indices":[155,164]},{"text":"fonctionpublique","indices":[185,202]},{"text":"covid19","indices":[220,228]}]	[{"url":"https://t.co/KRJFVTabps","expanded_url":"https://ira-inscription.fonction-publique.gouv.fr/alerte.html","display_url":"â€¦inscription.fonction-publique.gouv.fr/alerte.html","indices":[84,107]},{"url":"https://t.co/w0bBzZ0dkX","expanded_url":"https://www.fonction-publique.gouv.fr/deroulement-des-concours-et-examens-de-la-fonction-publique-periode-de-crise-sanitaire","display_url":"fonctio…	ðŸ“¢ Les Ã©preuves Ã©crites des #concours des #IRA sont maintenues ce mercredi 24 mars ðŸ‘‡ https://t.co/KRJFVTabps ðŸ”ŽLes recommandations pour le dÃ©roulement des #concours &amp; examens de la #fonctionpublique pendant la crise #covid19 ont Ã©tÃ© mises Ã jourðŸ‘‡ https://t.co/w0bBzZ0dkX https://t.co/P67jZCAZ1N	12649.0	RT @dgafp: ðŸ“¢ Les Ã©preuves Ã©crites des #concours des #IRA sont maintenues ce mercredi 24 mars ðŸ‘‡ https://t.co/KRJFVTabps ðŸ”ŽLes recommandatioâ€¦	408.0	True	full
1177315	1177315	605a166fa80f6c003835062e	2021-03-23 16:25:14	[]	[]	Tue Mar 23 13:05:08 +0000 2021	[{"text":"ShehnaazGill","indices":[0,13]},{"text":"KartikAaryan","indices":[60,73]},{"text":"COVID","indices":[89,95]},{"text":"bollywoodbubble","indices":[139,155]}]	[{"url":"https://t.co/ywdbby0l54","expanded_url":"https://www.bollywoodbubble.com/tv/shehnaaz-gill-has-the-sweetest-wish-for-her-biggest-crush-kartik-aaryan-after-he-tests-covid-positive/","display_url":"bollywoodbubble.com/tv/shehnaaz-giâ€¦","indices":[157,180]}]	#ShehnaazGill has the sweetest wish for her â€˜biggest crushâ€™ #KartikAaryan after he tests #COVID positive @ishehnaaz_gill @TheAaryanKartik #bollywoodbubble https://t.co/ywdbby0l54	131721.0	RT @bollybubble: #ShehnaazGill has the sweetest wish for her â€˜biggest crushâ€™ #KartikAaryan after he tests #COVID positive @ishehnaaz_gillâ€¦	48.0	True	full
1177316	1177316	605a166fa80f6c003835063a	2021-03-23 16:25:14	[]	[]	Sat Mar 06 22:00:22 +0000 2021	[]	[{"url":"https://t.co/u3J9RqT4Wq","expanded_url":"https://on.wsj.com/2PoYSJB","display_url":"on.wsj.com/2PoYSJB","indices":[122,145]}]	Battling websites for a vaccine appointment? @joannastern booked slots for eligible family and friends using these tricks https://t.co/u3J9RqT4Wq	18730637.0	RT @WSJ: Battling websites for a vaccine appointment? @joannastern booked slots for eligible family and friends using these tricks https://â€¦	2195.0	True	full
1177317	1177317	605a1670a80f6c0038350640	2021-03-23 16:25:14	[]	[]	Tue Mar 23 14:40:00 +0000 2021	[{"text":"ActivosContraElVirus","indices":[127,148]}]	[{"url":"https://t.co/UeMmJ4Iyns","expanded_url":"https://www.vtv.gob.ve/venezuela-ratifica-disposicion-cooperar-brasil-crisis-sanitaria-covid19/","display_url":"vtv.gob.ve/venezuela-ratiâ€¦","indices":[150,173]}]	Venezuela ratifica su disposiciÃ³n de cooperar con el hermano pueblo de Brasil para enfrentar crisis sanitaria por la COVID-19 #ActivosContraElVirus https://t.co/UeMmJ4Iyns https://t.co/82fMujDIfg	1816054.0	RT @VTVcanal8: Venezuela ratifica su disposiciÃ³n de cooperar con el hermano pueblo de Brasil para enfrentar crisis sanitaria por la COVID-1â€¦	682.0	True	full
1177318	1177318	605a1670a80f6c0038350646	2021-03-23 16:25:14	[]	[]	Tue Mar 02 14:28:34 +0000 2021	[]	[{"url":"https://t.co/jr4vZ3sqNd","expanded_url":"https://www.inc.com/jason-aten/clubhouse-is-recording-your-conversations-thats-not-even-its-worst-privacy-problem.html","display_url":"inc.com/jason-aten/cluâ€¦","indices":[250,273]}]	1. Clubhouse is recording your audio 2. You can't delete information other people share about you. 3. You can't just delete your account. 4. They can share your personal information without notifying you. 5. Clubhouse is tracking you. Fun times! https://t.co/jr4vZ3sqNd	5068.0	RT @sa0un: 1. Clubhouse is recording your audio 2. You can't delete information other people share about you. 3. You can't just delete yourâ€¦	1984.0	True	full
1177319	1177319	605a1670a80f6c0038350648	2021-03-23 16:25:14	[]	[]	Mon Mar 22 17:30:01 +0000 2021	[{"text":"EnquÃªte","indices":[2,10]},{"text":"covid19","indices":[54,62]},{"text":"RH","indices":[103,106]},{"text":"RH","indices":[173,176]}]	[{"url":"https://t.co/RhNPKSdS8d","expanded_url":"http://bit.ly/3snScKg","display_url":"bit.ly/3snScKg","indices":[220,243]}]	ðŸ”� #EnquÃªte : Afin de mieux apprÃ©hender les impacts du #covid19 sur le futur du travail et l'avenir des #RH, participez Ã notre enquÃªte ! ðŸ“� Une enquÃªte pour l'ensemble des #RH ðŸ�‚ Restitution prÃ©vue pour cet automne ðŸ‘‰ https://t.co/RhNPKSdS8d https://t.co/rPhB6qgKmJ	21028.0	RT @ANDRH_Officiel: ðŸ”� #EnquÃªte : Afin de mieux apprÃ©hender les impacts du #covid19 sur le futur du travail et l'avenir des #RH, participezâ€¦	342.0	True	full
1177320	1177320	605a1670a80f6c003835064c	2021-03-23 16:25:14	[]	[]	Tue Mar 23 14:40:51 +0000 2021	[]	[{"url":"https://t.co/jD0XUUwUin","expanded_url":"https://uncensored.co.nz/2020/05/07/mark-of-the-beast-luciferase-and-patent-wo-2020-060606-for-real/","display_url":"uncensored.co.nz/2020/05/07/marâ€¦","indices":[247,270]}]	â€œBill Gatesâ€™ infamous vaccine-delivered â€œdigital certificateâ€� quantum dot tattoo. As if this werenâ€™t â€œNWO-Revelation end-timesâ€� enough for you, itâ€™s claimed that the glowing enzyme that reacts to vaccine confirmation scanners is called Luciferaseâ€�https://t.co/jD0XUUwUin	19914.0	RT @RobbersonJon: â€œBill Gatesâ€™ infamous vaccine-delivered â€œdigital certificateâ€� quantum dot tattoo. As if this werenâ€™t â€œNWO-Revelation end-â€¦	1156.0	True	full
1177321	1177321	605a1670a80f6c0038350650	2021-03-23 16:25:14	[{"text":"Avianca","indices":[0,8]},{"text":"COVID19","indices":[73,81]}]	[{"url":"https://t.co/P74jYjZUje","expanded_url":"http://bit.ly/3reZI91","display_url":"bit.ly/3reZI91","indices":[233,256]}]		[]	[]			#Avianca reporta perdidas de US$1.094 millones, debido a la pandemia por #COVID19 esta aerolÃ­nea ha disminuido su lâ€¦ https://t.co/DGRuXDoU4w	3.0	True	full
1177322	1177322	605a1670a80f6c003835066c	2021-03-23 16:25:14	[]	[]	Tue Mar 23 15:52:39 +0000 2021	[]	[{"url":"https://t.co/SX4uL8st6U","expanded_url":"https://www.zeit.de/gesellschaft/zeitgeschehen/2021-03/kontaktbeschraenkungen-corona-massnahmen-privat-industrie-kritik?wt_zmc=sm.int.zonaudev.twitter.ref.zeitde.redpost.link.x&utm_medium=sm&utm_source=twitter_zonaudev_int&utm_campaign=ref&utm_content=zeitde_redpost_link_x","display_url":"zeit.de/gesellschaft/zâ€¦","indices":[251,274]}]	Seit Monaten schrÃ¤nken Bund und LÃ¤nder im Kampf gegen Corona das private Leben und kleine Unternehmen ein. Und zugleich macht sich ein groÃŸer Teil der Menschen jeden Morgen auf den Weg in die Fabrik. Da stimmt was nicht, kommentiert @christianbangel. https://t.co/SX4uL8st6U	2336168.0	RT @zeitonline: Seit Monaten schrÃ¤nken Bund und LÃ¤nder im Kampf gegen Corona das private Leben und kleine Unternehmen ein. Und zugleich macâ€¦	1430.0	True	full
1177323	1177323	605a1670a80f6c0038350670	2021-03-23 16:25:14	[]	[]	Mon Mar 22 22:35:28 +0000 2021	[{"text":"LesPierresCrieront","indices":[1,20]}]	[{"url":"https://t.co/6J43oG5XL9","expanded_url":"https://www.lesechos.fr/industrie-services/air-defense/covid-larmee-appelee-en-renfort-dans-la-campagne-de-vaccination-1300377#utm_source=le%3Alec0f&utm_medium=click&utm_campaign=share-links_twitter","display_url":"lesechos.fr/industrie-servâ€¦","indices":[249,272]}]	ðŸ’•#LesPierresCrierontðŸ“¢ðŸ“¢ðŸ“¢ FRANCE REVEILLE-TOI ðŸ™�ðŸ™�ðŸ™�Ils font appel Ã l'ArmÃ©e pour piquer le peuple, jusquâ€™Ã 2000 personnes par jour EN DÃ‰PIT des Ã©checs retentissants, attestÃ©s par les gigantesques manifestations en IsraÃ«l et au Royaume-Uni (un hasard?!) https://t.co/6J43oG5XL9	33182.0	RT @CaudeHenrion: ðŸ’•#LesPierresCrierontðŸ“¢ðŸ“¢ðŸ“¢ FRANCE REVEILLE-TOI ðŸ™�ðŸ™�ðŸ™�Ils font appel Ã l'ArmÃ©e pour piquer le peuple, jusquâ€™Ã 2000 personnes parâ€¦	31.0	True	full
1177324	1177324	605a1670a80f6c003835067e	2021-03-23 16:25:14	[]	[]	Tue Mar 23 11:40:04 +0000 2021	[{"text":"ì„¸ë¸�í‹´","indices":[234,238]}]	[{"url":"https://t.co/NEmjO7qduI","expanded_url":"https://open.spotify.com/user/spotify/playlist/37i9dQZF1DWXa2ShUct1Fm?si=LVoZz3dcQkmb_Yifpyh5Gw","display_url":"open.spotify.com/user/spotify/pâ€¦","indices":[239,262]}]	SEVENTEEN Daily Update 03/13 - +1,481,223 03/14 - +1,436,671 03/15 - +1,474,159 03/16 - +1,489,102 03/17 - +1,474,367 03/18 - +1,456,214 03/19 - +1,412,480 03/20 - +1,332,802 03/21 - +1,333,359 âš ï¸� TOTAL - 1,287,058,915 @pledis_17 #ì„¸ë¸�í‹´ https://t.co/NEmjO7qduI	10614.0	RT @svt_spotify: SEVENTEEN Daily Update 03/13 - +1,481,223 03/14 - +1,436,671 03/15 - +1,474,159 03/16 - +1,489,102 03/17 - +1,474,367 03â€¦	61.0	True	full
1177325	1177325	605a1670a80f6c0038350682	2021-03-23 16:25:15	[]	[]	Mon Mar 22 20:18:04 +0000 2021	[]	[{"url":"https://t.co/E8V7MDxS5C","expanded_url":"https://nyti.ms/3cZ9kzO","display_url":"nyti.ms/3cZ9kzO","indices":[173,196]}]	The loss of more than a million viewers since September translates to a 43% decline for â€œThe Ellen DeGeneres Show," representing a steeper drop than any of its competitors. https://t.co/E8V7MDxS5C https://t.co/xAttEAvp6j	49674202.0	RT @nytimes: The loss of more than a million viewers since September translates to a 43% decline for â€œThe Ellen DeGeneres Show," representiâ€¦	23.0	True	full
1177326	1177326	605a1670a80f6c0038350688	2021-03-23 16:25:15	[]	[]	Tue Mar 23 07:58:04 +0000 2021	[]	[{"url":"https://t.co/9o1xs4bnB1","expanded_url":"https://www.francesoir.fr/opinions-tribunes/la-vaccination-risque-maintenant-dentrainer-une-catastrophe-mondiale-sans-egal","display_url":"francesoir.fr/opinions-tribuâ€¦","indices":[160,183]}]	Vaccinodromes : A t-on encore le droit de se poser des questions sur la vaccination ? Des virologues comme Geert Vanden Bossche peuvent-ils Ãªtre lus, Ã©coutÃ©s ? https://t.co/9o1xs4bnB1	362.0	RT @espritcalme44: Vaccinodromes : A t-on encore le droit de se poser des questions sur la vaccination ? Des virologues comme Geert Vandenâ€¦	398.0	True	full
1177327	1177327	605a1670a80f6c0038350692	2021-03-23 16:25:15	[]	[]	Tue Mar 23 16:16:32 +0000 2021	[{"text":"JuntosSMU","indices":[257,267]}]	[{"url":"https://t.co/FVuclgcCqE","expanded_url":"https://www.youtube.com/watch?v=IrXHUy695j0","display_url":"youtube.com/watch?v=IrXHUyâ€¦","indices":[154,177]}]	Compartimos la nota realizada por @arribagente sobre el tema Pandemia y declaraciÃ³n del @smuruguay del dÃ­a de ayer al Dr @alvarodendi. Vea la nota aquÃ­âž¡ï¸� https://t.co/FVuclgcCqE ðŸŸ¢ MÃ©dicos Independientes ðŸ”´ UniÃ³n Gremial MÃ©dica-UGM ðŸŸ MÃ©dicos por el Cambio #JuntosSMU	222.0	RT @juntos_uy: Compartimos la nota realizada por @arribagente sobre el tema Pandemia y declaraciÃ³n del @smuruguay del dÃ­a de ayer al Dr @alâ€¦	2092.0	True	full
1177328	1177328	605a1670a80f6c0038350694	2021-03-23 16:25:15	[]	[]	Tue Mar 23 08:50:03 +0000 2021	[{"text":"ManchesterBusStrike","indices":[0,20]},{"text":"FireandRehire","indices":[166,180]}]	[{"url":"https://t.co/BQ2NuBQKrI","expanded_url":"https://www.megaphone.org.uk/petitions/stop-the-go-north-west-fire-and-rehire","display_url":"megaphone.org.uk/petitions/stopâ€¦","indices":[232,255]}]	#ManchesterBusStrike day 24 âœŠ Manchesterâ€™s bus drivers have risked their lives to keep us moving during the crisis. Shame on @gnwbus for thanking its drivers with a #FireandRehire attack on pay and conditions. Email the CEO here: https://t.co/BQ2NuBQKrI https://t.co/IJlbuFaXn1	3267.0	RT @Unite_NorthWest: #ManchesterBusStrike day 24 âœŠ Manchesterâ€™s bus drivers have risked their lives to keep us moving during the crisis. Sâ€¦	2855.0	True	full
1177329	1177329	605a1670a80f6c0038350696	2021-03-23 16:25:15	[]	[]	Tue Mar 23 15:41:20 +0000 2021	[{"text":"AHORA","indices":[1,7]},{"text":"MesaSocialCOVID","indices":[42,58]},{"text":"BalanceSemanalCOVID","indices":[75,95]}]	[{"url":"https://t.co/6YZP8IZ0sr","expanded_url":"https://cutt.ly/Pxn1Zns","display_url":"cutt.ly/Pxn1Zns","indices":[98,121]}]	[#AHORA] Dra. @Izkia Siches, participa en #MesaSocialCOVID, donde presenta #BalanceSemanalCOVID âž¡ï¸�https://t.co/6YZP8IZ0sr Estamos en un escenario delicado con un aumento sustantivo de casos en las Ãºltimas semanas y una ocupaciÃ³n de camas UCI superior al 95% a nivel nacional. https://t.co/PLr1r1edb1	131508.0	RT @colmedchile: [#AHORA] Dra. @Izkia Siches, participa en #MesaSocialCOVID, donde presenta #BalanceSemanalCOVID âž¡ï¸�https://t.co/6YZP8IZ0srâ€¦	341.0	True	full
1177330	1177330	605a1671a80f6c003835069a	2021-03-23 16:25:15	[]	[]	Tue Mar 23 15:01:10 +0000 2021	[]	[{"url":"https://t.co/suEGaQxf5V","expanded_url":"https://twitter.com/RashtraJyoti/status/1374368838138032139","display_url":"twitter.com/RashtraJyoti/sâ€¦","indices":[221,244]}]	A 15-year-old girl is missing for 8 days. Suspect is a neighbour. Police treating it as case of elopement, despite the girl being a minor. This needs your attention, @ghaziabadpolice Please intervene @KanoongoPriyank ðŸ™� https://t.co/suEGaQxf5V	224267.0	RT @swati_gs: A 15-year-old girl is missing for 8 days. Suspect is a neighbour. Police treating it as case of elopement, despite the girl bâ€¦	192.0	True	full
1177331	1177331	605a1671a80f6c00383506b6	2021-03-23 16:25:15	[]	[]	Tue Mar 23 16:23:00 +0000 2021	[{"text":"Escocia","indices":[39,47]},{"text":"rinovirus","indices":[64,74]},{"text":"resfriado","indices":[89,99]},{"text":"coronavirus","indices":[125,137]}]	[{"url":"https://t.co/urCSSNTrdc","expanded_url":"https://bit.ly/2NMLXRq","display_url":"bit.ly/2NMLXRq","indices":[140,163]}]	Estudios de la Universidad de Glasgow, #Escocia, seÃ±alan que el #rinovirus, causante del #resfriado, suele triunfar sobre el #coronavirus. https://t.co/urCSSNTrdc	677677.0	RT @AztecaNoticias: Estudios de la Universidad de Glasgow, #Escocia, seÃ±alan que el #rinovirus, causante del #resfriado, suele triunfar sobâ€¦	23473.0	True	full
1177332	1177332	605a1671a80f6c00383506d8	2021-03-23 16:25:16	[]	[]	Tue Mar 23 16:20:05 +0000 2021	[{"text":"AR","indices":[0,3]},{"text":"trading","indices":[7,15]},{"text":"crypto","indices":[16,23]}]	[{"url":"https://t.co/ZMgb6sSwzm","expanded_url":"https://cutt.ly/MustSeeTrillionWorthBitcoinDemand","display_url":"cutt.ly/MustSeeTrillioâ€¦","indices":[115,138]}]	#AR-15 #trading #crypto Are you familiar with digital currencies? You might be late on this trend. Check this out: https://t.co/ZMgb6sSwzm Crypto miners could possibly called bitcoin as their rewards. Sponsored Post. Check disclaimer and landing pages.	56.0	RT @AsulBlue7: #AR-15 #trading #crypto Are you familiar with digital currencies? You might be late on this trend. Check this out: https://tâ€¦	52.0	True	full
1177333	1177333	605a1671a80f6c00383506da	2021-03-23 16:25:16	[]	[]	Tue Mar 23 13:47:06 +0000 2021	[]	[{"url":"https://t.co/mY6Qc3fEBY","expanded_url":"http://jrc.or.jp/donation/about/refrain/detail_08/","display_url":"jrc.or.jp/donation/aboutâ€¦","indices":[123,146]},{"url":"https://t.co/XXg1SQVNfy","expanded_url":"https://m.facebook.com/story.php?story_fbid=4163034207093105&id=496295503767012&sfnsn=mo","display_url":"m.facebook.com/story.php?storâ€¦","indices":[148,171]}]	Ø§Ù„ØµÙ„ÙŠØ¨ Ø§Ù„Ø§Ø­Ù…Ø± Ø§Ù„ÙŠØ§Ø¨Ø§Ù†ÙŠ ÙŠØ·Ù„Ø¨ Ù…Ù† Ø§Ù„Ø°ÙŠÙ† ØªÙ„Ù‚ÙˆØ§ Ù„Ù‚Ø§Ø­ COVID Ø¨Ø§Ù„ØªÙˆÙ‚Ù� Ø¹Ù† Ø§Ù„ØªØ¨Ø±Ø¹ Ø¨Ø§Ù„Ø¯Ù… ÙˆÙŠØ´Ø¯Ø¯ Ø§Ù†Ù‡ ØºÙŠØ± Ù…Ø³Ù…ÙˆØ­ Ù„Ù‡Ù… Ø§Ù„ØªØ¨Ø±Ø¹ Ø¨Ø§Ù„Ø¯Ù… !!!!! https://t.co/mY6Qc3fEBY https://t.co/XXg1SQVNfy	3617.0	RT @MajidMohammedM1: Ø§Ù„ØµÙ„ÙŠØ¨ Ø§Ù„Ø§Ø­Ù…Ø± Ø§Ù„ÙŠØ§Ø¨Ø§Ù†ÙŠ ÙŠØ·Ù„Ø¨ Ù…Ù† Ø§Ù„Ø°ÙŠÙ† ØªÙ„Ù‚ÙˆØ§ Ù„Ù‚Ø§Ø­ COVID Ø¨Ø§Ù„ØªÙˆÙ‚Ù� Ø¹Ù† Ø§Ù„ØªØ¨Ø±Ø¹ Ø¨Ø§Ù„Ø¯Ù… ÙˆÙŠØ´Ø¯Ø¯ Ø§Ù†Ù‡ ØºÙŠØ± Ù…Ø³Ù…ÙˆØ­ Ù„Ù‡Ù… Ø§Ù„ØªØ¨Ø±Ø¹ Ø¨Ø§Ù„Ø¯Ù… !!â€¦	1115.0	True	full
1177334	1177334	605a1672a80f6c00383506f4	2021-03-23 16:25:16	[]	[]	Tue Mar 23 15:41:13 +0000 2021	[]	[{"url":"https://t.co/iz9arp84UE","expanded_url":"http://www.readyharris.org","display_url":"readyharris.org","indices":[165,188]}]	BREAKING: EVERY ADULT in Texas is eligible for the vaccine starting this coming Monday, March 29th. You donâ€™t have to wait to sign up for our waitlist. Do it now at https://t.co/iz9arp84UE	111133.0	RT @LinaHidalgoTX: BREAKING: EVERY ADULT in Texas is eligible for the vaccine starting this coming Monday, March 29th. You donâ€™t have to waâ€¦	380.0	True	full
1177335	1177335	605a1672a80f6c00383506f8	2021-03-23 16:25:16	[]	[]	Tue Mar 23 15:21:32 +0000 2021	[{"text":"HistoricalRomance","indices":[44,62]},{"text":"RomanceGems","indices":[66,78]},{"text":"TuesdayBookBlog","indices":[80,96]},{"text":"amwriting","indices":[97,107]},{"text":"romancenovels","indices":[108,122]},{"text":"research","indices":[123,132]},{"text":"History","indices":[133,141]},{"text":"books","indices":[142,148]}]	[{"url":"https://t.co/dCSeZnKlUs","expanded_url":"https://romancegems.blogspot.com/2021/03/from-guns-to-garters-its-all-in-days.html","display_url":"romancegems.blogspot.com/2021/03/from-gâ€¦","indices":[150,173]}]	Can I say that? Sharing today about writing #HistoricalRomance on #RomanceGems! #TuesdayBookBlog #amwriting #romancenovels #research #History #books https://t.co/dCSeZnKlUs https://t.co/dF5W7RJu5Z	625.0	RT @AuthorKathrynH: Can I say that? Sharing today about writing #HistoricalRomance on #RomanceGems! #TuesdayBookBlog #amwriting #romancenovâ€¦	3101.0	True	full
1177336	1177336	605a1672a80f6c0038350702	2021-03-23 16:25:16	[]	[]	Sat Mar 20 22:32:29 +0000 2021	[{"text":"label","indices":[45,51]},{"text":"producer","indices":[52,61]},{"text":"music","indices":[62,68]},{"text":"Paris","indices":[69,75]},{"text":"madeinfrance","indices":[76,89]},{"text":"DJ","indices":[90,93]},{"text":"recordingstudio","indices":[94,110]},{"text":"NP","indices":[111,114]},{"text":"France","indices":[115,122]},{"text":"Dance","indices":[123,129]},{"text":"music","indices":…	[{"url":"https://t.co/mOkezp7XeW","expanded_url":"https://youtu.be/sMW1F8nCD5U","display_url":"youtu.be/sMW1F8nCD5U","indices":[8,31]}]	Success https://t.co/mOkezp7XeW via @YouTube #label #producer #music #Paris #madeinfrance #DJ #recordingstudio #NP #France #Dance #music #love #follow #listening #like #share #hiphop #confinement #CovidVaccine #IledeFrance #disco #rap #guitars #club #3Danimation #3dart #artists	3087.0	RT @INTERVIEWgroup: Success https://t.co/mOkezp7XeW via @YouTube #label #producer #music #Paris #madeinfrance #DJ #recordingstudio #NP #Fraâ€¦	3087.0	True	full
1177337	1177337	605a1672a80f6c0038350716	2021-03-23 16:25:16	[{"text":"ÙƒÙˆÙ�ÙŠØ¯_19","indices":[54,63]},{"text":"ÙƒÙˆØ±ÙˆÙ†Ø§","indices":[106,113]},{"text":"Ø¨Ø±ÙŠØ¯Ø©","indices":[121,127]},{"text":"Ø®Ø°_Ø§Ù„Ø®Ø·ÙˆØ©","indices":[130,140]}]	[{"url":"https://t.co/PtfbNGcUO1","expanded_url":"http://onelink.to/yjc3nj","display_url":"onelink.to/yjc3nj","indices":[195,218]}]		[]	[]			Ù…Ø³ØªÙ�ÙŠØ¯ÙˆÙ† Ù…ÙˆØ§Ø·Ù†ÙˆÙ† ÙˆÙ…Ù‚ÙŠÙ…ÙˆÙ† ÙŠØªÙ„Ù‚ÙˆÙ† Ø§Ù„Ø¬Ø±Ø¹Ø© Ø§Ù„Ø§ÙˆÙ„Ù‰ Ù…Ù† Ù„Ù‚Ø§Ø­ #ÙƒÙˆÙ�ÙŠØ¯_19 Ø¨Ø§Ù„Ù…Ø±ÙƒØ² Ø§Ù„Ø¯ÙˆÙ„ÙŠ Ù„Ù„Ù…Ø¤ØªÙ…Ø±Ø§Øª ÙˆØ§Ù„Ù…Ø¹Ø§Ø±Ø¶ Ù„Ù„Ù‚Ø§Ø­Ø§Øª #ÙƒÙˆØ±ÙˆÙ†Ø§ Ø¨â€¦ https://t.co/uHKl6gDdoi	40771.0	True	full
1177338	1177338	605a1672a80f6c0038350724	2021-03-23 16:25:16	[]	[]	Tue Mar 23 16:22:00 +0000 2021	[]	[{"url":"https://t.co/pqHOQ89cgB","expanded_url":"https://bit.ly/3rbCksX","display_url":"bit.ly/3rbCksX","indices":[151,174]}]	NATO's headquarters in Brussels aims to get ahead of Belgium's vaccine program and have its staff guaranteed to be â€œvirus-freeâ€� for a summit in June. https://t.co/pqHOQ89cgB	163124.0	RT @13WHAM: NATO's headquarters in Brussels aims to get ahead of Belgium's vaccine program and have its staff guaranteed to be â€œvirus-freeâ€¦	732.0	True	full
1177339	1177339	605a1672a80f6c003835072a	2021-03-23 16:25:16	[{"text":"ivermectin","indices":[51,62]}]	[{"url":"https://t.co/evKjvjkLg6","expanded_url":"http://tinyurl.com/3uhd28my","display_url":"tinyurl.com/3uhd28my","indices":[197,220]},{"url":"https://t.co/R4xK1kfbWX","expanded_url":"http://tinyurl.com/22h7jn9h","display_url":"tinyurl.com/22h7jn9h","indices":[250,273]}]		[]	[]			@micropainter Brazil Thread belowðŸ‘‡Zero deaths with #ivermectin ðŸ”¥Now used: 15 US Hospitals &amp; 39 Assisted Living &amp;â€¦ https://t.co/R5vVwHcgYa	505.0	True	full
1177340	1177340	605a1672a80f6c003835072c	2021-03-23 16:25:16	[{"text":"FreeHaiti","indices":[233,243]}]	[{"url":"https://t.co/iRIf7PZi9R","expanded_url":"https://people.com/archive/cover-story-dragon-ladies-under-siege-vol-25-no-9/","display_url":"people.com/archive/cover-â€¦","indices":[246,269]}]		[]	[]			...In November, MichÃ¨le had spent a reported $1.7 million in the classy shops of New York, Paris and London. A fewâ€¦ https://t.co/aEPijJZe4S	28017.0	True	full
1177341	1177341	605a1672a80f6c0038350742	2021-03-23 16:25:17	[]	[{"url":"https://t.co/HCopWgikih","expanded_url":"https://twitter.com/luismoy35987020/status/1374341650382741506","display_url":"twitter.com/luismoy3598702â€¦","indices":[265,288]}]		[]	[]			EstÃ¡s dos mujeres que adoran el comunismo y aman los manjares del capitalismo. Comunismo a para los ciudadanos y caâ€¦ https://t.co/OAXQ3Stau6	3162.0	True	full
1177342	1177342	605a1672a80f6c0038350746	2021-03-23 16:25:17	[{"text":"jcurve","indices":[243,250]},{"text":"paulmiller","indices":[251,262]},{"text":"pastormattcarter","indices":[263,280]}]	[{"url":"https://t.co/sL5J8cuzew","expanded_url":"https://www.youtube.com/watch?v=j2cQs0crCJ4","display_url":"youtube.com/watch?v=j2cQs0â€¦","indices":[54,77]}]		[]	[]			J-Curve Session 12: (Pastor Matt Carter, Chapter 12) https://t.co/sL5J8cuzew Itâ€™d be easy to assume once a resurrâ€¦ https://t.co/ltRH23jfPf	3.0	True	full
1177343	1177343	605a1673a80f6c0038350750	2021-03-23 16:25:17	[]	[]	Tue Mar 23 09:51:02 +0000 2021	[{"text":"covid","indices":[39,45]},{"text":"thecalmzone","indices":[131,143]},{"text":"nationaldayofreflection","indices":[144,168]}]	[{"url":"https://t.co/8ToRRgJPHb","expanded_url":"http://bit.ly/CALM_Ross","display_url":"bit.ly/CALM_Ross","indices":[169,192]}]	If youâ€™re reflecting on the victims of #covid today please remember those like my son Ross (31) who took his life during lockdown. #thecalmzone #nationaldayofreflection https://t.co/8ToRRgJPHb https://t.co/7b9YQI7HyO	9391.0	RT @mynewsnorth: If youâ€™re reflecting on the victims of #covid today please remember those like my son Ross (31) who took his life during lâ€¦	84.0	True	full
1177344	1177344	605a1673a80f6c003835075e	2021-03-23 16:25:17	[]	[]	Tue Mar 23 14:45:00 +0000 2021	[]	[{"url":"https://t.co/2D3jGPGhgv","expanded_url":"https://twitter.com/FITrebelde/status/1241989050527027200","display_url":"twitter.com/FITrebelde/staâ€¦","indices":[281,304]}]	Hace un aÃ±o, algunas personas, como Marcos VÃ¡zquez, ayudaron a difundir la mejor informaciÃ³n, la mÃ¡s Ãºtil en aquel momento. Quiero agradecÃ©rselo pÃºblicamente, y tambiÃ©n su ayuda para difundir uno de mis primeros artÃ­culos sobre mascarillas. SÃ­ se podÃ­a saber. GRACIAS @FITrebelde https://t.co/2D3jGPGhgv	8033.0	RT @mariaitapia: Hace un aÃ±o, algunas personas, como Marcos VÃ¡zquez, ayudaron a difundir la mejor informaciÃ³n, la mÃ¡s Ãºtil en aquel momentoâ€¦	87.0	True	full
1177345	1177345	605a1673a80f6c003835077a	2021-03-23 16:25:17	[]	[]	Tue Mar 23 15:22:31 +0000 2021	[{"text":"Variantbelge","indices":[145,158]},{"text":"Covid19","indices":[159,167]}]	[{"url":"https://t.co/2HxZL2mS4P","expanded_url":"https://www.lefigaro.fr/sciences/covid-19-faut-il-s-inquieter-de-l-apparition-du-nouveau-variant-belge-20210323?utm_medium=Social&utm_source=Twitter#Echobox=1616501928","display_url":"lefigaro.fr/sciences/covidâ€¦","indices":[121,144]}]	S'il intrigue les chercheurs c'est parce qu'il prÃ©sente un fonctionnement inÃ©dit de mutations. Â«Du jamais vu jusqu'iciÂ». https://t.co/2HxZL2mS4P #Variantbelge #Covid19	3390915.0	RT @Le_Figaro: S'il intrigue les chercheurs c'est parce qu'il prÃ©sente un fonctionnement inÃ©dit de mutations. Â«Du jamais vu jusqu'iciÂ». httâ€¦	1123.0	True	full
1177346	1177346	605a1673a80f6c0038350788	2021-03-23 16:25:18	[]	[]	Tue Mar 23 09:15:10 +0000 2021	[]	[{"url":"https://t.co/5fz26eukVE","expanded_url":"https://www.eldiario.es/galicia/politica/sanidad-gallega-afronta-cuatro-psicologos-100-000-habitantes-deterioro-salud-mental-ciudadania_1_7334799.html","display_url":"eldiario.es/galicia/politiâ€¦","indices":[117,140]}]	Cuatro psicÃ³logos para cada 100.000 habitantes: asÃ­ afronta Galicia el deterioro de la salud mental por la pandemia: https://t.co/5fz26eukVE https://t.co/qJPco0lUBD	5250.0	RT @eldiariogalicia: Cuatro psicÃ³logos para cada 100.000 habitantes: asÃ­ afronta Galicia el deterioro de la salud mental por la pandemia: hâ€¦	67.0	True	full
1177347	1177347	605a1673a80f6c0038350792	2021-03-23 16:25:18	[]	[]	Tue Mar 23 16:21:49 +0000 2021	[]	[{"url":"https://t.co/Z2KJUrX6Il","expanded_url":"https://www.washingtonpost.com/weather/2021/03/23/tornadoes-thunderstorm-outbreak-south/","display_url":"washingtonpost.com/weather/2021/0â€¦","indices":[173,196]}]	Not great: Thursday's shaping up like "one of those days" in the Deep South, with the potential for tornadoes, some strong, in an area hard hit last week. Must be spring. https://t.co/Z2KJUrX6Il	14282.0	RT @MatthewCappucci: Not great: Thursday's shaping up like "one of those days" in the Deep South, with the potential for tornadoes, some stâ€¦	1497.0	True	full
1177348	1177348	605a1673a80f6c0038350798	2021-03-23 16:25:18	[]	[]	Tue Mar 23 15:51:44 +0000 2021	[{"text":"American","indices":[21,30]},{"text":"epidemic","indices":[31,40]},{"text":"GunViolence","indices":[44,56]},{"text":"M4All","indices":[59,65]},{"text":"MentalHealth","indices":[66,79]},{"text":"GunControl","indices":[80,91]},{"text":"BLM","indices":[92,96]},{"text":"PublicHealth","indices":[140,153]}]	[{"url":"https://t.co/3E4GNhEeVe","expanded_url":"https://twitter.com/bob01778457/status/1374354545615237123","display_url":"twitter.com/bob01778457/stâ€¦","indices":[155,178]}]	The â€œotherâ€� unspoken #American #epidemic is #GunViolence. #M4All #MentalHealth #GunControl #BLM are all inter-related in a larger realm of #PublicHealth. https://t.co/3E4GNhEeVe	2600.0	RT @MY_MUSLIM: The â€œotherâ€� unspoken #American #epidemic is #GunViolence. #M4All #MentalHealth #GunControl #BLM are all inter-related in aâ€¦	4377.0	True	full
1177349	1177349	605a1673a80f6c00383507a0	2021-03-23 16:25:18	[]	[]	Tue Mar 23 16:12:31 +0000 2021	[]	[{"url":"https://t.co/pkeVmjbE5l","expanded_url":"https://www.parismatch.com/Actu/Sante/Covid-19-quand-l-hopital-repare-les-soignants-1730008","display_url":"parismatch.com/Actu/Sante/Covâ€¦","indices":[245,268]}]	Il y a un an, les soignants Ã©taient applaudis chaque soir. Aujourdâ€™hui, alors que lâ€™Ã©pidÃ©mie menace Ã nouveau de les engloutir, leurs efforts nâ€™Ã©tonnent plus. Pourtant, beaucoup finissent par craquer... Papier dÃ©sormais en ligne ici @ParisMatch https://t.co/pkeVmjbE5l	9535.0	RT @MarianaGrepinet: Il y a un an, les soignants Ã©taient applaudis chaque soir. Aujourdâ€™hui, alors que lâ€™Ã©pidÃ©mie menace Ã nouveau de les eâ€¦	1405.0	True	full
1177350	1177350	605a1674a80f6c00383507ac	2021-03-23 16:25:18	[]	[{"url":"https://t.co/3P1sh8ZuQ0","expanded_url":"https://www.protect1st.org/news/now-its-the-sec-that-wants-to-chill-speech","display_url":"protect1st.org/news/now-its-tâ€¦","indices":[198,221]}]		[]	[]			In sum, privacy protects speech. If we erode the First Amendment rights of corporate executives, donâ€™t be surprisedâ€¦ https://t.co/NJzDfYlqa5	642.0	True	full
1177351	1177351	605a1674a80f6c00383507b4	2021-03-23 16:25:18	[]	[]	Tue Mar 23 16:23:17 +0000 2021	[{"text":"StreamFor_SUGA","indices":[31,46]},{"text":"SUGA","indices":[187,192]},{"text":"AGUSTD","indices":[193,200]},{"text":"StreamD2","indices":[201,210]},{"text":"D2To300M","indices":[211,220]},{"text":"DaechwitaTo100M","indices":[221,237]}]	[{"url":"https://t.co/AVZbwOi0C9","expanded_url":"https://streamforagustd.carrd.co/","display_url":"streamforagustd.carrd.co","indices":[240,263]}]	Hoy es dÃ­a de stream a yoongi, #StreamFor_SUGA, les recuerdo que hay metas para D-2 y metas para sus demÃ¡s trabajos en solitario â€¼ï¸� AquÃ­ pueden encontrar playlists para el dÃ­a de hoy #SUGA #AGUSTD #StreamD2 #D2To300M #DaechwitaTo100M https://t.co/AVZbwOi0C9	1197.0	RT @glossgoldenn: Hoy es dÃ­a de stream a yoongi, #StreamFor_SUGA, les recuerdo que hay metas para D-2 y metas para sus demÃ¡s trabajos en soâ€¦	1347.0	True	full
1177352	1177352	605a1674a80f6c00383507e8	2021-03-23 16:25:18	[{"text":"DateOfQadrNightRamadan1442","indices":[0,27]}]	[{"url":"https://t.co/YCWPhWO0I8","expanded_url":"http://mahdi-alumma.com/forum/showthread.php?p=344480","display_url":"mahdi-alumma.com/forum/showthreâ€¦","indices":[226,249]}]		[]	[]			#DateOfQadrNightRamadan1442 "Non will witness the crescent of Ramadan at its starting because the sun overtook theâ€¦ https://t.co/75nRI2GtZU	12.0	True	full
1177353	1177353	605a1674a80f6c00383507ea	2021-03-23 16:25:18	[]	[]	Tue Mar 23 16:24:28 +0000 2021	[]	[{"url":"https://t.co/d1bHmJ46W3","expanded_url":"https://www.washingtonpost.com/health/2021/03/15/covid-latinos-life-expectancy/","display_url":"washingtonpost.com/health/2021/03â€¦","indices":[212,235]}]	Did you know for Latinos illness caused by the Covid-19 is at least double than Whites and Asian Americans? Even more stunning: the virus has targeted Latinos in their 30s and 40s. @akjohnson1922 @washingtonpost https://t.co/d1bHmJ46W3	2217.0	RT @GeraldineMoriba: Did you know for Latinos illness caused by the Covid-19 is at least double than Whites and Asian Americans? Even moreâ€¦	250.0	True	full
1177354	1177354	605a1674a80f6c00383507f8	2021-03-23 16:25:19	[]	[{"url":"https://t.co/dGBmlVpx2X","expanded_url":"https://www.theguardian.com/uk-news/2021/mar/22/uk-army-navy-and-raf-all-to-be-cut-back-defence-review-confirms","display_url":"theguardian.com/uk-news/2021/mâ€¦","indices":[253,276]}]		[]	[]			UK Conventional Military is not safe in Tory Governments Hands.The Tory's are Not the Party of &amp; for defence.Nationâ€¦ https://t.co/Xap5gb8ggD	2447.0	True	full
1177355	1177355	605a1675a80f6c0038350828	2021-03-23 16:25:19	[]	[]	Tue Mar 23 12:15:55 +0000 2021	[]	[{"url":"https://t.co/fq1i8go2HL","expanded_url":"https://www.washingtonpost.com/politics/2021/03/23/theres-no-migrant-surge-us-southern-border-heres-data/","display_url":"washingtonpost.com/politics/2021/â€¦","indices":[171,194]}]	Thereâ€™s no migrant â€˜surgeâ€™ at the U.S. southern border. Hereâ€™s the data. Evidence reveals the usual seasonal bump â€” plus some of the people who waited during the pandemic https://t.co/fq1i8go2HL https://t.co/NLLnZ94OKG	144335.0	RT @MattGertz: Thereâ€™s no migrant â€˜surgeâ€™ at the U.S. southern border. Hereâ€™s the data. Evidence reveals the usual seasonal bump â€” plus somâ€¦	582.0	True	full
1177356	1177356	605a1675a80f6c0038350834	2021-03-23 16:25:20	[]	[]	Tue Mar 23 16:25:06 +0000 2021	[{"text":"DomesticAbuse","indices":[0,14]},{"text":"lockdown","indices":[43,52]},{"text":"YouAreNotAlone","indices":[164,179]}]	[{"url":"https://t.co/WxmUQoMCjs","expanded_url":"https://bit.ly/3c9YmIv","display_url":"bit.ly/3c9YmIv","indices":[221,244]}]	#DomesticAbuse can come in many forms, and #lockdown has given even more opportunity for abusers to control and manipulate women. Our message remains we are here â€“ #YouAreNotAlone. Read out full 12-month lockdown report: https://t.co/WxmUQoMCjs https://t.co/hxp34zlo10	54936.0	RT @RefugeCharity: #DomesticAbuse can come in many forms, and #lockdown has given even more opportunity for abusers to control and manipulaâ€¦	192.0	True	full
1177357	1177357	605a1675a80f6c003835083e	2021-03-23 16:25:19	[]	[]	Tue Mar 23 16:22:46 +0000 2021	[]	[{"url":"https://t.co/TctJ7IqXnd","expanded_url":"https://www.dci-palestine.org/child_fatalities_by_month","display_url":"dci-palestine.org/child_fatalitiâ€¦","indices":[257,280]}]	Please correct me if I'm mistaken @workersliberty but isn't this one your projects? Either way can you please explain why you support @CampaignUyghur while cheerleading an apartheid state that has killed 2120 children in the last 20 years? Details below: https://t.co/TctJ7IqXnd https://t.co/rwgawEV8R5	2002.0	RT @OpenlyClassist: Please correct me if I'm mistaken @workersliberty but isn't this one your projects? Either way can you please explain wâ€¦	779.0	True	full
1177358	1177358	605a1675a80f6c0038350854	2021-03-23 16:25:20	[{"text":"Oman","indices":[9,14]},{"text":"COVID19","indices":[16,24]},{"text":"women","indices":[54,60]},{"text":"Kafala","indices":[67,74]},{"text":"MigrantWorkers","indices":[97,112]}]	[{"url":"https://t.co/rmURDHIcr3","expanded_url":"https://www.theguardian.com/global-development/2021/mar/23/alone-oman-covid-worsens-abuse-trafficked-women-africa","display_url":"theguardian.com/global-developâ€¦","indices":[169,192]}]		[]	[]			Alone in #Oman: #COVID19 worsens abuse for trafficked #women under #Kafala, a system controlling #MigrantWorkers thâ€¦ https://t.co/92vhaI8GY9	5184.0	True	full
1177359	1177359	605a1675a80f6c0038350856	2021-03-23 16:25:20	[]	[{"url":"https://t.co/Ghj4CVoBm8","expanded_url":"https://abcn.ws/3cYi9cZ","display_url":"abcn.ws/3cYi9cZ","indices":[126,149]}]		[]	[]			Former Pres. Barack Obama: "A once-in-a-century pandemic cannot be the only thing that slows mass shootings in thisâ€¦ https://t.co/lQNAezbwsK	16591806.0	True	full
1177360	1177360	605a1675a80f6c003835085c	2021-03-23 16:25:20	[]	[]	Tue Mar 23 14:45:56 +0000 2021	[]	[{"url":"https://t.co/7EJFCD2x67","expanded_url":"https://buff.ly/2NJFsPb","display_url":"buff.ly/2NJFsPb","indices":[180,203]}]	Nice paper recommending a switch from a high-carb diet to a ketogenic diet &amp; intermittent fasting to reduce viral replication and dampen Covid. Full text. Well worth the read. https://t.co/7EJFCD2x67	37882.0	RT @DrEades: Nice paper recommending a switch from a high-carb diet to a ketogenic diet &amp; intermittent fasting to reduce viral replicationâ€¦	241.0	True	full
1177361	1177361	605a1676a80f6c003835086a	2021-03-23 16:25:20	[]	[]	Tue Mar 23 15:46:40 +0000 2021	[]	[{"url":"https://t.co/SvbcL2Sp8K","expanded_url":"https://www.wired.com/story/how-to-ease-back-sports-post-pandemic-injuries/","display_url":"wired.com/story/how-to-eâ€¦","indices":[254,277]}]	â€œWhat the study we did with the NFL football players clearly showed was, when you do tests measuring whole body power, athleticism and explosiveness dropped after a pandemic related rest. Which correlated with increases in injury risk...,â€� said Hewett. https://t.co/SvbcL2Sp8K	8606.0	RT @Hewett1Tim: â€œWhat the study we did with the NFL football players clearly showed was, when you do tests measuring whole body power, athlâ€¦	2021.0	True	full
1177362	1177362	605a1676a80f6c0038350876	2021-03-23 16:25:20	[]	[]	Tue May 05 18:07:15 +0000 2020	[{"text":"coronavirus","indices":[41,53]},{"text":"fisioterapia","indices":[73,86]},{"text":"FisioterapiaRespiratoria","indices":[118,143]},{"text":"FisioterapiapostCOVID19","indices":[144,168]}]	[{"url":"https://t.co/ROqRwgoqJM","expanded_url":"https://www.fisiorespiracion.es/blog/fisioterapia-postcovid-19/","display_url":"fisiorespiracion.es/blog/fisioteraâ€¦","indices":[170,193]}]	Las secuelas despuÃ©s de la infecciÃ³n por #coronavirus deben tratarse con #fisioterapia. Nosotros ya estamos en ello!! #FisioterapiaRespiratoria #FisioterapiapostCOVID19. https://t.co/ROqRwgoqJM	1350.0	RT @UnidadFisioResp: Las secuelas despuÃ©s de la infecciÃ³n por #coronavirus deben tratarse con #fisioterapia. Nosotros ya estamos en ello!!â€¦	285.0	True	full
1177363	1177363	605a1676a80f6c003835088c	2021-03-23 16:25:20	[]	[]	Tue Mar 23 15:45:00 +0000 2021	[]	[{"url":"https://t.co/uetkAR7vau","expanded_url":"https://www.opindia.com/2021/03/abhijit-sarkar-oxford-professor-rashmi-sawant-sexual-harassment-kangana-ranaut-tweets/","display_url":"opindia.com/2021/03/abhijiâ€¦","indices":[138,161]}]	Oxford Prof at the center of Rashmi controversy trivialised sexual harassment, targeted Kangana with vile sexual comments, tweets surface https://t.co/uetkAR7vau	525550.0	RT @OpIndia_com: Oxford Prof at the center of Rashmi controversy trivialised sexual harassment, targeted Kangana with vile sexual comments,â€¦	78.0	True	full
1177364	1177364	605a1677a80f6c00383508c2	2021-03-23 16:25:21	[]	[]	Thu Feb 25 06:15:17 +0000 2021	[]	[{"url":"https://t.co/1DInl7VJu1","expanded_url":"https://www.bworldonline.com/singapores-first-chinese-covid-19-vaccines-arrive-ahead-of-approval/","display_url":"bworldonline.com/singapores-firâ€¦","indices":[242,265]}]	â€œSingapore received its first batch of the coronavirus disease 2019 (COVID-19) vaccine made by Chinaâ€™s Sinovac Biotech.â€� Buti pa Singapore hindi maarte sa vaccine. Mentality is really the biggest difference between their country and ours. https://t.co/1DInl7VJu1 https://t.co/dCOx1eq7bn	26043.0	RT @Dutertenomics: â€œSingapore received its first batch of the coronavirus disease 2019 (COVID-19) vaccine made by Chinaâ€™s Sinovac Biotech.â€�â€¦	113.0	True	full
1177365	1177365	605a1677a80f6c00383508d4	2021-03-23 16:25:21	[]	[]	Tue Mar 23 13:07:14 +0000 2021	[{"text":"OSSTF","indices":[233,239]},{"text":"OntEd","indices":[240,246]},{"text":"OnPoli","indices":[247,254]}]	[{"url":"https://t.co/SbJ8W1O0Q1","expanded_url":"https://twitter.com/TorontoStar/status/1374326216476520452","display_url":"twitter.com/TorontoStar/stâ€¦","indices":[255,278]}]	The numbers continue to show that the Ford/Lecce claims of putting $1.3B into education during COVID are dubious at best. Only 1.5 additional hires per school - a weak &amp; impractical response by the PC gov't to keep schools safe. #OSSTF #OntEd #OnPoli https://t.co/SbJ8W1O0Q1	9831.0	RT @HarveyBischof: The numbers continue to show that the Ford/Lecce claims of putting $1.3B into education during COVID are dubious at bestâ€¦	110.0	True	full
1177366	1177366	605a1677a80f6c00383508de	2021-03-23 16:25:21	[]	[]	Tue Mar 23 12:13:04 +0000 2021	[]	[{"url":"https://t.co/hbgWcdV1kG","expanded_url":"https://www.biobiochile.cl/noticias/nacional/chile/2021/03/23/la-contradiccion-chilena-por-que-el-exito-de-la-vacunacion-no-frena-la-pandemia.shtml","display_url":"biobiochile.cl/noticias/nacioâ€¦","indices":[185,208]}]	"Lamentablemente, el gobierno no cerrÃ³ las fronteras y esto permitiÃ³ que entraran las variantes mÃ¡s peligrosas de Europa y Brasil, que podrÃ­an explicar el alza de las Ãºltimas semanasâ€�. https://t.co/hbgWcdV1kG	3327589.0	RT @biobio: "Lamentablemente, el gobierno no cerrÃ³ las fronteras y esto permitiÃ³ que entraran las variantes mÃ¡s peligrosas de Europa y Brasâ€¦	21.0	True	full
1177367	1177367	605a1677a80f6c00383508ee	2021-03-23 16:25:21	[]	[]	Tue Mar 23 16:17:39 +0000 2021	[{"text":"EmTechDigital","indices":[81,95]}]	[{"url":"https://t.co/2Cu7pJALJq","expanded_url":"https://www.technologyreview.com/2020/04/17/1000092/ai-machine-learning-watches-social-distancing-at-work/?utm_medium=tr_social&utm_campaign=site_visitor.unpaid.engagement&utm_source=Twitter#Echobox=1616516203","display_url":"technologyreview.com/2020/04/17/100â€¦","indices":[96,119]}]	Hereâ€™s what his startup, @landingAI, started working on earlier in the pandemic. #EmTechDigital https://t.co/2Cu7pJALJq https://t.co/aqYC85mPbH	1125489.0	RT @techreview: Hereâ€™s what his startup, @landingAI, started working on earlier in the pandemic. #EmTechDigital https://t.co/2Cu7pJALJq httâ€¦	13222.0	True	full
1177368	1177368	605a1677a80f6c00383508f0	2021-03-23 16:25:21	[]	[]	Wed Mar 17 17:10:00 +0000 2021	[{"text":"LOrealFundForWomen","indices":[227,246]}]	[{"url":"https://t.co/rah2pBaKBd","expanded_url":"https://www.jeuneafrique.com/1133356/societe/tribune-soutenir-les-africaines-victimes-silencieuses-de-la-pandemie-cest-donner-a-toutes-et-a-tous-la-chance-dun-avenir-meilleur/","display_url":"jeuneafrique.com/1133356/societâ€¦","indices":[247,270]}]	.@AlexandraPalt, Directrice GÃ©nÃ©rale de la RSE @Loreal revient sur lâ€™urgence dâ€™agir pour soutenir, partout dans le monde et en particulier en Afrique, les associations qui accompagnent les femmes en situation de vulnÃ©rabilitÃ©. #LOrealFundForWomen https://t.co/rah2pBaKBd	58324.0	RT @LOrealCommitted: .@AlexandraPalt, Directrice GÃ©nÃ©rale de la RSE @Loreal revient sur lâ€™urgence dâ€™agir pour soutenir, partout dans le monâ€¦	14.0	True	full
1177369	1177369	605a1677a80f6c0038350908	2021-03-23 16:25:22	[]	[]	Tue Mar 23 11:10:53 +0000 2021	[{"text":"LaMejorVacunaEsSalirDelCapitalismo","indices":[226,261]},{"text":"LaMejorVacuna","indices":[262,276]}]	[{"url":"https://t.co/W1d62lLRUg","expanded_url":"https://www.ecologistasenaccion.org/165957/la-mejor-vacuna-es-una-economia-ecologica-feminista-y-solidaria","display_url":"ecologistasenaccion.org/165957/la-mejoâ€¦","indices":[200,223]}]	El capitalismo global genera mÃ¡s interconexiÃ³n, especializaciÃ³n territorial, desigualdades, destrucciÃ³n ambiental y desinversiÃ³n en salud pÃºblica. Todos son factores que han agravado la pandemia. ðŸ‘‰ https://t.co/W1d62lLRUg #LaMejorVacunaEsSalirDelCapitalismo #LaMejorVacuna https://t.co/zRbvPFRNue	154938.0	RT @ecologistas: El capitalismo global genera mÃ¡s interconexiÃ³n, especializaciÃ³n territorial, desigualdades, destrucciÃ³n ambiental y desinvâ€¦	1188.0	True	full
1177370	1177370	605a1678a80f6c0038350910	2021-03-23 16:25:22	[]	[]	Tue Mar 23 10:00:11 +0000 2021	[]	[{"url":"https://t.co/t7R0g7wsDC","expanded_url":"https://bible.usccb.org/bible/readings/032321.cfm","display_url":"bible.usccb.org/bible/readingsâ€¦","indices":[246,269]}]	Friends, in todayâ€™s Gospel, Jesus prophesies his Crucifixion and his Fatherâ€™s role in his coming death. What enabled the first Christians to hold up the cross, to sing its praises, is the fact that God raised up precisely this crucified Jesus. https://t.co/t7R0g7wsDC https://t.co/d2AcoPFCBE	173082.0	RT @BishopBarron: Friends, in todayâ€™s Gospel, Jesus prophesies his Crucifixion and his Fatherâ€™s role in his coming death. What enabled theâ€¦	346.0	True	full
1177371	1177371	605a1678a80f6c003835092c	2021-03-23 16:25:22	[]	[]	Tue Mar 23 16:22:07 +0000 2021	[]	[{"url":"https://t.co/ddx8niI1a7","expanded_url":"https://mubeat.page.link/bwBW","display_url":"mubeat.page.link/bwBW","indices":[226,249]}]	â€¼ï¸�MUBEAT STATUS Please widen the gap more! They're gaining more votes every minute. -Watch 15 ads daily -Earn more by answering the Quiz (get answers from @.MubeatQuiz) -Use many accounts to collect heartbeats Vote here: https://t.co/ddx8niI1a7 https://t.co/vAf7IVTWKT	2791.0	RT @stillDnEPH: â€¼ï¸�MUBEAT STATUS Please widen the gap more! They're gaining more votes every minute. -Watch 15 ads daily -Earn more by anâ€¦	40.0	True	full
1177372	1177372	605a1678a80f6c0038350930	2021-03-23 16:25:22	[]	[]	Tue Mar 23 14:02:21 +0000 2021	[{"text":"TalkAboutItTuesday","indices":[0,19]}]	[{"url":"https://t.co/74gI2cBZeX","expanded_url":"https://newrepublic.com/article/161578/landlords-target-mothers-eviction-crisis-covid","display_url":"newrepublic.com/article/161578â€¦","indices":[191,214]}]	#TalkAboutItTuesday: According to a recent article published by @newrepublic mothers are being evicted at disproportionate rates compared to other Americans. What gives? Letâ€™s talk about it. https://t.co/74gI2cBZeX https://t.co/VeE7WSvNkF	166.0	RT @gguyfwha: #TalkAboutItTuesday: According to a recent article published by @newrepublic mothers are being evicted at disproportionate raâ€¦	156.0	True	full
1177373	1177373	605a1678a80f6c003835093a	2021-03-23 16:25:22	[]	[]	Tue Mar 23 11:30:00 +0000 2021	[]	[{"url":"https://t.co/MD4bmMTdq3","expanded_url":"https://elpais.com/espana/madrid/2021-03-23/15-cientificos-rebaten-un-escrito-del-viceconsejero-de-sanidad-de-madrid-en-the-lancet.html?ssm=TW_CM","display_url":"elpais.com/espana/madrid/â€¦","indices":[244,267]}]	El viceconsejero de Sanidad de Madrid publicÃ³ en 'The Lancet' un escrito sobre el Ã©xito de la Comunidad. Hoy tiene cinco cartas de respuesta en las que 15 cientÃ­ficos rechazan esa tesis reprueban que el manejo de la pandemia haya sido un Ã©xito https://t.co/MD4bmMTdq3	8011855.0	RT @el_pais: El viceconsejero de Sanidad de Madrid publicÃ³ en 'The Lancet' un escrito sobre el Ã©xito de la Comunidad. Hoy tiene cinco cartaâ€¦	53.0	True	full
1177374	1177374	605a1678a80f6c0038350956	2021-03-23 16:25:22	[{"text":"coronavirus","indices":[29,41]},{"text":"CapeTown","indices":[73,82]}]	[{"url":"https://t.co/5eK3Jwpx6O","expanded_url":"https://www.etv.co.za/news/taps-run-dry-world-water-day","display_url":"etv.co.za/news/taps-run-â€¦","indices":[215,238]}]		[]	[]			[WATCH] At the height of the #coronavirus pandemic, residents of some of #CapeTown's poorest communities have had dâ€¦ https://t.co/E3VH0g2Lyk	22819.0	True	full
1177375	1177375	605a1679a80f6c003835098e	2021-03-23 16:25:23	[]	[]	Tue Mar 23 16:24:58 +0000 2021	[{"text":"Crypto","indices":[8,15]},{"text":"DeFi","indices":[35,40]},{"text":"NFT","indices":[45,49]}]	[{"url":"https://t.co/n5LCriZhDL","expanded_url":"https://bitcoinexchangeguide.com/gemini-crypto-exchange-lists-new-defi-and-nft-market-based-tokens-on-its-platform/","display_url":"bitcoinexchangeguide.com/gemini-crypto-â€¦","indices":[137,160]}]	@Gemini #Crypto Exchange Lists New #DeFi and #NFT Market-Based Tokens on its Platform $BNT, $1INCH, $SKL, $GRT, $LRC, $SAND, and $ENJ https://t.co/n5LCriZhDL	4571.0	RT @bitcoinsguide: @Gemini #Crypto Exchange Lists New #DeFi and #NFT Market-Based Tokens on its Platform $BNT, $1INCH, $SKL, $GRT, $LRC, $â€¦	2699.0	True	full
1177376	1177376	605a1679a80f6c003835099a	2021-03-23 16:25:23	[]	[]	Mon Mar 22 16:50:34 +0000 2021	[]	[{"url":"https://t.co/tm7mtmzwkD","expanded_url":"https://twitter.com/reneweurope/status/1374035092801212417","display_url":"twitter.com/reneweurope/stâ€¦","indices":[281,304]}]	El gobierno chino anuncia sanciones a eurodiputados y a la SubcomisiÃ³n de DDHH, en la cual soy coordinadora de @RenweEurope en respuesta a las sanciones impuestas hoy por UE a China por violacion de DDHH.Nosotros seguiremos trabajando por la democracia no nos afectan sus amenazas https://t.co/tm7mtmzwkD	30636.0	RT @sorayarr_: El gobierno chino anuncia sanciones a eurodiputados y a la SubcomisiÃ³n de DDHH, en la cual soy coordinadora de @RenweEuropeâ€¦	2095.0	True	full
1177377	1177377	605a1679a80f6c00383509bc	2021-03-23 16:25:24	[]	[]	Tue Mar 23 16:00:19 +0000 2021	[]	[{"url":"https://t.co/5PWPksCxCF","expanded_url":"https://twitter.com/latinus_us/status/1374389790833999887","display_url":"twitter.com/latinus_us/staâ€¦","indices":[181,204]}]	Entonces ya no en marzo. de manera oficial, ya podemos decir que los 23.5 millones de vacunas totales que pronosticaron el 24 de febrero para este mes, fueron un sueÃ±o guajiro. ðŸ™„ https://t.co/5PWPksCxCF	54807.0	RT @StratCons: Entonces ya no en marzo. de manera oficial, ya podemos decir que los 23.5 millones de vacunas totales que pronosticaron elâ€¦	126.0	True	full
1177378	1177378	605a1679a80f6c00383509c8	2021-03-23 16:25:24	[]	[]	Mon Mar 22 20:11:30 +0000 2021	[]	[{"url":"https://t.co/BCTyd8QgY1","expanded_url":"https://www.skynews.com.au/details/_6242360058001?s=03","display_url":"skynews.com.au/details/_62423â€¦","indices":[129,152]}]	Selon Sky News lâ€™institut de virologie de Wuahan serait la cause de la Covid 19 ! Cela fait quelques mois que nous le disons !!! https://t.co/BCTyd8QgY1	27046.0	RT @cab2626: Selon Sky News lâ€™institut de virologie de Wuahan serait la cause de la Covid 19 ! Cela fait quelques mois que nous le disons !â€¦	58.0	True	full
1177379	1177379	605a1679a80f6c00383509ca	2021-03-23 16:25:24	[]	[]	Mon Mar 22 14:38:14 +0000 2021	[{"text":"49ers","indices":[104,110]},{"text":"Patriots","indices":[112,121]},{"text":"Eagles","indices":[123,130]},{"text":"Jets","indices":[132,137]},{"text":"Cowboys","indices":[139,147]},{"text":"Buccaneers","indices":[164,175]},{"text":"Rams","indices":[177,182]},{"text":"Falcons","indices":[184,192]},{"text":"Saints","indices":[194,201]},{"text":"Steelers","indices":[203,212]}]	[{"url":"https://t.co/bY4upeaS7w","expanded_url":"https://www.footballoutsiders.com/stat-analysis/2021/2020-adjusted-games-lost-part-i","display_url":"footballoutsiders.com/stat-analysis/â€¦","indices":[215,238]}]	A look at 2020's most and least injured teams with Adjusted Games Lost. Most injured (counting COVID): #49ers, #Patriots, #Eagles, #Jets, #Cowboys Least injured: #Buccaneers, #Rams, #Falcons, #Saints, #Steelers https://t.co/bY4upeaS7w	69628.0	RT @fboutsiders: A look at 2020's most and least injured teams with Adjusted Games Lost. Most injured (counting COVID): #49ers, #Patriots,â€¦	71.0	True	full
1177380	1177380	605a167aa80f6c00383509de	2021-03-23 16:25:24	[]	[]	Tue Mar 23 14:12:27 +0000 2021	[]	[{"url":"https://t.co/IC3o6szAXk","expanded_url":"https://trib.al/35itpUf","display_url":"trib.al/35itpUf","indices":[164,187]}]	India opened up one of the worldâ€™s biggest coronavirus immunization campaigns to everyone over the age of 45 as the nation grapples with a resurgence of infections https://t.co/IC3o6szAXk	7160784.0	RT @business: India opened up one of the worldâ€™s biggest coronavirus immunization campaigns to everyone over the age of 45 as the nation grâ€¦	944.0	True	full
1177381	1177381	605a167aa80f6c00383509e6	2021-03-23 16:25:24	[]	[]	Tue Mar 23 08:57:30 +0000 2021	[]	[{"url":"https://t.co/OfFUwq4KjP","expanded_url":"https://twitter.com/Le_Figaro/status/1374283762620596229","display_url":"twitter.com/Le_Figaro/statâ€¦","indices":[127,150]}]	Pourquoi diffuser une telle information si aucun lien nâ€™est Ã©tabli ? Câ€™est du grand nâ€™importe quoi et totalement irresponsable https://t.co/OfFUwq4KjP	8669.0	RT @S_LeGoff: Pourquoi diffuser une telle information si aucun lien nâ€™est Ã©tabli ? Câ€™est du grand nâ€™importe quoi et totalement irresponsablâ€¦	2335.0	True	full
1177382	1177382	605a167aa80f6c00383509f8	2021-03-23 16:25:24	[]	[]	Tue Mar 23 14:10:59 +0000 2021	[]	[{"url":"https://t.co/WunSNWrBSC","expanded_url":"https://www.star-telegram.com/news/nation-world/national/article250129029.html","display_url":"star-telegram.com/news/nation-woâ€¦","indices":[229,252]}]	Another goddamned Texan conspiracy theorist, believed the trucks carrying vaccine actually had kidnapped children in them. Mentally ill, had guns and a driverâ€™s license. But itâ€™s terrified refugees who are the security threat. https://t.co/WunSNWrBSC	1009660.0	RT @KeithOlbermann: Another goddamned Texan conspiracy theorist, believed the trucks carrying vaccine actually had kidnapped children in thâ€¦	2362.0	True	full
1177383	1177383	605a167aa80f6c0038350a06	2021-03-23 16:25:24	[]	[]	Tue Mar 23 15:41:13 +0000 2021	[]	[{"url":"https://t.co/iz9arp84UE","expanded_url":"http://www.readyharris.org","display_url":"readyharris.org","indices":[165,188]}]	BREAKING: EVERY ADULT in Texas is eligible for the vaccine starting this coming Monday, March 29th. You donâ€™t have to wait to sign up for our waitlist. Do it now at https://t.co/iz9arp84UE	111133.0	RT @LinaHidalgoTX: BREAKING: EVERY ADULT in Texas is eligible for the vaccine starting this coming Monday, March 29th. You donâ€™t have to waâ€¦	1148.0	True	full
1177384	1177384	605a167aa80f6c0038350a08	2021-03-23 16:25:24	[]	[]	Tue Mar 09 02:53:33 +0000 2021	[{"text":"MSGLemonGrassGreenTea","indices":[229,251]},{"text":"GreenTea","indices":[252,261]},{"text":"Covid19","indices":[262,270]}]	[{"url":"https://t.co/perkwyCoxM","expanded_url":"https://bit.ly/3sUayCS","display_url":"bit.ly/3sUayCS","indices":[204,227]}]	MSG Lemon Grass Green Tea has a cooling energy which helps to soothe your stomach and keeps your digestive functions in check. It contains a component called citral that helps to digest food. Buy NowðŸ›’: https://t.co/perkwyCoxM #MSGLemonGrassGreenTea #GreenTea #Covid19 https://t.co/T04Ako2FK4	147676.0	RT @MSGAllTrading: MSG Lemon Grass Green Tea has a cooling energy which helps to soothe your stomach and keeps your digestive functions inâ€¦	94.0	True	full
1177385	1177385	605a167aa80f6c0038350a0e	2021-03-23 16:25:24	[]	[{"url":"https://t.co/Di83c8gaUX","expanded_url":"https://bit.ly/3lGZExN","display_url":"bit.ly/3lGZExN","indices":[244,267]}]		[]	[]			ðŸ“² Â¡Ahora tus clientes pueden registrarse en tu sitio usando sus redes sociales! Esta nueva funciÃ³n permite a quienâ€¦ https://t.co/t1Cjqm0vHj	6592.0	True	full
1177386	1177386	605a167aa80f6c0038350a10	2021-03-23 16:25:24	[]	[]	Tue Mar 23 08:46:16 +0000 2021	[{"text":"Maharashtra","indices":[35,47]},{"text":"COVID19","indices":[72,80]},{"text":"India","indices":[99,105]},{"text":"media","indices":[207,213]}]	[{"url":"https://t.co/Z2At2fwZwQ","expanded_url":"https://twitter.com/httweets/status/1374274717931175936","display_url":"twitter.com/httweets/statuâ€¦","indices":[215,238]}]	That is a clever way of NOT saying #Maharashtra accounts for 61% of all #COVID19 cases reported in #India in last 24 hours. Such are the compulsions of compromised journalists working for a morally bankrupt #media. https://t.co/Z2At2fwZwQ	254946.0	RT @KanchanGupta: That is a clever way of NOT saying #Maharashtra accounts for 61% of all #COVID19 cases reported in #India in last 24 hourâ€¦	122.0	True	full
1177387	1177387	605a167aa80f6c0038350a12	2021-03-23 16:25:25	[]	[]	Tue Mar 23 15:55:46 +0000 2021	[{"text":"ActivosContraElVirus","indices":[89,110]}]	[{"url":"https://t.co/g9gpLprerP","expanded_url":"https://www.vtv.gob.ve/ops-alerta-terrible-alza-covid-19-brasil-golpea-vecinos/","display_url":"vtv.gob.ve/ops-alerta-terâ€¦","indices":[112,135]}]	OPS alerta sobre "terrible" alza de COVID-19 en Brasil que tambiÃ©n golpea a sus vecinos #ActivosContraElVirus https://t.co/g9gpLprerP https://t.co/EyQ9KZdyoo	1816054.0	RT @VTVcanal8: OPS alerta sobre "terrible" alza de COVID-19 en Brasil que tambiÃ©n golpea a sus vecinos #ActivosContraElVirus https://t.coâ€¦	93.0	True	full
1177388	1177388	605a167aa80f6c0038350a2a	2021-03-23 16:25:25	[]	[]	Tue Mar 23 14:22:39 +0000 2021	[{"text":"INDvENG","indices":[106,114]}]	[{"url":"https://t.co/8Dw1dxYDEK","expanded_url":"http://bit.ly/Ind-v-Eng10","display_url":"bit.ly/Ind-v-Eng10","indices":[117,140]}]	Overs 12-14 ðŸ‘‡ 1 4 6 1 1 . . 1 2 6 6 . 1 1lb 1 . 6 . Overs 15-17 ðŸ‘‡ 4 W . . . . 1 . . . . 1 . W . . . . #INDvENG | https://t.co/8Dw1dxYDEK https://t.co/4hM7pRyjI7	11992375.0	RT @ICC: Overs 12-14 ðŸ‘‡ 1 4 6 1 1 . . 1 2 6 6 . 1 1lb 1 . 6 . Overs 15-17 ðŸ‘‡ 4 W . . . . 1 . . . . 1 . W . . . . #INDvENG | https://t.co/â€¦	2440.0	True	full
1177389	1177389	605a167ba80f6c0038350a34	2021-03-23 16:25:25	[]	[{"url":"https://t.co/nTFOisktJq","expanded_url":"https://twitter.com/GeekVibesNation/status/1374145922632941569?s=19","display_url":"twitter.com/GeekVibesNatioâ€¦","indices":[14,37]}]		[]	[]			@pingpongflix https://t.co/nTFOisktJq 1.8 million households watched jla over the weekend but its not the full numâ€¦ https://t.co/OY3voaF0e9	73.0	True	full
1177390	1177390	605a167ba80f6c0038350a36	2021-03-23 16:25:25	[]	[]	Tue Mar 23 16:24:25 +0000 2021	[{"text":"onted","indices":[239,245]},{"text":"onpoli","indices":[246,253]}]	[{"url":"https://t.co/AbFbUsUOu5","expanded_url":"https://monitormag.ca/articles/ontario-pandemic-school-funding-a-board-by-board-school-by-school-analysis","display_url":"monitormag.ca/articles/ontarâ€¦","indices":[215,238]}]	A drop in the bucket seems like a lot when taken out of context. But the truth is the Ford govt has been misleading Ontarians since day one. Hereâ€™s the excellent @CCPA_Ont report by @ricardo_tranjan with the proof: https://t.co/AbFbUsUOu5 #onted #onpoli	21212.0	RT @maritstiles: A drop in the bucket seems like a lot when taken out of context. But the truth is the Ford govt has been misleading Ontariâ€¦	172.0	True	full
1177391	1177391	605a167ba80f6c0038350a44	2021-03-23 16:25:25	[]	[]	Tue Mar 23 15:19:03 +0000 2021	[{"text":"cdanslair","indices":[68,78]},{"text":"COVIDãƒ¼19","indices":[213,222]},{"text":"COVID19","indices":[223,231]},{"text":"Vaccin","indices":[232,239]},{"text":"vaccination","indices":[240,252]},{"text":"santÃ©","indices":[253,259]}]	[{"url":"https://t.co/1LjLGSPa1v","expanded_url":"http://bit.ly/EmissionCdanslair","display_url":"bit.ly/EmissionCdanslâ€¦","indices":[81,104]}]	â–¶Cette troisiÃ¨me vague qui monte... Nous en parlerons ce soir dans #cdanslair : https://t.co/1LjLGSPa1v. @AxeldeTarle et ses invitÃ©s vous donnent rendez-vous Ã 17.45 sur @France5tv. Posez-nous vos questions ! #COVIDãƒ¼19 #COVID19 #Vaccin #vaccination #santÃ© https://t.co/MeJ8tf6rtz	76563.0	RT @Cdanslair: â–¶Cette troisiÃ¨me vague qui monte... Nous en parlerons ce soir dans #cdanslair : https://t.co/1LjLGSPa1v. @AxeldeTarle etâ€¦	633932.0	True	full
1177392	1177392	605a167ba80f6c0038350a5e	2021-03-23 16:25:25	[]	[]	Tue Mar 23 16:20:00 +0000 2021	[{"text":"MirandoAlFuturo","indices":[74,90]},{"text":"ActivosContraElVirus","indices":[91,112]},{"text":"23Mar","indices":[113,119]}]	[{"url":"https://t.co/RBW9jvvNaH","expanded_url":"http://bit.ly/38ZYkAK","display_url":"bit.ly/38ZYkAK","indices":[120,143]}]	Incrementan medidas para proteger a la poblaciÃ³n mirandina de la COVID-19 #MirandoAlFuturo #ActivosContraElVirus #23Mar https://t.co/RBW9jvvNaH https://t.co/YVTcth6KKA	18569.0	RT @MirandaGob: Incrementan medidas para proteger a la poblaciÃ³n mirandina de la COVID-19 #MirandoAlFuturo #ActivosContraElVirus #23Mar httâ€¦	2996.0	True	full
1177393	1177393	605a167ba80f6c0038350a72	2021-03-23 16:25:26	[]	[]	Tue Mar 23 15:21:01 +0000 2021	[]	[{"url":"https://t.co/UUPkbpuJt6","expanded_url":"https://www.thelocal.es/20210323/breaking-spain-to-lift-travel-ban-for-uk-arrivals-on-march-30th/","display_url":"thelocal.es/20210323/breakâ€¦","indices":[124,147]}]	Great news. Who knew that countries that rely on Brits visiting, would not go full COVID stasi, like the media suggested....https://t.co/UUPkbpuJt6	164912.0	RT @EssexPR: Great news. Who knew that countries that rely on Brits visiting, would not go full COVID stasi, like the media suggested....htâ€¦	3040.0	True	full
1177394	1177394	605a167ba80f6c0038350a7c	2021-03-23 16:25:26	[]	[{"url":"https://t.co/x4Sl7t9Sk4","expanded_url":"https://www.elarsenal.net/?p=995925","display_url":"elarsenal.net/?p=995925","indices":[123,146]}]		[]	[]			Necesario, cierre de la frontera sur, para evitar trÃ¡fico de personas y controlar contagios por Covid-19: Maricruzâ€¦ https://t.co/bfYSixzspw	24943.0	True	full
1177395	1177395	605a167ba80f6c0038350a80	2021-03-23 16:25:26	[]	[{"url":"https://t.co/lEGLh0nIM3","expanded_url":"https://sendvidbot.com/Israelights12","display_url":"sendvidbot.com/Israelights12","indices":[60,83]}]		[]	[]			@Israelights12 Hey! Wow ðŸ¤� You're all set!, your download's https://t.co/lEGLh0nIM3 , ðŸ‘� You can bookmark this linkâ€¦ https://t.co/J2iRFwwYbD	13163.0	True	full
1177396	1177396	605a167ca80f6c0038350a8c	2021-03-23 16:25:26	[]	[]	Tue Mar 23 09:16:44 +0000 2021	[{"text":"israel","indices":[146,153]}]	[{"url":"https://t.co/gyri0bTAar","expanded_url":"https://twitter.com/LightTruthpaper/status/1374110712373592068","display_url":"twitter.com/LightTruthpapeâ€¦","indices":[175,198]}]	"Il est demandÃ© Ã des parents de quitter l'avion, car leur enfant ne porte pas de masque. Tous les passagers dÃ©cident de quitter l'avion avec eux.#israel Nous sommes les 99%" https://t.co/gyri0bTAar	10115.0	RT @aragon_jb: "Il est demandÃ© Ã des parents de quitter l'avion, car leur enfant ne porte pas de masque. Tous les passagers dÃ©cident de quiâ€¦	0.0	True	full
1177397	1177397	605a167ca80f6c0038350a8e	2021-03-23 16:25:26	[]	[]	Fri Mar 19 10:23:18 +0000 2021	[{"text":"cryptocurrency","indices":[160,175]},{"text":"Crypto","indices":[176,183]},{"text":"Bitcoin","indices":[184,192]},{"text":"BSC","indices":[194,198]},{"text":"BinanceSmartChain","indices":[199,217]},{"text":"Ethereum","indices":[218,227]},{"text":"ETH","indices":[228,232]},{"text":"Airdrop","indices":[233,241]},{"text":"bounty","indices":[242,249]},{"text":"POPO","indices":[250,255]},{"t…	[{"url":"https://t.co/DS6g34KhFp","expanded_url":"https://t.me/AirdropStar/1119","display_url":"t.me/AirdropStar/11â€¦","indices":[135,158]}]	ðŸ’§Poplink Oracles Airdrop ðŸ’§ ðŸ�† Task: âž• 50 POPO (~$50) ðŸ‘¨â€�ðŸ‘©â€�ðŸ‘§ Referral: âž• 15 POPO (~$15) ðŸ”› Airdrop Link &amp; Information: https://t.co/DS6g34KhFp #cryptocurrency #Crypto #Bitcoin #BSC #BinanceSmartChain #Ethereum #ETH #Airdrop #bounty #POPO #Poplink	91754.0	RT @AirdropStario: ðŸ’§Poplink Oracles Airdrop ðŸ’§ ðŸ�† Task: âž• 50 POPO (~$50) ðŸ‘¨â€�ðŸ‘©â€�ðŸ‘§ Referral: âž• 15 POPO (~$15) ðŸ”› Airdrop Link &amp; Inâ€¦	23.0	True	full
1177398	1177398	605a167ca80f6c0038350aa4	2021-03-23 16:25:26	[]	[]	Tue Mar 23 16:25:02 +0000 2021	[]	[{"url":"https://t.co/RrtbVnMOwH","expanded_url":"https://www.oantagonista.com/brasil/aumenta-a-pressao-sobre-o-congresso-por-acoes-urgentes-e-concretas-na-pandemia/","display_url":"oantagonista.com/brasil/aumentaâ€¦","indices":[249,272]}]	Banqueiros e empresÃ¡rios jantaram ontem com os presidentes da CÃ¢mara, Arthur Lira, e do Senado, Rodrigo Pacheco, em SÃ£o Paulo, como registramos mais cedo. O encontro ocorreu apÃ³s a divulgaÃ§Ã£o de um manifesto com duras crÃ­ticas Ã gestÃ£o da pandemia. https://t.co/RrtbVnMOwH	1331179.0	RT @o_antagonista: Banqueiros e empresÃ¡rios jantaram ontem com os presidentes da CÃ¢mara, Arthur Lira, e do Senado, Rodrigo Pacheco, em SÃ£oâ€¦	8211.0	True	full
1177399	1177399	605a167ca80f6c0038350aaa	2021-03-23 16:25:26	[]	[]	Tue Mar 23 16:20:14 +0000 2021	[]	[{"url":"https://t.co/dZCGX7JruD","expanded_url":"https://youtu.be/w0eRcpo274k","display_url":"youtu.be/w0eRcpo274k","indices":[249,272]}]	@lopezobrador_ dice que los voceros de sus adversarios conservadores ahora cuestionan la relaciÃ³n con Estados Unidos, pero que cuando en el gobierno de @FelipeCalderon se introdujeron armas con el operativo â€œRÃ¡pido y Furiosoâ€�, se quedaron calladosâ€¦ https://t.co/dZCGX7JruD	359262.0	RT @_VicenteSerrano: @lopezobrador_ dice que los voceros de sus adversarios conservadores ahora cuestionan la relaciÃ³n con Estados Unidos,â€¦	391.0	True	full
1177400	1177400	605a167ca80f6c0038350ab0	2021-03-23 16:25:26	[]	[]	Tue Mar 23 16:05:27 +0000 2021	[]	[{"url":"https://t.co/75Xj2xfSFR","expanded_url":"https://twitter.com/colmedchile/status/1374385784128630785","display_url":"twitter.com/colmedchile/stâ€¦","indices":[278,301]}]	Junto a nuestro Vicepresidente Dr. Patricio Meza: Pandemia, apoyo econÃ³mico, TTA, propuesta para abordar elecciones, limitar viajes internacionales, Vacunas en personas que viven con VIH y lactancia, Maltrato comunidad mÃ©dica, Ordinario 1047, traslado trabajadores de la salud. https://t.co/75Xj2xfSFR	344538.0	RT @izkia: Junto a nuestro Vicepresidente Dr. Patricio Meza: Pandemia, apoyo econÃ³mico, TTA, propuesta para abordar elecciones, limitar viaâ€¦	1323.0	True	full
1177401	1177401	605a167ca80f6c0038350ab6	2021-03-23 16:25:26	[]	[]	Tue Mar 23 16:00:20 +0000 2021	[]	[{"url":"https://t.co/qcwSxizcW5","expanded_url":"https://cnn.it/2P1lkIT","display_url":"cnn.it/2P1lkIT","indices":[195,218]}]	Reporters Without Borders has filed a lawsuit against Facebook in France, accusing the platform of failing to provide a "safe" environment for users in violation of its own terms and conditions. https://t.co/qcwSxizcW5	12102833.0	RT @cnni: Reporters Without Borders has filed a lawsuit against Facebook in France, accusing the platform of failing to provide a "safe" enâ€¦	436.0	True	full
1177402	1177402	605a167ca80f6c0038350abe	2021-03-23 16:25:26	[]	[]	Tue Mar 23 13:40:52 +0000 2021	[]	[{"url":"https://t.co/fzdHfkE4jm","expanded_url":"https://twitter.com/objetivolasexta/status/1373758245614063618","display_url":"twitter.com/objetivolasextâ€¦","indices":[274,297]}]	La pregunta estÃ¡ aÃºn sin contestar. Una pena. La respuesta no estÃ¡ al nivel de la pregunta ni la contesta. Paradoja: En urgencias se forma al resto de especialidades y no hay acreditaciÃ³n para especialista urgencias. No veo conflicto.El objetivo es atender mejor urgencias. https://t.co/fzdHfkE4jm	226.0	RT @carlosibero: La pregunta estÃ¡ aÃºn sin contestar. Una pena. La respuesta no estÃ¡ al nivel de la pregunta ni la contesta. Paradoja: En urâ€¦	483.0	True	full
1177403	1177403	605a167ca80f6c0038350adc	2021-03-23 16:25:27	[]	[]	Tue Mar 23 15:41:13 +0000 2021	[]	[{"url":"https://t.co/iz9arp84UE","expanded_url":"http://www.readyharris.org","display_url":"readyharris.org","indices":[165,188]}]	BREAKING: EVERY ADULT in Texas is eligible for the vaccine starting this coming Monday, March 29th. You donâ€™t have to wait to sign up for our waitlist. Do it now at https://t.co/iz9arp84UE	111133.0	RT @LinaHidalgoTX: BREAKING: EVERY ADULT in Texas is eligible for the vaccine starting this coming Monday, March 29th. You donâ€™t have to waâ€¦	1105.0	True	full
1177404	1177404	605a167da80f6c0038350ae2	2021-03-23 16:25:27	[]	[]	Mon Mar 22 21:02:36 +0000 2021	[]	[{"url":"https://t.co/utA9NalTyM","expanded_url":"https://www.sfgate.com/food/article/Vaccinated-Krispy-Kreme-free-doughnuts-vaccine-16044087.php","display_url":"sfgate.com/food/article/Vâ€¦","indices":[231,254]}]	Being protected from COVID-19 is the most obvious benefit of getting vaccinated, but here's another one: free doughnuts. Starting Monday, anyone who shows proof of vaccination at Krispy Kreme will receive a free glazed doughnut. https://t.co/utA9NalTyM	490446.0	RT @SFGate: Being protected from COVID-19 is the most obvious benefit of getting vaccinated, but here's another one: free doughnuts. Starâ€¦	584.0	True	full
1177405	1177405	605a167da80f6c0038350aee	2021-03-23 16:25:27	[]	[]	Tue Mar 23 03:01:00 +0000 2021	[{"text":"EsNoticia","indices":[0,10]}]	[{"url":"https://t.co/4XXaoIKjUf","expanded_url":"https://bit.ly/3lHafsG","display_url":"bit.ly/3lHafsG","indices":[261,284]}]	#EsNoticia | En una ofensiva desplegada por @Ejercito_Div3 en el Valle del Cauca, contra el grupo armado organizado residual Estructura AdÃ¡n Izquierdo, en las Ãºltimas horas se logrÃ³ la neutralizaciÃ³n de cuatro de sus integrantes. &gt;&gt; Toda la noticia en: https://t.co/4XXaoIKjUf https://t.co/aaSleYdMux	949476.0	RT @COL_EJERCITO: #EsNoticia | En una ofensiva desplegada por @Ejercito_Div3 en el Valle del Cauca, contra el grupo armado organizado residâ€¦	15.0	True	full
1177406	1177406	605a167da80f6c0038350af2	2021-03-23 16:25:27	[]	[]	Mon Mar 22 08:15:23 +0000 2021	[{"text":"Kassel","indices":[70,77]},{"text":"Corona","indices":[110,117]},{"text":"Demo","indices":[118,123]},{"text":"IchBinPolizistin","indices":[124,141]}]	[{"url":"https://t.co/4GfseQHwdf","expanded_url":"https://spark.adobe.com/page/YHiuCfEv2jSop/","display_url":"spark.adobe.com/page/YHiuCfEv2â€¦","indices":[142,165]}]	Hier Photos eines professionellen Photographen aus dem Widerstand aus #Kassel. Es gibt noch aufrechte BÃ¼rger. #Corona-#Demo #IchBinPolizistin https://t.co/4GfseQHwdf	43874.0	RT @maxotte_says: Hier Photos eines professionellen Photographen aus dem Widerstand aus #Kassel. Es gibt noch aufrechte BÃ¼rger. #Corona-#Deâ€¦	2954.0	True	full
1177407	1177407	605a167da80f6c0038350af6	2021-03-23 16:25:27	[]	[{"url":"https://t.co/mkpgmzifUE","expanded_url":"https://twitter.com/aljawazatksa/status/1267772978751844352?s=12","display_url":"twitter.com/aljawazatksa/sâ€¦","indices":[186,209]}]		[]	[]			@loayallewa ÙŠÙ…ÙƒÙ†Ùƒ Ø¥Ù„ØºØ§Ø¡ Ø¨Ù„Ø§Øº Ø§Ù„ØªØºÙŠØ¨ Ø¹Ù† Ø§Ù„Ø¹Ù…Ù„ Ù„Ù„Ø¹Ù…Ø§Ù„Ø© Ø§Ù„Ù…Ù†Ø²Ù„ÙŠØ© Ø®Ù„Ø§Ù„ 15 ÙŠÙˆÙ… Ù…Ù† ØªØ§Ø±ÙŠØ® Ø§Ù„Ø¨Ù„Ø§ØºØŒ ÙŠÙ…ÙƒÙ†Ùƒ Ø°Ù„Ùƒ Ù…Ù† Ø®Ù„Ø§Ù„ Ø®Ø¯Ù…Ø© "â€¦ https://t.co/KvJMyorrx2	1763273.0	True	full
1177408	1177408	605a167da80f6c0038350b04	2021-03-23 16:25:27	[]	[]	Mon Mar 22 21:02:36 +0000 2021	[]	[{"url":"https://t.co/utA9NalTyM","expanded_url":"https://www.sfgate.com/food/article/Vaccinated-Krispy-Kreme-free-doughnuts-vaccine-16044087.php","display_url":"sfgate.com/food/article/Vâ€¦","indices":[231,254]}]	Being protected from COVID-19 is the most obvious benefit of getting vaccinated, but here's another one: free doughnuts. Starting Monday, anyone who shows proof of vaccination at Krispy Kreme will receive a free glazed doughnut. https://t.co/utA9NalTyM	490446.0	RT @SFGate: Being protected from COVID-19 is the most obvious benefit of getting vaccinated, but here's another one: free doughnuts. Starâ€¦	107.0	True	full
1177409	1177409	605a167da80f6c0038350b0c	2021-03-23 16:25:27	[]	[]	Tue Mar 23 16:16:48 +0000 2021	[]	[{"url":"https://t.co/cBMDmjAmBF","expanded_url":"https://twitter.com/la_estanquera_/status/1374388434651947011","display_url":"twitter.com/la_estanquera_â€¦","indices":[256,279]}]	Prepotencia. Necesidad de admiraciÃ³n constante. Complejo de superioridad. Monopolio de la palabra. No le importa apropiarse de mÃ©ritos que no le corresponden. Falta de empatÃ­a. Siempre establece relaciones de competencia, no de cooperaciÃ³n, con sus pares. https://t.co/cBMDmjAmBF https://t.co/dEOTmHjCGU	285.0	RT @EnUnPalimpsesto: Prepotencia. Necesidad de admiraciÃ³n constante. Complejo de superioridad. Monopolio de la palabra. No le importa apropâ€¦	749.0	True	full
1177410	1177410	605a167da80f6c0038350b1c	2021-03-23 16:25:27	[]	[]	Tue Mar 23 16:05:21 +0000 2021	[]	[{"url":"https://t.co/cvubWy8Q1o","expanded_url":"https://www.oantagonista.com/brasil/kit-covid-ou-tratamento-precoce-aumenta-risco-de-morte-dizem-chefes-de-utis/","display_url":"oantagonista.com/brasil/kit-covâ€¦","indices":[129,152]}]	Os remÃ©dios do chamado â€˜tratamento precoceâ€™ ou â€˜kit Covidâ€™ contribuem para aumentar as mortes no Brasil, segundo chefes de UTIs. https://t.co/cvubWy8Q1o	1331179.0	RT @o_antagonista: Os remÃ©dios do chamado â€˜tratamento precoceâ€™ ou â€˜kit Covidâ€™ contribuem para aumentar as mortes no Brasil, segundo chefesâ€¦	937.0	True	full
1177411	1177411	605a167da80f6c0038350b2c	2021-03-23 16:25:28	[]	[]	Tue Mar 23 11:13:04 +0000 2021	[]	[{"url":"https://t.co/Anu9ZMAVkD","expanded_url":"https://rfi.my/7F39.t","display_url":"rfi.my/7F39.t","indices":[104,127]}]	France: le prÃ©sident Macron appelle Ã vacciner contre le Covid-19 tous les jours, Â«matin, midi et soirÂ» https://t.co/Anu9ZMAVkD https://t.co/n4zxgojeCy	2878800.0	RT @RFI: France: le prÃ©sident Macron appelle Ã vacciner contre le Covid-19 tous les jours, Â«matin, midi et soirÂ» https://t.co/Anu9ZMAVkD htâ€¦	209.0	True	full
1177412	1177412	605a167da80f6c0038350b32	2021-03-23 16:25:28	[]	[]	Tue Mar 23 16:24:03 +0000 2021	[]	[{"url":"https://t.co/bvpzqDBRPl","expanded_url":"https://trib.al/km3aqBQ","display_url":"trib.al/km3aqBQ","indices":[133,156]}]	Pfizer said it has begun human safety testing of a new pill to treat the coronavirus that could be used at the first sign of illness https://t.co/bvpzqDBRPl	7160785.0	RT @business: Pfizer said it has begun human safety testing of a new pill to treat the coronavirus that could be used at the first sign ofâ€¦	10.0	True	full
1177413	1177413	605a167ea80f6c0038350b3c	2021-03-23 16:25:28	[]	[]	Tue Mar 23 16:22:14 +0000 2021	[{"text":"seniors","indices":[14,22]},{"text":"COVID19","indices":[65,73]},{"text":"olderAdults","indices":[165,177]},{"text":"nutrition","indices":[189,199]},{"text":"NationalNutritionMonth","indices":[201,224]},{"text":"HomeInstead","indices":[225,237]},{"text":"TipsTuesday","indices":[238,250]}]	[{"url":"https://t.co/VL1JLSB3T2","expanded_url":"https://www.homeinstead.com/care-resources/isolation-ruin-seniors-appetite/","display_url":"homeinstead.com/care-resourcesâ€¦","indices":[251,274]}]	75% of lonely #seniors weren't getting proper nutrition prior to #COVID19. We must check-in w/loved ones to see how eating habits may have changed. 5 tips to ensure #olderAdults get proper #nutrition. #NationalNutritionMonth #HomeInstead #TipsTuesday https://t.co/VL1JLSB3T2	745.0	RT @HomeInsteadSF: 75% of lonely #seniors weren't getting proper nutrition prior to #COVID19. We must check-in w/loved ones to see how eatiâ€¦	481.0	True	full
1177414	1177414	605a167ea80f6c0038350b44	2021-03-23 16:25:28	[]	[]	Tue Mar 23 16:07:25 +0000 2021	[]	[{"url":"https://t.co/9CUdSmRFAG","expanded_url":"https://www.reuters.com/article/us-russia-china-lavrov-mask-idUSKBN2BE2LS","display_url":"reuters.com/article/us-rusâ€¦","indices":[143,166]}]	Russia's top diplomat dons anti-lockdown mask bearing profane slogan | Reuters Lavrov, like a boss. Maybe I should send him one of my masks https://t.co/9CUdSmRFAG	5492.0	RT @TFL1728: Russia's top diplomat dons anti-lockdown mask bearing profane slogan | Reuters Lavrov, like a boss. Maybe I should send him oâ€¦	26.0	True	full
1177415	1177415	605a167ea80f6c0038350b4e	2021-03-23 16:25:28	[]	[]	Tue Mar 23 00:11:27 +0000 2021	[]	[{"url":"https://t.co/Dm8OiPXCYr","expanded_url":"https://www.ft.com/content/f037991e-4481-4641-8186-0862f1f07c97","display_url":"ft.com/content/f03799â€¦","indices":[252,275]}]	Retention has and will always be an issue for professional services firms. COVID was an amplifier. WFH to many meant that you had to be available any time. "You are lucky to have a job" Challenging times for both parties. A middle ground needed. https://t.co/Dm8OiPXCYr	14546.0	RT @lamkanahraf: Retention has and will always be an issue for professional services firms. COVID was an amplifier. WFH to many meant thaâ€¦	316.0	True	full
1177416	1177416	605a167ea80f6c0038350b5e	2021-03-23 16:25:28	[]	[{"url":"https://t.co/feggviXcDb","expanded_url":"https://www.rockthebells.com/blogs/articles/henry-mask-interview","display_url":"rockthebells.com/blogs/articlesâ€¦","indices":[202,225]}]		[]	[]			â€œWe started hearing stories about complete strangers bumping into each other at the grocery store or at the airportâ€¦ https://t.co/oNnp0gcumY	13480.0	True	full
1177417	1177417	605a167ea80f6c0038350b5c	2021-03-23 16:25:28	[]	[{"url":"https://t.co/VKZWWxOrJO","expanded_url":"https://etsy.me/2Zt24GB","display_url":"etsy.me/2Zt24GB","indices":[122,145]}]		[]	[]			Sad Sunflower Facemask, Cute Flower Graphic Mask, Lightweight Breathable Washable Protective Covering by FrenchToasâ€¦ https://t.co/OXNq3BOiJE	408.0	True	full
1177418	1177418	605a167ea80f6c0038350b70	2021-03-23 16:25:28	[]	[{"url":"https://t.co/rQY30Y0kBZ","expanded_url":"https://www.facebook.com/TAANTV","display_url":"facebook.com/TAANTV","indices":[211,234]}]		[]	[]			The COVID-19 Vaccine will be available to adults on 03-29. Let's discuss what that means for our Black and Brown coâ€¦ https://t.co/hlv71HP2ZC	1814.0	True	full
1177419	1177419	605a167ea80f6c0038350b72	2021-03-23 16:25:28	[]	[]	Tue Mar 23 04:48:39 +0000 2021	[]	[{"url":"https://t.co/Kle76shPjn","expanded_url":"https://news.yahoo.com/nra-bragged-blocking-boulder-ar-040000858.html","display_url":"news.yahoo.com/nra-bragged-blâ€¦","indices":[257,280]}]	A Colorado judge blocked Boulder from enforcing its 2-year-old assault rifle ban on March 12 after the NRA sued. A week later, a gunman with an â€œAR-15 style rifleâ€� opened fire in a Boulder supermarket, killing 10 people, including a Boulder Police officer. https://t.co/Kle76shPjn	519538.0	RT @shannonrwatts: A Colorado judge blocked Boulder from enforcing its 2-year-old assault rifle ban on March 12 after the NRA sued. A weekâ€¦	106.0	True	full
1177420	1177420	605a167ea80f6c0038350b74	2021-03-23 16:25:28	[]	[]	Tue Mar 23 16:24:58 +0000 2021	[{"text":"Adultocentrismo","indices":[239,255]}]	[{"url":"https://t.co/Sh03wzkhLa","expanded_url":"http://bit.ly/adultocentrismo-sipinna","display_url":"bit.ly/adultocentrismâ€¦","indices":[257,280]}]	Frases como "aquÃ­ mando yo" o â€œcuando ganes tu dinero, podrÃ¡s opinar" consideran a las personas adultas superiores a otras generaciones como niÃ±ez y adolescencia, lo cual afecta sus derechos. Te invitamos a leer: QuÃ© es y cÃ³mo combatir el #Adultocentrismo: https://t.co/Sh03wzkhLa https://t.co/75vp3TKPvk	21154.0	RT @SIPINNA_MX: Frases como "aquÃ­ mando yo" o â€œcuando ganes tu dinero, podrÃ¡s opinar" consideran a las personas adultas superiores a otrasâ€¦	296.0	True	full
1177421	1177421	605a167ea80f6c0038350b7e	2021-03-23 16:25:28	[]	[{"url":"https://t.co/oWFUIs44Dn","expanded_url":"https://mobile.twitter.com/Covid19Critical/status/1371211302660665348","display_url":"mobile.twitter.com/Covid19Criticaâ€¦","indices":[198,221]}]		[]	[]			@JackPosobiec @stillgray Our families don't have to die or suffer from Covid19. There is a cheap and effective treaâ€¦ https://t.co/NRkne15UYP	140.0	True	full
1177422	1177422	605a167ea80f6c0038350b84	2021-03-23 16:25:29	[]	[]	Tue Mar 23 13:55:09 +0000 2021	[{"text":"ActivosContraElVirus","indices":[112,133]}]	[{"url":"https://t.co/kNdRy7dmzn","expanded_url":"https://www.vtv.gob.ve/funcionarios-seguridad-despliegan-covid/","display_url":"vtv.gob.ve/funcionarios-sâ€¦","indices":[135,158]}]	MÃ¡s de 90 mil funcionarios de cuerpos de seguridad ciudadana se despliegan para mitigar la COVID-19 en el paÃ­s #ActivosContraElVirus https://t.co/kNdRy7dmzn https://t.co/7yYKHxxAgo	1816054.0	RT @VTVcanal8: MÃ¡s de 90 mil funcionarios de cuerpos de seguridad ciudadana se despliegan para mitigar la COVID-19 en el paÃ­s #ActivosContâ€¦	5.0	True	full
1177423	1177423	605a167fa80f6c0038350bbe	2021-03-23 16:25:29	[]	[]	Tue Mar 23 15:41:13 +0000 2021	[]	[{"url":"https://t.co/iz9arp84UE","expanded_url":"http://www.readyharris.org","display_url":"readyharris.org","indices":[165,188]}]	BREAKING: EVERY ADULT in Texas is eligible for the vaccine starting this coming Monday, March 29th. You donâ€™t have to wait to sign up for our waitlist. Do it now at https://t.co/iz9arp84UE	111133.0	RT @LinaHidalgoTX: BREAKING: EVERY ADULT in Texas is eligible for the vaccine starting this coming Monday, March 29th. You donâ€™t have to waâ€¦	568.0	True	full
1177424	1177424	605a167fa80f6c0038350bca	2021-03-23 16:25:29	[]	[]	Tue Mar 23 11:54:30 +0000 2021	[]	[{"url":"https://t.co/pViWx49BDd","expanded_url":"https://m.facebook.com/VOALiveTalk/?__nodl&refsrc=https%3A%2F%2Fm.facebook.com%2Ffbrdr%2F274%2F135002153217459%2F&_rdr","display_url":"m.facebook.com/VOALiveTalk/?_â€¦","indices":[232,255]}]	Don't forget guys it's going down tonight. My guy @bigmyke3 on my fav show @Studio7VOA ! Tonight its different drill has he's joined by @joyrukanza , @Musvanhiri &amp; others! Rt for awareness ðŸ”¥ To stream click here @8 pm ðŸ˜‰â�°-&gt; https://t.co/pViWx49BDd https://t.co/yhefOhZ9iF	19466.0	RT @tfmukarati49: Don't forget guys it's going down tonight. My guy @bigmyke3 on my fav show @Studio7VOA ! Tonight its different drill hasâ€¦	48774.0	True	full
1177425	1177425	605a167fa80f6c0038350bce	2021-03-23 16:25:30	[]	[]	Tue Mar 23 12:33:43 +0000 2021	[{"text":"onpoli","indices":[223,230]},{"text":"onted","indices":[231,237]}]	[{"url":"https://t.co/3yjnFxTFLC","expanded_url":"https://www.thestar.com/news/gta/2021/03/23/how-much-covid-help-did-the-ford-government-give-ontario-schools-an-analysis-reveals-the-real-numbers.html","display_url":"thestar.com/news/gta/2021/â€¦","indices":[239,262]}]	Ford &amp; Lecce have misled Ontarians repeatedly. The lied about the custodians, teachers hired. They pinched pennies rather than investing to keep schools safely open &amp; kids supported. Thatâ€™s it. Thatâ€™s their legacy. #onpoli #onted https://t.co/3yjnFxTFLC	21212.0	RT @maritstiles: Ford &amp; Lecce have misled Ontarians repeatedly. The lied about the custodians, teachers hired. They pinched pennies ratherâ€¦	246.0	True	full
1177426	1177426	605a167fa80f6c0038350be4	2021-03-23 16:25:30	[]	[]	Tue Mar 23 16:15:07 +0000 2021	[]	[{"url":"https://t.co/O1jYG9qlGp","expanded_url":"https://on.wsj.com/3sgfJNt","display_url":"on.wsj.com/3sgfJNt","indices":[186,209]}]	From @WSJopinion: The NIHâ€™s decision to devote $1.15 billion to research â€œlong Covidâ€� is a victory for pseudoscience, writes @Jeremy_Devine_. It will do more to harm than help patients. https://t.co/O1jYG9qlGp	18730639.0	RT @WSJ: From @WSJopinion: The NIHâ€™s decision to devote $1.15 billion to research â€œlong Covidâ€� is a victory for pseudoscience, writes @Jereâ€¦	593.0	True	full
1177427	1177427	605a167fa80f6c0038350bf0	2021-03-23 16:25:30	[]	[]	Tue Mar 23 16:22:02 +0000 2021	[{"text":"ADVERTISING","indices":[0,12]},{"text":"marketing","indices":[98,108]},{"text":"socialmedia","indices":[109,121]},{"text":"influencermarketing","indices":[122,142]}]	[{"url":"https://t.co/gRhgrEzsga","expanded_url":"https://bit.ly/3raldrv","display_url":"bit.ly/3raldrv","indices":[74,97]}]	#ADVERTISING NEWSWIRE: Facebook Expands Uses of Its Brand Safety Controls https://t.co/gRhgrEzsga #marketing #socialmedia #influencermarketing https://t.co/Mqsfu1Qxl2	529693.0	RT @marshawright: #ADVERTISING NEWSWIRE: Facebook Expands Uses of Its Brand Safety Controls https://t.co/gRhgrEzsga #marketing #socialmediaâ€¦	2751.0	True	full
1177428	1177428	605a1680a80f6c0038350bf8	2021-03-23 16:25:30	[]	[]	Tue Mar 23 13:09:33 +0000 2021	[]	[{"url":"https://t.co/NvCrpIfiuf","expanded_url":"https://twitter.com/i/broadcasts/1ZkKzedjQmaxv","display_url":"twitter.com/i/broadcasts/1â€¦","indices":[130,153]}]	Aunque estÃ¡ en marcha el Plan Nacional de VacunaciÃ³n, debemos seguir cuidÃ¡ndonos, la epidemia sigue activa. Conferencia matutina. https://t.co/NvCrpIfiuf	7900124.0	RT @lopezobrador_: Aunque estÃ¡ en marcha el Plan Nacional de VacunaciÃ³n, debemos seguir cuidÃ¡ndonos, la epidemia sigue activa. Conferenciaâ€¦	204.0	True	full
1177429	1177429	605a1680a80f6c0038350bfc	2021-03-23 16:25:30	[]	[{"url":"https://t.co/ENfctK9VrQ","expanded_url":"https://www.usatoday.com/story/money/food/2021/03/22/covid-vaccine-free-donuts-krispy-kreme-vaccination-card-freebie/4750302001/","display_url":"usatoday.com/story/money/foâ€¦","indices":[210,233]}]		[]	[]			How does a free daily donut through the rest of the year sound?! If you bring in your vaccination card to â�¦â€¦ https://t.co/pdJ86Hc6ad	1060.0	True	full
1177430	1177430	605a1680a80f6c0038350c08	2021-03-23 16:25:30	[]	[]	Tue Mar 23 01:01:12 +0000 2021	[]	[{"url":"https://t.co/ywYlMjHJuJ","expanded_url":"https://www.azcentral.com/story/entertainment/dining/wine/2021/03/19/maynard-james-keenan-front-man-tool-puscifer-discusses-having-covid-19-twice/4740392001/?fbclid=IwAR3zYWECsXho74zmk0nFkSrM2FM0EKgUznxc4zzrVqAAsNy83vBXgLv80is","display_url":"azcentral.com/story/entertaiâ€¦","indices":[123,146]}]	We failed to look out for each other': @mjkeenan on the days of wine and COVID @puscifer @caduceuscellars @merkinvineyards https://t.co/ywYlMjHJuJ	35270.0	RT @ToolPusciferAPC: We failed to look out for each other': @mjkeenan on the days of wine and COVID @puscifer @caduceuscellars @merkinvineyâ€¦	21.0	True	full
1177431	1177431	605a1680a80f6c0038350c0a	2021-03-23 16:25:30	[]	[]	Tue Mar 23 13:11:08 +0000 2021	[]	[{"url":"https://t.co/TWHzywZFep","expanded_url":"https://www.gov.br/planalto/pt-br/acompanhe-o-planalto/agenda-do-presidente-da-republica/2021-03-23","display_url":"gov.br/planalto/pt-brâ€¦","indices":[248,271]}]	Estamos em plena Pandemia. Caos na SaÃºde, na Economia, Plano de EducaÃ§Ã£o inexistente .... mas nosso Presidente Ã© incansÃ¡vel no trabalho pelo PaÃ­s. Hoje sua agenda segue â€œlotadaâ€� com um total de 1 hora de compromissos no Dia. Fico emocionada! ðŸ™„ðŸ™„ðŸ™„ https://t.co/TWHzywZFep https://t.co/K0SGXJ4j47	2645.0	RT @cristianepmar: Estamos em plena Pandemia. Caos na SaÃºde, na Economia, Plano de EducaÃ§Ã£o inexistente .... mas nosso Presidente Ã© incansÃ¡â€¦	722.0	True	full
1177432	1177432	605a1680a80f6c0038350c0e	2021-03-23 16:25:30	[]	[]	Tue Mar 23 16:21:12 +0000 2021	[{"text":"CTBot","indices":[193,199]}]	[{"url":"https://t.co/GiL2ff3cGV","expanded_url":"https://t.me/PEANUT_SWAP_Airdrop_bot?start=r0136166204","display_url":"t.me/PEANUT_SWAP_Aiâ€¦","indices":[89,112]}]	PEANUT SWAP Airdrop âœ…Do the required tasks to be eligible to get airdrop tokens. Join: https://t.co/GiL2ff3cGV ðŸ”¹1 PNT = 100 USD ðŸ”¸For Joining - Get 1 PNT â­�ï¸� For each referral - Get 0.15 PNT #CTBot Adrop Ram 20 WIN 20	451.0	RT @binkhunk: PEANUT SWAP Airdrop âœ…Do the required tasks to be eligible to get airdrop tokens. Join: https://t.co/GiL2ff3cGV ðŸ”¹1 PNT = 10â€¦	148.0	True	full
1177433	1177433	605a1680a80f6c0038350c10	2021-03-23 16:25:30	[]	[{"url":"https://t.co/jvsrczyhQL","expanded_url":"https://instagram.com/unitedhoney?igshid=wanyh2e5zmyl","display_url":"instagram.com/unitedhoney?igâ€¦","indices":[144,167]}]		[]	[]			Lovely content !!! Dm your pictures for shout-out on instagram. We help you to grow your onlyfans at Instagram ovâ€¦ https://t.co/sDSorrkyOi	10.0	True	full
1177434	1177434	605a1680a80f6c0038350c16	2021-03-23 16:25:30	[]	[]	Tue Mar 23 14:49:50 +0000 2021	[{"text":"Iran","indices":[11,16]}]	[{"url":"https://t.co/8M22vmQMOY","expanded_url":"https://www.telegraph.co.uk/news/2021/03/22/iran-conceals-elements-nuclear-activities-officials-fear/","display_url":"telegraph.co.uk/news/2021/03/2â€¦","indices":[248,271]}]	THREAD 1) #Iran is deliberately concealing key components of its nuclear program from UN inspectors that can be used for producing nuclear weapons, via the latest reports received by Western intelligence officials. Tehran should not be appeased. https://t.co/8M22vmQMOY	81651.0	RT @HeshmatAlavi: THREAD 1) #Iran is deliberately concealing key components of its nuclear program from UN inspectors that can be used forâ€¦	36582.0	True	full
1177435	1177435	605a1680a80f6c0038350c22	2021-03-23 16:25:30	[]	[]	Tue Mar 23 09:21:03 +0000 2021	[]	[{"url":"https://t.co/yLMtYrrBrm","expanded_url":"https://www.frontnieuws.com/israelis-roepen-de-wereld-op-te-stoppen-met-verplichte-covid-injecties-nu-rechtszaak-wordt-aangespannen-bij-het-internationaal-strafhof-wegens-schending-van-de-neurenberg-code/","display_url":"frontnieuws.com/israelis-roepeâ€¦","indices":[249,272]}]	Los israelÃ­es piden al mundo que detenga vacunaciÃ³n de COVID mientras se presenta una demanda en la Corte Penal Internacional por violaciÃ³n del CÃ³digo de Nuremberg ðŸ¤” ... pero, los medios dicen que la mayorÃ­a de los israelitas se quieren vacunar ! https://t.co/yLMtYrrBrm	17981.0	RT @RobinDelEspacio: Los israelÃ­es piden al mundo que detenga vacunaciÃ³n de COVID mientras se presenta una demanda en la Corte Penal Internâ€¦	1901.0	True	full
1177436	1177436	605a1680a80f6c0038350c2a	2021-03-23 16:25:30	[]	[]	Tue Mar 23 12:19:55 +0000 2021	[]	[{"url":"https://t.co/lM8iuapbIc","expanded_url":"https://bit.ly/395Ex30","display_url":"bit.ly/395Ex30","indices":[232,255]}]	ðŸ“Œ OPINIÃ“N @joseantoniokast â€œA lo largo de la pandemia, hemos aprendido que nada se soluciona con cuarentenas masivas. Al contrario, los problemas se profundizan y quienes mÃ¡s pagan los costos son los chilenos mÃ¡s vulnerablesâ€� ðŸ‘‰ðŸ�» https://t.co/lM8iuapbIc	11413.0	RT @EquipoKast: ðŸ“Œ OPINIÃ“N @joseantoniokast â€œA lo largo de la pandemia, hemos aprendido que nada se soluciona con cuarentenas masivas. Al câ€¦	212.0	True	full
1177437	1177437	605a1680a80f6c0038350c3c	2021-03-23 16:25:31	[]	[]	Tue Mar 23 15:41:13 +0000 2021	[]	[{"url":"https://t.co/iz9arp84UE","expanded_url":"http://www.readyharris.org","display_url":"readyharris.org","indices":[165,188]}]	BREAKING: EVERY ADULT in Texas is eligible for the vaccine starting this coming Monday, March 29th. You donâ€™t have to wait to sign up for our waitlist. Do it now at https://t.co/iz9arp84UE	111133.0	RT @LinaHidalgoTX: BREAKING: EVERY ADULT in Texas is eligible for the vaccine starting this coming Monday, March 29th. You donâ€™t have to waâ€¦	127.0	True	full
1177438	1177438	605a1680a80f6c0038350c48	2021-03-23 16:25:31	[]	[]	Tue Mar 23 16:16:59 +0000 2021	[]	[{"url":"https://t.co/HU4DTbUWWk","expanded_url":"https://abcn.ws/3lIOcBD","display_url":"abcn.ws/3lIOcBD","indices":[133,156]}]	JUST IN: Former Pres. Barack Obama: "It is long past time for those with the power to fight this epidemic of gun violence to do so." https://t.co/HU4DTbUWWk https://t.co/CxHmVEVZZ9	16591805.0	RT @ABC: JUST IN: Former Pres. Barack Obama: "It is long past time for those with the power to fight this epidemic of gun violence to do soâ€¦	5928.0	True	full
1177439	1177439	605a1680a80f6c0038350c4e	2021-03-23 16:25:31	[]	[]	Tue Mar 23 15:48:25 +0000 2021	[]	[{"url":"https://t.co/8OujSvdF1O","expanded_url":"https://www.welt.de/politik/deutschland/plus228948999/Lockdown-Erst-am-fruehen-Morgen-aendert-Merkel-ihren-verwegenen-Plan.html","display_url":"welt.de/politik/deutscâ€¦","indices":[254,277]}]	Germany is in full totalitarian mode. If you starve, too bad. All stores will close from April 1st to April 6th, including supermarkets, all food stores, manufacturing, essential services, everything... Welcome to democracy infected by COVID hysteria. https://t.co/8OujSvdF1O	27785.0	RT @aginnt: Germany is in full totalitarian mode. If you starve, too bad. All stores will close from April 1st to April 6th, including supâ€¦	391.0	True	full
1177440	1177440	605a1681a80f6c0038350c58	2021-03-23 16:25:31	[]	[{"url":"https://t.co/NzW8CBr0nE","expanded_url":"https://www.lsu.edu/senate/files/15-15resolution.pdf","display_url":"lsu.edu/senate/files/1â€¦","indices":[103,126]}]		[]	[]			And to think the LSU Faculty Senate censured F. King Alexander way back in 2015 and he did not resign.â€¦ https://t.co/x9cSrChvVt	1075.0	True	full
1177441	1177441	605a1681a80f6c0038350c62	2021-03-23 16:25:31	[]	[]	Tue Mar 23 04:48:39 +0000 2021	[]	[{"url":"https://t.co/Kle76shPjn","expanded_url":"https://news.yahoo.com/nra-bragged-blocking-boulder-ar-040000858.html","display_url":"news.yahoo.com/nra-bragged-blâ€¦","indices":[257,280]}]	A Colorado judge blocked Boulder from enforcing its 2-year-old assault rifle ban on March 12 after the NRA sued. A week later, a gunman with an â€œAR-15 style rifleâ€� opened fire in a Boulder supermarket, killing 10 people, including a Boulder Police officer. https://t.co/Kle76shPjn	519538.0	RT @shannonrwatts: A Colorado judge blocked Boulder from enforcing its 2-year-old assault rifle ban on March 12 after the NRA sued. A weekâ€¦	1248.0	True	full
1177442	1177442	605a1681a80f6c0038350c7e	2021-03-23 16:25:31	[{"text":"All_Health_Fitness_Tips","indices":[50,74]}]	[{"url":"https://t.co/Zwias2wxon","expanded_url":"https://www.iweller.com/all-health-fitness-tips/one-imported-covid-19-case-reported-on-march-23/","display_url":"iweller.com/all-health-fitâ€¦","indices":[210,233]}]		[]	[]			One imported COVID-19 case reported on March 23 - #All_Health_Fitness_Tips - The patient, a 25-year-old man, had beâ€¦ https://t.co/GArkuHKjWs	57.0	True	full
1177443	1177443	605a1681a80f6c0038350c92	2021-03-23 16:25:32	[]	[]	Tue Mar 23 16:24:25 +0000 2021	[]	[{"url":"https://t.co/5QJaIQRErT","expanded_url":"https://www.elconfidencial.com/economia/2021-03-23/podemos-excluir-ayudas-directas-casas-apuestas_3003604/?utm_source=twitter&utm_medium=social&utm_campaign=BotoneraWeb","display_url":"elconfidencial.com/economia/2021-â€¦","indices":[133,156]}]	Un pequeÃ±o negocio, una pequeÃ±a aerolÃ­nea... Podemos quiere expandir las ayudas directas a empresas con pÃ©rdidas antes del covid-19 https://t.co/5QJaIQRErT	70503.0	RT @cultrun: Un pequeÃ±o negocio, una pequeÃ±a aerolÃ­nea... Podemos quiere expandir las ayudas directas a empresas con pÃ©rdidas antes del coâ€¦	6236.0	True	full
1177444	1177444	605a1681a80f6c0038350ca0	2021-03-23 16:25:32	[]	[{"url":"https://t.co/wfPRQIUu8p","expanded_url":"https://www.deutschlandfunk.de/covid-19-erkennung-was-schnelltests-koennen-und-was-sie.676.de.html?dram:article_id=474124","display_url":"deutschlandfunk.de/covid-19-erkenâ€¦","indices":[169,192]}]		[]	[]			@Karenina_CneinK @rbb24 @Frauenchemie @RegBerlin @dil_kal AntikÃ¶rpertests gab es im FrÃ¼hjahr 2020 und wurden auch zâ€¦ https://t.co/uLgGcSRqnG	14.0	True	full
1177445	1177445	605a1681a80f6c0038350ca2	2021-03-23 16:25:32	[]	[]	Tue Mar 23 16:21:37 +0000 2021	[]	[{"url":"https://t.co/14897muOfn","expanded_url":"https://twitter.com/singharj/status/1374297174566174722","display_url":"twitter.com/singharj/statuâ€¦","indices":[268,291]}]	What's really striking about this story is the lack of basic decency from Mogg. Simply as a mark of character. He invented a slur against a journalist, misrepresented the story even when admitting it, and now refuses to apologise or correct the record in the Commons. https://t.co/14897muOfn	318985.0	RT @IanDunt: What's really striking about this story is the lack of basic decency from Mogg. Simply as a mark of character. He invented a sâ€¦	531.0	True	full
1177446	1177446	605a1682a80f6c0038350ca4	2021-03-23 16:25:32	[]	[]	Tue Mar 23 13:20:00 +0000 2021	[{"text":"ActivosContraElVirus","indices":[116,137]}]	[{"url":"https://t.co/2xEnwXIsFE","expanded_url":"https://www.vtv.gob.ve/covid-19-dia-371-casos-22032021/","display_url":"vtv.gob.ve/covid-19-dia-3â€¦","indices":[140,163]}]	DÃ­a 372 | Lucha contra la COVID-19: Venezuela registra 771 casos comunitarios y suma 141.260 pacientes recuperados #ActivosContraElVirus https://t.co/2xEnwXIsFE https://t.co/BExa9q1VUb	1816054.0	RT @VTVcanal8: DÃ­a 372 | Lucha contra la COVID-19: Venezuela registra 771 casos comunitarios y suma 141.260 pacientes recuperados #Activosâ€¦	93.0	True	full
1177447	1177447	605a1682a80f6c0038350ca8	2021-03-23 16:25:32	[]	[]	Tue Mar 23 16:14:36 +0000 2021	[]	[{"url":"https://t.co/8IvPEx9QTd","expanded_url":"https://twitter.com/JackPosobiec/status/1374391349760253957","display_url":"twitter.com/JackPosobiec/sâ€¦","indices":[174,197]}]	Is this the right-wing white supremacist domestic terrorism we are constantly being warned about? Or was DHS so busy looking for Trump supporters that they missed this guy? https://t.co/8IvPEx9QTd	167009.0	RT @joelpollak: Is this the right-wing white supremacist domestic terrorism we are constantly being warned about? Or was DHS so busy lookiâ€¦	88.0	True	full
1177448	1177448	605a1682a80f6c0038350cba	2021-03-23 16:25:32	[]	[]	Tue Mar 23 16:25:00 +0000 2021	[{"text":"Astrazeneca","indices":[25,37]},{"text":"Oxford","indices":[53,60]},{"text":"Impfungen","indices":[155,165]},{"text":"CoronavirusDE","indices":[166,180]}]	[{"url":"https://t.co/vvgaYeVDff","expanded_url":"https://www.fr.de/politik/astrazeneca-thrombose-ursache-gegenmittel-impfstoff-corona-impfung-gesundheit-zweifel-studie-zr-90242674.html","display_url":"fr.de/politik/astrazâ€¦","indices":[182,205]}]	Laut US-Expert:innen hat #Astrazeneca in einer neuen #Oxford-Studie veraltete Daten benutzt. Der Konzern will nun aktuelle Wirksamkeitsdaten nachliefern. #Impfungen #CoronavirusDE https://t.co/vvgaYeVDff	206873.0	RT @fr: Laut US-Expert:innen hat #Astrazeneca in einer neuen #Oxford-Studie veraltete Daten benutzt. Der Konzern will nun aktuelle Wirksamkâ€¦	6.0	True	full
1177449	1177449	605a1682a80f6c0038350cce	2021-03-23 16:25:32	[]	[]	Tue Mar 23 16:19:59 +0000 2021	[{"text":"NM1","indices":[121,125]},{"text":"3x3","indices":[159,163]}]	[{"url":"https://t.co/4fqsjB7tlk","expanded_url":"http://bit.ly/39pNB39","display_url":"bit.ly/39pNB39","indices":[235,258]}]	ðŸŽ¤ @steffgauthier10, qui rÃ©alise une trÃ¨s bonne saison statistiques avec l'@EABasket49 (15,2 pts; 5,6 rebs et 2,3 pds) en #NM1, Ã©tait revenu sur son expÃ©rience #3x3 suite Ã son stage avec l'Ã‰quipe de France au cours d'une interview. ðŸ’¬ https://t.co/4fqsjB7tlk https://t.co/8QzYXoL3Lz	3295.0	RT @3x3Ffbb: ðŸŽ¤ @steffgauthier10, qui rÃ©alise une trÃ¨s bonne saison statistiques avec l'@EABasket49 (15,2 pts; 5,6 rebs et 2,3 pds) en #NM1,â€¦	361.0	True	full
1177450	1177450	605a1682a80f6c0038350cd4	2021-03-23 16:25:32	[]	[]	Tue Mar 23 16:20:14 +0000 2021	[]	[{"url":"https://t.co/dZCGX7JruD","expanded_url":"https://youtu.be/w0eRcpo274k","display_url":"youtu.be/w0eRcpo274k","indices":[249,272]}]	@lopezobrador_ dice que los voceros de sus adversarios conservadores ahora cuestionan la relaciÃ³n con Estados Unidos, pero que cuando en el gobierno de @FelipeCalderon se introdujeron armas con el operativo â€œRÃ¡pido y Furiosoâ€�, se quedaron calladosâ€¦ https://t.co/dZCGX7JruD	359262.0	RT @_VicenteSerrano: @lopezobrador_ dice que los voceros de sus adversarios conservadores ahora cuestionan la relaciÃ³n con Estados Unidos,â€¦	87.0	True	full
1177451	1177451	605a1682a80f6c0038350cd8	2021-03-23 16:25:32	[]	[]	Tue Mar 23 16:00:02 +0000 2021	[{"text":"ScrapSerco","indices":[241,252]}]	[{"url":"https://t.co/F7ZRLTsE0W","expanded_url":"https://weownit.org.uk/save-lives-scrap-serco-now","display_url":"weownit.org.uk/save-lives-scrâ€¦","indices":[254,277]}]	A year on from the first lockdown, one of the biggest lessons of the pandemic response is clear. The government handed billions in contracts to private companies which have failed to deliver. It's not too late to change tack. It's time to #ScrapSerco. https://t.co/F7ZRLTsE0W	36080.0	RT @We_OwnIt: A year on from the first lockdown, one of the biggest lessons of the pandemic response is clear. The government handed billiâ€¦	985.0	True	full
1177452	1177452	605a1682a80f6c0038350cdc	2021-03-23 16:25:32	[]	[{"url":"https://t.co/Mz5SQAdXno","expanded_url":"https://www.heise.de/news/Corona-Impfstoffe-und-gefaelschte-Impfpaesse-im-Darknet-angeboten-5995344.html","display_url":"heise.de/news/Corona-Imâ€¦","indices":[170,193]}]		[]	[]			â€žCheck Point sieht deshalb eine lÃ¼ckenlose Impfstoffdokumentation Ã¼ber alle LÃ¤nder in Form von QR-Codes als unerlÃ¤sâ€¦ https://t.co/jqxEnVfqku	69.0	True	full
1177453	1177453	605a1682a80f6c0038350ce6	2021-03-23 16:25:33	[]	[]	Wed Mar 17 17:02:02 +0000 2021	[]	[{"url":"https://t.co/qwfgwTGaLI","expanded_url":"https://instagram.com/gf.salon?igshid=1dr7wr81u5iqj","display_url":"instagram.com/gf.salon?igshiâ€¦","indices":[255,278]}]	Ù�ÙŠ Ø­Ø³Ø§Ø¨ Ø§Ù†Ø³ØªÙ‚Ø±Ø§Ù… ØªØ¬Ø¯ÙˆÙ† ÙƒØ§Ù�Ø© Ø§Ù„Ø®Ø¯Ù…Ø§Øª Ø§Ù„Ø®Ø§ØµÙ‡ Ø¨Ø§Ù„Ù…Ø±Ø£Ù‡ ÙˆØ§Ù„Ø¹Ù†Ø§ÙŠØ© Ø¨Ù‡ ÙˆÙƒØ°Ù„Ùƒ Ø§Ø±Ø§Ø¡ Ø¹Ù…Ù„Ø§Ø¦Ù†Ø§ Ø§Ù„ÙƒØ±Ø§Ù… Ù…ØªØ®ØµØµÙˆÙ† Ù�ÙŠ Ø§Ù„Ø¹Ù†Ø§ÙŠØ© Ø¨Ø§Ù„Ø´Ø¹Ø± ÙˆØ§Ù„Ø¹Ù†Ø§ÙŠÙ‡ Ø¨Ø§Ù„Ø¨Ø´Ø±Ù‡ ÙˆØ§Ù„Ø¹Ù†Ø§ÙŠÙ‡ Ø¨Ø§Ù„Ø¬Ø³Ù… ÙˆØ§Ù„Ø¹Ù†Ø§ÙŠØ© Ø¨Ø§Ù„Ø£Ù‚Ø¯Ø§Ù… ÙˆØ§Ù„Ø§Ø¸Ø§Ù�Ø± ÙˆØ§Ù„Ø³Ø¨Ø§ ÙˆØ§Ù„ØªØ¬Ù…ÙŠÙ„ ÙƒÙ…Ø§ ÙŠØªÙˆÙ�Ø± Ù„Ø¯ÙŠÙ†Ø§ Ø®Ø¯Ù…Ø§Øª Ù…Ù†…	2330.0	RT @gf_salon: Ù�ÙŠ Ø­Ø³Ø§Ø¨ Ø§Ù†Ø³ØªÙ‚Ø±Ø§Ù… ØªØ¬Ø¯ÙˆÙ† ÙƒØ§Ù�Ø© Ø§Ù„Ø®Ø¯Ù…Ø§Øª Ø§Ù„Ø®Ø§ØµÙ‡ Ø¨Ø§Ù„Ù…Ø±Ø£Ù‡ ÙˆØ§Ù„Ø¹Ù†Ø§ÙŠØ© Ø¨Ù‡ ÙˆÙƒØ°Ù„Ùƒ Ø§Ø±Ø§Ø¡ Ø¹Ù…Ù„Ø§Ø¦Ù†Ø§ Ø§Ù„ÙƒØ±Ø§Ù… Ù…ØªØ®ØµØµÙˆÙ† Ù�ÙŠ Ø§Ù„Ø¹Ù†Ø§ÙŠØ© Ø¨Ø§Ù„Ø´Ø¹Ø± ÙˆØ§Ù„Ø¹Ù†Ø§ÙŠÙ‡ Ø¨â€¦	663.0	True	full
1177454	1177454	605a1682a80f6c0038350cf6	2021-03-23 16:25:33	[]	[]	Mon Mar 22 13:36:40 +0000 2021	[{"text":"MS1819","indices":[64,71]},{"text":"PERT","indices":[122,127]},{"text":"CysticFibrosis","indices":[200,215]}]	[{"url":"https://t.co/dWLBtKt1Oa","expanded_url":"https://bit.ly/3vR26GL","display_url":"bit.ly/3vR26GL","indices":[247,270]}]	AzurRx has completed enrollment in its Phase 2 trial evaluating #MS1819 in combination with the current standard of care, #PERT, for the treatment of severe exocrine pancreatic insufficiency (EPI) in #CysticFibrosis patients Full press release: https://t.co/dWLBtKt1Oa $AZRX	1576.0	RT @azurrx: AzurRx has completed enrollment in its Phase 2 trial evaluating #MS1819 in combination with the current standard of care, #PERTâ€¦	73.0	True	full
1177455	1177455	605a1682a80f6c0038350cfc	2021-03-23 16:25:33	[]	[]	Tue Mar 23 16:16:40 +0000 2021	[{"text":"Venezuela","indices":[147,157]}]	[{"url":"https://t.co/6fuNbGNfMb","expanded_url":"https://twitter.com/indhriana/status/1374354104160489479","display_url":"twitter.com/indhriana/statâ€¦","indices":[280,303]}]	Interesantes los argumentos que maneja @indhriana en torno al caso Alex Saab. Explica cuÃ¡l fue el estatus diplomÃ¡tico que le dio la cancillerÃ­a de #Venezuela y las razones. A mis panas que dicen que "es chimbo andar defendiendo empresarios" les recomiendo leerlo en su totalidad. https://t.co/6fuNbGNfMb	105933.0	RT @lubrio: Interesantes los argumentos que maneja @indhriana en torno al caso Alex Saab. Explica cuÃ¡l fue el estatus diplomÃ¡tico que le diâ€¦	137.0	True	full
1177456	1177456	605a1683a80f6c0038350d22	2021-03-23 16:25:33	[]	[{"url":"https://t.co/bWXIV1E32v","expanded_url":"https://haier-aire.com/haier-aire-certifica-su-efectividad-contra-el-covid-19-en-su-funcion-de-generador-uv-c/","display_url":"haier-aire.com/haier-aire-cerâ€¦","indices":[231,254]}]		[]	[]			Â¿Ya lo sabes? âœ� La funciÃ³n de rayos UV-C que disponen las unidades Flexis y Perla han sido testadas por Texcell y sâ€¦ https://t.co/QleswvSWs0	8979.0	True	full
1177457	1177457	605a1683a80f6c0038350d2e	2021-03-23 16:25:33	[]	[]	Fri Feb 26 15:27:51 +0000 2021	[]	[{"url":"https://t.co/U0cw1EashZ","expanded_url":"https://twitter.com/dquinterotv10/status/1365130248195624965","display_url":"twitter.com/dquinterotv10/â€¦","indices":[177,200]}]	La Gran Familia de @PDVAL_OFICIAL eleva una oraciÃ³n a Dios Todopoderoso, por su recuperaciÃ³n, y la de todas las personas que estÃ¡n enfrentando y combatiendo el Covid-19. Â¡AmÃ©n! https://t.co/U0cw1EashZ	860.0	RT @GJCabelloCK: La Gran Familia de @PDVAL_OFICIAL eleva una oraciÃ³n a Dios Todopoderoso, por su recuperaciÃ³n, y la de todas las personas qâ€¦	65.0	True	full
1177458	1177458	605a1683a80f6c0038350d50	2021-03-23 16:25:34	[]	[]	Mon Mar 22 13:31:11 +0000 2021	[{"text":"WorldWaterDay","indices":[5,19]}]	[{"url":"https://t.co/C3NlFg53jJ","expanded_url":"https://l8r.it/cezH","display_url":"l8r.it/cezH","indices":[250,273]}]	It's #WorldWaterDay! â� â� Our goal is to raise $15,000 to fully fund a new water project at Itabalia Primary School. to help Sarah and her classmates. â� You can help wash Sarah's schooldays worries away with a gift this World Water Day ðŸ’§â� Give below https://t.co/C3NlFg53jJ https://t.co/XWF690eFCT	27226.0	RT @TheWaterProject: It's #WorldWaterDay! â� â� Our goal is to raise $15,000 to fully fund a new water project at Itabalia Primary School. toâ€¦	511.0	True	full
1177459	1177459	605a1683a80f6c0038350d52	2021-03-23 16:25:34	[]	[]	Tue Mar 23 10:25:45 +0000 2021	[{"text":"Virus","indices":[1,7]},{"text":"vaccination","indices":[29,41]},{"text":"Macron","indices":[54,61]},{"text":"vaccination","indices":[68,80]},{"text":"vaccination","indices":[164,176]},{"text":"La26","indices":[243,248]}]	[{"url":"https://t.co/5RAMOv5B8N","expanded_url":"http://bit.ly/3rdB9JB","display_url":"bit.ly/3rdB9JB","indices":[254,277]}]	ðŸ”´#Virus : sur la campagne de #vaccination ðŸ—£Emmanuel #Macron "La #vaccination est une prioritÃ© nationale, il n'y a pas de jours fÃ©riÃ©s, pas de week-ends pour la #vaccination (...) Il n'y a pas de trÃªve, il n'y en aura pas jusqu'au bout" ðŸ“º#La26 &gt; https://t.co/5RAMOv5B8N https://t.co/ILKGu9qM0j	315202.0	RT @LCI: ðŸ”´#Virus : sur la campagne de #vaccination ðŸ—£Emmanuel #Macron "La #vaccination est une prioritÃ© nationale, il n'y a pas de joursâ€¦	1246.0	True	full
1177460	1177460	605a1683a80f6c0038350d58	2021-03-23 16:25:34	[]	[{"url":"https://t.co/NqctjYaMLe","expanded_url":"https://mobile.twitter.com/jheyem_velasco/status/1295713568906776580","display_url":"mobile.twitter.com/jheyem_velascoâ€¦","indices":[256,279]}]		[]	[]			@kyoquijano Hello po. I know this is not as bad as other's situation and considering that we're in pandemic but weâ€¦ https://t.co/zI4jzbnPXi	988.0	True	full
1177461	1177461	605a1684a80f6c0038350d72	2021-03-23 16:25:34	[]	[]	Tue Mar 23 15:54:11 +0000 2021	[]	[{"url":"https://t.co/Gdvyk2hpZk","expanded_url":"https://www.washingtonpost.com/world/astrazeneca-oxford-vaccine-concerns/2021/03/23/2f931d34-8bc3-11eb-a33e-da28941cb9ac_story.html","display_url":"washingtonpost.com/world/astrazenâ€¦","indices":[237,260]}]	3. This quote from the Post piece is a killer. Releasing the 79% figure â€”Â while knowing it was out-of-date â€” was like telling your mother you got an A in a course when really you got an A on one test, but a C overall. OUCH! Post story: https://t.co/Gdvyk2hpZk https://t.co/2K3HimzLP7	209371.0	RT @HelenBranswell: 3. This quote from the Post piece is a killer. Releasing the 79% figure â€”Â while knowing it was out-of-date â€” was like tâ€¦	236.0	True	full
1177462	1177462	605a1684a80f6c0038350d90	2021-03-23 16:25:34	[]	[]	Tue Mar 23 14:39:30 +0000 2021	[{"text":"ProgramasVTV","indices":[0,13]},{"text":"ActivosContraElVirus","indices":[128,149]}]	[{"url":"https://t.co/fTtxrziJur","expanded_url":"https://dai.ly/x804i0q","display_url":"dai.ly/x804i0q","indices":[151,174]}]	#ProgramasVTV ðŸ“º | El Mundo en Contexto 22MAR2021 | Sistema sanitario en Brasil colapsado por incremento de casos por COVID-19 #ActivosContraElVirus https://t.co/fTtxrziJur	1816054.0	RT @VTVcanal8: #ProgramasVTV ðŸ“º | El Mundo en Contexto 22MAR2021 | Sistema sanitario en Brasil colapsado por incremento de casos por COVID-1â€¦	158.0	True	full
1177463	1177463	605a1684a80f6c0038350d92	2021-03-23 16:25:34	[]	[{"url":"https://t.co/YPGzFKLZLD","expanded_url":"https://www.semrush.com/kb/326-how-often-does-the-position-tracker-update-its-data","display_url":"semrush.com/kb/326-how-oftâ€¦","indices":[218,241]}]		[]	[]			@robinlmay @schachin @OmiSido @lilyraynyc @bill_slawski Hey Rob - this could be due to data refresh discrepancies.â€¦ https://t.co/oPJDIlBqE9	142214.0	True	full
1177464	1177464	605a1684a80f6c0038350d9e	2021-03-23 16:25:34	[]	[]	Mon Mar 22 13:14:37 +0000 2021	[]	[{"url":"https://t.co/eXIOjmTqm4","expanded_url":"https://ultimasnoticias.com.ve/noticias/especial/el-negocio-de-la-vacuna-contra-el-covid-19-la-muestra-mas-inhumana-del-capitalismo-pascualina-curcio/","display_url":"ultimasnoticias.com.ve/noticias/especâ€¦","indices":[250,273]}]	Mientras miles se contagian y fallecen a diario por la pandemia, las farmacÃ©uticas defienden sus patentes y monopolio. Comparto artÃ­culo con los indignantes datos El negocio de la vacuna contra el covid-19, la muestra mÃ¡s inhumana del capitalismo https://t.co/eXIOjmTqm4	36509.0	RT @pasquicurcio: Mientras miles se contagian y fallecen a diario por la pandemia, las farmacÃ©uticas defienden sus patentes y monopolio.â€¦	440.0	True	full
1177465	1177465	605a1684a80f6c0038350da6	2021-03-23 16:25:35	[]	[]	Tue Mar 23 13:09:33 +0000 2021	[]	[{"url":"https://t.co/NvCrpIfiuf","expanded_url":"https://twitter.com/i/broadcasts/1ZkKzedjQmaxv","display_url":"twitter.com/i/broadcasts/1â€¦","indices":[130,153]}]	Aunque estÃ¡ en marcha el Plan Nacional de VacunaciÃ³n, debemos seguir cuidÃ¡ndonos, la epidemia sigue activa. Conferencia matutina. https://t.co/NvCrpIfiuf	7900124.0	RT @lopezobrador_: Aunque estÃ¡ en marcha el Plan Nacional de VacunaciÃ³n, debemos seguir cuidÃ¡ndonos, la epidemia sigue activa. Conferenciaâ€¦	1296.0	True	full
1177466	1177466	605a1685a80f6c0038350dc0	2021-03-23 16:25:35	[]	[]	Tue Mar 23 15:40:27 +0000 2021	[]	[{"url":"https://t.co/310fhOKZ64","expanded_url":"https://myind.net/Home/viewArticle/uk-police-and-oxford-university-open-investigation-into-bullying-of-indian-student/","display_url":"myind.net/Home/viewArticâ€¦","indices":[134,157]}]	UK police and Oxford university open investigation into bullying of Indian student- Full support to â�¦@Rashmidvsâ�© as she fights this. https://t.co/310fhOKZ64	180398.0	RT @sunandavashisht: UK police and Oxford university open investigation into bullying of Indian student- Full support to â�¦@Rashmidvsâ�© as shâ€¦	7.0	True	full
1177467	1177467	605a1685a80f6c0038350dc2	2021-03-23 16:25:35	[]	[]	Tue Mar 23 16:05:21 +0000 2021	[]	[{"url":"https://t.co/cvubWy8Q1o","expanded_url":"https://www.oantagonista.com/brasil/kit-covid-ou-tratamento-precoce-aumenta-risco-de-morte-dizem-chefes-de-utis/","display_url":"oantagonista.com/brasil/kit-covâ€¦","indices":[129,152]}]	Os remÃ©dios do chamado â€˜tratamento precoceâ€™ ou â€˜kit Covidâ€™ contribuem para aumentar as mortes no Brasil, segundo chefes de UTIs. https://t.co/cvubWy8Q1o	1331179.0	RT @o_antagonista: Os remÃ©dios do chamado â€˜tratamento precoceâ€™ ou â€˜kit Covidâ€™ contribuem para aumentar as mortes no Brasil, segundo chefesâ€¦	19.0	True	full
1177468	1177468	605a1685a80f6c0038350dca	2021-03-23 16:25:35	[]	[]	Tue Mar 23 16:24:49 +0000 2021	[{"text":"COVID19","indices":[0,8]},{"text":"Guadalajara","indices":[10,22]}]	[{"url":"https://t.co/c77ISdUF9M","expanded_url":"https://cutt.ly/zxmsXq9","display_url":"cutt.ly/zxmsXq9","indices":[74,97]}]	#COVID19: #Guadalajara, a la cabeza en la que mÃ¡s nÃºmero de casos reporta https://t.co/c77ISdUF9M a travÃ©s de @henaresaldia https://t.co/5uwNAeCxnQ	4460.0	RT @henaresaldia: #COVID19: #Guadalajara, a la cabeza en la que mÃ¡s nÃºmero de casos reporta https://t.co/c77ISdUF9M a travÃ©s de @henaresaldâ€¦	87.0	True	full
1177469	1177469	605a1685a80f6c0038350dd8	2021-03-23 16:25:35	[]	[]	Tue Mar 23 16:22:04 +0000 2021	[]	[{"url":"https://t.co/uHcfobJOjt","expanded_url":"https://twitter.com/juanmi_news/status/1374058726995456001","display_url":"twitter.com/juanmi_news/stâ€¦","indices":[233,256]}]	El problema no es que se burlen, eso denota sus fobias y su ignorancia. El problema es que ahora todas las CCAA de EspaÃ±a querrÃ¡n lanzar su nanosatÃ©lite, pero sin instrumentos, ni software, ni utilidad alguna. SÃ³lo para no ser menos https://t.co/uHcfobJOjt	123596.0	RT @CNICatalunya: El problema no es que se burlen, eso denota sus fobias y su ignorancia. El problema es que ahora todas las CCAA de EspaÃ±aâ€¦	1460.0	True	full
1177470	1177470	605a1685a80f6c0038350df6	2021-03-23 16:25:36	[]	[]	Tue Mar 23 16:03:36 +0000 2021	[{"text":"cybersecurity","indices":[90,104]},{"text":"security","indices":[105,114]},{"text":"infosecurity","indices":[115,128]},{"text":"itsecurity","indices":[129,140]},{"text":"CISO","indices":[141,146]},{"text":"cybersecuritynews","indices":[147,165]},{"text":"securitynews","indices":[166,179]},{"text":"covid19","indices":[180,188]},{"text":"trends","indices":[189,196]}]	[{"url":"https://t.co/kFvDRoT7L1","expanded_url":"https://www.helpnetsecurity.com/2021/03/22/compliance-department-spending/","display_url":"helpnetsecurity.com/2021/03/22/comâ€¦","indices":[51,74]}]	Compliance department spending plateaued in 2020 - https://t.co/kFvDRoT7L1 - @Gartner_inc #cybersecurity #security #infosecurity #itsecurity #CISO #cybersecuritynews #securitynews #covid19 #trends https://t.co/oaIGey40m3	51468.0	RT @helpnetsecurity: Compliance department spending plateaued in 2020 - https://t.co/kFvDRoT7L1 - @Gartner_inc #cybersecurity #security #inâ€¦	134.0	True	full
1177471	1177471	605a1685a80f6c0038350e10	2021-03-23 16:25:36	[]	[]	Tue Mar 23 16:20:10 +0000 2021	[{"text":"COVID19","indices":[37,45]}]	[{"url":"https://t.co/QwmS7tStuG","expanded_url":"https://twitter.com/ChrisWe19956626/status/1351991179454377992?s=20","display_url":"twitter.com/ChrisWe1995662â€¦","indices":[164,187]}]	"uk falls silent to remember 126,284 #COVID19 victims" What about the 20,000+ @BorisJohnson knocked off the Covid DEATH-list that he is directly responsible for. https://t.co/QwmS7tStuG	3779.0	RT @ChrisWe19956626: "uk falls silent to remember 126,284 #COVID19 victims" What about the 20,000+ @BorisJohnson knocked off the Covid DEAâ€¦	3779.0	True	full
1177472	1177472	605a1686a80f6c0038350e18	2021-03-23 16:25:36	[]	[]	Tue Mar 23 16:16:49 +0000 2021	[]	[{"url":"https://t.co/vAHNy5FZmj","expanded_url":"https://pluralidadz.com/nacion/consideran-cierre-de-playas-en-santa-marta-por-indisciplina-de-turistas-y-aumento-de-casos-de-covid/","display_url":"pluralidadz.com/nacion/consideâ€¦","indices":[100,123]}]	Consideran cierre de playas en Santa Marta por indisciplina de turistas y aumento de casos de Covid https://t.co/vAHNy5FZmj a travÃ©s de @pluralidadz	2265.0	RT @RATIVAJOSE: Consideran cierre de playas en Santa Marta por indisciplina de turistas y aumento de casos de Covid https://t.co/vAHNy5FZmjâ€¦	4810.0	True	full
1177473	1177473	605a1686a80f6c0038350e1a	2021-03-23 16:25:36	[]	[]	Tue Mar 23 11:54:30 +0000 2021	[]	[{"url":"https://t.co/pViWx49BDd","expanded_url":"https://m.facebook.com/VOALiveTalk/?__nodl&refsrc=https%3A%2F%2Fm.facebook.com%2Ffbrdr%2F274%2F135002153217459%2F&_rdr","display_url":"m.facebook.com/VOALiveTalk/?_â€¦","indices":[232,255]}]	Don't forget guys it's going down tonight. My guy @bigmyke3 on my fav show @Studio7VOA ! Tonight its different drill has he's joined by @joyrukanza , @Musvanhiri &amp; others! Rt for awareness ðŸ”¥ To stream click here @8 pm ðŸ˜‰â�°-&gt; https://t.co/pViWx49BDd https://t.co/yhefOhZ9iF	19466.0	RT @tfmukarati49: Don't forget guys it's going down tonight. My guy @bigmyke3 on my fav show @Studio7VOA ! Tonight its different drill hasâ€¦	15280.0	True	full
1177474	1177474	605a1686a80f6c0038350e1c	2021-03-23 16:25:36	[]	[]	Tue Mar 23 14:41:17 +0000 2021	[]	[{"url":"https://t.co/2C5jz4IMdd","expanded_url":"https://saude.estadao.com.br/noticias/geral,apos-uso-de-kit-covid-pacientes-vao-para-fila-de-transplante-ao-menos-3-morrem,70003656961","display_url":"saude.estadao.com.br/noticias/geralâ€¦","indices":[255,278]}]	Revelamos hoje no @Estadao que o uso do 'kit covid', que reÃºne medicamentos sem eficÃ¡cia contra a doenÃ§a, levou 5 pacientes Ã fila do transplante de fÃ­gado em SP e estÃ¡ sendo apontado como causa de ao menos trÃªs mortes por hepatite causada por remÃ©dios. https://t.co/2C5jz4IMdd	8524.0	RT @Cambricoli: Revelamos hoje no @Estadao que o uso do 'kit covid', que reÃºne medicamentos sem eficÃ¡cia contra a doenÃ§a, levou 5 pacientesâ€¦	4313.0	True	full
1177475	1177475	605a1686a80f6c0038350e22	2021-03-23 16:25:36	[]	[]	Tue Mar 23 16:17:23 +0000 2021	[{"text":"lockdown","indices":[77,86]},{"text":"GoodThingsGuy","indices":[106,120]}]	[{"url":"https://t.co/WJ4cyfF5qZ","expanded_url":"https://www.etv.co.za/news/lockdown-year-was","display_url":"etv.co.za/news/lockdown-â€¦","indices":[146,169]}]	[WATCH] To discuss the joy and resilience weâ€™ve all seen, during the year of #lockdown, we caught up with #GoodThingsGuy founder, @BrentLindeque. https://t.co/WJ4cyfF5qZ	22819.0	RT @etvNewsSA: [WATCH] To discuss the joy and resilience weâ€™ve all seen, during the year of #lockdown, we caught up with #GoodThingsGuy fouâ€¦	27207.0	True	full
1177476	1177476	605a1686a80f6c0038350e2a	2021-03-23 16:25:36	[]	[]	Tue Mar 23 10:45:03 +0000 2021	[{"text":"Endocrinologist","indices":[45,61]},{"text":"COVID19","indices":[114,122]},{"text":"Parathyroids","indices":[147,160]}]	[{"url":"https://t.co/fgoN6r6AI7","expanded_url":"http://ow.ly/J3c350E5eJJ","display_url":"ow.ly/J3c350E5eJJ","indices":[196,219]}]	Read @hormone_doc's hopeful editorial in The #Endocrinologist, as she took a break from vaccinating &amp; helping #COVID19 patients. Spring issue, #Parathyroids: From cell to skeleton is out now! https://t.co/fgoN6r6AI7 https://t.co/b4iRuxyITm	10735.0	RT @Soc_Endo: Read @hormone_doc's hopeful editorial in The #Endocrinologist, as she took a break from vaccinating &amp; helping #COVID19 patienâ€¦	296.0	True	full
1177477	1177477	605a1686a80f6c0038350e40	2021-03-23 16:25:36	[]	[]	Thu Mar 18 09:07:28 +0000 2021	[]	[{"url":"https://t.co/WTlRrh2x0S","expanded_url":"https://www.koco.com/article/killers-of-the-flower-moon-movie-looks-to-hire-oklahoma-based-crew-members/35856440","display_url":"koco.com/article/killerâ€¦","indices":[204,227]}]	The movie â€œKillers of the Flower Moonâ€� is seeking Oklahoma-based crew members for its upcoming production that will be filmed in the Bartlesville/Osage County area from the spring to late summer of 2021. https://t.co/WTlRrh2x0S	1609.0	RT @leo94dicaprio: The movie â€œKillers of the Flower Moonâ€� is seeking Oklahoma-based crew members for its upcoming production that will be fâ€¦	3137.0	True	full
1177478	1177478	605a1686a80f6c0038350e64	2021-03-23 16:25:37	[]	[]	Tue Mar 23 15:53:13 +0000 2021	[{"text":"SalarioRosa","indices":[47,59]},{"text":"Toluca","indices":[63,70]}]	[{"url":"https://t.co/8EALOhsxey","expanded_url":"https://twitter.com/alfredodelmazo/status/1374386565795868685","display_url":"twitter.com/alfredodelmazoâ€¦","indices":[119,142]}]	El Gobernador @alfredodelmazo hace entrega del #SalarioRosa en #Toluca apoyo a las mujeres mexiquenses y sus familias. https://t.co/8EALOhsxey	96654.0	RT @SaludEdomex: El Gobernador @alfredodelmazo hace entrega del #SalarioRosa en #Toluca apoyo a las mujeres mexiquenses y sus familias. httâ€¦	763.0	True	full
1177479	1177479	605a1686a80f6c0038350e68	2021-03-23 16:25:37	[]	[]	Sat Mar 13 04:26:26 +0000 2021	[{"text":"MSGKabuliChana","indices":[255,270]},{"text":"Covid19","indices":[271,279]}]	[{"url":"https://t.co/MCayzqk2V7","expanded_url":"https://bit.ly/38aiSpO","display_url":"bit.ly/38aiSpO","indices":[230,253]}]	MSG kabuli Chana is Rich in antioxidants such as Vitamin C and E and beta carotene,which helps in fighting the oxidative stress and thereby delays ageing. âœ”ï¸�High In Fibre âœ”ï¸�It helps in managing your blood sugar levels Buy NowðŸ›’: https://t.co/MCayzqk2V7 #MSGKabuliChana #Covid19 https://t.co/ggMUMguoz3	147676.0	RT @MSGAllTrading: MSG kabuli Chana is Rich in antioxidants such as Vitamin C and E and beta carotene,which helps in fighting the oxidativeâ€¦	94.0	True	full
1177480	1177480	605a1687a80f6c0038350e7a	2021-03-23 16:25:37	[]	[{"url":"https://t.co/D7eDMQT90u","expanded_url":"https://www.rionegro.com.ar/violenta-intimidacion-a-rio-negro-1739613/","display_url":"rionegro.com.ar/violenta-intimâ€¦","indices":[254,277]}]		[]	[]			Es inaceptable que una asociaciÃ³n sindical, en este caso la CTA, lleve adelante este tipo de acciones. Sus autoridaâ€¦ https://t.co/1YFXlcVMxe	2955.0	True	full
1177481	1177481	605a1687a80f6c0038350e7e	2021-03-23 16:25:37	[]	[]	Tue Mar 23 03:36:11 +0000 2021	[{"text":"B117","indices":[146,151]},{"text":"COVID19","indices":[234,242]}]	[{"url":"https://t.co/4Vqx2tvK5V","expanded_url":"https://www.dw.com/en/germany-imposes-strict-lockdown-over-easter/a-56948895","display_url":"dw.com/en/germany-impâ€¦","indices":[257,280]}]	BREAKINGâ€”â€œA new pandemicâ€�â€”Germany ðŸ‡©ðŸ‡ª announces strict Easter lockdown. "What we have is essentially a new pandemic," Merkel said. The new variant #B117 is "significantly more deadly, significantly more infectious." Iâ€™ve warned a new #COVID19 wave coming. https://t.co/4Vqx2tvK5V https://t.co/PesfWvYZYz	458608.0	RT @DrEricDing: BREAKINGâ€”â€œA new pandemicâ€�â€”Germany ðŸ‡©ðŸ‡ª announces strict Easter lockdown. "What we have is essentially a new pandemic," Merkelâ€¦	83.0	True	full
1177482	1177482	605a1687a80f6c0038350e9e	2021-03-23 16:25:37	[]	[]	Tue Mar 23 16:16:59 +0000 2021	[]	[{"url":"https://t.co/HU4DTbUWWk","expanded_url":"https://abcn.ws/3lIOcBD","display_url":"abcn.ws/3lIOcBD","indices":[133,156]}]	JUST IN: Former Pres. Barack Obama: "It is long past time for those with the power to fight this epidemic of gun violence to do so." https://t.co/HU4DTbUWWk https://t.co/CxHmVEVZZ9	16591805.0	RT @ABC: JUST IN: Former Pres. Barack Obama: "It is long past time for those with the power to fight this epidemic of gun violence to do soâ€¦	1811.0	True	full
1177483	1177483	605a1687a80f6c0038350eb4	2021-03-23 16:25:38	[]	[]	Tue Mar 23 14:35:47 +0000 2021	[]	[{"url":"https://t.co/wAH4KqcezX","expanded_url":"https://www.francesoir.fr/societe-sante/livermectine-fonctionne-y-compris-pour-le-covid-long-dit-un-medecinchercheur-renomme","display_url":"francesoir.fr/societe-sante/â€¦","indices":[99,122]}]	L'ivermectine fonctionne, y compris pour le Covid long, dit un mÃ©decin/chercheur renommÃ© de Yale : https://t.co/wAH4KqcezX @Olivierfente @JeanYvesCAPO @momotchiii	434.0	RT @DemocrateTurbo: L'ivermectine fonctionne, y compris pour le Covid long, dit un mÃ©decin/chercheur renommÃ© de Yale : https://t.co/wAH4Kqcâ€¦	76.0	True	full
1177484	1177484	605a1687a80f6c0038350eb6	2021-03-23 16:25:38	[]	[]	Tue Mar 23 04:08:38 +0000 2021	[]	[{"url":"https://t.co/RVxrUzN5X5","expanded_url":"https://www.wsj.com/articles/western-culture-elites-are-giving-away-lenins-rope-11616433858","display_url":"wsj.com/articles/westeâ€¦","indices":[188,211]}]	The Chinese leadership understands that the greatest ideological weapon it holds in its struggle with America is U.S. elitesâ€™ gleeful enthusiasm for self-destruction, writes @gerardtbaker https://t.co/RVxrUzN5X5	411656.0	RT @Ayaan: The Chinese leadership understands that the greatest ideological weapon it holds in its struggle with America is U.S. elitesâ€™ glâ€¦	151.0	True	full
1177485	1177485	605a1688a80f6c0038350ee4	2021-03-23 16:25:38	[]	[]	Tue Mar 23 16:00:03 +0000 2021	[]	[{"url":"https://t.co/CNK1saVioE","expanded_url":"https://www.ajc.com/news/atlanta-news/dekalb-to-host-another-big-food-giveaway-this-weekend/TZF5QEDPZ5CUNNH3LJMA4QEWU4/","display_url":"ajc.com/news/atlanta-nâ€¦","indices":[161,184]}]	SPREAD THE WORD! DeKalb is hosting another food distribution event this weekend, giving out 3,600 care baskets to those struggling during the COVID-19 pandemic. https://t.co/CNK1saVioE	1060898.0	RT @ajc: SPREAD THE WORD! DeKalb is hosting another food distribution event this weekend, giving out 3,600 care baskets to those strugglingâ€¦	691.0	True	full
1177486	1177486	605a1688a80f6c0038350eea	2021-03-23 16:25:38	[]	[]	Tue Mar 23 14:58:00 +0000 2021	[{"text":"Datametrex","indices":[0,11]},{"text":"Datametrex","indices":[93,104]}]	[{"url":"https://t.co/kbJBX7WuB5","expanded_url":"https://www.newsfilecorp.com/release/78303/","display_url":"newsfilecorp.com/release/78303/","indices":[195,218]}]	#Datametrex Secures Authorization by Health Canada for PCL COVID19 Rapid Antigen Test Kit :: #Datametrex obtient l'autorisation de SantÃ© Canada pour le kit de test rapide d'antigÃ¨ne PCL COVID19 https://t.co/kbJBX7WuB5	1171.0	RT @datametrex: #Datametrex Secures Authorization by Health Canada for PCL COVID19 Rapid Antigen Test Kit :: #Datametrex obtient l'autorisaâ€¦	113.0	True	full
1177487	1177487	605a1688a80f6c0038350ef2	2021-03-23 16:25:38	[]	[]	Mon Mar 22 20:05:08 +0000 2021	[{"text":"diariolaley","indices":[107,119]}]	[{"url":"https://t.co/DwhQrgKNQM","expanded_url":"http://ow.ly/wwvx50E4Hl3","display_url":"ow.ly/wwvx50E4Hl3","indices":[120,143]}]	ðŸ“�Las declaraciones de renta y patrimonio 2020 se adaptan a la crisis del COVID-19. ðŸ§�Analizamos la Orden en #diariolaley https://t.co/DwhQrgKNQM https://t.co/WMihCjcBF1	27534.0	RT @WK_Legal: ðŸ“�Las declaraciones de renta y patrimonio 2020 se adaptan a la crisis del COVID-19. ðŸ§�Analizamos la Orden en #diariolaley httpsâ€¦	280.0	True	full
1177488	1177488	605a1688a80f6c0038350efe	2021-03-23 16:25:38	[]	[]	Tue Mar 23 16:03:20 +0000 2021	[]	[{"url":"https://t.co/UUm4ImbCkt","expanded_url":"https://clar.in/3sgXHKK?fromRef=twitter","display_url":"clar.in/3sgXHKK?fromReâ€¦","indices":[125,148]}]	Avellaneda: La esposa de Ferraresi echÃ³ a la becaria de 18 aÃ±os de la municipalidad que fue vacunada contra el coronavirus - https://t.co/UUm4ImbCkt	112437.0	RT @dsantoro59: Avellaneda: La esposa de Ferraresi echÃ³ a la becaria de 18 aÃ±os de la municipalidad que fue vacunada contra el coronavirusâ€¦	853.0	True	full
1177489	1177489	605a1688a80f6c0038350f0e	2021-03-23 16:25:38	[{"text":"COVID19","indices":[46,54]},{"text":"JonesAct","indices":[62,71]},{"text":"infrastructure","indices":[75,90]},{"text":"decarbonization","indices":[97,113]},{"text":"TTB","indices":[248,252]}]	[{"url":"https://t.co/vp73zsqHOX","expanded_url":"https://www.marinelog.com/tugs/","display_url":"marinelog.com/tugs/","indices":[264,287]}]		[]	[]			AWO Pres &amp; CEO Carpenter: "On issues from #COVID19 to the #JonesAct to #infrastructure &amp; #decarbonization, the timeâ€¦ https://t.co/lHcjyudyY3	1395.0	True	full
1177490	1177490	605a1688a80f6c0038350f10	2021-03-23 16:25:38	[{"text":"covid_new_jersey","indices":[141,158]}]	[{"url":"https://t.co/P6pbzYNAME","expanded_url":"https://covid.yanoagenda.com/states/New%20Jersey","display_url":"covid.yanoagenda.com/states/New%20Jâ€¦","indices":[159,182]}]		[]	[]			New Jersey ðŸ�´ COVID-19 current stats for Tue Mar 23 2021 Cases: 869,037 Deaths: 24,181 Recovered: 648,581 Active: 1â€¦ https://t.co/araCRxAVdi	5.0	True	full
1177491	1177491	605a1688a80f6c0038350f18	2021-03-23 16:25:39	[]	[]	Tue Mar 23 11:54:30 +0000 2021	[]	[{"url":"https://t.co/pViWx49BDd","expanded_url":"https://m.facebook.com/VOALiveTalk/?__nodl&refsrc=https%3A%2F%2Fm.facebook.com%2Ffbrdr%2F274%2F135002153217459%2F&_rdr","display_url":"m.facebook.com/VOALiveTalk/?_â€¦","indices":[232,255]}]	Don't forget guys it's going down tonight. My guy @bigmyke3 on my fav show @Studio7VOA ! Tonight its different drill has he's joined by @joyrukanza , @Musvanhiri &amp; others! Rt for awareness ðŸ”¥ To stream click here @8 pm ðŸ˜‰â�°-&gt; https://t.co/pViWx49BDd https://t.co/yhefOhZ9iF	19466.0	RT @tfmukarati49: Don't forget guys it's going down tonight. My guy @bigmyke3 on my fav show @Studio7VOA ! Tonight its different drill hasâ€¦	31557.0	True	full
1177492	1177492	605a1689a80f6c0038350f2e	2021-03-23 16:25:39	[]	[]	Tue Mar 23 06:42:08 +0000 2021	[{"text":"AmharaOutOfTigray","indices":[222,240]}]	[{"url":"https://t.co/8KRjIlfllE","expanded_url":"https://bit.ly/3lldqWD","display_url":"bit.ly/3lldqWD","indices":[257,280]}]	"The â€œlaw enforcement operationâ€� of the federal government applying a World War I type of human wave tactics to win a war, a neighboring â€˜looting stateâ€™ deploying all its military power in the service of squeezing and..."#AmharaOutOfTigray @USAmbUN @POTUS https://t.co/8KRjIlfllE	16073.0	RT @SWTigray: "The â€œlaw enforcement operationâ€� of the federal government applying a World War I type of human wave tactics to win a war, aâ€¦	2.0	True	full
1177493	1177493	605a1689a80f6c0038350f3c	2021-03-23 16:25:39	[]	[]	Tue Mar 23 15:58:57 +0000 2021	[{"text":"DeInterÃ©s","indices":[2,12]},{"text":"ActivosContraElVirus","indices":[243,264]}]	[{"url":"https://t.co/h5j0aCvoMC","expanded_url":"http://xvcenso.gob.ve","display_url":"xvcenso.gob.ve","indices":[92,115]}]	ðŸš© #DeInterÃ©s | Ãšnete al XV Censo Nacional de PoblaciÃ³n y Vivienda, solo debes ingresar a âž¡ï¸� https://t.co/h5j0aCvoMC y responder la boleta censal. En tiempos de pandemia, apostamos al autoempadronamiento ðŸ™‹ðŸ�»â€�â™€ï¸�ðŸ™‹ðŸ�½â€�â™‚ï¸� Â¡TÃº cuentas para Venezuela! #ActivosContraElVirus https://t.co/6W86Qiws4J	325.0	RT @FundaEscuelaFPP: ðŸš© #DeInterÃ©s | Ãšnete al XV Censo Nacional de PoblaciÃ³n y Vivienda, solo debes ingresar a âž¡ï¸� https://t.co/h5j0aCvoMC yâ€¦	11.0	True	full
1177494	1177494	605a1689a80f6c0038350f46	2021-03-23 16:25:39	[]	[]	Mon Mar 22 07:00:50 +0000 2021	[]	[{"url":"https://t.co/5B1LrdgObc","expanded_url":"http://bit.ly/2O2nrsW","display_url":"bit.ly/2O2nrsW","indices":[121,144]},{"url":"https://t.co/EhN6W3Lpgw","expanded_url":"https://t.me/glitchprotocol","display_url":"t.me/glitchprotocol","indices":[160,183]},{"url":"https://t.co/n3UzKV5iNk","expanded_url":"https://help.hoozh.com/hc/en-us/articles/900006228243","display_url":"help.hoozh.com/hc/en…	ðŸš€ $GLCH(Glitch Protocol) listing bonus on Hoo âœ…Follow+RT+Like @Hoo_exchange @GlitchProtocol âœ…Tag 3 friends âœ…Join Hoo TG https://t.co/5B1LrdgObc âœ…Join $GLCH TG https://t.co/EhN6W3Lpgw â�°10 ppl*$10 in GLCH+1 ppl*$50 in GLCH to 15:00, 25/03, (UTC+8) ðŸ‘‰https://t.co/n3UzKV5iNk https://t.co/hZurwEsWmM	19763.0	RT @Hoo_exchange: ðŸš€ $GLCH(Glitch Protocol) listing bonus on Hoo âœ…Follow+RT+Like @Hoo_exchange @GlitchProtocol âœ…Tag 3 friends âœ…Join Hoo TGâ€¦	27.0	True	full
1177495	1177495	605a1689a80f6c0038350f4a	2021-03-23 16:25:39	[]	[]	Tue Mar 23 00:31:36 +0000 2021	[]	[{"url":"https://t.co/2AmxbaZJiO","expanded_url":"https://twitter.com/breadandposes/status/1374086417232621575","display_url":"twitter.com/breadandposes/â€¦","indices":[266,289]}]	if "inciting anti police views" is a crime, then we live in a police state. if it's not, then we appear to have video footage of a police officer trying to arrest someone for a crime which they've just made up. which also seems rather like police state behaviour... https://t.co/2AmxbaZJiO	3907.0	RT @Archimbaldo: if "inciting anti police views" is a crime, then we live in a police state. if it's not, then we appear to have video footâ€¦	6.0	True	full
1177496	1177496	605a1689a80f6c0038350f50	2021-03-23 16:25:39	[]	[]	Tue Mar 23 15:35:56 +0000 2021	[]	[{"url":"https://t.co/t8hFOeMxA5","expanded_url":"https://doctors4covidethics.medium.com/urgent-open-letter-from-doctors-and-scientists-to-the-european-medicines-agency-regarding-covid-19-f6e17c311595","display_url":"doctors4covidethics.medium.com/urgent-open-leâ€¦","indices":[154,177]}]	There is a large and growing list of expert scientists and doctors endorsing this urgent letter regarding vaccine safety. I am honoured to be among them. https://t.co/t8hFOeMxA5	26568.0	RT @denisrancourt: There is a large and growing list of expert scientists and doctors endorsing this urgent letter regarding vaccine safetyâ€¦	29.0	True	full
1177497	1177497	605a1689a80f6c0038350f54	2021-03-23 16:25:39	[]	[]	Mon Mar 22 16:50:00 +0000 2021	[{"text":"RadicalContraLaCovid19","indices":[91,114]}]	[{"url":"https://t.co/ppg5R01ujy","expanded_url":"https://www.vtv.gob.ve/para-protegerse-variantes-sarscov2-reforzar-medidas-bioseguridad/","display_url":"vtv.gob.ve/para-protegersâ€¦","indices":[116,139]}]	Para protegerse de las variantes del SARS-CoV-2 hay que reforzar medidas de bioseguridad #RadicalContraLaCovid19 https://t.co/ppg5R01ujy https://t.co/AZfdeAHOpk	1816054.0	RT @VTVcanal8: Para protegerse de las variantes del SARS-CoV-2 hay que reforzar medidas de bioseguridad #RadicalContraLaCovid19 https://â€¦	78.0	True	full
1177498	1177498	605a1689a80f6c0038350f58	2021-03-23 16:25:39	[]	[]	Mon Mar 22 15:24:11 +0000 2021	[{"text":"Eritrea","indices":[0,8]}]	[{"url":"https://t.co/D0kjmineN6","expanded_url":"https://shabait.com/2021/03/22/eus-baseless-and-offensive-resolution/","display_url":"shabait.com/2021/03/22/eusâ€¦","indices":[256,279]}]	#Eritrea, Press Statement: EUâ€™s Baseless and Offensive Resolution Ministry of Foreign Affairs, 22 March 2023 The EU has no legal or moral prerogative for its decision and has merely invoked trumped-up charges to harass Eritrea for other ulterior motives https://t.co/D0kjmineN6	97474.0	RT @hawelti: #Eritrea, Press Statement: EUâ€™s Baseless and Offensive Resolution Ministry of Foreign Affairs, 22 March 2023 The EU has no lâ€¦	623.0	True	full
1177499	1177499	605a1689a80f6c0038350f74	2021-03-23 16:25:40	[]	[]	Tue Mar 23 16:17:39 +0000 2021	[{"text":"EmTechDigital","indices":[81,95]}]	[{"url":"https://t.co/2Cu7pJALJq","expanded_url":"https://www.technologyreview.com/2020/04/17/1000092/ai-machine-learning-watches-social-distancing-at-work/?utm_medium=tr_social&utm_campaign=site_visitor.unpaid.engagement&utm_source=Twitter#Echobox=1616516203","display_url":"technologyreview.com/2020/04/17/100â€¦","indices":[96,119]}]	Hereâ€™s what his startup, @landingAI, started working on earlier in the pandemic. #EmTechDigital https://t.co/2Cu7pJALJq https://t.co/aqYC85mPbH	1125490.0	RT @techreview: Hereâ€™s what his startup, @landingAI, started working on earlier in the pandemic. #EmTechDigital https://t.co/2Cu7pJALJq httâ€¦	13222.0	True	full
1177500	1177500	605a1689a80f6c0038350f76	2021-03-23 16:25:40	[]	[]	Tue Mar 23 16:08:42 +0000 2021	[]	[{"url":"https://t.co/xEIA2Sgy4k","expanded_url":"https://www.citizensforethics.org/legal-action/legal-complaints/crew-files-complaint-against-turning-point-action/","display_url":"citizensforethics.org/legal-action/lâ€¦","indices":[196,219]}]	BREAKING: We just filed a complaint against Charlie Kirk's Turning Point Action for failing to disclose any of its donors despite making more than $1.4 million in independent expenditures in 2020 https://t.co/xEIA2Sgy4k	408056.0	RT @CREWcrew: BREAKING: We just filed a complaint against Charlie Kirk's Turning Point Action for failing to disclose any of its donors desâ€¦	4019.0	True	full
1177501	1177501	605a1689a80f6c0038350f7e	2021-03-23 16:25:40	[]	[]	Tue Mar 23 15:58:53 +0000 2021	[]	[{"url":"https://t.co/ahUrZhfQ6H","expanded_url":"https://www.nytimes.com/2021/03/22/us/politics/biden-obamacare-anniversary.html?referringSource=articleShare","display_url":"nytimes.com/2021/03/22/us/â€¦","indices":[199,222]}]	Over 2 million people lost their employer-based health care in the 2020 pandemic; 85% â€œwere eligibleâ€� for health care under Obamacare, â€œan option that did not exist during the last major recession.â€� https://t.co/ahUrZhfQ6H	886997.0	RT @AriMelber: Over 2 million people lost their employer-based health care in the 2020 pandemic; 85% â€œwere eligibleâ€� for health care underâ€¦	8668.0	True	full
1177502	1177502	605a1689a80f6c0038350f86	2021-03-23 16:25:40	[]	[]	Mon Mar 22 13:23:46 +0000 2021	[]	[{"url":"https://t.co/fplZb85oFD","expanded_url":"https://terrabrasilnoticias.com/2021/03/video-carla-zambelli-desmascara-governo-doria-e-descobre-que-3-milhoes-de-vacinas-distribuidas-por-bolsonaro-nao-foram-aplicadas-em-sp-em-todo-o-brasil-governadores-nao-usaram-15-milhoes/","display_url":"terrabrasilnoticias.com/2021/03/video-â€¦","indices":[190,213]}]	VÃ­deo: Carla Zambelli desmascara governo Doria e descobre que 3 milhÃµes de vacinas distribuÃ­das por Bolsonaro nÃ£o foram aplicadas em SP; em todo o Brasil, governadores nÃ£o usaram 15 milhÃµes https://t.co/fplZb85oFD via @TerraBrasilnot ABSURDO	20603.0	RT @LeoniceMariana1: VÃ­deo: Carla Zambelli desmascara governo Doria e descobre que 3 milhÃµes de vacinas distribuÃ­das por Bolsonaro nÃ£o foraâ€¦	1615.0	True	full
1177503	1177503	605a168aa80f6c0038350f88	2021-03-23 16:25:40	[]	[]	Tue Mar 23 15:29:09 +0000 2021	[{"text":"ValdiviaCL","indices":[0,11]}]	[{"url":"https://t.co/5csaBtJ7e8","expanded_url":"https://www.biobiochile.cl/noticias/nacional/region-de-los-rios/2021/03/23/docentes-por-bienes-de-la-uach-hipotecados-esta-en-juego-la-credibilidad-es-una-pena-gigantesca.shtml?fbclid=IwAR1d-0VdvxoV0yz2T-io7dAFSx2WAi2H8LG-mIcvygCOJR_FvUaQoaTlj08","display_url":"biobiochile.cl/noticias/nacioâ€¦","indices":[231,254]}]	#ValdiviaCL | Al menos 13 obras financia la Universidad Austral de Chile con los 80 mil millones de pesos obtenidos a travÃ©s de crÃ©ditos, por los que hipotecÃ³ la mayorÃ­a de sus bienes con condiciones que podrÃ­an acarrear embargos. https://t.co/5csaBtJ7e8	3327589.0	RT @biobio: #ValdiviaCL | Al menos 13 obras financia la Universidad Austral de Chile con los 80 mil millones de pesos obtenidos a travÃ©s deâ€¦	80.0	True	full
1177504	1177504	605a168aa80f6c0038350f8a	2021-03-23 16:25:40	[]	[]	Tue Mar 23 16:00:38 +0000 2021	[{"text":"vaccine","indices":[96,104]},{"text":"covid","indices":[105,111]},{"text":"coronavirus","indices":[112,124]},{"text":"pandemic","indices":[125,134]},{"text":"health","indices":[135,142]},{"text":"corona","indices":[143,150]},{"text":"vaccines","indices":[151,160]},{"text":"vaccination","indices":[161,173]},{"text":"virus","indices":[174,180]},{"text":"medicine","indices":[181,190]},{"te…	[{"url":"https://t.co/dTO3eJUJEL","expanded_url":"https://trib.al/wybNJDL","display_url":"trib.al/wybNJDL","indices":[72,95]}]	JUST IN: Texas to open COVID-19 vaccination to all adults on March 29th https://t.co/dTO3eJUJEL #vaccine #covid #coronavirus #pandemic #health #corona #vaccines #vaccination #virus #medicine #lockdown #quarantine #news #stayhome #healthcare #who #socialdistancing #cdc	11435.0	RT @CW39Houston: JUST IN: Texas to open COVID-19 vaccination to all adults on March 29th https://t.co/dTO3eJUJEL #vaccine #covid #coronavirâ€¦	917.0	True	full
1177505	1177505	605a168aa80f6c0038350f9c	2021-03-23 16:25:40	[]	[]	Tue Mar 23 14:39:30 +0000 2021	[{"text":"ProgramasVTV","indices":[0,13]},{"text":"ActivosContraElVirus","indices":[128,149]}]	[{"url":"https://t.co/fTtxrziJur","expanded_url":"https://dai.ly/x804i0q","display_url":"dai.ly/x804i0q","indices":[151,174]}]	#ProgramasVTV ðŸ“º | El Mundo en Contexto 22MAR2021 | Sistema sanitario en Brasil colapsado por incremento de casos por COVID-19 #ActivosContraElVirus https://t.co/fTtxrziJur	1816054.0	RT @VTVcanal8: #ProgramasVTV ðŸ“º | El Mundo en Contexto 22MAR2021 | Sistema sanitario en Brasil colapsado por incremento de casos por COVID-1â€¦	70.0	True	full
1177506	1177506	605a168aa80f6c0038350fa6	2021-03-23 16:25:40	[]	[]	Tue Mar 23 15:35:10 +0000 2021	[]	[{"url":"https://t.co/nddkQnQLgV","expanded_url":"https://www.miamiherald.com/news/coronavirus/article249970679.html","display_url":"miamiherald.com/news/coronavirâ€¦","indices":[139,162]}]	Wonderful story spotlighting how one doctor is finding solutions to many of the vaccination barriers weâ€™ve reported. by â�¦@TweetMichelleMâ�© https://t.co/nddkQnQLgV	7288.0	RT @BiancaJoanie: Wonderful story spotlighting how one doctor is finding solutions to many of the vaccination barriers weâ€™ve reported. by â�¦â€¦	1357.0	True	full
1177507	1177507	605a168aa80f6c0038350faa	2021-03-23 16:25:40	[]	[]	Tue Mar 23 16:23:53 +0000 2021	[{"text":"future","indices":[73,80]},{"text":"crypto","indices":[144,151]},{"text":"BoulderStrong","indices":[250,264]}]	[{"url":"https://t.co/OqrxrJkyRC","expanded_url":"https://cutt.ly/Crypto-MarketPotentialDemand","display_url":"cutt.ly/Crypto-MarketPâ€¦","indices":[164,187]}]	It seems that cryptocurrency could possibly be the real deal in the near #future because of its advantages. Do you want to read more about this #crypto advantages? https://t.co/OqrxrJkyRC Check disclaimer on profile and landing page. Sponsored Post #BoulderStrong	198.0	RT @sanaol52447059: It seems that cryptocurrency could possibly be the real deal in the near #future because of its advantages. Do you wantâ€¦	29.0	True	full
1177508	1177508	605a168aa80f6c0038350fac	2021-03-23 16:25:40	[]	[{"url":"https://t.co/CAfGlo1e3z","expanded_url":"https://www.usatoday.com/story/news/nation/2021/02/26/mass-shootings-soared-covid-black-lives-matter-fears-2020/6784339002/","display_url":"usatoday.com/story/news/natâ€¦","indices":[128,151]}]		[]	[]			Hey @barackobama check your facts. We cannot, cannot, let only one type of mass shooting dominate the conversationâ€¦ https://t.co/pMRyNqPdnG	1133.0	True	full
1177509	1177509	605a168aa80f6c0038350fb2	2021-03-23 16:25:40	[]	[]	Tue Mar 23 12:38:49 +0000 2021	[{"text":"FelizMartes","indices":[261,273]}]	[{"url":"https://t.co/oMR3F3ZeCa","expanded_url":"https://twitter.com/ft/status/1374228592767422465","display_url":"twitter.com/ft/status/1374â€¦","indices":[274,297]}]	Descrito perfectamente, LÃ³pez y sus malas ideas son un tren a ninguna parte, apostando al desarrollo petrolero y a un tren que cruza lugares abandonados. Lectura recomendada para empezar el dÃ­a, este, con una taza de cafÃ© bien grande para pasar el mal trago. #FelizMartes https://t.co/oMR3F3ZeCa	26999.0	RT @Funesta: Descrito perfectamente, LÃ³pez y sus malas ideas son un tren a ninguna parte, apostando al desarrollo petrolero y a un tren queâ€¦	487.0	True	full
1177510	1177510	605a168aa80f6c0038350fc8	2021-03-23 16:25:40	[]	[]	Tue Mar 23 16:25:00 +0000 2021	[{"text":"Astrazeneca","indices":[25,37]},{"text":"Oxford","indices":[53,60]},{"text":"Impfungen","indices":[155,165]},{"text":"CoronavirusDE","indices":[166,180]}]	[{"url":"https://t.co/vvgaYeVDff","expanded_url":"https://www.fr.de/politik/astrazeneca-thrombose-ursache-gegenmittel-impfstoff-corona-impfung-gesundheit-zweifel-studie-zr-90242674.html","display_url":"fr.de/politik/astrazâ€¦","indices":[182,205]}]	Laut US-Expert:innen hat #Astrazeneca in einer neuen #Oxford-Studie veraltete Daten benutzt. Der Konzern will nun aktuelle Wirksamkeitsdaten nachliefern. #Impfungen #CoronavirusDE https://t.co/vvgaYeVDff	206873.0	RT @fr: Laut US-Expert:innen hat #Astrazeneca in einer neuen #Oxford-Studie veraltete Daten benutzt. Der Konzern will nun aktuelle Wirksamkâ€¦	6.0	True	full
1177511	1177511	605a168aa80f6c0038350fd2	2021-03-23 16:25:41	[{"text":"CryptoNews","indices":[0,11]},{"text":"LatokenApp","indices":[167,178]}]	[{"url":"https://t.co/6LqbDK6I6N","expanded_url":"https://t.me/latoken_airdrops_bot?start=sui7xqqy-airdrop_DFN-source_twp79","display_url":"t.me/latoken_airdroâ€¦","indices":[223,246]}]		[]	[]			#CryptoNews: Cryptocurrency exchange LATOKEN registered 100% growth in mobile app downloads in just two months, thaâ€¦ https://t.co/l1zo4Zo3Za	15.0	True	full
1177512	1177512	605a168aa80f6c0038350fd6	2021-03-23 16:25:41	[{"text":"katholischenKirche","indices":[40,59]},{"text":"LongCovid","indices":[218,228]}]	[{"url":"https://t.co/UoNMIAkX5j","expanded_url":"https://www.hessenschau.de/politik/kirchen-wollen-an-praesenz-ostergottesdiensten-festhalten,ostergottesdienste-corona-100.html","display_url":"hessenschau.de/politik/kircheâ€¦","indices":[254,277]}]		[]	[]			Braucht noch jemand einen Grund aus der #katholischenKirche auszutreten? Es braucht also eine gute BegrÃ¼ndung fÃ¼r aâ€¦ https://t.co/0RppXQjGML	206.0	True	full
1177513	1177513	605a168aa80f6c0038350fe2	2021-03-23 16:25:41	[]	[]	Mon Mar 22 22:13:53 +0000 2021	[]	[{"url":"https://t.co/7JlREXFGRx","expanded_url":"https://bit.ly/3sdbtyd","display_url":"bit.ly/3sdbtyd","indices":[123,146]}]	This is the Conservative Party Manifesto for the 2019 Election. 64 pages, How many Union Jacks ðŸ‡¬ðŸ‡§, @jamesowild? Zero. https://t.co/7JlREXFGRx	125748.0	RT @AdamRutherford: This is the Conservative Party Manifesto for the 2019 Election. 64 pages, How many Union Jacks ðŸ‡¬ðŸ‡§, @jamesowild? Zeroâ€¦	991.0	True	full
1177514	1177514	605a168ba80f6c0038350ff2	2021-03-23 16:25:41	[{"text":"MWC21","indices":[144,150]},{"text":"COVIDãƒ¼19","indices":[151,160]}]	[{"url":"https://t.co/RmkciZH1lQ","expanded_url":"https://bit.ly/3f5WlyX","display_url":"bit.ly/3f5WlyX","indices":[120,143]}]		[]	[]			U.S. carriers usually use MWC in Barcelona to strut their stuff, but this year, things still in flux. Some tough caâ€¦ https://t.co/8cCRrGGUAZ	919.0	True	full
1177515	1177515	605a168ba80f6c0038351020	2021-03-23 16:25:41	[]	[]	Tue Mar 23 16:12:06 +0000 2021	[]	[{"url":"https://t.co/06hbySukky","expanded_url":"https://trib.al/bWqPW4m","display_url":"trib.al/bWqPW4m","indices":[155,178]}]	Swedenâ€™s review of AstraZeneca's Covid-19 vaccine is designed to identify which demographic groups are most at risk, according to the state epidemiologist https://t.co/06hbySukky	7160787.0	RT @business: Swedenâ€™s review of AstraZeneca's Covid-19 vaccine is designed to identify which demographic groups are most at risk, accordinâ€¦	243.0	True	full
1177516	1177516	605a168ca80f6c003835103a	2021-03-23 16:25:42	[]	[]	Tue Mar 23 13:20:00 +0000 2021	[{"text":"ActivosContraElVirus","indices":[116,137]}]	[{"url":"https://t.co/2xEnwXIsFE","expanded_url":"https://www.vtv.gob.ve/covid-19-dia-371-casos-22032021/","display_url":"vtv.gob.ve/covid-19-dia-3â€¦","indices":[140,163]}]	DÃ­a 372 | Lucha contra la COVID-19: Venezuela registra 771 casos comunitarios y suma 141.260 pacientes recuperados #ActivosContraElVirus https://t.co/2xEnwXIsFE https://t.co/BExa9q1VUb	1816054.0	RT @VTVcanal8: DÃ­a 372 | Lucha contra la COVID-19: Venezuela registra 771 casos comunitarios y suma 141.260 pacientes recuperados #Activosâ€¦	15.0	True	full
1177517	1177517	605a168ca80f6c0038351044	2021-03-23 16:25:42	[]	[]	Sat Feb 27 14:35:11 +0000 2021	[{"text":"KYFI","indices":[181,186]},{"text":"Airdrop","indices":[187,195]},{"text":"Bitcoin","indices":[196,204]}]	[{"url":"https://t.co/6d25SUhP9k","expanded_url":"http://t.me/KYFI_Airdrop_bot","display_url":"t.me/KYFI_Airdrop_bâ€¦","indices":[156,179]}]	KYFI Airdrop â­�ï¸� 1 KYFI = 300 USD ðŸ”¸ For Completing the tasks - Get 0.1 KYFI ($30) ðŸ‘« For Each Valid Refer - Get 0.05 KYFI ($15) Start Bot For Join Airdrop: https://t.co/6d25SUhP9k #KYFI #Airdrop #Bitcoin https://t.co/Zzfj6lUS4W	38024.0	RT @Money_earn_Fi: KYFI Airdrop â­�ï¸� 1 KYFI = 300 USD ðŸ”¸ For Completing the tasks - Get 0.1 KYFI ($30) ðŸ‘« For Each Valid Refer - Get 0.05 KYFIâ€¦	31.0	True	full
1177518	1177518	605a168ca80f6c003835105c	2021-03-23 16:25:42	[]	[]	Tue Mar 23 12:06:59 +0000 2021	[]	[{"url":"https://t.co/2FLeodunO7","expanded_url":"http://ow.ly/8gZa50E65j5","display_url":"ow.ly/8gZa50E65j5","indices":[104,127]}]	More than 120 000 SA students are still waiting for degrees â€“ because of unpaid fees | @BISouthAfrica https://t.co/2FLeodunO7 https://t.co/PZyqkzvtei	3898149.0	RT @News24: More than 120 000 SA students are still waiting for degrees â€“ because of unpaid fees | @BISouthAfrica https://t.co/2FLeodunO7â€¦	1624.0	True	full
1177519	1177519	605a168ca80f6c0038351060	2021-03-23 16:25:42	[]	[]	Fri Mar 19 14:21:29 +0000 2021	[]	[{"url":"https://t.co/JpXuvufy4M","expanded_url":"https://onlyfans.com/124714933/eeubacelar","display_url":"onlyfans.com/124714933/eeubâ€¦","indices":[121,144]}]	âš ï¸�Sign for only 15$âš ï¸� 30% Promo This married man left his wife at home with his mistress to come to suck my black dick https://t.co/JpXuvufy4M https://t.co/VU0BIEdPLB	36848.0	RT @eeubacelar: âš ï¸�Sign for only 15$âš ï¸� 30% Promo This married man left his wife at home with his mistress to come to suck my black dick htâ€¦	57.0	True	full
1177520	1177520	605a168ca80f6c0038351074	2021-03-23 16:25:42	[]	[]	Tue Mar 23 16:22:20 +0000 2021	[{"text":"covid19","indices":[69,77]}]	[{"url":"https://t.co/RBBtgoUI48","expanded_url":"https://toronto.citynews.ca/2021/03/23/family-doctors-covid-vaccine-ontario/","display_url":"toronto.citynews.ca/2021/03/23/famâ€¦","indices":[257,280]}]	Family doctors in Ontario want to be more involved in the province's #covid19 vaccination effort: "a recent survey found 60 per cent of vaccine-hesitant respondents were more likely to get immunized if a family doctor endorsed and administered their shot." https://t.co/RBBtgoUI48	12407.0	RT @TinaYazdani: Family doctors in Ontario want to be more involved in the province's #covid19 vaccination effort: "a recent survey found 6â€¦	411.0	True	full
1177521	1177521	605a168ca80f6c0038351076	2021-03-23 16:25:42	[]	[]	Tue Mar 23 16:25:36 +0000 2021	[{"text":"COVID19","indices":[422,430]},{"text":"coronavirus","indices":[431,443]}]	[{"url":"https://t.co/e1ZjfVXSsp","expanded_url":"https://economia.uol.com.br/colunas/carla-araujo/2021/03/23/bolsonaro-assina-posse-de-queiroga-na-saude-sem-cerimonia-e-fora-da-agenda.htm?utm_source=twitter&utm_medium=social-media&utm_content=geral&utm_campaign=uol","display_url":"economia.uol.com.br/colunas/carla-â€¦","indices":[537,560]}]	@DanielCara @obscovid19br @analise_covid19 @camp_educacao @schrarstzhaupt @MiguelNicolelis @MBittencourtMD @marivarella @MariliaMoscou @TaschnerNatalia @mellziland @EthelMaciel @jonathanvicent @dogarrett @covidnaescola @elizabethcon26 @Cata_a_santos @profinfluencer @ThomasVConti Bolsonaro assina posse de Queiroga na SaÃºde s/ cerimÃ´nia e fora da agenda Queiroga recebe pedido de esclareci/os do M…	873.0	RT @denio_vale: @DanielCara @obscovid19br @analise_covid19 @camp_educacao @schrarstzhaupt @MiguelNicolelis @MBittencourtMD @marivarella @Maâ€¦	873.0	True	full
1177522	1177522	605a168ca80f6c0038351078	2021-03-23 16:25:42	[]	[]	Tue Mar 23 15:21:01 +0000 2021	[]	[{"url":"https://t.co/UUPkbpuJt6","expanded_url":"https://www.thelocal.es/20210323/breaking-spain-to-lift-travel-ban-for-uk-arrivals-on-march-30th/","display_url":"thelocal.es/20210323/breakâ€¦","indices":[124,147]}]	Great news. Who knew that countries that rely on Brits visiting, would not go full COVID stasi, like the media suggested....https://t.co/UUPkbpuJt6	164912.0	RT @EssexPR: Great news. Who knew that countries that rely on Brits visiting, would not go full COVID stasi, like the media suggested....htâ€¦	81.0	True	full
1177523	1177523	605a168ca80f6c0038351080	2021-03-23 16:25:42	[]	[]	Tue Mar 23 09:54:03 +0000 2021	[]	[{"url":"https://t.co/VI6A2Peh6K","expanded_url":"https://www.theguardian.com/world/2021/mar/23/uk-faces-covid-decade-due-to-damage-done-by-pandemic-says-report","display_url":"theguardian.com/world/2021/marâ€¦","indices":[223,246]}]	High water mark for insouciance: The â�¦â�¦@guardianâ�©, unrivaled in its advocacy of absurd COVID policy, attributing regressive outcomes not to themselves, but to the pandemic. Critical theory disables all faculties of reason. https://t.co/VI6A2Peh6K	18525.0	RT @NickHudsonCT: High water mark for insouciance: The â�¦â�¦@guardianâ�©, unrivaled in its advocacy of absurd COVID policy, attributing regressiâ€¦	7.0	True	full
1177524	1177524	605a168da80f6c00383510a8	2021-03-23 16:25:43	[]	[]	Tue Mar 23 12:20:54 +0000 2021	[{"text":"Ø¹ÙŠØ¯_Ø§Ù„Ø§Ù…","indices":[210,219]}]	[{"url":"https://t.co/PWnruEVr1w","expanded_url":"http://brands-world1.com","display_url":"brands-world1.com","indices":[184,207]}]	Ù„Ø§ØªÙ�ÙˆØª Ø§Ù„Ø¹Ø±Ø¶ Ø§Ù„Ø§Ù�Ø¶Ù„ ðŸ˜�ðŸ”¥ Ø¨Ù…Ù†Ø§Ø³Ø¨Ø© Ø¹ÙŠØ¯ Ø§Ù„Ø£Ù… ðŸ¤�ðŸ›� Ù…ØªØ¬Ø±Ù†Ø§ ÙŠÙ‚Ø¯Ù… Ù„ÙƒÙ… Ø®ØµÙ… 15% ÙˆØ§Ù„ØªÙˆØµÙŠÙ„ Ù…Ø¬Ø§Ù†Ø§Ù‹ Ù„Ù…Ø¯Ø© Ø«Ù„Ø§Ø« Ø§ÙŠØ§Ù… ðŸ”¥ðŸ›� ( Ø§Ù„ÙƒÙ…ÙŠØ© Ù…Ø­Ø¯ÙˆØ¯Ø© ) ðŸ˜�ðŸ›� Ø¹Ù†Ø¯ Ø§Ø³ØªØ®Ø¯Ø§Ù…Ùƒ ÙƒÙˆØ¯ : mom21 Ø§Ø·Ù„Ø¨ Ø§Ù„Ø§Ù† Ø¹Ù† Ø·Ø±ÙŠÙ‚ Ø§Ù„Ø±Ø§Ø¨Ø· ðŸ˜�â�¤ï¸�ðŸ‘‡ðŸ�» https://t.co/PWnruEVr1w #Ø¹ÙŠØ¯_Ø§Ù„Ø§Ù… https://t.co/ahKo0J4OIH	8127.0	RT @BrandWSA: Ù„Ø§ØªÙ�ÙˆØª Ø§Ù„Ø¹Ø±Ø¶ Ø§Ù„Ø§Ù�Ø¶Ù„ ðŸ˜�ðŸ”¥ Ø¨Ù…Ù†Ø§Ø³Ø¨Ø© Ø¹ÙŠØ¯ Ø§Ù„Ø£Ù… ðŸ¤�ðŸ›� Ù…ØªØ¬Ø±Ù†Ø§ ÙŠÙ‚Ø¯Ù… Ù„ÙƒÙ… Ø®ØµÙ… 15% ÙˆØ§Ù„ØªÙˆØµÙŠÙ„ Ù…Ø¬Ø§Ù†Ø§Ù‹ Ù„Ù…Ø¯Ø© Ø«Ù„Ø§Ø« Ø§ÙŠØ§Ù… ðŸ”¥ðŸ›� ( Ø§Ù„ÙƒÙ…ÙŠØ© Ù…Ø­Ø¯ÙˆØ¯Ø© ) ðŸ˜�ðŸ›�â€¦	504697.0	True	full
1177525	1177525	605a168da80f6c00383510ae	2021-03-23 16:25:43	[]	[]	Tue Mar 23 16:11:51 +0000 2021	[]	[{"url":"https://t.co/DvuIEc8cWf","expanded_url":"https://twitter.com/FBI/status/1374360535714660357?s=20","display_url":"twitter.com/FBI/status/137â€¦","indices":[155,178]}]	The FBI is dedicating all of its resources to finding unarmed trespassers instead of protecting the nation against jihadi terrorism. What a horrible look. https://t.co/DvuIEc8cWf	101758.0	RT @JordanSchachtel: The FBI is dedicating all of its resources to finding unarmed trespassers instead of protecting the nation against jihâ€¦	22.0	True	full
1177526	1177526	605a168da80f6c00383510ca	2021-03-23 16:25:43	[]	[]	Tue Mar 23 14:42:13 +0000 2021	[]	[{"url":"https://t.co/uzlV8NHUV7","expanded_url":"https://bit.ly/3vRxh4G","display_url":"bit.ly/3vRxh4G","indices":[191,214]}]	Filipino chemical engineer Kathleen Aviso and her team of researchers develop an anti-viral and vaccine allocation model that will help reduce mortality rates in the country due to COVID-19. https://t.co/uzlV8NHUV7	1198550.0	RT @cnnphilippines: Filipino chemical engineer Kathleen Aviso and her team of researchers develop an anti-viral and vaccine allocation modeâ€¦	63.0	True	full
1177527	1177527	605a168da80f6c00383510d8	2021-03-23 16:25:43	[]	[]	Tue Mar 23 15:49:49 +0000 2021	[]	[{"url":"https://t.co/H3GyCnTvZz","expanded_url":"https://www.instagram.com/tv/CMw-KvjF9GL/?igshid=9sqhgsxy92ut","display_url":"instagram.com/tv/CMw-KvjF9GLâ€¦","indices":[87,110]}]	CÃ³mo aprenden el lenguaje y habla los bebÃ©s - Parte II Ver en el link ðŸ‘‡ðŸ�½ðŸ‘‡ðŸ�½ðŸ‘‡ðŸ�½ðŸ‘‡ðŸ�½ðŸ‘‡ðŸ�½ðŸ‘‡ðŸ�½ðŸ‘‡ðŸ�½ðŸ‘‡ðŸ�½https://t.co/H3GyCnTvZz Se describen una serie de investigaciones realizadas en el laboratorio de Janet Werker y sus colaboradoras (es) Que lo disfruten! https://t.co/VlBoH6lMsD	970.0	RT @SusanibarFrank: CÃ³mo aprenden el lenguaje y habla los bebÃ©s - Parte II Ver en el link ðŸ‘‡ðŸ�½ðŸ‘‡ðŸ�½ðŸ‘‡ðŸ�½ðŸ‘‡ðŸ�½ðŸ‘‡ðŸ�½ðŸ‘‡ðŸ�½ðŸ‘‡ðŸ�½ðŸ‘‡ðŸ�½https://t.co/H3GyCnTvZz Se descâ€¦	153.0	True	full
1177528	1177528	605a168da80f6c00383510de	2021-03-23 16:25:44	[]	[]	Tue Mar 23 13:34:24 +0000 2021	[]	[{"url":"https://t.co/nSOKzymzGg","expanded_url":"https://bit.ly/3sdZGQh","display_url":"bit.ly/3sdZGQh","indices":[105,128]}]	Le sacan a Petro (@petrogustavo) que dijo que ricos contraÃ­an COVID-19 en Europa y lo traÃ­an a pobres ðŸ‘€ðŸ‘‰ https://t.co/nSOKzymzGg https://t.co/bFXrjPJZJh	132180.0	RT @pulzo: Le sacan a Petro (@petrogustavo) que dijo que ricos contraÃ­an COVID-19 en Europa y lo traÃ­an a pobres ðŸ‘€ðŸ‘‰ https://t.co/nSOKzymzGgâ€¦	140.0	True	full
1177529	1177529	605a168da80f6c00383510e6	2021-03-23 16:25:44	[]	[]	Tue Mar 23 14:01:10 +0000 2021	[]	[{"url":"https://t.co/N3rR4wz4vk","expanded_url":"https://www.epochtimes.de/meinung/analyse/oesterreich-wie-israel-mehr-faelle-und-todesfaelle-seit-impfbeginn-a3476809.html","display_url":"epochtimes.de/meinung/analysâ€¦","indices":[103,126]},{"url":"https://t.co/rakPx3kSc8","expanded_url":"https://t.me/MICHAELWENDLEROFFICIAL/4879","display_url":"t.me/MICHAELWENDLERâ€¦","indices":[127,150]}]	â€¼ï¸�MEHR IMPFUNGEN, MEHR CORONA-TOTE? Ã–sterreich wie Israel â€“ mehr FÃ¤lle und TodesfÃ¤lle seit Impfbeginn https://t.co/N3rR4wz4vk https://t.co/rakPx3kSc8 https://t.co/M0wW5flucM	3485.0	RT @RoselS19: â€¼ï¸�MEHR IMPFUNGEN, MEHR CORONA-TOTE? Ã–sterreich wie Israel â€“ mehr FÃ¤lle und TodesfÃ¤lle seit Impfbeginn https://t.co/N3rR4wz4vâ€¦	464.0	True	full
1177530	1177530	605a168da80f6c00383510e8	2021-03-23 16:25:44	[]	[]	Tue Mar 23 16:20:35 +0000 2021	[]	[{"url":"https://t.co/vXcSyyEdmd","expanded_url":"https://youtu.be/XheVMy9DGbE","display_url":"youtu.be/XheVMy9DGbE","indices":[269,292]}]	Last year on this day, Zimbabwe lost one of the most talented &amp; prominent young people in media, Zororo Makamba who succumbed to COVID-19. He left a mark &amp; a gap, MHSRIP. Check out highlights form March 2020, don't forget to subscribe,like, commend &amp; share https://t.co/vXcSyyEdmd https://t.co/wjYI0WYyPb	1316.0	RT @beauty_zimbabwe: Last year on this day, Zimbabwe lost one of the most talented &amp; prominent young people in media, Zororo Makamba who suâ€¦	790.0	True	full
1177531	1177531	605a168da80f6c00383510ee	2021-03-23 16:25:44	[]	[]	Tue Mar 23 12:22:00 +0000 2021	[{"text":"djmix","indices":[17,23]},{"text":"dubstep","indices":[119,127]},{"text":"lockdown","indices":[230,239]},{"text":"DJ","indices":[240,243]},{"text":"London","indices":[244,251]},{"text":"Surrey","indices":[252,259]}]	[{"url":"https://t.co/lBQSXwcV9o","expanded_url":"http://mixcloud.com/DJAmmo/now-thats-what-i-call-dubstep-22/","display_url":"mixcloud.com/DJAmmo/now-thaâ€¦","indices":[25,48]},{"url":"https://t.co/3xcn1Dftak","expanded_url":"https://bandcamp.com/djammouk","display_url":"bandcamp.com/djammouk","indices":[206,229]}]	Stream my latest #djmix: https://t.co/lBQSXwcV9o The latest in my series which started in 2008. A variety of authentic #dubstep. 27 latest tracks in 58 minutes. Buy tracks directly from the producers here: https://t.co/3xcn1Dftak #lockdown #DJ #London #Surrey https://t.co/u1hE3tNBAb	195.0	RT @_djammo: Stream my latest #djmix: https://t.co/lBQSXwcV9o The latest in my series which started in 2008. A variety of authentic #dubsteâ€¦	16.0	True	full
1177532	1177532	605a168da80f6c00383510f0	2021-03-23 16:25:44	[]	[]	Tue Mar 23 15:48:19 +0000 2021	[]	[{"url":"https://t.co/BmyzD8Oesf","expanded_url":"https://tribunemag.co.uk/2021/03/behind-britains-redundancy-crisis","display_url":"tribunemag.co.uk/2021/03/behindâ€¦","indices":[208,231]}]	Today's unemployment numbers are the highest in five years, with almost 700,000 jobs lost during the pandemic and 1.7 million out of work. It is an avoidable crisis â€“ and young workers are bearing the brunt. https://t.co/BmyzD8Oesf	64972.0	RT @tribunemagazine: Today's unemployment numbers are the highest in five years, with almost 700,000 jobs lost during the pandemic and 1.7â€¦	45391.0	True	full
1177533	1177533	605a168ea80f6c00383510fc	2021-03-23 16:25:44	[]	[]	Mon Mar 22 09:46:54 +0000 2021	[]	[{"url":"https://t.co/fcP9st7SnI","expanded_url":"https://www.cognitoforms.com/StarryNightKshop/BOYGROUPUNSEALEDALBUMSALEBATCH2","display_url":"cognitoforms.com/StarryNightKshâ€¦","indices":[127,150]}]	BOY GROUP UNSEALED ALBUMS SALE!!! DOO: April 13 DOP: April 15 4-5 months eta Inclusions- ob+pb+cd with freebies [help rt] https://t.co/fcP9st7SnI	743.0	RT @StarryNKshop: BOY GROUP UNSEALED ALBUMS SALE!!! DOO: April 13 DOP: April 15 4-5 months eta Inclusions- ob+pb+cd with freebies [helpâ€¦	433.0	True	full
1177534	1177534	605a168ea80f6c003835112a	2021-03-23 16:25:44	[]	[]	Tue Mar 23 16:21:01 +0000 2021	[{"text":"ROSÃ‰","indices":[80,85]}]	[{"url":"https://t.co/cwigB4BK2Y","expanded_url":"https://mubeat.page.link/bwBW","display_url":"mubeat.page.link/bwBW","indices":[227,250]}]	[ MUBEAT | MUSIC CORE GLOBAL VOTING ] ðŸ“Š 1:20AM KST | 33H | #1 ** â€” 860,577 #2 #ROSÃ‰ â€”676,367 ðŸš¨ ðŸš¨GAP ðŸ”º 184,210 âš ï¸� ðŸ“£ CMON BLINKS ITS BEEN HOURS AND WE ARE STILL STUCK TO 2ND PLACE. COLLECT AND VOTE FOR ROSÃ‰! ðŸ—£ï¸�ðŸ“¢ @BLACKPINK ðŸ”—https://t.co/cwigB4BK2Y https://t.co/dpAeTVEEzT	55742.0	RT @BlinkVotingCrew: [ MUBEAT | MUSIC CORE GLOBAL VOTING ] ðŸ“Š 1:20AM KST | 33H | #1 ** â€” 860,577 #2 #ROSÃ‰ â€”676,367 ðŸš¨ ðŸš¨GAP ðŸ”º 184,210 âš ï¸� ðŸ“£â€¦	351.0	True	full
1177535	1177535	605a168ea80f6c003835112e	2021-03-23 16:25:44	[]	[]	Tue Mar 23 16:16:59 +0000 2021	[]	[{"url":"https://t.co/HU4DTbUWWk","expanded_url":"https://abcn.ws/3lIOcBD","display_url":"abcn.ws/3lIOcBD","indices":[133,156]}]	JUST IN: Former Pres. Barack Obama: "It is long past time for those with the power to fight this epidemic of gun violence to do so." https://t.co/HU4DTbUWWk https://t.co/CxHmVEVZZ9	16591806.0	RT @ABC: JUST IN: Former Pres. Barack Obama: "It is long past time for those with the power to fight this epidemic of gun violence to do soâ€¦	802.0	True	full
1177536	1177536	605a168ea80f6c0038351130	2021-03-23 16:25:44	[]	[]	Tue Mar 23 16:21:01 +0000 2021	[{"text":"ROSÃ‰","indices":[80,85]}]	[{"url":"https://t.co/cwigB4BK2Y","expanded_url":"https://mubeat.page.link/bwBW","display_url":"mubeat.page.link/bwBW","indices":[227,250]}]	[ MUBEAT | MUSIC CORE GLOBAL VOTING ] ðŸ“Š 1:20AM KST | 33H | #1 ** â€” 860,577 #2 #ROSÃ‰ â€”676,367 ðŸš¨ ðŸš¨GAP ðŸ”º 184,210 âš ï¸� ðŸ“£ CMON BLINKS ITS BEEN HOURS AND WE ARE STILL STUCK TO 2ND PLACE. COLLECT AND VOTE FOR ROSÃ‰! ðŸ—£ï¸�ðŸ“¢ @BLACKPINK ðŸ”—https://t.co/cwigB4BK2Y https://t.co/dpAeTVEEzT	55742.0	RT @BlinkVotingCrew: [ MUBEAT | MUSIC CORE GLOBAL VOTING ] ðŸ“Š 1:20AM KST | 33H | #1 ** â€” 860,577 #2 #ROSÃ‰ â€”676,367 ðŸš¨ ðŸš¨GAP ðŸ”º 184,210 âš ï¸� ðŸ“£â€¦	173.0	True	full
1177537	1177537	605a168ea80f6c0038351132	2021-03-23 16:25:44	[]	[]	Tue Mar 23 16:24:03 +0000 2021	[]	[{"url":"https://t.co/bvpzqDBRPl","expanded_url":"https://trib.al/km3aqBQ","display_url":"trib.al/km3aqBQ","indices":[133,156]}]	Pfizer said it has begun human safety testing of a new pill to treat the coronavirus that could be used at the first sign of illness https://t.co/bvpzqDBRPl	7160786.0	RT @business: Pfizer said it has begun human safety testing of a new pill to treat the coronavirus that could be used at the first sign ofâ€¦	745.0	True	full
1177538	1177538	605a168ea80f6c0038351146	2021-03-23 16:25:45	[]	[{"url":"https://t.co/Jm4rUewGc7","expanded_url":"https://www.harveycounty.com/542-news/harvey-county-news/674-county-commission-removes-local-health-orders.html","display_url":"harveycounty.com/542-news/harveâ€¦","indices":[241,264]}]		[]	[]			The Harvey County Commission voted unanimously to remove local health orders concerning COVID-19 that limited the sâ€¦ https://t.co/xzPqAJUQ8q	396.0	True	full
1177539	1177539	605a168fa80f6c003835115c	2021-03-23 16:25:45	[]	[]	Tue Mar 23 13:16:35 +0000 2021	[{"text":"ActivosContraElVirus","indices":[99,120]}]	[{"url":"https://t.co/T72D8vCcuN","expanded_url":"https://www.vtv.gob.ve/zulia-refuerzan-accion-epidemiologica/","display_url":"vtv.gob.ve/zulia-refuerzaâ€¦","indices":[122,145]}]	En Zulia refuerzan acciÃ³n epidemiolÃ³gica en semanas de cuarentena radical para frenar la COVID-19 #ActivosContraElVirus https://t.co/T72D8vCcuN https://t.co/3fpsEHHMj2	1816054.0	RT @VTVcanal8: En Zulia refuerzan acciÃ³n epidemiolÃ³gica en semanas de cuarentena radical para frenar la COVID-19 #ActivosContraElVirus htâ€¦	1339.0	True	full
1177540	1177540	605a168fa80f6c0038351160	2021-03-23 16:25:45	[]	[]	Tue Mar 23 09:17:17 +0000 2021	[{"text":"COVID19","indices":[56,64]},{"text":"SARSCoV2","indices":[170,179]},{"text":"WorldChangingGlasgow","indices":[183,204]}]	[{"url":"https://t.co/ut5x4f9xIv","expanded_url":"https://bit.ly/3cehBQY","display_url":"bit.ly/3cehBQY","indices":[213,236]},{"url":"https://t.co/0O6Xl2St4e","expanded_url":"https://bit.ly/3shxfkc","display_url":"bit.ly/3shxfkc","indices":[244,267]}]	The common cold virus may offer some protection against #COVID19 infection A new UofG @CVRinfo study found that human rhinovirus triggers an immune response that blocks #SARSCoV2 ðŸ¦ #WorldChangingGlasgow Moreâž¡ï¸�https://t.co/ut5x4f9xIv Studyâž¡ï¸�https://t.co/0O6Xl2St4e https://t.co/ecrpZh9PU3	114827.0	RT @UofGlasgow: The common cold virus may offer some protection against #COVID19 infection A new UofG @CVRinfo study found that human rhinâ€¦	170.0	True	full
1177541	1177541	605a168fa80f6c0038351162	2021-03-23 16:25:45	[]	[]	Tue Mar 23 00:30:31 +0000 2021	[]	[{"url":"https://t.co/klMmosYbW1","expanded_url":"https://www.nytimes.com/article/brazil-coronavirus-cases.html","display_url":"nytimes.com/article/brazilâ€¦","indices":[250,273]}]	who is it killing? take a guess. "The study also found that Black Brazilians were likelier to lose their jobs or face pay cuts than white people during the pandemic. The death rate in poorer cities has been substantially higher than in rich ones." https://t.co/klMmosYbW1	7998.0	RT @wwxwashere: who is it killing? take a guess. "The study also found that Black Brazilians were likelier to lose their jobs or face payâ€¦	972.0	True	full
1177542	1177542	605a168fa80f6c003835116e	2021-03-23 16:25:45	[]	[]	Tue Mar 23 09:50:00 +0000 2021	[{"text":"ProgramasVTV","indices":[0,13]},{"text":"23Mar","indices":[117,123]}]	[{"url":"https://t.co/fqt0tP9mq2","expanded_url":"https://youtu.be/5BoisqoByCs","display_url":"youtu.be/5BoisqoByCs","indices":[126,149]}]	#ProgramasVTV ðŸ“º | Punto de Encuentro 22MAR2021 | Medidas del Ejecutivo para bajar contagios de COVID-19 en el paÃ­s #23Mar https://t.co/fqt0tP9mq2	1816054.0	RT @VTVcanal8: #ProgramasVTV ðŸ“º | Punto de Encuentro 22MAR2021 | Medidas del Ejecutivo para bajar contagios de COVID-19 en el paÃ­s #23Marâ€¦	8.0	True	full
1177543	1177543	605a168fa80f6c0038351174	2021-03-23 16:25:45	[]	[]	Tue Mar 23 15:43:29 +0000 2021	[]	[{"url":"https://t.co/lgjqPw1vJC","expanded_url":"https://twitter.com/spokespersonchn/status/1374384083640315915","display_url":"twitter.com/spokespersonchâ€¦","indices":[203,226]}]	If I were the Chinese government, looking to persuade people that its policies are not genocidal, I might hesitate here. Is â€œweâ€™re just doing what you didâ€� really the message you want to be sending out? https://t.co/lgjqPw1vJC	22284.0	RT @GeorgePeretzQC: If I were the Chinese government, looking to persuade people that its policies are not genocidal, I might hesitate hereâ€¦	3626.0	True	full
1177544	1177544	605a168fa80f6c003835117a	2021-03-23 16:25:45	[]	[]	Tue Mar 23 11:07:19 +0000 2021	[]	[{"url":"https://t.co/PmvP9fiozf","expanded_url":"https://twitter.com/tylerwatt90/status/1374304223345709057","display_url":"twitter.com/tylerwatt90/stâ€¦","indices":[202,225]}]	For the love of god Ontarians when the time comes vote this corrupt inept buffoon out. He is not in office for the people he is in office for the power and to help his rich buddies with business deals. https://t.co/PmvP9fiozf	240.0	RT @pamt47: For the love of god Ontarians when the time comes vote this corrupt inept buffoon out. He is not in office for the people he isâ€¦	182.0	True	full
1177545	1177545	605a168fa80f6c003835118e	2021-03-23 16:25:46	[]	[]	Tue Mar 23 15:57:27 +0000 2021	[]	[{"url":"https://t.co/rA4kzFSr7c","expanded_url":"https://www.bloomberg.com/news/articles/2021-03-23/mail-to-be-slower-more-expensive-as-u-s-postal-service-revamps?sref=JAemJnte","display_url":"bloomberg.com/news/articles/â€¦","indices":[136,159]}]	U.S. Postal ServiceÂ announces plans to add a day or more to its standards for First Class mail delivery and to reduce post office hours https://t.co/rA4kzFSr7c via @bpolitics	4928.0	RT @KevinWhitelaw1: U.S. Postal ServiceÂ announces plans to add a day or more to its standards for First Class mail delivery and to reduce pâ€¦	104.0	True	full
1177546	1177546	605a168fa80f6c0038351192	2021-03-23 16:25:46	[]	[]	Tue Mar 23 16:25:21 +0000 2021	[{"text":"relx","indices":[158,163]},{"text":"reedelsevier","indices":[164,177]},{"text":"cryptocurrency","indices":[178,193]},{"text":"blockchain","indices":[194,205]},{"text":"bounty","indices":[206,213]},{"text":"Airdrop","indices":[214,222]}]	[{"url":"https://t.co/6sLU2j4H1D","expanded_url":"https://reedelsevier.digital/","display_url":"reedelsevier.digital","indices":[223,246]}]	A very interesting and promising company that will bring great results of its actions.I plan to continue to work with this platform as they see only growth. #relxÂ #reedelsevier #cryptocurrency #blockchain #bounty #Airdrop https://t.co/6sLU2j4H1D	4870.0	RT @BushraAli200: A very interesting and promising company that will bring great results of its actions.I plan to continue to work with thiâ€¦	87.0	True	full
1177547	1177547	605a168fa80f6c003835119e	2021-03-23 16:25:46	[]	[]	Tue Mar 23 15:49:32 +0000 2021	[{"text":"RegÃ­strateGratis","indices":[133,150]}]	[{"url":"https://t.co/bvMwq1eXeF","expanded_url":"https://reforma.com/HuQUOf","display_url":"reforma.com/HuQUOf","indices":[151,174]}]	Con sus ideas, como ley elÃ©ctrica y refinerÃ­a, LÃ³pez Obrador lleva a MÃ©xico de vuelta al pasado, seÃ±alÃ³ artÃ­culo de Financial Times. #RegÃ­strateGratis https://t.co/bvMwq1eXeF	3290965.0	RT @Reforma: Con sus ideas, como ley elÃ©ctrica y refinerÃ­a, LÃ³pez Obrador lleva a MÃ©xico de vuelta al pasado, seÃ±alÃ³ artÃ­culo de Financialâ€¦	39.0	True	full
1177548	1177548	605a168fa80f6c00383511a4	2021-03-23 16:25:46	[]	[]	Tue Mar 23 10:43:51 +0000 2021	[]	[{"url":"https://t.co/pxBlJ91eFa","expanded_url":"https://www.dailymail.co.uk/news/article-9386889/The-shattering-price-lockdown-health-economy-revealed-year-Covid-restrictions.html","display_url":"dailymail.co.uk/news/article-9â€¦","indices":[252,275]}]	ðŸŽ‚1 year of lockdown: NHS WAITING LISTS As revealed in a @DailyMailUK report: âž¡ï¸� NHS waiting list has soared to a record high of nearly 4.6 MILLION âž¡ï¸� 300,000 now waiting more than a year for treatment âž¡ï¸� Up from just 1,000 when this is all started https://t.co/pxBlJ91eFa	22772.0	RT @T4Recovery: ðŸŽ‚1 year of lockdown: NHS WAITING LISTS As revealed in a @DailyMailUK report: âž¡ï¸� NHS waiting list has soared to a record hâ€¦	97.0	True	full
1177549	1177549	605a168fa80f6c00383511aa	2021-03-23 16:25:46	[]	[]	Tue Mar 23 16:24:45 +0000 2021	[{"text":"bookboost","indices":[193,203]},{"text":"iartg","indices":[205,211]},{"text":"asmsg","indices":[213,219]},{"text":"RT","indices":[222,225]}]	[{"url":"https://t.co/YNmJOuhE9x","expanded_url":"http://www.amazon.com/dp/B071DXJTFP/?tag=bookclubpro-20","display_url":"amazon.com/dp/B071DXJTFP/â€¦","indices":[144,167]},{"url":"https://t.co/75JupWu30e","expanded_url":"https://www.bookclubpro.com/books/825","display_url":"bookclubpro.com/books/825","indices":[168,191]}]	Secret orders to find a traitor forces Julian back to where it all began, with its secrets, lies and lost love by @JanSelbourne available at https://t.co/YNmJOuhE9x https://t.co/75JupWu30e #bookboost #iartg #asmsg #RT https://t.co/ltY4rvOHZY	5899.0	RT @BookClubPro1: Secret orders to find a traitor forces Julian back to where it all began, with its secrets, lies and lost love by @JanSeâ€¦	27487.0	True	full
1177550	1177550	605a1690a80f6c00383511b2	2021-03-23 16:25:46	[{"text":"AmharaOutOfTigray","indices":[222,240]}]	[{"url":"https://t.co/Ty5qH6n8ZE","expanded_url":"https://bit.ly/3lldqWD","display_url":"bit.ly/3lldqWD","indices":[257,280]}]		[]	[]			"The â€œlaw enforcement operationâ€� of the federal government applying a World War I type of human wave tactics to winâ€¦ https://t.co/hmISoHy1jT	99.0	True	full
1177551	1177551	605a1690a80f6c00383511e0	2021-03-23 16:25:46	[]	[]	Sun Feb 21 01:51:46 +0000 2021	[]	[{"url":"https://t.co/OiBPcNFBYs","expanded_url":"https://onlyfans.com/dianatv","display_url":"onlyfans.com/dianatv","indices":[148,171]}]	Ahora si estoy subiendo contenido( sexo no por la pandemia) pero espero que pronto, tengo sesiones completas de fotos y algunos videos muy ricos!!!ðŸ˜˜https://t.co/OiBPcNFBYs https://t.co/lphZikuQew	20020.0	RT @Diantrasvesti: Ahora si estoy subiendo contenido( sexo no por la pandemia) pero espero que pronto, tengo sesiones completas de fotos yâ€¦	38.0	True	full
1177552	1177552	605a1690a80f6c00383511ea	2021-03-23 16:25:46	[]	[]	Mon Mar 22 22:02:28 +0000 2021	[]	[{"url":"https://t.co/WeJZg6LyGE","expanded_url":"https://twitter.com/SpaceBoffin/status/1374059758378958858","display_url":"twitter.com/SpaceBoffin/stâ€¦","indices":[143,166]}]	Correct. Even on Pluto, the Sun would appear 150x-450x brighter than the full Moon does on Earth, depending on where Pluto is along its orbit. https://t.co/WeJZg6LyGE	44777.0	RT @JPMajor: Correct. Even on Pluto, the Sun would appear 150x-450x brighter than the full Moon does on Earth, depending on where Pluto isâ€¦	1732.0	True	full
1177553	1177553	605a1690a80f6c00383511f4	2021-03-23 16:25:47	[]	[]	Tue Mar 23 03:49:22 +0000 2021	[{"text":"Boulder","indices":[98,106]}]	[{"url":"https://t.co/ovVPEIHZFP","expanded_url":"https://www.dailyposter.com/p/boulder-massacre-followed-nra-victory","display_url":"dailyposter.com/p/boulder-massâ€¦","indices":[231,254]}]	I want to reiterate something, because we shouldn't be numb to it: Literally DAYS BEFORE today's #Boulder massacre, the NRA was publicly and effusively celebrating its successful effort to eliminate Boulder's assault weapons ban. https://t.co/ovVPEIHZFP	239203.0	RT @davidsirota: I want to reiterate something, because we shouldn't be numb to it: Literally DAYS BEFORE today's #Boulder massacre, the Nâ€¦	332.0	True	full
1177554	1177554	605a1691a80f6c0038351238	2021-03-23 16:25:47	[]	[]	Tue Mar 23 12:43:29 +0000 2021	[{"text":"Ateez","indices":[23,29]},{"text":"GlobalAlbumChart","indices":[45,62]},{"text":"ZeroFeverPt2","indices":[81,94]}]	[{"url":"https://t.co/k7Xnz31yoo","expanded_url":"https://www.facebook.com/worldmusicawards/photos/a.310614765686310/3853387744742310/","display_url":"facebook.com/worldmusicawarâ€¦","indices":[179,202]}]	South Korean boy group #Ateez is #1 atop the #GlobalAlbumChart with their 7th EP #ZeroFeverPt2 after selling 262,000 equivalent album units in its 1st week globally!ðŸ’ªðŸ¥‡ðŸ’¿ðŸŒŽðŸ”¥ðŸ‘‘ðŸ‘‘ðŸ‘‘ðŸ‘‘ðŸ‘‘ðŸ‘‘ðŸ‘‘ðŸ§¡ https://t.co/k7Xnz31yoo https://t.co/eh56Tc7ic7	320153.0	RT @WORLDMUSICAWARD: South Korean boy group #Ateez is #1 atop the #GlobalAlbumChart with their 7th EP #ZeroFeverPt2 after selling 262,000 eâ€¦	532.0	True	full
1177555	1177555	605a1691a80f6c003835124c	2021-03-23 16:25:47	[]	[]	Tue Mar 23 16:25:20 +0000 2021	[]	[{"url":"https://t.co/cu4blkNDNL","expanded_url":"https://twitter.com/adamcbest/status/1374189790623629313","display_url":"twitter.com/adamcbest/statâ€¦","indices":[248,271]}]	There is no place in modern society for semi &amp; fully automatic weapons. Donâ€™t need them for hunting and donâ€™t need them to take down tyrannical governments. Social media can do more for the latter than weapons. @MomsDemand @shannonrwatts https://t.co/cu4blkNDNL	298.0	RT @dperryw76: There is no place in modern society for semi &amp; fully automatic weapons. Donâ€™t need them for hunting and donâ€™t need them toâ€¦	442.0	True	full
1177556	1177556	605a1691a80f6c003835125a	2021-03-23 16:25:48	[]	[]	Mon Mar 22 21:02:36 +0000 2021	[]	[{"url":"https://t.co/utA9NalTyM","expanded_url":"https://www.sfgate.com/food/article/Vaccinated-Krispy-Kreme-free-doughnuts-vaccine-16044087.php","display_url":"sfgate.com/food/article/Vâ€¦","indices":[231,254]}]	Being protected from COVID-19 is the most obvious benefit of getting vaccinated, but here's another one: free doughnuts. Starting Monday, anyone who shows proof of vaccination at Krispy Kreme will receive a free glazed doughnut. https://t.co/utA9NalTyM	490446.0	RT @SFGate: Being protected from COVID-19 is the most obvious benefit of getting vaccinated, but here's another one: free doughnuts. Starâ€¦	399.0	True	full
1177557	1177557	605a1692a80f6c0038351280	2021-03-23 16:25:48	[]	[{"url":"https://t.co/jxZTMxqjuL","expanded_url":"https://bit.ly/317ptO6","display_url":"bit.ly/317ptO6","indices":[231,254]}]		[]	[]			@AssusReamus Get A Free IPhone XS Get an Exciting chance to win an iPhone Xs with this Geotoko 5th Giveaway Celebraâ€¦ https://t.co/oGfCksZ83w	16.0	True	full
1177558	1177558	605a1692a80f6c0038351290	2021-03-23 16:25:48	[]	[]	Tue Mar 23 13:22:30 +0000 2021	[]	[{"url":"https://t.co/cgQREx7bfZ","expanded_url":"https://chicago.suntimes.com/crime/2021/3/23/22346042/15-shot-3-fatally-monday-march-22-crime-fatal-gun-violence-chicago","display_url":"chicago.suntimes.com/crime/2021/3/2â€¦","indices":[193,216]}]	While @oliverdarcy was pointing out that Fox wasnâ€™t giving wall to wall coverage of the Colorado shootings, CNN was ignoring these shootings in Chicago. 15 shot, 3 fatally, Monday in Chicago https://t.co/cgQREx7bfZ	93310.0	RT @ArthurSchwartz: While @oliverdarcy was pointing out that Fox wasnâ€™t giving wall to wall coverage of the Colorado shootings, CNN was ignâ€¦	24.0	True	full
1177559	1177559	605a1692a80f6c00383512b6	2021-03-23 16:25:49	[]	[{"url":"https://t.co/l7xpHJEwkX","expanded_url":"http://A24.com","display_url":"A24.com","indices":[159,182]},{"url":"https://t.co/g1DYOteNCJ","expanded_url":"https://nzzl.us/mLiJDQU","display_url":"nzzl.us/mLiJDQU","indices":[183,206]}]		[]	[]			Â¡ASÃ� ESTÃ� LA ARGENTINA,DESDE QUE LA JUSTICIA DEJÃ“ LIBREZ A CIENTOS DE DELINCUENTES POR LA PANDEMIA!Tiene 21 aÃ±os, fâ€¦ https://t.co/19E7wVfpc1	8238.0	True	full
1177560	1177560	605a1692a80f6c00383512b8	2021-03-23 16:25:49	[]	[]	Tue Mar 23 14:23:00 +0000 2021	[]	[{"url":"https://t.co/lLnd7p88WJ","expanded_url":"https://www.newtral.es/pandemia-redes-sociales-digitalizacion-covid-19/20210317/","display_url":"newtral.es/pandemia-redesâ€¦","indices":[252,275]}]	"En 8 semanas de pandemia avanzamos el equivalente a 5 aÃ±os en adopciÃ³n digital por parte de consumidores y empresas. Para darnos una idea, a Disney Plus le llevÃ³ dos meses alcanzar los cinco millones de suscriptores que le costaron 7 aÃ±os a Netflix". https://t.co/lLnd7p88WJ	19698.0	RT @nolesdescasito: "En 8 semanas de pandemia avanzamos el equivalente a 5 aÃ±os en adopciÃ³n digital por parte de consumidores y empresas. Pâ€¦	1113.0	True	full
1177561	1177561	605a1692a80f6c00383512ba	2021-03-23 16:25:49	[]	[]	Tue Mar 23 16:25:00 +0000 2021	[{"text":"Astrazeneca","indices":[25,37]},{"text":"Oxford","indices":[53,60]},{"text":"Impfungen","indices":[155,165]},{"text":"CoronavirusDE","indices":[166,180]}]	[{"url":"https://t.co/vvgaYeVDff","expanded_url":"https://www.fr.de/politik/astrazeneca-thrombose-ursache-gegenmittel-impfstoff-corona-impfung-gesundheit-zweifel-studie-zr-90242674.html","display_url":"fr.de/politik/astrazâ€¦","indices":[182,205]}]	Laut US-Expert:innen hat #Astrazeneca in einer neuen #Oxford-Studie veraltete Daten benutzt. Der Konzern will nun aktuelle Wirksamkeitsdaten nachliefern. #Impfungen #CoronavirusDE https://t.co/vvgaYeVDff	206873.0	RT @fr: Laut US-Expert:innen hat #Astrazeneca in einer neuen #Oxford-Studie veraltete Daten benutzt. Der Konzern will nun aktuelle Wirksamkâ€¦	408.0	True	full
1177562	1177562	605a1693a80f6c00383512c8	2021-03-23 16:25:49	[]	[]	Tue Mar 23 15:43:09 +0000 2021	[]	[{"url":"https://t.co/Y8GWwNlv2h","expanded_url":"https://www.expansion.com/empresas/motor/2021/03/23/6059e470468aeb8d6e8b45d9.html","display_url":"expansion.com/empresas/motorâ€¦","indices":[244,267]}]	El plan presentado por Renault es una excelente noticia para el sector automovilÃ­stico, fundamental para EspaÃ±a y golpeado duramente en la pandemia. Casi 1.000 mill. de inversiÃ³n para mejorar la economÃ­a de Castilla y LeÃ³n y de nuestro paÃ­s. https://t.co/Y8GWwNlv2h	85265.0	RT @TeoGarciaEgea: El plan presentado por Renault es una excelente noticia para el sector automovilÃ­stico, fundamental para EspaÃ±a y golpeaâ€¦	140.0	True	full
1177563	1177563	605a1693a80f6c00383512ca	2021-03-23 16:25:49	[]	[]	Sun Mar 21 20:17:32 +0000 2021	[]	[{"url":"https://t.co/uGVIaXg9Kv","expanded_url":"http://islamevents.ca","display_url":"islamevents.ca","indices":[257,280]}]	Where is GOD in Pandemic Suffering? A chance to view this question through the lens of different faiths. Listen, learn and ask your questions! The Ahmadiyya Muslim Jamaâ€™at Saskatoon is pleased to host this virtual multi-faith event on March 27. RSVP at https://t.co/uGVIaXg9Kv https://t.co/hfExE5qvlH	828.0	RT @AMJSaskatoon: Where is GOD in Pandemic Suffering? A chance to view this question through the lens of different faiths. Listen, learnâ€¦	86.0	True	full
1177564	1177564	605a1693a80f6c00383512ea	2021-03-23 16:25:49	[]	[]	Tue Mar 23 16:15:26 +0000 2021	[]	[{"url":"https://t.co/oCDwSP7jDB","expanded_url":"https://www.latimes.com/sports/story/2021-03-23/pac-12-ncaa-tournament-dominance-march-madness","display_url":"latimes.com/sports/story/2â€¦","indices":[257,280]}]	Puff out your chest, Pac-12 fans. But also reflect: Why was the league so undervalued that its top teams, USC and Oregon, were seeded to play in the Sweet 16? That would not happen to another conference. At least respect has been restored. Column @latimes: https://t.co/oCDwSP7jDB	6271.0	RT @BradyMcCollough: Puff out your chest, Pac-12 fans. But also reflect: Why was the league so undervalued that its top teams, USC and Oregâ€¦	603.0	True	full
1177565	1177565	605a1693a80f6c00383512f8	2021-03-23 16:25:50	[]	[]	Tue Mar 23 16:23:13 +0000 2021	[{"text":"RocioEstamosContigo","indices":[0,20]},{"text":"YonotecreoRocio","indices":[21,37]},{"text":"yonovoto","indices":[257,266]},{"text":"RompeTuVoto","indices":[267,279]}]	[{"url":"https://t.co/YBv3rcEiOy","expanded_url":"https://youtu.be/Z2M5hzJVFVo","display_url":"youtu.be/Z2M5hzJVFVo","indices":[233,256]}]	#RocioEstamosContigo #YonotecreoRocio tendencias quÃ© representan la polarizaciÃ³n a la que someten a la poblaciÃ³n para entretener y quÃ© no vea la realidad que libere sus cadenas. Recomiendo ver este reportaje para quÃ© abrÃ¡is los ojos https://t.co/YBv3rcEiOy #yonovoto #RompeTuVoto	95.0	RT @Viriato86: #RocioEstamosContigo #YonotecreoRocio tendencias quÃ© representan la polarizaciÃ³n a la que someten a la poblaciÃ³n para entretâ€¦	1244.0	True	full
1177566	1177566	605a1693a80f6c00383512fe	2021-03-23 16:25:49	[]	[{"url":"https://t.co/ohqpoRczXZ","expanded_url":"https://urgente24.com/mundo/global/ambas-costas-del-atlantico-astrazeneca-se-encuentra-con-nuevos-obstaculos","display_url":"urgente24.com/mundo/global/aâ€¦","indices":[103,126]}]		[]	[]			VACUNA CONTRA EL COVID-19 A ambas costas del AtlÃ¡ntico, AstraZeneca se encuentra con nuevos obstÃ¡culosâ€¦ https://t.co/sVP1ChfPO8	61580.0	True	full
1177567	1177567	605a1693a80f6c0038351308	2021-03-23 16:25:50	[]	[]	Tue Mar 23 14:40:34 +0000 2021	[{"text":"Osterlockdown","indices":[200,214]}]	[{"url":"https://t.co/zoCMsFZD8q","expanded_url":"https://www.cicero.de/innenpolitik/lockdown-merkel-ruhezeit-ostern-sedierte-republik/plus","display_url":"cicero.de/innenpolitik/lâ€¦","indices":[216,239]}]	Merkels Methode der â€žasymmetrischen Demobilisierungâ€œ hat offenbar ein ganzes Land sediert. Die UnfÃ¤higkeit, die Pandemie zu bekÃ¤mpfen, gipfelt nun in der â€žerweiterte Ruhezeitâ€œ. Von Alexander Marguier #Osterlockdown https://t.co/zoCMsFZD8q	197808.0	RT @cicero_online: Merkels Methode der â€žasymmetrischen Demobilisierungâ€œ hat offenbar ein ganzes Land sediert. Die UnfÃ¤higkeit, die Pandemieâ€¦	58.0	True	full
1177568	1177568	605a1694a80f6c0038351320	2021-03-23 16:25:50	[]	[]	Tue Mar 23 15:55:46 +0000 2021	[{"text":"ActivosContraElVirus","indices":[89,110]}]	[{"url":"https://t.co/g9gpLprerP","expanded_url":"https://www.vtv.gob.ve/ops-alerta-terrible-alza-covid-19-brasil-golpea-vecinos/","display_url":"vtv.gob.ve/ops-alerta-terâ€¦","indices":[112,135]}]	OPS alerta sobre "terrible" alza de COVID-19 en Brasil que tambiÃ©n golpea a sus vecinos #ActivosContraElVirus https://t.co/g9gpLprerP https://t.co/EyQ9KZdyoo	1816054.0	RT @VTVcanal8: OPS alerta sobre "terrible" alza de COVID-19 en Brasil que tambiÃ©n golpea a sus vecinos #ActivosContraElVirus https://t.coâ€¦	2.0	True	full
1177569	1177569	605a1694a80f6c0038351326	2021-03-23 16:25:50	[]	[]	Tue Mar 23 13:44:03 +0000 2021	[]	[{"url":"https://t.co/ZFoPyT6Quy","expanded_url":"https://cnn.it/3saGumi","display_url":"cnn.it/3saGumi","indices":[158,181]}]	German Chancellor Angela Merkel on Tuesday announced a hard five-day lockdown over Easter, as the country battles a sharp rise in new coronavirus infections. https://t.co/ZFoPyT6Quy	12102836.0	RT @cnni: German Chancellor Angela Merkel on Tuesday announced a hard five-day lockdown over Easter, as the country battles a sharp rise inâ€¦	9.0	True	full
1177570	1177570	605a1694a80f6c0038351348	2021-03-23 16:25:50	[]	[]	Tue Mar 23 16:02:18 +0000 2021	[{"text":"HamOnt","indices":[5,12]}]	[{"url":"https://t.co/gcJAyCmnKR","expanded_url":"https://www.thespec.com/news/hamilton-region/2021/03/22/hamilton-no-covid-19-vaccine-appointments.html?itm_source=parsely-api","display_url":"thespec.com/news/hamilton-â€¦","indices":[256,279]}]	Wish #HamOnt PH had retained control of bookings. â€œSupply continues to come, itâ€™s steadyâ€� she said. â€œRight now, itâ€™s essentially the booking process â€¦ thatâ€™s slowing us down in terms of getting vaccine out. Our clinics right now arenâ€™t absolutely full.â€� https://t.co/gcJAyCmnKR	2770.0	RT @Happy_Belmore: Wish #HamOnt PH had retained control of bookings. â€œSupply continues to come, itâ€™s steadyâ€� she said. â€œRight now, itâ€™s esâ€¦	394.0	True	full
1177571	1177571	605a1694a80f6c003835134c	2021-03-23 16:25:50	[]	[]	Tue Mar 23 15:45:00 +0000 2021	[]	[{"url":"https://t.co/uetkAR7vau","expanded_url":"https://www.opindia.com/2021/03/abhijit-sarkar-oxford-professor-rashmi-sawant-sexual-harassment-kangana-ranaut-tweets/","display_url":"opindia.com/2021/03/abhijiâ€¦","indices":[138,161]}]	Oxford Prof at the center of Rashmi controversy trivialised sexual harassment, targeted Kangana with vile sexual comments, tweets surface https://t.co/uetkAR7vau	525550.0	RT @OpIndia_com: Oxford Prof at the center of Rashmi controversy trivialised sexual harassment, targeted Kangana with vile sexual comments,â€¦	106.0	True	full
1177572	1177572	605a1694a80f6c0038351358	2021-03-23 16:25:50	[]	[]	Tue Mar 23 16:20:05 +0000 2021	[]	[{"url":"https://t.co/xvS67Yttl4","expanded_url":"https://twitter.com/caseynewton/status/1374390697671880718","display_url":"twitter.com/caseynewton/stâ€¦","indices":[145,168]}]	NYT empezarÃ¡ a pedir a sus periodistas que si quieren lanzar una newsletter pidan primero aprobaciÃ³n. Esto es como lo de los blogs hace 10 aÃ±os. https://t.co/xvS67Yttl4	21035.0	RT @angeljimenez: NYT empezarÃ¡ a pedir a sus periodistas que si quieren lanzar una newsletter pidan primero aprobaciÃ³n. Esto es como lo deâ€¦	546.0	True	full
1177573	1177573	605a1694a80f6c003835135c	2021-03-23 16:25:50	[{"text":"CryptoNews","indices":[0,11]},{"text":"LatokenApp","indices":[167,178]}]	[{"url":"https://t.co/vFeszNQIRW","expanded_url":"https://t.me/latoken_airdrops_bot?start=z3nszxr6-airdrop_DFN-source_twp79","display_url":"t.me/latoken_airdroâ€¦","indices":[223,246]}]		[]	[]			#CryptoNews: Cryptocurrency exchange LATOKEN registered 100% growth in mobile app downloads in just two months, thaâ€¦ https://t.co/UzZXY2Lgec	2.0	True	full
1177574	1177574	605a1695a80f6c003835137c	2021-03-23 16:25:51	[]	[]	Tue Mar 23 15:20:00 +0000 2021	[{"text":"ScrapSerco","indices":[88,99]}]	[{"url":"https://t.co/ZPwYigWxuI","expanded_url":"https://www.ipswichstar.co.uk/news/health/public-health-suffolk-takes-covid-contact-trace-powers-7838180","display_url":"ipswichstar.co.uk/news/health/puâ€¦","indices":[162,185]}]	Fantastic to see more councils being given control over contact tracing. It's time to #ScrapSerco and hand the system fully over to local public health teams. https://t.co/ZPwYigWxuI	36080.0	RT @We_OwnIt: Fantastic to see more councils being given control over contact tracing. It's time to #ScrapSerco and hand the system fullyâ€¦	45391.0	True	full
1177575	1177575	605a1695a80f6c003835137e	2021-03-23 16:25:51	[]	[]	Fri Jan 15 14:37:23 +0000 2021	[{"text":"KinkyBoys","indices":[221,231]}]	[{"url":"https://t.co/gOQSD13Tkg","expanded_url":"https://kinkyboysfr.wordpress.com/2021/01/15/nextdoorstudios-dacotah-red-fucks-dakota-payne-in-christening-the-couch-a-member-fantasy/","display_url":"kinkyboysfr.wordpress.com/2021/01/15/nexâ€¦","indices":[176,199]}]	â€¼ï¸�TRAILERâ€¼ï¸� CHRISTENING THE COUCH: A MEMBER FANTASYâ†’ " @DacotahRed &amp; @DakotaPayneXXX canâ€™t wait to move into their new apartment and fuck on every flat surface..." LINK â†’ https://t.co/gOQSD13TkgâŽ¥ðŸ“½ @NextDoorStudios | #KinkyBoysðŸ”ž https://t.co/QaiqfFD9np	69712.0	RT @KinkyBoysXXX: â€¼ï¸�TRAILERâ€¼ï¸� CHRISTENING THE COUCH: A MEMBER FANTASYâ†’ " @DacotahRed &amp; @DakotaPayneXXX canâ€™t wait to move into their new apâ€¦	5218.0	True	full
1177576	1177576	605a1695a80f6c0038351380	2021-03-23 16:25:51	[]	[]	Tue Mar 23 16:18:04 +0000 2021	[]	[{"url":"https://t.co/lQm5mzs2DZ","expanded_url":"https://www.tv6tnt.com/news/7pmnews/still-no-word-from-covax/article_269912bc-8b76-11eb-ab14-3bfb0115b42b.html#utm_campaign=blox&utm_source=twitter&utm_medium=social","display_url":"tv6tnt.com/news/7pmnews/sâ€¦","indices":[255,278]}]	March 22nd - the date the Prime Minister said the COVAX facility had indicated that Trinidad &amp;Tobago should receive its first tranche of vaccines. However with the day drawing to a close and no vaccines in hand, officials at the Ministry of Health... https://t.co/lQm5mzs2DZ	155615.0	RT @tv6tnt: March 22nd - the date the Prime Minister said the COVAX facility had indicated that Trinidad &amp;Tobago should receive its first tâ€¦	3139.0	True	full
1177577	1177577	605a1695a80f6c0038351398	2021-03-23 16:25:51	[]	[]	Tue Mar 23 13:10:00 +0000 2021	[]	[{"url":"https://t.co/OZuBjuG8Mp","expanded_url":"http://bit.ly/GovHoganYouTube","display_url":"bit.ly/GovHoganYouTube","indices":[150,173]}]	At 2:30 p.m. today, I will hold a press conference to make additional COVID-19 vaccine announcements. Watch live via Facebook, Twitter, or Youtube: https://t.co/OZuBjuG8Mp https://t.co/D4EHggSvYb	241608.0	RT @GovLarryHogan: At 2:30 p.m. today, I will hold a press conference to make additional COVID-19 vaccine announcements. Watch live via Fâ€¦	285.0	True	full
1177578	1177578	605a1695a80f6c003835139a	2021-03-23 16:25:51	[]	[]	Sat Mar 20 22:52:24 +0000 2021	[]	[{"url":"https://t.co/eF19Pt3WwJ","expanded_url":"https://secure.actblue.com/donate/rubiocovid?refcode=RACRE&amount=25&recurring=1","display_url":"secure.actblue.com/donate/rubiocoâ€¦","indices":[201,224]}]	Speaking of shitty Florida politicians, Marco Rubio voted against COVID Relief for his constituents. Your RT and small donation will help us get these billboards up in Miami Beach and everywhere else. https://t.co/eF19Pt3WwJ	901816.0	RT @mmpadellan: Speaking of shitty Florida politicians, Marco Rubio voted against COVID Relief for his constituents. Your RT and small donaâ€¦	1610.0	True	full
1177579	1177579	605a1695a80f6c00383513b8	2021-03-23 16:25:51	[]	[]	Tue Mar 23 16:25:40 +0000 2021	[{"text":"IRS","indices":[0,4]},{"text":"stimuluschecks","indices":[15,30]},{"text":"seniors","indices":[57,65]},{"text":"SocialSecurity","indices":[77,92]},{"text":"COVIDpayments","indices":[97,111]}]	[{"url":"https://t.co/lRgmomZuch","expanded_url":"https://www.usatoday.com/story/money/2021/03/22/check-my-stimulus-check-2021-irs-third-covid-payment-update/4801162001/","display_url":"usatoday.com/story/money/20â€¦","indices":[113,136]}]	#IRS says more #stimuluschecks on the way: But when will #seniors, others on #SocialSecurity get #COVIDpayments? https://t.co/lRgmomZuch via @usatoday	719.0	RT @atimetotravel: #IRS says more #stimuluschecks on the way: But when will #seniors, others on #SocialSecurity get #COVIDpayments? https:/â€¦	2995.0	True	full
1177580	1177580	605a1695a80f6c00383513be	2021-03-23 16:25:52	[]	[]	Tue Mar 23 05:48:48 +0000 2021	[]	[{"url":"https://t.co/9z8askocx9","expanded_url":"https://twitter.com/rachahyuns/status/1374042393855463426","display_url":"twitter.com/rachahyuns/staâ€¦","indices":[288,311]}]	Oh yes Lee Know has fastest period as trainee 170715 &gt; joined JYPE 170822 &gt; joined showcase of JYPE trainee 170926 &gt; Hellevator teaser (he also made the choreo for hellevator) 171017 &gt; SKZ survival show 171219 &gt; Announcement of SKZ fixed members 180313 &gt; Debut teaser https://t.co/9z8askocx9	2463.0	RT @knowyouskz: Oh yes Lee Know has fastest period as trainee 170715 &gt; joined JYPE 170822 &gt; joined showcase of JYPE trainee 170926 &gt; Helleâ€¦	253.0	True	full
1177581	1177581	605a1696a80f6c00383513ce	2021-03-23 16:25:52	[]	[]	Mon Mar 22 23:00:52 +0000 2021	[]	[{"url":"https://t.co/7R2WXhX9Tg","expanded_url":"https://tinyurl.com/3793u54v","display_url":"tinyurl.com/3793u54v","indices":[252,275]}]	We are hiring 4 (yes 4!!) permanent lecturers (equivalent to assistant professor). Advert is broad but wildlife biologists, conservation ecologists, enviro. economists, sustainable development specialists especially welcome. Join us-its really lovely https://t.co/7R2WXhX9Tg https://t.co/AZWZL6cIzy	6641.0	RT @juliapgjones: We are hiring 4 (yes 4!!) permanent lecturers (equivalent to assistant professor). Advert is broad but wildlife biologistâ€¦	381.0	True	full
1177582	1177582	605a1696a80f6c00383513de	2021-03-23 16:25:52	[]	[]	Tue Mar 23 16:17:36 +0000 2021	[]	[{"url":"https://t.co/y256XLTFcy","expanded_url":"https://bit.ly/3cdRVUC","display_url":"bit.ly/3cdRVUC","indices":[153,176]}]	Maryland moves to phase 2A today. Any resident 60 or older can book a COVID vaccine appointment. All residents 16 and older will be eligible April 27th. https://t.co/y256XLTFcy	14243.0	RT @PLMuse: Maryland moves to phase 2A today. Any resident 60 or older can book a COVID vaccine appointment. All residents 16 and older wilâ€¦	609.0	True	full
1177583	1177583	605a1696a80f6c00383513e8	2021-03-23 16:25:52	[]	[]	Tue Mar 23 16:16:10 +0000 2021	[{"text":"LFEndesa","indices":[73,82]}]	[{"url":"https://t.co/P06PX2XoCw","expanded_url":"https://www.movistarestudiantes.com/liga-femenina/lf-entradas-para-cuartos-de-final/","display_url":"movistarestudiantes.com/liga-femenina/â€¦","indices":[251,274]}]	IMPORTANTE Si eres abonado, ya puedes adquirir las entradas para 1/4F de #LFEndesa, Â¡que se serÃ¡n en el @wizinkcenter! 12â‚¬ abonados, 15â‚¬ infantil no abonado (hasta 14 aÃ±os) y 20â‚¬ adulto no abonado. X31 de marzo, o S3 de abril. Te lo explicamos: â¬‡ï¸� https://t.co/P06PX2XoCw https://t.co/OYt1s1L3g5	55623.0	RT @MovistarEstu: IMPORTANTE Si eres abonado, ya puedes adquirir las entradas para 1/4F de #LFEndesa, Â¡que se serÃ¡n en el @wizinkcenter! 1â€¦	1704.0	True	full
1177584	1177584	605a1696a80f6c00383513ee	2021-03-23 16:25:52	[]	[]	Tue Mar 23 12:32:09 +0000 2021	[]	[{"url":"https://t.co/3HDDzJmBDc","expanded_url":"https://www.star-telegram.com/news/nation-world/national/article250129029.html","display_url":"star-telegram.com/news/nation-woâ€¦","indices":[130,153]}]	There is SO much going on in this bonkers story ðŸ‘‰ðŸ�¾Gunman ambushes National Guard convoy carrying COVID vaccine in Texas, cops say https://t.co/3HDDzJmBDc	441175.0	RT @CapehartJ: There is SO much going on in this bonkers story ðŸ‘‰ðŸ�¾Gunman ambushes National Guard convoy carrying COVID vaccine in Texas, copâ€¦	7120.0	True	full
1177585	1177585	605a1696a80f6c00383513f6	2021-03-23 16:25:52	[]	[]	Fri Mar 05 23:55:47 +0000 2021	[]	[{"url":"https://t.co/JArO10NWcN","expanded_url":"https://twitter.com/AmanpourCoPBS/status/1367585791359279107","display_url":"twitter.com/AmanpourCoPBS/â€¦","indices":[135,158]}]	To hear me talk more about this in real time...check out this interview @doccrearperry and I did with @hari...Dr. Crear-Perry goes in! https://t.co/JArO10NWcN	37100.0	RT @RheaBoydMD: To hear me talk more about this in real time...check out this interview @doccrearperry and I did with @hari...Dr. Crear-Perâ€¦	664.0	True	full
1177586	1177586	605a1696a80f6c0038351400	2021-03-23 16:25:52	[]	[]	Tue Mar 23 15:41:13 +0000 2021	[]	[{"url":"https://t.co/iz9arp84UE","expanded_url":"http://www.readyharris.org","display_url":"readyharris.org","indices":[165,188]}]	BREAKING: EVERY ADULT in Texas is eligible for the vaccine starting this coming Monday, March 29th. You donâ€™t have to wait to sign up for our waitlist. Do it now at https://t.co/iz9arp84UE	111134.0	RT @LinaHidalgoTX: BREAKING: EVERY ADULT in Texas is eligible for the vaccine starting this coming Monday, March 29th. You donâ€™t have to waâ€¦	80.0	True	full
1177587	1177587	605a1696a80f6c0038351402	2021-03-23 16:25:52	[]	[]	Mon Mar 22 20:00:01 +0000 2021	[]	[{"url":"https://t.co/BDF8jwfvzR","expanded_url":"https://www.asianjournal.com/business/business-news/tax-day-for-individuals-extended-to-may-17-treasury-irs-extend-filing-and-payment-deadline/","display_url":"asianjournal.com/business/businâ€¦","indices":[146,169]}]	The federal income tax filing due date for individuals for the 2020 tax year will be automatically extended from April 15, 2021, to May 17, 2021. https://t.co/BDF8jwfvzR	2644.0	RT @AsianJournalCom: The federal income tax filing due date for individuals for the 2020 tax year will be automatically extended from Aprilâ€¦	1917.0	True	full
1177588	1177588	605a1696a80f6c0038351404	2021-03-23 16:25:52	[]	[{"url":"https://t.co/Q25ks9FiAL","expanded_url":"https://twitter.com/FaralynPadilla/status/1374393191068176398?s=19","display_url":"twitter.com/FaralynPadillaâ€¦","indices":[202,225]}]		[]	[]			@FaralynPadilla @CalebJHull @LymanAWhitney Hispanic People can be white too. You have white passing privilege. Stoâ€¦ https://t.co/qnD8aUHwWp	65.0	True	full
1177589	1177589	605a1696a80f6c0038351412	2021-03-23 16:25:52	[]	[]	Tue Mar 23 16:15:30 +0000 2021	[]	[{"url":"https://t.co/JkiFynmtqr","expanded_url":"http://shop.everydoctor.org.uk","display_url":"shop.everydoctor.org.uk","indices":[255,278]}]	Despite what @BorisJohnson says, COVID-19 wonâ€™t be washing up on our shores because: A)itâ€™s not a message in a bottle, itâ€™s a virus B)the virus is already here We need masks. Our *NEW!* masks are comfy +contain a donation to @EveryDoctorUK Thank you!ðŸŒŸðŸ’™ https://t.co/JkiFynmtqr https://t.co/s04oIzbqI4	112970.0	RT @JujuliaGrace: Despite what @BorisJohnson says, COVID-19 wonâ€™t be washing up on our shores because: A)itâ€™s not a message in a bottle, iâ€¦	844.0	True	full
1177590	1177590	605a1697a80f6c0038351432	2021-03-23 16:25:53	[{"text":"pandemia","indices":[94,103]},{"text":"liderar","indices":[147,155]}]	[{"url":"https://t.co/Nl5BphoHDI","expanded_url":"https://aljarafeempresarial.webs.com/eventos","display_url":"aljarafeempresarial.webs.com/eventos","indices":[235,258]}]		[]	[]			MaÃ±ana a las 18 horas vamos a participar en este evento online de @aemaaljarafe sobre cÃ³mo la #pandemia lo ha cambiâ€¦ https://t.co/NPb0znORMg	10597.0	True	full
1177591	1177591	605a1697a80f6c0038351438	2021-03-23 16:25:53	[]	[]	Tue Mar 23 08:50:34 +0000 2021	[{"text":"RecipeOfTheDay","indices":[86,101]}]	[{"url":"https://t.co/7x9Y7OGVV8","expanded_url":"https://www.nigella.com/recipes/fish-finger-bhorta","display_url":"nigella.com/recipes/fish-fâ€¦","indices":[209,232]}]	So many of you seem to be cooking this, that Iâ€™m not sure you need reminding of it as #RecipeOfTheDay, but it still deserves its day in the sun. With thanks to @AyoCaesar and her mum, itâ€™s Fish Finger Bhorta! https://t.co/7x9Y7OGVV8 https://t.co/eFwzLwmDpO	2745244.0	RT @Nigella_Lawson: So many of you seem to be cooking this, that Iâ€™m not sure you need reminding of it as #RecipeOfTheDay, but it still desâ€¦	147.0	True	full
1177592	1177592	605a1697a80f6c003835144a	2021-03-23 16:25:53	[]	[]	Tue Mar 23 14:27:40 +0000 2021	[]	[{"url":"https://t.co/EBpfhtTvqP","expanded_url":"https://www1.folha.uol.com.br/colunas/monicabergamo/2021/03/sao-paulo-registra-1021-mortos-por-covid-19-em-24-horas.shtml?utm_source=twitter&utm_medium=social&utm_campaign=twfolha","display_url":"www1.folha.uol.com.br/colunas/monicaâ€¦","indices":[226,249]}]	Os 1.021 Ã³bitos por Covid-19 nas Ãºltimas 24 horas em SP superaram as mais terrÃ­veis projeÃ§Ãµes da equipe do governo paulista. Na semana passada, foram projetadas 800 mortes no estadoâ€“o que jÃ¡ era considerado o horror absoluto. https://t.co/EBpfhtTvqP	1642236.0	RT @monicabergamo: Os 1.021 Ã³bitos por Covid-19 nas Ãºltimas 24 horas em SP superaram as mais terrÃ­veis projeÃ§Ãµes da equipe do governo pauliâ€¦	499.0	True	full
1177593	1177593	605a1697a80f6c003835145e	2021-03-23 16:25:53	[]	[]	Mon Mar 22 17:04:31 +0000 2021	[]	[{"url":"https://t.co/obwDRpPfIG","expanded_url":"https://www.independent.co.uk/news/world/americas/zoom-pandemic-profit-income-tax-b1820281.html","display_url":"independent.co.uk/news/world/ameâ€¦","indices":[242,265]}]	Zoom made $660 million in profit last year, up 4,000%. It paid $0 in federal income tax. Almost 100 Fortune 500 companies pay no income tax each year. Meanwhile people laid off in a pandemic are paying taxes on their unemployment benefits https://t.co/obwDRpPfIG	400402.0	RT @DanPriceSeattle: Zoom made $660 million in profit last year, up 4,000%. It paid $0 in federal income tax. Almost 100 Fortune 500 compâ€¦	4012.0	True	full
1177594	1177594	605a1697a80f6c0038351478	2021-03-23 16:25:54	[]	[]	Tue Mar 23 15:47:00 +0000 2021	[{"text":"Covid19","indices":[0,8]},{"text":"Birmex","indices":[25,32]},{"text":"cargamento","indices":[60,71]},{"text":"dosis","indices":[87,93]},{"text":"VacunaAnticovid","indices":[100,116]},{"text":"Pfizer","indices":[120,127]},{"text":"BioNTech","indices":[128,137]},{"text":"Aeropuerto","indices":[157,168]},{"text":"CiudadDeMÃ©xico","indices":[189,204]},{"text":"AICM","indices":[206,211]},{"…	[{"url":"https://t.co/7wdNlU4sSJ","expanded_url":"https://noticiasenfasis.com.mx/nacional/llegan-poco-mas-de-487-mil-dosis-de-pfizer-a-mexico/","display_url":"noticiasenfasis.com.mx/nacional/llegaâ€¦","indices":[250,273]}]	#Covid19 El director de #Birmex, Pablo Zenteno, recibiÃ³ un #cargamento de 487 mil 500 #dosis de la #VacunaAnticovid de #Pfizer #BioNTech este martes, en el #Aeropuerto Internacional de la #CiudadDeMÃ©xico #AICM #PabloZenteno #CDMX #NoticiasÃ‰nfasis https://t.co/7wdNlU4sSJ	2875.0	RT @enfasisnoticias: #Covid19 El director de #Birmex, Pablo Zenteno, recibiÃ³ un #cargamento de 487 mil 500 #dosis de la #VacunaAnticovid dâ€¦	212.0	True	full
1177595	1177595	605a1698a80f6c003835147c	2021-03-23 16:25:54	[]	[]	Tue Mar 23 16:25:20 +0000 2021	[]	[{"url":"https://t.co/Ghj4CVoBm8","expanded_url":"https://abcn.ws/3cYi9cZ","display_url":"abcn.ws/3cYi9cZ","indices":[126,149]}]	Former Pres. Barack Obama: "A once-in-a-century pandemic cannot be the only thing that slows mass shootings in this country." https://t.co/Ghj4CVoBm8 https://t.co/cht4zoxmBF	16591807.0	RT @ABC: Former Pres. Barack Obama: "A once-in-a-century pandemic cannot be the only thing that slows mass shootings in this country." httpâ€¦	1215.0	True	full
1177596	1177596	605a1698a80f6c0038351486	2021-03-23 16:25:54	[]	[]	Tue Mar 23 16:03:20 +0000 2021	[]	[{"url":"https://t.co/UUm4ImbCkt","expanded_url":"https://clar.in/3sgXHKK?fromRef=twitter","display_url":"clar.in/3sgXHKK?fromReâ€¦","indices":[125,148]}]	Avellaneda: La esposa de Ferraresi echÃ³ a la becaria de 18 aÃ±os de la municipalidad que fue vacunada contra el coronavirus - https://t.co/UUm4ImbCkt	112437.0	RT @dsantoro59: Avellaneda: La esposa de Ferraresi echÃ³ a la becaria de 18 aÃ±os de la municipalidad que fue vacunada contra el coronavirusâ€¦	102.0	True	full
1177597	1177597	605a1698a80f6c003835148e	2021-03-23 16:25:54	[]	[]	Tue Mar 23 14:45:56 +0000 2021	[]	[{"url":"https://t.co/7EJFCD2x67","expanded_url":"https://buff.ly/2NJFsPb","display_url":"buff.ly/2NJFsPb","indices":[180,203]}]	Nice paper recommending a switch from a high-carb diet to a ketogenic diet &amp; intermittent fasting to reduce viral replication and dampen Covid. Full text. Well worth the read. https://t.co/7EJFCD2x67	37882.0	RT @DrEades: Nice paper recommending a switch from a high-carb diet to a ketogenic diet &amp; intermittent fasting to reduce viral replicationâ€¦	498.0	True	full
1177598	1177598	605a1698a80f6c0038351490	2021-03-23 16:25:54	[]	[]	Tue Mar 23 15:25:26 +0000 2021	[]	[{"url":"https://t.co/9iKLg1YiSH","expanded_url":"https://www.ambito.com/informacion-general/inseguridad/detienen-al-motochorro-el-crimen-la-psicologa-tiene-mas-diez-causas-n5178895","display_url":"ambito.com/informacion-geâ€¦","indices":[256,279]}]	Los presos liberados en la pandemia no iban a hacer la cuarentena. El Gobierno lo sabÃ­a pero no le importÃ³. Las polÃ­ticas de seguridad son catastrÃ³ficas y la gente vive en permanente indefensiÃ³n. La lenidad con el delito cobija la idea de amnistiar a CFK. https://t.co/9iKLg1YiSH	32819.0	RT @AlvarodLamadrid: Los presos liberados en la pandemia no iban a hacer la cuarentena. El Gobierno lo sabÃ­a pero no le importÃ³. Las polÃ­tiâ€¦	13.0	True	full
1177599	1177599	605a1698a80f6c0038351492	2021-03-23 16:25:54	[]	[]	Mon Mar 22 19:07:02 +0000 2021	[]	[{"url":"https://t.co/Xchf1q7Du9","expanded_url":"https://www.nsa.gov/Resources/Commercial-Solutions-for-Classified-Program/Capability-Packages/","display_url":"nsa.gov/Resources/Commâ€¦","indices":[197,220]}]	Our Commercial Solutions for Classified Program (CSfC) works to find innovative ways to enable user mission success, even during a global pandemic. Learn more with our current Capability Packages: https://t.co/Xchf1q7Du9	895908.0	RT @NSAGov: Our Commercial Solutions for Classified Program (CSfC) works to find innovative ways to enable user mission success, even durinâ€¦	99.0	True	full
1177600	1177600	605a1698a80f6c00383514ce	2021-03-23 16:25:55	[]	[]	Tue Mar 23 00:13:40 +0000 2021	[]	[{"url":"https://t.co/pO4lA6wrEA","expanded_url":"https://twitter.com/RexChapman/status/1373825026286350344?s=20","display_url":"twitter.com/RexChapman/staâ€¦","indices":[254,277]}]	Hah, New Zealand has already been through 4 lockdowns, and more to come. Two weeks ago, they threw half the population into lockdown for a week over one case. They've "eliminated" COVID so many times, and they'll have to do it again and again and again. https://t.co/pO4lA6wrEA	101758.0	RT @JordanSchachtel: Hah, New Zealand has already been through 4 lockdowns, and more to come. Two weeks ago, they threw half the populationâ€¦	3283.0	True	full
1177601	1177601	605a1698a80f6c00383514d4	2021-03-23 16:25:55	[]	[]	Tue Mar 23 16:20:20 +0000 2021	[]	[{"url":"https://t.co/98jSYv19EC","expanded_url":"http://bit.ly/3bBgwCI","display_url":"bit.ly/3bBgwCI","indices":[118,141]}]	Â¡Pocas vacunas! ðŸ’‰ðŸ‡»ðŸ‡ª | Vacunas contra el covid-19 no alcanzan ni para 10% de los docentes de la administraciÃ³n pÃºblica https://t.co/98jSYv19EC	4538623.0	RT @FraseSimple: Â¡Pocas vacunas! ðŸ’‰ðŸ‡»ðŸ‡ª | Vacunas contra el covid-19 no alcanzan ni para 10% de los docentes de la administraciÃ³n pÃºblica httpâ€¦	1.0	True	full
1177602	1177602	605a1698a80f6c00383514d6	2021-03-23 16:25:55	[]	[]	Fri Mar 19 16:48:41 +0000 2021	[{"text":"ReyesDeLaTierraSalvaje","indices":[28,51]}]	[{"url":"https://t.co/5Of9Z6iKTY","expanded_url":"https://caballerodelarbolsonriente.blogspot.com/2018/01/resena-kings-of-wyld-de-nicholas-eames.html","display_url":"â€¦ballerodelarbolsonriente.blogspot.com/2018/01/resenaâ€¦","indices":[151,174]}]	Ya estÃ¡ disponible en ebook #ReyesDeLaTierraSalvaje, por aquÃ­ tenÃ©is mi reseÃ±a con un buen puÃ±ado de razones para que os vayÃ¡is de gira con Saga ðŸŽ¸âš”ï¸� âž¡ https://t.co/5Of9Z6iKTY	12641.0	RT @arbolsonriente: Ya estÃ¡ disponible en ebook #ReyesDeLaTierraSalvaje, por aquÃ­ tenÃ©is mi reseÃ±a con un buen puÃ±ado de razones para que oâ€¦	1415.0	True	full
1177603	1177603	605a1698a80f6c00383514e0	2021-03-23 16:25:55	[]	[]	Tue Mar 23 16:13:31 +0000 2021	[]	[{"url":"https://t.co/XFcae64rIX","expanded_url":"https://www.animalpolitico.com/elsabueso/morena-dice-que-donara-50-de-su-presupuesto-para-vacunas-spot-es-enganoso/","display_url":"animalpolitico.com/elsabueso/moreâ€¦","indices":[223,246]}]	Â¿Morena donarÃ¡ la mitad de su presupuesto para que se compren vacunas contra COVID? SegÃºn dos spots televisivos asÃ­ serÃ¡, e incluso alcanza para 10 millones de dosis, pero esta afirmaciÃ³n es EngaÃ±osa.Â ðŸ‘‡ VÃ­a: @ElSabuesoAP. https://t.co/XFcae64rIX	2406460.0	RT @Pajaropolitico: Â¿Morena donarÃ¡ la mitad de su presupuesto para que se compren vacunas contra COVID? SegÃºn dos spots televisivos asÃ­ serâ€¦	145.0	True	full
1177604	1177604	605a1699a80f6c00383514f0	2021-03-23 16:25:55	[]	[]	Tue Mar 23 16:16:51 +0000 2021	[{"text":"Shafqatmehmood","indices":[0,15]},{"text":"cancelexamspakistan2021","indices":[56,80]},{"text":"cancelcies2021","indices":[203,218]},{"text":"Ø´Ù�Ù‚Øª_ØªÚ¾ÙˆÚ‘ÛŒ_Ø´Ù�Ù‚Øª_Ø¯Ú©Ú¾Ø§Ø¤","indices":[219,241]}]	[{"url":"https://t.co/kdDmAeQWP3","expanded_url":"https://twitter.com/omar_quraishi/status/1374352600880009219","display_url":"twitter.com/omar_quraishi/â€¦","indices":[242,265]}]	#Shafqatmehmood this is the exact reason why we want to #cancelexamspakistan2021 these numbers would spike up in the next days the situation is alarming kindly for once prioritise our health over papers #cancelcies2021 #Ø´Ù�Ù‚Øª_ØªÚ¾ÙˆÚ‘ÛŒ_Ø´Ù�Ù‚Øª_Ø¯Ú©Ú¾Ø§Ø¤ https://t.co/kdDmAeQWP3	0.0	RT @sarimrizvi30: #Shafqatmehmood this is the exact reason why we want to #cancelexamspakistan2021 these numbers would spike up in the nextâ€¦	1.0	True	full
1177605	1177605	605a1699a80f6c00383514f8	2021-03-23 16:25:55	[{"text":"Covid19Pandemic","indices":[0,16]},{"text":"nytimes","indices":[114,122]},{"text":"wapo","indices":[123,128]},{"text":"bloomberg","indices":[129,139]},{"text":"wsj","indices":[140,144]},{"text":"cnn","indices":[145,149]},{"text":"cnbc","indices":[150,155]},{"text":"FDA","indices":[156,160]},{"text":"CDC","indices":[161,165]},{"text":"reuters","indices":[166,174]},{"text":"latimes","indi…	[{"url":"https://t.co/WfeAZgikhu","expanded_url":"https://drivebycuriosity.blogspot.com/2021/03/covid-19-ode-to-british-vaccination.html","display_url":"drivebycuriosity.blogspot.com/2021/03/covid-â€¦","indices":[89,112]}]		[]	[]			#Covid19Pandemic - How to speed up vaccination - what we could learn from Great Britain https://t.co/WfeAZgikhuâ€¦ https://t.co/wBQvkCumFA	75.0	True	full
1177606	1177606	605a1699a80f6c0038351528	2021-03-23 16:25:56	[]	[]	Tue Mar 23 15:00:47 +0000 2021	[{"text":"IncendiosEnLaCordillera","indices":[0,24]}]	[{"url":"https://t.co/YEawHi5zND","expanded_url":"https://elcomodorense.net/brigadistas-de-la-comarca-andina-piden-por-la-mejora-de-sus-condiciones/","display_url":"elcomodorense.net/brigadistas-deâ€¦","indices":[121,144]}]	#IncendiosEnLaCordillera: ðŸ‘¨â€�ðŸš’ Brigadistas de la Comarca Andina piden por la mejora de sus condiciones MÃ¡s info en: ðŸ‘‡ðŸ‘‡ðŸ‘‡ https://t.co/YEawHi5zND https://t.co/1t5MiSyptE	19145.0	RT @ElComodorense: #IncendiosEnLaCordillera: ðŸ‘¨â€�ðŸš’ Brigadistas de la Comarca Andina piden por la mejora de sus condiciones MÃ¡s info en: ðŸ‘‡ðŸ‘‡ðŸ‘‡â€¦	103.0	True	full
1177607	1177607	605a1699a80f6c003835152c	2021-03-23 16:25:56	[]	[]	Tue Mar 23 00:32:37 +0000 2021	[]	[{"url":"https://t.co/G3OX7HtY7n","expanded_url":"https://www.nytimes.com/2021/03/06/world/americas/brazil-covid-bolsonaro-nasal-spray.html","display_url":"nytimes.com/2021/03/06/worâ€¦","indices":[233,256]}]	again, why are people not helping? i have no clue. "On Friday, officials at the World Health Organization called the surge of cases in Brazil deeply troubling and warned that it could wreak havoc well beyond the countryâ€™s borders." https://t.co/G3OX7HtY7n	7998.0	RT @wwxwashere: again, why are people not helping? i have no clue. "On Friday, officials at the World Health Organization called the surgeâ€¦	972.0	True	full
1177608	1177608	605a169aa80f6c003835154a	2021-03-23 16:25:56	[]	[]	Mon Mar 22 10:42:09 +0000 2021	[]	[{"url":"https://t.co/Qf5LPZeiWJ","expanded_url":"https://twitter.com/EmergingMindsUK/status/1372863327588782087","display_url":"twitter.com/EmergingMindsUâ€¦","indices":[146,169]}]	Have you been finding out how the pandemic has affected the mental health and wellbeing of 11 - 16 year olds? We'd love to hear from you...ðŸ‘‚ðŸ‘‚ðŸ‘‚ðŸ‘‚ðŸ‘‚ https://t.co/Qf5LPZeiWJ	5003.0	RT @EmergingMindsUK: Have you been finding out how the pandemic has affected the mental health and wellbeing of 11 - 16 year olds? We'd loâ€¦	677.0	True	full
1177609	1177609	605a169aa80f6c0038351550	2021-03-23 16:25:56	[]	[{"url":"https://t.co/tEXjyMaKmc","expanded_url":"https://www.saludediciones.com/2021/03/23/el-govern-prepara-un-cierre-permitral-de-baleares-y-del-interior-de-bares-y-restaurantes-ante-el-avance-aun-leve-del-covid19/","display_url":"saludediciones.com/2021/03/23/el-â€¦","indices":[134,157]}]		[]	[]			El Govern prepara un cierre permitral de Baleares y del interior de bares y restaurantes ante el avance, leve peroâ€¦ https://t.co/mxcH3L8ybU	3384.0	True	full
1177610	1177610	605a169aa80f6c003835156c	2021-03-23 16:25:56	[]	[]	Tue Mar 23 16:24:25 +0000 2021	[]	[{"url":"https://t.co/5QJaIQRErT","expanded_url":"https://www.elconfidencial.com/economia/2021-03-23/podemos-excluir-ayudas-directas-casas-apuestas_3003604/?utm_source=twitter&utm_medium=social&utm_campaign=BotoneraWeb","display_url":"elconfidencial.com/economia/2021-â€¦","indices":[133,156]}]	Un pequeÃ±o negocio, una pequeÃ±a aerolÃ­nea... Podemos quiere expandir las ayudas directas a empresas con pÃ©rdidas antes del covid-19 https://t.co/5QJaIQRErT	70503.0	RT @cultrun: Un pequeÃ±o negocio, una pequeÃ±a aerolÃ­nea... Podemos quiere expandir las ayudas directas a empresas con pÃ©rdidas antes del coâ€¦	2269.0	True	full
1177611	1177611	605a169aa80f6c003835157a	2021-03-23 16:25:56	[]	[]	Tue Mar 23 14:53:31 +0000 2021	[]	[{"url":"https://t.co/nAR0fq45Ig","expanded_url":"https://twitter.com/W7VOA/status/1374369473323536385","display_url":"twitter.com/W7VOA/status/1â€¦","indices":[198,221]}]	A teachers union head telling the CDC Director "we're not convinced by your science" is QUITE the visual. Teachers unions continue to climb the power rankings for worst villains of the COVID era. https://t.co/nAR0fq45Ig	42855.0	RT @mattdizwhitlock: A teachers union head telling the CDC Director "we're not convinced by your science" is QUITE the visual. Teachers uâ€¦	1625.0	True	full
1177612	1177612	605a169aa80f6c003835157c	2021-03-23 16:25:56	[]	[{"url":"https://t.co/idrU0CmxgO","expanded_url":"https://www.ansa.it/english/news/2021/03/22/venice-to-start-celebrating-its-1600th-anniversary_e4360eef-4a94-4d67-aa37-ba3662ddfc7a.html","display_url":"ansa.it/english/news/2â€¦","indices":[122,145]},{"url":"https://t.co/qdsL4RQUeG","expanded_url":"https://www.reddit.com/r/europe/comments/mbcnvh/leaving_venice_before_the_storm/","display_url":"re…		[]	[]			Meanwhile, Venice to start celebrating its 1,600th anniversary, the city that after Istanbul and Izmir I miss the mâ€¦ https://t.co/O8NSoduQNW	31673.0	True	full
1177613	1177613	605a169aa80f6c00383515a0	2021-03-23 16:25:57	[]	[]	Tue Mar 23 16:25:00 +0000 2021	[{"text":"Astrazeneca","indices":[25,37]},{"text":"Oxford","indices":[53,60]},{"text":"Impfungen","indices":[155,165]},{"text":"CoronavirusDE","indices":[166,180]}]	[{"url":"https://t.co/vvgaYeVDff","expanded_url":"https://www.fr.de/politik/astrazeneca-thrombose-ursache-gegenmittel-impfstoff-corona-impfung-gesundheit-zweifel-studie-zr-90242674.html","display_url":"fr.de/politik/astrazâ€¦","indices":[182,205]}]	Laut US-Expert:innen hat #Astrazeneca in einer neuen #Oxford-Studie veraltete Daten benutzt. Der Konzern will nun aktuelle Wirksamkeitsdaten nachliefern. #Impfungen #CoronavirusDE https://t.co/vvgaYeVDff	206873.0	RT @fr: Laut US-Expert:innen hat #Astrazeneca in einer neuen #Oxford-Studie veraltete Daten benutzt. Der Konzern will nun aktuelle Wirksamkâ€¦	15.0	True	full
1177614	1177614	605a169aa80f6c00383515a4	2021-03-23 16:25:57	[]	[]	Tue Mar 23 16:13:53 +0000 2021	[{"text":"StopAsianHate","indices":[133,147]}]	[{"url":"https://t.co/WFSGPjl5jh","expanded_url":"https://www.vice.com/en/article/xgzndw/blaming-the-atlanta-shooting-on-temptation-glosses-over-its-racism","display_url":"vice.com/en/article/xgzâ€¦","indices":[214,237]}]	The mass shooting in Atlanta is yet another horrific act seeking to normalize violence against women. For @VICE, I wrote about how #StopAsianHate must unpack the specific Orientalist misogyny of these attacks: https://t.co/WFSGPjl5jh	7739.0	RT @roslyntalusan: The mass shooting in Atlanta is yet another horrific act seeking to normalize violence against women. For @VICE, I wroâ€¦	2012.0	True	full
1177615	1177615	605a169ba80f6c00383515aa	2021-03-23 16:25:57	[]	[]	Tue Mar 23 16:23:31 +0000 2021	[{"text":"LibertadParaSimÃ³n","indices":[104,122]},{"text":"Colombia","indices":[123,132]},{"text":"uribedebeserjuzgado","indices":[133,153]},{"text":"23marzo","indices":[154,162]},{"text":"ActivosContraElVirus","indices":[163,184]},{"text":"COVID19","indices":[187,195]}]	[{"url":"https://t.co/7Jmbl16q8u","expanded_url":"http://patriaessolidaridad.com/","display_url":"patriaessolidaridad.com","indices":[80,103]}]	CampaÃ±a de solidaridad Internacional: â€œCartas insurgentes para SimÃ³n Trinidadâ€� https://t.co/7Jmbl16q8u #LibertadParaSimÃ³n #Colombia #uribedebeserjuzgado #23marzo #ActivosContraElVirus #COVID19 https://t.co/l5I70qUpk1	324.0	RT @patriaessolida3: CampaÃ±a de solidaridad Internacional: â€œCartas insurgentes para SimÃ³n Trinidadâ€� https://t.co/7Jmbl16q8u #LibertadParaSâ€¦	73.0	True	full
1177616	1177616	605a169ba80f6c00383515b6	2021-03-23 16:25:57	[]	[]	Tue Mar 23 10:01:28 +0000 2021	[]	[{"url":"https://t.co/R5zteq9zgC","expanded_url":"https://podcasts.apple.com/gb/podcast/episode-1-irenosen-okojie-and-helen-lewis/id1558826263?i=1000513399954","display_url":"podcasts.apple.com/gb/podcast/epiâ€¦","indices":[175,198]}]	Trying something new. Many thanks to @IrenosenOkojie and @helenlewis for joining the maiden voyage. Also available through Spotify. Please pass on the news if you like it. https://t.co/R5zteq9zgC	15511.0	RT @tds153: Trying something new. Many thanks to @IrenosenOkojie and @helenlewis for joining the maiden voyage. Also available through Spâ€¦	17827.0	True	full
1177617	1177617	605a169ba80f6c00383515bc	2021-03-23 16:25:57	[{"text":"CryptoNews","indices":[0,11]},{"text":"LatokenApp","indices":[167,178]}]	[{"url":"https://t.co/50uNFnSqql","expanded_url":"https://t.me/latoken_airdrops_bot?start=7dx9q4ew-airdrop_DFN-source_twp79","display_url":"t.me/latoken_airdroâ€¦","indices":[223,246]}]		[]	[]			#CryptoNews: Cryptocurrency exchange LATOKEN registered 100% growth in mobile app downloads in just two months, thaâ€¦ https://t.co/V65qu6qyKY	2.0	True	full
1177618	1177618	605a169ba80f6c00383515ce	2021-03-23 16:25:57	[]	[]	Tue Mar 23 16:24:58 +0000 2021	[]	[{"url":"https://t.co/RC2WiJUw0Y","expanded_url":"http://play.whosfan.com/shared/vote/288/U","display_url":"play.whosfan.com/shared/vote/28â€¦","indices":[153,176]}]	en otras noticias... TAEHYUNG ESTÃ� NOMINADO EN LA CATEGORÃ�A "EL OSITO MÃ�S ADORABLE" EN WHOSFAN y tiene que ganar asÃ­ que vayan a dejar sus tickets ðŸ�»â�• ðŸ–‡https://t.co/RC2WiJUw0Y https://t.co/Rc81vwYN57	5291.0	RT @JNKEVlL: en otras noticias... TAEHYUNG ESTÃ� NOMINADO EN LA CATEGORÃ�A "EL OSITO MÃ�S ADORABLE" EN WHOSFAN y tiene que ganar asÃ­ que vayanâ€¦	253.0	True	full
1177619	1177619	605a169ba80f6c00383515da	2021-03-23 16:25:57	[]	[]	Tue Mar 23 03:48:44 +0000 2021	[]	[{"url":"https://t.co/TBbTfBGKZJ","expanded_url":"https://themalaysianreserve.com/2021/03/23/banks-top-execs-see-higher-pay-in-fy20/","display_url":"themalaysianreserve.com/2021/03/23/banâ€¦","indices":[221,244]}]	Covid-19 didn't dent salaries of Malaysia's banking chiefs. Almost all cashed in for FY20. Maybank's Abdul Farid Alias: RM9.4m, up 10.2% from RM8.43m. Ambank's Sulaiman Mohd Tahir: RM6.64m, up 58% from RM4.2m. 1/2 https://t.co/TBbTfBGKZJ	5426.0	RT @esshimself: Covid-19 didn't dent salaries of Malaysia's banking chiefs. Almost all cashed in for FY20. Maybank's Abdul Farid Alias: Râ€¦	216.0	True	full
1177620	1177620	605a169ba80f6c00383515e2	2021-03-23 16:25:57	[]	[{"url":"https://t.co/5RGlf8nZLO","expanded_url":"https://www.redbubble.com/people/mamoan/shop?artistUserName=mamoan&iaCode=all-departments&priceFilter=price-medium&priceFilter=price-low&sortOrder=top%20selling","display_url":"redbubble.com/people/mamoan/â€¦","indices":[216,239]},{"url":"https://t.co/TBBtGGvNMr","expanded_url":"https://ko-fi.com/mmoguer","display_url":"ko-fi.com/mmoguer","indices…		[]	[]			@iamqweenstorm Hi, these are some of the items I have available. I'm doing my best to help my family financially siâ€¦ https://t.co/DlmD4SRKJv	3106.0	True	full
1177621	1177621	605a169ba80f6c00383515ea	2021-03-23 16:25:58	[]	[]	Tue Mar 23 13:24:18 +0000 2021	[{"text":"Covid19","indices":[29,37]},{"text":"AED","indices":[213,217]}]	[{"url":"https://t.co/BCLT0r9olS","expanded_url":"https://snuep.fr/les-aed-mobilises/actualite/","display_url":"snuep.fr/les-aed-mobiliâ€¦","indices":[248,271]}]	Manque de moyens, prÃ©caritÃ©, #Covid19 : les vies scolaires ne peuvent plus tenir ! Elles sont au bord de lâ€™implosion. Leurs personnels sont en premiÃ¨re ligne tous les jours et aucune rÃ©ponse de @JMBlanquer. Les #AED se mobilisent cette semaine ! https://t.co/BCLT0r9olS	1678.0	RT @SNUEPFSU: Manque de moyens, prÃ©caritÃ©, #Covid19 : les vies scolaires ne peuvent plus tenir ! Elles sont au bord de lâ€™implosion. Leursâ€¦	1681.0	True	full
1177622	1177622	605a169ca80f6c0038351602	2021-03-23 16:25:58	[]	[]	Tue Mar 23 12:24:53 +0000 2021	[]	[{"url":"https://t.co/pszbReWxiN","expanded_url":"https://mm.usembassy.gov/united-states-targets-burmese-military-forces-for-repression-of-pro-democracy-protests/","display_url":"mm.usembassy.gov/united-states-â€¦","indices":[228,251]}]	(1/3) IN CASE YOU MISSED IT: On March 22, @USTreasuryâ€™s Office of Foreign Assets Control (OFAC) sanctioned two individuals and two entities connected to the Burmese military and its violent repression of pro-democracy protests. https://t.co/pszbReWxiN https://t.co/KZXyrwUjqK	51016.0	RT @eAsiaMediaHub: (1/3) IN CASE YOU MISSED IT: On March 22, @USTreasuryâ€™s Office of Foreign Assets Control (OFAC) sanctioned two individuaâ€¦	9.0	True	full
1177623	1177623	605a169ca80f6c0038351608	2021-03-23 16:25:58	[]	[]	Tue Mar 23 02:28:27 +0000 2021	[{"text":"COVID_19","indices":[15,24]}]	[{"url":"https://t.co/VoRj34fdeQ","expanded_url":"http://www.verificovid.mx","display_url":"verificovid.mx","indices":[224,247]}]	La epidemia de #COVID_19 se encuentra a la baja en el paÃ­s ðŸ¦ ðŸ“‰ Â¡Sigamos vacunando a nuestra poblaciÃ³n vulnerable! ðŸ‘µðŸ�½ðŸ‘¨ðŸ�¾â€�ðŸ¦³Â¡Sigamos respetando las medidas de higiene y sana distancia! ðŸ˜·ðŸš§ðŸ›� Consulta las cifras mÃ¡s recientes* en https://t.co/VoRj34fdeQ *22/marzo/2021 https://t.co/BU5dH0T8jH	65497.0	RT @covidmx: La epidemia de #COVID_19 se encuentra a la baja en el paÃ­s ðŸ¦ ðŸ“‰ Â¡Sigamos vacunando a nuestra poblaciÃ³n vulnerable! ðŸ‘µðŸ�½ðŸ‘¨ðŸ�¾â€�ðŸ¦³Â¡Sigamâ€¦	3055.0	True	full
1177624	1177624	605a169ca80f6c0038351616	2021-03-23 16:25:58	[]	[]	Tue Mar 23 15:41:58 +0000 2021	[{"text":"Covid19","indices":[0,8]},{"text":"decÃ¡logo","indices":[29,38]},{"text":"SemanaSanta","indices":[63,75]},{"text":"estrategias","indices":[104,116]},{"text":"TerceraOla","indices":[192,203]},{"text":"HugoLÃ³pezGatell","indices":[205,221]},{"text":"QuÃ©dateEnCasa","indices":[222,236]},{"text":"UsaCubrebocas","indices":[237,251]}]	[{"url":"https://t.co/LMAXVbpJZV","expanded_url":"https://noticiasenfasis.com.mx/coronavirus/lopez-gatell-presenta-decalogo-de-recomendaciones-para-semana-santa/","display_url":"noticiasenfasis.com.mx/coronavirus/loâ€¦","indices":[253,276]}]	#Covid19 @HLGatell presenta #decÃ¡logo de recomendaciones para #SemanaSanta, el cual forma parte de las #estrategias implementadas por las autoridades sanitarias para evitar la tan anticipada #TerceraOla #HugoLÃ³pezGatell #QuÃ©dateEnCasa #UsaCubrebocas https://t.co/LMAXVbpJZV	2875.0	RT @enfasisnoticias: #Covid19 @HLGatell presenta #decÃ¡logo de recomendaciones para #SemanaSanta, el cual forma parte de las #estrategias iâ€¦	212.0	True	full
1177625	1177625	605a169ca80f6c003835161c	2021-03-23 16:25:58	[]	[]	Tue Mar 23 16:21:01 +0000 2021	[{"text":"ROSÃ‰","indices":[80,85]}]	[{"url":"https://t.co/cwigB4BK2Y","expanded_url":"https://mubeat.page.link/bwBW","display_url":"mubeat.page.link/bwBW","indices":[227,250]}]	[ MUBEAT | MUSIC CORE GLOBAL VOTING ] ðŸ“Š 1:20AM KST | 33H | #1 ** â€” 860,577 #2 #ROSÃ‰ â€”676,367 ðŸš¨ ðŸš¨GAP ðŸ”º 184,210 âš ï¸� ðŸ“£ CMON BLINKS ITS BEEN HOURS AND WE ARE STILL STUCK TO 2ND PLACE. COLLECT AND VOTE FOR ROSÃ‰! ðŸ—£ï¸�ðŸ“¢ @BLACKPINK ðŸ”—https://t.co/cwigB4BK2Y https://t.co/dpAeTVEEzT	55742.0	RT @BlinkVotingCrew: [ MUBEAT | MUSIC CORE GLOBAL VOTING ] ðŸ“Š 1:20AM KST | 33H | #1 ** â€” 860,577 #2 #ROSÃ‰ â€”676,367 ðŸš¨ ðŸš¨GAP ðŸ”º 184,210 âš ï¸� ðŸ“£â€¦	1477.0	True	full
1177626	1177626	605a169ca80f6c0038351624	2021-03-23 16:25:58	[]	[]	Tue Mar 23 16:24:03 +0000 2021	[]	[{"url":"https://t.co/bvpzqDBRPl","expanded_url":"https://trib.al/km3aqBQ","display_url":"trib.al/km3aqBQ","indices":[133,156]}]	Pfizer said it has begun human safety testing of a new pill to treat the coronavirus that could be used at the first sign of illness https://t.co/bvpzqDBRPl	7160789.0	RT @business: Pfizer said it has begun human safety testing of a new pill to treat the coronavirus that could be used at the first sign ofâ€¦	29.0	True	full
1177627	1177627	605a169ca80f6c0038351626	2021-03-23 16:25:58	[]	[]	Tue Mar 23 11:25:45 +0000 2021	[]	[{"url":"https://t.co/I0pejxyPvF","expanded_url":"https://twitter.com/T13/status/1374221936004333569","display_url":"twitter.com/T13/status/137â€¦","indices":[142,165]}]	Si para la DC gastarse el 2% del PIB es regatear, no quiero ni imaginar la sustentabilidad macroeconÃ³mica que ofrece su proyecto de gobierno. https://t.co/I0pejxyPvF	2268.0	RT @MiserableProfe: Si para la DC gastarse el 2% del PIB es regatear, no quiero ni imaginar la sustentabilidad macroeconÃ³mica que ofrece suâ€¦	545.0	True	full
1177628	1177628	605a169ca80f6c0038351632	2021-03-23 16:25:58	[]	[]	Tue Mar 23 14:21:33 +0000 2021	[]	[{"url":"https://t.co/3shl8oGbBg","expanded_url":"https://twitter.com/dockaurg/status/1371928784824270849","display_url":"twitter.com/dockaurg/statuâ€¦","indices":[285,308]}]	Politicians continue to push illogical, draconian, harmful policies disguised as â€œsolutionsâ€�. Challenge politicians to give you an objective/quantitative definition for their declared â€œunprecedented pandemicâ€�. They never have &amp; if they still canâ€™t, their â€œsolutionsâ€� are null/void https://t.co/3shl8oGbBg	62554.0	RT @dockaurG: Politicians continue to push illogical, draconian, harmful policies disguised as â€œsolutionsâ€�. Challenge politicians to give yâ€¦	156.0	True	full
1177629	1177629	605a169ca80f6c0038351638	2021-03-23 16:25:58	[]	[]	Tue Mar 23 00:14:40 +0000 2021	[]	[{"url":"https://t.co/7eQkaWogtF","expanded_url":"http://toi.in/4eqCia43/a24gk","display_url":"toi.in/4eqCia43/a24gk","indices":[248,271]}]	Rashmi Samant was so traumatised when she got back to India after a torrent of online abuse at Oxford that she was hospitalised. She is now in India doing her masters online and missing out on the real Oxford experience she had paid thousands for. https://t.co/7eQkaWogtF	13325.0	RT @naomi2009: Rashmi Samant was so traumatised when she got back to India after a torrent of online abuse at Oxford that she was hospitaliâ€¦	541.0	True	full
1177630	1177630	605a169da80f6c0038351652	2021-03-23 16:25:59	[]	[]	Tue Mar 23 16:18:05 +0000 2021	[]	[{"url":"https://t.co/qV8mQloTqg","expanded_url":"https://nyti.ms/3tN9LUs","display_url":"nyti.ms/3tN9LUs","indices":[255,278]}]	New data on troubling neurological symptoms of long Covid: â€œWe are seeing people who are really highly, highly functional individuals, used to multitasking all the time and being on top of their game, but all of a sudden itâ€™s really a struggle for them.â€� https://t.co/qV8mQloTqg	2112348.0	RT @nytimesworld: New data on troubling neurological symptoms of long Covid: â€œWe are seeing people who are really highly, highly functionalâ€¦	148.0	True	full
1177631	1177631	605a169da80f6c003835165a	2021-03-23 16:25:59	[]	[]	Tue Mar 23 06:00:00 +0000 2021	[]	[{"url":"https://t.co/I74kSssp31","expanded_url":"https://www.gmanetwork.com/news/money/companies/780807/jollibee-group-to-vaccinate-workers-for-free/story/","display_url":"gmanetwork.com/news/money/comâ€¦","indices":[137,160]}]	Fast-food restaurant chain Jollibee Group said Tuesday it is setting up a vaccination program for all its employees in the Philippines. https://t.co/I74kSssp31	5862879.0	RT @gmanews: Fast-food restaurant chain Jollibee Group said Tuesday it is setting up a vaccination program for all its employees in the Phiâ€¦	212.0	True	full
1177632	1177632	605a169da80f6c0038351672	2021-03-23 16:25:59	[]	[]	Tue Mar 23 13:02:22 +0000 2021	[]	[{"url":"https://t.co/zMmPzKD1UW","expanded_url":"https://www.gov.uk/government/publications/self-employment-income-support-scheme-grant-extension?&utm_source=l.co_hmrcgovuk&utm_medium=social&utm_campaign=covid19&utm_content=4th_grant_guidance","display_url":"gov.uk/government/pubâ€¦","indices":[171,194]}]	Self-employed and need financial help? The fourth Self-Employment Income Support Scheme (SEISS) grant can offer 80% of 3 months' average trading profits. Find out more: https://t.co/zMmPzKD1UW https://t.co/vzPLDtaDtm	400826.0	RT @HMRCgovuk: Self-employed and need financial help? The fourth Self-Employment Income Support Scheme (SEISS) grant can offer 80% of 3 monâ€¦	2313.0	True	full
1177633	1177633	605a169da80f6c003835168a	2021-03-23 16:25:59	[]	[]	Tue Mar 23 09:24:01 +0000 2021	[{"text":"VacunaCOVID19","indices":[119,133]},{"text":"YoNoMeVacuno","indices":[135,148]}]	[{"url":"https://t.co/9k72lZ0VCJ","expanded_url":"https://twitter.com/RobinDelEspacio/status/1374290082497183745","display_url":"twitter.com/RobinDelEspaciâ€¦","indices":[149,172]}]	ðŸ“¢Importante @RobinDelEspacio informa ðŸ‘‡ Demanda en la Corte Penal Internacional por violaciÃ³n del CÃ³digo de Nuremberg #VacunaCOVID19 #YoNoMeVacuno https://t.co/9k72lZ0VCJ	982.0	RT @GaByNnia: ðŸ“¢Importante @RobinDelEspacio informa ðŸ‘‡ Demanda en la Corte Penal Internacional por violaciÃ³n del CÃ³digo de Nuremberg #Vacunâ€¦	1901.0	True	full
1177634	1177634	605a169da80f6c003835168c	2021-03-23 16:25:59	[]	[]	Tue Mar 23 14:29:58 +0000 2021	[{"text":"HelpIsHere","indices":[94,105]}]	[{"url":"https://t.co/9YB86fusVE","expanded_url":"https://apnews.com/article/joe-biden-personal-taxes-ohio-coronavirus-pandemic-e38fc1b207515b281be23e90b424deb4","display_url":"apnews.com/article/joe-biâ€¦","indices":[185,208]}]	Today, on the anniversary of the Affordable Care Act, @POTUS will be in Ohio highlighting how #HelpIsHere with lower health care costs because of the American Rescue Plan. It's a BFD. https://t.co/9YB86fusVE	5223.0	RT @MattHill46: Today, on the anniversary of the Affordable Care Act, @POTUS will be in Ohio highlighting how #HelpIsHere with lower healthâ€¦	112.0	True	full
1177635	1177635	605a169da80f6c00383516a0	2021-03-23 16:26:00	[]	[]	Tue Mar 23 13:04:57 +0000 2021	[]	[{"url":"https://t.co/QTz9GPuP4T","expanded_url":"https://twitter.com/afpespanol/status/1374179322894880771","display_url":"twitter.com/afpespanol/staâ€¦","indices":[260,283]}]	Medidas como esta se replican en todo el mundo dada la mayor propagaciÃ³n de las nuevas variantes del COVID. Lo que no hay en otras partes son aspirantes a la presidencia criticÃ¡ndolo y pidiendo que â€œabran las iglesiasâ€�. A ver si aprendes algo, @KeikoFujimori. https://t.co/QTz9GPuP4T	108107.0	RT @hurgamemoriaPE: Medidas como esta se replican en todo el mundo dada la mayor propagaciÃ³n de las nuevas variantes del COVID. Lo que no hâ€¦	28.0	True	full
1177636	1177636	605a169da80f6c00383516aa	2021-03-23 16:26:00	[]	[]	Tue Mar 23 16:25:00 +0000 2021	[{"text":"Astrazeneca","indices":[25,37]},{"text":"Oxford","indices":[53,60]},{"text":"Impfungen","indices":[155,165]},{"text":"CoronavirusDE","indices":[166,180]}]	[{"url":"https://t.co/vvgaYeVDff","expanded_url":"https://www.fr.de/politik/astrazeneca-thrombose-ursache-gegenmittel-impfstoff-corona-impfung-gesundheit-zweifel-studie-zr-90242674.html","display_url":"fr.de/politik/astrazâ€¦","indices":[182,205]}]	Laut US-Expert:innen hat #Astrazeneca in einer neuen #Oxford-Studie veraltete Daten benutzt. Der Konzern will nun aktuelle Wirksamkeitsdaten nachliefern. #Impfungen #CoronavirusDE https://t.co/vvgaYeVDff	206873.0	RT @fr: Laut US-Expert:innen hat #Astrazeneca in einer neuen #Oxford-Studie veraltete Daten benutzt. Der Konzern will nun aktuelle Wirksamkâ€¦	44.0	True	full
1177637	1177637	605a169ea80f6c00383516ac	2021-03-23 16:26:00	[]	[]	Tue Mar 23 15:55:46 +0000 2021	[{"text":"ActivosContraElVirus","indices":[89,110]}]	[{"url":"https://t.co/g9gpLprerP","expanded_url":"https://www.vtv.gob.ve/ops-alerta-terrible-alza-covid-19-brasil-golpea-vecinos/","display_url":"vtv.gob.ve/ops-alerta-terâ€¦","indices":[112,135]}]	OPS alerta sobre "terrible" alza de COVID-19 en Brasil que tambiÃ©n golpea a sus vecinos #ActivosContraElVirus https://t.co/g9gpLprerP https://t.co/EyQ9KZdyoo	1816054.0	RT @VTVcanal8: OPS alerta sobre "terrible" alza de COVID-19 en Brasil que tambiÃ©n golpea a sus vecinos #ActivosContraElVirus https://t.coâ€¦	2016.0	True	full
1177638	1177638	605a169ea80f6c00383516bc	2021-03-23 16:26:00	[]	[]	Mon Mar 22 07:00:50 +0000 2021	[]	[{"url":"https://t.co/5B1LrdgObc","expanded_url":"http://bit.ly/2O2nrsW","display_url":"bit.ly/2O2nrsW","indices":[121,144]},{"url":"https://t.co/EhN6W3Lpgw","expanded_url":"https://t.me/glitchprotocol","display_url":"t.me/glitchprotocol","indices":[160,183]},{"url":"https://t.co/n3UzKV5iNk","expanded_url":"https://help.hoozh.com/hc/en-us/articles/900006228243","display_url":"help.hoozh.com/hc/en…	ðŸš€ $GLCH(Glitch Protocol) listing bonus on Hoo âœ…Follow+RT+Like @Hoo_exchange @GlitchProtocol âœ…Tag 3 friends âœ…Join Hoo TG https://t.co/5B1LrdgObc âœ…Join $GLCH TG https://t.co/EhN6W3Lpgw â�°10 ppl*$10 in GLCH+1 ppl*$50 in GLCH to 15:00, 25/03, (UTC+8) ðŸ‘‰https://t.co/n3UzKV5iNk https://t.co/hZurwEsWmM	19763.0	RT @Hoo_exchange: ðŸš€ $GLCH(Glitch Protocol) listing bonus on Hoo âœ…Follow+RT+Like @Hoo_exchange @GlitchProtocol âœ…Tag 3 friends âœ…Join Hoo TGâ€¦	13.0	True	full
1177639	1177639	605a169ea80f6c00383516d0	2021-03-23 16:26:00	[]	[]	Wed Mar 03 00:40:33 +0000 2021	[]	[{"url":"https://t.co/mIbevsSZjy","expanded_url":"https://bit.ly/384CfAE","display_url":"bit.ly/384CfAE","indices":[172,195]}]	During the ongoing COVID-19 pandemic, many of us in the USA and Canada are desperate to enjoy traveling South of the Border. Weâ€™re suffering from significant withdrawals. https://t.co/mIbevsSZjy https://t.co/5uy0uYXqE3	215.0	RT @MexicoInsure: During the ongoing COVID-19 pandemic, many of us in the USA and Canada are desperate to enjoy traveling South of the Bordâ€¦	18.0	True	full
1177640	1177640	605a169ea80f6c00383516dc	2021-03-23 16:26:00	[]	[]	Tue Mar 23 16:01:00 +0000 2021	[{"text":"PerspektiveKultur","indices":[194,212]}]	[{"url":"https://t.co/VzucxwoisT","expanded_url":"https://www.berliner-philharmoniker.de/en/titelgeschichten/20202021/pilot-project/","display_url":"berliner-philharmoniker.de/en/titelgeschiâ€¦","indices":[244,267]}]	Last weekend, we finally welcomed back our beloved audience for a pilot project with 1000 guests, who were tested with SARS-CoV-2 antigen tests before the concert. ðŸ˜· What an emotional evening! #PerspektiveKultur @SenKultEu @GMOrch Learn more: https://t.co/VzucxwoisT https://t.co/Vudv3tEI7Y	156142.0	RT @BerlinPhil: Last weekend, we finally welcomed back our beloved audience for a pilot project with 1000 guests, who were tested with SARSâ€¦	269.0	True	full
1177641	1177641	605a169ea80f6c00383516e6	2021-03-23 16:26:01	[]	[]	Tue Mar 23 15:21:03 +0000 2021	[{"text":"vegan","indices":[22,28]}]	[{"url":"https://t.co/Yp1gkuBYMx","expanded_url":"http://MillionDollarVegan.com/Pandemics-Animal-Agriculture/","display_url":"MillionDollarVegan.com/Pandemics-Animâ€¦","indices":[174,197]}]	What excuse to not go #vegan is worth the risk of another year in quarantine? The next viral outbreak is a matter of 'when' not 'if', unless we change our eating habits. ðŸ˜· https://t.co/Yp1gkuBYMx ðŸ’š @DBelardoMD https://t.co/JOwIotDt0e	4136.0	RT @1mDollarVegan: What excuse to not go #vegan is worth the risk of another year in quarantine? The next viral outbreak is a matter of 'wâ€¦	798.0	True	full
1177642	1177642	605a169ea80f6c0038351700	2021-03-23 16:26:01	[]	[]	Tue Mar 23 09:29:14 +0000 2021	[]	[{"url":"https://t.co/iJxGy9Igaq","expanded_url":"https://twitter.com/colrichardkemp/status/1374285774032625664","display_url":"twitter.com/colrichardkempâ€¦","indices":[282,305]}]	In the post-COVID economy, many of the 10K+ who wonâ€™t be joining the forces will instead be paid by the taxpayer to be unemployed. Surely now, more than ever, is the time to create employment by increasing the size of the forces, both in interests of defence &amp; social cohesion. https://t.co/iJxGy9Igaq	48272.0	RT @COLRICHARDKEMP: In the post-COVID economy, many of the 10K+ who wonâ€™t be joining the forces will instead be paid by the taxpayer to beâ€¦	7.0	True	full
1177643	1177643	605a169ea80f6c0038351702	2021-03-23 16:26:01	[]	[]	Tue Mar 23 16:00:36 +0000 2021	[]	[{"url":"https://t.co/WMmMJhmsVI","expanded_url":"https://www.bbc.co.uk/programmes/m000tjgb","display_url":"bbc.co.uk/programmes/m00â€¦","indices":[228,251]}]	Tonight I will be on @BBCOne's 'Lockdown Live: What Next?', reflecting on the first anniversary of the UK's national lockdown and thinking about the sort of society we want to be after the pandemic. Watch at 7pm this evening: https://t.co/WMmMJhmsVI	159971.0	RT @JustinWelby: Tonight I will be on @BBCOne's 'Lockdown Live: What Next?', reflecting on the first anniversary of the UK's national lockdâ€¦	909.0	True	full
1177644	1177644	605a169ea80f6c0038351704	2021-03-23 16:26:01	[]	[]	Tue Mar 23 14:12:28 +0000 2021	[]	[{"url":"https://t.co/0B40kCfUTV","expanded_url":"https://twitter.com/elleprovocateur/status/1374067462573072388?s=20","display_url":"twitter.com/elleprovocateuâ€¦","indices":[144,167]}]	Today they force children as young as 12 months to undergo same experimental medical procedures breaking NUREMBERG CODE and all ethical norms. https://t.co/0B40kCfUTV	510.0	RT @Zis1941: Today they force children as young as 12 months to undergo same experimental medical procedures breaking NUREMBERG CODE and alâ€¦	1766.0	True	full
1177645	1177645	605a169ea80f6c003835170c	2021-03-23 16:26:01	[{"text":"QuedateEnCasa","indices":[107,121]},{"text":"UsaCubrebocas","indices":[123,137]},{"text":"LavateLasManos","indices":[139,154]}]	[{"url":"https://t.co/NGfg0LKNCh","expanded_url":"https://cutt.ly/4xmdDsT","display_url":"cutt.ly/4xmdDsT","indices":[83,106]}]		[]	[]			La extracciÃ³n de recursos minerales en asteroides pronto podrÃ­a ser realidad. â›�â˜„ï¸� https://t.co/NGfg0LKNChâ€¦ https://t.co/DexvOfPAIL	16049.0	True	full
1177646	1177646	605a169fa80f6c0038351712	2021-03-23 16:26:01	[]	[]	Tue Mar 23 16:07:43 +0000 2021	[{"text":"lockdownanniversary","indices":[256,276]}]	[{"url":"https://t.co/pG9GM4AAyX","expanded_url":"https://tinyurl.com/UoEUA-CC-19","display_url":"tinyurl.com/UoEUA-CC-19","indices":[232,255]}]	Edinburgh University Community:Â the CRC Archive would like to preserve your pandemic story as part of the Universityâ€™s memory through the Collecting Covid-19 Initiative. If you have something to share, click this link to take part: https://t.co/pG9GM4AAyX #lockdownanniversary https://t.co/OXlnYZmoC8	3769.0	RT @CRC_EdUni: Edinburgh University Community:Â the CRC Archive would like to preserve your pandemic story as part of the Universityâ€™s memorâ€¦	41.0	True	full
1177647	1177647	605a169fa80f6c0038351714	2021-03-23 16:26:01	[]	[]	Sun Mar 21 14:00:20 +0000 2021	[{"text":"Airdrop","indices":[6,14]},{"text":"Airdrops","indices":[229,238]},{"text":"crypto","indices":[239,246]},{"text":"STC","indices":[247,251]},{"text":"Bitcoin","indices":[252,260]},{"text":"AirdropDet","indices":[261,272]}]	[{"url":"https://t.co/QydYLfB3zE","expanded_url":"https://t.me/SafetheChildrenAirdropBot","display_url":"t.me/SafetheChildreâ€¦","indices":[119,142]},{"url":"https://t.co/XB93LMlOhR","expanded_url":"https://youtu.be/rL5Z4UG2u2E","display_url":"youtu.be/rL5Z4UG2u2E","indices":[204,227]}]	ðŸ”� New #Airdrop: Safe The Children ðŸ’²Reward: Up to 100 STC [~$15]+10 STC [~$1.5] per referral ðŸ”´ Start the airdrop bot: https://t.co/QydYLfB3zE ðŸ”˜ Do the tasks on the bot and submit your data. ðŸ”˜ Details: https://t.co/XB93LMlOhR #Airdrops #crypto #STC #Bitcoin #AirdropDet https://t.co/jjEmdL3usc	272516.0	RT @AirdropDet: ðŸ”� New #Airdrop: Safe The Children ðŸ’²Reward: Up to 100 STC [~$15]+10 STC [~$1.5] per referral ðŸ”´ Start the airdrop bot: httpâ€¦	10.0	True	full
1177648	1177648	605a169fa80f6c0038351726	2021-03-23 16:26:01	[]	[]	Tue Mar 23 14:00:42 +0000 2021	[]	[{"url":"https://t.co/12dOgXdcHY","expanded_url":"https://clar.in/31bLHyh?fromRef=twitter","display_url":"clar.in/31bLHyh?fromReâ€¦","indices":[249,272]}]	Que vergÃ¼enza vivir en un paÃ­s donde pasan estas cosas . Los votantes de @alferdez la gente de bien los llamaba ... acÃ¡ los tenes. Este delincuente fue beneficiado por el gobierno en la pandemia", la angustia de la hija de la psicÃ³loga asesinada - https://t.co/12dOgXdcHY	23577.0	RT @veroloren: Que vergÃ¼enza vivir en un paÃ­s donde pasan estas cosas . Los votantes de @alferdez la gente de bien los llamaba ... acÃ¡ losâ€¦	1871.0	True	full
1177649	1177649	605a169fa80f6c003835173c	2021-03-23 16:26:01	[]	[]	Tue Mar 23 10:21:30 +0000 2021	[]	[{"url":"https://t.co/cHskZrPLl5","expanded_url":"https://www.google.com/amp/s/amp.elmundo.es/baleares/2021/03/22/6058c482fdddff9c0d8b471a.html","display_url":"google.com/amp/s/amp.elmuâ€¦","indices":[193,216]}]	No es a Franco. Es a EspaÃ±a a la que odian. Toda su historia, sus gestas, sus hÃ©roes... su futuro. Son tan mediocres y miserables que se sienten agredidos por cualquier recuerdo de grandeza. https://t.co/cHskZrPLl5	568413.0	RT @Santi_ABASCAL: No es a Franco. Es a EspaÃ±a a la que odian. Toda su historia, sus gestas, sus hÃ©roes... su futuro. Son tan mediocres yâ€¦	162.0	True	full
1177650	1177650	605a169fa80f6c0038351744	2021-03-23 16:26:01	[]	[]	Tue Mar 23 16:21:35 +0000 2021	[]	[{"url":"https://t.co/aZGcpyIXA3","expanded_url":"https://www.lci.fr/culture/moundir-atteint-du-covid-19-l-ex-candidat-de-koh-lanta-place-sous-oxygene-2181516.html","display_url":"lci.fr/culture/moundiâ€¦","indices":[177,200]}]	ðŸ”µðŸ‡«ðŸ‡·PEOPLE - Star de la tÃ©lÃ©-rÃ©alitÃ©, lâ€™ex-candidat de Â«Â Koh-LantaÂ Â» Moundir, 47 ans, a dÃ» Ãªtre hospitalisÃ© et placÃ© sous oxygÃ¨ne suite Ã sa contamination par le Covid-19 (LCI). https://t.co/aZGcpyIXA3	22658.0	RT @LeGlobe_info: ðŸ”µðŸ‡«ðŸ‡·PEOPLE - Star de la tÃ©lÃ©-rÃ©alitÃ©, lâ€™ex-candidat de Â«Â Koh-LantaÂ Â» Moundir, 47 ans, a dÃ» Ãªtre hospitalisÃ© et placÃ© sousâ€¦	33.0	True	full
1177651	1177651	605a169fa80f6c0038351748	2021-03-23 16:26:01	[]	[]	Tue Mar 23 14:49:51 +0000 2021	[]	[{"url":"https://t.co/694UosvhEJ","expanded_url":"https://cnn.it/3177W8E","display_url":"cnn.it/3177W8E","indices":[219,242]}]	Prince Harry has joined Silicon Valley startup BetterUp as its chief impact officer. The company, which provides coaching and mental health services to clients, lists the Duke of Sussex as part of its leadership team. https://t.co/694UosvhEJ	53308663.0	RT @CNN: Prince Harry has joined Silicon Valley startup BetterUp as its chief impact officer. The company, which provides coaching and menâ€¦	138.0	True	full
1177652	1177652	605a169fa80f6c0038351768	2021-03-23 16:26:02	[]	[]	Tue Mar 02 14:28:34 +0000 2021	[]	[{"url":"https://t.co/jr4vZ3sqNd","expanded_url":"https://www.inc.com/jason-aten/clubhouse-is-recording-your-conversations-thats-not-even-its-worst-privacy-problem.html","display_url":"inc.com/jason-aten/cluâ€¦","indices":[250,273]}]	1. Clubhouse is recording your audio 2. You can't delete information other people share about you. 3. You can't just delete your account. 4. They can share your personal information without notifying you. 5. Clubhouse is tracking you. Fun times! https://t.co/jr4vZ3sqNd	5068.0	RT @sa0un: 1. Clubhouse is recording your audio 2. You can't delete information other people share about you. 3. You can't just delete yourâ€¦	1085.0	True	full
1177653	1177653	605a16a0a80f6c003835176a	2021-03-23 16:26:02	[{"text":"COVID19","indices":[69,77]}]	[{"url":"https://t.co/zpJZkVWrk8","expanded_url":"https://register.gotowebinar.com/register/1134314882604468238","display_url":"register.gotowebinar.com/register/11343â€¦","indices":[249,272]}]		[]	[]			Join us for this LIVE webinar and Q&amp;A on 3.24.21, for updates on #COVID19 safety practices, vaccinations, Early Chiâ€¦ https://t.co/PvuC5Bp8Z7	2494.0	True	full
1177654	1177654	605a16a0a80f6c003835176e	2021-03-23 16:26:02	[]	[]	Tue Mar 23 10:17:42 +0000 2021	[{"text":"EducadoresSocialsCOEESCV","indices":[1,26]},{"text":"8CongresoEduso","indices":[57,72]},{"text":"EducaciÃ³nSocial","indices":[122,138]}]	[{"url":"https://t.co/EE409Kmmyc","expanded_url":"http://www.congresoeducacionsocial.org","display_url":"congresoeducacionsocial.org","indices":[254,277]}]	ðŸ“£#EducadoresSocialsCOEESCV â€¼ï¸�Ya puedes inscribirte en el #8CongresoEduso â€¼ï¸� ðŸ‘‰ 20 al 25 septiembre, Zaragoza. ðŸ—£ï¸� Lema â€œ#EducaciÃ³nSocial: Dignidad y Derechos en tiempos de pandemiaâ€� ðŸ˜·Inicialmente Online, presencial segÃºn situaciÃ³n. ðŸ‘©â€�ðŸ’» InscrÃ­bete: https://t.co/EE409Kmmyc https://t.co/OsXPTVtKmU	1935.0	RT @coeescv: ðŸ“£#EducadoresSocialsCOEESCV â€¼ï¸�Ya puedes inscribirte en el #8CongresoEduso â€¼ï¸� ðŸ‘‰ 20 al 25 septiembre, Zaragoza. ðŸ—£ï¸� Lema â€œ#Eduâ€¦	96.0	True	full
1177655	1177655	605a16a0a80f6c0038351778	2021-03-23 16:26:02	[]	[]	Tue Mar 23 14:41:21 +0000 2021	[]	[{"url":"https://t.co/INVliSjeUe","expanded_url":"https://saude.estadao.com.br/noticias/geral,ele-disse-que-queria-o-remedio-do-bolsonaro-diz-filha-de-paciente-que-pediu-kit-covid,70003656980","display_url":"saude.estadao.com.br/noticias/geralâ€¦","indices":[248,271]}]	Contamos a histÃ³ria de um paciente que recebeu o kit covid mesmo sem ter sintomas nem teste positivo (ele sÃ³ tinha tido contato com um infectado). Tomou os remÃ©dios, inclusive corticoides, mas foi internado, teve duas paradas cardÃ­acas e morreu. https://t.co/INVliSjeUe	8524.0	RT @Cambricoli: Contamos a histÃ³ria de um paciente que recebeu o kit covid mesmo sem ter sintomas nem teste positivo (ele sÃ³ tinha tido conâ€¦	472.0	True	full
1177656	1177656	605a16a0a80f6c0038351780	2021-03-23 16:26:02	[]	[]	Tue Mar 23 12:11:35 +0000 2021	[]	[{"url":"https://t.co/o0tzBRwlkI","expanded_url":"http://ow.ly/9oGc30rBKre","display_url":"ow.ly/9oGc30rBKre","indices":[106,129]}]	Alemania anuncia un confinamiento estricto en Semana Santa; 'tenemos una nueva pandemia', advierte Merkel https://t.co/o0tzBRwlkI https://t.co/4kOjOGLr52	8832013.0	RT @AristeguiOnline: Alemania anuncia un confinamiento estricto en Semana Santa; 'tenemos una nueva pandemia', advierte Merkel https://t.coâ€¦	5.0	True	full
1177657	1177657	605a16a0a80f6c0038351794	2021-03-23 16:26:02	[]	[]	Tue Mar 09 15:12:31 +0000 2021	[{"text":"windenergy","indices":[39,50]}]	[{"url":"https://t.co/EbNvfdvlFl","expanded_url":"https://www.greenbiz.com/article/just-energy-transition-action-developing-1g-wind-power-tribes","display_url":"greenbiz.com/article/just-eâ€¦","indices":[217,240]}]	In partnering with Apex to harness the #windenergy resource of its ancestral lands, the Oceti Sakowin Power Authority and Lakota Sioux people are building economic sovereignty in alignment with their cultural values. https://t.co/EbNvfdvlFl	2206.0	RT @ApexCleanEnergy: In partnering with Apex to harness the #windenergy resource of its ancestral lands, the Oceti Sakowin Power Authorityâ€¦	1311.0	True	full
1177658	1177658	605a16a0a80f6c0038351796	2021-03-23 16:26:02	[]	[]	Tue Mar 23 16:25:08 +0000 2021	[{"text":"AR","indices":[0,3]},{"text":"Crypto","indices":[64,71]},{"text":"future","indices":[79,86]}]	[{"url":"https://t.co/x564HTVeLV","expanded_url":"https://cutt.ly/MustSeeTrillionWorthBitcoinDemand","display_url":"cutt.ly/MustSeeTrillioâ€¦","indices":[135,158]}]	#AR-15 Do you think there could be no problems with transacting #Crypto in the #future? This news might get you hooked. Sponsored Post https://t.co/x564HTVeLV Some crypto enthusiasts might believe that it is the currency of the future. Check disclaimer in profile &amp; landing page.	56.0	RT @SunnyRo02089154: #AR-15 Do you think there could be no problems with transacting #Crypto in the #future? This news might get you hookedâ€¦	72.0	True	full
1177659	1177659	605a16a0a80f6c003835179c	2021-03-23 16:26:02	[]	[{"url":"https://t.co/g9egXF5Iyl","expanded_url":"https://abcaeronautico.com/viajes-a-estados-unidos-desde-ecuador-se-recuperan/","display_url":"abcaeronautico.com/viajes-a-estadâ€¦","indices":[185,208]}]		[]	[]			ðŸ‡ªðŸ‡¨ Â¿Planeas viajar a Estados Unidos? Un aÃ±o despuÃ©s de la pandemia, casi todas las rutas entre Estados Unidos y Ecâ€¦ https://t.co/fvyM8Pfy2f	1612.0	True	full
1177660	1177660	605a16a0a80f6c00383517a6	2021-03-23 16:26:02	[]	[{"url":"https://t.co/mwn2t2XF6T","expanded_url":"https://cutt.ly/Oxmfpv9","display_url":"cutt.ly/Oxmfpv9","indices":[226,249]}]		[]	[]			O prefeito de JaboatÃ£o dos Guararapes, Anderson Ferreira (PL-PE), anunciou, no Ãºltimo sÃ¡bado, 20, em suas redes socâ€¦ https://t.co/EVIo1Htpdr	2046.0	True	full
1177661	1177661	605a16a0a80f6c00383517b8	2021-03-23 16:26:03	[]	[]	Tue Mar 23 09:50:08 +0000 2021	[]	[{"url":"https://t.co/6degzfWboJ","expanded_url":"https://nuevatribuna.publico.es/articulo/actualidad/diazayuso-cronologia-pandemia-1001motivos-juzgarla-covdi19-madrid/20210322132355185890.html","display_url":"nuevatribuna.publico.es/articulo/actuaâ€¦","indices":[255,278]}]	Mis tÃ­os murieron en su residencia a primeros de abril 20. No les tocaba morir aÃºn. Pagaron con sus vidas la insoportable negligencia de esta tipa y su nefasta gestiÃ³n de CM Ayuso, cronologÃ­a de una pandemia (o los 1.001 motivos para echarla y juzgarla) https://t.co/6degzfWboJ	455.0	RT @elenotiss: Mis tÃ­os murieron en su residencia a primeros de abril 20. No les tocaba morir aÃºn. Pagaron con sus vidas la insoportable neâ€¦	899.0	True	full
1177662	1177662	605a16a0a80f6c00383517bc	2021-03-23 16:26:03	[{"text":"GregoryArthurDonohue","indices":[256,277]}]	[{"url":"https://t.co/KHpjk6aIB4","expanded_url":"https://www.cruisehive.com/which-cruise-lines-have-a-covid-vaccine-requirement/46930?utm_source=dlvr.it&utm_medium=twitter","display_url":"cruisehive.com/which-cruise-lâ€¦","indices":[232,255]}]		[]	[]			Which Cruise Lines Have a COVID Vaccine Requirement?: Find out which cruise lines require guests or crew to be vaccâ€¦ https://t.co/lhbqdAO2Pa	38.0	True	full
1177663	1177663	605a16a0a80f6c00383517c0	2021-03-23 16:26:03	[]	[]	Tue Mar 23 16:25:04 +0000 2021	[]	[{"url":"https://t.co/RMSikvcg2t","expanded_url":"https://www.politico.eu/article/merkel-announces-hard-lockdown-for-germany-during-easter-holidays/amp/","display_url":"politico.eu/article/merkelâ€¦","indices":[185,208]}]	Over a year into the pandemic, Germany is locking down and ramping up testing to curb â€œexponentialâ€� growth in cases. They are so lucky that they have a scientist running their country! https://t.co/RMSikvcg2t	4952.0	RT @danielkotzin: Over a year into the pandemic, Germany is locking down and ramping up testing to curb â€œexponentialâ€� growth in cases. Theyâ€¦	179.0	True	full
1177664	1177664	605a16a1a80f6c00383517d2	2021-03-23 16:26:03	[]	[]	Tue Mar 23 12:02:29 +0000 2021	[{"text":"cdnpoli","indices":[267,275]}]	[{"url":"https://t.co/rsB8ZsD8ln","expanded_url":"http://blacklocks.ca/warehoused-700","display_url":"blacklocks.ca/warehoused-700","indices":[176,199]}]	Feds paid $700M for pandemic ventilators they didnâ€™t need, MPs told at @HoCCommittees. 98% of rush orders thru sole-sourced contracts were warehoused. 2% shipped to hospitals. https://t.co/rsB8ZsD8lnâ€¦ @GovCanHealth Cindy Evans @PSPC_SPAC Michael Mills @PierrePaulHus #cdnpoli https://t.co/c3PrJ3BUYJ	9642.0	RT @hollyanndoan: Feds paid $700M for pandemic ventilators they didnâ€™t need, MPs told at @HoCCommittees. 98% of rush orders thru sole-sourcâ€¦	42.0	True	full
1177665	1177665	605a16a1a80f6c00383517d6	2021-03-23 16:26:03	[]	[]	Tue Mar 23 16:22:21 +0000 2021	[]	[{"url":"https://t.co/tv0uJ1h6dn","expanded_url":"https://covid19.healthdata.org/paraguay?view=total-deaths&tab=trend","display_url":"covid19.healthdata.org/paraguay?view=â€¦","indices":[255,278]}]	Miren estas proyecciones para mediados de aÃ±o en PY. &gt;8K fallecidos para finales de Julio. Mejor escenario posible &gt;7K ESTO es lo verdaderamente importante, que no te jodan con sus fantasÃ­as de vÃ­ctimas. Este gobierno colorado es el victimario. https://t.co/tv0uJ1h6dn https://t.co/9mr4T0szf3	18902.0	RT @guilleramirez: Miren estas proyecciones para mediados de aÃ±o en PY. &gt;8K fallecidos para finales de Julio. Mejor escenario posible &gt;7Kâ€¦	706.0	True	full
1177666	1177666	605a16a1a80f6c00383517d8	2021-03-23 16:26:03	[]	[{"url":"https://t.co/ITkp7Wr2BB","expanded_url":"https://trib.al/5Kff4XV","display_url":"trib.al/5Kff4XV","indices":[196,219]}]		[]	[]			The National Guard was sent into prisons to cover shifts for COVID-positive guards, with little training. Some usedâ€¦ https://t.co/lmKZ9oIffY	113580.0	True	full
1177667	1177667	605a16a1a80f6c00383517e4	2021-03-23 16:26:03	[]	[]	Tue Mar 23 16:01:07 +0000 2021	[]	[{"url":"https://t.co/CIBFAuUYJz","expanded_url":"http://apne.ws/8tADU37","display_url":"apne.ws/8tADU37","indices":[255,278]}]	Facebook allowed pages and groups, many tied to QAnon and militia movements, to glorify violence during the 2020 election, a group found. Many of these groups are still active on the platform. Facebook says the report distorts its work against extremism. https://t.co/CIBFAuUYJz	15119052.0	RT @AP: Facebook allowed pages and groups, many tied to QAnon and militia movements, to glorify violence during the 2020 election, a groupâ€¦	0.0	True	full
1177668	1177668	605a16a1a80f6c00383517f0	2021-03-23 16:26:03	[]	[]	Tue Mar 02 14:28:34 +0000 2021	[]	[{"url":"https://t.co/jr4vZ3sqNd","expanded_url":"https://www.inc.com/jason-aten/clubhouse-is-recording-your-conversations-thats-not-even-its-worst-privacy-problem.html","display_url":"inc.com/jason-aten/cluâ€¦","indices":[250,273]}]	1. Clubhouse is recording your audio 2. You can't delete information other people share about you. 3. You can't just delete your account. 4. They can share your personal information without notifying you. 5. Clubhouse is tracking you. Fun times! https://t.co/jr4vZ3sqNd	5068.0	RT @sa0un: 1. Clubhouse is recording your audio 2. You can't delete information other people share about you. 3. You can't just delete yourâ€¦	827.0	True	full
1177669	1177669	605a16a1a80f6c0038351800	2021-03-23 16:26:03	[]	[]	Tue Mar 23 16:12:16 +0000 2021	[]	[{"url":"https://t.co/CBHNwD2Fmi","expanded_url":"http://Heidi.news","display_url":"Heidi.news","indices":[107,130]},{"url":"https://t.co/2Neigh8aLc","expanded_url":"https://www.heidi.news/sante/le-site-abritant-les-donnees-de-vaccination-covid-de-240-000-personnes-suspendu-de-force","display_url":"heidi.news/sante/le-site-â€¦","indices":[131,154]}]	Incroyable !!! ðŸ¤¯Le site abritant les donnÃ©es de vaccination Covid de 240'000 personnes suspendu de force - https://t.co/CBHNwD2Fmi https://t.co/2Neigh8aLc	227.0	RT @Sonia_2504: Incroyable !!! ðŸ¤¯Le site abritant les donnÃ©es de vaccination Covid de 240'000 personnes suspendu de force - https://t.co/CBHâ€¦	591.0	True	full
1177670	1177670	605a16a1a80f6c0038351808	2021-03-23 16:26:03	[]	[]	Tue Mar 23 13:47:58 +0000 2021	[]	[{"url":"https://t.co/mWnPDGaPTt","expanded_url":"https://www.google.com/amp/s/indianexpress.com/elections/o-rajagopal-left-seems-to-have-a-slight-edge-people-are-afraid-of-associating-with-congress-its-a-sinking-ship-7239706/lite/","display_url":"google.com/amp/s/indianexâ€¦","indices":[257,280]}]	Why is BJP not being able to find political space in Kerala? There is 90% literacy in Kerala. They are thinking, they are argumentative. These are habits of educated people. That is 1 issue - O Rajagopal, lone BJP MLA from Kerala. This speaks volumes :) https://t.co/mWnPDGaPTt	66565.0	RT @t_d_h_nair: Why is BJP not being able to find political space in Kerala? There is 90% literacy in Kerala. They are thinking, they areâ€¦	968.0	True	full
1177671	1177671	605a16a1a80f6c003835180c	2021-03-23 16:26:04	[]	[]	Tue Mar 23 13:43:05 +0000 2021	[]	[{"url":"https://t.co/Na1jAPIUrQ","expanded_url":"https://www.eldiario.es/economia/banco-espana-constata-deterioro-crecimiento-economico-tercera-ola-pandemia_1_7336229.html","display_url":"eldiario.es/economia/bancoâ€¦","indices":[189,212]}]	La tercera ola de la pandemia y el retraso en la ejecuciÃ³n de los fondos europeos deterioran el PIB de 2021, segÃºn el Banco de EspaÃ±a El crecimiento previsto para 2021 cae del 6,8% al 6% https://t.co/Na1jAPIUrQ	1073558.0	RT @iescolar: La tercera ola de la pandemia y el retraso en la ejecuciÃ³n de los fondos europeos deterioran el PIB de 2021, segÃºn el Banco dâ€¦	713.0	True	full
1177672	1177672	605a16a1a80f6c0038351816	2021-03-23 16:26:04	[]	[]	Tue Mar 23 13:39:27 +0000 2021	[{"text":"SchoolCasereports","indices":[119,137]}]	[{"url":"https://t.co/B6PQIT0j8E","expanded_url":"https://www.ipswichstar.co.uk/news/education/morland-school-closes-in-ipswich-after-coronavirus-cases-7845286","display_url":"ipswichstar.co.uk/news/educationâ€¦","indices":[139,162]}]	Ipswich's Morland Primary School closes after Covid cases | East Anglian Daily Times â�¦@Parents_Utdâ�© â�¦@SafeEdForAll_UKâ�© #SchoolCasereports https://t.co/B6PQIT0j8E	3977.0	RT @DmodosCutter: Ipswich's Morland Primary School closes after Covid cases | East Anglian Daily Times â�¦@Parents_Utdâ�© â�¦@SafeEdForAll_UKâ�© #Sâ€¦	2120.0	True	full
1177673	1177673	605a16a2a80f6c0038351842	2021-03-23 16:26:04	[]	[]	Tue Mar 23 14:10:59 +0000 2021	[]	[{"url":"https://t.co/WunSNWrBSC","expanded_url":"https://www.star-telegram.com/news/nation-world/national/article250129029.html","display_url":"star-telegram.com/news/nation-woâ€¦","indices":[229,252]}]	Another goddamned Texan conspiracy theorist, believed the trucks carrying vaccine actually had kidnapped children in them. Mentally ill, had guns and a driverâ€™s license. But itâ€™s terrified refugees who are the security threat. https://t.co/WunSNWrBSC	1009661.0	RT @KeithOlbermann: Another goddamned Texan conspiracy theorist, believed the trucks carrying vaccine actually had kidnapped children in thâ€¦	42.0	True	full
1177674	1177674	605a16a2a80f6c0038351852	2021-03-23 16:26:05	[]	[{"url":"https://t.co/Oiit5e1nj3","expanded_url":"https://www.shropshirestar.com/news/health/coronavirus-covid19/2021/03/23/another-two-covid-deaths-confirmed-in-the-county/","display_url":"shropshirestar.com/news/health/coâ€¦","indices":[173,196]}]		[]	[]			NHS England said that one patient died while in the care of Shrewsbury &amp; Telford Hospital NHS Trust (SaTH), while tâ€¦ https://t.co/vCm4kqrsEg	90637.0	True	full
1177675	1177675	605a16a2a80f6c0038351860	2021-03-23 16:26:05	[]	[]	Tue Mar 23 16:20:14 +0000 2021	[]	[{"url":"https://t.co/vgXxSJEgAp","expanded_url":"http://ow.ly/1oID50E6pc0","display_url":"ow.ly/1oID50E6pc0","indices":[194,217]}]	LÃ³pez Obrador reaccionÃ³ hoy a la denuncia que interpusieron los senadores del PAN contra el partido oficial, Morena, por considerar que existe â€œuso electoralâ€� de las vacunas contra el covid-19. https://t.co/vgXxSJEgAp	4894800.0	RT @proceso: LÃ³pez Obrador reaccionÃ³ hoy a la denuncia que interpusieron los senadores del PAN contra el partido oficial, Morena, por consiâ€¦	188.0	True	full
1177676	1177676	605a16a3a80f6c0038351892	2021-03-23 16:26:05	[]	[]	Tue Mar 23 15:45:00 +0000 2021	[]	[{"url":"https://t.co/uetkAR7vau","expanded_url":"https://www.opindia.com/2021/03/abhijit-sarkar-oxford-professor-rashmi-sawant-sexual-harassment-kangana-ranaut-tweets/","display_url":"opindia.com/2021/03/abhijiâ€¦","indices":[138,161]}]	Oxford Prof at the center of Rashmi controversy trivialised sexual harassment, targeted Kangana with vile sexual comments, tweets surface https://t.co/uetkAR7vau	525550.0	RT @OpIndia_com: Oxford Prof at the center of Rashmi controversy trivialised sexual harassment, targeted Kangana with vile sexual comments,â€¦	11.0	True	full
1177677	1177677	605a16a3a80f6c0038351896	2021-03-23 16:26:05	[]	[]	Tue Mar 23 16:20:39 +0000 2021	[]	[{"url":"https://t.co/e5nFrxX9DK","expanded_url":"https://chevere.life/beth-edita-nuevo-album/","display_url":"chevere.life/beth-edita-nueâ€¦","indices":[121,144]}]	Las canciones son una "reconciliaciÃ³n con la Beth autora", contÃ³ la artista, para hablar de amor, desamor y de sus hijos https://t.co/e5nFrxX9DK	4202572.0	RT @UNoticias: Las canciones son una "reconciliaciÃ³n con la Beth autora", contÃ³ la artista, para hablar de amor, desamor y de sus hijos httâ€¦	338.0	True	full
1177678	1177678	605a16a3a80f6c00383518a6	2021-03-23 16:26:06	[]	[]	Tue Mar 23 16:25:00 +0000 2021	[{"text":"Astrazeneca","indices":[25,37]},{"text":"Oxford","indices":[53,60]},{"text":"Impfungen","indices":[155,165]},{"text":"CoronavirusDE","indices":[166,180]}]	[{"url":"https://t.co/vvgaYeVDff","expanded_url":"https://www.fr.de/politik/astrazeneca-thrombose-ursache-gegenmittel-impfstoff-corona-impfung-gesundheit-zweifel-studie-zr-90242674.html","display_url":"fr.de/politik/astrazâ€¦","indices":[182,205]}]	Laut US-Expert:innen hat #Astrazeneca in einer neuen #Oxford-Studie veraltete Daten benutzt. Der Konzern will nun aktuelle Wirksamkeitsdaten nachliefern. #Impfungen #CoronavirusDE https://t.co/vvgaYeVDff	206873.0	RT @fr: Laut US-Expert:innen hat #Astrazeneca in einer neuen #Oxford-Studie veraltete Daten benutzt. Der Konzern will nun aktuelle Wirksamkâ€¦	10.0	True	full
1177679	1177679	605a16a3a80f6c00383518b0	2021-03-23 16:26:05	[{"text":"Berlin","indices":[139,146]},{"text":"Germany","indices":[147,155]},{"text":"twlz","indices":[157,162]},{"text":"HomeOffice","indices":[163,174]},{"text":"Lockdown","indices":[175,184]},{"text":"ZeroCovid","indices":[185,195]},{"text":"Moodle","indices":[196,203]},{"text":"wirbleibenzuhause","indices":[204,222]}]	[{"url":"https://t.co/CpphkrMY6V","expanded_url":"https://www.tagesspiegel.de/politik/oster-lockdown-sorgt-fuer-empoerung-nur-die-kanzlerin-kann-deutschland-jetzt-noch-vor-einer-wutwelle-bewahren/27032332.html","display_url":"tagesspiegel.de/politik/oster-â€¦","indices":[74,97]},{"url":"https://t.co/4pid0G0LNO","expanded_url":"http://grosty.de/2021/02/26/iri","display_url":"grosty.de/2021/02/26/i…		[]	[]			Nur die Kanzlerin kann Deutschland jetzt noch vor einer Wutwelle bewahren https://t.co/CpphkrMY6V viaâ€¦ https://t.co/4YE6uAXifO	432.0	True	full
1177680	1177680	605a16a3a80f6c00383518ba	2021-03-23 16:26:06	[]	[]	Tue Mar 23 15:29:52 +0000 2021	[{"text":"Mensgrooming","indices":[164,177]},{"text":"coldprocesssoap","indices":[178,194]},{"text":"ecofriendly","indices":[195,207]},{"text":"WashYourHands","indices":[209,223]},{"text":"Etsy","indices":[224,229]},{"text":"HomemadeSoap","indices":[230,243]}]	[{"url":"https://t.co/CvURDXbspu","expanded_url":"https://tuppu.net/46603b2e","display_url":"tuppu.net/46603b2e","indices":[140,163]}]	Peppermint Soap, Minty Soap, All Natural Soap, Cocoa Butter Soap, Handmade Soap, Essential Oil Soap, Vegan Soap, Handmade Soap, Handcrafted https://t.co/CvURDXbspu #Mensgrooming #coldprocesssoap #ecofriendly ##WashYourHands #Etsy #HomemadeSoap https://t.co/BokXkd7gRm	6187.0	RT @libertysoap: Peppermint Soap, Minty Soap, All Natural Soap, Cocoa Butter Soap, Handmade Soap, Essential Oil Soap, Vegan Soap, Handmadeâ€¦	1157.0	True	full
1177681	1177681	605a16a3a80f6c00383518d0	2021-03-23 16:26:06	[]	[]	Mon Mar 22 07:00:50 +0000 2021	[]	[{"url":"https://t.co/5B1LrdgObc","expanded_url":"http://bit.ly/2O2nrsW","display_url":"bit.ly/2O2nrsW","indices":[121,144]},{"url":"https://t.co/EhN6W3Lpgw","expanded_url":"https://t.me/glitchprotocol","display_url":"t.me/glitchprotocol","indices":[160,183]},{"url":"https://t.co/n3UzKV5iNk","expanded_url":"https://help.hoozh.com/hc/en-us/articles/900006228243","display_url":"help.hoozh.com/hc/en…	ðŸš€ $GLCH(Glitch Protocol) listing bonus on Hoo âœ…Follow+RT+Like @Hoo_exchange @GlitchProtocol âœ…Tag 3 friends âœ…Join Hoo TG https://t.co/5B1LrdgObc âœ…Join $GLCH TG https://t.co/EhN6W3Lpgw â�°10 ppl*$10 in GLCH+1 ppl*$50 in GLCH to 15:00, 25/03, (UTC+8) ðŸ‘‰https://t.co/n3UzKV5iNk https://t.co/hZurwEsWmM	19763.0	RT @Hoo_exchange: ðŸš€ $GLCH(Glitch Protocol) listing bonus on Hoo âœ…Follow+RT+Like @Hoo_exchange @GlitchProtocol âœ…Tag 3 friends âœ…Join Hoo TGâ€¦	90.0	True	full
1177682	1177682	605a16a3a80f6c00383518d2	2021-03-23 16:26:06	[]	[]	Tue Mar 23 07:18:14 +0000 2021	[]	[{"url":"https://t.co/UH83idiCWd","expanded_url":"http://www.virginmoneygiving.com/GaryMcKee1","display_url":"virginmoneygiving.com/GaryMcKee1","indices":[201,224]}]	ðŸ�ƒâ€�â™‚ï¸�ðŸ�ƒâ€�â™‚ï¸�ðŸ�ƒâ€�â™‚ï¸� DAY 51 = PENDING ðŸ�ƒâ€�â™‚ï¸�ðŸ�ƒâ€�â™‚ï¸�ðŸ�ƒâ€�â™‚ï¸� Im running 110 MARATHONS in 110 DAYS all for @macmillancancer &amp; @HospiceatHomeWC Today I'm with @kevs55marathons ðŸ’– Sending Love Today Link to Sponsor: https://t.co/UH83idiCWd https://t.co/yRldxHG4wT	1476.0	RT @Marathon_Man110: ðŸ�ƒâ€�â™‚ï¸�ðŸ�ƒâ€�â™‚ï¸�ðŸ�ƒâ€�â™‚ï¸� DAY 51 = PENDING ðŸ�ƒâ€�â™‚ï¸�ðŸ�ƒâ€�â™‚ï¸�ðŸ�ƒâ€�â™‚ï¸� Im running 110 MARATHONS in 110 DAYS all for @macmillancancer &amp; @Hospiceatâ€¦	468.0	True	full
1177683	1177683	605a16a4a80f6c00383518e4	2021-03-23 16:26:06	[]	[]	Tue Mar 23 16:21:01 +0000 2021	[{"text":"ROSÃ‰","indices":[80,85]}]	[{"url":"https://t.co/cwigB4BK2Y","expanded_url":"https://mubeat.page.link/bwBW","display_url":"mubeat.page.link/bwBW","indices":[227,250]}]	[ MUBEAT | MUSIC CORE GLOBAL VOTING ] ðŸ“Š 1:20AM KST | 33H | #1 ** â€” 860,577 #2 #ROSÃ‰ â€”676,367 ðŸš¨ ðŸš¨GAP ðŸ”º 184,210 âš ï¸� ðŸ“£ CMON BLINKS ITS BEEN HOURS AND WE ARE STILL STUCK TO 2ND PLACE. COLLECT AND VOTE FOR ROSÃ‰! ðŸ—£ï¸�ðŸ“¢ @BLACKPINK ðŸ”—https://t.co/cwigB4BK2Y https://t.co/dpAeTVEEzT	55742.0	RT @BlinkVotingCrew: [ MUBEAT | MUSIC CORE GLOBAL VOTING ] ðŸ“Š 1:20AM KST | 33H | #1 ** â€” 860,577 #2 #ROSÃ‰ â€”676,367 ðŸš¨ ðŸš¨GAP ðŸ”º 184,210 âš ï¸� ðŸ“£â€¦	181.0	True	full
1177684	1177684	605a16a4a80f6c00383518fc	2021-03-23 16:26:06	[]	[]	Mon Mar 22 07:00:50 +0000 2021	[]	[{"url":"https://t.co/5B1LrdgObc","expanded_url":"http://bit.ly/2O2nrsW","display_url":"bit.ly/2O2nrsW","indices":[121,144]},{"url":"https://t.co/EhN6W3Lpgw","expanded_url":"https://t.me/glitchprotocol","display_url":"t.me/glitchprotocol","indices":[160,183]},{"url":"https://t.co/n3UzKV5iNk","expanded_url":"https://help.hoozh.com/hc/en-us/articles/900006228243","display_url":"help.hoozh.com/hc/en…	ðŸš€ $GLCH(Glitch Protocol) listing bonus on Hoo âœ…Follow+RT+Like @Hoo_exchange @GlitchProtocol âœ…Tag 3 friends âœ…Join Hoo TG https://t.co/5B1LrdgObc âœ…Join $GLCH TG https://t.co/EhN6W3Lpgw â�°10 ppl*$10 in GLCH+1 ppl*$50 in GLCH to 15:00, 25/03, (UTC+8) ðŸ‘‰https://t.co/n3UzKV5iNk https://t.co/hZurwEsWmM	19763.0	RT @Hoo_exchange: ðŸš€ $GLCH(Glitch Protocol) listing bonus on Hoo âœ…Follow+RT+Like @Hoo_exchange @GlitchProtocol âœ…Tag 3 friends âœ…Join Hoo TGâ€¦	16.0	True	full
1177685	1177685	605a16a4a80f6c0038351904	2021-03-23 16:26:06	[]	[]	Tue Mar 23 16:21:15 +0000 2021	[]	[{"url":"https://t.co/vcMFn68Dzc","expanded_url":"https://elpais.com/cultura/2021-03-22/ai-weiwei-occidente-esta-perdiendo-sus-valores.html?utm_source=Twitter&ssm=TW_CM#Echobox=1616512486","display_url":"elpais.com/cultura/2021-0â€¦","indices":[249,272]}]	â€” Â¿Cree que un dÃ­a sabremos lo que realmente ocurriÃ³ en Wuhan? â€” No. El rÃ©gimen comunista es muy poderoso y fuerte y mantiene el sigilo. La OMS hizo solo una misiÃ³n superficial. TambiÃ©n ellos son responsables Entrevista al artista chino Ai Weiwei https://t.co/vcMFn68Dzc	8011856.0	RT @el_pais: â€” Â¿Cree que un dÃ­a sabremos lo que realmente ocurriÃ³ en Wuhan? â€” No. El rÃ©gimen comunista es muy poderoso y fuerte y mantieneâ€¦	37.0	True	full
1177686	1177686	605a16a4a80f6c0038351906	2021-03-23 16:26:06	[{"text":"WhatsUpSD","indices":[205,215]}]	[{"url":"https://t.co/rIpT26v1uN","expanded_url":"http://on.nbc7.com/nNZEzkH","display_url":"on.nbc7.com/nNZEzkH","indices":[180,203]}]		[]	[]			WATCH: More than 500,000 San Diegans are fully vaccinated. (That's about 18.7% of the county's population over theâ€¦ https://t.co/ZpZpqy9PET	247516.0	True	full
1177687	1177687	605a16a4a80f6c0038351908	2021-03-23 16:26:06	[]	[]	Tue Mar 23 11:28:38 +0000 2021	[{"text":"Eritrea","indices":[96,104]},{"text":"Tigray","indices":[105,112]},{"text":"TigrayGenocide","indices":[113,128]}]	[{"url":"https://t.co/UMBWTGL0nY","expanded_url":"https://hrc-eritrea.org/ethiopia-should-not-be-allowed-to-investigate-its-own-crimes-in-tigray/","display_url":"hrc-eritrea.org/ethiopia-shoulâ€¦","indices":[71,94]}]	Ethiopia should not be allowed to investigate its own crimes in Tigray https://t.co/UMBWTGL0nY #Eritrea #Tigray #TigrayGenocide @SecBlinken @LindaT_G @antonioguterres @mbachelet @AbiyAhmedAli @JosepBorrellF @EthioHRC @UN_HRC @DavidAltonHL @SenCoonsOffice @BorisJohnson https://t.co/sW9F1nj01L	7320.0	RT @ElsaChyrum: Ethiopia should not be allowed to investigate its own crimes in Tigray https://t.co/UMBWTGL0nY #Eritrea #Tigray #TigrayGenâ€¦	53.0	True	full
1177688	1177688	605a16a4a80f6c003835190a	2021-03-23 16:26:06	[]	[]	Tue Mar 23 16:23:29 +0000 2021	[]	[{"url":"https://t.co/YZnZX2ZfuD","expanded_url":"https://cnn.it/2P3p1hc","display_url":"cnn.it/2P3p1hc","indices":[209,232]}]	Not only does uncontrolled spread of Covid cause avoidable illness, hospitalization and death, but it increases the risk that an even more dangerous variant may emerge that could make vaccines less effective. https://t.co/YZnZX2ZfuD	176096.0	RT @DrTomFrieden: Not only does uncontrolled spread of Covid cause avoidable illness, hospitalization and death, but it increases the riskâ€¦	716.0	True	full
1177689	1177689	605a16a4a80f6c0038351922	2021-03-23 16:26:07	[]	[]	Fri Mar 19 16:31:32 +0000 2021	[]	[{"url":"https://t.co/e6kPgvjXJa","expanded_url":"https://twitter.com/mjduzan/status/1372934162513080321","display_url":"twitter.com/mjduzan/statusâ€¦","indices":[276,299]}]	La tramposa cortina de humo de ayer era preparando este otro mico constitucional. EstÃ¡n desesperados porque van a perder las viejas maquinarias. Ahora pretenden destruir tramposamente las consultas y â€œpavimentarleâ€� el camino a 2 predestinados delfines hijo y nieto de castas. https://t.co/e6kPgvjXJa	218595.0	RT @RoyBarreras: La tramposa cortina de humo de ayer era preparando este otro mico constitucional. EstÃ¡n desesperados porque van a perder lâ€¦	8.0	True	full
1177690	1177690	605a16a5a80f6c0038351938	2021-03-23 16:26:07	[]	[]	Tue Mar 23 16:15:12 +0000 2021	[]	[{"url":"https://t.co/CPPKN09cmZ","expanded_url":"https://www.theguardian.com/artanddesign/2021/mar/23/berlins-plan-to-return-benin-bronzes-piles-pressure-on-uk-museums","display_url":"theguardian.com/artanddesign/2â€¦","indices":[260,283]}]	â€œBerlin is negotiating to fully restitute 100s of the Benin bronzes in a shift of policy that has been welcomed in Nigeria but will put pressure on museums in London &amp; Oxford to also return artefacts looted from ðŸ‡¬ðŸ‡§â€˜s former west African empire in 1897.â€� https://t.co/CPPKN09cmZ	4057.0	RT @BahamaPapa_: â€œBerlin is negotiating to fully restitute 100s of the Benin bronzes in a shift of policy that has been welcomed in Nigeriaâ€¦	473.0	True	full
1177691	1177691	605a16a5a80f6c0038351942	2021-03-23 16:26:07	[]	[]	Tue Mar 23 13:05:43 +0000 2021	[]	[{"url":"https://t.co/q2c0KGhsAF","expanded_url":"https://www.tes.com/news/covid-absences-double-week-127k-pupils-isolate","display_url":"tes.com/news/covid-absâ€¦","indices":[165,188]}]	Number of pupils self isolating after potential contact with coronavirus in school rises from 33,000 to 127,000 after one week back new @educationgovuk figures show https://t.co/q2c0KGhsAF	343218.0	RT @tes: Number of pupils self isolating after potential contact with coronavirus in school rises from 33,000 to 127,000 after one week bacâ€¦	378.0	True	full
1177692	1177692	605a16a5a80f6c0038351948	2021-03-23 16:26:07	[]	[]	Tue Mar 23 15:53:28 +0000 2021	[{"text":"COVID19","indices":[18,26]},{"text":"WhenWeWorkTogether","indices":[138,157]}]	[{"url":"https://t.co/UWOUrMuNp2","expanded_url":"https://www.mungos.org/end-rough-sleeping-when-we-work-together/","display_url":"mungos.org/end-rough-sleeâ€¦","indices":[160,183]}]	So far during the #COVID19 pandemic, weâ€™ve supported over 1,400 people into longer term housing. Find out more about what can be achieved #WhenWeWorkTogether ðŸ‘‰ https://t.co/UWOUrMuNp2 https://t.co/wJttMmXMyM	35702.0	RT @StMungos: So far during the #COVID19 pandemic, weâ€™ve supported over 1,400 people into longer term housing. Find out more about what canâ€¦	786.0	True	full
1177693	1177693	605a16a5a80f6c0038351958	2021-03-23 16:26:07	[]	[]	Mon Mar 15 11:03:42 +0000 2021	[{"text":"10SET","indices":[142,148]}]	[{"url":"https://t.co/DkVQ3j0CY5","expanded_url":"https://t.me/tenset_io_eng","display_url":"t.me/tenset_io_eng","indices":[256,279]}]	I will send one random person $500 on 31st march all you have to do is RT and be following myself @TenseT_io_JAPAN &amp; @TenseT_io The day #10SET Will go live on @Uniswap So many people asking how to get involved but its SOLD OUT. Join TG for news - https://t.co/DkVQ3j0CY5 https://t.co/xkMld0HwQM	243335.0	RT @ScottZILWarrior: I will send one random person $500 on 31st march all you have to do is RT and be following myself @TenseT_io_JAPAN &amp; @â€¦	57.0	True	full
1177694	1177694	605a16a5a80f6c0038351972	2021-03-23 16:26:07	[]	[]	Tue Mar 23 14:57:27 +0000 2021	[{"text":"Prabhas","indices":[70,78]},{"text":"MaheshBabu","indices":[79,90]},{"text":"AlluArjun","indices":[91,101]},{"text":"RamCharan","indices":[102,112]},{"text":"Chiranjeevi","indices":[113,125]},{"text":"NTR","indices":[126,130]},{"text":"NaveenPolishety","indices":[131,147]},{"text":"VijayDeverakonda","indices":[148,165]}]	[{"url":"https://t.co/VcoQHWEjCr","expanded_url":"https://tracktollywood.com/tollywood-movies-australia-top-15-grossers/","display_url":"tracktollywood.com/tollywood-moviâ€¦","indices":[167,190]}]	Tollywood Movies Australia 'Top15' Grossers (Only Telugu Version) : #Prabhas #MaheshBabu #AlluArjun #RamCharan #Chiranjeevi #NTR #NaveenPolishety #VijayDeverakonda https://t.co/VcoQHWEjCr	16052.0	RT @TrackTwood: Tollywood Movies Australia 'Top15' Grossers (Only Telugu Version) : #Prabhas #MaheshBabu #AlluArjun #RamCharan #Chiranjeeâ€¦	733.0	True	full
1177695	1177695	605a16a6a80f6c00383519a4	2021-03-23 16:26:08	[{"text":"Ligue1","indices":[6,13]},{"text":"COVID19","indices":[134,142]}]	[{"url":"https://t.co/Wbep9rRmqu","expanded_url":"https://sportnewsafrica.com/cote-divoire-la-ligue-1-a-huis-clos/","display_url":"sportnewsafrica.com/cote-divoire-lâ€¦","indices":[145,168]}]		[]	[]			âš½ðŸ�Ÿ La #Ligue1 de CÃ´te d'Ivoire se jouera sans public, a annoncÃ© la patronne du football ivoirien Mariam Dao Gabala.â€¦ https://t.co/12cuGmKzm4	2792.0	True	full
1177696	1177696	605a16a6a80f6c00383519a8	2021-03-23 16:26:08	[]	[]	Tue Mar 23 16:25:00 +0000 2021	[{"text":"Astrazeneca","indices":[25,37]},{"text":"Oxford","indices":[53,60]},{"text":"Impfungen","indices":[155,165]},{"text":"CoronavirusDE","indices":[166,180]}]	[{"url":"https://t.co/vvgaYeVDff","expanded_url":"https://www.fr.de/politik/astrazeneca-thrombose-ursache-gegenmittel-impfstoff-corona-impfung-gesundheit-zweifel-studie-zr-90242674.html","display_url":"fr.de/politik/astrazâ€¦","indices":[182,205]}]	Laut US-Expert:innen hat #Astrazeneca in einer neuen #Oxford-Studie veraltete Daten benutzt. Der Konzern will nun aktuelle Wirksamkeitsdaten nachliefern. #Impfungen #CoronavirusDE https://t.co/vvgaYeVDff	206873.0	RT @fr: Laut US-Expert:innen hat #Astrazeneca in einer neuen #Oxford-Studie veraltete Daten benutzt. Der Konzern will nun aktuelle Wirksamkâ€¦	58.0	True	full
1177697	1177697	605a16a6a80f6c00383519ba	2021-03-23 16:26:08	[]	[]	Tue Mar 23 16:14:43 +0000 2021	[{"text":"Cuba","indices":[0,5]},{"text":"LaHabana","indices":[13,22]},{"text":"COVID19","indices":[23,31]},{"text":"CuÃ­date","indices":[36,44]},{"text":"LaHabana","indices":[77,86]},{"text":"Cuba","indices":[116,121]}]	[{"url":"https://t.co/yKN3JkKYG5","expanded_url":"http://ow.ly/OHYL30rBMbt","display_url":"ow.ly/OHYL30rBMbt","indices":[122,145]}]	#Cuba ðŸ‡¨ðŸ‡ºðŸ‡¨ðŸ‡ºðŸ‡¨ðŸ‡º #LaHabana #COVID19 ðŸ˜·ðŸ˜·ðŸ˜· #CuÃ­dateðŸ‘�ðŸ‘�ðŸ‘� Reportan 404 nuevos casos en #LaHabana de los 774 diagnosticados en #Cuba https://t.co/yKN3JkKYG5 @PresidenciaCuba @gobhabana @MINSAPCuba @RadioCOCOnline @Monstruoplayero https://t.co/5hRlRwmZKo	13867.0	RT @TribunaHabana: #Cuba ðŸ‡¨ðŸ‡ºðŸ‡¨ðŸ‡ºðŸ‡¨ðŸ‡º #LaHabana #COVID19 ðŸ˜·ðŸ˜·ðŸ˜· #CuÃ­dateðŸ‘�ðŸ‘�ðŸ‘� Reportan 404 nuevos casos en #LaHabana de los 774 diagnosticados en #Cubâ€¦	3691.0	True	full
1177698	1177698	605a16a6a80f6c00383519d0	2021-03-23 16:26:08	[]	[]	Sun Mar 21 17:00:17 +0000 2021	[]	[{"url":"https://t.co/yxFSwbHFJ4","expanded_url":"https://api.whatsapp.com/send?phone=966534566666","display_url":"api.whatsapp.com/send?phone=966â€¦","indices":[179,202]},{"url":"https://t.co/oyIMLIzvke","expanded_url":"http://www.ertwa.com.sa","display_url":"ertwa.com.sa","indices":[255,278]}]	ØªÙ†Ù�ÙŠØ° Ù…Ø«Ù„ Ù‡Ø°Ø§ Ø§Ù„Ø¬Ø§Ù…Ø¹ Ù�ÙŠ Ø§Ù„Ù‡Ù†Ø¯ ðŸ‘‡ðŸ�¼ Ø¨Ù€ 112 Ø§Ù„Ù� Ø±ÙŠØ§Ù„ (Ø´Ø§Ù…Ù„ Ø§Ù„Ø¨Ø¦Ø± ÙˆØ§Ù„Ù…ÙˆØ§Ø¶Ø¦) ÙŠØ¨Ø¯Ø£ Ø­Ù�Ø± Ø§Ù„Ø¢Ø¨Ø§Ø± Ù…Ù† 999Ø±ÙŠØ§Ù„ ÙˆØ§Ù„Ø¨Ø¦Ø± Ø¨Ø§Ù„Ù…Ø¶Ø®Ø© ÙˆØ§Ù„ØµÙ†Ø§Ø¨ÙŠØ± Ø¨2400 (Ù†ÙˆØ«Ù‚ Ù„Ùƒ Ø¬Ù…ÙŠØ¹ Ù…Ø±Ø§Ø­Ù„ Ø§Ù„ØªÙ†Ù�ÙŠØ°) Ù„Ù„Ø¥Ø³ØªÙ�Ø³Ø§Ø± ÙˆØ§ØªØ³Ø§Ø¨: https://t.co/yxFSwbHFJ4 Ù„Ù…Ø´Ø§Ù‡Ø¯Ø© Ø¨Ù‚ÙŠØ© Ø§Ù„Ù…Ø´Ø§Ø±ÙŠØ¹ Ù…Ù† Ø¢Ø¨Ø§Ø± ÙˆÙ…Ø³Ø§Ø…	57956.0	RT @almubashirat: ØªÙ†Ù�ÙŠØ° Ù…Ø«Ù„ Ù‡Ø°Ø§ Ø§Ù„Ø¬Ø§Ù…Ø¹ Ù�ÙŠ Ø§Ù„Ù‡Ù†Ø¯ ðŸ‘‡ðŸ�¼ Ø¨Ù€ 112 Ø§Ù„Ù� Ø±ÙŠØ§Ù„ (Ø´Ø§Ù…Ù„ Ø§Ù„Ø¨Ø¦Ø± ÙˆØ§Ù„Ù…ÙˆØ§Ø¶Ø¦) ÙŠØ¨Ø¯Ø£ Ø­Ù�Ø± Ø§Ù„Ø¢Ø¨Ø§Ø± Ù…Ù† 999Ø±ÙŠØ§Ù„ ÙˆØ§Ù„Ø¨Ø¦Ø± Ø¨Ø§Ù„Ù…Ø¶Ø®Ø© ÙˆØ§Ù„ØµÙ†Ø§â€¦	38.0	True	full
1177699	1177699	605a16a6a80f6c00383519d2	2021-03-23 16:26:08	[{"text":"COVID19","indices":[86,94]}]	[{"url":"https://t.co/1kBvrRWe2A","expanded_url":"http://www.plymouthhospitals.nhs.uk/foi-disclosures-2020-21/disclosures-january-2021-4521/","display_url":"plymouthhospitals.nhs.uk/foi-disclosureâ€¦","indices":[127,150]}]		[]	[]			@Liam220262 @JamesMelville According to FoI requests, less than 5 people died of just #COVID19 at Plymouth hospitalâ€¦ https://t.co/CNqdJnqlo8	1.0	True	full
1177700	1177700	605a16a7a80f6c00383519f2	2021-03-23 16:26:09	[]	[]	Tue Mar 23 09:41:11 +0000 2021	[]	[{"url":"https://t.co/LWZ6IXSkeQ","expanded_url":"https://fr.news.yahoo.com/vaccination-astrazeneca-pu-utiliser-donn%C3%A9es-073435280.html?soc_src=social-sh&soc_trk=tw&tsrc=twtr","display_url":"fr.news.yahoo.com/vaccination-asâ€¦","indices":[105,128]}]	Vaccination : AstraZeneca a pu utiliser des donnÃ©es "obsolÃ¨tes" dans les essais cliniques aux Etats-Unis https://t.co/LWZ6IXSkeQ via @yahooactufr	1900.0	RT @chantal63: Vaccination : AstraZeneca a pu utiliser des donnÃ©es "obsolÃ¨tes" dans les essais cliniques aux Etats-Unis https://t.co/LWZ6IXâ€¦	1054.0	True	full
1177701	1177701	605a16a7a80f6c0038351a0c	2021-03-23 16:26:09	[]	[]	Tue Mar 23 12:30:25 +0000 2021	[]	[{"url":"https://t.co/Gzblbw41AQ","expanded_url":"https://www.infobae.com/sociedad/policiales/2020/04/29/quien-es-victor-violini-el-juez-que-libero-a-mas-de-2300-presos-con-la-excusa-del-coronavirus/?outputType=amp-type","display_url":"infobae.com/sociedad/policâ€¦","indices":[152,175]}]	Como nos olvidamos rÃ¡pido de todo, recordemos !! ðŸ‘‡ðŸ‘‡ðŸ‘‡ QuiÃ©n es VÃ­ctor Violini, el juez que abriÃ³ la puerta para la liberaciÃ³n de 2.300 presos - Infobae https://t.co/Gzblbw41AQ	73339.0	RT @MatiBagnato: Como nos olvidamos rÃ¡pido de todo, recordemos !! ðŸ‘‡ðŸ‘‡ðŸ‘‡ QuiÃ©n es VÃ­ctor Violini, el juez que abriÃ³ la puerta para la liberacâ€¦	321.0	True	full
1177702	1177702	605a16a7a80f6c0038351a20	2021-03-23 16:26:09	[]	[]	Tue Mar 23 05:00:02 +0000 2021	[{"text":"ElCovidNoEsJuegoCuidate","indices":[118,142]}]	[{"url":"https://t.co/tedUbW94ue","expanded_url":"https://mazo4f.com/238232","display_url":"mazo4f.com/238232","indices":[93,116]}]	Venezuela ratifica disposiciÃ³n de cooperar con Brasil frente a crisis sanitaria por Covid-19 https://t.co/tedUbW94ue #ElCovidNoEsJuegoCuidate https://t.co/1QxWmxufgd	588061.0	RT @ConElMazoDando: Venezuela ratifica disposiciÃ³n de cooperar con Brasil frente a crisis sanitaria por Covid-19 https://t.co/tedUbW94ue #â€¦	73.0	True	full
1177703	1177703	605a16a7a80f6c0038351a2a	2021-03-23 16:26:09	[]	[]	Sat Mar 13 21:06:16 +0000 2021	[]	[{"url":"https://t.co/1BPwZXthST","expanded_url":"https://www.vakinha.com.br/vaquinha/ajuda-cancer-raro-cirurgia-lucas-laux","display_url":"vakinha.com.br/vaquinha/ajudaâ€¦","indices":[141,164]}]	Tenho um cÃ¢ncer raro e preciso pagar por uma cirurgia que o SUS nÃ£o oferece. Por favor, me ajudem com doaÃ§Ãµes ou dando RT. Link da Vakinha: https://t.co/1BPwZXthST PIX: 03172966046 (CPF)	3929.0	RT @LucasLaux_: Tenho um cÃ¢ncer raro e preciso pagar por uma cirurgia que o SUS nÃ£o oferece. Por favor, me ajudem com doaÃ§Ãµes ou dando RT.â€¦	1542.0	True	full
1177704	1177704	605a16a7a80f6c0038351a32	2021-03-23 16:26:10	[]	[]	Tue Mar 23 16:22:50 +0000 2021	[]	[{"url":"https://t.co/z5kgZIERvk","expanded_url":"https://www.lefigaro.fr/langue-francaise/actu-des-mots/covid-19-le-ministere-de-la-sante-commet-des-fautes-d-orthographe-sur-les-reseaux-sociaux-20210323?utm_medium=Social&utm_source=Twitter#Echobox=1616506053","display_url":"lefigaro.fr/langue-francaiâ€¦","indices":[172,195]}]	Les internautes sâ€™insurgent contre le manque de clartÃ© des messages postÃ©s par @Sante_Gouv, et pointent du doigt les erreurs dâ€™orthographe et de syntaxe qui les ponctuent. https://t.co/z5kgZIERvk	3390916.0	RT @Le_Figaro: Les internautes sâ€™insurgent contre le manque de clartÃ© des messages postÃ©s par @Sante_Gouv, et pointent du doigt les erreursâ€¦	4018.0	True	full
1177705	1177705	605a16a7a80f6c0038351a3a	2021-03-23 16:26:10	[]	[]	Tue Mar 23 15:48:50 +0000 2021	[]	[{"url":"https://t.co/KPWe0m244F","expanded_url":"https://www.express.co.uk/news/politics/1413711/AstraZeneca-vaccine-safe-France-Emmanuel-Macron-student-dead-Nantes","display_url":"express.co.uk/news/politics/â€¦","indices":[149,172]}]	********************** HERE WE GO AGAIN ********************** Macron Urged To Suspend AstraZeneca After 'Suspicious' Death Of 24-Year Old Student https://t.co/KPWe0m244F	2763.0	RT @MarkAlanMarks1: ********************** HERE WE GO AGAIN ********************** Macron Urged To Suspend AstraZeneca After 'Suspicious' Dâ€¦	347.0	True	full
1177706	1177706	605a16a7a80f6c0038351a3c	2021-03-23 16:26:10	[]	[]	Tue Mar 23 16:18:34 +0000 2021	[]	[{"url":"https://t.co/PsU0g9Fw2q","expanded_url":"https://www.eluniversal.com.mx/opinion/jose-woldenberg/el-ine-y-la-representacion","display_url":"eluniversal.com.mx/opinion/jose-wâ€¦","indices":[248,271]}]	Dice JosÃ© Woldenberg, con razÃ³n: â€œÂ¡CÃ³mo extraÃ±o a la izquierda que peleÃ³ y argumentÃ³, a travÃ©s de los aÃ±os, por la representaciÃ³n proporcional estricta, por que cada partido tuviese un porcentaje de diputados idÃ©ntico al porcentaje de sus votos!â€�. https://t.co/PsU0g9Fw2q	41088.0	RT @ciberfan: Dice JosÃ© Woldenberg, con razÃ³n: â€œÂ¡CÃ³mo extraÃ±o a la izquierda que peleÃ³ y argumentÃ³, a travÃ©s de los aÃ±os, por la representaâ€¦	406.0	True	full
1177707	1177707	605a16a7a80f6c0038351a40	2021-03-23 16:26:10	[{"text":"interiordesign","indices":[221,236]},{"text":"LIKE","indices":[237,242]},{"text":"RETWEET","indices":[243,251]}]	[{"url":"https://t.co/8mmJNJlMIM","expanded_url":"https://uniquefurnishing.co.uk/product/stovax-view-5-wood-burning-defra-stove/","display_url":"uniquefurnishing.co.uk/product/stovaxâ€¦","indices":[196,219]}]		[]	[]			Stovax View 5 Wood Burning Defra Stove at Unique Furnishing - The Stovax View 5 wood burning Defra stove with its câ€¦ https://t.co/3dbJtvB1Xz	1553.0	True	full
1177708	1177708	605a16a8a80f6c0038351a50	2021-03-23 16:26:10	[]	[]	Tue Mar 23 16:23:08 +0000 2021	[]	[{"url":"https://t.co/XpH4WaXqot","expanded_url":"https://twitter.com/djsiri/status/1374396192478482440","display_url":"twitter.com/djsiri/status/â€¦","indices":[213,236]}]	The UK government is considering forcing all care workers who work with elderly individuals to get the Covid-19 vaccine, after a lower than expected uptake among the group, Health Secretary Matt Hancock has said. https://t.co/XpH4WaXqot	7126.0	RT @DJSiri: The UK government is considering forcing all care workers who work with elderly individuals to get the Covid-19 vaccine, afterâ€¦	1167.0	True	full
1177709	1177709	605a16a8a80f6c0038351a5a	2021-03-23 16:26:10	[]	[{"url":"https://t.co/Lyz8bfVBVs","expanded_url":"https://bit.ly/3rcpXNy","display_url":"bit.ly/3rcpXNy","indices":[217,240]}]		[]	[]			All adults will be eligible to receive a COVID-19 vaccine in Texas beginning Monday, March 29. The Texas Departmentâ€¦ https://t.co/5rcI0xnPqb	763.0	True	full
1177710	1177710	605a16a8a80f6c0038351a62	2021-03-23 16:26:10	[]	[]	Tue Mar 23 14:57:06 +0000 2021	[{"text":"Ù†Ø§ØµØ±_Ø§Ù„Ù‚ØµØ¨ÙŠ","indices":[19,31]},{"text":"Ù…Ù…Ù†ÙˆØ¹_Ø§Ù„ØªØ¬ÙˆÙ„","indices":[53,66]},{"text":"Ø³ÙˆÙ„ÙŠÙˆÙˆØ¯","indices":[177,185]}]	[{"url":"https://t.co/2ejXqANKUN","expanded_url":"https://sollywood.com.sa/2021/03/23/3-98/","display_url":"sollywood.com.sa/2021/03/23/3-9â€¦","indices":[187,210]}]	ÙŠØ¹ÙˆØ¯ Ø§Ù„Ù†Ø¬Ù… Ø§Ù„Ø³Ø¹ÙˆØ¯ÙŠ #Ù†Ø§ØµØ±_Ø§Ù„Ù‚ØµØ¨ÙŠ Ø¹Ø¨Ø± Ø´Ø§Ø´Ø© MBCØŒ Ø¨Ù…Ø³Ù„Ø³Ù„ #Ù…Ù…Ù†ÙˆØ¹_Ø§Ù„ØªØ¬ÙˆÙ„ØŒ Ù„ÙŠØ³Ù‘Ù„Ø· Ø§Ù„Ø¶ÙˆØ¡ Ø¹Ù„Ù‰ ÙƒÙŠÙ�ÙŠØ© ØªØ¹Ø§ÙŠÙ�Ø´ Ø§Ù„Ù†Ø§Ø³ Ù…Ø¹ Ø§Ù„Ø¸Ø±ÙˆÙ� Ø§Ù„Ø§Ø³ØªØ«Ù†Ø§Ø¦ÙŠØ© Ø§Ù„ØªÙŠ Ù�Ø±Ø¶ØªÙ‡Ø§ Ø¬Ø§Ø¦Ø­Ø© ÙƒÙˆØ±ÙˆÙ†Ø§ @mbc1 @algassabinasser #Ø³ÙˆÙ„ÙŠÙˆÙˆØ¯ https://t.co/2ejXqANKUN	17408.0	RT @Sollywood_sa: ÙŠØ¹ÙˆØ¯ Ø§Ù„Ù†Ø¬Ù… Ø§Ù„Ø³Ø¹ÙˆØ¯ÙŠ #Ù†Ø§ØµØ±_Ø§Ù„Ù‚ØµØ¨ÙŠ Ø¹Ø¨Ø± Ø´Ø§Ø´Ø© MBCØŒ Ø¨Ù…Ø³Ù„Ø³Ù„ #Ù…Ù…Ù†ÙˆØ¹_Ø§Ù„ØªØ¬ÙˆÙ„ØŒ Ù„ÙŠØ³Ù‘Ù„Ø· Ø§Ù„Ø¶ÙˆØ¡ Ø¹Ù„Ù‰ ÙƒÙŠÙ�ÙŠØ© ØªØ¹Ø§ÙŠÙ�Ø´ Ø§Ù„Ù†Ø§Ø³ Ù…Ø¹ Ø§Ù„Ø¸Ø±ÙˆÙ� Ø§Ù„Ø§Ø³ØªØ«Ù†â€¦	1615.0	True	full
1177711	1177711	605a16a8a80f6c0038351a64	2021-03-23 16:26:10	[]	[]	Tue Mar 23 16:22:00 +0000 2021	[]	[{"url":"https://t.co/Dz9TnhyXPf","expanded_url":"https://bit.ly/31dtArM","display_url":"bit.ly/31dtArM","indices":[190,213]}]	El presidente LÃ³pez Obrador asegurÃ³ que el incendio que devasta la Sierra de Arteaga, en los lÃ­mites de Coahuila y Nuevo LeÃ³n, fue utilizado por sus adversarios para golpearlo polÃ­ticamente https://t.co/Dz9TnhyXPf	7821254.0	RT @lopezdoriga: El presidente LÃ³pez Obrador asegurÃ³ que el incendio que devasta la Sierra de Arteaga, en los lÃ­mites de Coahuila y Nuevo Lâ€¦	78.0	True	full
1177712	1177712	605a16a8a80f6c0038351a6e	2021-03-23 16:26:10	[]	[]	Mon Mar 22 01:35:26 +0000 2021	[]	[{"url":"https://t.co/SdTDy3NgjD","expanded_url":"https://forms.gle/3dfQEiKENag635ut8","display_url":"forms.gle/3dfQEiKENag635â€¦","indices":[251,274]}]	Pavlova Cake Airdrop âœ… Complete all task to receive 100,000 $PVC ($10) and 15,000 $PVC ($3) for every friend that you invited. ðŸ”¥Follow us on Twitter @PavlovaFinance ðŸ”¥Join on our Telegram Group and Channel (link at form) Send your information here https://t.co/SdTDy3NgjD https://t.co/9QxsuUhavw	3945.0	RT @PavlovaFinance: Pavlova Cake Airdrop âœ… Complete all task to receive 100,000 $PVC ($10) and 15,000 $PVC ($3) for every friend that youâ€¦	172.0	True	full
1177713	1177713	605a16a8a80f6c0038351a7e	2021-03-23 16:26:10	[]	[{"url":"https://t.co/0ivXdiwBbu","expanded_url":"https://g1.globo.com/pr/oeste-sudoeste/noticia/2021/03/19/coronavirus-cascavel-decreta-estado-de-calamidade-publica.ghtml","display_url":"g1.globo.com/pr/oeste-sudoeâ€¦","indices":[193,216]}]		[]	[]			@andrizek olha isso AndrÃ©. Sou do ParanÃ¡. E amanhÃ£ tem campeonato paranaense na cidade. Cascavel x operÃ¡rio. Cascavâ€¦ https://t.co/3zs8E5V6gO	2925.0	True	full
1177714	1177714	605a16a8a80f6c0038351a86	2021-03-23 16:26:10	[]	[{"url":"https://t.co/8nQ2ATgTbe","expanded_url":"https://www.jobs.nhs.uk/xi/vacancy/916441258","display_url":"jobs.nhs.uk/xi/vacancy/916â€¦","indices":[134,157]}]		[]	[]			Interesting NHS 8a role being advertised in Brighton "Public Engagement Lead for Digital Transformation" with a focâ€¦ https://t.co/zoZ32THvvb	131.0	True	full
1177715	1177715	605a16a8a80f6c0038351a88	2021-03-23 16:26:11	[]	[]	Tue Mar 23 13:43:53 +0000 2021	[{"text":"Macronie","indices":[41,50]}]	[{"url":"https://t.co/vjLjROnp0V","expanded_url":"https://www.lefigaro.fr/flash-actu/regionales-testee-positive-au-covid-19-najat-vallaud-belkacem-suspend-sa-campagne-20210322","display_url":"lefigaro.fr/flash-actu/regâ€¦","indices":[257,280]}]	Une dame bi-nationale ayant le droit, en #Macronie, de servir son roi, au Maroc, tout en militant pour les femmes (mais rien qu'en France !), @najatvb nous priverait de son hypocrisie pendant qqs jours ? C'est bien triste... Toutes les mosquÃ©es prient... https://t.co/vjLjROnp0V	25251.0	RT @ChLECHEVALIER: Une dame bi-nationale ayant le droit, en #Macronie, de servir son roi, au Maroc, tout en militant pour les femmes (maisâ€¦	363.0	True	full
1177716	1177716	605a16a8a80f6c0038351a9a	2021-03-23 16:26:11	[]	[]	Tue Mar 23 16:20:00 +0000 2021	[{"text":"LaMaÃ±anera","indices":[0,11]},{"text":"COVID19","indices":[98,106]}]	[{"url":"https://t.co/rUWNhYDw0f","expanded_url":"https://bit.ly/319RV1F","display_url":"bit.ly/319RV1F","indices":[234,257]}]	#LaMaÃ±anera | Al subrayar que todos los dÃ­as se trabaja para garantizar el abasto de vacunas anti #COVID19, y que Ã©l mismo tuvo dudas de alcanzar las metas, @lopezobrador_ rechazÃ³ que en su gobierno haya uso electoral del biolÃ³gico. https://t.co/rUWNhYDw0f	2564375.0	RT @lajornadaonline: #LaMaÃ±anera | Al subrayar que todos los dÃ­as se trabaja para garantizar el abasto de vacunas anti #COVID19, y que Ã©l mâ€¦	478.0	True	full
1177717	1177717	605a16a9a80f6c0038351ab0	2021-03-23 16:26:11	[]	[]	Tue Mar 23 14:15:00 +0000 2021	[]	[{"url":"https://t.co/jEuxR7E9qh","expanded_url":"https://theundefeated.com/features/a-look-back-at-above-the-rim-on-its-25th-anniversary/","display_url":"theundefeated.com/features/a-looâ€¦","indices":[214,237]}]	â€œ â€˜Above the Rimâ€™ is the most true, ball-playing cinematic movie.â€� â€” Leon On this day in 1994, 'Above The Rim' was released. @JustinTinsley on the cult classic and one of the definitive sports movies of its era: https://t.co/jEuxR7E9qh https://t.co/F32PcRb20i	156957.0	RT @TheUndefeated: â€œ â€˜Above the Rimâ€™ is the most true, ball-playing cinematic movie.â€� â€” Leon On this day in 1994, 'Above The Rim' was releâ€¦	969.0	True	full
1177718	1177718	605a16a9a80f6c0038351ac4	2021-03-23 16:26:11	[{"text":"onthisday","indices":[0,10]},{"text":"aviation","indices":[128,137]},{"text":"history","indices":[138,146]},{"text":"aircraft","indices":[147,156]}]	[{"url":"https://t.co/OBN8vZ0CzO","expanded_url":"https://www.classicwarbirds.co.uk/british-aircraft/fairey-firefly.php","display_url":"classicwarbirds.co.uk/british-aircraâ€¦","indices":[104,127]}]		[]	[]			#onthisday in 1949 the Fairey Firefly Mk 6 makes its maiden flight. Find out more about the Firefly atâ€¦ https://t.co/h1AeWECi4x	6959.0	True	full
1177719	1177719	605a16a9a80f6c0038351ad2	2021-03-23 16:26:11	[]	[{"url":"https://t.co/Qi2XFhSPNj","expanded_url":"https://www.theinformation.com/briefings/23b0cf","display_url":"theinformation.com/briefings/23b0â€¦","indices":[172,195]}]		[]	[]			SoftBank's Vision Fund will have roughly tripled its money on its Compass investment over the last 3 years, judgingâ€¦ https://t.co/DCI1YxqrDw	7864.0	True	full
1177720	1177720	605a16a9a80f6c0038351ae0	2021-03-23 16:26:11	[]	[{"url":"https://t.co/hdDO1CWDJT","expanded_url":"https://twitter.com/jonathanoosting/status/1374389589306089473","display_url":"twitter.com/jonathanoostinâ€¦","indices":[187,210]}]		[]	[]			Insanely dishonest. Marlena just has to pay a fine and sheâ€™s walking free - which is incredible considering she kepâ€¦ https://t.co/xiEMuMpx56	5153.0	True	full
1177721	1177721	605a16a9a80f6c0038351ae4	2021-03-23 16:26:11	[]	[{"url":"https://t.co/NqctjYaMLe","expanded_url":"https://mobile.twitter.com/jheyem_velasco/status/1295713568906776580","display_url":"mobile.twitter.com/jheyem_velascoâ€¦","indices":[271,294]}]		[]	[]			@raeinhyer28 @LloydAgustin Hello po. I know this is not as bad as other's situation and considering that we're in pâ€¦ https://t.co/KQTMxSf5xD	988.0	True	full
1177722	1177722	605a16aaa80f6c0038351afe	2021-03-23 16:26:12	[]	[]	Tue Mar 23 16:14:12 +0000 2021	[{"text":"News","indices":[0,5]}]	[{"url":"https://t.co/NxK8NYCW2l","expanded_url":"https://buff.ly/3d3A2Hx","display_url":"buff.ly/3d3A2Hx","indices":[133,156]}]	#News: â€˜I was sort of stunnedâ€™: Fauci and U.S. officials say AstraZeneca released â€˜outdated informationâ€™ from Covid-19 vaccine trial https://t.co/NxK8NYCW2l	153617.0	RT @statnews: #News: â€˜I was sort of stunnedâ€™: Fauci and U.S. officials say AstraZeneca released â€˜outdated informationâ€™ from Covid-19 vaccinâ€¦	224.0	True	full
1177723	1177723	605a16aaa80f6c0038351b00	2021-03-23 16:26:12	[]	[]	Tue Mar 23 15:55:46 +0000 2021	[{"text":"ActivosContraElVirus","indices":[89,110]}]	[{"url":"https://t.co/g9gpLprerP","expanded_url":"https://www.vtv.gob.ve/ops-alerta-terrible-alza-covid-19-brasil-golpea-vecinos/","display_url":"vtv.gob.ve/ops-alerta-terâ€¦","indices":[112,135]}]	OPS alerta sobre "terrible" alza de COVID-19 en Brasil que tambiÃ©n golpea a sus vecinos #ActivosContraElVirus https://t.co/g9gpLprerP https://t.co/EyQ9KZdyoo	1816054.0	RT @VTVcanal8: OPS alerta sobre "terrible" alza de COVID-19 en Brasil que tambiÃ©n golpea a sus vecinos #ActivosContraElVirus https://t.coâ€¦	330.0	True	full
1177724	1177724	605a16aaa80f6c0038351b12	2021-03-23 16:26:12	[]	[{"url":"https://t.co/76W6SF2Gri","expanded_url":"https://gofund.me/91605d26","display_url":"gofund.me/91605d26","indices":[256,279]}]		[]	[]			Hi yall, my fam Keesha needa an emergency dental procedure ASAP! Its gotten to a point where itâ€™s affecting their eâ€¦ https://t.co/iU9REkgBVc	70.0	True	full
1177725	1177725	605a16aaa80f6c0038351b16	2021-03-23 16:26:12	[]	[]	Tue Mar 23 15:38:10 +0000 2021	[]	[{"url":"https://t.co/F66hGTP4JB","expanded_url":"http://NoKidHungry.org","display_url":"NoKidHungry.org","indices":[246,269]}]	@kytja @laura_ungar The unfortunate truth is that because of the coronavirus, 1 in 4 kids could face hunger today. Though that is a sad fact, there is hope in it because the issue is solvable. Thatâ€™s what our campaign is all about. Learn more at https://t.co/F66hGTP4JB	484955.0	RT @nokidhungry: @kytja @laura_ungar The unfortunate truth is that because of the coronavirus, 1 in 4 kids could face hunger today. Thoughâ€¦	3126.0	True	full
1177726	1177726	605a16aaa80f6c0038351b18	2021-03-23 16:26:12	[]	[]	Tue Mar 23 15:00:37 +0000 2021	[]	[{"url":"https://t.co/TrRHhV4R27","expanded_url":"https://fal.cn/3edhe","display_url":"fal.cn/3edhe","indices":[256,279]}]	For generations, the natural beauty of Lake of the Woods has provided priceless opportunities for people to connect with nature. Join our panel of speakers this Thurs. to learn why itâ€™s critical to keep this stretch of land in its natural state. Register: https://t.co/TrRHhV4R27 https://t.co/rQZMTDucek	45118.0	RT @NCC_CNC: For generations, the natural beauty of Lake of the Woods has provided priceless opportunities for people to connect with naturâ€¦	1283.0	True	full
1177727	1177727	605a16aaa80f6c0038351b2e	2021-03-23 16:26:12	[]	[]	Tue Mar 23 14:10:59 +0000 2021	[]	[{"url":"https://t.co/WunSNWrBSC","expanded_url":"https://www.star-telegram.com/news/nation-world/national/article250129029.html","display_url":"star-telegram.com/news/nation-woâ€¦","indices":[229,252]}]	Another goddamned Texan conspiracy theorist, believed the trucks carrying vaccine actually had kidnapped children in them. Mentally ill, had guns and a driverâ€™s license. But itâ€™s terrified refugees who are the security threat. https://t.co/WunSNWrBSC	1009661.0	RT @KeithOlbermann: Another goddamned Texan conspiracy theorist, believed the trucks carrying vaccine actually had kidnapped children in thâ€¦	276.0	True	full
1177728	1177728	605a16aaa80f6c0038351b3c	2021-03-23 16:26:12	[]	[]	Tue Mar 23 16:00:40 +0000 2021	[{"text":"NewResearch","indices":[0,12]}]	[{"url":"https://t.co/jTh6xyg9vG","expanded_url":"https://brook.gs/2QwvcuO","display_url":"brook.gs/2QwvcuO","indices":[260,283]}]	#NewResearch Our study combines wealth &amp; poverty data with election data. We find that NDA was much more likely to win in the poorest constituencies. This is critical as the elections were held in midst of a pandemic which has affected the poor markedly. https://t.co/jTh6xyg9vG	111546.0	RT @ShamikaRavi: #NewResearch Our study combines wealth &amp; poverty data with election data. We find that NDA was much more likely to win inâ€¦	405.0	True	full
1177729	1177729	605a16aaa80f6c0038351b4e	2021-03-23 16:26:13	[]	[]	Tue Mar 23 16:16:44 +0000 2021	[{"text":"cdnpoli","indices":[154,162]},{"text":"COVIDãƒ¼19","indices":[163,172]}]	[{"url":"https://t.co/mWXdJxgX2r","expanded_url":"https://twitter.com/cmaconthehill/status/1374357737627398145","display_url":"twitter.com/cmaconthehill/â€¦","indices":[173,196]}]	Has someone explained that Provinces declare and end lockdowns to Erin O'Toole? Or is he just dog-whistling to his base after the climate change debacle? #cdnpoli #COVIDãƒ¼19 https://t.co/mWXdJxgX2r	22213.0	RT @WaytowichNeil: Has someone explained that Provinces declare and end lockdowns to Erin O'Toole? Or is he just dog-whistling to his baseâ€¦	2728.0	True	full
1177730	1177730	605a16aba80f6c0038351b58	2021-03-23 16:26:13	[]	[]	Tue Mar 23 15:01:02 +0000 2021	[]	[{"url":"https://t.co/nfsvmF8Pba","expanded_url":"http://bit.ly/2Powyab","display_url":"bit.ly/2Powyab","indices":[254,277]}]	CoronavÃ­rus: Chefes de UTIs ligam â€˜kit Covidâ€™ a maior risco de morte no Brasil. Para atÃ© 20% dos pacientes que precisam de internaÃ§Ã£o, essas drogas, segundo o mÃ©dico Ederlon Rezende, podem prejudicar o tratamento e contribuir para a morte de pacientes. https://t.co/nfsvmF8Pba https://t.co/pPZzqKbgUn	795698.0	RT @correio: CoronavÃ­rus: Chefes de UTIs ligam â€˜kit Covidâ€™ a maior risco de morte no Brasil. Para atÃ© 20% dos pacientes que precisam de inâ€¦	294.0	True	full
1177731	1177731	605a16aba80f6c0038351b66	2021-03-23 16:26:13	[]	[{"url":"https://t.co/PPxxEUWQvE","expanded_url":"https://www.theguardian.com/politics/2021/mar/23/covid-travel-rules-will-include-stanley-johnson-loophole-for-second-homes","display_url":"theguardian.com/politics/2021/â€¦","indices":[110,133]}]		[]	[]			Covid travel rules will include 'Stanley Johnson loophole' for second homes - back to the good ole us an themâ€¦ https://t.co/bycvyq6am4	21563.0	True	full
1177732	1177732	605a16aba80f6c0038351b80	2021-03-23 16:26:13	[{"text":"Avianca","indices":[0,8]},{"text":"COVID19","indices":[73,81]}]	[{"url":"https://t.co/P74jYjZUje","expanded_url":"http://bit.ly/3reZI91","display_url":"bit.ly/3reZI91","indices":[234,257]}]		[]	[]			#Avianca reporta perdidas de US$1.094 millones, debido a la pandemia por #COVID19 esta aerolÃ­nea ha disminuido su lâ€¦ https://t.co/vg83PhMEZN	3.0	True	full
1177733	1177733	605a16aba80f6c0038351b9c	2021-03-23 16:26:13	[]	[]	Tue Mar 23 14:00:17 +0000 2021	[]	[{"url":"https://t.co/vWkKAEvbBd","expanded_url":"https://twitter.com/i/broadcasts/1rmGPzOWLWExN","display_url":"twitter.com/i/broadcasts/1â€¦","indices":[193,216]}]	NOW: What lessons can be learned from the Covid-19 vaccine breakthrough? @BioNTech_Group's @kkariko, @mammothbiosci's @janiceschen, and @Minrel_Chile's @rodrigoyanezb, talk with @abrownepek https://t.co/vWkKAEvbBd	34442.0	RT @neweconforum: NOW: What lessons can be learned from the Covid-19 vaccine breakthrough? @BioNTech_Group's @kkariko, @mammothbiosci's @jâ€¦	944.0	True	full
1177734	1177734	605a16aba80f6c0038351b9e	2021-03-23 16:26:13	[{"text":"COVID19","indices":[199,207]},{"text":"vaccine","indices":[208,216]},{"text":"GreatReset","indices":[217,228]},{"text":"Agenda21","indices":[229,238]},{"text":"Agenda2030","indices":[239,250]}]	[{"url":"https://t.co/LdIzDQ2Sdi","expanded_url":"https://www.dailymail.co.uk/sciencetech/article-9392641/Bill-Gates-wants-spray-millions-tonnes-CHALK-stratosphere.html#comments","display_url":"dailymail.co.uk/sciencetech/arâ€¦","indices":[252,275]}]		[]	[]			@wef @LEGOfoundation Some are mentally deranged @gatesfoundation @Harvard @IBM @Microsoft @UN @WHO @EUClimateActionâ€¦ https://t.co/IJFtZNk6p1	23.0	True	full
1177735	1177735	605a16aba80f6c0038351bb4	2021-03-23 16:26:14	[]	[]	Tue Mar 23 16:16:59 +0000 2021	[]	[{"url":"https://t.co/HU4DTbUWWk","expanded_url":"https://abcn.ws/3lIOcBD","display_url":"abcn.ws/3lIOcBD","indices":[133,156]}]	JUST IN: Former Pres. Barack Obama: "It is long past time for those with the power to fight this epidemic of gun violence to do so." https://t.co/HU4DTbUWWk https://t.co/CxHmVEVZZ9	16591807.0	RT @ABC: JUST IN: Former Pres. Barack Obama: "It is long past time for those with the power to fight this epidemic of gun violence to do soâ€¦	3008.0	True	full
1177736	1177736	605a16aba80f6c0038351bb2	2021-03-23 16:26:14	[]	[{"url":"https://t.co/Zr7Hlgy634","expanded_url":"https://www.thoroughbreddailynews.com/due-to-covid-19-restrictions-woodbines-opening-day-is-in-jeopardy/","display_url":"thoroughbreddailynews.com/due-to-covid-1â€¦","indices":[169,192]}]		[]	[]			Obviously @WoodbineTB should be allowed to race. There isnâ€™t a cogent argument to be made to the contrary. Letâ€™s hoâ€¦ https://t.co/Qpx8ZxwjR1	11554.0	True	full
1177737	1177737	605a16aca80f6c0038351bba	2021-03-23 16:26:14	[]	[]	Tue Mar 23 12:52:07 +0000 2021	[{"text":"Covid19","indices":[214,222]}]	[{"url":"https://t.co/r4u2JXRV5t","expanded_url":"https://www.leparisien.fr/societe/fin-de-lepidemie-de-covid-19-juillet-automne-2022-a-quand-le-retour-des-jours-heureux-23-03-2021-HLN7XDQVQBB7ZAHLB5SPQWAKQM.php?utm_campaign=twitter_partage&utm_medium=social","display_url":"leparisien.fr/societe/fin-deâ€¦","indices":[255,278]}]	L'immunitÃ© de la population europÃ©enne mi-juillet, comme l'a projetÃ© Thierry Breton ? "Je nâ€™y crois pas. On aura potentiellement de quoi vacciner 70% de la population, mais Ã§a mettra du temps", juge @EricBillyFR. #Covid19 @le_Parisien avec @ludwiggallet https://t.co/r4u2JXRV5t	17790.0	RT @nicolasberrod: L'immunitÃ© de la population europÃ©enne mi-juillet, comme l'a projetÃ© Thierry Breton ? "Je nâ€™y crois pas. On aura potentâ€¦	2797.0	True	full
1177738	1177738	605a16aca80f6c0038351bc4	2021-03-23 16:26:14	[]	[{"url":"https://t.co/jBJk0Qb1zt","expanded_url":"https://www.telegraph.co.uk/global-health/terror-and-security/narcos-necromancy-turf-wars-black-magic-colombia/","display_url":"telegraph.co.uk/global-health/â€¦","indices":[140,163]}]		[]	[]			Of course it's not all been about Covid. Take another run at this fascinating story of Colombia's superstitious criâ€¦ https://t.co/vUeMBYn2SX	4341.0	True	full
1177739	1177739	605a16aca80f6c0038351bc6	2021-03-23 16:26:14	[]	[]	Tue Mar 23 13:59:45 +0000 2021	[{"text":"ActivosContraElVirus","indices":[109,130]}]	[{"url":"https://t.co/YafKU5g2vh","expanded_url":"https://www.vtv.gob.ve/metro-caracas-jornada-desinfeccion/","display_url":"vtv.gob.ve/metro-caracas-â€¦","indices":[132,155]}]	Trabajadores del Metro de Caracas realizan jornada de desinfecciÃ³n para prevenir propagaciÃ³n de la COVID-19 #ActivosContraElVirus https://t.co/YafKU5g2vh https://t.co/9Wm2Lfy5Gl	1816054.0	RT @VTVcanal8: Trabajadores del Metro de Caracas realizan jornada de desinfecciÃ³n para prevenir propagaciÃ³n de la COVID-19 #ActivosContraEâ€¦	70.0	True	full
1177740	1177740	605a16aca80f6c0038351be4	2021-03-23 16:26:14	[]	[]	Tue Mar 23 13:55:09 +0000 2021	[{"text":"ActivosContraElVirus","indices":[112,133]}]	[{"url":"https://t.co/kNdRy7dmzn","expanded_url":"https://www.vtv.gob.ve/funcionarios-seguridad-despliegan-covid/","display_url":"vtv.gob.ve/funcionarios-sâ€¦","indices":[135,158]}]	MÃ¡s de 90 mil funcionarios de cuerpos de seguridad ciudadana se despliegan para mitigar la COVID-19 en el paÃ­s #ActivosContraElVirus https://t.co/kNdRy7dmzn https://t.co/7yYKHxxAgo	1816054.0	RT @VTVcanal8: MÃ¡s de 90 mil funcionarios de cuerpos de seguridad ciudadana se despliegan para mitigar la COVID-19 en el paÃ­s #ActivosContâ€¦	70.0	True	full
1177741	1177741	605a16aca80f6c0038351be8	2021-03-23 16:26:14	[]	[]	Tue Mar 23 16:23:53 +0000 2021	[{"text":"future","indices":[73,80]},{"text":"crypto","indices":[144,151]},{"text":"BoulderStrong","indices":[250,264]}]	[{"url":"https://t.co/OqrxrJkyRC","expanded_url":"https://cutt.ly/Crypto-MarketPotentialDemand","display_url":"cutt.ly/Crypto-MarketPâ€¦","indices":[164,187]}]	It seems that cryptocurrency could possibly be the real deal in the near #future because of its advantages. Do you want to read more about this #crypto advantages? https://t.co/OqrxrJkyRC Check disclaimer on profile and landing page. Sponsored Post #BoulderStrong	198.0	RT @sanaol52447059: It seems that cryptocurrency could possibly be the real deal in the near #future because of its advantages. Do you wantâ€¦	47.0	True	full
1177742	1177742	605a16aca80f6c0038351bf0	2021-03-23 16:26:14	[]	[]	Tue Mar 23 09:52:29 +0000 2021	[]	[{"url":"https://t.co/K3LTCluyO0","expanded_url":"https://www.newswire.com/news/digital-first-tylko-raises-22-million-in-series-c-as-part-of-its-21334246","display_url":"newswire.com/news/digital-fâ€¦","indices":[179,202]}]	We are proud to partner with @tylko_furniture in leading their â‚¬22M Series C! Congrats whole Tylko team and full speed aheadðŸš€ðŸš€ @Pitango @EvliGrowth @mikko_kuitunen @PetraTammisto https://t.co/K3LTCluyO0	605.0	RT @EvliGrowth: We are proud to partner with @tylko_furniture in leading their â‚¬22M Series C! Congrats whole Tylko team and full speed aheaâ€¦	3985.0	True	full
1177743	1177743	605a16aca80f6c0038351bf4	2021-03-23 16:26:14	[{"text":"tukonews","indices":[176,185]},{"text":"Kenya","indices":[186,192]},{"text":"tuesdayvibe","indices":[193,205]},{"text":"PoliticsKE","indices":[206,217]}]	[{"url":"https://t.co/2RNMC6Jd6I","expanded_url":"https://tuko.co.ke/406619-moses-kuria-congratulates-uhuru-kenyatta-for-managing-the-covid-19-pandemic.html","display_url":"tuko.co.ke/406619-moses-kâ€¦","indices":[219,242]}]		[]	[]			Moses Kuria said Uhuru had after all proved that he had the interest of the country at heart. "He has done a goodâ€¦ https://t.co/enfYY1rDke	146494.0	True	full
1177744	1177744	605a16aca80f6c0038351bf8	2021-03-23 16:26:14	[]	[{"url":"https://t.co/R03S8eyyMp","expanded_url":"https://www.zest.ai","display_url":"zest.ai","indices":[222,245]}]		[]	[]			Weâ€™re thrilled that @CommonwealthCU has chosen @Zest_AI software to build, adopt and operate its new AI-powered lenâ€¦ https://t.co/yRbzudMn6X	1623.0	True	full
1177745	1177745	605a16aca80f6c0038351bfa	2021-03-23 16:26:14	[{"text":"pandemia","indices":[87,96]}]	[{"url":"https://t.co/oLzVdQNnOR","expanded_url":"https://versiones.com.mx/2021/03/23/la-riqueza-de-los-multimillonarios-en-estados-unidos-crece-un-45-por-ciento-durante-la-pandemia/","display_url":"versiones.com.mx/2021/03/23/la-â€¦","indices":[97,120]}]		[]	[]			La riqueza de los multimillonarios en Estados Unidos crece un 45 por ciento durante la #pandemiaâ€¦ https://t.co/WnrQHHfM1I	7024.0	True	full
1177746	1177746	605a16aca80f6c0038351c06	2021-03-23 16:26:15	[]	[]	Tue Mar 23 10:58:46 +0000 2021	[]	[{"url":"https://t.co/u6iW4hQsmA","expanded_url":"http://Omokaa.com","display_url":"Omokaa.com","indices":[18,41]}]	Exciting deals at https://t.co/u6iW4hQsmA for us. Fika pale , browse, sell, shop &amp; apply for jobs. Try it A kiss 4 Suluhu Nairobi Murathe Africa Films Regulators Con Kenya Airways Mpesa Business Till tvet James Waweru Kibaki Ghana Covid Vaccine Scam Bonchari Karen Hospital https://t.co/SMisjmwrLC	31332.0	RT @Magic2Girl: Exciting deals at https://t.co/u6iW4hQsmA for us. Fika pale , browse, sell, shop &amp; apply for jobs. Try it A kiss 4 Suluhuâ€¦	12292.0	True	full
1177747	1177747	605a16aca80f6c0038351c08	2021-03-23 16:26:15	[]	[]	Tue Mar 23 16:26:10 +0000 2021	[]	[{"url":"https://t.co/5IMleZqoaW","expanded_url":"https://www.texastribune.org/2021/03/23/texans-eligible-covid-vaccine/","display_url":"texastribune.org/2021/03/23/texâ€¦","indices":[251,274]}]	Please be aware that beginning Monday, March 29, the State of Texas has opened vaccine eligibility for everyone over the age of 16. Everyone ages 16 and up will be eligible for the COVID-19 vaccine in Texas regardless of occupation or health status. https://t.co/5IMleZqoaW	8550.0	RT @RepGonzalez: Please be aware that beginning Monday, March 29, the State of Texas has opened vaccine eligibility for everyone over the aâ€¦	4572.0	True	full
1177748	1177748	605a16ada80f6c0038351c36	2021-03-23 16:26:15	[]	[]	Mon Mar 22 07:00:50 +0000 2021	[]	[{"url":"https://t.co/5B1LrdgObc","expanded_url":"http://bit.ly/2O2nrsW","display_url":"bit.ly/2O2nrsW","indices":[121,144]},{"url":"https://t.co/EhN6W3Lpgw","expanded_url":"https://t.me/glitchprotocol","display_url":"t.me/glitchprotocol","indices":[160,183]},{"url":"https://t.co/n3UzKV5iNk","expanded_url":"https://help.hoozh.com/hc/en-us/articles/900006228243","display_url":"help.hoozh.com/hc/en…	ðŸš€ $GLCH(Glitch Protocol) listing bonus on Hoo âœ…Follow+RT+Like @Hoo_exchange @GlitchProtocol âœ…Tag 3 friends âœ…Join Hoo TG https://t.co/5B1LrdgObc âœ…Join $GLCH TG https://t.co/EhN6W3Lpgw â�°10 ppl*$10 in GLCH+1 ppl*$50 in GLCH to 15:00, 25/03, (UTC+8) ðŸ‘‰https://t.co/n3UzKV5iNk https://t.co/hZurwEsWmM	19763.0	RT @Hoo_exchange: ðŸš€ $GLCH(Glitch Protocol) listing bonus on Hoo âœ…Follow+RT+Like @Hoo_exchange @GlitchProtocol âœ…Tag 3 friends âœ…Join Hoo TGâ€¦	10.0	True	full
1177749	1177749	605a16aea80f6c0038351c7a	2021-03-23 16:26:16	[]	[{"url":"https://t.co/OqLLbsQRTQ","expanded_url":"https://twitter.com/unicorndesign3/status/1373371672322043905?s=21","display_url":"twitter.com/unicorndesign3â€¦","indices":[218,241]}]		[]	[]			@alesamucesco pf, me ajuda, levando em conta que com uma recÃ©m-nascida nÃ£o consigo trabalhar de outra forma! Me ajuâ€¦ https://t.co/gZA0BY172G	201.0	True	full
1177750	1177750	605a16aea80f6c0038351c7c	2021-03-23 16:26:16	[]	[]	Tue Mar 23 15:41:13 +0000 2021	[]	[{"url":"https://t.co/iz9arp84UE","expanded_url":"http://www.readyharris.org","display_url":"readyharris.org","indices":[165,188]}]	BREAKING: EVERY ADULT in Texas is eligible for the vaccine starting this coming Monday, March 29th. You donâ€™t have to wait to sign up for our waitlist. Do it now at https://t.co/iz9arp84UE	111134.0	RT @LinaHidalgoTX: BREAKING: EVERY ADULT in Texas is eligible for the vaccine starting this coming Monday, March 29th. You donâ€™t have to waâ€¦	1629.0	True	full
1177751	1177751	605a16aea80f6c0038351c82	2021-03-23 16:26:16	[]	[]	Tue Mar 23 16:21:07 +0000 2021	[]	[{"url":"https://t.co/BnENDoP2Zt","expanded_url":"https://www.zdf.de/nachrichten/politik/corona-gipfel-scholz-ostern-100.html","display_url":"zdf.de/nachrichten/poâ€¦","indices":[247,270]}]	DrohankÃ¼ndigung Folge âˆž "Beim Thema Teststrategie betonte Scholz, dass er erwarte, dass Firmen ihre Mitarbeiter regelmÃ¤ÃŸig testen. Passiert das nicht werde man "Verordnungen nachlegen", sagte Scholz. Es mÃ¼ssen praktisch alle Unternehmen mitmachen https://t.co/BnENDoP2Zt" https://t.co/8pMT6Kh0yf	43868.0	RT @TeamKenFM: DrohankÃ¼ndigung Folge âˆž "Beim Thema Teststrategie betonte Scholz, dass er erwarte, dass Firmen ihre Mitarbeiter regelmÃ¤ÃŸig tâ€¦	2150.0	True	full
1177752	1177752	605a16aea80f6c0038351c98	2021-03-23 16:26:16	[{"text":"bitcoincash","indices":[93,105]}]	[{"url":"https://t.co/MUkGYdzKjm","expanded_url":"http://tipb.ch/Beakerboy","display_url":"tipb.ch/Beakerboy","indices":[148,171]}]		[]	[]			With the end of Covid in sight, I hope to be out selling soda again this year. I even accept #bitcoincash as cryptoâ€¦ https://t.co/qJTBrxAz7Q	14.0	True	full
1177753	1177753	605a16aea80f6c0038351c9a	2021-03-23 16:26:16	[]	[{"url":"https://t.co/6MwkP55yRk","expanded_url":"https://telegraph.co.uk/customer/secure/newsletter/?urlPath=global-health-security&icid=news_newsletter-globalhealth_generic_inarticle","display_url":"telegraph.co.uk/customer/securâ€¦","indices":[137,160]}]		[]	[]			Hungry for more? Sign up to our daily newsletter to receive all the latest coronavirus news from around the world sâ€¦ https://t.co/qHOpLlt2es	4341.0	True	full
1177754	1177754	605a16aea80f6c0038351cae	2021-03-23 16:26:16	[{"text":"COVID19","indices":[264,272]},{"text":"news","indices":[273,278]}]	[{"url":"https://t.co/mYNlmWQOJ0","expanded_url":"https://www.joinclubhouse.com/event/mZNeG3Xr","display_url":"joinclubhouse.com/event/mZNeG3Xr","indices":[240,263]}]		[]	[]			Happening in 4 minutes! Global Health in the News - Breaking topics &amp; COVID ðŸ“° with @scdmph, @anu_par, @pinkeypatellâ€¦ https://t.co/C6W91eg7Up	1513.0	True	full
1177755	1177755	605a16aea80f6c0038351cb0	2021-03-23 16:26:17	[]	[]	Mon Mar 22 07:41:25 +0000 2021	[{"text":"lowcode","indices":[160,168]},{"text":"nocode","indices":[169,176]},{"text":"appdevelopment","indices":[177,192]}]	[{"url":"https://t.co/GBREgXTjXW","expanded_url":"https://backendnews.net/the-rise-of-low-code-in-a-covid-19-world/","display_url":"backendnews.net/the-rise-of-loâ€¦","indices":[194,217]}]	With low-code platforms, developers have the option to use the drag-and-drop functionality instead of writing millions of lines of code to build an application #lowcode #nocode #appdevelopment https://t.co/GBREgXTjXW	174.0	RT @backendnewsnet: With low-code platforms, developers have the option to use the drag-and-drop functionality instead of writing millionsâ€¦	378.0	True	full
1177756	1177756	605a16aea80f6c0038351cb2	2021-03-23 16:26:17	[]	[]	Tue Mar 23 14:01:54 +0000 2021	[{"text":"COVID19","indices":[144,152]}]	[{"url":"https://t.co/ZHe9JHqUcy","expanded_url":"https://chemrxiv.org/articles/preprint/CoroNaspresso_A_Cheap_Rapid_and_Simple_Home_Test_for_Nucleic_Acid_Amplification/14224481","display_url":"chemrxiv.org/articles/preprâ€¦","indices":[254,277]}]	Finally is out, our super cheap, easy to produce in millions, almost universal, and with low waste impact nucleic acid detection (LAMP test for #COVID19) non-instrumental device. The answer is: a Nespresso capsule. The question is: why we did this? 1/n https://t.co/ZHe9JHqUcy https://t.co/Llkb3VNhl4	4895.0	RT @V_Saggiomo: Finally is out, our super cheap, easy to produce in millions, almost universal, and with low waste impact nucleic acid deteâ€¦	942.0	True	full
1177757	1177757	605a16afa80f6c0038351cca	2021-03-23 16:26:17	[]	[]	Tue Mar 23 14:41:17 +0000 2021	[]	[{"url":"https://t.co/2C5jz4IMdd","expanded_url":"https://saude.estadao.com.br/noticias/geral,apos-uso-de-kit-covid-pacientes-vao-para-fila-de-transplante-ao-menos-3-morrem,70003656961","display_url":"saude.estadao.com.br/noticias/geralâ€¦","indices":[255,278]}]	Revelamos hoje no @Estadao que o uso do 'kit covid', que reÃºne medicamentos sem eficÃ¡cia contra a doenÃ§a, levou 5 pacientes Ã fila do transplante de fÃ­gado em SP e estÃ¡ sendo apontado como causa de ao menos trÃªs mortes por hepatite causada por remÃ©dios. https://t.co/2C5jz4IMdd	8525.0	RT @Cambricoli: Revelamos hoje no @Estadao que o uso do 'kit covid', que reÃºne medicamentos sem eficÃ¡cia contra a doenÃ§a, levou 5 pacientesâ€¦	20.0	True	full
1177758	1177758	605a16afa80f6c0038351ce4	2021-03-23 16:26:17	[]	[]	Wed Mar 17 02:51:11 +0000 2021	[]	[{"url":"https://t.co/Z47ntPcGBb","expanded_url":"https://twitter.com/latimes/status/1371554840522887169","display_url":"twitter.com/latimes/statusâ€¦","indices":[200,223]}]	Finally, a positive story about Shasta County. Doni Chamberlain &amp; @anewscafe are willing to speak out about how right wing radicals are trying to take over our county, along with the Bethel cult. https://t.co/Z47ntPcGBb	4161.0	RT @Perkywarrior: Finally, a positive story about Shasta County. Doni Chamberlain &amp; @anewscafe are willing to speak out about how right winâ€¦	390.0	True	full
1177759	1177759	605a16afa80f6c0038351cf4	2021-03-23 16:26:17	[]	[]	Tue Mar 23 14:49:50 +0000 2021	[{"text":"Iran","indices":[11,16]}]	[{"url":"https://t.co/8M22vmQMOY","expanded_url":"https://www.telegraph.co.uk/news/2021/03/22/iran-conceals-elements-nuclear-activities-officials-fear/","display_url":"telegraph.co.uk/news/2021/03/2â€¦","indices":[248,271]}]	THREAD 1) #Iran is deliberately concealing key components of its nuclear program from UN inspectors that can be used for producing nuclear weapons, via the latest reports received by Western intelligence officials. Tehran should not be appeased. https://t.co/8M22vmQMOY	81651.0	RT @HeshmatAlavi: THREAD 1) #Iran is deliberately concealing key components of its nuclear program from UN inspectors that can be used forâ€¦	520.0	True	full
1177760	1177760	605a16afa80f6c0038351d16	2021-03-23 16:26:18	[]	[]	Tue Mar 23 15:16:22 +0000 2021	[]	[{"url":"https://t.co/BPfLd3SHId","expanded_url":"https://twitter.com/EspejoPublico/status/1374291601409904643","display_url":"twitter.com/EspejoPublico/â€¦","indices":[276,299]}]	AquÃ­ en Ã�lava el impuesto de sucesiones de padres a hijos estÃ¡ exento hasta 400.000 euros. EstÃ¡, ademÃ¡s, gravado con un tipo Ãºnico del 1,5%. Para que una persona pagase 80.000 euros en el impuesto de sucesiones deberÃ­a heredar mas de 5,7 millones de euros. Que no os engaÃ±en. https://t.co/BPfLd3SHId	2088.0	RT @Econonecedad: AquÃ­ en Ã�lava el impuesto de sucesiones de padres a hijos estÃ¡ exento hasta 400.000 euros. EstÃ¡, ademÃ¡s, gravado con un tâ€¦	345.0	True	full
1177761	1177761	605a16afa80f6c0038351d18	2021-03-23 16:26:18	[{"text":"Odisha","indices":[149,156]},{"text":"OmmcomNews","indices":[157,168]}]	[{"url":"https://t.co/qlj6HyxmSC","expanded_url":"https://ommcomnews.com/odisha-news/tigress-sundari-returns-to-madhya-pradesh-after-3-year-stay-in-odisha","display_url":"ommcomnews.com/odisha-news/tiâ€¦","indices":[169,192]}]		[]	[]			Tigress Sundari today left for Madhya Pradeshâ€™s Kanha National Park after its stay at Satkosia Tiger Reserve (STR)â€¦ https://t.co/MkilIikQnI	3572.0	True	full
1177762	1177762	605a16afa80f6c0038351d1a	2021-03-23 16:26:18	[]	[]	Tue Mar 23 16:09:56 +0000 2021	[{"text":"COVIDãƒ¼19","indices":[40,49]}]	[{"url":"https://t.co/wruwBHuGoj","expanded_url":"https://www.hindustantimes.com/cities/dehradun-news/in-isolation-after-testing-covid-positive-uttarakhand-cm-holds-online-meetings-101616515449719.html","display_url":"hindustantimes.com/cities/dehraduâ€¦","indices":[197,220]}]	In isolation since testing positive for #COVIDãƒ¼19, Uttarakhand Chief Minister Tirath Singh Rawat today held online meetings with officials and also addressed a gathering at a programme virtually https://t.co/wruwBHuGoj	7918960.0	RT @htTweets: In isolation since testing positive for #COVIDãƒ¼19, Uttarakhand Chief Minister Tirath Singh Rawat today held online meetings wâ€¦	63.0	True	full
1177763	1177763	605a16b0a80f6c0038351d2e	2021-03-23 16:26:18	[]	[]	Tue Mar 23 16:23:29 +0000 2021	[]	[{"url":"https://t.co/YZnZX2ZfuD","expanded_url":"https://cnn.it/2P3p1hc","display_url":"cnn.it/2P3p1hc","indices":[209,232]}]	Not only does uncontrolled spread of Covid cause avoidable illness, hospitalization and death, but it increases the risk that an even more dangerous variant may emerge that could make vaccines less effective. https://t.co/YZnZX2ZfuD	176096.0	RT @DrTomFrieden: Not only does uncontrolled spread of Covid cause avoidable illness, hospitalization and death, but it increases the riskâ€¦	10561.0	True	full
1177764	1177764	605a16b0a80f6c0038351d30	2021-03-23 16:26:18	[]	[]	Tue Mar 23 16:23:53 +0000 2021	[{"text":"future","indices":[73,80]},{"text":"crypto","indices":[144,151]},{"text":"BoulderStrong","indices":[250,264]}]	[{"url":"https://t.co/OqrxrJkyRC","expanded_url":"https://cutt.ly/Crypto-MarketPotentialDemand","display_url":"cutt.ly/Crypto-MarketPâ€¦","indices":[164,187]}]	It seems that cryptocurrency could possibly be the real deal in the near #future because of its advantages. Do you want to read more about this #crypto advantages? https://t.co/OqrxrJkyRC Check disclaimer on profile and landing page. Sponsored Post #BoulderStrong	198.0	RT @sanaol52447059: It seems that cryptocurrency could possibly be the real deal in the near #future because of its advantages. Do you wantâ€¦	35.0	True	full
1177765	1177765	605a16b0a80f6c0038351d3c	2021-03-23 16:26:18	[]	[]	Tue Mar 23 14:55:26 +0000 2021	[]	[{"url":"https://t.co/slZ6y0UjMU","expanded_url":"https://www.americanprogress.org/issues/ext/2021/03/23/497467/theres-no-migrant-surge-u-s-southern-border-heres-data/","display_url":"americanprogress.org/issues/ext/202â€¦","indices":[257,280]}]	"The current increase in apprehensions at the US border fits a predictable pattern of seasonal changes in undocumented immigration combined with a backlog of demand because of 2020â€™s coronavirus border closure." Analysis by CAP Senior Fellow @TomWongPhD: https://t.co/slZ6y0UjMU	18544.0	RT @CAPimmigration: "The current increase in apprehensions at the US border fits a predictable pattern of seasonal changes in undocumentedâ€¦	774.0	True	full
1177766	1177766	605a16b0a80f6c0038351d4a	2021-03-23 16:26:18	[{"text":"Noticieroquehaydenuevo","indices":[119,142]}]	[{"url":"https://t.co/vucGapbAF1","expanded_url":"https://pgyeam.com/noticias/declaran-alerta-amarilla-en-el-tolima-por-lluvias-mas-de-15-municipios-se-han-visto-afectados/","display_url":"pgyeam.com/noticias/declaâ€¦","indices":[95,118]}]		[]	[]			DECLARAN ALERTA AMARILLA EN EL TOLIMA POR LLUVIAS, MÃ�S DE 15 MUNICIPIOS SE HAN VISTO AFECTADOSâ€¦ https://t.co/UXywKjZqAC	65.0	True	full
1177767	1177767	605a16b0a80f6c0038351d50	2021-03-23 16:26:18	[]	[]	Tue Mar 23 11:27:40 +0000 2021	[{"text":"COVID19","indices":[98,106]}]	[{"url":"https://t.co/ken8zJSeRB","expanded_url":"https://www.nih.gov/news-events/news-releases/niaid-statement-astrazeneca-vaccine","display_url":"nih.gov/news-events/neâ€¦","indices":[257,280]}]	THIS IS WILDâ€”the NIH is expressing â€œconcernâ€� about information released by AstraZeneca on initial #COVID19 vaccine trial data. â€œAstraZeneca may have included outdated information from trial, which may have provided an incomplete view of the efficacy dataâ€� https://t.co/ken8zJSeRB https://t.co/HQA0tdL9tg	458608.0	RT @DrEricDing: THIS IS WILDâ€”the NIH is expressing â€œconcernâ€� about information released by AstraZeneca on initial #COVID19 vaccine trial daâ€¦	37.0	True	full
1177768	1177768	605a16b0a80f6c0038351d58	2021-03-23 16:26:18	[]	[]	Tue Mar 23 14:00:45 +0000 2021	[]	[{"url":"https://t.co/MziWac3tDV","expanded_url":"https://trib.al/osUdOTX","display_url":"trib.al/osUdOTX","indices":[133,156]}]	From needle-less nasal sprays to one-shot wonders, here's everything you need to know about the next generation of Covid-19 vaccines https://t.co/MziWac3tDV	880760.0	RT @markets: From needle-less nasal sprays to one-shot wonders, here's everything you need to know about the next generation of Covid-19 vaâ€¦	3035.0	True	full
[truncated: 97,530 more rows]
