# Supplementary material for: Low credibility URL sharing on Twitter during reporting linking rare blood clots with the Oxford/AstraZeneca COVID-19 vaccine
Source: PLoS One. 2024 Jan 19;19(1):e0296444. doi: 10.1371/journal.pone.0296444 (PMC10798519; doi:10.1371/journal.pone.0296444)
Supplement: S44 File — (CSV) [file pone.0296444.s046.csv]

	Unnamed: 0	_id	created_at	extended_tweet.entities.hashtags	URL	retweeted_status.created_at	retweeted_status.extended_tweet.entities.hashtags	RTURL	retweeted_status.extended_tweet.full_text	retweeted_status.user.followers_count	text	user.followers_count	indicator	origin
1275300	1275300	605aa6084898ce0038d9c205	2021-03-24 02:37:55	[]	[]	Wed Mar 24 02:20:48 +0000 2021	[{"text":"BetoASaber","indices":[0,11]}]	[{"url":"https://t.co/4AJELMLOQ2","expanded_url":"https://willax.tv/en-vivo/","display_url":"willax.tv/en-vivo/","indices":[154,177]}]	#BetoASaber | Beto Ortiz: La vacuna de Sinopharm no tiene estudio de fase 3. Hasta personas que se han puesto 3 dosis estÃ¡n enfermas de covid. En vivo: https://t.co/4AJELMLOQ2 ClaroTv: C12 MovistarTV: C16 DirecTV: C1191 BestCable C8 https://t.co/kjBRMmA2mE	323052.0	RT @willaxtv: #BetoASaber | Beto Ortiz: La vacuna de Sinopharm no tiene estudio de fase 3. Hasta personas que se han puesto 3 dosis estÃ¡n eâ€¦	33.0	True	full
1275301	1275301	605aa6084898ce0038d9c20d	2021-03-24 02:37:55	[]	[]	Tue Mar 23 17:46:07 +0000 2021	[]	[{"url":"https://t.co/IUxT03mBAG","expanded_url":"https://www.npr.org/sections/coronavirus-live-updates/2021/03/23/980272577/basically-in-a-new-pandemic-says-merkel-as-germany-extends-lockdown","display_url":"npr.org/sections/coronâ€¦","indices":[251,274]}]	In March 2020, Italy went into lockdown, followed shortly after by France and then by Germany. In March 2021, Italy went into lockdown, followed shortly after by France and then by Germany. "History repeats itself, first as tragedy, then as farce." https://t.co/IUxT03mBAG	23902.0	RT @MichaelPSenger: In March 2020, Italy went into lockdown, followed shortly after by France and then by Germany. In March 2021, Italy weâ€¦	616.0	True	full
1275302	1275302	605aa6084898ce0038d9c21d	2021-03-24 02:37:55	[]	[]	Thu Mar 04 07:32:32 +0000 2021	[]	[{"url":"https://t.co/7SqkBVQ2aw","expanded_url":"https://medium.com/originprotocol/origin-launches-ogn-staking-on-binance-c891ad32d94b","display_url":"medium.com/originprotocolâ€¦","indices":[256,279]}]	Thanks, @cz_binance! We are excited to announce that $OGN staking is coming to @binance. From 12:00 PM (UTC), users will be able to earn APY's from 7.49% to 47.79%, with terms as short as 15, 30, 45 &amp; 90 days. See our blog update for more details ðŸ‘‡ https://t.co/7SqkBVQ2aw	90793.0	RT @OriginProtocol: Thanks, @cz_binance! We are excited to announce that $OGN staking is coming to @binance. From 12:00 PM (UTC), users wiâ€¦	575.0	True	full
1275303	1275303	605aa6084898ce0038d9c21f	2021-03-24 02:37:55	[]	[]	Mon Mar 22 21:40:31 +0000 2021	[]	[{"url":"https://t.co/EQXLxB6hTn","expanded_url":"http://bit.ly/3f70RNx","display_url":"bit.ly/3f70RNx","indices":[269,292]}]	â­�ï¸�GIVEAWAY! Signed copies of STARFISH &amp; ALL OF ME RT+Like+Follow me &amp; @AuthorLisaFipps by 3/24-Tag a friend for extra entry! Bonus: We'll be "in conversation" @RFCBookstore 4/15 Attend our event &amp; enter to win a free school visit with us! Register here: https://t.co/EQXLxB6hTn https://t.co/GLexaG1wsG	3346.0	RT @baronchrisbaron: â­�ï¸�GIVEAWAY! Signed copies of STARFISH &amp; ALL OF ME RT+Like+Follow me &amp; @AuthorLisaFipps by 3/24-Tag a friend for extrâ€¦	252.0	True	full
1275304	1275304	605aa6084898ce0038d9c223	2021-03-24 02:37:55	[]	[]	Tue Mar 23 17:07:46 +0000 2021	[{"text":"OnePlus9Series","indices":[12,27]},{"text":"OnePlus9Pro","indices":[177,189]},{"text":"OnePlus9","indices":[232,241]}]	[{"url":"https://t.co/8lFjpPigHw","expanded_url":"http://onepl.us/xu","display_url":"onepl.us/xu","indices":[191,214]},{"url":"https://t.co/hUT6XHGv4w","expanded_url":"http://onepl.us/xx","display_url":"onepl.us/xx","indices":[243,266]}]	This is the #OnePlus9Series. Sublime materials, faster than fast charging, a silky smooth 120 Hz Fluid Display, and our powerful Hasselblad Camera for Mobile. Get notified for #OnePlus9Pro: https://t.co/8lFjpPigHw Get notified for #OnePlus9: https://t.co/hUT6XHGv4w https://t.co/KAleYaV8Ys	2460560.0	RT @OnePlus_IN: This is the #OnePlus9Series. Sublime materials, faster than fast charging, a silky smooth 120 Hz Fluid Display, and our powâ€¦	1080.0	True	full
1275305	1275305	605aa6084898ce0038d9c227	2021-03-24 02:37:55	[]	[]	Tue Mar 23 16:40:09 +0000 2021	[{"text":"MarsHelicopter","indices":[150,165]}]	[{"url":"https://t.co/7nB31DCHTk","expanded_url":"https://go.nasa.gov/3tF7hrk","display_url":"go.nasa.gov/3tF7hrk","indices":[256,279]}]	ðŸš� Itâ€™s been ~120 years since the Wright Brothers proved that flight was possible on Earth. Now, we are determined to do it on the Red Planet with the #MarsHelicopter! Join us today, March 23, at 1:30pm ET/5:30pm UTC, to discuss the flight zone &amp; more: https://t.co/7nB31DCHTk https://t.co/ip3K2tBdEk	45157183.0	RT @NASA: ðŸš� Itâ€™s been ~120 years since the Wright Brothers proved that flight was possible on Earth. Now, we are determined to do it on theâ€¦	1027.0	True	full
1275306	1275306	605aa6084898ce0038d9c22b	2021-03-24 02:37:55	[]	[]	Wed Mar 24 02:30:00 +0000 2021	[]	[{"url":"https://t.co/QrK3fR4V0q","expanded_url":"https://gma.abc/3vZDVpE","display_url":"gma.abc/3vZDVpE","indices":[140,163]}]	For the remainder of 2021, Krispy Kreme customers who show their vaccination cards can redeem the offer "anytime, any day, even every day." https://t.co/QrK3fR4V0q	3748042.0	RT @GMA: For the remainder of 2021, Krispy Kreme customers who show their vaccination cards can redeem the offer "anytime, any day, even evâ€¦	375.0	True	full
1275307	1275307	605aa6094898ce0038d9c237	2021-03-24 02:37:55	[]	[]	Wed Mar 24 01:51:36 +0000 2021	[{"text":"MakeEmSqueal","indices":[193,206]}]	[{"url":"https://t.co/uU36UyBZaG","expanded_url":"https://blog.whitecoatwaste.org/2021/03/15/busted-us-org-that-sent-tax-to-wuhan-animal-lab-broke-federal-law-a-lot/","display_url":"blog.whitecoatwaste.org/2021/03/15/busâ€¦","indices":[217,240]}]	THANK YOU @SenJoniErnst @GReschenthaler for working with @WhiteCoatWaste to hold @NIH &amp; @EcoHealthNYC @PeterDaszak accountable! ðŸ‘�Taxpayers shouldnâ€™t be FORCED to pay the Wuhan Animal Lab! #MakeEmSqueal âœ‚ï¸�ðŸ’¸ðŸ¥¼ðŸ‡¨ðŸ‡³ðŸ¦‡ðŸ¦ https://t.co/uU36UyBZaG	129.0	RT @movethemessage: THANK YOU @SenJoniErnst @GReschenthaler for working with @WhiteCoatWaste to hold @NIH &amp; @EcoHealthNYC @PeterDaszak accoâ€¦	267.0	True	full
1275308	1275308	605aa6094898ce0038d9c23b	2021-03-24 02:37:55	[]	[]	Tue Mar 23 12:08:42 +0000 2021	[]	[{"url":"https://t.co/ixGbxVSucU","expanded_url":"https://www.nzz.ch/meinung/logik-im-lockdown-die-deutsche-corona-politik-ist-ein-scherbenhaufen-ld.1608069","display_url":"nzz.ch/meinung/logik-â€¦","indices":[256,279]}]	Statt Lockerungskonzepten prÃ¤sentieren Kanzlerin und MinisterprÃ¤sidenten die VerlÃ¤ngerung und VerschÃ¤rfung des Lockdowns. Die BÃ¼rger mÃ¼ssen fÃ¼r das bÃ¼ssen, was die Regierung monatelang verschlafen hat, kommentiert @a_nnaschneider die aktuellen BeschlÃ¼sse. https://t.co/ixGbxVSucU https://t.co/uw6jVTAvb1	442316.0	RT @NZZ: Statt Lockerungskonzepten prÃ¤sentieren Kanzlerin und MinisterprÃ¤sidenten die VerlÃ¤ngerung und VerschÃ¤rfung des Lockdowns. Die BÃ¼rgâ€¦	50.0	True	full
1275309	1275309	605aa6094898ce0038d9c23f	2021-03-24 02:37:55	[]	[{"url":"https://t.co/RL7cvqlX8X","expanded_url":"https://lp.ca/hzW5Pz","display_url":"lp.ca/hzW5Pz","indices":[243,266]}]		[]	[]			COVID-19: le juge Philippe Bouvier vient de rendre un jugement cinglant sur les responsables de la santÃ© publique dâ€¦ https://t.co/EX7mclp6X3	3323.0	True	full
1275310	1275310	605aa6094898ce0038d9c24b	2021-03-24 02:37:55	[{"text":"IntoTheFog","indices":[125,136]},{"text":"DbD","indices":[137,141]},{"text":"BaLue","indices":[142,148]},{"text":"Nintendo","indices":[149,158]},{"text":"Switch","indices":[159,166]}]	[{"url":"https://t.co/tJZqhQyFZN","expanded_url":"http://twitch.tv/baluewolfie","display_url":"twitch.tv/baluewolfie","indices":[168,191]}]		[]	[]			BaLue just got back from being fired come join on twitch. Dead by Daylight Its about Freaking time I get back to stâ€¦ https://t.co/b7c2WNYQHP	45.0	True	full
1275311	1275311	605aa6094898ce0038d9c24d	2021-03-24 02:37:55	[]	[]	Tue Mar 23 19:40:00 +0000 2021	[{"text":"ActivosContraElVirus","indices":[109,130]}]	[{"url":"https://t.co/YafKU4Yr6H","expanded_url":"https://www.vtv.gob.ve/metro-caracas-jornada-desinfeccion/","display_url":"vtv.gob.ve/metro-caracas-â€¦","indices":[132,155]}]	Trabajadores del Metro de Caracas realizan jornada de desinfecciÃ³n para prevenir propagaciÃ³n de la COVID-19 #ActivosContraElVirus https://t.co/YafKU4Yr6H https://t.co/Y9NjngKhhu	1816310.0	RT @VTVcanal8: Trabajadores del Metro de Caracas realizan jornada de desinfecciÃ³n para prevenir propagaciÃ³n de la COVID-19 #ActivosContraEâ€¦	299.0	True	full
1275312	1275312	605aa6094898ce0038d9c25d	2021-03-24 02:37:55	[]	[{"url":"https://t.co/3FtxsPHnjM","expanded_url":"https://censusreporter.org/profiles/04000US06-california/","display_url":"censusreporter.org/profiles/04000â€¦","indices":[63,86]}]		[]	[]			@GavinNewsom If there are only 25 million adults in California https://t.co/3FtxsPHnjM And weâ€™ve given 15 millionâ€¦ https://t.co/fW44lBb3Y7	7.0	True	full
1275313	1275313	605aa6094898ce0038d9c267	2021-03-24 02:37:56	[]	[]	Wed Mar 24 01:54:26 +0000 2021	[]	[{"url":"https://t.co/MGVNOXHn9D","expanded_url":"https://www.yahoo.com/news/had-mild-covid-then-serious-123250837.html","display_url":"yahoo.com/news/had-mild-â€¦","indices":[246,269]}]	While some factions are apparently trying to deny long COVID is a thing, this article discusses recent research on patients who only had mild COVID symptoms and then serious issues after. This isn't a weird conspiracy; this is now life for many. https://t.co/MGVNOXHn9D	104158.0	RT @aetiology: While some factions are apparently trying to deny long COVID is a thing, this article discusses recent research on patientsâ€¦	296.0	True	full
1275314	1275314	605aa6094898ce0038d9c269	2021-03-24 02:37:56	[]	[]	Wed Mar 24 02:00:05 +0000 2021	[]	[{"url":"https://t.co/lBRXMVqfJg","expanded_url":"https://www.refinery29.com/en-us/2021/03/10347615/soledad-obrien-disrupt-dismantle-bet","display_url":"refinery29.com/en-us/2021/03/â€¦","indices":[231,254]}]	We're excited for @soledadobrien's new show called, Disrupt and Dismantle, where they discuss issues people of color face that were exacerbated by the COVID-19 pandemic. We love that it will include ways to take concrete action! https://t.co/lBRXMVqfJg	21078.0	RT @_shethepeople: We're excited for @soledadobrien's new show called, Disrupt and Dismantle, where they discuss issues people of color facâ€¦	1419.0	True	full
1275315	1275315	605aa60a4898ce0038d9c293	2021-03-24 02:37:56	[]	[]	Wed Mar 24 02:26:55 +0000 2021	[]	[{"url":"https://t.co/V4i4n2Xg7X","expanded_url":"https://twitter.com/genghisdiaz/status/1305618429567696896?s=21","display_url":"twitter.com/genghisdiaz/stâ€¦","indices":[269,292]}]	@Jazzrockman Hola Â¿me ayudas con un RT porfa? La pandemia nos golpeÃ³ horrible a los artistas y aÃºn falta mucho para poder regresar a la normalidad, ofrezco serenatas virtuales y la venta de mi disco de covers, ademÃ¡s de dar clases de violÃ­n vÃ­a zoom. Muchas gracias ðŸŽ» https://t.co/V4i4n2Xg7X	4242.0	RT @GenghisDiaz: @Jazzrockman Hola Â¿me ayudas con un RT porfa? La pandemia nos golpeÃ³ horrible a los artistas y aÃºn falta mucho para poderâ€¦	40.0	True	full
1275316	1275316	605aa60a4898ce0038d9c2b7	2021-03-24 02:37:57	[]	[]	Tue Mar 23 10:45:36 +0000 2021	[]	[{"url":"https://t.co/MGWuZntBhw","expanded_url":"https://m.thewire.in/article/law/delhi-riots-police-cctv-camera-not-working-faizan-national-anthem-detained","display_url":"m.thewire.in/article/law/deâ€¦","indices":[245,268]}]	"Secular India and its Honest Police" Delhi police on Monday told HC that CCTV cameras at the police station where a Muslim man was detained after being beaten up by cops during Anti Muslim pogrom, were not working due to a â€˜technical faultâ€™. https://t.co/MGWuZntBhw	56491.0	RT @imMAK02: "Secular India and its Honest Police" Delhi police on Monday told HC that CCTV cameras at the police station where a Muslim mâ€¦	2308.0	True	full
1275317	1275317	605aa60a4898ce0038d9c2d1	2021-03-24 02:37:57	[]	[]	Tue Mar 23 00:18:44 +0000 2021	[]	[{"url":"https://t.co/0LPpg4Qdxf","expanded_url":"https://www.nytimes.com/2021/03/03/world/americas/brazil-covid-variant.html","display_url":"nytimes.com/2021/03/03/worâ€¦","indices":[190,213]}]	it's NOT this bad everywhere: "No other nation that experienced such a major outbreak is still grappling with record-setting death tolls and a health care system on the brink of collapse." https://t.co/0LPpg4Qdxf	8104.0	RT @wwxwashere: it's NOT this bad everywhere: "No other nation that experienced such a major outbreak is still grappling with record-settiâ€¦	474.0	True	full
1275318	1275318	605aa60a4898ce0038d9c2e3	2021-03-24 02:37:57	[]	[]	Tue Mar 23 17:28:26 +0000 2021	[]	[{"url":"https://t.co/roNP3TC8iO","expanded_url":"https://twitter.com/GloboNews/status/1374411632026083338","display_url":"twitter.com/GloboNews/statâ€¦","indices":[280,303]}]	AMB, q jÃ¡ defendeu autonomia do mÃ©dico p/ uso de cloroquina, hj fala: "Infelizmente medicaÃ§Ãµes como cloroquina, ivermectina Ã± possuem eficÃ¡cia comprovada de benefÃ­cio no tratamento ou prevenÃ§Ã£o da covid19 (...) sendo que, portanto, a utilizaÃ§Ã£o desses fÃ¡rmacos deve ser banida" https://t.co/roNP3TC8iO	133078.0	RT @juliaduailibi: AMB, q jÃ¡ defendeu autonomia do mÃ©dico p/ uso de cloroquina, hj fala: "Infelizmente medicaÃ§Ãµes como cloroquina, ivermeâ€¦	1086.0	True	full
1275319	1275319	605aa60b4898ce0038d9c307	2021-03-24 02:37:58	[]	[]	Tue Mar 23 14:20:08 +0000 2021	[{"text":"remotework","indices":[168,179]},{"text":"workfromhome","indices":[181,194]},{"text":"WFH","indices":[196,200]},{"text":"employeemonitoring","indices":[201,220]},{"text":"employeemonitoringsoftware","indices":[221,248]}]	[{"url":"https://t.co/7zyN4Xncyb","expanded_url":"http://ow.ly/inBQ50DqR8B","display_url":"ow.ly/inBQ50DqR8B","indices":[249,272]}]	People are shifting to work from home due to the current COVID-19 pandemic. Here are 12 tips for Staying Productive and Mentally Healthy While You're Working From Home #remotework #workfromhome #WFH #employeemonitoring #employeemonitoringsoftware https://t.co/7zyN4Xncyb	4423.0	RT @m2sys: People are shifting to work from home due to the current COVID-19 pandemic. Here are 12 tips for Staying Productive and Mentallyâ€¦	55.0	True	full
1275320	1275320	605aa60b4898ce0038d9c323	2021-03-24 02:37:58	[]	[{"url":"https://t.co/JxIJCawHEh","expanded_url":"https://www.haaretz.com/israel-news/.premium-israeli-army-accidentally-reveals-secret-bases-in-covid-testing-site-map-1.9643700","display_url":"haaretz.com/israel-news/.pâ€¦","indices":[0,23]}]		[]	[]			https://t.co/JxIJCawHEh Israel quita oficio a Yihad IslÃ¡mica, HamÃ¡s, HezbolÃ¡ Libanes y a otros grupos Q son sus enâ€¦ https://t.co/wAuLtIiYzP	7569.0	True	full
1275321	1275321	605aa60b4898ce0038d9c32b	2021-03-24 02:37:58	[]	[]	Tue Mar 23 15:39:25 +0000 2021	[]	[{"url":"https://t.co/PeQ4ZAP7JJ","expanded_url":"https://twitter.com/DoliaEstevez/status/1374342539847798788","display_url":"twitter.com/DoliaEstevez/sâ€¦","indices":[261,284]}]	OjalÃ¡ asÃ­ tambiÃ©n se ventilaran la vida lujosa y apacible de criminales asesinos como Kissinger, Bush, Clinton, Obama y tantos otros mÃ¡s. No sÃ³lo MÃ©xico es el paÃ­s del no pasa nada. Es todo el mundo donde a la Ã©lite y a sus guardianes nunca les ha pasado nada. https://t.co/PeQ4ZAP7JJ	22197.0	RT @mlucascir: OjalÃ¡ asÃ­ tambiÃ©n se ventilaran la vida lujosa y apacible de criminales asesinos como Kissinger, Bush, Clinton, Obama y tantâ€¦	1204.0	True	full
1275322	1275322	605aa60b4898ce0038d9c331	2021-03-24 02:37:58	[]	[{"url":"https://t.co/FRCXdac8S4","expanded_url":"https://www.bbc.com/news/uk-england-northamptonshire-56500434","display_url":"bbc.com/news/uk-englanâ€¦","indices":[229,252]}]		[]	[]			71'/n: The University of Northampton said the cyberattack on March 17 interrupted services to its IT and telephoneâ€¦ https://t.co/P0QgMrX557	1720.0	True	full
1275323	1275323	605aa60b4898ce0038d9c335	2021-03-24 02:37:58	[]	[]	Wed Mar 24 02:21:39 +0000 2021	[{"text":"VamosAmÃ©rica","indices":[111,124]},{"text":"SiempreÃ�guilas","indices":[125,140]},{"text":"ClubAmerica","indices":[141,153]}]	[{"url":"https://t.co/mbKa8kOtpH","expanded_url":"https://www.eluniversal.com.mx/universal-deportes/futbol/futbolistas-de-america-y-sus-irresponsables-vacaciones","display_url":"eluniversal.com.mx/universal-depoâ€¦","indices":[87,110]}]	Futbolistas de AmÃ©rica y sus irresponsables "vacaciones" | El Universal - El Universal https://t.co/mbKa8kOtpH #VamosAmÃ©rica #SiempreÃ�guilas #ClubAmerica https://t.co/sqYE9ju10C	2398.0	RT @Pasion_Aguilas: Futbolistas de AmÃ©rica y sus irresponsables "vacaciones" | El Universal - El Universal https://t.co/mbKa8kOtpH #VamosAmâ€¦	97.0	True	full
1275324	1275324	605aa60d4898ce0038d9c3a1	2021-03-24 02:37:59	[]	[]	Wed Mar 24 02:19:00 +0000 2021	[{"text":"Covid_19","indices":[119,128]}]	[{"url":"https://t.co/krJozco6b4","expanded_url":"https://www.reforma.com/acusa-a-morenistas-de-ofrecer-vacunas/gr/vi142597?ap=1&utm_source=twitter&utm_medium=social&utm_campaign=promocion_editor","display_url":"reforma.com/acusa-a-moreniâ€¦","indices":[155,178]}]	ðŸ“¹ El diputado panista Carlos Valenzuela (@cvalenzuelag1) denunciÃ³ a una brigada de Morena por ofrecer la vacuna contra #Covid_19 en Boca del RÃ­o, Veracruz https://t.co/krJozco6b4	3291401.0	RT @Reforma: ðŸ“¹ El diputado panista Carlos Valenzuela (@cvalenzuelag1) denunciÃ³ a una brigada de Morena por ofrecer la vacuna contra #Covid_â€¦	604.0	True	full
1275325	1275325	605aa60d4898ce0038d9c3e5	2021-03-24 02:38:00	[]	[]	Tue Mar 23 16:09:02 +0000 2021	[{"text":"okleg","indices":[264,270]}]	[{"url":"https://t.co/HbmXO4WltA","expanded_url":"https://twitter.com/OKPolicy/status/1374378734795464709","display_url":"twitter.com/OKPolicy/statuâ€¦","indices":[271,294]}]	Increased funding for Medicaid expansion, longer postpartum care, a stronger home- and community-based services program, and full funding for Tribal facilities will provide enhanced support for Oklahomans as the state begins to recover from the COVID-19 pandemic. #okleg https://t.co/HbmXO4WltA	14740.0	RT @OKPolicy: Increased funding for Medicaid expansion, longer postpartum care, a stronger home- and community-based services program, andâ€¦	14740.0	True	full
1275326	1275326	605aa60d4898ce0038d9c3e9	2021-03-24 02:38:00	[]	[{"url":"https://t.co/mNDnxK9LYg","expanded_url":"https://www.uchealth.org/today/the-truth-about-asymptomatic-spread-of-covid-19/","display_url":"uchealth.org/today/the-trutâ€¦","indices":[174,197]}]		[]	[]			@shockingtruth2 @yeahnaa333 These videos are all back when we didn't know that asymptomatic people could spread SARâ€¦ https://t.co/GlCROJ1A0Y	283.0	True	full
1275327	1275327	605aa60d4898ce0038d9c3f3	2021-03-24 02:38:00	[]	[]	Tue Mar 23 23:13:21 +0000 2021	[]	[{"url":"https://t.co/AqvmtheVn2","expanded_url":"https://twitter.com/wilsonariasc/status/1372281096050728960","display_url":"twitter.com/wilsonariasc/sâ€¦","indices":[266,289]}]	MÃ¡s de 63 vende patrias en el Senado, acaban de aprobar este tratado de impunidad con 18 inmunidades para el Banco Europeo de Inversiones y sus funcionarios en nuestro paÃ­s. AsÃ­ roben, laven dinero, violenten, corrompan o trafiquen, serÃ¡n intocables para el Estado. https://t.co/AqvmtheVn2	66675.0	RT @wilsonariasc: MÃ¡s de 63 vende patrias en el Senado, acaban de aprobar este tratado de impunidad con 18 inmunidades para el Banco Europeâ€¦	477.0	True	full
1275328	1275328	605aa60e4898ce0038d9c413	2021-03-24 02:38:00	[{"text":"Venezuela","indices":[150,160]},{"text":"23Marzo","indices":[161,169]},{"text":"23Mar","indices":[170,176]}]	[{"url":"https://t.co/cC6NfyxEyf","expanded_url":"https://buff.ly/2Qmblyd","display_url":"buff.ly/2Qmblyd","indices":[178,201]}]		[]	[]			Â¡MUY CLARO! Scott: Nunca debemos parar de trabajar para responsabilizar a Maduro por sus crÃ­menes y cortar los fondâ€¦ https://t.co/Zssh20cCWZ	275007.0	True	full
1275329	1275329	605aa60e4898ce0038d9c419	2021-03-24 02:38:00	[]	[]	Wed Mar 24 00:34:11 +0000 2021	[]	[{"url":"https://t.co/tiSBCZRCJm","expanded_url":"https://larepublica.pe/elecciones/2021/03/23/rafael-lopez-aliaga-critica-a-reactiva-peru-pero-sus-empresas-recibieron-s-242-millones-pltc/","display_url":"larepublica.pe/elecciones/202â€¦","indices":[178,201]}]	Le debe al Estado 28.4 millones de soles en impuestos y el mismo Estado le respaldÃ³ prÃ©stamos por 24.2 millones de soles. Este es el "empresario exitoso" quiere ser presidente. https://t.co/tiSBCZRCJm	109014.0	RT @Angelpaezs: Le debe al Estado 28.4 millones de soles en impuestos y el mismo Estado le respaldÃ³ prÃ©stamos por 24.2 millones de soles. Eâ€¦	170.0	True	full
1275330	1275330	605aa60e4898ce0038d9c41b	2021-03-24 02:38:00	[]	[]	Wed Mar 24 01:45:00 +0000 2021	[]	[{"url":"https://t.co/Z1ZSzQNxNn","expanded_url":"http://HealthCare.gov","display_url":"HealthCare.gov","indices":[133,156]}]	Big news: President Biden just announced weâ€™re extending the special enrollment period for health insurance until August 15. Head to https://t.co/Z1ZSzQNxNn to get covered.	5029834.0	RT @WhiteHouse: Big news: President Biden just announced weâ€™re extending the special enrollment period for health insurance until August 15â€¦	4235.0	True	full
1275331	1275331	605aa60e4898ce0038d9c42d	2021-03-24 02:38:01	[]	[{"url":"https://t.co/LzSH8St8D4","expanded_url":"https://buff.ly/3f7nn99","display_url":"buff.ly/3f7nn99","indices":[167,190]}]		[]	[]			Check out the latest Episode (59) of ABSITE Smackdown. Here, they discuss and review BCVI. Also sharing the resideâ€¦ https://t.co/ks4FMzmWL6	118.0	True	full
1275332	1275332	605aa60e4898ce0038d9c42f	2021-03-24 02:38:01	[]	[{"url":"https://t.co/k5RvYDxFrA","expanded_url":"https://bit.ly/3tOFAw9","display_url":"bit.ly/3tOFAw9","indices":[201,224]}]		[]	[]			Brandon Ingram hit 14-of-21 shots, four 3-pointers and 4-of-4 free throws for a season-high 36 points, three rebounâ€¦ https://t.co/cRIlMlKBIW	5067.0	True	full
1275333	1275333	605aa60f4898ce0038d9c467	2021-03-24 02:38:01	[]	[]	Wed Mar 24 02:36:24 +0000 2021	[{"text":"Testimonio","indices":[0,11]},{"text":"COVID19","indices":[150,158]}]	[{"url":"https://t.co/kUal5Xxss8","expanded_url":"https://bit.ly/39mdwsv","display_url":"bit.ly/39mdwsv","indices":[232,255]}]	#Testimonio El presidente del Centro MÃ©dico Docente La Trinidad, Herman Scholtz, dijo que la instituciÃ³n pasÃ³ de tener nueve camas para pacientes con #COVID19 a dos pisos con 49 camas disponibles, una terapia intensiva con 11 camas https://t.co/kUal5Xxss8	679262.0	RT @EfectoCocuyo: #Testimonio El presidente del Centro MÃ©dico Docente La Trinidad, Herman Scholtz, dijo que la instituciÃ³n pasÃ³ de tener nuâ€¦	1784.0	True	full
1275334	1275334	605aa60f4898ce0038d9c48b	2021-03-24 02:38:01	[{"text":"onlyfans","indices":[105,114]},{"text":"onlyfansbr","indices":[115,126]},{"text":"sw","indices":[127,130]},{"text":"vendadepack","indices":[131,143]}]	[{"url":"https://t.co/Zv4Z6QeYFj","expanded_url":"http://onlyfans.com/violetnkd","display_url":"onlyfans.com/violetnkd","indices":[38,61]},{"url":"https://t.co/57V5xCgWJc","expanded_url":"http://privacy.com.br/profile/Violetnkd","display_url":"privacy.com.br/profile/Violetâ€¦","indices":[81,104]}]		[]	[]			Compra meus packs Assina meu onlyfans https://t.co/Zv4Z6QeYFj Assina meu privacy https://t.co/57V5xCgWJc #onlyfansâ€¦ https://t.co/4zKRygmlO5	131.0	True	full
1275335	1275335	605aa60f4898ce0038d9c493	2021-03-24 02:38:02	[]	[]	Tue Mar 23 23:30:00 +0000 2021	[{"text":"ActivosContraElVirus","indices":[110,131]}]	[{"url":"https://t.co/xt8hHZEbin","expanded_url":"https://www.vtv.gob.ve/mujeres-indigenas-maracaibo-propuestas-reivindicar-costumbres-ancestrales/","display_url":"vtv.gob.ve/mujeres-indigeâ€¦","indices":[133,156]}]	MÃ¡s de 300 mujeres indÃ­genas de Maracaibo presentaron propuestas para reivindicar sus costumbres ancestrales #ActivosContraElVirus https://t.co/xt8hHZEbin https://t.co/JmTvXs8bAx	1816310.0	RT @VTVcanal8: MÃ¡s de 300 mujeres indÃ­genas de Maracaibo presentaron propuestas para reivindicar sus costumbres ancestrales #ActivosContraâ€¦	23.0	True	full
1275336	1275336	605aa60f4898ce0038d9c49d	2021-03-24 02:38:02	[]	[]	Wed Mar 24 01:56:00 +0000 2021	[]	[{"url":"https://t.co/IN5kxoXO75","expanded_url":"https://bit.ly/3reSstG","display_url":"bit.ly/3reSstG","indices":[198,221]}]	Most young people are at little risk of dying from the coronavirus. But a new Pew Research survey shows that they are disproportionately bearing the consequences of heavy-handed pandemic lockdowns. https://t.co/IN5kxoXO75	50672.0	RT @feeonline: Most young people are at little risk of dying from the coronavirus. But a new Pew Research survey shows that they are disproâ€¦	252.0	True	full
1275337	1275337	605aa60f4898ce0038d9c4a7	2021-03-24 02:38:02	[]	[{"url":"https://t.co/Ric38LBodF","expanded_url":"http://chng.it/69szmcGS","display_url":"chng.it/69szmcGS","indices":[130,153]}]		[]	[]			University of Oxford: Complaint against Abhijit Sarkar (University of Oxford) for Hate Speech against Hindus - Signâ€¦ https://t.co/Gk2fYHAdDc	38.0	True	full
1275338	1275338	605aa60f4898ce0038d9c4af	2021-03-24 02:38:02	[]	[]	Tue Mar 23 17:05:13 +0000 2021	[]	[{"url":"https://t.co/Q53MhbGqk3","expanded_url":"http://tampabay.com/news/florida-politics/2021/03/23/desantis-says-contract-tracing-didnt-work-so-why-is-florida-paying-for-this-app/","display_url":"tampabay.com/news/florida-pâ€¦","indices":[252,275]}]	NEW: Gov. DeSantis soured on contact tracing, insisting it "just has just not worked" during the pandemic. Yet, the state continues to pay a startup founded by the son of a major Trump fundraiser to supply Florida with a contract tracing mobile app. https://t.co/Q53MhbGqk3	10982.0	RT @scontorno: NEW: Gov. DeSantis soured on contact tracing, insisting it "just has just not worked" during the pandemic. Yet, the state coâ€¦	584.0	True	full
1275339	1275339	605aa60f4898ce0038d9c4bd	2021-03-24 02:38:02	[]	[{"url":"https://t.co/QzcfUaONnB","expanded_url":"https://www.washingtonpost.com/health/becerra-coronavirus-vaccines/2021/03/23/24118c38-8b42-11eb-a6bd-0eb91c03305a_story.html","display_url":"washingtonpost.com/health/becerraâ€¦","indices":[137,160]}]		[]	[]			In an interview, the new health secretary emphasizes a need to offer greater help for behavioral health issues worsâ€¦ https://t.co/gcTeLtOFqb	28462.0	True	full
1275340	1275340	605aa6104898ce0038d9c4cd	2021-03-24 02:38:02	[]	[]	Tue Mar 23 18:36:00 +0000 2021	[]	[{"url":"https://t.co/FVbby5SRCz","expanded_url":"https://www.sopitas.com/noticias/fucam-no-tiene-presupuesto-cubrir-tratamientos-cancer-mama/","display_url":"sopitas.com/noticias/fucamâ€¦","indices":[152,175]}]	Ante este problema, FUCAM realizarÃ¡n un estudio socioeconÃ³mico, y gracias a sus aliados y proveedores, las cuotas que ahora ofrecerÃ¡n serÃ¡n mÃ¡s bajas. https://t.co/FVbby5SRCz	3190609.0	RT @sopitas: Ante este problema, FUCAM realizarÃ¡n un estudio socioeconÃ³mico, y gracias a sus aliados y proveedores, las cuotas que ahora ofâ€¦	652.0	True	full
1275341	1275341	605aa6104898ce0038d9c4f5	2021-03-24 02:38:03	[]	[]	Thu Mar 18 22:55:02 +0000 2021	[{"text":"Haabse","indices":[140,147]},{"text":"BecomeTheBlueprint","indices":[148,167]}]	[{"url":"https://t.co/phXyDTWK99","expanded_url":"http://bit.ly/BecomeTheBlueprint","display_url":"bit.ly/BecomeTheBluepâ€¦","indices":[179,202]}]	"So You Want to Be a Principal?"....I will share 15 tips on your resume and the interview process to help you land your 1st principalship! #Haabse #BecomeTheBlueprint Register: https://t.co/phXyDTWK99 https://t.co/J8y2ZxOm7m	1224.0	RT @mwalke0628: "So You Want to Be a Principal?"....I will share 15 tips on your resume and the interview process to help you land your 1stâ€¦	1224.0	True	full
1275342	1275342	605aa6114898ce0038d9c519	2021-03-24 02:38:03	[]	[]	Tue Mar 23 16:01:13 +0000 2021	[]	[{"url":"https://t.co/BvTt5A1cSk","expanded_url":"https://buff.ly/3lzPzCI","display_url":"buff.ly/3lzPzCI","indices":[233,256]}]	Quirky language trivia: Toki Pona is an artificial language consisting of only 120 words. The first radix tree shows the entire vocabulary of the language, the second radix tree shows us the English language as a comparison. Source: https://t.co/BvTt5A1cSk https://t.co/UDJQvPJ5zr	207600.0	RT @simongerman600: Quirky language trivia: Toki Pona is an artificial language consisting of only 120 words. The first radix tree shows thâ€¦	4226.0	True	full
1275343	1275343	605aa6114898ce0038d9c52d	2021-03-24 02:38:04	[]	[]	Wed Mar 24 00:26:53 +0000 2021	[{"text":"ActivosContraElVirus","indices":[123,144]}]	[{"url":"https://t.co/g1u30VhBmg","expanded_url":"https://www.vtv.gob.ve/covid-19-dia-373-casos-23032021/","display_url":"vtv.gob.ve/covid-19-dia-3â€¦","indices":[146,169]}]	DÃ­a 373 | Lucha contra la COVID-19: Venezuela registra 608 casos comunitarios, 6 importados y mantiene 93% de recuperados #ActivosContraElVirus https://t.co/g1u30VhBmg https://t.co/k5fzewtveX	1816310.0	RT @VTVcanal8: DÃ­a 373 | Lucha contra la COVID-19: Venezuela registra 608 casos comunitarios, 6 importados y mantiene 93% de recuperados #â€¦	75.0	True	full
1275344	1275344	605aa6114898ce0038d9c539	2021-03-24 02:38:04	[]	[]	Wed Mar 24 02:35:03 +0000 2021	[{"text":"sictransitgloria","indices":[83,100]},{"text":"whoknew","indices":[101,109]},{"text":"SOcialskills","indices":[110,123]}]	[{"url":"https://t.co/ZJKVf3t0Ec","expanded_url":"https://buff.ly/2LSVUM4","display_url":"buff.ly/2LSVUM4","indices":[125,148]}]	'Iâ€™m deadâ€™ Is the New LOL as â€˜Tears of Joyâ€™ loses its emoji cool v/ @terrinakamura #sictransitgloria #whoknew #SOcialskills https://t.co/ZJKVf3t0Ec via @debweinstein https://t.co/6MVGPsx05l	11190.0	RT @SO_pr: 'Iâ€™m deadâ€™ Is the New LOL as â€˜Tears of Joyâ€™ loses its emoji cool v/ @terrinakamura #sictransitgloria #whoknew #SOcialskills httâ€¦	1246.0	True	full
1275345	1275345	605aa6114898ce0038d9c555	2021-03-24 02:38:04	[]	[]	Wed Mar 24 02:27:02 +0000 2021	[{"text":"EnVideo","indices":[0,8]},{"text":"ActivosContraElVirus","indices":[111,132]}]	[{"url":"https://t.co/2uZgRb2vtf","expanded_url":"https://www.dailymotion.com/video/x805bme","display_url":"dailymotion.com/video/x805bme","indices":[134,157]}]	#EnVideo ðŸ“¹ | Gobierno de Caracas desplegÃ³ Ruta de Perifoneo DarÃ­o Vivas en El Valle para combatir la COVID-19 #ActivosContraElVirus https://t.co/2uZgRb2vtf	1816310.0	RT @VTVcanal8: #EnVideo ðŸ“¹ | Gobierno de Caracas desplegÃ³ Ruta de Perifoneo DarÃ­o Vivas en El Valle para combatir la COVID-19 #ActivosContrâ€¦	54.0	True	full
1275346	1275346	605aa6124898ce0038d9c571	2021-03-24 02:38:04	[]	[]	Mon Mar 22 16:45:16 +0000 2021	[]	[{"url":"https://t.co/Wb1k15LiUY","expanded_url":"https://www.noticiasrcn.com/justicia/familiares-de-veinticuatro-presos-muertos-en-motin-piden-explicaciones-377338?utm_medium=Social&utm_source=Twitter#Echobox=1616430350","display_url":"noticiasrcn.com/justicia/familâ€¦","indices":[174,197]}]	A un aÃ±o de los hechos de violencia en la cÃ¡rcel La Modelo de BogotÃ¡, que cobrÃ³ la vida de 24 privados de la libertad, sus familiares piden resultados en las investigaciones https://t.co/Wb1k15LiUY	8083469.0	RT @NoticiasRCN: A un aÃ±o de los hechos de violencia en la cÃ¡rcel La Modelo de BogotÃ¡, que cobrÃ³ la vida de 24 privados de la libertad, susâ€¦	145.0	True	full
1275347	1275347	605aa6124898ce0038d9c581	2021-03-24 02:38:04	[]	[]	Tue Mar 23 18:00:00 +0000 2021	[{"text":"YoSoyDeAquÃ­","indices":[122,134]},{"text":"ActivosContraElVirus","indices":[135,156]}]	[{"url":"https://t.co/mMFV95uNKN","expanded_url":"http://rnv.gob.ve/cilia-flores-c","display_url":"rnv.gob.ve/cilia-flores-c","indices":[97,120]}]	Cilia Flores considera que Maduro tomÃ³ las mejor decisiÃ³n al radicalizar cuarentena por Covid-19 https://t.co/mMFV95uNKNâ€¦ #YoSoyDeAquÃ­ #ActivosContraElVirus https://t.co/NmtFXZ25UG	119446.0	RT @RNVinformativa: Cilia Flores considera que Maduro tomÃ³ las mejor decisiÃ³n al radicalizar cuarentena por Covid-19 https://t.co/mMFV95uNKâ€¦	36.0	True	full
1275348	1275348	605aa6124898ce0038d9c585	2021-03-24 02:38:04	[]	[]	Wed Mar 24 01:39:47 +0000 2021	[]	[{"url":"https://t.co/gRX1fGFEzj","expanded_url":"http://HealthCare.gov","display_url":"HealthCare.gov","indices":[209,232]}]	When we opened a special enrollment period for health insurance in February, over 200,000 Americans gained coverage in the first two weeks. Today, weâ€™re extending the enrollment period to August 15. Head to https://t.co/gRX1fGFEzj to find a plan that works best for you. https://t.co/Xv4Or7PsYu	9382881.0	RT @POTUS: When we opened a special enrollment period for health insurance in February, over 200,000 Americans gained coverage in the firstâ€¦	7488.0	True	full
1275349	1275349	605aa6124898ce0038d9c5a3	2021-03-24 02:38:04	[]	[{"url":"https://t.co/lL9KNgGnOK","expanded_url":"https://www.earningsfly.com/stocks/ntnx?source=twitter-bot","display_url":"earningsfly.com/stocks/ntnx?soâ€¦","indices":[65,88]}]		[]	[]			Top 15 Technology stocks with market cap over 1 billion today. https://t.co/lL9KNgGnOK $NTNX $IQ $ZI $SLB $GDDYâ€¦ https://t.co/XtF0HsMhgD	1573.0	True	full
1275350	1275350	605aa6124898ce0038d9c5b5	2021-03-24 02:38:05	[]	[]	Wed Mar 24 02:27:04 +0000 2021	[]	[{"url":"https://t.co/qjfLunnAYZ","expanded_url":"https://rfi.my/7FBJ.t","display_url":"rfi.my/7FBJ.t","indices":[109,132]}]	Covid-19: Macao et Hong Kong suspendent la vaccination Pfizer/BioNTech en raison d'un emballage Â«dÃ©fectueuxÂ» https://t.co/qjfLunnAYZ https://t.co/wX1eTxy9Cd	2879812.0	RT @RFI: Covid-19: Macao et Hong Kong suspendent la vaccination Pfizer/BioNTech en raison d'un emballage Â«dÃ©fectueuxÂ» https://t.co/qjfLunnAâ€¦	117.0	True	full
1275351	1275351	605aa6124898ce0038d9c5b9	2021-03-24 02:38:05	[]	[]	Thu Mar 18 04:00:00 +0000 2021	[{"text":"MegaManXDiVE","indices":[202,215]},{"text":"RockmanXDiVE","indices":[216,229]},{"text":"ãƒ­ãƒƒã‚¯ãƒžãƒ³XDiVE","indices":[230,241]}]	[{"url":"https://t.co/BWjU8vKDfX","expanded_url":"https://smart.link/ydlyofyytmqmb","display_url":"smart.link/ydlyofyytmqmb","indices":[178,201]}]	ã€�ROCKMAN X DiVEã€‘ Accumulated to 10 days to get all the rewards! Make sure you take on ViAâ€™s Training everyday! Event Time: 2021/03/18 16:00 ~ 2021/03/31 15:59 (UTC+8) ã€�Downloadã€‘https://t.co/BWjU8vKDfX #MegaManXDiVE #RockmanXDiVE #ãƒ­ãƒƒã‚¯ãƒžãƒ³XDiVE https://t.co/JobMd5LP9L	12912.0	RT @RX_DiVE_Asia: ã€�ROCKMAN X DiVEã€‘ Accumulated to 10 days to get all the rewards! Make sure you take on ViAâ€™s Training everyday! Event Timâ€¦	23.0	True	full
1275352	1275352	605aa6124898ce0038d9c5bb	2021-03-24 02:38:05	[]	[{"url":"https://t.co/eioscrcqVl","expanded_url":"https://www.nssf.org/msr/#:~:text=%E2%80%9CAR%E2%80%9D%20does%20NOT%20stand%20for,%E2%80%9D%20or%20%E2%80%9Cautomatic%20rifle.%E2%80%9D&text=AR%2D15%2Dstyle%20rifles%20can,each%20pull%20of%20the%20trigger","display_url":"nssf.org/msr/#:~:text=%â€¦","indices":[147,170]}]		[]	[]			@mypinkbicycle @acidentalheaven @CortesSteve You have been duped. Military assault rifles are automatic. AR-15 is aâ€¦ https://t.co/WLkAvIiCds	0.0	True	full
1275353	1275353	605aa6124898ce0038d9c5c3	2021-03-24 02:38:05	[]	[]	Mon Mar 22 21:02:00 +0000 2021	[{"text":"AB1199","indices":[211,218]}]	[{"url":"https://t.co/KADwWDCCFX","expanded_url":"https://sacramento.newsreview.com/2021/03/18/when-predatory-practices-catch-up-sacramentos-largest-corporate-landlord-may-be-forced-to-pay-millions-to-struggling-renters/","display_url":"sacramento.newsreview.com/2021/03/18/wheâ€¦","indices":[250,273]}]	"The 10 richest corporate landlords, who already own and operate some 184K rental units in CA, have now secured $191B in â€œcash-on-handâ€� to buy homes newly distressed by the pandemic." @GavinNewsom we must pass #AB1199! We cannot repeat 2008 AGAIN. https://t.co/KADwWDCCFX	10443.0	RT @CalOrganize: "The 10 richest corporate landlords, who already own and operate some 184K rental units in CA, have now secured $191B in â€œâ€¦	16.0	True	full
1275354	1275354	605aa6134898ce0038d9c5d9	2021-03-24 02:38:05	[]	[]	Tue Mar 23 19:25:25 +0000 2021	[]	[{"url":"https://t.co/QYeJxTopC6","expanded_url":"http://www.cnn.com/2021/03/23/politics/fact-check-cawthorn-veterans-homelessness-migrants-hotels/index.html","display_url":"cnn.com/2021/03/23/polâ€¦","indices":[253,276]}]	Madison Cawthorn claimed there are â€œzero dollarsâ€� going to homeless veterans. The government is spending more than $2 billion this fiscal year on veteran homelessness â€” and the pandemic bill Cawthorn opposed includes big additional funds. Fact check: https://t.co/QYeJxTopC6	1238433.0	RT @ddale8: Madison Cawthorn claimed there are â€œzero dollarsâ€� going to homeless veterans. The government is spending more than $2 billionâ€¦	3607.0	True	full
1275355	1275355	605aa6134898ce0038d9c5db	2021-03-24 02:38:05	[]	[{"url":"https://t.co/KIn8jLsumf","expanded_url":"https://www.houstonpublicmedia.org/articles/news/education-news/2021/03/23/394114/texas-teens-face-suicidal-thoughts-as-pandemic-exacerbates-stress-isolation/?fbclid=IwAR11NLPTytmQDw1sIWQy3qDpC2uL7UmEi-ufuxGg3D1jMB5qbiozADRkEZw","display_url":"houstonpublicmedia.org/articles/news/â€¦","indices":[243,266]}]		[]	[]			Nearly 50% of 530 high school students in @PearlandISD reported suicidal thoughts sometimes, often, and always (witâ€¦ https://t.co/9RTdmwd9Ql	2805.0	True	full
1275356	1275356	605aa6134898ce0038d9c5e1	2021-03-24 02:38:05	[]	[]	Tue Mar 23 15:14:52 +0000 2021	[{"text":"Imaging","indices":[184,192]},{"text":"Smartphones","indices":[193,205]},{"text":"CIS","indices":[206,210]},{"text":"mobilephotography","indices":[211,229]}]	[{"url":"https://t.co/WuX7T3e6BG","expanded_url":"https://news.strategyanalytics.com/press-releases/press-release-details/2021/Strategy-Analytics-Sony-is-the-Leading-Smartphone-CIS-Vendor-in-2020/default.aspx","display_url":"news.strategyanalytics.com/press-releasesâ€¦","indices":[159,182]}]	@Sony is the Leading Smartphone CIS Vendor in 2020, The global smartphone Image sensor market recorded total revenue of $15 billion in CY 2020. Full PR Here: https://t.co/WuX7T3e6BG #Imaging #Smartphones #CIS #mobilephotography	5247.0	RT @SA_Update: @Sony is the Leading Smartphone CIS Vendor in 2020, The global smartphone Image sensor market recorded total revenue of $15â€¦	365.0	True	full
1275357	1275357	605aa6134898ce0038d9c5e3	2021-03-24 02:38:05	[]	[]	Wed Mar 24 00:13:51 +0000 2021	[{"text":"HelpIsHere","indices":[53,64]},{"text":"ForThePeople","indices":[184,197]},{"text":"ACA11","indices":[212,218]},{"text":"GetCovered","indices":[258,269]}]	[{"url":"https://t.co/qmyQ1HsT3X","expanded_url":"http://healthcare.gov","display_url":"healthcare.gov","indices":[231,254]}]	On this 11th Anniversary of the Affordable Care Act, #HelpIsHere for more families than ever before to afford their health care premiums with the covid relief that Democrats delivered #ForThePeople. Celebrate #ACA11 by going to https://t.co/qmyQ1HsT3X to #GetCovered, now!	793659.0	RT @TeamPelosi: On this 11th Anniversary of the Affordable Care Act, #HelpIsHere for more families than ever before to afford their healthâ€¦	29597.0	True	full
1275358	1275358	605aa6134898ce0038d9c5f1	2021-03-24 02:38:06	[]	[]	Tue Mar 23 23:51:01 +0000 2021	[]	[{"url":"https://t.co/L1bLme8YNn","expanded_url":"https://noticias.uol.com.br/confere/ultimas-noticias/2021/03/22/secom-bolsonaro-vacinacao-brasil-covid-19-confere.htm","display_url":"noticias.uol.com.br/confere/ultimaâ€¦","indices":[155,178]}]	Bolsonaro tambÃ©m ressaltou nÃºmeros de vacinas compradas nos Ãºltimos meses. Tudo para embasar a ideia de nunca ter negligenciado vacinas, que Ã© enganosa. https://t.co/L1bLme8YNn	5020.0	RT @___leomartins: Bolsonaro tambÃ©m ressaltou nÃºmeros de vacinas compradas nos Ãºltimos meses. Tudo para embasar a ideia de nunca ter negligâ€¦	2523.0	True	full
1275359	1275359	605aa6134898ce0038d9c5f7	2021-03-24 02:38:06	[]	[]	Wed Mar 24 02:29:47 +0000 2021	[{"text":"Mensgrooming","indices":[164,177]},{"text":"skincare","indices":[178,187]},{"text":"Handwashing","indices":[189,201]},{"text":"Etsy","indices":[202,207]},{"text":"WashYourHands","indices":[209,223]},{"text":"LibertyBathAndBody","indices":[224,243]},{"text":"Cloth","indices":[244,250]}]	[{"url":"https://t.co/cAiYCTGzOg","expanded_url":"https://tuppu.net/be6b8d89","display_url":"tuppu.net/be6b8d89","indices":[140,163]}]	Adult Washable Reusable Cloth Face Mask With Two Layers Of Cotton Fabric With Floral Motif On Yellow Or Blue Background Elastic Ears Pieces https://t.co/cAiYCTGzOg #Mensgrooming #skincare ##Handwashing #Etsy ##WashYourHands #LibertyBathAndBody #Cloth https://t.co/Hhf6BBFDV6	6193.0	RT @libertysoap: Adult Washable Reusable Cloth Face Mask With Two Layers Of Cotton Fabric With Floral Motif On Yellow Or Blue Background Elâ€¦	7459.0	True	full
1275360	1275360	605aa6134898ce0038d9c5fb	2021-03-24 02:38:06	[]	[{"url":"https://t.co/XWRbjcoFqj","expanded_url":"https://reason.com/2021/03/23/teachers-unions-hate-school-opening-science-now-that-they-cant-influence-it/","display_url":"reason.com/2021/03/23/teaâ€¦","indices":[197,220]}]		[]	[]			"They got theirÂ vaccines, they got theirÂ $200 billion federal stimulus, they got $122 billion of that stimulusÂ fastâ€¦ https://t.co/sXQ2hmFAXH	135.0	True	full
1275361	1275361	605aa6134898ce0038d9c613	2021-03-24 02:38:06	[]	[]	Wed Mar 24 00:39:10 +0000 2021	[]	[{"url":"https://t.co/vS4F87iThn","expanded_url":"https://g1.globo.com/bemestar/coronavirus/noticia/2021/03/23/brasil-registra-pela-1a-vez-mais-de-3-mil-mortes-por-covid-em-um-dia.ghtml","display_url":"g1.globo.com/bemestar/coronâ€¦","indices":[206,229]}]	Oi, @onyxlorenzoni, tudo bem? Em abril de 2020, quando vocÃª conspirou para demitir o ministro da SaÃºde, vocÃª falou que a pandemia nÃ£o devia chegar a 4 mil mortes. VocÃª estava pensando em mortes por dia? https://t.co/vS4F87iThn	19916.0	RT @zeantoniolima: Oi, @onyxlorenzoni, tudo bem? Em abril de 2020, quando vocÃª conspirou para demitir o ministro da SaÃºde, vocÃª falou que aâ€¦	42.0	True	full
1275362	1275362	605aa6134898ce0038d9c61d	2021-03-24 02:38:06	[{"text":"ShortSqueeze","indices":[129,142]},{"text":"MOASS","indices":[143,149]}]	[{"url":"https://t.co/H0qQsAc32I","expanded_url":"https://secfilings.nasdaq.com/filingFrameset.asp?FilingID=14819959&RcvdDate=3/23/2021&CoName=GAMESTOP%20CORP.&FormType=10-K&View=html","display_url":"secfilings.nasdaq.com/filingFramesetâ€¦","indices":[187,210]}]		[]	[]			THE REAL NEWS IS IN THE SEC FILINGS. $GME form 10-K filed today acknowledges CONTINUED short selling and increasedâ€¦ https://t.co/HnAK3Oz6pG	11.0	True	full
1275363	1275363	605aa6144898ce0038d9c623	2021-03-24 02:38:06	[]	[]	Tue Mar 23 00:21:56 +0000 2021	[]	[{"url":"https://t.co/m2ULxY7uON","expanded_url":"https://www1.folha.uol.com.br/equilibrioesaude/2021/03/brasil-tem-2659-mortes-por-covid-e-chega-a-20-dias-seguidos-de-recordes-de-media-movel-de-obitos.shtml","display_url":"www1.folha.uol.com.br/equilibrioesauâ€¦","indices":[192,215]}]	1 in every 4 covid deaths WORLDWIDE is happening in brazil, by the way: this is in portuguese. yes i can translate, but you get the point INTERNATIONAL MEDIA ISN'T TALKING ABOUT THIS ENOUGH. https://t.co/m2ULxY7uON	8104.0	RT @wwxwashere: 1 in every 4 covid deaths WORLDWIDE is happening in brazil, by the way: this is in portuguese. yes i can translate, but yoâ€¦	474.0	True	full
1275364	1275364	605aa6144898ce0038d9c625	2021-03-24 02:38:06	[]	[]	Tue Mar 23 19:02:18 +0000 2021	[]	[{"url":"https://t.co/6Cx5Jp6nUp","expanded_url":"https://www.darpa.mil/news-events/2021-03-23","display_url":"darpa.mil/news-events/20â€¦","indices":[233,256]}]	Our new GRYPHON program aims to develop high-performance microwave oscillators that will significantly benefit radar &amp; 5G systems. To achieve its goals, GRYPHON will employ advances in integrated photonics and non-linear optics. https://t.co/6Cx5Jp6nUp https://t.co/vwlI05Wo9m	233384.0	RT @DARPA: Our new GRYPHON program aims to develop high-performance microwave oscillators that will significantly benefit radar &amp; 5G systemâ€¦	1051.0	True	full
1275365	1275365	605aa6144898ce0038d9c635	2021-03-24 02:38:06	[]	[]	Wed Mar 24 02:38:01 +0000 2021	[]	[{"url":"https://t.co/b7NoAPJJzB","expanded_url":"https://trib.al/gI1K1Np","display_url":"trib.al/gI1K1Np","indices":[199,222]}]	Tencent is China's most valuable company, with over 2.3 billion users across all its platforms. But what does its future look like as authorities clamp down on the country's powerful internet firms? https://t.co/b7NoAPJJzB https://t.co/9xsQwSKkEx	7162050.0	RT @business: Tencent is China's most valuable company, with over 2.3 billion users across all its platforms. But what does its future lookâ€¦	926.0	True	full
1275366	1275366	605aa6144898ce0038d9c637	2021-03-24 02:38:06	[]	[]	Tue Mar 23 19:18:27 +0000 2021	[]	[{"url":"https://t.co/Ji2ExfYyY6","expanded_url":"https://www.tampabay.com/news/florida-politics/2021/03/23/desantis-says-contract-tracing-didnt-work-so-why-is-florida-paying-for-this-app/","display_url":"tampabay.com/news/florida-pâ€¦","indices":[255,278]}]	Florida hired not one, but two out of state companies to make coronavirus contact tracing mobile apps. The price tag is in the millions. Theyâ€™re both examples of how DeSantis has spent billions on no-bid deals during the pandemic with little oversight. https://t.co/Ji2ExfYyY6	10982.0	RT @scontorno: Florida hired not one, but two out of state companies to make coronavirus contact tracing mobile apps. The price tag is in tâ€¦	116.0	True	full
1275367	1275367	605aa6144898ce0038d9c665	2021-03-24 02:38:07	[]	[]	Wed Mar 24 00:30:56 +0000 2021	[]	[{"url":"https://t.co/82Z9JE2ENx","expanded_url":"https://femicidesmex.carrd.co/","display_url":"femicidesmex.carrd.co","indices":[157,180]}]	if you find any threads/carrds/tweets with information and petitions related to this issues please share them its important to get the most attention we can https://t.co/82Z9JE2ENx	753.0	RT @iBEL0VD: if you find any threads/carrds/tweets with information and petitions related to this issues please share them its important toâ€¦	44.0	True	full
1275368	1275368	605aa6144898ce0038d9c66f	2021-03-24 02:38:07	[]	[]	Wed Mar 24 01:17:49 +0000 2021	[{"text":"ROSÃ‰","indices":[197,202]},{"text":"ë¡œì œ","indices":[203,206]}]	[{"url":"https://t.co/Y4GGJo7wgP","expanded_url":"https://hanteonews.com/ko/article/chart?fc=18993","display_url":"hanteonews.com/ko/article/chaâ€¦","indices":[172,195]}]	FYI, this Hanteo article said: â€œBLACKPINK member ROSÃ‰ released her first solo album 12 days ago, and has surprised the public with its overwhelming performance/records.â€� https://t.co/Y4GGJo7wgP #ROSÃ‰ #ë¡œì œ https://t.co/7EJ4Qfnta7	11635.0	RT @inthemoodforbp: FYI, this Hanteo article said: â€œBLACKPINK member ROSÃ‰ released her first solo album 12 days ago, and has surprised theâ€¦	135.0	True	full
1275369	1275369	605aa6144898ce0038d9c673	2021-03-24 02:38:07	[]	[]	Tue Mar 23 22:18:29 +0000 2021	[]	[{"url":"https://t.co/KrsNrI0M87","expanded_url":"https://www.france24.com/es/20200219-brote-dengue-paraguay-regreso-clases-emergencia","display_url":"france24.com/es/20200219-brâ€¦","indices":[238,261]}]	@BetoSanpy La pandemia magnificÃ³ la crisis que existÃ­a. Recuerda la emergencia sanitaria por dengue 2019-2020. Desde 03/2020 el gobierno destacÃ³ por su corrupciÃ³n en @Petropargov, @dinacpy, @msaludpy, represiÃ³n e incapacidad de gestiÃ³n. https://t.co/KrsNrI0M87	572.0	RT @LuisFretesC: @BetoSanpy La pandemia magnificÃ³ la crisis que existÃ­a. Recuerda la emergencia sanitaria por dengue 2019-2020. Desde 03/20â€¦	212.0	True	full
1275370	1275370	605aa6144898ce0038d9c677	2021-03-24 02:38:07	[]	[]	Wed Mar 24 02:31:19 +0000 2021	[]	[{"url":"https://t.co/uHbXCA9dM9","expanded_url":"https://kingchoice.me/topic-hot-50-world-songs-march-2021-1265.html","display_url":"kingchoice.me/topic-hot-50-wâ€¦","indices":[134,157]}]	â€” ARMY, vayan a dejar sus votos por Abyss, Dynamite, LGO y BBE. Se vota cada hora, pueden intercalar sus votos (son 2 votos a favor) ðŸ”—https://t.co/uHbXCA9dM9	33004.0	RT @vminchair: â€” ARMY, vayan a dejar sus votos por Abyss, Dynamite, LGO y BBE. Se vota cada hora, pueden intercalar sus votos (son 2 votosâ€¦	152.0	True	full
1275371	1275371	605aa6154898ce0038d9c68f	2021-03-24 02:38:07	[]	[]	Wed Mar 24 00:00:01 +0000 2021	[{"text":"Nacionales","indices":[2,13]}]	[{"url":"https://t.co/qJBATdkBLH","expanded_url":"http://www.pichinchacomunicaciones.com.ec/defensor-del-pueblo-denuncio-presuntos-delitos-de-lesa-humanidad-en-octubre-2019-pide-prohibicion-de-salida-del-pais-para-moreno-y-sus-ministros/","display_url":"pichinchacomunicaciones.com.ec/defensor-del-pâ€¦","indices":[204,227]}]	ðŸ—ž #Nacionales l En el caso de MarÃ­a Paula Romo solicitÃ³ que la Embajada en Washington la notifique del proceso y, si es necesario, se activen mecanismos de cooperaciÃ³n penal internacional. Los detalles â¬‡ https://t.co/qJBATdkBLH	72175.0	RT @pichinchauniver: ðŸ—ž #Nacionales l En el caso de MarÃ­a Paula Romo solicitÃ³ que la Embajada en Washington la notifique del proceso y, si eâ€¦	1566.0	True	full
1275372	1275372	605aa6154898ce0038d9c6c9	2021-03-24 02:38:08	[]	[{"url":"https://t.co/OqLLbszh2i","expanded_url":"https://twitter.com/unicorndesign3/status/1373371672322043905?s=21","display_url":"twitter.com/unicorndesign3â€¦","indices":[237,260]}]		[]	[]			@joaoluizpedrosa @camilladelucas pf, me ajuda, levando em conta que com uma recÃ©m-nascida nÃ£o consigo trabalhar deâ€¦ https://t.co/FGbDt2hW26	226.0	True	full
1275373	1275373	605aa6154898ce0038d9c6d7	2021-03-24 02:38:08	[]	[]	Wed Mar 24 01:55:00 +0000 2021	[{"text":"Historias","indices":[0,10]}]	[{"url":"https://t.co/4ybTrywMlL","expanded_url":"https://bit.ly/3cfPQb2","display_url":"bit.ly/3cfPQb2","indices":[186,209]}]	#Historias | Una firma sentenciÃ³ el destino de los paÃ­ses en vÃ­a de desarrollo, ahora tendrÃ¡n que esperar aÃ±os para inmunizar a su poblaciÃ³n contra la covid-19. VÃ­a: The New York Times https://t.co/4ybTrywMlL	228309.0	RT @kienyke: #Historias | Una firma sentenciÃ³ el destino de los paÃ­ses en vÃ­a de desarrollo, ahora tendrÃ¡n que esperar aÃ±os para inmunizarâ€¦	148.0	True	full
1275374	1275374	605aa6154898ce0038d9c6d9	2021-03-24 02:38:08	[{"text":"traficobogota","indices":[43,57]}]	[{"url":"https://t.co/MOnoWuJ8vF","expanded_url":"https://www.waze.com/ul?ll=4.596192,-74.1692465&navigate=yes&zoom=15&utm_source=partner&utm_medium=twitterfeed&utm_campaign=WazeTrafficBOG","display_url":"waze.com/ul?ll=4.596192â€¦","indices":[103,126]}]		[]	[]			ApÃ¡rtate de Autopista Sur &gt; Oriente hoy #traficobogota. El trÃ¡fico es 26m mÃ¡s lento de lo habituallâ€¦ https://t.co/a3JcwPPNde	3518.0	True	full
1275375	1275375	605aa6164898ce0038d9c6e7	2021-03-24 02:38:08	[]	[]	Wed Mar 24 02:38:01 +0000 2021	[]	[{"url":"https://t.co/b7NoAPJJzB","expanded_url":"https://trib.al/gI1K1Np","display_url":"trib.al/gI1K1Np","indices":[199,222]}]	Tencent is China's most valuable company, with over 2.3 billion users across all its platforms. But what does its future look like as authorities clamp down on the country's powerful internet firms? https://t.co/b7NoAPJJzB https://t.co/9xsQwSKkEx	7162050.0	RT @business: Tencent is China's most valuable company, with over 2.3 billion users across all its platforms. But what does its future lookâ€¦	763.0	True	full
1275376	1275376	605aa6164898ce0038d9c6e9	2021-03-24 02:38:08	[]	[]	Tue Mar 23 19:25:25 +0000 2021	[]	[{"url":"https://t.co/QYeJxTopC6","expanded_url":"http://www.cnn.com/2021/03/23/politics/fact-check-cawthorn-veterans-homelessness-migrants-hotels/index.html","display_url":"cnn.com/2021/03/23/polâ€¦","indices":[253,276]}]	Madison Cawthorn claimed there are â€œzero dollarsâ€� going to homeless veterans. The government is spending more than $2 billion this fiscal year on veteran homelessness â€” and the pandemic bill Cawthorn opposed includes big additional funds. Fact check: https://t.co/QYeJxTopC6	1238301.0	RT @ddale8: Madison Cawthorn claimed there are â€œzero dollarsâ€� going to homeless veterans. The government is spending more than $2 billionâ€¦	1684.0	True	full
1275377	1275377	605aa6164898ce0038d9c6ed	2021-03-24 02:38:08	[]	[]	Wed Mar 24 00:02:39 +0000 2021	[]	[{"url":"https://t.co/iOqTdLHBKG","expanded_url":"https://ev.medium.com/medium-editorial-team-update-8679bcb9fe81","display_url":"ev.medium.com/medium-editoriâ€¦","indices":[173,196]}]	medium is pivoting to what appears to be a substack like model, leaving the future of its pubs up in the air. every editorial staffer is being offered voluntary buy outs. https://t.co/iOqTdLHBKG	14919.0	RT @parismartineau: medium is pivoting to what appears to be a substack like model, leaving the future of its pubs up in the air. every eâ€¦	16167.0	True	full
1275378	1275378	605aa6164898ce0038d9c6ef	2021-03-24 02:38:08	[]	[]	Mon Mar 22 16:18:48 +0000 2021	[{"text":"OustDuterte","indices":[190,202]},{"text":"DuqueResign","indices":[203,215]}]	[{"url":"https://t.co/bPj8j4IjHS","expanded_url":"https://doh.gov.ph/covid19tracker","display_url":"doh.gov.ph/covid19tracker","indices":[217,240]}]	2021 IS NOT A REPEAT OF 2020. IT'S WORSE. COVID CASES THIS MONTH DOUBLED LAST YEAR'S SURGE. I CAN'T WRAP MY HEAD AROUND IT. IMAGINE OUR TIREDNESS AND STRUGGLE LAST YEAR. THEN DOUBLE THAT. ðŸ˜­ðŸ˜¡#OustDuterte #DuqueResign https://t.co/bPj8j4IjHS https://t.co/gwAqERHEn8	417.0	RT @iheartbooger: 2021 IS NOT A REPEAT OF 2020. IT'S WORSE. COVID CASES THIS MONTH DOUBLED LAST YEAR'S SURGE. I CAN'T WRAP MY HEAD AROUND Iâ€¦	713.0	True	full
1275379	1275379	605aa6164898ce0038d9c717	2021-03-24 02:38:09	[]	[]	Tue Mar 23 23:57:42 +0000 2021	[]	[{"url":"https://t.co/AKCIUb0clS","expanded_url":"https://www.wesh.com/article/florida-variant-cases-reinfection-covid-19/35917145","display_url":"wesh.com/article/floridâ€¦","indices":[255,278]}]	Surprise â€” Florida residents previously infected with COVID are being diagnosedâ€”at record paceâ€”with variant cases of COVID. *Floridaâ€™s the first state to have more than 1,000 known cases of coronavirus variants. Florida could cause a new deadly variant.https://t.co/AKCIUb0clS	29166.0	RT @FriendEden100: Surprise â€” Florida residents previously infected with COVID are being diagnosedâ€”at record paceâ€”with variant cases of COVâ€¦	1352.0	True	full
1275380	1275380	605aa6164898ce0038d9c719	2021-03-24 02:38:09	[]	[]	Tue Mar 23 23:00:01 +0000 2021	[{"text":"ActivosContraElVirus","indices":[99,120]}]	[{"url":"https://t.co/T72D8vkB6d","expanded_url":"https://www.vtv.gob.ve/zulia-refuerzan-accion-epidemiologica/","display_url":"vtv.gob.ve/zulia-refuerzaâ€¦","indices":[122,145]}]	En Zulia refuerzan acciÃ³n epidemiolÃ³gica en semanas de cuarentena radical para frenar la COVID-19 #ActivosContraElVirus https://t.co/T72D8vkB6d https://t.co/oI5ZMdK6ba	1816310.0	RT @VTVcanal8: En Zulia refuerzan acciÃ³n epidemiolÃ³gica en semanas de cuarentena radical para frenar la COVID-19 #ActivosContraElVirus htâ€¦	12.0	True	full
1275381	1275381	605aa6164898ce0038d9c721	2021-03-24 02:38:09	[]	[]	Wed Mar 24 02:37:32 +0000 2021	[]	[{"url":"https://t.co/sPJzSbbCyD","expanded_url":"http://dlvr.it/RwFN9x","display_url":"dlvr.it/RwFN9x","indices":[136,159]}]	A great read for the infosec community! Experts found 15 flaws in Netgear JGS516PE switch, including a critical RCE by @securityaffairs https://t.co/sPJzSbbCyD	442.0	RT @infomgmttoday: A great read for the infosec community! Experts found 15 flaws in Netgear JGS516PE switch, including a critical RCE by @â€¦	528.0	True	full
1275382	1275382	605aa6164898ce0038d9c737	2021-03-24 02:38:09	[]	[]	Wed Mar 24 02:33:38 +0000 2021	[]	[{"url":"https://t.co/CIF7D5Ah3s","expanded_url":"http://bit.ly/3tMefuA","display_url":"bit.ly/3tMefuA","indices":[129,152]},{"url":"https://t.co/oMrhs0M9iK","expanded_url":"http://bit.ly/2PriTzu","display_url":"bit.ly/2PriTzu","indices":[154,177]}]	Dead wrong Colorado court blocked Boulder ban on sale of killer assault weapons days before gunman bought AR-15 used in massacre https://t.co/CIF7D5Ah3s, https://t.co/oMrhs0M9iK https://t.co/m9KeojCgM0	803338.0	RT @NYDailyNews: Dead wrong Colorado court blocked Boulder ban on sale of killer assault weapons days before gunman bought AR-15 used in maâ€¦	13784.0	True	full
1275383	1275383	605aa6174898ce0038d9c73b	2021-03-24 02:38:09	[]	[]	Wed Mar 24 02:30:57 +0000 2021	[]	[{"url":"https://t.co/u47iGNlYGN","expanded_url":"https://twitter.com/wilsonariasc/status/1374499536710733838","display_url":"twitter.com/wilsonariasc/sâ€¦","indices":[194,217]}]	Â¿EstÃ¡ la senadora @AngelicaLozanoC entre esos 63 vendepatrias? Â¿CÃ³mo votÃ³ la futura cabeza de lista del Partido Verde? Â¿CÃ³mo es que les gusta decir en inglÃ©s a los â€œFulbrightâ€�? Â¿Accountability? https://t.co/u47iGNlYGN	67411.0	RT @CarlosCarrilloA: Â¿EstÃ¡ la senadora @AngelicaLozanoC entre esos 63 vendepatrias? Â¿CÃ³mo votÃ³ la futura cabeza de lista del Partido Verde?â€¦	96.0	True	full
1275384	1275384	605aa6174898ce0038d9c745	2021-03-24 02:38:09	[]	[]	Wed Mar 24 01:30:53 +0000 2021	[{"text":"HumanRights","indices":[36,48]}]	[{"url":"https://t.co/j9oJe5JZld","expanded_url":"https://www.dw.com/en/china-sanctions-eu-officials-in-response-to-uyghur-row/a-56948924","display_url":"dw.com/en/china-sanctâ€¦","indices":[192,215]}]	With its int'l partners, ðŸ‡©ðŸ‡ª defends #HumanRights ðŸŒ� &amp; condemns China's response to sanction 10 ðŸ‡ªðŸ‡º citizens, including @adrianzenz, a ðŸ‡©ðŸ‡ª scholar, expert of minorities living in Western ðŸ‡¨ðŸ‡³. https://t.co/j9oJe5JZld	6224.0	RT @GermanyInCanada: With its int'l partners, ðŸ‡©ðŸ‡ª defends #HumanRights ðŸŒ� &amp; condemns China's response to sanction 10 ðŸ‡ªðŸ‡º citizens, including @â€¦	108.0	True	full
1275385	1275385	605aa6174898ce0038d9c749	2021-03-24 02:38:09	[]	[]	Wed Mar 24 02:35:00 +0000 2021	[]	[{"url":"https://t.co/bxelQvBRUc","expanded_url":"https://reut.rs/3fc3bTs","display_url":"reut.rs/3fc3bTs","indices":[164,187]}]	Concerns about the cost of infrastructure spending and potential tax hikes to pay for the massive pandemic relief bill spooked investors, sending Wall Street lower https://t.co/bxelQvBRUc https://t.co/VaHHgs0A5x	23269741.0	RT @Reuters: Concerns about the cost of infrastructure spending and potential tax hikes to pay for the massive pandemic relief bill spookedâ€¦	91.0	True	full
1275386	1275386	605aa6174898ce0038d9c74f	2021-03-24 02:38:09	[]	[]	Tue Mar 23 16:56:12 +0000 2021	[]	[{"url":"https://t.co/cW74sOaOWk","expanded_url":"https://open.spotify.com/album/5IMZvYqklgYzabWtgtD74l?si=c0INUi2bT72285D1lHyEXA&utm_source=copy-link","display_url":"open.spotify.com/album/5IMZvYqkâ€¦","indices":[240,263]}]	Biggest first week song debuts by korean male acts on spotify in 2021: #1 â€” 2,893,367 #2 â€” 2,547,273 #3 â€” 2,358,771 #4 â€” 1,882,965 #5 â€” 1,800,980 #6 Going Dumb â€” 1,548,382* (+1) #7 â€” 1,438,891 #8 â€” 1,120,661 *day 5 and still counting https://t.co/cW74sOaOWk	28593.0	RT @skz_billboard: Biggest first week song debuts by korean male acts on spotify in 2021: #1 â€” 2,893,367 #2 â€” 2,547,273 #3 â€” 2,358,771 #â€¦	1878.0	True	full
1275387	1275387	605aa6174898ce0038d9c765	2021-03-24 02:38:10	[]	[]	Tue Mar 23 23:22:45 +0000 2021	[]	[{"url":"https://t.co/MPmxSj5mwT","expanded_url":"https://twitter.com/judiciarydems/status/1374405648687845382","display_url":"twitter.com/judiciarydems/â€¦","indices":[285,308]}]	There is so much we can do to prevent gun violence in US. Just as we have made cars safer, we can make communities safer by focusing efforts on investing in healthier communities, targeting hi risk individuals for homicides &amp; mental health Svcs for suicidal risk. This is a crisis https://t.co/MPmxSj5mwT	1405.0	RT @selwyn_rogers: There is so much we can do to prevent gun violence in US. Just as we have made cars safer, we can make communities saferâ€¦	384.0	True	full
1275388	1275388	605aa6174898ce0038d9c775	2021-03-24 02:38:10	[]	[]	Tue Mar 23 19:08:45 +0000 2021	[]	[{"url":"https://t.co/ui8GPYa7qI","expanded_url":"https://www.eltiempo.com/salud/supersalud-encuentra-irregularidades-en-el-plan-de-vacunacion-575502","display_url":"eltiempo.com/salud/supersalâ€¦","indices":[244,267]}]	395 personas fueron vacunadas sin estar priorizadas solo en la Subred norte de BogotÃ¡. Lo advertÃ­ en su momento y recibÃ­ ataques y calumnias. Claudia LÃ³pez, su Veedor de Bolsillo y sus â€œadalidesâ€� contra la corrupciÃ³n completamente callados. https://t.co/ui8GPYa7qI	110803.0	RT @MiguelUribeT: 395 personas fueron vacunadas sin estar priorizadas solo en la Subred norte de BogotÃ¡. Lo advertÃ­ en su momento y recibÃ­â€¦	2358.0	True	full
1275389	1275389	605aa6174898ce0038d9c77b	2021-03-24 02:38:10	[]	[]	Wed Mar 24 01:30:09 +0000 2021	[]	[{"url":"https://t.co/EKOCUnjfEO","expanded_url":"https://www.latimes.com/business/story/2021-03-23/los-angeles-rent-relief-applications-march-30","display_url":"latimes.com/business/storyâ€¦","indices":[159,182]}]	Los Angeles landlords and tenants can start applying for rent relief funds from December's federal COVID-19 aid package on March 30. Here's more information: https://t.co/EKOCUnjfEO	3806368.0	RT @latimes: Los Angeles landlords and tenants can start applying for rent relief funds from December's federal COVID-19 aid package on Marâ€¦	760.0	True	full
1275390	1275390	605aa6174898ce0038d9c78b	2021-03-24 02:38:10	[]	[]	Wed Mar 24 01:57:50 +0000 2021	[]	[{"url":"https://t.co/W3BLW6qf0l","expanded_url":"https://twitter.com/fdbedout/status/1374530814462066688","display_url":"twitter.com/fdbedout/statuâ€¦","indices":[123,146]}]	Don FÃ©lix, declarar renta NO es lo mismo que pagar renta. En el primer mes de contabilidad en la primaria se aprende eso. https://t.co/W3BLW6qf0l	7461.0	RT @Melquisedec70: Don FÃ©lix, declarar renta NO es lo mismo que pagar renta. En el primer mes de contabilidad en la primaria se aprende esâ€¦	1020.0	True	full
1275391	1275391	605aa6184898ce0038d9c797	2021-03-24 02:38:10	[]	[]	Tue Mar 23 14:35:51 +0000 2021	[]	[{"url":"https://t.co/hDCJaBmeZP","expanded_url":"https://youtu.be/qlKYbHLl24k","display_url":"youtu.be/qlKYbHLl24k","indices":[157,180]}]	The joint statement by Oxford India Society, Oxford South Asian Society and Oxford Hindu Society are factually incorrect and defamatory. Here are my views; https://t.co/hDCJaBmeZP @shambhav15 @thebritishhindu @singhsahana @ThamesVP	22053.0	RT @Rashmidvs: The joint statement by Oxford India Society, Oxford South Asian Society and Oxford Hindu Society are factually incorrect andâ€¦	1057.0	True	full
1275392	1275392	605aa6184898ce0038d9c7a5	2021-03-24 02:38:10	[]	[]	Tue Mar 23 21:40:00 +0000 2021	[{"text":"ActivosContraElVirus","indices":[109,130]}]	[{"url":"https://t.co/YafKU4Yr6H","expanded_url":"https://www.vtv.gob.ve/metro-caracas-jornada-desinfeccion/","display_url":"vtv.gob.ve/metro-caracas-â€¦","indices":[132,155]}]	Trabajadores del Metro de Caracas realizan jornada de desinfecciÃ³n para prevenir propagaciÃ³n de la COVID-19 #ActivosContraElVirus https://t.co/YafKU4Yr6H https://t.co/e3Uss1ovFI	1816310.0	RT @VTVcanal8: Trabajadores del Metro de Caracas realizan jornada de desinfecciÃ³n para prevenir propagaciÃ³n de la COVID-19 #ActivosContraEâ€¦	921.0	True	full
1275393	1275393	605aa6184898ce0038d9c7af	2021-03-24 02:38:11	[]	[]	Tue Mar 23 20:23:08 +0000 2021	[]	[{"url":"https://t.co/4nNWJhhOM1","expanded_url":"https://www.usnews.com/news/business/articles/2021-03-12/uk-gdp-shrinks-29-amid-covid-lockdown-brexit-cuts-exports","display_url":"usnews.com/news/business/â€¦","indices":[253,276]}]	@giles_fraser Opposite is true. I voted remain because Iâ€™m not brain dead and I knew there would be an economic hit for no return whatsoever. You think it was right to vote for this did you? Because itâ€™s not a belief system anymore. The results are in https://t.co/4nNWJhhOM1	37349.0	RT @Sillyshib: @giles_fraser Opposite is true. I voted remain because Iâ€™m not brain dead and I knew there would be an economic hit for no râ€¦	4443.0	True	full
1275394	1275394	605aa6194898ce0038d9c817	2021-03-24 02:38:12	[]	[]	Wed Mar 24 02:22:57 +0000 2021	[{"text":"bolsonaro","indices":[190,200]},{"text":"vacina","indices":[201,208]},{"text":"covid19","indices":[209,217]},{"text":"saude","indices":[218,224]}]	[{"url":"https://t.co/dr10XZa4CB","expanded_url":"https://bit.ly/2PnF6yl","display_url":"bit.ly/2PnF6yl","indices":[165,188]}]	O presidente @jairbolsonaro fez um novo pronunciamento na noite desta terÃ§a-feira (23), dessa vez para falar sobre a vacinaÃ§Ã£o contra a Covid-19 no Brasil. Confira: https://t.co/dr10XZa4CB. #bolsonaro #vacina #covid19 #saude https://t.co/8003cYkbCQ	185946.0	RT @agencialupa: O presidente @jairbolsonaro fez um novo pronunciamento na noite desta terÃ§a-feira (23), dessa vez para falar sobre a vacinâ€¦	14.0	True	full
1275395	1275395	605aa6194898ce0038d9c82f	2021-03-24 02:38:12	[]	[]	Wed Mar 24 01:39:47 +0000 2021	[]	[{"url":"https://t.co/gRX1fGFEzj","expanded_url":"http://HealthCare.gov","display_url":"HealthCare.gov","indices":[209,232]}]	When we opened a special enrollment period for health insurance in February, over 200,000 Americans gained coverage in the first two weeks. Today, weâ€™re extending the enrollment period to August 15. Head to https://t.co/gRX1fGFEzj to find a plan that works best for you. https://t.co/Xv4Or7PsYu	9382886.0	RT @POTUS: When we opened a special enrollment period for health insurance in February, over 200,000 Americans gained coverage in the firstâ€¦	2243.0	True	full
1275396	1275396	605aa6194898ce0038d9c841	2021-03-24 02:38:12	[]	[]	Wed Mar 24 00:07:04 +0000 2021	[]	[{"url":"https://t.co/qS98pihH7j","expanded_url":"http://ReadyHarris.org","display_url":"ReadyHarris.org","indices":[235,258]}]	I haven't been vaccinated yet, but the good news is, I now qualify along with every Texas adult starting March 29th! I'm signed up on our vaccine waitlist and eagerly awaiting my turn.Â If you haven't signed up for our waitlist, go to https://t.co/qS98pihH7j or 832-927-8787! https://t.co/cFCkaQPbD6	111435.0	RT @LinaHidalgoTX: I haven't been vaccinated yet, but the good news is, I now qualify along with every Texas adult starting March 29th! I'mâ€¦	355.0	True	full
1275397	1275397	605aa6194898ce0038d9c847	2021-03-24 02:38:12	[]	[]	Tue Mar 23 23:35:03 +0000 2021	[]	[{"url":"https://t.co/RvnID3Bxuf","expanded_url":"http://dozz.es/f0ewp2","display_url":"dozz.es/f0ewp2","indices":[216,239]}]	"Esta Academia, no tiene conocimiento de estudio alguno, publicado en revistas cientÃ­ficas de prestigio, que demuestre cientÃ­ficamente la efectividad de este u otro tratamiento â€œnaturalâ€� para la enfermedad COVID-19" https://t.co/RvnID3Bxuf	267911.0	RT @elestimulo: "Esta Academia, no tiene conocimiento de estudio alguno, publicado en revistas cientÃ­ficas de prestigio, que demuestre cienâ€¦	1784.0	True	full
1275398	1275398	605aa61a4898ce0038d9c84d	2021-03-24 02:38:12	[]	[{"url":"https://t.co/na7QmI9EU7","expanded_url":"https://therussophile.org/dr-peter-mccullough-explains-in-testimony-that-known-successful-treatments-of-covid-were-censored-from-the-media-and-this-censorship-was-responsible-for-the-covid-deaths.html/","display_url":"therussophile.org/dr-peter-mcculâ€¦","indices":[172,195]}]		[]	[]			Dr. Peter McCullough explains in testimony that known successful treatments of Covid were censored from the media,â€¦ https://t.co/ceRrINDu3U	5031.0	True	full
1275399	1275399	605aa61a4898ce0038d9c861	2021-03-24 02:38:12	[]	[]	Sat Mar 20 16:21:58 +0000 2021	[]	[{"url":"https://t.co/bjfvRYbYHO","expanded_url":"http://onlyfans.com/mdebian1","display_url":"onlyfans.com/mdebian1","indices":[209,232]}]	Meu amigo me deu uma corona, tivemos que da uma parada na rua pra fazer aquela brincadeira entre DOT. Solta o RT que tÃ¡ voltando muito conteÃºdo para vcs. VÃ­deo completo com direito a muita M4M4DA e leite. https://t.co/bjfvRYbYHO https://t.co/lnm7O2JPW9	261043.0	RT @MDebian1: Meu amigo me deu uma corona, tivemos que da uma parada na rua pra fazer aquela brincadeira entre DOT. Solta o RT que tÃ¡ voltaâ€¦	41.0	True	full
1275400	1275400	605aa61a4898ce0038d9c883	2021-03-24 02:38:13	[]	[]	Sun Mar 21 03:36:37 +0000 2021	[]	[{"url":"https://t.co/LZnLGy9YGP","expanded_url":"https://lustyage.com/products/blowjob-masturbation-cup?ref=insane-discount","display_url":"lustyage.com/products/blowjâ€¦","indices":[118,141]},{"url":"https://t.co/LZnLGy9YGP","expanded_url":"https://lustyage.com/products/blowjob-masturbation-cup?ref=insane-discount","display_url":"lustyage.com/products/blowjâ€¦","indices":[158,181]},{"url":"http…	I really like to get my cock licked and sucked by this toy! ðŸ˜ˆðŸ’ª you should all have one its so goodðŸ‘‡ðŸ’¯ Get from hereðŸ‘‰ðŸ�¼ https://t.co/LZnLGy9YGP Get from hereðŸ‘‰ðŸ�¼ https://t.co/LZnLGy9YGP Get from hereðŸ‘‰ðŸ�¼ https://t.co/LZnLGy9YGP https://t.co/HWTHvvTrw1	38371.0	RT @chatboys4girls: I really like to get my cock licked and sucked by this toy! ðŸ˜ˆðŸ’ª you should all have one its so goodðŸ‘‡ðŸ’¯ Get from hereðŸ‘‰ðŸ�¼ hâ€¦	516387.0	True	full
1275401	1275401	605aa61a4898ce0038d9c88f	2021-03-24 02:38:13	[]	[]	Wed Mar 24 02:12:33 +0000 2021	[{"text":"EnVivo","indices":[0,7]},{"text":"ElOctÃ¡gono","indices":[206,217]}]	[{"url":"https://t.co/HxhqI6mw7T","expanded_url":"http://bit.ly/3sgNWw5","display_url":"bit.ly/3sgNWw5","indices":[237,260]}]	#EnVivo | 'No estÃ¡ demostrado que exista ni que no exista (la COVID-19)', 'mi sistema inmune es maravilloso', son algunas de las respuestas de las personas que se encuentran contra las vacunas anti-COVID. #ElOctÃ¡gono | @HernanGomezB â–¶ï¸� https://t.co/HxhqI6mw7T https://t.co/sW9AYGt9Sw	116023.0	RT @laoctavadigital: #EnVivo | 'No estÃ¡ demostrado que exista ni que no exista (la COVID-19)', 'mi sistema inmune es maravilloso', son alguâ€¦	92.0	True	full
1275402	1275402	605aa61b4898ce0038d9c8b5	2021-03-24 02:38:13	[]	[]	Wed Mar 24 02:33:38 +0000 2021	[]	[{"url":"https://t.co/CIF7D5Ah3s","expanded_url":"http://bit.ly/3tMefuA","display_url":"bit.ly/3tMefuA","indices":[129,152]},{"url":"https://t.co/oMrhs0M9iK","expanded_url":"http://bit.ly/2PriTzu","display_url":"bit.ly/2PriTzu","indices":[154,177]}]	Dead wrong Colorado court blocked Boulder ban on sale of killer assault weapons days before gunman bought AR-15 used in massacre https://t.co/CIF7D5Ah3s, https://t.co/oMrhs0M9iK https://t.co/m9KeojCgM0	803338.0	RT @NYDailyNews: Dead wrong Colorado court blocked Boulder ban on sale of killer assault weapons days before gunman bought AR-15 used in maâ€¦	644.0	True	full
1275403	1275403	605aa61b4898ce0038d9c8cf	2021-03-24 02:38:14	[]	[]	Wed Mar 24 01:40:58 +0000 2021	[]	[{"url":"https://t.co/p6vZUjsfGu","expanded_url":"http://bit.ly/3cZtVnv","display_url":"bit.ly/3cZtVnv","indices":[236,259]}]	ðŸ‡§ðŸ‡· Com 14,12 milhÃµes de doses de vacinas contra a Covid-19 administradas pelo Governo Federal atÃ© 22 de marÃ§o, o portal Our World in Data mostra que o Brasil estÃ¡ em quinto lugar em doses absolutas de imunizante contra a doenÃ§a. ðŸ’‰ â„¹ï¸�: https://t.co/p6vZUjsfGu https://t.co/u1NGh5v0v9	222574.0	RT @secomvc: ðŸ‡§ðŸ‡· Com 14,12 milhÃµes de doses de vacinas contra a Covid-19 administradas pelo Governo Federal atÃ© 22 de marÃ§o, o portal Our Woâ€¦	92.0	True	full
1275404	1275404	605aa61b4898ce0038d9c8e3	2021-03-24 02:38:14	[]	[]	Wed Mar 24 01:44:44 +0000 2021	[{"text":"ì°¬ì—´","indices":[194,197]},{"text":"CHANYEOL","indices":[198,207]}]	[{"url":"https://t.co/fHrYG7FFTk","expanded_url":"https://n.news.naver.com/entertain/article/241/0003102524","display_url":"n.news.naver.com/entertain/artiâ€¦","indices":[98,121]}]	[ARTICLE] "EXO's Chanyeol's first major film, "The Box," is drawing attention to its release." ðŸ”—https://t.co/fHrYG7FFTk Upvote using 1st or 2nd reaction, recommend and share the article. â�¤ï¸� #ì°¬ì—´ #CHANYEOL @weareoneEXO https://t.co/jBsIfhhCti	13110.0	RT @27xCHANYEOL: [ARTICLE] "EXO's Chanyeol's first major film, "The Box," is drawing attention to its release." ðŸ”—https://t.co/fHrYG7FFTkâ€¦	134.0	True	full
1275405	1275405	605aa61c4898ce0038d9c915	2021-03-24 02:38:14	[]	[]	Tue Mar 23 07:19:32 +0000 2021	[{"text":"ShehnaazGiII","indices":[76,89]},{"text":"JasminBhasin","indices":[90,103]},{"text":"Shehnaazians","indices":[104,117]},{"text":"Jasminians","indices":[118,129]}]	[{"url":"https://t.co/RuWHNxKRMW","expanded_url":"https://instagram.com/stories/colorstv_usa/2535563031883866600?utm_source=ig_story_item_share&igshid=1bu9tmb8jbvy8","display_url":"instagram.com/stories/colorsâ€¦","indices":[256,279]}]	ITS TIME TO CHOOSE ENTERTAINMENT QUEEN ðŸ‘‘ @ishehnaaz_gill vs @jasminbhasin #ShehnaazGiII #JasminBhasin #Shehnaazians #Jasminians @ShehnaazGillTM @DeolGur01 @jasminbhasin_BB @JasminBhasin120 @Jasminbhasin47 @ItsTeamJasmin VOTE FOR YOUR FAVOURITE LINKðŸ‘‡ðŸ�» https://t.co/RuWHNxKRMW https://t.co/166YTaw1ow	76.0	RT @ColorsTVUSA: ITS TIME TO CHOOSE ENTERTAINMENT QUEEN ðŸ‘‘ @ishehnaaz_gill vs @jasminbhasin #ShehnaazGiII #JasminBhasin #Shehnaazians #Jasâ€¦	1134.0	True	full
1275406	1275406	605aa61c4898ce0038d9c923	2021-03-24 02:38:14	[]	[]	Wed Mar 24 00:19:10 +0000 2021	[{"text":"LongCovid","indices":[103,113]}]	[{"url":"https://t.co/XqX6uIOEve","expanded_url":"https://www.nytimes.com/2021/03/23/health/long-covid-symptoms.html?action=click&module=Top%20Stories&pgtype=Homepage","display_url":"nytimes.com/2021/03/23/heaâ€¦","indices":[133,156]},{"url":"https://t.co/XUHcLbw6fD","expanded_url":"https://onlinelibrary.wiley.com/doi/abs/10.1002/acn3.51350","display_url":"onlinelibrary.wiley.com/doi/abs/10.100â€…	A new prospective @NorthwesternMed study of neurologic symptoms after initial mild infections but then #LongCovid in 100 individuals https://t.co/XqX6uIOEve by @PamBelluck https://t.co/XUHcLbw6fD @IgorKoralnik @NUFeinbergMed @NMNeurology https://t.co/JO3husKxxe	402558.0	RT @EricTopol: A new prospective @NorthwesternMed study of neurologic symptoms after initial mild infections but then #LongCovid in 100 indâ€¦	64.0	True	full
1275407	1275407	605aa61c4898ce0038d9c925	2021-03-24 02:38:14	[]	[]	Tue Mar 23 14:01:04 +0000 2021	[{"text":"UofT","indices":[0,5]},{"text":"COVID19","indices":[146,154]}]	[{"url":"https://t.co/yWllpNBbmm","expanded_url":"https://www.utoronto.ca/news/everyone-feeling-little-isolated-students-counsellors-offer-tips-cope-pandemic-stress","display_url":"utoronto.ca/news/everyone-â€¦","indices":[206,229]}]	#UofT counsellors are reminding students to connect with friends, make time for relaxing activities &amp; to cut themselves some slack during the #COVID19 pandemic, which has upended life around the world. https://t.co/yWllpNBbmm	36968.0	RT @UofTNews: #UofT counsellors are reminding students to connect with friends, make time for relaxing activities &amp; to cut themselves someâ€¦	2592.0	True	full
1275408	1275408	605aa61c4898ce0038d9c955	2021-03-24 02:38:15	[]	[]	Wed Mar 24 02:30:57 +0000 2021	[]	[{"url":"https://t.co/u47iGNlYGN","expanded_url":"https://twitter.com/wilsonariasc/status/1374499536710733838","display_url":"twitter.com/wilsonariasc/sâ€¦","indices":[194,217]}]	Â¿EstÃ¡ la senadora @AngelicaLozanoC entre esos 63 vendepatrias? Â¿CÃ³mo votÃ³ la futura cabeza de lista del Partido Verde? Â¿CÃ³mo es que les gusta decir en inglÃ©s a los â€œFulbrightâ€�? Â¿Accountability? https://t.co/u47iGNlYGN	67411.0	RT @CarlosCarrilloA: Â¿EstÃ¡ la senadora @AngelicaLozanoC entre esos 63 vendepatrias? Â¿CÃ³mo votÃ³ la futura cabeza de lista del Partido Verde?â€¦	200.0	True	full
1275409	1275409	605aa61d4898ce0038d9c95f	2021-03-24 02:38:15	[{"text":"SuezCanal","indices":[4,14]},{"text":"waterways","indices":[44,54]},{"text":"Mediterranean","indices":[82,96]},{"text":"RedSea","indices":[106,113]},{"text":"Asia","indices":[136,141]}]	[{"url":"https://t.co/a5W3KrOJzc","expanded_url":"https://www.theguardian.com/world/2021/mar/24/huge-container-ship-blocks-suez-canal-evergreen","display_url":"theguardian.com/world/2021/marâ€¦","indices":[224,247]}]		[]	[]			The #SuezCanal is one of the most important #waterways in the world and links the #Mediterranean with the #RedSea aâ€¦ https://t.co/xastXDT13V	4.0	True	full
1275410	1275410	605aa61d4898ce0038d9c963	2021-03-24 02:38:15	[]	[]	Tue Mar 23 13:58:46 +0000 2021	[]	[{"url":"https://t.co/uG9qsS2ZVr","expanded_url":"https://www.vice.com/en/article/v7m9dy/read-the-pentagons-20-page-report-on-its-own-meme","display_url":"vice.com/en/article/v7mâ€¦","indices":[131,154]}]	The Pentagon wrote a 23-page report about a single meme it created, which took 22 days to make and was ultimately RTed 190 times. https://t.co/uG9qsS2ZVr	13890.0	RT @katiedrumm: The Pentagon wrote a 23-page report about a single meme it created, which took 22 days to make and was ultimately RTed 190â€¦	1679.0	True	full
1275411	1275411	605aa61d4898ce0038d9c967	2021-03-24 02:38:15	[{"text":"amzncoupons","indices":[0,12]},{"text":"shoppingonline","indices":[13,28]},{"text":"Sell_on_Amazon","indices":[29,44]},{"text":"amazon","indices":[46,53]},{"text":"FanAmazonCoupon","indices":[54,70]},{"text":"usbuyonline","indices":[71,83]},{"text":"TheAmazons","indices":[84,95]},{"text":"AmazonBusiness","indices":[96,111]},{"text":"shoppingtime","indices":[112,125]},{"text":"TheInStock…	[{"url":"https://t.co/T8eJgKNoFN","expanded_url":"https://www.amazon.com/Voova-Resistant-Shoulder-Compatible-ChromeBook/dp/B07QVL756K/ref=sr_1_2?dchild=1&m=ASE68LSM59CKW&marketplaceID=ATVPDKIKX0DER&qid=1616547720&s=merchant-items&sr=1-2","display_url":"amazon.com/Voova-Resistanâ€¦","indices":[247,270]}]		[]	[]			#amzncoupons #shoppingonline #Sell_on_Amazon #amazon #FanAmazonCoupon #usbuyonline #TheAmazons #AmazonBusinessâ€¦ https://t.co/5T9cwAUiap	7.0	True	full
1275412	1275412	605aa61d4898ce0038d9c96b	2021-03-24 02:38:15	[]	[]	Mon Mar 22 23:22:53 +0000 2021	[{"text":"therapeuticmagnets","indices":[258,277]}]	[{"url":"https://t.co/gM7knr8Yzj","expanded_url":"https://qmagnets.com/product/q-bonus-package-complex-lower-back-pain/","display_url":"qmagnets.com/product/q-bonuâ€¦","indices":[233,256]}]	The Complex Lower Back Pain Q Bonus Package contains 11 Q Magnets including our largest octapolar OF50-3 &amp; a pair of our strongest QF28-6. Its a great set for most joint and muscle pain conditions, not limited to just the back. https://t.co/gM7knr8Yzj #therapeuticmagnets	470.0	RT @Neuromagnetics: The Complex Lower Back Pain Q Bonus Package contains 11 Q Magnets including our largest octapolar OF50-3 &amp; a pair of ouâ€¦	707.0	True	full
1275413	1275413	605aa61d4898ce0038d9c96f	2021-03-24 02:38:15	[]	[]	Wed Mar 24 01:54:26 +0000 2021	[]	[{"url":"https://t.co/MGVNOXHn9D","expanded_url":"https://www.yahoo.com/news/had-mild-covid-then-serious-123250837.html","display_url":"yahoo.com/news/had-mild-â€¦","indices":[246,269]}]	While some factions are apparently trying to deny long COVID is a thing, this article discusses recent research on patients who only had mild COVID symptoms and then serious issues after. This isn't a weird conspiracy; this is now life for many. https://t.co/MGVNOXHn9D	104158.0	RT @aetiology: While some factions are apparently trying to deny long COVID is a thing, this article discusses recent research on patientsâ€¦	502.0	True	full
1275414	1275414	605aa61d4898ce0038d9c973	2021-03-24 02:38:15	[]	[]	Tue Mar 23 23:26:09 +0000 2021	[{"text":"DumbAsBoebert","indices":[249,263]}]	[{"url":"https://t.co/jAJpfjXnrC","expanded_url":"https://twitter.com/repmattgaetz/status/1371830313278713870","display_url":"twitter.com/repmattgaetz/sâ€¦","indices":[264,287]}]	Yes seditionist Nazi Matt. Some lockdowns scar lives. Just ask victims of mass shootings in schools who have to lock down while a mass murderer shoots up their friends with impunity. As for Covid, science has proven lockdowns actually save lives. #DumbAsBoebert https://t.co/jAJpfjXnrC	10137.0	RT @bttr_as1: Yes seditionist Nazi Matt. Some lockdowns scar lives. Just ask victims of mass shootings in schools who have to lock down whiâ€¦	967.0	True	full
1275415	1275415	605aa61d4898ce0038d9c993	2021-03-24 02:38:16	[]	[]	Tue Mar 23 22:45:00 +0000 2021	[]	[{"url":"https://t.co/31KSvGgQwm","expanded_url":"https://youtu.be/pSN3MO0e4cY","display_url":"youtu.be/pSN3MO0e4cY","indices":[243,266]}]	BUENAS TARDES, YA ESTOY HARTO DEL GOBIERNO Y SUS DELINCUENTES, DEJEMOS A LOS CHAIROS, VAMOS A DISFRUTAR LA UNIÃ“N Y LA MÃšSICA NOS LA DA, LO MEJOR, MÃ‰XICO, ESTUVO PRESENTE, VEAN Y DISFRUTEN, DESCANSEN DE TANTA INEPTITUD Y VEAN QUE SÃ� SE PUEDE! https://t.co/31KSvGgQwm	18103.0	RT @bjperezg1: BUENAS TARDES, YA ESTOY HARTO DEL GOBIERNO Y SUS DELINCUENTES, DEJEMOS A LOS CHAIROS, VAMOS A DISFRUTAR LA UNIÃ“N Y LA MÃšSICAâ€¦	332.0	True	full
1275416	1275416	605aa61d4898ce0038d9c997	2021-03-24 02:38:16	[]	[]	Wed Mar 24 02:00:01 +0000 2021	[]	[{"url":"https://t.co/FkyBBzhJjC","expanded_url":"https://twitter.com/muyixiao/status/1373952916269232129","display_url":"twitter.com/muyixiao/statuâ€¦","indices":[121,144]}]	The Horror! Children may have a warm bed to sleep in...US needs to come and bring Freedom and Democracy to all that oil! https://t.co/FkyBBzhJjC https://t.co/oeWc8Pmsc3	27655.0	RT @eshaLegal: The Horror! Children may have a warm bed to sleep in...US needs to come and bring Freedom and Democracy to all that oil! httâ€¦	1242.0	True	full
1275417	1275417	605aa61d4898ce0038d9c999	2021-03-24 02:38:16	[]	[]	Tue Mar 23 21:19:32 +0000 2021	[{"text":"auspol","indices":[174,181]}]	[{"url":"https://t.co/ZkyXMQ7eUj","expanded_url":"https://www.michaelwest.com.au/crocodile-tears-no-mask-for-coalitions-economic-war-on-women/","display_url":"michaelwest.com.au/crocodile-tearâ€¦","indices":[182,205]}]	IR Bill "will strike a massive, lasting blow to womenâ€™s job quality and pay, entrenching pay inequality and exacerbating womenâ€™s economic insecurity" reports @ak_pennington #auspol https://t.co/ZkyXMQ7eUj	60183.0	RT @MichaelWestBiz: IR Bill "will strike a massive, lasting blow to womenâ€™s job quality and pay, entrenching pay inequality and exacerbatinâ€¦	213.0	True	full
1275418	1275418	605aa61d4898ce0038d9c9a3	2021-03-24 02:38:16	[]	[]	Tue Mar 23 23:19:55 +0000 2021	[{"text":"EnVideo","indices":[0,8]},{"text":"ActivosContraElVirus","indices":[108,129]}]	[{"url":"https://t.co/842H098LA7","expanded_url":"https://www.dailymotion.com/video/x80587i","display_url":"dailymotion.com/video/x80587i","indices":[132,155]}]	#EnVideo ðŸ“¹ | Apure | Inicia jornada de inmunizaciÃ³n contra la COVID-19 al personal docente en San Fernando #ActivosContraElVirus https://t.co/842H098LA7	1816310.0	RT @VTVcanal8: #EnVideo ðŸ“¹ | Apure | Inicia jornada de inmunizaciÃ³n contra la COVID-19 al personal docente en San Fernando #ActivosContraElâ€¦	77.0	True	full
1275419	1275419	605aa61d4898ce0038d9c9a9	2021-03-24 02:38:16	[]	[]	Mon Mar 22 23:42:29 +0000 2021	[]	[{"url":"https://t.co/ooQP5ff5BI","expanded_url":"https://m.kwai.app/s/4IH1s8Nj","display_url":"m.kwai.app/s/4IH1s8Nj","indices":[212,235]}]	oi moots, eu preciso de um dinheiro extra por causa da pandemia, porquÃª tÃ¡ realmente puxado em casa, se vocÃªs puderem, coloquem meu cÃ³digo pra eu ganhar uma pequena quantia de dinheiro, eu sou grata desde jÃ¡ :( https://t.co/ooQP5ff5BI	328.0	RT @R0CKJlMIN: oi moots, eu preciso de um dinheiro extra por causa da pandemia, porquÃª tÃ¡ realmente puxado em casa, se vocÃªs puderem, coloqâ€¦	41.0	True	full
1275420	1275420	605aa61e4898ce0038d9c9c5	2021-03-24 02:38:17	[]	[]	Wed Mar 24 02:00:00 +0000 2021	[]	[{"url":"https://t.co/2kVYKSp2qw","expanded_url":"https://gma.abc/2OM6C8w","display_url":"gma.abc/2OM6C8w","indices":[173,196]}]	A Pennsylvania UPS driver reportedly worked 70 hour weeks to ensure packages were delivered on time during the pandemic, so his community thanked him with a surprise party! https://t.co/2kVYKSp2qw https://t.co/S3x2WQQcSw	3747944.0	RT @GMA: A Pennsylvania UPS driver reportedly worked 70 hour weeks to ensure packages were delivered on time during the pandemic, so his coâ€¦	82.0	True	full
1275421	1275421	605aa61e4898ce0038d9c9e7	2021-03-24 02:38:17	[]	[]	Wed Mar 24 02:06:49 +0000 2021	[{"text":"BalanceCovid19","indices":[0,15]},{"text":"23Mar","indices":[226,232]},{"text":"ActivosContraElVirus","indices":[233,254]}]	[{"url":"https://t.co/A5RaUAP8o4","expanded_url":"https://dai.ly/x805996","display_url":"dai.ly/x805996","indices":[165,188]}]	#BalanceCovid19ðŸ˜·ðŸ‡»ðŸ‡ª|| Vpdta. @drodriven2: a 373 dÃ­as de la pandemia, informa que Venezula registra 608 casos comunitarios, 6 importados y mantiene 93% de recuperados https://t.co/A5RaUAP8o4 Â¡Sabemos cÃ³mo hacerlo. CuidÃ©monos! #23Mar #ActivosContraElVirus https://t.co/pciZN1YNjS	6501.0	RT @macomunitarios: #BalanceCovid19ðŸ˜·ðŸ‡»ðŸ‡ª|| Vpdta. @drodriven2: a 373 dÃ­as de la pandemia, informa que Venezula registra 608 casos comunitarioâ€¦	471.0	True	full
1275422	1275422	605aa61e4898ce0038d9c9ed	2021-03-24 02:38:17	[]	[]	Wed Mar 24 02:34:56 +0000 2021	[]	[{"url":"https://t.co/ojDnhsfEqJ","expanded_url":"https://twitter.com/fogcitymidge/status/1374534894848667649","display_url":"twitter.com/fogcitymidge/sâ€¦","indices":[273,296]}]	NO THE ILLEGITIMATE ADMINISTRATION THINKS THAY PUS THE SENATE AROUND ALREDY PUSHING CONGRESS AMERICANS ITS GOING TO BE LEFT UP TO THE PEOPLE IM AFRAID ,PUT YOUR BIG BOY PANTS ON ,MUSLUM TERRORISTS ARENT TAKING MY CONSTITUTIONAL RIGHTS AWAY ðŸ–•ILLEGITIMATE ADMINISTRATION!!!ðŸ–• https://t.co/ojDnhsfEqJ	701.0	RT @TWM70547610: NO THE ILLEGITIMATE ADMINISTRATION THINKS THAY PUS THE SENATE AROUND ALREDY PUSHING CONGRESS AMERICANS ITS GOING TO BE LEFâ€¦	999.0	True	full
1275423	1275423	605aa61e4898ce0038d9c9f3	2021-03-24 02:38:17	[]	[]	Tue Mar 23 16:16:51 +0000 2021	[{"text":"CUBA","indices":[126,131]},{"text":"CubaDuele","indices":[260,270]}]	[{"url":"https://t.co/En9e3HedDa","expanded_url":"https://twitter.com/Felizysinmiedo/status/1374024748192124931","display_url":"twitter.com/Felizysinmiedoâ€¦","indices":[271,294]}]	Luis Robles pasa injustamente encarcelado el dÃ­a 110. Recibe torturas y maltratos mientras q muchos actores d la oposiciÃ³n en #CUBA se alinean para ayunar y realizar huelgas d hambre por motivos apartados a su realidad y a la del resto d los presos polÃ­ticos #CubaDuele https://t.co/En9e3HedDa https://t.co/U4xn6irQis	1316.0	RT @Felizysinmiedo: Luis Robles pasa injustamente encarcelado el dÃ­a 110. Recibe torturas y maltratos mientras q muchos actores d la oposicâ€¦	38.0	True	full
1275424	1275424	605aa61e4898ce0038d9c9f7	2021-03-24 02:38:17	[]	[{"url":"https://t.co/V4i4n2Xg7X","expanded_url":"https://twitter.com/genghisdiaz/status/1305618429567696896?s=21","display_url":"twitter.com/genghisdiaz/stâ€¦","indices":[271,294]}]		[]	[]			@delicatevirg0 Hola Â¿me ayudas con un RT porfa? La pandemia nos golpeÃ³ horrible a los artistas y aÃºn falta mucho pâ€¦ https://t.co/RBOXw6wPcC	4242.0	True	full
1275425	1275425	605aa61e4898ce0038d9c9f9	2021-03-24 02:38:17	[{"text":"POPULISMO","indices":[241,251]},{"text":"VacunasCOVID19","indices":[256,271]}]	[{"url":"https://t.co/NWFaCmY9FO","expanded_url":"https://twitter.com/FOFORO99/status/1374545317551562754?s=19","display_url":"twitter.com/FOFORO99/statuâ€¦","indices":[216,239]}]		[]	[]			@AlejandroC_IQ @HLGatell Para cumplir la meta de MEDIADOS DE ABRIL (DIA 15) de adultos mayores de 60 aÃ±os y personaâ€¦ https://t.co/Jwb7IDm1v6	1991.0	True	full
1275426	1275426	605aa61f4898ce0038d9ca33	2021-03-24 02:38:18	[]	[]	Mon Mar 22 20:29:30 +0000 2021	[{"text":"covidlong","indices":[229,239]},{"text":"longcovid","indices":[240,250]}]	[{"url":"https://t.co/4aGQKPUjD6","expanded_url":"https://www.lemonde.fr/sciences/article/2021/03/22/epuisement-difficultes-de-concentration-douleurs-persistantes-l-enigme-des-covid-longs-une-epidemie-dans-l-epidemie_6074061_1650684.html","display_url":"lemonde.fr/sciences/articâ€¦","indices":[251,274]}]	Covidlong. Plus de 600 articles publiÃ©s en franÃ§ais depuis l'Ã©tÃ© dernier. Ici ðŸ‘‡une excellente synthÃ¨se de @pascale_santi @lemondefr pour tout savoir sur l'Ã©tat actuel des connaissances entre Ã©nigme et enjeu sanitaire colossal #covidlong #longcovid https://t.co/4aGQKPUjD6	2107.0	RT @CarolineHodak: Covidlong. Plus de 600 articles publiÃ©s en franÃ§ais depuis l'Ã©tÃ© dernier. Ici ðŸ‘‡une excellente synthÃ¨se de @pascale_santâ€¦	336.0	True	full
1275427	1275427	605aa61f4898ce0038d9ca39	2021-03-24 02:38:18	[]	[]	Wed Mar 24 01:17:49 +0000 2021	[{"text":"ROSÃ‰","indices":[197,202]},{"text":"ë¡œì œ","indices":[203,206]}]	[{"url":"https://t.co/Y4GGJo7wgP","expanded_url":"https://hanteonews.com/ko/article/chart?fc=18993","display_url":"hanteonews.com/ko/article/chaâ€¦","indices":[172,195]}]	FYI, this Hanteo article said: â€œBLACKPINK member ROSÃ‰ released her first solo album 12 days ago, and has surprised the public with its overwhelming performance/records.â€� https://t.co/Y4GGJo7wgP #ROSÃ‰ #ë¡œì œ https://t.co/7EJ4Qfnta7	11632.0	RT @inthemoodforbp: FYI, this Hanteo article said: â€œBLACKPINK member ROSÃ‰ released her first solo album 12 days ago, and has surprised theâ€¦	522.0	True	full
1275428	1275428	605aa61f4898ce0038d9ca3d	2021-03-24 02:38:18	[]	[]	Tue Mar 23 13:58:46 +0000 2021	[]	[{"url":"https://t.co/uG9qsS2ZVr","expanded_url":"https://www.vice.com/en/article/v7m9dy/read-the-pentagons-20-page-report-on-its-own-meme","display_url":"vice.com/en/article/v7mâ€¦","indices":[131,154]}]	The Pentagon wrote a 23-page report about a single meme it created, which took 22 days to make and was ultimately RTed 190 times. https://t.co/uG9qsS2ZVr	13891.0	RT @katiedrumm: The Pentagon wrote a 23-page report about a single meme it created, which took 22 days to make and was ultimately RTed 190â€¦	105.0	True	full
1275429	1275429	605aa61f4898ce0038d9ca5d	2021-03-24 02:38:18	[]	[]	Wed Mar 24 02:29:20 +0000 2021	[{"text":"SmartNews","indices":[160,170]}]	[{"url":"https://t.co/sjBsMpUXPj","expanded_url":"https://www.indy100.com/news/paperboy-saves-woman-s-life-pile-deliveries-kent-b1820775","display_url":"indy100.com/news/paperboy-â€¦","indices":[136,159]}]	Not all heroes wear capes! They deliver your morning paper. Paperboy, 15, saves elderly womanâ€™s life after noticing pile of deliveries https://t.co/sjBsMpUXPj #SmartNews	692.0	RT @dwbnseaside: Not all heroes wear capes! They deliver your morning paper. Paperboy, 15, saves elderly womanâ€™s life after noticing pileâ€¦	437.0	True	full
1275430	1275430	605aa61f4898ce0038d9ca61	2021-03-24 02:38:18	[]	[]	Wed Mar 24 02:31:19 +0000 2021	[]	[{"url":"https://t.co/uHbXCA9dM9","expanded_url":"https://kingchoice.me/topic-hot-50-world-songs-march-2021-1265.html","display_url":"kingchoice.me/topic-hot-50-wâ€¦","indices":[134,157]}]	â€” ARMY, vayan a dejar sus votos por Abyss, Dynamite, LGO y BBE. Se vota cada hora, pueden intercalar sus votos (son 2 votos a favor) ðŸ”—https://t.co/uHbXCA9dM9	33004.0	RT @vminchair: â€” ARMY, vayan a dejar sus votos por Abyss, Dynamite, LGO y BBE. Se vota cada hora, pueden intercalar sus votos (son 2 votosâ€¦	2864.0	True	full
1275431	1275431	605aa61f4898ce0038d9ca63	2021-03-24 02:38:18	[]	[]	Tue Mar 23 22:31:51 +0000 2021	[{"text":"B117","indices":[155,160]}]	[{"url":"https://t.co/EkKSMFSMe1","expanded_url":"https://twitter.com/drericding/status/1374203293036056580","display_url":"twitter.com/drericding/staâ€¦","indices":[275,298]}]	Angela Merkel anuncia medidas estrictas de confinamiento para Pascua: "Lo que tenemos es esencialmente una nueva pandemia". Advierte que la nueva variante #B117 es "significativamente mÃ¡s mortal, significativamente mÃ¡s infecciosa". Hay que tomar nota @SSC_CDMX @OlivaLopezA. https://t.co/EkKSMFSMe1	11879.0	RT @jorgegavino: Angela Merkel anuncia medidas estrictas de confinamiento para Pascua: "Lo que tenemos es esencialmente una nueva pandemia"â€¦	32.0	True	full
1275432	1275432	605aa61f4898ce0038d9ca73	2021-03-24 02:38:18	[]	[]	Wed Mar 24 02:27:02 +0000 2021	[{"text":"EnVideo","indices":[0,8]},{"text":"ActivosContraElVirus","indices":[111,132]}]	[{"url":"https://t.co/2uZgRb2vtf","expanded_url":"https://www.dailymotion.com/video/x805bme","display_url":"dailymotion.com/video/x805bme","indices":[134,157]}]	#EnVideo ðŸ“¹ | Gobierno de Caracas desplegÃ³ Ruta de Perifoneo DarÃ­o Vivas en El Valle para combatir la COVID-19 #ActivosContraElVirus https://t.co/2uZgRb2vtf	1816310.0	RT @VTVcanal8: #EnVideo ðŸ“¹ | Gobierno de Caracas desplegÃ³ Ruta de Perifoneo DarÃ­o Vivas en El Valle para combatir la COVID-19 #ActivosContrâ€¦	403.0	True	full
1275433	1275433	605aa6204898ce0038d9ca79	2021-03-24 02:38:18	[]	[]	Wed Mar 24 02:37:04 +0000 2021	[]	[{"url":"https://t.co/JRD6nJU2jP","expanded_url":"https://www.washingtonpost.com/politics/2021/03/23/theres-no-migrant-surge-us-southern-border-heres-data/","display_url":"washingtonpost.com/politics/2021/â€¦","indices":[174,197]}]	"Thereâ€™s no migrant â€˜surgeâ€™ at the U.S. southern border. Hereâ€™s the data. Evidence reveals the usual seasonal bump â€” plus some of the people who waited during the pandemic." https://t.co/JRD6nJU2jP You were played, @ThisWeekABC. https://t.co/LNfE0vUloT	303014.0	RT @jayrosen_nyu: "Thereâ€™s no migrant â€˜surgeâ€™ at the U.S. southern border. Hereâ€™s the data. Evidence reveals the usual seasonal bump â€” plusâ€¦	6995.0	True	full
1275434	1275434	605aa6204898ce0038d9ca89	2021-03-24 02:38:18	[]	[]	Tue Mar 23 11:00:02 +0000 2021	[]	[{"url":"https://t.co/uYp2AKUfln","expanded_url":"https://bit.ly/3sdWmEJ","display_url":"bit.ly/3sdWmEJ","indices":[212,235]}]	Este domingo 21 de marzo, BogotÃ¡ alcanzÃ³ la cifra de 245.054 vacunas aplicadas contra el COVID-19. Las dosis se han aplicado entre personas mayores de 80 aÃ±os y el personal mÃ©dico de primera lÃ­nea de la capital. https://t.co/uYp2AKUfln https://t.co/zrEh3vrJ4h	1693165.0	RT @Bogota: Este domingo 21 de marzo, BogotÃ¡ alcanzÃ³ la cifra de 245.054 vacunas aplicadas contra el COVID-19. Las dosis se han aplicado enâ€¦	556.0	True	full
1275435	1275435	605aa6204898ce0038d9caa1	2021-03-24 02:38:19	[]	[]	Tue Mar 23 13:03:44 +0000 2021	[]	[{"url":"https://t.co/CjLO5FPz8i","expanded_url":"https://www.nytimes.com/2021/03/23/world/asia/bangladesh-rohingya-fire-refugees.html","display_url":"nytimes.com/2021/03/23/worâ€¦","indices":[228,251]}]	"This is the second time I lost everything in my life." Our @nytimes report on the deadly fire that ripped through Rohingya refugee camps in Bangladesh, leaving at least 15 people dead and tens of thousands homeless once again. https://t.co/CjLO5FPz8i	3831.0	RT @Karan_Singhs: "This is the second time I lost everything in my life." Our @nytimes report on the deadly fire that ripped through Rohingâ€¦	8.0	True	full
1275436	1275436	605aa6204898ce0038d9caab	2021-03-24 02:38:19	[]	[]	Tue Mar 23 23:00:46 +0000 2021	[{"text":"Cuarentena","indices":[0,11]},{"text":"Nacionales","indices":[238,249]}]	[{"url":"https://t.co/PZCBK6U4x7","expanded_url":"https://pst.cr/kXqQT","display_url":"pst.cr/kXqQT","indices":[198,221]}]	#Cuarentena | La alcabala militar en la autopista Caracas-La Guaira generÃ³ una tranca descomunal y obligÃ³ a muchos pasajeros a devolverse caminando a sus casas o llegar a Caracas de la misma forma. https://t.co/PZCBK6U4x7 | VÃ­a @rala1970 #Nacionales	253239.0	RT @CronicaUno: #Cuarentena | La alcabala militar en la autopista Caracas-La Guaira generÃ³ una tranca descomunal y obligÃ³ a muchos pasajeroâ€¦	1784.0	True	full
1275437	1275437	605aa6204898ce0038d9caad	2021-03-24 02:38:19	[]	[]	Wed Mar 24 02:10:22 +0000 2021	[{"text":"NUEST","indices":[61,67]}]	[{"url":"https://t.co/uacFH1mlnw","expanded_url":"https://weverseshop.onelink.me/BZSY/24fb88a0","display_url":"weverseshop.onelink.me/BZSY/24fb88a0","indices":[246,269]}]	NU'EST ONLINE SPECIAL EVENT 'CALLING IN L.O. Î›.E'ðŸ’— Pre-order #NUEST 2nd Album â€œRomanticizeâ€� &amp; enter the video call fansign raffle! ðŸ“†Raffle: 24 Mar, 11 AM ~ 15 Apr, 11:59 PM (KST) ðŸŽ�Enter the raffle to get an emblem with the unreleased photo ðŸ‘‰https://t.co/uacFH1mlnw https://t.co/36tQdLQfLg	1743532.0	RT @weverseshop: NU'EST ONLINE SPECIAL EVENT 'CALLING IN L.O. Î›.E'ðŸ’— Pre-order #NUEST 2nd Album â€œRomanticizeâ€� &amp; enter the video call fansignâ€¦	9.0	True	full
1275438	1275438	605aa6204898ce0038d9cab1	2021-03-24 02:38:19	[]	[]	Tue Mar 23 15:52:00 +0000 2021	[{"text":"HuelgaExplocenEC","indices":[86,103]}]	[{"url":"https://t.co/mZzvmq74bn","expanded_url":"https://twitter.com/juridicapopular/status/1374373652813152257","display_url":"twitter.com/juridicapopulaâ€¦","indices":[268,291]}]	No se imaginan la emociÃ³n que me provoca leer esto ðŸ¤©ðŸ¤©ðŸ¤© @ComiteCt da por finalizada la #HuelgaExplocenEC ðŸŽ‰ðŸŽ‰ðŸŽ‰ Felicitaciones a todos los trabajadores que NO SE DEJARON intimidar e hicieron respetar sus derechos laborales. VAMOS a seguir del lado de los trabajadores! âœŠðŸ�» https://t.co/mZzvmq74bn	87231.0	RT @marcelaholguin: No se imaginan la emociÃ³n que me provoca leer esto ðŸ¤©ðŸ¤©ðŸ¤© @ComiteCt da por finalizada la #HuelgaExplocenEC ðŸŽ‰ðŸŽ‰ðŸŽ‰ Felicitacioâ€¦	24.0	True	full
1275439	1275439	605aa6204898ce0038d9cab7	2021-03-24 02:38:19	[]	[]	Tue Mar 23 15:58:53 +0000 2021	[]	[{"url":"https://t.co/ahUrZhfQ6H","expanded_url":"https://www.nytimes.com/2021/03/22/us/politics/biden-obamacare-anniversary.html?referringSource=articleShare","display_url":"nytimes.com/2021/03/22/us/â€¦","indices":[199,222]}]	Over 2 million people lost their employer-based health care in the 2020 pandemic; 85% â€œwere eligibleâ€� for health care under Obamacare, â€œan option that did not exist during the last major recession.â€� https://t.co/ahUrZhfQ6H	887699.0	RT @AriMelber: Over 2 million people lost their employer-based health care in the 2020 pandemic; 85% â€œwere eligibleâ€� for health care underâ€¦	3553.0	True	full
1275440	1275440	605aa6204898ce0038d9cab9	2021-03-24 02:38:19	[]	[]	Wed Mar 24 02:11:43 +0000 2021	[{"text":"COVID19","indices":[38,46]}]	[{"url":"https://t.co/hL0rx0HOHR","expanded_url":"https://m.youtube.com/watch?v=oA-fTaGadyc&t=1383s","display_url":"m.youtube.com/watch?v=oA-fTaâ€¦","indices":[221,244]}]	Dr. Ryan Cold, a frontline MD against #COVID19, explained his concerns of COVID19 vaccines and ADE effects. Again, no anti-vaccine here. Just to provide medical facts and professional concerns to the public. Full video: https://t.co/hL0rx0HOHR	80264.0	RT @DrLiMengYAN1: Dr. Ryan Cold, a frontline MD against #COVID19, explained his concerns of COVID19 vaccines and ADE effects. Again, no antâ€¦	72.0	True	full
1275441	1275441	605aa6214898ce0038d9cad7	2021-03-24 02:38:20	[]	[]	Tue Mar 23 17:07:46 +0000 2021	[{"text":"OnePlus9Series","indices":[12,27]},{"text":"OnePlus9Pro","indices":[177,189]},{"text":"OnePlus9","indices":[232,241]}]	[{"url":"https://t.co/8lFjpPigHw","expanded_url":"http://onepl.us/xu","display_url":"onepl.us/xu","indices":[191,214]},{"url":"https://t.co/hUT6XHGv4w","expanded_url":"http://onepl.us/xx","display_url":"onepl.us/xx","indices":[243,266]}]	This is the #OnePlus9Series. Sublime materials, faster than fast charging, a silky smooth 120 Hz Fluid Display, and our powerful Hasselblad Camera for Mobile. Get notified for #OnePlus9Pro: https://t.co/8lFjpPigHw Get notified for #OnePlus9: https://t.co/hUT6XHGv4w https://t.co/KAleYaV8Ys	2460561.0	RT @OnePlus_IN: This is the #OnePlus9Series. Sublime materials, faster than fast charging, a silky smooth 120 Hz Fluid Display, and our powâ€¦	100.0	True	full
1275442	1275442	605aa6214898ce0038d9cad9	2021-03-24 02:38:20	[]	[]	Wed Mar 24 01:29:47 +0000 2021	[]	[{"url":"https://t.co/piWHUNixEQ","expanded_url":"https://twitter.com/TXTChartData/status/1374528027464372234","display_url":"twitter.com/TXTChartData/sâ€¦","indices":[251,274]}]	moas we need 1.5-2m streams/day to be the fastest bg to hit 1 billion streams, and crown needs at least 120-180k streams/day to be the first 4th gen bg song to hit 100m streams. dont wait for streaming parties. STREAM WHENEVER YOU CAN! ðŸ”¥ @TXT_members https://t.co/piWHUNixEQ	10795.0	RT @txtdcm: moas we need 1.5-2m streams/day to be the fastest bg to hit 1 billion streams, and crown needs at least 120-180k streams/day toâ€¦	132.0	True	full
1275443	1275443	605aa6214898ce0038d9cadf	2021-03-24 02:38:20	[]	[]	Wed Mar 24 01:45:00 +0000 2021	[]	[{"url":"https://t.co/Z1ZSzQNxNn","expanded_url":"http://HealthCare.gov","display_url":"HealthCare.gov","indices":[133,156]}]	Big news: President Biden just announced weâ€™re extending the special enrollment period for health insurance until August 15. Head to https://t.co/Z1ZSzQNxNn to get covered.	5029834.0	RT @WhiteHouse: Big news: President Biden just announced weâ€™re extending the special enrollment period for health insurance until August 15â€¦	24.0	True	full
1275444	1275444	605aa6214898ce0038d9caef	2021-03-24 02:38:20	[]	[]	Tue Mar 23 17:31:43 +0000 2021	[]	[{"url":"https://t.co/clDYRjivTM","expanded_url":"http://bit.ly/317Ro0e","display_url":"bit.ly/317Ro0e","indices":[100,123]}]	Parlamentarios buscan poner urgencia a proyecto que prohÃ­be alza de planes de isapres en pandemia âž¡ https://t.co/clDYRjivTM https://t.co/tGMLyguLWB	366946.0	RT @eldesconcierto: Parlamentarios buscan poner urgencia a proyecto que prohÃ­be alza de planes de isapres en pandemia âž¡ https://t.co/clDYRjâ€¦	212.0	True	full
1275445	1275445	605aa6214898ce0038d9caf1	2021-03-24 02:38:20	[]	[]	Wed Mar 24 01:48:02 +0000 2021	[]	[{"url":"https://t.co/5YpLnRuDuj","expanded_url":"https://cnn.it/3lIDwmJ","display_url":"cnn.it/3lIDwmJ","indices":[158,181]}]	German Chancellor Angela Merkel on Tuesday announced a hard five-day lockdown over Easter, as the country battles a sharp rise in new coronavirus infections. https://t.co/5YpLnRuDuj	12105787.0	RT @cnni: German Chancellor Angela Merkel on Tuesday announced a hard five-day lockdown over Easter, as the country battles a sharp rise inâ€¦	115.0	True	full
1275446	1275446	605aa6214898ce0038d9cb11	2021-03-24 02:38:20	[]	[{"url":"https://t.co/OqLLbszh2i","expanded_url":"https://twitter.com/unicorndesign3/status/1373371672322043905?s=21","display_url":"twitter.com/unicorndesign3â€¦","indices":[211,234]}]		[]	[]			@folha pf, me ajuda, levando em conta que com uma recÃ©m-nascida nÃ£o consigo trabalhar de outra forma! Me ajudem, coâ€¦ https://t.co/hlYR4X7XpV	226.0	True	full
1275447	1275447	605aa6214898ce0038d9cb1d	2021-03-24 02:38:20	[]	[]	Wed Mar 24 02:24:43 +0000 2021	[{"text":"RicardoSilva","indices":[191,204]},{"text":"anime","indices":[206,212]},{"text":"manga","indices":[213,219]},{"text":"homenaje","indices":[221,230]},{"text":"animeentreamigos","indices":[232,249]},{"text":"enmemoriaricardosilva","indices":[250,272]}]	[{"url":"https://t.co/n6sLYmVviZ","expanded_url":"https://youtu.be/BAw6-r64U-U","display_url":"youtu.be/BAw6-r64U-U","indices":[166,189]}]	No te pierdas este prÃ³ximo viernes el estreno del videoclip de "Chala Head Chala", homenaje al maestro Ricardo Silva de sus amigos y colegas de "Anime Entre Amigos". https://t.co/n6sLYmVviZ #RicardoSilva #anime #manga #homenaje #animeentreamigos #enmemoriaricardosilva	30859.0	RT @Ricardo_Silva_E: No te pierdas este prÃ³ximo viernes el estreno del videoclip de "Chala Head Chala", homenaje al maestro Ricardo Silva dâ€¦	141.0	True	full
1275448	1275448	605aa6224898ce0038d9cb35	2021-03-24 02:38:20	[{"text":"Guatemala","indices":[228,238]},{"text":"Mineduc","indices":[239,247]},{"text":"CoronavirusGT","indices":[248,262]},{"text":"COVID19","indices":[263,271]}]	[{"url":"https://t.co/HrW9AOplsN","expanded_url":"https://www.poligrafogt.com/acontecimiento-nacional/padres-de-familia-y-trabajadores-de-colegios-piden-continuar-con-las-clases-hibridas/","display_url":"poligrafogt.com/acontecimientoâ€¦","indices":[86,109]}]		[]	[]			Padres de familia y trabajadores de colegios piden continuar con las clases hÃ­bridas https://t.co/HrW9AOplsN Alguâ€¦ https://t.co/5oomPFhrTo	5000.0	True	full
1275449	1275449	605aa6224898ce0038d9cb49	2021-03-24 02:38:20	[]	[{"url":"https://t.co/e5u2as9OlM","expanded_url":"https://twitter.com/Paul_Koshy/status/1374541869334421506?s=19","display_url":"twitter.com/Paul_Koshy/staâ€¦","indices":[219,242]}]		[]	[]			@carmel_priyanka Inviting you to read this article that I wrote on my blogsite. This is an attempt to track the evâ€¦ https://t.co/YIEMZRkTDr	1067.0	True	full
1275450	1275450	605aa6224898ce0038d9cb5d	2021-03-24 02:38:21	[]	[]	Tue Mar 23 14:00:13 +0000 2021	[]	[{"url":"https://t.co/TYrVe2HcZs","expanded_url":"https://nyti.ms/3sqtJEx","display_url":"nyti.ms/3sqtJEx","indices":[249,272]}]	Tesla is facing renewed scrutiny of its Autopilot technology in the U.S. The National Highway Traffic Safety Administration is investigating 23 recent crashes in which drivers were, or may have been, using the automatic steering and braking system. https://t.co/TYrVe2HcZs	49686369.0	RT @nytimes: Tesla is facing renewed scrutiny of its Autopilot technology in the U.S. The National Highway Traffic Safety Administration isâ€¦	8.0	True	full
1275451	1275451	605aa6224898ce0038d9cb63	2021-03-24 02:38:21	[]	[]	Wed Mar 24 02:26:30 +0000 2021	[{"text":"CaraotaSolidario","indices":[0,17]}]	[{"url":"https://t.co/p0uMUSjS7P","expanded_url":"https://www.gofundme.com/f/jos-oteros-medical-fund?utm_campaign=p_cp+share-sheet&utm_medium=copy_link_all&utm_source=customer","display_url":"gofundme.com/f/jos-oteros-mâ€¦","indices":[226,249]}]	#CaraotaSolidario ðŸŒ±: JosÃ© Otero, diagnosticado de Covid-19, ha sido hospitalizado por ser un caso de alto riesgo. En este momento estÃ¡ conectado a mÃ¡quinas de respiraciÃ³n artificial, ingresa al link y apoya con un retweetðŸ’ŠðŸ¤�: https://t.co/p0uMUSjS7P	1794977.0	RT @CaraotaDigital: #CaraotaSolidario ðŸŒ±: JosÃ© Otero, diagnosticado de Covid-19, ha sido hospitalizado por ser un caso de alto riesgo. En esâ€¦	2095.0	True	full
1275452	1275452	605aa6224898ce0038d9cb6d	2021-03-24 02:38:21	[]	[]	Tue Mar 23 19:59:09 +0000 2021	[{"text":"GunReformNow","indices":[267,280]}]	[{"url":"https://t.co/k6ihWFCd51","expanded_url":"https://twitter.com/laurenboebert/status/1363139443813711873","display_url":"twitter.com/laurenboebert/â€¦","indices":[281,304]}]	Having served on active duty with two marksmanship awards, Iâ€™m aware AR-15 doesnâ€™t stand for assault rifle. But I keep saying it because itâ€™s descriptive. And because it bothers people who care more about initials than the fact that civilians are being slaughtered. #GunReformNow https://t.co/k6ihWFCd51	1605869.0	RT @tedlieu: Having served on active duty with two marksmanship awards, Iâ€™m aware AR-15 doesnâ€™t stand for assault rifle. But I keep sayingâ€¦	222.0	True	full
1275453	1275453	605aa6224898ce0038d9cb7f	2021-03-24 02:38:21	[]	[]	Tue Mar 23 17:34:22 +0000 2021	[{"text":"cryptocurrency","indices":[153,168]},{"text":"Crypto","indices":[169,176]},{"text":"Bitcoin","indices":[177,185]},{"text":"BSC","indices":[187,191]},{"text":"BinanceSmartChain","indices":[192,210]},{"text":"Ethereum","indices":[211,220]},{"text":"ETH","indices":[221,225]},{"text":"Airdrop","indices":[226,234]},{"text":"bounty","indices":[235,242]},{"text":"ROK","indices":[243,247]},{"te…	[{"url":"https://t.co/YhvsOcfEbH","expanded_url":"https://t.me/AirdropStar/1123","display_url":"t.me/AirdropStar/11â€¦","indices":[128,151]}]	ðŸ’§Roku Network Airdrop ðŸ’§ ðŸ�† Task: âž• 15 ROK (~$5) ðŸ‘¨â€�ðŸ‘©â€�ðŸ‘§ Referral: âž• 3 ROK (~$1) ðŸ”› Airdrop Link &amp; Information: https://t.co/YhvsOcfEbH #cryptocurrency #Crypto #Bitcoin #BSC #BinanceSmartChain #Ethereum #ETH #Airdrop #bounty #ROK #RokuCoin #RokuNetwork	92238.0	RT @AirdropStario: ðŸ’§Roku Network Airdrop ðŸ’§ ðŸ�† Task: âž• 15 ROK (~$5) ðŸ‘¨â€�ðŸ‘©â€�ðŸ‘§ Referral: âž• 3 ROK (~$1) ðŸ”› Airdrop Link &amp; Informatiâ€¦	20.0	True	full
1275454	1275454	605aa6234898ce0038d9cb85	2021-03-24 02:38:21	[]	[]	Tue Mar 23 19:56:17 +0000 2021	[{"text":"BLACKOWNED","indices":[203,214]},{"text":"launch","indices":[216,223]},{"text":"startupbusiness","indices":[224,240]},{"text":"affordable","indices":[241,252]}]	[{"url":"https://t.co/3cvXJInlVs","expanded_url":"http://Lessentialsbyllorel.com","display_url":"Lessentialsbyllorel.com","indices":[176,199]}]	My beautiful crystals have arrived! I canâ€™t wait to take product photos and post them to my new website!! Please sign up for my Newletters to receive 15% off your first order! https://t.co/3cvXJInlVs âœ¨ðŸ’« #BLACKOWNED #launch #startupbusiness #affordable https://t.co/wjqcww1w0T	727.0	RT @LEssentials_: My beautiful crystals have arrived! I canâ€™t wait to take product photos and post them to my new website!! Please sign upâ€¦	193.0	True	full
1275455	1275455	605aa6234898ce0038d9cb99	2021-03-24 02:38:22	[]	[]	Wed Mar 24 01:45:00 +0000 2021	[]	[{"url":"https://t.co/Z1ZSzQNxNn","expanded_url":"http://HealthCare.gov","display_url":"HealthCare.gov","indices":[133,156]}]	Big news: President Biden just announced weâ€™re extending the special enrollment period for health insurance until August 15. Head to https://t.co/Z1ZSzQNxNn to get covered.	5029834.0	RT @WhiteHouse: Big news: President Biden just announced weâ€™re extending the special enrollment period for health insurance until August 15â€¦	232.0	True	full
1275456	1275456	605aa6234898ce0038d9cbaf	2021-03-24 02:38:22	[]	[]	Tue Mar 23 11:22:52 +0000 2021	[]	[{"url":"https://t.co/jBL03lm1BG","expanded_url":"https://twitter.com/Qameleon_/status/1374318828360974341","display_url":"twitter.com/Qameleon_/statâ€¦","indices":[119,142]}]	Attendez de voir ce qu'ils feront au non-vaccinÃ©s ðŸ˜” pas besoin de police, les gens sont dÃ©jÃ assez mÃ©chants entre-eux. https://t.co/jBL03lm1BG	1742.0	RT @CitoyenneColere: Attendez de voir ce qu'ils feront au non-vaccinÃ©s ðŸ˜” pas besoin de police, les gens sont dÃ©jÃ assez mÃ©chants entre-eux.â€¦	68.0	True	full
1275457	1275457	605aa6234898ce0038d9cbc7	2021-03-24 02:38:22	[]	[]	Tue Mar 23 16:22:39 +0000 2021	[]	[{"url":"https://t.co/8M5A6C8nsZ","expanded_url":"https://www.outreachy.org/blog/2021-03-23/fsf-participation-barred/","display_url":"outreachy.org/blog/2021-03-2â€¦","indices":[148,171]}]	Due to the Free Software Foundation reinstating Richard Stallman to the @fsf board, Outreachy is barring the FSF from participating in its program. https://t.co/8M5A6C8nsZ	13564.0	RT @outreachy: Due to the Free Software Foundation reinstating Richard Stallman to the @fsf board, Outreachy is barring the FSF from particâ€¦	444.0	True	full
1275458	1275458	605aa6234898ce0038d9cbd1	2021-03-24 02:38:22	[]	[]	Tue Mar 23 14:30:12 +0000 2021	[{"text":"23Mar","indices":[0,6]},{"text":"ActivosContraElVirus","indices":[33,54]},{"text":"Aragua","indices":[55,62]}]	[{"url":"https://t.co/WiHsZYEZoX","expanded_url":"https://twitter.com/leoalvacabrera/status/1374360521433088008","display_url":"twitter.com/leoalvacabreraâ€¦","indices":[174,197]}]	#23MarðŸ‡»ðŸ‡ªÂ¡1era ETIQUETA DEL DÃ�A! #ActivosContraElVirus #Aragua Mcpio MariÃ±o @NicolasMaduro @R_MarcoTorres @Leoalvacabrera @RedesEducador @Feveem2 @ZE_Aragua @educadoresdear2 https://t.co/WiHsZYEZoX	375.0	RT @Feveem2: #23MarðŸ‡»ðŸ‡ªÂ¡1era ETIQUETA DEL DÃ�A! #ActivosContraElVirus #Aragua Mcpio MariÃ±o @NicolasMaduro @R_MarcoTorres @Leoalvacabrera @Redâ€¦	1200.0	True	full
1275459	1275459	605aa6234898ce0038d9cbd3	2021-03-24 02:38:22	[]	[]	Wed Mar 24 02:36:26 +0000 2021	[]	[{"url":"https://t.co/ZPMw7S8xx7","expanded_url":"https://twitter.com/mmflint/status/1374527864666656770","display_url":"twitter.com/mmflint/statusâ€¦","indices":[150,173]}]	Pipe down Jabba, the only thing your worthless ass knows about American culture is how to take advantage of its freedoms for your own self promotion. https://t.co/ZPMw7S8xx7	105684.0	RT @JGilliam_SEAL: Pipe down Jabba, the only thing your worthless ass knows about American culture is how to take advantage of its freedomsâ€¦	99.0	True	full
1275460	1275460	605aa6244898ce0038d9cbe7	2021-03-24 02:38:22	[]	[]	Wed Mar 24 00:17:10 +0000 2021	[{"text":"ColorectalCancerScreening","indices":[82,108]},{"text":"COVIDãƒ¼19","indices":[116,125]}]	[{"url":"https://t.co/tZoFQOYFOO","expanded_url":"http://www.blackingastro.org","display_url":"blackingastro.org","indices":[162,185]}]	Exciting Panel lined up for tonight's inaugural @blackingastro community event on #ColorectalCancerScreening in the #COVIDãƒ¼19 era. Not to late to join! Register: https://t.co/tZoFQOYFOO @SophieBalzoraMD @drfolamay @DMGrayMD @PascaleWhite1 @DrR_Williams @realDoctorUgo https://t.co/O1zu9crbkl	375.0	RT @YakiraDavid: Exciting Panel lined up for tonight's inaugural @blackingastro community event on #ColorectalCancerScreening in the #COVIDâ€¦	278.0	True	full
1275461	1275461	605aa6244898ce0038d9cc01	2021-03-24 02:38:23	[]	[]	Tue Mar 23 23:01:55 +0000 2021	[]	[{"url":"https://t.co/n6KKJID91f","expanded_url":"https://twitter.com/elsalvadorjourn/status/1374427782638309379","display_url":"twitter.com/elsalvadorjourâ€¦","indices":[130,153]}]	El magistrado de la @CortedeCuentas y soplÃ³n tÃ­tere de @rodolfo_parker estÃ¡ encubriendo al ladrÃ³n del @FMLNoficial @sanchezceren https://t.co/n6KKJID91f	2406.0	RT @VulcanoDr: El magistrado de la @CortedeCuentas y soplÃ³n tÃ­tere de @rodolfo_parker estÃ¡ encubriendo al ladrÃ³n del @FMLNoficial @sanchezâ€¦	13475.0	True	full
1275462	1275462	605aa6244898ce0038d9cc1d	2021-03-24 02:38:23	[]	[]	Wed Mar 24 02:28:33 +0000 2021	[{"text":"MeToo","indices":[99,105]}]	[{"url":"https://t.co/XvZnVc6I7X","expanded_url":"https://dailycaller.com/2021/03/23/kamala-harris-bill-clinton-covid-19-empowering-women/","display_url":"dailycaller.com/2021/03/23/kamâ€¦","indices":[118,141]}]	Kamala Harris To Host Event On Empowering Women With Bill Clinton Despite Epstein Associations And #MeToo Accusations https://t.co/XvZnVc6I7X	749095.0	RT @DailyCaller: Kamala Harris To Host Event On Empowering Women With Bill Clinton Despite Epstein Associations And #MeToo Accusations httpâ€¦	896.0	True	full
1275463	1275463	605aa6244898ce0038d9cc2d	2021-03-24 02:38:23	[]	[]	Wed Mar 24 01:00:16 +0000 2021	[]	[{"url":"https://t.co/SmYKDVh7r7","expanded_url":"https://twitter.com/SenGillibrand/status/1374522390408011776","display_url":"twitter.com/SenGillibrand/â€¦","indices":[252,275]}]	Amen. The filibuster is so dead and I cant believe how many otherwise smart observers of the Senate continue to cite Manchin's seat-of-his-pants hallway comments as if they represent a ceiling on what can happen once Biden and Schumer truly bear down. https://t.co/SmYKDVh7r7	187524.0	RT @brianefallon: Amen. The filibuster is so dead and I cant believe how many otherwise smart observers of the Senate continue to cite Mancâ€¦	266.0	True	full
1275464	1275464	605aa6244898ce0038d9cc2f	2021-03-24 02:38:23	[]	[]	Wed Mar 24 00:39:15 +0000 2021	[{"text":"ActivosContraElVirus","indices":[184,205]},{"text":"QuedateEnCasa","indices":[206,220]}]	[{"url":"https://t.co/iNF7YaMZG7","expanded_url":"http://xvcenso.gob.ve","display_url":"xvcenso.gob.ve","indices":[39,62]}]	Â¡Desde tu casa! Accede a la pÃ¡gina https://t.co/iNF7YaMZG7 y participa el XV Censo Nacional de PoblaciÃ³n y Vivienda. Es fÃ¡cil, rÃ¡pido y sencillo. Â¡TÃº cuentas para Venezuela! #ActivosContraElVirus #QuedateEnCasa https://t.co/VbRfTW9d3N	444198.0	RT @CarnetDLaPatria: Â¡Desde tu casa! Accede a la pÃ¡gina https://t.co/iNF7YaMZG7 y participa el XV Censo Nacional de PoblaciÃ³n y Viviendâ€¦	305.0	True	full
1275465	1275465	605aa6254898ce0038d9cc37	2021-03-24 02:38:23	[]	[]	Wed Mar 24 00:05:27 +0000 2021	[]	[{"url":"https://t.co/K0eIYyFUdB","expanded_url":"https://twitter.com/cryptojustine/status/1374512288397336579","display_url":"twitter.com/cryptojustine/â€¦","indices":[125,148]}]	I will give $15 to one person To enter: - Retweet this - Follow me - Retweet and Like qouted tweet below ðŸ‘Œ Ends 12HRS ðŸŽ‰ðŸ�� https://t.co/K0eIYyFUdB	26435.0	RT @cryptojustine: I will give $15 to one person To enter: - Retweet this - Follow me - Retweet and Like qouted tweet below ðŸ‘Œ Ends 12HRâ€¦	30.0	True	full
1275466	1275466	605aa6254898ce0038d9cc55	2021-03-24 02:38:24	[]	[]	Mon Mar 22 22:24:24 +0000 2021	[]	[{"url":"https://t.co/SDLvGWdFkd","expanded_url":"https://onlyfans.com/exhibporn","display_url":"onlyfans.com/exhibporn","indices":[144,167]}]	do you want to know what me and @Ricomarlonz got up on this busy street? access the website and request the exclusive 15-minute private video. https://t.co/SDLvGWdFkd https://t.co/JsebaaYMP5	89733.0	RT @exhibporn: do you want to know what me and @Ricomarlonz got up on this busy street? access the website and request the exclusive 15-minâ€¦	368.0	True	full
1275467	1275467	605aa6254898ce0038d9cc5f	2021-03-24 02:38:24	[]	[]	Wed Mar 24 02:33:38 +0000 2021	[]	[{"url":"https://t.co/CIF7D5Ah3s","expanded_url":"http://bit.ly/3tMefuA","display_url":"bit.ly/3tMefuA","indices":[129,152]},{"url":"https://t.co/oMrhs0M9iK","expanded_url":"http://bit.ly/2PriTzu","display_url":"bit.ly/2PriTzu","indices":[154,177]}]	Dead wrong Colorado court blocked Boulder ban on sale of killer assault weapons days before gunman bought AR-15 used in massacre https://t.co/CIF7D5Ah3s, https://t.co/oMrhs0M9iK https://t.co/m9KeojCgM0	803338.0	RT @NYDailyNews: Dead wrong Colorado court blocked Boulder ban on sale of killer assault weapons days before gunman bought AR-15 used in maâ€¦	7351.0	True	full
1275468	1275468	605aa6254898ce0038d9cc6f	2021-03-24 02:38:24	[]	[]	Wed Mar 24 02:27:02 +0000 2021	[{"text":"EnVideo","indices":[0,8]},{"text":"ActivosContraElVirus","indices":[111,132]}]	[{"url":"https://t.co/2uZgRb2vtf","expanded_url":"https://www.dailymotion.com/video/x805bme","display_url":"dailymotion.com/video/x805bme","indices":[134,157]}]	#EnVideo ðŸ“¹ | Gobierno de Caracas desplegÃ³ Ruta de Perifoneo DarÃ­o Vivas en El Valle para combatir la COVID-19 #ActivosContraElVirus https://t.co/2uZgRb2vtf	1816310.0	RT @VTVcanal8: #EnVideo ðŸ“¹ | Gobierno de Caracas desplegÃ³ Ruta de Perifoneo DarÃ­o Vivas en El Valle para combatir la COVID-19 #ActivosContrâ€¦	49.0	True	full
1275469	1275469	605aa6254898ce0038d9cc7f	2021-03-24 02:38:24	[]	[]	Wed Mar 24 00:51:19 +0000 2021	[{"text":"ActivosContraElVirus","indices":[136,157]}]	[{"url":"https://t.co/46NZN0y1fF","expanded_url":"https://www.vtv.gob.ve/aniversario-plan-puente-aereo-traslados-pruebas-solicitudes/","display_url":"vtv.gob.ve/aniversario-plâ€¦","indices":[159,182]}]	Plan Puente AÃ©reo ha logrado cumplir mÃ¡s de 2.000 solicitudes de operaciones dando respuestas al pueblo en la lucha contra la COVID-19 #ActivosContraElVirus https://t.co/46NZN0y1fF https://t.co/WABfLIUpft	1816236.0	RT @VTVcanal8: Plan Puente AÃ©reo ha logrado cumplir mÃ¡s de 2.000 solicitudes de operaciones dando respuestas al pueblo en la lucha contra lâ€¦	1687.0	True	full
1275470	1275470	605aa6254898ce0038d9cc8f	2021-03-24 02:38:24	[]	[]	Tue Mar 23 06:59:09 +0000 2021	[]	[{"url":"https://t.co/IDxot1oFeH","expanded_url":"https://www1.wdr.de/nachrichten/themen/coronavirus/corona-impfstoff-kinder-pims-syndrom-100.html","display_url":"www1.wdr.de/nachrichten/thâ€¦","indices":[141,164]}]	Es ist im Main-Stream der Presse angekommen. Aber nicht bei unseren Politikern? "Pim"-Syndrom: Wann kommt ein Corona-Impfstoff fÃ¼r Kinder? https://t.co/IDxot1oFeH via @wdr	503.0	RT @RosellaWeniCan: Es ist im Main-Stream der Presse angekommen. Aber nicht bei unseren Politikern? "Pim"-Syndrom: Wann kommt ein Corona-â€¦	76.0	True	full
1275471	1275471	605aa6254898ce0038d9cc93	2021-03-24 02:38:24	[]	[]	Wed Mar 24 00:30:00 +0000 2021	[{"text":"ActivosContraElVirus","indices":[123,144]}]	[{"url":"https://t.co/MfjIY9sz4x","expanded_url":"https://bit.ly/3vROoDg","display_url":"bit.ly/3vROoDg","indices":[98,121]}]	En Zulia refuerzan acciÃ³n epidemiolÃ³gica en semanas de cuarentena radical para frenar la COVID-19 https://t.co/MfjIY9sz4x #ActivosContraElVirus https://t.co/81ENdwXGUY	1430132.0	RT @PartidoPSUV: En Zulia refuerzan acciÃ³n epidemiolÃ³gica en semanas de cuarentena radical para frenar la COVID-19 https://t.co/MfjIY9sz4xâ€¦	1033.0	True	full
1275472	1275472	605aa6254898ce0038d9cc95	2021-03-24 02:38:24	[]	[{"url":"https://t.co/3wCF0vb2FZ","expanded_url":"https://youtu.be/npTOaEj2HyQ","display_url":"youtu.be/npTOaEj2HyQ","indices":[0,23]}]		[]	[]			https://t.co/3wCF0vb2FZ obvio Ã©l cura es homosexual y tambiÃ©n se le acusa de vejamen contra niÃ±os y tiene orden deâ€¦ https://t.co/FNUYuRLTto	38.0	True	full
1275473	1275473	605aa6264898ce0038d9cc9f	2021-03-24 02:38:24	[]	[]	Tue Mar 23 23:29:21 +0000 2021	[]	[{"url":"https://t.co/L5MHvZTbUL","expanded_url":"https://twitter.com/ccadelago/status/1374492329097060359","display_url":"twitter.com/ccadelago/statâ€¦","indices":[145,168]}]	Here's Chauntae Davies, who has accused Epstein of raping her multiple times, massaging Bill Clinton after a flight on Epstein's Lolita Express. https://t.co/L5MHvZTbUL https://t.co/hrwTWsu2Jb	28283.0	RT @MaryMargOlohan: Here's Chauntae Davies, who has accused Epstein of raping her multiple times, massaging Bill Clinton after a flight onâ€¦	4716.0	True	full
1275474	1275474	605aa6264898ce0038d9cca9	2021-03-24 02:38:24	[]	[]	Wed Mar 24 00:26:53 +0000 2021	[{"text":"ActivosContraElVirus","indices":[123,144]}]	[{"url":"https://t.co/g1u30VhBmg","expanded_url":"https://www.vtv.gob.ve/covid-19-dia-373-casos-23032021/","display_url":"vtv.gob.ve/covid-19-dia-3â€¦","indices":[146,169]}]	DÃ­a 373 | Lucha contra la COVID-19: Venezuela registra 608 casos comunitarios, 6 importados y mantiene 93% de recuperados #ActivosContraElVirus https://t.co/g1u30VhBmg https://t.co/k5fzewtveX	1816310.0	RT @VTVcanal8: DÃ­a 373 | Lucha contra la COVID-19: Venezuela registra 608 casos comunitarios, 6 importados y mantiene 93% de recuperados #â€¦	174.0	True	full
1275475	1275475	605aa6264898ce0038d9ccad	2021-03-24 02:38:24	[]	[]	Tue Mar 23 22:45:00 +0000 2021	[{"text":"ActivosContraElVirus","indices":[101,122]}]	[{"url":"https://t.co/KmOdmKoM12","expanded_url":"https://bit.ly/3tGxeqm","display_url":"bit.ly/3tGxeqm","indices":[75,98]}]	Inicia administraciÃ³n de Carvativir a pacientes con Covid en Nueva Esparta https://t.co/KmOdmKoM12 #ActivosContraElVirus https://t.co/3gzYRxenKu	1430132.0	RT @PartidoPSUV: Inicia administraciÃ³n de Carvativir a pacientes con Covid en Nueva Esparta https://t.co/KmOdmKoM12 #ActivosContraElVirusâ€¦	8.0	True	full
1275476	1275476	605aa6264898ce0038d9ccbd	2021-03-24 02:38:25	[]	[]	Tue Mar 23 23:59:57 +0000 2021	[{"text":"EnVideo","indices":[0,8]},{"text":"ActivosContraElVirus","indices":[144,165]}]	[{"url":"https://t.co/qeLGtITol6","expanded_url":"https://www.dailymotion.com/video/x805996","display_url":"dailymotion.com/video/x805996","indices":[167,190]}]	#EnVideo ðŸ“¹ | Balance COVID-19 23MAR2021 | Venezuela registrÃ³ 608 casos comunitarios, 6 importados y la tasa de recuperaciÃ³n se mantiene en 93% #ActivosContraElVirus https://t.co/qeLGtITol6	1816310.0	RT @VTVcanal8: #EnVideo ðŸ“¹ | Balance COVID-19 23MAR2021 | Venezuela registrÃ³ 608 casos comunitarios, 6 importados y la tasa de recuperaciÃ³nâ€¦	75.0	True	full
1275477	1275477	605aa6264898ce0038d9ccc9	2021-03-24 02:38:25	[]	[]	Tue Mar 23 12:30:25 +0000 2021	[]	[{"url":"https://t.co/Gzblbw41AQ","expanded_url":"https://www.infobae.com/sociedad/policiales/2020/04/29/quien-es-victor-violini-el-juez-que-libero-a-mas-de-2300-presos-con-la-excusa-del-coronavirus/?outputType=amp-type","display_url":"infobae.com/sociedad/policâ€¦","indices":[152,175]}]	Como nos olvidamos rÃ¡pido de todo, recordemos !! ðŸ‘‡ðŸ‘‡ðŸ‘‡ QuiÃ©n es VÃ­ctor Violini, el juez que abriÃ³ la puerta para la liberaciÃ³n de 2.300 presos - Infobae https://t.co/Gzblbw41AQ	73382.0	RT @MatiBagnato: Como nos olvidamos rÃ¡pido de todo, recordemos !! ðŸ‘‡ðŸ‘‡ðŸ‘‡ QuiÃ©n es VÃ­ctor Violini, el juez que abriÃ³ la puerta para la liberacâ€¦	307.0	True	full
1275478	1275478	605aa6264898ce0038d9ccd1	2021-03-24 02:38:25	[]	[]	Tue Mar 23 15:55:41 +0000 2021	[]	[{"url":"https://t.co/PnQ7cIxc9T","expanded_url":"https://richieallen.co.uk/door-to-door-vaccines-to-boost-uptake-in-leicester/","display_url":"richieallen.co.uk/door-to-door-vâ€¦","indices":[128,151]}]	If you decline a jab in Leicester, the local authority will send a vaccinator to knock on your door. Welcome to the new normal. https://t.co/PnQ7cIxc9T	39793.0	RT @BBGRichie: If you decline a jab in Leicester, the local authority will send a vaccinator to knock on your door. Welcome to the new normâ€¦	1365.0	True	full
1275479	1275479	605aa6264898ce0038d9ccd5	2021-03-24 02:38:25	[]	[]	Tue Mar 23 18:48:35 +0000 2021	[]	[{"url":"https://t.co/55y9jfSqlS","expanded_url":"https://amp.blick.ch/schweiz/basel/natuerliche-todesursache-frau-79-stirbt-nach-corona-impfung-in-lausen-bl-id16417569.html","display_url":"amp.blick.ch/schweiz/basel/â€¦","indices":[251,274]}]	Trauriger Zwischenfall im Impfzentrum: Unmittelbar nachdem eine 79-jÃ¤hrige die Impfung verabreicht bekam, musste sie medizinisch versorgt werden. Â«Basierend auf den fundierten diagnostischen AbklÃ¤rungen handelt es sich um eine natÃ¼rliche TodesursacheÂ»https://t.co/55y9jfSqlS	4350.0	RT @rosenbusch_: Trauriger Zwischenfall im Impfzentrum: Unmittelbar nachdem eine 79-jÃ¤hrige die Impfung verabreicht bekam, musste sie medizâ€¦	517.0	True	full
1275480	1275480	605aa6264898ce0038d9ccd9	2021-03-24 02:38:25	[]	[{"url":"https://t.co/OqLLbszh2i","expanded_url":"https://twitter.com/unicorndesign3/status/1373371672322043905?s=21","display_url":"twitter.com/unicorndesign3â€¦","indices":[221,244]}]		[]	[]			@joaoluizpedrosa pf, me ajuda, levando em conta que com uma recÃ©m-nascida nÃ£o consigo trabalhar de outra forma! Meâ€¦ https://t.co/J4SC7oDDcX	226.0	True	full
1275481	1275481	605aa6264898ce0038d9ccdd	2021-03-24 02:38:25	[]	[]	Sun Mar 21 21:21:58 +0000 2021	[]	[{"url":"https://t.co/19X8BnYKse","expanded_url":"https://twitter.com/nicolasberrod/status/1373730611928698891","display_url":"twitter.com/nicolasberrod/â€¦","indices":[222,245]}]	Bravo @ThierryBreton via @nicolasberrod - this is the discussion the EU should be having right now. Doubles down on French TV on @EU_Commission vaccine supply goals; Jan 14mn; Feb 28mn; Mar 60mn; Apr 100mn; May 120mn 1/3 https://t.co/19X8BnYKse https://t.co/pEqcLpls4R	5413.0	RT @jfkirkegaard: Bravo @ThierryBreton via @nicolasberrod - this is the discussion the EU should be having right now. Doubles down on Frencâ€¦	6318.0	True	full
1275482	1275482	605aa6274898ce0038d9cceb	2021-03-24 02:38:25	[]	[]	Wed Mar 24 02:17:53 +0000 2021	[]	[{"url":"https://t.co/QqGyaGn3PT","expanded_url":"http://hill.cm/2qzOUZH","display_url":"hill.cm/2qzOUZH","indices":[170,193]}]	I know this must be hard for some of you.. And this may be distressing.. but in case you missed it... ðŸ¤·â€�â™€ï¸� - Senior Fox News, Fox Business producer dies from coronavirus https://t.co/QqGyaGn3PT https://t.co/WMySkmSuiq	9118.0	RT @PissOffTrumpz: I know this must be hard for some of you.. And this may be distressing.. but in case you missed it... ðŸ¤·â€�â™€ï¸� - Senior Foxâ€¦	225.0	True	full
1275483	1275483	605aa6274898ce0038d9ccf1	2021-03-24 02:38:25	[]	[]	Wed Mar 24 00:10:00 +0000 2021	[{"text":"bcpoli","indices":[206,213]},{"text":"Nootka","indices":[241,248]},{"text":"westcoast","indices":[249,259]}]	[{"url":"https://t.co/Bs64dUAD4c","expanded_url":"https://thenarwhal.ca/bc-nuchatlaht-title-case-undrip/","display_url":"thenarwhal.ca/bc-nuchatlaht-â€¦","indices":[182,205]}]	Weekly reminder that the @bcndp government is arguing in court that the Nuchatlaht Nation shouldn't get title to its territory because it "abandoned" it, and that this is terrible: https://t.co/Bs64dUAD4c #bcpoli @Dave_Eby @MurrayRankinNDP #Nootka #westcoast	8986.0	RT @TorranceCoste: Weekly reminder that the @bcndp government is arguing in court that the Nuchatlaht Nation shouldn't get title to its terâ€¦	1836.0	True	full
1275484	1275484	605aa6274898ce0038d9ccfb	2021-03-24 02:38:25	[]	[]	Wed Mar 24 00:41:29 +0000 2021	[]	[{"url":"https://t.co/Yn4OJc8g3C","expanded_url":"https://womenbioinfodatascla.github.io/2WBDSLA/index.html","display_url":"womenbioinfodatascla.github.io/2WBDSLA/index.â€¦","indices":[160,183]}]	ðŸŽŠSe viene el 2do Congreso Latinoamericano de Mujeres en BioinformÃ¡tica y Ciencia de Datos!! ðŸ’ªðŸ‘�ðŸ�» ðŸ“�EnvÃ­o de resÃºmenes desde el 15 de Abril ðŸ”—MÃ¡s informaciÃ³n en: https://t.co/Yn4OJc8g3C https://t.co/xA7Xmqllgt	1934.0	RT @BioinfoLa: ðŸŽŠSe viene el 2do Congreso Latinoamericano de Mujeres en BioinformÃ¡tica y Ciencia de Datos!! ðŸ’ªðŸ‘�ðŸ�» ðŸ“�EnvÃ­o de resÃºmenes desde eâ€¦	1660.0	True	full
1275485	1275485	605aa6274898ce0038d9ccff	2021-03-24 02:38:25	[{"text":"NoBajemosLaGuardia","indices":[183,202]},{"text":"PongoElHombro","indices":[203,217]}]	[{"url":"https://t.co/fmKfUApMHS","expanded_url":"http://bit.ly/2NMCfP1","display_url":"bit.ly/2NMCfP1","indices":[159,182]}]		[]	[]			Autoridades del sector Salud informan que existen 15 248 personas hospitalizadas, con 2 251 pacientes en UCI y ocurâ€¦ https://t.co/peNM8m33XZ	992086.0	True	full
1275486	1275486	605aa6274898ce0038d9cd07	2021-03-24 02:38:25	[{"text":"Rohingya","indices":[155,164]}]	[{"url":"https://t.co/erefG4tLSa","expanded_url":"https://www.google.ca/amp/s/www.aljazeera.com/amp/news/2021/3/23/bangladesh-probes-deadly-fire-at-rohingya-refugee-camp","display_url":"google.ca/amp/s/www.aljaâ€¦","indices":[245,268]}]		[]	[]			A view of a Rohingya refugee camp after Monday's fireout ðŸ”¥- @Reuters report. At least 15 people have been killedâ€¦ https://t.co/X87LLgZdC3	1952.0	True	full
1275487	1275487	605aa6274898ce0038d9cd0f	2021-03-24 02:38:26	[]	[]	Tue Mar 23 20:04:52 +0000 2021	[]	[{"url":"https://t.co/yHwha1bfhG","expanded_url":"http://bit.ly/emailmof","display_url":"bit.ly/emailmof","indices":[249,272]}]	ACTION ITEMS TO SUPPORT THE ECHO PARK LAKE UNHOUSED COMMUNITY TODAY: 1) Call/email Mitch Oâ€™Farrell and demand that the City of Los Angeles immediately stop its planned actions to displace the unsheltered community at Echo Park Lake. Sample script: https://t.co/yHwha1bfhG https://t.co/0VaxT6Ssl9	16927.0	RT @StreetWatchLA: ACTION ITEMS TO SUPPORT THE ECHO PARK LAKE UNHOUSED COMMUNITY TODAY: 1) Call/email Mitch Oâ€™Farrell and demand that theâ€¦	2215.0	True	full
1275488	1275488	605aa6274898ce0038d9cd1b	2021-03-24 02:38:25	[{"text":"COVIDãƒ¼19","indices":[162,171]},{"text":"DerechoASaber","indices":[173,187]}]	[{"url":"https://t.co/h7dxDB54Em","expanded_url":"http://www.mariadelcarmennavapolina.mx/cuarentena-en-transparencia-cdmx-10-mzo/","display_url":"mariadelcarmennavapolina.mx/cuarentena-en-â€¦","indices":[190,213]}]		[]	[]			1âƒ£0âƒ£9âƒ£ sujetos obligados en CdMx estÃ¡n en suspensiÃ³n en acceso a la informaciÃ³n. Comparto corte de monitoreo de trâ€¦ https://t.co/eqGEJSZaj6	3715.0	True	full
1275489	1275489	605aa6274898ce0038d9cd21	2021-03-24 02:38:26	[]	[]	Wed Mar 24 02:02:05 +0000 2021	[]	[{"url":"https://t.co/CBVMpTEW8R","expanded_url":"https://trib.al/6N8OB8t","display_url":"trib.al/6N8OB8t","indices":[148,171]}]	President Biden said the Affordable Care Act special enrollment period would be extended until August 15 and urged struggling Americans to sign up. https://t.co/CBVMpTEW8R	8713999.0	RT @NPR: President Biden said the Affordable Care Act special enrollment period would be extended until August 15 and urged struggling Amerâ€¦	367.0	True	full
1275490	1275490	605aa6274898ce0038d9cd25	2021-03-24 02:38:26	[]	[{"url":"https://t.co/1t5R2isPtM","expanded_url":"https://bit.ly/3ch0uOF","display_url":"bit.ly/3ch0uOF","indices":[203,226]}]		[]	[]			Susana Trejo, madre de un niÃ±o de 8 aÃ±os, tuvo que reorganizar sus actividades; su pequeÃ±o sÃ³lo debe conectarse a sâ€¦ https://t.co/JOVEwDr9P8	660752.0	True	full
1275491	1275491	605aa6284898ce0038d9cd4d	2021-03-24 02:38:26	[]	[]	Tue Mar 23 04:39:28 +0000 2021	[]	[{"url":"https://t.co/7Vdri8EtQi","expanded_url":"https://twitter.com/atrupar/status/1374176686066008065","display_url":"twitter.com/atrupar/statusâ€¦","indices":[238,261]}]	Matt Gaetz lied again. According to records, his "son" Nestor graduated in 2019, before Covid, and didn't miss out on graduation or prom. Also, Nestor is not Matt Gaetz's son. He has an actual father but is Gaetz's a live-in companion. https://t.co/7Vdri8EtQi	150709.0	RT @deangloster: Matt Gaetz lied again. According to records, his "son" Nestor graduated in 2019, before Covid, and didn't miss out on gradâ€¦	5042.0	True	full
1275492	1275492	605aa6284898ce0038d9cd57	2021-03-24 02:38:26	[]	[]	Wed Mar 24 02:01:04 +0000 2021	[]	[{"url":"https://t.co/hJ05JkVzct","expanded_url":"https://cnn.it/2PnwebK","display_url":"cnn.it/2PnwebK","indices":[219,242]}]	In 2018, the city of Boulder, Colorado, passed a ban on the sale and possession of assault weapons and large capacity magazines. Earlier this month, a state district court judge blocked the city from enforcing its ban. https://t.co/hJ05JkVzct	53311943.0	RT @CNN: In 2018, the city of Boulder, Colorado, passed a ban on the sale and possession of assault weapons and large capacity magazines. Eâ€¦	175.0	True	full
1275493	1275493	605aa6284898ce0038d9cd61	2021-03-24 02:38:27	[]	[]	Tue Mar 23 23:09:57 +0000 2021	[]	[{"url":"https://t.co/9FfZ90fONp","expanded_url":"http://chng.it/Nfw4JVxw","display_url":"chng.it/Nfw4JVxw","indices":[130,153]}]	University of Oxford: Complaint against Abhijit Sarkar (University of Oxford) for Hate Speech against Hindus - Sign the Petition! https://t.co/9FfZ90fONp via @UKChange	75108.0	RT @arifaajakia: University of Oxford: Complaint against Abhijit Sarkar (University of Oxford) for Hate Speech against Hindus - Sign the Peâ€¦	300.0	True	full
1275494	1275494	605aa6284898ce0038d9cd63	2021-03-24 02:38:27	[]	[]	Tue Mar 23 19:58:41 +0000 2021	[]	[{"url":"https://t.co/qPxrf6BOuR","expanded_url":"https://www.gofundme.com/f/apoyo-a-la-recuperacin-de-soledad-bravo-y-antonio?utm_source=whatsapp-visit&utm_medium=chat&utm_campaign=p_cp+share-sheet","display_url":"gofundme.com/f/apoyo-a-la-râ€¦","indices":[180,203]}]	SOLEDAD BRAVO NECESITA APOYO PARA VENCER EL COVID19 La cantante Soledad Bravo, su hija Ana Sol y su esposo Antonio requieren ayuda para lograr superar elÂ COVID19. Lee mÃ¡s aquÃ­ https://t.co/qPxrf6BOuR https://t.co/GGP9a0V1gm	546060.0	RT @maibortpetit: SOLEDAD BRAVO NECESITA APOYO PARA VENCER EL COVID19 La cantante Soledad Bravo, su hija Ana Sol y su esposo Antonio requiâ€¦	330.0	True	full
1275495	1275495	605aa6284898ce0038d9cd6f	2021-03-24 02:38:27	[]	[]	Wed Mar 24 02:01:27 +0000 2021	[{"text":"NosotrosSomosEl2PorCiento","indices":[117,143]},{"text":"UNAMNoPaga","indices":[144,155]},{"text":"PolakasUNAMNoPaga","indices":[156,174]}]	[{"url":"https://t.co/ml3e1J280S","expanded_url":"https://twitter.com/UNAM_MX/status/1374533255672774661","display_url":"twitter.com/UNAM_MX/statusâ€¦","indices":[180,203]}]	Â¡El imposible 2%! Â¡El impensable 2%! Â¡El invisible 2%! Â¡El precarizado 2%! Â¡El "nosotrxs" 2%! Â¡La comunidad del 2%! #NosotrosSomosEl2PorCiento #UNAMNoPaga #PolakasUNAMNoPaga ðŸ–¤ðŸ’£ðŸ’¥ðŸ�´ https://t.co/ml3e1J280S	287.0	RT @luisjaime_ec: Â¡El imposible 2%! Â¡El impensable 2%! Â¡El invisible 2%! Â¡El precarizado 2%! Â¡El "nosotrxs" 2%! Â¡La comunidad del 2%! #Nosâ€¦	511.0	True	full
1275496	1275496	605aa6284898ce0038d9cd89	2021-03-24 02:38:27	[]	[]	Wed Mar 03 03:46:47 +0000 2021	[{"text":"VEVO","indices":[54,59]}]	[{"url":"https://t.co/7CYnbJaZ8X","expanded_url":"https://www.youtube.com/user/XavierToscanoVEVO/videos?sub_confirmation=1","display_url":"youtube.com/user/XavierTosâ€¦","indices":[100,123]}]	March 15! "The Remedy (Feel Alright)" Subscribe to my #VEVO channel to be the first to watch it! ðŸ‘‰ https://t.co/7CYnbJaZ8X https://t.co/nOD3iPXCh3	33655.0	RT @XToscano: March 15! "The Remedy (Feel Alright)" Subscribe to my #VEVO channel to be the first to watch it! ðŸ‘‰ https://t.co/7CYnbJaZ8X hâ€¦	160.0	True	full
1275497	1275497	605aa6284898ce0038d9cd8d	2021-03-24 02:38:27	[]	[]	Tue Mar 23 20:24:13 +0000 2021	[]	[{"url":"https://t.co/qBr2e7oSjf","expanded_url":"https://www.ajc.com/politics/all-georgia-adults-will-be-eligible-for-coronavirus-vaccines-on-thursday/S2TLG4G3CBDNJBUPPRROV5ROSI/","display_url":"ajc.com/politics/all-gâ€¦","indices":[228,251]}]	BREAKING: All Georgia adults can receive coronavirus vaccines beginning Thursday, Gov. Brian Kemp said as he announced a dramatic expansion of eligibility in a state still facing challenges in distributing the lifesaving doses. https://t.co/qBr2e7oSjf	1060924.0	RT @ajc: BREAKING: All Georgia adults can receive coronavirus vaccines beginning Thursday, Gov. Brian Kemp said as he announced a dramaticâ€¦	985.0	True	full
1275498	1275498	605aa6284898ce0038d9cd9b	2021-03-24 02:38:27	[]	[]	Tue Mar 23 19:34:13 +0000 2021	[{"text":"AgÃ¡rrense","indices":[0,10]},{"text":"VotoMasivoPorMorena2021","indices":[220,244]}]	[{"url":"https://t.co/lJwzjEYBHV","expanded_url":"https://wp.me/pbiqPq-fUS","display_url":"wp.me/pbiqPq-fUS","indices":[246,269]}]	#AgÃ¡rrense ðŸ“› Se vienen las elecciones mÃ¡s grandes en la histÐ¾ria de MÃ©xicÐ¾ y ni con sus desesperadas alianzas el PRI-PAN-PRD le ganarÃ­a a Morena. A la fecha encabeza preferencia en 12 estados, de acuerdo con Poligrama. #VotoMasivoPorMorena2021 https://t.co/lJwzjEYBHV	109930.0	RT @elgatopolitico_: #AgÃ¡rrense ðŸ“› Se vienen las elecciones mÃ¡s grandes en la histÐ¾ria de MÃ©xicÐ¾ y ni con sus desesperadas alianzas el PRI-Pâ€¦	1006.0	True	full
1275499	1275499	605aa6294898ce0038d9cda9	2021-03-24 02:38:27	[]	[]	Wed Mar 24 01:28:53 +0000 2021	[{"text":"RepublicansAreKillingUS","indices":[205,229]}]	[{"url":"https://t.co/RgLlZTMme6","expanded_url":"https://twitter.com/David_Leavitt/status/1374327196425277447?s=20","display_url":"twitter.com/David_Leavitt/â€¦","indices":[231,254]}]	@SenJohnKennedy John Kennedy, How many many mass shootings have we had and what has been the war weapon of choice? What do you think the Next Insurrection will look like? Do you enjoy the NRA money? #RepublicansAreKillingUS https://t.co/RgLlZTMme6	346.0	RT @PrincessNCastle: @SenJohnKennedy John Kennedy, How many many mass shootings have we had and what has been the war weapon of choice?â€¦	1765.0	True	full
1275500	1275500	605aa6294898ce0038d9cdbb	2021-03-24 02:38:28	[]	[]	Wed Mar 24 01:13:30 +0000 2021	[]	[{"url":"https://t.co/tcPXXYOy5j","expanded_url":"https://www.vakinha.com.br/vaquinha/acolhimento-ocupacao-ccbb","display_url":"vakinha.com.br/vaquinha/acolhâ€¦","indices":[233,256]}]	Pessoal, divulgo aqui a vakinha pra reconstruÃ§Ã£o da escolinha e dos barracos das famÃ­lias da ocupaÃ§Ã£o que o governador do Distrito Federal despejou em plena pandemia. HÃ¡ liminar e as famÃ­lias querem permanecer, nÃ£o tÃªm pra onde ir. https://t.co/tcPXXYOy5j	212086.0	RT @safbf: Pessoal, divulgo aqui a vakinha pra reconstruÃ§Ã£o da escolinha e dos barracos das famÃ­lias da ocupaÃ§Ã£o que o governador do Distriâ€¦	319.0	True	full
1275501	1275501	605aa6294898ce0038d9cdbf	2021-03-24 02:38:28	[]	[]	Wed Mar 24 02:19:42 +0000 2021	[]	[{"url":"https://t.co/0vWntrtQbU","expanded_url":"https://www.elnacional.com/venezuela/politica/sayegh-explico-propuesta-para-gestion-conjunta-del-covid-19-en-venezuela/?utm_source=Twitter&utm_medium=Social&utm_campaign=social","display_url":"elnacional.com/venezuela/poliâ€¦","indices":[155,178]}]	â€œYa tenemos un aÃ±o en pandemia y no hemos avanzado en los acuerdosâ€�: ElÃ­as Sayegh explicÃ³ propuesta para gestiÃ³n conjunta del covid-19 | Por @DeisyKarina8 https://t.co/0vWntrtQbU	5128839.0	RT @ElNacionalWeb: â€œYa tenemos un aÃ±o en pandemia y no hemos avanzado en los acuerdosâ€�: ElÃ­as Sayegh explicÃ³ propuesta para gestiÃ³n conjuntâ€¦	9.0	True	full
1275502	1275502	605aa6294898ce0038d9cde1	2021-03-24 02:38:28	[{"text":"COVID19","indices":[50,58]},{"text":"COVID19mx","indices":[224,234]},{"text":"Covid_19","indices":[235,244]},{"text":"COVIDãƒ¼19mx","indices":[245,256]},{"text":"QuÃ©dateEnCasa","indices":[257,271]}]	[{"url":"https://t.co/hVrSN31CMN","expanded_url":"https://ourworldindata.org","display_url":"ourworldindata.org","indices":[199,222]}]		[]	[]			ðŸ‡²ðŸ‡½ MÃ©xico vs El Mundo ðŸŒŽ ProporciÃ³n de pruebas de #COVID19 que son positivas ðŸ‡ªðŸ‡¸ ESPAÃ‘A: 4.90% ðŸ‡²ðŸ‡½ MÃ‰XICO: 25.70% ðŸ‡®ðŸ‡¹â€¦ https://t.co/6tKoe8hVMR	11368.0	True	full
1275503	1275503	605aa6294898ce0038d9ce01	2021-03-24 02:38:28	[]	[]	Wed Mar 24 02:36:05 +0000 2021	[{"text":"Covid19","indices":[117,125]}]	[{"url":"https://t.co/mDle9ivdXa","expanded_url":"https://www.eleconomista.com.mx/internacionales/Colombia-anuncia-restricciones-temporales-para-prevenir-gravedad-de-tercera-ola-de-Covid-19-20210323-0117.html","display_url":"eleconomista.com.mx/internacionaleâ€¦","indices":[129,152]}]	Colombia impondrÃ¡ restricciones temporales a la movilidad y toques de queda nocturnos para evitar una tercera ola de #Covid19. https://t.co/mDle9ivdXa	711227.0	RT @eleconomista: Colombia impondrÃ¡ restricciones temporales a la movilidad y toques de queda nocturnos para evitar una tercera ola de #Covâ€¦	20.0	True	full
1275504	1275504	605aa62a4898ce0038d9ce0b	2021-03-24 02:38:28	[]	[]	Tue Mar 23 12:43:29 +0000 2021	[{"text":"Ateez","indices":[23,29]},{"text":"GlobalAlbumChart","indices":[45,62]},{"text":"ZeroFeverPt2","indices":[81,94]}]	[{"url":"https://t.co/k7Xnz31yoo","expanded_url":"https://www.facebook.com/worldmusicawards/photos/a.310614765686310/3853387744742310/","display_url":"facebook.com/worldmusicawarâ€¦","indices":[179,202]}]	South Korean boy group #Ateez is #1 atop the #GlobalAlbumChart with their 7th EP #ZeroFeverPt2 after selling 262,000 equivalent album units in its 1st week globally!ðŸ’ªðŸ¥‡ðŸ’¿ðŸŒŽðŸ”¥ðŸ‘‘ðŸ‘‘ðŸ‘‘ðŸ‘‘ðŸ‘‘ðŸ‘‘ðŸ‘‘ðŸ§¡ https://t.co/k7Xnz31yoo https://t.co/eh56Tc7ic7	320261.0	RT @WORLDMUSICAWARD: South Korean boy group #Ateez is #1 atop the #GlobalAlbumChart with their 7th EP #ZeroFeverPt2 after selling 262,000 eâ€¦	577.0	True	full
1275505	1275505	605aa62a4898ce0038d9ce11	2021-03-24 02:38:28	[]	[]	Wed Mar 24 02:25:26 +0000 2021	[]	[{"url":"https://t.co/iUDLT1Qlq3","expanded_url":"https://twitter.com/asicomosuenamx/status/1374447209714835470","display_url":"twitter.com/asicomosuenamxâ€¦","indices":[281,304]}]	Hoy les voy a contar una historia que me emociona e ilusiona muchÃ­simo. En mayo 2019 terminÃ© la maestrÃ­a en @PeriodismoCIDE. Como proyecto final desarrollÃ© un reportaje sobre cÃ³mo el desplazamiento forzado afecta a los niÃ±os. Hoy ese reportaje es publicado por @asicomosuenamx https://t.co/iUDLT1Qlq3	1031.0	RT @alebarriguete: Hoy les voy a contar una historia que me emociona e ilusiona muchÃ­simo. En mayo 2019 terminÃ© la maestrÃ­a en @Periodismâ€¦	91412.0	True	full
1275506	1275506	605aa62a4898ce0038d9ce1b	2021-03-24 02:38:28	[]	[]	Wed Mar 24 00:26:53 +0000 2021	[{"text":"ActivosContraElVirus","indices":[123,144]}]	[{"url":"https://t.co/g1u30VhBmg","expanded_url":"https://www.vtv.gob.ve/covid-19-dia-373-casos-23032021/","display_url":"vtv.gob.ve/covid-19-dia-3â€¦","indices":[146,169]}]	DÃ­a 373 | Lucha contra la COVID-19: Venezuela registra 608 casos comunitarios, 6 importados y mantiene 93% de recuperados #ActivosContraElVirus https://t.co/g1u30VhBmg https://t.co/k5fzewtveX	1816310.0	RT @VTVcanal8: DÃ­a 373 | Lucha contra la COVID-19: Venezuela registra 608 casos comunitarios, 6 importados y mantiene 93% de recuperados #â€¦	12.0	True	full
1275507	1275507	605aa62a4898ce0038d9ce23	2021-03-24 02:38:29	[]	[]	Tue Mar 23 02:26:36 +0000 2021	[]	[{"url":"https://t.co/UNGP9Abrds","expanded_url":"https://bit.ly/3f3eFsj","display_url":"bit.ly/3f3eFsj","indices":[101,124]}]	Coronavirus: quÃ© es la â€œfalacia de la pendiente resbaladizaâ€� y por quÃ© la vinculan con la vacunaciÃ³n https://t.co/UNGP9Abrds https://t.co/M658dSw0hA	3570994.0	RT @LANACION: Coronavirus: quÃ© es la â€œfalacia de la pendiente resbaladizaâ€� y por quÃ© la vinculan con la vacunaciÃ³n https://t.co/UNGP9Abrdsâ€¦	131.0	True	full
1275508	1275508	605aa62a4898ce0038d9ce35	2021-03-24 02:38:29	[{"text":"Fideicomisos","indices":[120,133]},{"text":"Subsidios","indices":[136,146]},{"text":"ParenDeMamar","indices":[149,162]},{"text":"SoberanÃ­aEnergÃ©ticaYa","indices":[164,186]}]	[{"url":"https://t.co/UQLHeE6ZAi","expanded_url":"https://polemon.mx/el-gran-atraco-de-las-grandes-empresas-para-no-pagar-luz-en-mexico/","display_url":"polemon.mx/el-gran-atracoâ€¦","indices":[189,212]}]		[]	[]			Â¡Basta de tanta mamadera! Rescatamos sus empresas, sus bancos, generaciones pagaremos por sus errores Â¿y todavÃ­a exâ€¦ https://t.co/MlWfdnjUpS	5005.0	True	full
1275509	1275509	605aa62a4898ce0038d9ce4f	2021-03-24 02:38:29	[]	[]	Wed Mar 24 02:00:32 +0000 2021	[{"text":"MINDSETxJae_OutNow","indices":[135,154]},{"text":"Jae_StateOfMind","indices":[155,171]}]	[{"url":"https://t.co/7iu6AMegf8","expanded_url":"http://bit.ly/2NLGpGS","display_url":"bit.ly/2NLGpGS","indices":[200,223]}]	Thanku for sharing these experiences ,we know its not easy to share this kind of story,thank you for trusting us, im so proud of you. #MINDSETxJae_OutNow #Jae_StateOfMind Download the MINDSET app: https://t.co/7iu6AMegf8 @Jae_Day6 https://t.co/GWTEdNwenm	1218.0	RT @EajFirst: Thanku for sharing these experiences ,we know its not easy to share this kind of story,thank you for trusting us, im so proudâ€¦	479.0	True	full
1275510	1275510	605aa62b4898ce0038d9ce6b	2021-03-24 02:38:30	[]	[]	Wed Mar 17 19:50:50 +0000 2021	[]	[{"url":"https://t.co/EPD35qry81","expanded_url":"https://www.nytimes.com/2021/01/12/health/covid-vaccine-death.html","display_url":"nytimes.com/2021/01/12/heaâ€¦","indices":[140,163]}]	"Doctorâ€™s Death After Covid Vaccine..A Florida physician developed an unusual blood disorder shortly after he received the Pfizer vaccine." https://t.co/EPD35qry81 https://t.co/0GSQo9WNA1	32005.0	RT @robinmonotti: "Doctorâ€™s Death After Covid Vaccine..A Florida physician developed an unusual blood disorder shortly after he received thâ€¦	166.0	True	full
1275511	1275511	605aa62b4898ce0038d9ce77	2021-03-24 02:38:30	[]	[]	Tue Mar 23 17:33:19 +0000 2021	[]	[{"url":"https://t.co/XqXWnG0P60","expanded_url":"https://www.cp24.com/news/more-than-1-100-anti-asian-attacks-reported-in-canada-one-year-into-covid-19-pandemic-10-involved-coughing-or-spitting-1.5358861","display_url":"cp24.com/news/more-thanâ€¦","indices":[121,144]}]	More than 1,100 anti-Asian attacks reported in Canada one year into COVID-19 pandemic; 10% involved coughing or spitting https://t.co/XqXWnG0P60 https://t.co/yTqy0RD1fc	1992379.0	RT @CP24: More than 1,100 anti-Asian attacks reported in Canada one year into COVID-19 pandemic; 10% involved coughing or spitting https://â€¦	360.0	True	full
1275512	1275512	605aa62b4898ce0038d9ce85	2021-03-24 02:38:30	[]	[]	Tue Mar 23 03:36:11 +0000 2021	[{"text":"B117","indices":[146,151]},{"text":"COVID19","indices":[234,242]}]	[{"url":"https://t.co/4Vqx2tvK5V","expanded_url":"https://www.dw.com/en/germany-imposes-strict-lockdown-over-easter/a-56948895","display_url":"dw.com/en/germany-impâ€¦","indices":[257,280]}]	BREAKINGâ€”â€œA new pandemicâ€�â€”Germany ðŸ‡©ðŸ‡ª announces strict Easter lockdown. "What we have is essentially a new pandemic," Merkel said. The new variant #B117 is "significantly more deadly, significantly more infectious." Iâ€™ve warned a new #COVID19 wave coming. https://t.co/4Vqx2tvK5V https://t.co/PesfWvYZYz	459245.0	RT @DrEricDing: BREAKINGâ€”â€œA new pandemicâ€�â€”Germany ðŸ‡©ðŸ‡ª announces strict Easter lockdown. "What we have is essentially a new pandemic," Merkelâ€¦	16.0	True	full
1275513	1275513	605aa62b4898ce0038d9ce9f	2021-03-24 02:38:30	[]	[]	Wed Mar 17 13:12:26 +0000 2021	[]	[{"url":"https://t.co/JFV7gizQgD","expanded_url":"https://www.futurity.org/college-student-depression-covid-19-pandemic-2521452/","display_url":"futurity.org/college-studenâ€¦","indices":[202,225]}]	The mental health toll of Covid-19 has been immense. This new study, which incorporates randomization, aims to better understand the link between healthy habits and the risk of depression. Learn more: https://t.co/JFV7gizQgD	10556.0	RT @JPAL_NA: The mental health toll of Covid-19 has been immense. This new study, which incorporates randomization, aims to better understaâ€¦	7.0	True	full
1275514	1275514	605aa62b4898ce0038d9ceb5	2021-03-24 02:38:30	[]	[]	Tue Mar 23 20:54:26 +0000 2021	[{"text":"IMSS","indices":[126,131]}]	[{"url":"https://t.co/VslRhM4Ugh","expanded_url":"https://bit.ly/2Phhong","display_url":"bit.ly/2Phhong","indices":[192,215]}]	Se amplÃ­a apoyos a personas migrantes, lo que permitirÃ¡ a trabajadores independientes que viven en el extranjero afiliarse al #IMSS para contar con seguridad social extensiva a sus familias. https://t.co/VslRhM4Ugh https://t.co/lOIitbU0oj	592483.0	RT @Tu_IMSS: Se amplÃ­a apoyos a personas migrantes, lo que permitirÃ¡ a trabajadores independientes que viven en el extranjero afiliarse alâ€¦	27.0	True	full
1275515	1275515	605aa62b4898ce0038d9cebb	2021-03-24 02:38:30	[]	[]	Mon Mar 22 02:41:52 +0000 2021	[]	[{"url":"https://t.co/zR3ffeYeik","expanded_url":"https://twitter.com/forbes/status/1373796073911767042","display_url":"twitter.com/forbes/status/â€¦","indices":[262,285]}]	The vaccine is 94% effective and millions of people have been given it and 3 so far have caught COVID still which out of millions of people just proves that vaccine is doing what itâ€™s supposed to do. Yâ€™all just be clicking baiting and scaring people for NOTHING https://t.co/zR3ffeYeik	1792.0	RT @nayadontgiveaf: The vaccine is 94% effective and millions of people have been given it and 3 so far have caught COVID still which out oâ€¦	1055.0	True	full
1275516	1275516	605aa62c4898ce0038d9ced3	2021-03-24 02:38:30	[]	[]	Wed Mar 24 01:39:47 +0000 2021	[]	[{"url":"https://t.co/gRX1fGFEzj","expanded_url":"http://HealthCare.gov","display_url":"HealthCare.gov","indices":[209,232]}]	When we opened a special enrollment period for health insurance in February, over 200,000 Americans gained coverage in the first two weeks. Today, weâ€™re extending the enrollment period to August 15. Head to https://t.co/gRX1fGFEzj to find a plan that works best for you. https://t.co/Xv4Or7PsYu	9382895.0	RT @POTUS: When we opened a special enrollment period for health insurance in February, over 200,000 Americans gained coverage in the firstâ€¦	2905.0	True	full
1275517	1275517	605aa62c4898ce0038d9ceef	2021-03-24 02:38:31	[]	[]	Tue Mar 23 12:13:12 +0000 2021	[]	[{"url":"https://t.co/xQi8T3KMmA","expanded_url":"https://torontosun.com/opinion/columnists/rempel-garner-the-liberal-government-needs-a-data-driven-plan-on-lifting-restrictions","display_url":"torontosun.com/opinion/columnâ€¦","indices":[198,221]}]	Here we have CPC Health Critic Michelle Rempel calling for vaccine passports to be able to have any of your freedom back. I swear the Libs and Cons are literally reading from the same playbook. ðŸ˜¡ https://t.co/xQi8T3KMmA	17313.0	RT @Bret_Sears: Here we have CPC Health Critic Michelle Rempel calling for vaccine passports to be able to have any of your freedom back.â€¦	132.0	True	full
1275518	1275518	605aa62c4898ce0038d9ceff	2021-03-24 02:38:31	[]	[]	Wed Mar 24 02:05:17 +0000 2021	[{"text":"THOUGHTS","indices":[0,9]}]	[{"url":"https://t.co/uVHdPNFR3v","expanded_url":"https://www.bernama.com/en/thoughts/news.php?id=1944767","display_url":"bernama.com/en/thoughts/neâ€¦","indices":[99,122]}]	#THOUGHTS : Funding Societies: P2P Financing as a lifeline for social enterprises during pandemic https://t.co/uVHdPNFR3v https://t.co/OPdHY6WsfI	875717.0	RT @bernamadotcom: #THOUGHTS : Funding Societies: P2P Financing as a lifeline for social enterprises during pandemic https://t.co/uVHdPNFRâ€¦	4452.0	True	full
1275519	1275519	605aa62c4898ce0038d9cf03	2021-03-24 02:38:31	[]	[]	Tue Mar 23 19:40:00 +0000 2021	[{"text":"ActivosContraElVirus","indices":[109,130]}]	[{"url":"https://t.co/YafKU4Yr6H","expanded_url":"https://www.vtv.gob.ve/metro-caracas-jornada-desinfeccion/","display_url":"vtv.gob.ve/metro-caracas-â€¦","indices":[132,155]}]	Trabajadores del Metro de Caracas realizan jornada de desinfecciÃ³n para prevenir propagaciÃ³n de la COVID-19 #ActivosContraElVirus https://t.co/YafKU4Yr6H https://t.co/Y9NjngKhhu	1816310.0	RT @VTVcanal8: Trabajadores del Metro de Caracas realizan jornada de desinfecciÃ³n para prevenir propagaciÃ³n de la COVID-19 #ActivosContraEâ€¦	353.0	True	full
1275520	1275520	605aa62c4898ce0038d9cf0d	2021-03-24 02:38:31	[]	[{"url":"https://t.co/toinT65Mx2","expanded_url":"https://www.thestar.com/politics/federal/2021/03/23/despite-controversies-abroad-health-canada-says-astrazeneca-vaccine-is-safe-for-use-here.html","display_url":"thestar.com/politics/federâ€¦","indices":[140,163]}]		[]	[]			Was interviewed for this article by @TondaMacC, "Despite controversies abroad, Health Canada says AstraZeneca vacciâ€¦ https://t.co/PruQ7zKmDY	6953.0	True	full
1275521	1275521	605aa62c4898ce0038d9cf11	2021-03-24 02:38:31	[]	[]	Tue Mar 23 19:59:09 +0000 2021	[{"text":"GunReformNow","indices":[267,280]}]	[{"url":"https://t.co/k6ihWFCd51","expanded_url":"https://twitter.com/laurenboebert/status/1363139443813711873","display_url":"twitter.com/laurenboebert/â€¦","indices":[281,304]}]	Having served on active duty with two marksmanship awards, Iâ€™m aware AR-15 doesnâ€™t stand for assault rifle. But I keep saying it because itâ€™s descriptive. And because it bothers people who care more about initials than the fact that civilians are being slaughtered. #GunReformNow https://t.co/k6ihWFCd51	1606284.0	RT @tedlieu: Having served on active duty with two marksmanship awards, Iâ€™m aware AR-15 doesnâ€™t stand for assault rifle. But I keep sayingâ€¦	698.0	True	full
1275522	1275522	605aa62d4898ce0038d9cf19	2021-03-24 02:38:31	[]	[{"url":"https://t.co/bqI469pgYv","expanded_url":"https://radiomegaluis148287968.wordpress.com/2021/03/23/corrieron-de-su-trabajo-a-la-joven-de-18-anos-que-habia-sido-vacunada-contra-el-coronavirus/","display_url":"radiomegaluis148287968.wordpress.com/2021/03/23/corâ€¦","indices":[220,243]}]		[]	[]			El escÃ¡ndalo desatado alrededor de la vacunaciÃ³n de una militante de 18 aÃ±os llevÃ³ a la Municipalidad de Avellanedaâ€¦ https://t.co/KcdLyaiiBv	30.0	True	full
1275523	1275523	605aa62d4898ce0038d9cf39	2021-03-24 02:38:32	[]	[]	Tue Mar 23 15:58:05 +0000 2021	[]	[{"url":"https://t.co/yNtkXqdWOj","expanded_url":"https://gofund.me/9590e735","display_url":"gofund.me/9590e735","indices":[164,187]}]	Nuestra querida @soledadbravo531 nos necesita. AyudÃ©mosla a ella y a su esposo, Antonio SÃ¡nchez @Antonio41165250 para que logren ganarle la batalla al coronavirus. https://t.co/yNtkXqdWOj	99892.0	RT @mingo_1: Nuestra querida @soledadbravo531 nos necesita. AyudÃ©mosla a ella y a su esposo, Antonio SÃ¡nchez @Antonio41165250 para que logrâ€¦	3600.0	True	full
1275524	1275524	605aa62d4898ce0038d9cf49	2021-03-24 02:38:32	[]	[]	Wed Mar 24 02:10:58 +0000 2021	[]	[{"url":"https://t.co/UAiExx5Cou","expanded_url":"https://lbry.tv/@vanessabeeley:6/new-normal:8","display_url":"lbry.tv/@vanessabeeleyâ€¦","indices":[257,280]}]	. "The first time its coincidence, the second time its happenstance, the third time its enemy action" Fleming False Flags, Covid, Lockdown, Fourth Industrial Revolution, Artificial Intelligence, Global Reset of the Financial System, Digital Dictatorship https://t.co/UAiExx5Cou	4635.0	RT @specialXservice: . "The first time its coincidence, the second time its happenstance, the third time its enemy action" Fleming Falseâ€¦	527.0	True	full
1275525	1275525	605aa62d4898ce0038d9cf57	2021-03-24 02:38:32	[]	[{"url":"https://t.co/cGSbYXeRbs","expanded_url":"https://www.aacc.org/cln/cln-stat/2020/december/3/sars-cov-2-cycle-threshold-a-metric-that-matters-or-not","display_url":"aacc.org/cln/cln-stat/2â€¦","indices":[299,322]}]		[]	[]			@RodrigoRamone6 @ACNickel @BarcelonaQuiero @drdavidsamadi Actually, PCR testing is capable of doing exactly that wiâ€¦ https://t.co/C7FYztA595	23.0	True	full
1275526	1275526	605aa62d4898ce0038d9cf5b	2021-03-24 02:38:32	[]	[]	Tue Mar 23 15:30:51 +0000 2021	[{"text":"OKExSupportBot","indices":[45,60]},{"text":"OKEx","indices":[89,94]},{"text":"SCN1","indices":[261,266]},{"text":"OKExBot","indices":[267,275]}]	[{"url":"https://t.co/t8HxxbLdy1","expanded_url":"http://t.me/OKExSupport_Bot","display_url":"t.me/OKExSupport_Bot","indices":[237,260]}]	ðŸ’ @OKEx brings in public its new tool called #OKExSupportBot bia Telegram application ðŸ’ #OKEx users can easily use the BOT to for their inquiries regarding on their accounts and security as well as withdraw and deposit concerns ðŸ’ INFO https://t.co/t8HxxbLdy1 #SCN1 #OKExBot https://t.co/de4G5Ijc5b	21747.0	RT @SmartCryptoNew1: ðŸ’ @OKEx brings in public its new tool called #OKExSupportBot bia Telegram application ðŸ’ #OKEx users can easily use thâ€¦	230.0	True	full
1275527	1275527	605aa62d4898ce0038d9cf63	2021-03-24 02:38:32	[]	[]	Tue Mar 23 19:40:00 +0000 2021	[{"text":"ActivosContraElVirus","indices":[109,130]}]	[{"url":"https://t.co/YafKU4Yr6H","expanded_url":"https://www.vtv.gob.ve/metro-caracas-jornada-desinfeccion/","display_url":"vtv.gob.ve/metro-caracas-â€¦","indices":[132,155]}]	Trabajadores del Metro de Caracas realizan jornada de desinfecciÃ³n para prevenir propagaciÃ³n de la COVID-19 #ActivosContraElVirus https://t.co/YafKU4Yr6H https://t.co/Y9NjngKhhu	1816310.0	RT @VTVcanal8: Trabajadores del Metro de Caracas realizan jornada de desinfecciÃ³n para prevenir propagaciÃ³n de la COVID-19 #ActivosContraEâ€¦	337.0	True	full
1275528	1275528	605aa62d4898ce0038d9cf65	2021-03-24 02:38:32	[]	[]	Tue Mar 23 09:46:04 +0000 2021	[{"text":"MOMOLAND","indices":[233,242]}]	[{"url":"https://t.co/foIQHCeAcO","expanded_url":"http://naver.me/Goz2MXWi","display_url":"naver.me/Goz2MXWi","indices":[250,273]}]	NHN Bugs appoints a director of MLD, MOMOLAND's agency, as its new CEO (230321) Wang Moon-joo majored in economics at the University of Oregon and has been a director of MLD since 2020. The fans are looking forward to him promoting #MOMOLAND more. https://t.co/foIQHCeAcO https://t.co/9xxKwZXajJ	1622.0	RT @jellyhahn: NHN Bugs appoints a director of MLD, MOMOLAND's agency, as its new CEO (230321) Wang Moon-joo majored in economics at the Uâ€¦	20.0	True	full
1275529	1275529	605aa62d4898ce0038d9cf6f	2021-03-24 02:38:32	[]	[{"url":"https://t.co/NqctjYaMLe","expanded_url":"https://mobile.twitter.com/jheyem_velasco/status/1295713568906776580","display_url":"mobile.twitter.com/jheyem_velascoâ€¦","indices":[264,287]}]		[]	[]			@theninaellaine @F1 Hello po. I know this is not as bad as other's situation and considering that we're in pandemicâ€¦ https://t.co/V7QWRpQb4O	988.0	True	full
1275530	1275530	605aa62d4898ce0038d9cf73	2021-03-24 02:38:32	[]	[]	Wed Mar 24 02:01:53 +0000 2021	[]	[{"url":"https://t.co/iYBqgsD7aS","expanded_url":"https://www.thehindu.com/news/national/oxfam-says-methodology-of-its-report-on-inequality-in-india-is-available-in-the-public-domain/article34144115.ece","display_url":"thehindu.com/news/national/â€¦","indices":[94,117]}]	Oxfam says methodology of its report on inequality in India is available in the public domain https://t.co/iYBqgsD7aS We will live in denial, but zero new jobs, &amp; low wage growth, are playing havoc with the bottom half of the pyramid.	76136.0	RT @sonaliranade: Oxfam says methodology of its report on inequality in India is available in the public domain https://t.co/iYBqgsD7aS Wâ€¦	860.0	True	full
1275531	1275531	605aa62e4898ce0038d9cf85	2021-03-24 02:38:32	[]	[]	Tue Mar 23 21:18:33 +0000 2021	[]	[{"url":"https://t.co/S6wlHe6sMe","expanded_url":"https://www.breizh-info.com/2021/03/23/161294/flavia-grosan-pneumologue-roumaine-cest-le-protocole-covid-applique-dans-les-hopitaux-qui-tue-les-malades/","display_url":"breizh-info.com/2021/03/23/161â€¦","indices":[257,280]}]	Flavia GroÈ™an, pneumologue roumaine : Â«Câ€™est le protocole Covid appliquÃ© dans les hÃ´pitaux qui tue les malades !Â». Un petit dÃ©bat sur ce qui a Ã©tÃ© fait il y a un an ne saurait nuire,si tant est quâ€™il soit possible de dÃ©battre... elle a suivi son expÃ©rience https://t.co/S6wlHe6sMe	27332.0	RT @Laissonslespre1: Flavia GroÈ™an, pneumologue roumaine : Â«Câ€™est le protocole Covid appliquÃ© dans les hÃ´pitaux qui tue les malades !Â». Unâ€¦	15.0	True	full
1275532	1275532	605aa62e4898ce0038d9cf91	2021-03-24 02:38:32	[]	[]	Tue Mar 23 19:15:00 +0000 2021	[{"text":"YoSoyDeAqui","indices":[99,111]},{"text":"ActivosContraElVirus","indices":[113,134]}]	[{"url":"https://t.co/8EQ2HDFQvl","expanded_url":"http://rnv.gob.ve/carabobo-refor","display_url":"rnv.gob.ve/carabobo-refor","indices":[73,96]}]	Carabobo reforzÃ³ dispositivo de seguridad ante nueva ola del coronavirus https://t.co/8EQ2HDFQvlâ€¦ #YoSoyDeAqui #ActivosContraElVirus https://t.co/uwp9Z09DAz	119446.0	RT @RNVinformativa: Carabobo reforzÃ³ dispositivo de seguridad ante nueva ola del coronavirus https://t.co/8EQ2HDFQvlâ€¦ #YoSoyDeAqui #Activâ€¦	356.0	True	full
1275533	1275533	605aa62e4898ce0038d9cf9b	2021-03-24 02:38:32	[]	[]	Wed Mar 24 01:54:26 +0000 2021	[]	[{"url":"https://t.co/MGVNOXHn9D","expanded_url":"https://www.yahoo.com/news/had-mild-covid-then-serious-123250837.html","display_url":"yahoo.com/news/had-mild-â€¦","indices":[246,269]}]	While some factions are apparently trying to deny long COVID is a thing, this article discusses recent research on patients who only had mild COVID symptoms and then serious issues after. This isn't a weird conspiracy; this is now life for many. https://t.co/MGVNOXHn9D	104158.0	RT @aetiology: While some factions are apparently trying to deny long COVID is a thing, this article discusses recent research on patientsâ€¦	374.0	True	full
1275534	1275534	605aa62e4898ce0038d9cfa1	2021-03-24 02:38:33	[]	[]	Wed Mar 24 02:18:04 +0000 2021	[{"text":"ElCovidNoEsJuegoCuidate","indices":[93,117]}]	[{"url":"https://t.co/vFZ8ZRo07G","expanded_url":"https://mazo4f.com/238360","display_url":"mazo4f.com/238360","indices":[68,91]}]	Brasil registra rÃ©cord con mÃ¡s 3.200 muertos en un dÃ­a por Covid-19 https://t.co/vFZ8ZRo07G #ElCovidNoEsJuegoCuidate https://t.co/9y01rTmSmF	588271.0	RT @ConElMazoDando: Brasil registra rÃ©cord con mÃ¡s 3.200 muertos en un dÃ­a por Covid-19 https://t.co/vFZ8ZRo07G #ElCovidNoEsJuegoCuidate hâ€¦	70.0	True	full
1275535	1275535	605aa62e4898ce0038d9cfa7	2021-03-24 02:38:33	[]	[]	Wed Mar 24 01:40:58 +0000 2021	[]	[{"url":"https://t.co/p6vZUjsfGu","expanded_url":"http://bit.ly/3cZtVnv","display_url":"bit.ly/3cZtVnv","indices":[236,259]}]	ðŸ‡§ðŸ‡· Com 14,12 milhÃµes de doses de vacinas contra a Covid-19 administradas pelo Governo Federal atÃ© 22 de marÃ§o, o portal Our World in Data mostra que o Brasil estÃ¡ em quinto lugar em doses absolutas de imunizante contra a doenÃ§a. ðŸ’‰ â„¹ï¸�: https://t.co/p6vZUjsfGu https://t.co/u1NGh5v0v9	222574.0	RT @secomvc: ðŸ‡§ðŸ‡· Com 14,12 milhÃµes de doses de vacinas contra a Covid-19 administradas pelo Governo Federal atÃ© 22 de marÃ§o, o portal Our Woâ€¦	41.0	True	full
1275536	1275536	605aa62e4898ce0038d9cfcb	2021-03-24 02:38:33	[]	[]	Thu Mar 18 20:56:52 +0000 2021	[]	[{"url":"https://t.co/O05a87Q9Eh","expanded_url":"https://journalnow.com/north-carolina-sends-6-year-olds-to-court-why-some-say-its-time-for-change/article_e2a15a82-8383-11eb-91ee-43ce7c88753b.html","display_url":"journalnow.com/north-carolinaâ€¦","indices":[201,224]}]	7,300 complaints were filed against children YOUNGER THAN 11 in North Carolina, between 2015 &amp; 2018. 47% of the complaints were against Black children. (22% of the state's population is Black.) https://t.co/O05a87Q9Eh https://t.co/l3dmkha0KR	115893.0	RT @Taniel: 7,300 complaints were filed against children YOUNGER THAN 11 in North Carolina, between 2015 &amp; 2018. 47% of the complaints weâ€¦	438.0	True	full
1275537	1275537	605aa62f4898ce0038d9cfe1	2021-03-24 02:38:33	[]	[{"url":"https://t.co/gdFelAfAhR","expanded_url":"https://newsatw.com/covid-fines-looking-back-on-a-year-of-pandemic-rule-breaking/","display_url":"newsatw.com/covid-fines-loâ€¦","indices":[64,87]}]		[]	[]			Covid fines: Looking back on a year of pandemic rule-breaking - https://t.co/gdFelAfAhR Dracula fans, takeaway lovâ€¦ https://t.co/jSsQ4ir7N8	1673.0	True	full
1275538	1275538	605aa62f4898ce0038d9cfef	2021-03-24 02:38:33	[]	[]	Tue Mar 23 16:56:12 +0000 2021	[]	[{"url":"https://t.co/cW74sOaOWk","expanded_url":"https://open.spotify.com/album/5IMZvYqklgYzabWtgtD74l?si=c0INUi2bT72285D1lHyEXA&utm_source=copy-link","display_url":"open.spotify.com/album/5IMZvYqkâ€¦","indices":[240,263]}]	Biggest first week song debuts by korean male acts on spotify in 2021: #1 â€” 2,893,367 #2 â€” 2,547,273 #3 â€” 2,358,771 #4 â€” 1,882,965 #5 â€” 1,800,980 #6 Going Dumb â€” 1,548,382* (+1) #7 â€” 1,438,891 #8 â€” 1,120,661 *day 5 and still counting https://t.co/cW74sOaOWk	28593.0	RT @skz_billboard: Biggest first week song debuts by korean male acts on spotify in 2021: #1 â€” 2,893,367 #2 â€” 2,547,273 #3 â€” 2,358,771 #â€¦	263.0	True	full
1275539	1275539	605aa62f4898ce0038d9cff5	2021-03-24 02:38:34	[]	[]	Wed Mar 24 02:04:47 +0000 2021	[{"text":"WorldTuberculosisDay","indices":[228,249]}]	[{"url":"https://t.co/dgCEXZwJAc","expanded_url":"https://youtu.be/zbq98c4ZRBI","display_url":"youtu.be/zbq98c4ZRBI","indices":[250,273]}]	Having known the devasting impact caused by diseases globally, especially fresh lessons from COVID-19, none of us wants them to come along with us in future. Let's move forward towards tuberculosis elimination, together we can. #WorldTuberculosisDay https://t.co/dgCEXZwJAc	1453.0	RT @SagaSpiritual: Having known the devasting impact caused by diseases globally, especially fresh lessons from COVID-19, none of us wantsâ€¦	342.0	True	full
1275540	1275540	605aa62f4898ce0038d9d005	2021-03-24 02:38:34	[]	[{"url":"https://t.co/OqLLbszh2i","expanded_url":"https://twitter.com/unicorndesign3/status/1373371672322043905?s=21","display_url":"twitter.com/unicorndesign3â€¦","indices":[220,243]}]		[]	[]			@camilladelucas pf, me ajuda, levando em conta que com uma recÃ©m-nascida nÃ£o consigo trabalhar de outra forma! Me aâ€¦ https://t.co/yDVtPBf6au	226.0	True	full
1275541	1275541	605aa62f4898ce0038d9d013	2021-03-24 02:38:34	[]	[]	Wed Mar 24 01:46:38 +0000 2021	[{"text":"Covid","indices":[86,92]}]	[{"url":"https://t.co/2KFzehBl4x","expanded_url":"https://www.nydailynews.com/new-york/nyc-crime/ny-essex-market-woman-racial-slur-20210324-tqiopibswrhbfje7jj6nlasjsq-story.html","display_url":"nydailynews.com/new-york/nyc-câ€¦","indices":[150,173]}]	"Bitch ass N-word". Because she was asked to wear a fucking mask. God, these ignorant #Covid-denying racists make me sick. Internet, do your thing... https://t.co/2KFzehBl4x	84851.0	RT @AndyOstroy: "Bitch ass N-word". Because she was asked to wear a fucking mask. God, these ignorant #Covid-denying racists make me sick.â€¦	31.0	True	full
1275542	1275542	605aa62f4898ce0038d9d019	2021-03-24 02:38:34	[]	[]	Tue Mar 23 23:35:00 +0000 2021	[{"text":"EnVideo","indices":[0,8]},{"text":"ActivosContraElVirus","indices":[112,133]}]	[{"url":"https://t.co/fKdQX8VCLQ","expanded_url":"https://youtu.be/L0CB-0mpHwc","display_url":"youtu.be/L0CB-0mpHwc","indices":[135,158]}]	#EnVideo ðŸ“¹ | Miranda | Activan punto de contenciÃ³n para evitar propagaciÃ³n de contagios por COVID-19 en Baruta #ActivosContraElVirus https://t.co/fKdQX8VCLQ	1816310.0	RT @VTVcanal8: #EnVideo ðŸ“¹ | Miranda | Activan punto de contenciÃ³n para evitar propagaciÃ³n de contagios por COVID-19 en Baruta #ActivosContâ€¦	75.0	True	full
1275543	1275543	605aa62f4898ce0038d9d01b	2021-03-24 02:38:34	[]	[]	Wed Mar 24 02:26:19 +0000 2021	[]	[{"url":"https://t.co/Sjr5APOQ71","expanded_url":"https://bit.ly/3f9KDmM","display_url":"bit.ly/3f9KDmM","indices":[167,190]}]	AssociaÃ§Ã£o MÃ©dica Brasileira condena uso de cloroquina e mais remÃ©dios sem eficÃ¡cia contra Covid-19; Pacientes vÃ£o para fila de transplante apÃ³s â€œKit Covidâ€� â€” entenda https://t.co/Sjr5APOQ71 (Fotos: Marcelo Camargo/AgÃªncia Brasil; ReproduÃ§Ã£o/TV Globo)	3423780.0	RT @HugoGloss: AssociaÃ§Ã£o MÃ©dica Brasileira condena uso de cloroquina e mais remÃ©dios sem eficÃ¡cia contra Covid-19; Pacientes vÃ£o para filaâ€¦	1199.0	True	full
1275544	1275544	605aa62f4898ce0038d9d021	2021-03-24 02:38:34	[]	[]	Wed Mar 24 02:37:54 +0000 2021	[{"text":"WakeNmake","indices":[0,10]},{"text":"ATPMiami","indices":[61,70]},{"text":"GamblingTwitter","indices":[124,140]},{"text":"ATPtour","indices":[141,149]},{"text":"TeamPicksCity","indices":[161,175]}]	[{"url":"https://t.co/j2PDJn78GZ","expanded_url":"https://twitter.com/buzzerpicks/status/1374514818602860544","display_url":"twitter.com/buzzerpicks/stâ€¦","indices":[176,199]}]	#WakeNmake Free play ðŸ’° Going for 10-1 w/ @theparlaypansie #ATPMiami ðŸŽ¾ Over 21 Giron-Paul -130 Whoâ€™s riding with us? #GamblingTwitter #ATPtour @PicksCity #TeamPicksCity https://t.co/j2PDJn78GZ	2006.0	RT @BuzzerPicks: #WakeNmake Free play ðŸ’° Going for 10-1 w/ @theparlaypansie #ATPMiami ðŸŽ¾ Over 21 Giron-Paul -130 Whoâ€™s riding with us?â€¦	7321.0	True	full
1275545	1275545	605aa6304898ce0038d9d033	2021-03-24 02:38:34	[]	[]	Tue Mar 23 10:47:39 +0000 2021	[{"text":"hs2","indices":[0,4]}]	[{"url":"https://t.co/tu0iGTVt2E","expanded_url":"https://www.yorkshirepost.co.uk/news/politics/the-williams-review-setting-out-the-future-of-railways-has-been-re-written-because-the-pandemic-changed-everything-says-rail-minister-chris-heaton-harris-3174337","display_url":"yorkshirepost.co.uk/news/politics/â€¦","indices":[234,257]}]	#hs2 â�¦@RishiSunakâ�© When will you be reviewing the boondoggle that is hs2? The Williams Review setting out the future of railways has been re-written because 'the pandemic changed everything', says Rail Minister Chris Heaton-Harris https://t.co/tu0iGTVt2E	120.0	RT @stratfan79: #hs2 â�¦@RishiSunakâ�© When will you be reviewing the boondoggle that is hs2? The Williams Review setting out the future of râ€¦	2656.0	True	full
1275546	1275546	605aa6304898ce0038d9d041	2021-03-24 02:38:34	[]	[]	Wed Mar 24 02:37:20 +0000 2021	[]	[{"url":"https://t.co/ScDqD2sHE1","expanded_url":"https://twitter.com/i/lists/1373108680036642819?s=09","display_url":"twitter.com/i/lists/137310â€¦","indices":[241,264]}]	amis pls recuerden reaccionar a los artÃ­culos de la chicos en las diferentes plataformas y asÃ­ mismo recolectar votos en fp para jungkook debemos recortar el gap, y hÃ¡ganle stream a d2 ya que sus metas de aniversario estÃ¡n fijas &lt;3 BR ðŸ”½ https://t.co/ScDqD2sHE1 https://t.co/uPnTxaJokr	2698.0	RT @iVNTEP0P: amis pls recuerden reaccionar a los artÃ­culos de la chicos en las diferentes plataformas y asÃ­ mismo recolectar votos en fp pâ€¦	4528.0	True	full
1275547	1275547	605aa6304898ce0038d9d051	2021-03-24 02:38:35	[]	[]	Wed Mar 24 00:13:49 +0000 2021	[{"text":"HealthJustice","indices":[157,171]},{"text":"GetVaccinated","indices":[172,186]},{"text":"SaveLives","indices":[188,198]}]	[{"url":"https://t.co/I2n3Q2ZNnw","expanded_url":"https://archive2.floridahealthstories.org/jeffery","display_url":"archive2.floridahealthstories.org/jeffery","indices":[131,154]}]	Jeffery Burney is combating fear with science in his quest to get his community vaccinated for COVID-19. Read and share his story. https://t.co/I2n3Q2ZNnw #HealthJustice #GetVaccinated #SaveLives https://t.co/Gp2ZuHd4VE	401.0	RT @FLHealthJustice: Jeffery Burney is combating fear with science in his quest to get his community vaccinated for COVID-19. Read and sharâ€¦	885.0	True	full
1275548	1275548	605aa6304898ce0038d9d05d	2021-03-24 02:38:35	[]	[{"url":"https://t.co/b08RzqbrMA","expanded_url":"http://Www.liyahsnailz.com","display_url":"liyahsnailz.com","indices":[123,146]},{"url":"https://t.co/wS5ooMtdJP","expanded_url":"https://www.liyahsnailz.com/reviews","display_url":"liyahsnailz.com/reviews","indices":[170,193]}]		[]	[]			@quortazia_ Press ons are it! Healthier and better quality nails, check us out for some. Use coupon â€œTwitterâ€� for 1â€¦ https://t.co/pvyqyzW8u9	1447.0	True	full
1275549	1275549	605aa6304898ce0038d9d061	2021-03-24 02:38:34	[]	[]	Tue Mar 23 21:00:33 +0000 2021	[{"text":"proveedores","indices":[172,184]},{"text":"ContralÃ­nea","indices":[190,202]},{"text":"PeriodismodeInvestigaciÃ³n","indices":[203,229]}]	[{"url":"https://t.co/p9RfEFteRO","expanded_url":"http://ow.ly/Fevs50E4SMz","display_url":"ow.ly/Fevs50E4SMz","indices":[230,253]}]	El 15 de diciembre de 2020 @Pemex tuvo que implantar un esquema de factoraje financiero por 4 mil 186.9 millones de pesos, a un plazo de hasta 180 dÃ­as, para â€œapoyar a sus #proveedores â€�. #ContralÃ­nea #PeriodismodeInvestigaciÃ³n https://t.co/p9RfEFteRO	67359.0	RT @contralinea: El 15 de diciembre de 2020 @Pemex tuvo que implantar un esquema de factoraje financiero por 4 mil 186.9 millones de pesos,â€¦	739.0	True	full
1275550	1275550	605aa6304898ce0038d9d07f	2021-03-24 02:38:35	[]	[]	Wed Mar 24 02:34:02 +0000 2021	[]	[{"url":"https://t.co/eRcCf6xGy8","expanded_url":"https://trib.al/5NFkbEl","display_url":"trib.al/5NFkbEl","indices":[138,161]}]	The recent increases in Covid-19 cases and deaths represent â€œtruly worrying trends,â€� said WHO Director General Tedros Adhanom Ghebreyesus https://t.co/eRcCf6xGy8	7161861.0	RT @business: The recent increases in Covid-19 cases and deaths represent â€œtruly worrying trends,â€� said WHO Director General Tedros Adhanomâ€¦	2959.0	True	full
1275551	1275551	605aa6314898ce0038d9d0a9	2021-03-24 02:38:35	[]	[]	Wed Mar 24 00:30:56 +0000 2021	[]	[{"url":"https://t.co/82Z9JE2ENx","expanded_url":"https://femicidesmex.carrd.co/","display_url":"femicidesmex.carrd.co","indices":[157,180]}]	if you find any threads/carrds/tweets with information and petitions related to this issues please share them its important to get the most attention we can https://t.co/82Z9JE2ENx	752.0	RT @iBEL0VD: if you find any threads/carrds/tweets with information and petitions related to this issues please share them its important toâ€¦	420.0	True	full
1275552	1275552	605aa6314898ce0038d9d0ad	2021-03-24 02:38:36	[]	[]	Tue Mar 23 23:48:07 +0000 2021	[]	[{"url":"https://t.co/n6Xnh6cmEo","expanded_url":"https://expansion.mx/empresas/2020/12/14/el-corredor-t-mec-de-caxxor-group-se-extiende-a-10-estados-e-integra-al-sureste","display_url":"expansion.mx/empresas/2020/â€¦","indices":[243,266]}]	El gobierno y sus intelectuales nos venden la idea de que es un tren aquÃ­, un aeropuerto allÃ¡, una carretera mÃ¡s allÃ¡. De lo que se trata es de algo mucho mayor: EL CORREDOR T-MEC DE CAXXOR GROUP SE EXTIENDE A 10 ESTADOS E INTEGRA AL SURESTE https://t.co/n6Xnh6cmEo	6480.0	RT @RaulRomero_mx: El gobierno y sus intelectuales nos venden la idea de que es un tren aquÃ­, un aeropuerto allÃ¡, una carretera mÃ¡s allÃ¡. Dâ€¦	18.0	True	full
1275553	1275553	605aa6314898ce0038d9d0b3	2021-03-24 02:38:36	[]	[]	Wed Mar 17 17:02:02 +0000 2021	[]	[{"url":"https://t.co/qwfgwTGaLI","expanded_url":"https://instagram.com/gf.salon?igshid=1dr7wr81u5iqj","display_url":"instagram.com/gf.salon?igshiâ€¦","indices":[255,278]}]	Ù�ÙŠ Ø­Ø³Ø§Ø¨ Ø§Ù†Ø³ØªÙ‚Ø±Ø§Ù… ØªØ¬Ø¯ÙˆÙ† ÙƒØ§Ù�Ø© Ø§Ù„Ø®Ø¯Ù…Ø§Øª Ø§Ù„Ø®Ø§ØµÙ‡ Ø¨Ø§Ù„Ù…Ø±Ø£Ù‡ ÙˆØ§Ù„Ø¹Ù†Ø§ÙŠØ© Ø¨Ù‡ ÙˆÙƒØ°Ù„Ùƒ Ø§Ø±Ø§Ø¡ Ø¹Ù…Ù„Ø§Ø¦Ù†Ø§ Ø§Ù„ÙƒØ±Ø§Ù… Ù…ØªØ®ØµØµÙˆÙ† Ù�ÙŠ Ø§Ù„Ø¹Ù†Ø§ÙŠØ© Ø¨Ø§Ù„Ø´Ø¹Ø± ÙˆØ§Ù„Ø¹Ù†Ø§ÙŠÙ‡ Ø¨Ø§Ù„Ø¨Ø´Ø±Ù‡ ÙˆØ§Ù„Ø¹Ù†Ø§ÙŠÙ‡ Ø¨Ø§Ù„Ø¬Ø³Ù… ÙˆØ§Ù„Ø¹Ù†Ø§ÙŠØ© Ø¨Ø§Ù„Ø£Ù‚Ø¯Ø§Ù… ÙˆØ§Ù„Ø§Ø¸Ø§Ù�Ø± ÙˆØ§Ù„Ø³Ø¨Ø§ ÙˆØ§Ù„ØªØ¬Ù…ÙŠÙ„ ÙƒÙ…Ø§ ÙŠØªÙˆÙ�Ø± Ù„Ø¯ÙŠÙ†Ø§ Ø®Ø¯Ù…Ø§Øª Ù…Ù†…	2352.0	RT @gf_salon: Ù�ÙŠ Ø­Ø³Ø§Ø¨ Ø§Ù†Ø³ØªÙ‚Ø±Ø§Ù… ØªØ¬Ø¯ÙˆÙ† ÙƒØ§Ù�Ø© Ø§Ù„Ø®Ø¯Ù…Ø§Øª Ø§Ù„Ø®Ø§ØµÙ‡ Ø¨Ø§Ù„Ù…Ø±Ø£Ù‡ ÙˆØ§Ù„Ø¹Ù†Ø§ÙŠØ© Ø¨Ù‡ ÙˆÙƒØ°Ù„Ùƒ Ø§Ø±Ø§Ø¡ Ø¹Ù…Ù„Ø§Ø¦Ù†Ø§ Ø§Ù„ÙƒØ±Ø§Ù… Ù…ØªØ®ØµØµÙˆÙ† Ù�ÙŠ Ø§Ù„Ø¹Ù†Ø§ÙŠØ© Ø¨Ø§Ù„Ø´Ø¹Ø± ÙˆØ§Ù„Ø¹Ù†Ø§ÙŠÙ‡ Ø¨â€¦	174.0	True	full
1275554	1275554	605aa6314898ce0038d9d0db	2021-03-24 02:38:36	[{"text":"BetoASaber","indices":[0,11]}]	[{"url":"https://t.co/4AJELMLOQ2","expanded_url":"https://willax.tv/en-vivo/","display_url":"willax.tv/en-vivo/","indices":[138,161]}]		[]	[]			#BetoASaber | REPORTAJE DE CLAUDIA TORO: EL CASO DE UN VACUNADO 3 VECES CON EL SUERO DE SINOPHARM QUE ESTÃ� ENFERMOâ€¦ https://t.co/hq0bAJEIa6	323052.0	True	full
1275555	1275555	605aa6324898ce0038d9d0f5	2021-03-24 02:38:36	[]	[]	Tue Mar 23 16:47:32 +0000 2021	[]	[{"url":"https://t.co/60qA90dWae","expanded_url":"https://twitter.com/bobbyallyn/status/1374381334257307651","display_url":"twitter.com/bobbyallyn/staâ€¦","indices":[132,155]}]	As someone who took the Mercerâ€™s other famously shady political technology company to court, let me just sayâ€¦ You love to see it. https://t.co/60qA90dWae	138092.0	RT @profcarroll: As someone who took the Mercerâ€™s other famously shady political technology company to court, let me just sayâ€¦ You love tâ€¦	901.0	True	full
1275556	1275556	605aa6324898ce0038d9d107	2021-03-24 02:38:37	[]	[]	Mon Mar 22 21:02:36 +0000 2021	[]	[{"url":"https://t.co/utA9NalTyM","expanded_url":"https://www.sfgate.com/food/article/Vaccinated-Krispy-Kreme-free-doughnuts-vaccine-16044087.php","display_url":"sfgate.com/food/article/Vâ€¦","indices":[231,254]}]	Being protected from COVID-19 is the most obvious benefit of getting vaccinated, but here's another one: free doughnuts. Starting Monday, anyone who shows proof of vaccination at Krispy Kreme will receive a free glazed doughnut. https://t.co/utA9NalTyM	490497.0	RT @SFGate: Being protected from COVID-19 is the most obvious benefit of getting vaccinated, but here's another one: free doughnuts. Starâ€¦	42.0	True	full
1275557	1275557	605aa6324898ce0038d9d123	2021-03-24 02:38:37	[]	[]	Tue Mar 23 21:40:00 +0000 2021	[{"text":"ActivosContraElVirus","indices":[109,130]}]	[{"url":"https://t.co/YafKU4Yr6H","expanded_url":"https://www.vtv.gob.ve/metro-caracas-jornada-desinfeccion/","display_url":"vtv.gob.ve/metro-caracas-â€¦","indices":[132,155]}]	Trabajadores del Metro de Caracas realizan jornada de desinfecciÃ³n para prevenir propagaciÃ³n de la COVID-19 #ActivosContraElVirus https://t.co/YafKU4Yr6H https://t.co/e3Uss1ovFI	1816310.0	RT @VTVcanal8: Trabajadores del Metro de Caracas realizan jornada de desinfecciÃ³n para prevenir propagaciÃ³n de la COVID-19 #ActivosContraEâ€¦	12.0	True	full
1275558	1275558	605aa6324898ce0038d9d127	2021-03-24 02:38:37	[{"text":"smallstreamer","indices":[44,58]},{"text":"SmallStreamersConnect","indices":[59,81]},{"text":"SmallStreamerCommunity","indices":[82,105]},{"text":"twitchstreamer","indices":[106,121]},{"text":"RoadToAffiliate","indices":[122,138]},{"text":"koopatroop","indices":[139,150]},{"text":"ggNoLimitz","indices":[151,162]}]	[{"url":"https://t.co/yflGnTHraz","expanded_url":"http://Twitch.tv/lupex16","display_url":"Twitch.tv/lupex16","indices":[180,203]}]		[]	[]			13/15 Subs!!! Let's get this second emote!! #smallstreamer #SmallStreamersConnect #SmallStreamerCommunityâ€¦ https://t.co/PipjRUT56y	171.0	True	full
1275559	1275559	605aa6324898ce0038d9d12d	2021-03-24 02:38:37	[]	[]	Mon Mar 22 08:59:50 +0000 2021	[]	[{"url":"https://t.co/0mSN0aFht2","expanded_url":"https://hedgespokenpress.com/products/seven-little-tales-by-terri-windling-seven-doors","display_url":"hedgespokenpress.com/products/sevenâ€¦","indices":[254,277]}]	"The thing you need to know is that each morning every tree stands tall and chants its name, its history, its kinship web and lineage. You've heard them, dear, but thought it was the dawn chorus of birds." ~ from Seven Little Tales by @terriwindling ðŸŒ± https://t.co/0mSN0aFht2 https://t.co/sGs3kIdntK	843.0	RT @thehedgepress: "The thing you need to know is that each morning every tree stands tall and chants its name, its history, its kinship weâ€¦	589.0	True	full
1275560	1275560	605aa6324898ce0038d9d12f	2021-03-24 02:38:37	[]	[]	Wed Mar 24 01:40:58 +0000 2021	[]	[{"url":"https://t.co/p6vZUjsfGu","expanded_url":"http://bit.ly/3cZtVnv","display_url":"bit.ly/3cZtVnv","indices":[236,259]}]	ðŸ‡§ðŸ‡· Com 14,12 milhÃµes de doses de vacinas contra a Covid-19 administradas pelo Governo Federal atÃ© 22 de marÃ§o, o portal Our World in Data mostra que o Brasil estÃ¡ em quinto lugar em doses absolutas de imunizante contra a doenÃ§a. ðŸ’‰ â„¹ï¸�: https://t.co/p6vZUjsfGu https://t.co/u1NGh5v0v9	222574.0	RT @secomvc: ðŸ‡§ðŸ‡· Com 14,12 milhÃµes de doses de vacinas contra a Covid-19 administradas pelo Governo Federal atÃ© 22 de marÃ§o, o portal Our Woâ€¦	28.0	True	full
1275561	1275561	605aa6334898ce0038d9d17b	2021-03-24 02:38:38	[]	[]	Tue Mar 23 23:29:21 +0000 2021	[]	[{"url":"https://t.co/L5MHvZTbUL","expanded_url":"https://twitter.com/ccadelago/status/1374492329097060359","display_url":"twitter.com/ccadelago/statâ€¦","indices":[145,168]}]	Here's Chauntae Davies, who has accused Epstein of raping her multiple times, massaging Bill Clinton after a flight on Epstein's Lolita Express. https://t.co/L5MHvZTbUL https://t.co/hrwTWsu2Jb	28283.0	RT @MaryMargOlohan: Here's Chauntae Davies, who has accused Epstein of raping her multiple times, massaging Bill Clinton after a flight onâ€¦	512.0	True	full
1275562	1275562	605aa6334898ce0038d9d189	2021-03-24 02:38:38	[]	[]	Tue Mar 23 13:47:06 +0000 2021	[]	[{"url":"https://t.co/mY6Qc3fEBY","expanded_url":"http://jrc.or.jp/donation/about/refrain/detail_08/","display_url":"jrc.or.jp/donation/aboutâ€¦","indices":[123,146]},{"url":"https://t.co/XXg1SQVNfy","expanded_url":"https://m.facebook.com/story.php?story_fbid=4163034207093105&id=496295503767012&sfnsn=mo","display_url":"m.facebook.com/story.php?storâ€¦","indices":[148,171]}]	Ø§Ù„ØµÙ„ÙŠØ¨ Ø§Ù„Ø§Ø­Ù…Ø± Ø§Ù„ÙŠØ§Ø¨Ø§Ù†ÙŠ ÙŠØ·Ù„Ø¨ Ù…Ù† Ø§Ù„Ø°ÙŠÙ† ØªÙ„Ù‚ÙˆØ§ Ù„Ù‚Ø§Ø­ COVID Ø¨Ø§Ù„ØªÙˆÙ‚Ù� Ø¹Ù† Ø§Ù„ØªØ¨Ø±Ø¹ Ø¨Ø§Ù„Ø¯Ù… ÙˆÙŠØ´Ø¯Ø¯ Ø§Ù†Ù‡ ØºÙŠØ± Ù…Ø³Ù…ÙˆØ­ Ù„Ù‡Ù… Ø§Ù„ØªØ¨Ø±Ø¹ Ø¨Ø§Ù„Ø¯Ù… !!!!! https://t.co/mY6Qc3fEBY https://t.co/XXg1SQVNfy	3654.0	RT @MajidMohammedM1: Ø§Ù„ØµÙ„ÙŠØ¨ Ø§Ù„Ø§Ø­Ù…Ø± Ø§Ù„ÙŠØ§Ø¨Ø§Ù†ÙŠ ÙŠØ·Ù„Ø¨ Ù…Ù† Ø§Ù„Ø°ÙŠÙ† ØªÙ„Ù‚ÙˆØ§ Ù„Ù‚Ø§Ø­ COVID Ø¨Ø§Ù„ØªÙˆÙ‚Ù� Ø¹Ù† Ø§Ù„ØªØ¨Ø±Ø¹ Ø¨Ø§Ù„Ø¯Ù… ÙˆÙŠØ´Ø¯Ø¯ Ø§Ù†Ù‡ ØºÙŠØ± Ù…Ø³Ù…ÙˆØ­ Ù„Ù‡Ù… Ø§Ù„ØªØ¨Ø±Ø¹ Ø¨Ø§Ù„Ø¯Ù… !!â€¦	19.0	True	full
1275563	1275563	605aa6344898ce0038d9d19b	2021-03-24 02:38:38	[]	[]	Tue Mar 23 18:40:21 +0000 2021	[{"text":"MarsHelicopter","indices":[42,57]}]	[{"url":"https://t.co/FQvxp0XbBM","expanded_url":"http://go.nasa.gov/2NLiFTh","display_url":"go.nasa.gov/2NLiFTh","indices":[148,171]}]	Iâ€™m on my way to the â€œairfieldâ€� where the #MarsHelicopter will attempt its first test flight. A couple more drives should get me there. Read more: https://t.co/FQvxp0XbBM https://t.co/LKkFI9Mrho	2653708.0	RT @NASAPersevere: Iâ€™m on my way to the â€œairfieldâ€� where the #MarsHelicopter will attempt its first test flight. A couple more drives shoulâ€¦	400.0	True	full
1275564	1275564	605aa6344898ce0038d9d1d3	2021-03-24 02:38:39	[]	[]	Tue Mar 23 22:02:27 +0000 2021	[{"text":"PlanMorado","indices":[29,40]},{"text":"VotaMorado","indices":[264,275]}]	[{"url":"https://t.co/W3dwbYRk4y","expanded_url":"http://www.planmorado.pe","display_url":"planmorado.pe","indices":[240,263]}]	Estamos orgullosos de que el #PlanMorado sea reconocido como el mÃ¡s preparado para el control de la pandemia por @Videnza, organizaciÃ³n que analiza problemas sociales y econÃ³micos para plantear soluciones innovadoras basadas en evidencia. https://t.co/W3dwbYRk4y #VotaMorado https://t.co/urGrfe0RhD	4973.0	RT @JovenesMorados_: Estamos orgullosos de que el #PlanMorado sea reconocido como el mÃ¡s preparado para el control de la pandemia por @Videâ€¦	17.0	True	full
1275565	1275565	605aa6344898ce0038d9d1eb	2021-03-24 02:38:39	[]	[]	Wed Mar 24 01:30:09 +0000 2021	[]	[{"url":"https://t.co/EKOCUnjfEO","expanded_url":"https://www.latimes.com/business/story/2021-03-23/los-angeles-rent-relief-applications-march-30","display_url":"latimes.com/business/storyâ€¦","indices":[159,182]}]	Los Angeles landlords and tenants can start applying for rent relief funds from December's federal COVID-19 aid package on March 30. Here's more information: https://t.co/EKOCUnjfEO	3806369.0	RT @latimes: Los Angeles landlords and tenants can start applying for rent relief funds from December's federal COVID-19 aid package on Marâ€¦	2619.0	True	full
1275566	1275566	605aa6354898ce0038d9d1f5	2021-03-24 02:38:39	[]	[]	Wed Mar 24 02:25:00 +0000 2021	[{"text":"Israel","indices":[142,149]},{"text":"coronavirus","indices":[152,164]},{"text":"CovidVaccine","indices":[167,180]},{"text":"COVID19","indices":[183,191]}]	[{"url":"https://t.co/HgL5NL14uS","expanded_url":"https://www.jpost.com/israel-news/cyprus-to-recognize-israeli-green-passport-open-for-israeli-tourists-662928","display_url":"jpost.com/israel-news/cyâ€¦","indices":[194,217]}]	ðŸ‡®ðŸ‡±ðŸ‡¨ðŸ‡¾ Following in the footsteps of Greece, Cyprus announced today that they will recognize the Israeli Green Passport for tourism purposes. #Israel | #coronavirus | #CovidVaccine | #COVID19 https://t.co/HgL5NL14uS	487839.0	RT @Jerusalem_Post: ðŸ‡®ðŸ‡±ðŸ‡¨ðŸ‡¾ Following in the footsteps of Greece, Cyprus announced today that they will recognize the Israeli Green Passport fâ€¦	1500.0	True	full
1275567	1275567	605aa6354898ce0038d9d1f7	2021-03-24 02:38:39	[]	[]	Fri Jan 29 16:24:01 +0000 2021	[]	[{"url":"https://t.co/RECuEaaCtI","expanded_url":"https://www.ajc.org/news/resilience-a-holocaust-survivor-reflects-on-life-during-the-pandemic-ajc-advocacy-anywhere","display_url":"ajc.org/news/resiliencâ€¦","indices":[235,258]}]	"Somebody has to survive to tell the world... maybe it will be us.â€� Holocaust survivor @TobyLevyShoah shares her fatherâ€™s words and explains what concerns her about growing antisemitism in America ðŸ‡ºðŸ‡¸ today. ðŸŽ¥ WATCH the full session: https://t.co/RECuEaaCtI	265144.0	RT @AJCGlobal: "Somebody has to survive to tell the world... maybe it will be us.â€� Holocaust survivor @TobyLevyShoah shares her fatherâ€™s wâ€¦	10100.0	True	full
1275568	1275568	605aa6354898ce0038d9d201	2021-03-24 02:38:39	[]	[]	Tue Mar 23 19:25:25 +0000 2021	[]	[{"url":"https://t.co/QYeJxTopC6","expanded_url":"http://www.cnn.com/2021/03/23/politics/fact-check-cawthorn-veterans-homelessness-migrants-hotels/index.html","display_url":"cnn.com/2021/03/23/polâ€¦","indices":[253,276]}]	Madison Cawthorn claimed there are â€œzero dollarsâ€� going to homeless veterans. The government is spending more than $2 billion this fiscal year on veteran homelessness â€” and the pandemic bill Cawthorn opposed includes big additional funds. Fact check: https://t.co/QYeJxTopC6	1238433.0	RT @ddale8: Madison Cawthorn claimed there are â€œzero dollarsâ€� going to homeless veterans. The government is spending more than $2 billionâ€¦	129.0	True	full
1275569	1275569	605aa6354898ce0038d9d209	2021-03-24 02:38:40	[]	[]	Tue Mar 23 15:30:35 +0000 2021	[]	[{"url":"https://t.co/tPqQO8W5vn","expanded_url":"https://buff.ly/3cdO6ih","display_url":"buff.ly/3cdO6ih","indices":[126,149]}]	Humboldt Park's Roberto Clemente High School has brought back its boys swim team after 25 years thanks to an alumna's effort. https://t.co/tPqQO8W5vn https://t.co/FJFX9o7VGp	136870.0	RT @BlockClubCHI: Humboldt Park's Roberto Clemente High School has brought back its boys swim team after 25 years thanks to an alumna's effâ€¦	3073.0	True	full
1275570	1275570	605aa6354898ce0038d9d215	2021-03-24 02:38:40	[]	[]	Tue Mar 23 17:34:22 +0000 2021	[{"text":"cryptocurrency","indices":[153,168]},{"text":"Crypto","indices":[169,176]},{"text":"Bitcoin","indices":[177,185]},{"text":"BSC","indices":[187,191]},{"text":"BinanceSmartChain","indices":[192,210]},{"text":"Ethereum","indices":[211,220]},{"text":"ETH","indices":[221,225]},{"text":"Airdrop","indices":[226,234]},{"text":"bounty","indices":[235,242]},{"text":"ROK","indices":[243,247]},{"te…	[{"url":"https://t.co/YhvsOcfEbH","expanded_url":"https://t.me/AirdropStar/1123","display_url":"t.me/AirdropStar/11â€¦","indices":[128,151]}]	ðŸ’§Roku Network Airdrop ðŸ’§ ðŸ�† Task: âž• 15 ROK (~$5) ðŸ‘¨â€�ðŸ‘©â€�ðŸ‘§ Referral: âž• 3 ROK (~$1) ðŸ”› Airdrop Link &amp; Information: https://t.co/YhvsOcfEbH #cryptocurrency #Crypto #Bitcoin #BSC #BinanceSmartChain #Ethereum #ETH #Airdrop #bounty #ROK #RokuCoin #RokuNetwork	92238.0	RT @AirdropStario: ðŸ’§Roku Network Airdrop ðŸ’§ ðŸ�† Task: âž• 15 ROK (~$5) ðŸ‘¨â€�ðŸ‘©â€�ðŸ‘§ Referral: âž• 3 ROK (~$1) ðŸ”› Airdrop Link &amp; Informatiâ€¦	27.0	True	full
1275571	1275571	605aa6354898ce0038d9d217	2021-03-24 02:38:40	[]	[]	Wed Mar 24 00:16:41 +0000 2021	[{"text":"Conversatorio","indices":[1,15]},{"text":"SegundaVueltaEc","indices":[164,180]}]	[{"url":"https://t.co/BMZByB9aOD","expanded_url":"https://www.periodistaslibres.com/","display_url":"periodistaslibres.com","indices":[247,270]}]	ðŸ“Œ#Conversatorio: â€˜AnÃ¡lisis frente al contexto polÃ­tico de las eleccionesâ€™, con @pedrodonoso80, quien compartirÃ¡ con miembros de la @RPLEC sus perspectivas sobre la #SegundaVueltaEc ðŸ—“ï¸�Viernes, 26 de marzo â�°18:30 Â¿AÃºn no eres miembro? InscrÃ­bete: https://t.co/BMZByB9aOD https://t.co/ddqsGSsUGJ	3455.0	RT @RPLEC: ðŸ“Œ#Conversatorio: â€˜AnÃ¡lisis frente al contexto polÃ­tico de las eleccionesâ€™, con @pedrodonoso80, quien compartirÃ¡ con miembros deâ€¦	1099.0	True	full
1275572	1275572	605aa6354898ce0038d9d219	2021-03-24 02:38:40	[]	[]	Wed Mar 24 02:37:06 +0000 2021	[{"text":"SPQR","indices":[169,174]}]	[{"url":"https://t.co/AtzT4G9xq0","expanded_url":"https://www.apollo-magazine.com/mausoleum-augustus-rome-restoration-website/","display_url":"apollo-magazine.com/mausoleum-auguâ€¦","indices":[61,84]}]	The tomb of Romeâ€™s first emperor at last reveals its secrets https://t.co/AtzT4G9xq0 This has been repurposed as a fort, a market, a theatre, a fighting ring and more. #SPQR	72368.0	RT @InlawsOutlaws: The tomb of Romeâ€™s first emperor at last reveals its secrets https://t.co/AtzT4G9xq0 This has been repurposed as a fort,â€¦	2719.0	True	full
1275573	1275573	605aa6354898ce0038d9d223	2021-03-24 02:38:40	[]	[]	Wed Mar 24 02:37:54 +0000 2021	[{"text":"Gold","indices":[123,128]},{"text":"Commodities","indices":[129,141]},{"text":"RiskAversion","indices":[142,155]},{"text":"Coronavirus","indices":[156,168]},{"text":"XAUUSD","indices":[169,176]}]	[{"url":"https://t.co/yIrN9geHTb","expanded_url":"https://s68mv.app.goo.gl/HKrTH","display_url":"s68mv.app.goo.gl/HKrTH","indices":[99,122]}]	Gold Price Analysis: XAU/USD moves back above $1730 level, lacks follow-through By @HareshMenghani https://t.co/yIrN9geHTb #Gold #Commodities #RiskAversion #Coronavirus #XAUUSD	201005.0	RT @FXstreetNews: Gold Price Analysis: XAU/USD moves back above $1730 level, lacks follow-through By @HareshMenghani https://t.co/yIrN9geHTâ€¦	2688.0	True	full
1275574	1275574	605aa6354898ce0038d9d227	2021-03-24 02:38:40	[]	[{"url":"https://t.co/tmqyvTzSeo","expanded_url":"https://www.microsoft.com/en-us/language/Search","display_url":"microsoft.com/en-us/languageâ€¦","indices":[164,187]}]		[]	[]			@dwvcd @chestnutvinegar Just chiming in to add that Microsoft has its own public site for looking up UI element traâ€¦ https://t.co/duQP7qy2T7	472.0	True	full
1275575	1275575	605aa6354898ce0038d9d22d	2021-03-24 02:38:40	[]	[]	Wed Mar 24 00:28:12 +0000 2021	[]	[{"url":"https://t.co/AOo32VS0Wv","expanded_url":"https://thepostmillennial.com/trudeau-liberals-spend-700-million-on-ventilators-98-percent-remain-warehoused/","display_url":"thepostmillennial.com/trudeau-liberaâ€¦","indices":[158,181]}]	LIBS ordered 40,547 ventilators, only 27,025 arrived, taxpayer paid $700 million. Only 500 ventilators were used. A LIB insider got $237 million contract. https://t.co/AOo32VS0Wv	982.0	RT @Chris91138742: LIBS ordered 40,547 ventilators, only 27,025 arrived, taxpayer paid $700 million. Only 500 ventilators were used. A Lâ€¦	2150.0	True	full
1275576	1275576	605aa6354898ce0038d9d22f	2021-03-24 02:38:40	[]	[{"url":"https://t.co/HHFCsHkCTy","expanded_url":"https://dailycaller.com/2021/03/19/msnbc-political-analyst-says-dan-bongino-is-certifiably-insane/","display_url":"dailycaller.com/2021/03/19/msnâ€¦","indices":[96,119]}]		[]	[]			MSNBC Political Analyst Says Dan Bongino Is â€˜Certifiably Insaneâ€™ And â€˜Belongs in A Padded Roomâ€™â€¦ https://t.co/klCHgS1FRE	5.0	True	full
1275577	1275577	605aa6354898ce0038d9d233	2021-03-24 02:38:40	[]	[]	Tue Mar 23 18:50:23 +0000 2021	[]	[{"url":"https://t.co/uOHJizXyyw","expanded_url":"https://www.nejm.org/doi/full/10.1056/NEJMc2102153?query=featured_home","display_url":"nejm.org/doi/full/10.10â€¦","indices":[216,239]}]	Evidencias sÃ³lidas del efecto de las vacunas ARNm (Pfizer y Moderna) en mÃ¡s de 23.200 sanitarios. El nÃºmero de infecciones por SARSCoV2 cae de forma importante tras una dosis, y de forma drÃ¡stica al recibir las dos. https://t.co/uOHJizXyyw https://t.co/dZc52YcQ04	47699.0	RT @gorka_orive: Evidencias sÃ³lidas del efecto de las vacunas ARNm (Pfizer y Moderna) en mÃ¡s de 23.200 sanitarios. El nÃºmero de infeccionesâ€¦	1071.0	True	full
1275578	1275578	605aa6354898ce0038d9d239	2021-03-24 02:38:40	[]	[]	Tue Mar 23 23:15:00 +0000 2021	[{"text":"YoSoyDeAqui","indices":[99,111]},{"text":"ActivosContraElVirus","indices":[113,134]}]	[{"url":"https://t.co/8EQ2HDXrmT","expanded_url":"http://rnv.gob.ve/carabobo-refor","display_url":"rnv.gob.ve/carabobo-refor","indices":[73,96]}]	Carabobo reforzÃ³ dispositivo de seguridad ante nueva ola del coronavirus https://t.co/8EQ2HDXrmTâ€¦ #YoSoyDeAqui #ActivosContraElVirus https://t.co/uwp9Z09DAz	119446.0	RT @RNVinformativa: Carabobo reforzÃ³ dispositivo de seguridad ante nueva ola del coronavirus https://t.co/8EQ2HDXrmTâ€¦ #YoSoyDeAqui #Activâ€¦	77.0	True	full
1275579	1275579	605aa6354898ce0038d9d241	2021-03-24 02:38:40	[]	[{"url":"https://t.co/4BXnY9SrDg","expanded_url":"https://twitter.com/UNIRUMSOBRASIL/status/1374162990019252234?s=19","display_url":"twitter.com/UNIRUMSOBRASILâ€¦","indices":[288,311]}]		[]	[]			@DeputadoFederal @jairbolsonaro Vejam o que os governadores e prefeitos estÃ£o fazendo com o dinheiro destinado ao câ€¦ https://t.co/PRTnm4snfv	3384.0	True	full
1275580	1275580	605aa6354898ce0038d9d249	2021-03-24 02:38:40	[]	[{"url":"https://t.co/Uktjs760SI","expanded_url":"http://realidadsurconurbano.com/2021/03/23/covid-19-los-argentinos-que-ingresen-del-exterior-deberan-pagarse-el-testeo/","display_url":"realidadsurconurbano.com/2021/03/23/covâ€¦","indices":[77,100]}]		[]	[]			COVID-19: LOS ARGENTINOS QUE INGRESEN DEL EXTERIOR DEBERÃ�N PAGARSE EL TESTEO https://t.co/Uktjs760SI a travÃ©s deâ€¦ https://t.co/2qWtLwtuf3	987.0	True	full
1275581	1275581	605aa6364898ce0038d9d24f	2021-03-24 02:38:40	[]	[]	Tue Mar 23 15:45:38 +0000 2021	[]	[{"url":"https://t.co/JC52UdrDI1","expanded_url":"https://wildwesthackinfest.com/training/breaching-the-cloud-beau-bullock/","display_url":"wildwesthackinfest.com/training/breacâ€¦","indices":[163,186]}]	I'm going to be teaching Breaching the Cloud in-person at Wild West Hackin' Fest Way West happening June 15-16. Come learn some cloud hacking with me in Reno, NV! https://t.co/JC52UdrDI1	12012.0	RT @dafthack: I'm going to be teaching Breaching the Cloud in-person at Wild West Hackin' Fest Way West happening June 15-16. Come learn soâ€¦	11494.0	True	full
1275582	1275582	605aa6364898ce0038d9d25b	2021-03-24 02:38:40	[]	[]	Wed Mar 24 02:04:47 +0000 2021	[{"text":"WorldTuberculosisDay","indices":[228,249]}]	[{"url":"https://t.co/dgCEXZwJAc","expanded_url":"https://youtu.be/zbq98c4ZRBI","display_url":"youtu.be/zbq98c4ZRBI","indices":[250,273]}]	Having known the devasting impact caused by diseases globally, especially fresh lessons from COVID-19, none of us wants them to come along with us in future. Let's move forward towards tuberculosis elimination, together we can. #WorldTuberculosisDay https://t.co/dgCEXZwJAc	1453.0	RT @SagaSpiritual: Having known the devasting impact caused by diseases globally, especially fresh lessons from COVID-19, none of us wantsâ€¦	48.0	True	full
1275583	1275583	605aa6364898ce0038d9d29f	2021-03-24 02:38:41	[]	[{"url":"https://t.co/gEAtLa6yBi","expanded_url":"http://gofund.me/942c0a82","display_url":"gofund.me/942c0a82","indices":[12,35]}]		[]	[]			@cjsosmooth https://t.co/gEAtLa6yBi If you see this PLEASE SHARE because of COVID we have to have a DOUBLE LUNG TRâ€¦ https://t.co/bRXsb8mg17	48.0	True	full
1275584	1275584	605aa6374898ce0038d9d2b5	2021-03-24 02:38:41	[]	[]	Wed Mar 24 01:15:55 +0000 2021	[{"text":"SUPERJUNIOR","indices":[0,12]},{"text":"ìŠˆí�¼ì£¼ë‹ˆì–´","indices":[13,19]}]	[{"url":"https://t.co/zV4zmvlfF3","expanded_url":"http://digitalchosun.dizzo.com/m/article.amp.html?contid=2021032480054","display_url":"digitalchosun.dizzo.com/m/article.amp.â€¦","indices":[224,247]}]	#SUPERJUNIOR #ìŠˆí�¼ì£¼ë‹ˆì–´ to release its new entertainment content &amp; will release a teaser video of â€œSJ Global Co. ltdâ€� at 03.24 - 6PM on SJâ€™s YT channel ! 1st ep : 03.26 at 6PM &amp; will be released every Friday at 6PM. ðŸ”— https://t.co/zV4zmvlfF3 https://t.co/6G8IyYVuyX	5472.0	RT @EunSiHaeFTW: #SUPERJUNIOR #ìŠˆí�¼ì£¼ë‹ˆì–´ to release its new entertainment content &amp; will release a teaser video of â€œSJ Global Co. ltdâ€� at 03.24â€¦	923.0	True	full
1275585	1275585	605aa6374898ce0038d9d2bb	2021-03-24 02:38:41	[]	[]	Wed Mar 24 02:29:42 +0000 2021	[{"text":"frontlinepbs","indices":[126,139]}]	[{"url":"https://t.co/8UomsM2tLk","expanded_url":"https://to.pbs.org/3rtl43y","display_url":"to.pbs.org/3rtl43y","indices":[140,163]}]	Not even COVID-19 could prevent New Orleanians from finding a way to insert joy into funerals, according to Jasminne Navarre. #frontlinepbs https://t.co/8UomsM2tLk https://t.co/8cFMZWWYAw	340817.0	RT @frontlinepbs: Not even COVID-19 could prevent New Orleanians from finding a way to insert joy into funerals, according to Jasminne Navaâ€¦	3684.0	True	full
1275586	1275586	605aa6374898ce0038d9d2c5	2021-03-24 02:38:41	[]	[]	Wed Mar 24 02:16:57 +0000 2021	[{"text":"MINGYU","indices":[45,52]},{"text":"SEVENTEEN","indices":[253,263]},{"text":"ì„¸ë¸�í‹´","indices":[265,269]}]	[{"url":"https://t.co/ejfp5lxOla","expanded_url":"https://promo-web.idolchamp.com/app_proxy.html?type=ad_fund&ad_fund_id=8685","display_url":"promo-web.idolchamp.com/app_proxy.htmlâ€¦","indices":[216,239]}]	ðŸ—³ | IDOLCHAMP â€˜FANDOM AD- Donate Masks under #MINGYUâ€™s Nameâ€™ ðŸ—“ 31 Mar, 11:59PM KST As of 11:15 AM KST, ðŸ“�78% ðŸ‘‰ need 107,109 â�¤ï¸� to reach goal ðŸ“� â€¢ â�¤ï¸� only â€¢ Reach goal first before proceeding to debut fandom ad ðŸ”— https://t.co/ejfp5lxOla @pledis_17 #SEVENTEENÂ #ì„¸ë¸�í‹´ https://t.co/zjOh0xnNhd	23467.0	RT @caratvotingcrew: ðŸ—³ | IDOLCHAMP â€˜FANDOM AD- Donate Masks under #MINGYUâ€™s Nameâ€™ ðŸ—“ 31 Mar, 11:59PM KST As of 11:15 AM KST, ðŸ“�78% ðŸ‘‰ needâ€¦	214.0	True	full
1275587	1275587	605aa6374898ce0038d9d2cd	2021-03-24 02:38:41	[]	[]	Tue Mar 23 11:04:35 +0000 2021	[]	[{"url":"https://t.co/xtPVRK4uXE","expanded_url":"https://www.abc.es/sociedad/abci-estados-unidos-duda-sobre-eficacia-astrazeneca-usar-datos-obsoletos-ultimos-ensayos-clinicos-202103230925_noticia.html#vca=rrss-inducido&vmc=abc-es&vso=tw&vli=noticia.foto","display_url":"abc.es/sociedad/abci-â€¦","indices":[228,251]}]	ATENCIÃ“N. Estados Unidos duda sobre la eficacia de AstraZeneca por usar datos Â«obsoletosÂ» en los Ãºltimos ensayos clÃ­nicos. En PanamÃ¡ðŸ‡µðŸ‡¦, el @MINSAPma sigue con sus planes de ponerlaðŸ’‰ . @criticaenlinea,@tvnnoticias ,@rpc_radio. https://t.co/xtPVRK4uXE vÃ­a @ABC_Conocer	21808.0	RT @sidneysittonU: ATENCIÃ“N. Estados Unidos duda sobre la eficacia de AstraZeneca por usar datos Â«obsoletosÂ» en los Ãºltimos ensayos clÃ­nicoâ€¦	31.0	True	full
1275588	1275588	605aa6374898ce0038d9d2d3	2021-03-24 02:38:42	[]	[]	Tue Mar 23 12:30:25 +0000 2021	[]	[{"url":"https://t.co/Gzblbw41AQ","expanded_url":"https://www.infobae.com/sociedad/policiales/2020/04/29/quien-es-victor-violini-el-juez-que-libero-a-mas-de-2300-presos-con-la-excusa-del-coronavirus/?outputType=amp-type","display_url":"infobae.com/sociedad/policâ€¦","indices":[152,175]}]	Como nos olvidamos rÃ¡pido de todo, recordemos !! ðŸ‘‡ðŸ‘‡ðŸ‘‡ QuiÃ©n es VÃ­ctor Violini, el juez que abriÃ³ la puerta para la liberaciÃ³n de 2.300 presos - Infobae https://t.co/Gzblbw41AQ	73382.0	RT @MatiBagnato: Como nos olvidamos rÃ¡pido de todo, recordemos !! ðŸ‘‡ðŸ‘‡ðŸ‘‡ QuiÃ©n es VÃ­ctor Violini, el juez que abriÃ³ la puerta para la liberacâ€¦	1292.0	True	full
1275589	1275589	605aa6374898ce0038d9d2d7	2021-03-24 02:38:41	[]	[{"url":"https://t.co/RlP5GF8ns8","expanded_url":"https://www.albalaqueretaro.com/post/ugrq-y-sedea-apoyan-a-ovinocultores-los-m%C3%A1s-afectados-por-la-pandemia","display_url":"albalaqueretaro.com/post/ugrq-y-seâ€¦","indices":[217,240]}]		[]	[]			Ovinocultores asociados de QuerÃ©taro por fin cumplirÃ¡n un sueÃ±o de hace muchos aÃ±os, comercializar directamente laâ€¦ https://t.co/tyL49UvjXy	2597.0	True	full
1275590	1275590	605aa6374898ce0038d9d2d9	2021-03-24 02:38:41	[]	[{"url":"https://t.co/zBbKUdXdre","expanded_url":"https://www.diarioantofagasta.cl/regional/134222/antofagasta-colegio-medico-propone-12-medidas-para-controlar-la-pandemia-en-la-region/","display_url":"diarioantofagasta.cl/regional/13422â€¦","indices":[87,110]}]		[]	[]			Antofagasta: Colegio MÃ©dico propone 12 medidas para controlar la pandemia en la RegiÃ³n https://t.co/zBbKUdXdre a trâ€¦ https://t.co/29wSCtc5Yd	104.0	True	full
1275591	1275591	605aa6374898ce0038d9d2db	2021-03-24 02:38:42	[]	[]	Tue Mar 23 14:43:23 +0000 2021	[{"text":"covid19ab","indices":[219,229]},{"text":"covidiots","indices":[230,240]},{"text":"abpoli","indices":[241,248]}]	[{"url":"https://t.co/EwIaKI3EkZ","expanded_url":"https://docs.google.com/forms/d/e/1FAIpQLSc3SDhP5iM6c8Yk29B7PXeG9cJG9MGceWwbuG12B4f0FNesdA/viewform?fbclid=IwAR3N0HECtAhPkCLTUtXwNN7z9wpBFSQTd80fSE4fmyw0PXxFZVepbnqizSY","display_url":"docs.google.com/forms/d/e/1FAIâ€¦","indices":[251,274]}]	Hey pals, a friend came across this and shared with me. Itâ€™s a survey on covid restrictions in AB and so far itâ€™s about 80% â€œopen back up fullyâ€� ðŸ˜³ They seem to be looking for a variety of opinions so....fire away ðŸ˜ˆ #covid19ab #covidiots #abpoli https://t.co/EwIaKI3EkZ https://t.co/jL3zAteJ4j	2433.0	RT @lizzyinyyc: Hey pals, a friend came across this and shared with me. Itâ€™s a survey on covid restrictions in AB and so far itâ€™s about 8â€¦	117.0	True	full
1275592	1275592	605aa6374898ce0038d9d2e5	2021-03-24 02:38:42	[]	[]	Wed Mar 24 01:10:58 +0000 2021	[{"text":"History","indices":[150,158]},{"text":"Writing","indices":[159,167]},{"text":"Kanji","indices":[168,174]},{"text":"Japanese","indices":[175,184]}]	[{"url":"https://t.co/LjC6fVJHXN","expanded_url":"https://unseenjapan.com/japanese-writing-history-nara-era/","display_url":"unseenjapan.com/japanese-writiâ€¦","indices":[185,208]}]	ICYMI: How did the written Japanese language assume its current form? We look at the language's earliest written forms - Chinese kanji and manyogana. #History #Writing #Kanji #Japanese https://t.co/LjC6fVJHXN	33843.0	RT @UnseenJapanSite: ICYMI: How did the written Japanese language assume its current form? We look at the language's earliest written formsâ€¦	79.0	True	full
1275593	1275593	605aa6374898ce0038d9d2f1	2021-03-24 02:38:42	[]	[]	Wed Mar 24 02:31:19 +0000 2021	[]	[{"url":"https://t.co/uHbXCA9dM9","expanded_url":"https://kingchoice.me/topic-hot-50-world-songs-march-2021-1265.html","display_url":"kingchoice.me/topic-hot-50-wâ€¦","indices":[134,157]}]	â€” ARMY, vayan a dejar sus votos por Abyss, Dynamite, LGO y BBE. Se vota cada hora, pueden intercalar sus votos (son 2 votos a favor) ðŸ”—https://t.co/uHbXCA9dM9	33003.0	RT @vminchair: â€” ARMY, vayan a dejar sus votos por Abyss, Dynamite, LGO y BBE. Se vota cada hora, pueden intercalar sus votos (son 2 votosâ€¦	60.0	True	full
1275594	1275594	605aa6374898ce0038d9d2f5	2021-03-24 02:38:42	[]	[]	Tue Mar 23 23:15:50 +0000 2021	[]	[{"url":"https://t.co/pitVnV8Wqp","expanded_url":"https://thewatchervenezuela.blogspot.com/2020/07/27-obras-que-el-chavismo-prometio-pero.html","display_url":"thewatchervenezuela.blogspot.com/2020/07/27-obrâ€¦","indices":[155,178]}]	La planta de electrodomÃ©sticos Haier abriÃ³ sus puertas en el aÃ±o 2012. Hoy dÃ­a no produce nada. Monto: US$ 912 millones. Toda la InformaciÃ³n aquÃ­ â–¶ï¸�ðŸ”½ https://t.co/pitVnV8Wqp https://t.co/J6Vz4hJRvp	105786.0	RT @Watcher_Ven: La planta de electrodomÃ©sticos Haier abriÃ³ sus puertas en el aÃ±o 2012. Hoy dÃ­a no produce nada. Monto: US$ 912 millones.â€¦	1201.0	True	full
1275595	1275595	605aa6374898ce0038d9d305	2021-03-24 02:38:42	[]	[]	Wed Mar 24 00:10:09 +0000 2021	[]	[{"url":"https://t.co/eDaMt13Rgb","expanded_url":"https://www.latercera.com/earlyaccess/noticia/antonia-urrejola-presidenta-de-la-cidh-hemos-observado-medidas-autoritarias-y-desproporcionadas-en-la-region-bajo-la-excusa-del-covid-19/L6P4AEXOTZAYNBMB45XGFPKV3Q/","display_url":"latercera.com/earlyaccess/noâ€¦","indices":[141,164]}]	Antonia Urrejola, presidenta de la CIDH: â€œHemos observado medidas autoritarias y desproporcionadas en la regiÃ³n bajo la excusa del Covid-19â€� https://t.co/eDaMt13Rgb https://t.co/tTRNKFdzEr	55232.0	RT @Censelio: Antonia Urrejola, presidenta de la CIDH: â€œHemos observado medidas autoritarias y desproporcionadas en la regiÃ³n bajo la excusâ€¦	535.0	True	full
1275596	1275596	605aa6384898ce0038d9d30b	2021-03-24 02:38:42	[]	[]	Tue Mar 23 09:05:24 +0000 2021	[{"text":"MOBIUZ","indices":[80,87]},{"text":"Mobiuz","indices":[213,220]}]	[{"url":"https://t.co/G6BrKIc3LU","expanded_url":"https://hubs.ly/H0JKcpq0","display_url":"hubs.ly/H0JKcpq0","indices":[250,273]}]	Le plus important dans le setup c'est l'Ã©cran,non ðŸ–¥ï¸�? Tente de gagner ton Ã©cran #MOBIUZ : ðŸ‘‰ RT ce tweet ðŸ‘‰ Follow @BenqFrance, @MOBIUZGamingEU &amp; @ApeXClanFR ðŸ‘‰ RÃ©pond Ã ce tweet en disant pourquoi il te faut un #Mobiuz TAS dans 15 jours â�³ DÃ©tailsðŸ‘‰ https://t.co/G6BrKIc3LU https://t.co/RhjwEMrFAA	592.0	RT @BenqFrance: Le plus important dans le setup c'est l'Ã©cran,non ðŸ–¥ï¸�? Tente de gagner ton Ã©cran #MOBIUZ : ðŸ‘‰ RT ce tweet ðŸ‘‰ Follow @BenqFrancâ€¦	623.0	True	full
1275597	1275597	605aa6384898ce0038d9d30f	2021-03-24 02:38:42	[]	[]	Mon Mar 22 12:41:29 +0000 2021	[]	[{"url":"https://t.co/zMsdlAn3TR","expanded_url":"https://forms.gle/rxSLZc3xDhJxaGscA","display_url":"forms.gle/rxSLZc3xDhJxaGâ€¦","indices":[58,81]},{"url":"https://t.co/uMgEVVg5Cu","expanded_url":"http://t.me/HotAirdrop_News","display_url":"t.me/HotAirdrop_News","indices":[244,267]}]	ðŸŒŸThe first 200 users will share 15 $MXF ($1,500) ðŸ‘‰Form: https://t.co/zMsdlAn3TR â�¤ï¸�Follow us &amp; @MixtyFinance &amp; @Hotbit_news â�¤ï¸�LIKE&amp;RT&amp;TAG 3 friends in comment ðŸŽ�0.075 $MXF * 10 Lucky fans âœ¨Draw Time: Mar 28th ðŸ‘‰More surprise: https://t.co/uMgEVVg5Cu https://t.co/H78MD0gx3N	84469.0	RT @CryptoIA_2020: ðŸŒŸThe first 200 users will share 15 $MXF ($1,500) ðŸ‘‰Form: https://t.co/zMsdlAn3TR â�¤ï¸�Follow us &amp; @MixtyFinance &amp; @Hotbitâ€¦	546.0	True	full
1275598	1275598	605aa6384898ce0038d9d317	2021-03-24 02:38:42	[]	[]	Tue Mar 23 23:15:00 +0000 2021	[{"text":"YoSoyDeAqui","indices":[99,111]},{"text":"ActivosContraElVirus","indices":[113,134]}]	[{"url":"https://t.co/8EQ2HDXrmT","expanded_url":"http://rnv.gob.ve/carabobo-refor","display_url":"rnv.gob.ve/carabobo-refor","indices":[73,96]}]	Carabobo reforzÃ³ dispositivo de seguridad ante nueva ola del coronavirus https://t.co/8EQ2HDXrmTâ€¦ #YoSoyDeAqui #ActivosContraElVirus https://t.co/uwp9Z09DAz	119446.0	RT @RNVinformativa: Carabobo reforzÃ³ dispositivo de seguridad ante nueva ola del coronavirus https://t.co/8EQ2HDXrmTâ€¦ #YoSoyDeAqui #Activâ€¦	304.0	True	full
1275599	1275599	605aa6384898ce0038d9d32b	2021-03-24 02:38:42	[]	[]	Tue Mar 23 07:07:52 +0000 2021	[{"text":"Oxford","indices":[27,34]}]	[{"url":"https://t.co/2enkvsqDQn","expanded_url":"https://twitter.com/SwarajyaMag/status/1374250849208180738","display_url":"twitter.com/SwarajyaMag/stâ€¦","indices":[173,196]}]	Ashamed that my alma mater #Oxford is no longer considered safe by a woman of colour and by a cultural minority that has faced centuries of persecution under colonial rule. https://t.co/2enkvsqDQn	112900.0	RT @sanjeevsanyal: Ashamed that my alma mater #Oxford is no longer considered safe by a woman of colour and by a cultural minority that hasâ€¦	142.0	True	full
1275600	1275600	605aa6384898ce0038d9d331	2021-03-24 02:38:43	[]	[]	Wed Mar 24 00:05:27 +0000 2021	[]	[{"url":"https://t.co/K0eIYyFUdB","expanded_url":"https://twitter.com/cryptojustine/status/1374512288397336579","display_url":"twitter.com/cryptojustine/â€¦","indices":[125,148]}]	I will give $15 to one person To enter: - Retweet this - Follow me - Retweet and Like qouted tweet below ðŸ‘Œ Ends 12HRS ðŸŽ‰ðŸ�� https://t.co/K0eIYyFUdB	26436.0	RT @cryptojustine: I will give $15 to one person To enter: - Retweet this - Follow me - Retweet and Like qouted tweet below ðŸ‘Œ Ends 12HRâ€¦	118.0	True	full
1275601	1275601	605aa6384898ce0038d9d33f	2021-03-24 02:38:43	[]	[]	Tue Mar 23 20:10:00 +0000 2021	[{"text":"ActivosContraElVirus","indices":[116,137]}]	[{"url":"https://t.co/2xEnwXqRh4","expanded_url":"https://www.vtv.gob.ve/covid-19-dia-371-casos-22032021/","display_url":"vtv.gob.ve/covid-19-dia-3â€¦","indices":[139,162]}]	DÃ­a 372 | Lucha contra la COVID-19: Venezuela registra 771 casos comunitarios y suma 141.260 pacientes recuperados #ActivosContraElVirus https://t.co/2xEnwXqRh4 https://t.co/GZsHowJpAI	1816310.0	RT @VTVcanal8: DÃ­a 372 | Lucha contra la COVID-19: Venezuela registra 771 casos comunitarios y suma 141.260 pacientes recuperados #Activosâ€¦	40.0	True	full
1275602	1275602	605aa6384898ce0038d9d347	2021-03-24 02:38:43	[]	[]	Tue Mar 23 19:56:17 +0000 2021	[{"text":"BLACKOWNED","indices":[203,214]},{"text":"launch","indices":[216,223]},{"text":"startupbusiness","indices":[224,240]},{"text":"affordable","indices":[241,252]}]	[{"url":"https://t.co/3cvXJInlVs","expanded_url":"http://Lessentialsbyllorel.com","display_url":"Lessentialsbyllorel.com","indices":[176,199]}]	My beautiful crystals have arrived! I canâ€™t wait to take product photos and post them to my new website!! Please sign up for my Newletters to receive 15% off your first order! https://t.co/3cvXJInlVs âœ¨ðŸ’« #BLACKOWNED #launch #startupbusiness #affordable https://t.co/wjqcww1w0T	726.0	RT @LEssentials_: My beautiful crystals have arrived! I canâ€™t wait to take product photos and post them to my new website!! Please sign upâ€¦	1513.0	True	full
1275603	1275603	605aa6394898ce0038d9d371	2021-03-24 02:38:44	[]	[]	Wed Mar 24 02:01:09 +0000 2021	[{"text":"auspol","indices":[224,231]},{"text":"abc730","indices":[232,239]}]	[{"url":"https://t.co/WscAosNJRr","expanded_url":"https://www.youtube.com/watch?v=fDKSdF2U2Pc","display_url":"youtube.com/watch?v=fDKSdFâ€¦","indices":[242,265]}]	After a month of disturbing allegations about attitudes to women in Parliament House, @ScottMorrisonMP had to apologise for some recent missteps. But yesterday's intervention was not without its flaws, as @latingle reports. #auspol #abc730 https://t.co/WscAosNJRr	202085.0	RT @abc730: After a month of disturbing allegations about attitudes to women in Parliament House, @ScottMorrisonMP had to apologise for somâ€¦	5217.0	True	full
1275604	1275604	605aa6394898ce0038d9d393	2021-03-24 02:38:44	[]	[]	Wed Mar 24 02:28:49 +0000 2021	[]	[{"url":"https://t.co/IF8RXrYR5g","expanded_url":"https://torontosun.com/opinion/columnists/kinsella-listen-to-scientists-about-astrazeneca-over-conspiracy-theorists","display_url":"torontosun.com/opinion/columnâ€¦","indices":[244,267]}]	Given that AstraZeneca might soon be our most reliable vaccine deliveries - and they aren't that reliable to us - figured I would post this column from @kinsellawarren on getting the shot. Spoke to him today, he's lived a week after taking it. https://t.co/IF8RXrYR5g	80474.0	RT @brianlilley: Given that AstraZeneca might soon be our most reliable vaccine deliveries - and they aren't that reliable to us - figuredâ€¦	1331.0	True	full
1275605	1275605	605aa6394898ce0038d9d395	2021-03-24 02:38:44	[{"text":"COVID19mx","indices":[245,255]},{"text":"COVID19","indices":[256,264]},{"text":"Covid_19","indices":[265,274]}]	[{"url":"https://t.co/hVrSN31CMN","expanded_url":"https://ourworldindata.org","display_url":"ourworldindata.org","indices":[220,243]}]		[]	[]			ðŸ‡²ðŸ‡½ MÃ©xico vs El Mundo ðŸŒŽ (R) Tasa de ReproducciÃ³n. NÃºmero de casos, en promedio, que van a ser causados por una perâ€¦ https://t.co/GkqLV0yWlq	11368.0	True	full
1275606	1275606	605aa6394898ce0038d9d3a5	2021-03-24 02:38:44	[]	[]	Wed Mar 24 02:25:43 +0000 2021	[{"text":"JUNGWON","indices":[13,21]},{"text":"ENHYPEN_JUNGWON","indices":[161,177]},{"text":"ì—”í•˜ì�´í”ˆ_ì •ì›�","indices":[178,186]},{"text":"ì •ì›�","indices":[187,190]}]	[{"url":"https://t.co/dTrImPvkcu","expanded_url":"https://www.nehannn.com/artist-detail/859.html","display_url":"nehannn.com/artist-detail/â€¦","indices":[136,159]}]	[NEHAN] Vote #JUNGWON for the K-POP Idol Popularity Category Rank: 19 Letâ€™s aim for TOP 15! Tap the HEART â�¤ï¸� to cast your VOTE! ðŸ”— https://t.co/dTrImPvkcu #ENHYPEN_JUNGWON #ì—”í•˜ì�´í”ˆ_ì •ì›� #ì •ì›� @ENHYPEN_members @ENHYPEN https://t.co/jhVm4gQfLJ	7066.0	RT @JUNGWONGLOBAL: [NEHAN] Vote #JUNGWON for the K-POP Idol Popularity Category Rank: 19 Letâ€™s aim for TOP 15! Tap the HEART â�¤ï¸� to casâ€¦	374.0	True	full
1275607	1275607	605aa6394898ce0038d9d3a9	2021-03-24 02:38:44	[]	[{"url":"https://t.co/YrLtHWsl45","expanded_url":"https://www.cinconoticias.com/chistes-polemicos-comicos-pedir-perdon/","display_url":"cinconoticias.com/chistes-polemiâ€¦","indices":[119,142]}]		[]	[]			ðŸ”” A veces, los cÃ³micos se pasan de frenada con sus chistes, y no les queda mÃ¡s opciÃ³n que arrepentirse pÃºblicamenteâ€¦ https://t.co/dkrT0e7hu2	3947.0	True	full
1275608	1275608	605aa6394898ce0038d9d3b3	2021-03-24 02:38:44	[]	[]	Wed Mar 24 02:17:13 +0000 2021	[]	[{"url":"https://t.co/7ZAdMtGytZ","expanded_url":"https://www.nbcnews.com/politics/white-house/biden-announces-second-extension-obamacare-enrollment-window-n1261877","display_url":"nbcnews.com/politics/whiteâ€¦","indices":[227,250]}]	Joe Biden is extending the Obamacare enrollment window for a second time â€” to August 15. A subtle but consequential move after Donald Trump refused to open the exchanges for special enrollment through the pandemic last year. https://t.co/7ZAdMtGytZ	183919.0	RT @sahilkapur: Joe Biden is extending the Obamacare enrollment window for a second time â€” to August 15. A subtle but consequential move aâ€¦	53.0	True	full
1275609	1275609	605aa63a4898ce0038d9d3bd	2021-03-24 02:38:44	[]	[]	Tue Mar 23 00:30:31 +0000 2021	[]	[{"url":"https://t.co/klMmosYbW1","expanded_url":"https://www.nytimes.com/article/brazil-coronavirus-cases.html","display_url":"nytimes.com/article/brazilâ€¦","indices":[250,273]}]	who is it killing? take a guess. "The study also found that Black Brazilians were likelier to lose their jobs or face pay cuts than white people during the pandemic. The death rate in poorer cities has been substantially higher than in rich ones." https://t.co/klMmosYbW1	8104.0	RT @wwxwashere: who is it killing? take a guess. "The study also found that Black Brazilians were likelier to lose their jobs or face payâ€¦	474.0	True	full
1275610	1275610	605aa63a4898ce0038d9d3c1	2021-03-24 02:38:44	[]	[]	Wed Mar 24 02:31:19 +0000 2021	[]	[{"url":"https://t.co/uHbXCA9dM9","expanded_url":"https://kingchoice.me/topic-hot-50-world-songs-march-2021-1265.html","display_url":"kingchoice.me/topic-hot-50-wâ€¦","indices":[134,157]}]	â€” ARMY, vayan a dejar sus votos por Abyss, Dynamite, LGO y BBE. Se vota cada hora, pueden intercalar sus votos (son 2 votos a favor) ðŸ”—https://t.co/uHbXCA9dM9	32991.0	RT @vminchair: â€” ARMY, vayan a dejar sus votos por Abyss, Dynamite, LGO y BBE. Se vota cada hora, pueden intercalar sus votos (son 2 votosâ€¦	12.0	True	full
1275611	1275611	605aa63a4898ce0038d9d3c3	2021-03-24 02:38:44	[]	[]	Wed Mar 24 02:07:10 +0000 2021	[]	[{"url":"https://t.co/9nbDFGxH9Q","expanded_url":"https://bit.ly/3tPcfBT","display_url":"bit.ly/3tPcfBT","indices":[96,119]}]	Rusia: El presidente Vladimir Putin recibiÃ³ la primera dosis de la vacuna contra el coronavirus https://t.co/9nbDFGxH9Q https://t.co/VSbUo3ExpN	2824092.0	RT @C5N: Rusia: El presidente Vladimir Putin recibiÃ³ la primera dosis de la vacuna contra el coronavirus https://t.co/9nbDFGxH9Q https://t.â€¦	18.0	True	full
1275612	1275612	605aa63a4898ce0038d9d3d9	2021-03-24 02:38:44	[{"text":"wednesdaythought","indices":[204,221]},{"text":"book","indices":[222,227]},{"text":"Review","indices":[228,235]},{"text":"writercommunity","indices":[236,252]},{"text":"à¤¹à¤¿à¤‚à¤¦à¥€_à¤¶à¤¬à¥�à¤¦","indices":[253,264]},{"text":"hindistory","indices":[265,276]}]	[{"url":"https://t.co/n46CEDJUwW","expanded_url":"https://amz.run/4NmL","display_url":"amz.run/4NmL","indices":[179,202]}]		[]	[]			Reviews are important. Do read India's first novel based on artificial intelligence and privacy invasion. First ofâ€¦ https://t.co/dtm6KREfjR	19.0	True	full
1275613	1275613	605aa63a4898ce0038d9d3df	2021-03-24 02:38:44	[{"text":"USMUN2021","indices":[5,15]},{"text":"SISOMOSUNAM","indices":[267,279]}]	[{"url":"https://t.co/7pY1xkLOs5","expanded_url":"https://gacetasisomosunam.blogspot.com/2021/03/usmun-2021-universidad-st-johns-campus.html","display_url":"gacetasisomosunam.blogspot.com/2021/03/usmun-â€¦","indices":[242,265]}]		[]	[]			ðŸŒŽ El #USMUN2021ðŸ‡ºðŸ‡³ de la Universidad St. Johnâ€™s Campus CDMX se realizÃ³ el en su primera ediciÃ³n virtual, debido a laâ€¦ https://t.co/hO9EQ9Bso3	13711.0	True	full
1275614	1275614	605aa63a4898ce0038d9d3ef	2021-03-24 02:38:45	[]	[]	Mon Mar 22 23:20:28 +0000 2021	[]	[{"url":"https://t.co/o9LvY3gFTc","expanded_url":"https://www.buzzsprout.com/1509700/8191430","display_url":"buzzsprout.com/1509700/8191430","indices":[241,264]}]	ðŸ�‰ðŸ�‰ðŸ�‰ Check out @JarlAndrew's incredible final episode with us! Thanks again, Andrew! The ancient temple reveals its secrets, but Rupert does not reveal his. In the meantime, two demons have a moment, Corbin goes to sleep, and a deal is made. https://t.co/o9LvY3gFTc	3837.0	RT @dragondames: ðŸ�‰ðŸ�‰ðŸ�‰ Check out @JarlAndrew's incredible final episode with us! Thanks again, Andrew! The ancient temple reveals its secretsâ€¦	636.0	True	full
1275615	1275615	605aa63a4898ce0038d9d401	2021-03-24 02:38:45	[]	[]	Mon Mar 22 14:30:05 +0000 2021	[]	[{"url":"https://t.co/5YzWFhafgV","expanded_url":"http://pixiv.net/en/artworks/88638422","display_url":"pixiv.net/en/artworks/88â€¦","indices":[192,215]}]	[Special] Laura x Helm - To dream of hungry horsies pg.1 overdue yumyums for gud friend @FreckledDoggie (so overdue tht its in my older drawing style n this was rlly hard to fit on twitter) https://t.co/5YzWFhafgV https://t.co/6fIiE85VSB	61471.0	RT @thehelmet_guy: [Special] Laura x Helm - To dream of hungry horsies pg.1 overdue yumyums for gud friend @FreckledDoggie (so overdue thtâ€¦	35.0	True	full
1275616	1275616	605aa63a4898ce0038d9d405	2021-03-24 02:38:45	[]	[]	Tue Mar 09 18:27:38 +0000 2021	[]	[{"url":"https://t.co/ho1JtDscwV","expanded_url":"https://twitter.com/NikolovScience/status/1347663950255542272?s=20","display_url":"twitter.com/NikolovScienceâ€¦","indices":[154,177]}]	Here is the prediction made by 2 leading immunologists more than 3 months ago about COVID mRNA vaccines having the potential to cause female infertility: https://t.co/ho1JtDscwV	25427.0	RT @NikolovScience: Here is the prediction made by 2 leading immunologists more than 3 months ago about COVID mRNA vaccines having the poteâ€¦	4771.0	True	full
1275617	1275617	605aa63b4898ce0038d9d435	2021-03-24 02:38:46	[]	[]	Wed Mar 24 02:28:33 +0000 2021	[{"text":"MeToo","indices":[99,105]}]	[{"url":"https://t.co/XvZnVc6I7X","expanded_url":"https://dailycaller.com/2021/03/23/kamala-harris-bill-clinton-covid-19-empowering-women/","display_url":"dailycaller.com/2021/03/23/kamâ€¦","indices":[118,141]}]	Kamala Harris To Host Event On Empowering Women With Bill Clinton Despite Epstein Associations And #MeToo Accusations https://t.co/XvZnVc6I7X	749095.0	RT @DailyCaller: Kamala Harris To Host Event On Empowering Women With Bill Clinton Despite Epstein Associations And #MeToo Accusations httpâ€¦	28.0	True	full
1275618	1275618	605aa63b4898ce0038d9d441	2021-03-24 02:38:45	[]	[{"url":"https://t.co/bZ9f4Ha3aP","expanded_url":"https://bit.ly/3fcN346","display_url":"bit.ly/3fcN346","indices":[98,121]}]		[]	[]			Caridad Vela presentÃ³ su renuncia por motivos de salud. Hace tres semanas se contagiÃ³ de covid-19.â€¦ https://t.co/CTIVaAGEm3	58225.0	True	full
1275619	1275619	605aa63b4898ce0038d9d445	2021-03-24 02:38:46	[]	[]	Wed Mar 24 00:56:41 +0000 2021	[]	[{"url":"https://t.co/okXMXtvNoZ","expanded_url":"https://www.nbcnews.com/news/us-news/national-guardsmen-transporting-covid-19-vaccines-held-gunpoint-texas-n1261814","display_url":"nbcnews.com/news/us-news/nâ€¦","indices":[238,261]}]	National Guardsmen transporting Covid-19 vaccines through Texas were held at gunpoint by an Arizona man who erroneously identified himself as a detective and demanded to search their vans. He had a loaded pistol and two loaded magazines. https://t.co/okXMXtvNoZ	520113.0	RT @shannonrwatts: National Guardsmen transporting Covid-19 vaccines through Texas were held at gunpoint by an Arizona man who erroneouslyâ€¦	328.0	True	full
1275620	1275620	605aa63b4898ce0038d9d44b	2021-03-24 02:38:46	[]	[]	Wed Mar 24 02:27:04 +0000 2021	[]	[{"url":"https://t.co/WSVDc2tEbO","expanded_url":"https://nbcnews.to/3lNWjx4","display_url":"nbcnews.to/3lNWjx4","indices":[176,199]}]	Northwestern Medicine reports that 85% of non-hospitalized Covid-19 long-haulers suffer persistent neurological issues, including brain fog, headache and numbness or tingling. https://t.co/WSVDc2tEbO	8409701.0	RT @NBCNews: Northwestern Medicine reports that 85% of non-hospitalized Covid-19 long-haulers suffer persistent neurological issues, includâ€¦	104.0	True	full
1275621	1275621	605aa63b4898ce0038d9d46b	2021-03-24 02:38:46	[{"text":"CryptoNews","indices":[0,11]},{"text":"LCX","indices":[202,206]},{"text":"uniswap","indices":[207,215]},{"text":"DeFi","indices":[216,221]},{"text":"LatokenApp","indices":[222,233]}]	[{"url":"https://t.co/uFxyRaZJhg","expanded_url":"https://t.me/latoken_airdrops_bot?start=6nj2b3a7-airdrop_LCX-source_twp72","display_url":"t.me/latoken_airdroâ€¦","indices":[178,201]}]		[]	[]			#CryptoNews: LATOKEN has added $LCX token on its exchange. An airdrop worth 200K (~$20k) tokens are also underway.â€¦ https://t.co/npHg79YVpG	7.0	True	full
1275622	1275622	605aa63c4898ce0038d9d483	2021-03-24 02:38:46	[]	[]	Tue Mar 23 19:27:19 +0000 2021	[{"text":"COVID19","indices":[237,245]}]	[{"url":"https://t.co/HCLRRM5K2S","expanded_url":"http://www.xvcenso.gob.ve","display_url":"xvcenso.gob.ve","indices":[99,122]}]	Â¿Te enteraste? El @INEVenezuela realiza el nuevo censo nacional a travÃ©s de su plataforma digital https://t.co/HCLRRM5K2S para que puedas autoempadronarte desde la comodidad de tu hogar y sobre todo para protegerte de contraer el virus #COVID19 Â¡RegÃ­strate ahora! https://t.co/4xMJo5p7kY	55132.0	RT @CNTI_VE: Â¿Te enteraste? El @INEVenezuela realiza el nuevo censo nacional a travÃ©s de su plataforma digital https://t.co/HCLRRM5K2S parâ€¦	1496.0	True	full
1275623	1275623	605aa63c4898ce0038d9d487	2021-03-24 02:38:46	[]	[]	Wed Mar 24 00:29:42 +0000 2021	[{"text":"Mars","indices":[0,5]},{"text":"ingenuity","indices":[17,27]}]	[{"url":"https://t.co/vkotQtYGjx","expanded_url":"https://www.nasa.gov/press-release/nasa-ingenuity-mars-helicopter-prepares-for-first-flight","display_url":"nasa.gov/press-release/â€¦","indices":[175,198]}]	#Mars helicopter #ingenuity is being prepared for its initial flight. Date unknown but targeted for before April 8th. Everyone keep your eye on this ... I'd hate to miss it. https://t.co/vkotQtYGjx	105699.0	RT @JohnRMoffitt: #Mars helicopter #ingenuity is being prepared for its initial flight. Date unknown but targeted for before April 8th. Eveâ€¦	3193.0	True	full
1275624	1275624	605aa63c4898ce0038d9d48b	2021-03-24 02:38:46	[]	[{"url":"https://t.co/ajN7830mem","expanded_url":"https://miservicemanager.mi.com/customer.html","display_url":"miservicemanager.mi.com/customer.html","indices":[235,258]}]		[]	[]			@_KeshavShinde you to take an appointment in advance as per the availability of slots in your PIN code and visit thâ€¦ https://t.co/b9zBS9Lda4	199830.0	True	full
1275625	1275625	605aa63c4898ce0038d9d4a1	2021-03-24 02:38:47	[]	[]	Tue Mar 23 23:13:30 +0000 2021	[{"text":"EnVideo","indices":[0,8]},{"text":"ActivosContraElVirus","indices":[112,133]}]	[{"url":"https://t.co/4HmIuT3eP4","expanded_url":"https://www.dailymotion.com/video/x8057zu","display_url":"dailymotion.com/video/x8057zu","indices":[136,159]}]	#EnVideoðŸ“¹| Activan laboratorio mÃ³vil de BiologÃ­a Molecular para la detecciÃ³n del COVID-19 en el estado BolÃ­var #ActivosContraElVirus https://t.co/4HmIuT3eP4	1816311.0	RT @VTVcanal8: #EnVideoðŸ“¹| Activan laboratorio mÃ³vil de BiologÃ­a Molecular para la detecciÃ³n del COVID-19 en el estado BolÃ­var #ActivosContâ€¦	77.0	True	full
1275626	1275626	605aa63c4898ce0038d9d4a9	2021-03-24 02:38:47	[]	[]	Wed Mar 24 02:36:34 +0000 2021	[]	[{"url":"https://t.co/2OrvdoMMEN","expanded_url":"https://wtop.com/local/2021/02/dc-area-carjackings-rise-due-to-lifestyle-changes-precipitated-by-coronavirus/","display_url":"wtop.com/local/2021/02/â€¦","indices":[148,171]},{"url":"https://t.co/zW485BZ47Y","expanded_url":"https://twitter.com/shomaristone/status/1374527009846554630","display_url":"twitter.com/shomaristone/sâ€¦","indices":[172,195…	Car jackings are up 143% in DC since the start of the pandemic. Getting absurd now. Most suspects are teens, another consequence of closed schools. https://t.co/2OrvdoMMEN https://t.co/zW485BZ47Y	264905.0	RT @LukeRussert: Car jackings are up 143% in DC since the start of the pandemic. Getting absurd now. Most suspects are teens, another conseâ€¦	24.0	True	full
1275627	1275627	605aa63c4898ce0038d9d4af	2021-03-24 02:38:47	[]	[{"url":"https://t.co/e5u2as9OlM","expanded_url":"https://twitter.com/Paul_Koshy/status/1374541869334421506?s=19","display_url":"twitter.com/Paul_Koshy/staâ€¦","indices":[215,238]}]		[]	[]			@batrasanjiv Inviting you to read this article that I wrote on my blogsite. This is an attempt to track the evolutâ€¦ https://t.co/KdCdaPjBOH	1067.0	True	full
1275628	1275628	605aa63c4898ce0038d9d4bf	2021-03-24 02:38:47	[]	[]	Tue Mar 23 23:51:42 +0000 2021	[]	[{"url":"https://t.co/AIKXlZaRAN","expanded_url":"https://bit.ly/3tPxWSa","display_url":"bit.ly/3tPxWSa","indices":[249,272]}]	Waste Management Inc. was hit with a RICO class action today by former employees who say it hired them, knowing they were undocumented immigrants who could not legally work in the U.S. Its managers even helped them get false SSNs. @CourthouseNews https://t.co/AIKXlZaRAN	817.0	RT @cam_langford: Waste Management Inc. was hit with a RICO class action today by former employees who say it hired them, knowing they wereâ€¦	25.0	True	full
1275629	1275629	605aa63c4898ce0038d9d4cd	2021-03-24 02:38:47	[]	[]	Mon Mar 22 20:29:06 +0000 2021	[]	[{"url":"https://t.co/tzEGEZpR9z","expanded_url":"https://theexpose.uk/2021/03/20/frightening-7th-update-on-adverse-reactions-to-covid-vaccine-released-by-uk-government/","display_url":"theexpose.uk/2021/03/20/friâ€¦","indices":[250,273]}]	BREAKING - Adverse Reactions to Covid Jabs now include 3787 blood disorders, 3426 heart disorders, 36,356 intestinal disorders and a shocking 68,797 nervous system disorders including brain damage and stroke according to OFFICIAL GOVERNMENT DATA!... https://t.co/tzEGEZpR9z	6604.0	RT @thedaily_expose: BREAKING - Adverse Reactions to Covid Jabs now include 3787 blood disorders, 3426 heart disorders, 36,356 intestinal dâ€¦	722.0	True	full
1275630	1275630	605aa63c4898ce0038d9d4cf	2021-03-24 02:38:47	[]	[]	Wed Mar 24 02:27:02 +0000 2021	[{"text":"EnVideo","indices":[0,8]},{"text":"ActivosContraElVirus","indices":[111,132]}]	[{"url":"https://t.co/2uZgRb2vtf","expanded_url":"https://www.dailymotion.com/video/x805bme","display_url":"dailymotion.com/video/x805bme","indices":[134,157]}]	#EnVideo ðŸ“¹ | Gobierno de Caracas desplegÃ³ Ruta de Perifoneo DarÃ­o Vivas en El Valle para combatir la COVID-19 #ActivosContraElVirus https://t.co/2uZgRb2vtf	1816311.0	RT @VTVcanal8: #EnVideo ðŸ“¹ | Gobierno de Caracas desplegÃ³ Ruta de Perifoneo DarÃ­o Vivas en El Valle para combatir la COVID-19 #ActivosContrâ€¦	304.0	True	full
1275631	1275631	605aa63d4898ce0038d9d4dd	2021-03-24 02:38:47	[]	[]	Tue Mar 23 23:47:09 +0000 2021	[]	[{"url":"https://t.co/iIqeACYaQP","expanded_url":"https://www.twitch.tv/losirreverentes","display_url":"twitch.tv/losirreverentes","indices":[234,257]}]	Los Irreverentes tendremos el gusto de platicar maÃ±ana con el periodista con muchos aÃ±os de trayectoria en cancha CÃ©sar MartÃ­nez (@cesarmartinezmx). Hagan sus comentarios y/o preguntas y con gusto las estaremos platicando. ðŸ•˜ 21:00 https://t.co/iIqeACYaQP https://t.co/Llu9uwLS9e	1078.0	RT @Irreverentes_MX: Los Irreverentes tendremos el gusto de platicar maÃ±ana con el periodista con muchos aÃ±os de trayectoria en cancha CÃ©saâ€¦	4879.0	True	full
1275632	1275632	605aa63d4898ce0038d9d4e9	2021-03-24 02:38:48	[]	[]	Tue Mar 23 07:30:23 +0000 2021	[]	[{"url":"https://t.co/SvA5mWDp2U","expanded_url":"https://www.theguardian.com/politics/2021/mar/23/covid-travel-rules-will-include-stanley-johnson-loophole-for-second-homes?utm_source=dlvr.it&utm_medium=twitter","display_url":"theguardian.com/politics/2021/â€¦","indices":[228,251]}]	So we are all banned from travelling overseas to go on holiday...apart from those who have second homes overseas. The rich will continue to use the world as their playground while the plebs remain locked up at home in the UK. https://t.co/SvA5mWDp2U	170882.0	RT @JamesMelville: So we are all banned from travelling overseas to go on holiday...apart from those who have second homes overseas. The riâ€¦	45.0	True	full
1275633	1275633	605aa63d4898ce0038d9d503	2021-03-24 02:38:48	[]	[]	Wed Mar 24 00:30:56 +0000 2021	[]	[{"url":"https://t.co/82Z9JE2ENx","expanded_url":"https://femicidesmex.carrd.co/","display_url":"femicidesmex.carrd.co","indices":[157,180]}]	if you find any threads/carrds/tweets with information and petitions related to this issues please share them its important to get the most attention we can https://t.co/82Z9JE2ENx	752.0	RT @iBEL0VD: if you find any threads/carrds/tweets with information and petitions related to this issues please share them its important toâ€¦	11.0	True	full
1275634	1275634	605aa63d4898ce0038d9d515	2021-03-24 02:38:48	[]	[]	Wed Mar 24 00:19:35 +0000 2021	[{"text":"Pierluisi","indices":[237,247]},{"text":"MOG","indices":[249,253]}]	[{"url":"https://t.co/K4qblfOEmA","expanded_url":"https://www.nbcnews.com/news/latino/puerto-rico-gets-900m-education-funds-previously-restricted-trump-admi-rcna405","display_url":"nbcnews.com/news/latino/puâ€¦","indices":[255,278]}]	Puerto Rico gets over $900M in education funds previously restricted by Trump admin "Our students have endured a lot, since the hurricanes from 2017 to earthquakes and the Covid-19 pandemic, and they deserve to go back to normal," Gov. #Pierluisi #MOG https://t.co/K4qblfOEmA	49285.0	RT @mog7546: Puerto Rico gets over $900M in education funds previously restricted by Trump admin "Our students have endured a lot, since tâ€¦	18.0	True	full
1275635	1275635	605aa63e4898ce0038d9d531	2021-03-24 02:38:48	[]	[]	Wed Mar 24 01:39:47 +0000 2021	[]	[{"url":"https://t.co/gRX1fGFEzj","expanded_url":"http://HealthCare.gov","display_url":"HealthCare.gov","indices":[209,232]}]	When we opened a special enrollment period for health insurance in February, over 200,000 Americans gained coverage in the first two weeks. Today, weâ€™re extending the enrollment period to August 15. Head to https://t.co/gRX1fGFEzj to find a plan that works best for you. https://t.co/Xv4Or7PsYu	9380383.0	RT @POTUS: When we opened a special enrollment period for health insurance in February, over 200,000 Americans gained coverage in the firstâ€¦	285.0	True	full
1275636	1275636	605aa63e4898ce0038d9d53f	2021-03-24 02:38:48	[]	[]	Tue Mar 23 20:31:07 +0000 2021	[]	[{"url":"https://t.co/gcEta88CEV","expanded_url":"http://ow.ly/LnIY30rBNY4","display_url":"ow.ly/LnIY30rBNY4","indices":[133,156]}]	4T acorrala a Cabeza de Vaca; en carpeta de investigaciÃ³n sus hermanos, esposa, madre y suegro estÃ¡n imputados por red de corrupciÃ³n https://t.co/gcEta88CEV	148215.0	RT @Revolucion3_0: 4T acorrala a Cabeza de Vaca; en carpeta de investigaciÃ³n sus hermanos, esposa, madre y suegro estÃ¡n imputados por red dâ€¦	4964.0	True	full
1275637	1275637	605aa63e4898ce0038d9d545	2021-03-24 02:38:48	[]	[]	Wed Mar 24 02:36:03 +0000 2021	[{"text":"frontlinepbs","indices":[232,245]}]	[{"url":"https://t.co/7M2cUAzjcX","expanded_url":"https://to.pbs.org/3kckTGI","display_url":"to.pbs.org/3kckTGI","indices":[246,269]}]	Marvinâ€™s wife â€” COVID-positive and in a coma â€” had just given birth. When the hospital called him to pick up his newborn, he worried he had COVID, too, and might infect the baby: â€œI wouldâ€™ve turned into my sonâ€™s assassin,â€� he says. #frontlinepbs https://t.co/7M2cUAzjcX	340817.0	RT @frontlinepbs: Marvinâ€™s wife â€” COVID-positive and in a coma â€” had just given birth. When the hospital called him to pick up his newborn,â€¦	5547.0	True	full
1275638	1275638	605aa63e4898ce0038d9d557	2021-03-24 02:38:49	[]	[]	Wed Mar 24 02:24:09 +0000 2021	[{"text":"VANPOLI","indices":[57,65]},{"text":"UBI","indices":[66,70]},{"text":"YVR","indices":[71,75]},{"text":"DTES","indices":[76,81]},{"text":"BCPOLI","indices":[82,89]},{"text":"CDNPOLI","indices":[90,98]},{"text":"BIDENism","indices":[99,108]},{"text":"PUTINism","indices":[109,118]},{"text":"XiJinpingism","indices":[119,132]},{"text":"COVID19SUPERWAVE","indices":[133,150]},{"text":"TOKYO","…	[{"url":"https://t.co/P3lfy4ZQh3","expanded_url":"https://www.youtube.com/watch?v=uXZistami3c","display_url":"youtube.com/watch?v=uXZistâ€¦","indices":[251,274]}]	âˆžá´´á´°vê™°âŠ•PAY ATTN:4TH WAVE/PLAGUE COVID COMING SUBMIT OR..âŠ• #VANPOLI #UBI #YVR #DTES #BCPOLI #CDNPOLI #BIDENism #PUTINism #XiJinpingism #COVID19SUPERWAVE #TOKYO #DELHI #UN #ECB #BERLIN #PARIS #AI #FINTECH #IOT #AR #VR #IT #LSE #BOTS #ANoN #FOREX #ML #DL https://t.co/P3lfy4ZQh3	462.0	RT @homelessdave0: âˆžá´´á´°vê™°âŠ•PAY ATTN:4TH WAVE/PLAGUE COVID COMING SUBMIT OR..âŠ• #VANPOLI #UBI #YVR #DTES #BCPOLI #CDNPOLI #BIDENism #PUTINism #â€¦	38.0	True	full
1275639	1275639	605aa63e4898ce0038d9d57b	2021-03-24 02:38:49	[]	[]	Tue Mar 23 20:12:03 +0000 2021	[{"text":"SolarWindsOrion","indices":[163,179]}]	[{"url":"https://t.co/0dG0KOT9KX","expanded_url":"http://go.usa.gov/xsAa3","display_url":"go.usa.gov/xsAa3","indices":[226,249]}]	ðŸ“Š @CISAgov released a reference chart as part of its continued efforts to help network defenders detect threat actor activity in their environments related to the #SolarWindsOrion &amp; Active Directory/M365 compromise. Visit https://t.co/0dG0KOT9KX to review the information. https://t.co/yXn8byfzQ3	157747.0	RT @USCERT_gov: ðŸ“Š @CISAgov released a reference chart as part of its continued efforts to help network defenders detect threat actor activiâ€¦	622.0	True	full
1275640	1275640	605aa63f4898ce0038d9d595	2021-03-24 02:38:49	[]	[]	Wed Mar 24 01:45:00 +0000 2021	[]	[{"url":"https://t.co/Z1ZSzQNxNn","expanded_url":"http://HealthCare.gov","display_url":"HealthCare.gov","indices":[133,156]}]	Big news: President Biden just announced weâ€™re extending the special enrollment period for health insurance until August 15. Head to https://t.co/Z1ZSzQNxNn to get covered.	5029838.0	RT @WhiteHouse: Big news: President Biden just announced weâ€™re extending the special enrollment period for health insurance until August 15â€¦	382.0	True	full
1275641	1275641	605aa63f4898ce0038d9d59f	2021-03-24 02:38:50	[]	[]	Tue Mar 23 21:31:25 +0000 2021	[]	[{"url":"https://t.co/JFsCQ1Mral","expanded_url":"https://elpais.com/sociedad/2021-03-21/la-aventura-de-caminar-solas.html","display_url":"elpais.com/sociedad/2021-â€¦","indices":[255,278]}]	Cuando les decimos a nuestras hermanas, amigas, madres e hijas que avisen si llegaron bien, en realidad lo que queremos decir es que nos cuenten si siguen vivas. Vean esto: mujeres de diversos paÃ­ses revelan sus fÃ³rmulas para ir seguras por las calles ðŸ’” https://t.co/JFsCQ1Mral	470426.0	RT @AngelicaLozanoC: Cuando les decimos a nuestras hermanas, amigas, madres e hijas que avisen si llegaron bien, en realidad lo que queremoâ€¦	329.0	True	full
1275642	1275642	605aa63f4898ce0038d9d5a1	2021-03-24 02:38:50	[]	[]	Wed Mar 24 02:25:43 +0000 2021	[{"text":"JUNGWON","indices":[13,21]},{"text":"ENHYPEN_JUNGWON","indices":[161,177]},{"text":"ì—”í•˜ì�´í”ˆ_ì •ì›�","indices":[178,186]},{"text":"ì •ì›�","indices":[187,190]}]	[{"url":"https://t.co/dTrImPvkcu","expanded_url":"https://www.nehannn.com/artist-detail/859.html","display_url":"nehannn.com/artist-detail/â€¦","indices":[136,159]}]	[NEHAN] Vote #JUNGWON for the K-POP Idol Popularity Category Rank: 19 Letâ€™s aim for TOP 15! Tap the HEART â�¤ï¸� to cast your VOTE! ðŸ”— https://t.co/dTrImPvkcu #ENHYPEN_JUNGWON #ì—”í•˜ì�´í”ˆ_ì •ì›� #ì •ì›� @ENHYPEN_members @ENHYPEN https://t.co/jhVm4gQfLJ	7066.0	RT @JUNGWONGLOBAL: [NEHAN] Vote #JUNGWON for the K-POP Idol Popularity Category Rank: 19 Letâ€™s aim for TOP 15! Tap the HEART â�¤ï¸� to casâ€¦	141.0	True	full
1275643	1275643	605aa63f4898ce0038d9d5ad	2021-03-24 02:38:50	[]	[]	Tue Mar 23 22:00:01 +0000 2021	[{"text":"Colombia","indices":[27,36]},{"text":"coronavirus","indices":[74,86]},{"text":"SudÃ¡frica","indices":[162,172]}]	[{"url":"https://t.co/sYEUqBy5zg","expanded_url":"https://p.dw.com/p/3r1I7","display_url":"p.dw.com/p/3r1I7","indices":[208,231]}]	Con mÃ¡s de 62.000 muertos, #Colombia se vio especialmente afectada por el #coronavirus. Ahora, el paÃ­s estÃ¡ gastando mucho para financiar suficientes vacunas. En #SudÃ¡frica, la situaciÃ³n es igualmente tensa. https://t.co/sYEUqBy5zg (ct)	905797.0	RT @dw_espanol: Con mÃ¡s de 62.000 muertos, #Colombia se vio especialmente afectada por el #coronavirus. Ahora, el paÃ­s estÃ¡ gastando muchoâ€¦	1856.0	True	full
1275644	1275644	605aa63f4898ce0038d9d5b3	2021-03-24 02:38:50	[]	[]	Wed Mar 24 02:24:09 +0000 2021	[{"text":"VANPOLI","indices":[57,65]},{"text":"UBI","indices":[66,70]},{"text":"YVR","indices":[71,75]},{"text":"DTES","indices":[76,81]},{"text":"BCPOLI","indices":[82,89]},{"text":"CDNPOLI","indices":[90,98]},{"text":"BIDENism","indices":[99,108]},{"text":"PUTINism","indices":[109,118]},{"text":"XiJinpingism","indices":[119,132]},{"text":"COVID19SUPERWAVE","indices":[133,150]},{"text":"TOKYO","…	[{"url":"https://t.co/P3lfy4ZQh3","expanded_url":"https://www.youtube.com/watch?v=uXZistami3c","display_url":"youtube.com/watch?v=uXZistâ€¦","indices":[251,274]}]	âˆžá´´á´°vê™°âŠ•PAY ATTN:4TH WAVE/PLAGUE COVID COMING SUBMIT OR..âŠ• #VANPOLI #UBI #YVR #DTES #BCPOLI #CDNPOLI #BIDENism #PUTINism #XiJinpingism #COVID19SUPERWAVE #TOKYO #DELHI #UN #ECB #BERLIN #PARIS #AI #FINTECH #IOT #AR #VR #IT #LSE #BOTS #ANoN #FOREX #ML #DL https://t.co/P3lfy4ZQh3	462.0	RT @homelessdave0: âˆžá´´á´°vê™°âŠ•PAY ATTN:4TH WAVE/PLAGUE COVID COMING SUBMIT OR..âŠ• #VANPOLI #UBI #YVR #DTES #BCPOLI #CDNPOLI #BIDENism #PUTINism #â€¦	62.0	True	full
1275645	1275645	605aa63f4898ce0038d9d5b5	2021-03-24 02:38:50	[]	[]	Wed Mar 24 02:31:19 +0000 2021	[]	[{"url":"https://t.co/uHbXCA9dM9","expanded_url":"https://kingchoice.me/topic-hot-50-world-songs-march-2021-1265.html","display_url":"kingchoice.me/topic-hot-50-wâ€¦","indices":[134,157]}]	â€” ARMY, vayan a dejar sus votos por Abyss, Dynamite, LGO y BBE. Se vota cada hora, pueden intercalar sus votos (son 2 votos a favor) ðŸ”—https://t.co/uHbXCA9dM9	33003.0	RT @vminchair: â€” ARMY, vayan a dejar sus votos por Abyss, Dynamite, LGO y BBE. Se vota cada hora, pueden intercalar sus votos (son 2 votosâ€¦	573.0	True	full
1275646	1275646	605aa63f4898ce0038d9d5cd	2021-03-24 02:38:50	[]	[]	Tue Mar 23 03:33:02 +0000 2021	[{"text":"BLACKPINK","indices":[202,212]},{"text":"JENNIE","indices":[213,220]},{"text":"ë¸”ëž™í•‘í�¬","indices":[221,226]},{"text":"ì œë‹ˆ","indices":[227,230]}]	[{"url":"https://t.co/BZKcx3W0Fq","expanded_url":"http://naver.me/xv0tTTi1","display_url":"naver.me/xv0tTTi1","indices":[161,184]}]	ðŸ“ŒINFO 210322 El representante de Lotte Chilsung Beverage anunciÃ³ hoy que "por primera vez, las cuotas de mercado del soju se han recuperado hasta el 14-15%" â–¶ï¸�https://t.co/BZKcx3W0Fq Cr. Newsjennie_ #BLACKPINK #JENNIE #ë¸”ëž™í•‘í�¬ #ì œë‹ˆ @BLACKPINK https://t.co/CQGWT8Ui21	642.0	RT @JenniePeruBP: ðŸ“ŒINFO 210322 El representante de Lotte Chilsung Beverage anunciÃ³ hoy que "por primera vez, las cuotas de mercado del sojâ€¦	110.0	True	full
1275647	1275647	605aa6404898ce0038d9d5f3	2021-03-24 02:38:50	[]	[]	Tue Mar 23 00:14:40 +0000 2021	[]	[{"url":"https://t.co/7eQkaWogtF","expanded_url":"http://toi.in/4eqCia43/a24gk","display_url":"toi.in/4eqCia43/a24gk","indices":[248,271]}]	Rashmi Samant was so traumatised when she got back to India after a torrent of online abuse at Oxford that she was hospitalised. She is now in India doing her masters online and missing out on the real Oxford experience she had paid thousands for. https://t.co/7eQkaWogtF	13559.0	RT @naomi2009: Rashmi Samant was so traumatised when she got back to India after a torrent of online abuse at Oxford that she was hospitaliâ€¦	1220.0	True	full
1275648	1275648	605aa6404898ce0038d9d601	2021-03-24 02:38:50	[]	[]	Tue Mar 23 20:47:14 +0000 2021	[{"text":"Difunde","indices":[166,174]}]	[{"url":"https://t.co/WYX7eGLL4F","expanded_url":"https://www.gofundme.com/f/ayudemos-al-profesor-jose-correa?utm_source=twitter&utm_medium=social&utm_campaign=p_cp+share-sheet","display_url":"gofundme.com/f/ayudemos-al-â€¦","indices":[211,234]}]	Ã‰l fue mi profesor en El PeÃ±Ã³n, Caracas, tiene Covid-19 y necesita colaboraciÃ³n para cubrir los gastos y tratamiento!! Les pido ayuda, una vez mÃ¡s!!! ðŸ™�ðŸ�» Gracias!!! #Difunde Ayudemos al Profesor Jose Correa! https://t.co/WYX7eGLL4F	5360.0	RT @Mazzeitica: Ã‰l fue mi profesor en El PeÃ±Ã³n, Caracas, tiene Covid-19 y necesita colaboraciÃ³n para cubrir los gastos y tratamiento!! Lesâ€¦	158.0	True	full
1275649	1275649	605aa6404898ce0038d9d607	2021-03-24 02:38:50	[]	[]	Tue Mar 23 18:33:02 +0000 2021	[]	[{"url":"https://t.co/BTQeSyE3n7","expanded_url":"https://www.youtube.com/watch?v=rgMP8hW_IOM","display_url":"youtube.com/watch?v=rgMP8hâ€¦","indices":[170,193]}]	@JaniceW78256134 The flu jab is the primer, worth watching Dr Sherry Tenpenny vid on how flu vacs are made (which often contain a type of coronavirus, common in chicken) https://t.co/BTQeSyE3n7	686.0	RT @sonny8s: @JaniceW78256134 The flu jab is the primer, worth watching Dr Sherry Tenpenny vid on how flu vacs are made (which often contaiâ€¦	204.0	True	full
1275650	1275650	605aa6404898ce0038d9d617	2021-03-24 02:38:51	[]	[]	Tue Mar 23 00:32:37 +0000 2021	[]	[{"url":"https://t.co/G3OX7HtY7n","expanded_url":"https://www.nytimes.com/2021/03/06/world/americas/brazil-covid-bolsonaro-nasal-spray.html","display_url":"nytimes.com/2021/03/06/worâ€¦","indices":[233,256]}]	again, why are people not helping? i have no clue. "On Friday, officials at the World Health Organization called the surge of cases in Brazil deeply troubling and warned that it could wreak havoc well beyond the countryâ€™s borders." https://t.co/G3OX7HtY7n	8104.0	RT @wwxwashere: again, why are people not helping? i have no clue. "On Friday, officials at the World Health Organization called the surgeâ€¦	474.0	True	full
1275651	1275651	605aa6404898ce0038d9d627	2021-03-24 02:38:51	[]	[]	Wed Mar 24 02:15:58 +0000 2021	[{"text":"WorldTuberculosisDay","indices":[215,236]}]	[{"url":"https://t.co/l0DWh27DBO","expanded_url":"https://www.derasachasauda.org/meditation-get-rid-of-stress-anxiety/","display_url":"derasachasauda.org/meditation-getâ€¦","indices":[237,260]}]	The main cause of severe disease, tuberculosis, is unchecked consumption of alcoholic beverages and tobacco. For faster recovery, practice Pranayama &amp; its deep breathing exercises to cure tuberculosis of lungs. #WorldTuberculosisDay https://t.co/l0DWh27DBO	1255.0	RT @Guri03733: The main cause of severe disease, tuberculosis, is unchecked consumption of alcoholic beverages and tobacco. For faster recoâ€¦	952.0	True	full
1275652	1275652	605aa6404898ce0038d9d62d	2021-03-24 02:38:51	[]	[]	Wed Mar 24 01:11:12 +0000 2021	[{"text":"COVID19","indices":[105,113]}]	[{"url":"https://t.co/DVwwOrproo","expanded_url":"http://bit.ly/CovidUYRestriccion","display_url":"bit.ly/CovidUYRestricâ€¦","indices":[249,272]}]	ðŸ“¢âš El gobierno da un paso atrÃ¡s y dispone reducir la movilidad por tres semanas âž¡ El aumento de casos de #COVID19 obligÃ³ a Lacalle Pou a seguir los consejos de cientÃ­ficos y mÃ©dicos. Las clases presenciales tambiÃ©n se postergan hasta el 12 de abril https://t.co/DVwwOrproo https://t.co/NKJlgtyaMB	10670.0	RT @sudestada_uy: ðŸ“¢âš El gobierno da un paso atrÃ¡s y dispone reducir la movilidad por tres semanas âž¡ El aumento de casos de #COVID19 obligÃ³â€¦	10670.0	True	full
1275653	1275653	605aa6414898ce0038d9d635	2021-03-24 02:38:51	[]	[{"url":"https://t.co/SY7mSRUbfR","expanded_url":"https://music.youtube.com/watch?v=i3ASIYixqUI&feature=share","display_url":"music.youtube.com/watch?v=i3ASIYâ€¦","indices":[191,214]}]		[]	[]			Para las vÃ­ctimas de la pandemia... Siempre que la escucho me acuerdo del palacio de hielo y los fÃ©retros.... Ahoraâ€¦ https://t.co/mzaVkCDFBU	12.0	True	full
1275654	1275654	605aa6414898ce0038d9d637	2021-03-24 02:38:51	[]	[{"url":"https://t.co/GoF4taaG8n","expanded_url":"https://www.amazon.com/dp/B08W8DGK3X?tag=leblorstoftimes-20&smid=ATVPDKIKX0DER","display_url":"amazon.com/dp/B08W8DGK3X?â€¦","indices":[187,210]}]		[]	[]			Amazon [$499.99]: ZOTAC Gaming GeForce RTX 3060 Twin Edge OC 12GB GDDR6 192-bit 15 Gbps PCIE 4.0 Gaming Graphics Caâ€¦ https://t.co/Ac3NIMnkaT	12043.0	True	full
1275655	1275655	605aa6414898ce0038d9d63d	2021-03-24 02:38:51	[]	[]	Wed Mar 24 00:55:39 +0000 2021	[]	[{"url":"https://t.co/6YGWkuqo7K","expanded_url":"http://cbc.ca/1.5961417","display_url":"cbc.ca/1.5961417","indices":[166,189]}]	Thousands of Toronto hospital staff are skipping COVID-19 shots, memo reveals. Email sent to encourage vaccine uptake among workers at the University Health Network. https://t.co/6YGWkuqo7K	1357409.0	RT @CBCAlerts: Thousands of Toronto hospital staff are skipping COVID-19 shots, memo reveals. Email sent to encourage vaccine uptake amongâ€¦	31.0	True	full
1275656	1275656	605aa6414898ce0038d9d65d	2021-03-24 02:38:52	[]	[]	Wed Mar 24 01:08:46 +0000 2021	[{"text":"Jobkeeper","indices":[173,183]},{"text":"auspolitics","indices":[184,196]},{"text":"coronavirus","indices":[197,209]},{"text":"covid","indices":[210,216]},{"text":"covid19","indices":[217,225]}]	[{"url":"https://t.co/2yBdYrA5iQ","expanded_url":"https://www.theage.com.au/business/companies/premier-holds-on-to-jobkeeper-after-almost-doubling-its-profits-20210324-p57di8.html?utm_medium=Social&utm_source=Twitter#Echobox=1616545955","display_url":"theage.com.au/business/compaâ€¦","indices":[227,250]}]	Billionaire Solomon Lewâ€™s retailing group Premier Investments will not hand back the almost $20 million it received in JobKeeper payments despite reporting a bumper profit. #Jobkeeper #auspolitics #coronavirus #covid #covid19 https://t.co/2yBdYrA5iQ	905287.0	RT @theage: Billionaire Solomon Lewâ€™s retailing group Premier Investments will not hand back the almost $20 million it received in JobKeepeâ€¦	186.0	True	full
1275657	1275657	605aa6414898ce0038d9d66b	2021-03-24 02:38:52	[]	[]	Wed Mar 17 19:35:56 +0000 2021	[]	[{"url":"https://t.co/l5InhiRSYy","expanded_url":"https://www.nytimes.com/2021/02/08/health/immune-thrombocytopenia-covid-vaccine-blood.html","display_url":"nytimes.com/2021/02/08/heaâ€¦","indices":[152,175]}]	"Ms. Legaspi, right, in a photo taken by her daughter that shows bruising and bleeding under the skin caused by the lack of platelets." After Covid jab https://t.co/l5InhiRSYy https://t.co/5XRSTzTIKT	32005.0	RT @robinmonotti: "Ms. Legaspi, right, in a photo taken by her daughter that shows bruising and bleeding under the skin caused by the lackâ€¦	166.0	True	full
1275658	1275658	605aa6414898ce0038d9d687	2021-03-24 02:38:52	[]	[]	Tue Mar 23 22:46:57 +0000 2021	[{"text":"PrensaBasura","indices":[225,238]}]	[{"url":"https://t.co/lsZQYkQUVd","expanded_url":"https://twitter.com/luisghernan/status/1374416804429230083","display_url":"twitter.com/luisghernan/stâ€¦","indices":[239,262]}]	Â¿QuiÃ©ren que ese pasquÃ­n se siga hundiendo? NO compren su versiÃ³n impresa y denle block aquÃ­ y en todas sus redes para jamÃ¡s compartir su informaciÃ³n ni dar RT por error. Si no tienen vergÃ¼enza, que les duela el bolsillo. #PrensaBasura https://t.co/lsZQYkQUVd	11653.0	RT @comsatori: Â¿QuiÃ©ren que ese pasquÃ­n se siga hundiendo? NO compren su versiÃ³n impresa y denle block aquÃ­ y en todas sus redes para jamÃ¡â€¦	4095.0	True	full
1275659	1275659	605aa6424898ce0038d9d6a9	2021-03-24 02:38:53	[]	[]	Sat Mar 20 15:30:05 +0000 2021	[{"text":"RaiseTheWage","indices":[80,93]},{"text":"FightFor15","indices":[94,105]},{"text":"UnionsForAll","indices":[106,119]}]	[{"url":"https://t.co/15VU6vwJXh","expanded_url":"https://www.nytimes.com/2021/03/18/business/economy/amazon-wages-alabama-union.html","display_url":"nytimes.com/2021/03/18/busâ€¦","indices":[121,144]}]	Workers are rising up for $15 AND a union. We won't compromise on our demands. #RaiseTheWage #FightFor15 #UnionsForAll https://t.co/15VU6vwJXh	103097.0	RT @SEIU: Workers are rising up for $15 AND a union. We won't compromise on our demands. #RaiseTheWage #FightFor15 #UnionsForAll https://â€¦	161.0	True	full
1275660	1275660	605aa6424898ce0038d9d6af	2021-03-24 02:38:53	[]	[]	Tue Mar 23 17:34:22 +0000 2021	[{"text":"cryptocurrency","indices":[153,168]},{"text":"Crypto","indices":[169,176]},{"text":"Bitcoin","indices":[177,185]},{"text":"BSC","indices":[187,191]},{"text":"BinanceSmartChain","indices":[192,210]},{"text":"Ethereum","indices":[211,220]},{"text":"ETH","indices":[221,225]},{"text":"Airdrop","indices":[226,234]},{"text":"bounty","indices":[235,242]},{"text":"ROK","indices":[243,247]},{"te…	[{"url":"https://t.co/YhvsOcfEbH","expanded_url":"https://t.me/AirdropStar/1123","display_url":"t.me/AirdropStar/11â€¦","indices":[128,151]}]	ðŸ’§Roku Network Airdrop ðŸ’§ ðŸ�† Task: âž• 15 ROK (~$5) ðŸ‘¨â€�ðŸ‘©â€�ðŸ‘§ Referral: âž• 3 ROK (~$1) ðŸ”› Airdrop Link &amp; Information: https://t.co/YhvsOcfEbH #cryptocurrency #Crypto #Bitcoin #BSC #BinanceSmartChain #Ethereum #ETH #Airdrop #bounty #ROK #RokuCoin #RokuNetwork	92234.0	RT @AirdropStario: ðŸ’§Roku Network Airdrop ðŸ’§ ðŸ�† Task: âž• 15 ROK (~$5) ðŸ‘¨â€�ðŸ‘©â€�ðŸ‘§ Referral: âž• 3 ROK (~$1) ðŸ”› Airdrop Link &amp; Informatiâ€¦	13.0	True	full
1275661	1275661	605aa6424898ce0038d9d6b1	2021-03-24 02:38:53	[]	[]	Tue Mar 23 19:40:00 +0000 2021	[{"text":"ActivosContraElVirus","indices":[109,130]}]	[{"url":"https://t.co/YafKU4Yr6H","expanded_url":"https://www.vtv.gob.ve/metro-caracas-jornada-desinfeccion/","display_url":"vtv.gob.ve/metro-caracas-â€¦","indices":[132,155]}]	Trabajadores del Metro de Caracas realizan jornada de desinfecciÃ³n para prevenir propagaciÃ³n de la COVID-19 #ActivosContraElVirus https://t.co/YafKU4Yr6H https://t.co/Y9NjngKhhu	1816237.0	RT @VTVcanal8: Trabajadores del Metro de Caracas realizan jornada de desinfecciÃ³n para prevenir propagaciÃ³n de la COVID-19 #ActivosContraEâ€¦	349.0	True	full
1275662	1275662	605aa6424898ce0038d9d6cd	2021-03-24 02:38:53	[]	[]	Wed Mar 24 01:04:28 +0000 2021	[]	[{"url":"https://t.co/OGUcohVwtc","expanded_url":"https://magazine.weverse.io/bridge/en/113","display_url":"magazine.weverse.io/bridge/en/113","indices":[86,109]}]	tomorrow x together's music have its own charm, shaping entirely different world â�¤ ðŸ”—:https://t.co/OGUcohVwtc @TXT_members @TXT_bighit https://t.co/KTd8XOM9mE	1046.0	RT @Aphrodi704: tomorrow x together's music have its own charm, shaping entirely different world â�¤ ðŸ”—:https://t.co/OGUcohVwtc @TXT_membersâ€¦	210.0	True	full
1275663	1275663	605aa6424898ce0038d9d6d7	2021-03-24 02:38:53	[]	[]	Wed Mar 24 02:27:44 +0000 2021	[{"text":"Mascotas","indices":[155,164]},{"text":"Felinos","indices":[165,173]},{"text":"Gatos","indices":[174,180]},{"text":"Epiritualidad","indices":[181,195]},{"text":"Kitty","indices":[196,202]},{"text":"CatShop","indices":[203,211]},{"text":"Amor","indices":[212,217]},{"text":"BienestarAnimal","indices":[218,234]},{"text":"Adopta","indices":[235,242]},{"text":"CatLovers","indices":[243,253]}…	[{"url":"https://t.co/TsLV3uLr6n","expanded_url":"https://yinyanggodspiritual.blogspot.com/2021/03/los-gatitos-nuestras-mascotas.html?m=1","display_url":"yinyanggodspiritual.blogspot.com/2021/03/los-gaâ€¦","indices":[130,153]}]	GatosðŸ�¡ðŸ�ˆðŸŒ² El poder Espiritual de los GatosðŸ�ˆâ˜¯ Amor Fiel de los Felinos Gatos con sus padres adoptivosðŸ�ˆðŸ‘¸ðŸ’• El Gato Es MÃ©dico ðŸ�ˆâš•ï¸� ðŸ‘‡ https://t.co/TsLV3uLr6n #Mascotas #Felinos #Gatos #Epiritualidad #Kitty #CatShop #Amor #BienestarAnimal #Adopta #CatLovers #Cats https://t.co/i6odvta7FK	1480.0	RT @YoSoyDiosJusto: GatosðŸ�¡ðŸ�ˆðŸŒ² El poder Espiritual de los GatosðŸ�ˆâ˜¯ Amor Fiel de los Felinos Gatos con sus padres adoptivosðŸ�ˆðŸ‘¸ðŸ’• El Gato Es MÃ©â€¦	1480.0	True	full
1275664	1275664	605aa6434898ce0038d9d6e1	2021-03-24 02:38:53	[]	[]	Tue Mar 23 23:29:21 +0000 2021	[]	[{"url":"https://t.co/L5MHvZTbUL","expanded_url":"https://twitter.com/ccadelago/status/1374492329097060359","display_url":"twitter.com/ccadelago/statâ€¦","indices":[145,168]}]	Here's Chauntae Davies, who has accused Epstein of raping her multiple times, massaging Bill Clinton after a flight on Epstein's Lolita Express. https://t.co/L5MHvZTbUL https://t.co/hrwTWsu2Jb	28284.0	RT @MaryMargOlohan: Here's Chauntae Davies, who has accused Epstein of raping her multiple times, massaging Bill Clinton after a flight onâ€¦	166.0	True	full
1275665	1275665	605aa6434898ce0038d9d6e5	2021-03-24 02:38:53	[]	[]	Tue Mar 23 19:25:25 +0000 2021	[]	[{"url":"https://t.co/QYeJxTopC6","expanded_url":"http://www.cnn.com/2021/03/23/politics/fact-check-cawthorn-veterans-homelessness-migrants-hotels/index.html","display_url":"cnn.com/2021/03/23/polâ€¦","indices":[253,276]}]	Madison Cawthorn claimed there are â€œzero dollarsâ€� going to homeless veterans. The government is spending more than $2 billion this fiscal year on veteran homelessness â€” and the pandemic bill Cawthorn opposed includes big additional funds. Fact check: https://t.co/QYeJxTopC6	1238433.0	RT @ddale8: Madison Cawthorn claimed there are â€œzero dollarsâ€� going to homeless veterans. The government is spending more than $2 billionâ€¦	48.0	True	full
1275666	1275666	605aa6434898ce0038d9d6f1	2021-03-24 02:38:53	[]	[{"url":"https://t.co/B5M6GjSTRL","expanded_url":"http://GetAloed.flp.com","display_url":"GetAloed.flp.com","indices":[149,172]}]		[]	[]			What's the scent of your favorite hand sanitizer? Mine is lemon and lavender. Smells so good! And makes your handsâ€¦ https://t.co/s046G2yQfa	65.0	True	full
1275667	1275667	605aa6434898ce0038d9d6fb	2021-03-24 02:38:53	[]	[]	Mon Mar 22 17:01:53 +0000 2021	[{"text":"COVID19","indices":[82,90]}]	[{"url":"https://t.co/H3RvB5E23q","expanded_url":"http://ow.ly/8zFT50DMYB9","display_url":"ow.ly/8zFT50DMYB9","indices":[218,241]}]	Did you participate in a higher-risk activity? Think you may have been exposed to #COVID19? âœ” Self-monitor for symptoms âœ” Stay home and away from others. âœ” Call your local public health authority for further direction https://t.co/H3RvB5E23q https://t.co/8xKogJdpVd	366758.0	RT @GovCanHealth: Did you participate in a higher-risk activity? Think you may have been exposed to #COVID19? âœ” Self-monitor for symptoms âœ”â€¦	3633.0	True	full
1275668	1275668	605aa6434898ce0038d9d709	2021-03-24 02:38:54	[]	[]	Wed Mar 24 01:45:00 +0000 2021	[]	[{"url":"https://t.co/Z1ZSzQNxNn","expanded_url":"http://HealthCare.gov","display_url":"HealthCare.gov","indices":[133,156]}]	Big news: President Biden just announced weâ€™re extending the special enrollment period for health insurance until August 15. Head to https://t.co/Z1ZSzQNxNn to get covered.	5029838.0	RT @WhiteHouse: Big news: President Biden just announced weâ€™re extending the special enrollment period for health insurance until August 15â€¦	157.0	True	full
1275669	1275669	605aa6434898ce0038d9d70b	2021-03-24 02:38:54	[]	[]	Tue Mar 23 21:00:23 +0000 2021	[{"text":"GenshinImpact","indices":[0,14]},{"text":"mobilegaming","indices":[186,199]},{"text":"mobilegames","indices":[200,212]}]	[{"url":"https://t.co/reVoQH4orV","expanded_url":"http://ow.ly/96AP50E6H9a","display_url":"ow.ly/96AP50E6H9a","indices":[161,184]}]	#GenshinImpact surpassed $1 billion in player spending in less than six months following its launch, marking it the fastest mobile game to reach that milestone: https://t.co/reVoQH4orV #mobilegaming #mobilegames https://t.co/cXZGRnIhfR	17950.0	RT @SensorTower: #GenshinImpact surpassed $1 billion in player spending in less than six months following its launch, marking it the fastesâ€¦	194.0	True	full
1275670	1275670	605aa6434898ce0038d9d71b	2021-03-24 02:38:54	[]	[]	Wed Mar 24 01:39:47 +0000 2021	[]	[{"url":"https://t.co/gRX1fGFEzj","expanded_url":"http://HealthCare.gov","display_url":"HealthCare.gov","indices":[209,232]}]	When we opened a special enrollment period for health insurance in February, over 200,000 Americans gained coverage in the first two weeks. Today, weâ€™re extending the enrollment period to August 15. Head to https://t.co/gRX1fGFEzj to find a plan that works best for you. https://t.co/Xv4Or7PsYu	9382906.0	RT @POTUS: When we opened a special enrollment period for health insurance in February, over 200,000 Americans gained coverage in the firstâ€¦	33.0	True	full
1275671	1275671	605aa6434898ce0038d9d749	2021-03-24 02:38:54	[]	[]	Tue Mar 23 20:47:14 +0000 2021	[{"text":"Difunde","indices":[166,174]}]	[{"url":"https://t.co/WYX7eGLL4F","expanded_url":"https://www.gofundme.com/f/ayudemos-al-profesor-jose-correa?utm_source=twitter&utm_medium=social&utm_campaign=p_cp+share-sheet","display_url":"gofundme.com/f/ayudemos-al-â€¦","indices":[211,234]}]	Ã‰l fue mi profesor en El PeÃ±Ã³n, Caracas, tiene Covid-19 y necesita colaboraciÃ³n para cubrir los gastos y tratamiento!! Les pido ayuda, una vez mÃ¡s!!! ðŸ™�ðŸ�» Gracias!!! #Difunde Ayudemos al Profesor Jose Correa! https://t.co/WYX7eGLL4F	5360.0	RT @Mazzeitica: Ã‰l fue mi profesor en El PeÃ±Ã³n, Caracas, tiene Covid-19 y necesita colaboraciÃ³n para cubrir los gastos y tratamiento!! Lesâ€¦	323.0	True	full
1275672	1275672	605aa6444898ce0038d9d75f	2021-03-24 02:38:54	[]	[]	Mon Mar 22 21:57:30 +0000 2021	[]	[{"url":"https://t.co/FH0A7eBlxW","expanded_url":"https://www.cbsnews.com/news/microsoft-employees-office-reopening-hybrid-work/","display_url":"cbsnews.com/news/microsoftâ€¦","indices":[256,279]}]	Microsoft released its Work Trend Index â€œThe study, which examined how the last year has changed the nature of work, found 73% of workers surveyed want flexible remote work options to continue.â€� Microsoft: Washington employees can head back to the office. https://t.co/FH0A7eBlxW	22007.0	RT @PamelaFalk: Microsoft released its Work Trend Index â€œThe study, which examined how the last year has changed the nature of work, foundâ€¦	22007.0	True	full
1275673	1275673	605aa6444898ce0038d9d78b	2021-03-24 02:38:55	[]	[]	Tue Mar 23 19:45:25 +0000 2021	[]	[{"url":"https://t.co/StvtsxBuEU","expanded_url":"https://bit.ly/319U51c","display_url":"bit.ly/319U51c","indices":[242,265]}]	Una madre y sus dos hijos huyeron de Guerrero con lo que llevaban puesto. Sus vidas estaban en peligro. La Ciudad de MÃ©xico no fue el refugio que esperaban. No les ofreciÃ³ un futuro, sino mucho dolor. @alebarriguete nos cuenta esta historia. https://t.co/StvtsxBuEU https://t.co/lEXTJP1Cka	17188.0	RT @asicomosuenamx: Una madre y sus dos hijos huyeron de Guerrero con lo que llevaban puesto. Sus vidas estaban en peligro. La Ciudad de MÃ©â€¦	853.0	True	full
1275674	1275674	605aa6444898ce0038d9d789	2021-03-24 02:38:55	[]	[{"url":"https://t.co/VVtgg8we8h","expanded_url":"https://www.forbes.com/sites/judystone/2021/02/17/covid-19-vaccines-and-autoimmune-disease/?sh=2437558c4892","display_url":"forbes.com/sites/judystonâ€¦","indices":[260,283]}]		[]	[]			@MercouriMelyna @MBittencourtMD Melyna, nÃ£o tem mto dado de seguranÃ§a nesse grupo, mas de acordo c o @CDCgov e a Asâ€¦ https://t.co/68v7yX0dYO	37793.0	True	full
1275675	1275675	605aa6444898ce0038d9d7a3	2021-03-24 02:38:55	[{"text":"SeoulHeolGO","indices":[19,31]}]	[{"url":"https://t.co/Ll0ctWeiIn","expanded_url":"https://forms.gle/cehTXMAuAMFuT6ru7","display_url":"forms.gle/cehTXMAuAMFuT6â€¦","indices":[251,274]}]		[]	[]			PH GO ðŸ‡µðŸ‡­ [Help RT] #SeoulHeolGO LEE JIN HYUK - Mini Album Vol.3 SCENE26 â�£ï¸�Price: 810 (ALL IN) + LSF All ver: 1,â€¦ https://t.co/4pQemNX7zZ	1540.0	True	full
1275676	1275676	605aa6454898ce0038d9d7af	2021-03-24 02:38:55	[]	[]	Wed Mar 24 02:24:09 +0000 2021	[{"text":"VANPOLI","indices":[57,65]},{"text":"UBI","indices":[66,70]},{"text":"YVR","indices":[71,75]},{"text":"DTES","indices":[76,81]},{"text":"BCPOLI","indices":[82,89]},{"text":"CDNPOLI","indices":[90,98]},{"text":"BIDENism","indices":[99,108]},{"text":"PUTINism","indices":[109,118]},{"text":"XiJinpingism","indices":[119,132]},{"text":"COVID19SUPERWAVE","indices":[133,150]},{"text":"TOKYO","…	[{"url":"https://t.co/P3lfy4ZQh3","expanded_url":"https://www.youtube.com/watch?v=uXZistami3c","display_url":"youtube.com/watch?v=uXZistâ€¦","indices":[251,274]}]	âˆžá´´á´°vê™°âŠ•PAY ATTN:4TH WAVE/PLAGUE COVID COMING SUBMIT OR..âŠ• #VANPOLI #UBI #YVR #DTES #BCPOLI #CDNPOLI #BIDENism #PUTINism #XiJinpingism #COVID19SUPERWAVE #TOKYO #DELHI #UN #ECB #BERLIN #PARIS #AI #FINTECH #IOT #AR #VR #IT #LSE #BOTS #ANoN #FOREX #ML #DL https://t.co/P3lfy4ZQh3	462.0	RT @homelessdave0: âˆžá´´á´°vê™°âŠ•PAY ATTN:4TH WAVE/PLAGUE COVID COMING SUBMIT OR..âŠ• #VANPOLI #UBI #YVR #DTES #BCPOLI #CDNPOLI #BIDENism #PUTINism #â€¦	1338.0	True	full
1275677	1275677	605aa6454898ce0038d9d7bf	2021-03-24 02:38:55	[{"text":"NetZero","indices":[138,146]},{"text":"netzero2045","indices":[266,278]}]	[{"url":"https://t.co/n9uYD7apeO","expanded_url":"https://www.youtube.com/watch?v=5E_896ZGNoE","display_url":"youtube.com/watch?v=5E_896â€¦","indices":[241,264]}]		[]	[]			The Evolution of Energy is here, and we are proud to be a part of its future. On March 23, 2021 we announced ourâ€¦ https://t.co/9gLLnlgoSs	16470.0	True	full
1275678	1275678	605aa6454898ce0038d9d7d9	2021-03-24 02:38:56	[]	[]	Tue Mar 23 01:08:00 +0000 2021	[{"text":"Matanzas","indices":[62,71]},{"text":"PeriodicoGiron","indices":[165,180]}]	[{"url":"https://t.co/J38URhbpqC","expanded_url":"https://www.facebook.com/PeriodicoGiron/posts/4174753239215578","display_url":"facebook.com/PeriodicoGironâ€¦","indices":[182,205]}]	Afuera de la Escuela Taller y de Oficios Daniel Dallâ€™Aglio en #Matanzas el sonido de sierras y martillos obliga a mirar por una de sus ventanas. Lea mÃ¡s detalles en #PeriodicoGiron https://t.co/J38URhbpqC @AnetMSuarez @joaquinsglez @asubit @PachecoFotos https://t.co/QZRxf2eSim	5842.0	RT @PeriodicoGiron: Afuera de la Escuela Taller y de Oficios Daniel Dallâ€™Aglio en #Matanzas el sonido de sierras y martillos obliga a mirarâ€¦	4312.0	True	full
1275679	1275679	605aa6454898ce0038d9d7f1	2021-03-24 02:38:56	[]	[]	Tue Mar 23 19:16:29 +0000 2021	[{"text":"AAS21","indices":[222,228]}]	[{"url":"https://t.co/SVoagndYS9","expanded_url":"http://ow.ly/8XJ750E6Bfo","display_url":"ow.ly/8XJ750E6Bfo","indices":[256,279]}]	Scholarships Available! The Gutin Family Live To Tell Scholarship will award 15 scholarships this year! This will supported those with lived experience of suicidal thoughts and/or actions interested in virtually attending #AAS21. Apps due by this Fri 3/26 https://t.co/SVoagndYS9 https://t.co/g3ltEKmalm	25059.0	RT @AASuicidology: Scholarships Available! The Gutin Family Live To Tell Scholarship will award 15 scholarships this year! This will supporâ€¦	416.0	True	full
1275680	1275680	605aa6454898ce0038d9d7f3	2021-03-24 02:38:56	[]	[]	Wed Mar 24 02:30:33 +0000 2021	[]	[{"url":"https://t.co/sekLi3PiY9","expanded_url":"https://trib.al/xavJZDP","display_url":"trib.al/xavJZDP","indices":[127,150]}]	JUST IN: BioNTech vaccinations in Hong Kong and Macau are temporarily halted while the company investigates a packaging defect https://t.co/sekLi3PiY9 https://t.co/VtIVsUlr7U	7161861.0	RT @business: JUST IN: BioNTech vaccinations in Hong Kong and Macau are temporarily halted while the company investigates a packaging defecâ€¦	4462.0	True	full
1275681	1275681	605aa6464898ce0038d9d815	2021-03-24 02:38:56	[]	[]	Tue Mar 23 16:23:31 +0000 2021	[{"text":"onted","indices":[234,240]},{"text":"onpoli","indices":[241,248]}]	[{"url":"https://t.co/4Ucd5KSwus","expanded_url":"https://monitormag.ca/articles/ontario-pandemic-school-funding-a-board-by-board-school-by-school-analysis","display_url":"monitormag.ca/articles/ontarâ€¦","indices":[250,273]}]	School board financial statements confirm the Ford government hasnâ€™t pulled its weight when it comes to pandemic funding for schools. Much of the pandemic funding for schools came from either board reserves or the federal government. #onted #onpoli https://t.co/4Ucd5KSwus	44981.0	RT @ETFOeducators: School board financial statements confirm the Ford government hasnâ€™t pulled its weight when it comes to pandemic fundingâ€¦	230.0	True	full
1275682	1275682	605aa6464898ce0038d9d829	2021-03-24 02:38:57	[]	[]	Tue Mar 23 18:15:37 +0000 2021	[]	[{"url":"https://t.co/qPXVx6bCx4","expanded_url":"https://www.ftportfolios.com/Common/ContentFileLoader.aspx?ContentGUID=8649d509-ca17-4497-aa18-dcb9275209b9","display_url":"ftportfolios.com/Common/Contentâ€¦","indices":[151,174]}]	Economist Brian Wesbury of First Trust Portfolios puts out a COVID tracker report each week of data heâ€™s gleaned from CDC. Â Definitely worth the read. https://t.co/qPXVx6bCx4	3120227.0	RT @RandPaul: Economist Brian Wesbury of First Trust Portfolios puts out a COVID tracker report each week of data heâ€™s gleaned from CDC. Â Dâ€¦	41.0	True	full
1275683	1275683	605aa6464898ce0038d9d82f	2021-03-24 02:38:57	[]	[]	Mon Mar 15 11:03:42 +0000 2021	[{"text":"10SET","indices":[142,148]}]	[{"url":"https://t.co/DkVQ3j0CY5","expanded_url":"https://t.me/tenset_io_eng","display_url":"t.me/tenset_io_eng","indices":[256,279]}]	I will send one random person $500 on 31st march all you have to do is RT and be following myself @TenseT_io_JAPAN &amp; @TenseT_io The day #10SET Will go live on @Uniswap So many people asking how to get involved but its SOLD OUT. Join TG for news - https://t.co/DkVQ3j0CY5 https://t.co/xkMld0HwQM	243226.0	RT @ScottZILWarrior: I will send one random person $500 on 31st march all you have to do is RT and be following myself @TenseT_io_JAPAN &amp; @â€¦	43.0	True	full
1275684	1275684	605aa6464898ce0038d9d84f	2021-03-24 02:38:57	[]	[{"url":"https://t.co/NlTdRp1vDP","expanded_url":"https://blog.fileproinfo.com/save-up-to-175-on-peloton-alternative-myx-exercise-bike/2021/","display_url":"blog.fileproinfo.com/save-up-to-175â€¦","indices":[211,234]}]		[]	[]			Myxfitness There's no question that Peloton offers a compelling at-â€¦ https://t.co/XBr4QDhi0L	207.0	True	full
1275685	1275685	605aa6464898ce0038d9d85b	2021-03-24 02:38:57	[]	[]	Tue Mar 23 21:00:00 +0000 2021	[{"text":"ActivosContraElVirus","indices":[99,120]}]	[{"url":"https://t.co/T72D8vCcuN","expanded_url":"https://www.vtv.gob.ve/zulia-refuerzan-accion-epidemiologica/","display_url":"vtv.gob.ve/zulia-refuerzaâ€¦","indices":[122,145]}]	En Zulia refuerzan acciÃ³n epidemiolÃ³gica en semanas de cuarentena radical para frenar la COVID-19 #ActivosContraElVirus https://t.co/T72D8vCcuN https://t.co/fuRpG9oZTb	1816311.0	RT @VTVcanal8: En Zulia refuerzan acciÃ³n epidemiolÃ³gica en semanas de cuarentena radical para frenar la COVID-19 #ActivosContraElVirus htâ€¦	40.0	True	full
1275686	1275686	605aa6474898ce0038d9d86f	2021-03-24 02:38:57	[]	[]	Tue Mar 23 22:56:22 +0000 2021	[]	[{"url":"https://t.co/mlD3wI6YUW","expanded_url":"https://www.etsy.com/shop/caleojoy","display_url":"etsy.com/shop/caleojoy","indices":[261,284]}]	â�—ï¸�my sister has been having a hard time getting a sustainable income since covid &amp; itâ€™s harder to find jobs in her field that dont underpay her. if you could support her etsy shop or simply share this, it would help. she sells downloadable wall art prints https://t.co/mlD3wI6YUW https://t.co/Kwv8Z17hiu	528.0	RT @itrosie: â�—ï¸�my sister has been having a hard time getting a sustainable income since covid &amp; itâ€™s harder to find jobs in her field thatâ€¦	930.0	True	full
1275687	1275687	605aa6474898ce0038d9d879	2021-03-24 02:38:57	[]	[]	Tue Mar 23 18:12:32 +0000 2021	[]	[{"url":"https://t.co/Dlaje2WT0A","expanded_url":"https://www.huffingtonpost.es/entry/coronavirus-espana-datos-23-marzo_es_605a146bc5b6bd951180aded?bv","display_url":"huffingtonpost.es/entry/coronaviâ€¦","indices":[138,161]}]	Madrid registra casi la mitad de todos los contagios de EspaÃ±a en las Ãºltimas 24 horas y se acerca, otra vez, a niveles de riesgo extremo https://t.co/Dlaje2WT0A	508647.0	RT @ElHuffPost: Madrid registra casi la mitad de todos los contagios de EspaÃ±a en las Ãºltimas 24 horas y se acerca, otra vez, a niveles deâ€¦	784.0	True	full
1275688	1275688	605aa6474898ce0038d9d88d	2021-03-24 02:38:57	[]	[]	Tue Mar 23 14:28:04 +0000 2021	[]	[{"url":"https://t.co/68kvaSETcg","expanded_url":"https://trib.al/vNj5HX0","display_url":"trib.al/vNj5HX0","indices":[234,257]}]	Last night, Evanston alderman approved the first expenditures in the cityâ€™s landmark reparations program designed to compensate Black residents for codified discrimination. It's believed to be first program of its kind in the nation. https://t.co/68kvaSETcg	1127565.0	RT @chicagotribune: Last night, Evanston alderman approved the first expenditures in the cityâ€™s landmark reparations program designed to coâ€¦	319.0	True	full
1275689	1275689	605aa6474898ce0038d9d899	2021-03-24 02:38:58	[]	[]	Sat Mar 20 22:00:00 +0000 2021	[]	[{"url":"https://t.co/9DslVclBSy","expanded_url":"https://www.redlandsdailyfacts.com/2021/03/15/california-governor-launches-campaign-against-likely-recall/","display_url":"redlandsdailyfacts.com/2021/03/15/calâ€¦","indices":[206,229]}]	The voters of California are tired of Newsomâ€™s failed policies, and the Recall Newsom momentum proves just that. From billions of dollars in fraud to defying his own lockdown measures, Gavin has got to go. https://t.co/9DslVclBSy	12420.0	RT @MichelleSteelCA: The voters of California are tired of Newsomâ€™s failed policies, and the Recall Newsom momentum proves just that. Fromâ€¦	8.0	True	full
1275690	1275690	605aa6474898ce0038d9d8ab	2021-03-24 02:38:58	[]	[{"url":"https://t.co/AUpzlremcd","expanded_url":"https://econ.st/399Kwnx","display_url":"econ.st/399Kwnx","indices":[171,194]}]		[]	[]			Free to read | Enter an age, a sex and underlying medical conditions into our interactive model to see the likely iâ€¦ https://t.co/3mMU4KyqzD	25577996.0	True	full
1275691	1275691	605aa6474898ce0038d9d8af	2021-03-24 02:38:58	[]	[{"url":"https://t.co/1N1FqeFZF0","expanded_url":"https://www.infobae.com/america/ciencia-america/2021/03/23/pfizer-inicio-un-ensayo-clinico-para-analizar-la-efectividad-de-un-farmaco-oral-contra-el-coronavirus/?outputType=amp-type&__twitter_impression=true","display_url":"infobae.com/america/cienciâ€¦","indices":[201,224]}]		[]	[]			OjalÃ¡ hagan los ensayos clÃ­nicos en algÃºn Hospital nuestro, poniendo en riesgo a nuestra gente, asÃ­ PapÃ¡ Gobierno sâ€¦ https://t.co/Bf1x9zWOJx	978.0	True	full
1275692	1275692	605aa6484898ce0038d9d8bf	2021-03-24 02:38:58	[]	[]	Tue Mar 23 21:40:59 +0000 2021	[{"text":"ActivosContraElVirus","indices":[93,114]}]	[{"url":"https://t.co/kvYpBUnxNJ","expanded_url":"https://www.vtv.gob.ve/ruta-perifoneo-dario-vivas/","display_url":"vtv.gob.ve/ruta-perifoneoâ€¦","indices":[116,139]}]	Despliegan Ruta de Perifoneo DarÃ­o Vivas en El Valle para dar la batalla contra la COVID-19 #ActivosContraElVirus https://t.co/kvYpBUnxNJ https://t.co/vL1ORfYVfu	1816311.0	RT @VTVcanal8: Despliegan Ruta de Perifoneo DarÃ­o Vivas en El Valle para dar la batalla contra la COVID-19 #ActivosContraElVirus https://â€¦	22.0	True	full
1275693	1275693	605aa6484898ce0038d9d8d5	2021-03-24 02:38:58	[]	[]	Wed Mar 24 00:17:51 +0000 2021	[{"text":"23Mar","indices":[0,6]},{"text":"COVID19","indices":[7,15]},{"text":"Venezuela","indices":[16,26]}]	[{"url":"https://t.co/6u0P2sQnYi","expanded_url":"https://noticias24carabobo.com/614-nuevos-casos-covid-19-venezuela-total-152508/","display_url":"noticias24carabobo.com/614-nuevos-casâ€¦","indices":[249,272]}]	#23Mar #COVID19 #Venezuela | Delcy RodrÃ­guez indicÃ³ 614 nuevos casos de COVID-19 en Venezuela; para un total de 152.508 y 1.511. fallecidos. 6 "importados" 608 casos transmisiÃ³n comunitaria Miranda (211) Caracas (127) BolÃ­var (60) Carabobo (16) https://t.co/6u0P2sQnYi	1147.0	RT @n24_carabobo: #23Mar #COVID19 #Venezuela | Delcy RodrÃ­guez indicÃ³ 614 nuevos casos de COVID-19 en Venezuela; para un total de 152.508â€¦	70.0	True	full
1275694	1275694	605aa6484898ce0038d9d8e1	2021-03-24 02:38:59	[]	[]	Wed Mar 24 02:28:33 +0000 2021	[{"text":"MeToo","indices":[99,105]}]	[{"url":"https://t.co/XvZnVc6I7X","expanded_url":"https://dailycaller.com/2021/03/23/kamala-harris-bill-clinton-covid-19-empowering-women/","display_url":"dailycaller.com/2021/03/23/kamâ€¦","indices":[118,141]}]	Kamala Harris To Host Event On Empowering Women With Bill Clinton Despite Epstein Associations And #MeToo Accusations https://t.co/XvZnVc6I7X	748854.0	RT @DailyCaller: Kamala Harris To Host Event On Empowering Women With Bill Clinton Despite Epstein Associations And #MeToo Accusations httpâ€¦	3.0	True	full
1275695	1275695	605aa6484898ce0038d9d8f7	2021-03-24 02:38:59	[]	[]	Wed Mar 24 02:37:04 +0000 2021	[]	[{"url":"https://t.co/JRD6nJU2jP","expanded_url":"https://www.washingtonpost.com/politics/2021/03/23/theres-no-migrant-surge-us-southern-border-heres-data/","display_url":"washingtonpost.com/politics/2021/â€¦","indices":[174,197]}]	"Thereâ€™s no migrant â€˜surgeâ€™ at the U.S. southern border. Hereâ€™s the data. Evidence reveals the usual seasonal bump â€” plus some of the people who waited during the pandemic." https://t.co/JRD6nJU2jP You were played, @ThisWeekABC. https://t.co/LNfE0vUloT	303014.0	RT @jayrosen_nyu: "Thereâ€™s no migrant â€˜surgeâ€™ at the U.S. southern border. Hereâ€™s the data. Evidence reveals the usual seasonal bump â€” plusâ€¦	1323.0	True	full
1275696	1275696	605aa6484898ce0038d9d909	2021-03-24 02:38:59	[]	[]	Tue Mar 23 14:40:00 +0000 2021	[{"text":"ActivosContraElVirus","indices":[127,148]}]	[{"url":"https://t.co/UeMmJ4Iyns","expanded_url":"https://www.vtv.gob.ve/venezuela-ratifica-disposicion-cooperar-brasil-crisis-sanitaria-covid19/","display_url":"vtv.gob.ve/venezuela-ratiâ€¦","indices":[150,173]}]	Venezuela ratifica su disposiciÃ³n de cooperar con el hermano pueblo de Brasil para enfrentar crisis sanitaria por la COVID-19 #ActivosContraElVirus https://t.co/UeMmJ4Iyns https://t.co/82fMujDIfg	1816311.0	RT @VTVcanal8: Venezuela ratifica su disposiciÃ³n de cooperar con el hermano pueblo de Brasil para enfrentar crisis sanitaria por la COVID-1â€¦	233.0	True	full
1275697	1275697	605aa6484898ce0038d9d911	2021-03-24 02:38:59	[]	[]	Wed Mar 24 02:35:54 +0000 2021	[]	[{"url":"https://t.co/4wQehbIcdF","expanded_url":"https://twitter.com/FernandoCesar/status/1374510739109466113","display_url":"twitter.com/FernandoCesar/â€¦","indices":[238,261]}]	Pensa na tristeza de morrer na fila. De perder alguÃ©m que estÃ¡ na fila. De ser profissional de saÃºde e nÃ£o dar conta de atender, nÃ£o ter infraestrutura suficiente, nÃ£o ter "mÃ£os" suficientes. Ã‰ um acÃºmulo de tristezas. ForÃ§a para todos. https://t.co/4wQehbIcdF	21094.0	RT @schrarstzhaupt: Pensa na tristeza de morrer na fila. De perder alguÃ©m que estÃ¡ na fila. De ser profissional de saÃºde e nÃ£o dar conta deâ€¦	480.0	True	full
1275698	1275698	605aa6494898ce0038d9d943	2021-03-24 02:38:59	[]	[]	Wed Mar 24 02:37:04 +0000 2021	[]	[{"url":"https://t.co/JRD6nJU2jP","expanded_url":"https://www.washingtonpost.com/politics/2021/03/23/theres-no-migrant-surge-us-southern-border-heres-data/","display_url":"washingtonpost.com/politics/2021/â€¦","indices":[174,197]}]	"Thereâ€™s no migrant â€˜surgeâ€™ at the U.S. southern border. Hereâ€™s the data. Evidence reveals the usual seasonal bump â€” plus some of the people who waited during the pandemic." https://t.co/JRD6nJU2jP You were played, @ThisWeekABC. https://t.co/LNfE0vUloT	303014.0	RT @jayrosen_nyu: "Thereâ€™s no migrant â€˜surgeâ€™ at the U.S. southern border. Hereâ€™s the data. Evidence reveals the usual seasonal bump â€” plusâ€¦	557.0	True	full
1275699	1275699	605aa6494898ce0038d9d94b	2021-03-24 02:38:59	[]	[]	Tue Mar 23 14:29:06 +0000 2021	[{"text":"23Mar","indices":[0,6]},{"text":"ActivosContraElVirus","indices":[33,54]},{"text":"Aragua","indices":[55,62]}]	[{"url":"https://t.co/3OuGhPrSkO","expanded_url":"https://twitter.com/especialaragua/status/1374147371567874048","display_url":"twitter.com/especialaraguaâ€¦","indices":[174,197]}]	#23MarðŸ‡»ðŸ‡ªÂ¡1era ETIQUETA DEL DÃ�A! #ActivosContraElVirus #Aragua Mcpio MariÃ±o @NicolasMaduro @R_MarcoTorres @Leoalvacabrera @RedesEducador @Feveem2 @ZE_Aragua @educadoresdear2 https://t.co/3OuGhPrSkO	482.0	RT @RedesEducador: #23MarðŸ‡»ðŸ‡ªÂ¡1era ETIQUETA DEL DÃ�A! #ActivosContraElVirus #Aragua Mcpio MariÃ±o @NicolasMaduro @R_MarcoTorres @Leoalvacabrerâ€¦	1200.0	True	full
1275700	1275700	605aa6494898ce0038d9d959	2021-03-24 02:39:00	[]	[]	Wed Mar 24 00:30:56 +0000 2021	[]	[{"url":"https://t.co/82Z9JE2ENx","expanded_url":"https://femicidesmex.carrd.co/","display_url":"femicidesmex.carrd.co","indices":[157,180]}]	if you find any threads/carrds/tweets with information and petitions related to this issues please share them its important to get the most attention we can https://t.co/82Z9JE2ENx	753.0	RT @iBEL0VD: if you find any threads/carrds/tweets with information and petitions related to this issues please share them its important toâ€¦	193.0	True	full
1275701	1275701	605aa64a4898ce0038d9d979	2021-03-24 02:39:00	[]	[]	Wed Mar 24 02:07:05 +0000 2021	[]	[{"url":"https://t.co/OOMkmBkFta","expanded_url":"https://www.theguardian.com/music/2019/feb/15/pop-prince-and-black-panthers-the-glorious-life-of-chaka-khan","display_url":"theguardian.com/music/2019/febâ€¦","indices":[154,177]}]	Birthday queen Chaka Khan was also a Black Panther in her early teens. â€œI was a kid, so they really just had me selling the Panther paper on the corner.â€� https://t.co/OOMkmBkFta https://t.co/7Chpj4QpYj	12408.0	RT @brooklynrwhite: Birthday queen Chaka Khan was also a Black Panther in her early teens. â€œI was a kid, so they really just had me sellingâ€¦	504.0	True	full
1275702	1275702	605aa64a4898ce0038d9d97f	2021-03-24 02:39:00	[]	[]	Tue Mar 23 10:44:54 +0000 2021	[]	[{"url":"https://t.co/4a4exzBamJ","expanded_url":"https://janaheidersdorf.com","display_url":"janaheidersdorf.com","indices":[182,205]}]	Was supposed to start a large-ish job next month but just learned it fell through due to corona-related issues. SO. This means I'm very hire-able starting mid April/May. Portfolio: https://t.co/4a4exzBamJ Contact: janaheidersdorf@gmail.com https://t.co/UaqS8nV0I3	9285.0	RT @Checanty: Was supposed to start a large-ish job next month but just learned it fell through due to corona-related issues. SO. This meanâ€¦	58.0	True	full
1275703	1275703	605aa64a4898ce0038d9d9a9	2021-03-24 02:39:01	[]	[]	Wed Mar 24 02:38:01 +0000 2021	[]	[{"url":"https://t.co/b7NoAPJJzB","expanded_url":"https://trib.al/gI1K1Np","display_url":"trib.al/gI1K1Np","indices":[199,222]}]	Tencent is China's most valuable company, with over 2.3 billion users across all its platforms. But what does its future look like as authorities clamp down on the country's powerful internet firms? https://t.co/b7NoAPJJzB https://t.co/9xsQwSKkEx	7162055.0	RT @business: Tencent is China's most valuable company, with over 2.3 billion users across all its platforms. But what does its future lookâ€¦	189.0	True	full
1275704	1275704	605aa64b4898ce0038d9d9c7	2021-03-24 02:39:01	[]	[]	Tue Mar 23 14:07:23 +0000 2021	[]	[{"url":"https://t.co/GGv2vG0uGu","expanded_url":"https://www.facebook.com/221410718011165/posts/1987733721378847/","display_url":"facebook.com/22141071801116â€¦","indices":[151,174]},{"url":"https://t.co/KefRWJzru5","expanded_url":"https://youtu.be/SKx1rvdmegI","display_url":"youtu.be/SKx1rvdmegI","indices":[186,209]}]	â–¶ï¸�HOY | Te compartimos la agenda del Webinar: â€œMujeres en la EntomologÃ­a: Recuento de sus aportes cientÃ­ficosâ€�. ðŸ“ŒMarzo 23 ðŸ“Œ17H00 ðŸ“ŒFacebook Live: https://t.co/GGv2vG0uGu ðŸ“ŒYoutube: https://t.co/KefRWJzru5 https://t.co/CAsq7zUmz3	4736.0	RT @INABIO_EC: â–¶ï¸�HOY | Te compartimos la agenda del Webinar: â€œMujeres en la EntomologÃ­a: Recuento de sus aportes cientÃ­ficosâ€�. ðŸ“ŒMarzo 23â€¦	903.0	True	full
1275705	1275705	605aa64b4898ce0038d9d9cb	2021-03-24 02:39:01	[]	[]	Wed Mar 24 02:33:50 +0000 2021	[{"text":"genocidio","indices":[20,30]}]	[{"url":"https://t.co/PjDIEqb9cJ","expanded_url":"https://twitter.com/Francis85168075/status/1374481342394593289","display_url":"twitter.com/Francis8516807â€¦","indices":[141,164]}]	Si esto es real. El #genocidio serÃ¡ asÃ­ sin anestecia, Sres, esa vacuna la han prohibido en varios paÃ­ses ya por causar efectos secundarios. https://t.co/PjDIEqb9cJ	3303.0	RT @DYaselli: Si esto es real. El #genocidio serÃ¡ asÃ­ sin anestecia, Sres, esa vacuna la han prohibido en varios paÃ­ses ya por causar efectâ€¦	2691.0	True	full
1275706	1275706	605aa64b4898ce0038d9d9d5	2021-03-24 02:39:01	[]	[]	Tue Mar 23 16:11:14 +0000 2021	[{"text":"LargestVaccineDrive","indices":[0,20]},{"text":"COVID19","indices":[60,68]},{"text":"COVID19","indices":[98,106]}]	[{"url":"https://t.co/Pl1Z9clVDJ","expanded_url":"https://pib.gov.in/PressReleaseIframePage.aspx?PRID=1707090","display_url":"pib.gov.in/PressReleaseIfâ€¦","indices":[185,208]}]	#LargestVaccineDrive India crosses a landmark milestone in #COVID19 Vaccination. More than 5 Cr #COVID19 vaccine doses administered. 15.80 lakh vaccine doses given till 7 pm today. https://t.co/Pl1Z9clVDJ https://t.co/govau8QY6f	2204923.0	RT @MoHFW_INDIA: #LargestVaccineDrive India crosses a landmark milestone in #COVID19 Vaccination. More than 5 Cr #COVID19 vaccine doses aâ€¦	91.0	True	full
1275707	1275707	605aa64b4898ce0038d9d9d7	2021-03-24 02:39:01	[]	[]	Tue Mar 23 23:01:19 +0000 2021	[]	[{"url":"https://t.co/Xd1PuJw2M8","expanded_url":"https://r3d.mx/2021/03/23/recoleccion-de-datos-de-geolocalizacion-en-banca-en-linea-es-desproporcionada-riesgosa-e-innecesaria/","display_url":"r3d.mx/2021/03/23/recâ€¦","indices":[221,244]}]	A partir de este 23 de marzo, los bancos estÃ¡n obligados a recolectar la geolocalizaciÃ³n en tiempo real de sus usuarios de servicios en lÃ­nea. Te contamos por quÃ© esta medida es desproporcionada, innecesaria y riesgosa. https://t.co/Xd1PuJw2M8	41828.0	RT @R3Dmx: A partir de este 23 de marzo, los bancos estÃ¡n obligados a recolectar la geolocalizaciÃ³n en tiempo real de sus usuarios de serviâ€¦	1713.0	True	full
1275708	1275708	605aa64b4898ce0038d9d9db	2021-03-24 02:39:01	[]	[]	Tue Mar 23 21:03:56 +0000 2021	[{"text":"ActivosContraElVirus","indices":[98,119]}]	[{"url":"https://t.co/pf9h1BMjGN","expanded_url":"https://www.vtv.gob.ve/cantv-un-millon-usuarios-whatsapp-pandemia-covid-19/","display_url":"vtv.gob.ve/cantv-un-milloâ€¦","indices":[121,144]}]	Cantv ha atendido cerca de un millÃ³n de usuarios vÃ­a WhatsApp durante la pandemia de la COVID-19 #ActivosContraElVirus https://t.co/pf9h1BMjGN https://t.co/kFehWOYdH3	1816311.0	RT @VTVcanal8: Cantv ha atendido cerca de un millÃ³n de usuarios vÃ­a WhatsApp durante la pandemia de la COVID-19 #ActivosContraElVirus httâ€¦	22.0	True	full
1275709	1275709	605aa64b4898ce0038d9d9e3	2021-03-24 02:39:01	[]	[]	Tue Mar 23 19:35:00 +0000 2021	[{"text":"ILLINOIS","indices":[0,9]}]	[{"url":"https://t.co/OlSUijfF3P","expanded_url":"http://go.illinois.edu/covidvaccinestudy","display_url":"go.illinois.edu/covidvaccinestâ€¦","indices":[258,281]}]	#ILLINOIS students ages 18-26 who have not been vaccinated can enroll in a study to help understand the effectiveness of vaccines in reducing the spread of COVID-19. If enrolled, you'll be paid up to $900 &amp; could receive the vaccine as soon as April 1. https://t.co/OlSUijfF3P https://t.co/EnPopzLE11	88677.0	RT @Illinois_Alma: #ILLINOIS students ages 18-26 who have not been vaccinated can enroll in a study to help understand the effectiveness ofâ€¦	276.0	True	full
1275710	1275710	605aa64b4898ce0038d9d9ef	2021-03-24 02:39:02	[]	[]	Wed Mar 24 02:35:54 +0000 2021	[]	[{"url":"https://t.co/4wQehbIcdF","expanded_url":"https://twitter.com/FernandoCesar/status/1374510739109466113","display_url":"twitter.com/FernandoCesar/â€¦","indices":[238,261]}]	Pensa na tristeza de morrer na fila. De perder alguÃ©m que estÃ¡ na fila. De ser profissional de saÃºde e nÃ£o dar conta de atender, nÃ£o ter infraestrutura suficiente, nÃ£o ter "mÃ£os" suficientes. Ã‰ um acÃºmulo de tristezas. ForÃ§a para todos. https://t.co/4wQehbIcdF	21094.0	RT @schrarstzhaupt: Pensa na tristeza de morrer na fila. De perder alguÃ©m que estÃ¡ na fila. De ser profissional de saÃºde e nÃ£o dar conta deâ€¦	685.0	True	full
1275711	1275711	605aa64b4898ce0038d9d9ff	2021-03-24 02:39:02	[]	[]	Wed Mar 24 02:11:10 +0000 2021	[]	[{"url":"https://t.co/FCtZqu3gzB","expanded_url":"https://hongkongfp.com/2021/03/24/breaking-biontech-covid-shots-halted-across-hong-kong-as-macau-halts-jabs-over-defective-packaging","display_url":"hongkongfp.com/2021/03/24/breâ€¦","indices":[102,125]}]	BREAKING: BioNTech Covid shots halted across Hong Kong as Macau halts jabs over defective packaging https://t.co/FCtZqu3gzB https://t.co/OLB3TkbFqU	371245.0	RT @hkfp: BREAKING: BioNTech Covid shots halted across Hong Kong as Macau halts jabs over defective packaging https://t.co/FCtZqu3gzB httâ€¦	21691.0	True	full
1275712	1275712	605aa64b4898ce0038d9da03	2021-03-24 02:39:02	[]	[]	Tue Mar 23 13:40:00 +0000 2021	[{"text":"10SankalpForAxom","indices":[109,126]},{"text":"BJPOnceMoreInAssam","indices":[155,174]}]	[{"url":"https://t.co/7QTsdAZlJ7","expanded_url":"http://assam.bjp.org/Manifesto.html","display_url":"assam.bjp.org/Manifesto.html","indices":[130,153]}]	BJP reiterates its commitment to uphold Sabhyata, Suraksha and Vikas for the people of Assam. Here are the #10SankalpForAxom at https://t.co/7QTsdAZlJ7 #BJPOnceMoreInAssam https://t.co/xvRlGDUQDY	15652692.0	RT @BJP4India: BJP reiterates its commitment to uphold Sabhyata, Suraksha and Vikas for the people of Assam. Here are the #10SankalpForAxâ€¦	255.0	True	full
1275713	1275713	605aa64b4898ce0038d9da11	2021-03-24 02:39:02	[]	[]	Tue Mar 23 18:26:43 +0000 2021	[{"text":"SOSParaLcdaTibisay","indices":[229,248]}]	[{"url":"https://t.co/WezAMN8e3J","expanded_url":"https://twitter.com/pzl17/status/1374389139701784588","display_url":"twitter.com/pzl17/status/1â€¦","indices":[280,303]}]	Lamentamos tener que llegar a estos servicios pÃºblicos pero la circunstancia lo amerita. Los trabajadores de la salud enfrentando una pandemia sin protecciÃ³n, trabajando gratuitamente y requiriendo ayuda hasta para su velatorio. #SOSParaLcdaTibisay Haga sus donaciones a su hija. https://t.co/WezAMN8e3J	38497.0	RT @MedicosUnidosVe: Lamentamos tener que llegar a estos servicios pÃºblicos pero la circunstancia lo amerita. Los trabajadores de la saludâ€¦	948.0	True	full
1275714	1275714	605aa64b4898ce0038d9da17	2021-03-24 02:39:02	[]	[]	Tue Mar 23 20:42:46 +0000 2021	[]	[{"url":"https://t.co/RWJeSd3vEn","expanded_url":"https://www.washingtonpost.com/nation/2021/03/15/texas-ramen-restaurant-vandalized-graffiti/","display_url":"washingtonpost.com/nation/2021/03â€¦","indices":[182,205]}]	Hey. This is why people are asking you to stop saying dumb shit like "Kung Flu." What you think is a just a joke manifests into weaponized racism and xenophobia against Asians. https://t.co/RWJeSd3vEn	15990.0	RT @RahneKallon: Hey. This is why people are asking you to stop saying dumb shit like "Kung Flu." What you think is a just a joke manifeâ€¦	221.0	True	full
1275715	1275715	605aa64b4898ce0038d9da19	2021-03-24 02:39:02	[]	[]	Wed Mar 24 02:30:00 +0000 2021	[{"text":"Ford","indices":[2,7]},{"text":"Tesla","indices":[30,36]},{"text":"MustangMachE","indices":[122,135]}]	[{"url":"https://t.co/3Q06YfoNa8","expanded_url":"https://www.businessinsider.in/thelife/news/a-ford-executive-took-aim-at-tesla-calling-its-self-driving-software-vaporware-as-competition-between-tesla-and-the-mustang-mach-e-heats-up/articleshow/81642037.cms","display_url":"businessinsider.in/thelife/news/aâ€¦","indices":[147,170]}]	A #Ford executive took aim at #Tesla, calling its self-driving software 'vaporware,' as competition between Tesla and the #MustangMachE heats up https://t.co/3Q06YfoNa8 https://t.co/grS7G1mnLO	95101.0	RT @BiIndia: A #Ford executive took aim at #Tesla, calling its self-driving software 'vaporware,' as competition between Tesla and the #Musâ€¦	1.0	True	full
1275716	1275716	605aa64c4898ce0038d9da25	2021-03-24 02:39:02	[]	[]	Tue Mar 23 20:58:17 +0000 2021	[]	[{"url":"https://t.co/lQmBUMhPgl","expanded_url":"https://twitter.com/FishingOnFaith/status/1374381530231959573","display_url":"twitter.com/FishingOnFaithâ€¦","indices":[150,173]}]	Folks this is assault ! I will not accept this from anyone. Would you? No one helped this man. Mask mongers can go straight to HELL! Stand up people! https://t.co/lQmBUMhPgl	12403.0	RT @AMERICAN__TGM: Folks this is assault ! I will not accept this from anyone. Would you? No one helped this man. Mask mongers can go straiâ€¦	13936.0	True	full
1275717	1275717	605aa64c4898ce0038d9da2d	2021-03-24 02:39:02	[]	[]	Wed Mar 24 02:38:58 +0000 2021	[]	[{"url":"https://t.co/AUpzlremcd","expanded_url":"https://econ.st/399Kwnx","display_url":"econ.st/399Kwnx","indices":[171,194]}]	Free to read | Enter an age, a sex and underlying medical conditions into our interactive model to see the likely impact of covid-19 on those who have not been vaccinated https://t.co/AUpzlremcd	25576823.0	RT @TheEconomist: Free to read | Enter an age, a sex and underlying medical conditions into our interactive model to see the likely impactâ€¦	238.0	True	full
1275718	1275718	605aa64c4898ce0038d9da2f	2021-03-24 02:39:02	[]	[]	Tue Mar 23 12:19:55 +0000 2021	[]	[{"url":"https://t.co/lM8iuapbIc","expanded_url":"https://bit.ly/395Ex30","display_url":"bit.ly/395Ex30","indices":[232,255]}]	ðŸ“Œ OPINIÃ“N @joseantoniokast â€œA lo largo de la pandemia, hemos aprendido que nada se soluciona con cuarentenas masivas. Al contrario, los problemas se profundizan y quienes mÃ¡s pagan los costos son los chilenos mÃ¡s vulnerablesâ€� ðŸ‘‰ðŸ�» https://t.co/lM8iuapbIc	11431.0	RT @EquipoKast: ðŸ“Œ OPINIÃ“N @joseantoniokast â€œA lo largo de la pandemia, hemos aprendido que nada se soluciona con cuarentenas masivas. Al câ€¦	3768.0	True	full
1275719	1275719	605aa64c4898ce0038d9da33	2021-03-24 02:39:02	[]	[]	Wed Mar 24 02:31:19 +0000 2021	[]	[{"url":"https://t.co/uHbXCA9dM9","expanded_url":"https://kingchoice.me/topic-hot-50-world-songs-march-2021-1265.html","display_url":"kingchoice.me/topic-hot-50-wâ€¦","indices":[134,157]}]	â€” ARMY, vayan a dejar sus votos por Abyss, Dynamite, LGO y BBE. Se vota cada hora, pueden intercalar sus votos (son 2 votos a favor) ðŸ”—https://t.co/uHbXCA9dM9	33003.0	RT @vminchair: â€” ARMY, vayan a dejar sus votos por Abyss, Dynamite, LGO y BBE. Se vota cada hora, pueden intercalar sus votos (son 2 votosâ€¦	1003.0	True	full
1275720	1275720	605aa64c4898ce0038d9da41	2021-03-24 02:39:02	[]	[{"url":"https://t.co/ciu4yZPX04","expanded_url":"http://dlvr.it/RwFN3F","display_url":"dlvr.it/RwFN3F","indices":[206,229]}]		[]	[]			One year on: Beating the next pandemic without a lockdown: In fact, Baker had been warning for years prior to the eâ€¦ https://t.co/mII3SHu7xU	366.0	True	full
1275721	1275721	605aa64c4898ce0038d9da47	2021-03-24 02:39:02	[]	[]	Tue Mar 23 08:22:15 +0000 2021	[{"text":"Trump","indices":[55,61]},{"text":"TrumpIsGuilty","indices":[62,76]},{"text":"Trumpism","indices":[78,87]},{"text":"WhiteSupremacy","indices":[89,104]},{"text":"HumanRights","indices":[107,119]},{"text":"Truth","indices":[120,126]},{"text":"Facts","indices":[127,133]},{"text":"JoeBiden","indices":[135,144]},{"text":"Biden","indices":[146,152]},{"text":"BidenActNow","indices":[153,165]}]	[{"url":"https://t.co/wLzjAllKD7","expanded_url":"https://twitter.com/kk131066/status/1374246157862506499?s=20","display_url":"twitter.com/kk131066/statuâ€¦","indices":[0,23]}]	https://t.co/wLzjAllKD7 THE PAGE OF THE BRAVE - 191 #Trump #TrumpIsGuilty #Trumpism #WhiteSupremacy #HumanRights #Truth #Facts #JoeBiden #Biden #BidenActNow @saferprint @ivyjofreeman @ClydejeCom @viralvideovlogs @LadyVictoriaBee @JtRuss21 @rhugh4791 @GolfSoBad	31162.0	RT @kk131066: https://t.co/wLzjAllKD7 THE PAGE OF THE BRAVE - 191 #Trump #TrumpIsGuilty #Trumpism #WhiteSupremacy #HumanRights #Trutâ€¦	3363.0	True	full
1275722	1275722	605aa64c4898ce0038d9da53	2021-03-24 02:39:03	[]	[]	Tue Mar 23 21:30:00 +0000 2021	[{"text":"CAF","indices":[111,115]}]	[{"url":"https://t.co/mhMXTjsChC","expanded_url":"http://dw.com/p/3r1L2","display_url":"dw.com/p/3r1L2","indices":[192,215]}]	DejarÃ¡ el cargo un aÃ±o antes de lo previsto El economista peruano Luis Carranza renuncia a la presidencia del #CAF. Afirma que directores argentinos buscan interferir en sus facultades. (ee) https://t.co/mhMXTjsChC	905798.0	RT @dw_espanol: DejarÃ¡ el cargo un aÃ±o antes de lo previsto El economista peruano Luis Carranza renuncia a la presidencia del #CAF. Afirmaâ€¦	1856.0	True	full
1275723	1275723	605aa64c4898ce0038d9da55	2021-03-24 02:39:03	[]	[]	Tue Mar 23 19:57:39 +0000 2021	[]	[{"url":"https://t.co/dGb6AoV5jb","expanded_url":"https://academic.oup.com/aje/article/189/11/1218/5847586","display_url":"academic.oup.com/aje/article/18â€¦","indices":[225,248]}]	Dr. Risch, well known from FOX news: "Early Outpatient Treatment of Symptomatic, High-Risk COVID-19 Patients That Should Be Ramped Up Immediately as Key to the Pandemic Crisis" America needs to pivot attention to therapies. https://t.co/dGb6AoV5jb	4640.0	RT @cov19treatments: Dr. Risch, well known from FOX news: "Early Outpatient Treatment of Symptomatic, High-Risk COVID-19 Patients That Shoâ€¦	20.0	True	full
1275724	1275724	605aa64c4898ce0038d9da5b	2021-03-24 02:39:03	[]	[{"url":"https://t.co/JzfeSTjFLX","expanded_url":"https://globalnews.ca/news/7713295/nra-ar-15-gun-ban-boulder-shooting/","display_url":"globalnews.ca/news/7713295/nâ€¦","indices":[271,294]}]		[]	[]			@laurenboebert EXACTLY YOU NITWIT! you got it right but not for the reason we'd hope These are the gun laws you arâ€¦ https://t.co/6N1yuwPgb5	11419.0	True	full
1275725	1275725	605aa64c4898ce0038d9da71	2021-03-24 02:39:03	[]	[]	Wed Mar 24 00:56:15 +0000 2021	[]	[{"url":"https://t.co/a0sC9AxD15","expanded_url":"https://twitter.com/dcabellor/status/1374518688485834753","display_url":"twitter.com/dcabellor/statâ€¦","indices":[270,293]}]	Pues en pro de la prevenciÃ³n y de seguir el ejemplo de nuestro hermano, padre y muy respetado jefe decidimos tambiÃ©n suspender el Cantar De Gallos mientras baja esta etapa y frenamos la curva de contagios, la vida es lo mÃ¡s importante, cuidemosla. Nosotros Venceremos. https://t.co/a0sC9AxD15	56965.0	RT @Hernancanorea: Pues en pro de la prevenciÃ³n y de seguir el ejemplo de nuestro hermano, padre y muy respetado jefe decidimos tambiÃ©n susâ€¦	448.0	True	full
1275726	1275726	605aa64c4898ce0038d9da73	2021-03-24 02:39:03	[]	[]	Wed Mar 24 02:37:00 +0000 2021	[{"text":"Covid_19","indices":[136,145]},{"text":"Tele13RadioTeResponde","indices":[165,187]}]	[{"url":"https://t.co/9Di0Wm3oZr","expanded_url":"http://tele13Radio.cl","display_url":"tele13Radio.cl","indices":[233,256]}]	ðŸ’‰ðŸ¤”Si ya tuve Covid-19, Â¿puedo vacunarme? Sabemos que existen muchas dudas en torno a las vacunas y el proceso de vacunaciÃ³n contra el #Covid_19, es por eso que en #Tele13RadioTeResponde te queremos informar de la mejor manera. â–¶ï¸�https://t.co/9Di0Wm3oZr https://t.co/7wwiQXNZja	141655.0	RT @Tele13_Radio: ðŸ’‰ðŸ¤”Si ya tuve Covid-19, Â¿puedo vacunarme? Sabemos que existen muchas dudas en torno a las vacunas y el proceso de vacunaâ€¦	2510.0	True	full
1275727	1275727	605aa64c4898ce0038d9da77	2021-03-24 02:39:03	[]	[]	Wed Mar 24 00:19:10 +0000 2021	[{"text":"LongCovid","indices":[103,113]}]	[{"url":"https://t.co/XqX6uIOEve","expanded_url":"https://www.nytimes.com/2021/03/23/health/long-covid-symptoms.html?action=click&module=Top%20Stories&pgtype=Homepage","display_url":"nytimes.com/2021/03/23/heaâ€¦","indices":[133,156]},{"url":"https://t.co/XUHcLbw6fD","expanded_url":"https://onlinelibrary.wiley.com/doi/abs/10.1002/acn3.51350","display_url":"onlinelibrary.wiley.com/doi/abs/10.100â€…	A new prospective @NorthwesternMed study of neurologic symptoms after initial mild infections but then #LongCovid in 100 individuals https://t.co/XqX6uIOEve by @PamBelluck https://t.co/XUHcLbw6fD @IgorKoralnik @NUFeinbergMed @NMNeurology https://t.co/JO3husKxxe	402558.0	RT @EricTopol: A new prospective @NorthwesternMed study of neurologic symptoms after initial mild infections but then #LongCovid in 100 indâ€¦	121.0	True	full
1275728	1275728	605aa64c4898ce0038d9da7d	2021-03-24 02:39:03	[]	[{"url":"https://t.co/XS0P6IVadu","expanded_url":"http://dlvr.it/RwFNGV","display_url":"dlvr.it/RwFNGV","indices":[208,231]}]		[]	[]			Covid: How have doctors coped with pandemic frontline?: The coronavirus pandemic has been testing for all of us, buâ€¦ https://t.co/pdJWMgtY2a	366.0	True	full
1275729	1275729	605aa64d4898ce0038d9da97	2021-03-24 02:39:03	[]	[]	Wed Mar 24 02:36:05 +0000 2021	[{"text":"Brasil","indices":[143,150]},{"text":"Coronavirus","indices":[151,163]},{"text":"COVID19","indices":[164,172]},{"text":"CoronavirusenBrasil","indices":[173,193]},{"text":"JairBolsonaro","indices":[194,208]}]	[{"url":"https://t.co/gLMKfLEeI0","expanded_url":"http://dlvr.it/RwFN2V","display_url":"dlvr.it/RwFN2V","indices":[119,142]}]	Internacional: Terrible dÃ­a en Brasil, que por primera vez supera los 3.000 muertos por coronavirus - El Comercio PerÃº https://t.co/gLMKfLEeI0 #Brasil #Coronavirus #COVID19 #CoronavirusenBrasil #JairBolsonaro https://t.co/JFfvOVY8Mf	593.0	RT @PeruNewsAlerta: Internacional: Terrible dÃ­a en Brasil, que por primera vez supera los 3.000 muertos por coronavirus - El Comercio PerÃºâ€¦	1313.0	True	full
1275730	1275730	605aa64d4898ce0038d9daa9	2021-03-24 02:39:04	[]	[]	Wed Mar 24 02:36:05 +0000 2021	[{"text":"Brasil","indices":[143,150]},{"text":"Coronavirus","indices":[151,163]},{"text":"COVID19","indices":[164,172]},{"text":"CoronavirusenBrasil","indices":[173,193]},{"text":"JairBolsonaro","indices":[194,208]}]	[{"url":"https://t.co/gLMKfLEeI0","expanded_url":"http://dlvr.it/RwFN2V","display_url":"dlvr.it/RwFN2V","indices":[119,142]}]	Internacional: Terrible dÃ­a en Brasil, que por primera vez supera los 3.000 muertos por coronavirus - El Comercio PerÃº https://t.co/gLMKfLEeI0 #Brasil #Coronavirus #COVID19 #CoronavirusenBrasil #JairBolsonaro https://t.co/JFfvOVY8Mf	593.0	RT @PeruNewsAlerta: Internacional: Terrible dÃ­a en Brasil, que por primera vez supera los 3.000 muertos por coronavirus - El Comercio PerÃºâ€¦	524.0	True	full
1275731	1275731	605aa64d4898ce0038d9daaf	2021-03-24 02:39:04	[]	[{"url":"https://t.co/RYbGAI4zh1","expanded_url":"http://dlvr.it/RwFNGZ","display_url":"dlvr.it/RwFNGZ","indices":[188,211]}]		[]	[]			Pandemic-fueled meat purchases to continue: Increased time at home during the COVID-19 pandemic boosted meat and poâ€¦ https://t.co/2j03K9Owzu	366.0	True	full
1275732	1275732	605aa64d4898ce0038d9dabb	2021-03-24 02:39:04	[]	[]	Tue Mar 23 14:39:30 +0000 2021	[{"text":"ProgramasVTV","indices":[0,13]},{"text":"ActivosContraElVirus","indices":[128,149]}]	[{"url":"https://t.co/fTtxrziJur","expanded_url":"https://dai.ly/x804i0q","display_url":"dai.ly/x804i0q","indices":[151,174]}]	#ProgramasVTV ðŸ“º | El Mundo en Contexto 22MAR2021 | Sistema sanitario en Brasil colapsado por incremento de casos por COVID-19 #ActivosContraElVirus https://t.co/fTtxrziJur	1816311.0	RT @VTVcanal8: #ProgramasVTV ðŸ“º | El Mundo en Contexto 22MAR2021 | Sistema sanitario en Brasil colapsado por incremento de casos por COVID-1â€¦	233.0	True	full
1275733	1275733	605aa64d4898ce0038d9dabd	2021-03-24 02:39:04	[]	[]	Tue Mar 23 11:38:58 +0000 2021	[{"text":"opendata","indices":[21,30]},{"text":"COVID19","indices":[63,71]}]	[{"url":"https://t.co/f8niy85yGn","expanded_url":"https://oe.cd/ogd-covid19","display_url":"oe.cd/ogd-covid19","indices":[144,167]}]	What was the role of #opendata during the initial stage of the #COVID19 pandemic? Find out more in the @OECD &amp; @TheGovLab joint report âž¡ï¸� https://t.co/f8niy85yGn https://t.co/3slSx86U1r	20710.0	RT @OECDgov: What was the role of #opendata during the initial stage of the #COVID19 pandemic? Find out more in the @OECD &amp; @TheGovLab joâ€¦	679.0	True	full
1275734	1275734	605aa64d4898ce0038d9dac7	2021-03-24 02:39:04	[]	[]	Wed Mar 17 22:36:02 +0000 2021	[]	[{"url":"https://t.co/xlsvT6WUoZ","expanded_url":"https://www.thedailybeast.com/georgia-sheriff-spokesman-jay-baker-posted-racist-covid-shirts-on-facebook/","display_url":"thedailybeast.com/georgia-sherifâ€¦","indices":[130,153]}]	NEW: Georgia sheriff spox who tried to make excuses for a mass shooting suspect ... was pushing anti-Asian racist memes himself. https://t.co/xlsvT6WUoZ	133404.0	RT @NoahShachtman: NEW: Georgia sheriff spox who tried to make excuses for a mass shooting suspect ... was pushing anti-Asian racist memesâ€¦	16.0	True	full
1275735	1275735	605aa64d4898ce0038d9dad5	2021-03-24 02:39:04	[]	[]	Tue Mar 23 17:44:02 +0000 2021	[{"text":"COVID19","indices":[0,8]}]	[{"url":"https://t.co/z8wFVZZvTR","expanded_url":"https://bit.ly/3cfBebz","display_url":"bit.ly/3cfBebz","indices":[261,284]}]	#COVID19 infections in California, following vaccination: "The rarity of positive test results 14 days after administration of the 2nd dose of vaccine is encouraging &amp; suggests that the efficacy of these vaccines is maintained outside the trial setting." https://t.co/z8wFVZZvTR https://t.co/FgQyNZbzNV	82388.0	RT @BogochIsaac: #COVID19 infections in California, following vaccination: "The rarity of positive test results 14 days after administratiâ€¦	6645.0	True	full
1275736	1275736	605aa64d4898ce0038d9dad9	2021-03-24 02:39:04	[{"text":"nookfriends","indices":[151,163]},{"text":"animalcrossing","indices":[164,179]},{"text":"dodocode","indices":[180,189]},{"text":"acnh","indices":[190,195]},{"text":"dodocodes","indices":[196,206]},{"text":"turnipMarket","indices":[207,220]},{"text":"turnipPrices","indices":[221,234]},{"text":"turnips","indices":[235,243]}]	[{"url":"https://t.co/mHZnFGH0Qt","expanded_url":"http://www.nookfriends.com/#ZDQyZTQ=","display_url":"nookfriends.com/#ZDQyZTQ=","indices":[24,47]},{"url":"https://t.co/fZipot0jUJ","expanded_url":"http://www.nookfriends.com","display_url":"nookfriends.com","indices":[126,149]}]		[]	[]			New Dodo Code posted in https://t.co/mHZnFGH0Qt - Turnip price: 110 bells ðŸ’° Share your Dodo Codes and visit otherâ€¦ https://t.co/BzQq96Nobc	591.0	True	full
1275737	1275737	605aa64e4898ce0038d9daff	2021-03-24 02:39:04	[]	[]	Mon Mar 22 16:22:17 +0000 2021	[]	[{"url":"https://t.co/O17iALfR4W","expanded_url":"https://813preps.com/2021/03/22/813preps-2021-weekly-rankings-week-5/","display_url":"813preps.com/2021/03/22/813â€¦","indices":[201,224]}]	Our Top 15 saw some shuffling, but all of last week's teams again land in our Week 5 813Preps Rankings. After a Saladino crown @JesuitBaseball keeps its No.1 spot, but see how the rest shook out here: https://t.co/O17iALfR4W	3638.0	RT @813Preps: Our Top 15 saw some shuffling, but all of last week's teams again land in our Week 5 813Preps Rankings. After a Saladino crowâ€¦	3000.0	True	full
1275738	1275738	605aa64e4898ce0038d9db03	2021-03-24 02:39:04	[]	[]	Sun Mar 21 20:17:44 +0000 2021	[]	[{"url":"https://t.co/gBwCffAtRT","expanded_url":"https://twitter.com/thehill/status/1373647082440036356","display_url":"twitter.com/thehill/statusâ€¦","indices":[278,301]}]	Folks, sometimes we simply have to call it like it is. There is no bigger hypocrite in politics than Kevin McCarthy. McCarthy: â€œThey need us to trust them, not to try to control them.â€� Why then do we have 250+ Republican bills across the country to restrict voter rights?! https://t.co/gBwCffAtRT	745230.0	RT @harrisonjaime: Folks, sometimes we simply have to call it like it is. There is no bigger hypocrite in politics than Kevin McCarthy. Mâ€¦	448.0	True	full
1275739	1275739	605aa64e4898ce0038d9db05	2021-03-24 02:39:04	[]	[]	Fri Mar 19 15:40:46 +0000 2021	[]	[{"url":"https://t.co/5Iwoo0g0Gt","expanded_url":"https://twitter.com/nuriapiera/status/1372928864427536390","display_url":"twitter.com/nuriapiera/staâ€¦","indices":[163,186]}]	DetrÃ¡s de la carita de yo no fui, se esconde otro tiranillo autoritario. DemÃ³cratas solo cuando el resultado reivindica sus demandas, de lo contrario, REVOLUCIÃ“N! https://t.co/5Iwoo0g0Gt	2051.0	RT @FelixDavidMejia: DetrÃ¡s de la carita de yo no fui, se esconde otro tiranillo autoritario. DemÃ³cratas solo cuando el resultado reivindicâ€¦	34.0	True	full
1275740	1275740	605aa64e4898ce0038d9db0d	2021-03-24 02:39:04	[{"text":"MentalAgeTest","indices":[130,144]}]	[{"url":"https://t.co/vRfLOpOK8W","expanded_url":"https://www.arealme.com/mental/en/10493492","display_url":"arealme.com/mental/en/1049â€¦","indices":[106,129]}]		[]	[]			Ah que yo pensÃ© que mi edad mental era 15 y resulta que es normal estar perdida en la vida jajajajajajaâ€¦ https://t.co/HrGhiUnRD9	800.0	True	full
1275741	1275741	605aa64e4898ce0038d9db23	2021-03-24 02:39:05	[]	[{"url":"https://t.co/4FA6Dk1Ok7","expanded_url":"https://www.youtube.com/watch?v=YVhCujiWaME","display_url":"youtube.com/watch?v=YVhCujâ€¦","indices":[213,236]}]		[]	[]			@FateMakerVT You are welcome, RPG maker games havent been too popular for awhile. If you want to find some of themâ€¦ https://t.co/rjOCcjNUlK	71.0	True	full
1275742	1275742	605aa64e4898ce0038d9db37	2021-03-24 02:39:05	[]	[]	Tue Mar 23 14:08:14 +0000 2021	[{"text":"Uppena","indices":[6,13]},{"text":"NeeKannuNeeliSamudram","indices":[35,57]}]	[{"url":"https://t.co/na5j84vGqY","expanded_url":"https://youtu.be/mrqgz4_a4PU","display_url":"youtu.be/mrqgz4_a4PU","indices":[142,165]}]	Began #Uppena Musical Journey with #NeeKannuNeeliSamudram on 2nd March, 2020 and its hit 200 Million now â�¤ï¸� A Rockstar @ThisIsDSP Musical ðŸ˜� https://t.co/na5j84vGqY	800681.0	RT @MythriOfficial: Began #Uppena Musical Journey with #NeeKannuNeeliSamudram on 2nd March, 2020 and its hit 200 Million now â�¤ï¸� A Rockstarâ€¦	169.0	True	full
1275743	1275743	605aa64e4898ce0038d9db3d	2021-03-24 02:39:05	[]	[]	Tue Mar 23 16:56:12 +0000 2021	[]	[{"url":"https://t.co/cW74sOaOWk","expanded_url":"https://open.spotify.com/album/5IMZvYqklgYzabWtgtD74l?si=c0INUi2bT72285D1lHyEXA&utm_source=copy-link","display_url":"open.spotify.com/album/5IMZvYqkâ€¦","indices":[240,263]}]	Biggest first week song debuts by korean male acts on spotify in 2021: #1 â€” 2,893,367 #2 â€” 2,547,273 #3 â€” 2,358,771 #4 â€” 1,882,965 #5 â€” 1,800,980 #6 Going Dumb â€” 1,548,382* (+1) #7 â€” 1,438,891 #8 â€” 1,120,661 *day 5 and still counting https://t.co/cW74sOaOWk	28592.0	RT @skz_billboard: Biggest first week song debuts by korean male acts on spotify in 2021: #1 â€” 2,893,367 #2 â€” 2,547,273 #3 â€” 2,358,771 #â€¦	448.0	True	full
1275744	1275744	605aa64f4898ce0038d9db4b	2021-03-24 02:39:05	[]	[]	Mon Mar 22 19:31:19 +0000 2021	[]	[{"url":"https://t.co/S4PoGUy7pK","expanded_url":"https://www.youtube.com/watch?v=oIG4-upfass","display_url":"youtube.com/watch?v=oIG4-uâ€¦","indices":[112,135]}]	MOTO GLOVES | POLYGON FT GIVEAWAY! ($250) *can be claimed for crypto instead* To Enter: -RT -Like this video: https://t.co/S4PoGUy7pK (MUST SHOW PROOF OF LIKE WITH SCREENSHOT BELOW) Thats it! ENDS IN 1 WEEK! https://t.co/Rir9EUbV8o	34648.0	RT @JuicyFruityyy: MOTO GLOVES | POLYGON FT GIVEAWAY! ($250) *can be claimed for crypto instead* To Enter: -RT -Like this video: https://â€¦	6.0	True	full
1275745	1275745	605aa64f4898ce0038d9db4d	2021-03-24 02:39:05	[]	[]	Tue Mar 23 07:11:12 +0000 2021	[]	[{"url":"https://t.co/IS5xWIPzFd","expanded_url":"https://www.theguardian.com/politics/2021/mar/23/covid-travel-rules-will-include-stanley-johnson-loophole-for-second-homes?utm_source=dlvr.it&utm_medium=twitter","display_url":"theguardian.com/politics/2021/â€¦","indices":[233,256]}]	The â€˜you canâ€™t go on holiday unless you own a second home ruleâ€™ is the perfect way to celebrate the anniversary of a lockdown so late &amp; incompetent it led to tens of thousands extra deaths but disproportionately of poor people https://t.co/IS5xWIPzFd	587322.0	RT @carolecadwalla: The â€˜you canâ€™t go on holiday unless you own a second home ruleâ€™ is the perfect way to celebrate the anniversary of a loâ€¦	149.0	True	full
1275746	1275746	605aa64f4898ce0038d9db59	2021-03-24 02:39:05	[]	[]	Wed Mar 24 02:37:04 +0000 2021	[]	[{"url":"https://t.co/JRD6nJU2jP","expanded_url":"https://www.washingtonpost.com/politics/2021/03/23/theres-no-migrant-surge-us-southern-border-heres-data/","display_url":"washingtonpost.com/politics/2021/â€¦","indices":[174,197]}]	"Thereâ€™s no migrant â€˜surgeâ€™ at the U.S. southern border. Hereâ€™s the data. Evidence reveals the usual seasonal bump â€” plus some of the people who waited during the pandemic." https://t.co/JRD6nJU2jP You were played, @ThisWeekABC. https://t.co/LNfE0vUloT	303014.0	RT @jayrosen_nyu: "Thereâ€™s no migrant â€˜surgeâ€™ at the U.S. southern border. Hereâ€™s the data. Evidence reveals the usual seasonal bump â€” plusâ€¦	341.0	True	full
1275747	1275747	605aa64f4898ce0038d9db85	2021-03-24 02:39:06	[]	[]	Wed Mar 24 02:36:41 +0000 2021	[{"text":"onpoli","indices":[249,256]}]	[{"url":"https://t.co/vlEJZYx2uZ","expanded_url":"https://www.cp24.com/news/ontario-reporting-more-than-1-500-new-covid-19-cases-as-hospitalizations-icu-admissions-jump-1.5358564","display_url":"cp24.com/news/ontario-râ€¦","indices":[257,280]}]	Ontario reporting more than 1,500 new COVID-19 cases as hospitalizations, ICU admissions jump. â€œData from Critical Care Services Ontario indicates that the number of patients in intensive care is higher than what is being reported by the province.â€� #onpoli https://t.co/vlEJZYx2uZ	4155.0	RT @TurnbullWhitby: Ontario reporting more than 1,500 new COVID-19 cases as hospitalizations, ICU admissions jump. â€œData from Critical Careâ€¦	3673.0	True	full
1275748	1275748	605aa64f4898ce0038d9db89	2021-03-24 02:39:06	[]	[{"url":"https://t.co/SdiJS1Qgpg","expanded_url":"https://tmblr.co/ZJ5NSjZurqWRey00","display_url":"tmblr.co/ZJ5NSjZurqWReyâ€¦","indices":[248,271]}]		[]	[]			ðŸ“¹ This beautiful residence with bespoke details &amp; lush mana captured in its ambiance, has an infinity pool that sitâ€¦ https://t.co/GRiipsUVxk	223.0	True	full
1275749	1275749	605aa64f4898ce0038d9db8d	2021-03-24 02:39:06	[]	[]	Tue Mar 23 18:09:19 +0000 2021	[{"text":"COVID19mx","indices":[229,239]}]	[{"url":"https://t.co/qrScjiSIew","expanded_url":"https://youtu.be/V9SJ0R-asLc","display_url":"youtu.be/V9SJ0R-asLc","indices":[242,265]}]	Entreviste a la Teniente. Coronel Medico Cirujano Nonatzin Tort Leyva, quien aseguro que el presidente @lopezobrador_ Como comandante Supremo de las Fuerzas Armadas ordeno que se atendieran a todos los mexicanos afectados por el #COVID19mx. https://t.co/qrScjiSIew	7371.0	RT @cesargutipri: Entreviste a la Teniente. Coronel Medico Cirujano Nonatzin Tort Leyva, quien aseguro que el presidente @lopezobrador_ Comâ€¦	1652.0	True	full
1275750	1275750	605aa6504898ce0038d9dba5	2021-03-24 02:39:06	[]	[]	Wed Mar 24 02:26:27 +0000 2021	[{"text":"Covid19","indices":[207,215]},{"text":"Covid","indices":[216,222]}]	[{"url":"https://t.co/mHqxcixEgB","expanded_url":"https://www.cdc.gov/coronavirus/2019-ncov/hcp/planning-scenarios.html","display_url":"cdc.gov/coronavirus/20â€¦","indices":[232,255]},{"url":"https://t.co/K5TP9Yl9kH","expanded_url":"https://www.cdc.gov/nchs/nvss/vsrr/covid_weekly/index.htm#SexAndAge","display_url":"cdc.gov/nchs/nvss/vsrrâ€¦","indices":[256,279]}]	BREAKING: CDC now estimates Covid19 IFR at 0.71%! That is much higher, than what for example WHO/Ioannidis estimate 0.24%... The Trump CDC estimate was at 0.3%... Is the change now politically motivated? #Covid19 #Covid Source: https://t.co/mHqxcixEgB https://t.co/K5TP9Yl9kH https://t.co/LsbShFBnvZ	3849.0	RT @BenMarten: BREAKING: CDC now estimates Covid19 IFR at 0.71%! That is much higher, than what for example WHO/Ioannidis estimate 0.24%..â€¦	98.0	True	full
1275751	1275751	605aa6504898ce0038d9dba9	2021-03-24 02:39:06	[]	[{"url":"https://t.co/l082O4ev1L","expanded_url":"https://ladiaria.com.uy/justicia/articulo/2021/3/vacunacion-en-carceles-hasta-el-momento-se-suministraron-5063-dosis-entre-personas-privadas-de-libertad-y-funcionariado/","display_url":"ladiaria.com.uy/justicia/articâ€¦","indices":[215,238]}]		[]	[]			Avanza la vacunaciÃ³n en cÃ¡rceles: hasta el momento, se suministraron 5.063 dosis entre personas privadas de libertaâ€¦ https://t.co/UuSVfitEFv	25263.0	True	full
1275752	1275752	605aa6504898ce0038d9dbb7	2021-03-24 02:39:06	[]	[]	Tue Mar 23 21:48:43 +0000 2021	[{"text":"COVIDãƒ¼19","indices":[108,117]},{"text":"COVID19","indices":[245,253]}]	[{"url":"https://t.co/KAf3rtGpBJ","expanded_url":"https://www.skynews.com.au/details/_6242360058001","display_url":"skynews.com.au/details/_62423â€¦","indices":[255,278]}]	âš ï¸� Skynews Australia (chaÃ®ne d'infos continu nÂ°1ðŸ‡¦ðŸ‡º) cite D.Asher, ex-enquÃªteur du gvtðŸ‡ºðŸ‡¸ sur les origines de #COVIDãƒ¼19 â†ª Â«le virus peut Ãªtre le rÃ©sultat d'un programme d'armes biologiques et L'INSTITUT DE WUHAN EST TRÃˆS PROBABLEMENT LA SOURCE DE #COVID19Â» https://t.co/KAf3rtGpBJ	79823.0	RT @UPR_Asselineau: âš ï¸� Skynews Australia (chaÃ®ne d'infos continu nÂ°1ðŸ‡¦ðŸ‡º) cite D.Asher, ex-enquÃªteur du gvtðŸ‡ºðŸ‡¸ sur les origines de #COVIDãƒ¼19 â†ªâ€¦	165.0	True	full
1275753	1275753	605aa6504898ce0038d9dbc7	2021-03-24 02:39:07	[]	[]	Tue Mar 23 17:45:05 +0000 2021	[]	[{"url":"https://t.co/KdL2YFEVZM","expanded_url":"https://ushr.zoomgov.com/webinar/register/WN_-GD-n4fzT7q8BED2iCvTtw?fbclid=IwAR2HOX5_TIAfNV1XydGad2F8VmcG4co8WgUY87vBXJyeTT05UGWvsqf__kY","display_url":"ushr.zoomgov.com/webinar/registâ€¦","indices":[250,273]}]	Join Congressman Anthony Brown and health experts Wednesday, March 24 at 6:30 PM for a webinar focused on COVID-19 and vaccines. Dr. Joseph Wright from our Prince Georgeâ€™s Forward Task Force will be one of the featured health experts. Register here: https://t.co/KdL2YFEVZM https://t.co/Axo3x3Xopu	9679.0	RT @CEXAlsobrooks: Join Congressman Anthony Brown and health experts Wednesday, March 24 at 6:30 PM for a webinar focused on COVID-19 and vâ€¦	3302.0	True	full
1275754	1275754	605aa6514898ce0038d9dc0f	2021-03-24 02:39:07	[]	[]	Tue Mar 23 16:48:51 +0000 2021	[{"text":"Cdnpoli","indices":[227,235]},{"text":"COVID19","indices":[236,244]}]	[{"url":"https://t.co/pn5fmcTZS4","expanded_url":"https://www.ctvnews.ca/health/coronavirus/research-doesn-t-back-vaccine-dose-delay-for-seniors-canada-s-chief-science-adviser-says-1.5358075","display_url":"ctvnews.ca/health/coronavâ€¦","indices":[245,268]}]	Why doesn't the research back the Trudeau government's decision to delay the 2nd dose by 4 months? BECAUSE THERE IS NO RESEARCH!!! Trudeau's decision is based on opinion. No study has been conducted to support the decision. #Cdnpoli #COVID19 https://t.co/pn5fmcTZS4	26143.0	RT @DrJacobsRad: Why doesn't the research back the Trudeau government's decision to delay the 2nd dose by 4 months? BECAUSE THERE IS NO REâ€¦	298.0	True	full
1275755	1275755	605aa6514898ce0038d9dc1d	2021-03-24 02:39:07	[]	[]	Wed Mar 24 00:16:09 +0000 2021	[{"text":"SexWork","indices":[5,13]},{"text":"Atlanta","indices":[119,127]},{"text":"HarmsOfAntiTrafficking","indices":[227,250]},{"text":"RightsNotRescue","indices":[251,267]},{"text":"FactsMatter","indices":[268,280]}]	[{"url":"https://t.co/TkMpLcOpjU","expanded_url":"http://bit.ly/3cbOIFb","display_url":"bit.ly/3cbOIFb","indices":[200,223]}]	Anti-#SexWork group @Polaris_Project removed someâ€”but not allâ€”of its massage parlor-related content in the wake of the #Atlanta shootings. Shame on them for the egregious content in the first place. https://t.co/TkMpLcOpjU #HarmsOfAntiTrafficking #RightsNotRescue #FactsMatter	3527.0	RT @SWAN_Vancouver: Anti-#SexWork group @Polaris_Project removed someâ€”but not allâ€”of its massage parlor-related content in the wake of theâ€¦	5821.0	True	full
1275756	1275756	605aa6514898ce0038d9dc3f	2021-03-24 02:39:08	[]	[]	Wed Mar 24 00:53:31 +0000 2021	[]	[{"url":"https://t.co/MefQl2esYq","expanded_url":"http://bogtools.io/roadmap/","display_url":"bogtools.io/roadmap/","indices":[256,279]}]	$Bogtools a bep20 protocol that provides on chain oracles and code execution on BSC blockchain. Current supply is 2.4M $BOG Its a deployable oracle-dependent smart contracts. Includes BogRNG, Bog Limit, ARG, NFT Marketplace and BogCharts. More here: https://t.co/MefQl2esYq	63430.0	RT @CRYPTOFIED1: $Bogtools a bep20 protocol that provides on chain oracles and code execution on BSC blockchain. Current supply is 2.4Mâ€¦	43.0	True	full
1275757	1275757	605aa6514898ce0038d9dc41	2021-03-24 02:39:08	[]	[]	Mon Mar 22 20:26:14 +0000 2021	[{"text":"EUCIC","indices":[103,109]}]	[{"url":"https://t.co/K0JEZcvl6A","expanded_url":"https://jamanetwork.com/journals/jama/fullarticle/2777898?resultClick=1","display_url":"jamanetwork.com/journals/jama/â€¦","indices":[131,154]}]	Neutralizing-antibody response to 4 variants in infected and vaccinated individuals. @ESCMID @TAEscmid #EUCIC Literature review ðŸ“�ðŸ§� https://t.co/K0JEZcvl6A @JAMA_current @JAMANetwork https://t.co/kFtR7JnuAC	474.0	RT @GBirgand: Neutralizing-antibody response to 4 variants in infected and vaccinated individuals. @ESCMID @TAEscmid #EUCIC Literature reviâ€¦	206.0	True	full
1275758	1275758	605aa6524898ce0038d9dc69	2021-03-24 02:39:08	[]	[]	Wed Mar 24 00:26:53 +0000 2021	[{"text":"ActivosContraElVirus","indices":[123,144]}]	[{"url":"https://t.co/g1u30VhBmg","expanded_url":"https://www.vtv.gob.ve/covid-19-dia-373-casos-23032021/","display_url":"vtv.gob.ve/covid-19-dia-3â€¦","indices":[146,169]}]	DÃ­a 373 | Lucha contra la COVID-19: Venezuela registra 608 casos comunitarios, 6 importados y mantiene 93% de recuperados #ActivosContraElVirus https://t.co/g1u30VhBmg https://t.co/k5fzewtveX	1816237.0	RT @VTVcanal8: DÃ­a 373 | Lucha contra la COVID-19: Venezuela registra 608 casos comunitarios, 6 importados y mantiene 93% de recuperados #â€¦	1687.0	True	full
1275759	1275759	605aa6524898ce0038d9dc7f	2021-03-24 02:39:08	[]	[]	Wed Mar 24 02:35:47 +0000 2021	[]	[{"url":"https://t.co/xyJPlFVTZg","expanded_url":"https://twitter.com/biannagolodryga/status/1374366465432944642","display_url":"twitter.com/biannagolodrygâ€¦","indices":[286,309]}]	This is precisely what the AR-15 was designed 2 do; bullets fired from an AR-15 travel ~3x faster than a handgun, delivering &gt;(!) lethal wounds that rip thru the body &amp; damage surrounding tissue inches beyond the bullet's path. Victims bleed out before medical help even arrives https://t.co/xyJPlFVTZg	3525.0	RT @mle_goldman: This is precisely what the AR-15 was designed 2 do; bullets fired from an AR-15 travel ~3x faster than a handgun, deliveriâ€¦	328.0	True	full
1275760	1275760	605aa6524898ce0038d9dc85	2021-03-24 02:39:08	[]	[]	Tue Mar 23 12:01:54 +0000 2021	[]	[{"url":"https://t.co/EzT4j8Rpqr","expanded_url":"https://twitter.com/elpaisuy/status/1374327720067395587","display_url":"twitter.com/elpaisuy/statuâ€¦","indices":[274,297]}]	Todos os dias a imprensa uruguaya publica informe detalhado sobre a COVID-19. Os casos cresceram muitÃ­ssimo nas Ãºltimas semanas. O mapa mostra onde estÃ¡ o problema: na fronteira com o Brasil. Rivera tem 6% da populaÃ§Ã£o de Montevideo e um nÂº de casos igual a 60% da capital. https://t.co/EzT4j8Rpqr	10302.0	RT @alvarobianchi: Todos os dias a imprensa uruguaya publica informe detalhado sobre a COVID-19. Os casos cresceram muitÃ­ssimo nas Ãºltimasâ€¦	770.0	True	full
1275761	1275761	605aa6524898ce0038d9dc87	2021-03-24 02:39:08	[]	[]	Tue Mar 23 20:09:00 +0000 2021	[]	[{"url":"https://t.co/IcaJT7XgMO","expanded_url":"https://donate.unhcr.org/rohingya/","display_url":"donate.unhcr.org/rohingya/","indices":[151,174]}]	A massive fire has devastated the worldâ€™s largest refugee settlement in Bangladesh. 15 Rohingya refugees have died. 45,000 have lost their shelters. https://t.co/IcaJT7XgMO https://t.co/h1taYCz8RN	2573823.0	RT @Refugees: A massive fire has devastated the worldâ€™s largest refugee settlement in Bangladesh. 15 Rohingya refugees have died. 45,000â€¦	1081.0	True	full
1275762	1275762	605aa6524898ce0038d9dc91	2021-03-24 02:39:08	[]	[{"url":"https://t.co/nXGM8PdU77","expanded_url":"https://www.google.com/url?sa=t&rct=j&q=&esrc=s&source=web&cd=&ved=2ahUKEwiImfLU8sfvAhXZTjABHQfICcUQxfQBMAB6BAgREAg&url=https%3A%2F%2Fwww.tennessean.com%2Fstory%2Fnews%2Fhealth%2F2021%2F03%2F22%2Fthis-week-coronavirus-tennessee-vaccine-hesitancy-alarming%2F4600081001%2F&usg=AOvVaw0y6Wf778Io0uhHtcfft4e7","display_url":"google.com/url?sa=t&rct=jâ€¦"…		[]	[]			@NateSilver538 @mattyglesias Tennessee has a lot of vaccine hesitancy in rural areas and thousands of unbooked appoâ€¦ https://t.co/mUBmQica9M	232.0	True	full
1275763	1275763	605aa6524898ce0038d9dc9d	2021-03-24 02:39:09	[]	[]	Wed Mar 24 00:10:52 +0000 2021	[]	[{"url":"https://t.co/xMx1EJGn4R","expanded_url":"https://www.gits.igg.unam.mx/red-irag-dashboard/reviewHome","display_url":"gits.igg.unam.mx/red-irag-dashbâ€¦","indices":[96,119]},{"url":"https://t.co/CK797pk0CU","expanded_url":"https://coronavirus.gob.mx/personal-de-salud/documentos-de-consulta/","display_url":"coronavirus.gob.mx/personal-de-saâ€¦","indices":[206,229]},{"url":"https://t.co/JaPt…	Muy irÃ³nico que esto ocurra cuando: 1) El tablero de la red IRAG lleva 3 dÃ­as sin actualizarse: https://t.co/xMx1EJGn4R 2) Se cumplen 5 semanas desde el Ãºltimo boletÃ­n "catorcenal" de exceso de mortalidad: https://t.co/CK797pk0CU https://t.co/JaPt4PTgkA	6383.0	RT @AlejandroC_IQ: Muy irÃ³nico que esto ocurra cuando: 1) El tablero de la red IRAG lleva 3 dÃ­as sin actualizarse: https://t.co/xMx1EJGn4Râ€¦	517.0	True	full
1275764	1275764	605aa6524898ce0038d9dca5	2021-03-24 02:39:09	[]	[]	Wed Mar 24 02:37:57 +0000 2021	[]	[{"url":"https://t.co/AK3mEoeXum","expanded_url":"https://www.stopworldcontrol.com/fraud/","display_url":"stopworldcontrol.com/fraud/","indices":[83,106]}]	Everything you always wanted to know about the Covid hoax but were afraid to ask. https://t.co/AK3mEoeXum This article puts in one place everything about the Covid hoax.	6806.0	RT @prisoner1968: Everything you always wanted to know about the Covid hoax but were afraid to ask. https://t.co/AK3mEoeXum This articleâ€¦	6806.0	True	full
1275765	1275765	605aa6524898ce0038d9dca9	2021-03-24 02:39:09	[]	[]	Wed Mar 17 13:12:26 +0000 2021	[]	[{"url":"https://t.co/JFV7gizQgD","expanded_url":"https://www.futurity.org/college-student-depression-covid-19-pandemic-2521452/","display_url":"futurity.org/college-studenâ€¦","indices":[202,225]}]	The mental health toll of Covid-19 has been immense. This new study, which incorporates randomization, aims to better understand the link between healthy habits and the risk of depression. Learn more: https://t.co/JFV7gizQgD	10556.0	RT @JPAL_NA: The mental health toll of Covid-19 has been immense. This new study, which incorporates randomization, aims to better understaâ€¦	7.0	True	full
1275766	1275766	605aa6524898ce0038d9dcab	2021-03-24 02:39:09	[]	[]	Tue Mar 23 16:22:00 +0000 2021	[]	[{"url":"https://t.co/Dz9TnhyXPf","expanded_url":"https://bit.ly/31dtArM","display_url":"bit.ly/31dtArM","indices":[190,213]}]	El presidente LÃ³pez Obrador asegurÃ³ que el incendio que devasta la Sierra de Arteaga, en los lÃ­mites de Coahuila y Nuevo LeÃ³n, fue utilizado por sus adversarios para golpearlo polÃ­ticamente https://t.co/Dz9TnhyXPf	7822069.0	RT @lopezdoriga: El presidente LÃ³pez Obrador asegurÃ³ que el incendio que devasta la Sierra de Arteaga, en los lÃ­mites de Coahuila y Nuevo Lâ€¦	39.0	True	full
1275767	1275767	605aa6534898ce0038d9dcb9	2021-03-24 02:39:09	[]	[]	Tue Mar 23 22:19:16 +0000 2021	[]	[{"url":"https://t.co/eJGrIQ4rCh","expanded_url":"https://bit.ly/3cIGmUu","display_url":"bit.ly/3cIGmUu","indices":[155,178]}]	Finally its here! @USAIDGH is launching the new Vision for Health System Strengthening 2030 next Tues, March 30! Iâ€™ll be there! Will you? Register here â‡’ https://t.co/eJGrIQ4rCh	717.0	RT @kelsaldana_HSS: Finally its here! @USAIDGH is launching the new Vision for Health System Strengthening 2030 next Tues, March 30! Iâ€™llâ€¦	29.0	True	full
1275768	1275768	605aa6534898ce0038d9dcbd	2021-03-24 02:39:09	[]	[]	Wed Mar 24 02:09:15 +0000 2021	[]	[{"url":"https://t.co/w92Y6z1IRP","expanded_url":"https://www.stltoday.com/phone-call-between-john-brunner-and-eric-greitens-11-14-15/audio_8bb6983e-a2da-5177-bcb3-b986e65ea9ef.html","display_url":"stltoday.com/phone-call-betâ€¦","indices":[157,180]}]	MO politics reporters are realizing that the next 16 months may be the highlight of their career. If you want to understand why, take 10 minutes and listen: https://t.co/w92Y6z1IRP https://t.co/UYB8DdChcf	12561.0	RT @JeffSmithMO: MO politics reporters are realizing that the next 16 months may be the highlight of their career. If you want to understanâ€¦	899.0	True	full
1275769	1275769	605aa6534898ce0038d9dcc9	2021-03-24 02:39:09	[]	[]	Wed Mar 24 02:37:35 +0000 2021	[{"text":"saudiarabia","indices":[241,253]},{"text":"saudi","indices":[254,260]},{"text":"arabicemirates","indices":[261,276]}]	[{"url":"https://t.co/wrydDEdzoa","expanded_url":"http://dlvr.it/RwFNBm","display_url":"dlvr.it/RwFNBm","indices":[217,240]}]	COVID-19 vaccination: India crosses 5-crore mark - ANI News: New Delhi [India], March 23 (ANI): The cumulative number of COVID-19 vaccine doses administered in the country has crossed 5 crore marks on March 23, saidâ€¦ https://t.co/wrydDEdzoa #saudiarabia #saudi #arabicemirates	5693.0	RT @globalfirstnews: COVID-19 vaccination: India crosses 5-crore mark - ANI News: New Delhi [India], March 23 (ANI): The cumulative numberâ€¦	9136.0	True	full
1275770	1275770	605aa6534898ce0038d9dcd3	2021-03-24 02:39:10	[]	[]	Tue Mar 23 22:42:00 +0000 2021	[{"text":"Petro","indices":[56,62]}]	[{"url":"https://t.co/XrUSANx7j6","expanded_url":"https://www.bluradio.com/nacion/covid-19-llego-por-ricos-en-avion-y-termino-en-barrios-pobres-por-transmilenio-petro#Echobox=1589583108","display_url":"bluradio.com/nacion/covid-1â€¦","indices":[145,168]}]	Desde su mansiÃ³n en ChÃ­a, desde Cuba, Francia o Italia, #Petro atiza la lucha de clases. Â¡QuÃ© bueno que es el comunismo!... pero para los demÃ¡s. https://t.co/XrUSANx7j6	106927.0	RT @jflafaurie: Desde su mansiÃ³n en ChÃ­a, desde Cuba, Francia o Italia, #Petro atiza la lucha de clases. Â¡QuÃ© bueno que es el comunismo!...â€¦	299.0	True	full
1275771	1275771	605aa6534898ce0038d9dce7	2021-03-24 02:39:10	[]	[]	Wed Mar 24 01:54:26 +0000 2021	[]	[{"url":"https://t.co/MGVNOXHn9D","expanded_url":"https://www.yahoo.com/news/had-mild-covid-then-serious-123250837.html","display_url":"yahoo.com/news/had-mild-â€¦","indices":[246,269]}]	While some factions are apparently trying to deny long COVID is a thing, this article discusses recent research on patients who only had mild COVID symptoms and then serious issues after. This isn't a weird conspiracy; this is now life for many. https://t.co/MGVNOXHn9D	104159.0	RT @aetiology: While some factions are apparently trying to deny long COVID is a thing, this article discusses recent research on patientsâ€¦	2263.0	True	full
1275772	1275772	605aa6534898ce0038d9dcf7	2021-03-24 02:39:10	[]	[]	Wed Mar 24 01:50:07 +0000 2021	[{"text":"COVID19","indices":[36,44]}]	[{"url":"https://t.co/TbMgmpnEEC","expanded_url":"http://covidecolesquebec.org","display_url":"covidecolesquebec.org","indices":[211,234]}]	3) There is nothing to suggest that #COVID19 is subsiding in schools. In fact, as of 9:45 p.m. Tuesday, seven more schools in Quebec announced that they have suspected variant cases, according to the dependable https://t.co/TbMgmpnEEC. https://t.co/733h4jhFib	23464.0	RT @Aaron_Derfel: 3) There is nothing to suggest that #COVID19 is subsiding in schools. In fact, as of 9:45 p.m. Tuesday, seven more schoolâ€¦	3972.0	True	full
1275773	1275773	605aa6544898ce0038d9dd13	2021-03-24 02:39:10	[]	[]	Tue Mar 23 19:41:34 +0000 2021	[]	[{"url":"https://t.co/2BBNJgXcer","expanded_url":"https://www.nejm.org/doi/full/10.1056/NEJMc2102153","display_url":"nejm.org/doi/full/10.10â€¦","indices":[230,253]}]	Fuel for the one-dose-or-two debate for mRNA vaccines. A short report from the University of Texas Southwestern Medical Center. This stood out - "The effect of vaccination on the preservation of our workforce has been dramatic." https://t.co/2BBNJgXcer	8796.0	RT @andrew_croxford: Fuel for the one-dose-or-two debate for mRNA vaccines. A short report from the University of Texas Southwestern Medicaâ€¦	931.0	True	full
1275774	1275774	605aa6544898ce0038d9dd4d	2021-03-24 02:39:11	[]	[]	Wed Mar 24 00:19:35 +0000 2021	[{"text":"Pierluisi","indices":[237,247]},{"text":"MOG","indices":[249,253]}]	[{"url":"https://t.co/K4qblfOEmA","expanded_url":"https://www.nbcnews.com/news/latino/puerto-rico-gets-900m-education-funds-previously-restricted-trump-admi-rcna405","display_url":"nbcnews.com/news/latino/puâ€¦","indices":[255,278]}]	Puerto Rico gets over $900M in education funds previously restricted by Trump admin "Our students have endured a lot, since the hurricanes from 2017 to earthquakes and the Covid-19 pandemic, and they deserve to go back to normal," Gov. #Pierluisi #MOG https://t.co/K4qblfOEmA	49286.0	RT @mog7546: Puerto Rico gets over $900M in education funds previously restricted by Trump admin "Our students have endured a lot, since tâ€¦	9730.0	True	full
1275775	1275775	605aa6544898ce0038d9dd51	2021-03-24 02:39:11	[]	[]	Wed Mar 24 02:11:37 +0000 2021	[]	[{"url":"https://t.co/qj5qHDmvYI","expanded_url":"https://www.washingtonpost.com/politics/2021/03/23/theres-no-migrant-surge-us-southern-border-heres-data/?tid=ss_tw","display_url":"washingtonpost.com/politics/2021/â€¦","indices":[156,179]}]	Thereâ€™s no migrant â€˜surgeâ€™ at the U.S. southern border. It's the usual seasonal increase, plus some who held back during the pandemic. Here's the data: https://t.co/qj5qHDmvYI	203948.0	RT @HeidiNBC: Thereâ€™s no migrant â€˜surgeâ€™ at the U.S. southern border. It's the usual seasonal increase, plus some who held back during thâ€¦	1308.0	True	full
1275776	1275776	605aa6554898ce0038d9dd67	2021-03-24 02:39:11	[]	[]	Wed Mar 24 01:07:53 +0000 2021	[]	[{"url":"https://t.co/g2jlIyOxTc","expanded_url":"https://twitter.com/ctcsquares/status/1374408643848798212","display_url":"twitter.com/ctcsquares/staâ€¦","indices":[134,157]}]	LMAO THEY PULLED THIS SERIOUS LOOKING POST LIKE SOMEBODY AT CINNAMON TOAST CRUNCH SAID SOMETHING RACIST BUT ITS JUST FOR SHRIMP TAILS https://t.co/g2jlIyOxTc	872.0	RT @electrotriple: LMAO THEY PULLED THIS SERIOUS LOOKING POST LIKE SOMEBODY AT CINNAMON TOAST CRUNCH SAID SOMETHING RACIST BUT ITS JUST FORâ€¦	86.0	True	full
1275777	1275777	605aa6554898ce0038d9dd6f	2021-03-24 02:39:11	[]	[]	Tue Mar 23 11:54:17 +0000 2021	[{"text":"OneYearOn","indices":[0,10]},{"text":"COVID19","indices":[82,90]},{"text":"Reusable","indices":[246,255]}]	[{"url":"https://t.co/blooVITEbG","expanded_url":"https://www.gov.uk/government/statistics/ppe-deliveries-england-15-march-to-21-march-2021","display_url":"gov.uk/government/staâ€¦","indices":[257,280]}]	#OneYearOn The NHS England Single Use PPE consumption since the beginning of the #COVID19 pandemic We need to look at the use of gloves, facemasks and all other single use items and work towards reducing consumption through reusable products. #Reusable https://t.co/blooVITEbG https://t.co/kBu2Ay3x5Y	1231.0	RT @alexiskeech: #OneYearOn The NHS England Single Use PPE consumption since the beginning of the #COVID19 pandemic We need to look at tâ€¦	3019.0	True	full
1275778	1275778	605aa6554898ce0038d9dd77	2021-03-24 02:39:11	[]	[]	Wed Mar 24 00:05:24 +0000 2021	[{"text":"EsNoticia","indices":[0,10]},{"text":"COVID19","indices":[81,89]},{"text":"ActivoContraElVirus","indices":[151,171]}]	[{"url":"https://t.co/1cf7SWwBQv","expanded_url":"https://bit.ly/3tS2HWy","display_url":"bit.ly/3tS2HWy","indices":[184,207]}]	#EsNoticia || ComisiÃ³n Presidencial para la PrevenciÃ³n, AtenciÃ³n y Control de la #COVID19 evalÃºa el cumplimiento de la cuarentena radical en el paÃ­s. #ActivoContraElVirus Leer mÃ¡s: https://t.co/1cf7SWwBQv https://t.co/Hu7lXUBOIf	356155.0	RT @ViceVenezuela: #EsNoticia || ComisiÃ³n Presidencial para la PrevenciÃ³n, AtenciÃ³n y Control de la #COVID19 evalÃºa el cumplimiento de la câ€¦	131.0	True	full
1275779	1275779	605aa6554898ce0038d9dd79	2021-03-24 02:39:11	[]	[]	Tue Mar 23 20:37:26 +0000 2021	[]	[{"url":"https://t.co/0b8vjrsglE","expanded_url":"https://doi.org/10.1161/JAHA.120.019314","display_url":"doi.org/10.1161/JAHA.1â€¦","indices":[253,276]}]	Our newðŸ“�@JAHA_AHA shows that: Mitral valve surgery at centers with transcatheter MV repair capabilities is associated with â¬‡ï¸� risk-adjusted morbidly &amp; mortality than surgery performed at surgery-only centers. @MayoClinicCV @MayoClinicCVS @ChetRihal https://t.co/0b8vjrsglE https://t.co/SWWbk5EG76	3933.0	RT @adnanalkhouli: Our newðŸ“�@JAHA_AHA shows that: Mitral valve surgery at centers with transcatheter MV repair capabilities is associated wiâ€¦	280.0	True	full
1275780	1275780	605aa6554898ce0038d9dd7b	2021-03-24 02:39:11	[]	[]	Tue Mar 23 14:40:44 +0000 2021	[{"text":"VÃ©lez","indices":[228,234]}]	[{"url":"https://t.co/f2QB5vLHX8","expanded_url":"https://youtu.be/rxfxedauLUA","display_url":"youtu.be/rxfxedauLUA","indices":[247,270]}]	ðŸ’¬ "Hicimos una inversiÃ³n importante en fÃºtbol, trajimos un DT que pensamos era la persona adecuada para para revertir ese momento oscuro". @RapisardaOk analizÃ³ su gestiÃ³n y contÃ³ sus ideas por si es reelecto como Presidente de #VÃ©lez. Mirala ðŸ”½ https://t.co/f2QB5vLHX8 https://t.co/TwzQdKMZJ3	13603.0	RT @PasionFortinera: ðŸ’¬ "Hicimos una inversiÃ³n importante en fÃºtbol, trajimos un DT que pensamos era la persona adecuada para para revertirâ€¦	116.0	True	full
1275781	1275781	605aa6554898ce0038d9dd87	2021-03-24 02:39:12	[]	[]	Wed Mar 24 02:29:56 +0000 2021	[{"text":"TeAvise","indices":[0,8]}]	[{"url":"https://t.co/pdd5qRD0Pk","expanded_url":"https://youtu.be/rQIgF86PPsk","display_url":"youtu.be/rQIgF86PPsk","indices":[121,144]}]	#TeAvise Coronavirus: una variaciÃ³n genÃ©tica de la testosterona explica por quÃ© los hombres sufren cuadros mÃ¡s graves https://t.co/pdd5qRD0Pk a travÃ©s de @YouTube	29174.0	RT @drclaudiosalud: #TeAvise Coronavirus: una variaciÃ³n genÃ©tica de la testosterona explica por quÃ© los hombres sufren cuadros mÃ¡s gravesâ€¦	1591.0	True	full
1275782	1275782	605aa6554898ce0038d9dd9b	2021-03-24 02:39:12	[]	[]	Tue Mar 23 07:11:12 +0000 2021	[]	[{"url":"https://t.co/IS5xWIPzFd","expanded_url":"https://www.theguardian.com/politics/2021/mar/23/covid-travel-rules-will-include-stanley-johnson-loophole-for-second-homes?utm_source=dlvr.it&utm_medium=twitter","display_url":"theguardian.com/politics/2021/â€¦","indices":[233,256]}]	The â€˜you canâ€™t go on holiday unless you own a second home ruleâ€™ is the perfect way to celebrate the anniversary of a lockdown so late &amp; incompetent it led to tens of thousands extra deaths but disproportionately of poor people https://t.co/IS5xWIPzFd	587297.0	RT @carolecadwalla: The â€˜you canâ€™t go on holiday unless you own a second home ruleâ€™ is the perfect way to celebrate the anniversary of a loâ€¦	11292.0	True	full
1275783	1275783	605aa6554898ce0038d9dda1	2021-03-24 02:39:12	[]	[]	Tue Mar 23 18:10:19 +0000 2021	[{"text":"MarsHelicopter","indices":[4,19]}]	[{"url":"https://t.co/HuyX3C06oH","expanded_url":"http://go.nasa.gov/3ri3z5c","display_url":"go.nasa.gov/3ri3z5c","indices":[255,278]}]	The #MarsHelicopter is getting ready to do some work! But first, Ingenuity and its team must hit critical milestones that include properly deploying onto the surface, surviving the bone-chilling nights and charging batteries with the craftâ€™s solar array. https://t.co/HuyX3C06oH https://t.co/jdiFmAwJzg	3232268.0	RT @NASAJPL: The #MarsHelicopter is getting ready to do some work! But first, Ingenuity and its team must hit critical milestones that inclâ€¦	10.0	True	full
1275784	1275784	605aa6564898ce0038d9ddbf	2021-03-24 02:39:12	[{"text":"MakeEmSqueal","indices":[193,206]}]	[{"url":"https://t.co/0Ivs5ZTbKn","expanded_url":"https://blog.whitecoatwaste.org/2021/03/15/busted-us-org-that-sent-tax-to-wuhan-animal-lab-broke-federal-law-a-lot/","display_url":"blog.whitecoatwaste.org/2021/03/15/busâ€¦","indices":[217,240]}]		[]	[]			THANK YOU @SenJoniErnst @GReschenthaler for working with @WhiteCoatWaste to hold @NIH &amp; @EcoHealthNYC @PeterDaszakâ€¦ https://t.co/IKANhrLQ1B	16.0	True	full
1275785	1275785	605aa6564898ce0038d9ddc3	2021-03-24 02:39:12	[]	[]	Wed Mar 24 02:33:13 +0000 2021	[]	[{"url":"https://t.co/VJxxvMIBWY","expanded_url":"https://swky.co/gkspfb","display_url":"swky.co/gkspfb","indices":[328,351]}]	@Shnabbles @color_me_ @Jamie83107302 @AngeliFrankie @ViolaAppleton6 @DickPower369 Bill Gates was my father's former boss in 1992. Gates is a generous philanthropist who treated his employees decently. At the holiday parties, every child received a teddy bear. Today, he is funding vaccine immunizations in developing countries. https://t.co/VJxxvMIBWY	197.0	RT @ByronHsu2: @Shnabbles @color_me_ @Jamie83107302 @AngeliFrankie @ViolaAppleton6 @DickPower369 Bill Gates was my father's former boss inâ€¦	522.0	True	full
1275786	1275786	605aa6564898ce0038d9ddfb	2021-03-24 02:39:13	[]	[]	Wed Mar 24 02:30:00 +0000 2021	[]	[{"url":"https://t.co/TP8ewkeF4B","expanded_url":"https://tinyurl.com/59sv9a22","display_url":"tinyurl.com/59sv9a22","indices":[136,159]}]	Las redes de Aguilera sacuden las municipales: FRVS reacciona por sus candidatos ligados al edil y DC llama a combatir la narcopolÃ­tica https://t.co/TP8ewkeF4B https://t.co/hwOkK7CEAr	1808637.0	RT @elmostrador: Las redes de Aguilera sacuden las municipales: FRVS reacciona por sus candidatos ligados al edil y DC llama a combatir laâ€¦	1719.0	True	full
1275787	1275787	605aa6564898ce0038d9de13	2021-03-24 02:39:13	[]	[]	Wed Mar 24 00:19:35 +0000 2021	[{"text":"Pierluisi","indices":[237,247]},{"text":"MOG","indices":[249,253]}]	[{"url":"https://t.co/K4qblfOEmA","expanded_url":"https://www.nbcnews.com/news/latino/puerto-rico-gets-900m-education-funds-previously-restricted-trump-admi-rcna405","display_url":"nbcnews.com/news/latino/puâ€¦","indices":[255,278]}]	Puerto Rico gets over $900M in education funds previously restricted by Trump admin "Our students have endured a lot, since the hurricanes from 2017 to earthquakes and the Covid-19 pandemic, and they deserve to go back to normal," Gov. #Pierluisi #MOG https://t.co/K4qblfOEmA	49291.0	RT @mog7546: Puerto Rico gets over $900M in education funds previously restricted by Trump admin "Our students have endured a lot, since tâ€¦	457.0	True	full
1275788	1275788	605aa6564898ce0038d9de17	2021-03-24 02:39:13	[]	[]	Tue Mar 23 23:00:01 +0000 2021	[{"text":"ActivosContraElVirus","indices":[99,120]}]	[{"url":"https://t.co/T72D8vkB6d","expanded_url":"https://www.vtv.gob.ve/zulia-refuerzan-accion-epidemiologica/","display_url":"vtv.gob.ve/zulia-refuerzaâ€¦","indices":[122,145]}]	En Zulia refuerzan acciÃ³n epidemiolÃ³gica en semanas de cuarentena radical para frenar la COVID-19 #ActivosContraElVirus https://t.co/T72D8vkB6d https://t.co/oI5ZMdK6ba	1816311.0	RT @VTVcanal8: En Zulia refuerzan acciÃ³n epidemiolÃ³gica en semanas de cuarentena radical para frenar la COVID-19 #ActivosContraElVirus htâ€¦	12.0	True	full
1275789	1275789	605aa6574898ce0038d9de2b	2021-03-24 02:39:13	[]	[]	Wed Mar 24 02:34:02 +0000 2021	[]	[{"url":"https://t.co/eRcCf6xGy8","expanded_url":"https://trib.al/5NFkbEl","display_url":"trib.al/5NFkbEl","indices":[138,161]}]	The recent increases in Covid-19 cases and deaths represent â€œtruly worrying trends,â€� said WHO Director General Tedros Adhanom Ghebreyesus https://t.co/eRcCf6xGy8	7162055.0	RT @business: The recent increases in Covid-19 cases and deaths represent â€œtruly worrying trends,â€� said WHO Director General Tedros Adhanomâ€¦	366.0	True	full
1275790	1275790	605aa6574898ce0038d9de3d	2021-03-24 02:39:14	[]	[]	Tue Mar 23 22:59:06 +0000 2021	[]	[{"url":"https://t.co/qQXtQC6Ite","expanded_url":"https://rol.st/3f8YU36","display_url":"rol.st/3f8YU36","indices":[118,141]}]	Disney will release its next two major films, 'Cruella' and 'Black Widow,' in theaters and on Disney+ simultaneously. https://t.co/qQXtQC6Ite	6301115.0	RT @RollingStone: Disney will release its next two major films, 'Cruella' and 'Black Widow,' in theaters and on Disney+ simultaneously. httâ€¦	2346.0	True	full
1275791	1275791	605aa6574898ce0038d9de57	2021-03-24 02:39:14	[]	[]	Wed Mar 24 02:19:00 +0000 2021	[{"text":"Covid_19","indices":[119,128]}]	[{"url":"https://t.co/krJozco6b4","expanded_url":"https://www.reforma.com/acusa-a-morenistas-de-ofrecer-vacunas/gr/vi142597?ap=1&utm_source=twitter&utm_medium=social&utm_campaign=promocion_editor","display_url":"reforma.com/acusa-a-moreniâ€¦","indices":[155,178]}]	ðŸ“¹ El diputado panista Carlos Valenzuela (@cvalenzuelag1) denunciÃ³ a una brigada de Morena por ofrecer la vacuna contra #Covid_19 en Boca del RÃ­o, Veracruz https://t.co/krJozco6b4	3291335.0	RT @Reforma: ðŸ“¹ El diputado panista Carlos Valenzuela (@cvalenzuelag1) denunciÃ³ a una brigada de Morena por ofrecer la vacuna contra #Covid_â€¦	1838.0	True	full
1275792	1275792	605aa6574898ce0038d9de6f	2021-03-24 02:39:14	[]	[]	Wed Mar 24 02:37:04 +0000 2021	[]	[{"url":"https://t.co/JRD6nJU2jP","expanded_url":"https://www.washingtonpost.com/politics/2021/03/23/theres-no-migrant-surge-us-southern-border-heres-data/","display_url":"washingtonpost.com/politics/2021/â€¦","indices":[174,197]}]	"Thereâ€™s no migrant â€˜surgeâ€™ at the U.S. southern border. Hereâ€™s the data. Evidence reveals the usual seasonal bump â€” plus some of the people who waited during the pandemic." https://t.co/JRD6nJU2jP You were played, @ThisWeekABC. https://t.co/LNfE0vUloT	303014.0	RT @jayrosen_nyu: "Thereâ€™s no migrant â€˜surgeâ€™ at the U.S. southern border. Hereâ€™s the data. Evidence reveals the usual seasonal bump â€” plusâ€¦	3549.0	True	full
1275793	1275793	605aa6574898ce0038d9de75	2021-03-24 02:39:14	[]	[]	Wed Mar 24 02:13:58 +0000 2021	[]	[{"url":"https://t.co/wAutPfEneZ","expanded_url":"https://twitter.com/GovStitt/status/1374542202194571264","display_url":"twitter.com/GovStitt/statuâ€¦","indices":[172,195]}]	Charlie Kirk was briefly suspended from twitter for saying that Hydroxychloroquine was "100 percent effective" at treating COVID-19. Maybe the governor just found a buyer. https://t.co/wAutPfEneZ	7279.0	RT @DGoforth918: Charlie Kirk was briefly suspended from twitter for saying that Hydroxychloroquine was "100 percent effective" at treatingâ€¦	87.0	True	full
1275794	1275794	605aa6574898ce0038d9de77	2021-03-24 02:39:14	[]	[]	Tue Mar 23 22:42:00 +0000 2021	[{"text":"Petro","indices":[56,62]}]	[{"url":"https://t.co/XrUSANx7j6","expanded_url":"https://www.bluradio.com/nacion/covid-19-llego-por-ricos-en-avion-y-termino-en-barrios-pobres-por-transmilenio-petro#Echobox=1589583108","display_url":"bluradio.com/nacion/covid-1â€¦","indices":[145,168]}]	Desde su mansiÃ³n en ChÃ­a, desde Cuba, Francia o Italia, #Petro atiza la lucha de clases. Â¡QuÃ© bueno que es el comunismo!... pero para los demÃ¡s. https://t.co/XrUSANx7j6	106927.0	RT @jflafaurie: Desde su mansiÃ³n en ChÃ­a, desde Cuba, Francia o Italia, #Petro atiza la lucha de clases. Â¡QuÃ© bueno que es el comunismo!...â€¦	3159.0	True	full
1275795	1275795	605aa6584898ce0038d9de8f	2021-03-24 02:39:14	[]	[]	Wed Mar 24 02:32:53 +0000 2021	[]	[{"url":"https://t.co/mrBuwBxRLe","expanded_url":"https://www.sacbee.com/news/politics-government/capitol-alert/article250146209.html","display_url":"sacbee.com/news/politics-â€¦","indices":[247,270]}]	Recall campaign leaders compared â�¦@GavinNewsomâ�© to Hitler and Californiaâ€™s Covid response to Auschwitz. Jewish voters or any voters worried about how hate speech is used to sow division, who think the recall makes sense, read this article first ðŸ‘‡ https://t.co/mrBuwBxRLe	7732.0	RT @HenrySternCA: Recall campaign leaders compared â�¦@GavinNewsomâ�© to Hitler and Californiaâ€™s Covid response to Auschwitz. Jewish voters orâ€¦	325.0	True	full
1275796	1275796	605aa6584898ce0038d9de95	2021-03-24 02:39:15	[]	[]	Wed Mar 24 02:37:48 +0000 2021	[{"text":"DerechoNosCensura","indices":[91,109]},{"text":"UNAMNoPaga","indices":[111,122]}]	[{"url":"https://t.co/VMmV1yXQ8h","expanded_url":"https://twitter.com/OutContextUNAM/status/1374434612680658961","display_url":"twitter.com/OutContextUNAMâ€¦","indices":[123,146]}]	Parece que la facultad "pilar" de la UNAM no respeta la voz y el voto de sus estudiantes. #DerechoNosCensura #UNAMNoPaga https://t.co/VMmV1yXQ8h	2.0	RT @EsjagG: Parece que la facultad "pilar" de la UNAM no respeta la voz y el voto de sus estudiantes. #DerechoNosCensura #UNAMNoPaga httpâ€¦	161.0	True	full
1275797	1275797	605aa6584898ce0038d9de97	2021-03-24 02:39:15	[]	[]	Tue Mar 23 18:44:12 +0000 2021	[]	[{"url":"https://t.co/stNGnlaNRe","expanded_url":"https://youtu.be/MSpbVHBYKnI","display_url":"youtu.be/MSpbVHBYKnI","indices":[0,23]}]	https://t.co/stNGnlaNRe AAAAND IT'S OUT!!! MY BEST TRICKJUMP COMPILATION YET!!! My 30 Hardest Triples in the game (i started editing this like a month ago, that's why jumps like neon heights and the girder shit aren't in it) I hope you enjoy this, it took me about 15 hours lol	329.0	RT @Dacidderking1: https://t.co/stNGnlaNRe AAAAND IT'S OUT!!! MY BEST TRICKJUMP COMPILATION YET!!! My 30 Hardest Triples in the game (i staâ€¦	187.0	True	full
1275798	1275798	605aa6584898ce0038d9dea3	2021-03-24 02:39:15	[]	[]	Tue Mar 23 23:10:03 +0000 2021	[{"text":"ElCovidNoEsJuegoCuidate","indices":[93,117]}]	[{"url":"https://t.co/cf3FtrpEiw","expanded_url":"https://mazo4f.com/238316","display_url":"mazo4f.com/238316","indices":[68,91]}]	AplicarÃ¡n 1.061 dosis de Carvativir a pacientes Covid-19 (+GuÃ¡rico) https://t.co/cf3FtrpEiw #ElCovidNoEsJuegoCuidate https://t.co/RxqzqIU92K	588273.0	RT @ConElMazoDando: AplicarÃ¡n 1.061 dosis de Carvativir a pacientes Covid-19 (+GuÃ¡rico) https://t.co/cf3FtrpEiw #ElCovidNoEsJuegoCuidate hâ€¦	793.0	True	full
1275799	1275799	605aa6584898ce0038d9deb5	2021-03-24 02:39:15	[]	[]	Tue Mar 23 16:32:25 +0000 2021	[]	[{"url":"https://t.co/3oqsxNkiCO","expanded_url":"https://twitter.com/lighttruthpaper/status/1374110712373592068","display_url":"twitter.com/lighttruthpapeâ€¦","indices":[122,145]}]	THISðŸ‘‡. Hell yes!!!! THIS is how BIG changes happen!! Itâ€™s long past time for coronavirus insanity to END! ðŸ”¥ðŸ”¥ðŸ”¥ðŸ”¥ðŸ”¥ðŸ”¥ðŸ”¥ðŸ”¥ðŸ”¥ðŸ”¥ðŸ”¥ðŸ”¥ðŸ”¥ðŸ”¥ðŸ”¥ https://t.co/3oqsxNkiCO	36704.0	RT @KHerriage: THISðŸ‘‡. Hell yes!!!! THIS is how BIG changes happen!! Itâ€™s long past time for coronavirus insanity to END! ðŸ”¥ðŸ”¥ðŸ”¥ðŸ”¥ðŸ”¥ðŸ”¥ðŸ”¥ðŸ”¥ðŸ”¥ðŸ”¥ðŸ”¥ðŸ”¥ðŸ”¥ðŸ”¥ðŸ”¥ htâ€¦	246.0	True	full
1275800	1275800	605aa6584898ce0038d9dec7	2021-03-24 02:39:15	[]	[]	Wed Mar 24 01:55:02 +0000 2021	[{"text":"ElCovidNoEsJuegoCuidate","indices":[97,121]}]	[{"url":"https://t.co/2tJ2tJoRg7","expanded_url":"https://mazo4f.com/238331","display_url":"mazo4f.com/238331","indices":[72,95]}]	Llegan a MÃ©rida 1 mil 61 unidades de Carvativir para pacientes Covid-19 https://t.co/2tJ2tJoRg7 #ElCovidNoEsJuegoCuidate https://t.co/UKNScciti9	588273.0	RT @ConElMazoDando: Llegan a MÃ©rida 1 mil 61 unidades de Carvativir para pacientes Covid-19 https://t.co/2tJ2tJoRg7 #ElCovidNoEsJuegoCuidaâ€¦	70.0	True	full
1275801	1275801	605aa6584898ce0038d9decd	2021-03-24 02:39:15	[]	[]	Wed Mar 24 01:17:25 +0000 2021	[]	[{"url":"https://t.co/h03ctplOwd","expanded_url":"https://twitter.com/grahamctv/status/1374310340918448131","display_url":"twitter.com/grahamctv/statâ€¦","indices":[208,231]}]	Also experiencing issues over here in the GTA, trying to book for a family member. You need to choose 1st &amp; 2nd dates to complete the booking online, but the system wonâ€™t let me book the 2nd appointment. https://t.co/h03ctplOwd	4483.0	RT @LoisLeeTV: Also experiencing issues over here in the GTA, trying to book for a family member. You need to choose 1st &amp; 2nd dates to comâ€¦	177.0	True	full
1275802	1275802	605aa6594898ce0038d9def3	2021-03-24 02:39:15	[]	[{"url":"https://t.co/s6j3ZKP544","expanded_url":"https://www.diariopanorama.com/noticia/377847/mauricio-macri-si-no-hay-cambios-vamos-terminar-mal-todos-argentinos","display_url":"diariopanorama.com/noticia/377847â€¦","indices":[204,227]}]		[]	[]			El expresidente brindÃ³ una entrevista y hablÃ³ sobre el sentimiento de muchos de sus votantes, quienes dicen que Ã©lâ€¦ https://t.co/eWgu1EJE7X	21451.0	True	full
1275803	1275803	605aa6594898ce0038d9defd	2021-03-24 02:39:16	[]	[]	Tue Mar 23 21:40:59 +0000 2021	[{"text":"ActivosContraElVirus","indices":[93,114]}]	[{"url":"https://t.co/kvYpBUnxNJ","expanded_url":"https://www.vtv.gob.ve/ruta-perifoneo-dario-vivas/","display_url":"vtv.gob.ve/ruta-perifoneoâ€¦","indices":[116,139]}]	Despliegan Ruta de Perifoneo DarÃ­o Vivas en El Valle para dar la batalla contra la COVID-19 #ActivosContraElVirus https://t.co/kvYpBUnxNJ https://t.co/vL1ORfYVfu	1816237.0	RT @VTVcanal8: Despliegan Ruta de Perifoneo DarÃ­o Vivas en El Valle para dar la batalla contra la COVID-19 #ActivosContraElVirus https://â€¦	349.0	True	full
1275804	1275804	605aa6594898ce0038d9df25	2021-03-24 02:39:16	[]	[]	Fri Oct 16 04:26:52 +0000 2020	[{"text":"HechosParaBrillar","indices":[121,139]}]	[{"url":"https://t.co/36fyz5LjdU","expanded_url":"https://bit.ly/3j1dZlF","display_url":"bit.ly/3j1dZlF","indices":[147,170]}]	Una Corona por favorâ€¦ No basta con mostrarnos tal cual somos, es la bÃºsqueda incansable del brillo que nos hace Ãºnicos. #HechosParaBrillar âœ¨ðŸ�ºðŸ‘‘ ðŸ‘‰ðŸ�½ https://t.co/36fyz5LjdU	532294.0	RT @Corona_MX: Una Corona por favorâ€¦ No basta con mostrarnos tal cual somos, es la bÃºsqueda incansable del brillo que nos hace Ãºnicos. #Heâ€¦	10.0	True	full
1275805	1275805	605aa6594898ce0038d9df27	2021-03-24 02:39:16	[]	[]	Tue Mar 23 16:03:29 +0000 2021	[]	[{"url":"https://t.co/sMnp5y1z8Z","expanded_url":"https://youtu.be/rtQr9huZ2mo","display_url":"youtu.be/rtQr9huZ2mo","indices":[176,199]}]	ConÃ©ctate a los Conversatorios â€œLa salud mental y los desafÃ­os de la educaciÃ³n a un aÃ±o de la pandemiaâ€�. Los dÃ­as 23, 24 y 25 de marzo, a las 11:00 horas. AquÃ­ el link de hoy: https://t.co/sMnp5y1z8Z @geramonro05 @TinocoGRogelio @SeducEdoMex @SEB_Edomex https://t.co/d8lggQP1iG	2385.0	RT @ArturoH19772369: ConÃ©ctate a los Conversatorios â€œLa salud mental y los desafÃ­os de la educaciÃ³n a un aÃ±o de la pandemiaâ€�. Los dÃ­as 23,â€¦	106.0	True	full
1275806	1275806	605aa6594898ce0038d9df3b	2021-03-24 02:39:16	[]	[{"url":"https://t.co/TmQUwbgzvr","expanded_url":"https://www.biobiochile.cl/noticias/futbol-internacional/notas-futbol-internacional/2021/03/23/alarma-de-partidazo-el-psg-de-endler-recibe-al-lyon-en-clasico-de-la-champions-femenina.shtml","display_url":"biobiochile.cl/noticias/futboâ€¦","indices":[151,174]}]		[]	[]			PREVIA | Â¡Un duelo infartante! Christiane Endler y sus compaÃ±eras del PSG buscarÃ¡n otra victoria ante uno de sus maâ€¦ https://t.co/G76WvsC6PO	3327886.0	True	full
1275807	1275807	605aa65a4898ce0038d9df59	2021-03-24 02:39:16	[]	[]	Wed Mar 24 02:36:24 +0000 2021	[{"text":"Testimonio","indices":[0,11]},{"text":"COVID19","indices":[150,158]}]	[{"url":"https://t.co/kUal5Xxss8","expanded_url":"https://bit.ly/39mdwsv","display_url":"bit.ly/39mdwsv","indices":[232,255]}]	#Testimonio El presidente del Centro MÃ©dico Docente La Trinidad, Herman Scholtz, dijo que la instituciÃ³n pasÃ³ de tener nueve camas para pacientes con #COVID19 a dos pisos con 49 camas disponibles, una terapia intensiva con 11 camas https://t.co/kUal5Xxss8	679262.0	RT @EfectoCocuyo: #Testimonio El presidente del Centro MÃ©dico Docente La Trinidad, Herman Scholtz, dijo que la instituciÃ³n pasÃ³ de tener nuâ€¦	501.0	True	full
1275808	1275808	605aa65a4898ce0038d9df6f	2021-03-24 02:39:17	[]	[{"url":"https://t.co/8qPGIr6qQw","expanded_url":"https://www.the-sun.com/news/2539444/canada-grandma-95-paralyzed-covid-vaccine-overdose/","display_url":"the-sun.com/news/2539444/câ€¦","indices":[190,213]}]		[]	[]			Grandma, 95, paralyzed after hospital gave her â€˜Covid vaccine OVERDOSEâ€™ &amp; is left â€˜unable to walk or talkâ€™ - hospitâ€¦ https://t.co/yXlmB22Bhb	11036.0	True	full
1275809	1275809	605aa65b4898ce0038d9df8f	2021-03-24 02:39:17	[{"text":"COVID19","indices":[205,213]}]	[{"url":"https://t.co/os0Jzhuyxm","expanded_url":"https://bit.ly/3lIF3sS","display_url":"bit.ly/3lIF3sS","indices":[224,247]}]		[]	[]			This Vox video does a great job explaining how good all three approved vaccines are and that looking just at "efficâ€¦ https://t.co/BFVVAEInGw	2386.0	True	full
1275810	1275810	605aa65b4898ce0038d9df93	2021-03-24 02:39:17	[]	[]	Tue Mar 23 22:27:41 +0000 2021	[]	[{"url":"https://t.co/TkojPzH9RV","expanded_url":"https://www.telegraph.co.uk/politics/2021/03/23/exclusive-children-line-covid-vaccines-august/","display_url":"telegraph.co.uk/politics/2021/â€¦","indices":[121,144]}]	The Tories are quickly morphing into something not seen since the 1940's where children were routinely experimented on. https://t.co/TkojPzH9RV	564.0	RT @mannedupurself: The Tories are quickly morphing into something not seen since the 1940's where children were routinely experimented on.â€¦	2.0	True	full
1275811	1275811	605aa65b4898ce0038d9dfb5	2021-03-24 02:39:18	[]	[]	Tue Mar 23 20:52:58 +0000 2021	[]	[{"url":"https://t.co/c1eSkeD4Oy","expanded_url":"http://DentonCounty.gov","display_url":"DentonCounty.gov","indices":[230,253]},{"url":"https://t.co/qVt9a5gHT5","expanded_url":"https://bit.ly/2NJp01m","display_url":"bit.ly/2NJp01m","indices":[256,279]}]	Any adult resident in the State of Texas can now register for the COVID-19 vaccine in Denton County. Anyone interested in adding their name to the Denton County Public Healthâ€™s (DCPH) Vaccine Interest Portal waitlist should go to https://t.co/c1eSkeD4Oy. https://t.co/qVt9a5gHT5	4614.0	RT @DentonCountyTX: Any adult resident in the State of Texas can now register for the COVID-19 vaccine in Denton County. Anyone interestedâ€¦	282.0	True	full
1275812	1275812	605aa65b4898ce0038d9dfc5	2021-03-24 02:39:18	[]	[]	Tue Mar 23 14:00:00 +0000 2021	[{"text":"INEGI","indices":[255,261]}]	[{"url":"https://t.co/cBdu0FlmlO","expanded_url":"https://bit.ly/3rcboto","display_url":"bit.ly/3rcboto","indices":[231,254]}]	Conoce el impacto por la cancelaciÃ³n provisional de clases presenciales en las instituciones educativas del paÃ­s y en la experiencia educativa, con la Encuesta para la MediciÃ³n del Impacto COVID-19 en la EducaciÃ³n (ECOVID-ED) 2020 https://t.co/cBdu0FlmlO #INEGI https://t.co/iM2X2x2VRC	555640.0	RT @INEGI_INFORMA: Conoce el impacto por la cancelaciÃ³n provisional de clases presenciales en las instituciones educativas del paÃ­s y en laâ€¦	281.0	True	full
1275813	1275813	605aa65b4898ce0038d9dfc9	2021-03-24 02:39:18	[{"text":"frontlinepbs","indices":[203,216]}]	[{"url":"https://t.co/7M2cUAzjcX","expanded_url":"https://to.pbs.org/3kckTGI","display_url":"to.pbs.org/3kckTGI","indices":[217,240]}]		[]	[]			When she awoke from her coma, Zully was unable to remember details about the present day. A doctor said itâ€™s commonâ€¦ https://t.co/9Mf889rmlE	340835.0	True	full
1275814	1275814	605aa65b4898ce0038d9dfd3	2021-03-24 02:39:18	[]	[]	Wed Mar 24 00:51:50 +0000 2021	[]	[{"url":"https://t.co/zgMriv7JMF","expanded_url":"https://elpitazo.net/guayana/cuarentena-por-covid-19-retrasa-justicia-por-femicidio-de-angela-aguirre/","display_url":"elpitazo.net/guayana/cuarenâ€¦","indices":[186,209]}]	Que nadie olvide a Ã�ngela Aguirre, ni lo que le hicieron. A dos aÃ±os de su femicidio, la familia de la joven sigue luchando para encontrar justicia. Lo cuenta mi colega @gladylisflores: https://t.co/zgMriv7JMF	13411.0	RT @CarlosSuniagaG: Que nadie olvide a Ã�ngela Aguirre, ni lo que le hicieron. A dos aÃ±os de su femicidio, la familia de la joven sigue luchâ€¦	11381.0	True	full
1275815	1275815	605aa65b4898ce0038d9dfdf	2021-03-24 02:39:18	[]	[{"url":"https://t.co/RI1WROmM0X","expanded_url":"https://www.google.com/amp/s/www.pewresearch.org/fact-tank/2021/03/15/migrant-apprehensions-at-u-s-mexico-border-are-surging-again/%3famp=1","display_url":"google.com/amp/s/www.pewrâ€¦","indices":[158,181]}]		[]	[]			@HeidiNBC So here's some data that isn't trapped behind a pay wall like the Washington Post. And look at that. Theâ€¦ https://t.co/GydMNO94kk	202.0	True	full
1275816	1275816	605aa65b4898ce0038d9dfe1	2021-03-24 02:39:18	[]	[]	Tue Mar 23 23:59:22 +0000 2021	[]	[{"url":"https://t.co/q6S0A1m4FD","expanded_url":"https://elperiodico.com.gt/nacionales/2021/03/23/giammattei-dice-que-cuentahabientes-podrian-donar-sus-centavitos-para-combatir-la-desnutricion/","display_url":"elperiodico.com.gt/nacionales/202â€¦","indices":[253,276]}]	Solo Q30 MIL MILLONES de nueva deuda que sirvieron para tus padrinos te dimos en 2020 HDP+ @DrGiammattei; querÃ©s responsabilizar al pueblo de tu negligencia. NI UN CENTAVO de esa deuda p/proyectos de agua potable Â¿cuÃ¡l nutriciÃ³n y alimentos sin agua? https://t.co/q6S0A1m4FD	3872.0	RT @DoctorDelAgua: Solo Q30 MIL MILLONES de nueva deuda que sirvieron para tus padrinos te dimos en 2020 HDP+ @DrGiammattei; querÃ©s responsâ€¦	212.0	True	full
1275817	1275817	605aa65b4898ce0038d9dfed	2021-03-24 02:39:18	[]	[{"url":"https://t.co/Dnni2kCWDZ","expanded_url":"https://meteo.dintillat.fr","display_url":"meteo.dintillat.fr","indices":[210,233]}]		[]	[]			Pluie: Jour: 0,0 mm Q: 0,0 mm/h 1h: 0,0 mm 24h: 0,0 mm Q max: 0,0 mm/h Ã 00:00 DerniÃ¨re pluie: 2021-03-19 12:15 Ilâ€¦ https://t.co/vmhrjnio27	5.0	True	full
1275818	1275818	605aa65c4898ce0038d9dff1	2021-03-24 02:39:18	[]	[]	Tue Mar 23 19:55:00 +0000 2021	[]	[{"url":"https://t.co/ySgjpJazWx","expanded_url":"https://colombianoindignado.com/gustavo-petro-lleva-5-dias-hospitalizado-en-cuidados-intermedios-en-italia-por-coronavirus/","display_url":"colombianoindignado.com/gustavo-petro-â€¦","indices":[137,160]}]	"Estoy bien y sin sÃ­ntomas": Petro anunciÃ³ que ya saliÃ³ del hospital en Italia, donde estaba por una neumonÃ­a que le produjo la covid-19 https://t.co/ySgjpJazWx	164246.0	RT @YoAlejoV: "Estoy bien y sin sÃ­ntomas": Petro anunciÃ³ que ya saliÃ³ del hospital en Italia, donde estaba por una neumonÃ­a que le produjoâ€¦	395.0	True	full
1275819	1275819	605aa65c4898ce0038d9e009	2021-03-24 02:39:18	[]	[]	Tue Mar 23 21:48:11 +0000 2021	[]	[{"url":"https://t.co/97SjWaReDn","expanded_url":"https://www.theguardian.com/world/2021/mar/23/pregnant-nurse-who-died-of-covid-unhappy-to-be-sent-home-from-er","display_url":"theguardian.com/world/2021/marâ€¦","indices":[89,112]}]	Pregnant nurse who died of Covid 'unhappy' to be sent home from A&amp;E - The Guardian https://t.co/97SjWaReDn via @GoogleNews @AghiathChbib @dinisguarda @NevilleGaunt @DrJDrooghaag @Fabriziobustama @Dahl_Consult @automeme @archonsec @Ronald_vanLoon @MikeQuindazzi	2605.0	RT @techpearce4: Pregnant nurse who died of Covid 'unhappy' to be sent home from A&amp;E - The Guardian https://t.co/97SjWaReDn via @GoogleNeâ€¦	29904.0	True	full
1275820	1275820	605aa65c4898ce0038d9e019	2021-03-24 02:39:19	[]	[]	Tue Mar 23 12:32:53 +0000 2021	[{"text":"PaiblitoEterno","indices":[205,220]},{"text":"PablitoSeuLegadoSerÃ¡Eterno","indices":[221,248]}]	[{"url":"https://t.co/QnvItTpOWy","expanded_url":"https://twitter.com/Cruzeiro/status/1374333228950114307","display_url":"twitter.com/Cruzeiro/statuâ€¦","indices":[249,272]}]	VocÃª concorda que a famÃ­lia do @Paiblito deva receber o RaposÃ£o de Ouro pelos serviÃ§os prestados a instituiÃ§Ã£o por este grande cruzeirense? Se concorda, compartilhe esta mensagem ate chegar ao @Cruzeiro. #PaiblitoEterno #PablitoSeuLegadoSerÃ¡Eterno https://t.co/QnvItTpOWy	3693.0	RT @vinicivz: VocÃª concorda que a famÃ­lia do @Paiblito deva receber o RaposÃ£o de Ouro pelos serviÃ§os prestados a instituiÃ§Ã£o por este grandâ€¦	1018.0	True	full
1275821	1275821	605aa65c4898ce0038d9e03b	2021-03-24 02:39:19	[]	[]	Tue Mar 23 16:56:12 +0000 2021	[]	[{"url":"https://t.co/cW74sOaOWk","expanded_url":"https://open.spotify.com/album/5IMZvYqklgYzabWtgtD74l?si=c0INUi2bT72285D1lHyEXA&utm_source=copy-link","display_url":"open.spotify.com/album/5IMZvYqkâ€¦","indices":[240,263]}]	Biggest first week song debuts by korean male acts on spotify in 2021: #1 â€” 2,893,367 #2 â€” 2,547,273 #3 â€” 2,358,771 #4 â€” 1,882,965 #5 â€” 1,800,980 #6 Going Dumb â€” 1,548,382* (+1) #7 â€” 1,438,891 #8 â€” 1,120,661 *day 5 and still counting https://t.co/cW74sOaOWk	28592.0	RT @skz_billboard: Biggest first week song debuts by korean male acts on spotify in 2021: #1 â€” 2,893,367 #2 â€” 2,547,273 #3 â€” 2,358,771 #â€¦	1352.0	True	full
1275822	1275822	605aa65d4898ce0038d9e041	2021-03-24 02:39:19	[]	[{"url":"https://t.co/NqctjYaMLe","expanded_url":"https://mobile.twitter.com/jheyem_velasco/status/1295713568906776580","display_url":"mobile.twitter.com/jheyem_velascoâ€¦","indices":[258,281]}]		[]	[]			@fauzan_latif Hello po. I know this is not as bad as other's situation and considering that we're in pandemic but wâ€¦ https://t.co/ozGHaeQz0b	988.0	True	full
1275823	1275823	605aa65d4898ce0038d9e071	2021-03-24 02:39:20	[]	[]	Wed Mar 24 01:35:00 +0000 2021	[]	[{"url":"https://t.co/MjUdZo7K11","expanded_url":"https://www.eluniversal.com.mx/estados/el-solo-roba-pero-es-buen-muchacho-tras-asalto-detienen-presunto-ladron-y-su-familia-lo","display_url":"eluniversal.com.mx/estados/el-solâ€¦","indices":[126,149]}]	Sus familiares salieron en su defensa con el argumento de que â€œÃ©l sÃ³lo roba pero es buen muchacho y no le hace daÃ±o a nadieâ€� https://t.co/MjUdZo7K11	5963518.0	RT @El_Universal_Mx: Sus familiares salieron en su defensa con el argumento de que â€œÃ©l sÃ³lo roba pero es buen muchacho y no le hace daÃ±o aâ€¦	1576.0	True	full
1275824	1275824	605aa65d4898ce0038d9e08b	2021-03-24 02:39:20	[]	[]	Thu Mar 11 05:11:11 +0000 2021	[]	[{"url":"https://t.co/uBDvFrHwp3","expanded_url":"https://twitter.com/skeenee_art/status/1369765595298762752","display_url":"twitter.com/skeenee_art/stâ€¦","indices":[274,297]}]	Cryptoart and NFT - I started out a little bit skeptical but still open to the idea that there was some good in it. After listening to what its proponents say I can confidently say itâ€™s a big scam and I will never retweet a nft-art post. If youâ€™re in it - get the hell out! https://t.co/uBDvFrHwp3	160074.0	RT @simonstalenhag: Cryptoart and NFT - I started out a little bit skeptical but still open to the idea that there was some good in it. Aftâ€¦	119.0	True	full
1275825	1275825	605aa65e4898ce0038d9e0bd	2021-03-24 02:39:21	[]	[]	Wed Mar 24 02:09:15 +0000 2021	[]	[{"url":"https://t.co/w92Y6z1IRP","expanded_url":"https://www.stltoday.com/phone-call-between-john-brunner-and-eric-greitens-11-14-15/audio_8bb6983e-a2da-5177-bcb3-b986e65ea9ef.html","display_url":"stltoday.com/phone-call-betâ€¦","indices":[157,180]}]	MO politics reporters are realizing that the next 16 months may be the highlight of their career. If you want to understand why, take 10 minutes and listen: https://t.co/w92Y6z1IRP https://t.co/UYB8DdChcf	12561.0	RT @JeffSmithMO: MO politics reporters are realizing that the next 16 months may be the highlight of their career. If you want to understanâ€¦	1085.0	True	full
1275826	1275826	605aa65e4898ce0038d9e0c1	2021-03-24 02:39:21	[]	[]	Wed Mar 24 02:30:00 +0000 2021	[{"text":"100DaysOfCode","indices":[97,111]},{"text":"abc_vi","indices":[112,119]},{"text":"DeveloperStudentClubs","indices":[120,142]},{"text":"womenintech","indices":[143,155]},{"text":"OpenSource","indices":[156,167]},{"text":"DEVCommunity","indices":[168,181]},{"text":"DEVCommunityin","indices":[182,197]},{"text":"CodeNewbies","indices":[198,210]},{"text":"csharp","indices":[211,218]},{"text"…	[{"url":"https://t.co/69L355rafz","expanded_url":"https://twitter.com/CitrixANZ/status/1374132851302563841","display_url":"twitter.com/CitrixANZ/statâ€¦","indices":[274,297]}]	Security lessons from 2020, and how 2020 changed security forever. Interesting topic to attend. #100DaysOfCode #abc_vi #DeveloperStudentClubs #womenintech #OpenSource #DEVCommunity #DEVCommunityin #CodeNewbies #csharp #thedevlife #Dotnet #kushalseth #mern #security #cloud https://t.co/69L355rafz	345.0	RT @KushalSeth14: Security lessons from 2020, and how 2020 changed security forever. Interesting topic to attend. #100DaysOfCode #abc_vi #â€¦	1815.0	True	full
1275827	1275827	605aa65e4898ce0038d9e0d5	2021-03-24 02:39:21	[]	[]	Tue Mar 23 17:34:22 +0000 2021	[{"text":"cryptocurrency","indices":[153,168]},{"text":"Crypto","indices":[169,176]},{"text":"Bitcoin","indices":[177,185]},{"text":"BSC","indices":[187,191]},{"text":"BinanceSmartChain","indices":[192,210]},{"text":"Ethereum","indices":[211,220]},{"text":"ETH","indices":[221,225]},{"text":"Airdrop","indices":[226,234]},{"text":"bounty","indices":[235,242]},{"text":"ROK","indices":[243,247]},{"te…	[{"url":"https://t.co/YhvsOcfEbH","expanded_url":"https://t.me/AirdropStar/1123","display_url":"t.me/AirdropStar/11â€¦","indices":[128,151]}]	ðŸ’§Roku Network Airdrop ðŸ’§ ðŸ�† Task: âž• 15 ROK (~$5) ðŸ‘¨â€�ðŸ‘©â€�ðŸ‘§ Referral: âž• 3 ROK (~$1) ðŸ”› Airdrop Link &amp; Information: https://t.co/YhvsOcfEbH #cryptocurrency #Crypto #Bitcoin #BSC #BinanceSmartChain #Ethereum #ETH #Airdrop #bounty #ROK #RokuCoin #RokuNetwork	92241.0	RT @AirdropStario: ðŸ’§Roku Network Airdrop ðŸ’§ ðŸ�† Task: âž• 15 ROK (~$5) ðŸ‘¨â€�ðŸ‘©â€�ðŸ‘§ Referral: âž• 3 ROK (~$1) ðŸ”› Airdrop Link &amp; Informatiâ€¦	134.0	True	full
1275828	1275828	605aa65e4898ce0038d9e0d7	2021-03-24 02:39:21	[]	[]	Wed Mar 24 00:12:59 +0000 2021	[{"text":"cdnpoli","indices":[248,256]}]	[{"url":"https://t.co/vROJoUGNRQ","expanded_url":"https://torontosun.com/opinion/editorials/editorial-nothing-to-admire-about-chinas-dictators","display_url":"torontosun.com/opinion/editorâ€¦","indices":[257,280]}]	Our Wednesday Sun Media editorial: Nothing to admire about China's dictators: Now that Justin Trudeau is finally changing his tactics on dealing with China, we hope he realizes the reckless foolishness of saying he admired its â€œbasic dictatorshipâ€� #cdnpoli https://t.co/vROJoUGNRQ	50565.0	RT @sunlorrie: Our Wednesday Sun Media editorial: Nothing to admire about China's dictators: Now that Justin Trudeau is finally changing hiâ€¦	2020.0	True	full
1275829	1275829	605aa65e4898ce0038d9e0df	2021-03-24 02:39:21	[]	[]	Tue Mar 23 11:35:58 +0000 2021	[{"text":"Halving","indices":[4,12]},{"text":"Bitcoin","indices":[83,91]},{"text":"BTC","indices":[244,248]}]	[{"url":"https://t.co/fYrAXSPpkn","expanded_url":"https://twitter.com/cz_binance/status/1374310152879308804","display_url":"twitter.com/cz_binance/staâ€¦","indices":[281,304]}]	Los #Halving o reducciÃ³n al 50% de la recompensa que reciben los mineros por minar #Bitcoin siempre tendrÃ¡n un impacto a largo plazo y no de forma inmediata debido a que ellos representa el 8% del suministro. Esta es una de las razon de porque #BTC estÃ¡ por encima de 50.000 USDT. https://t.co/fYrAXSPpkn	82368.0	RT @PetroDivisa: Los #Halving o reducciÃ³n al 50% de la recompensa que reciben los mineros por minar #Bitcoin siempre tendrÃ¡n un impacto a lâ€¦	689.0	True	full
1275830	1275830	605aa65e4898ce0038d9e0e1	2021-03-24 02:39:21	[]	[]	Wed Mar 24 00:30:00 +0000 2021	[{"text":"ActivosContraElVirus","indices":[123,144]}]	[{"url":"https://t.co/MfjIY9sz4x","expanded_url":"https://bit.ly/3vROoDg","display_url":"bit.ly/3vROoDg","indices":[98,121]}]	En Zulia refuerzan acciÃ³n epidemiolÃ³gica en semanas de cuarentena radical para frenar la COVID-19 https://t.co/MfjIY9sz4x #ActivosContraElVirus https://t.co/81ENdwXGUY	1430132.0	RT @PartidoPSUV: En Zulia refuerzan acciÃ³n epidemiolÃ³gica en semanas de cuarentena radical para frenar la COVID-19 https://t.co/MfjIY9sz4xâ€¦	40.0	True	full
1275831	1275831	605aa65e4898ce0038d9e0e3	2021-03-24 02:39:21	[]	[]	Tue Mar 23 13:34:00 +0000 2021	[{"text":"NYC","indices":[49,53]},{"text":"Detroit","indices":[61,69]},{"text":"Denver","indices":[78,85]},{"text":"DesMoines","indices":[94,104]},{"text":"Atlanta","indices":[113,121]},{"text":"Nashville","indices":[130,140]},{"text":"DateChicago","indices":[149,161]},{"text":"NYC","indices":[172,176]}]	[{"url":"https://t.co/mfYEq4Fdzw","expanded_url":"http://RS-AVS.ch","display_url":"RS-AVS.ch","indices":[0,23]},{"url":"https://t.co/enYrkt3Say","expanded_url":"http://elisabethshye.com","display_url":"elisabethshye.com","indices":[193,216]},{"url":"https://t.co/raQXJ3ugBm","expanded_url":"http://instagram.com/elisa.bethann","display_url":"instagram.com/elisa.bethann","indices":[241,264]}]	https://t.co/mfYEq4Fdzw @elisabeth_shye Calendar:#NYC 4/4-10 #Detroit 4/12-13 #Denver 4/14-15 #DesMoines 4/19-20 #Atlanta 4/21-22 #Nashville 4/23-24 #DateChicago 4/25-26 / #NYC Based / Contact:https://t.co/enYrkt3Say elisabethshye@gmail.com https://t.co/raQXJ3ugBm @CathyfromRSAVS https://t.co/PFkoEmXdIv	15876.0	RT @CathyfromRSAVS: https://t.co/mfYEq4Fdzw @elisabeth_shye Calendar:#NYC 4/4-10 #Detroit 4/12-13 #Denver 4/14-15 #DesMoines 4/19-20 #Atlanâ€¦	3851.0	True	full
1275832	1275832	605aa65e4898ce0038d9e0e7	2021-03-24 02:39:21	[]	[]	Mon Mar 22 14:25:37 +0000 2021	[]	[{"url":"https://t.co/ujFYR8U8Zh","expanded_url":"https://www.11alive.com/article/news/health/coronavirus/vaccine/covid-1vaccine-appointment-mercedes-benz-stadium/85-836dbf75-22b4-42a1-89a6-2a72f1bb7e07","display_url":"11alive.com/article/news/hâ€¦","indices":[243,266]}]	More vaccine appointments were released for the Mercedes-Benz Community Vaccination Center. This site will have significantly greater capacity after March 24, with additional resources brought by FEMA and the Department of Defense. @MBStadium https://t.co/ujFYR8U8Zh	23886.0	RT @atlchamber: More vaccine appointments were released for the Mercedes-Benz Community Vaccination Center. This site will have significantâ€¦	350.0	True	full
1275833	1275833	605aa65e4898ce0038d9e0f1	2021-03-24 02:39:21	[]	[]	Tue Mar 23 08:07:35 +0000 2021	[{"text":"COVID19","indices":[0,8]},{"text":"KartikAaryan","indices":[18,31]},{"text":"ShehnaazGill","indices":[72,85]}]	[{"url":"https://t.co/1rEsuZVTrB","expanded_url":"https://www.peepingmoon.com/entertainment-news/news/54297/Shehnaaz-Gill-wishes-crush-Kartik-Aaryan-a-speedy-recovery-as-he-tests-positive-for-COVID.html","display_url":"peepingmoon.com/entertainment-â€¦","indices":[155,178]}]	#COVID19 positive #KartikAaryan receives a 'get well soon' message from #ShehnaazGill! @TheAaryanKartik @ishehnaaz_gill @KartikAaryanHQ @ShehnaazShineFC https://t.co/1rEsuZVTrB	7018.0	RT @PeepingMoon: #COVID19 positive #KartikAaryan receives a 'get well soon' message from #ShehnaazGill! @TheAaryanKartik @ishehnaaz_gillâ€¦	354.0	True	full
1275834	1275834	605aa65e4898ce0038d9e0ff	2021-03-24 02:39:21	[]	[]	Tue Mar 23 16:43:08 +0000 2021	[]	[{"url":"https://t.co/T9nGy2n5k1","expanded_url":"https://ledoymipalabra.com/el-descargo-de-piparo-contra-el-gobierno-asesinos-en-la-calle-y-honestos-encerrados/","display_url":"ledoymipalabra.com/el-descargo-deâ€¦","indices":[185,208]}]	La diputada de Juntos por el Cambio responsabilizÃ³ al Ejecutivo de haber permitido la liberaciÃ³n de delincuentes durante la pandemia "sin tener en cuenta antecedentes ni peligrosidad". https://t.co/T9nGy2n5k1	30326.0	RT @EldiariodeLeuco: La diputada de Juntos por el Cambio responsabilizÃ³ al Ejecutivo de haber permitido la liberaciÃ³n de delincuentes duranâ€¦	63.0	True	full
1275835	1275835	605aa65f4898ce0038d9e107	2021-03-24 02:39:21	[]	[]	Wed Mar 24 02:17:13 +0000 2021	[]	[{"url":"https://t.co/7ZAdMtGytZ","expanded_url":"https://www.nbcnews.com/politics/white-house/biden-announces-second-extension-obamacare-enrollment-window-n1261877","display_url":"nbcnews.com/politics/whiteâ€¦","indices":[227,250]}]	Joe Biden is extending the Obamacare enrollment window for a second time â€” to August 15. A subtle but consequential move after Donald Trump refused to open the exchanges for special enrollment through the pandemic last year. https://t.co/7ZAdMtGytZ	183918.0	RT @sahilkapur: Joe Biden is extending the Obamacare enrollment window for a second time â€” to August 15. A subtle but consequential move aâ€¦	3672.0	True	full
1275836	1275836	605aa65f4898ce0038d9e117	2021-03-24 02:39:21	[]	[]	Tue Mar 23 12:33:43 +0000 2021	[{"text":"onpoli","indices":[223,230]},{"text":"onted","indices":[231,237]}]	[{"url":"https://t.co/3yjnFxTFLC","expanded_url":"https://www.thestar.com/news/gta/2021/03/23/how-much-covid-help-did-the-ford-government-give-ontario-schools-an-analysis-reveals-the-real-numbers.html","display_url":"thestar.com/news/gta/2021/â€¦","indices":[239,262]}]	Ford &amp; Lecce have misled Ontarians repeatedly. The lied about the custodians, teachers hired. They pinched pennies rather than investing to keep schools safely open &amp; kids supported. Thatâ€™s it. Thatâ€™s their legacy. #onpoli #onted https://t.co/3yjnFxTFLC	21223.0	RT @maritstiles: Ford &amp; Lecce have misled Ontarians repeatedly. The lied about the custodians, teachers hired. They pinched pennies ratherâ€¦	68.0	True	full
1275837	1275837	605aa65f4898ce0038d9e129	2021-03-24 02:39:21	[]	[{"url":"https://t.co/u9XBJ2noLU","expanded_url":"https://www.cnrsrio.org/coronavirus-en-amerique-du-sud/","display_url":"cnrsrio.org/coronavirus-enâ€¦","indices":[131,154]}]		[]	[]			@TomCailleretz @DIVIZIO1 On y lit que l'Uruguay en responsabilisant sa population et fermant ses frontiÃ¨res Ã bienâ€¦ https://t.co/wPfc5AUffx	448.0	True	full
1275838	1275838	605aa65f4898ce0038d9e137	2021-03-24 02:39:22	[]	[]	Tue Mar 23 15:40:49 +0000 2021	[]	[{"url":"https://t.co/uSJdOIP7jG","expanded_url":"https://www.cnnbrasil.com.br/saude/2021/03/23/pfizer-planeja-entrega-de-vacinas-ao-brasil-em-ate-tres-meses?utm_source=social&utm_medium=twitter-link&utm_campaign=saude--cnn-brasil&utm_content=link","display_url":"cnnbrasil.com.br/saude/2021/03/â€¦","indices":[178,201]}]	Ainda sem uma definiÃ§Ã£o concreta do Plano Nacional de ImunizaÃ§Ã£o, a farmacÃªutica Pfizer prevÃª que a entrega de vacinas contra a Covid-19 para o Brasil aconteÃ§a em atÃ© trÃªs meses https://t.co/uSJdOIP7jG	1144529.0	RT @CNNBrasil: Ainda sem uma definiÃ§Ã£o concreta do Plano Nacional de ImunizaÃ§Ã£o, a farmacÃªutica Pfizer prevÃª que a entrega de vacinas contrâ€¦	288.0	True	full
1275839	1275839	605aa65f4898ce0038d9e145	2021-03-24 02:39:22	[]	[]	Wed Mar 24 02:39:05 +0000 2021	[{"text":"BYNGR_B10","indices":[18,28]}]	[{"url":"https://t.co/PzdCKTZALn","expanded_url":"https://forms.gle/AzpY6k8v6ZxhWPwX8","display_url":"forms.gle/AzpY6k8v6ZxhWPâ€¦","indices":[222,245]}]	PH GO | HELP RT | #BYNGR_B10 NU'EST - Album Vol.2 [Romanticize] KTOWN (Can choose version): P900 Weverse: Random: P1,040 Set: P4,710 Kit: P1,180 DOO: April 14 DOP: April 15 Normal ETA Counted on Charts All-in + LSF ðŸ“‹: https://t.co/PzdCKTZALn https://t.co/TpwuLHZwFz	9070.0	RT @Byeongari_PH: PH GO | HELP RT | #BYNGR_B10 NU'EST - Album Vol.2 [Romanticize] KTOWN (Can choose version): P900 Weverse: Random: P1,04â€¦	1367.0	True	full
1275840	1275840	605aa65f4898ce0038d9e147	2021-03-24 02:39:22	[]	[]	Wed Mar 24 01:53:31 +0000 2021	[{"text":"ServicioPÃºblico","indices":[0,16]}]	[{"url":"https://t.co/sVvCc988jU","expanded_url":"https://bit.ly/2PlQzye","display_url":"bit.ly/2PlQzye","indices":[234,257]}]	#ServicioPÃºblico El profesor del IEA, JosÃ© Correa, necesita apoyo para superar la lucha contra el covid-19. En este momento se encuentra en la unidad de cuidados intensivos. Quienes puedan colaborar, favor ingresar al siguiente link: https://t.co/sVvCc988jU. Gracias.	1501840.0	RT @DiarioTalCual: #ServicioPÃºblico El profesor del IEA, JosÃ© Correa, necesita apoyo para superar la lucha contra el covid-19. En este momeâ€¦	72.0	True	full
1275841	1275841	605aa65f4898ce0038d9e14b	2021-03-24 02:39:22	[]	[]	Wed Mar 24 01:32:31 +0000 2021	[]	[{"url":"https://t.co/ah4CYilOc3","expanded_url":"https://mississippifreepress.org/10482/msdh-axe","display_url":"mississippifreepress.org/10482/msdh-axe","indices":[257,280]}]	Yesterday, I got a call from my Dad saying he was being given misinformation about the vaccine. It lead to many tweets, phone calls and changes in the @msdh vaccine phone script. Thanks Nick Judin @nickjudin for doing the investigative reporting on this. https://t.co/ah4CYilOc3	8677.0	RT @LizWaynePhD: Yesterday, I got a call from my Dad saying he was being given misinformation about the vaccine. It lead to many tweets, phâ€¦	30311.0	True	full
1275842	1275842	605aa6604898ce0038d9e155	2021-03-24 02:39:22	[]	[]	Wed Mar 24 02:39:11 +0000 2021	[{"text":"rtx3060","indices":[61,69]},{"text":"geforce3060","indices":[70,82]},{"text":"Ad","indices":[142,145]}]	[{"url":"https://t.co/VIfLNgUrig","expanded_url":"https://www.amazon.com/dp/B08W8DGK3X/ref=ox_sc_saved_title_1?smid=ATVPDKIKX0DER&psc=1&tag=inventorybot3-20","display_url":"amazon.com/dp/B08W8DGK3X/â€¦","indices":[147,170]}]	ZOTAC Gaming GeForce RTX 3060 Twin Edge OC 12GB GDDR6 192-bi #rtx3060 #geforce3060 Source: Amazon Checker v3 Reason: Sold by Amazon 02:39:11 #Ad https://t.co/VIfLNgUrig	6901.0	RT @BotInventory: ZOTAC Gaming GeForce RTX 3060 Twin Edge OC 12GB GDDR6 192-bi #rtx3060 #geforce3060 Source: Amazon Checker v3 Reason: Soldâ€¦	113.0	True	full
1275843	1275843	605aa6604898ce0038d9e15b	2021-03-24 02:39:22	[]	[]	Tue Mar 23 21:30:00 +0000 2021	[{"text":"ActivosContraElVirus","indices":[110,131]}]	[{"url":"https://t.co/xt8hHZEbin","expanded_url":"https://www.vtv.gob.ve/mujeres-indigenas-maracaibo-propuestas-reivindicar-costumbres-ancestrales/","display_url":"vtv.gob.ve/mujeres-indigeâ€¦","indices":[133,156]}]	MÃ¡s de 300 mujeres indÃ­genas de Maracaibo presentaron propuestas para reivindicar sus costumbres ancestrales #ActivosContraElVirus https://t.co/xt8hHZEbin https://t.co/dY1tGIG9KQ	1816311.0	RT @VTVcanal8: MÃ¡s de 300 mujeres indÃ­genas de Maracaibo presentaron propuestas para reivindicar sus costumbres ancestrales #ActivosContraâ€¦	0.0	True	full
1275844	1275844	605aa6604898ce0038d9e169	2021-03-24 02:39:22	[]	[]	Wed Mar 24 00:30:00 +0000 2021	[]	[{"url":"https://t.co/AjCgGE1vjx","expanded_url":"https://go.nasa.gov/3smMJDS","display_url":"go.nasa.gov/3smMJDS","indices":[228,251]}]	On March 23, 2001, Russia's space station Mir reentered Earth's atmosphere following a controlled deorbit maneuver after 15 years in orbit and securing its place in history as the first modular space station in low-Earth orbit. https://t.co/AjCgGE1vjx https://t.co/bdHRGDx9TK	1449109.0	RT @NASA_Johnson: On March 23, 2001, Russia's space station Mir reentered Earth's atmosphere following a controlled deorbit maneuver afterâ€¦	5570.0	True	full
1275845	1275845	605aa6604898ce0038d9e16d	2021-03-24 02:39:22	[]	[]	Thu Mar 18 20:56:52 +0000 2021	[]	[{"url":"https://t.co/O05a87Q9Eh","expanded_url":"https://journalnow.com/north-carolina-sends-6-year-olds-to-court-why-some-say-its-time-for-change/article_e2a15a82-8383-11eb-91ee-43ce7c88753b.html","display_url":"journalnow.com/north-carolinaâ€¦","indices":[201,224]}]	7,300 complaints were filed against children YOUNGER THAN 11 in North Carolina, between 2015 &amp; 2018. 47% of the complaints were against Black children. (22% of the state's population is Black.) https://t.co/O05a87Q9Eh https://t.co/l3dmkha0KR	115895.0	RT @Taniel: 7,300 complaints were filed against children YOUNGER THAN 11 in North Carolina, between 2015 &amp; 2018. 47% of the complaints weâ€¦	2069.0	True	full
1275846	1275846	605aa6604898ce0038d9e189	2021-03-24 02:39:23	[{"text":"Podcasts","indices":[73,82]},{"text":"TheSimpsons","indices":[113,125]},{"text":"Horror","indices":[139,146]},{"text":"Quarantine","indices":[173,184]},{"text":"QuarantineLife","indices":[185,200]},{"text":"scifi","indices":[201,207]},{"text":"podcasting","indices":[208,219]},{"text":"Simpons","indices":[220,228]},{"text":"WednesdayThoughts","indices":[229,247]},{"text":"Wednesdayvibes"…	[{"url":"https://t.co/oeiPT9B3nB","expanded_url":"http://bit.ly/NecroTHOH","display_url":"bit.ly/NecroTHOH","indices":[148,171]}]		[]	[]			Join 3 men re-finding their love for a show that influenced their lives. #Podcasts looking at all 31 episodes ofâ€¦ https://t.co/iRVByrKAcm	2033.0	True	full
1275847	1275847	605aa6604898ce0038d9e18b	2021-03-24 02:39:23	[{"text":"edho","indices":[122,127]},{"text":"OnePlus9Pro","indices":[128,140]},{"text":"StopAsianHate","indices":[141,155]},{"text":"Survivor2021","indices":[156,169]},{"text":"deanisbi","indices":[170,179]},{"text":"leonardolaserie","indices":[180,196]},{"text":"Leonardo","indices":[197,206]},{"text":"COVID19","indices":[207,215]},{"text":"NationalPuppyDay","indices":[216,233]},{"text":"MasterC…	[{"url":"https://t.co/UvhVpISuMH","expanded_url":"https://www.fiverr.com/share/oQGwLL","display_url":"fiverr.com/share/oQGwLL","indices":[97,120]}]		[]	[]			Check out my Gig on Fiverr: shopify website redesign shopify store redesign shopify store designâ€¦ https://t.co/c7vgx60kRu	351.0	True	full
1275848	1275848	605aa6604898ce0038d9e1a1	2021-03-24 02:39:23	[]	[]	Wed Mar 24 02:25:43 +0000 2021	[{"text":"JUNGWON","indices":[13,21]},{"text":"ENHYPEN_JUNGWON","indices":[161,177]},{"text":"ì—”í•˜ì�´í”ˆ_ì •ì›�","indices":[178,186]},{"text":"ì •ì›�","indices":[187,190]}]	[{"url":"https://t.co/dTrImPvkcu","expanded_url":"https://www.nehannn.com/artist-detail/859.html","display_url":"nehannn.com/artist-detail/â€¦","indices":[136,159]}]	[NEHAN] Vote #JUNGWON for the K-POP Idol Popularity Category Rank: 19 Letâ€™s aim for TOP 15! Tap the HEART â�¤ï¸� to cast your VOTE! ðŸ”— https://t.co/dTrImPvkcu #ENHYPEN_JUNGWON #ì—”í•˜ì�´í”ˆ_ì •ì›� #ì •ì›� @ENHYPEN_members @ENHYPEN https://t.co/jhVm4gQfLJ	7061.0	RT @JUNGWONGLOBAL: [NEHAN] Vote #JUNGWON for the K-POP Idol Popularity Category Rank: 19 Letâ€™s aim for TOP 15! Tap the HEART â�¤ï¸� to casâ€¦	77.0	True	full
1275849	1275849	605aa6604898ce0038d9e1a5	2021-03-24 02:39:23	[]	[]	Wed Mar 24 02:03:39 +0000 2021	[{"text":"COVID19","indices":[0,8]},{"text":"Cuba","indices":[10,15]},{"text":"CubaPorLaSalud","indices":[231,246]}]	[{"url":"https://t.co/FfKIaGW45Y","expanded_url":"https://bit.ly/3vWDEU8","display_url":"bit.ly/3vWDEU8","indices":[178,201]}]	#COVID19: #Cuba busca vacunar dos tercios de su poblaciÃ³n para mediados de aÃ±o. Ello constituye un reto en el que cada paso lleva el examen riguroso de la autoridad regulataria https://t.co/FfKIaGW45Y @MINSAPCuba @japortalmiranda #CubaPorLaSalud https://t.co/nsBgVQBV9j	9906.0	RT @escambraycu: #COVID19: #Cuba busca vacunar dos tercios de su poblaciÃ³n para mediados de aÃ±o. Ello constituye un reto en el que cada pasâ€¦	3007.0	True	full
1275850	1275850	605aa6604898ce0038d9e1ad	2021-03-24 02:39:23	[]	[]	Tue Mar 23 23:13:30 +0000 2021	[{"text":"EnVideo","indices":[0,8]},{"text":"ActivosContraElVirus","indices":[112,133]}]	[{"url":"https://t.co/4HmIuT3eP4","expanded_url":"https://www.dailymotion.com/video/x8057zu","display_url":"dailymotion.com/video/x8057zu","indices":[136,159]}]	#EnVideoðŸ“¹| Activan laboratorio mÃ³vil de BiologÃ­a Molecular para la detecciÃ³n del COVID-19 en el estado BolÃ­var #ActivosContraElVirus https://t.co/4HmIuT3eP4	1816311.0	RT @VTVcanal8: #EnVideoðŸ“¹| Activan laboratorio mÃ³vil de BiologÃ­a Molecular para la detecciÃ³n del COVID-19 en el estado BolÃ­var #ActivosContâ€¦	793.0	True	full
1275851	1275851	605aa6614898ce0038d9e1bf	2021-03-24 02:39:23	[]	[]	Wed Mar 24 00:30:56 +0000 2021	[]	[{"url":"https://t.co/82Z9JE2ENx","expanded_url":"https://femicidesmex.carrd.co/","display_url":"femicidesmex.carrd.co","indices":[157,180]}]	if you find any threads/carrds/tweets with information and petitions related to this issues please share them its important to get the most attention we can https://t.co/82Z9JE2ENx	753.0	RT @iBEL0VD: if you find any threads/carrds/tweets with information and petitions related to this issues please share them its important toâ€¦	557.0	True	full
1275852	1275852	605aa6614898ce0038d9e1c7	2021-03-24 02:39:23	[]	[]	Tue Mar 23 23:02:53 +0000 2021	[]	[{"url":"https://t.co/Hhmj9bg3rv","expanded_url":"https://twitter.com/LibertadDoctora/status/1374495889301987329","display_url":"twitter.com/LibertadDoctorâ€¦","indices":[150,173]}]	Miedo combatir contra un enemigo invisible y ver como muchos caminan sin barbijo como si acÃ¡ no pasara nada. Negadores de la realidad o inconcientes? https://t.co/Hhmj9bg3rv	641.0	RT @_Una_Kumpa_: Miedo combatir contra un enemigo invisible y ver como muchos caminan sin barbijo como si acÃ¡ no pasara nada. Negadores deâ€¦	1012.0	True	full
1275853	1275853	605aa6614898ce0038d9e1cf	2021-03-24 02:39:24	[]	[]	Fri Mar 05 03:20:36 +0000 2021	[{"text":"sfm","indices":[113,117]},{"text":"sfmoney","indices":[118,126]},{"text":"sfmnews","indices":[127,135]},{"text":"sfmairdrop","indices":[136,147]}]	[{"url":"https://t.co/KjOyUy2u7h","expanded_url":"https://t.me/SfmoneyAirdropBot","display_url":"t.me/SfmoneyAirdropâ€¦","indices":[88,111]}]	ð�—”ð�—¶ð�—¿ð�—±ð�—¿ð�—¼ð�—½: ð�—¦ð�—™ð�— ð�—¢ð�—¡ð�—˜ð�—¬ (ð�—¦ð�—™ð�— ) ð�—¥ð�—²ð�˜„ð�—®ð�—¿ð�—±: 10 SFM (50$) for Join ð�—¥ð�—²ð�—³ð�—²ð�—¿ð�—¿ð�—®ð�—¹: 3 SFM (15$) Start bot: https://t.co/KjOyUy2u7h #sfm #sfmoney #sfmnews #sfmairdrop https://t.co/oSuHY9yaPr	97053.0	RT @SFMONEY_SFM: ð�—”ð�—¶ð�—¿ð�—±ð�—¿ð�—¼ð�—½: ð�—¦ð�—™ð�— ð�—¢ð�—¡ð�—˜ð�—¬ (ð�—¦ð�—™ð�— ) ð�—¥ð�—²ð�˜„ð�—®ð�—¿ð�—±: 10 SFM (50$) for Join ð�—¥ð�—²ð�—³ð�—²ð�—¿ð�—¿ð�—®ð�—¹: 3 SFM (15$) Start bot: https://t.co/KjOyUy2u7h #sfm #sfmâ€¦	0.0	True	full
1275854	1275854	605aa6614898ce0038d9e1d3	2021-03-24 02:39:24	[]	[]	Tue Mar 23 23:13:21 +0000 2021	[]	[{"url":"https://t.co/AqvmtheVn2","expanded_url":"https://twitter.com/wilsonariasc/status/1372281096050728960","display_url":"twitter.com/wilsonariasc/sâ€¦","indices":[266,289]}]	MÃ¡s de 63 vende patrias en el Senado, acaban de aprobar este tratado de impunidad con 18 inmunidades para el Banco Europeo de Inversiones y sus funcionarios en nuestro paÃ­s. AsÃ­ roben, laven dinero, violenten, corrompan o trafiquen, serÃ¡n intocables para el Estado. https://t.co/AqvmtheVn2	66675.0	RT @wilsonariasc: MÃ¡s de 63 vende patrias en el Senado, acaban de aprobar este tratado de impunidad con 18 inmunidades para el Banco Europeâ€¦	1110.0	True	full
1275855	1275855	605aa6614898ce0038d9e1d5	2021-03-24 02:39:24	[]	[{"url":"https://t.co/NhlMfCXiNg","expanded_url":"https://www.nytimes.com/2021/03/23/health/long-covid-symptoms.html","display_url":"nytimes.com/2021/03/23/heaâ€¦","indices":[193,216]}]		[]	[]			They Had Mild COVID-19. Then Their Serious Symptoms Kicked In. A new study illuminates the complex array of neuroloâ€¦ https://t.co/Ro38IRr6Bz	28462.0	True	full
1275856	1275856	605aa6614898ce0038d9e1dd	2021-03-24 02:39:24	[]	[]	Wed Mar 24 02:11:37 +0000 2021	[]	[{"url":"https://t.co/qj5qHDmvYI","expanded_url":"https://www.washingtonpost.com/politics/2021/03/23/theres-no-migrant-surge-us-southern-border-heres-data/?tid=ss_tw","display_url":"washingtonpost.com/politics/2021/â€¦","indices":[156,179]}]	Thereâ€™s no migrant â€˜surgeâ€™ at the U.S. southern border. It's the usual seasonal increase, plus some who held back during the pandemic. Here's the data: https://t.co/qj5qHDmvYI	203948.0	RT @HeidiNBC: Thereâ€™s no migrant â€˜surgeâ€™ at the U.S. southern border. It's the usual seasonal increase, plus some who held back during thâ€¦	2553.0	True	full
1275857	1275857	605aa6614898ce0038d9e1e1	2021-03-24 02:39:24	[]	[]	Wed Mar 24 00:34:51 +0000 2021	[]	[{"url":"https://t.co/i1MLJ7V2IO","expanded_url":"https://www.youtube.com/watch?v=mCZNGgIhJsI","display_url":"youtube.com/watch?v=mCZNGgâ€¦","indices":[225,248]}]	Roteirizei um documentÃ¡rio de 1h20 contando a histÃ³ria da pandemia no Brasil. EstÃ¡ em dÃºvida sobre a postura do governo Bolsonaro nessa histÃ³ria? Quer saber se ele de fato foi negacionista, como a imprensa diz? Clica aqui: https://t.co/i1MLJ7V2IO (spoiler: a resposta Ã© sim)	88792.0	RT @rodrigodasilva: Roteirizei um documentÃ¡rio de 1h20 contando a histÃ³ria da pandemia no Brasil. EstÃ¡ em dÃºvida sobre a postura do governâ€¦	86.0	True	full
1275858	1275858	605aa6614898ce0038d9e1f5	2021-03-24 02:39:24	[]	[]	Tue Mar 23 20:27:33 +0000 2021	[{"text":"pandemia","indices":[16,25]},{"text":"tuberculosis","indices":[56,69]}]	[{"url":"https://t.co/92kbd5inqo","expanded_url":"https://p.dw.com/p/3r1EH","display_url":"p.dw.com/p/3r1EH","indices":[104,127]}]	Por culpa de la #pandemia, 1,4 millones de personas con #tuberculosis dejaron de ser atendidas en 2020. https://t.co/92kbd5inqo (jov) https://t.co/SK3QBhCC8g	905799.0	RT @dw_espanol: Por culpa de la #pandemia, 1,4 millones de personas con #tuberculosis dejaron de ser atendidas en 2020. https://t.co/92kbd5â€¦	1856.0	True	full
1275859	1275859	605aa6614898ce0038d9e205	2021-03-24 02:39:24	[]	[]	Wed Mar 24 02:38:36 +0000 2021	[{"text":"BetoASaber","indices":[0,11]}]	[{"url":"https://t.co/4AJELMLOQ2","expanded_url":"https://willax.tv/en-vivo/","display_url":"willax.tv/en-vivo/","indices":[138,161]}]	#BetoASaber | REPORTAJE DE CLAUDIA TORO: EL CASO DE UN VACUNADO 3 VECES CON EL SUERO DE SINOPHARM QUE ESTÃ� ENFERMO DE COVID-19 En vivo: https://t.co/4AJELMLOQ2 ClaroTv: C12 MovistarTV: C16 DirecTV: C1191 BestCable C8 https://t.co/ciAikYHU5x	323052.0	RT @willaxtv: #BetoASaber | REPORTAJE DE CLAUDIA TORO: EL CASO DE UN VACUNADO 3 VECES CON EL SUERO DE SINOPHARM QUE ESTÃ� ENFERMO DE COVID-1â€¦	181.0	True	full
1275860	1275860	605aa6624898ce0038d9e225	2021-03-24 02:39:24	[]	[]	Wed Mar 24 02:39:06 +0000 2021	[]	[{"url":"https://t.co/l082O4ev1L","expanded_url":"https://ladiaria.com.uy/justicia/articulo/2021/3/vacunacion-en-carceles-hasta-el-momento-se-suministraron-5063-dosis-entre-personas-privadas-de-libertad-y-funcionariado/","display_url":"ladiaria.com.uy/justicia/articâ€¦","indices":[215,238]}]	Avanza la vacunaciÃ³n en cÃ¡rceles: hasta el momento, se suministraron 5.063 dosis entre personas privadas de libertad y funcionariado. Hay 586 personas que estÃ¡n presas con coronavirus y 1.284 estÃ¡n en cuarentena. https://t.co/l082O4ev1L	25262.0	RT @ouicoucou: Avanza la vacunaciÃ³n en cÃ¡rceles: hasta el momento, se suministraron 5.063 dosis entre personas privadas de libertad y funciâ€¦	125.0	True	full
1275861	1275861	605aa6624898ce0038d9e24f	2021-03-24 02:39:25	[]	[]	Tue Mar 23 14:35:51 +0000 2021	[]	[{"url":"https://t.co/hDCJaBmeZP","expanded_url":"https://youtu.be/qlKYbHLl24k","display_url":"youtu.be/qlKYbHLl24k","indices":[157,180]}]	The joint statement by Oxford India Society, Oxford South Asian Society and Oxford Hindu Society are factually incorrect and defamatory. Here are my views; https://t.co/hDCJaBmeZP @shambhav15 @thebritishhindu @singhsahana @ThamesVP	22050.0	RT @Rashmidvs: The joint statement by Oxford India Society, Oxford South Asian Society and Oxford Hindu Society are factually incorrect andâ€¦	2.0	True	full
1275862	1275862	605aa6624898ce0038d9e263	2021-03-24 02:39:25	[]	[]	Mon Mar 22 23:01:45 +0000 2021	[{"text":"AmloEsCulpable","indices":[182,197]},{"text":"SinMedicinas","indices":[198,211]}]	[{"url":"https://t.co/pNS41NmSWU","expanded_url":"https://twitter.com/manolo_fh/status/1310753319384616961","display_url":"twitter.com/manolo_fh/statâ€¦","indices":[212,235]}]	Oye Attolini tÃº quÃ© hablas de los sacrificios de Amlo por su pueblo similares a los de Jesucristo, porque no se le ha pegado la gana de comprar las medicinas a los niÃ±os con cÃ¡ncer? #AmloEsCulpable #SinMedicinas https://t.co/pNS41NmSWU	10844.0	RT @manolo_fh: Oye Attolini tÃº quÃ© hablas de los sacrificios de Amlo por su pueblo similares a los de Jesucristo, porque no se le ha pegadoâ€¦	5067.0	True	full
1275863	1275863	605aa6624898ce0038d9e267	2021-03-24 02:39:25	[]	[]	Tue Mar 16 14:42:10 +0000 2021	[]	[{"url":"https://t.co/JYyNUdB5mS","expanded_url":"https://alumniandfriends.uchicago.edu/s/activities-event?name=Racism+as+a+Public+Health+Crisis%3A+Covid-19+Vaccine+Access+and+Acceptance","display_url":"alumniandfriends.uchicago.edu/s/activities-eâ€¦","indices":[200,223]}]	On Thursday March 25, join @UChicagoUrban for a live panel discussion, moderated by @WBEZâ€™s @natalieymoore, "Racism as a Public Health Crisis: Covid-19 Vaccine Access and Acceptance." Register HERE: https://t.co/JYyNUdB5mS https://t.co/Gjfo2Hy81y	1600.0	RT @UChicagoUrban: On Thursday March 25, join @UChicagoUrban for a live panel discussion, moderated by @WBEZâ€™s @natalieymoore, "Racism as aâ€¦	664.0	True	full
1275864	1275864	605aa6634898ce0038d9e277	2021-03-24 02:39:25	[]	[]	Wed Mar 24 01:25:59 +0000 2021	[]	[{"url":"https://t.co/3p5hUIGdxB","expanded_url":"https://twitter.com/ccadelago/status/1374492329097060359","display_url":"twitter.com/ccadelago/statâ€¦","indices":[273,296]}]	corbyn is now beyond the pale in elite circles, with recently canadian "leftist" politicians throwing him under the bus, but the VP who presents herself as the woke queen bae is doing a one-on-one with a known rapist who was spotted multiple times on epstein's pedo island https://t.co/3p5hUIGdxB	77838.0	RT @zei_squirrel: corbyn is now beyond the pale in elite circles, with recently canadian "leftist" politicians throwing him under the bus,â€¦	1090.0	True	full
1275865	1275865	605aa6634898ce0038d9e289	2021-03-24 02:39:25	[]	[]	Wed Mar 24 02:17:13 +0000 2021	[]	[{"url":"https://t.co/7ZAdMtGytZ","expanded_url":"https://www.nbcnews.com/politics/white-house/biden-announces-second-extension-obamacare-enrollment-window-n1261877","display_url":"nbcnews.com/politics/whiteâ€¦","indices":[227,250]}]	Joe Biden is extending the Obamacare enrollment window for a second time â€” to August 15. A subtle but consequential move after Donald Trump refused to open the exchanges for special enrollment through the pandemic last year. https://t.co/7ZAdMtGytZ	183918.0	RT @sahilkapur: Joe Biden is extending the Obamacare enrollment window for a second time â€” to August 15. A subtle but consequential move aâ€¦	573.0	True	full
1275866	1275866	605aa6634898ce0038d9e295	2021-03-24 02:39:26	[]	[]	Tue Feb 23 22:48:07 +0000 2021	[{"text":"Bitcoin","indices":[217,225]},{"text":"Crypto","indices":[226,233]},{"text":"Giveaway","indices":[234,243]}]	[{"url":"https://t.co/FLe75ID3K1","expanded_url":"https://gleam.io/xw2Ud/jrny-crypto-25000-crypto-giveaway","display_url":"gleam.io/xw2Ud/jrny-cryâ€¦","indices":[245,268]}]	ðŸŽ‰ THE CRYPTO GIVEAWAY CONTEST IS NOW LIVE! ðŸŽ‰ $25K IN CRYPTO PRIZES ðŸª™ Prizes: âž¡ï¸� 10 winners of $1000 of $ETH âž¡ï¸� 15 winners of $1000 of $SRK Get daily entries to increase your odds of winner! (Contest ends on 3/28) #Bitcoin #Crypto #Giveaway https://t.co/FLe75ID3K1	148444.0	RT @JRNYcrypto: ðŸŽ‰ THE CRYPTO GIVEAWAY CONTEST IS NOW LIVE! ðŸŽ‰ $25K IN CRYPTO PRIZES ðŸª™ Prizes: âž¡ï¸� 10 winners of $1000 of $ETH âž¡ï¸� 15 winnersâ€¦	16.0	True	full
1275867	1275867	605aa6634898ce0038d9e2a5	2021-03-24 02:39:26	[]	[{"url":"https://t.co/7443gIVuHd","expanded_url":"https://bit.ly/2ZxViQ4","display_url":"bit.ly/2ZxViQ4","indices":[199,222]}]		[]	[]			@Preet30648162 ðŸ‡®ðŸ‡³ï¼¯ï¼°ï¼°ï¼¡ï¼¢ï¼¥ï¼´ðŸ‡®ðŸ‡³ï¼¯ï¼°ï¼°ï¼¡ï¼¢ï¼¥ï¼´ðŸ‡®ðŸ‡³ âš¡The Best Online Casino in Asiaâš¡ ðŸ’‹NO DEPOSIT ðŸ’‹TODAY OFFER ONLY: FREE 75 SPINSâ€¦ https://t.co/uCx1kD2obf	4.0	True	full
[truncated: 97,531 more rows]
