# Supplementary material for: Low credibility URL sharing on Twitter during reporting linking rare blood clots with the Oxford/AstraZeneca COVID-19 vaccine
Source: PLoS One. 2024 Jan 19;19(1):e0296444. doi: 10.1371/journal.pone.0296444 (PMC10798519; doi:10.1371/journal.pone.0296444)
Supplement: S45 File — (CSV) [file pone.0296444.s047.csv]

	Unnamed: 0	_id	created_at	extended_tweet.entities.hashtags	URL	retweeted_status.created_at	retweeted_status.extended_tweet.entities.hashtags	RTURL	retweeted_status.extended_tweet.full_text	retweeted_status.user.followers_count	text	user.followers_count	indicator	origin
1373400	1373400	605b48252455eb00384da624	2021-03-24 14:09:35	[]	[]	Wed Mar 24 12:34:04 +0000 2021	[]	[{"url":"https://t.co/PTnjIhPjas","expanded_url":"https://prn.to/31aIjno","display_url":"prn.to/31aIjno","indices":[209,232]}]	The leading products in the industry are now available at the lowest cost in the industry. NYDIG announced today that the total expense ratio of its funds will be reduced to 0.30%. Read the full release here: https://t.co/PTnjIhPjas https://t.co/YNB2HDHeQt	15822.0	RT @NYDIG_BTC: The leading products in the industry are now available at the lowest cost in the industry. NYDIG announced today that the toâ€¦	11.0	True	full
1373401	1373401	605b48252455eb00384da62e	2021-03-24 14:09:35	[]	[]	Wed Mar 24 12:05:51 +0000 2021	[]	[{"url":"https://t.co/MpRyoQGrNZ","expanded_url":"http://thestar.com","display_url":"thestar.com","indices":[125,148]}]	â€˜Iâ€™m living in fearâ€™: Undocumented workers worry that getting the COVID-19 vaccine could lead to unwanted immigration woes - https://t.co/MpRyoQGrNZ	26893.0	RT @policingblack: â€˜Iâ€™m living in fearâ€™: Undocumented workers worry that getting the COVID-19 vaccine could lead to unwanted immigration woâ€¦	393.0	True	full
1373402	1373402	605b48252455eb00384da63a	2021-03-24 14:09:35	[]	[]	Wed Mar 24 05:23:57 +0000 2021	[]	[{"url":"https://t.co/DFBiFtKpAS","expanded_url":"https://abcn.ws/3siaBrZ","display_url":"abcn.ws/3siaBrZ","indices":[151,174]}]	Prince William and Kate, the Duke and Duchess of Cambridge, visit a COVID-19 vaccination site at the same location where they wed nearly 10 years ago. https://t.co/DFBiFtKpAS https://t.co/RbpNbibjjb	16593349.0	RT @ABC: Prince William and Kate, the Duke and Duchess of Cambridge, visit a COVID-19 vaccination site at the same location where they wedâ€¦	2524.0	True	full
1373403	1373403	605b48252455eb00384da63e	2021-03-24 14:09:35	[]	[]	Wed Mar 24 13:39:27 +0000 2021	[{"text":"PrevenirEsVencer","indices":[101,118]}]	[{"url":"https://t.co/NzRLYXXKRg","expanded_url":"https://www.vtv.gob.ve/venezuela-dignidad-resistencia-167-anos-abolicion-esclavitud/","display_url":"vtv.gob.ve/venezuela-dignâ€¦","indices":[120,143]}]	Venezuela reafirma sus raÃ­ces de dignidad y resistencia a 167 aÃ±os de la aboliciÃ³n de la esclavitud #PrevenirEsVencer https://t.co/NzRLYXXKRg https://t.co/tYXMfBMper	1816400.0	RT @VTVcanal8: Venezuela reafirma sus raÃ­ces de dignidad y resistencia a 167 aÃ±os de la aboliciÃ³n de la esclavitud #PrevenirEsVencer httpâ€¦	76.0	True	full
1373404	1373404	605b48252455eb00384da642	2021-03-24 14:09:35	[]	[]	Wed Mar 24 08:55:36 +0000 2021	[]	[{"url":"https://t.co/hkJhRT1ibB","expanded_url":"https://elpais.com/deportes/2021-03-24/racing-de-avellaneda-hara-socios-eternos-a-sus-desaparecidos-en-la-dictadura-argentina.html","display_url":"elpais.com/deportes/2021-â€¦","indices":[180,203]}]	Eran hinchas del Racing de Avellaneda. Desaparecieron durante la dictadura argentina. El club les hace ahora, cuando se cumplen 45 aÃ±os del golpe militar, socios para la eternidad https://t.co/hkJhRT1ibB	649233.0	RT @elpais_deportes: Eran hinchas del Racing de Avellaneda. Desaparecieron durante la dictadura argentina. El club les hace ahora, cuando sâ€¦	6710.0	True	full
1373405	1373405	605b48252455eb00384da644	2021-03-24 14:09:35	[]	[]	Tue Mar 23 23:29:21 +0000 2021	[]	[{"url":"https://t.co/L5MHvZTbUL","expanded_url":"https://twitter.com/ccadelago/status/1374492329097060359","display_url":"twitter.com/ccadelago/statâ€¦","indices":[145,168]}]	Here's Chauntae Davies, who has accused Epstein of raping her multiple times, massaging Bill Clinton after a flight on Epstein's Lolita Express. https://t.co/L5MHvZTbUL https://t.co/hrwTWsu2Jb	28362.0	RT @MaryMargOlohan: Here's Chauntae Davies, who has accused Epstein of raping her multiple times, massaging Bill Clinton after a flight onâ€¦	11.0	True	full
1373406	1373406	605b48252455eb00384da662	2021-03-24 14:09:35	[]	[]	Wed Mar 24 13:07:47 +0000 2021	[]	[{"url":"https://t.co/BxQBeNciDp","expanded_url":"https://twitter.com/shashitharoor/status/1371679229184643072","display_url":"twitter.com/shashitharoor/â€¦","indices":[255,278]}]	Nonsense! Next you will come up with an even more egregious idea that let not anyone discuss any atrocities committed by the imperial Islam and imperial Christianity before 15/08/1947. What a great display of fidelity towards colonisers and imperialists. https://t.co/BxQBeNciDp	117031.0	RT @Sanjay_Dixit: Nonsense! Next you will come up with an even more egregious idea that let not anyone discuss any atrocities committed byâ€¦	735.0	True	full
1373407	1373407	605b48262455eb00384da674	2021-03-24 14:09:36	[]	[]	Wed Mar 24 13:38:56 +0000 2021	[]	[{"url":"https://t.co/zoqDanqAQT","expanded_url":"https://www.heraldtribune.com/story/entertainment/2021/03/24/asolo-rep-record-and-stream-its-hit-outdoor-staging-camelot/6954970002/","display_url":"heraldtribune.com/story/entertaiâ€¦","indices":[108,131]}]	Sarasota's @AsoloRep will stream its outdoor musical â€˜Camelotâ€™ online for a limited time. @Theatre_Critics https://t.co/zoqDanqAQT via @heraldtribune	1643.0	RT @JayHandelman: Sarasota's @AsoloRep will stream its outdoor musical â€˜Camelotâ€™ online for a limited time. @Theatre_Critics https://t.co/â€¦	1422.0	True	full
1373408	1373408	605b48262455eb00384da678	2021-03-24 14:09:36	[]	[]	Wed Mar 24 14:05:27 +0000 2021	[{"text":"OnTheGround1stWin","indices":[0,18]},{"text":"Gold","indices":[24,29]},{"text":"Market","indices":[70,77]}]	[{"url":"https://t.co/65eFQdLcF2","expanded_url":"https://cutt.ly/SafeHavenGoldPotentials","display_url":"cutt.ly/SafeHavenGoldPâ€¦","indices":[158,181]}]	#OnTheGround1stWin This #Gold industry might potentially dominate the #Market with its great potentials. For more interesting updates, continue reading here: https://t.co/65eFQdLcF2 Gold's influence seems unstoppable. Sponsored Post. Check disclaimer on profile and landing page.	33.0	RT @mercury_pop: #OnTheGround1stWin This #Gold industry might potentially dominate the #Market with its great potentials. For more interestâ€¦	11.0	True	full
1373409	1373409	605b48262455eb00384da686	2021-03-24 14:09:36	[]	[]	Tue Mar 23 18:12:32 +0000 2021	[]	[{"url":"https://t.co/Dlaje2WT0A","expanded_url":"https://www.huffingtonpost.es/entry/coronavirus-espana-datos-23-marzo_es_605a146bc5b6bd951180aded?bv","display_url":"huffingtonpost.es/entry/coronaviâ€¦","indices":[138,161]}]	Madrid registra casi la mitad de todos los contagios de EspaÃ±a en las Ãºltimas 24 horas y se acerca, otra vez, a niveles de riesgo extremo https://t.co/Dlaje2WT0A	508755.0	RT @ElHuffPost: Madrid registra casi la mitad de todos los contagios de EspaÃ±a en las Ãºltimas 24 horas y se acerca, otra vez, a niveles deâ€¦	687.0	True	full
1373410	1373410	605b48262455eb00384da688	2021-03-24 14:09:36	[]	[]	Tue Mar 23 15:20:00 +0000 2021	[{"text":"ScrapSerco","indices":[88,99]}]	[{"url":"https://t.co/ZPwYigWxuI","expanded_url":"https://www.ipswichstar.co.uk/news/health/public-health-suffolk-takes-covid-contact-trace-powers-7838180","display_url":"ipswichstar.co.uk/news/health/puâ€¦","indices":[162,185]}]	Fantastic to see more councils being given control over contact tracing. It's time to #ScrapSerco and hand the system fully over to local public health teams. https://t.co/ZPwYigWxuI	36086.0	RT @We_OwnIt: Fantastic to see more councils being given control over contact tracing. It's time to #ScrapSerco and hand the system fullyâ€¦	4246.0	True	full
1373411	1373411	605b48262455eb00384da698	2021-03-24 14:09:36	[]	[]	Wed Mar 24 13:04:58 +0000 2021	[{"text":"Maharashtra","indices":[15,27]},{"text":"COVID19surge","indices":[118,131]},{"text":"Punjab","indices":[132,139]},{"text":"coronavirus","indices":[140,152]},{"text":"COVID19Vaccination","indices":[153,172]}]	[{"url":"https://t.co/eg8Al1yGM1","expanded_url":"https://newsvibesofindia.com/covid-surge-in-maharashtra-punjab-matter-of-grave-concern-govt-58027/","display_url":"newsvibesofindia.com/covid-surge-inâ€¦","indices":[181,204]}]	COVID surge in #Maharashtra, Punjab matter of grave concern: Govt @MoHFW_INDIA @drharshvardhan @NITIAayog @PMOIndia #COVID19surge #Punjab #coronavirus #COVID19Vaccination READ| https://t.co/eg8Al1yGM1 https://t.co/r690k9iWd0	2536.0	RT @nviTweets: COVID surge in #Maharashtra, Punjab matter of grave concern: Govt @MoHFW_INDIA @drharshvardhan @NITIAayog @PMOIndia #COVIDâ€¦	1.0	True	full
1373412	1373412	605b48262455eb00384da69c	2021-03-24 14:09:36	[]	[]	Wed Mar 24 04:46:53 +0000 2021	[{"text":"DeTodosModos","indices":[184,197]}]	[{"url":"https://t.co/Ep4qNrZ3tJ","expanded_url":"https://youtu.be/GaqnrVxN4Y0","display_url":"youtu.be/GaqnrVxN4Y0","indices":[203,226]}]	Todos los paÃ­ses resguardaron su sector energÃ©tico en la pandemia ðŸŒŽðŸ’¡ Por eso @rocionahle no entiende por quÃ© @carlosalazraki cree que es socialista ðŸ¤·ðŸ�½â€�â™€ï¸� Mira aquÃ­ la transmisiÃ³n de #DeTodosModos ðŸ¤©ðŸ‘‡ðŸ�¿ ðŸ”¸https://t.co/Ep4qNrZ3tJðŸ”¸ https://t.co/icwbSYJgEt	12815.0	RT @DeTodos_Modos: Todos los paÃ­ses resguardaron su sector energÃ©tico en la pandemia ðŸŒŽðŸ’¡ Por eso @rocionahle no entiende por quÃ© @carlosalaâ€¦	4.0	True	full
1373413	1373413	605b48262455eb00384da69e	2021-03-24 14:09:36	[]	[]	Wed Mar 24 14:00:00 +0000 2021	[{"text":"VegetalySostenible","indices":[15,34]}]	[{"url":"https://t.co/rGLGT0DFTV","expanded_url":"http://menuporelplaneta.org/firma","display_url":"menuporelplaneta.org/firma","indices":[253,276]}]	ðŸ�¥ Un menÃº 100% #VegetalySostenible no solo es beneficioso para el planeta, tambiÃ©n lo es para todos sus habitantes. ðŸ�½ï¸� En @menuxelplaneta trabajamos para incluir un menÃº libre de explotaciÃ³n animal en la oferta de universidades. ðŸ”Œ Ã‰chanos un cable en https://t.co/rGLGT0DFTV https://t.co/hbFs6KOQZ0	378.0	RT @menuxelplaneta: ðŸ�¥ Un menÃº 100% #VegetalySostenible no solo es beneficioso para el planeta, tambiÃ©n lo es para todos sus habitantes. ðŸ�½ï¸�â€¦	139.0	True	full
1373414	1373414	605b48262455eb00384da6a2	2021-03-24 14:09:37	[]	[]	Wed Mar 24 13:53:55 +0000 2021	[{"text":"LaSaludPrimero","indices":[213,228]},{"text":"PIMS","indices":[229,234]},{"text":"COVID19","indices":[235,243]}]	[{"url":"https://t.co/mklQuYG4EW","expanded_url":"http://www.colegiodeprofesores.cl/2021/03/24/magisterio-reacciona-ante-nuevos-casos-de-pims-lo-que-se-vive-en-concepcion-se-puede-ramificar-en-todo-el-pais/","display_url":"colegiodeprofesores.cl/2021/03/24/magâ€¦","indices":[245,268]}]	MAGISTERIO REACCIONA ANTE NUEVOS CASOS DE PIMS: Â«LO QUE SE VIVE EN CONCEPCIÃ“N SE PUEDE RAMIFICAR EN TODO EL PAÃ�SÂ» Tres menores de edad estÃ¡n internados por PIMS o SÃ­ndrome MultisistÃ©mico Inflamatorio PediÃ¡trico #LaSaludPrimero #PIMS #COVID19 https://t.co/mklQuYG4EW	54521.0	RT @ColegioProfes: MAGISTERIO REACCIONA ANTE NUEVOS CASOS DE PIMS: Â«LO QUE SE VIVE EN CONCEPCIÃ“N SE PUEDE RAMIFICAR EN TODO EL PAÃ�SÂ» Tresâ€¦	1357.0	True	full
1373415	1373415	605b48262455eb00384da6c6	2021-03-24 14:09:37	[]	[]	Wed Mar 24 14:08:12 +0000 2021	[]	[{"url":"https://t.co/40h1XkV9Os","expanded_url":"https://www.latimes.com/business/story/2021-03-24/los-angeles-now-has-a-roadmap-for-100-renewable-energy","display_url":"latimes.com/business/storyâ€¦","indices":[252,275]}]	L.A. is one of the last places in California still burning coal for electricity â€” and if all goes according to plan, it could become one of the country's first major cities to nearly eliminate fossil fuels from its power supply. @Sammy_Roth reports: https://t.co/40h1XkV9Os	3806520.0	RT @latimes: L.A. is one of the last places in California still burning coal for electricity â€” and if all goes according to plan, it couldâ€¦	1710.0	True	full
1373416	1373416	605b48272455eb00384da6e8	2021-03-24 14:09:37	[]	[]	Wed Mar 24 14:01:34 +0000 2021	[]	[{"url":"https://t.co/zJMuEXuCeT","expanded_url":"https://dpo.st/3sk8ELF","display_url":"dpo.st/3sk8ELF","indices":[217,240]}]	The Colorado health department has issued new guidance for visitors to nursing homes and other residential facilities, saying that it will loosen restrictions for residents who are vaccinated against the coronavirus. https://t.co/zJMuEXuCeT	453101.0	RT @denverpost: The Colorado health department has issued new guidance for visitors to nursing homes and other residential facilities, sayiâ€¦	2.0	True	full
1373417	1373417	605b48272455eb00384da6f0	2021-03-24 14:09:37	[]	[]	Tue Mar 23 15:46:00 +0000 2021	[{"text":"GlobalMusicReport","indices":[217,235]}]	[{"url":"https://t.co/9FBZC0ZiUW","expanded_url":"https://www.musicweek.com/news/read/ifpi-global-music-report-execs-analyse-the-evolving-business-as-growth-continues-during-covid-19/082898","display_url":"musicweek.com/news/read/ifpiâ€¦","indices":[193,216]}]	"Asia is becoming increasingly influential in the music industry" @IFPI_org Global Music Report highlights the rise of Asia and the global success of artists including @BLACKPINK and @BTS_twt https://t.co/9FBZC0ZiUW #GlobalMusicReport https://t.co/hb5SMjnuJu	152793.0	RT @MusicWeek: "Asia is becoming increasingly influential in the music industry" @IFPI_org Global Music Report highlights the rise of Asiaâ€¦	7.0	True	full
1373418	1373418	605b48272455eb00384da6fa	2021-03-24 14:09:37	[]	[]	Wed Mar 24 09:51:38 +0000 2021	[]	[{"url":"https://t.co/krweTUDYTf","expanded_url":"https://www.diepresse.com/5956165/astrazeneca-versteckte-29-millionen-dosen-impfstoff?utm_term=Autofeed&utm_medium=Social&xtor=CS1-15&utm_source=Twitter#Echobox=1616576969","display_url":"diepresse.com/5956165/astrazâ€¦","indices":[182,205]}]	Italienische Inspektoren fanden in einer AbfÃ¼llanlage des britisch-schwedischen Pharmakonzerns nahe Rom bisher geheim gehaltene BestÃ¤nde. Die EU-Kommission fordert nun Rechenschaft. https://t.co/krweTUDYTf	83232.0	RT @DiePressecom: Italienische Inspektoren fanden in einer AbfÃ¼llanlage des britisch-schwedischen Pharmakonzerns nahe Rom bisher geheim gehâ€¦	3.0	True	full
1373419	1373419	605b48272455eb00384da70e	2021-03-24 14:09:37	[]	[]	Wed Mar 24 13:49:28 +0000 2021	[]	[{"url":"https://t.co/eWxETOz5dO","expanded_url":"https://youtu.be/ffxKSjUwKdU","display_url":"youtu.be/ffxKSjUwKdU","indices":[146,169]}]	.@ArianaGrandeâ€™s â€œno tears left to cryâ€� is expected to hit 1 billion views on YouTube on 04/12, prior to its 3rd year anniversary! Keep watching: https://t.co/eWxETOz5dO	1793.0	RT @positionspromo: .@ArianaGrandeâ€™s â€œno tears left to cryâ€� is expected to hit 1 billion views on YouTube on 04/12, prior to its 3rd year aâ€¦	661.0	True	full
1373420	1373420	605b48272455eb00384da714	2021-03-24 14:09:37	[{"text":"Yecapixtla","indices":[0,11]},{"text":"NoticiasDeCuautla","indices":[157,175]},{"text":"InformaciÃ³nRealAlMomento","indices":[177,202]}]	[{"url":"https://t.co/aYguP1tCz9","expanded_url":"http://noticiasdecuautla.com/index.php/2021/03/24/refuerzan-medidas-sanitarias-contra-el-covid19-en-el-mercado-municipal-de-yecapixtla/","display_url":"noticiasdecuautla.com/index.php/2021â€¦","indices":[204,227]}]		[]	[]			#Yecapixtla || Colocan dispensadores de gel antibacterial y tapetes sanitizantes en las entradas del mercado municiâ€¦ https://t.co/aSdzaY3X0U	1265.0	True	full
1373421	1373421	605b48272455eb00384da720	2021-03-24 14:09:38	[]	[]	Wed Mar 24 09:17:59 +0000 2021	[]	[{"url":"https://t.co/Searq6Ct4l","expanded_url":"https://www.project-syndicate.org/commentary/pandemic-prevention-digital-public-health-monitoring-by-sally-c-davies-et-al-2021-03","display_url":"project-syndicate.org/commentary/panâ€¦","indices":[244,267]}]	â€œThe more minds we can bring into the mix,the better our chances of preventing the next crisis will beâ€� Great joint op-ed from â�¦@JeremyFarrarâ�©, â�¦@UKAMREnvoyâ�© +Jim Oâ€™Neill: call to learn big lessons from COVID-19, +up ambition on global health https://t.co/Searq6Ct4l	1418.0	RT @_Jeremy_Knox: â€œThe more minds we can bring into the mix,the better our chances of preventing the next crisis will beâ€� Great joint op-eâ€¦	883.0	True	full
1373422	1373422	605b48282455eb00384da738	2021-03-24 14:09:38	[]	[]	Wed Mar 24 13:47:01 +0000 2021	[]	[{"url":"https://t.co/V0moSj3KuO","expanded_url":"https://www.newstatesman.com/2020/02/slouching-towards-dystopia-rise-surveillance-capitalism-and-death-privacy","display_url":"newstatesman.com/2020/02/slouchâ€¦","indices":[261,284]}]	"...internet users watched govts do nothing about tech power for 2 decades. Surveillance capitalism was enabled because its practitioners operated in a lawless environment. It appropriated peopleâ€™s data as a free resource &amp; asserted its right to do so..." https://t.co/V0moSj3KuO	1761614.0	RT @DuckDuckGo: "...internet users watched govts do nothing about tech power for 2 decades. Surveillance capitalism was enabled because itsâ€¦	739.0	True	full
1373423	1373423	605b48282455eb00384da742	2021-03-24 14:09:38	[]	[]	Wed Mar 24 14:04:37 +0000 2021	[]	[{"url":"https://t.co/gtaYOFD9AN","expanded_url":"https://bit.ly/3fdZU66","display_url":"bit.ly/3fdZU66","indices":[247,270]}]	GBuddy GSW3 Senorita smartwatch can be your forever companion. Its 130mAh battery will keep you on top of daily tasks. You can also access SMS and social media notifications with one touch. Wind the world and do more! For more information, check: https://t.co/gtaYOFD9AN https://t.co/sPffDECd7L	143268.0	RT @GioneeIndia: GBuddy GSW3 Senorita smartwatch can be your forever companion. Its 130mAh battery will keep you on top of daily tasks. Youâ€¦	1667.0	True	full
1373424	1373424	605b48282455eb00384da744	2021-03-24 14:09:38	[]	[]	Wed Mar 24 01:39:47 +0000 2021	[]	[{"url":"https://t.co/gRX1fGFEzj","expanded_url":"http://HealthCare.gov","display_url":"HealthCare.gov","indices":[209,232]}]	When we opened a special enrollment period for health insurance in February, over 200,000 Americans gained coverage in the first two weeks. Today, weâ€™re extending the enrollment period to August 15. Head to https://t.co/gRX1fGFEzj to find a plan that works best for you. https://t.co/Xv4Or7PsYu	9398709.0	RT @POTUS: When we opened a special enrollment period for health insurance in February, over 200,000 Americans gained coverage in the firstâ€¦	425.0	True	full
1373425	1373425	605b48282455eb00384da748	2021-03-24 14:09:38	[]	[]	Wed Mar 24 14:00:07 +0000 2021	[{"text":"Argentina","indices":[121,131]},{"text":"Japon","indices":[154,160]}]	[{"url":"https://t.co/w6zqJ8Z5Fm","expanded_url":"https://youtu.be/WzWSW3ucksY","display_url":"youtu.be/WzWSW3ucksY","indices":[41,64]}]	ðŸš¨NUEVO VIDEOðŸš¨con @FutbolAscenso90 Link: https://t.co/w6zqJ8Z5Fm En esta ocasiÃ³n hablaremos acerca de cÃ³mo afrontarÃ¡ la #Argentina ðŸ‡¦ðŸ‡· sus amistosos ante #Japon ðŸ‡¯ðŸ‡µ, con grandes ausencias, pero con Adolfo Gaich como su gran figura. No se olviden de dar like y comentar el video. https://t.co/rr9Wd9mhmg	1183.0	RT @FutbolSamurais: ðŸš¨NUEVO VIDEOðŸš¨con @FutbolAscenso90 Link: https://t.co/w6zqJ8Z5Fm En esta ocasiÃ³n hablaremos acerca de cÃ³mo afrontarÃ¡ lâ€¦	72.0	True	full
1373426	1373426	605b48282455eb00384da74a	2021-03-24 14:09:38	[]	[{"url":"https://t.co/D7PFQhEyPL","expanded_url":"https://elinvestigador.org/analisis-vacunas-covid19-experimentales/","display_url":"elinvestigador.org/analisis-vacunâ€¦","indices":[208,231]}]		[]	[]			@tatianaduplat El problema es que creen que inoculÃ¡ndose una vacuna experimental que no tiene datos concluyentes vâ€¦ https://t.co/auueUCK3VR	123.0	True	full
1373427	1373427	605b48282455eb00384da74c	2021-03-24 14:09:38	[]	[]	Wed Mar 24 13:17:31 +0000 2021	[]	[{"url":"https://t.co/RUUW6AxAWi","expanded_url":"https://www.bbc.com/news/uk-politics-56504546","display_url":"bbc.com/news/uk-politiâ€¦","indices":[160,183]}]	The reason vaccination program has been such a success is the NHS and the thousands of volunteers who have delivered it. Not greed. Not capitalism. The NHS. https://t.co/RUUW6AxAWi	78589.0	RT @sbattrawden: The reason vaccination program has been such a success is the NHS and the thousands of volunteers who have delivered it.â€¦	28.0	True	full
1373428	1373428	605b48282455eb00384da75c	2021-03-24 14:09:39	[]	[]	Wed Mar 24 14:07:06 +0000 2021	[]	[{"url":"https://t.co/GiNDbLXzwN","expanded_url":"https://rfi.my/7FHb.t","display_url":"rfi.my/7FHb.t","indices":[116,139]}]	France: le RhÃ´ne, l'Aube et la NiÃ¨vre devraient passer sous mesures de freinage renforcÃ©es face au Covid-19 (Attal) https://t.co/GiNDbLXzwN https://t.co/qADYlBTTi4	2877227.0	RT @RFI: France: le RhÃ´ne, l'Aube et la NiÃ¨vre devraient passer sous mesures de freinage renforcÃ©es face au Covid-19 (Attal) https://t.co/Gâ€¦	30.0	True	full
1373429	1373429	605b48282455eb00384da764	2021-03-24 14:09:39	[]	[]	Wed Mar 24 14:08:11 +0000 2021	[{"text":"realme","indices":[13,20]},{"text":"MakeInIndia","indices":[106,118]}]	[{"url":"https://t.co/n8m8Xee3Vs","expanded_url":"http://bit.ly/3s97Lpq","display_url":"bit.ly/3s97Lpq","indices":[236,259]}]	Whatâ€™s more, #realme today manufactures 100% of all its TVs and smartphones in India only! We support the #MakeInIndia initiative and contribute to the development of the local smartphone and AIoT ecosystem with creation of local jobs. https://t.co/n8m8Xee3Vs https://t.co/QXFSmrrqss	493389.0	RT @realmeIndia: Whatâ€™s more, #realme today manufactures 100% of all its TVs and smartphones in India only! We support the #MakeInIndia iniâ€¦	42.0	True	full
1373430	1373430	605b48282455eb00384da788	2021-03-24 14:09:39	[{"text":"ÙƒÙˆØ±ÙˆÙ†Ø§","indices":[57,64]},{"text":"Ø§Ù„Ù…Ø®ÙŠÙ…Ø§Øª_Ø§Ù„Ù�Ù„Ø³Ø·ÙŠÙ†ÙŠÙ‘Ø©","indices":[180,201]}]	[{"url":"https://t.co/1ahEqSyV49","expanded_url":"https://refugeesps.net/p/17082","display_url":"refugeesps.net/p/17082","indices":[255,278]}]		[]	[]			Ø­ØªÙ‰ Ø§Ù„Ù„Ø­Ø¸Ø© ÙˆÙ…Ù†Ø° Ø´Ù‡ÙˆØ± Ù…Ù† Ø¨Ø¯Ø¡ ÙˆØµÙˆÙ„ Ø§Ù„Ù„Ù‚Ø§Ø­Ø§Øª Ø§Ù„Ù…Ø¶Ø§Ø¯Ø© Ù„Ù�ÙŠØ±ÙˆØ³ #ÙƒÙˆØ±ÙˆÙ†Ø§ Ù„Ù„Ø¶Ù�Ø© Ø§Ù„Ù…Ø­ØªÙ„Ø© Ù„Ù… ÙŠÙ„Ù…Ø³ Ø§Ù„Ù„Ø§Ø¬Ø¦ÙˆÙ† Ø§Ù‡ØªÙ…Ø§Ù…Ø§Ù‹ Ø¬Ø¯Ù‘ÙŠØ§Ù‹ Ù…Ù†â€¦ https://t.co/aBnYW09Lcz	35496.0	True	full
1373431	1373431	605b48292455eb00384da796	2021-03-24 14:09:39	[]	[]	Tue Mar 23 19:08:45 +0000 2021	[]	[{"url":"https://t.co/ui8GPYa7qI","expanded_url":"https://www.eltiempo.com/salud/supersalud-encuentra-irregularidades-en-el-plan-de-vacunacion-575502","display_url":"eltiempo.com/salud/supersalâ€¦","indices":[244,267]}]	395 personas fueron vacunadas sin estar priorizadas solo en la Subred norte de BogotÃ¡. Lo advertÃ­ en su momento y recibÃ­ ataques y calumnias. Claudia LÃ³pez, su Veedor de Bolsillo y sus â€œadalidesâ€� contra la corrupciÃ³n completamente callados. https://t.co/ui8GPYa7qI	110838.0	RT @MiguelUribeT: 395 personas fueron vacunadas sin estar priorizadas solo en la Subred norte de BogotÃ¡. Lo advertÃ­ en su momento y recibÃ­â€¦	517.0	True	full
1373432	1373432	605b48292455eb00384da798	2021-03-24 14:09:39	[]	[]	Fri Mar 05 03:20:36 +0000 2021	[{"text":"sfm","indices":[113,117]},{"text":"sfmoney","indices":[118,126]},{"text":"sfmnews","indices":[127,135]},{"text":"sfmairdrop","indices":[136,147]}]	[{"url":"https://t.co/KjOyUy2u7h","expanded_url":"https://t.me/SfmoneyAirdropBot","display_url":"t.me/SfmoneyAirdropâ€¦","indices":[88,111]}]	ð�—”ð�—¶ð�—¿ð�—±ð�—¿ð�—¼ð�—½: ð�—¦ð�—™ð�— ð�—¢ð�—¡ð�—˜ð�—¬ (ð�—¦ð�—™ð�— ) ð�—¥ð�—²ð�˜„ð�—®ð�—¿ð�—±: 10 SFM (50$) for Join ð�—¥ð�—²ð�—³ð�—²ð�—¿ð�—¿ð�—®ð�—¹: 3 SFM (15$) Start bot: https://t.co/KjOyUy2u7h #sfm #sfmoney #sfmnews #sfmairdrop https://t.co/oSuHY9yaPr	99161.0	RT @SFMONEY_SFM: ð�—”ð�—¶ð�—¿ð�—±ð�—¿ð�—¼ð�—½: ð�—¦ð�—™ð�— ð�—¢ð�—¡ð�—˜ð�—¬ (ð�—¦ð�—™ð�— ) ð�—¥ð�—²ð�˜„ð�—®ð�—¿ð�—±: 10 SFM (50$) for Join ð�—¥ð�—²ð�—³ð�—²ð�—¿ð�—¿ð�—®ð�—¹: 3 SFM (15$) Start bot: https://t.co/KjOyUy2u7h #sfm #sfmâ€¦	68.0	True	full
1373433	1373433	605b48292455eb00384da79e	2021-03-24 14:09:39	[]	[{"url":"https://t.co/BXPS3y0hKi","expanded_url":"http://noticiasrcn.com","display_url":"noticiasrcn.com","indices":[164,187]}]		[]	[]			Al menos 20 familias denuncian que desde hace meses estÃ¡n a la espera del pago de sus viviendas que fueron comparadâ€¦ https://t.co/AKCfKnxPi5	8083695.0	True	full
1373434	1373434	605b48292455eb00384da7b8	2021-03-24 14:09:39	[]	[]	Tue Mar 23 12:18:58 +0000 2021	[{"text":"AlexSaab","indices":[185,194]},{"text":"LibertadParaAlexSaab","indices":[252,273]}]	[{"url":"https://t.co/0GqW5D6kRJ","expanded_url":"https://mindelinsite.com/opiniao/quando-ira-a-comissao-da-cedeao-defender-a-integridade-de-seu-proprio-tribunal/","display_url":"mindelinsite.com/opiniao/quandoâ€¦","indices":[198,221]}]	Seguimos esperando que la @ecowas_cedeao defienda la integridad de su propio tribunal, haga cumplir la sentencia del 15 de Marzo de 2021 y sea liberado el Enviado Especial de Venezuela #AlexSaab. https://t.co/0GqW5D6kRJ @PresidenceMali @PresidenceTg #LibertadParaAlexSaab https://t.co/479mJeBh5q	27042.0	RT @SoyRomy93: Seguimos esperando que la @ecowas_cedeao defienda la integridad de su propio tribunal, haga cumplir la sentencia del 15 de Mâ€¦	26082.0	True	full
1373435	1373435	605b48292455eb00384da7ba	2021-03-24 14:09:39	[]	[]	Wed Mar 24 12:21:48 +0000 2021	[]	[{"url":"https://t.co/08yQBkFP3j","expanded_url":"https://www.liberation.fr/politique/covid-19-blanquer-des-chiffres-et-des-fables-20210324_ITKZC3IK3RE4RP5NO6GG4FDZQU/","display_url":"liberation.fr/politique/coviâ€¦","indices":[147,170]}]	Jean-Michel Blanquer sâ€™arrange avec les chiffres des tests salivaires sur le Covid dans les Ã©coles primaires. MÃªme au sein de LREM, on sâ€™en Ã©meut. https://t.co/08yQBkFP3j	14433.0	RT @chez_pol: Jean-Michel Blanquer sâ€™arrange avec les chiffres des tests salivaires sur le Covid dans les Ã©coles primaires. MÃªme au sein deâ€¦	634.0	True	full
1373436	1373436	605b48292455eb00384da7c6	2021-03-24 14:09:39	[]	[]	Wed Mar 24 13:12:21 +0000 2021	[{"text":"Portada","indices":[53,61]},{"text":"Acapulco","indices":[143,152]},{"text":"Chilpancingo","indices":[153,166]},{"text":"Iguala","indices":[167,174]},{"text":"Acapulco","indices":[175,184]},{"text":"Guerrero","indices":[185,194]},{"text":"PortadaElSur","indices":[195,208]},{"text":"CoronavirusMx","indices":[209,223]},{"text":"CovidGuerrero","indices":[224,238]},{"text":"QuedateEnCasa","…	[{"url":"https://t.co/BFOOEQpjmz","expanded_url":"https://suracapulco.mx","display_url":"suracapulco.mx","indices":[118,141]}]	ðŸ”»Â¡Buenos dÃ­as lectores! @elsurdeguerrero presenta su #Portada de este 24 de marzo de 2021 Mantente informado enðŸ‘‰https://t.co/BFOOEQpjmz #Acapulco #Chilpancingo #Iguala #Acapulco #Guerrero #PortadaElSur #CoronavirusMx #CovidGuerrero #QuedateEnCasa https://t.co/QZtoMGymZa	41964.0	RT @elsurdeguerrero: ðŸ”»Â¡Buenos dÃ­as lectores! @elsurdeguerrero presenta su #Portada de este 24 de marzo de 2021 Mantente informado enðŸ‘‰â€¦	317.0	True	full
1373437	1373437	605b48292455eb00384da7d0	2021-03-24 14:09:39	[]	[{"url":"https://t.co/4tSHOtSR4l","expanded_url":"https://www.catarse.me/curtaficcao","display_url":"catarse.me/curtaficcao","indices":[188,211]},{"url":"https://t.co/4tSHOtSR4l","expanded_url":"https://www.catarse.me/curtaficcao","display_url":"catarse.me/curtaficcao","indices":[212,235]},{"url":"https://t.co/4tSHOtSR4l","expanded_url":"https://www.catarse.me/curtaficcao","display_url":"catarse.…		[]	[]			JÃ¡ apoiou o Catarse do Curta FicÃ§Ã£o hoje? Tenha acesso a diversas horas de aulas gravadas do nosso curso completoâ€¦ https://t.co/w5386y8AEs	3167.0	True	full
1373438	1373438	605b48292455eb00384da7da	2021-03-24 14:09:40	[]	[{"url":"https://t.co/yB3BW38w9R","expanded_url":"https://www.thebalance.com/what-is-the-real-unemployment-rate-3306198","display_url":"thebalance.com/what-is-the-reâ€¦","indices":[273,296]}]		[]	[]			@TheBlackCaucus Thomas Sowell says, "When you want to help people, you tell them the truth. When you want to help yâ€¦ https://t.co/Xx1BSp21gx	284.0	True	full
1373439	1373439	605b48292455eb00384da7e4	2021-03-24 14:09:40	[]	[]	Wed Mar 24 13:45:00 +0000 2021	[]	[{"url":"https://t.co/tip5FlSlGZ","expanded_url":"https://www.cnnbrasil.com.br/politica/2021/03/24/pgr-pede-ao-stf-envio-de-processo-contra-pazuello-para-primeira-instancia","display_url":"cnnbrasil.com.br/politica/2021/â€¦","indices":[199,222]}]	Por @Basiliarodri: Sem foro privilegiado desde terÃ§a-feira (23), o ex-ministro da SaÃºde Eduardo Pazuello pode ter o inquÃ©rito que apura a atuaÃ§Ã£o dele na pandemia enviado para a primeira instÃ¢ncia https://t.co/tip5FlSlGZ	1145104.0	RT @CNNBrasil: Por @Basiliarodri: Sem foro privilegiado desde terÃ§a-feira (23), o ex-ministro da SaÃºde Eduardo Pazuello pode ter o inquÃ©riâ€¦	776.0	True	full
1373440	1373440	605b48292455eb00384da7e6	2021-03-24 14:09:40	[]	[]	Fri Mar 20 08:47:44 +0000 2020	[{"text":"ShaheerSheikh","indices":[218,232]},{"text":"ShaheerAsAbir","indices":[233,247]},{"text":"YehRishteyHainPyaarKe","indices":[248,270]}]	[{"url":"https://t.co/55ZXagSefl","expanded_url":"https://twitter.com/lostAngelzx/status/1240907033425006592","display_url":"twitter.com/lostAngelzx/stâ€¦","indices":[271,294]}]	As sugar sweet as the gesture isðŸ˜�ðŸ˜� Now its confirmed now that the PH @FirstKut_Pro don't provide him the casual outfits, it's all his ownðŸ¤¦ðŸ�»â€�â™€ï¸�ðŸ¤¦ðŸ�»â€�â™€ï¸�ðŸ¤¦ðŸ�»â€�â™€ï¸� Only the ghastly outfits for the functions are provided by them. #ShaheerSheikh #ShaheerAsAbir #YehRishteyHainPyaarKe https://t.co/55ZXagSefl	128.0	RT @SaneSoul88: As sugar sweet as the gesture isðŸ˜�ðŸ˜� Now its confirmed now that the PH @FirstKut_Pro don't provide him the casual outfits, itâ€¦	214.0	True	full
1373441	1373441	605b482a2455eb00384da800	2021-03-24 14:09:40	[{"text":"ClavesDelDÃ­a","indices":[0,13]}]	[{"url":"https://t.co/sEI9LyIEok","expanded_url":"http://ow.ly/E9WJ50B5Agk","display_url":"ow.ly/E9WJ50B5Agk","indices":[97,120]}]		[]	[]			#ClavesDelDÃ­a El gobierno anunciÃ³ nuevas medidas frente al incremento en los casos de Covid-19 ðŸ“°â€¦ https://t.co/uD21JKmLo7	632.0	True	full
1373442	1373442	605b482a2455eb00384da80c	2021-03-24 14:09:40	[]	[]	Sun Mar 07 05:13:00 +0000 2021	[{"text":"bath","indices":[53,58]},{"text":"assupfacedown","indices":[59,73]},{"text":"assclapping","indices":[74,86]},{"text":"BussItChallenge","indices":[87,103]},{"text":"LatinasCalientes","indices":[104,121]},{"text":"onlyfanLEAKS","indices":[122,135]},{"text":"lightskinbooty","indices":[136,151]},{"text":"SugarBabyTwitter","indices":[152,169]},{"text":"tattedup","indices":[170,179]},{"text":…	[{"url":"https://t.co/kkafsyZKJF","expanded_url":"https://onlyfans.com/sunshine05","display_url":"onlyfans.com/sunshine05","indices":[0,23]}]	https://t.co/kkafsyZKJF $15 ðŸ’¦ðŸ’¦ðŸ’¦ Come soap me down #bath #assupfacedown #assclapping #BussItChallenge #LatinasCalientes #onlyfanLEAKS #lightskinbooty #SugarBabyTwitter #tattedup #thickums #WAP #twerkvids #twerkqueens #twerkbooty #buyingcontent #onlyfans https://t.co/50onY5jj5X	6447.0	RT @DLaSol_: https://t.co/kkafsyZKJF $15 ðŸ’¦ðŸ’¦ðŸ’¦ Come soap me down #bath #assupfacedown #assclapping #BussItChallenge #LatinasCalientes #onlâ€¦	123.0	True	full
1373443	1373443	605b482a2455eb00384da80e	2021-03-24 14:09:40	[]	[]	Wed Mar 24 13:28:45 +0000 2021	[]	[{"url":"https://t.co/Vi2HWkozOL","expanded_url":"https://www.google.com/amp/s/www.cnbc.com/amp/2021/03/23/navajo-nation-reports-no-new-coronavirus-cases-deaths-for-the-first-time-in-six-months-.html","display_url":"google.com/amp/s/www.cnbcâ€¦","indices":[154,177]}]	Important news from the Navajo Nationâ€” the most hard-hit from COVID. With aggressive vaccination program, NO new cases for the first time in 6 months. https://t.co/Vi2HWkozOL	666918.0	RT @ASlavitt: Important news from the Navajo Nationâ€” the most hard-hit from COVID. With aggressive vaccination program, NO new cases for tâ€¦	3114.0	True	full
1373444	1373444	605b482a2455eb00384da812	2021-03-24 14:09:40	[]	[]	Tue Mar 23 17:34:22 +0000 2021	[{"text":"cryptocurrency","indices":[153,168]},{"text":"Crypto","indices":[169,176]},{"text":"Bitcoin","indices":[177,185]},{"text":"BSC","indices":[187,191]},{"text":"BinanceSmartChain","indices":[192,210]},{"text":"Ethereum","indices":[211,220]},{"text":"ETH","indices":[221,225]},{"text":"Airdrop","indices":[226,234]},{"text":"bounty","indices":[235,242]},{"text":"ROK","indices":[243,247]},{"te…	[{"url":"https://t.co/YhvsOcfEbH","expanded_url":"https://t.me/AirdropStar/1123","display_url":"t.me/AirdropStar/11â€¦","indices":[128,151]}]	ðŸ’§Roku Network Airdrop ðŸ’§ ðŸ�† Task: âž• 15 ROK (~$5) ðŸ‘¨â€�ðŸ‘©â€�ðŸ‘§ Referral: âž• 3 ROK (~$1) ðŸ”› Airdrop Link &amp; Information: https://t.co/YhvsOcfEbH #cryptocurrency #Crypto #Bitcoin #BSC #BinanceSmartChain #Ethereum #ETH #Airdrop #bounty #ROK #RokuCoin #RokuNetwork	93397.0	RT @AirdropStario: ðŸ’§Roku Network Airdrop ðŸ’§ ðŸ�† Task: âž• 15 ROK (~$5) ðŸ‘¨â€�ðŸ‘©â€�ðŸ‘§ Referral: âž• 3 ROK (~$1) ðŸ”› Airdrop Link &amp; Informatiâ€¦	15.0	True	full
1373445	1373445	605b482a2455eb00384da816	2021-03-24 14:09:40	[]	[]	Wed Mar 24 13:51:39 +0000 2021	[]	[{"url":"https://t.co/CL3EDKW2Rl","expanded_url":"https://twitter.com/PickardJE/status/1271123093700952065","display_url":"twitter.com/PickardJE/statâ€¦","indices":[142,165]}]	Jenrick is in the Commons right now criticising Liverpool City Council for its "failure of proper process" in its handling of planning issues https://t.co/CL3EDKW2Rl	161795.0	RT @PickardJE: Jenrick is in the Commons right now criticising Liverpool City Council for its "failure of proper process" in its handling oâ€¦	16956.0	True	full
1373446	1373446	605b482a2455eb00384da822	2021-03-24 14:09:40	[]	[]	Wed Mar 24 12:06:54 +0000 2021	[]	[{"url":"https://t.co/hkbI7qBl03","expanded_url":"https://gaceta.es/actualidad/detenido-por-terrorismo-el-maximo-responsable-del-islam-en-espana-20210324-1240/","display_url":"gaceta.es/actualidad/detâ€¦","indices":[255,278]}]	Detenido por terrorismo el presidente de la ComisiÃ³n IslÃ¡mica de EspaÃ±a (CIE). No son casos aislados. Es una estructura organizada que actÃºa en paralelo a la sociedad occidental y sus intereses. Solo VOX lo tiene claro: desarticulaciÃ³n y expulsiÃ³n ya. https://t.co/hkbI7qBl03	102705.0	RT @Igarrigavaz: Detenido por terrorismo el presidente de la ComisiÃ³n IslÃ¡mica de EspaÃ±a (CIE). No son casos aislados. Es una estructura oâ€¦	3312.0	True	full
1373447	1373447	605b482a2455eb00384da82e	2021-03-24 14:09:41	[]	[]	Tue Mar 23 20:04:57 +0000 2021	[]	[{"url":"https://t.co/fgtwWh8vMa","expanded_url":"https://twitter.com/kateferguson4/status/1374447460664307724","display_url":"twitter.com/kateferguson4/â€¦","indices":[118,141]}]	Boris Johnson today : "The reason we have the vaccine success is because of capitalism, because of greed my friends." https://t.co/fgtwWh8vMa	624104.0	RT @krishgm: Boris Johnson today : "The reason we have the vaccine success is because of capitalism, because of greed my friends." https://â€¦	1636.0	True	full
1373448	1373448	605b482a2455eb00384da830	2021-03-24 14:09:41	[]	[]	Wed Mar 24 14:00:17 +0000 2021	[]	[{"url":"https://t.co/br2lX9ssAz","expanded_url":"https://www.npr.org/2021/03/23/980437156/screams-and-silence","display_url":"npr.org/2021/03/23/980â€¦","indices":[251,274]}]	ðŸ“£NEW EPISODE ALERTðŸ“£ Since the pandemic began, Asians and Asian Americans have been trying to sound the alarm about a dramatic uptick in reports of racism directed at their communities. Many felt like no one was listening. Then, last week happened. https://t.co/br2lX9ssAz	151510.0	RT @NPRCodeSwitch: ðŸ“£NEW EPISODE ALERTðŸ“£ Since the pandemic began, Asians and Asian Americans have been trying to sound the alarm about a drâ€¦	75.0	True	full
1373449	1373449	605b482a2455eb00384da836	2021-03-24 14:09:41	[]	[]	Wed Mar 24 10:16:33 +0000 2021	[]	[{"url":"https://t.co/0y1L8Lkm1k","expanded_url":"http://richieallen.co.uk","display_url":"richieallen.co.uk","indices":[94,117]}]	Dr. Binder will be on The Richie Allen Show this evening from 6.05PM GMT/7.05PM CET Listen at https://t.co/0y1L8Lkm1k	39883.0	RT @BBGRichie: Dr. Binder will be on The Richie Allen Show this evening from 6.05PM GMT/7.05PM CET Listen at https://t.co/0y1L8Lkm1k	1758.0	True	full
1373450	1373450	605b482a2455eb00384da838	2021-03-24 14:09:41	[]	[]	Wed Mar 24 12:30:00 +0000 2021	[{"text":"PrevenirEsVencer","indices":[98,115]}]	[{"url":"https://t.co/pf9h1BMjGN","expanded_url":"https://www.vtv.gob.ve/cantv-un-millon-usuarios-whatsapp-pandemia-covid-19/","display_url":"vtv.gob.ve/cantv-un-milloâ€¦","indices":[117,140]}]	Cantv ha atendido cerca de un millÃ³n de usuarios vÃ­a WhatsApp durante la pandemia de la COVID-19 #PrevenirEsVencer https://t.co/pf9h1BMjGN https://t.co/X86FttnJtK	1816400.0	RT @VTVcanal8: Cantv ha atendido cerca de un millÃ³n de usuarios vÃ­a WhatsApp durante la pandemia de la COVID-19 #PrevenirEsVencer https:/â€¦	2.0	True	full
1373451	1373451	605b482a2455eb00384da83c	2021-03-24 14:09:41	[{"text":"COVID19","indices":[7,15]}]	[{"url":"https://t.co/rrJi4nrEHH","expanded_url":"http://ow.ly/Sb4Y50E7hKl","display_url":"ow.ly/Sb4Y50E7hKl","indices":[241,264]}]		[]	[]			As the #COVID19 pandemic response continues to evolve, the Thermo Scientificâ„¢ AerosolSenseâ„¢ Sampler is the next steâ€¦ https://t.co/B4eHXUPh1S	25.0	True	full
1373452	1373452	605b482b2455eb00384da85a	2021-03-24 14:09:41	[]	[]	Wed Mar 24 13:51:39 +0000 2021	[]	[{"url":"https://t.co/CL3EDKW2Rl","expanded_url":"https://twitter.com/PickardJE/status/1271123093700952065","display_url":"twitter.com/PickardJE/statâ€¦","indices":[142,165]}]	Jenrick is in the Commons right now criticising Liverpool City Council for its "failure of proper process" in its handling of planning issues https://t.co/CL3EDKW2Rl	161795.0	RT @PickardJE: Jenrick is in the Commons right now criticising Liverpool City Council for its "failure of proper process" in its handling oâ€¦	349.0	True	full
1373453	1373453	605b482b2455eb00384da86c	2021-03-24 14:09:41	[]	[{"url":"https://t.co/7pAXtR3AfT","expanded_url":"https://operationunite.org/programs/coalitions-2/","display_url":"operationunite.org/programs/coaliâ€¦","indices":[251,274]}]		[]	[]			You can make a difference. Join a county coalition. The heartbeat of Operation UNITE is its 32 anti-drug communityâ€¦ https://t.co/4iwJsKp3aA	1089.0	True	full
1373454	1373454	605b482b2455eb00384da886	2021-03-24 14:09:41	[]	[]	Tue Mar 23 15:08:47 +0000 2021	[]	[{"url":"https://t.co/5FpY7D4Yd8","expanded_url":"https://hubs.li/H0JxgfR0","display_url":"hubs.li/H0JxgfR0","indices":[200,223]}]	Are you a caregiver of someone with a developmental disability? Check out ConnectABILITY's COVID-19 page for information about peer support groups, mental health resources and ways to stay connected! https://t.co/5FpY7D4Yd8 https://t.co/JrRujWds95	1651.0	RT @Connectability1: Are you a caregiver of someone with a developmental disability? Check out ConnectABILITY's COVID-19 page for informatiâ€¦	2017.0	True	full
1373455	1373455	605b482b2455eb00384da89e	2021-03-24 14:09:42	[]	[{"url":"https://t.co/2PcPLxsZx4","expanded_url":"https://forms.gle/yFJf6CoVX6Gcbxg29","display_url":"forms.gle/yFJf6CoVX6Gcbxâ€¦","indices":[196,219]}]		[]	[]			l'@Adepme, en accord avec lâ€™ @AFD_France et lâ€™ @UEauSenegal , adapte son programme et ð�—®ð�—°ð�—°ð�—¼ð�—ºð�—½ð�—®ð�—´ð�—»ð�—² ð�Ÿ²ð�Ÿ¬ ð�—²ð�—»ð�˜�ð�—¿ð�—²ð�—½ð�—¿ð�—¶ð�˜€ð�—²ð�˜€ aâ€¦ https://t.co/TrxVNH5V8B	519.0	True	full
1373456	1373456	605b482c2455eb00384da8be	2021-03-24 14:09:42	[]	[]	Wed Mar 24 14:07:51 +0000 2021	[]	[{"url":"https://t.co/mFlL2g7nD7","expanded_url":"https://www.nouvelobs.com/coronavirus-de-wuhan/20210324.OBS41828/l-epidemie-continue-de-s-aggraver-en-ile-de-france-on-va-dans-le-mur-previent-gilles-pialoux.html?utm_term=Autofeed&utm_medium=Social&utm_source=Twitter#Echobox=1616594832","display_url":"nouvelobs.com/coronavirus-deâ€¦","indices":[100,123]}]	Lâ€™Ã©pidÃ©mie continue de sâ€™aggraver en Ile-de-France : Â« On va dans le mur Â», prÃ©vient Gilles Pialoux https://t.co/mFlL2g7nD7 https://t.co/fe1jks7cc0	1446366.0	RT @lobs: Lâ€™Ã©pidÃ©mie continue de sâ€™aggraver en Ile-de-France : Â« On va dans le mur Â», prÃ©vient Gilles Pialoux https://t.co/mFlL2g7nD7 httpsâ€¦	681.0	True	full
1373457	1373457	605b482c2455eb00384da8d4	2021-03-24 14:09:43	[]	[]	Wed Mar 24 12:55:02 +0000 2021	[{"text":"ElCovidNoEsJuegoCuidate","indices":[118,142]}]	[{"url":"https://t.co/KoPxDPt2oe","expanded_url":"https://mazo4f.com/238354","display_url":"mazo4f.com/238354","indices":[93,116]}]	Gobierno Bolivariano reiterÃ³ llamado a reforzar las medidas biosanitarias contra el Covid-19 https://t.co/KoPxDPt2oe #ElCovidNoEsJuegoCuidate https://t.co/9Qcrdtl2Pe	588368.0	RT @ConElMazoDando: Gobierno Bolivariano reiterÃ³ llamado a reforzar las medidas biosanitarias contra el Covid-19 https://t.co/KoPxDPt2oe #â€¦	26.0	True	full
1373458	1373458	605b482c2455eb00384da8da	2021-03-24 14:09:43	[]	[]	Tue Mar 23 20:30:05 +0000 2021	[]	[{"url":"https://t.co/ol2i9zezhH","expanded_url":"https://www.progress-index.com/story/news/2021/03/23/va-lieutenant-governor-takes-first-covid-vaccine-during-stop-vsu/6970889002/","display_url":"progress-index.com/story/news/202â€¦","indices":[199,222]}]	During campaign stop in the @PetersburgVÂ area, Lt. Gov. @LGJustinFairfaxÂ received his first COVID-19 shot at the largest mass-vaccination clinic in Virginia, the @VSUMPCÂ on the campus of @VSU_1882. https://t.co/ol2i9zezhH https://t.co/Dzzb6lWTOo	3520.0	RT @ProgressIndex: During campaign stop in the @PetersburgVÂ area, Lt. Gov. @LGJustinFairfaxÂ received his first COVID-19 shot at the largestâ€¦	429.0	True	full
1373459	1373459	605b482c2455eb00384da8e0	2021-03-24 14:09:43	[]	[]	Tue Mar 23 19:35:12 +0000 2021	[]	[{"url":"https://t.co/3jTWPJfznN","expanded_url":"https://www.bostonglobe.com/2021/03/23/opinion/hello-boston-its-new-day-city/","display_url":"bostonglobe.com/2021/03/23/opiâ€¦","indices":[191,214]}]	Today is a new day for Boston. As your mayor, I promise to bring my life experiences and passion to make this city better for everyone. I will strive to make positive change across our city. https://t.co/3jTWPJfznN	1389.0	RT @MayorKimJaney: Today is a new day for Boston. As your mayor, I promise to bring my life experiences and passion to make this city betteâ€¦	282.0	True	full
1373460	1373460	605b482c2455eb00384da8e8	2021-03-24 14:09:43	[]	[]	Wed Mar 24 13:07:14 +0000 2021	[{"text":"PrevenirEsVencer","indices":[95,112]}]	[{"url":"https://t.co/irH9HrjXlb","expanded_url":"https://www.vtv.gob.ve/cuba-vacunara-mas-mitad-poblacion-contra-covid-19-finales-agosto/","display_url":"vtv.gob.ve/cuba-vacunara-â€¦","indices":[114,137]}]	Cuba vacunarÃ¡ a mÃ¡s de la mitad de su poblaciÃ³n contra la COVID-19 antes de finales de agosto #PrevenirEsVencer https://t.co/irH9HrjXlb https://t.co/NCDAkv4F5L	1816400.0	RT @VTVcanal8: Cuba vacunarÃ¡ a mÃ¡s de la mitad de su poblaciÃ³n contra la COVID-19 antes de finales de agosto #PrevenirEsVencer https://t.â€¦	76.0	True	full
1373461	1373461	605b482c2455eb00384da8ec	2021-03-24 14:09:43	[]	[]	Wed Mar 24 02:59:06 +0000 2021	[]	[{"url":"https://t.co/8b0bSYyfKu","expanded_url":"https://twitter.com/ccadelago/status/1374492329097060359","display_url":"twitter.com/ccadelago/statâ€¦","indices":[153,176]}]	Is this a fucking joke? This pervert ........ who raped me....is going to talk about empowering women....with a woman who spread her legs for power.... https://t.co/8b0bSYyfKu	451170.0	RT @atensnut: Is this a fucking joke? This pervert ........ who raped me....is going to talk about empowering women....with a woman who spâ€¦	655.0	True	full
1373462	1373462	605b482d2455eb00384da908	2021-03-24 14:09:43	[]	[]	Tue Mar 23 10:22:29 +0000 2021	[]	[{"url":"https://t.co/RgwhURoCYJ","expanded_url":"https://dailyexpose.co.uk/2021/02/12/mp-and-sage-members-heavily-invested-in-vaccine-industry/","display_url":"dailyexpose.co.uk/2021/02/12/mp-â€¦","indices":[218,241]}]	BREAKING - 1 year ago today the country was told to stay at home. Today we are in the midst of a mass experimental jab programme from which MP's and Scientific Advisors stand to make a fortune. Here's the evidence... https://t.co/RgwhURoCYJ	6648.0	RT @thedaily_expose: BREAKING - 1 year ago today the country was told to stay at home. Today we are in the midst of a mass experimental jaâ€¦	900.0	True	full
1373463	1373463	605b482d2455eb00384da924	2021-03-24 14:09:43	[]	[]	Wed Mar 24 13:46:48 +0000 2021	[]	[{"url":"https://t.co/mABsXE0uXj","expanded_url":"https://revistaoeste.com/politica/ze-dirceu-pede-que-o-stf-interdite-bolsonaro/","display_url":"revistaoeste.com/politica/ze-diâ€¦","indices":[256,279]}]	A minoria barulhenta vai ganhando cada vez mais espaÃ§o. O ambiente de caos apocalÃ­ptico vai sendo criado. Pessoas sem trabalhar, c/ fome, outras morrendo em hospital, sem UTI. E mesmo isso nÃ£o sendo culpa do presidente, a oposiÃ§Ã£o convergirÃ¡ a culpa-lo. https://t.co/mABsXE0uXj	37430.0	RT @GigantesReais: A minoria barulhenta vai ganhando cada vez mais espaÃ§o. O ambiente de caos apocalÃ­ptico vai sendo criado. Pessoas sem tâ€¦	1174.0	True	full
1373464	1373464	605b482d2455eb00384da936	2021-03-24 14:09:43	[]	[]	Wed Mar 24 14:05:16 +0000 2021	[{"text":"IslasCanarias","indices":[42,56]},{"text":"cocinacanaria","indices":[238,252]},{"text":"gastronomÃ­a","indices":[253,265]},{"text":"Canarias","indices":[266,275]}]	[{"url":"https://t.co/8Q9MapHhMT","expanded_url":"https://bit.ly/2ZVVK9X","display_url":"bit.ly/2ZVVK9X","indices":[213,236]}]	ðŸ¥”ðŸ”¥ AdemÃ¡s del frangollo, Â¿a quÃ© saben las #IslasCanarias? Nos adentramos en Gran Canaria, Fuerteventura, Lanzarote, Tenerife, La Palma, La Gomera, El Hierro y La Graciosa para descubrir sus platos mÃ¡s tÃ­picos. ðŸ˜‹ðŸ‘‰ https://t.co/8Q9MapHhMT #cocinacanaria #gastronomÃ­a #Canarias	57004.0	RT @BonViveurSpain: ðŸ¥”ðŸ”¥ AdemÃ¡s del frangollo, Â¿a quÃ© saben las #IslasCanarias? Nos adentramos en Gran Canaria, Fuerteventura, Lanzarote, Tenâ€¦	1613.0	True	full
1373465	1373465	605b482e2455eb00384da962	2021-03-24 14:09:44	[]	[]	Fri Mar 05 03:20:36 +0000 2021	[{"text":"sfm","indices":[113,117]},{"text":"sfmoney","indices":[118,126]},{"text":"sfmnews","indices":[127,135]},{"text":"sfmairdrop","indices":[136,147]}]	[{"url":"https://t.co/KjOyUy2u7h","expanded_url":"https://t.me/SfmoneyAirdropBot","display_url":"t.me/SfmoneyAirdropâ€¦","indices":[88,111]}]	ð�—”ð�—¶ð�—¿ð�—±ð�—¿ð�—¼ð�—½: ð�—¦ð�—™ð�— ð�—¢ð�—¡ð�—˜ð�—¬ (ð�—¦ð�—™ð�— ) ð�—¥ð�—²ð�˜„ð�—®ð�—¿ð�—±: 10 SFM (50$) for Join ð�—¥ð�—²ð�—³ð�—²ð�—¿ð�—¿ð�—®ð�—¹: 3 SFM (15$) Start bot: https://t.co/KjOyUy2u7h #sfm #sfmoney #sfmnews #sfmairdrop https://t.co/oSuHY9yaPr	99161.0	RT @SFMONEY_SFM: ð�—”ð�—¶ð�—¿ð�—±ð�—¿ð�—¼ð�—½: ð�—¦ð�—™ð�— ð�—¢ð�—¡ð�—˜ð�—¬ (ð�—¦ð�—™ð�— ) ð�—¥ð�—²ð�˜„ð�—®ð�—¿ð�—±: 10 SFM (50$) for Join ð�—¥ð�—²ð�—³ð�—²ð�—¿ð�—¿ð�—®ð�—¹: 3 SFM (15$) Start bot: https://t.co/KjOyUy2u7h #sfm #sfmâ€¦	0.0	True	full
1373466	1373466	605b482e2455eb00384da96e	2021-03-24 14:09:44	[]	[]	Wed Mar 24 14:07:33 +0000 2021	[]	[{"url":"https://t.co/WoQfANFjlo","expanded_url":"https://twitter.com/agustyoongs1/status/1374720867427622921?s=19","display_url":"twitter.com/agustyoongs1/sâ€¦","indices":[180,203]}]	His passion for singing and sense of responsibility towards the team is inspiring. He practised 24 hours with no strict schedule because he wanted to become a cool main vocalist ðŸ˜­ https://t.co/WoQfANFjlo	2996.0	RT @prettykku: His passion for singing and sense of responsibility towards the team is inspiring. He practised 24 hours with no strict scheâ€¦	128.0	True	full
1373467	1373467	605b482e2455eb00384da982	2021-03-24 14:09:44	[]	[{"url":"https://t.co/8iQNfNuhUn","expanded_url":"https://www.theguardian.com/global-development/2020/nov/23/oxford-astrazeneca-results-covid-vaccine-developing-countries","display_url":"theguardian.com/global-developâ€¦","indices":[244,267]}]		[]	[]			@SpasticusAutis2 @phinp @ManfredWeber Or the Guardian ...The coronavirus vaccine produced by Oxford University andâ€¦ https://t.co/HDChaSPMc6	22.0	True	full
1373468	1373468	605b482e2455eb00384da994	2021-03-24 14:09:44	[]	[{"url":"https://t.co/53S4hJRDiW","expanded_url":"http://www.hyattsville.org/covidvaccine","display_url":"hyattsville.org/covidvaccine","indices":[160,183]}]		[]	[]			PG County has begun scheduling COVID-19 vaccine appointments in Phase 2A. This includes County residents and employâ€¦ https://t.co/Uz7aItSKe4	2813.0	True	full
1373469	1373469	605b482e2455eb00384da99a	2021-03-24 14:09:45	[]	[]	Wed Mar 24 04:14:36 +0000 2021	[]	[{"url":"https://t.co/deGS1UTz5i","expanded_url":"https://twitter.com/roja_ave/status/1374564338674114561?s=20","display_url":"twitter.com/roja_ave/statuâ€¦","indices":[129,152]}]	@ProfetaArgen lo devolvieron desangrandose, como un mensaje a todos los demas. mi viejo no puede hablar sobre el tema hasta hoy. https://t.co/deGS1UTz5i	792.0	RT @roja_ave: @ProfetaArgen lo devolvieron desangrandose, como un mensaje a todos los demas. mi viejo no puede hablar sobre el tema hasta hâ€¦	92.0	True	full
1373470	1373470	605b482e2455eb00384da9a8	2021-03-24 14:09:45	[]	[{"url":"https://t.co/5IydNAmqAP","expanded_url":"https://t.me/ONLYFANSTOPWOMAN/4","display_url":"t.me/ONLYFANSTOPWOMâ€¦","indices":[125,148]}]		[]	[]			Ya somos 50 en el grupo de Telegram promo only fans... Promociona tu contenido hay, unete y conoce chicas, sus perfâ€¦ https://t.co/yQD72euytq	99143.0	True	full
1373471	1373471	605b482f2455eb00384da9b2	2021-03-24 14:09:45	[{"text":"onted","indices":[237,243]},{"text":"onpoli","indices":[244,251]}]	[{"url":"https://t.co/JM7VFI7zDo","expanded_url":"https://www.opsba.org/Shared%20Documents/Advocacy%20and%20Action/Documents/OPSBA%202021-22%20GSN%20Submission.pdf","display_url":"opsba.org/Shared%20Documâ€¦","indices":[212,235]}]		[]	[]			Hoping to see ongoing pandemic funding for school boards in today's budget. We will continue to play an important râ€¦ https://t.co/ed4JD80zWN	1230.0	True	full
1373472	1373472	605b482f2455eb00384da9cc	2021-03-24 14:09:45	[]	[]	Wed Mar 24 14:01:32 +0000 2021	[]	[{"url":"https://t.co/NWdsYLDF2m","expanded_url":"http://ramm.st/europetour2022","display_url":"ramm.st/europetour2022","indices":[190,213]}]	Due to the expected ongoing event-bans and restrictions related to COVID-19, Rammstein are unfortunately forced to postpone the planned European Stadium Tour again. Find more information on https://t.co/NWdsYLDF2m! https://t.co/kRpu9eEvAr	464839.0	RT @RSprachrohr: Due to the expected ongoing event-bans and restrictions related to COVID-19, Rammstein are unfortunately forced to postponâ€¦	93.0	True	full
1373473	1373473	605b482f2455eb00384da9ce	2021-03-24 14:09:45	[]	[]	Wed Mar 24 13:15:18 +0000 2021	[{"text":"VisuallyImpaired","indices":[10,27]},{"text":"COVID19","indices":[142,150]},{"text":"Volunteers","indices":[174,185]},{"text":"Woking","indices":[189,196]},{"text":"TalkingNewspaper","indices":[197,214]},{"text":"Blindness","indices":[244,254]},{"text":"Accessibility","indices":[255,269]},{"text":"Community","indices":[270,280]}]	[{"url":"https://t.co/eroxI9jIMQ","expanded_url":"http://bit.ly/WokingTalkingNewspaper","display_url":"bit.ly/WokingTalkingNâ€¦","indices":[220,243]}]	Blind and #VisuallyImpaired people are still able to enjoy the news and features published in the News &amp; Mail, despite problems caused by #COVID19, thanks to the work of #Volunteers at #Woking #TalkingNewspaper. See https://t.co/eroxI9jIMQ #Blindness #Accessibility #Community https://t.co/YK2AbPJoMN	6195.0	RT @Woking_NewsMail: Blind and #VisuallyImpaired people are still able to enjoy the news and features published in the News &amp; Mail, despiteâ€¦	6147.0	True	full
1373474	1373474	605b482f2455eb00384da9d8	2021-03-24 14:09:45	[]	[]	Mon Mar 22 21:59:14 +0000 2021	[]	[{"url":"https://t.co/p6Ru1zijmm","expanded_url":"https://twitter.com/SyringeAccess/status/1374059826272206850","display_url":"twitter.com/SyringeAccess/â€¦","indices":[180,203]}]	With better policies and investments, many of these costs related to substance use and overdose are very much preventable. A syringe doesn't cost very much, but treating HIV does. https://t.co/p6Ru1zijmm	13629.0	RT @ZachWritesStuff: With better policies and investments, many of these costs related to substance use and overdose are very much preventaâ€¦	135.0	True	full
1373475	1373475	605b482f2455eb00384da9de	2021-03-24 14:09:45	[]	[{"url":"https://t.co/qlE0TRPbH5","expanded_url":"https://www.gazetadopovo.com.br/ideias/nao-ha-provas-de-que-lockdowns-salvam-vidas-mas-ha-varias-evidencias-de-que-causam-mortes/?utm_source=facebook&utm_medium=midia-social&utm_campaign=Rodrigo-constantino","display_url":"gazetadopovo.com.br/ideias/nao-ha-â€¦","indices":[225,248]}]		[]	[]			Agora que os nÃºmeros de 2020 foram devidamente computados, ainda nÃ£o hÃ¡ evidÃªncias convincentes de que os lockdownsâ€¦ https://t.co/RtoPtdiOWB	713434.0	True	full
1373476	1373476	605b482f2455eb00384da9ea	2021-03-24 14:09:45	[]	[]	Mon Mar 22 07:08:11 +0000 2021	[{"text":"COVID19","indices":[21,29]}]	[{"url":"https://t.co/pzrx3BlaZr","expanded_url":"https://know.az/2QtLNiQ","display_url":"know.az/2QtLNiQ","indices":[156,179]}]	In the fight against #COVID19, it is imperative to develop vaccines that will work in a real-world setting. Hereâ€™s what is needed to overcome the pandemic: https://t.co/pzrx3BlaZr https://t.co/PXy7as8iFP	256146.0	RT @AstraZeneca: In the fight against #COVID19, it is imperative to develop vaccines that will work in a real-world setting. Hereâ€™s what isâ€¦	1512.0	True	full
1373477	1373477	605b482f2455eb00384da9fa	2021-03-24 14:09:45	[]	[]	Wed Mar 24 13:28:45 +0000 2021	[]	[{"url":"https://t.co/Vi2HWkozOL","expanded_url":"https://www.google.com/amp/s/www.cnbc.com/amp/2021/03/23/navajo-nation-reports-no-new-coronavirus-cases-deaths-for-the-first-time-in-six-months-.html","display_url":"google.com/amp/s/www.cnbcâ€¦","indices":[154,177]}]	Important news from the Navajo Nationâ€” the most hard-hit from COVID. With aggressive vaccination program, NO new cases for the first time in 6 months. https://t.co/Vi2HWkozOL	666918.0	RT @ASlavitt: Important news from the Navajo Nationâ€” the most hard-hit from COVID. With aggressive vaccination program, NO new cases for tâ€¦	75.0	True	full
1373478	1373478	605b482f2455eb00384daa0c	2021-03-24 14:09:46	[]	[]	Wed Mar 24 13:33:03 +0000 2021	[]	[{"url":"https://t.co/2YIHxT0njW","expanded_url":"https://www.hartgroup.org/covid-19-bulletin/","display_url":"hartgroup.org/covid-19-bulleâ€¦","indices":[164,187]}]	Our COVID-19 bulletin is out. - There is no emergency - Closing borders is futile - Mask wearing is not benign - Intensive care units are close to normal levels https://t.co/2YIHxT0njW https://t.co/XqFXP1UJCG	18852.0	RT @hartgroup_org: Our COVID-19 bulletin is out. - There is no emergency - Closing borders is futile - Mask wearing is not benign - Intenâ€¦	2607.0	True	full
1373479	1373479	605b482f2455eb00384daa0e	2021-03-24 14:09:46	[]	[]	Wed Mar 24 02:22:57 +0000 2021	[{"text":"bolsonaro","indices":[190,200]},{"text":"vacina","indices":[201,208]},{"text":"covid19","indices":[209,217]},{"text":"saude","indices":[218,224]}]	[{"url":"https://t.co/dr10XZa4CB","expanded_url":"https://bit.ly/2PnF6yl","display_url":"bit.ly/2PnF6yl","indices":[165,188]}]	O presidente @jairbolsonaro fez um novo pronunciamento na noite desta terÃ§a-feira (23), dessa vez para falar sobre a vacinaÃ§Ã£o contra a Covid-19 no Brasil. Confira: https://t.co/dr10XZa4CB. #bolsonaro #vacina #covid19 #saude https://t.co/8003cYkbCQ	185987.0	RT @agencialupa: O presidente @jairbolsonaro fez um novo pronunciamento na noite desta terÃ§a-feira (23), dessa vez para falar sobre a vacinâ€¦	15674.0	True	full
1373480	1373480	605b48302455eb00384daa16	2021-03-24 14:09:46	[]	[{"url":"https://t.co/LxsOpTpz0r","expanded_url":"https://www.lifesitenews.com/news/asymptomatic-transmission-of-covid-19-didnt-occur-at-all-study-of-10-million-finds","display_url":"lifesitenews.com/news/asymptomaâ€¦","indices":[710,733]}]		[]	[]			@braidedmanga @AngeliFrankie @lordchewy89 @BurgerLab12 @BlainEillimatta @RadioColor @Monstercoyliar @mcfunnyâ€¦ https://t.co/NpNuLJsQAI	821.0	True	full
1373481	1373481	605b48302455eb00384daa2a	2021-03-24 14:09:46	[{"text":"wednesdaythought","indices":[0,17]},{"text":"TMPSavvyThinking","indices":[18,35]}]	[{"url":"https://t.co/EByNqTCYxC","expanded_url":"https://paulmudd11.medium.com/recovery-or-regrowth-is-this-not-the-real-post-pandemic-question-1f0932d7191f","display_url":"paulmudd11.medium.com/recovery-or-reâ€¦","indices":[257,280]}]		[]	[]			#wednesdaythought #TMPSavvyThinking @scotsleadership @TayCollab @Kim_Ramsay @FVWLric @louiseg2210 @HalawiJackie Râ€¦ https://t.co/gcjk66UVzD	3914.0	True	full
1373482	1373482	605b48302455eb00384daa32	2021-03-24 14:09:46	[{"text":"employeeengagement","indices":[184,203]},{"text":"leadershipdevelopment","indices":[204,226]}]	[{"url":"https://t.co/yt5VdYdeFU","expanded_url":"https://lnkd.in/eVhbcKE","display_url":"lnkd.in/eVhbcKE","indices":[227,250]}]		[]	[]			Good article. Shameful when the leadership of an organization turns inward and ignores its' responsibilities to thâ€¦ https://t.co/XdzY4bAUfT	5.0	True	full
1373483	1373483	605b48302455eb00384daa3c	2021-03-24 14:09:46	[]	[]	Wed Mar 24 12:17:13 +0000 2021	[{"text":"PrevenirEsVencer","indices":[136,153]}]	[{"url":"https://t.co/46NZN0PCEf","expanded_url":"https://www.vtv.gob.ve/aniversario-plan-puente-aereo-traslados-pruebas-solicitudes/","display_url":"vtv.gob.ve/aniversario-plâ€¦","indices":[155,178]}]	Plan Puente AÃ©reo ha logrado cumplir mÃ¡s de 2.000 solicitudes de operaciones dando respuestas al pueblo en la lucha contra la COVID-19 #PrevenirEsVencer https://t.co/46NZN0PCEf https://t.co/k7nspkJnLt	1816400.0	RT @VTVcanal8: Plan Puente AÃ©reo ha logrado cumplir mÃ¡s de 2.000 solicitudes de operaciones dando respuestas al pueblo en la lucha contra lâ€¦	76.0	True	full
1373484	1373484	605b48302455eb00384daa3e	2021-03-24 14:09:46	[]	[]	Wed Mar 24 11:45:45 +0000 2021	[{"text":"OpenResearchEurope","indices":[16,35]},{"text":"openaccess","indices":[75,86]},{"text":"HorizonEU","indices":[111,121]},{"text":"OpenScience","indices":[220,232]}]	[{"url":"https://t.co/too30W8und","expanded_url":"http://europa.eu/!jt64jB","display_url":"europa.eu/!jt64jB","indices":[236,259]}]	Proud to launch #OpenResearchEurope, the fast cost-free &amp; high-quality #openaccess publishing platform for #HorizonEU &amp; its beneficiaries! ðŸ”“ Check the first papers &amp; submit yours! ðŸ”” Follow @OpenResearch_EU #OpenScience ðŸ‘‰ https://t.co/too30W8und https://t.co/FvwBfsmFcZ	61187.0	RT @GabrielMariya: Proud to launch #OpenResearchEurope, the fast cost-free &amp; high-quality #openaccess publishing platform for #HorizonEU &amp;â€¦	239.0	True	full
1373485	1373485	605b48302455eb00384daa4c	2021-03-24 14:09:46	[]	[]	Tue Mar 23 18:45:14 +0000 2021	[{"text":"UnitedNations","indices":[14,28]},{"text":"Turkey","indices":[78,85]},{"text":"IstanbulConvention","indices":[117,136]},{"text":"GergerlioÄŸlu","indices":[161,174]}]	[{"url":"https://t.co/4B9Y5fGWJ8","expanded_url":"https://www.ohchr.org/EN/NewsEvents/Pages/DisplayNews.aspx?NewsID=26934&LangID=E","display_url":"ohchr.org/EN/NewsEvents/â€¦","indices":[250,273]}]	Office of the #UnitedNations High Commissioner for Human Rights: ðŸ“ŒWe call on #Turkey to reverse its withdrawal from #IstanbulConvention ðŸ“ŒThe offence for which #GergerlioÄŸlu was convicted appears broad and not in line with international standards. https://t.co/4B9Y5fGWJ8	328.0	RT @FrankfurtMedien: Office of the #UnitedNations High Commissioner for Human Rights: ðŸ“ŒWe call on #Turkey to reverse its withdrawal from #â€¦	19599.0	True	full
1373486	1373486	605b48302455eb00384daa50	2021-03-24 14:09:46	[]	[]	Wed Mar 24 14:08:11 +0000 2021	[{"text":"realme","indices":[13,20]},{"text":"MakeInIndia","indices":[106,118]}]	[{"url":"https://t.co/n8m8Xee3Vs","expanded_url":"http://bit.ly/3s97Lpq","display_url":"bit.ly/3s97Lpq","indices":[236,259]}]	Whatâ€™s more, #realme today manufactures 100% of all its TVs and smartphones in India only! We support the #MakeInIndia initiative and contribute to the development of the local smartphone and AIoT ecosystem with creation of local jobs. https://t.co/n8m8Xee3Vs https://t.co/QXFSmrrqss	493389.0	RT @realmeIndia: Whatâ€™s more, #realme today manufactures 100% of all its TVs and smartphones in India only! We support the #MakeInIndia iniâ€¦	97.0	True	full
1373487	1373487	605b48302455eb00384daa52	2021-03-24 14:09:46	[]	[]	Wed Mar 24 13:50:05 +0000 2021	[]	[{"url":"https://t.co/32RuIQjnkD","expanded_url":"https://nyti.ms/3cm7hH3","display_url":"nyti.ms/3cm7hH3","indices":[185,208]}]	A stockpile of 29 million doses of AstraZenecaâ€™s Covid-19 vaccine were found languishing in a facility in Italy, further raising tensions between the pharmaceutical company and the EU. https://t.co/32RuIQjnkD	49689382.0	RT @nytimes: A stockpile of 29 million doses of AstraZenecaâ€™s Covid-19 vaccine were found languishing in a facility in Italy, further raisiâ€¦	784.0	True	full
1373488	1373488	605b48312455eb00384daa64	2021-03-24 14:09:47	[]	[]	Wed Mar 24 12:05:00 +0000 2021	[{"text":"EnVideo","indices":[0,8]},{"text":"PrevenirEsVencer","indices":[144,161]}]	[{"url":"https://t.co/JeqJWZhyaB","expanded_url":"https://youtu.be/qJ7rnbC6Ync","display_url":"youtu.be/qJ7rnbC6Ync","indices":[163,186]}]	#EnVideo ðŸ“¹ | Balance COVID-19 23MAR2021 | Venezuela registrÃ³ 608 casos comunitarios, 6 importados y la tasa de recuperaciÃ³n se mantiene en 93% #PrevenirEsVencer https://t.co/JeqJWZhyaB	1816400.0	RT @VTVcanal8: #EnVideo ðŸ“¹ | Balance COVID-19 23MAR2021 | Venezuela registrÃ³ 608 casos comunitarios, 6 importados y la tasa de recuperaciÃ³nâ€¦	76.0	True	full
1373489	1373489	605b48312455eb00384daa68	2021-03-24 14:09:47	[]	[]	Tue Mar 23 17:52:17 +0000 2021	[]	[{"url":"https://t.co/TysPmosBFd","expanded_url":"https://www.kcbd.com/2021/03/22/national-guard-soldiers-transporting-vaccines-held-gunpoint-near-idalou-suspect-arrested/","display_url":"kcbd.com/2021/03/22/natâ€¦","indices":[149,172]}]	An Arizona man has been arrested after he cut off and held at gunpoint a caravan of National Guardsmen transporting COVID-19 vaccines to Matador, TX https://t.co/TysPmosBFd	40391.0	RT @JesseRodriguez: An Arizona man has been arrested after he cut off and held at gunpoint a caravan of National Guardsmen transporting COVâ€¦	94.0	True	full
1373490	1373490	605b48312455eb00384daa88	2021-03-24 14:09:47	[{"text":"CSPday","indices":[0,7]}]	[{"url":"https://t.co/m98vzkXpn6","expanded_url":"https://securelb.imodules.com/s/286/giving19/form.aspx","display_url":"securelb.imodules.com/s/286/giving19â€¦","indices":[76,99]}]		[]	[]			#CSPday To donate directly to Concordia, St. Paul football, click this link https://t.co/m98vzkXpn6... â€“ this linkâ€¦ https://t.co/RFoyCccBvA	3571.0	True	full
1373491	1373491	605b48312455eb00384daa8c	2021-03-24 14:09:47	[]	[]	Wed Mar 24 13:53:13 +0000 2021	[{"text":"Morena","indices":[131,138]},{"text":"4T","indices":[178,181]}]	[{"url":"https://t.co/TA77rNNHxv","expanded_url":"https://puebla.contrareplica.mx/nota-Ordena-IEE-a-alcaldesa-cesar-promocion-con-erario-202124318","display_url":"puebla.contrareplica.mx/nota-Ordena-IEâ€¦","indices":[251,274]}]	Las autoridades electorales sancionan a â�¦@RiveraVivanco_â�© por actos anticipados de campaÃ±a. OTRA de sus conductas que le afectan a #Morena. Seguir teniendo a esta persona en la #4T es insostenible. Exigimos quede @Biestro de candidato y a otra cosa. https://t.co/TA77rNNHxv	3119.0	RT @FChairizio: Las autoridades electorales sancionan a â�¦@RiveraVivanco_â�© por actos anticipados de campaÃ±a. OTRA de sus conductas que le afâ€¦	11330.0	True	full
1373492	1373492	605b48312455eb00384daaa0	2021-03-24 14:09:47	[]	[]	Wed Mar 24 08:41:57 +0000 2021	[]	[{"url":"https://t.co/umYnL0wZaQ","expanded_url":"https://redbubble.com/people/mamoan/shop?artistUserName=mamoan&iaCode=all-departments&priceFilter=price-medium&priceFilter=price-low&sortOrder=recent","display_url":"redbubble.com/people/mamoan/â€¦","indices":[217,240]},{"url":"https://t.co/TBBtGGecUT","expanded_url":"https://ko-fi.com/mmoguer","display_url":"ko-fi.com/mmoguer","indices":[250,273]…	March is almost over &amp; i'm 6 sales away from my goal! Special sale code for a 15% off: SUBSURF15 ðŸŒ¸ Consider donating $1, $2... on my ko-fi to help my family and I pay for our bills, food, tuition fees âœ¨ ðŸ”¸ Shop: https://t.co/umYnL0wZaQ ðŸ†˜ Ko-fi: https://t.co/TBBtGGecUT https://t.co/t2ZKQmEsgi	3117.0	RT @mmadesigns_: March is almost over &amp; i'm 6 sales away from my goal! Special sale code for a 15% off: SUBSURF15 ðŸŒ¸ Consider donating $1,â€¦	241.0	True	full
1373493	1373493	605b48312455eb00384daaaa	2021-03-24 14:09:47	[]	[]	Wed Mar 24 14:01:32 +0000 2021	[]	[{"url":"https://t.co/NWdsYLDF2m","expanded_url":"http://ramm.st/europetour2022","display_url":"ramm.st/europetour2022","indices":[190,213]}]	Due to the expected ongoing event-bans and restrictions related to COVID-19, Rammstein are unfortunately forced to postpone the planned European Stadium Tour again. Find more information on https://t.co/NWdsYLDF2m! https://t.co/kRpu9eEvAr	464839.0	RT @RSprachrohr: Due to the expected ongoing event-bans and restrictions related to COVID-19, Rammstein are unfortunately forced to postponâ€¦	632.0	True	full
1373494	1373494	605b48312455eb00384daabc	2021-03-24 14:09:48	[]	[]	Wed Mar 24 13:55:46 +0000 2021	[]	[{"url":"https://t.co/2vhHOR6T5D","expanded_url":"https://elpais.com/deportes/2021-03-24/racing-de-avellaneda-hara-socios-eternos-a-sus-desaparecidos-en-la-dictadura-argentina.html?ssm=TW_CC","display_url":"elpais.com/deportes/2021-â€¦","indices":[251,274]}]	Racing vai homenagear os sÃ³cios assassinados pela ditadura militar argentina - 45 anos a serem lamentados amanhÃ£. MatÃ©ria linda no El PaÃ­s, da Espanha. No fim do mÃªs, Ã© aniversÃ¡rio do famigerado golpe militar do Brasil. Fica a dica aos nossos clubes. https://t.co/2vhHOR6T5D	2027624.0	RT @andrizek: Racing vai homenagear os sÃ³cios assassinados pela ditadura militar argentina - 45 anos a serem lamentados amanhÃ£. MatÃ©ria linâ€¦	42.0	True	full
1373495	1373495	605b48312455eb00384daac0	2021-03-24 14:09:48	[]	[]	Wed Mar 24 13:17:31 +0000 2021	[]	[{"url":"https://t.co/RUUW6AxAWi","expanded_url":"https://www.bbc.com/news/uk-politics-56504546","display_url":"bbc.com/news/uk-politiâ€¦","indices":[160,183]}]	The reason vaccination program has been such a success is the NHS and the thousands of volunteers who have delivered it. Not greed. Not capitalism. The NHS. https://t.co/RUUW6AxAWi	78589.0	RT @sbattrawden: The reason vaccination program has been such a success is the NHS and the thousands of volunteers who have delivered it.â€¦	144.0	True	full
1373496	1373496	605b48322455eb00384daac6	2021-03-24 14:09:48	[]	[]	Wed Mar 24 12:17:13 +0000 2021	[{"text":"PrevenirEsVencer","indices":[136,153]}]	[{"url":"https://t.co/46NZN0PCEf","expanded_url":"https://www.vtv.gob.ve/aniversario-plan-puente-aereo-traslados-pruebas-solicitudes/","display_url":"vtv.gob.ve/aniversario-plâ€¦","indices":[155,178]}]	Plan Puente AÃ©reo ha logrado cumplir mÃ¡s de 2.000 solicitudes de operaciones dando respuestas al pueblo en la lucha contra la COVID-19 #PrevenirEsVencer https://t.co/46NZN0PCEf https://t.co/k7nspkJnLt	1816400.0	RT @VTVcanal8: Plan Puente AÃ©reo ha logrado cumplir mÃ¡s de 2.000 solicitudes de operaciones dando respuestas al pueblo en la lucha contra lâ€¦	2.0	True	full
1373497	1373497	605b48322455eb00384daad6	2021-03-24 14:09:48	[]	[]	Wed Mar 24 12:46:06 +0000 2021	[]	[{"url":"https://t.co/TdCxUMeRE9","expanded_url":"https://twitter.com/kevinmkruse/status/1374699124822585349","display_url":"twitter.com/kevinmkruse/stâ€¦","indices":[128,151]}]	This is a *really* important point. A reasonable-sounding defense of the filibuster is that it promotes compromise. It doesnâ€™t. https://t.co/TdCxUMeRE9	70965.0	RT @ezralevin: This is a *really* important point. A reasonable-sounding defense of the filibuster is that it promotes compromise. It doesnâ€¦	189.0	True	full
1373498	1373498	605b48322455eb00384daae2	2021-03-24 14:09:48	[]	[]	Wed Mar 24 10:35:01 +0000 2021	[]	[{"url":"https://t.co/JoLR4IGubN","expanded_url":"https://www.change.org/p/university-of-oxford-complaint-against-abhijit-sarkar-university-of-oxford-for-hate-speech-against-hindus","display_url":"change.org/p/university-oâ€¦","indices":[122,145]}]	Sign this petition "Complaint against Abhijit Sarkar (University of Oxford) for Hate Speech against Hindus" @UniofOxford https://t.co/JoLR4IGubN	58774.0	RT @vijai63: Sign this petition "Complaint against Abhijit Sarkar (University of Oxford) for Hate Speech against Hindus" @UniofOxford httpâ€¦	345.0	True	full
1373499	1373499	605b48322455eb00384daae6	2021-03-24 14:09:48	[]	[]	Wed Mar 24 14:01:32 +0000 2021	[]	[{"url":"https://t.co/NWdsYLDF2m","expanded_url":"http://ramm.st/europetour2022","display_url":"ramm.st/europetour2022","indices":[190,213]}]	Due to the expected ongoing event-bans and restrictions related to COVID-19, Rammstein are unfortunately forced to postpone the planned European Stadium Tour again. Find more information on https://t.co/NWdsYLDF2m! https://t.co/kRpu9eEvAr	464839.0	RT @RSprachrohr: Due to the expected ongoing event-bans and restrictions related to COVID-19, Rammstein are unfortunately forced to postponâ€¦	52.0	True	full
1373500	1373500	605b48322455eb00384daae8	2021-03-24 14:09:48	[]	[]	Tue Mar 23 20:51:39 +0000 2021	[]	[{"url":"https://t.co/pLwKOlPyH5","expanded_url":"https://twitter.com/breaking911/status/1374379581889601537","display_url":"twitter.com/breaking911/stâ€¦","indices":[176,199]}]	You can still contract the virus once vaccinated. The vaccine is intended to mitigate a severe or fatal reaction to catching the virus. I thought weâ€™ve already been over this. https://t.co/pLwKOlPyH5	3576.0	RT @trisquire: You can still contract the virus once vaccinated. The vaccine is intended to mitigate a severe or fatal reaction to catchingâ€¦	231.0	True	full
1373501	1373501	605b48322455eb00384dab00	2021-03-24 14:09:48	[]	[{"url":"https://t.co/lMM187kuC7","expanded_url":"https://www.instagram.com/p/CMzeeStBXg7/?igshid=bheza9n4hy1p","display_url":"instagram.com/p/CMzeeStBXg7/â€¦","indices":[214,237]}]		[]	[]			Â¿Te recuperaste de covid19? Â¡AquÃ­ tenemos el regalo para tu equipo mÃ©dico! gran tinto de cepas ðŸ‡®ðŸ‡¹ pero original deâ€¦ https://t.co/9e9NQ5vM85	796.0	True	full
1373502	1373502	605b48322455eb00384dab02	2021-03-24 14:09:48	[]	[]	Wed Mar 24 14:08:11 +0000 2021	[{"text":"realme","indices":[13,20]},{"text":"MakeInIndia","indices":[106,118]}]	[{"url":"https://t.co/n8m8Xee3Vs","expanded_url":"http://bit.ly/3s97Lpq","display_url":"bit.ly/3s97Lpq","indices":[236,259]}]	Whatâ€™s more, #realme today manufactures 100% of all its TVs and smartphones in India only! We support the #MakeInIndia initiative and contribute to the development of the local smartphone and AIoT ecosystem with creation of local jobs. https://t.co/n8m8Xee3Vs https://t.co/QXFSmrrqss	493390.0	RT @realmeIndia: Whatâ€™s more, #realme today manufactures 100% of all its TVs and smartphones in India only! We support the #MakeInIndia iniâ€¦	48.0	True	full
1373503	1373503	605b48322455eb00384dab0a	2021-03-24 14:09:48	[]	[{"url":"https://t.co/ppG2UgJs4y","expanded_url":"https://bit.ly/3lKmmVC","display_url":"bit.ly/3lKmmVC","indices":[103,126]}]		[]	[]			Bachelot positive Ã la Covid-19: "Les interactions ont Ã©tÃ© limitÃ©s au maximum au sein du gouvernement"â€¦ https://t.co/uFvEDsiTQP	214533.0	True	full
1373504	1373504	605b48332455eb00384dab1e	2021-03-24 14:09:49	[]	[]	Wed Mar 24 13:54:37 +0000 2021	[{"text":"Ø³ÙˆØ±ÙŠØ§","indices":[17,23]},{"text":"ÙƒÙˆØ±ÙˆÙ†Ø§","indices":[35,42]},{"text":"Ø­Ù…Ø¯_Ø­Ø³Ù†","indices":[65,73]},{"text":"Ø¨Ø´Ø§Ø±_Ø§Ù„Ø£Ø³Ø¯","indices":[97,108]},{"text":"Ø§Ù„Ø¹Ø±Ø¨ÙŠØ©","indices":[162,170]}]	[{"url":"https://t.co/4nqZRJEb6D","expanded_url":"https://ara.tv/v7dxq","display_url":"ara.tv/v7dxq","indices":[138,161]}]	Ù�ÙŠ ÙˆÙ‚Øª ØªØ¹Ø§Ù†ÙŠ Ù�ÙŠÙ‡ #Ø³ÙˆØ±ÙŠØ§ Ù…Ù† ØªØ¯Ø§Ø¹ÙŠØ§Øª #ÙƒÙˆØ±ÙˆÙ†Ø§.. ÙˆØ²ÙŠØ± Ø§Ù„ØµØ­Ø© Ø§Ù„Ù„Ø¨Ù†Ø§Ù†ÙŠÂ #Ø­Ù…Ø¯_Ø­Ø³Ù† ÙŠØ´ÙƒØ± Ø±Ø£Ø³ Ø§Ù„Ù†Ø¸Ø§Ù… Ø§Ù„Ø³ÙˆØ±ÙŠ #Ø¨Ø´Ø§Ø±_Ø§Ù„Ø£Ø³Ø¯ Ø¹Ù„Ù‰ Ù…Ù†Ø­Ù‡ 25 Ø·Ù†Ø§Ù‹ Ù…Ù† Ø§Ù„Ø£ÙƒØ³Ø¬ÙŠÙ† https://t.co/4nqZRJEb6D #Ø§Ù„Ø¹Ø±Ø¨ÙŠØ©	14624738.0	RT @AlArabiya: Ù�ÙŠ ÙˆÙ‚Øª ØªØ¹Ø§Ù†ÙŠ Ù�ÙŠÙ‡ #Ø³ÙˆØ±ÙŠØ§ Ù…Ù† ØªØ¯Ø§Ø¹ÙŠØ§Øª #ÙƒÙˆØ±ÙˆÙ†Ø§.. ÙˆØ²ÙŠØ± Ø§Ù„ØµØ­Ø© Ø§Ù„Ù„Ø¨Ù†Ø§Ù†ÙŠÂ #Ø­Ù…Ø¯_Ø­Ø³Ù† ÙŠØ´ÙƒØ± Ø±Ø£Ø³ Ø§Ù„Ù†Ø¸Ø§Ù… Ø§Ù„Ø³ÙˆØ±ÙŠ #Ø¨Ø´Ø§Ø±_Ø§Ù„Ø£Ø³Ø¯ Ø¹Ù„Ù‰ Ù…Ù†Ø­Ù‡ 25 Ø·Ù†â€¦	4490.0	True	full
1373505	1373505	605b48332455eb00384dab28	2021-03-24 14:09:49	[{"text":"InsideFinancialMarkets","indices":[126,149]},{"text":"GTVNewsHD","indices":[150,160]},{"text":"EmergingMarket","indices":[161,176]},{"text":"StockMarket","indices":[177,189]},{"text":"stockstowatch","indices":[190,204]},{"text":"stocks","indices":[205,212]},{"text":"Finance","indices":[213,221]},{"text":"Economy","indices":[222,230]},{"text":"BreakingNews","indices":[231,244]},{"text":"…	[{"url":"https://t.co/sOZX7fCSaF","expanded_url":"https://youtu.be/yBJraFoOJjk","display_url":"youtu.be/yBJraFoOJjk","indices":[101,124]}]		[]	[]			Pvt COs reject Govt pricing of Covid Vaccine | Top 5 Things | 25 Mar 2021 | Inside Financial Marketsâ€¦ https://t.co/vkGNguUB0e	1815.0	True	full
1373506	1373506	605b48332455eb00384dab2a	2021-03-24 14:09:49	[]	[]	Wed Mar 24 12:30:00 +0000 2021	[{"text":"PrevenirEsVencer","indices":[98,115]}]	[{"url":"https://t.co/pf9h1BMjGN","expanded_url":"https://www.vtv.gob.ve/cantv-un-millon-usuarios-whatsapp-pandemia-covid-19/","display_url":"vtv.gob.ve/cantv-un-milloâ€¦","indices":[117,140]}]	Cantv ha atendido cerca de un millÃ³n de usuarios vÃ­a WhatsApp durante la pandemia de la COVID-19 #PrevenirEsVencer https://t.co/pf9h1BMjGN https://t.co/X86FttnJtK	1816400.0	RT @VTVcanal8: Cantv ha atendido cerca de un millÃ³n de usuarios vÃ­a WhatsApp durante la pandemia de la COVID-19 #PrevenirEsVencer https:/â€¦	19.0	True	full
1373507	1373507	605b48332455eb00384dab46	2021-03-24 14:09:49	[{"text":"DYK","indices":[0,4]},{"text":"ASTHOTechXpo","indices":[189,202]}]	[{"url":"https://t.co/P7H9Zlcem7","expanded_url":"https://www.astho.org/events/covid-19-techxpo/","display_url":"astho.org/events/covid-1â€¦","indices":[164,187]}]		[]	[]			#DYK that TRACE is sponsoringâ€”and participating inâ€”the upcoming @ASTHO COVID-19 TechXpo, one week from today? Joinâ€¦ https://t.co/RwAGeatciO	4717.0	True	full
1373508	1373508	605b48332455eb00384dab52	2021-03-24 14:09:49	[]	[{"url":"https://t.co/RIS0GF4AD7","expanded_url":"https://okt.to/LaTqXc_","display_url":"okt.to/LaTqXc_","indices":[256,279]}]		[]	[]			The 30-year fixed-rate mortgage is a popular option thatâ€™s been taken by borrowers for generations. However, the lâ€¦ https://t.co/u6GgMHAwXH	340.0	True	full
1373509	1373509	605b48332455eb00384dab54	2021-03-24 14:09:49	[]	[]	Wed Mar 24 13:28:00 +0000 2021	[{"text":"WashYourHands","indices":[99,113]},{"text":"GetViccinated","indices":[115,129]},{"text":"KeepPhysicalDistance","indices":[130,151]},{"text":"komeshacorona","indices":[152,166]},{"text":"handmaskspace","indices":[168,182]}]	[{"url":"https://t.co/Ymzc1eInqy","expanded_url":"https://mobile.twitter.com/Amref_Kenya/status/1372782636284981248","display_url":"mobile.twitter.com/Amref_Kenya/stâ€¦","indices":[184,207]}]	Let's continue adhering to the Ministry of health guidelines to Reduce the spread of Corona Virus. #WashYourHands #GetViccinated #KeepPhysicalDistance #komeshacorona #handmaskspace https://t.co/Ymzc1eInqy	1085.0	RT @EMugalizi: Let's continue adhering to the Ministry of health guidelines to Reduce the spread of Corona Virus. #WashYourHands #GetVicciâ€¦	47.0	True	full
1373510	1373510	605b48332455eb00384dab5c	2021-03-24 14:09:49	[]	[]	Tue Mar 23 20:51:39 +0000 2021	[]	[{"url":"https://t.co/pLwKOlPyH5","expanded_url":"https://twitter.com/breaking911/status/1374379581889601537","display_url":"twitter.com/breaking911/stâ€¦","indices":[176,199]}]	You can still contract the virus once vaccinated. The vaccine is intended to mitigate a severe or fatal reaction to catching the virus. I thought weâ€™ve already been over this. https://t.co/pLwKOlPyH5	3586.0	RT @trisquire: You can still contract the virus once vaccinated. The vaccine is intended to mitigate a severe or fatal reaction to catchingâ€¦	1078.0	True	full
1373511	1373511	605b48332455eb00384dab5e	2021-03-24 14:09:49	[]	[]	Wed Mar 24 11:10:00 +0000 2021	[]	[{"url":"https://t.co/kfz0KoqF51","expanded_url":"https://www.axios.com/covid-infections-among-vaccinated-people-are-very-rare-3deb7541-a8ef-40e7-a4d5-bf4a3312f32e.html?utm_source=twitter&utm_medium=social&utm_campaign=editorial&utm_content=health-vaccines","display_url":"axios.com/covid-infectioâ€¦","indices":[143,166]}]	COVID infections among fully vaccinated people are very rare, according to a pair of studies published in the New England Journal of Medicine. https://t.co/kfz0KoqF51	572207.0	RT @axios: COVID infections among fully vaccinated people are very rare, according to a pair of studies published in the New England Journaâ€¦	365.0	True	full
1373512	1373512	605b48342455eb00384dab82	2021-03-24 14:09:50	[]	[]	Wed Mar 24 14:07:50 +0000 2021	[{"text":"MercerChats","indices":[111,123]},{"text":"FutureofWork","indices":[124,137]}]	[{"url":"https://t.co/5OSZIl9d92","expanded_url":"https://twitter.com/Mercer_US/status/1374723951381864450","display_url":"twitter.com/Mercer_US/statâ€¦","indices":[138,161]}]	A1a: more permanent remote than before, then it will be a hybrid ... but, our definition of hybrid will evolve #MercerChats #FutureofWork https://t.co/5OSZIl9d92	1254.0	RT @Will_H_Ferguson: A1a: more permanent remote than before, then it will be a hybrid ... but, our definition of hybrid will evolve #Mercerâ€¦	13629.0	True	full
1373513	1373513	605b48342455eb00384dab8c	2021-03-24 14:09:50	[{"text":"Toyotadealershipsorangecounty","indices":[104,134]},{"text":"usedcardealershipsorangecounty","indices":[135,166]},{"text":"ToyotaofOrange","indices":[167,182]}]	[{"url":"https://t.co/qvZ7Qu6PCZ","expanded_url":"https://www.toyotaoforange.com/blog/2021/march/15/toyota-of-orange-1-among-toyota-dealerships-in-orange-county-is-celebrating-its-50th-anniversary.htm","display_url":"toyotaoforange.com/blog/2021/marcâ€¦","indices":[79,102]}]		[]	[]			Celebrate 50 years of great service and reliable vehicles at Toyota of Orange. https://t.co/qvZ7Qu6PCZâ€¦ https://t.co/uceNI9FVq5	1121.0	True	full
1373514	1373514	605b48342455eb00384dab9c	2021-03-24 14:09:50	[]	[]	Wed Mar 24 12:47:54 +0000 2021	[]	[{"url":"https://t.co/8iULVeFGpP","expanded_url":"https://www.cope.es/n/1205721","display_url":"cope.es/n/1205721","indices":[224,247]}]	Denuncian que 'la abuela de Navarra', de 110 aÃ±os, todavÃ­a no ha sido vacunada âž¡ï¸� Su hija Carmen, de 86 aÃ±os, ha pedido que las vacunen en casa porque viven a un kilÃ³metro del pueblo ðŸ‘‰ AsÃ­ lo ha explicado a @bilbainos https://t.co/8iULVeFGpP	234195.0	RT @HerreraenCOPE: Denuncian que 'la abuela de Navarra', de 110 aÃ±os, todavÃ­a no ha sido vacunada âž¡ï¸� Su hija Carmen, de 86 aÃ±os, ha pediâ€¦	2296.0	True	full
1373515	1373515	605b48342455eb00384daba4	2021-03-24 14:09:51	[]	[]	Wed Mar 24 13:21:04 +0000 2021	[]	[{"url":"https://t.co/vS6LFNAddU","expanded_url":"https://www.futura-sciences.com/sante/actualites/coronavirus-expliquer-recul-spectaculaire-coronavirus-inde-85735/","display_url":"futura-sciences.com/sante/actualitâ€¦","indices":[218,241]}]	@MonsieurChamois @NicoleDelepine @Larhumato @Laissonslespre1 @lionnelluca06 @JeanLeonetti @DocteurGonzo4 @PeterbobBaze Certains cherchent Ã comprendre et d'autres se contentent d'explications simplistes. C'est la vie. https://t.co/vS6LFNAddU	7197.0	RT @Marc_Fournier13: @MonsieurChamois @NicoleDelepine @Larhumato @Laissonslespre1 @lionnelluca06 @JeanLeonetti @DocteurGonzo4 @PeterbobBazeâ€¦	19.0	True	full
1373516	1373516	605b48342455eb00384dabd6	2021-03-24 14:09:51	[]	[{"url":"https://t.co/ISAGQKuboU","expanded_url":"https://lnkd.in/dHKAt-k","display_url":"lnkd.in/dHKAt-k","indices":[231,254]},{"url":"https://t.co/Il7rZSmMU7","expanded_url":"https://lnkd.in/dK-f5Q4","display_url":"lnkd.in/dK-f5Q4","indices":[255,278]}]		[]	[]			ðŸ”´[VÃ­deo] A pesquisadora Margareth Dalcolmo, da FundaÃ§Ã£o Oswaldo Cruz, aponta que o Brasil vive o pior momento da epâ€¦ https://t.co/kU6p7EtkBu	1250.0	True	full
1373517	1373517	605b48352455eb00384dabf4	2021-03-24 14:09:51	[]	[]	Tue Mar 23 23:41:00 +0000 2021	[]	[{"url":"https://t.co/cKEfZpUYvs","expanded_url":"https://uchile.cl/u173819","display_url":"uchile.cl/u173819","indices":[142,165]}]	Variantes del SARS-CoV-2 a nivel nacional: especialistas advierten importancia de monitorearlas y secuenciarlas para el manejo de la pandemia https://t.co/cKEfZpUYvs https://t.co/ELwXh7jDVf	231487.0	RT @uchile: Variantes del SARS-CoV-2 a nivel nacional: especialistas advierten importancia de monitorearlas y secuenciarlas para el manejoâ€¦	966.0	True	full
1373518	1373518	605b48352455eb00384dac00	2021-03-24 14:09:52	[]	[]	Wed Mar 24 11:01:00 +0000 2021	[]	[{"url":"https://t.co/wAVDDpFuyE","expanded_url":"https://www.eldiario.es/1_6fe603","display_url":"eldiario.es/1_6fe603","indices":[161,184]}]	No es Trump, somos nosotros: "La madre de la niÃ±a maliense fallecida en Canarias pasÃ³ varios dÃ­as en un campamento policial mientras su hija estaba en la UCI" https://t.co/wAVDDpFuyE	179590.0	RT @carnecrudaradio: No es Trump, somos nosotros: "La madre de la niÃ±a maliense fallecida en Canarias pasÃ³ varios dÃ­as en un campamento polâ€¦	908.0	True	full
1373519	1373519	605b48352455eb00384dac04	2021-03-24 14:09:51	[]	[]	Wed Mar 24 13:56:24 +0000 2021	[]	[{"url":"https://t.co/7LZTWDI7BO","expanded_url":"https://twitter.com/aeternumikonic/status/1374702254733758472","display_url":"twitter.com/aeternumikonicâ€¦","indices":[139,162]}]	â€˜Love Scenarioâ€™ was ranked no.1 for song to sing along to after corona but they fxcking blurred the legend who wrote the masterpiece?! Wtf https://t.co/7LZTWDI7BO	469.0	RT @Barbiespooh: â€˜Love Scenarioâ€™ was ranked no.1 for song to sing along to after corona but they fxcking blurred the legend who wrote the mâ€¦	844.0	True	full
1373520	1373520	605b48352455eb00384dac0c	2021-03-24 14:09:52	[]	[]	Sat Mar 20 02:30:08 +0000 2021	[]	[{"url":"https://t.co/0IXOJFv1YM","expanded_url":"https://www.reuters.com/article/us-health-coronavirus-spain-tourism-idUSKBN2BB1UX?taid=60555e30ac741e000115f5b1&utm_campaign=trueanthem&utm_medium=trueanthem&utm_source=twitter","display_url":"reuters.com/article/us-heaâ€¦","indices":[250,273]}]	Excited German tourists in face masks spilled out of Mallorca airport on Friday, among the first to arrive at the popular holiday destination after Germany last week lifted quarantine requirements for travellers returning from the Balearic Islands.â€‹ https://t.co/0IXOJFv1YM	253683.0	RT @Reuters_Health: Excited German tourists in face masks spilled out of Mallorca airport on Friday, among the first to arrive at the populâ€¦	131.0	True	full
1373521	1373521	605b48352455eb00384dac22	2021-03-24 14:09:52	[]	[]	Wed Mar 24 13:57:04 +0000 2021	[]	[{"url":"https://t.co/fWhGNMo3SH","expanded_url":"https://pib.gov.in/PressReleasePage.aspx?PRID=1707320","display_url":"pib.gov.in/PressReleasePaâ€¦","indices":[128,151]}]	CSIR-CMERI Transfers COVID Related Technologies of Oxygen Enrichment, UVC LED Sterilizer Unit and Safe Disposal of Solid Waste .https://t.co/fWhGNMo3SH	8704.0	RT @PIBKolkata: CSIR-CMERI Transfers COVID Related Technologies of Oxygen Enrichment, UVC LED Sterilizer Unit and Safe Disposal of Solid Waâ€¦	787.0	True	full
1373522	1373522	605b48352455eb00384dac2a	2021-03-24 14:09:52	[]	[{"url":"https://t.co/6l58zsBsWN","expanded_url":"https://www.lapresse.ca/affaires/entreprises/2021-03-15/usine-d-assemblage-des-batteries/cent-millions-dans-une-filiere-d-avenir.php","display_url":"lapresse.ca/affaires/entreâ€¦","indices":[45,68]}]		[]	[]			@Wingster26 @yb2908 @HockeyEli @PoolerMasque https://t.co/6l58zsBsWN Avez-vous vu le scandale? Je ne conduis mÃªmeâ€¦ https://t.co/7WhO9wBQJ2	1584.0	True	full
1373523	1373523	605b48352455eb00384dac2e	2021-03-24 14:09:52	[]	[]	Wed Mar 24 14:07:00 +0000 2021	[]	[{"url":"https://t.co/5lwYvefn0C","expanded_url":"https://www.prweek.com/article/1710840/perks-getting-covid-19-vaccine-brands-follow-krispy-kremes-lead","display_url":"prweek.com/article/171084â€¦","indices":[121,144]}]	Krispy Kreme is giving customers who got the COVID-19 vaccine free doughnuts â€” but should other brands follow its lead? https://t.co/5lwYvefn0C	85726.0	RT @PRWeekUS: Krispy Kreme is giving customers who got the COVID-19 vaccine free doughnuts â€” but should other brands follow its lead? httpâ€¦	20372.0	True	full
1373524	1373524	605b48352455eb00384dac34	2021-03-24 14:09:52	[]	[]	Wed Mar 24 12:14:00 +0000 2021	[]	[{"url":"https://t.co/km128UcR6U","expanded_url":"https://www.state.gov/designating-officials-and-military-units-in-response-to-escalating-violence-in-burma/","display_url":"state.gov/designating-ofâ€¦","indices":[243,266]}]	Burma's military regime continues its violent crackdown, which has killed at least 194 people to-date, including peaceful protesters. This violence will not go unanswered. Our EU partners across the Atlantic have also announced new measures: https://t.co/km128UcR6U	25914.0	RT @usbotschaft: Burma's military regime continues its violent crackdown, which has killed at least 194 people to-date, including peacefulâ€¦	2.0	True	full
1373525	1373525	605b48362455eb00384dac4e	2021-03-24 14:09:52	[]	[]	Wed Mar 24 13:05:53 +0000 2021	[]	[{"url":"https://t.co/ow0nocksC0","expanded_url":"https://twitter.com/DgCostagliola/status/1374682941478043649","display_url":"twitter.com/DgCostagliola/â€¦","indices":[265,288]}]	Mme Costagliola, De graves accusions sont portÃ©s Ã votre encontre sur votre intervention pour changer la conclusion d'un article sur l'ivermectine. Sauf erreur de ma part, je n'ai pas notÃ© de communiquÃ© de vous ou de l'INSERM Ã ce sujet pour confirmer ou infirmer. https://t.co/ow0nocksC0	18828.0	RT @EChabriere: Mme Costagliola, De graves accusions sont portÃ©s Ã votre encontre sur votre intervention pour changer la conclusion d'un arâ€¦	209.0	True	full
1373526	1373526	605b48362455eb00384dac54	2021-03-24 14:09:52	[]	[]	Tue Mar 23 17:57:13 +0000 2021	[{"text":"Covid19","indices":[0,8]},{"text":"bac2021","indices":[146,154]}]	[{"url":"https://t.co/nos8MBNwlo","expanded_url":"https://www.20minutes.fr/societe/3004319-20210323-coronavirus-faut-supprimer-grand-oral-bac-annee","display_url":"20minutes.fr/societe/300431â€¦","indices":[155,178]}]	#Covid19 : Faut-il supprimer le grand oral du bac cette annÃ©e ? Plusieurs syndicats, dont le @SNESFSU, demandent lâ€™annulation de cette Ã©preuve du #bac2021 https://t.co/nos8MBNwlo	12571.0	RT @SNESFSU: #Covid19 : Faut-il supprimer le grand oral du bac cette annÃ©e ? Plusieurs syndicats, dont le @SNESFSU, demandent lâ€™annulationâ€¦	1625.0	True	full
1373527	1373527	605b48362455eb00384dac58	2021-03-24 14:09:52	[]	[{"url":"https://t.co/Uuy0ilAc6K","expanded_url":"http://acuado.Na","display_url":"acuado.Na","indices":[126,149]}]		[]	[]			@BolsonaroSP @giraldirenato Todos temem o apoio popular do presidente. Querem derruba-lo pq perdem no voto.Ele naoâ€¦ https://t.co/E7jqZ5GGbC	90.0	True	full
1373528	1373528	605b48362455eb00384dac5c	2021-03-24 14:09:52	[{"text":"theatre","indices":[152,160]}]	[{"url":"https://t.co/EapmXRhcLC","expanded_url":"https://www.whatsonstage.com/london-theatre/news/shakespeare-globe-restart-may-2021_53642.html?utm_source=twitter&utm_medium=social&utm_campaign=24march2021","display_url":"whatsonstage.com/london-theatreâ€¦","indices":[104,127]}]		[]	[]			@The_Globe Shakespeare's Globe has confirmed it will live-stream a variety of its productions this yearâ€¦ https://t.co/mEv9xieRat	3665.0	True	full
1373529	1373529	605b48362455eb00384dac5e	2021-03-24 14:09:52	[]	[]	Wed Mar 24 05:45:02 +0000 2021	[{"text":"ElCovidNoEsJuegoCuidate","indices":[102,126]}]	[{"url":"https://t.co/wRikCePBVe","expanded_url":"https://mazo4f.com/238321","display_url":"mazo4f.com/238321","indices":[77,100]}]	Limitan movilidad y trÃ¡nsito para mitigar propagaciÃ³n del Covid-19 (+MÃ©rida) https://t.co/wRikCePBVe #ElCovidNoEsJuegoCuidate https://t.co/uWgKGbrHg8	588368.0	RT @ConElMazoDando: Limitan movilidad y trÃ¡nsito para mitigar propagaciÃ³n del Covid-19 (+MÃ©rida) https://t.co/wRikCePBVe #ElCovidNoEsJuegoâ€¦	429.0	True	full
1373530	1373530	605b48362455eb00384dac72	2021-03-24 14:09:53	[]	[]	Wed Mar 24 13:57:24 +0000 2021	[]	[{"url":"https://t.co/kSHD6zIoXG","expanded_url":"https://twitter.com/ChristineEasda1/status/1374700235113562115","display_url":"twitter.com/ChristineEasdaâ€¦","indices":[277,300]}]	They are designed to last years &amp; are all part of the WEF agenda. But at the London Freedom March I really felt that pushback is well under way. The BBC &amp; press may say it was hundreds or thousands, but the govt know it was tens of thousands &amp; people are waking up https://t.co/kSHD6zIoXG	1272.0	RT @johnthefocuser: They are designed to last years &amp; are all part of the WEF agenda. But at the London Freedom March I really felt that puâ€¦	4053.0	True	full
1373531	1373531	605b48362455eb00384dac7c	2021-03-24 14:09:53	[]	[{"url":"https://t.co/pMameAeWIT","expanded_url":"https://www.bible.com/bible/111/eph.5.1-2.niv","display_url":"bible.com/bible/111/eph.â€¦","indices":[205,228]}]		[]	[]			â€œFollow Godâ€™s example, therefore, as dearly loved children and walk in the way of love, just as Christ loved us andâ€¦ https://t.co/cn6FQOyluv	13466.0	True	full
1373532	1373532	605b48362455eb00384dac80	2021-03-24 14:09:53	[]	[]	Wed Mar 24 10:14:17 +0000 2021	[{"text":"pwME","indices":[165,170]},{"text":"MECFS","indices":[171,177]},{"text":"LongCovid","indices":[178,188]},{"text":"LongCovidAlliance","indices":[189,207]}]	[{"url":"https://t.co/1eYB9XPCU0","expanded_url":"https://meassociation.org.uk/2021/03/the-me-association-has-joined-the-long-covid-alliance/","display_url":"meassociation.org.uk/2021/03/the-meâ€¦","indices":[139,162]},{"url":"https://t.co/HkPPRCxfDp","expanded_url":"https://twitter.com/MEAssociation/status/1374665686216290308","display_url":"twitter.com/MEAssociation/â€¦","indices":[208,231]}]	For those who may have missed it, the ME Association has joined the Long Covid Alliance - more information about this can be found here: https://t.co/1eYB9XPCU0 #pwME #MECFS #LongCovid #LongCovidAlliance https://t.co/HkPPRCxfDp	16730.0	RT @MEAssociation: For those who may have missed it, the ME Association has joined the Long Covid Alliance - more information about this caâ€¦	52.0	True	full
1373533	1373533	605b48372455eb00384dac8c	2021-03-24 14:09:53	[]	[]	Tue Mar 23 07:05:00 +0000 2021	[]	[{"url":"https://t.co/VO0mWdjvl3","expanded_url":"https://pressroom.rferl.org/a/31131774.html","display_url":"pressroom.rferl.org/a/31131774.html","indices":[252,275]}]	Russiaâ€™s government is trying to drive @RFERL and its live coverage of news â€“ like anti-corruption protests â€“ out of the country. Where will Russians get real reporting on what is happening in Russia if @RFERL and other independent media are silenced? https://t.co/VO0mWdjvl3 https://t.co/rEZAEeLS0w	3151.0	RT @RFERLPress: Russiaâ€™s government is trying to drive @RFERL and its live coverage of news â€“ like anti-corruption protests â€“ out of the coâ€¦	877.0	True	full
1373534	1373534	605b48372455eb00384dacaa	2021-03-24 14:09:53	[]	[]	Tue Mar 23 16:36:09 +0000 2021	[]	[{"url":"https://t.co/jJwS4bTaqw","expanded_url":"https://www.theguardian.com/commentisfree/2020/apr/15/uk-government-coronavirus-science-who-advice","display_url":"theguardian.com/commentisfree/â€¦","indices":[246,269]}]	For 11 days scientists said lock down but the government refused to listen. During those says coronavirus cases rose from 590 to 6650. Tens of thousands were killed by government negligence. Boris Johnson should be in jail for mass manslaughter. https://t.co/jJwS4bTaqw	54508.0	RT @nickreeves9876: For 11 days scientists said lock down but the government refused to listen. During those says coronavirus cases rose frâ€¦	11.0	True	full
1373535	1373535	605b48372455eb00384dacb6	2021-03-24 14:09:54	[]	[]	Wed Mar 24 12:07:00 +0000 2021	[]	[{"url":"https://t.co/JSrYqeO4KQ","expanded_url":"https://es.communia.blog/nueva-pandemia-semana-santa/","display_url":"es.communia.blog/nueva-pandemiaâ€¦","indices":[249,272]}]	Desde la perversa moral de la clase dirigente la diferencia entre una incidencia aceptable y una incidencia alta, la da el PIB. Para ellos es pura gestiÃ³n de poblaciones en la que el nÃºmero de especÃ­menes a sacrificar es funciÃ³n de la rentabilidad. https://t.co/JSrYqeO4KQ	9464.0	RT @Communia_Blog: Desde la perversa moral de la clase dirigente la diferencia entre una incidencia aceptable y una incidencia alta, la daâ€¦	883.0	True	full
1373536	1373536	605b48372455eb00384dacb8	2021-03-24 14:09:53	[]	[]	Wed Mar 24 12:35:44 +0000 2021	[]	[{"url":"https://t.co/19lZLFAchV","expanded_url":"https://www.telegraph.co.uk/politics/2021/03/23/exclusive-children-line-covid-vaccines-august/","display_url":"telegraph.co.uk/politics/2021/â€¦","indices":[261,284]}]	Childrenâ€™s risk of Covid death by CDC figs is below 0.00001% Childrenâ€™s risk of vaccine death by CDC figures is 0.048% (thats 1 in 2000) &amp;possibly far higher with experimental ones. So letâ€™s give children the vaccine. Itâ€™s time for revolution people. https://t.co/19lZLFAchV	13431.0	RT @ProKlausSchwab: Childrenâ€™s risk of Covid death by CDC figs is below 0.00001% Childrenâ€™s risk of vaccine death by CDC figures is 0.048%â€¦	191.0	True	full
1373537	1373537	605b48372455eb00384dacba	2021-03-24 14:09:54	[]	[]	Wed Mar 24 13:59:15 +0000 2021	[{"text":"ÃšLTIMAHORA","indices":[0,11]},{"text":"kd","indices":[148,151]}]	[{"url":"https://t.co/5RaySCWcNU","expanded_url":"http://guanajuato.lasillarota.com","display_url":"guanajuato.lasillarota.com","indices":[170,193]}]	#ÃšLTIMAHORA ðŸ”´ | Detectan en Guanajuato el primer caso de Covid-19 de la nueva cepa originada en Reino Unido. InformÃ³ el secretario @DrDanielDiazGto #kd MÃ¡s detalles en https://t.co/5RaySCWcNU https://t.co/57WtH33lS6	1979.0	RT @LSRGuanajuato: #ÃšLTIMAHORA ðŸ”´ | Detectan en Guanajuato el primer caso de Covid-19 de la nueva cepa originada en Reino Unido. InformÃ³ elâ€¦	1406.0	True	full
1373538	1373538	605b48372455eb00384dace6	2021-03-24 14:09:54	[{"text":"MakeEmSqueal","indices":[193,206]}]	[{"url":"https://t.co/gfs0qgn4UE","expanded_url":"https://blog.whitecoatwaste.org/2021/03/15/busted-us-org-that-sent-tax-to-wuhan-animal-lab-broke-federal-law-a-lot/","display_url":"blog.whitecoatwaste.org/2021/03/15/busâ€¦","indices":[217,240]}]		[]	[]			THANK YOU @SenJoniErnst @GReschenthaler for working with @WhiteCoatWaste to hold @NIH &amp; @EcoHealthNYC @PeterDaszakâ€¦ https://t.co/sTNDBnHVi2	33.0	True	full
1373539	1373539	605b48382455eb00384dacfa	2021-03-24 14:09:54	[]	[]	Wed Mar 24 13:28:45 +0000 2021	[]	[{"url":"https://t.co/Vi2HWkozOL","expanded_url":"https://www.google.com/amp/s/www.cnbc.com/amp/2021/03/23/navajo-nation-reports-no-new-coronavirus-cases-deaths-for-the-first-time-in-six-months-.html","display_url":"google.com/amp/s/www.cnbcâ€¦","indices":[154,177]}]	Important news from the Navajo Nationâ€” the most hard-hit from COVID. With aggressive vaccination program, NO new cases for the first time in 6 months. https://t.co/Vi2HWkozOL	666918.0	RT @ASlavitt: Important news from the Navajo Nationâ€” the most hard-hit from COVID. With aggressive vaccination program, NO new cases for tâ€¦	2359.0	True	full
1373540	1373540	605b48382455eb00384dad04	2021-03-24 14:09:54	[]	[]	Tue Mar 23 07:45:03 +0000 2021	[{"text":"Corona","indices":[53,60]}]	[{"url":"https://t.co/VEiWJajNh9","expanded_url":"https://www.freitag.de/autoren/der-freitag/das-armutszeugnis-der-covid-krise","display_url":"freitag.de/autoren/der-frâ€¦","indices":[140,163]}]	Die Briten wissen, dass Geringverdiener ein erhÃ¶htes #Corona-Infektionsrisiko haben. In Deutschland ahnt man das meist nur Von Felix RÃ¶mer https://t.co/VEiWJajNh9	144330.0	RT @derfreitag: Die Briten wissen, dass Geringverdiener ein erhÃ¶htes #Corona-Infektionsrisiko haben. In Deutschland ahnt man das meist nurâ€¦	11106.0	True	full
1373541	1373541	605b48382455eb00384dad14	2021-03-24 14:09:54	[]	[]	Wed Mar 24 08:56:50 +0000 2021	[{"text":"SaludInfantil","indices":[188,202]},{"text":"STOPderriboBAM","indices":[260,275]}]	[{"url":"https://t.co/CqdaXOFnJi","expanded_url":"https://www.legebiltzarra.eus/portal/web/eusko-legebiltzarra/emisiones/-/visualizar/stream?streamOrig=stream-1_channel-1&streamTrad=stream-1_channel-2","display_url":"legebiltzarra.eus/portal/web/eusâ€¦","indices":[111,134]},{"url":"https://t.co/bYFIEU6bml","expanded_url":"https://www.legebiltzarra.eus/portal/web/eusko-legebiltzarra#","display_url…	Comparecencia en directo de la AMPA en la comisiÃ³n de Salud del Parlamento Vasco hoy 24 de marzo a las 11.45h: https://t.co/CqdaXOFnJi âž¡ï¸�https://t.co/bYFIEU6bml Seguiremos defendiendo la #SaludInfantil y el derecho a una educaciÃ³n en un ambiente saludable. ðŸš¨#STOPderriboBAM https://t.co/n7ylMI9cVB	191.0	RT @ampacervantes_: Comparecencia en directo de la AMPA en la comisiÃ³n de Salud del Parlamento Vasco hoy 24 de marzo a las 11.45h: https://â€¦	328.0	True	full
1373542	1373542	605b48382455eb00384dad1e	2021-03-24 14:09:54	[]	[]	Wed Mar 24 14:09:00 +0000 2021	[]	[{"url":"https://t.co/F75iWCarAX","expanded_url":"https://www.nytimes.com/2021/03/24/briefing/boulder-shooting-george-segal-astrazeneca.html","display_url":"nytimes.com/2021/03/24/briâ€¦","indices":[127,150]}]	550k people in the US dead from COVID intellectuals: maybe the pandemic was just having a bad day, why are you so negative? https://t.co/F75iWCarAX	33712.0	RT @dcseifert: 550k people in the US dead from COVID intellectuals: maybe the pandemic was just having a bad day, why are you so negative?â€¦	14.0	True	full
1373543	1373543	605b48382455eb00384dad22	2021-03-24 14:09:54	[]	[]	Wed Mar 24 14:00:00 +0000 2021	[]	[{"url":"https://t.co/34rrtw4quY","expanded_url":"https://twitter.com/LDLC/status/1372555349404827653","display_url":"twitter.com/LDLC/status/13â€¦","indices":[131,154]}]	Le Ryzen 5 5600X de notre configuration de stream est bien refroidit grÃ¢ce au FoxSpirit Lightflow AIO 120 ARGB Pour participer : https://t.co/34rrtw4quY https://t.co/V6kVhfkD60	575286.0	RT @LDLC: Le Ryzen 5 5600X de notre configuration de stream est bien refroidit grÃ¢ce au FoxSpirit Lightflow AIO 120 ARGB Pour participerâ€¦	1.0	True	full
1373544	1373544	605b48382455eb00384dad2a	2021-03-24 14:09:54	[]	[]	Wed Mar 24 14:02:14 +0000 2021	[{"text":"CapitolRiots","indices":[235,248]}]	[{"url":"https://t.co/Ia9n4sOD66","expanded_url":"https://cbsnews.com/news/38-capitol-police-officers-and-150-national-guard-members-test-positive-since-capitol-attack/","display_url":"cbsnews.com/news/38-capitoâ€¦","indices":[249,272]}]	38 members of the U.S. Capitol Police force &amp; 150 National Guard members have tested positive for COVID-19 since responding to the deadly attack on the Capitol. ...told CBS News that cases have "spiked" since the January 6 attack. #CapitolRiots https://t.co/Ia9n4sOD66 04	3431.0	RT @VippusaO: 38 members of the U.S. Capitol Police force &amp; 150 National Guard members have tested positive for COVID-19 since responding tâ€¦	820.0	True	full
1373545	1373545	605b48382455eb00384dad30	2021-03-24 14:09:55	[]	[]	Wed Mar 24 00:00:16 +0000 2021	[]	[{"url":"https://t.co/eiJtUgHRUJ","expanded_url":"http://ow.ly/70UN50E6xTK","display_url":"ow.ly/70UN50E6xTK","indices":[257,280]}]	Merkel aboga por cerrar las iglesias en Semana Santa: Â«Estamos ante una nueva pandemiaÂ». Los responsables polÃ­ticos instaron a oficiar misas a travÃ©s de plataformas online y, para los servicios religiosos mÃ¡s relevantes, se ofreciÃ³ espacio en la TV pÃºblica https://t.co/eiJtUgHRUJ https://t.co/y7QJXhQzq4	7185.0	RT @revistamensaje: Merkel aboga por cerrar las iglesias en Semana Santa: Â«Estamos ante una nueva pandemiaÂ». Los responsables polÃ­ticos insâ€¦	13116.0	True	full
1373546	1373546	605b48382455eb00384dad34	2021-03-24 14:09:55	[]	[]	Tue Mar 23 19:10:59 +0000 2021	[]	[{"url":"https://t.co/m4lzaJOO2L","expanded_url":"https://bit.ly/3r8a0I8","display_url":"bit.ly/3r8a0I8","indices":[127,150]}]	A new study found that increased vitamin D levels were associated with a lower risk of Covid positivity in Black participants. https://t.co/m4lzaJOO2L	176304.0	RT @DrTomFrieden: A new study found that increased vitamin D levels were associated with a lower risk of Covid positivity in Black participâ€¦	2280.0	True	full
1373547	1373547	605b48392455eb00384dad3a	2021-03-24 14:09:55	[]	[]	Wed Mar 24 12:05:05 +0000 2021	[]	[{"url":"https://t.co/DtN3eKRQgq","expanded_url":"https://twitter.com/HGMaassen/status/1374682574057005060","display_url":"twitter.com/HGMaassen/statâ€¦","indices":[122,145]}]	uns wird der finanzielle Todes-StoÃŸ verpasst und Deutschland bettelt nach Impfstoff im Corona-Nebel. Ablenkung ist Alles. https://t.co/DtN3eKRQgq	2039.0	RT @solongur: uns wird der finanzielle Todes-StoÃŸ verpasst und Deutschland bettelt nach Impfstoff im Corona-Nebel. Ablenkung ist Alles. httâ€¦	118.0	True	full
1373548	1373548	605b48392455eb00384dad54	2021-03-24 14:09:55	[]	[{"url":"https://t.co/rUdOLsnyHS","expanded_url":"https://tantower.wordpress.com/2021/03/24/corona-pandemie-kein-brandenburg-tag-im-jahr-2021-kuratorium-wird-um-verfahrensvorschlag-gebeten-auch-brandenburger-sommerabend-wird-abgesagt/","display_url":"tantower.wordpress.com/2021/03/24/corâ€¦","indices":[147,170]}]		[]	[]			Corona-Pandemie: Kein BRANDENBURG-TAG im Jahr 2021 â€“ Kuratorium wird um Verfahrensvorschlag gebeten â€“ Auch Brandenbâ€¦ https://t.co/bCBJay2nVv	188.0	True	full
1373549	1373549	605b48392455eb00384dad56	2021-03-24 14:09:55	[{"text":"supplychainsecurity","indices":[164,184]},{"text":"secureyourproduction","indices":[185,206]},{"text":"secureyourfactory","indices":[207,225]},{"text":"anti","indices":[226,231]}]	[{"url":"https://t.co/yMo8atfUHc","expanded_url":"https://lnkd.in/gDQPQUg","display_url":"lnkd.in/gDQPQUg","indices":[232,255]},{"url":"https://t.co/J5Km1TPdWR","expanded_url":"https://lnkd.in/gT666PE","display_url":"lnkd.in/gT666PE","indices":[256,279]}]		[]	[]			Are these the first signs that the vaccine supply chain might have some security holes in it? Covid-19 Vaccines anâ€¦ https://t.co/hOLUxa6F5q	338.0	True	full
1373550	1373550	605b48392455eb00384dad58	2021-03-24 14:09:55	[]	[]	Wed Mar 24 01:49:13 +0000 2021	[]	[{"url":"https://t.co/YANiaXO8oe","expanded_url":"https://time.com/5947134/astrazeneca-covid-vaccine-stopped/","display_url":"time.com/5947134/astrazâ€¦","indices":[192,215]}]	A ver, en quÃ© se parece la compra de las plantas elÃ©ctricas de Derwick Associates, tramitadas por los bolichicos, y la compra de las "vacunas" de AstraZeneca tramitadas por GuaidÃ³ y su combo? https://t.co/YANiaXO8oe	40255.0	RT @NOmasCNE: A ver, en quÃ© se parece la compra de las plantas elÃ©ctricas de Derwick Associates, tramitadas por los bolichicos, y la compraâ€¦	222.0	True	full
1373551	1373551	605b483b2455eb00384dad9c	2021-03-24 14:09:56	[]	[]	Tue Mar 23 17:06:11 +0000 2021	[]	[{"url":"https://t.co/StLm62KZtl","expanded_url":"https://youtu.be/KjW6z_NrUsY","display_url":"youtu.be/KjW6z_NrUsY","indices":[204,227]},{"url":"https://t.co/I3kKnB0iiu","expanded_url":"https://independentresearchgroup.org/2021/03/12/suspended-for-refusing-a-covid-test/","display_url":"independentresearchgroup.org/2021/03/12/susâ€¦","indices":[228,251]}]	I was suspended from work on 28/03/21 for refusing a reasonable management request (refusing a covid test) I argued my case and won! This could help those who find themselves in a similar predicament. ðŸ‘‡ðŸ�» https://t.co/StLm62KZtl https://t.co/I3kKnB0iiu	3015.0	RT @IndependentRe17: I was suspended from work on 28/03/21 for refusing a reasonable management request (refusing a covid test) I argued myâ€¦	260.0	True	full
1373552	1373552	605b483d2455eb00384dadcc	2021-03-24 14:09:56	[]	[]	Wed Mar 24 12:55:02 +0000 2021	[]	[{"url":"https://t.co/e0jWDMJsPo","expanded_url":"https://www.aljazeera.com/news/2021/3/24/india-reports-novel-covid-19-variant-daily-deaths-at-years-high","display_url":"aljazeera.com/news/2021/3/24â€¦","indices":[132,155]}]	But .......Saheb's priority is elections ðŸ™„ðŸ§� Al Jazeera English: India reports novel COVID-19 variant, daily deaths at yearâ€™s high. https://t.co/e0jWDMJsPo	44087.0	RT @BhavikaKapoor5: But .......Saheb's priority is elections ðŸ™„ðŸ§� Al Jazeera English: India reports novel COVID-19 variant, daily deaths atâ€¦	1151.0	True	full
1373553	1373553	605b483e2455eb00384dadea	2021-03-24 14:09:57	[]	[]	Tue Mar 23 21:30:58 +0000 2021	[]	[{"url":"https://t.co/sAzM5WzuMb","expanded_url":"https://www.dailymail.co.uk/femail/article-9389075/Dedicated-churchgoer-82-dressed-Sunday-best-52-weeks-VIRTUAL-church-services.html","display_url":"dailymail.co.uk/femail/articleâ€¦","indices":[121,144]}]	Dr. Laverne Wimberly, 82, hasn't missed a service since the pandemic started, tuning in every Sunday for virtual church.Â https://t.co/sAzM5WzuMb	157289.0	RT @Phil_Lewis_: Dr. Laverne Wimberly, 82, hasn't missed a service since the pandemic started, tuning in every Sunday for virtual church.Â hâ€¦	1111.0	True	full
1373554	1373554	605b483e2455eb00384dadf6	2021-03-24 14:09:57	[]	[]	Wed Mar 24 12:36:39 +0000 2021	[]	[{"url":"https://t.co/NneCwtJ091","expanded_url":"https://we.tl/t-dLD6Ds0OgD","display_url":"we.tl/t-dLD6Ds0OgD","indices":[251,274]}]	La @SSalud_mx ya respondiÃ³ las 45 preguntas que le enviÃ© sobre la vacunaciÃ³n COVID. Lo mÃ¡s importante lo reserva. Los ciudadanos necesitamos informaciÃ³n, no que se oculte, ni que se burlen de nosotros. Juzguen ustedes, aquÃ­ les dejo los documentos ðŸ‘‡ðŸ�» https://t.co/NneCwtJ091	300249.0	RT @LillyTellez: La @SSalud_mx ya respondiÃ³ las 45 preguntas que le enviÃ© sobre la vacunaciÃ³n COVID. Lo mÃ¡s importante lo reserva. Los ciudâ€¦	190.0	True	full
1373555	1373555	605b483e2455eb00384dadf8	2021-03-24 14:09:57	[]	[{"url":"https://t.co/tR3qyGHdUA","expanded_url":"https://www.independent.co.uk/news/uk/politics/brexit-news-live-boris-johnson-update-b1821514.html","display_url":"independent.co.uk/news/uk/politiâ€¦","indices":[222,245]}]		[]	[]			Boris Johnson calls Covid inquiry â€˜irresponsible diversionâ€™ â€“ follow live ðŸ¤”Learning by mistakes so we can avoid tâ€¦ https://t.co/XXfxyz0u5A	5314.0	True	full
1373556	1373556	605b483e2455eb00384dadfe	2021-03-24 14:09:57	[]	[]	Wed Mar 24 14:08:56 +0000 2021	[{"text":"digitaltransformation","indices":[55,77]},{"text":"tech","indices":[78,83]},{"text":"fintech","indices":[84,92]},{"text":"startup","indices":[93,101]}]	[{"url":"https://t.co/YiFbOrlOou","expanded_url":"https://www.pymnts.com/news/digital-banking/2021/revolut-expands-digital-banking-services-in-us/","display_url":"pymnts.com/news/digital-bâ€¦","indices":[204,227]}]	Revolut Expands Its Digital Banking Services In The US #digitaltransformation #tech #fintech #startup @psb_dc @leimer @RAlexJimenez @ninamohanty @UrvashiPrakash https://t.co/YiFbOrlOou	1064.0	RT @pdpsingha: Revolut Expands Its Digital Banking Services In The US #digitaltransformation #tech #fintech #startup @psb_dc @leimer @RAlexâ€¦	2159.0	True	full
1373557	1373557	605b483e2455eb00384dae02	2021-03-24 14:09:57	[]	[]	Wed Mar 24 13:57:21 +0000 2021	[{"text":"onpoli","indices":[169,176]},{"text":"tdsb","indices":[177,182]},{"text":"yrdsb","indices":[183,189]},{"text":"osstf","indices":[190,196]},{"text":"etfo","indices":[197,202]},{"text":"oecta","indices":[203,209]},{"text":"aefo","indices":[210,215]},{"text":"cupe","indices":[216,221]},{"text":"oecta","indices":[222,228]}]	[{"url":"https://t.co/HYGYeGQU05","expanded_url":"https://twitter.com/bernardcampagna/status/1374712685707821061","display_url":"twitter.com/bernardcampagnâ€¦","indices":[229,252]}]	Every day this week has been a record number of school related cases. This week will also likely break the record again for the total number of school related cases. #onpoli #tdsb #yrdsb #osstf #etfo #oecta #aefo #cupe #oecta https://t.co/HYGYeGQU05	3541.0	RT @munakadri: Every day this week has been a record number of school related cases. This week will also likely break the record again forâ€¦	636.0	True	full
1373558	1373558	605b483f2455eb00384dae22	2021-03-24 14:09:57	[]	[]	Wed Mar 24 12:40:07 +0000 2021	[{"text":"PrevenirEsVencer","indices":[102,119]}]	[{"url":"https://t.co/1pWlu4XDx2","expanded_url":"https://www.vtv.gob.ve/carvativir-merida-distribucion-tratamiento-covid19/","display_url":"vtv.gob.ve/carvativir-merâ€¦","indices":[121,144]}]	Distribuyen 1 mil 61 unidades de Carvativir en las 18 Ã�reas de Salud Integral Comunitarias de MÃ©rida #PrevenirEsVencer https://t.co/1pWlu4XDx2 https://t.co/KqpZ69ZmNZ	1816400.0	RT @VTVcanal8: Distribuyen 1 mil 61 unidades de Carvativir en las 18 Ã�reas de Salud Integral Comunitarias de MÃ©rida #PrevenirEsVencer httâ€¦	1134.0	True	full
1373559	1373559	605b483f2455eb00384dae2a	2021-03-24 14:09:57	[]	[{"url":"https://t.co/Joh92EuM35","expanded_url":"http://ow.ly/BqdZ30rBTLB","display_url":"ow.ly/BqdZ30rBTLB","indices":[248,271]}]		[]	[]			7 Ways to Repurpose the Unused Space in Your Home. Wander around your home looking for unused space because there'sâ€¦ https://t.co/9AJvC3gWDE	642.0	True	full
1373560	1373560	605b483f2455eb00384dae2e	2021-03-24 14:09:57	[]	[]	Wed Mar 24 14:08:37 +0000 2021	[]	[{"url":"https://t.co/eKOQSAm3ZF","expanded_url":"https://twitter.com/JamesCrisp6/status/1374721504492019715","display_url":"twitter.com/JamesCrisp6/stâ€¦","indices":[211,234]}]	At least to Anglo papers, the @Astrazeneca press folks speak. This statement here leaves still at least 6m AZ doses from that Italian plant destined to Europe, but not to EU countries. Which ones might they be? https://t.co/eKOQSAm3ZF	5859.0	RT @grimmse: At least to Anglo papers, the @Astrazeneca press folks speak. This statement here leaves still at least 6m AZ doses from thatâ€¦	21833.0	True	full
1373561	1373561	605b483f2455eb00384dae34	2021-03-24 14:09:57	[]	[]	Wed Mar 24 08:39:15 +0000 2021	[]	[{"url":"https://t.co/9OREXPApjq","expanded_url":"https://www.theguardian.com/culture/2021/mar/24/festival-of-brexit-first-events-for-divisive-120m-project-announced","display_url":"theguardian.com/culture/2021/mâ€¦","indices":[257,280]}]	Riddle me this: On a scale of incompetent - malicious, where is a govt who spends Â£120 million on a Festival dedicated to one of the most divisive issues of our lifetime. But gives a 1% pay-rise to those who saved the countries lives and helped unite them? https://t.co/9OREXPApjq	119054.0	RT @OxfordDiplomat: Riddle me this: On a scale of incompetent - malicious, where is a govt who spends Â£120 million on a Festival dedicatedâ€¦	19.0	True	full
1373562	1373562	605b483f2455eb00384dae3a	2021-03-24 14:09:57	[]	[]	Wed Mar 24 14:06:23 +0000 2021	[{"text":"Ø§Ù„ÙŠÙˆÙ…_Ø§Ù„Ø¹Ø§Ù„Ù…ÙŠ_Ù„Ù„Ø¯Ø±Ù†","indices":[17,37]}]	[{"url":"https://t.co/YHeRbo4s6v","expanded_url":"https://youtu.be/qlj4bSKaHJA","display_url":"youtu.be/qlj4bSKaHJA","indices":[193,216]}]	ÙŠØ­ØªÙ�ÙŠ Ø§Ù„Ø¹Ø§Ù„Ù…Ù� Ø¨Ù€ #Ø§Ù„ÙŠÙˆÙ…_Ø§Ù„Ø¹Ø§Ù„Ù…ÙŠ_Ù„Ù„Ø¯Ø±Ù† Ù…Ù† Ø£Ø¬Ù„ Ø±Ù�Ø¹ Ø§Ù„ÙˆØ¹ÙŠ ÙˆØ§Ù„Ø¥Ø´Ø§Ø¯Ø© Ø¨Ø§Ù„Ø¬Ù‡ÙˆØ¯ Ø§Ù„Ø±Ø§Ù…ÙŠØ© Ø¥Ù„Ù‰ Ù…Ù�Ø­Ø§Ø±Ø¨ØªÙ‡. Ù†Ø´Ø§Ø±ÙƒÙƒÙ… Ù‡Ø°Ø§ Ø§Ù„Ù�ÙŠØ¯ÙŠÙˆ Ø¨Ø¯ÙˆØ±Ù†Ø§ ÙƒØªØ¹Ø²ÙŠØ²Ù� Ù„Ù„Ù‡Ø¯Ù� Ø§Ù„Ø³Ø§Ù…ÙŠ Ø¨Ø§Ù„ØªÙˆØ¹ÙŠØ© Ù…ØªÙ…Ù†ÙŠÙ† Ù„Ù…Ø¬ØªÙ…Ø¹Ø§ØªÙ†Ø§ Ø¯ÙˆØ§Ù… Ø§Ù„ØµØ­Ø© ÙˆØ§Ù„Ø¹Ø§Ù�ÙŠØ© ðŸ™�ðŸ�» https://t.co/YHeRbo4s6v @sscpinfdpsn	9317.0	RT @SSCP_KSA: ÙŠØ­ØªÙ�ÙŠ Ø§Ù„Ø¹Ø§Ù„Ù…Ù� Ø¨Ù€ #Ø§Ù„ÙŠÙˆÙ…_Ø§Ù„Ø¹Ø§Ù„Ù…ÙŠ_Ù„Ù„Ø¯Ø±Ù† Ù…Ù† Ø£Ø¬Ù„ Ø±Ù�Ø¹ Ø§Ù„ÙˆØ¹ÙŠ ÙˆØ§Ù„Ø¥Ø´Ø§Ø¯Ø© Ø¨Ø§Ù„Ø¬Ù‡ÙˆØ¯ Ø§Ù„Ø±Ø§Ù…ÙŠØ© Ø¥Ù„Ù‰ Ù…Ù�Ø­Ø§Ø±Ø¨ØªÙ‡. Ù†Ø´Ø§Ø±ÙƒÙƒÙ… Ù‡Ø°Ø§ Ø§Ù„Ù�ÙŠØ¯ÙŠÙˆ Ø¨Ø¯ÙˆØ±Ù†Ø§ ÙƒØªØ¹Ø²â€¦	846.0	True	full
1373563	1373563	605b483f2455eb00384dae56	2021-03-24 14:09:58	[]	[]	Sat Jan 04 13:09:24 +0000 2020	[{"text":"TheLastMile","indices":[169,181]},{"text":"Volkswagen","indices":[206,217]}]	[{"url":"https://t.co/HKxXyo9QxJ","expanded_url":"https://www.adsoftheworld.com/media/film/volkswagen_the_last_mile","display_url":"adsoftheworld.com/media/film/volâ€¦","indices":[182,205]}]	After 70 years, the Volkswagen Beetle is retiring. Say g(o\!/o)dbye with Ren McCormack, Kevin Bacon, Andy Warhol, and Andy Cohen as the little bug drives its last mile. #TheLastMile https://t.co/HKxXyo9QxJ #Volkswagen @WeAreJL https://t.co/gvpnRlMu9l	204502.0	RT @adsoftheworld: After 70 years, the Volkswagen Beetle is retiring. Say g(o\!/o)dbye with Ren McCormack, Kevin Bacon, Andy Warhol, and Anâ€¦	64.0	True	full
1373564	1373564	605b48402455eb00384dae88	2021-03-24 14:09:58	[]	[]	Wed Mar 24 13:07:14 +0000 2021	[{"text":"PrevenirEsVencer","indices":[95,112]}]	[{"url":"https://t.co/irH9HrjXlb","expanded_url":"https://www.vtv.gob.ve/cuba-vacunara-mas-mitad-poblacion-contra-covid-19-finales-agosto/","display_url":"vtv.gob.ve/cuba-vacunara-â€¦","indices":[114,137]}]	Cuba vacunarÃ¡ a mÃ¡s de la mitad de su poblaciÃ³n contra la COVID-19 antes de finales de agosto #PrevenirEsVencer https://t.co/irH9HrjXlb https://t.co/NCDAkv4F5L	1816400.0	RT @VTVcanal8: Cuba vacunarÃ¡ a mÃ¡s de la mitad de su poblaciÃ³n contra la COVID-19 antes de finales de agosto #PrevenirEsVencer https://t.â€¦	46.0	True	full
1373565	1373565	605b48402455eb00384dae90	2021-03-24 14:09:58	[]	[]	Mon Mar 22 11:26:49 +0000 2021	[]	[{"url":"https://t.co/3res2Ujz3p","expanded_url":"https://bit.ly/2OTrieQ","display_url":"bit.ly/2OTrieQ","indices":[142,165]}]	El prototipo de vacuna contra el SARS-CoV-2 del virÃ³logo del CSIC Luis Enjuanes serÃ¡ intranasal, potente y evitarÃ¡ la transmisiÃ³n del virus. https://t.co/3res2Ujz3p https://t.co/9prGDFlboX	1899184.0	RT @EFEnoticias: El prototipo de vacuna contra el SARS-CoV-2 del virÃ³logo del CSIC Luis Enjuanes serÃ¡ intranasal, potente y evitarÃ¡ la tranâ€¦	145.0	True	full
1373566	1373566	605b48402455eb00384daea4	2021-03-24 14:09:59	[]	[{"url":"https://t.co/q8Cu7NxTl6","expanded_url":"https://www.wsj.com/articles/regeneron-covid-19-antibody-drug-reduced-risk-of-hospitalization-death-by-70-in-late-stage-trial-11616479200","display_url":"wsj.com/articles/regenâ€¦","indices":[166,189]}]		[]	[]			Regeneronâ€™s Covid-19 antibody drug reduced the risk of hospitalizations and deaths by 70% in a late-stage trial, moâ€¦ https://t.co/UYmPdn8S5K	425.0	True	full
1373567	1373567	605b48402455eb00384daeaa	2021-03-24 14:09:59	[]	[]	Wed Mar 24 11:12:39 +0000 2021	[{"text":"covid19","indices":[59,67]}]	[{"url":"https://t.co/2T9Gpmj9Pz","expanded_url":"https://uchile.cl/noticias/173819/academicos-destacan-importancia-de-monitorear-variantes-del-sars-cov-2","display_url":"uchile.cl/noticias/17381â€¦","indices":[217,240]}]	Muy necesario hoy, que hay aumento importante de contagios #covid19. Variantes del SARS-CoV-2: especialistas advierten importancia de monitorearlas y secuenciarlas para el manejo de la pandemia - Universidad de Chile https://t.co/2T9Gpmj9Pz	5802.0	RT @murielrami: Muy necesario hoy, que hay aumento importante de contagios #covid19. Variantes del SARS-CoV-2: especialistas advierten impoâ€¦	2554.0	True	full
1373568	1373568	605b48402455eb00384daeb4	2021-03-24 14:09:59	[]	[]	Wed Mar 24 12:45:35 +0000 2021	[]	[{"url":"https://t.co/eQdmZQZm7c","expanded_url":"https://twitter.com/doctormacias/status/1374652750705872897","display_url":"twitter.com/doctormacias/sâ€¦","indices":[277,300]}]	Buen dÃ­a, hoy 24 de marzo del 2021, les recuerdo que faltan miles de profesionales de la salud por vacunar. Vacunarlos a todos -1er contacto, sector privado, paramÃ©dicos- es invertir en salud. Justamente no hacerlo, es lo que nos ha llevado a esta tragedia. Gracias x su apoyo https://t.co/eQdmZQZm7c	18388.0	RT @BrendaCrabtreeR: Buen dÃ­a, hoy 24 de marzo del 2021, les recuerdo que faltan miles de profesionales de la salud por vacunar. Vacunarlosâ€¦	126.0	True	full
1373569	1373569	605b48402455eb00384daeb8	2021-03-24 14:09:59	[]	[]	Wed Mar 24 13:36:45 +0000 2021	[]	[{"url":"https://t.co/pgI5uGHa6Q","expanded_url":"https://ift.tt/3cj6NB6","display_url":"ift.tt/3cj6NB6","indices":[148,171]}]	Iglesias dedica sus Ãºltimas palabras en el Congreso a â€œesas generaciones que lucharon contra el fascismo, por la libertad y por la justicia socialâ€� https://t.co/pgI5uGHa6Q	74803.0	RT @LaUltima_Hora: Iglesias dedica sus Ãºltimas palabras en el Congreso a â€œesas generaciones que lucharon contra el fascismo, por la libertaâ€¦	3426.0	True	full
1373570	1373570	605b48412455eb00384daed8	2021-03-24 14:09:59	[]	[]	Wed Mar 24 14:09:24 +0000 2021	[{"text":"Covid19","indices":[109,117]},{"text":"Covid19Ontario","indices":[118,133]},{"text":"onhealth","indices":[134,143]},{"text":"onpoli","indices":[144,151]}]	[{"url":"https://t.co/Sn8Me5mrtR","expanded_url":"https://public.tableau.com/profile/bill.comeau#!/vizhome/OntarioCovid-19CaseMap/Dashboard1","display_url":"public.tableau.com/profile/bill.câ€¦","indices":[153,176]}]	ðŸ§µðŸ¦ ðŸ“ˆ Ontario Regional Update Mar 24 1,571 new cases, Toronto 485. Peel wkly case rate up 33% over last week. #Covid19 #Covid19Ontario #onhealth #onpoli https://t.co/Sn8Me5mrtR https://t.co/xEalGwPgR7	13643.0	RT @Billius27: ðŸ§µðŸ¦ ðŸ“ˆ Ontario Regional Update Mar 24 1,571 new cases, Toronto 485. Peel wkly case rate up 33% over last week. #Covid19 #Covidâ€¦	278.0	True	full
1373571	1373571	605b48412455eb00384daeee	2021-03-24 14:09:59	[{"text":"COVID19","indices":[102,110]},{"text":"VEPS","indices":[162,167]}]	[{"url":"https://t.co/9zxfrq8zgR","expanded_url":"https://www.youtube.com/watch?v=ysYnkAC_3BY&feature=youtu.be","display_url":"youtube.com/watch?v=ysYnkAâ€¦","indices":[216,239]},{"url":"https://t.co/yLnWRFMwEa","expanded_url":"https://twitter.com/UN_OCT/status/1374493897301192707?s=20","display_url":"twitter.com/UN_OCT/status/â€¦","indices":[242,265]}]		[]	[]			UNODC in Uganda ðŸ‡ºðŸ‡¬ appreciates the strong partnership with @UN_OCT! Despite the challenges brought by #COVID19 in 2â€¦ https://t.co/pCTMeDzlRZ	514.0	True	full
1373572	1373572	605b48412455eb00384daef2	2021-03-24 14:09:59	[]	[{"url":"https://t.co/v3rfstSctx","expanded_url":"https://www.nationalgeographic.com/science/article/covid-19-will-likely-be-with-us-forever-heres-how-well-live-with-it","display_url":"nationalgeographic.com/science/articlâ€¦","indices":[87,110]}]		[]	[]			What a joke. ZeroCovid - a scientifically untenable idea akin to climate change denial https://t.co/v3rfstSctx - isâ€¦ https://t.co/0JlmKPtvAq	990.0	True	full
1373573	1373573	605b48412455eb00384daf04	2021-03-24 14:10:00	[]	[]	Tue Mar 23 14:28:04 +0000 2021	[]	[{"url":"https://t.co/68kvaSETcg","expanded_url":"https://trib.al/vNj5HX0","display_url":"trib.al/vNj5HX0","indices":[234,257]}]	Last night, Evanston alderman approved the first expenditures in the cityâ€™s landmark reparations program designed to compensate Black residents for codified discrimination. It's believed to be first program of its kind in the nation. https://t.co/68kvaSETcg	1127562.0	RT @chicagotribune: Last night, Evanston alderman approved the first expenditures in the cityâ€™s landmark reparations program designed to coâ€¦	128.0	True	full
1373574	1373574	605b48412455eb00384daf0e	2021-03-24 14:10:00	[]	[]	Wed Mar 24 12:45:37 +0000 2021	[]	[{"url":"https://t.co/YI3MDdtSmV","expanded_url":"https://amgreatness.com/2021/03/15/capitol-investigation-seeks-to-criminalize-political-dissent/","display_url":"amgreatness.com/2021/03/15/capâ€¦","indices":[168,191]}]	Looks like FBI finally raided the home of the Boulder killerâ€”it must have been way down on the list after militarized raids of homes belonging to January 6 protestors: https://t.co/YI3MDdtSmV	73408.0	RT @julie_kelly2: Looks like FBI finally raided the home of the Boulder killerâ€”it must have been way down on the list after militarized raiâ€¦	1720.0	True	full
1373575	1373575	605b48412455eb00384daf14	2021-03-24 14:10:00	[]	[]	Wed Mar 24 12:40:07 +0000 2021	[{"text":"PrevenirEsVencer","indices":[102,119]}]	[{"url":"https://t.co/1pWlu4XDx2","expanded_url":"https://www.vtv.gob.ve/carvativir-merida-distribucion-tratamiento-covid19/","display_url":"vtv.gob.ve/carvativir-merâ€¦","indices":[121,144]}]	Distribuyen 1 mil 61 unidades de Carvativir en las 18 Ã�reas de Salud Integral Comunitarias de MÃ©rida #PrevenirEsVencer https://t.co/1pWlu4XDx2 https://t.co/KqpZ69ZmNZ	1816400.0	RT @VTVcanal8: Distribuyen 1 mil 61 unidades de Carvativir en las 18 Ã�reas de Salud Integral Comunitarias de MÃ©rida #PrevenirEsVencer httâ€¦	42.0	True	full
1373576	1373576	605b48422455eb00384daf1a	2021-03-24 14:10:00	[]	[]	Wed Mar 24 05:20:02 +0000 2021	[{"text":"ElCovidNoEsJuegoCuidate","indices":[99,123]}]	[{"url":"https://t.co/ow9oFnsNxt","expanded_url":"https://mazo4f.com/238319","display_url":"mazo4f.com/238319","indices":[74,97]}]	Jefe de Estado: Dejemos las rumbas y las fiestas para despuÃ©s (+Covid-19) https://t.co/ow9oFnsNxt #ElCovidNoEsJuegoCuidate https://t.co/4nQThGoV4U	588368.0	RT @ConElMazoDando: Jefe de Estado: Dejemos las rumbas y las fiestas para despuÃ©s (+Covid-19) https://t.co/ow9oFnsNxt #ElCovidNoEsJuegoCuiâ€¦	429.0	True	full
1373577	1373577	605b48422455eb00384daf20	2021-03-24 14:10:00	[]	[{"url":"https://t.co/3D21DADFH0","expanded_url":"https://notrecht-referendum.ch/Der-Staatsrechtler-Prof-Andreas-Kley-halt-das-Covid-19-Gesetz-fur","display_url":"notrecht-referendum.ch/Der-Staatsrechâ€¦","indices":[245,268]}]		[]	[]			Diese BefÃ¼rchtung ist nicht unbegrÃ¼ndet. So zitieren die Freunde der Verfassung (Zitat von ihrer Webseite: "Die Panâ€¦ https://t.co/IFlX9H6aF2	819.0	True	full
1373578	1373578	605b48422455eb00384daf42	2021-03-24 14:10:00	[]	[]	Wed Mar 24 14:08:11 +0000 2021	[{"text":"realme","indices":[13,20]},{"text":"MakeInIndia","indices":[106,118]}]	[{"url":"https://t.co/n8m8Xee3Vs","expanded_url":"http://bit.ly/3s97Lpq","display_url":"bit.ly/3s97Lpq","indices":[236,259]}]	Whatâ€™s more, #realme today manufactures 100% of all its TVs and smartphones in India only! We support the #MakeInIndia initiative and contribute to the development of the local smartphone and AIoT ecosystem with creation of local jobs. https://t.co/n8m8Xee3Vs https://t.co/QXFSmrrqss	493390.0	RT @realmeIndia: Whatâ€™s more, #realme today manufactures 100% of all its TVs and smartphones in India only! We support the #MakeInIndia iniâ€¦	1094.0	True	full
1373579	1373579	605b48422455eb00384daf66	2021-03-24 14:10:01	[]	[{"url":"https://t.co/GhXxUhG4N7","expanded_url":"http://dozz.es/4lipk4","display_url":"dozz.es/4lipk4","indices":[125,148]}]		[]	[]			El CEO de @seat_code cree que la pandemia ha abierto la puerta a Â«mÃ©todos de transporte alternativos al transporteâ€¦ https://t.co/zWUWxdK7dd	80173.0	True	full
1373580	1373580	605b48422455eb00384daf6a	2021-03-24 14:10:01	[]	[]	Wed Mar 24 12:25:57 +0000 2021	[{"text":"HwaSa","indices":[262,268]},{"text":"í™”ì‚¬","indices":[269,272]}]	[{"url":"https://t.co/R2U67p3dzv","expanded_url":"https://entertain.v.daum.net/v/20210323092033573","display_url":"entertain.v.daum.net/v/202103230920â€¦","indices":[80,103]},{"url":"https://t.co/ibYRKEBfnU","expanded_url":"https://entertain.v.daum.net/v/20210323091002093","display_url":"entertain.v.daum.net/v/202103230910â€¦","indices":[109,132]},{"url":"https://t.co/bddInk6TiZ","expanded_url":"…	DAUM articles that need to reach their goal ðŸ‘‡ GO GO GO! Goal - 50 Reactions https://t.co/R2U67p3dzv (19) https://t.co/ibYRKEBfnU (15) https://t.co/bddInk6TiZ (20) https://t.co/AsIkn7lIrp (15) https://t.co/RDDoLz72Ee (13) https://t.co/UX4b0xQWub (14) ë§ˆë§ˆë¬´ í™”ì‚¬ #HwaSa #í™”ì‚¬	463.0	RT @HwasaNaver: DAUM articles that need to reach their goal ðŸ‘‡ GO GO GO! Goal - 50 Reactions https://t.co/R2U67p3dzv (19) https://t.co/iâ€¦	202.0	True	full
1373581	1373581	605b48422455eb00384daf72	2021-03-24 14:10:01	[]	[]	Wed Mar 24 09:25:23 +0000 2021	[{"text":"DoubleMutantVariant","indices":[120,140]},{"text":"COVIDãƒ¼19","indices":[141,150]},{"text":"CoronaVirusUpdates","indices":[151,170]}]	[{"url":"https://t.co/Q0peveuJYa","expanded_url":"https://newsvibesofindia.com/new-double-mutant-variant-found-in-18-states-in-india-says-centre-57998/","display_url":"newsvibesofindia.com/new-double-mutâ€¦","indices":[179,202]}]	New â€˜double mutant variantâ€™ found in 18 states in India: Health Ministry @WHO @MoHFW_INDIA @drharshvardhan @ICMRDELHI #DoubleMutantVariant #COVIDãƒ¼19 #CoronaVirusUpdates READ| https://t.co/Q0peveuJYa https://t.co/8g0WerMyWE	2536.0	RT @nviTweets: New â€˜double mutant variantâ€™ found in 18 states in India: Health Ministry @WHO @MoHFW_INDIA @drharshvardhan @ICMRDELHI #Douâ€¦	1.0	True	full
1373582	1373582	605b48422455eb00384daf74	2021-03-24 14:10:01	[]	[{"url":"https://t.co/p2xcxv82Pc","expanded_url":"https://hudl.com/video/3/11326533/5e8284c238643e0b74effecf","display_url":"hudl.com/video/3/113265â€¦","indices":[12,35]}]		[]	[]			@CoachJette https://t.co/p2xcxv82Pc Marthaâ€™s Vineyard Regional High School CHECK ME OUT! -5â€™9 186 lbs '22 RB/LB -28â€¦ https://t.co/O79PkzBzp8	102.0	True	full
1373583	1373583	605b48432455eb00384daf8c	2021-03-24 14:10:01	[{"text":"Covid","indices":[33,39]}]	[{"url":"https://t.co/fORMAmow7O","expanded_url":"https://trib.al/LUs7gn1","display_url":"trib.al/LUs7gn1","indices":[210,233]}]		[]	[]			Des lÃ©gumes crus pour soigner le #Covid : La chaÃ®ne YouTube de Thierry Casasnovas compte un demi-million dâ€™abonnÃ©s,â€¦ https://t.co/hX1GV4n04K	39603.0	True	full
1373584	1373584	605b48432455eb00384daf90	2021-03-24 14:10:01	[]	[]	Wed Mar 24 04:33:53 +0000 2021	[]	[{"url":"https://t.co/gDyi3JPeD6","expanded_url":"https://elcomercio.pe/politica/elecciones/candidaturas-al-congreso-improvisadas-en-el-partido-de-rafael-lopez-aliaga-noticia/","display_url":"elcomercio.pe/politica/eleccâ€¦","indices":[254,277]}]	Candidatos al Congreso de PorkyrÃ­a por distintas regiones, en realidad viven en LimaðŸ¤·ðŸ�»â€�â™‚ï¸� es mÃ¡s, ni sus familias saben que estÃ¡n candidateando, no registran estudios, experiencia laboral, bienes ni ingresos. Â¿POR ESO HEMOS TENIDO CONGRESOS TAN CAG...? https://t.co/gDyi3JPeD6	2833.0	RT @MendezAramb: Candidatos al Congreso de PorkyrÃ­a por distintas regiones, en realidad viven en LimaðŸ¤·ðŸ�»â€�â™‚ï¸� es mÃ¡s, ni sus familias saben quâ€¦	27.0	True	full
1373585	1373585	605b48432455eb00384daf94	2021-03-24 14:10:01	[{"text":"Bild","indices":[62,67]}]	[{"url":"https://t.co/sGo6JupDk0","expanded_url":"https://www.bild.de/unterhaltung/leute/leute/demo-in-kassel-nena-solidarisiert-sich-mit-corona-gegnern-75846314.bildMobile.html?wtmc=twttr.shr","display_url":"bild.de/unterhaltung/lâ€¦","indices":[170,193]}]		[]	[]			"Corona Gegner". Welche Deppen schreiben solche Ãœberschriften #Bild? Kenne keinen, der fÃ¼r die Pandamie ist. Demoâ€¦ https://t.co/OZrwq3F4Qj	123.0	True	full
1373586	1373586	605b48432455eb00384daf9e	2021-03-24 14:10:01	[]	[]	Wed Mar 24 00:53:31 +0000 2021	[]	[{"url":"https://t.co/MefQl2esYq","expanded_url":"http://bogtools.io/roadmap/","display_url":"bogtools.io/roadmap/","indices":[256,279]}]	$Bogtools a bep20 protocol that provides on chain oracles and code execution on BSC blockchain. Current supply is 2.4M $BOG Its a deployable oracle-dependent smart contracts. Includes BogRNG, Bog Limit, ARG, NFT Marketplace and BogCharts. More here: https://t.co/MefQl2esYq	63486.0	RT @CRYPTOFIED1: $Bogtools a bep20 protocol that provides on chain oracles and code execution on BSC blockchain. Current supply is 2.4Mâ€¦	66.0	True	full
1373587	1373587	605b48432455eb00384dafa6	2021-03-24 14:10:01	[]	[]	Wed Mar 24 13:57:21 +0000 2021	[]	[{"url":"https://t.co/tJ3VJLXLrG","expanded_url":"https://www.cnnbrasil.com.br/politica/2021/03/24/bolsonaro-anuncia-criacao-de-comite-para-coordenar-prioridades-da-pandemia?utm_source=social&utm_medium=twitter-link&utm_campaign=politica--cnn-brasil&utm_content=link","display_url":"cnnbrasil.com.br/politica/2021/â€¦","indices":[166,189]}]	O presidente Jair Bolsonaro anunciou a criaÃ§Ã£o de um comitÃª que ser reunirÃ¡ semanalmente para decidir e direcionar os rumos do combate Ã pandemia do novo coronavirus https://t.co/tJ3VJLXLrG	1145108.0	RT @CNNBrasil: O presidente Jair Bolsonaro anunciou a criaÃ§Ã£o de um comitÃª que ser reunirÃ¡ semanalmente para decidir e direcionar os rumosâ€¦	136.0	True	full
1373588	1373588	605b48432455eb00384dafb8	2021-03-24 14:10:02	[]	[]	Wed Mar 24 02:30:56 +0000 2021	[{"text":"DesafÃ­oTheBox","indices":[0,14]}]	[{"url":"https://t.co/iVwK9j8dIf","expanded_url":"https://www.caracoltv.com/desafio-the-box/convivencia/el-equipo-omega-se-siente-humillado-por-recibir-castigos-y-sentencias","display_url":"caracoltv.com/desafio-the-boâ€¦","indices":[205,228]}]	#DesafÃ­oTheBox | Los participantes no entienden al equipo Beta y aceptan que, aunque han tomado todo de la mejor forma, es inevitable sentirse mal de que sus familias tengan que verlos asÃ­ en la pantalla. https://t.co/iVwK9j8dIf	378615.0	RT @DesafioCaracol: #DesafÃ­oTheBox | Los participantes no entienden al equipo Beta y aceptan que, aunque han tomado todo de la mejor forma,â€¦	28520.0	True	full
1373589	1373589	605b48432455eb00384dafbe	2021-03-24 14:10:02	[]	[]	Wed Mar 24 12:36:39 +0000 2021	[]	[{"url":"https://t.co/NneCwtJ091","expanded_url":"https://we.tl/t-dLD6Ds0OgD","display_url":"we.tl/t-dLD6Ds0OgD","indices":[251,274]}]	La @SSalud_mx ya respondiÃ³ las 45 preguntas que le enviÃ© sobre la vacunaciÃ³n COVID. Lo mÃ¡s importante lo reserva. Los ciudadanos necesitamos informaciÃ³n, no que se oculte, ni que se burlen de nosotros. Juzguen ustedes, aquÃ­ les dejo los documentos ðŸ‘‡ðŸ�» https://t.co/NneCwtJ091	300082.0	RT @LillyTellez: La @SSalud_mx ya respondiÃ³ las 45 preguntas que le enviÃ© sobre la vacunaciÃ³n COVID. Lo mÃ¡s importante lo reserva. Los ciudâ€¦	2101.0	True	full
1373590	1373590	605b48442455eb00384dafd8	2021-03-24 14:10:02	[]	[{"url":"https://t.co/eya0ZOk5ml","expanded_url":"https://www.cadenario.com/111661-","display_url":"cadenario.com/111661-","indices":[120,143]}]		[]	[]			El Consejo Deliberante Platense esperando resultados de test Covid-2. Hablamos con La Presidenta del Consejo Ileanaâ€¦ https://t.co/SFwc76PfEF	1388.0	True	full
1373591	1373591	605b48442455eb00384dafe8	2021-03-24 14:10:02	[]	[]	Wed Mar 24 10:45:00 +0000 2021	[{"text":"Lieferketten","indices":[41,54]},{"text":"Corona","indices":[69,76]},{"text":"Reshoring","indices":[95,105]},{"text":"SmartIndustry","indices":[153,167]}]	[{"url":"https://t.co/zyibw3TtIV","expanded_url":"https://niederlandenachrichten.de/article/niederlandetag-2021-smart-industrie-reshoring-und-lieferketten-organisation-in-zeiten-von-corona/488","display_url":"niederlandenachrichten.de/article/niederâ€¦","indices":[237,260]}]	Wie organisiert man grenzÃ¼berschreitende #Lieferketten in Zeiten von #Corona? Wie wichtig wird #Reshoring werden, und was ist der nÃ¤chste Schritt in der #SmartIndustry? Finden Sie es heraus wÃ¤hrend des NiederlandeTages am 21. April 2021 https://t.co/zyibw3TtIV	1180.0	RT @NLnachrichten: Wie organisiert man grenzÃ¼berschreitende #Lieferketten in Zeiten von #Corona? Wie wichtig wird #Reshoring werden, und waâ€¦	848.0	True	full
1373592	1373592	605b48442455eb00384dafec	2021-03-24 14:10:02	[]	[{"url":"https://t.co/MpvcXHBpgD","expanded_url":"http://api.tsawq.net/182298","display_url":"api.tsawq.net/182298","indices":[112,135]}]		[]	[]			Ø¹Ø±ÙˆØ¶ Ø£Ù†ØµØ§Ø± Ù…ÙˆÙ„ Ø§Ù„Ø¥Ù…Ø§Ø±Ø§Øª Ù…Ù† 25 Ù…Ø§Ø±Ø³ Ø­ØªÙ‰ 24 Ø¥Ø¨Ø±ÙŠÙ„ 2021 Ø§Ù„ØµØ­Ø© ÙˆØ§Ù„Ø¬Ù…Ø§Ù„ Ansar Mall UAE offers fr 25 Mar to 24 Aprâ€¦ https://t.co/sn4ZqPMrmq	154.0	True	full
1373593	1373593	605b48442455eb00384dafee	2021-03-24 14:10:02	[{"text":"Covid19","indices":[238,246]}]	[{"url":"https://t.co/AndZXRddg7","expanded_url":"https://yr.media/news/covid-vaccine-some-wait-others-hunt-for-ways-to-jump-the-line/","display_url":"yr.media/news/covid-vacâ€¦","indices":[247,270]}]		[]	[]			"Iâ€™m not sure how long it will matter â€“ if at all â€“ how you got the vaccine. But weâ€™ll certainly remember who got iâ€¦ https://t.co/8CzeBI6TyP	10931.0	True	full
1373594	1373594	605b48442455eb00384daff0	2021-03-24 14:10:02	[]	[]	Wed Mar 24 12:17:13 +0000 2021	[{"text":"PrevenirEsVencer","indices":[136,153]}]	[{"url":"https://t.co/46NZN0PCEf","expanded_url":"https://www.vtv.gob.ve/aniversario-plan-puente-aereo-traslados-pruebas-solicitudes/","display_url":"vtv.gob.ve/aniversario-plâ€¦","indices":[155,178]}]	Plan Puente AÃ©reo ha logrado cumplir mÃ¡s de 2.000 solicitudes de operaciones dando respuestas al pueblo en la lucha contra la COVID-19 #PrevenirEsVencer https://t.co/46NZN0PCEf https://t.co/k7nspkJnLt	1816400.0	RT @VTVcanal8: Plan Puente AÃ©reo ha logrado cumplir mÃ¡s de 2.000 solicitudes de operaciones dando respuestas al pueblo en la lucha contra lâ€¦	42.0	True	full
1373595	1373595	605b48442455eb00384daffc	2021-03-24 14:10:02	[]	[{"url":"https://t.co/3pTaLKWkTx","expanded_url":"http://dlvr.it/RwHDLL","display_url":"dlvr.it/RwHDLL","indices":[105,128]}]		[]	[]			Measles outbreak investigation at Indo-Myanmar border, Longding District, Arunachal Pradesh, India, 2017â€¦ https://t.co/3AT23wzGCi	604.0	True	full
1373596	1373596	605b48442455eb00384db002	2021-03-24 14:10:02	[]	[]	Wed Mar 24 10:35:01 +0000 2021	[]	[{"url":"https://t.co/JoLR4IGubN","expanded_url":"https://www.change.org/p/university-of-oxford-complaint-against-abhijit-sarkar-university-of-oxford-for-hate-speech-against-hindus","display_url":"change.org/p/university-oâ€¦","indices":[122,145]}]	Sign this petition "Complaint against Abhijit Sarkar (University of Oxford) for Hate Speech against Hindus" @UniofOxford https://t.co/JoLR4IGubN	58774.0	RT @vijai63: Sign this petition "Complaint against Abhijit Sarkar (University of Oxford) for Hate Speech against Hindus" @UniofOxford httpâ€¦	284.0	True	full
1373597	1373597	605b48442455eb00384db004	2021-03-24 14:10:02	[]	[]	Wed Mar 24 14:09:01 +0000 2021	[{"text":"BMJ","indices":[0,4]},{"text":"doctors","indices":[34,42]},{"text":"Telemedicine","indices":[43,56]},{"text":"onlineconsultation","indices":[57,76]},{"text":"telehealth","indices":[77,88]},{"text":"PatientEngagement","indices":[89,107]},{"text":"patientsafety","indices":[108,122]},{"text":"healthcare","indices":[123,134]},{"text":"hospital","indices":[135,144]},{"text":"clinical","indic…	[{"url":"https://t.co/DkBuUBlXvh","expanded_url":"https://twitter.com/sonu_monika/status/1374724629659484161","display_url":"twitter.com/sonu_monika/stâ€¦","indices":[276,299]}]	#BMJ Online consulting tips 2021. #doctors #Telemedicine #onlineconsultation #telehealth #PatientEngagement #patientsafety #healthcare #hospital #clinical #assessment #SMS #reminder #socialmedia #COVID19 #coronavirus #Corona #vaccination #DigitalTransformation #DigitalHealth https://t.co/DkBuUBlXvh	15.0	RT @healthinovatio1: #BMJ Online consulting tips 2021. #doctors #Telemedicine #onlineconsultation #telehealth #PatientEngagement #patientsaâ€¦	2159.0	True	full
1373598	1373598	605b48442455eb00384db006	2021-03-24 14:10:02	[]	[]	Wed Mar 24 14:08:24 +0000 2021	[{"text":"eduBw","indices":[11,17]},{"text":"twlz","indices":[18,23]},{"text":"Testpflicht","indices":[54,66]}]	[{"url":"https://t.co/DqdCHmeias","expanded_url":"https://www.stuttgarter-zeitung.de/inhalt.corona-osterruhe-wieder-gekippt-kretschmann-zu-perspektiven-fuer-schulen-im-suedwesten.f463118d-fc6b-4df6-8ea8-0c10a1af8833.html?utm_term=Autofeed&utm_medium=Social&utm_source=Twitter#Echobox=1616590284","display_url":"stuttgarter-zeitung.de/inhalt.corona-â€¦","indices":[145,168]}]	@mehlhaber #eduBw #twlz Schau mal: @RegierungBW will #Testpflicht fÃ¼r SuS prÃ¼fen. Ich wÃ¤r sehr dafÃ¼r, wenn (schrittweise) geÃ¶ffnet werden soll: https://t.co/DqdCHmeias	690.0	RT @LeBoogy: @mehlhaber #eduBw #twlz Schau mal: @RegierungBW will #Testpflicht fÃ¼r SuS prÃ¼fen. Ich wÃ¤r sehr dafÃ¼r, wenn (schrittweise) geÃ¶â€¦	3805.0	True	full
1373599	1373599	605b48442455eb00384db00c	2021-03-24 14:10:02	[]	[]	Wed Mar 24 09:45:04 +0000 2021	[]	[{"url":"https://t.co/FemLnfPJLW","expanded_url":"https://www.independent.co.uk/voices/vaccine-covid-pandemic-b1821183.html","display_url":"independent.co.uk/voices/vaccineâ€¦","indices":[249,272]}]	Not even during the Third Reich did the most committed Nazis write such misanthropic articles blaming minorities as spreaders of disease..oh wait they did, about the Jews, and where did that lead exactly? These people need to be stopped, in any way https://t.co/FemLnfPJLW	8771.0	RT @robinmonottibis: Not even during the Third Reich did the most committed Nazis write such misanthropic articles blaming minorities as spâ€¦	872.0	True	full
1373600	1373600	605b48442455eb00384db024	2021-03-24 14:10:03	[]	[]	Wed Mar 24 10:49:09 +0000 2021	[{"text":"FreeTNTemples","indices":[97,111]}]	[{"url":"https://t.co/RQJejEHR8p","expanded_url":"https://twitter.com/SenthilAmbas/status/1372013084278022144","display_url":"twitter.com/SenthilAmbas/sâ€¦","indices":[214,237]}]	Even in its Ruins, we can see the Magnificence of this spectacular Temple. All the more painful. #FreeTNTemples. They belong to those whose hearts Beat &amp; Bleed for them. â€“Sg @CMOTamilNadu @mkstalin @Tarunvijay https://t.co/RQJejEHR8p	3617148.0	RT @SadhguruJV: Even in its Ruins, we can see the Magnificence of this spectacular Temple. All the more painful. #FreeTNTemples. They belonâ€¦	215.0	True	full
1373601	1373601	605b48442455eb00384db026	2021-03-24 14:10:03	[]	[{"url":"https://t.co/vnK611ejCp","expanded_url":"http://flccc.net","display_url":"flccc.net","indices":[181,204]},{"url":"https://t.co/xy1BfGbEXy","expanded_url":"https://trialsitenews.com/top-yale-doctor-researcher-ivermectin-works-including-for-long-haul-covid/","display_url":"trialsitenews.com/top-yale-doctoâ€¦","indices":[287,310]}]		[]	[]			@piptal @aetiology @nycsouthpaw Prof. Alessandro Santin (MD) from Yale University successfully treats Long Covid, aâ€¦ https://t.co/l7M4HjDEk1	24.0	True	full
1373602	1373602	605b48442455eb00384db02c	2021-03-24 14:10:03	[]	[]	Wed Mar 24 13:38:44 +0000 2021	[{"text":"Osterruhe","indices":[29,39]},{"text":"Merkel","indices":[187,194]},{"text":"MerkelMussWeg","indices":[195,209]},{"text":"osterlockdown","indices":[210,224]},{"text":"Bundestag","indices":[225,235]},{"text":"AfD","indices":[236,240]},{"text":"AfDwirkt","indices":[241,250]},{"text":"Freiheit","indices":[251,260]}]	[{"url":"https://t.co/Kxv6XA7yiI","expanded_url":"https://www.facebook.com/JoergSchneiderMdB/photos/a.1590246357712936/5118848914852645/","display_url":"facebook.com/JoergSchneiderâ€¦","indices":[261,284]}]	Die bei der MPK beschlossene #Osterruhe wird doch wieder gekippt. Brauchen wir mehr Beweise fÃ¼r das beispiellose Politik- &amp; Staatsversagen in der Corona-Krise? Ich denke nicht! (...) #Merkel #MerkelMussWeg #osterlockdown #Bundestag #AfD #AfDwirkt #Freiheit https://t.co/Kxv6XA7yiI https://t.co/7RkYQiADP0	6053.0	RT @Schneider_AfD: Die bei der MPK beschlossene #Osterruhe wird doch wieder gekippt. Brauchen wir mehr Beweise fÃ¼r das beispiellose Politikâ€¦	1665.0	True	full
1373603	1373603	605b48452455eb00384db03a	2021-03-24 14:10:03	[]	[]	Thu Mar 18 13:59:10 +0000 2021	[{"text":"TRONCenturyMining","indices":[23,41]},{"text":"TRONCenturyMining","indices":[193,211]},{"text":"TRON","indices":[219,224]}]	[{"url":"https://t.co/s66bfp0ShS","expanded_url":"https://twitter.com/defi_sunio/status/1372545540282490885","display_url":"twitter.com/defi_sunio/staâ€¦","indices":[267,290]}]	ðŸŽ‰Welcome @BTCST2020 to #TRONCenturyMining as the first project participant! âš’ï¸�Once launched, @BTCST2020 will have its own mining pool, and users will be able to earn $BTCST in addition to the #TRONCenturyMining 5-in-1 #TRON Token Gift PackðŸ’° â�°More details out soon! https://t.co/s66bfp0ShS	2315686.0	RT @justinsuntron: ðŸŽ‰Welcome @BTCST2020 to #TRONCenturyMining as the first project participant! âš’ï¸�Once launched, @BTCST2020 will have its oâ€¦	2.0	True	full
1373604	1373604	605b48452455eb00384db052	2021-03-24 14:10:03	[]	[{"url":"https://t.co/0T5vmDDpm8","expanded_url":"https://abc7chicago.com/10444855/?ex_cid=TA_WLS_TW&taid=605b483be25ade0001607505&utm_campaign=trueAnthem%3A+Trending+Content&utm_medium=trueAnthem&utm_source=twitter","display_url":"abc7chicago.com/10444855/?ex_câ€¦","indices":[247,270]}]		[]	[]			A skyscraper-sized container ship has become wedged across Egypt's Suez Canal and blocked all traffic in the vitalâ€¦ https://t.co/AiSwAm0cX3	797636.0	True	full
1373605	1373605	605b48452455eb00384db056	2021-03-24 14:10:03	[{"text":"Corona","indices":[44,51]},{"text":"SchulenUndKitasZu","indices":[221,239]},{"text":"NotbremseJETZT","indices":[241,256]}]	[{"url":"https://t.co/zm0VYgy4gl","expanded_url":"https://www.hellwegeranzeiger.de/dortmund/corona-mutation-gesundheitsamt-macht-neue-beobachtung-in-dortmunder-kita-w1617861-p-1000366706/","display_url":"hellwegeranzeiger.de/dortmund/coronâ€¦","indices":[257,280]}]		[]	[]			Zu SpÃ¤t - Dortmund hÃ¤tte die Chance gehabt: #Corona erfasst Schulen und Kitas mit voller Wucht - an Schulen 96 FÃ¤llâ€¦ https://t.co/dTfpbGrkxn	112.0	True	full
1373606	1373606	605b48452455eb00384db060	2021-03-24 14:10:03	[]	[{"url":"https://t.co/oUvkE1nB5O","expanded_url":"http://chng.it/VqcRygJt","display_url":"chng.it/VqcRygJt","indices":[130,153]}]		[]	[]			University of Oxford: Complaint against Abhijit Sarkar (University of Oxford) for Hate Speech against Hindus - Signâ€¦ https://t.co/e40QCsJpLa	54.0	True	full
1373607	1373607	605b48452455eb00384db064	2021-03-24 14:10:03	[]	[{"url":"https://t.co/RhCRcy8dzQ","expanded_url":"https://www.focus.de/politik/deutschland/noble-geste-von-angela-merkel-politik-geht-in-corona-krise-die-luft-aus-aber-experten-raten-von-vertrauensfrage-ab_id_13124990.html?rnd=e93caa467f87e7c1d6a5ad82be72ceba","display_url":"focus.de/politik/deutscâ€¦","indices":[121,144]}]		[]	[]			â€žNoble Geste von Angela Merkelâ€œ - Politik geht in Corona-Krise die Luft aus - aber Experten raten von Vertrauensfraâ€¦ https://t.co/cDPRCzcPaw	16055.0	True	full
1373608	1373608	605b48452455eb00384db066	2021-03-24 14:10:03	[]	[]	Tue Mar 23 20:51:39 +0000 2021	[]	[{"url":"https://t.co/pLwKOlPyH5","expanded_url":"https://twitter.com/breaking911/status/1374379581889601537","display_url":"twitter.com/breaking911/stâ€¦","indices":[176,199]}]	You can still contract the virus once vaccinated. The vaccine is intended to mitigate a severe or fatal reaction to catching the virus. I thought weâ€™ve already been over this. https://t.co/pLwKOlPyH5	3576.0	RT @trisquire: You can still contract the virus once vaccinated. The vaccine is intended to mitigate a severe or fatal reaction to catchingâ€¦	530.0	True	full
1373609	1373609	605b48452455eb00384db06a	2021-03-24 14:10:03	[]	[]	Wed Mar 24 11:30:00 +0000 2021	[]	[{"url":"https://t.co/MfjIY9sz4x","expanded_url":"https://bit.ly/3vROoDg","display_url":"bit.ly/3vROoDg","indices":[98,121]}]	En Zulia refuerzan acciÃ³n epidemiolÃ³gica en semanas de cuarentena radical para frenar la COVID-19 https://t.co/MfjIY9sz4x https://t.co/81ENdwXGUY	1430218.0	RT @PartidoPSUV: En Zulia refuerzan acciÃ³n epidemiolÃ³gica en semanas de cuarentena radical para frenar la COVID-19 https://t.co/MfjIY9sz4xâ€¦	176.0	True	full
1373610	1373610	605b48452455eb00384db070	2021-03-24 14:10:04	[]	[]	Wed Mar 24 13:39:26 +0000 2021	[]	[{"url":"https://t.co/A1yYwytLIm","expanded_url":"https://www.naciodigital.cat/noticia/217763/vacunes-astrazeneca-amagades-magatzem-italia-29-milions-troben-regne-unit-dosis-roma-vacunacio#.YFtACRQDRY8.twitter","display_url":"naciodigital.cat/noticia/217763â€¦","indices":[256,279]}]	Esperando en Italia(mayor tasa de muertes Covid y con restricciones enormes)las vacunas de AstraZeneca prometidas y resulta que la misma compaÃ±Ã­a las escondÃ­a para otros paÃ­ses ðŸ˜¡Troben 29 milions de vacunes d'AstraZeneca amagades en un magatzem a ItÃ lia https://t.co/A1yYwytLIm	1314.0	RT @MaraRod92308993: Esperando en Italia(mayor tasa de muertes Covid y con restricciones enormes)las vacunas de AstraZeneca prometidas y reâ€¦	2781.0	True	full
1373611	1373611	605b48452455eb00384db07e	2021-03-24 14:10:04	[]	[{"url":"https://t.co/YYR6oKHFnJ","expanded_url":"https://youtu.be/Ip_JxRwGiog","display_url":"youtu.be/Ip_JxRwGiog","indices":[244,267]}]		[]	[]			[Free Webinar] Microsoft Teams is now the center of our productivity universe â€” but should you back it up? Althoughâ€¦ https://t.co/ktoyByICsu	4570.0	True	full
1373612	1373612	605b48462455eb00384db08a	2021-03-24 14:10:04	[]	[]	Wed Mar 24 14:05:14 +0000 2021	[]	[{"url":"https://t.co/vKmSHPK891","expanded_url":"https://startup3.eu/startup3-top-5-winners-take-a-look-at-the-best-deep-tech-innovators/","display_url":"startup3.eu/startup3-top-5â€¦","indices":[216,239]}]	ðŸš€ The STARTUP3 Project announces its Top 5 Innovators! â�‡ï¸� Within the next three months, they will accelerate their market presence together with the Corporate Pool members and dedicated mentors from the programme! https://t.co/vKmSHPK891	339.0	RT @STARTUP3_EU: ðŸš€ The STARTUP3 Project announces its Top 5 Innovators! â�‡ï¸� Within the next three months, they will accelerate their marketâ€¦	40.0	True	full
1373613	1373613	605b48462455eb00384db092	2021-03-24 14:10:04	[]	[]	Wed Mar 24 14:09:00 +0000 2021	[{"text":"COVID19","indices":[35,43]}]	[{"url":"https://t.co/gwbE6OKDPc","expanded_url":"https://bit.ly/3cXU0Ds","display_url":"bit.ly/3cXU0Ds","indices":[257,280]}]	Se confirmaron 736 nuevos casos de #COVID19, para un acumulado de 68986 3348 casos activos 3281 evoluciÃ³n clÃ­nica estable 26 pacientes en estado crÃ­tico 41 pacientes en estado grave 405 fallecidos (4 en el dÃ­a) 65177 pacientes recuperados 2 evacuados https://t.co/gwbE6OKDPc https://t.co/HZefN7CmGc	112609.0	RT @MINSAPCuba: Se confirmaron 736 nuevos casos de #COVID19, para un acumulado de 68986 3348 casos activos 3281 evoluciÃ³n clÃ­nica estableâ€¦	128.0	True	full
1373614	1373614	605b48462455eb00384db09e	2021-03-24 14:10:04	[]	[]	Wed Mar 24 12:34:16 +0000 2021	[]	[{"url":"https://t.co/AKlyjWwNis","expanded_url":"https://twitter.com/mundodeportivo/status/1374698545761153026","display_url":"twitter.com/mundodeportivoâ€¦","indices":[124,147]}]	No way I see Barca fans saying no thanks to lukaku ðŸ˜‚ðŸ˜‚. Man would walk into our side and be frontrunner for the golden boot. https://t.co/AKlyjWwNis	976.0	RT @Don10Lio: No way I see Barca fans saying no thanks to lukaku ðŸ˜‚ðŸ˜‚. Man would walk into our side and be frontrunner for the golden boot. hâ€¦	224.0	True	full
1373615	1373615	605b48462455eb00384db0a6	2021-03-24 14:10:04	[]	[]	Wed Mar 24 14:08:24 +0000 2021	[]	[{"url":"https://t.co/aBccR4RFTE","expanded_url":"https://twitter.com/laurenboebert/status/1363139443813711873","display_url":"twitter.com/laurenboebert/â€¦","indices":[276,299]}]	.@laurenboebert, this tweet of yours from Feb 20th is not aging well. For me, "AR" stands for the type of weapon used to kill my daughter and 16 others. For 10 families in Colorado, it now stands for the type of weapon used to shatter their families. ARe we clear now!!! https://t.co/aBccR4RFTE	413460.0	RT @fred_guttenberg: .@laurenboebert, this tweet of yours from Feb 20th is not aging well. For me, "AR" stands for the type of weapon usedâ€¦	185.0	True	full
1373616	1373616	605b48462455eb00384db0ae	2021-03-24 14:10:04	[]	[]	Wed Mar 24 14:09:46 +0000 2021	[]	[{"url":"https://t.co/LxsOpTpz0r","expanded_url":"https://www.lifesitenews.com/news/asymptomatic-transmission-of-covid-19-didnt-occur-at-all-study-of-10-million-finds","display_url":"lifesitenews.com/news/asymptomaâ€¦","indices":[710,733]}]	@braidedmanga @AngeliFrankie @lordchewy89 @BurgerLab12 @BlainEillimatta @RadioColor @Monstercoyliar @mcfunny @ghoppe @Double_O_Sebun @TravelLightP1 @JRJHealey @DSrole @carlsmythe @irishman7771 @barryjohnreid21 @londonabstract @xrptlrsem @CJBowden1 @NateWeymouth @Kathmarval @_DrCJM_ @LilElectronBlue @And_NothingElse @hcornea @MonstaTofu @HouseOfGab @KStateTurk @ale_battini @BoastIra @nyob7714 @Chr…	821.0	RT @KayVonPaul: @braidedmanga @AngeliFrankie @lordchewy89 @BurgerLab12 @BlainEillimatta @RadioColor @Monstercoyliar @mcfunny @ghoppe @Doublâ€¦	702.0	True	full
1373617	1373617	605b48462455eb00384db0be	2021-03-24 14:10:04	[{"text":"mandala","indices":[99,107]},{"text":"gold","indices":[108,113]},{"text":"tapestry","indices":[114,123]},{"text":"homedecor","indices":[124,134]},{"text":"dormroom","indices":[135,144]},{"text":"sale","indices":[145,150]}]	[{"url":"https://t.co/GZIukRqsaM","expanded_url":"https://rdbl.co/31dWubj","display_url":"rdbl.co/31dWubj","indices":[74,97]}]		[]	[]			Gold Mandala Wall Tapestry 15% off all my mandala designs w/code: MAGIC15 https://t.co/GZIukRqsaM #mandala #goldâ€¦ https://t.co/90cp5Ncs2p	1958.0	True	full
1373618	1373618	605b48462455eb00384db0d2	2021-03-24 14:10:05	[]	[{"url":"https://t.co/6vwv66Iw30","expanded_url":"https://www.tagesschau.de/newsticker/liveblog-coronavirus-dienstag-191.html#Autoindustrie-warnt-vor-Folgen-von-Oster-Lockdown","display_url":"tagesschau.de/newsticker/livâ€¦","indices":[134,157]}]		[]	[]			Im Rahmen des "Autogipfels" habe die Automobilwirtschaft ungeklÃ¤rte Fragen zur Umsetzung des Sonder-Lockdowns zu Osâ€¦ https://t.co/PHtIuc5Etf	1996.0	True	full
1373619	1373619	605b48472455eb00384db10e	2021-03-24 14:10:05	[]	[]	Sat Mar 20 16:21:58 +0000 2021	[]	[{"url":"https://t.co/bjfvRYbYHO","expanded_url":"http://onlyfans.com/mdebian1","display_url":"onlyfans.com/mdebian1","indices":[209,232]}]	Meu amigo me deu uma corona, tivemos que da uma parada na rua pra fazer aquela brincadeira entre DOT. Solta o RT que tÃ¡ voltando muito conteÃºdo para vcs. VÃ­deo completo com direito a muita M4M4DA e leite. https://t.co/bjfvRYbYHO https://t.co/lnm7O2JPW9	261461.0	RT @MDebian1: Meu amigo me deu uma corona, tivemos que da uma parada na rua pra fazer aquela brincadeira entre DOT. Solta o RT que tÃ¡ voltaâ€¦	0.0	True	full
1373620	1373620	605b48472455eb00384db110	2021-03-24 14:10:05	[]	[]	Wed Mar 24 13:23:42 +0000 2021	[]	[{"url":"https://t.co/RL0yUbxaxi","expanded_url":"https://www.courant.com/coronavirus/hc-news-coronavirus-northeast-hotspot-covid-new-york-connecticut-20210324-3dsxb2trejbv3kjmkv7tkvxvru-story.html","display_url":"courant.com/coronavirus/hcâ€¦","indices":[146,169]}]	In recent days, CT has ranked 6th or 7th in the country for new covid cases per capita. What's happening here? @AlexPutterman has some answers: https://t.co/RL0yUbxaxi	1646.0	RT @em_brindley: In recent days, CT has ranked 6th or 7th in the country for new covid cases per capita. What's happening here? @AlexPuttâ€¦	119.0	True	full
1373621	1373621	605b48472455eb00384db126	2021-03-24 14:10:06	[]	[]	Wed Mar 24 12:07:00 +0000 2021	[]	[{"url":"https://t.co/JSrYqeO4KQ","expanded_url":"https://es.communia.blog/nueva-pandemia-semana-santa/","display_url":"es.communia.blog/nueva-pandemiaâ€¦","indices":[249,272]}]	Desde la perversa moral de la clase dirigente la diferencia entre una incidencia aceptable y una incidencia alta, la da el PIB. Para ellos es pura gestiÃ³n de poblaciones en la que el nÃºmero de especÃ­menes a sacrificar es funciÃ³n de la rentabilidad. https://t.co/JSrYqeO4KQ	9464.0	RT @Communia_Blog: Desde la perversa moral de la clase dirigente la diferencia entre una incidencia aceptable y una incidencia alta, la daâ€¦	1780.0	True	full
1373622	1373622	605b48482455eb00384db148	2021-03-24 14:10:06	[]	[{"url":"https://t.co/GJRTskjGYC","expanded_url":"https://thrl.st/3vTtdAK","display_url":"thrl.st/3vTtdAK","indices":[105,128]}]		[]	[]			ThrillistNYC: Wish you could chase these waterfalls? You can when you sign up for Thrillist Caravan hereâ€¦ https://t.co/DaZ2pQQJmk	32.0	True	full
1373623	1373623	605b48482455eb00384db14a	2021-03-24 14:10:06	[]	[{"url":"https://t.co/jhiZU0QtgE","expanded_url":"https://revistaforum.com.br/noticias/bolsonaro-prega-mais-que-harmonia-vacinacao-em-massa-e-tratamento-precoce-apos-reuniao-com-governadores-e-fux/","display_url":"revistaforum.com.br/noticias/bolsoâ€¦","indices":[252,275]}]		[]	[]			Depois de um ano e quase 300 mil mortos na pandemia, um Bolsonaro paciente e de mÃ¡scara - figurino que adotou sob oâ€¦ https://t.co/rMidapV5is	337135.0	True	full
1373624	1373624	605b48482455eb00384db14e	2021-03-24 14:10:06	[]	[{"url":"https://t.co/hkXQOd5h85","expanded_url":"http://rssfeeds.pal-item.com/~/647488078/0/richmond/home~What-we-know-about-Indiana-Gov-Eric-Holcombs-COVID-update/?utm_campaign=snd-autopilot","display_url":"rssfeeds.pal-item.com/~/647488078/0/â€¦","indices":[134,157]}]		[]	[]			In a wide-ranging speech delivered on the one-year anniversary of Holcomb's "hunker down Hoosiers" order, he laid oâ€¦ https://t.co/HM3hoVA5iC	8969.0	True	full
1373625	1373625	605b48482455eb00384db156	2021-03-24 14:10:06	[]	[]	Wed Mar 24 13:43:26 +0000 2021	[{"text":"MPHDataDay2021","indices":[79,94]}]	[{"url":"https://t.co/ipJ4zyEeTI","expanded_url":"http://on.in.gov/DataDay1","display_url":"on.in.gov/DataDay1","indices":[131,154]}]	Interesting discussion of Indianaâ€™s response to COVID-19 during @IndianaMPH â€˜s #MPHDataDay2021 this morning. Join the live stream: https://t.co/ipJ4zyEeTI	96.0	RT @calo_walker: Interesting discussion of Indianaâ€™s response to COVID-19 during @IndianaMPH â€˜s #MPHDataDay2021 this morning. Join the liveâ€¦	1003.0	True	full
1373626	1373626	605b48482455eb00384db160	2021-03-24 14:10:06	[]	[]	Wed Mar 24 13:03:22 +0000 2021	[{"text":"Like_Water","indices":[6,17]},{"text":"RedVelvet_IRENE_SEULGI","indices":[139,162]}]	[{"url":"https://t.co/ha3Nttz1ns","expanded_url":"https://www.ktown4u.com/eventsub?eve_no=2833531&biz_no=220","display_url":"ktown4u.com/eventsub?eve_nâ€¦","indices":[211,234]}]	Wendy #Like_Water now has 8k preorder copies on Ktown4u and become @RVsmtown's most preordered album on its 1st day on the site surpassing #RedVelvet_IRENE_SEULGI Monster with 7.3k copies ðŸ’§ðŸ’™ 40% off link on K4 https://t.co/ha3Nttz1ns @RVsmtown https://t.co/AUk0DaPLPI	16491.0	RT @RedVelvetStats: Wendy #Like_Water now has 8k preorder copies on Ktown4u and become @RVsmtown's most preordered album on its 1st day onâ€¦	89.0	True	full
1373627	1373627	605b48482455eb00384db16c	2021-03-24 14:10:06	[]	[]	Wed Mar 24 08:00:00 +0000 2021	[]	[{"url":"https://t.co/OrcRdFSdoU","expanded_url":"https://www.jcwi.org.uk/explained-priti-patels-plans-for-the-immigration-system","display_url":"jcwi.org.uk/explained-pritâ€¦","indices":[170,193]}]	Priti Patel's latest asylum plans will push more people into dangerous journeys. Many fleeing persecution will be totally left out of resettlement routes. Our explainer https://t.co/OrcRdFSdoU Govt cannot be allowed to tear up refugee law + turn its back on vulnerable people. https://t.co/3GqR3i485w	31662.0	RT @JCWI_UK: Priti Patel's latest asylum plans will push more people into dangerous journeys. Many fleeing persecution will be totally leftâ€¦	650.0	True	full
1373628	1373628	605b48482455eb00384db17c	2021-03-24 14:10:06	[]	[{"url":"https://t.co/hfHUUQD2EO","expanded_url":"http://ow.ly/ufAv50E6eap","display_url":"ow.ly/ufAv50E6eap","indices":[233,256]}]		[]	[]			Youâ€™re not â€œfully vaccinatedâ€� until 2 weeks after you final COVID-19 vaccine shot. Philadelphia is seeing cases ofâ€¦ https://t.co/mClDINuZc0	1089.0	True	full
1373629	1373629	605b48482455eb00384db18c	2021-03-24 14:10:07	[]	[]	Wed Mar 24 13:07:14 +0000 2021	[{"text":"PrevenirEsVencer","indices":[95,112]}]	[{"url":"https://t.co/irH9HrjXlb","expanded_url":"https://www.vtv.gob.ve/cuba-vacunara-mas-mitad-poblacion-contra-covid-19-finales-agosto/","display_url":"vtv.gob.ve/cuba-vacunara-â€¦","indices":[114,137]}]	Cuba vacunarÃ¡ a mÃ¡s de la mitad de su poblaciÃ³n contra la COVID-19 antes de finales de agosto #PrevenirEsVencer https://t.co/irH9HrjXlb https://t.co/NCDAkv4F5L	1816400.0	RT @VTVcanal8: Cuba vacunarÃ¡ a mÃ¡s de la mitad de su poblaciÃ³n contra la COVID-19 antes de finales de agosto #PrevenirEsVencer https://t.â€¦	42.0	True	full
1373630	1373630	605b48482455eb00384db190	2021-03-24 14:10:07	[{"text":"OneYearOn","indices":[88,98]},{"text":"OnlyCHFans","indices":[99,110]},{"text":"OnlyTogether","indices":[111,124]},{"text":"lockdown","indices":[125,134]},{"text":"PremiumMusic2021","indices":[135,152]},{"text":"COVID19","indices":[153,161]},{"text":"CoolMusic","indices":[162,172]},{"text":"SECRET_NUMBER","indices":[173,187]},{"text":"Jordan","indices":[188,195]},{"text":"JoeBiden","ind…	[{"url":"https://t.co/LYn7RcxJ0L","expanded_url":"https://zeep.ly/TbXjH","display_url":"zeep.ly/TbXjH","indices":[63,86]}]		[]	[]			@SecBlinken @NATO Do your part to help keep them SAFE at HOME https://t.co/LYn7RcxJ0L #OneYearOn #OnlyCHFansâ€¦ https://t.co/b8B2LsjqGC	0.0	True	full
1373631	1373631	605b48482455eb00384db196	2021-03-24 14:10:07	[]	[{"url":"https://t.co/yMKL2MJZzC","expanded_url":"https://twitter.com/i/events/1374104727051501572","display_url":"twitter.com/i/events/13741â€¦","indices":[200,223]}]		[]	[]			Yeah, lets look at the Gateâ€™s vaccine trials in 3rd world areas. You are in favor of genocide apparently. ðŸ¤¬ðŸ¤¬ðŸ¤¬ âš¡ï¸� â€œâ€¦ https://t.co/fQYg2nGEfr	7550.0	True	full
1373632	1373632	605b48482455eb00384db198	2021-03-24 14:10:07	[{"text":"healthcare","indices":[104,115]},{"text":"government","indices":[116,127]},{"text":"Czechia","indices":[128,136]},{"text":"careers","indices":[137,145]},{"text":"Data","indices":[146,151]},{"text":"COVID19","indices":[152,160]},{"text":"healthcare","indices":[161,172]},{"text":"Medical","indices":[173,181]},{"text":"cybersecurity","indices":[182,196]},{"text":"research","indices":[197,2…	[{"url":"https://t.co/LQhu4ibEfH","expanded_url":"https://bit.ly/2OW6TGi","display_url":"bit.ly/2OW6TGi","indices":[79,102]}]		[]	[]			Czech Republic Adds Cyprus and Poland to High-Risk COVID-19 Category To More:-https://t.co/LQhu4ibEfH #healthcareâ€¦ https://t.co/PuJ08VyJMx	31.0	True	full
1373633	1373633	605b48492455eb00384db19e	2021-03-24 14:10:07	[]	[]	Wed Mar 24 01:51:29 +0000 2021	[]	[{"url":"https://t.co/7VER3Etl3A","expanded_url":"https://twitter.com/karin_slowing_u/status/1374523615643721738","display_url":"twitter.com/karin_slowing_â€¦","indices":[274,297]}]	Â¿Y si hacemos hilo diciÃ©ndole a @DrGiammattei dÃ³nde puede hallar muchos centavitos? Q6,241,802.00 que le regalÃ³ a Miguelito y sus cuates por no hacer nada. Q4,811,528.00 en comida de la SAAS. Q9,200,000.00 en Bono 14 y aguinaldo a diputados sin razÃ³n de ser. Â¿QuÃ© mÃ¡s? https://t.co/7VER3Etl3A	1346.0	RT @JPGramajoC: Â¿Y si hacemos hilo diciÃ©ndole a @DrGiammattei dÃ³nde puede hallar muchos centavitos? Q6,241,802.00 que le regalÃ³ a Miguelitâ€¦	378.0	True	full
1373634	1373634	605b48492455eb00384db1b4	2021-03-24 14:10:07	[]	[{"url":"https://t.co/rMvEwGUYq3","expanded_url":"https://bit.ly/3d4ypJG","display_url":"bit.ly/3d4ypJG","indices":[240,263]}]		[]	[]			In this weekâ€™s episode of the â€œWhat Iâ€™ve Learnedâ€� podcast, @ariannahuff sits down with @JayShettyIW to discuss whatâ€¦ https://t.co/e1C9EQ1qEb	50240.0	True	full
1373635	1373635	605b48492455eb00384db1ba	2021-03-24 14:10:07	[{"text":"GoodNeighbor","indices":[206,219]}]	[{"url":"https://t.co/QCx3h6qowA","expanded_url":"https://www.feedingamerica.org/sites/default/files/2021-03/National%20Brief_3.2021.pdf","display_url":"feedingamerica.org/sites/default/â€¦","indices":[220,243]}]		[]	[]			In the past year, @StateFarm made $1.3 million in donations to @FeedingAmerica to help fight food insecurity. See hâ€¦ https://t.co/GfBkcqmW1z	10.0	True	full
1373636	1373636	605b48492455eb00384db1c2	2021-03-24 14:10:07	[]	[]	Wed Mar 24 14:09:13 +0000 2021	[{"text":"Realestate","indices":[266,277]}]	[{"url":"https://t.co/WfnXUPkPjF","expanded_url":"http://dlvr.it/RwHDKq","display_url":"dlvr.it/RwHDKq","indices":[242,265]}]	Freehold Condo in Kalim Phuket: Freehold Condo in Kalim, 30m from the beach and beautiful location just 300 meters from the northern part of Patong Beach, with its own small beach 30 meters from the Residence. 1,5 km to the center of Patongâ€¦ https://t.co/WfnXUPkPjF #Realestate https://t.co/Yic5lgNxzA	11076.0	RT @easyproperty: Freehold Condo in Kalim Phuket: Freehold Condo in Kalim, 30m from the beach and beautiful location just 300 meters from tâ€¦	16248.0	True	full
1373637	1373637	605b48492455eb00384db1c6	2021-03-24 14:10:07	[{"text":"ShadeSolutions","indices":[162,177]},{"text":"Awnings","indices":[178,186]},{"text":"PatioShades","indices":[187,199]},{"text":"SunScreens","indices":[200,211]},{"text":"Phoenix","indices":[212,220]},{"text":"Arizona","indices":[221,229]},{"text":"AZLiving","indices":[230,239]},{"text":"AZHomeowner","indices":[240,252]},{"text":"SonoranLiving","indices":[253,267]},{"text":"HomePros","in…	[{"url":"https://t.co/sPs0Zq6dnj","expanded_url":"https://bit.ly/2wS0D8Y","display_url":"bit.ly/2wS0D8Y","indices":[136,159]}]		[]	[]			All Pro Shade Concepts is trusted by home and business owners all over Metro Phoenix. Check out our feature on ABCâ€¦ https://t.co/Gpp8cuA4f0	61.0	True	full
1373638	1373638	605b48492455eb00384db1de	2021-03-24 14:10:08	[]	[]	Wed Mar 24 13:00:00 +0000 2021	[{"text":"FondoRespuestaRapida","indices":[5,26]}]	[{"url":"https://t.co/WO1DWmJszJ","expanded_url":"https://chicaspoderosas.org/2021/03/15/fondorespuestarapida/","display_url":"chicaspoderosas.org/2021/03/15/fonâ€¦","indices":[249,272]}]	ðŸ—£ï¸� O #FondoRespuestaRapida, aÃ§Ã£o promovida por @Internews, @poderosaschicas , @CdR_ e @FUNDAMEDIOS, objetiva auxiliar comunicadores cujo trabalho foi afetado pela pandemia. As inscriÃ§Ãµes vÃ£o atÃ© 4 de abril. âž¡ï¸�Para mais informaÃ§Ãµes acesse o link: https://t.co/WO1DWmJszJ	721.0	RT @ChicaPoderosaBR: ðŸ—£ï¸� O #FondoRespuestaRapida, aÃ§Ã£o promovida por @Internews, @poderosaschicas , @CdR_ e @FUNDAMEDIOS, objetiva auxiliarâ€¦	60899.0	True	full
1373639	1373639	605b48492455eb00384db1e2	2021-03-24 14:10:08	[]	[]	Tue Mar 23 21:40:59 +0000 2021	[{"text":"ActivosContraElVirus","indices":[93,114]}]	[{"url":"https://t.co/kvYpBUnxNJ","expanded_url":"https://www.vtv.gob.ve/ruta-perifoneo-dario-vivas/","display_url":"vtv.gob.ve/ruta-perifoneoâ€¦","indices":[116,139]}]	Despliegan Ruta de Perifoneo DarÃ­o Vivas en El Valle para dar la batalla contra la COVID-19 #ActivosContraElVirus https://t.co/kvYpBUnxNJ https://t.co/vL1ORfYVfu	1816400.0	RT @VTVcanal8: Despliegan Ruta de Perifoneo DarÃ­o Vivas en El Valle para dar la batalla contra la COVID-19 #ActivosContraElVirus https://â€¦	126.0	True	full
1373640	1373640	605b48492455eb00384db1e6	2021-03-24 14:10:08	[]	[]	Tue Mar 23 23:46:38 +0000 2021	[]	[{"url":"https://t.co/1FQ8b5meI6","expanded_url":"https://www.poligrafogt.com/problematica-interna-del-pais/giammattei-pide-a-cuentahabientes-que-donen-los-centavitos-para-combatir-la-desnutricion/","display_url":"poligrafogt.com/problematica-iâ€¦","indices":[92,115]}]	Giammattei pide a cuentahabientes que donen los â€œcentavitosâ€� para combatir la desnutriciÃ³n https://t.co/1FQ8b5meI6 Mientras el @McdGuate gastarÃ¡ Q75 millones en el bicentenario, el @DrGiammattei pide a los pobladores que donen sus "centavitos" para combatir la desnutriciÃ³n. https://t.co/s5hp1u9JjR	5010.0	RT @PoligrafoG: Giammattei pide a cuentahabientes que donen los â€œcentavitosâ€� para combatir la desnutriciÃ³n https://t.co/1FQ8b5meI6 Mientrâ€¦	70.0	True	full
1373641	1373641	605b484a2455eb00384db1f4	2021-03-24 14:10:08	[]	[{"url":"https://t.co/cJfH74nDQQ","expanded_url":"https://www.theguardian.com/world/2021/mar/24/uk-singled-out-for-failing-to-export-covid-vaccines-to-eu","display_url":"theguardian.com/world/2021/marâ€¦","indices":[163,186]}]		[]	[]			UK/EU: BrÃ©issel a London dementÃ©ieren e Bericht vu La Stampa, dass AstraZeneca 29 Milliounen Dossissen an Italien lâ€¦ https://t.co/zo9QwkQaVd	581.0	True	full
1373642	1373642	605b484a2455eb00384db212	2021-03-24 14:10:08	[]	[]	Wed Mar 24 14:07:59 +0000 2021	[]	[{"url":"https://t.co/ziVWi6ll10","expanded_url":"http://bit.ly/DontHangUsOutToDry","display_url":"bit.ly/DontHangUsOutTâ€¦","indices":[237,260]}]	ðŸš¨ THIS FRIDAY: On March 26th, nursing home workers, resident families &amp; others are holding a day of action across the state, to mourn lives lost to COVID and call on the Dept. of Health to take action NOW. Find the action near you â†’ https://t.co/ziVWi6ll10 https://t.co/8wc3hobdFE	5048.0	RT @seiuhcpa: ðŸš¨ THIS FRIDAY: On March 26th, nursing home workers, resident families &amp; others are holding a day of action across the state,â€¦	282.0	True	full
1373643	1373643	605b484a2455eb00384db21a	2021-03-24 14:10:08	[]	[]	Wed Mar 24 14:04:02 +0000 2021	[]	[{"url":"https://t.co/kmKBNMohSE","expanded_url":"https://www.gov.br/saude/pt-br/assuntos/noticias/marcelo-queiroga-toma-posse-como-ministro-da-saude","display_url":"gov.br/saude/pt-br/asâ€¦","indices":[256,279]}]	O mÃ©dico Marcelo Queiroga foi nomeado ontem (23), pelo presidente Jair Bolsonaro, ao cargo de ministro da SaÃºde. Assume a pasta com o objetivo de reforÃ§ar as aÃ§Ãµes de enfrentamento Ã pandemia, ampliando a vacinaÃ§Ã£o e levando assistÃªncia a todo o Brasil. https://t.co/kmKBNMohSE	1286599.0	RT @minsaude: O mÃ©dico Marcelo Queiroga foi nomeado ontem (23), pelo presidente Jair Bolsonaro, ao cargo de ministro da SaÃºde. Assume a pasâ€¦	1016.0	True	full
1373644	1373644	605b484a2455eb00384db21e	2021-03-24 14:10:08	[]	[]	Wed Mar 24 14:08:15 +0000 2021	[{"text":"LongCovid","indices":[0,10]},{"text":"KMK","indices":[28,32]},{"text":"Kitakinder","indices":[33,44]},{"text":"SchÃ¼ler","indices":[46,54]},{"text":"Lehrer","indices":[56,63]},{"text":"Familien","indices":[68,77]},{"text":"Bauer","indices":[88,94]},{"text":"Piazolo","indices":[95,103]},{"text":"Scheeres","indices":[104,113]},{"text":"SchÃ¼le","indices":[114,121]},{"text":"Bogedan","indi…	[{"url":"https://t.co/HvEAnAsOFO","expanded_url":"https://twitter.com/WeingartenDE/status/1374718892698968066?s=20","display_url":"twitter.com/WeingartenDE/sâ€¦","indices":[229,252]}]	#LongCovid - davor muss die #KMK #Kitakinder, #SchÃ¼ler, #Lehrer und #Familien schÃ¼tzen #Bauer #Piazolo #Scheeres #SchÃ¼le #Bogedan #Rabe #Lorz #Martin #Tonne #ThÃ¼mler #Gebauer #Hubig #Clivot #Piwarz #Tullner #Prien #Holter #twlz https://t.co/HvEAnAsOFO	1842.0	RT @WeingartenDE: #LongCovid - davor muss die #KMK #Kitakinder, #SchÃ¼ler, #Lehrer und #Familien schÃ¼tzen #Bauer #Piazolo #Scheeres #SchÃ¼leâ€¦	3805.0	True	full
1373645	1373645	605b484a2455eb00384db22e	2021-03-24 14:10:08	[{"text":"HRtech","indices":[0,7]},{"text":"Immigration","indices":[57,69]},{"text":"remoteworking","indices":[146,160]},{"text":"HR","indices":[162,165]}]	[{"url":"https://t.co/Y8KArU1YDZ","expanded_url":"http://ow.ly/4Cuo50E55Gp","display_url":"ow.ly/4Cuo50E55Gp","indices":[255,278]}]		[]	[]			#HRtech has increased in importance during the pandemic. #Immigration management solutions like WRapid have been viâ€¦ https://t.co/c2AqMr1XIu	36.0	True	full
1373646	1373646	605b484a2455eb00384db234	2021-03-24 14:10:08	[]	[{"url":"https://t.co/dlkyG9JtJS","expanded_url":"https://www.statnews.com/2021/02/23/federal-law-prohibits-employers-and-others-from-requiring-vaccination-with-a-covid-19-vaccine-distributed-under-an-eua/","display_url":"statnews.com/2021/02/23/fedâ€¦","indices":[242,265]}]		[]	[]			Also, I donâ€™t understand this part of the NYT piece. As far as I know, itâ€™s not â€œlegal concernsâ€� preventing the citâ€¦ https://t.co/8clo1u2nmv	15840.0	True	full
1373647	1373647	605b484b2455eb00384db23a	2021-03-24 14:10:09	[]	[]	Wed Mar 24 14:00:02 +0000 2021	[]	[{"url":"https://t.co/U3TKHDWF7U","expanded_url":"http://bit.ly/RVCBrinsworthVaccine2021","display_url":"bit.ly/RVCBrinsworthVâ€¦","indices":[250,273]}]	We're delighted to report that all our residents have received their second dose of the Oxford AstraZeneca vaccine. Our Chairman, Giles Cooper, has thanked all the dedicated staff who have kept everyone in Brinsworth House safe over the past year. ðŸ‘‰ https://t.co/U3TKHDWF7U ðŸŒŸ https://t.co/DltfCGr3dp	63959.0	RT @RoyalVariety: We're delighted to report that all our residents have received their second dose of the Oxford AstraZeneca vaccine. Our Câ€¦	3900.0	True	full
1373648	1373648	605b484b2455eb00384db248	2021-03-24 14:10:09	[]	[]	Wed Mar 24 11:43:43 +0000 2021	[]	[{"url":"https://t.co/dJOd9w4i2x","expanded_url":"https://theconversation.com/people-gave-up-on-flu-pandemic-measures-a-century-ago-when-they-tired-of-them-and-paid-a-price-156551","display_url":"theconversation.com/people-gave-upâ€¦","indices":[208,231]}]	If we have anything to learn from the history of the 1918 influenza pandemic, as well as our experience thus far with COVID-19, however, it is that a premature return to pre-pandemic life risks more deaths. https://t.co/dJOd9w4i2x	1362.0	RT @jlynng31414: If we have anything to learn from the history of the 1918 influenza pandemic, as well as our experience thus far with COVIâ€¦	41.0	True	full
1373649	1373649	605b484b2455eb00384db24c	2021-03-24 14:10:09	[]	[]	Wed Mar 24 10:28:55 +0000 2021	[{"text":"Aranya","indices":[0,7]}]	[{"url":"https://t.co/rOi4lsABfT","expanded_url":"https://youtu.be/hhVmT1FyIkA","display_url":"youtu.be/hhVmT1FyIkA","indices":[142,165]}]	#Aranya looks promising!! Looking forward to watching it soon. Wishing @RanaDaggubati and the team all the best for its release on the 26th! https://t.co/rOi4lsABfT	11276107.0	RT @urstrulyMahesh: #Aranya looks promising!! Looking forward to watching it soon. Wishing @RanaDaggubati and the team all the best for itsâ€¦	39.0	True	full
1373650	1373650	605b484b2455eb00384db25a	2021-03-24 14:10:09	[]	[]	Wed Mar 24 14:10:02 +0000 2021	[{"text":"ACA","indices":[101,105]}]	[{"url":"https://t.co/HnPDebzDdD","expanded_url":"https://acasignups.net/21/03/23/breaking-hhs-sec-becerra-extends-2021-covid19-sep-deadline-out-august-15th","display_url":"acasignups.net/21/03/23/breakâ€¦","indices":[238,261]}]	9. IN FACT, *ANYONE* ON UNEMPLOYMENT IN *ANY* STATE IN 2021 QUALIFIES FOR A FREE PLATINUM-EQUIVALENT #ACA PLAN! ...but you might have to wait a bit; it could take a few months for some exchanges to update their systems for this benefit: https://t.co/HnPDebzDdD https://t.co/jtJlmZUkMR	43343.0	RT @charles_gaba: 9. IN FACT, *ANYONE* ON UNEMPLOYMENT IN *ANY* STATE IN 2021 QUALIFIES FOR A FREE PLATINUM-EQUIVALENT #ACA PLAN! ...but yâ€¦	43343.0	True	full
1373651	1373651	605b484b2455eb00384db25c	2021-03-24 14:10:09	[]	[]	Wed Mar 24 05:00:00 +0000 2021	[{"text":"24Mar","indices":[142,148]}]	[{"url":"https://t.co/W69YWR1lM7","expanded_url":"https://www.vtv.gob.ve/comision-energia-petroleo-incluira-leyes-participacion-protagonica-trabajadores/","display_url":"vtv.gob.ve/comision-energâ€¦","indices":[150,173]}]	ComisiÃ³n de EnergÃ­a y PetrÃ³leo de la AN incluirÃ¡ en sus leyes participaciÃ³n protagÃ³nica de los trabajadores en todas las Ã¡reas de la empresa #24Mar https://t.co/W69YWR1lM7 https://t.co/9oH2U9Bybj	1816400.0	RT @VTVcanal8: ComisiÃ³n de EnergÃ­a y PetrÃ³leo de la AN incluirÃ¡ en sus leyes participaciÃ³n protagÃ³nica de los trabajadores en todas las Ã¡reâ€¦	19.0	True	full
1373652	1373652	605b484b2455eb00384db260	2021-03-24 14:10:09	[]	[{"url":"https://t.co/s4QpIwzVdv","expanded_url":"https://global.gotomeeting.com/join/143091117","display_url":"global.gotomeeting.com/join/143091117","indices":[166,189]}]		[]	[]			En unos minutos comienza la SesiÃ³n Informativa Â¿Quieres saber cÃ³mo implantamos en Foro la AtenciÃ³n Integral Centrâ€¦ https://t.co/bCimOdwAQx	1204.0	True	full
1373653	1373653	605b484b2455eb00384db27c	2021-03-24 14:10:09	[]	[]	Wed Mar 24 04:50:02 +0000 2021	[{"text":"ElCovidNoEsJuegoCuidate","indices":[93,117]}]	[{"url":"https://t.co/cf3Ftr83qY","expanded_url":"https://mazo4f.com/238316","display_url":"mazo4f.com/238316","indices":[68,91]}]	AplicarÃ¡n 1.061 dosis de Carvativir a pacientes Covid-19 (+GuÃ¡rico) https://t.co/cf3Ftr83qY #ElCovidNoEsJuegoCuidate https://t.co/sY5QNcq6dr	588368.0	RT @ConElMazoDando: AplicarÃ¡n 1.061 dosis de Carvativir a pacientes Covid-19 (+GuÃ¡rico) https://t.co/cf3Ftr83qY #ElCovidNoEsJuegoCuidate hâ€¦	429.0	True	full
1373654	1373654	605b484b2455eb00384db284	2021-03-24 14:10:10	[]	[]	Wed Mar 24 04:50:43 +0000 2021	[]	[{"url":"https://t.co/JVlfkfCdiu","expanded_url":"https://odysee.com/@chiledignocanal:c/Enfermeraefectossecundariosvacunacovid:1","display_url":"odysee.com/@chiledignocanâ€¦","indices":[208,231]}]	EXTRA EXTRA EXTRA MÃ¡xima difusiÃ³n, por favor darle todos los RT que puedan, descarguen el video y viralicen en sus redes personales. Enfermera del Sotero del Rio advierte a la poblaciÃ³n que piensa vacunarse. https://t.co/JVlfkfCdiu	2804.0	RT @PorunChileDigno: EXTRA EXTRA EXTRA MÃ¡xima difusiÃ³n, por favor darle todos los RT que puedan, descarguen el video y viralicen en sus redâ€¦	1597.0	True	full
1373655	1373655	605b484b2455eb00384db288	2021-03-24 14:10:09	[]	[]	Wed Mar 24 13:19:23 +0000 2021	[]	[{"url":"https://t.co/o0RR7kgW8X","expanded_url":"https://www.reuters.com/investigates/special-report/brazil-environment-military/","display_url":"reuters.com/investigates/sâ€¦","indices":[135,158]}]	Reuters published a detailed report on why Brazilâ€™s military failed spectacularly in its attempt to reduce deforestation in the Amazon https://t.co/o0RR7kgW8X As I wrote last year, this is exactly what Bolsonaro wanted - and he made sure that the military would never succeed.	69544.0	RT @OliverStuenkel: Reuters published a detailed report on why Brazilâ€™s military failed spectacularly in its attempt to reduce deforestatioâ€¦	4559.0	True	full
1373656	1373656	605b484b2455eb00384db28c	2021-03-24 14:10:09	[{"text":"NFT","indices":[108,112]},{"text":"BSC","indices":[137,141]}]	[{"url":"https://t.co/wWo68JKcbE","expanded_url":"http://t.me/whaleglobal","display_url":"t.me/whaleglobal","indices":[73,96]}]		[]	[]			In just 15 minutes we have Pumped $ACAT with 100% profit ðŸ‘‰ Join Channel: https://t.co/wWo68JKcbE $BTC $ETH #NFTâ€¦ https://t.co/kWM9dBzxH1	9.0	True	full
1373657	1373657	605b484b2455eb00384db292	2021-03-24 14:10:09	[]	[]	Tue Mar 23 14:35:51 +0000 2021	[]	[{"url":"https://t.co/hDCJaBmeZP","expanded_url":"https://youtu.be/qlKYbHLl24k","display_url":"youtu.be/qlKYbHLl24k","indices":[157,180]}]	The joint statement by Oxford India Society, Oxford South Asian Society and Oxford Hindu Society are factually incorrect and defamatory. Here are my views; https://t.co/hDCJaBmeZP @shambhav15 @thebritishhindu @singhsahana @ThamesVP	22457.0	RT @Rashmidvs: The joint statement by Oxford India Society, Oxford South Asian Society and Oxford Hindu Society are factually incorrect andâ€¦	11.0	True	full
1373658	1373658	605b484c2455eb00384db294	2021-03-24 14:10:10	[]	[]	Wed Mar 24 13:50:05 +0000 2021	[]	[{"url":"https://t.co/32RuIQjnkD","expanded_url":"https://nyti.ms/3cm7hH3","display_url":"nyti.ms/3cm7hH3","indices":[185,208]}]	A stockpile of 29 million doses of AstraZenecaâ€™s Covid-19 vaccine were found languishing in a facility in Italy, further raising tensions between the pharmaceutical company and the EU. https://t.co/32RuIQjnkD	49689383.0	RT @nytimes: A stockpile of 29 million doses of AstraZenecaâ€™s Covid-19 vaccine were found languishing in a facility in Italy, further raisiâ€¦	2054.0	True	full
1373659	1373659	605b484c2455eb00384db2a0	2021-03-24 14:10:10	[]	[]	Wed Feb 17 04:00:16 +0000 2021	[]	[{"url":"https://t.co/tfnMaKexsy","expanded_url":"https://on.wsj.com/3jSGG6v","display_url":"on.wsj.com/3jSGG6v","indices":[237,260]}]	From tasting deep dish pizza in Chicago to staying in creative places like the Wigwam Hotel in Holbrook, Az., itâ€™s still possible to conduct an epic cross-country road trip during the pandemic. Here are three options to plan your route. https://t.co/tfnMaKexsy	18734695.0	RT @WSJ: From tasting deep dish pizza in Chicago to staying in creative places like the Wigwam Hotel in Holbrook, Az., itâ€™s still possibleâ€¦	72.0	True	full
1373660	1373660	605b484c2455eb00384db2a6	2021-03-24 14:10:10	[{"text":"directmail","indices":[228,239]}]	[{"url":"https://t.co/XJdb61vter","expanded_url":"https://www.voguebusiness.com/companies/prints-not-dead-post-pandemic-return-to-physical-marketing","display_url":"voguebusiness.com/companies/prinâ€¦","indices":[252,275]}]		[]	[]			.@voguebusiness investigates how physical marketing is making a comeback in 2021. The world of online marketing isâ€¦ https://t.co/s96girguPj	19.0	True	full
1373661	1373661	605b484c2455eb00384db2b4	2021-03-24 14:10:10	[]	[]	Sat Nov 28 07:09:32 +0000 2020	[{"text":"LooteriDulhan","indices":[219,233]},{"text":"CrimeHasNoGender","indices":[235,252]}]	[{"url":"https://t.co/l7x97xS1vA","expanded_url":"https://timesofindia.Indiatimes.com/city/hyderabad/hyderabad-to-bail-out-her-mother-daughter-commits-theft-in-her-in-laws-residence/articleshow/79445433.cms","display_url":"timesofindia.Indiatimes.com/city/hyderabadâ€¦","indices":[254,277]}]	To bail out her mother, daughter commits theft of 44 tolas gold, 15 tolas silver &amp; cash from her in-laws residence. It seems like for some women, getting married has become like a jackpot or free lifetime lottery. #LooteriDulhan #CrimeHasNoGender https://t.co/l7x97xS1vA	4005.0	RT @sifchandigarh: To bail out her mother, daughter commits theft of 44 tolas gold, 15 tolas silver &amp; cash from her in-laws residence. It sâ€¦	185.0	True	full
1373662	1373662	605b484c2455eb00384db2b6	2021-03-24 14:10:10	[]	[]	Wed Mar 24 09:34:00 +0000 2021	[]	[{"url":"https://t.co/gdl7yK45Qd","expanded_url":"https://www.newstatesman.com/science-tech/coronavirus/2021/03/will-year-judging-each-other-permanently-change-our-society","display_url":"newstatesman.com/science-tech/câ€¦","indices":[190,213]}]	I wrote about how a year of judging each other, snitching, and calling strangers murderers online will effect our relationships even after the pandemic â€“Â and why moralising is here to stay: https://t.co/gdl7yK45Qd	16164.0	RT @sarahmanavis: I wrote about how a year of judging each other, snitching, and calling strangers murderers online will effect our relatioâ€¦	16164.0	True	full
1373663	1373663	605b484c2455eb00384db2ba	2021-03-24 14:10:10	[]	[]	Wed Mar 24 08:39:15 +0000 2021	[]	[{"url":"https://t.co/9OREXPApjq","expanded_url":"https://www.theguardian.com/culture/2021/mar/24/festival-of-brexit-first-events-for-divisive-120m-project-announced","display_url":"theguardian.com/culture/2021/mâ€¦","indices":[257,280]}]	Riddle me this: On a scale of incompetent - malicious, where is a govt who spends Â£120 million on a Festival dedicated to one of the most divisive issues of our lifetime. But gives a 1% pay-rise to those who saved the countries lives and helped unite them? https://t.co/9OREXPApjq	119054.0	RT @OxfordDiplomat: Riddle me this: On a scale of incompetent - malicious, where is a govt who spends Â£120 million on a Festival dedicatedâ€¦	1122.0	True	full
1373664	1373664	605b484c2455eb00384db2be	2021-03-24 14:10:10	[]	[]	Wed Mar 24 14:08:03 +0000 2021	[{"text":"blockchain","indices":[224,235]},{"text":"crypto","indices":[236,243]},{"text":"VC","indices":[244,247]},{"text":"WSJ","indices":[248,252]},{"text":"InvestmentCapitalGrowth","indices":[253,277]}]	[{"url":"https://t.co/AY8z8JwBuE","expanded_url":"https://bit.ly/3rVsxrL","display_url":"bit.ly/3rVsxrL","indices":[199,222]}]	Blockchain firm aims to build crypto city in Nevada desert. Blockchain incubator and investment firm Blockchains LLC is stepping up its plans to build a smart city in the Nevada desert east of Reno. https://t.co/AY8z8JwBuE #blockchain #crypto #VC #WSJ #InvestmentCapitalGrowth https://t.co/x2l3DKWwA5	15788.0	RT @clifflocks: Blockchain firm aims to build crypto city in Nevada desert. Blockchain incubator and investment firm Blockchains LLC is steâ€¦	31.0	True	full
1373665	1373665	605b484c2455eb00384db2d2	2021-03-24 14:10:10	[{"text":"seminar","indices":[50,58]},{"text":"free","indices":[192,197]},{"text":"productivity","indices":[225,238]},{"text":"COVID","indices":[239,245]}]	[{"url":"https://t.co/2Prt598uZM","expanded_url":"http://ow.ly/Ry5k50E39Np","display_url":"ow.ly/Ry5k50E39Np","indices":[200,223]}]		[]	[]			Join @PrOPEL_Hub on 30th April in this insightful #seminar on "What can employers do to keep workers happy, healthyâ€¦ https://t.co/CEoVsmjkr1	2153.0	True	full
1373666	1373666	605b484c2455eb00384db2d4	2021-03-24 14:10:10	[]	[]	Wed Mar 24 06:48:33 +0000 2021	[]	[{"url":"https://t.co/23LFyi5441","expanded_url":"https://news.abs-cbn.com/news/03/24/21/philippines-gets-additional-400000-sinovac-jabs-from-china","display_url":"news.abs-cbn.com/news/03/24/21/â€¦","indices":[187,210]}]	In case you haven't seen it, we now have an interactive vaccine tracker made by the @ABSCBNNews Investigative and Research Group. These are embedded in some of our stories like this one: https://t.co/23LFyi5441 https://t.co/LTwlQqaw4K	11392.0	RT @kristinesabillo: In case you haven't seen it, we now have an interactive vaccine tracker made by the @ABSCBNNews Investigative and Reseâ€¦	263.0	True	full
1373667	1373667	605b484c2455eb00384db2de	2021-03-24 14:10:10	[]	[{"url":"https://t.co/2xwvdkOcYM","expanded_url":"https://www.bible.com/111/psa.27.4.niv","display_url":"bible.com/111/psa.27.4.nâ€¦","indices":[202,225]}]		[]	[]			â€œOne thing I ask from the Lord, this only do I seek: that I may dwell in the house of the Lord all the days of my lâ€¦ https://t.co/8IFW3aU2wj	847.0	True	full
1373668	1373668	605b484c2455eb00384db2e2	2021-03-24 14:10:11	[]	[]	Wed Mar 24 13:56:53 +0000 2021	[{"text":"MINAMATA","indices":[0,9]},{"text":"BCNFilmFest2021","indices":[230,246]},{"text":"JohnnyDepp","indices":[247,258]}]	[{"url":"https://t.co/HGKesIHWCV","expanded_url":"http://www.bcnfilmfest.com","display_url":"bcnfilmfest.com","indices":[205,228]}]	#MINAMATA will be presented at the Barcelona-Sant Jordi International Film Festival as it's been selected in the Official Competition, from April 15 to April 23, with the title 'El fotÃ³grafo de Minamata': https://t.co/HGKesIHWCV. #BCNFilmFest2021 #JohnnyDepp @infinitumnihil https://t.co/d9ZztuDAgz	9292.0	RT @ifod_net: #MINAMATA will be presented at the Barcelona-Sant Jordi International Film Festival as it's been selected in the Official Comâ€¦	268.0	True	full
1373669	1373669	605b484c2455eb00384db2f4	2021-03-24 14:10:11	[]	[{"url":"https://t.co/7lIETXE3hu","expanded_url":"https://www.facebook.com/philstarnews/posts/10165745585795713","display_url":"facebook.com/philstarnews/pâ€¦","indices":[257,280]}]		[]	[]			Duterte on mayors: Ang rason nila, I think it is a universal excuse, para di matakot ang constituents. Medyo gray aâ€¦ https://t.co/tluIdD8nYF	669365.0	True	full
1373670	1373670	605b484c2455eb00384db2f8	2021-03-24 14:10:11	[]	[]	Wed Mar 24 07:22:21 +0000 2021	[]	[{"url":"https://t.co/dqyXkWjeqN","expanded_url":"https://dailyexpose.co.uk/2021/03/23/investigation-what-does-official-government-data-on-adverse-reactions-to-covid-vaccines-tell-us-about-blood-clots/","display_url":"dailyexpose.co.uk/2021/03/23/invâ€¦","indices":[213,236]}]	QUESTION - If the Covid jabs are safe and effective then why does official Government data show adverse reactions of nervous disorders totalling to 68,797 which include brain damage and Stoke due to blood clots? https://t.co/dqyXkWjeqN	6649.0	RT @thedaily_expose: QUESTION - If the Covid jabs are safe and effective then why does official Government data show adverse reactions of nâ€¦	9198.0	True	full
1373671	1373671	605b484c2455eb00384db2fc	2021-03-24 14:10:11	[]	[]	Thu Mar 18 17:08:20 +0000 2021	[{"text":"ä¹™è™Ž","indices":[0,3]},{"text":"à¸¢à¸¹à¸•à¸°à¸¢à¸¹à¸ˆà¸´","indices":[6,15]}]	[{"url":"https://t.co/tKRCnWalCS","expanded_url":"https://privatter.net/p/7203433","display_url":"privatter.net/p/7203433","indices":[143,166]}]	#ä¹™è™Ž | #à¸¢à¸¹à¸•à¸°à¸¢à¸¹à¸ˆà¸´ Title: The Day without You. Pairing: ä¹™è™Ž | à¸­à¸„à¸„à¸—à¸ªà¸¶ à¸¢à¸¹à¸•à¸° x à¸­à¸´à¸—à¸²à¹‚à¸”à¸£à¸´ à¸¢à¸¹à¸ˆà¸´ Rate: PG-15 Caution: Modern AU | OOC ðŸ¥²ðŸ¤¦â€�â™‚ï¸�ðŸ’“ðŸ’•ðŸ’—ðŸ’˜ðŸ’ž Link: https://t.co/tKRCnWalCS https://t.co/gKnCKfz2Jk	1501.0	RT @povrystal: #ä¹™è™Ž | #à¸¢à¸¹à¸•à¸°à¸¢à¸¹à¸ˆà¸´ Title: The Day without You. Pairing: ä¹™è™Ž | à¸­à¸„à¸„à¸—à¸ªà¸¶ à¸¢à¸¹à¸•à¸° x à¸­à¸´à¸—à¸²à¹‚à¸”à¸£à¸´ à¸¢à¸¹à¸ˆà¸´ Rate: PG-15 Caution: Modern AU | OOCâ€¦	165.0	True	full
1373672	1373672	605b484d2455eb00384db2fe	2021-03-24 14:10:11	[]	[]	Wed Mar 24 12:53:50 +0000 2021	[]	[{"url":"https://t.co/SMNUiRfDVc","expanded_url":"http://aliexpress.com","display_url":"aliexpress.com","indices":[129,152]}]	Ø§Ø­ØµÙ„ Ø¹Ù„Ù‰ Ø®ØµÙ… Ø¨Ù†Ø³Ø¨Ø© 15% Ø¹Ù†Ø¯ Ø§Ø³ØªØ®Ø¯Ø§Ù…Ùƒ ÙƒÙˆØ¯ Ø®ØµÙ… Ø¹Ù„ÙŠ Ø§ÙƒØ³Ø¨Ø±ÙŠØ³ AliExpressðŸ›’ ðŸ�·ÙƒÙˆØ¯ Ø®ØµÙ… Ø¹Ù„ÙŠ Ø§ÙƒØ³Ø¨Ø±ÙŠØ³ RUH521 ðŸ�·ÙƒÙˆØ¨ÙˆÙ† Ø®ØµÙ… Ø¹Ù„Ù‰ Ø§ÙƒØ³Ø¨Ø±ÙŠØ³ RUH521 https://t.co/SMNUiRfDVc https://t.co/ayN1oNNB8W	47.0	RT @EngGoneWrong: Ø§Ø­ØµÙ„ Ø¹Ù„Ù‰ Ø®ØµÙ… Ø¨Ù†Ø³Ø¨Ø© 15% Ø¹Ù†Ø¯ Ø§Ø³ØªØ®Ø¯Ø§Ù…Ùƒ ÙƒÙˆØ¯ Ø®ØµÙ… Ø¹Ù„ÙŠ Ø§ÙƒØ³Ø¨Ø±ÙŠØ³ AliExpressðŸ›’ ðŸ�·ÙƒÙˆØ¯ Ø®ØµÙ… Ø¹Ù„ÙŠ Ø§ÙƒØ³Ø¨Ø±ÙŠØ³ RUH521 ðŸ�·ÙƒÙˆØ¨ÙˆÙ† Ø®ØµÙ… Ø¹Ù„Ù‰ Ø§ÙƒØ³Ø¨Ø±ÙŠØ³â€¦	1444.0	True	full
1373673	1373673	605b484d2455eb00384db30e	2021-03-24 14:10:11	[]	[]	Wed Mar 24 10:51:50 +0000 2021	[]	[{"url":"https://t.co/mVXEPiuUbm","expanded_url":"https://theintercept.com/2021/03/18/covid-vaccine-price-pfizer-moderna/","display_url":"theintercept.com/2021/03/18/covâ€¦","indices":[206,229]}]	Â¿Os he contado que el otro dÃ­a The Intercept publicÃ³ documentos filtrados de las compaÃ±Ã­as farmacÃ©uticas que planeaban en secreto aumentar enormemente los precios de las vacunas "cuando acabe la pandemia"? https://t.co/mVXEPiuUbm	75527.0	RT @Shine_McShine: Â¿Os he contado que el otro dÃ­a The Intercept publicÃ³ documentos filtrados de las compaÃ±Ã­as farmacÃ©uticas que planeaban eâ€¦	12081.0	True	full
1373674	1373674	605b484d2455eb00384db316	2021-03-24 14:10:11	[]	[]	Wed Mar 24 09:15:19 +0000 2021	[{"text":"Myanmar","indices":[51,59]}]	[{"url":"https://t.co/UepbqzpD92","expanded_url":"http://ow.ly/SuRs50E6TTB","display_url":"ow.ly/SuRs50E6TTB","indices":[258,281]}]	.@Chevron can keep quiet about how much it pays to #Myanmar military. Why? Its b/c of malign efforts by @RepHuizenga to undue Section 1504 of Dodd-Frank Wall Street Reform Act requiring oil &amp; gas biz to disclose payments they make to foreign gov. More ðŸ‘‰ðŸ�½https://t.co/UepbqzpD92	84994.0	RT @JusticeMyanmar: .@Chevron can keep quiet about how much it pays to #Myanmar military. Why? Its b/c of malign efforts by @RepHuizenga toâ€¦	210.0	True	full
1373675	1373675	605b484d2455eb00384db32a	2021-03-24 14:10:11	[]	[]	Tue Mar 23 21:17:58 +0000 2021	[{"text":"OOTT","indices":[230,235]}]	[{"url":"https://t.co/LeubVzxI8P","expanded_url":"https://www.theguardian.com/world/2021/mar/24/cook-islands-flagged-tankers-scrubbed-for-alleged-sanctions-busting","display_url":"theguardian.com/world/2021/marâ€¦","indices":[237,260]}]	"By prodding nations such as the Cook Islands and thwarting tankers that are alleged to be involved in sanctions-busting, the group believes it can hinder Iranâ€™s ability to capitalise on its vast energy reserves." @UANI @guardian #OOTT https://t.co/LeubVzxI8P	12.0	RT @claire_jungman: "By prodding nations such as the Cook Islands and thwarting tankers that are alleged to be involved in sanctions-bustinâ€¦	17749.0	True	full
1373676	1373676	605b484d2455eb00384db32e	2021-03-24 14:10:11	[{"text":"VC","indices":[65,68]},{"text":"SaaS","indices":[82,87]}]	[{"url":"https://t.co/9QQ5nbGUVp","expanded_url":"https://www.orrick.com/en/Insights/2021/03/Deal-Flow-European-Venture-Capital-Deal-Term-Review-2020","display_url":"orrick.com/en/Insights/20â€¦","indices":[256,279]}]		[]	[]			Over the past year, we saw an increase in the number of European #VC deals in the #SaaS &amp; Platforms space as companâ€¦ https://t.co/s4akg9cVEI	8275.0	True	full
1373677	1373677	605b484d2455eb00384db332	2021-03-24 14:10:11	[]	[]	Wed Mar 24 12:00:02 +0000 2021	[{"text":"ElCovidNoEsJuegoCuidate","indices":[99,123]}]	[{"url":"https://t.co/ow9oFnsNxt","expanded_url":"https://mazo4f.com/238319","display_url":"mazo4f.com/238319","indices":[74,97]}]	Jefe de Estado: Dejemos las rumbas y las fiestas para despuÃ©s (+Covid-19) https://t.co/ow9oFnsNxt #ElCovidNoEsJuegoCuidate https://t.co/mxGYiXHOtp	588368.0	RT @ConElMazoDando: Jefe de Estado: Dejemos las rumbas y las fiestas para despuÃ©s (+Covid-19) https://t.co/ow9oFnsNxt #ElCovidNoEsJuegoCuiâ€¦	26.0	True	full
1373678	1373678	605b484d2455eb00384db34e	2021-03-24 14:10:12	[]	[{"url":"https://t.co/yOokXHsglW","expanded_url":"http://wp.lancs.ac.uk/doctors-within-borders/2021/03/22/workshops-2-3/","display_url":"wp.lancs.ac.uk/doctors-withinâ€¦","indices":[263,286]}]		[]	[]			CFP: online workshop on Paradoxes of Healthcare Entitlements in the Covid-19 Pandemic: Crisis Response and Hostileâ€¦ https://t.co/7ndHxzJAgk	256.0	True	full
1373679	1373679	605b484d2455eb00384db354	2021-03-24 14:10:12	[]	[{"url":"https://t.co/BMDeQiXFiI","expanded_url":"https://www.ecoprod.co.uk/blog/moving-your-workplace-from-clean-to-hygiene/","display_url":"ecoprod.co.uk/blog/moving-yoâ€¦","indices":[232,255]}]		[]	[]			The pandemic has focused attention on the importance of keeping workplaces clean and hygienic, but thereâ€™s a big diâ€¦ https://t.co/B2m8fy12UF	150.0	True	full
1373680	1373680	605b484e2455eb00384db364	2021-03-24 14:10:12	[]	[]	Wed Mar 24 14:00:57 +0000 2021	[]	[{"url":"https://t.co/0LvZOjxzgE","expanded_url":"https://www.eso.org/public/news/eso2105/","display_url":"eso.org/public/news/esâ€¦","indices":[199,222]}]	Today the Event Horizon Telescope follows up its 2019 blockbuster black hole image with a sequel showing the orientation of light â€” and therefore the magnetic field â€” around the supermassive object. https://t.co/0LvZOjxzgE https://t.co/fmLcqYPRYq	155918.0	RT @QuantaMagazine: Today the Event Horizon Telescope follows up its 2019 blockbuster black hole image with a sequel showing the orientatioâ€¦	422.0	True	full
1373681	1373681	605b484e2455eb00384db36c	2021-03-24 14:10:12	[]	[]	Wed Mar 24 09:22:10 +0000 2021	[]	[{"url":"https://t.co/V8SeGZW6M2","expanded_url":"https://www.nejm.org/doi/full/10.1056/NEJMc2102153","display_url":"nejm.org/doi/full/10.10â€¦","indices":[199,222]}]	Para las instituciones de salud, la vacunaciÃ³n covid representa dejar de perder trabajadores, reducir el nÃºmero de los que tiene que aislar y devolver al trabajo a los de alto riesgo de infectarse. https://t.co/V8SeGZW6M2	272670.0	RT @doctormacias: Para las instituciones de salud, la vacunaciÃ³n covid representa dejar de perder trabajadores, reducir el nÃºmero de los quâ€¦	47.0	True	full
1373682	1373682	605b484e2455eb00384db36e	2021-03-24 14:10:12	[]	[]	Wed Mar 24 14:01:24 +0000 2021	[{"text":"COVIDVaccine","indices":[47,60]}]	[{"url":"https://t.co/KfYbiAbH0V","expanded_url":"http://orlo.uk/S0rqQ","display_url":"orlo.uk/S0rqQ","indices":[213,236]}]	If you are aged over 50, you can now book your #COVIDVaccine via the national booking system online without needing an invitation letter. Protect yourself against coronavirus by booking your appointment today âž¡ï¸� https://t.co/KfYbiAbH0V https://t.co/JK9EB7Cipd	19049.0	RT @RedbridgeLive: If you are aged over 50, you can now book your #COVIDVaccine via the national booking system online without needing an iâ€¦	775.0	True	full
1373683	1373683	605b484e2455eb00384db374	2021-03-24 14:10:12	[]	[]	Wed Mar 24 14:03:58 +0000 2021	[]	[{"url":"https://t.co/RA9X9nNCJQ","expanded_url":"http://ow.ly/ZFtt50E7hoD","display_url":"ow.ly/ZFtt50E7hoD","indices":[170,193]}]	Dita Kraus sobreviviÃ³ al Holocausto y a la Covid-19. Hoy se muestra optimista y subraya su confianza en el efecto que produce extender el bien entre los que tienes cerca https://t.co/RA9X9nNCJQ	8222.0	RT @EspacioAF: Dita Kraus sobreviviÃ³ al Holocausto y a la Covid-19. Hoy se muestra optimista y subraya su confianza en el efecto que producâ€¦	44218.0	True	full
1373684	1373684	605b484e2455eb00384db376	2021-03-24 14:10:12	[]	[]	Wed Mar 24 14:03:59 +0000 2021	[]	[{"url":"https://t.co/zwynU5igJQ","expanded_url":"https://cointelegraph.com/news/okex-korea-crypto-exchange-to-shut-down-as-new-reporting-laws-take-effect","display_url":"cointelegraph.com/news/okex-koreâ€¦","indices":[195,218]}]	Wtf is this @OKEx You're closing down because you're a shady mfer that can't comply with regulations And you give your customers only 15 days to withdraw or their funds will forever be gone? https://t.co/zwynU5igJQ	9744.0	RT @NFT_Maximalist: Wtf is this @OKEx You're closing down because you're a shady mfer that can't comply with regulations And you give yoâ€¦	313.0	True	full
1373685	1373685	605b484e2455eb00384db37c	2021-03-24 14:10:12	[]	[]	Wed Mar 24 10:47:33 +0000 2021	[]	[{"url":"https://t.co/G6ZdKc8RF3","expanded_url":"https://www.thetimes.co.uk/article/id-grope-woman-again-says-french-football-pundit-pierre-menes-j2vcnvr2n?utm_medium=Social&utm_source=Twitter#Echobox=1616577818","display_url":"thetimes.co.uk/article/id-groâ€¦","indices":[253,276]}]	Franceâ€™s biggest pay TV channel has been accused of a cover-up after cutting from a documentary on sexism a clip of its star football pundit saying that he would grab his interviewerâ€™s bottom and complaining that he was no longer able to â€œtease a bintâ€� https://t.co/G6ZdKc8RF3	1530639.0	RT @thetimes: Franceâ€™s biggest pay TV channel has been accused of a cover-up after cutting from a documentary on sexism a clip of its starâ€¦	633.0	True	full
1373686	1373686	605b484e2455eb00384db3a2	2021-03-24 14:10:13	[]	[{"url":"https://t.co/c2UgJwNFOH","expanded_url":"https://aoav.org.uk/2014/dunblane-1996/","display_url":"aoav.org.uk/2014/dunblane-â€¦","indices":[53,76]}]		[]	[]			15 shootings that changed the law: Dunblane, UK 1996 https://t.co/c2UgJwNFOH This is how a country should deal withâ€¦ https://t.co/bV82KQAFZf	42.0	True	full
1373687	1373687	605b484e2455eb00384db3a4	2021-03-24 14:10:13	[]	[]	Wed Mar 24 13:20:08 +0000 2021	[]	[{"url":"https://t.co/0XvINm2oxD","expanded_url":"https://mdc.mo.gov/wildlife/nuisance-problem-species/invasive-species/emerald-ash-borer-management","display_url":"mdc.mo.gov/wildlife/nuisaâ€¦","indices":[257,280]}]	The Emerald Ash Borer is an exotic Asian beetle accidentally introduced into North America before 2002. Its larvae feed on and kill ash trees, costing millions in control measures. You can help slow its spread by detecting it early in your area @MDC_online https://t.co/0XvINm2oxD https://t.co/rlw85zgZcK	5854.0	RT @SaintCharlesMo: The Emerald Ash Borer is an exotic Asian beetle accidentally introduced into North America before 2002. Its larvae feedâ€¦	15727.0	True	full
1373688	1373688	605b484f2455eb00384db3b2	2021-03-24 14:10:13	[]	[]	Wed Mar 24 12:15:36 +0000 2021	[]	[{"url":"https://t.co/iTdrqbhe5s","expanded_url":"https://elviajero.elpais.com/elviajero/2021/03/15/album/1615823941_012962.html?utm_source=Twitter&ssm=TW_CM_EV#Echobox=1616581426","display_url":"elviajero.elpais.com/elviajero/2021â€¦","indices":[162,185]}]	En una Ã©poca de insÃ³litas fronteras se imponen las escapadas cercanas. Esta Semana Santa es el momento de los viajes cortos, a la espera de las grandes aventuras https://t.co/iTdrqbhe5s	181541.0	RT @ElViajero_Pais: En una Ã©poca de insÃ³litas fronteras se imponen las escapadas cercanas. Esta Semana Santa es el momento de los viajes coâ€¦	54.0	True	full
1373689	1373689	605b484f2455eb00384db3c4	2021-03-24 14:10:13	[]	[{"url":"https://t.co/j2Gpe9lOLK","expanded_url":"http://www.prostockhockey.com","display_url":"prostockhockey.com","indices":[141,164]}]		[]	[]			Treat yourself to personalized hockey gear from @prostockhockey â€“ just like the pros! Personalize your very own sâ€¦ https://t.co/O2EClxFWZS	2163.0	True	full
1373690	1373690	605b484f2455eb00384db3ce	2021-03-24 14:10:13	[]	[]	Tue Mar 23 16:36:19 +0000 2021	[]	[{"url":"https://t.co/IGrgWzFC3N","expanded_url":"https://twitter.com/trekkerteach12/status/1374389072043536384","display_url":"twitter.com/trekkerteach12â€¦","indices":[195,218]}]	Reopening schools isn't about children. It's about getting people back to work because our government is unwilling to pay people to stay home during a deadly pandemic with rising viral variants. https://t.co/IGrgWzFC3N	48551.0	RT @WalkerBragman: Reopening schools isn't about children. It's about getting people back to work because our government is unwilling to paâ€¦	4330.0	True	full
1373691	1373691	605b484f2455eb00384db3e8	2021-03-24 14:10:13	[]	[{"url":"https://t.co/7HYPsS8WRf","expanded_url":"http://www.impassemag.com/nino-chakvetadze-pintora-ninos/","display_url":"impassemag.com/nino-chakvetadâ€¦","indices":[0,23]}]		[]	[]			https://t.co/7HYPsS8WRf La georgiana NinÃ³ Chakvetadze es una de las pintoras mÃ¡s conocidas de su paÃ­s. Los protagonâ€¦ https://t.co/Hj5gYvI0MO	770.0	True	full
1373692	1373692	605b484f2455eb00384db3ea	2021-03-24 14:10:13	[{"text":"Actualidad","indices":[2,13]},{"text":"DiarioLibre","indices":[131,143]},{"text":"PanamÃ¡","indices":[144,151]},{"text":"TarjetaTurismo","indices":[152,167]},{"text":"GobiernoPanameÃ±o","indices":[168,185]}]	[{"url":"https://t.co/W0GoM1aYoe","expanded_url":"http://ht.ly/OFHo30rBTFv","display_url":"ht.ly/OFHo30rBTFv","indices":[186,209]}]		[]	[]			| #Actualidad | Se habÃ­a creado en el 2019 para que los ciudadanos de esos paÃ­ses realizaran sus compras en ese perâ€¦ https://t.co/FLmayJX67s	1331328.0	True	full
1373693	1373693	605b484f2455eb00384db3ec	2021-03-24 14:10:13	[]	[{"url":"https://t.co/yNYyltsChN","expanded_url":"https://www.bizjournals.com/washington/news/2021/03/23/eya-buys-half-of-graham-park-plaza.html?ana=TRUEANTHEMTWT_WA&csrc=6398&taid=605b4845bd3391000190525d&utm_campaign=trueAnthem%3A+Trending+Content&utm_medium=trueAnthem&utm_source=twitter","display_url":"bizjournals.com/washington/newâ€¦","indices":[194,217]}]		[]	[]			Federal Realty has closed its sale of roughly half of Graham Park Plaza, a shopping center in Falls Church, to EYA.â€¦ https://t.co/gQomLD9hVb	34317.0	True	full
1373694	1373694	605b484f2455eb00384db3f4	2021-03-24 14:10:13	[]	[]	Wed Mar 24 01:10:18 +0000 2021	[{"text":"OnTheGround","indices":[40,52]},{"text":"ROSÃ‰","indices":[244,249]},{"text":"ë¸”ëž™í•‘í�¬","indices":[250,255]},{"text":"ë¡œì œ","indices":[256,259]}]	[{"url":"https://t.co/SMRuR26w1w","expanded_url":"https://youtu.be/CKZvWhCqx1s","display_url":"youtu.be/CKZvWhCqx1s","indices":[219,242]}]	[ðŸ“£] We have to keep our daily views for #OnTheGround MV up! YouTube views are very important to help us win on music shows. Continue streamingâ€¼ï¸� Inkigayo - 30% Music Core - 15% M!Countdown - 15% Show Champion - 10% ðŸ”— https://t.co/SMRuR26w1w #ROSÃ‰ #ë¸”ëž™í•‘í�¬ #ë¡œì œÂ @BLACKPINK	45326.0	RT @BLINKVotingPage: [ðŸ“£] We have to keep our daily views for #OnTheGround MV up! YouTube views are very important to help us win on music sâ€¦	8.0	True	full
1373695	1373695	605b484f2455eb00384db3fc	2021-03-24 14:10:14	[]	[]	Wed Mar 24 12:36:39 +0000 2021	[]	[{"url":"https://t.co/NneCwtJ091","expanded_url":"https://we.tl/t-dLD6Ds0OgD","display_url":"we.tl/t-dLD6Ds0OgD","indices":[251,274]}]	La @SSalud_mx ya respondiÃ³ las 45 preguntas que le enviÃ© sobre la vacunaciÃ³n COVID. Lo mÃ¡s importante lo reserva. Los ciudadanos necesitamos informaciÃ³n, no que se oculte, ni que se burlen de nosotros. Juzguen ustedes, aquÃ­ les dejo los documentos ðŸ‘‡ðŸ�» https://t.co/NneCwtJ091	300249.0	RT @LillyTellez: La @SSalud_mx ya respondiÃ³ las 45 preguntas que le enviÃ© sobre la vacunaciÃ³n COVID. Lo mÃ¡s importante lo reserva. Los ciudâ€¦	15.0	True	full
1373696	1373696	605b484f2455eb00384db400	2021-03-24 14:10:14	[]	[{"url":"https://t.co/u9jP6de32u","expanded_url":"http://ow.ly/CbrH30rBTzX","display_url":"ow.ly/CbrH30rBTzX","indices":[176,199]}]		[]	[]			Fighting COVID Behind Bars: GPHâ€™s Homer Venters, recently named to the Biden-Harris COVID-19 Health Equity Task Forâ€¦ https://t.co/Kvtj2FrSvQ	15927.0	True	full
1373697	1373697	605b484f2455eb00384db402	2021-03-24 14:10:14	[]	[]	Wed Mar 24 13:55:28 +0000 2021	[{"text":"BREAKING","indices":[0,9]}]	[{"url":"https://t.co/82ToWqmBeb","expanded_url":"https://pittsburgh.cbslocal.com/2021/03/24/president-joe-biden-help-is-here-covid-19-relief-tour-pittsburgh/","display_url":"pittsburgh.cbslocal.com/2021/03/24/preâ€¦","indices":[125,148]}]	#BREAKING NEWS: President Biden will reportedly be making a stop in Pittsburgh next week as part of the "Help Is Here" Tour. https://t.co/82ToWqmBeb	195410.0	RT @KDKA: #BREAKING NEWS: President Biden will reportedly be making a stop in Pittsburgh next week as part of the "Help Is Here" Tour. httpâ€¦	534.0	True	full
1373698	1373698	605b48502455eb00384db414	2021-03-24 14:10:14	[]	[]	Wed Mar 24 13:06:00 +0000 2021	[{"text":"COVID19","indices":[186,194]},{"text":"OnlyTogether","indices":[223,236]}]	[{"url":"https://t.co/XqQyipel9H","expanded_url":"https://medium.com/we-the-peoples/a-shot-of-hope-7504a0cbb186","display_url":"medium.com/we-the-peoplesâ€¦","indices":[264,287]}]	"We need to act on the premise that every shot in every arm brings us all closer to returning to the people &amp; the places we love." -- @MelissaFleming shares her experience with the #COVID19 vaccine &amp; stresses that #OnlyTogether can we can end the crisis. https://t.co/XqQyipel9H	13739667.0	RT @UN: "We need to act on the premise that every shot in every arm brings us all closer to returning to the people &amp; the places we love."â€¦	193.0	True	full
1373699	1373699	605b48502455eb00384db418	2021-03-24 14:10:14	[]	[]	Tue Mar 23 12:18:58 +0000 2021	[{"text":"AlexSaab","indices":[185,194]},{"text":"LibertadParaAlexSaab","indices":[252,273]}]	[{"url":"https://t.co/0GqW5D6kRJ","expanded_url":"https://mindelinsite.com/opiniao/quando-ira-a-comissao-da-cedeao-defender-a-integridade-de-seu-proprio-tribunal/","display_url":"mindelinsite.com/opiniao/quandoâ€¦","indices":[198,221]}]	Seguimos esperando que la @ecowas_cedeao defienda la integridad de su propio tribunal, haga cumplir la sentencia del 15 de Marzo de 2021 y sea liberado el Enviado Especial de Venezuela #AlexSaab. https://t.co/0GqW5D6kRJ @PresidenceMali @PresidenceTg #LibertadParaAlexSaab https://t.co/479mJeBh5q	27042.0	RT @SoyRomy93: Seguimos esperando que la @ecowas_cedeao defienda la integridad de su propio tribunal, haga cumplir la sentencia del 15 de Mâ€¦	1975.0	True	full
1373700	1373700	605b48502455eb00384db422	2021-03-24 14:10:14	[{"text":"Yemen","indices":[96,102]},{"text":"Riyadh","indices":[139,146]},{"text":"Washington","indices":[151,162]},{"text":"Marib","indices":[231,237]}]	[{"url":"https://t.co/j06aheLZhb","expanded_url":"http://ow.ly/769e50E6JZ3","display_url":"ow.ly/769e50E6JZ3","indices":[255,278]}]		[]	[]			Saudi Arabia is trying to find a viable exit strategy from its 6 year military intervention in #Yemen while also râ€¦ https://t.co/GcDIrJkpDM	172733.0	True	full
1373701	1373701	605b48502455eb00384db426	2021-03-24 14:10:14	[]	[]	Wed Mar 24 14:04:56 +0000 2021	[{"text":"LongCovid","indices":[208,218]}]	[{"url":"https://t.co/6MT2O9qpZc","expanded_url":"http://mannikosblog.de/2021/03/24/wieso-in-texas-florida-die-pandemie-zu-ende-ist-und-warum-karl-lauterbach-ein-verbrecher-ist/","display_url":"mannikosblog.de/2021/03/24/wieâ€¦","indices":[245,268]}]	So, jetzt isses raus. FÃ¼r mich gehÃ¶rt @Karl_Lauterbach in NÃ¼rnberg auf die Anklagebank. Als Mediziner, der darum wissen muss, handelt er krass unverantwortlich, indem er mit seinen spekulativen Aussagen zu #LongCovid die Hypochondrie schÃ¼rt. https://t.co/6MT2O9qpZc	221.0	RT @MannikoD: So, jetzt isses raus. FÃ¼r mich gehÃ¶rt @Karl_Lauterbach in NÃ¼rnberg auf die Anklagebank. Als Mediziner, der darum wissen musâ€¦	997.0	True	full
1373702	1373702	605b48502455eb00384db428	2021-03-24 14:10:14	[{"text":"Coronavirus","indices":[1,13]},{"text":"AttleboroMA","indices":[23,35]}]	[{"url":"https://t.co/EogfpfD8UZ","expanded_url":"http://ow.ly/dIeA50E796m","display_url":"ow.ly/dIeA50E796m","indices":[201,224]}]		[]	[]			.#Coronavirus cases in #AttleboroMA public schools for the week ending March 19 increased by two over the week endiâ€¦ https://t.co/SkblCpNx2r	17105.0	True	full
1373703	1373703	605b48502455eb00384db42e	2021-03-24 14:10:14	[{"text":"homelessness","indices":[230,243]},{"text":"cdnpoli","indices":[244,252]}]	[{"url":"https://t.co/xFmHmHnus5","expanded_url":"https://theconversation.com/the-coronavirus-pandemic-provides-an-opportunity-to-address-homelessness-144549","display_url":"theconversation.com/the-coronaviruâ€¦","indices":[253,276]}]		[]	[]			"Todayâ€™s housing crisis is a result of particular policies that are neither inevitable nor intractable. "The collâ€¦ https://t.co/IjY7TaPrlW	2241.0	True	full
1373704	1373704	605b48502455eb00384db430	2021-03-24 14:10:14	[]	[]	Wed Mar 24 08:31:03 +0000 2021	[{"text":"AstraZeneca","indices":[8,20]}]	[{"url":"https://t.co/D1uevi7DoD","expanded_url":"https://www.europe1.fr/international/astrazeneca-29-millions-de-doses-decouvertes-en-italie-bruxelles-exige-une-explication-4033560#utm_term=Autofeed&utm_medium=Social&xtor=CS1-16&utm_source=Twitter&Echobox=1616572929","display_url":"europe1.fr/international/â€¦","indices":[257,280]}]	Lovely: #AstraZeneca hid 29 million doses of vaccines in a filling facility close to Rome - but pretended it sadly, sadly was unable to fulfill its contractual obligations vis-Ã -vis the EU. @ThierryBreton asked Italian inspectors to have a look, and voilÃ . https://t.co/D1uevi7DoD	5860.0	RT @grimmse: Lovely: #AstraZeneca hid 29 million doses of vaccines in a filling facility close to Rome - but pretended it sadly, sadly wasâ€¦	4615.0	True	full
1373705	1373705	605b48502455eb00384db434	2021-03-24 14:10:14	[{"text":"barakaldo","indices":[211,221]},{"text":"inguralde","indices":[222,232]},{"text":"omic","indices":[234,239]},{"text":"covid","indices":[240,246]}]	[{"url":"https://t.co/jVVI58Shwl","expanded_url":"http://ow.ly/iDc750E7bKt","display_url":"ow.ly/iDc750E7bKt","indices":[185,208]}]		[]	[]			La OMIC, recoge en este espacio toda aquella informaciÃ³n de utilidad sobre temas que afectan a las personas consumiâ€¦ https://t.co/Aok1K5mOfm	736.0	True	full
1373706	1373706	605b48502455eb00384db43a	2021-03-24 14:10:14	[]	[]	Wed Mar 24 14:00:01 +0000 2021	[{"text":"SÃ©nÃ©gal","indices":[160,168]},{"text":"LeConseilSantÃ©","indices":[183,198]}]	[{"url":"https://t.co/Kv3XzN4aZu","expanded_url":"https://rfi.my/7FD5","display_url":"rfi.my/7FD5","indices":[208,231]}]	Comment dÃ©crire l'Ã©pidÃ©mie de Covid-19 au SÃ©nÃ©gal ? La rÃ©ponse du Dr Marie Khemesse Ngom Ndiaye, directrice gÃ©nÃ©rale de la SantÃ© au sein du @MinisteredelaS1 au #SÃ©nÃ©gal sur @RFI dans #LeConseilSantÃ© &gt;&gt; https://t.co/Kv3XzN4aZu	43661.0	RT @prioritesante: Comment dÃ©crire l'Ã©pidÃ©mie de Covid-19 au SÃ©nÃ©gal ? La rÃ©ponse du Dr Marie Khemesse Ngom Ndiaye, directrice gÃ©nÃ©rale deâ€¦	2877228.0	True	full
1373707	1373707	605b48502455eb00384db444	2021-03-24 14:10:14	[]	[]	Tue Mar 23 21:24:29 +0000 2021	[]	[{"url":"https://t.co/0vPJ3dfAhr","expanded_url":"http://bit.ly/3ssIQNm","display_url":"bit.ly/3ssIQNm","indices":[215,238]},{"url":"https://t.co/V9s1xTCB4B","expanded_url":"http://ciperchile.cl/socios","display_url":"ciperchile.cl/socios","indices":[257,280]}]	A 1 aÃ±o de la primera muerte por Covid, el Minsal aÃºn no transparenta los reportes de fallecidos enviados a la OMS. CIPER ganÃ³ un amparo por Transparencia, pero las autoridades no responden. Hay 2 sumarios en curso https://t.co/0vPJ3dfAhr Apoya a CIPER en https://t.co/V9s1xTCB4B https://t.co/vHVwTJ70XI	1105800.0	RT @ciper: A 1 aÃ±o de la primera muerte por Covid, el Minsal aÃºn no transparenta los reportes de fallecidos enviados a la OMS. CIPER ganÃ³ uâ€¦	125.0	True	full
1373708	1373708	605b48502455eb00384db44e	2021-03-24 14:10:14	[]	[]	Tue Mar 23 12:32:35 +0000 2021	[]	[{"url":"https://t.co/X3yLJLS4yQ","expanded_url":"https://twitter.com/jamesowild/status/1374052717841223683","display_url":"twitter.com/jamesowild/staâ€¦","indices":[171,194]}]	That you are pleased with yourself for this is curling my toes. In a very packed list, this is the most pathetic thing I've seen all year. How can you not be embarrassed? https://t.co/X3yLJLS4yQ	34792.0	RT @NIAbbot: That you are pleased with yourself for this is curling my toes. In a very packed list, this is the most pathetic thing I've seâ€¦	282.0	True	full
1373709	1373709	605b48502455eb00384db45e	2021-03-24 14:10:15	[]	[]	Wed Mar 24 13:18:20 +0000 2021	[{"text":"COVID19","indices":[130,138]},{"text":"GatellAConsulta","indices":[220,236]}]	[{"url":"https://t.co/CJXpIYcFNx","expanded_url":"https://gatellaconsulta.questionpro.com/","display_url":"gatellaconsulta.questionpro.com","indices":[237,260]}]	Buenos dÃ­as a todos ustedes, les comparto la liga para que participen en la consulta sobre Gatell y la gestiÃ³n de la pandemia del #COVID19. Recuerda mientras mÃ¡s participen es mejor, por lo que agradecemos lo compartas. #GatellAConsulta https://t.co/CJXpIYcFNx	18557.0	RT @CristyP2000: Buenos dÃ­as a todos ustedes, les comparto la liga para que participen en la consulta sobre Gatell y la gestiÃ³n de la pandeâ€¦	14235.0	True	full
1373710	1373710	605b48512455eb00384db46c	2021-03-24 14:10:15	[]	[]	Wed Mar 24 02:59:06 +0000 2021	[]	[{"url":"https://t.co/8b0bSYyfKu","expanded_url":"https://twitter.com/ccadelago/status/1374492329097060359","display_url":"twitter.com/ccadelago/statâ€¦","indices":[153,176]}]	Is this a fucking joke? This pervert ........ who raped me....is going to talk about empowering women....with a woman who spread her legs for power.... https://t.co/8b0bSYyfKu	451171.0	RT @atensnut: Is this a fucking joke? This pervert ........ who raped me....is going to talk about empowering women....with a woman who spâ€¦	165.0	True	full
1373711	1373711	605b48512455eb00384db472	2021-03-24 14:10:15	[]	[]	Wed Mar 24 12:27:28 +0000 2021	[{"text":"climatechange","indices":[44,58]},{"text":"LIFEproject","indices":[67,79]},{"text":"climateaction","indices":[119,133]},{"text":"carbonneutral","indices":[163,177]}]	[{"url":"https://t.co/zcwCZhiU3x","expanded_url":"https://europa.eu/!vn48Bb","display_url":"europa.eu/!vn48Bb","indices":[232,255]}]	How can we take action to stop and adapt to #climatechange? ðŸ’­ Our #LIFEproject @canemure ðŸ‡«ðŸ‡® is running many ambitious #climateaction projects to make the country #carbonneutral by 2035 - 15 years ahead of EU targetsâ�— Learn how âž¡ï¸� https://t.co/zcwCZhiU3x https://t.co/Xuu0dxyjXG	28197.0	RT @LIFEprogramme: How can we take action to stop and adapt to #climatechange? ðŸ’­ Our #LIFEproject @canemure ðŸ‡«ðŸ‡® is running many ambitious #â€¦	73428.0	True	full
1373712	1373712	605b48512455eb00384db478	2021-03-24 14:10:15	[]	[]	Wed Mar 24 04:30:55 +0000 2021	[{"text":"COVID19","indices":[100,108]},{"text":"YaFaltaMenos","indices":[110,123]},{"text":"PanavaC19","indices":[126,136]}]	[{"url":"https://t.co/FuqN5PmGnC","expanded_url":"https://www.facebook.com/PresidenciaPma/videos/350643529621229","display_url":"facebook.com/PresidenciaPmaâ€¦","indices":[138,161]}]	En vivo desde el Aeropuerto Internacional de Tocumen. Llegada del sÃ©ptimo lote de vacunas contra el #COVID19. #YaFaltaMenosðŸ‡µðŸ‡¦ #PanavaC19 https://t.co/FuqN5PmGnC	60199.0	RT @presidenciapma: En vivo desde el Aeropuerto Internacional de Tocumen. Llegada del sÃ©ptimo lote de vacunas contra el #COVID19. #YaFaltaMâ€¦	41060.0	True	full
1373713	1373713	605b48522455eb00384db48e	2021-03-24 14:10:15	[]	[]	Wed Mar 24 04:31:52 +0000 2021	[{"text":"ElCovidNoEsJuegoCuidate","indices":[116,140]}]	[{"url":"https://t.co/tTpXp8cWdj","expanded_url":"https://mazo4f.com/238366","display_url":"mazo4f.com/238366","indices":[91,114]}]	Hospitalizan al periodista argentino VÃ­ctor Hugo Morales por neumonÃ­a asociada al Covid-19 https://t.co/tTpXp8cWdj #ElCovidNoEsJuegoCuidate https://t.co/g51sVUOccU	588368.0	RT @ConElMazoDando: Hospitalizan al periodista argentino VÃ­ctor Hugo Morales por neumonÃ­a asociada al Covid-19 https://t.co/tTpXp8cWdj #Elâ€¦	429.0	True	full
1373714	1373714	605b48522455eb00384db490	2021-03-24 14:10:15	[]	[{"url":"https://t.co/33TfAj0xNi","expanded_url":"http://ow.ly/qPws50E6uoj","display_url":"ow.ly/qPws50E6uoj","indices":[246,269]}]		[]	[]			To replace its homegrown licensing system with a commercial solution that offered strong encryption and more busineâ€¦ https://t.co/sP6VfQmX5q	3436.0	True	full
1373715	1373715	605b48522455eb00384db4a2	2021-03-24 14:10:15	[{"text":"dentist","indices":[52,60]},{"text":"SafeDentistry","indices":[241,255]}]	[{"url":"https://t.co/UNXIgMrwjY","expanded_url":"https://www.westvillagedentalstudio.com/is-it-safe-to-visit-your-dentist-during-covid/","display_url":"westvillagedentalstudio.com/is-it-safe-to-â€¦","indices":[257,280]}]		[]	[]			Are you still questioning if it's safe to visit the #dentist? While it is safe, we understand your concern! Gain inâ€¦ https://t.co/yMWOXyGyx0	4.0	True	full
1373716	1373716	605b48522455eb00384db4a6	2021-03-24 14:10:15	[]	[]	Wed Mar 24 13:40:58 +0000 2021	[]	[{"url":"https://t.co/qTOv8rZBbW","expanded_url":"https://twitter.com/ccadelago/status/1374492329097060359","display_url":"twitter.com/ccadelago/statâ€¦","indices":[207,230]}]	ah yes, inviting a man who is notorious for preying on women and being best friends with Jeffrey Epstein to talk on womenâ€™s empowerment. Why are we inviting men to speak on womenâ€™s empowerment either way... https://t.co/qTOv8rZBbW	118.0	RT @robzombiefancam: ah yes, inviting a man who is notorious for preying on women and being best friends with Jeffrey Epstein to talk on woâ€¦	1931.0	True	full
1373717	1373717	605b48522455eb00384db4a8	2021-03-24 14:10:15	[]	[]	Wed Mar 24 13:00:00 +0000 2021	[]	[{"url":"https://t.co/rODOmaIXsu","expanded_url":"http://bit.ly/3r5KjYE","display_url":"bit.ly/3r5KjYE","indices":[151,174]}]	âš– Covid-19 - Corregedoria recomenda a juÃ­zes consulta prÃ©via ao Natjus Estadual antes de decisÃ£o sobre disponibilizaÃ§Ã£o de leitos pÃºblicos de UTI. âž¡ï¸� https://t.co/rODOmaIXsu	9697.0	RT @TJTocantins: âš– Covid-19 - Corregedoria recomenda a juÃ­zes consulta prÃ©via ao Natjus Estadual antes de decisÃ£o sobre disponibilizaÃ§Ã£o deâ€¦	164.0	True	full
1373718	1373718	605b48522455eb00384db4b4	2021-03-24 14:10:15	[]	[{"url":"https://t.co/vxCdYJcafX","expanded_url":"https://ccncsj.ca/more-anti-asian-racist-incidents-reported-per-capita-in-canada-than-us-according-to-first-national-report/","display_url":"ccncsj.ca/more-anti-asiaâ€¦","indices":[248,271]}]		[]	[]			For those under the impression that Canada is "better" than the US in terms of racism, here's what the data says:â€¦ https://t.co/eDm5dXgQEc	1895.0	True	full
1373719	1373719	605b48522455eb00384db4bc	2021-03-24 14:10:16	[]	[{"url":"https://t.co/JYWjB3GtQF","expanded_url":"http://ow.ly/IfDf50E1zJo","display_url":"ow.ly/IfDf50E1zJo","indices":[213,236]}]		[]	[]			Join us tonight, March 24 at 6:15 p.m. via Zoom Webinar for "A Conversation with Wes Moore." Molly Countermine willâ€¦ https://t.co/gO8FIkL3IG	616.0	True	full
1373720	1373720	605b48522455eb00384db4be	2021-03-24 14:10:16	[]	[]	Wed Mar 24 04:50:43 +0000 2021	[]	[{"url":"https://t.co/JVlfkfCdiu","expanded_url":"https://odysee.com/@chiledignocanal:c/Enfermeraefectossecundariosvacunacovid:1","display_url":"odysee.com/@chiledignocanâ€¦","indices":[208,231]}]	EXTRA EXTRA EXTRA MÃ¡xima difusiÃ³n, por favor darle todos los RT que puedan, descarguen el video y viralicen en sus redes personales. Enfermera del Sotero del Rio advierte a la poblaciÃ³n que piensa vacunarse. https://t.co/JVlfkfCdiu	2804.0	RT @PorunChileDigno: EXTRA EXTRA EXTRA MÃ¡xima difusiÃ³n, por favor darle todos los RT que puedan, descarguen el video y viralicen en sus redâ€¦	1597.0	True	full
1373721	1373721	605b48532455eb00384db4d4	2021-03-24 14:10:16	[]	[]	Wed Mar 24 12:40:07 +0000 2021	[{"text":"PrevenirEsVencer","indices":[102,119]}]	[{"url":"https://t.co/1pWlu4XDx2","expanded_url":"https://www.vtv.gob.ve/carvativir-merida-distribucion-tratamiento-covid19/","display_url":"vtv.gob.ve/carvativir-merâ€¦","indices":[121,144]}]	Distribuyen 1 mil 61 unidades de Carvativir en las 18 Ã�reas de Salud Integral Comunitarias de MÃ©rida #PrevenirEsVencer https://t.co/1pWlu4XDx2 https://t.co/KqpZ69ZmNZ	1816400.0	RT @VTVcanal8: Distribuyen 1 mil 61 unidades de Carvativir en las 18 Ã�reas de Salud Integral Comunitarias de MÃ©rida #PrevenirEsVencer httâ€¦	1876.0	True	full
1373722	1373722	605b48532455eb00384db4d6	2021-03-24 14:10:16	[]	[]	Wed Mar 24 12:32:03 +0000 2021	[]	[{"url":"https://t.co/BfRmG4HBvG","expanded_url":"https://twitter.com/UOL/status/1374698187685048325","display_url":"twitter.com/UOL/status/137â€¦","indices":[102,125]}]	Mortes cuja responsabilidade pode ser ligada diretamente a Jair Bolsonaro e General Eduardo Pazuello. https://t.co/BfRmG4HBvG https://t.co/TKHKPExqAk	2617.0	RT @jotacorreria: Mortes cuja responsabilidade pode ser ligada diretamente a Jair Bolsonaro e General Eduardo Pazuello. https://t.co/BfRmG4â€¦	206.0	True	full
1373723	1373723	605b48532455eb00384db4e0	2021-03-24 14:10:16	[]	[]	Wed Mar 24 13:45:29 +0000 2021	[]	[{"url":"https://t.co/xknFoyGE1c","expanded_url":"https://www.coventrytelegraph.net/news/coventry-news/school-work-outbreaks-blamed-covid-20238527","display_url":"coventrytelegraph.net/news/coventry-â€¦","indices":[170,193]}]	School and work outbreaks blamed for Covid-19 rise in three Warwickshire towns - CoventryLive â�¦@Parents_Utdâ�© â�¦@SafeEdForAll_UKâ�© Make schools and work places safe then ! https://t.co/xknFoyGE1c	3982.0	RT @DmodosCutter: School and work outbreaks blamed for Covid-19 rise in three Warwickshire towns - CoventryLive â�¦@Parents_Utdâ�© â�¦@SafeEdForAâ€¦	832.0	True	full
1373724	1373724	605b48532455eb00384db4ea	2021-03-24 14:10:16	[{"text":"citatis","indices":[78,86]},{"text":"citatisnews","indices":[87,99]},{"text":"newsquote","indices":[100,110]},{"text":"news","indices":[111,116]},{"text":"AnthonyFauci","indices":[117,130]},{"text":"AstraZeneca","indices":[131,143]},{"text":"NIAID","indices":[144,150]},{"text":"Effectiveness","indices":[151,165]},{"text":"Vaccine","indices":[166,174]},{"text":"Coronavirus","indices":[17…	[{"url":"https://t.co/DBFcr7mR71","expanded_url":"https://citatis.com/news/6142/","display_url":"citatis.com/news/6142/","indices":[53,76]}]		[]	[]			Always stay informed. Read more news at our website! https://t.co/DBFcr7mR71 #citatis #citatisnews #newsquoteâ€¦ https://t.co/97JKuinsUV	110.0	True	full
1373725	1373725	605b48532455eb00384db4fa	2021-03-24 14:10:16	[]	[]	Wed Mar 24 12:22:30 +0000 2021	[{"text":"coronavirus","indices":[19,31]}]	[{"url":"https://t.co/EFRx3gKtoT","expanded_url":"https://www.xunta.gal/notas-de-prensa/-/nova/56508/galicia-rexistra-total-2-447-casos-activos-por-coronavirus","display_url":"xunta.gal/notas-de-prensâ€¦","indices":[241,264]}]	ðŸ“Š Casos activos de #coronavirus en Galicia: 2.447 ðŸ”¹ UCI: 39 ðŸ”¹ HospitalizaciÃ³n: 198 ðŸ”¹ Domicilio: 2.210 â–¶ï¸� Persoas curadas: 111.313 â–¶ï¸� Persoas falecidas: 2.325 ðŸ’‰ Doses de vacina administradas: 405.527 âž¡ï¸� PCR realizadas: 1.811.822 â„¹ï¸� https://t.co/EFRx3gKtoT https://t.co/D1IVBG8AHq	184814.0	RT @Xunta: ðŸ“Š Casos activos de #coronavirus en Galicia: 2.447 ðŸ”¹ UCI: 39 ðŸ”¹ HospitalizaciÃ³n: 198 ðŸ”¹ Domicilio: 2.210 â–¶ï¸� Persoas curadas:â€¦	226.0	True	full
1373726	1373726	605b48532455eb00384db50c	2021-03-24 14:10:16	[]	[]	Wed Mar 24 07:49:23 +0000 2021	[{"text":"CreativeBloggerRTs","indices":[60,79]},{"text":"BloggersTribe","indices":[80,94]},{"text":"BloggerLoveShare","indices":[95,112]},{"text":"BloggerHutRT","indices":[113,126]},{"text":"TRJForBloggers","indices":[127,142]},{"text":"HarmonyBloggers","indices":[143,159]}]	[{"url":"https://t.co/V9TraB1QZ4","expanded_url":"https://fadimamooneira.blogspot.com/2021/03/mediheal-ampoulex-mask-my-skins-new.html","display_url":"fadimamooneira.blogspot.com/2021/03/mediheâ€¦","indices":[35,58]}]	My Latest Blog Post (24.03.2021): https://t.co/V9TraB1QZ4 #CreativeBloggerRTs #BloggersTribe #BloggerLoveShare #BloggerHutRT #TRJForBloggers #HarmonyBloggers @BloggerShare2 @BloggingBabesRT @4loveofblogging @bloglove2018 @sunshineblogrt @wakeup_blog @USBloggerRT @ispyablog https://t.co/D7gebc53kL	5534.0	RT @Mooneira: My Latest Blog Post (24.03.2021): https://t.co/V9TraB1QZ4 #CreativeBloggerRTs #BloggersTribe #BloggerLoveShare #BloggerHutRâ€¦	27898.0	True	full
1373727	1373727	605b48532455eb00384db514	2021-03-24 14:10:17	[]	[]	Wed Mar 24 13:38:19 +0000 2021	[]	[{"url":"https://t.co/HfE6hNm957","expanded_url":"https://bit.ly/3vYfh8W","display_url":"bit.ly/3vYfh8W","indices":[108,131]}]	Minsal informÃ³ que se han notificado 176 casos de PIMS en Chile desde el inicio de la pandemia del Covid-19 https://t.co/HfE6hNm957 https://t.co/5PEorJXYl2	2165328.0	RT @adnradiochile: Minsal informÃ³ que se han notificado 176 casos de PIMS en Chile desde el inicio de la pandemia del Covid-19 https://t.coâ€¦	530.0	True	full
1373728	1373728	605b48532455eb00384db518	2021-03-24 14:10:17	[{"text":"BuildBackBetter","indices":[218,234]},{"text":"CareCantWait","indices":[244,257]}]	[{"url":"https://t.co/SYcV2U5Lal","expanded_url":"https://apnews.com/article/medicaid-legislation-coronavirus-pandemic-nursing-homes-0bd696ffa5a2b6b1235348d09572c3b5","display_url":"apnews.com/article/medicaâ€¦","indices":[259,282]}]		[]	[]			Home- and community-based care are an essential alternative to allow elderly and disabled people to live with digniâ€¦ https://t.co/TDbtc11nZn	4694.0	True	full
1373729	1373729	605b48532455eb00384db51a	2021-03-24 14:10:17	[]	[]	Wed Mar 24 13:53:55 +0000 2021	[{"text":"niÃ±os","indices":[42,48]},{"text":"SÃ­ndrome","indices":[67,76]},{"text":"COVID19","indices":[129,137]},{"text":"Pims","indices":[140,145]},{"text":"SARSCoV2_variants","indices":[152,170]},{"text":"Valdiviacl","indices":[196,207]},{"text":"Osorno","indices":[208,215]},{"text":"PuertoMontt","indices":[216,228]},{"text":"PuertoVaras","indices":[229,241]},{"text":"Chiloe","indices":[242,2…	[{"url":"https://t.co/LTX18EvNgV","expanded_url":"https://www.revistachilenadepediatria.cl/index.php/rchped/article/view/3215","display_url":"revistachilenadepediatria.cl/index.php/rchpâ€¦","indices":[172,195]}]	RecomendaciÃ³n para la sospecha, manejo en #niÃ±os y seguimiento del #SÃ­ndrome Inflamatorio MultisistÃ©mico en PediatrÃ­a asociado a #COVID19 (#Pims -TC). #SARSCoV2_variants https://t.co/LTX18EvNgV #Valdiviacl #Osorno #PuertoMontt #PuertoVaras #Chiloe #Frutillar #Llanquihue #Chile https://t.co/2LUEOEduV7	330.0	RT @CharlieBio: RecomendaciÃ³n para la sospecha, manejo en #niÃ±os y seguimiento del #SÃ­ndrome Inflamatorio MultisistÃ©mico en PediatrÃ­a asociâ€¦	358.0	True	full
1373730	1373730	605b48532455eb00384db536	2021-03-24 14:10:17	[]	[]	Wed Mar 24 00:04:11 +0000 2021	[]	[{"url":"https://t.co/GnYggmPKZG","expanded_url":"https://www.eluniversal.com.mx/cartera/sct-elimina-evidencia-de-dichos-de-jorge-arganis-sobre-militares-que-dirigen-obras","display_url":"eluniversal.com.mx/cartera/sct-elâ€¦","indices":[252,275]}]	Ayer el secretario de comunicaciones declarÃ³ que las obras del gobierno deberÃ­an estar en manos de ingenieros civiles, luego dijo que a ver si no lo corrÃ­an por criticar a los militares. Hoy sus declaraciones desaparecieron de internet. Escalofrianteâ€¦ https://t.co/GnYggmPKZG	29237.0	RT @RockStroke: Ayer el secretario de comunicaciones declarÃ³ que las obras del gobierno deberÃ­an estar en manos de ingenieros civiles, luegâ€¦	263.0	True	full
1373731	1373731	605b48532455eb00384db538	2021-03-24 14:10:17	[]	[]	Wed Mar 24 14:04:32 +0000 2021	[{"text":"Breaking","indices":[0,9]},{"text":"Israel","indices":[23,30]},{"text":"coronavirus","indices":[169,181]}]	[{"url":"https://t.co/5aFICZ98Q3","expanded_url":"https://www.jpost.com/breaking-news/coronavirus-in-israel-679-confirmed-cases-17-percent-positivity-rate-663000","display_url":"jpost.com/breaking-news/â€¦","indices":[184,207]}]	#Breaking Coronavirus: #Israel eyes end of pandemic as cases continue to decrease As of Wednesday, the disease reproduction rate stood at 0.59, the lowest in months. #coronavirus https://t.co/5aFICZ98Q3	973.0	RT @ZionistCommand: #Breaking Coronavirus: #Israel eyes end of pandemic as cases continue to decrease As of Wednesday, the disease reprodâ€¦	534.0	True	full
1373732	1373732	605b48542455eb00384db572	2021-03-24 14:10:18	[]	[]	Tue Mar 23 19:58:34 +0000 2021	[]	[{"url":"https://t.co/Slmr1QbWtO","expanded_url":"https://reut.rs/2PjrMe4","display_url":"reut.rs/2PjrMe4","indices":[256,279]}]	Las vacunas COVID-19 que generen inmunidad en la mucosa nasofarÃ­ngea son absolutamente necesarias parta impedir la replicaciÃ³n del virus y evitar la transmisiÃ³n La nueva vacuna inhalada CanSinoBIO obtiene la aprobaciÃ³n de China para su ensayo clÃ­nico!! https://t.co/Slmr1QbWtO	10556.0	RT @1000genes: Las vacunas COVID-19 que generen inmunidad en la mucosa nasofarÃ­ngea son absolutamente necesarias parta impedir la replicaciâ€¦	13.0	True	full
1373733	1373733	605b48542455eb00384db574	2021-03-24 14:10:18	[]	[]	Wed Mar 24 13:17:31 +0000 2021	[]	[{"url":"https://t.co/RUUW6AxAWi","expanded_url":"https://www.bbc.com/news/uk-politics-56504546","display_url":"bbc.com/news/uk-politiâ€¦","indices":[160,183]}]	The reason vaccination program has been such a success is the NHS and the thousands of volunteers who have delivered it. Not greed. Not capitalism. The NHS. https://t.co/RUUW6AxAWi	78589.0	RT @sbattrawden: The reason vaccination program has been such a success is the NHS and the thousands of volunteers who have delivered it.â€¦	162.0	True	full
1373734	1373734	605b48542455eb00384db586	2021-03-24 14:10:18	[]	[]	Wed Mar 24 14:06:03 +0000 2021	[]	[{"url":"https://t.co/DXBTa4avu1","expanded_url":"https://twitter.com/politicoeurope/status/1374686012748804100?s=21","display_url":"twitter.com/politicoeuropeâ€¦","indices":[133,156]}]	Your reminder that if the EU was in any way in the right in its claims about the AstraZeneca contract, it would not need to do this. https://t.co/DXBTa4avu1	16239.0	RT @NJ_Timothy: Your reminder that if the EU was in any way in the right in its claims about the AstraZeneca contract, it would not need toâ€¦	189.0	True	full
1373735	1373735	605b48542455eb00384db592	2021-03-24 14:10:18	[{"text":"sweepstakes","indices":[125,137]},{"text":"KnightsArmament","indices":[138,154]},{"text":"SR15","indices":[168,173]},{"text":"Vortex","indices":[174,181]},{"text":"winarifle","indices":[196,206]},{"text":"gungiveaway","indices":[207,219]},{"text":"winagun","indices":[220,228]},{"text":"dreamrifle","indices":[229,240]}]	[{"url":"https://t.co/YSB09M6wGt","expanded_url":"https://wn.nr/mghZcq","display_url":"wn.nr/mghZcq","indices":[254,277]}]		[]	[]			I just entered to win a Knights Armament SR-15 Rifle w/ Vortex Razor HD Gen III Scope from @ClassicFirearm! Valuedâ€¦ https://t.co/ngpG6Zmyd3	997.0	True	full
1373736	1373736	605b48542455eb00384db5b0	2021-03-24 14:10:18	[]	[]	Sat Mar 20 21:07:33 +0000 2021	[]	[{"url":"https://t.co/ngSyHO0Xz4","expanded_url":"https://m.youtube.com/watch?v=Oz0nv8B_L0g&list=PLyLA0FVrEk4pG3cHVNow2UcTGiyO5xq6s&index=32","display_url":"m.youtube.com/watch?v=Oz0nv8â€¦","indices":[177,200]}]	Cuenta la leyenda Muisca que Bochica en este lugar con su bastÃ³n rompiÃ³ una gran roca y con ello desinundÃ³ la sabana de BogotÃ¡ para asÃ­ aprovechar sus fÃ©rtiles tierras ðŸŽ¥ðŸ‘‡ðŸ�¾ðŸ‘‡ðŸ�¾ðŸ‘‡ðŸ�¾ https://t.co/ngSyHO0Xz4 SuscrÃ­bete y danos ðŸ‘�ðŸ�¼ en nuestro canal de @YouTube ðŸŽ¥ de @sebastian0922	262683.0	RT @colombia_hist: Cuenta la leyenda Muisca que Bochica en este lugar con su bastÃ³n rompiÃ³ una gran roca y con ello desinundÃ³ la sabana deâ€¦	262683.0	True	full
1373737	1373737	605b48542455eb00384db5b6	2021-03-24 14:10:18	[{"text":"HK","indices":[19,22]},{"text":"covid19HK","indices":[268,278]}]	[{"url":"https://t.co/ZWXqGhKYpP","expanded_url":"https://news.rthk.hk/rthk/en/component/k2/1582388-20210324.htm?spTabChangeable=0","display_url":"news.rthk.hk/rthk/en/componâ€¦","indices":[233,256]}]		[]	[]			Two more deaths in #HK after taking the Sinovac vaccine. Thatâ€™s what GovHKâ€™s vaccine expert panel announced tonighâ€¦ https://t.co/yuqelkWyeJ	982.0	True	full
1373738	1373738	605b48552455eb00384db5c4	2021-03-24 14:10:18	[]	[]	Wed Mar 24 14:01:32 +0000 2021	[]	[{"url":"https://t.co/NWdsYLDF2m","expanded_url":"http://ramm.st/europetour2022","display_url":"ramm.st/europetour2022","indices":[190,213]}]	Due to the expected ongoing event-bans and restrictions related to COVID-19, Rammstein are unfortunately forced to postpone the planned European Stadium Tour again. Find more information on https://t.co/NWdsYLDF2m! https://t.co/kRpu9eEvAr	464784.0	RT @RSprachrohr: Due to the expected ongoing event-bans and restrictions related to COVID-19, Rammstein are unfortunately forced to postponâ€¦	374.0	True	full
1373739	1373739	605b48552455eb00384db5c8	2021-03-24 14:10:18	[{"text":"springcleaning","indices":[157,172]},{"text":"glosbiz","indices":[173,181]}]	[{"url":"https://t.co/QyDyJe9R9X","expanded_url":"http://www.tgres.co.uk/blog/15-old-fashioned-household-cleaning-tips-that-work/","display_url":"tgres.co.uk/blog/15-old-faâ€¦","indices":[183,206]}]		[]	[]			ðŸŒ¸ Spring Cleaning is in the air and we love the old fashioned tips to get everything sparkling âœ¨ðŸ§¹ðŸ§½ Check out our laâ€¦ https://t.co/ipBaHjoPkx	478.0	True	full
1373740	1373740	605b48552455eb00384db5dc	2021-03-24 14:10:19	[]	[]	Fri Mar 05 03:20:36 +0000 2021	[{"text":"sfm","indices":[113,117]},{"text":"sfmoney","indices":[118,126]},{"text":"sfmnews","indices":[127,135]},{"text":"sfmairdrop","indices":[136,147]}]	[{"url":"https://t.co/KjOyUy2u7h","expanded_url":"https://t.me/SfmoneyAirdropBot","display_url":"t.me/SfmoneyAirdropâ€¦","indices":[88,111]}]	ð�—”ð�—¶ð�—¿ð�—±ð�—¿ð�—¼ð�—½: ð�—¦ð�—™ð�— ð�—¢ð�—¡ð�—˜ð�—¬ (ð�—¦ð�—™ð�— ) ð�—¥ð�—²ð�˜„ð�—®ð�—¿ð�—±: 10 SFM (50$) for Join ð�—¥ð�—²ð�—³ð�—²ð�—¿ð�—¿ð�—®ð�—¹: 3 SFM (15$) Start bot: https://t.co/KjOyUy2u7h #sfm #sfmoney #sfmnews #sfmairdrop https://t.co/oSuHY9yaPr	99149.0	RT @SFMONEY_SFM: ð�—”ð�—¶ð�—¿ð�—±ð�—¿ð�—¼ð�—½: ð�—¦ð�—™ð�— ð�—¢ð�—¡ð�—˜ð�—¬ (ð�—¦ð�—™ð�— ) ð�—¥ð�—²ð�˜„ð�—®ð�—¿ð�—±: 10 SFM (50$) for Join ð�—¥ð�—²ð�—³ð�—²ð�—¿ð�—¿ð�—®ð�—¹: 3 SFM (15$) Start bot: https://t.co/KjOyUy2u7h #sfm #sfmâ€¦	1.0	True	full
1373741	1373741	605b48552455eb00384db5ea	2021-03-24 14:10:19	[]	[]	Wed Mar 24 12:54:19 +0000 2021	[]	[{"url":"https://t.co/B0Tk4DpNtM","expanded_url":"https://www.facingsouth.org/2021/03/voices-stacey-abrams-sets-her-sights-vaccine-access-rural-georgia","display_url":"facingsouth.org/2021/03/voicesâ€¦","indices":[179,202]}]	I wrote about how @staceyabrams &amp; @faircount are now pivoting to use the same infrastructure that turned GA Blue to help marginalized communities in the state get vaccinated. https://t.co/B0Tk4DpNtM	8495.0	RT @GregKaufmann: I wrote about how @staceyabrams &amp; @faircount are now pivoting to use the same infrastructure that turned GA Blue to helpâ€¦	1015.0	True	full
1373742	1373742	605b48552455eb00384db5ee	2021-03-24 14:10:19	[{"text":"London","indices":[230,237]},{"text":"UK","indices":[238,241]},{"text":"ldn","indices":[242,246]}]	[{"url":"https://t.co/Yrkiz8teLC","expanded_url":"https://briefly.co/anchor/London/story/barrister-whose-dog-mauled-freddie-the-seal-i-apologise-unreservedly?f=oxford&utm_source=Twitter&utm_medium=autotweet&utm_content=unhighlighted&utm_campaign=London","display_url":"briefly.co/anchor/London/â€¦","indices":[205,228]}]		[]	[]			Barrister whose dog mauled Freddie the Seal: I apologise unreservedly (Standard) Rebecca Sabben-Clare QC, a leadinâ€¦ https://t.co/Bu3XQDWozE	2901.0	True	full
1373743	1373743	605b48552455eb00384db5fa	2021-03-24 14:10:19	[{"text":"Auvergne","indices":[11,20]},{"text":"COVIDãƒ¼19","indices":[108,117]},{"text":"Lyon","indices":[118,123]}]	[{"url":"https://t.co/nXNMad0VsY","expanded_url":"https://www.leprogres.fr/politique/2021/03/24/la-region-veut-transformer-les-lycees-en-centres-de-vaccination-pendant-les-vacances-lyon","display_url":"leprogres.fr/politique/2021â€¦","indices":[126,149]}]		[]	[]			ðŸ”´La RÃ©gion #Auvergne-RhÃ´ne-Alpes veut transformer les lycÃ©es en centres de vaccination pendant les vacancesâ€¦ https://t.co/8YSYzZbagC	17154.0	True	full
1373744	1373744	605b48552455eb00384db600	2021-03-24 14:10:19	[]	[{"url":"https://t.co/1I5TDa09D8","expanded_url":"https://kkgnewsblog.co/mansukh-hiran-murder-case-thane-court-directs-ats-to-stop-its-probe-transfer-case-records-to-nia-special-court-in-mumbai-mumbai-news-times-of-india/","display_url":"kkgnewsblog.co/mansukh-hiran-â€¦","indices":[154,177]}]		[]	[]			Mansukh Hiran murder case: Thane court directs ATS to stop its probe, transfer case records to NIA special court inâ€¦ https://t.co/jqPp7FMeTB	7.0	True	full
1373745	1373745	605b48552455eb00384db606	2021-03-24 14:10:19	[]	[]	Wed Mar 24 13:50:55 +0000 2021	[]	[{"url":"https://t.co/SWSuJxPgnv","expanded_url":"https://twitter.com/MubeatQuiz?s=20","display_url":"twitter.com/MubeatQuiz?s=20","indices":[104,127]}]	ðŸš¨ we took the lead. widen the gap. âž¡ï¸�Watch ads (15 ads/acc) âž¡ï¸�Do Missions âž¡ï¸�Do quizzes. Answers here: https://t.co/SWSuJxPgnv âž¡ï¸� Clone your Mubeat, Use many accounts. https://t.co/DeU1GI8hC7	470.0	RT @audrising: ðŸš¨ we took the lead. widen the gap. âž¡ï¸�Watch ads (15 ads/acc) âž¡ï¸�Do Missions âž¡ï¸�Do quizzes. Answers here: https://t.co/SWSuJxPâ€¦	1314.0	True	full
1373746	1373746	605b48552455eb00384db60c	2021-03-24 14:10:20	[]	[]	Wed Mar 24 10:48:20 +0000 2021	[]	[{"url":"https://t.co/ZBaeomOd0q","expanded_url":"http://medias-presse.info","display_url":"medias-presse.info","indices":[138,161]},{"url":"https://t.co/6IqaQMl1Yv","expanded_url":"https://medias-presse.info/mysteres-autour-de-la-mort-du-president-tanzanien-qui-refusait-le-vaccin-anti-covid-et-sattirait-les-foudres-de-bill-gates-et-de-loms/141047/","display_url":"medias-presse.info/mysteres-auto…	MystÃ¨res autour de la mort du prÃ©sident tanzanien qui refusait le vaccin anti-Covid et s'attirait les foudres de Bill Gates et de l'OMS - https://t.co/ZBaeomOd0q https://t.co/6IqaQMl1Yv	3001.0	RT @glemaitre3: MystÃ¨res autour de la mort du prÃ©sident tanzanien qui refusait le vaccin anti-Covid et s'attirait les foudres de Bill Gatesâ€¦	186.0	True	full
1373747	1373747	605b48552455eb00384db61a	2021-03-24 14:10:20	[]	[]	Wed Mar 24 11:16:28 +0000 2021	[{"text":"FreeTNTemples","indices":[165,179]}]	[{"url":"https://t.co/2bsabju2mg","expanded_url":"https://twitter.com/saisooryan/status/1374253931178520578","display_url":"twitter.com/saisooryan/staâ€¦","indices":[266,289]}]	Tamil Nadu Temples are older than written history. Their magnificence &amp; brilliance are celebrated the world over. Most of all in the Hearts of Devotees. Time to #FreeTNTemples before all traces of their splendor vanish. â€“Sg @CMOTamilNadu @mkstalin @sundarpichai https://t.co/2bsabju2mg	3617149.0	RT @SadhguruJV: Tamil Nadu Temples are older than written history. Their magnificence &amp; brilliance are celebrated the world over. Most of aâ€¦	14.0	True	full
1373748	1373748	605b48562455eb00384db620	2021-03-24 14:10:20	[]	[]	Wed Mar 24 14:09:04 +0000 2021	[]	[{"url":"https://t.co/KyKbIXeOtH","expanded_url":"https://twitter.com/CulturaMuseoCGE/status/1374715175371218946","display_url":"twitter.com/CulturaMuseoCGâ€¦","indices":[237,260]}]	Hace un tiempo @CulturaMuseoCGE viene llevando adelante un trabajo de investigaciÃ³n y reconocimiento de jugadores/as de Gimnasia que fueron militantes y cayeron peleando. Recordamos sus vidas en las nuestras y el Club las reivindica â�¤ï¸� https://t.co/KyKbIXeOtH	126.0	RT @Aime_Kalfu: Hace un tiempo @CulturaMuseoCGE viene llevando adelante un trabajo de investigaciÃ³n y reconocimiento de jugadores/as de Gimâ€¦	3922.0	True	full
1373749	1373749	605b48562455eb00384db624	2021-03-24 14:10:20	[{"text":"DigitalStrategyWales","indices":[20,41]}]	[{"url":"https://t.co/LanIaREKUn","expanded_url":"https://twitter.com/StatisticsWales/status/1374722545119858690","display_url":"twitter.com/StatisticsWaleâ€¦","indices":[212,235]}]		[]	[]			Two examples of our #DigitalStrategyWales in action: 1/2 The Beta Launch of DataMapWales, a shared platform for geoâ€¦ https://t.co/I52f1urAhN	5569.0	True	full
1373750	1373750	605b48562455eb00384db632	2021-03-24 14:10:20	[{"text":"NFT","indices":[109,113]},{"text":"BSC","indices":[138,142]}]	[{"url":"https://t.co/Ahm68Yle3L","expanded_url":"http://t.me/whaleglobal","display_url":"t.me/whaleglobal","indices":[74,97]}]		[]	[]			In just 15 minutes we have Pumped $STORJ with 100% profit ðŸ‘‰ Join Channel: https://t.co/Ahm68Yle3L $BTC $ETH #NFTâ€¦ https://t.co/2egmLhhzeJ	0.0	True	full
1373751	1373751	605b48562455eb00384db64a	2021-03-24 14:10:20	[{"text":"Rustic","indices":[184,191]},{"text":"WarmHues","indices":[192,201]},{"text":"Inspiration","indices":[202,214]},{"text":"Colourvista","indices":[215,227]},{"text":"ThinkBeautiful","indices":[228,243]},{"text":"JSWPaints","indices":[244,254]}]	[{"url":"https://t.co/yUart0C3wG","expanded_url":"https://bit.ly/BuddyAssistance","display_url":"bit.ly/BuddyAssistance","indices":[159,182]}]		[]	[]			Make your home, an inspiration to many by painting your walls with colours that celebrate life through its rustic câ€¦ https://t.co/2TkCYkCQy4	1162.0	True	full
1373752	1373752	605b48562455eb00384db64c	2021-03-24 14:10:20	[]	[{"url":"https://t.co/3vSooOGnbo","expanded_url":"http://s.swissin.fo/4fZRjsY","display_url":"s.swissin.fo/4fZRjsY","indices":[217,240]}]		[]	[]			Nous aimerions crÃ©er une sÃ©rie de vidÃ©os sur les stratÃ©gies que vous avez dÃ©veloppÃ©es pendant la pandÃ©mie de coronaâ€¦ https://t.co/0oxhix1iDD	18966.0	True	full
1373753	1373753	605b48562455eb00384db654	2021-03-24 14:10:20	[]	[]	Mon Mar 22 20:55:34 +0000 2021	[]	[{"url":"https://t.co/e9UinN07bb","expanded_url":"https://twitter.com/lisa_iannattone/status/1372611337679962113?s=21","display_url":"twitter.com/lisa_iannattonâ€¦","indices":[218,241]},{"url":"https://t.co/CpspQr2Fzs","expanded_url":"https://twitter.com/lisa_iannattone/status/1372611337679962113","display_url":"twitter.com/lisa_iannattonâ€¦","indices":[242,265]}]	The average age in the ICU in France is down to 55 years old. Parents that live with school aged kids have a 30% increased risk of contracting covid-19 according to the above article. These are the â€œcalculated risks.â€� https://t.co/e9UinN07bb https://t.co/CpspQr2Fzs	4356.0	RT @lisa_iannattone: The average age in the ICU in France is down to 55 years old. Parents that live with school aged kids have a 30% increâ€¦	648.0	True	full
1373754	1373754	605b48562455eb00384db65c	2021-03-24 14:10:20	[]	[]	Tue Mar 23 21:17:20 +0000 2021	[]	[{"url":"https://t.co/RnJJndnHh9","expanded_url":"https://intel.ly/39bSlct","display_url":"intel.ly/39bSlct","indices":[147,170]}]	Intel's first large-scale foundry operation will be in Arizona, an investment of $20 billion, creating 15,000 long-term jobs in the local economy. https://t.co/RnJJndnHh9 https://t.co/3UbhKlSDPg	160699.0	RT @intelnews: Intel's first large-scale foundry operation will be in Arizona, an investment of $20 billion, creating 15,000 long-term jobsâ€¦	62.0	True	full
1373755	1373755	605b48562455eb00384db65e	2021-03-24 14:10:20	[{"text":"LaPrensaSecuestrada","indices":[102,122]}]	[{"url":"https://t.co/4CSoZNazzJ","expanded_url":"https://prensa.com/impresa/panorama/primera-semana-de-abril-se-retoma-vacunacion-circuital/?utm_source=prensa.com&utm_medium=compartir&utm_campaign=twitter","display_url":"prensa.com/impresa/panoraâ€¦","indices":[133,156]}]		[]	[]			En el circuito 8-10 habilitarÃ¡n 15 centros de vacunaciÃ³n, para atender a unos 33 mil adultos mayores.â€¦ https://t.co/HqCIxoOUM8	557912.0	True	full
1373756	1373756	605b48562455eb00384db660	2021-03-24 14:10:20	[]	[]	Wed Mar 24 14:04:32 +0000 2021	[{"text":"Breaking","indices":[0,9]},{"text":"Israel","indices":[23,30]},{"text":"coronavirus","indices":[169,181]}]	[{"url":"https://t.co/5aFICZ98Q3","expanded_url":"https://www.jpost.com/breaking-news/coronavirus-in-israel-679-confirmed-cases-17-percent-positivity-rate-663000","display_url":"jpost.com/breaking-news/â€¦","indices":[184,207]}]	#Breaking Coronavirus: #Israel eyes end of pandemic as cases continue to decrease As of Wednesday, the disease reproduction rate stood at 0.59, the lowest in months. #coronavirus https://t.co/5aFICZ98Q3	973.0	RT @ZionistCommand: #Breaking Coronavirus: #Israel eyes end of pandemic as cases continue to decrease As of Wednesday, the disease reprodâ€¦	41.0	True	full
1373757	1373757	605b48572455eb00384db674	2021-03-24 14:10:20	[]	[{"url":"https://t.co/ySiNrBM9qQ","expanded_url":"https://terrabrasilnoticias.com/2021/03/incrivel-uso-de-ivermectina-faz-com-que-presidio-nao-tenha-casos-graves-e-nem-mortes-por-covid-19-diz-medico-veja-video/","display_url":"terrabrasilnoticias.com/2021/03/incrivâ€¦","indices":[163,186]}]		[]	[]			@luluca20 @AlessandroLoio2 @AMB_oficial INCRÃ�VEL: Uso de ivermectina faz com que presÃ­dio nÃ£o tenha casos graves eâ€¦ https://t.co/NqLGcOapVL	186.0	True	full
1373758	1373758	605b48572455eb00384db688	2021-03-24 14:10:21	[]	[]	Tue Mar 23 21:47:20 +0000 2021	[{"text":"JosÃ©Bono","indices":[8,17]},{"text":"CuentasOffshore","indices":[160,176]}]	[{"url":"https://t.co/3EbWYlpo6X","expanded_url":"https://elcierredigital.com/investigacion/173234062/diputado-socialista-juan-segovia-hombre-jose-bono-republica-dominicana.html","display_url":"elcierredigital.com/investigacion/â€¦","indices":[219,242]}]	Â¿PorquÃ© #JosÃ©Bono, la vieja gloria del @PSOE de Castilla-La Mancha sÃ³lo sale en @SextaNocheTV y en los programas que le dan jabÃ³n, y Ã©sta grave noticia, de sus #CuentasOffshore, no la hemos visto en ninguna televisiÃ³n? https://t.co/3EbWYlpo6X https://t.co/sdVZ3pjitm	43338.0	RT @luigiaguilar: Â¿PorquÃ© #JosÃ©Bono, la vieja gloria del @PSOE de Castilla-La Mancha sÃ³lo sale en @SextaNocheTV y en los programas que le dâ€¦	30.0	True	full
1373759	1373759	605b48572455eb00384db6a0	2021-03-24 14:10:21	[]	[]	Wed Mar 24 14:00:05 +0000 2021	[]	[{"url":"https://t.co/ZgMDwh5OTQ","expanded_url":"http://youtu.be/fnPn6At3v28","display_url":"youtu.be/fnPn6At3v28","indices":[156,179]},{"url":"https://t.co/jjJjfDIHq5","expanded_url":"http://spoti.fi/3sjbnVP","display_url":"spoti.fi/3sjbnVP","indices":[182,205]}]	"sour candy" with @blackpink is on its way to reach 100 million views on youtube and 200 million streams on spotify. listen to the audio and stream now: â†’ https://t.co/ZgMDwh5OTQ â†’ https://t.co/jjJjfDIHq5	355.0	RT @ladygaganotify: "sour candy" with @blackpink is on its way to reach 100 million views on youtube and 200 million streams on spotify. liâ€¦	2592.0	True	full
1373760	1373760	605b48572455eb00384db6ac	2021-03-24 14:10:21	[]	[]	Wed Mar 24 07:18:16 +0000 2021	[]	[{"url":"https://t.co/XxkaZaKAEB","expanded_url":"https://www.england.nhs.uk/blog/if-you-have-severe-mental-illness-the-time-to-get-your-covid-19-vaccination-is-now/","display_url":"england.nhs.uk/blog/if-you-haâ€¦","indices":[154,177]}]	NHS England Â» If you have severe mental illness, the time to get your COVID-19 vaccination is now. Important message from â�¦@ClaireCNWLâ�© â�¦@NikkiKFâ�© today https://t.co/XxkaZaKAEB	10504.0	RT @Andy__Bell__: NHS England Â» If you have severe mental illness, the time to get your COVID-19 vaccination is now. Important message fromâ€¦	5327.0	True	full
1373761	1373761	605b48572455eb00384db6b4	2021-03-24 14:10:21	[]	[{"url":"https://t.co/6MR91wcD0u","expanded_url":"https://studentveterans.org/research/veteran-opinion-survey/","display_url":"studentveterans.org/research/veterâ€¦","indices":[235,258]}]		[]	[]			RT @studentvets: As a new Presidential Administration navigates its first 100 days, it is more important than everâ€¦ https://t.co/ws7Ouu2Wkm	612.0	True	full
1373762	1373762	605b48582455eb00384db6c0	2021-03-24 14:10:21	[]	[]	Wed Mar 24 13:34:37 +0000 2021	[{"text":"HSI","indices":[119,123]},{"text":"COVID19","indices":[190,198]}]	[{"url":"https://t.co/KtVooAOPNc","expanded_url":"https://www.interpol.int/News-and-Events/News/2021/Online-vaccine-scams-INTERPOL-and-Homeland-Security-Investigations-issue-public-warning-Be-vigilant-be-skeptical-be-safe","display_url":"interpol.int/News-and-Eventâ€¦","indices":[232,255]}]	With criminal groups producing, distributing and selling fake vaccines, INTERPOL and Homeland Security Investigations (#HSI) have joined forces to warn the public against purchasing alleged #COVID19 vaccines and treatments online. https://t.co/KtVooAOPNc	222451.0	RT @INTERPOL_HQ: With criminal groups producing, distributing and selling fake vaccines, INTERPOL and Homeland Security Investigations (#HSâ€¦	80.0	True	full
1373763	1373763	605b48582455eb00384db6e2	2021-03-24 14:10:22	[{"text":"WorldTBDay","indices":[3,14]},{"text":"EndTB","indices":[189,195]},{"text":"TeamPKI","indices":[197,205]}]	[{"url":"https://t.co/nlEkKYicLg","expanded_url":"https://bit.ly/3d1KRtE","display_url":"bit.ly/3d1KRtE","indices":[206,229]}]		[]	[]			On #WorldTBDay, hear from Peter Wrighton-Smith, CEO of @OXFDImmunotec, a PerkinElmer company, as he explains the vaâ€¦ https://t.co/ARBL6I8E5V	112.0	True	full
1373764	1373764	605b48582455eb00384db6ec	2021-03-24 14:10:22	[]	[]	Wed Mar 24 09:10:24 +0000 2021	[]	[{"url":"https://t.co/gscj94c7it","expanded_url":"https://www.bbc.com/news/uk-politics-56504546","display_url":"bbc.com/news/uk-politiâ€¦","indices":[253,276]}]	Boris Johnson says the UK was able to develop the covid vaccine thanks to "greed and capitalism". He's obviously never heard of Cuba, which has been subject to a US embargo for 60 years, yet it's developed its own vaccine based on humanity not greed. https://t.co/gscj94c7it	75545.0	RT @DerbyChrisW: Boris Johnson says the UK was able to develop the covid vaccine thanks to "greed and capitalism". He's obviously never heâ€¦	2010.0	True	full
1373765	1373765	605b48582455eb00384db6fa	2021-03-24 14:10:22	[]	[]	Wed Mar 24 08:46:27 +0000 2021	[{"text":"globalhealth","indices":[35,48]},{"text":"PublicHealth","indices":[50,63]},{"text":"rstats","indices":[89,96]},{"text":"epitwitter","indices":[231,242]}]	[{"url":"https://t.co/u5LjCCVzII","expanded_url":"https://jobs.kemri-wellcome.org/job-advert/research-officer-%E2%80%93-statistics-epidemiology","display_url":"jobs.kemri-wellcome.org/job-advert/resâ€¦","indices":[266,289]}]	Have MSC relevant to epi research, #globalhealth, #PublicHealth &amp; use STATA &amp;/or #rstats for analysis? @PHU_KEMRI_WT within @KEMRI_Wellcome is looking for you to work as a Research Officer (Statistics &amp; Epidemiology) #epitwitter Apply by 7/04/2021 https://t.co/u5LjCCVzII https://t.co/Kfbe0B7BNx	3595.0	RT @Pete_M_M: Have MSC relevant to epi research, #globalhealth, #PublicHealth &amp; use STATA &amp;/or #rstats for analysis? @PHU_KEMRI_WT withinâ€¦	348.0	True	full
1373766	1373766	605b48582455eb00384db706	2021-03-24 14:10:22	[{"text":"COVID19","indices":[79,87]}]	[{"url":"https://t.co/kGLWncNk7F","expanded_url":"https://www.adsoftheworld.com/media/integrated/nhs_stay_home_protect_the_nhs_save_lives","display_url":"adsoftheworld.com/media/integratâ€¦","indices":[98,121]}]		[]	[]			A campaign that debunks some of the common conspiracy theories relating to the #COVID19 pandemic.â€¦ https://t.co/njy8S0OMPk	204501.0	True	full
1373767	1373767	605b48592455eb00384db71e	2021-03-24 14:10:22	[]	[]	Tue Mar 23 17:15:15 +0000 2021	[]	[{"url":"https://t.co/TtXIACx1VL","expanded_url":"https://youtu.be/7B--LcBLmD0","display_url":"youtu.be/7B--LcBLmD0","indices":[252,275]}]	This Womenâ€™s History Month, we were delighted to join our friends at the Oxford Centre for Socio-Legal Studies for a discussion on the legacies we want to create for future generations of women lawyers. You can watch 'Women, Legacy and the Law' here: https://t.co/TtXIACx1VL https://t.co/U4Xsc60Old	10684.0	RT @First100years: This Womenâ€™s History Month, we were delighted to join our friends at the Oxford Centre for Socio-Legal Studies for a disâ€¦	1931.0	True	full
1373768	1373768	605b48592455eb00384db724	2021-03-24 14:10:22	[]	[]	Wed Mar 24 12:57:04 +0000 2021	[]	[{"url":"https://t.co/MEZsSHEArQ","expanded_url":"https://thehill.com/policy/healthcare/544620-progressives-up-pressure-on-biden-to-back-covid-vaccine-patent-waiver","display_url":"thehill.com/policy/healthcâ€¦","indices":[178,201]}]	PELOSI also privately backing covid vaccine patent waiver "She has said so many times now that she has talked to the administration and she is fully in support of this waiver" https://t.co/MEZsSHEArQ	4684.0	RT @PeterSullivan4: PELOSI also privately backing covid vaccine patent waiver "She has said so many times now that she has talked to the aâ€¦	7535.0	True	full
1373769	1373769	605b48592455eb00384db72c	2021-03-24 14:10:22	[]	[]	Wed Mar 24 10:27:58 +0000 2021	[{"text":"linhadefrente","indices":[121,135]}]	[{"url":"https://t.co/leibb0cJZf","expanded_url":"https://www1.folha.uol.com.br/equilibrioesaude/2021/03/folha-estreia-o-blog-linha-de-frente-com-os-relatos-de-um-medico-na-pandemia-de-covid-19.shtml?utm_source=twitter&utm_medium=social&utm_campaign=comptw","display_url":"www1.folha.uol.com.br/equilibrioesauâ€¦","indices":[138,161]}]	Hoje comeÃ§o um novo projeto de narrativas mÃ©dicas na @folha SerÃ¡ um prazer compartilhar palavras em sentidos diretos da #linhadefrente https://t.co/leibb0cJZf	22202.0	RT @gersonsalvador: Hoje comeÃ§o um novo projeto de narrativas mÃ©dicas na @folha SerÃ¡ um prazer compartilhar palavras em sentidos diretos dâ€¦	168.0	True	full
1373770	1373770	605b48592455eb00384db732	2021-03-24 14:10:23	[]	[]	Wed Mar 24 13:50:00 +0000 2021	[{"text":"PrevenirEsVencer","indices":[172,189]}]	[{"url":"https://t.co/eqz7hR3lIp","expanded_url":"https://bit.ly/31cjpnr","display_url":"bit.ly/31cjpnr","indices":[122,145]}]	DÃ­a 373 | Lucha contra la COVID-19: Venezuela registra 608 casos comunitarios, 6 importados y mantiene 93% de recuperados https://t.co/eqz7hR3lIp https://t.co/bcWB8bWEns #PrevenirEsVencer	1430218.0	RT @PartidoPSUV: DÃ­a 373 | Lucha contra la COVID-19: Venezuela registra 608 casos comunitarios, 6 importados y mantiene 93% de recuperadosâ€¦	99.0	True	full
1373771	1373771	605b48592455eb00384db744	2021-03-24 14:10:23	[]	[{"url":"https://t.co/jCoGIue9iC","expanded_url":"https://www.thestar.com.my/metro/metro-news/2021/03/24/permits-granted-to-home-based-startups","display_url":"thestar.com.my/metro/metro-neâ€¦","indices":[208,231]}]		[]	[]			More and more people doing businesses at home. If its safe, allow it. Some businesses do not need a physical store.â€¦ https://t.co/OproB5jnP1	2532.0	True	full
1373772	1373772	605b48592455eb00384db74a	2021-03-24 14:10:23	[]	[]	Wed Mar 24 14:08:48 +0000 2021	[]	[{"url":"https://t.co/3qUa6hd57h","expanded_url":"https://www.youtube.com/watch?v=4Q-4mcH7DZI","display_url":"youtube.com/watch?v=4Q-4mcâ€¦","indices":[156,179]}]	I got a close look at New PokÃ©mon Snap and found out some cool details such as having proper voice acting, gyro controls and the extent of its replay value https://t.co/3qUa6hd57h	38734.0	RT @JonComms: I got a close look at New PokÃ©mon Snap and found out some cool details such as having proper voice acting, gyro controls andâ€¦	71.0	True	full
1373773	1373773	605b48592455eb00384db754	2021-03-24 14:10:23	[]	[]	Wed Mar 24 14:01:54 +0000 2021	[]	[{"url":"https://t.co/fgW6N5C12Y","expanded_url":"http://rebelne.ws/30devWV","display_url":"rebelne.ws/30devWV","indices":[193,216]}]	Justin Trudeau asked staffers for â€œdaily briefsâ€� on the percentage of positive COVID tests performed in the United States each day, a statistic which even the CDC wasn't tracking. READ MORE: https://t.co/fgW6N5C12Y https://t.co/OGmSEiFsGT	198738.0	RT @RebelNewsOnline: Justin Trudeau asked staffers for â€œdaily briefsâ€� on the percentage of positive COVID tests performed in the United Staâ€¦	399.0	True	full
1373774	1373774	605b485a2455eb00384db776	2021-03-24 14:10:23	[]	[]	Wed Mar 24 14:09:51 +0000 2021	[]	[{"url":"https://t.co/RBQPDEE7m1","expanded_url":"https://podcasts.apple.com/us/podcast/its-a-hard-knicks-life/id1266106879#episodeGuid=gid%3A%2F%2Fart19-episode-locator%2FV0%2FqJM_EnBA-xCrS7JjidDjCZqNFQddLMsaWEW3CHlPA84","display_url":"podcasts.apple.com/us/podcast/itsâ€¦","indices":[246,269]}]	If you donâ€™t listen to this podcast, youâ€™re denying yourself one of the GREATEST pleasures in life. Todayâ€™s show is one of my ALL-TIME FAVORITES. Drama âœ… Co-Host Fights âœ… Live Music âœ… Knick Debates âœ… Hot Takes âœ… Games âœ… Apple Podcasts https://t.co/RBQPDEE7m1	6029.0	RT @HardKnicksLife: If you donâ€™t listen to this podcast, youâ€™re denying yourself one of the GREATEST pleasures in life. Todayâ€™s show is oâ€¦	564.0	True	full
1373775	1373775	605b485a2455eb00384db778	2021-03-24 14:10:23	[]	[]	Tue Mar 23 00:21:56 +0000 2021	[]	[{"url":"https://t.co/m2ULxY7uON","expanded_url":"https://www1.folha.uol.com.br/equilibrioesaude/2021/03/brasil-tem-2659-mortes-por-covid-e-chega-a-20-dias-seguidos-de-recordes-de-media-movel-de-obitos.shtml","display_url":"www1.folha.uol.com.br/equilibrioesauâ€¦","indices":[192,215]}]	1 in every 4 covid deaths WORLDWIDE is happening in brazil, by the way: this is in portuguese. yes i can translate, but you get the point INTERNATIONAL MEDIA ISN'T TALKING ABOUT THIS ENOUGH. https://t.co/m2ULxY7uON	8189.0	RT @wwxwashere: 1 in every 4 covid deaths WORLDWIDE is happening in brazil, by the way: this is in portuguese. yes i can translate, but yoâ€¦	661.0	True	full
1373776	1373776	605b485a2455eb00384db788	2021-03-24 14:10:23	[]	[{"url":"https://t.co/neRXwVoCAa","expanded_url":"https://www.reuters.com/article/us-health-coronavirus-taiwan-idUSKBN2BG0H1","display_url":"reuters.com/article/us-heaâ€¦","indices":[210,233]}]		[]	[]			Taiwan will help its handful of remaining diplomatic allies buy COVID-19 vaccines but on the condition that Taiwaneâ€¦ https://t.co/yy35uk8AnI	444.0	True	full
1373777	1373777	605b485a2455eb00384db79c	2021-03-24 14:10:24	[]	[]	Wed Mar 24 12:36:39 +0000 2021	[]	[{"url":"https://t.co/NneCwtJ091","expanded_url":"https://we.tl/t-dLD6Ds0OgD","display_url":"we.tl/t-dLD6Ds0OgD","indices":[251,274]}]	La @SSalud_mx ya respondiÃ³ las 45 preguntas que le enviÃ© sobre la vacunaciÃ³n COVID. Lo mÃ¡s importante lo reserva. Los ciudadanos necesitamos informaciÃ³n, no que se oculte, ni que se burlen de nosotros. Juzguen ustedes, aquÃ­ les dejo los documentos ðŸ‘‡ðŸ�» https://t.co/NneCwtJ091	300250.0	RT @LillyTellez: La @SSalud_mx ya respondiÃ³ las 45 preguntas que le enviÃ© sobre la vacunaciÃ³n COVID. Lo mÃ¡s importante lo reserva. Los ciudâ€¦	385.0	True	full
1373778	1373778	605b485b2455eb00384db7c6	2021-03-24 14:10:24	[]	[]	Tue Mar 23 18:34:49 +0000 2021	[]	[{"url":"https://t.co/PT9OzEFMaI","expanded_url":"https://variety.com/2021/gaming/news/gang-award-nominees-last-of-us-part-two-1234932716/","display_url":"variety.com/2021/gaming/neâ€¦","indices":[150,173]}]	Ø§Ù„ÙƒØ´Ù� Ø¹Ù† Ù…Ø±Ø´Ø­ÙŠ G.A.N.G Awards Ù„Ù„ØµÙˆØªÙŠØ§Øª Ùˆ Ø§Ù„Ù…ÙˆØ³ÙŠÙ‚Ù‰ Ù„Ø§Ø³Øª 2 ØªØªØµØ¯Ø± Ø¨Ù€ 15 ØªØ±Ø´ÙŠØ­ Ùˆ Ø¨Ø¹Ø¯Ù‡Ø§ Ø¬ÙˆØ³Øª Ø§ÙˆÙ� Ø³ÙˆØ´ÙŠÙ…Ø§ Ø¨Ù€ 14ØŒ Ù…Ø§ÙŠÙ„Ø² 11 ØªØ±Ø´ÙŠØ­ ÙƒØ´Ù� Ø§Ù„Ù�Ø§Ø¦Ø²ÙŠÙ† Ù�ÙŠ 28 Ø§Ø¨Ø±ÙŠÙ„ https://t.co/PT9OzEFMaI https://t.co/Dt0NPWNVep	4370.0	RT @JoeAmoudi: Ø§Ù„ÙƒØ´Ù� Ø¹Ù† Ù…Ø±Ø´Ø­ÙŠ G.A.N.G Awards Ù„Ù„ØµÙˆØªÙŠØ§Øª Ùˆ Ø§Ù„Ù…ÙˆØ³ÙŠÙ‚Ù‰ Ù„Ø§Ø³Øª 2 ØªØªØµØ¯Ø± Ø¨Ù€ 15 ØªØ±Ø´ÙŠØ­ Ùˆ Ø¨Ø¹Ø¯Ù‡Ø§ Ø¬ÙˆØ³Øª Ø§ÙˆÙ� Ø³ÙˆØ´ÙŠÙ…Ø§ Ø¨Ù€ 14ØŒ Ù…Ø§ÙŠÙ„Ø² 11 ØªØ±Ø´ÙŠØ­â€¦	4370.0	True	full
1373779	1373779	605b485b2455eb00384db7de	2021-03-24 14:10:24	[]	[]	Wed Mar 24 12:46:06 +0000 2021	[]	[{"url":"https://t.co/TdCxUMeRE9","expanded_url":"https://twitter.com/kevinmkruse/status/1374699124822585349","display_url":"twitter.com/kevinmkruse/stâ€¦","indices":[128,151]}]	This is a *really* important point. A reasonable-sounding defense of the filibuster is that it promotes compromise. It doesnâ€™t. https://t.co/TdCxUMeRE9	70965.0	RT @ezralevin: This is a *really* important point. A reasonable-sounding defense of the filibuster is that it promotes compromise. It doesnâ€¦	32.0	True	full
1373780	1373780	605b485b2455eb00384db800	2021-03-24 14:10:25	[]	[]	Wed Mar 24 10:36:21 +0000 2021	[{"text":"EXO","indices":[87,91]},{"text":"ì—‘ì†Œ","indices":[92,95]},{"text":"XIUMIN","indices":[96,103]},{"text":"ì‹œìš°ë¯¼","indices":[104,108]},{"text":"ê¹€ë¯¼ì„�","indices":[109,113]}]	[{"url":"https://t.co/LxHn3IDQ2I","expanded_url":"https://www.instagram.com/p/CMy8m4JDbTn/","display_url":"instagram.com/p/CMy8m4JDbTn/","indices":[38,61]},{"url":"https://t.co/q6ERIsfz79","expanded_url":"https://instagram.fbpn3-1.fna.fbcdn.net/v/t51.2885-15/e35/s1080x1080/163643432_254190359762389_2948303531153187669_n.jpg?tp=1&_nc_ht=instagram.fbpn3-1.fna.fbcdn.net&_nc_cat=101&_nc_ohc=okNXBAypy…	210324 dauspice_outfit Instagram. ðŸ‘‰ðŸ�» https://t.co/LxHn3IDQ2I https://t.co/q6ERIsfz79 #EXO #ì—‘ì†Œ #XIUMIN #ì‹œìš°ë¯¼ #ê¹€ë¯¼ì„� @weareoneEXO @exoonearewe https://t.co/ti4y9TU4AU	215149.0	RT @EXOXOXOID: 210324 dauspice_outfit Instagram. ðŸ‘‰ðŸ�» https://t.co/LxHn3IDQ2I https://t.co/q6ERIsfz79 #EXO #ì—‘ì†Œ #XIUMIN #ì‹œìš°ë¯¼ #ê¹€ë¯¼ì„� @weareoneâ€¦	412.0	True	full
1373781	1373781	605b485b2455eb00384db806	2021-03-24 14:10:25	[]	[]	Wed Mar 24 13:17:31 +0000 2021	[]	[{"url":"https://t.co/RUUW6AxAWi","expanded_url":"https://www.bbc.com/news/uk-politics-56504546","display_url":"bbc.com/news/uk-politiâ€¦","indices":[160,183]}]	The reason vaccination program has been such a success is the NHS and the thousands of volunteers who have delivered it. Not greed. Not capitalism. The NHS. https://t.co/RUUW6AxAWi	78589.0	RT @sbattrawden: The reason vaccination program has been such a success is the NHS and the thousands of volunteers who have delivered it.â€¦	10.0	True	full
1373782	1373782	605b485c2455eb00384db81c	2021-03-24 14:10:25	[]	[]	Tue Mar 23 16:28:37 +0000 2021	[]	[{"url":"https://t.co/ZjKAltBYBj","expanded_url":"https://www.covid19assembly.org/covid-deaths-audit/","display_url":"covid19assembly.org/covid-deaths-aâ€¦","indices":[102,125]}]	@ClareCraigPath announces the Covid Death Audit which will investigate EVERY official UK Covid death. https://t.co/ZjKAltBYBj https://t.co/aeYhOycFGa	2679.0	RT @C19Assembly: @ClareCraigPath announces the Covid Death Audit which will investigate EVERY official UK Covid death. https://t.co/ZjKAltBâ€¦	56.0	True	full
1373783	1373783	605b485c2455eb00384db822	2021-03-24 14:10:25	[]	[]	Wed Mar 24 14:08:11 +0000 2021	[{"text":"realme","indices":[13,20]},{"text":"MakeInIndia","indices":[106,118]}]	[{"url":"https://t.co/n8m8Xee3Vs","expanded_url":"http://bit.ly/3s97Lpq","display_url":"bit.ly/3s97Lpq","indices":[236,259]}]	Whatâ€™s more, #realme today manufactures 100% of all its TVs and smartphones in India only! We support the #MakeInIndia initiative and contribute to the development of the local smartphone and AIoT ecosystem with creation of local jobs. https://t.co/n8m8Xee3Vs https://t.co/QXFSmrrqss	493393.0	RT @realmeIndia: Whatâ€™s more, #realme today manufactures 100% of all its TVs and smartphones in India only! We support the #MakeInIndia iniâ€¦	31.0	True	full
1373784	1373784	605b485c2455eb00384db828	2021-03-24 14:10:25	[]	[]	Wed Mar 24 12:19:00 +0000 2021	[{"text":"Wandsworth","indices":[199,210]},{"text":"COVID19","indices":[239,247]}]	[{"url":"https://t.co/vL1YBYkYkx","expanded_url":"http://bbc.in/2NQibva","display_url":"bbc.in/2NQibva","indices":[257,280]}]	"It's really difficult at the moment still for so many families but I really believe, in the long term, our community will be strengthenedâ€� Great piece from @Tarahwelsh on Alton Estate residents in #Wandsworth coming together through the #COVID19 pandemic https://t.co/vL1YBYkYkx	24214.0	RT @trustforlondon: "It's really difficult at the moment still for so many families but I really believe, in the long term, our community wâ€¦	1924.0	True	full
1373785	1373785	605b485c2455eb00384db83a	2021-03-24 14:10:25	[]	[]	Wed Mar 24 02:08:47 +0000 2021	[{"text":"StayHome","indices":[119,128]},{"text":"WearAMask","indices":[149,159]},{"text":"PhysicalDistancing","indices":[191,210]},{"text":"WashYourHands","indices":[224,238]},{"text":"ableg","indices":[241,247]},{"text":"covid19AB","indices":[248,258]},{"text":"yyc","indices":[259,263]},{"text":"yeg","indices":[264,268]}]	[{"url":"https://t.co/xnKIJAFmtx","expanded_url":"https://twitter.com/CBCCalgary/status/1374518507757400070","display_url":"twitter.com/CBCCalgary/staâ€¦","indices":[269,292]}]	Actually, the 3rd wave is being driven by people. People transmitting the variant to other people. Curb the 3rd wave: #StayHome as much as possible #WearAMask even outdoors if not distanced #PhysicalDistancing Get take-out #WashYourHands #ableg #covid19AB #yyc #yeg https://t.co/xnKIJAFmtx	1285.0	RT @micropainter: Actually, the 3rd wave is being driven by people. People transmitting the variant to other people. Curb the 3rd wave: #Sâ€¦	1285.0	True	full
1373786	1373786	605b485c2455eb00384db858	2021-03-24 14:10:26	[]	[]	Wed Mar 24 13:51:26 +0000 2021	[]	[{"url":"https://t.co/ktp0jH9fSf","expanded_url":"https://bit.ly/3smDyDo","display_url":"bit.ly/3smDyDo","indices":[161,184]}]	Awakening from pandemic hibernation, @TheHopleaf sets reopening date after sinking $100,000 into new windows, 64 taps and a refreshed menu. Story by @hopnotes. https://t.co/ktp0jH9fSf @ChiTribFood	6998.0	RT @arielfab: Awakening from pandemic hibernation, @TheHopleaf sets reopening date after sinking $100,000 into new windows, 64 taps and a râ€¦	2665.0	True	full
1373787	1373787	605b485c2455eb00384db85a	2021-03-24 14:10:26	[]	[]	Wed Mar 24 00:36:24 +0000 2021	[]	[{"url":"https://t.co/sDMOrJE2S4","expanded_url":"https://lockdownsceptics.org/2021/03/24/domestic-abuse-an-epidemic-beneath-a-pandemic/","display_url":"lockdownsceptics.org/2021/03/24/domâ€¦","indices":[210,233]}]	Domestic abuse has been called an "epidemic beneath a pandemic", with a massive increase in appeals for help over the past year. Refuge now records an average of 13,000 calls to its abuse helpline every month. https://t.co/sDMOrJE2S4	155308.0	RT @toadmeister: Domestic abuse has been called an "epidemic beneath a pandemic", with a massive increase in appeals for help over the pastâ€¦	2771.0	True	full
1373788	1373788	605b485c2455eb00384db85c	2021-03-24 14:10:26	[]	[]	Wed Mar 24 14:04:11 +0000 2021	[]	[{"url":"https://t.co/F6B1HHr0H6","expanded_url":"http://ow.ly/X0hE50E3Cvi","display_url":"ow.ly/X0hE50E3Cvi","indices":[234,257]}]	ICYMI: Our new report found that 47% of people that have worked from home plan to spend more money locally than they did before the pandemic. Hybrid working must be key to the Governmentâ€™s plans for local regeneration. Read more ðŸ‘‡ https://t.co/F6B1HHr0H6 https://t.co/RSqCBTDiH8	46878.0	RT @Demos: ICYMI: Our new report found that 47% of people that have worked from home plan to spend more money locally than they did beforeâ€¦	1681.0	True	full
1373789	1373789	605b485d2455eb00384db870	2021-03-24 14:10:26	[{"text":"GBPUSD","indices":[8,15]}]	[{"url":"https://t.co/bkwSDYJDZx","expanded_url":"https://www.centralcharts.com/fr/7350-gbp-usd/analysis/150891-gbp-usd-15min","display_url":"centralcharts.com/fr/7350-gbp-usâ€¦","indices":[176,199]}]		[]	[]			$GBPUSD #GBPUSD - 15 min.: Tous les Ã©lÃ©ments Ã©tant clairement baissiers, il serait possible pour les traders de neâ€¦ https://t.co/lfl7b5QPzE	868.0	True	full
1373790	1373790	605b485d2455eb00384db886	2021-03-24 14:10:26	[]	[]	Wed Mar 24 14:05:11 +0000 2021	[{"text":"monoclonalantibodies","indices":[127,148]},{"text":"covid","indices":[149,155]},{"text":"covid19","indices":[156,164]},{"text":"coronavirus","indices":[165,177]}]	[{"url":"https://t.co/PnR2Z8N3Li","expanded_url":"http://enzolytics.com","display_url":"enzolytics.com","indices":[77,100]},{"url":"https://t.co/WoeubshKua","expanded_url":"https://twitter.com/mattyahmz/status/1374595132935139332","display_url":"twitter.com/mattyahmz/statâ€¦","indices":[224,247]}]	IMHO! Enzolytics at Texas A&amp;M has the answer. Please take a look at them https://t.co/PnR2Z8N3Li @drgauravchandra @FoxNews #monoclonalantibodies #covid #covid19 #coronavirus $enzc @GodfatherCap @UncleBillyMoney @OtcRock https://t.co/WoeubshKua	95.0	RT @dwoodru11: IMHO! Enzolytics at Texas A&amp;M has the answer. Please take a look at them https://t.co/PnR2Z8N3Li @drgauravchandra @FoxNews #â€¦	274.0	True	full
1373791	1373791	605b485d2455eb00384db890	2021-03-24 14:10:26	[{"text":"earnmoney","indices":[197,207]},{"text":"makemoneyonline","indices":[208,224]},{"text":"onlinemoney","indices":[225,237]},{"text":"dinheiro","indices":[238,247]},{"text":"rendaextra","indices":[248,259]}]	[{"url":"https://t.co/kOqkAQHwSP","expanded_url":"http://www.itsdollar.com/register.php?referral=H4rkin;text=I'm","display_url":"itsdollar.com/register.php?râ€¦","indices":[0,23]}]		[]	[]			https://t.co/kOqkAQHwSP inviting you to join Its Dollar, a site that lets you earn money with social media. I justâ€¦ https://t.co/lczLIhaQHS	354.0	True	full
1373792	1373792	605b485d2455eb00384db8a0	2021-03-24 14:10:26	[{"text":"HappyMinaDay","indices":[239,252]},{"text":"HappyWednesday","indices":[262,277]},{"text":"PolishRoyaltyandtheGoat","indices":[330,354]},{"text":"StaySafe","indices":[359,368]},{"text":"Friends","indices":[369,377]},{"text":"animatedmockumentry","indices":[382,402]},{"text":"StayHealthy","indices":[411,423]}]	[{"url":"https://t.co/cgG1XTxC8t","expanded_url":"https://youtu.be/_QFom9jtmuc","display_url":"youtu.be/_QFom9jtmuc","indices":[209,232]}]		[]	[]			@rootnk @Princess3Rina @saferprint @AnnaNJNY @palomacreative @MarciaBarrie @Pure_Air_Always @mjcaggi2012â€¦ https://t.co/vTouvOkiBG	9992.0	True	full
1373793	1373793	605b485d2455eb00384db8a4	2021-03-24 14:10:26	[]	[]	Wed Mar 24 12:43:48 +0000 2021	[]	[{"url":"https://t.co/PvlnzYrSjS","expanded_url":"https://freebeacon.com/coronavirus/insurance-companies-reaping-benefits-from-protests-get-in-line-with-black-lives-matter/","display_url":"freebeacon.com/coronavirus/inâ€¦","indices":[256,279]}]	Read this story: Insurance companies promote BLM. BLM riots drive up insurance premiums. Businesses and family wealth get destroyed. Insurance companies get rich. Identity politics makes the multiracial working class poor and the ruling class rich. https://t.co/PvlnzYrSjS	100858.0	RT @JDVance1: Read this story: Insurance companies promote BLM. BLM riots drive up insurance premiums. Businesses and family wealth getâ€¦	219.0	True	full
1373794	1373794	605b485d2455eb00384db8ae	2021-03-24 14:10:27	[]	[]	Wed Mar 24 10:05:36 +0000 2021	[{"text":"HouseParty","indices":[210,221]},{"text":"SUPERJUNIOR","indices":[262,274]}]	[{"url":"https://t.co/SpWoqICgc6","expanded_url":"https://youtu.be/BtJMOVKjhUo","display_url":"youtu.be/BtJMOVKjhUo","indices":[225,248]}]	No.2 is catching up on MuBeat and we have 15 hours left! Watch ads 15 times every 24 hrs to get stars. Play MuBeat Quizzes and get 6 hearts every time you finish the quiz. Quiz answers: @/MubeatQuiz Stream #HouseParty! ðŸ’» https://t.co/SpWoqICgc6 @SJofficial #SUPERJUNIOR https://t.co/qYCoZmbnrV	703.0	RT @huangdesiree: No.2 is catching up on MuBeat and we have 15 hours left! Watch ads 15 times every 24 hrs to get stars. Play MuBeat Quizâ€¦	972.0	True	full
1373795	1373795	605b485d2455eb00384db8b0	2021-03-24 14:10:27	[]	[]	Wed Mar 24 14:07:49 +0000 2021	[{"text":"LetTimmyRace","indices":[107,120]},{"text":"WoOSprint","indices":[222,232]},{"text":"NASCAR","indices":[233,240]},{"text":"BristolDirt","indices":[241,253]}]	[{"url":"https://t.co/P0Roa2EC96","expanded_url":"https://open.spotify.com/episode/5m8YjtKJ8HhtKlprz1cv8o?si=eWy2aDDSR1GAxLynFzdIWA","display_url":"open.spotify.com/episode/5m8Yjtâ€¦","indices":[254,277]}]	Episode 15 is out! We talk WoO Texas Two Step, Noah Gragsonâ€™s idiocy, Atlanta, Timmy Hill getting screwed (#LetTimmyRace) &amp; get hyped to preview Bristol dirt weekend. Go get it! Also keeping last weekâ€™s giveaway going #WoOSprint #NASCAR #BristolDirt https://t.co/P0Roa2EC96	98.0	RT @rows1thru10: Episode 15 is out! We talk WoO Texas Two Step, Noah Gragsonâ€™s idiocy, Atlanta, Timmy Hill getting screwed (#LetTimmyRace)â€¦	461.0	True	full
1373796	1373796	605b485e2455eb00384db8bc	2021-03-24 14:10:27	[]	[]	Tue Mar 23 06:41:44 +0000 2021	[]	[{"url":"https://t.co/adkSl3u9Bq","expanded_url":"https://foxhole.news/2021/02/15/khan-administration-bunged-nearly-100000-to-pro-blm-group-that-blockaded-police-station/","display_url":"foxhole.news/2021/02/15/khaâ€¦","indices":[171,194]}]	Khan administration bunged nearly Â£100,000 to pro-BLM group that blockaded police station Heâ€™s the PCC and Mayor of London. Stuff like this has to stop. Enough already! https://t.co/adkSl3u9Bq	3544.0	RT @NormanSufrin: Khan administration bunged nearly Â£100,000 to pro-BLM group that blockaded police station Heâ€™s the PCC and Mayor of Londâ€¦	362.0	True	full
1373797	1373797	605b485e2455eb00384db8c0	2021-03-24 14:10:27	[]	[]	Wed Mar 24 13:42:43 +0000 2021	[{"text":"Covid19","indices":[1,9]},{"text":"RhÃ´ne","indices":[15,21]},{"text":"Aube","indices":[25,30]},{"text":"NiÃ¨vre","indices":[37,44]},{"text":"Confinement","indices":[122,134]}]	[{"url":"https://t.co/uDWtjtNqYU","expanded_url":"https://www.lefigaro.fr/politique/covid-19-le-rhone-l-aube-et-la-nievre-devraient-passer-sous-mesures-de-freinage-renforcees-20210324?utm_medium=Social&utm_source=Twitter#Echobox=1616592705","display_url":"lefigaro.fr/politique/coviâ€¦","indices":[98,121]}]	ðŸ”´#Covid19 : le #RhÃ´ne, l'#Aube et la #NiÃ¨vre devraient passer sous mesures de freinage renforcÃ©es https://t.co/uDWtjtNqYU #Confinement https://t.co/46WPVpb63Y	3391431.0	RT @Le_Figaro: ðŸ”´#Covid19 : le #RhÃ´ne, l'#Aube et la #NiÃ¨vre devraient passer sous mesures de freinage renforcÃ©es https://t.co/uDWtjtNqYU #Câ€¦	27.0	True	full
1373798	1373798	605b485e2455eb00384db8c4	2021-03-24 14:10:27	[]	[]	Wed Mar 24 01:50:42 +0000 2021	[]	[{"url":"https://t.co/3h3rFNfMjX","expanded_url":"https://on.wsj.com/3tHpMLK","display_url":"on.wsj.com/3tHpMLK","indices":[195,218]}]	A group that helped force China's state broadcaster off U.K. airwaves is taking its case to the U.S. by asking the FCC to punish China Central Television for airing information it knew was false https://t.co/3h3rFNfMjX @WSJ	5590.0	RT @VOAStevenson: A group that helped force China's state broadcaster off U.K. airwaves is taking its case to the U.S. by asking the FCC toâ€¦	470.0	True	full
1373799	1373799	605b485e2455eb00384db8cc	2021-03-24 14:10:27	[]	[]	Wed Mar 24 14:02:08 +0000 2021	[]	[{"url":"https://t.co/HhzxIJMM15","expanded_url":"https://tickets.butacaoro.com/public/janto/main.php?Nivel=Evento&idEvento=SNA148","display_url":"tickets.butacaoro.com/public/janto/mâ€¦","indices":[86,109]},{"url":"https://t.co/uZLVnnuiPj","expanded_url":"https://starlitemarbella.com/es/concierto/miriam-rodriguez-cepeda-es/","display_url":"starlitemarbella.com/es/concierto/mâ€¦","indices":[140,1…	Vuelvo a aprovechar que Cepeda es TT para decir que: Conciertos en: ðŸ”¸Madrid - 18 Mayo https://t.co/HhzxIJMM15 ðŸ”¸Marbella Starlite - 15 Julio https://t.co/uZLVnnuiPj ðŸ”¸Murcia - 18 Julio https://t.co/PoxyCRFDHj ðŸ”¸Alicante - 1 Agosto https://t.co/hXDxdbJp49 https://t.co/gr6P8xKkNj	262.0	RT @MonicaDevonica: Vuelvo a aprovechar que Cepeda es TT para decir que: Conciertos en: ðŸ”¸Madrid - 18 Mayo https://t.co/HhzxIJMM15 ðŸ”¸Marbellaâ€¦	54.0	True	full
1373800	1373800	605b485e2455eb00384db8ce	2021-03-24 14:10:27	[]	[{"url":"https://t.co/TajkXQjniD","expanded_url":"https://www.nejm.org/doi/full/10.1056/NEJMc2102153","display_url":"nejm.org/doi/full/10.10â€¦","indices":[231,254]},{"url":"https://t.co/umRTG4FS7d","expanded_url":"https://www.nejm.org/doi/full/10.1056/NEJMc2101927","display_url":"nejm.org/doi/full/10.10â€¦","indices":[256,279]}]		[]	[]			La vacunaciÃ³n completa evita la infecciÃ³n en el 99,95% de 8.121 vacunados del Centro MÃ©dico de la Universidad de Teâ€¦ https://t.co/eBcT1oglk7	37.0	True	full
1373801	1373801	605b485e2455eb00384db8da	2021-03-24 14:10:27	[]	[]	Wed Mar 24 13:28:45 +0000 2021	[]	[{"url":"https://t.co/Vi2HWkozOL","expanded_url":"https://www.google.com/amp/s/www.cnbc.com/amp/2021/03/23/navajo-nation-reports-no-new-coronavirus-cases-deaths-for-the-first-time-in-six-months-.html","display_url":"google.com/amp/s/www.cnbcâ€¦","indices":[154,177]}]	Important news from the Navajo Nationâ€” the most hard-hit from COVID. With aggressive vaccination program, NO new cases for the first time in 6 months. https://t.co/Vi2HWkozOL	666720.0	RT @ASlavitt: Important news from the Navajo Nationâ€” the most hard-hit from COVID. With aggressive vaccination program, NO new cases for tâ€¦	973.0	True	full
1373802	1373802	605b485e2455eb00384db8e6	2021-03-24 14:10:27	[{"text":"Berlin","indices":[72,79]},{"text":"Germany","indices":[80,88]},{"text":"twlz","indices":[90,95]},{"text":"HomeOffice","indices":[96,107]},{"text":"Lockdown","indices":[108,117]},{"text":"ZeroCovid","indices":[118,128]},{"text":"Moodle","indices":[129,136]},{"text":"WirBleibenZuHause","indices":[137,155]}]	[{"url":"https://t.co/yillJRxYWM","expanded_url":"https://www.tagesschau.de/ausland/coronavirus-tabelle-103.html","display_url":"tagesschau.de/ausland/coronaâ€¦","indices":[32,55]},{"url":"https://t.co/j8JXRV6req","expanded_url":"https://grosty.de/2021/02/26/irish-pub-radio-ein-tipp-fuer-alle-irland-fans/","display_url":"grosty.de/2021/02/26/iriâ€¦","indices":[205,228]},{"url":"https://t.co/pG4zK…		[]	[]			Coronavirus-Zahlen im Ãœberblick https://t.co/yillJRxYWM greetings from #Berlin #Germany #twlz #HomeOfficeâ€¦ https://t.co/SFDfjvChKu	433.0	True	full
1373803	1373803	605b485e2455eb00384db8fc	2021-03-24 14:10:27	[{"text":"fairydust","indices":[127,137]},{"text":"vancomycin","indices":[138,149]},{"text":"infection","indices":[150,160]},{"text":"AOTT","indices":[161,166]}]	[{"url":"https://t.co/fMKaxu3viI","expanded_url":"https://www.aott.org.tr/en/efficacy-of-prophylactic-application-of-vancomycin-powder-in-preventing-surgical-site-infections-after-instrumented-spinal-surgery-a-retrospective-analysis-of-patients-with-high-risk-conditions-168034","display_url":"aott.org.tr/en/efficacy-ofâ€¦","indices":[168,191]}]		[]	[]			Is the vancomycin powder, "the fairydust", beneficial in preventing surgical site infections? Check this study by Oâ€¦ https://t.co/nD0rX0bASQ	252.0	True	full
1373804	1373804	605b485e2455eb00384db906	2021-03-24 14:10:28	[]	[]	Wed Mar 24 11:07:48 +0000 2021	[]	[{"url":"https://t.co/6j6fSLGmiX","expanded_url":"https://revistaoeste.com/politica/ze-dirceu-pede-que-o-stf-interdite-bolsonaro/","display_url":"revistaoeste.com/politica/ze-diâ€¦","indices":[147,170]}]	ZÃ© Dirceu pede que o STF â€˜interditeâ€™ Bolsonaro. Ex-ministro da Casa Civil sugere usar o surto de covid-19, para desgastar, ainda mais ,o governo. https://t.co/6j6fSLGmiX	71193.0	RT @MarcosQuezado1: ZÃ© Dirceu pede que o STF â€˜interditeâ€™ Bolsonaro. Ex-ministro da Casa Civil sugere usar o surto de covid-19, para desgastâ€¦	185.0	True	full
1373805	1373805	605b485f2455eb00384db90a	2021-03-24 14:10:28	[]	[]	Tue Mar 23 23:40:55 +0000 2021	[]	[{"url":"https://t.co/Lut5nuwk3C","expanded_url":"https://www.nytimes.com/2021/03/15/opinion/us-third-party-liberals.html","display_url":"nytimes.com/2021/03/15/opiâ€¦","indices":[138,161]}]	Important piece by Bret Stephens on a third party in America, and why it should be about "liberalism vs illiberalism," not left or right. https://t.co/Lut5nuwk3C	633445.0	RT @Kasparov63: Important piece by Bret Stephens on a third party in America, and why it should be about "liberalism vs illiberalism," notâ€¦	1711.0	True	full
1373806	1373806	605b485f2455eb00384db91e	2021-03-24 14:10:28	[]	[]	Wed Mar 24 14:05:14 +0000 2021	[]	[{"url":"https://t.co/vKmSHPK891","expanded_url":"https://startup3.eu/startup3-top-5-winners-take-a-look-at-the-best-deep-tech-innovators/","display_url":"startup3.eu/startup3-top-5â€¦","indices":[216,239]}]	ðŸš€ The STARTUP3 Project announces its Top 5 Innovators! â�‡ï¸� Within the next three months, they will accelerate their market presence together with the Corporate Pool members and dedicated mentors from the programme! https://t.co/vKmSHPK891	339.0	RT @STARTUP3_EU: ðŸš€ The STARTUP3 Project announces its Top 5 Innovators! â�‡ï¸� Within the next three months, they will accelerate their marketâ€¦	864.0	True	full
1373807	1373807	605b485f2455eb00384db936	2021-03-24 14:10:28	[]	[]	Wed Mar 24 12:44:57 +0000 2021	[]	[{"url":"https://t.co/AnYv5uAH1y","expanded_url":"https://twitter.com/sushibf/status/1374673203394711552","display_url":"twitter.com/sushibf/statusâ€¦","indices":[231,254]}]	what you did was weird but both sides are in the wrong bc 1. this is a 17 year old posting dms with a 14 year old that garnered 18.7k+ views, 2. you spammed and begged for primos every 2 seconds and gave your login info unprompted https://t.co/AnYv5uAH1y	695.0	RT @yaeguuji: what you did was weird but both sides are in the wrong bc 1. this is a 17 year old posting dms with a 14 year old that garnerâ€¦	19.0	True	full
1373808	1373808	605b485f2455eb00384db93e	2021-03-24 14:10:28	[]	[]	Wed Mar 24 13:31:13 +0000 2021	[]	[{"url":"https://t.co/7rBvZl4n6E","expanded_url":"https://bit.ly/2Qqi7TC","display_url":"bit.ly/2Qqi7TC","indices":[213,236]}]	While one type of mass shooting waned during the pandemic, other forms of mass shootings rose sharply. Under one interpretation, more mass shootings occurred in 2020 than in any other year in recent U.S. history. https://t.co/7rBvZl4n6E	697377.0	RT @PolitiFact: While one type of mass shooting waned during the pandemic, other forms of mass shootings rose sharply. Under one interpretaâ€¦	907.0	True	full
1373809	1373809	605b485f2455eb00384db94c	2021-03-24 14:10:28	[]	[]	Tue Mar 23 08:12:02 +0000 2021	[{"text":"BiggBoss13","indices":[137,148]},{"text":"ShehnaazGill","indices":[149,162]},{"text":"KartikAaryan","indices":[163,176]},{"text":"Covid19","indices":[177,185]},{"text":"Canada","indices":[186,193]}]	[{"url":"https://t.co/cLG591GINV","expanded_url":"http://dlvr.it/RwBF3w","display_url":"dlvr.it/RwBF3w","indices":[113,136]}]	Shehnaaz Gill wishes her crush Kartik Aaryan a speedy recovery after he tests Covid-19 positive - Times of India https://t.co/cLG591GINV #BiggBoss13 #ShehnaazGill #KartikAaryan #Covid19 #Canada	153.0	RT @onlinebollywud: Shehnaaz Gill wishes her crush Kartik Aaryan a speedy recovery after he tests Covid-19 positive - Times of India https:â€¦	15.0	True	full
1373810	1373810	605b48602455eb00384db960	2021-03-24 14:10:29	[]	[]	Wed Mar 24 14:09:45 +0000 2021	[]	[{"url":"https://t.co/qlE0TRPbH5","expanded_url":"https://www.gazetadopovo.com.br/ideias/nao-ha-provas-de-que-lockdowns-salvam-vidas-mas-ha-varias-evidencias-de-que-causam-mortes/?utm_source=facebook&utm_medium=midia-social&utm_campaign=Rodrigo-constantino","display_url":"gazetadopovo.com.br/ideias/nao-ha-â€¦","indices":[225,248]}]	Agora que os nÃºmeros de 2020 foram devidamente computados, ainda nÃ£o hÃ¡ evidÃªncias convincentes de que os lockdowns reduziram o nÃºmero de mortos da Covid-19. Mas um efeito Ã© claro: mais mortes por outras causas Leia mais em: https://t.co/qlE0TRPbH5	713377.0	RT @Rconstantino: Agora que os nÃºmeros de 2020 foram devidamente computados, ainda nÃ£o hÃ¡ evidÃªncias convincentes de que os lockdowns reduzâ€¦	1434.0	True	full
1373811	1373811	605b48602455eb00384db97a	2021-03-24 14:10:29	[{"text":"frontera","indices":[73,82]},{"text":"migrantes","indices":[83,93]}]	[{"url":"https://t.co/sYeYiozhEI","expanded_url":"https://bit.ly/3tPjVnB","display_url":"bit.ly/3tPjVnB","indices":[101,124]}]		[]	[]			Con tan solo 7 aÃ±os, la niÃ±a cruzÃ³ sola la frontera durante la pandemia. #frontera #migrantes ðŸ‘‰ðŸ�»â€¦ https://t.co/G8Uz0yua9Q	151.0	True	full
1373812	1373812	605b48602455eb00384db98a	2021-03-24 14:10:29	[{"text":"Covid19","indices":[68,76]},{"text":"iHeartRadio","indices":[233,245]}]	[{"url":"https://t.co/yC5ay0VteZ","expanded_url":"http://bit.ly/889NoticiasFM","display_url":"bit.ly/889NoticiasFM","indices":[251,274]}]		[]	[]			Este miÃ©rcoles arranca el Programa Nacional de VacunaciÃ³n contra el #Covid19 en @Alcaldia_Coy y @TlalpanAl para peâ€¦ https://t.co/0cU5ylnJ1i	278311.0	True	full
1373813	1373813	605b48612455eb00384db9a6	2021-03-24 14:10:29	[]	[]	Tue Mar 23 14:55:42 +0000 2021	[]	[{"url":"https://t.co/NP58liGVgf","expanded_url":"https://twitter.com/lighttruthpaper/status/1374110712373592068","display_url":"twitter.com/lighttruthpapeâ€¦","indices":[136,159]}]	Two children not wearing masks were told to get off the plane. Every one on the plane left with them! Thatâ€™s how we end this non-sense. https://t.co/NP58liGVgf	883904.0	RT @RobSchneider: Two children not wearing masks were told to get off the plane. Every one on the plane left with them! Thatâ€™s how we end tâ€¦	3305.0	True	full
1373814	1373814	605b48612455eb00384db9c2	2021-03-24 14:10:30	[]	[]	Wed Mar 24 14:10:05 +0000 2021	[]	[{"url":"https://t.co/6vwv66Iw30","expanded_url":"https://www.tagesschau.de/newsticker/liveblog-coronavirus-dienstag-191.html#Autoindustrie-warnt-vor-Folgen-von-Oster-Lockdown","display_url":"tagesschau.de/newsticker/livâ€¦","indices":[134,157]}]	Im Rahmen des "Autogipfels" habe die Automobilwirtschaft ungeklÃ¤rte Fragen zur Umsetzung des Sonder-Lockdowns zu Ostern angesprochen. https://t.co/6vwv66Iw30	1996.0	RT @CMlerBerlin: Im Rahmen des "Autogipfels" habe die Automobilwirtschaft ungeklÃ¤rte Fragen zur Umsetzung des Sonder-Lockdowns zu Ostern anâ€¦	415.0	True	full
1373815	1373815	605b48612455eb00384db9d2	2021-03-24 14:10:30	[]	[{"url":"https://t.co/OcmCw0sWze","expanded_url":"https://jerseydeanne.com/2021/03/24/princess-leonor-of-spain-15-makes-her-solo-debut-heir-to-the-throne-is-perfectly-poised-as-she-carries-out-her-first-engagement-without-queen-letizia-and-king-felipe-to-visit-a-madrid-language-scho/","display_url":"jerseydeanne.com/2021/03/24/priâ€¦","indices":[203,226]}]		[]	[]			Princess Leonor of Spain, 15, makes her solo debut: Heir to the throne is perfectly poised as she carries out her fâ€¦ https://t.co/4kQo3W0HbA	3838.0	True	full
1373816	1373816	605b48612455eb00384db9e2	2021-03-24 14:10:30	[]	[]	Tue Mar 23 20:55:01 +0000 2021	[]	[{"url":"https://t.co/X2f9VibymT","expanded_url":"https://epicenter-nyc.com/what-we-learned-registering-thousands-of-our-neighbors-for-vaccines/","display_url":"epicenter-nyc.com/what-we-learneâ€¦","indices":[205,228]}]	â€œWhat we learned registering thousands of our neighbors for vaccinesâ€�... in an unusual move, these journalists turned themselves into vaccine scheduling volunteers, and boy are their observations powerful https://t.co/X2f9VibymT	121789.0	RT @jodikantor: â€œWhat we learned registering thousands of our neighbors for vaccinesâ€�... in an unusual move, these journalists turned themsâ€¦	65.0	True	full
1373817	1373817	605b48622455eb00384db9fa	2021-03-24 14:10:30	[{"text":"NewEuropeanBauhaus","indices":[233,252]}]	[{"url":"https://t.co/FwYuxagZCK","expanded_url":"http://nordicbauhaus.eu","display_url":"nordicbauhaus.eu","indices":[208,231]}]		[]	[]			The third part of the Nordic co-design: New European Bauhaus event starts at 15:15 (CET). The part includes a speecâ€¦ https://t.co/WiuNGckoiO	1069.0	True	full
1373818	1373818	605b48622455eb00384dba04	2021-03-24 14:10:30	[]	[]	Tue Mar 23 21:00:30 +0000 2021	[{"text":"ModernSlavery","indices":[70,84]}]	[{"url":"https://t.co/GISgaomZlw","expanded_url":"http://bit.ly/3ss0TmQ","display_url":"bit.ly/3ss0TmQ","indices":[256,279]}]	Only 1 of the 35 tuna companies @BHRRC surveyed reported having found #ModernSlavery in its supply chain â€“ but allegations indicate extensive sector-wide exploitation.Â Companies must implement robust human rights due diligence processes to detect abuse ðŸ‘‰ https://t.co/GISgaomZlw	957.0	RT @martijnboersma: Only 1 of the 35 tuna companies @BHRRC surveyed reported having found #ModernSlavery in its supply chain â€“ but allegatiâ€¦	1276.0	True	full
1373819	1373819	605b48622455eb00384dba0c	2021-03-24 14:10:30	[]	[{"url":"https://t.co/VoLxGtjao5","expanded_url":"https://healthy.kaiserpermanente.org/oregon-washington/health-wellness/california-covid-19-vaccine-page","display_url":"healthy.kaiserpermanente.org/oregon-washingâ€¦","indices":[226,249]}]		[]	[]			New Appointments at Kaiser Permanente - Downey Medical Center Area on 05-05, 05-06, 05-07, 05-08, 05-10, 05-11 Totaâ€¦ https://t.co/ZIZOxJSxR8	1422.0	True	full
1373820	1373820	605b48622455eb00384dba10	2021-03-24 14:10:30	[]	[]	Tue Mar 23 19:03:29 +0000 2021	[]	[{"url":"https://t.co/Ii3tsGDmov","expanded_url":"http://WWW.ONLYFANS.COM/MUCHACHOMX","display_url":"ONLYFANS.COM/MUCHACHOMX","indices":[174,197]},{"url":"https://t.co/Ii3tsGDmov","expanded_url":"http://WWW.ONLYFANS.COM/MUCHACHOMX","display_url":"ONLYFANS.COM/MUCHACHOMX","indices":[201,224]},{"url":"https://t.co/Ii3tsGDmov","expanded_url":"http://WWW.ONLYFANS.COM/MUCHACHOMX","display_url":"ONLYFA…	Mientras su esposa cuida a los niÃ±os, el se quita lo caliente con migo ðŸ”¥â�¤ escuchen como suenan sus webðŸ¥šs rebotando en mi ðŸ�‘ RTðŸ”„ Todos los videos aqui: 5ï¸�âƒ£0ï¸�âƒ£% de descuento ðŸ‘‰ https://t.co/Ii3tsGDmov ðŸ‘‰ https://t.co/Ii3tsGDmov ðŸ‘‰ https://t.co/Ii3tsGDmov https://t.co/0uujfeu6Y1	108337.0	RT @MuchachoMX: Mientras su esposa cuida a los niÃ±os, el se quita lo caliente con migo ðŸ”¥â�¤ escuchen como suenan sus webðŸ¥šs rebotando en mi ðŸ�‘â€¦	164131.0	True	full
1373821	1373821	605b48622455eb00384dba14	2021-03-24 14:10:30	[]	[]	Wed Mar 24 13:21:02 +0000 2021	[]	[{"url":"https://t.co/nlmTDzWPxg","expanded_url":"https://www.timeslive.co.za/news/south-africa/2021-03-24-covid-lockdown-move-to-higher-alert-level-before-easter-prof-salim-abdool-karim/?utm_medium=Social&utm_source=Twitter#Echobox=1616592062","display_url":"timeslive.co.za/news/south-afrâ€¦","indices":[151,174]}]	Epidemiologist Prof Salim Abdool Karim says government should move SA to alert level 2 before the upcoming Easter holidays as a precautionary measure. https://t.co/nlmTDzWPxg	1552580.0	RT @TimesLIVE: Epidemiologist Prof Salim Abdool Karim says government should move SA to alert level 2 before the upcoming Easter holidays aâ€¦	466.0	True	full
1373822	1373822	605b48622455eb00384dba34	2021-03-24 14:10:31	[]	[]	Tue Mar 23 17:27:03 +0000 2021	[]	[{"url":"https://t.co/inNhftL7aA","expanded_url":"http://dlvr.it/RwD4yJ","display_url":"dlvr.it/RwD4yJ","indices":[246,269]}]	Mawson Drills 17.7 metres at 3.7 g/t Gold and 0.7% Antimony Including 2.2 metres @ 15.8 g/t Gold and 3.3% Antimony at Sunday Creek in Victoria, Australia: Mawson Gold Limited is pleased to announce assay results from two further drill holes andâ€¦ https://t.co/inNhftL7aA https://t.co/f7h8CXKIJy	11464.0	RT @SwissResourceAG: Mawson Drills 17.7 metres at 3.7 g/t Gold and 0.7% Antimony Including 2.2 metres @ 15.8 g/t Gold and 3.3% Antimony atâ€¦	49747.0	True	full
1373823	1373823	605b48632455eb00384dba56	2021-03-24 14:10:31	[{"text":"Ø§Ù„ÙˆØ·Ù†_ØªÙ†Ø¨Ø¶","indices":[69,80]},{"text":"Ø§Ù„Ø¨Ø­Ø±ÙŠÙ†","indices":[82,90]},{"text":"ØµØ­ÙŠÙ�Ø©_Ø§Ù„ÙˆØ·Ù†","indices":[92,104]},{"text":"Ø§Ù„Ø²Ø¨Ø§Ø±Ø©","indices":[106,114]}]	[{"url":"https://t.co/qha8Rd1xMs","expanded_url":"https://alwatannews.net/article/932221","display_url":"alwatannews.net/article/932221","indices":[118,141]}]		[]	[]			Ø§Ù„Ø£Ø¹Ù„Ù‰ Ù„Ù„Ù…Ø±Ø£Ø© : Ù…Ø±Ø§Ø¹Ø§Ø© Ø§Ø­ØªÙŠØ§Ø¬Ø§Øª Ø§Ù„Ù…Ø±Ø£Ø© ÙˆØ§Ù„Ø£Ø³Ø±Ø© Ù�ÙŠ Ø®Ø·Ø© Ù…Ø§ Ø¨Ø¹Ø¯ ÙƒÙˆØ±ÙˆÙ†Ø§ #Ø§Ù„ÙˆØ·Ù†_ØªÙ†Ø¨Ø¶ #Ø§Ù„Ø¨Ø­Ø±ÙŠÙ† #ØµØ­ÙŠÙ�Ø©_Ø§Ù„ÙˆØ·Ù† #Ø§Ù„Ø²Ø¨Ø§Ø±Ø©â€¦ https://t.co/2NfkA0xmEo	86444.0	True	full
1373824	1373824	605b48632455eb00384dba60	2021-03-24 14:10:31	[]	[]	Tue Mar 23 16:26:45 +0000 2021	[]	[{"url":"https://t.co/TXwptR8VPV","expanded_url":"https://www.heraldtribune.com/story/entertainment/2021/03/23/benny-sato-ambush-named-artistic-director-venice-theatre/4782004001/","display_url":"heraldtribune.com/story/entertaiâ€¦","indices":[106,129]}]	@VeniceTheatre hires prominent director Benny Sato Ambush as its new artistic director. @Theatre_Critics https://t.co/TXwptR8VPV via @heraldtribune	1643.0	RT @JayHandelman: @VeniceTheatre hires prominent director Benny Sato Ambush as its new artistic director. @Theatre_Critics https://t.co/TXâ€¦	1422.0	True	full
1373825	1373825	605b48632455eb00384dba80	2021-03-24 14:10:32	[{"text":"target","indices":[20,27]},{"text":"Tweet","indices":[99,105]},{"text":"wine","indices":[130,135]},{"text":"COVID19","indices":[138,146]},{"text":"Police","indices":[147,154]},{"text":"ê²½ì°°","indices":[184,187]},{"text":"ë�”ë¶ˆì–´ë¯¼ì£¼ë‹¹","indices":[188,195]},{"text":"ì™¸êµ�ë¶€","indices":[196,200]},{"text":"ëŒ€í•œí•­ê³µ","indices":[201,206]},{"text":"ì‚¼ì„±","indices":[207,210]},{"…	[{"url":"https://t.co/TCgVQWwxRe","expanded_url":"https://twitter.com/Erwanvert2012T/status/1373926059528314887","display_url":"twitter.com/Erwanvert2012Tâ€¦","indices":[106,129]}]		[]	[]			24MAR2021 rd 14:30 #target at last finds time and cybercafÃ© to share her findings since the last #Tweetâ€¦ https://t.co/rpk2ml3irU	0.0	True	full
1373826	1373826	605b48632455eb00384dba90	2021-03-24 14:10:32	[]	[]	Wed Mar 24 13:39:27 +0000 2021	[{"text":"PrevenirEsVencer","indices":[101,118]}]	[{"url":"https://t.co/NzRLYXXKRg","expanded_url":"https://www.vtv.gob.ve/venezuela-dignidad-resistencia-167-anos-abolicion-esclavitud/","display_url":"vtv.gob.ve/venezuela-dignâ€¦","indices":[120,143]}]	Venezuela reafirma sus raÃ­ces de dignidad y resistencia a 167 aÃ±os de la aboliciÃ³n de la esclavitud #PrevenirEsVencer https://t.co/NzRLYXXKRg https://t.co/tYXMfBMper	1816400.0	RT @VTVcanal8: Venezuela reafirma sus raÃ­ces de dignidad y resistencia a 167 aÃ±os de la aboliciÃ³n de la esclavitud #PrevenirEsVencer httpâ€¦	73.0	True	full
1373827	1373827	605b48632455eb00384dba9c	2021-03-24 14:10:32	[]	[]	Tue Mar 23 16:07:43 +0000 2021	[{"text":"lockdownanniversary","indices":[256,276]}]	[{"url":"https://t.co/pG9GM4AAyX","expanded_url":"https://tinyurl.com/UoEUA-CC-19","display_url":"tinyurl.com/UoEUA-CC-19","indices":[232,255]}]	Edinburgh University Community:Â the CRC Archive would like to preserve your pandemic story as part of the Universityâ€™s memory through the Collecting Covid-19 Initiative. If you have something to share, click this link to take part: https://t.co/pG9GM4AAyX #lockdownanniversary https://t.co/OXlnYZmoC8	3768.0	RT @CRC_EdUni: Edinburgh University Community:Â the CRC Archive would like to preserve your pandemic story as part of the Universityâ€™s memorâ€¦	1957.0	True	full
1373828	1373828	605b48632455eb00384dbaa2	2021-03-24 14:10:32	[]	[]	Wed Mar 24 10:09:09 +0000 2021	[{"text":"Silver","indices":[40,47]},{"text":"preciousmetals","indices":[211,226]},{"text":"Metals","indices":[227,234]},{"text":"investing","indices":[235,245]}]	[{"url":"https://t.co/HAFXw9eTsx","expanded_url":"https://twitter.com/ThHappyHawaiian/status/1374493134642507778","display_url":"twitter.com/ThHappyHawaiiaâ€¦","indices":[246,269]}]	Great graph about the progress on comex #Silver deliveries. Step by step. I get some messages about discouraged fans how long this consolidation takes. Stay strong, it does take long. I believe its worth it. #preciousmetals #Metals #investing https://t.co/HAFXw9eTsx	42448.0	RT @TheLastDegree: Great graph about the progress on comex #Silver deliveries. Step by step. I get some messages about discouraged fans hâ€¦	498.0	True	full
1373829	1373829	605b48632455eb00384dbaaa	2021-03-24 14:10:32	[{"text":"Ù„Ø§ÙŠÙ�_Ø³ØªØ§ÙŠÙ„","indices":[0,11]}]	[{"url":"https://t.co/CciqseXmWM","expanded_url":"http://dlvr.it/RwHDYy","display_url":"dlvr.it/RwHDYy","indices":[123,146]}]		[]	[]			#Ù„Ø§ÙŠÙ�_Ø³ØªØ§ÙŠÙ„ ÙƒÙˆØ±ÙˆÙ†Ø§ Ù�Ù‰ Ù…Ø±Ù…Ù‰ Ø§ØªÙ‡Ø§Ù…Ø§Øª Ø§Ù„Ø§ØµØ§Ø¨Ø© Ø¨Ù…ØªÙ„Ø§Ø²Ù…Ø© Ø´Ø§Ù…ÙŠØ© Ø®Ø·ÙŠØ±Ø©Â # ÙƒÙˆØ±ÙˆÙ†Ø§ Ù�Ù‰ Ù…Ø±Ù…Ù‰ # Ø§ØªÙ‡Ø§Ù…Ø§Øª Ø§Ù„Ø§ØµØ§Ø¨Ø©# Ø¨Ù…ØªÙ„Ø§Ø²Ù…Ø© Ø´Ø§Ù…ÙŠØ©â€¦ https://t.co/NmTonEG7D1	67719.0	True	full
1373830	1373830	605b48632455eb00384dbab2	2021-03-24 14:10:32	[]	[{"url":"https://t.co/70P0u6Oues","expanded_url":"https://twitter.com/CNNBrasil/status/1374722001927958544?s=20","display_url":"twitter.com/CNNBrasil/statâ€¦","indices":[31,54]}]		[]	[]			@AragaoMosart @Julinha03298231 https://t.co/70P0u6Oues TOME IVERMECTINA, AZITROMICINA, CLOROQUINA, LIMÃƒO E LIMÃƒOZINâ€¦ https://t.co/9vVylJ3QNo	231.0	True	full
1373831	1373831	605b48652455eb00384dbb02	2021-03-24 14:10:33	[]	[]	Wed Mar 24 12:34:04 +0000 2021	[]	[{"url":"https://t.co/PTnjIhPjas","expanded_url":"https://prn.to/31aIjno","display_url":"prn.to/31aIjno","indices":[209,232]}]	The leading products in the industry are now available at the lowest cost in the industry. NYDIG announced today that the total expense ratio of its funds will be reduced to 0.30%. Read the full release here: https://t.co/PTnjIhPjas https://t.co/YNB2HDHeQt	15828.0	RT @NYDIG_BTC: The leading products in the industry are now available at the lowest cost in the industry. NYDIG announced today that the toâ€¦	220.0	True	full
1373832	1373832	605b48652455eb00384dbb04	2021-03-24 14:10:33	[]	[{"url":"https://t.co/BndXbbtO0F","expanded_url":"https://westjet.mediaroom.com/2021-03-24-WestJet-to-restore-regional-routes-suspended-due-to-COVID-19","display_url":"westjet.mediaroom.com/2021-03-24-Wesâ€¦","indices":[252,275]}]		[]	[]			"Thereâ€™s no agreement with the federal government... negotiations continue," says WestJet director of gov't relatioâ€¦ https://t.co/NW9xJud4vw	11158.0	True	full
1373833	1373833	605b48652455eb00384dbb08	2021-03-24 14:10:33	[]	[{"url":"https://t.co/kY2ektPin0","expanded_url":"https://open.spotify.com/track/1F8R7obiO1uGgcIoPvYL6L?si=A24F7cQkQUyyhRMoW5pMmA","display_url":"open.spotify.com/track/1F8R7obiâ€¦","indices":[176,199]}]		[]	[]			this song is so good and its sweet how he really said he wanted to listen to this together thatâ€™s why he went liveâ€¦ https://t.co/c29jjyuKqS	2303.0	True	full
1373834	1373834	605b48652455eb00384dbb0a	2021-03-24 14:10:33	[]	[]	Wed Mar 24 13:43:01 +0000 2021	[{"text":"medhat","indices":[264,271]},{"text":"ableg","indices":[272,278]}]	[{"url":"https://t.co/m10WgF25qI","expanded_url":"https://calgarysun.com/opinion/columnists/bell-team-kenney-to-alberta-on-covid-step-3-its-trudeaus-fault","display_url":"calgarysun.com/opinion/columnâ€¦","indices":[240,263]}]	" Drew Barnes, a pull-no-punches member of the legislature from out Medicine Hat way, says the reaction to the stalled re-opening is â€œoverwhelmingly negative....â€�â€œEverything on Monday was focused on moving into Step 3 and it didnâ€™t happen."https://t.co/m10WgF25qI #medhat #ableg	9466.0	RT @Drew__Barnes: " Drew Barnes, a pull-no-punches member of the legislature from out Medicine Hat way, says the reaction to the stalled reâ€¦	336.0	True	full
1373835	1373835	605b48652455eb00384dbb1e	2021-03-24 14:10:33	[]	[]	Tue Mar 23 23:33:15 +0000 2021	[{"text":"LevantandoEspaÃ±a","indices":[0,17]},{"text":"FUERZA_Y_HONOR","indices":[18,33]}]	[{"url":"https://t.co/mKupL0ZX5G","expanded_url":"https://tierrapura.org/?p=22705","display_url":"tierrapura.org/?p=22705","indices":[215,238]}]	#LevantandoEspaÃ±a #FUERZA_Y_HONOR La corporaciÃ³n farmacÃ©utica Moderna estÃ¡ comenzando sus ensayos clÃ­nicos en niÃ±os de tan solo seis meses de edad a medida que expanden rÃ¡pidamente su rÃ©gimen de vacuna COVID-19. ðŸ‘‡ https://t.co/mKupL0ZX5G vÃ­a @TierraPuraORG	4489.0	RT @Keissy_FFAA: #LevantandoEspaÃ±a #FUERZA_Y_HONOR La corporaciÃ³n farmacÃ©utica Moderna estÃ¡ comenzando sus ensayos clÃ­nicos en niÃ±os de tanâ€¦	3300.0	True	full
1373836	1373836	605b48662455eb00384dbb22	2021-03-24 14:10:33	[]	[{"url":"https://t.co/nBnUGyVx4G","expanded_url":"https://arstechnica.com/science/2021/03/authorities-raise-red-flags-about-astrazenecas-vaccine-press-release/","display_url":"arstechnica.com/science/2021/0â€¦","indices":[248,271]}]		[]	[]			Authorities raise red flags about AstraZenecaâ€™s vaccine press release. @GovCanHealth @SaskHealth @MerrimanPaulâ€¦ https://t.co/o7dsNuWqY9	107.0	True	full
1373837	1373837	605b48662455eb00384dbb34	2021-03-24 14:10:34	[]	[]	Wed Mar 24 14:10:09 +0000 2021	[]	[{"url":"https://t.co/jsEj2ESt3x","expanded_url":"https://www.diariodocentrodomundo.com.br/medicos-e-enfermeiros-cobram-cache-para-dar-informacoes-a-familiares-de-pessoas-internadas-com-covid-19/","display_url":"diariodocentrodomundo.com.br/medicos-e-enfeâ€¦","indices":[134,157]}]	DiÃ¡rio do Centro do Mundo: MÃ©dicos e enfermeiros cobram â€œcachÃªâ€� para dar informaÃ§Ãµes a familiares de pessoas internadas com covid-19. https://t.co/jsEj2ESt3x atravÃ©s do @GoogleNews	4347.0	RT @NobreJorge2: DiÃ¡rio do Centro do Mundo: MÃ©dicos e enfermeiros cobram â€œcachÃªâ€� para dar informaÃ§Ãµes a familiares de pessoas internadas coâ€¦	3046.0	True	full
1373838	1373838	605b48672455eb00384dbb44	2021-03-24 14:10:34	[]	[{"url":"https://t.co/AweGNrhJiH","expanded_url":"https://www.nygh.on.ca/covid19vaccination","display_url":"nygh.on.ca/covid19vaccinaâ€¦","indices":[166,189]}]		[]	[]			North York General Hospital â�¦@NYGH_Newsâ�© is now vaccinating those who are 75+ (1946 or earlier) and other priorityâ€¦ https://t.co/AIlRKfivti	4456.0	True	full
1373839	1373839	605b48672455eb00384dbb52	2021-03-24 14:10:34	[]	[]	Wed Mar 24 13:17:31 +0000 2021	[]	[{"url":"https://t.co/RUUW6AxAWi","expanded_url":"https://www.bbc.com/news/uk-politics-56504546","display_url":"bbc.com/news/uk-politiâ€¦","indices":[160,183]}]	The reason vaccination program has been such a success is the NHS and the thousands of volunteers who have delivered it. Not greed. Not capitalism. The NHS. https://t.co/RUUW6AxAWi	78589.0	RT @sbattrawden: The reason vaccination program has been such a success is the NHS and the thousands of volunteers who have delivered it.â€¦	42.0	True	full
1373840	1373840	605b48682455eb00384dbb72	2021-03-24 14:10:34	[{"text":"MemoriaVerdadYJusticia","indices":[0,23]},{"text":"24deMarzo","indices":[159,169]},{"text":"NuncaMÃ¡s","indices":[171,180]},{"text":"Son30Mil","indices":[182,191]}]	[{"url":"https://t.co/exlw6t20dB","expanded_url":"https://www.youtube.com/watch?v=jhEiaQtDZUk&ab_channel=Agitaci%C3%B3n","display_url":"youtube.com/watch?v=jhEiaQâ€¦","indices":[194,217]}]		[]	[]			#MemoriaVerdadYJusticia | Madres de plaza de mayo piden justicia por sus hijos desaparecidos frente a las camaras dâ€¦ https://t.co/qJ3bNainuj	3897.0	True	full
1373841	1373841	605b48682455eb00384dbb7e	2021-03-24 14:10:34	[]	[]	Wed Mar 24 03:45:00 +0000 2021	[{"text":"DesafÃ­oTheBox","indices":[0,14]}]	[{"url":"https://t.co/D400ZQmcAW","expanded_url":"https://bit.ly/3recGEc","display_url":"bit.ly/3recGEc","indices":[241,264]}]	#DesafÃ­oTheBox | Los participantes no entienden al equipo Beta y aceptan que, aunque han tomado todo de la mejor forma, es inevitable sentirse mal que sus familias tengan que verlos asÃ­ en la pantalla. Revive el capÃ­tulo en @CaracolPlay: https://t.co/D400ZQmcAW https://t.co/T0WdL3mEfL	378615.0	RT @DesafioCaracol: #DesafÃ­oTheBox | Los participantes no entienden al equipo Beta y aceptan que, aunque han tomado todo de la mejor forma,â€¦	28521.0	True	full
1373842	1373842	605b48682455eb00384dbb80	2021-03-24 14:10:34	[]	[]	Wed Mar 24 13:51:45 +0000 2021	[{"text":"Deutschland","indices":[20,32]},{"text":"Corona","indices":[35,42]},{"text":"Mi","indices":[51,54]},{"text":"StillCounting","indices":[209,223]},{"text":"YesToNoCovid","indices":[224,237]}]	[{"url":"https://t.co/cFzvD0APVd","expanded_url":"http://bit.ly/31nZbI3","display_url":"bit.ly/31nZbI3","indices":[184,207]}]	Tag 387: "Mid-Arvo" #Deutschland ðŸ‡©ðŸ‡ª#Corona Update: #Mi. 24/03 (berichtigt) 14:50 125 Corona TodesfÃ¤lle + 9.172 neue FÃ¤lle von 173***/401 LKs LW Mi.: 16.106 FÃ¤lle, 245 Tote Quellen: https://t.co/cFzvD0APVd #StillCounting #YesToNoCovid	36795.0	RT @risklayer: Tag 387: "Mid-Arvo" #Deutschland ðŸ‡©ðŸ‡ª#Corona Update: #Mi. 24/03 (berichtigt) 14:50 125 Corona TodesfÃ¤lle + 9.172 neue FÃ¤lle vâ€¦	770.0	True	full
1373843	1373843	605b48692455eb00384dbb9a	2021-03-24 14:10:35	[]	[]	Wed Mar 24 13:49:07 +0000 2021	[]	[{"url":"https://t.co/K3qkityWFh","expanded_url":"https://kurier.at/chronik/oesterreich/corona-verschaerfungen-im-osten-fix-einigung-bei-gipfel-mit-lhs/401329719","display_url":"kurier.at/chronik/oesterâ€¦","indices":[154,177]}]	Die Hilflosigkeit der Dauer-Lockdowner mit Staatsgehalt: 24/7 Ausgangssperre. Ost-Gipfel: Schulferien verlÃ¤ngert, Handel schlieÃŸt, strenge Ausgangssperre https://t.co/K3qkityWFh via @KURIERat	9202.0	RT @heimolepuschitz: Die Hilflosigkeit der Dauer-Lockdowner mit Staatsgehalt: 24/7 Ausgangssperre. Ost-Gipfel: Schulferien verlÃ¤ngert, Handâ€¦	666.0	True	full
1373844	1373844	605b48692455eb00384dbb9c	2021-03-24 14:10:35	[]	[]	Wed Mar 24 12:13:24 +0000 2021	[{"text":"ULTIMO","indices":[0,7]}]	[{"url":"https://t.co/mb9y7AY1jl","expanded_url":"https://es.flightaware.com/live/flight/KLM743","display_url":"es.flightaware.com/live/flight/KLâ€¦","indices":[133,156]}]	#ULTIMO âœˆï¸�En camino +50Mil dosis de PfizerðŸ‡µðŸ‡ª VÃ­a KLM743, llegada aprox 07:01pm al Aeropuerto Jorge ChÃ¡vez Trayecto en lÃ­nea, aquÃ­: https://t.co/mb9y7AY1jl https://t.co/AfBWRErjWv	2442.0	RT @juank23_7: #ULTIMO âœˆï¸�En camino +50Mil dosis de PfizerðŸ‡µðŸ‡ª VÃ­a KLM743, llegada aprox 07:01pm al Aeropuerto Jorge ChÃ¡vez Trayecto en lÃ­neâ€¦	26776.0	True	full
1373845	1373845	605b48692455eb00384dbba2	2021-03-24 14:10:35	[]	[{"url":"https://t.co/ySiNrBM9qQ","expanded_url":"https://terrabrasilnoticias.com/2021/03/incrivel-uso-de-ivermectina-faz-com-que-presidio-nao-tenha-casos-graves-e-nem-mortes-por-covid-19-diz-medico-veja-video/","display_url":"terrabrasilnoticias.com/2021/03/incrivâ€¦","indices":[287,310]}]		[]	[]			@Dr_Francisco_ @AnselmoVitor16 @TelmaAl63374305 @erivelto_netto @DraraissaS @nise_dra @ananiasfernandaâ€¦ https://t.co/lfcaF1XlQq	186.0	True	full
1373846	1373846	605b48692455eb00384dbba6	2021-03-24 14:10:35	[]	[]	Wed Mar 24 11:51:24 +0000 2021	[]	[{"url":"https://t.co/5ycWmrrd8s","expanded_url":"https://twitter.com/LaNacionPy/status/1374659034465320962","display_url":"twitter.com/LaNacionPy/staâ€¦","indices":[213,236]}]	Pucha, por fin algo que los colaboradores estronistas de este gobierno saben hacer bien, fosas comunes. QuizÃ¡ estÃ¡n un poco herrumbrados pero a la tercera fosa recuperan la habilidad, es como andar en bici dicen. https://t.co/5ycWmrrd8s	18921.0	RT @guilleramirez: Pucha, por fin algo que los colaboradores estronistas de este gobierno saben hacer bien, fosas comunes. QuizÃ¡ estÃ¡n un pâ€¦	183.0	True	full
1373847	1373847	605b48692455eb00384dbbae	2021-03-24 14:10:35	[]	[]	Wed Mar 24 12:27:42 +0000 2021	[]	[{"url":"https://t.co/GmoDGmL0wr","expanded_url":"https://twitter.com/diariocorreo/status/1374507196449386496","display_url":"twitter.com/diariocorreo/sâ€¦","indices":[219,242]}]	No sabe quienes son sus accionistas, no conoce la contabilidad de sus empresas, no sabe que es evasor de impuestos, son mis negocios pero no sÃ© nada... solo sabe hablar webadas para la gente que gusta escuchar webadas. https://t.co/GmoDGmL0wr	763377.0	RT @heduardo50: No sabe quienes son sus accionistas, no conoce la contabilidad de sus empresas, no sabe que es evasor de impuestos, son misâ€¦	62.0	True	full
1373848	1373848	605b48692455eb00384dbbb4	2021-03-24 14:10:35	[]	[]	Wed Mar 24 08:41:01 +0000 2021	[]	[{"url":"https://t.co/8U4Agy29A6","expanded_url":"https://twitter.com/politicsforali/status/1374641350851837954","display_url":"twitter.com/politicsforaliâ€¦","indices":[238,261]}]	Liverpool, the most loyal Labour-supporting, anti-Conservative city in England and the leader of the Labour Party backs the Tories in an administrative coup of their local government. Thereâ€™s genuinely no words for this level of contempt https://t.co/8U4Agy29A6	25062.0	RT @jasebyjason: Liverpool, the most loyal Labour-supporting, anti-Conservative city in England and the leader of the Labour Party backs thâ€¦	194.0	True	full
1373849	1373849	605b48692455eb00384dbbb6	2021-03-24 14:10:35	[]	[]	Wed Mar 24 05:15:48 +0000 2021	[{"text":"CoronaVirusUpdates","indices":[98,117]},{"text":"coronavirus","indices":[118,130]},{"text":"Brazil","indices":[131,138]},{"text":"US","indices":[139,142]},{"text":"Norway","indices":[143,150]},{"text":"Turkey","indices":[151,158]},{"text":"lockdown","indices":[159,168]}]	[{"url":"https://t.co/AS6jdGgk6r","expanded_url":"https://newsvibesofindia.com/coronavirus-cases-surge-past-124-1-million-worldwide-57972/","display_url":"newsvibesofindia.com/coronavirus-caâ€¦","indices":[177,200]}]	Coronavirus cases surge past 124.1 million worldwide @WHO @DrTedros @POTUS @UN @antonioguterres #CoronaVirusUpdates #coronavirus #Brazil #US #Norway #Turkey #lockdown READ| https://t.co/AS6jdGgk6r https://t.co/4BCM6wIW3E	2536.0	RT @nviTweets: Coronavirus cases surge past 124.1 million worldwide @WHO @DrTedros @POTUS @UN @antonioguterres #CoronaVirusUpdates #coronâ€¦	1.0	True	full
1373850	1373850	605b48692455eb00384dbbc6	2021-03-24 14:10:35	[]	[]	Wed Mar 24 14:09:24 +0000 2021	[]	[{"url":"https://t.co/SPapUR0kMU","expanded_url":"https://twitter.com/breaking911/status/1374379581889601537","display_url":"twitter.com/breaking911/stâ€¦","indices":[277,300]}]	Vaccines are preventives NOT cures. You can still contract the virus once vaccinated. The vaccines are here to make sure you donâ€™t suffer from a severe case or worse. What you need to know is none of these individuals have severe symptoms. Therefore, the vaccines are WORKING. https://t.co/SPapUR0kMU	38073.0	RT @sailorrooscout: Vaccines are preventives NOT cures. You can still contract the virus once vaccinated. The vaccines are here to make surâ€¦	953.0	True	full
1373851	1373851	605b48692455eb00384dbbd2	2021-03-24 14:10:35	[{"text":"Covid19pandemic","indices":[189,205]}]	[{"url":"https://t.co/H9wqJP3kmL","expanded_url":"https://fox11online.com/news/coronavirus/one-year-of-the-covid-19-pandemic-in-northeast-wisconsin-timeline","display_url":"fox11online.com/news/coronavirâ€¦","indices":[240,263]}]		[]	[]			Wisconsin's "Safer at Home" order went into effect one year ago today. It was in force until the state Supreme Courâ€¦ https://t.co/qMYgYS9H0x	43007.0	True	full
1373852	1373852	605b48692455eb00384dbbd4	2021-03-24 14:10:35	[]	[]	Wed Mar 24 10:35:01 +0000 2021	[]	[{"url":"https://t.co/JoLR4IGubN","expanded_url":"https://www.change.org/p/university-of-oxford-complaint-against-abhijit-sarkar-university-of-oxford-for-hate-speech-against-hindus","display_url":"change.org/p/university-oâ€¦","indices":[122,145]}]	Sign this petition "Complaint against Abhijit Sarkar (University of Oxford) for Hate Speech against Hindus" @UniofOxford https://t.co/JoLR4IGubN	58777.0	RT @vijai63: Sign this petition "Complaint against Abhijit Sarkar (University of Oxford) for Hate Speech against Hindus" @UniofOxford httpâ€¦	164.0	True	full
1373853	1373853	605b48692455eb00384dbbd6	2021-03-24 14:10:36	[]	[]	Mon Mar 22 14:53:02 +0000 2021	[]	[{"url":"https://t.co/dVMbXPU8s0","expanded_url":"http://FEMA.gov","display_url":"FEMA.gov","indices":[110,133]},{"url":"https://t.co/iuMuYEF1By","expanded_url":"https://www.fema.gov/disasters/coronavirus/economic/funeral-assistance","display_url":"fema.gov/disasters/coroâ€¦","indices":[134,157]},{"url":"https://t.co/dVMbXPU8s0","expanded_url":"http://FEMA.gov","display_url":"FEMA.gov","indices":…	COVID-19 related death after January 20, 2020. Please keep funeral documentation. COVID-19 Funeral Assistance https://t.co/dVMbXPU8s0 https://t.co/iuMuYEF1By https://t.co/dVMbXPU8s0	2087.0	RT @BourgeoisWells: COVID-19 related death after January 20, 2020. Please keep funeral documentation. COVID-19 Funeral Assistance https://tâ€¦	462.0	True	full
1373854	1373854	605b486a2455eb00384dbbd8	2021-03-24 14:10:36	[]	[]	Wed Mar 24 14:06:28 +0000 2021	[{"text":"planes","indices":[83,90]},{"text":"normalidad","indices":[109,120]},{"text":"COVID19","indices":[154,162]},{"text":"HDLSCovid","indices":[172,182]}]	[{"url":"https://t.co/07BO6utapm","expanded_url":"https://hirisdelasanidad.com/9821001-resultados-panel-tematico-covid-2021/","display_url":"hirisdelasanidad.com/9821001-resultâ€¦","indices":[200,223]}]	Una gran parte de profesionales sanitarios opina que no existen aÃºn en sus centros #planes para recuperar la #normalidad asistencial de las patologÃ­as no #COVID19 @HDLS_es #HDLSCovid. MÃ¡s resultados: https://t.co/07BO6utapm https://t.co/bBPJLwRnXm	13.0	RT @HDLS_es: Una gran parte de profesionales sanitarios opina que no existen aÃºn en sus centros #planes para recuperar la #normalidad asistâ€¦	153.0	True	full
1373855	1373855	605b486a2455eb00384dbbe8	2021-03-24 14:10:36	[]	[]	Wed Mar 24 13:20:02 +0000 2021	[{"text":"Bordeaux","indices":[49,58]},{"text":"Latour","indices":[80,87]},{"text":"vino","indices":[221,226]},{"text":"wine","indices":[227,232]},{"text":"premiergrandcru","indices":[233,249]},{"text":"Pauillac","indices":[250,259]},{"text":"France","indices":[260,267]}]	[{"url":"https://t.co/WLLW9RAPOF","expanded_url":"https://bit.ly/3vTeVQP","display_url":"bit.ly/3vTeVQP","indices":[197,220]}]	Latour Releases 2013 Vintage Above 2012 Price. - #Bordeaux first growth ChÃ¢teau #Latour has released the 2013 vintage of its grand vin at â‚¬355 per bottle ex-nÃ©gociant, putting it just above its... https://t.co/WLLW9RAPOF #vino #wine #premiergrandcru #Pauillac #France https://t.co/PNq1U2cpm4	35112.0	RT @RealWineGuru: Latour Releases 2013 Vintage Above 2012 Price. - #Bordeaux first growth ChÃ¢teau #Latour has released the 2013 vintage ofâ€¦	6810.0	True	full
1373856	1373856	605b486b2455eb00384dbbfe	2021-03-24 14:10:36	[]	[]	Wed Mar 24 13:44:22 +0000 2021	[]	[{"url":"https://t.co/CTAM0MuZMU","expanded_url":"https://www.businessinsider.com/ships-divert-to-older-channel-ever-given-blocks-suez-canal-2021-3","display_url":"businessinsider.com/ships-divert-tâ€¦","indices":[218,241]}]	@PRX113 @looP_rM311_7211 A lot of focus on that ship (ever given, Baraka, Mosaed, H3RC...) But looks like 15 other ships (15 LNG tankers) in the northbound convoy behind the Ever Given were detained at anchorages. https://t.co/CTAM0MuZMU	80.0	RT @LifeIsG94605187: @PRX113 @looP_rM311_7211 A lot of focus on that ship (ever given, Baraka, Mosaed, H3RC...) But looks like 15 other sâ€¦	1974.0	True	full
1373857	1373857	605b486b2455eb00384dbc0c	2021-03-24 14:10:36	[]	[]	Wed Mar 24 13:29:15 +0000 2021	[]	[{"url":"https://t.co/qfeqBxMbtn","expanded_url":"https://oglobo.globo.com/brasil/oab-pede-aras-que-denuncie-bolsonaro-por-prevaricacao-crimes-contra-saude-1-24938991?utm_source=Twitter&utm_medium=Social&utm_campaign=compartilhar","display_url":"oglobo.globo.com/brasil/oab-pedâ€¦","indices":[216,239]}]	OAB pede a Aras que denuncie Bolsonaro por prevaricaÃ§Ã£o e crimes contra saÃºde RepresentaÃ§Ã£o foi apresentada nesta quarta-feira e solicita responsabilizaÃ§Ã£o criminal do presidente por gestÃ£o na pandemia da Covid-19 https://t.co/qfeqBxMbtn	1181057.0	RT @BlogdoNoblat: OAB pede a Aras que denuncie Bolsonaro por prevaricaÃ§Ã£o e crimes contra saÃºde RepresentaÃ§Ã£o foi apresentada nesta quartâ€¦	1793.0	True	full
1373858	1373858	605b486b2455eb00384dbc12	2021-03-24 14:10:36	[]	[]	Wed Mar 24 13:53:29 +0000 2021	[{"text":"WomensT20Challenge","indices":[189,208]},{"text":"JustAsBlue","indices":[233,244]},{"text":"GrowWomensCricketToo","indices":[245,266]}]	[{"url":"https://t.co/QK94DKMErR","expanded_url":"https://twitter.com/SnehalPradhan/status/1374719252142436353","display_url":"twitter.com/SnehalPradhan/â€¦","indices":[267,290]}]	Here's my reason. A 3 team tournament is already a proven economic product bringing in crores in sponsorship amid a pandemic in 2020. Growing to four teams boosts the bottom line. 4 team #WomensT20Challenge makes economic sense. #JustAsBlue #GrowWomensCricketToo https://t.co/QK94DKMErR	22262.0	RT @SnehalPradhan: Here's my reason. A 3 team tournament is already a proven economic product bringing in crores in sponsorship amid a pandâ€¦	472.0	True	full
1373859	1373859	605b486b2455eb00384dbc1a	2021-03-24 14:10:36	[]	[]	Tue Mar 23 07:54:30 +0000 2021	[{"text":"Bitcoin","indices":[131,139]},{"text":"Cryptocurrency","indices":[225,240]}]	[{"url":"https://t.co/E2OhM3IK69","expanded_url":"https://trib.al/meBUCNF","display_url":"trib.al/meBUCNF","indices":[158,181]},{"url":"https://t.co/XSUaSw4x7g","expanded_url":"https://trib.al/IwisBwk","display_url":"trib.al/IwisBwk","indices":[201,224]}]	Norway recently emerged as the worldâ€™s most cashless society, but its central bank governor says people shouldnâ€™t start turning to #Bitcoin as an alternative https://t.co/E2OhM3IK69 More on @crypto: https://t.co/XSUaSw4x7g #Cryptocurrency https://t.co/YqnirQ0tOZ	308249.0	RT @crypto: Norway recently emerged as the worldâ€™s most cashless society, but its central bank governor says people shouldnâ€™t start turningâ€¦	13.0	True	full
1373860	1373860	605b486b2455eb00384dbc26	2021-03-24 14:10:36	[]	[]	Wed Mar 24 13:33:03 +0000 2021	[]	[{"url":"https://t.co/2YIHxT0njW","expanded_url":"https://www.hartgroup.org/covid-19-bulletin/","display_url":"hartgroup.org/covid-19-bulleâ€¦","indices":[164,187]}]	Our COVID-19 bulletin is out. - There is no emergency - Closing borders is futile - Mask wearing is not benign - Intensive care units are close to normal levels https://t.co/2YIHxT0njW https://t.co/XqFXP1UJCG	18852.0	RT @hartgroup_org: Our COVID-19 bulletin is out. - There is no emergency - Closing borders is futile - Mask wearing is not benign - Intenâ€¦	13.0	True	full
1373861	1373861	605b486b2455eb00384dbc3e	2021-03-24 14:10:37	[]	[]	Wed Mar 24 12:38:16 +0000 2021	[]	[{"url":"https://t.co/dly3Q9rsfN","expanded_url":"https://mediamendoza.com/mundo/182625-covid-19-","display_url":"mediamendoza.com/mundo/182625-câ€¦","indices":[68,91]}]	Covid-19: Â¿QuÃ© paÃ­ses volvieron a ordenar medidas de confinamiento? https://t.co/dly3Q9rsfNÂ¿que-paises-volvieron-a-ordenar-medidas-de-confinamiento?	6280.0	RT @diariomediamza: Covid-19: Â¿QuÃ© paÃ­ses volvieron a ordenar medidas de confinamiento? https://t.co/dly3Q9rsfNÂ¿que-paises-volvieron-a-ordeâ€¦	82.0	True	full
1373862	1373862	605b486c2455eb00384dbc4a	2021-03-24 14:10:37	[]	[{"url":"https://t.co/hnl5ZbtErv","expanded_url":"https://newschoolinternationalaffairs.org/wp-content/uploads/2021/02/Michael-de-Vulpillieres_The-Hirak-and-COVID-19.pdf","display_url":"newschoolinternationalaffairs.org/wp-content/uplâ€¦","indices":[187,210]}]		[]	[]			As part of a @NewSchool_IA grad school project about COVID-19 and social movements last fall, I wrote this researcâ€¦ https://t.co/Bj8yECRy3G	772.0	True	full
1373863	1373863	605b486c2455eb00384dbc82	2021-03-24 14:10:37	[]	[]	Wed Mar 24 13:28:45 +0000 2021	[]	[{"url":"https://t.co/Vi2HWkozOL","expanded_url":"https://www.google.com/amp/s/www.cnbc.com/amp/2021/03/23/navajo-nation-reports-no-new-coronavirus-cases-deaths-for-the-first-time-in-six-months-.html","display_url":"google.com/amp/s/www.cnbcâ€¦","indices":[154,177]}]	Important news from the Navajo Nationâ€” the most hard-hit from COVID. With aggressive vaccination program, NO new cases for the first time in 6 months. https://t.co/Vi2HWkozOL	666918.0	RT @ASlavitt: Important news from the Navajo Nationâ€” the most hard-hit from COVID. With aggressive vaccination program, NO new cases for tâ€¦	12612.0	True	full
1373864	1373864	605b486c2455eb00384dbc88	2021-03-24 14:10:37	[]	[]	Wed Mar 24 13:05:53 +0000 2021	[]	[{"url":"https://t.co/ow0nocksC0","expanded_url":"https://twitter.com/DgCostagliola/status/1374682941478043649","display_url":"twitter.com/DgCostagliola/â€¦","indices":[265,288]}]	Mme Costagliola, De graves accusions sont portÃ©s Ã votre encontre sur votre intervention pour changer la conclusion d'un article sur l'ivermectine. Sauf erreur de ma part, je n'ai pas notÃ© de communiquÃ© de vous ou de l'INSERM Ã ce sujet pour confirmer ou infirmer. https://t.co/ow0nocksC0	18828.0	RT @EChabriere: Mme Costagliola, De graves accusions sont portÃ©s Ã votre encontre sur votre intervention pour changer la conclusion d'un arâ€¦	19.0	True	full
1373865	1373865	605b486c2455eb00384dbc92	2021-03-24 14:10:38	[]	[]	Wed Mar 24 12:59:54 +0000 2021	[]	[{"url":"https://t.co/6tnVGmqPRo","expanded_url":"https://twitter.com/alferdez/status/1374700116150513665","display_url":"twitter.com/alferdez/statuâ€¦","indices":[127,150]}]	Y el otro terrorismo?? El de Formosa, el de Azul o el de TucumÃ¡n??. Nunca se acuerdan de los asesinatos de estos terroristas. https://t.co/6tnVGmqPRo	806.0	RT @ElTurco85571103: Y el otro terrorismo?? El de Formosa, el de Azul o el de TucumÃ¡n??. Nunca se acuerdan de los asesinatos de estos terrâ€¦	495.0	True	full
1373866	1373866	605b486c2455eb00384dbc94	2021-03-24 14:10:38	[]	[]	Tue Mar 23 22:10:17 +0000 2021	[]	[{"url":"https://t.co/pGpGt6biIR","expanded_url":"https://twitter.com/rafaelg_fisica/status/1374373335396540431?s=20","display_url":"twitter.com/rafaelg_fisicaâ€¦","indices":[159,182]}]	AÃºn puede usar su permiso de vacaciones, es hasta fines de marzo. Da igual, puede ir a una regiÃ³n con sistema de salud colapsado o quedarse en RM colapsada https://t.co/pGpGt6biIR	5357.0	RT @rafaelg_fisica: AÃºn puede usar su permiso de vacaciones, es hasta fines de marzo. Da igual, puede ir a una regiÃ³n con sistema de saluâ€¦	2554.0	True	full
1373867	1373867	605b486c2455eb00384dbca2	2021-03-24 14:10:38	[]	[]	Wed Mar 24 14:01:20 +0000 2021	[{"text":"Today","indices":[0,6]},{"text":"youth","indices":[207,213]}]	[{"url":"https://t.co/SxdogfyDnp","expanded_url":"https://bit.ly/3vNFjLX","display_url":"bit.ly/3vNFjLX","indices":[221,244]}]	#Today Virtual Signin of the General Technical Cooperation Agreement between @GcuCsayn and the @IICAnews Broadcast (English Only): ðŸ‡¨ðŸ‡·8:30 hrs (Costa Rica Time GMT - 6) ðŸ‡¨ðŸ‡²15:30 hrs (Cameroon Time GMT + 1) #youth ðŸŒŽðŸ¤�ðŸŒ� ðŸ“ºðŸ‘‰https://t.co/SxdogfyDnp https://t.co/QnRisdBZo2	6682.0	RT @IICAnews: #Today Virtual Signin of the General Technical Cooperation Agreement between @GcuCsayn and the @IICAnews Broadcast (Englishâ€¦	1450.0	True	full
1373868	1373868	605b486d2455eb00384dbcb0	2021-03-24 14:10:38	[]	[]	Wed Mar 24 14:00:41 +0000 2021	[]	[{"url":"https://t.co/QwOJOlg2L5","expanded_url":"https://twitter.com/MandelaFree_/status/1374673600335249408","display_url":"twitter.com/MandelaFree_/sâ€¦","indices":[188,211]}]	NÃ£o Ã© o primeiro protesto do tipo nessa semana. SÃ³ nÃ£o virou algo geral por causa que a populaÃ§Ã£o realmente sabe da seriedade da pandemia (tanto que uma das demandas Ã© vacinaÃ§Ã£o imediata) https://t.co/QwOJOlg2L5	88416.0	RT @nadanovonofront: NÃ£o Ã© o primeiro protesto do tipo nessa semana. SÃ³ nÃ£o virou algo geral por causa que a populaÃ§Ã£o realmente sabe da seâ€¦	206.0	True	full
1373869	1373869	605b486d2455eb00384dbcbc	2021-03-24 14:10:38	[]	[]	Tue Mar 23 22:57:08 +0000 2021	[]	[{"url":"https://t.co/JYFG8sI0tP","expanded_url":"https://chubutparatodos.com/coronavirus-en-chubut-se-registraron-97-casos-nuevos-y-1-fallecido/","display_url":"chubutparatodos.com/coronavirus-enâ€¦","indices":[70,93]},{"url":"https://t.co/djHOEf3mge","expanded_url":"https://chubutparatodos.com/wp-content/uploads/2021/01/blood-sample-for-coronavirus-test-1.jpg","display_url":"chubutparatodos.com…	Coronavirus en Chubut: se registraron 97 casos nuevos y 1 fallecido - https://t.co/JYFG8sI0tP - https://t.co/djHOEf3mge https://t.co/NM75eZTLpS	1191.0	RT @Chubutparatodos: Coronavirus en Chubut: se registraron 97 casos nuevos y 1 fallecido - https://t.co/JYFG8sI0tP - https://t.co/djHOEf3mgâ€¦	2.0	True	full
1373870	1373870	605b486d2455eb00384dbccc	2021-03-24 14:10:38	[]	[{"url":"https://t.co/yKhqFP1OFv","expanded_url":"https://www.irekia.euskadi.eus/es/news/67801-lehendakari-agradece-labor-red-rastreo-pide-poblacion-colaboracion-para-ayudar-frenar-virus","display_url":"irekia.euskadi.eus/es/news/67801-â€¦","indices":[164,187]}]		[]	[]			ðŸ”µ Hoy el Lehendakari, IÃ±igo Urkullu, ha visitado el Centro de Salud de Rontegi donde se encuentra una de las sedesâ€¦ https://t.co/zgCkMIiOwZ	116.0	True	full
1373871	1373871	605b486d2455eb00384dbcd6	2021-03-24 14:10:38	[]	[]	Wed Mar 24 12:07:59 +0000 2021	[{"text":"sustainable","indices":[118,130]},{"text":"3Dprinting","indices":[131,142]},{"text":"inorganic","indices":[143,153]}]	[{"url":"https://t.co/ypZ0BMSXXK","expanded_url":"https://bit.ly/3sbLcAl","display_url":"bit.ly/3sbLcAl","indices":[154,177]}]	Watch our newest video about 3D sand printing with inorganic binder to learn more about the process and its benefits! #sustainable #3Dprinting #inorganic https://t.co/ypZ0BMSXXK	2358.0	RT @ExOneCo: Watch our newest video about 3D sand printing with inorganic binder to learn more about the process and its benefits! #sustainâ€¦	957.0	True	full
1373872	1373872	605b486d2455eb00384dbcde	2021-03-24 14:10:38	[]	[]	Wed Mar 24 10:24:38 +0000 2021	[{"text":"INFORMACIÃ“N","indices":[2,14]},{"text":"ClubBaloncestoCoria","indices":[178,198]},{"text":"baloncesto","indices":[199,210]},{"text":"basketball","indices":[211,222]},{"text":"CoriaDelRÃ­o","indices":[223,235]},{"text":"Sevilla","indices":[236,244]},{"text":"Andalucia","indices":[245,255]},{"text":"Senior","indices":[256,263]}]	[{"url":"https://t.co/s4DlkUEBTY","expanded_url":"http://www.clubbaloncestocoria.es","display_url":"clubbaloncestocoria.es","indices":[154,177]}]	ðŸ”� #INFORMACIÃ“N | Reportaje de Fotos del Senior Nacional Jornada del 15 al 21 de Marzo. Liga Nacional N1 Masculino C.B. CORIA 86 VS 75 CB CIUDAD DE PALOS https://t.co/s4DlkUEBTY #ClubBaloncestoCoria #baloncesto #basketball #CoriaDelRÃ­o #Sevilla #Andalucia #Senior https://t.co/8QQzYWlJh0	1661.0	RT @BaloncestoCoria: ðŸ”� #INFORMACIÃ“N | Reportaje de Fotos del Senior Nacional Jornada del 15 al 21 de Marzo. Liga Nacional N1 Masculino C.B.â€¦	16.0	True	full
1373873	1373873	605b486d2455eb00384dbce6	2021-03-24 14:10:39	[]	[]	Wed Mar 24 04:33:53 +0000 2021	[]	[{"url":"https://t.co/gDyi3JPeD6","expanded_url":"https://elcomercio.pe/politica/elecciones/candidaturas-al-congreso-improvisadas-en-el-partido-de-rafael-lopez-aliaga-noticia/","display_url":"elcomercio.pe/politica/eleccâ€¦","indices":[254,277]}]	Candidatos al Congreso de PorkyrÃ­a por distintas regiones, en realidad viven en LimaðŸ¤·ðŸ�»â€�â™‚ï¸� es mÃ¡s, ni sus familias saben que estÃ¡n candidateando, no registran estudios, experiencia laboral, bienes ni ingresos. Â¿POR ESO HEMOS TENIDO CONGRESOS TAN CAG...? https://t.co/gDyi3JPeD6	2833.0	RT @MendezAramb: Candidatos al Congreso de PorkyrÃ­a por distintas regiones, en realidad viven en LimaðŸ¤·ðŸ�»â€�â™‚ï¸� es mÃ¡s, ni sus familias saben quâ€¦	71.0	True	full
1373874	1373874	605b486d2455eb00384dbcec	2021-03-24 14:10:39	[]	[]	Wed Mar 24 14:02:14 +0000 2021	[{"text":"SAMthingGrand","indices":[0,14]},{"text":"Stocks","indices":[15,22]},{"text":"Invest","indices":[23,30]}]	[{"url":"https://t.co/2eupDzjxu1","expanded_url":"https://cutt.ly/JawDroppingPotentialOnPetProductsMarkets","display_url":"cutt.ly/JawDroppingPotâ€¦","indices":[188,211]}]	#SAMthingGrand #Stocks #Invest These other companies might continue its expansion across Asia, and seem to be eyeing for brighter International markets! If you're a fur parent, click here https://t.co/2eupDzjxu1. Sponsored Post. Check disclaimer on profile and landing page.	67.0	RT @intopopcorn1: #SAMthingGrand #Stocks #Invest These other companies might continue its expansion across Asia, and seem to be eyeing forâ€¦	75.0	True	full
1373875	1373875	605b486d2455eb00384dbcf0	2021-03-24 14:10:39	[]	[]	Wed Mar 24 13:06:15 +0000 2021	[]	[{"url":"https://t.co/Zod8ZUuwgw","expanded_url":"https://www.thenation.com/article/society/after-covid-racism/","display_url":"thenation.com/article/societâ€¦","indices":[141,164]}]	Imagine if this article were written about interactions with people of any other race. But this is considered morally good by the woke sect. https://t.co/Zod8ZUuwgw	3408202.0	RT @benshapiro: Imagine if this article were written about interactions with people of any other race. But this is considered morally goodâ€¦	224.0	True	full
1373876	1373876	605b486d2455eb00384dbcf8	2021-03-24 14:10:39	[]	[]	Wed Mar 24 04:20:00 +0000 2021	[{"text":"24Mar","indices":[89,95]}]	[{"url":"https://t.co/g9gpLprerP","expanded_url":"https://www.vtv.gob.ve/ops-alerta-terrible-alza-covid-19-brasil-golpea-vecinos/","display_url":"vtv.gob.ve/ops-alerta-terâ€¦","indices":[97,120]}]	OPS alerta sobre "terrible" alza de COVID-19 en Brasil que tambiÃ©n golpea a sus vecinos #24Mar https://t.co/g9gpLprerP https://t.co/mLRPIuAXpT	1816400.0	RT @VTVcanal8: OPS alerta sobre "terrible" alza de COVID-19 en Brasil que tambiÃ©n golpea a sus vecinos #24Mar https://t.co/g9gpLprerP httâ€¦	19.0	True	full
1373877	1373877	605b486d2455eb00384dbcfe	2021-03-24 14:10:39	[]	[{"url":"https://t.co/KfLwWldViJ","expanded_url":"https://www.theglobeandmail.com/world/article-tel-aviv-goes-back-to-the-future-how-covid-19-passports-returned/","display_url":"theglobeandmail.com/world/article-â€¦","indices":[146,169]}]		[]	[]			Israel went to covid passports to get back on track - Canada should do the same. Its not perfect but it is a safeâ€¦ https://t.co/QQMIJmhKkO	37.0	True	full
1373878	1373878	605b486e2455eb00384dbd2c	2021-03-24 14:10:39	[]	[]	Wed Mar 24 11:30:27 +0000 2021	[{"text":"bullish","indices":[59,67]},{"text":"bullish","indices":[233,241]},{"text":"members","indices":[266,274]}]	[{"url":"https://t.co/9WN6W3d1xT","expanded_url":"http://www.SqwiiTrader.com","display_url":"SqwiiTrader.com","indices":[242,265]}]	$QQQ $NDX $SPX near major breakout spot - likely next days #bullish its been consolidating just below before major break imo. I remain bullish still since 4-5th March bottom call for members to load up long /NQ at 12.200-12.300 area #bullish https://t.co/9WN6W3d1xT #members call https://t.co/Xssv0M63UR	14032.0	RT @Sqwii: $QQQ $NDX $SPX near major breakout spot - likely next days #bullish its been consolidating just below before major break imo. Iâ€¦	25.0	True	full
1373879	1373879	605b486e2455eb00384dbd34	2021-03-24 14:10:39	[]	[]	Wed Mar 24 14:10:10 +0000 2021	[{"text":"CSW65","indices":[0,6]}]	[{"url":"https://t.co/XyEgZHgL6f","expanded_url":"http://bit.ly/COVID-Peace","display_url":"bit.ly/COVID-Peace","indices":[244,267]}]	#CSW65 | TOMORROW ðŸ“£ âž¡ï¸� The pandemic will not stop us: Impact of COVID-19 on women peace activists in ColombiaðŸ‡¨ðŸ‡´, PhilippinesðŸ‡µðŸ‡­, South SudanðŸ‡¸ðŸ‡¸ &amp; UkraineðŸ‡ºðŸ‡¦ ðŸ¤� @NYUCGA, @PHMissionNY &amp; @NorwayUN ðŸ—“ï¸� March 25, 2021 â�° 8:30-10 AM EDT ðŸ”— RSVP: https://t.co/XyEgZHgL6f https://t.co/LFrTt4pvjB	8241.0	RT @gnwp_gnwp: #CSW65 | TOMORROW ðŸ“£ âž¡ï¸� The pandemic will not stop us: Impact of COVID-19 on women peace activists in ColombiaðŸ‡¨ðŸ‡´, Philippineâ€¦	138.0	True	full
1373880	1373880	605b486e2455eb00384dbd40	2021-03-24 14:10:40	[]	[]	Tue Mar 23 20:51:39 +0000 2021	[]	[{"url":"https://t.co/pLwKOlPyH5","expanded_url":"https://twitter.com/breaking911/status/1374379581889601537","display_url":"twitter.com/breaking911/stâ€¦","indices":[176,199]}]	You can still contract the virus once vaccinated. The vaccine is intended to mitigate a severe or fatal reaction to catching the virus. I thought weâ€™ve already been over this. https://t.co/pLwKOlPyH5	3586.0	RT @trisquire: You can still contract the virus once vaccinated. The vaccine is intended to mitigate a severe or fatal reaction to catchingâ€¦	459.0	True	full
1373881	1373881	605b486e2455eb00384dbd4e	2021-03-24 14:10:40	[]	[]	Wed Mar 24 13:48:35 +0000 2021	[{"text":"ValuingWater","indices":[177,190]},{"text":"Water2Me","indices":[191,200]},{"text":"GlobalGoals","indices":[201,213]},{"text":"SDG16","indices":[214,220]}]	[{"url":"https://t.co/dM6cYMZt1a","expanded_url":"http://bit.ly/TGoodSight","display_url":"bit.ly/TGoodSight","indices":[144,167]}]	Read about child-focused water, sanitation, hygiene &amp; menstrual health solutions designed by @splash_org in @thegoodsight's issue. Link: https://t.co/dM6cYMZt1a (Pg 110) #ValuingWater #Water2Me #GlobalGoals #SDG16 @UNICEFwater @unicefchief @UNICEF @UNICEFIndia @UN_Water https://t.co/M862wL1hKQ	489.0	RT @thegoodsight: Read about child-focused water, sanitation, hygiene &amp; menstrual health solutions designed by @splash_org in @thegoodsightâ€¦	2896.0	True	full
1373882	1373882	605b486e2455eb00384dbd54	2021-03-24 14:10:40	[]	[]	Mon Mar 22 20:28:02 +0000 2021	[]	[{"url":"https://t.co/awYpa2sx08","expanded_url":"https://theexpose.uk/2021/03/20/frightening-7th-update-on-adverse-reactions-to-covid-vaccine-released-by-uk-government/","display_url":"theexpose.uk/2021/03/20/friâ€¦","indices":[250,273]}]	BREAKING - Adverse Reactions to Covid Jabs now include 3787 blood disorders, 3426 heart disorders, 36,356 intestinal disorders and a shocking 68,797 nervous system disorders including brain damage and stroke according to OFFICIAL GOVERNMENT DATA!... https://t.co/awYpa2sx08	246.0	RT @DailyExpose2: BREAKING - Adverse Reactions to Covid Jabs now include 3787 blood disorders, 3426 heart disorders, 36,356 intestinal disoâ€¦	1765.0	True	full
1373883	1373883	605b486e2455eb00384dbd58	2021-03-24 14:10:40	[]	[]	Wed Mar 24 14:09:20 +0000 2021	[{"text":"COVID19","indices":[0,8]},{"text":"COVID_SSA","indices":[77,87]},{"text":"Ethiopia","indices":[167,176]},{"text":"Somalia","indices":[177,185]},{"text":"Kenya","indices":[186,192]},{"text":"SouthSudan","indices":[193,204]},{"text":"Djibouti","indices":[211,220]}]	[{"url":"https://t.co/uabCECY7LG","expanded_url":"https://twitter.com/MartinKGHI/status/1374722492510699524","display_url":"twitter.com/MartinKGHI/staâ€¦","indices":[274,297]}]	#COVID19 resurgence in Horn of Africa clearly apparent (brown) in our latest #COVID_SSA visualisation of transmission trajectories across sub-Saharan Africa (week 55) #Ethiopia #Somalia #Kenya #SouthSudan. Also #Djibouti now reportingâ¬†ï¸�cases @NIHRglobal @WHOAFRO @AfricaCDC https://t.co/uabCECY7LG https://t.co/mLkNbzUMnK	2217.0	RT @MartinKGHI: #COVID19 resurgence in Horn of Africa clearly apparent (brown) in our latest #COVID_SSA visualisation of transmission trajeâ€¦	247.0	True	full
1373884	1373884	605b486f2455eb00384dbd72	2021-03-24 14:10:40	[]	[]	Wed Mar 24 12:46:32 +0000 2021	[]	[{"url":"https://t.co/i48IUrT7Bg","expanded_url":"http://go.wvu.edu/0MsqE","display_url":"go.wvu.edu/0MsqE","indices":[114,137]}]	All WVU employees and students aged 18 and older are now eligible to receive the COVID-19 vaccine. Learn more âž¡ï¸� https://t.co/i48IUrT7Bg https://t.co/cD4IBsAaF0	185222.0	RT @WestVirginiaU: All WVU employees and students aged 18 and older are now eligible to receive the COVID-19 vaccine. Learn more âž¡ï¸� https:â€¦	1329.0	True	full
1373885	1373885	605b486f2455eb00384dbd78	2021-03-24 14:10:40	[]	[]	Tue Mar 23 21:24:07 +0000 2021	[{"text":"MoreThanAVisitor","indices":[249,266]},{"text":"COVIDãƒ¼19","indices":[267,276]}]	[{"url":"https://t.co/U4MxWxg7dG","expanded_url":"https://bit.ly/3tUoDAJ","display_url":"bit.ly/3tUoDAJ","indices":[225,248]}]	HRTO releases its first merits decision on the role of human rights during a public health crisis. ARCH lawyers @j_demarinis and @mariamshanouda represented applicant with a disability in congregate care. Press release here: https://t.co/U4MxWxg7dG #MoreThanAVisitor #COVIDãƒ¼19	3208.0	RT @ARCHDisability: HRTO releases its first merits decision on the role of human rights during a public health crisis. ARCH lawyers @j_demaâ€¦	106913.0	True	full
1373886	1373886	605b486f2455eb00384dbd86	2021-03-24 14:10:40	[]	[]	Wed Mar 24 14:01:03 +0000 2021	[]	[{"url":"https://t.co/1NfraeYgN0","expanded_url":"https://bit.ly/3f5X5UG","display_url":"bit.ly/3f5X5UG","indices":[214,237]}]	A week after an outbreak of severe weather and tornadoes sent Americans seeking shelter across the South, back-to-back storm systems are expected to unleash excessive rainfall over the south-central United States. https://t.co/1NfraeYgN0	1003241.0	RT @accuweather: A week after an outbreak of severe weather and tornadoes sent Americans seeking shelter across the South, back-to-back stoâ€¦	1656.0	True	full
1373887	1373887	605b486f2455eb00384dbd8e	2021-03-24 14:10:40	[{"text":"Coronavirus","indices":[71,83]},{"text":"SchweizerArmee","indices":[235,250]}]	[{"url":"https://t.co/Ti9GDFmPeh","expanded_url":"http://ow.ly/9V9730rBTKs","display_url":"ow.ly/9V9730rBTKs","indices":[251,274]}]		[]	[]			In der Rekrutenschule in Spiez sind 59 ArmeeangehÃ¶rige positiv auf das #Coronavirus getestet worden, weitere 87 wurâ€¦ https://t.co/2elxbxMpR5	16202.0	True	full
1373888	1373888	605b486f2455eb00384dbd92	2021-03-24 14:10:40	[{"text":"Hacker","indices":[134,141]},{"text":"Peter","indices":[142,148]},{"text":"Wien","indices":[149,154]}]	[{"url":"https://t.co/jGLpEPBxqH","expanded_url":"https://www.top-news.at/2021/03/24/aviso-25-3-1830-online-diskussion-covid19-die-auswirkungen-auf-den-wirtschaftsstandort-wien-mit-p-hacker-a-biach-g-mayr-u-a/","display_url":"top-news.at/2021/03/24/aviâ€¦","indices":[155,178]}]		[]	[]			Aviso 25.3. 18:30, Online-Diskussion â€žCovid19 - Die Auswirkungen auf den Wirtschaftsstandort Wienâ€œ mit P.Hacker, A.â€¦ https://t.co/JvV2IWZWEx	71.0	True	full
1373889	1373889	605b48702455eb00384dbdc0	2021-03-24 14:10:41	[]	[]	Tue Mar 23 20:56:02 +0000 2021	[]	[{"url":"https://t.co/5hXVu8XQb7","expanded_url":"http://ocfl.net/vaccine","display_url":"ocfl.net/vaccine","indices":[137,160]}]	Head to @valenciacollege's West Campus to get your COVID-19 vaccine! ðŸ—“ï¸� Open 7 days a week; 7 a.m.-7 p.m. Find out if you're eligible at https://t.co/5hXVu8XQb7. @FLSERT @citybeautiful https://t.co/HuuO4GgYgZ	53426.0	RT @OrangeCoFL: Head to @valenciacollege's West Campus to get your COVID-19 vaccine! ðŸ—“ï¸� Open 7 days a week; 7 a.m.-7 p.m. Find out if you'râ€¦	727.0	True	full
1373890	1373890	605b48702455eb00384dbdc4	2021-03-24 14:10:41	[]	[]	Wed Mar 24 12:59:48 +0000 2021	[{"text":"Handsmaskspace","indices":[133,148]},{"text":"KomeshaCorona","indices":[149,163]}]	[{"url":"https://t.co/KrBKaU36B5","expanded_url":"https://twitter.com/Amref_Kenya/status/1372782636284981248?s=19","display_url":"twitter.com/Amref_Kenya/stâ€¦","indices":[164,187]}]	Wasee Ni kubaya, round hii tuji protect by washing hands and wearing masks properly Covid 19 third wave is very dangerous. Stay safe #Handsmaskspace #KomeshaCorona https://t.co/KrBKaU36B5	64.0	RT @FaizaKaraz: Wasee Ni kubaya, round hii tuji protect by washing hands and wearing masks properly Covid 19 third wave is very dangerous.â€¦	47.0	True	full
1373891	1373891	605b48702455eb00384dbdd0	2021-03-24 14:10:41	[]	[]	Wed Mar 24 14:07:27 +0000 2021	[{"text":"SidharthShukla","indices":[0,15]},{"text":"ReclaimYourLife","indices":[33,49]}]	[{"url":"https://t.co/tQN5TjEPTb","expanded_url":"http://instagram.com/p/CMzWcempdJa/","display_url":"instagram.com/p/CMzWcempdJa/","indices":[61,84]}]	#SidharthShukla's All-New Safari #ReclaimYourLife AD of 2021 https://t.co/tQN5TjEPTb &amp; the Skoda Fabia India one in 2008 reminds me of how fast the time flies away. Thinking about 2008, 13 years ago, I'm sure like me, many of you also be having PRICELESS memories. Its NOSTALGICðŸ¥²	79.0	RT @Valid_Remark: #SidharthShukla's All-New Safari #ReclaimYourLife AD of 2021 https://t.co/tQN5TjEPTb &amp; the Skoda Fabia India one in 2008â€¦	1185.0	True	full
1373892	1373892	605b48702455eb00384dbde6	2021-03-24 14:10:41	[]	[]	Wed Mar 24 09:15:20 +0000 2021	[{"text":"India","indices":[26,32]},{"text":"vaccines","indices":[89,98]},{"text":"COVID19","indices":[124,132]},{"text":"VaccineMaitri","indices":[179,193]},{"text":"Unite2FightCorona","indices":[194,212]}]	[{"url":"https://t.co/GKB5zEkh8m","expanded_url":"https://www.mea.gov.in/vaccine-supply.htm","display_url":"mea.gov.in/vaccine-supplyâ€¦","indices":[154,177]}]	As Pharmacy of the World, #India has supplied 76 countries with over 60 million doses of #vaccines within 3 months to fight #COVID19. List of countries- https://t.co/GKB5zEkh8m #VaccineMaitri #Unite2FightCorona @PMOIndia @DrSJaishankar @MEAIndia @mfa_russia @WHO @RusEmbIndia https://t.co/Xk7rlIP89q	34767.0	RT @IndEmbMoscow: As Pharmacy of the World, #India has supplied 76 countries with over 60 million doses of #vaccines within 3 months to figâ€¦	143.0	True	full
1373893	1373893	605b48702455eb00384dbdee	2021-03-24 14:10:41	[]	[]	Wed Mar 24 14:09:24 +0000 2021	[]	[{"url":"https://t.co/SPapUR0kMU","expanded_url":"https://twitter.com/breaking911/status/1374379581889601537","display_url":"twitter.com/breaking911/stâ€¦","indices":[277,300]}]	Vaccines are preventives NOT cures. You can still contract the virus once vaccinated. The vaccines are here to make sure you donâ€™t suffer from a severe case or worse. What you need to know is none of these individuals have severe symptoms. Therefore, the vaccines are WORKING. https://t.co/SPapUR0kMU	38073.0	RT @sailorrooscout: Vaccines are preventives NOT cures. You can still contract the virus once vaccinated. The vaccines are here to make surâ€¦	524.0	True	full
1373894	1373894	605b48712455eb00384dbe14	2021-03-24 14:10:42	[]	[]	Wed Mar 24 13:55:28 +0000 2021	[{"text":"BREAKING","indices":[0,9]}]	[{"url":"https://t.co/82ToWqmBeb","expanded_url":"https://pittsburgh.cbslocal.com/2021/03/24/president-joe-biden-help-is-here-covid-19-relief-tour-pittsburgh/","display_url":"pittsburgh.cbslocal.com/2021/03/24/preâ€¦","indices":[125,148]}]	#BREAKING NEWS: President Biden will reportedly be making a stop in Pittsburgh next week as part of the "Help Is Here" Tour. https://t.co/82ToWqmBeb	195410.0	RT @KDKA: #BREAKING NEWS: President Biden will reportedly be making a stop in Pittsburgh next week as part of the "Help Is Here" Tour. httpâ€¦	1773.0	True	full
1373895	1373895	605b48712455eb00384dbe28	2021-03-24 14:10:42	[{"text":"womenempoweringwomen","indices":[243,264]}]	[{"url":"https://t.co/4ybCG4orAI","expanded_url":"https://arudia.com/women-superpowers/","display_url":"arudia.com/women-superpowâ€¦","indices":[146,169]}]		[]	[]			Imagine what your life would look like if you knew how to harness your confidence, feeling mentally and emotionallyâ€¦ https://t.co/P5q39U8awP	463.0	True	full
1373896	1373896	605b48712455eb00384dbe2a	2021-03-24 14:10:42	[]	[{"url":"https://t.co/XfU4P9xqcW","expanded_url":"https://www.welt.de/regionales/nrw/article229050967/Haltern-am-See-gedenkt-der-Opfer-des-Germanwings-Absturzes-von-2015.html","display_url":"welt.de/regionales/nrwâ€¦","indices":[0,23]},{"url":"https://t.co/f09c6MY4Nw","expanded_url":"http://visual.gnutiez.de:8082/hl_diff.html","display_url":"visual.gnutiez.de:8082/hl_diff.html","indices":[154,177…		[]	[]			https://t.co/XfU4P9xqcW welt hat eine Headline geÃ¤ndert. Haltern erinnert an die Todesopfer des Germanwings-Abstuâ€¦ https://t.co/VRorH0ErZR	1127.0	True	full
1373897	1373897	605b48712455eb00384dbe4c	2021-03-24 14:10:42	[]	[]	Wed Mar 24 14:07:29 +0000 2021	[]	[{"url":"https://t.co/yzJcMk0CoI","expanded_url":"https://humangle.ng/covid-19-nigerian-court-extends-deadline-for-nin-registration/","display_url":"humangle.ng/covid-19-nigerâ€¦","indices":[168,191]}]	A Federal High Court in Lagos, Southwest Nigeria has ordered that the deadline for the registration of National Identity Number (NIN) be extended by another two months https://t.co/yzJcMk0CoI	31850.0	RT @HumAngle_: A Federal High Court in Lagos, Southwest Nigeria has ordered that the deadline for the registration of National Identity Numâ€¦	338.0	True	full
1373898	1373898	605b48712455eb00384dbe60	2021-03-24 14:10:42	[]	[]	Wed Mar 24 13:25:07 +0000 2021	[]	[{"url":"https://t.co/iguowZ6slC","expanded_url":"https://www.bbc.com/news/uk-politics-56504546","display_url":"bbc.com/news/uk-politiâ€¦","indices":[257,280]}]	This is just wrong. The Oxford vaccine was created specifically not-for-profit. Scientists free collaboration around the world made rapid roll out possible. Capitalism perhaps, but not greed. 'Greed' and 'capitalism' helped UK's vaccines success, says PM https://t.co/iguowZ6slC	53465.0	RT @DrDomPimenta: This is just wrong. The Oxford vaccine was created specifically not-for-profit. Scientists free collaboration around theâ€¦	623.0	True	full
1373899	1373899	605b48722455eb00384dbe66	2021-03-24 14:10:43	[]	[{"url":"https://t.co/z3hBrg1e8h","expanded_url":"https://www.youtube.com/watch?v=QWrJrDLRDbk","display_url":"youtube.com/watch?v=QWrJrDâ€¦","indices":[205,228]}]		[]	[]			.@TCBPubHealth Have you seen this interview? Have you read the letter that this virologist sent to the @WHO ? Masâ€¦ https://t.co/BdBhTzqm9n	347.0	True	full
1373900	1373900	605b48722455eb00384dbe6e	2021-03-24 14:10:43	[]	[]	Wed Mar 24 14:00:00 +0000 2021	[]	[{"url":"https://t.co/Nkrd54qbn4","expanded_url":"https://americanconsequences.com/when-will-we-finally-be-free-of-fauci-buck-sexton/","display_url":"americanconsequences.com/when-will-we-fâ€¦","indices":[243,266]}]	When the CDC claims that even vaccinated Americans still have to stay away from their families and mask up, @BuckSexton wonders when the U.S. will finally socially distance itself from Dr. Fauci and his draconian measures parading as science. https://t.co/Nkrd54qbn4	1748.0	RT @AmConsequences: When the CDC claims that even vaccinated Americans still have to stay away from their families and mask up, @BuckSextonâ€¦	5732.0	True	full
1373901	1373901	605b48722455eb00384dbe70	2021-03-24 14:10:43	[]	[{"url":"https://t.co/uNGuWcmV9y","expanded_url":"http://Www.twitch.tv/BeKindAurel","display_url":"twitch.tv/BeKindAurel","indices":[371,394]}]		[]	[]			@h0t_d0g_expert @sme_rt @joe69plays @BlazedRTs @FMC_RTs @PromoteAMGamers @rtsmallstreams @SupStreamersâ€¦ https://t.co/sxK0SQSV2R	586.0	True	full
1373902	1373902	605b48722455eb00384dbe74	2021-03-24 14:10:43	[{"text":"COVID19","indices":[42,50]}]	[{"url":"https://t.co/dwo1KuMzkp","expanded_url":"http://VidantHealth.com","display_url":"VidantHealth.com","indices":[146,169]}]		[]	[]			Now is the time to get vaccinated against #COVID19 to protect yourself, your loved ones, and your community. Scheduâ€¦ https://t.co/iavHZGZAen	2106.0	True	full
1373903	1373903	605b48722455eb00384dbe90	2021-03-24 14:10:43	[]	[{"url":"https://t.co/lm4PKkRKfs","expanded_url":"https://pokechampionsdestiny.com/ligapokedraft/","display_url":"pokechampionsdestiny.com/ligapokedraft/","indices":[178,201]}]		[]	[]			Ya se ha jugado la JORNADA 15 ðŸ”¥ y aquÃ­ os dejamos los resultados ðŸ“Š âœ… Visitad la WEB para conocer mÃ¡s detalles comoâ€¦ https://t.co/alXUbB72o2	216.0	True	full
1373904	1373904	605b48722455eb00384dbe94	2021-03-24 14:10:43	[]	[{"url":"https://t.co/Yjet2T4UAM","expanded_url":"http://bit.ly/3vB1ogn","display_url":"bit.ly/3vB1ogn","indices":[215,238]}]		[]	[]			Olivia Morris is struggling to find her dream home in WVâ€™s New River Gorge. She wants to stay in her home state, buâ€¦ https://t.co/KOQbZ9CJX7	7028.0	True	full
1373905	1373905	605b48722455eb00384dbea6	2021-03-24 14:10:43	[]	[]	Wed Mar 24 05:29:00 +0000 2021	[]	[{"url":"https://t.co/tMtaTzdaNY","expanded_url":"https://reitschuster.de/post/corona-impfungen-die-nebenwirkungen-explodieren/","display_url":"reitschuster.de/post/corona-imâ€¦","indices":[257,280]}]	Die Impf-Nebenwirkungen explodieren, doch die meisten Medien ignorieren das: Der Umgang des Paul-Ehrlich-Instituts und der Presse mit den Zahlen zu Nebenwirkungen und TodesfÃ¤llen wirft Fragen auf. Steht dahinter Angst, sie kÃ¶nnten die Menschen beunruhigen?https://t.co/tMtaTzdaNY	72314.0	RT @reitschuster: Die Impf-Nebenwirkungen explodieren, doch die meisten Medien ignorieren das: Der Umgang des Paul-Ehrlich-Instituts und dâ€¦	61.0	True	full
1373906	1373906	605b48722455eb00384dbeb0	2021-03-24 14:10:43	[]	[]	Wed Mar 24 10:36:10 +0000 2021	[{"text":"R2G","indices":[8,12]},{"text":"b2303","indices":[258,264]}]	[{"url":"https://t.co/BVZUOedEqX","expanded_url":"https://twitter.com/conallkearney/status/1374498925646802944","display_url":"twitter.com/conallkearney/â€¦","indices":[265,288]}]	WÃ¤hrend #R2G ihr neues Versammlungsgesetz zelebriert, werden Journalist:innen festgenommen, die grÃ¶ÃŸte RÃ¤umungswelle seit den 90ern in einer Pandemie durchgefÃ¼hrt und linke Demos mit so viel Polizei begleitet, dass man die eigentliche Demo kaum sehen kann. #b2303 https://t.co/BVZUOedEqX	6078.0	RT @stadtrandaktion: WÃ¤hrend #R2G ihr neues Versammlungsgesetz zelebriert, werden Journalist:innen festgenommen, die grÃ¶ÃŸte RÃ¤umungswelle sâ€¦	0.0	True	full
1373907	1373907	605b48732455eb00384dbeca	2021-03-24 14:10:44	[]	[]	Mon Mar 08 10:33:03 +0000 2021	[{"text":"Virology","indices":[81,90]},{"text":"Treatment","indices":[91,101]},{"text":"ð�’Ÿð�’¾ð�‘’ð�’·ð�’ª37","indices":[102,110]},{"text":"Vaccine","indices":[136,144]}]	[{"url":"https://t.co/6KqaygG7Tb","expanded_url":"https://scitechdaily.com/innovative-new-mrna-treatment-shows-promise-for-stopping-both-flu-and-covid-19-viruses/","display_url":"scitechdaily.com/innovative-newâ€¦","indices":[112,135]}]	Innovative New Treatment Shows Promise for Stopping Both Flu and COVID19 Viruses #Virology #Treatment #ð�’Ÿð�’¾ð�‘’ð�’·ð�’ª37 https://t.co/6KqaygG7Tb #Vaccine https://t.co/SCSXCOpF0f	2348.0	RT @DIEBO37: Innovative New Treatment Shows Promise for Stopping Both Flu and COVID19 Viruses #Virology #Treatment #ð�’Ÿð�’¾ð�‘’ð�’·ð�’ª37 https://t.co/6â€¦	73.0	True	full
1373908	1373908	605b48732455eb00384dbed0	2021-03-24 14:10:44	[]	[]	Wed Mar 24 07:40:14 +0000 2021	[{"text":"LizaSoberano","indices":[0,13]}]	[{"url":"https://t.co/AV4EycXvQ8","expanded_url":"https://push.abs-cbn.com/2021/3/23/fresh-scoops/liza-soberano-expresses-concern-for-filipino-worke-192438?fbclid=IwAR097rn6FUGGDeu7JcW1PMWtYWTP6GdvXgJxaAt5dBAzzn4CPs5nlwsDlOY","display_url":"push.abs-cbn.com/2021/3/23/fresâ€¦","indices":[152,175]}]	#LizaSoberano took to social media to express her concern about those who don't have the choice but to go out to work amid the COVID-19 pandemic. LOOK: https://t.co/AV4EycXvQ8	1523381.0	RT @ABSCBN: #LizaSoberano took to social media to express her concern about those who don't have the choice but to go out to work amid theâ€¦	134.0	True	full
1373909	1373909	605b48732455eb00384dbef2	2021-03-24 14:10:44	[]	[]	Wed Mar 24 13:22:39 +0000 2021	[]	[{"url":"https://t.co/ro2gG6pdDX","expanded_url":"https://www.eventbrite.com/e/cta-foundation-pitch-competition-registration-143415225801?aff=","display_url":"eventbrite.com/e/cta-foundatiâ€¦","indices":[157,180]}]	Social connection and isolation have been big concerns during the pandemic. @AARP and @CTATech are tackling these issues in their upcoming innovation event: https://t.co/ro2gG6pdDX cc:@ChloeCapital	1377.0	RT @ElisaMillerOut: Social connection and isolation have been big concerns during the pandemic. @AARP and @CTATech are tackling these issueâ€¦	212.0	True	full
1373910	1373910	605b48732455eb00384dbf12	2021-03-24 14:10:45	[]	[]	Tue Mar 23 04:40:42 +0000 2021	[]	[{"url":"https://t.co/DKbt4UvYDZ","expanded_url":"https://bit.ly/3cef4GN","display_url":"bit.ly/3cef4GN","indices":[97,120]}]	Cilia Flores Considera Que Maduro TomÃ³ Las Mejor DecisiÃ³n Al Radicalizar Cuarentena Por Covid-19 https://t.co/DKbt4UvYDZ https://t.co/KorqIvVtxE	1430219.0	RT @PartidoPSUV: Cilia Flores Considera Que Maduro TomÃ³ Las Mejor DecisiÃ³n Al Radicalizar Cuarentena Por Covid-19 https://t.co/DKbt4UvYDZ hâ€¦	54.0	True	full
1373911	1373911	605b48732455eb00384dbf20	2021-03-24 14:10:45	[]	[]	Wed Mar 24 12:06:54 +0000 2021	[]	[{"url":"https://t.co/hkbI7qBl03","expanded_url":"https://gaceta.es/actualidad/detenido-por-terrorismo-el-maximo-responsable-del-islam-en-espana-20210324-1240/","display_url":"gaceta.es/actualidad/detâ€¦","indices":[255,278]}]	Detenido por terrorismo el presidente de la ComisiÃ³n IslÃ¡mica de EspaÃ±a (CIE). No son casos aislados. Es una estructura organizada que actÃºa en paralelo a la sociedad occidental y sus intereses. Solo VOX lo tiene claro: desarticulaciÃ³n y expulsiÃ³n ya. https://t.co/hkbI7qBl03	102705.0	RT @Igarrigavaz: Detenido por terrorismo el presidente de la ComisiÃ³n IslÃ¡mica de EspaÃ±a (CIE). No son casos aislados. Es una estructura oâ€¦	2787.0	True	full
1373912	1373912	605b48742455eb00384dbf54	2021-03-24 14:10:45	[{"text":"COVID19","indices":[48,56]}]	[{"url":"https://t.co/E9TNUVfnGc","expanded_url":"http://principletrial.org","display_url":"principletrial.org","indices":[156,179]}]		[]	[]			Do you know someone with suspected or confirmed #COVID19? They may be eligible to take part in research to find tâ€¦ https://t.co/sFHOTit4qP	4057.0	True	full
1373913	1373913	605b48742455eb00384dbf58	2021-03-24 14:10:45	[]	[]	Mon Mar 15 23:42:56 +0000 2021	[]	[{"url":"https://t.co/1B2PWGN65X","expanded_url":"https://youtu.be/ivoE_kz1MVM","display_url":"youtu.be/ivoE_kz1MVM","indices":[139,162]}]	Was it private property? Something else? Watch today's Liberty Report about the Galveston arrested for going into a bank without a mask... https://t.co/1B2PWGN65X	685613.0	RT @RonPaul: Was it private property? Something else? Watch today's Liberty Report about the Galveston arrested for going into a bank withoâ€¦	257.0	True	full
1373914	1373914	605b48742455eb00384dbf5c	2021-03-24 14:10:45	[]	[]	Tue Mar 23 20:09:59 +0000 2021	[]	[{"url":"https://t.co/9UulFhVsAQ","expanded_url":"https://cuartodehora.com/2021/03/23/30611/","display_url":"cuartodehora.com/2021/03/23/306â€¦","indices":[147,170]}]	â€œInformo a la ciudadanÃ­a que hoy salÃ­ del hospital en el que me internÃ© por una neumonÃ­a leve producto del Covidâ€�, escribiÃ³ Petro (@petrogustavo) https://t.co/9UulFhVsAQ https://t.co/VPCDFvP1cg	40629.0	RT @CuartoDeHoraCol: â€œInformo a la ciudadanÃ­a que hoy salÃ­ del hospital en el que me internÃ© por una neumonÃ­a leve producto del Covidâ€�, escâ€¦	959.0	True	full
1373915	1373915	605b48742455eb00384dbf72	2021-03-24 14:10:45	[]	[]	Wed Mar 24 07:44:23 +0000 2021	[{"text":"PLEADyetu","indices":[93,103]}]	[{"url":"https://t.co/rjKTz5Scl5","expanded_url":"https://twitter.com/UNODC_EA/status/1374449114516049926","display_url":"twitter.com/UNODC_EA/statuâ€¦","indices":[165,188]}]	Thanking @EUinKenya for continuing commitment to support the Kenyan Justice Sector through #PLEADyetu in achieving SDG 16, 11 and 5. @UNODC_EA @UNODC @m_temesvari https://t.co/rjKTz5Scl5	624.0	RT @NdunguKagwi: Thanking @EUinKenya for continuing commitment to support the Kenyan Justice Sector through #PLEADyetu in achieving SDG 1â€¦	1436.0	True	full
1373916	1373916	605b48742455eb00384dbf7e	2021-03-24 14:10:46	[{"text":"healthcareworkers","indices":[22,40]}]	[{"url":"https://t.co/kC93NuXugw","expanded_url":"https://medicalxpress.com/news/2021-03-global-health-worker-burnout-high.html","display_url":"medicalxpress.com/news/2021-03-gâ€¦","indices":[256,279]}]		[]	[]			More than half of all #healthcareworkers worldwide are experiencing burnout that, if not addressed, could cause maâ€¦ https://t.co/ZQwRJsw8W6	501.0	True	full
1373917	1373917	605b48742455eb00384dbf82	2021-03-24 14:10:46	[]	[]	Mon Mar 08 11:45:10 +0000 2021	[{"text":"fraud","indices":[73,79]},{"text":"AML","indices":[81,85]},{"text":"banking","indices":[168,176]}]	[{"url":"https://t.co/9J1VzKRK23","expanded_url":"https://bit.ly/3qsOIV4","display_url":"bit.ly/3qsOIV4","indices":[177,200]}]	How will the continued impacts of the pandemic shape the months ahead in #fraud, #AML compliance, &amp; security? @SASsoftware's @StuBradleyIL weighs in via @Finextra. #banking https://t.co/9J1VzKRK23	116526.0	RT @IainLJBrown: How will the continued impacts of the pandemic shape the months ahead in #fraud, #AML compliance, &amp; security? @SASsoftwareâ€¦	387.0	True	full
1373918	1373918	605b48742455eb00384dbf88	2021-03-24 14:10:46	[]	[]	Sat Dec 19 17:45:34 +0000 2020	[]	[{"url":"https://t.co/K5P8hI9prM","expanded_url":"https://twitter.com/robinmonotti/status/1321785323676991489","display_url":"twitter.com/robinmonotti/sâ€¦","indices":[255,278]}]	#12 It is important for public health scientists and officials to listen to the public, who are living the public health consequences. This pandemic has proved that many non-epidemiologists understand public health better than some epidemiologists. / END https://t.co/K5P8hI9prM	47283.0	RT @MartinKulldorff: #12 It is important for public health scientists and officials to listen to the public, who are living the public healâ€¦	383.0	True	full
1373919	1373919	605b48752455eb00384dbfa2	2021-03-24 14:10:46	[]	[]	Wed Mar 24 13:52:35 +0000 2021	[]	[{"url":"https://t.co/vseWzH9Eji","expanded_url":"https://instagram.com/kaiti_artes?r=nametag","display_url":"instagram.com/kaiti_artes?r=â€¦","indices":[202,225]}]	Amigos covid estÃ¡ difÃ­cil para todos , precisando muito vende ,sou artesÃ£ mÃ£e e pai 4 filhos uma especial , artes ajuda tbm outras mulheres como eu depende sobre viver compra chama direct instragm ðŸ‘‡ðŸ�¿ https://t.co/vseWzH9Eji https://t.co/q5SA2piwt8	2099.0	RT @ArtesKaiti: Amigos covid estÃ¡ difÃ­cil para todos , precisando muito vende ,sou artesÃ£ mÃ£e e pai 4 filhos uma especial , artes ajuda tbâ€¦	418.0	True	full
1373920	1373920	605b48752455eb00384dbfc2	2021-03-24 14:10:46	[]	[]	Mon Mar 22 10:00:40 +0000 2021	[{"text":"HSP_GOs","indices":[0,8]}]	[{"url":"https://t.co/IFVnvVl0Ti","expanded_url":"https://forms.gle/rtYBHgV7gMb8aKu68","display_url":"forms.gle/rtYBHgV7gMb8aKâ€¦","indices":[248,271]}]	#HSP_GOs | MWAVE ASTRO SIGNED ALL YOURS ALBUM ðŸ�·ï¸� 1,850 (ALL IN) + lsf ðŸ’¸ SET:5,550 (ALL IN) + lsf ðŸ—“ DOP: April 20, 2021 ðŸ—“ DOO: April 15 âœ… Signed by ALL Members âœˆï¸� FAST ETA ðŸ’œ with freebies from us â�Œ NO IMPATIENT BUYERS ðŸ–‡ï¸� To order, fill up this https://t.co/IFVnvVl0Ti https://t.co/orDGMi0FQS	291.0	RT @hyunshoph: #HSP_GOs | MWAVE ASTRO SIGNED ALL YOURS ALBUM ðŸ�·ï¸� 1,850 (ALL IN) + lsf ðŸ’¸ SET:5,550 (ALL IN) + lsf ðŸ—“ DOP: April 20, 2021 ðŸ—“ Dâ€¦	229.0	True	full
1373921	1373921	605b48752455eb00384dbfcc	2021-03-24 14:10:46	[]	[]	Mon Mar 22 16:01:38 +0000 2021	[{"text":"COVID","indices":[42,48]}]	[{"url":"https://t.co/ifEAV278lM","expanded_url":"https://santebd.org/coronavirus#poster_mains","display_url":"santebd.org/coronavirus#poâ€¦","indices":[177,200]}]	ðŸ¤— Pour mieux vivre pendant la crise de la #COVID-19 ðŸ“£Â SantÃ©BD vous explique avec des images et mots simples comment bien se laver les mains ðŸ“� Ã€ tÃ©lÃ©charger gratuitement ici âž¡ï¸� https://t.co/ifEAV278lM @MalakoffHhandi @santeprevention @CNSA_actu @ameli_actu https://t.co/AdKHShl0ke	1359.0	RT @SanteBD: ðŸ¤— Pour mieux vivre pendant la crise de la #COVID-19 ðŸ“£Â SantÃ©BD vous explique avec des images et mots simples comment bien se lâ€¦	174.0	True	full
1373922	1373922	605b48752455eb00384dbfdc	2021-03-24 14:10:47	[]	[]	Tue Mar 23 08:00:01 +0000 2021	[]	[{"url":"https://t.co/IeF1PDB6Tz","expanded_url":"https://www.radicalrightanalysis.com/2021/03/23/all-hail-q-the-forging-of-a-right-wing-religion-and-its-extreme-threat-to-security/","display_url":"radicalrightanalysis.com/2021/03/23/allâ€¦","indices":[176,199]}]	How is QAnon forging a right-wing religion? @C4ARR Research and Policy Intern, James Hardy, looks at how QAnon will be a threat to security for months, if not years, to come: https://t.co/IeF1PDB6Tz Originally posted @openDemocracy https://t.co/M8olQW62rX	9952.0	RT @C4ARR: How is QAnon forging a right-wing religion? @C4ARR Research and Policy Intern, James Hardy, looks at how QAnon will be a threatâ€¦	1455.0	True	full
1373923	1373923	605b48752455eb00384dbfe0	2021-03-24 14:10:47	[]	[]	Wed Mar 24 14:09:53 +0000 2021	[]	[{"url":"https://t.co/rRmMVinMKl","expanded_url":"https://trib.al/QLcisIl","display_url":"trib.al/QLcisIl","indices":[124,147]}]	A large plant being used to manufacture Johnson &amp; Johnsonâ€™s COVID-19 vaccine was cleared by U.S. regulators on Tuesday. https://t.co/rRmMVinMKl	582105.0	RT @globalnews: A large plant being used to manufacture Johnson &amp; Johnsonâ€™s COVID-19 vaccine was cleared by U.S. regulators on Tuesday. httâ€¦	137.0	True	full
1373924	1373924	605b48752455eb00384dbfe4	2021-03-24 14:10:47	[{"text":"Corona","indices":[86,93]}]	[{"url":"https://t.co/Mc33OFQySr","expanded_url":"https://taz.de/Coronapolitik-der-Regierung/!5761302/","display_url":"taz.de/Coronapolitik-â€¦","indices":[151,174]}]		[]	[]			"Ist das noch seriÃ¶se Politik oder eine Comedy-Show?" Stefan Reinecke kommentiert das #Corona-Debakel der Kanzlerinâ€¦ https://t.co/uPHy81u1fT	6563.0	True	full
1373925	1373925	605b48752455eb00384dbff2	2021-03-24 14:10:47	[{"text":"Pakistan","indices":[114,123]},{"text":"BangladeshGenocide","indices":[186,205]},{"text":"Bangladesh50","indices":[206,219]},{"text":"Muzib100","indices":[221,230]}]	[{"url":"https://t.co/8ELGXX5TCs","expanded_url":"https://apnews.com/article/business-dhaka-pakistan-bangladesh-india-f47a1530289745df7ed1b99516d93a98","display_url":"apnews.com/article/busineâ€¦","indices":[248,271]}]		[]	[]			Isn't it ironic how in just 50 years Bangladesh has emerged on the global map as a leading textile exporter whileâ€¦ https://t.co/58N27RPOPs	125.0	True	full
1373926	1373926	605b48752455eb00384dc00a	2021-03-24 14:10:47	[]	[]	Wed Mar 24 13:28:45 +0000 2021	[]	[{"url":"https://t.co/Vi2HWkozOL","expanded_url":"https://www.google.com/amp/s/www.cnbc.com/amp/2021/03/23/navajo-nation-reports-no-new-coronavirus-cases-deaths-for-the-first-time-in-six-months-.html","display_url":"google.com/amp/s/www.cnbcâ€¦","indices":[154,177]}]	Important news from the Navajo Nationâ€” the most hard-hit from COVID. With aggressive vaccination program, NO new cases for the first time in 6 months. https://t.co/Vi2HWkozOL	666918.0	RT @ASlavitt: Important news from the Navajo Nationâ€” the most hard-hit from COVID. With aggressive vaccination program, NO new cases for tâ€¦	44.0	True	full
1373927	1373927	605b48752455eb00384dc012	2021-03-24 14:10:47	[]	[]	Wed Mar 24 10:49:09 +0000 2021	[{"text":"FreeTNTemples","indices":[97,111]}]	[{"url":"https://t.co/RQJejEHR8p","expanded_url":"https://twitter.com/SenthilAmbas/status/1372013084278022144","display_url":"twitter.com/SenthilAmbas/sâ€¦","indices":[214,237]}]	Even in its Ruins, we can see the Magnificence of this spectacular Temple. All the more painful. #FreeTNTemples. They belong to those whose hearts Beat &amp; Bleed for them. â€“Sg @CMOTamilNadu @mkstalin @Tarunvijay https://t.co/RQJejEHR8p	3617150.0	RT @SadhguruJV: Even in its Ruins, we can see the Magnificence of this spectacular Temple. All the more painful. #FreeTNTemples. They belonâ€¦	14.0	True	full
1373928	1373928	605b48762455eb00384dc018	2021-03-24 14:10:47	[]	[]	Wed Mar 24 12:04:48 +0000 2021	[]	[{"url":"https://t.co/M6KPGD1bZA","expanded_url":"https://open.spotify.com/episode/5ig80wuwhknhGvLTZsvxfS?si=DECpSzq9RvWC6j0xoWk2fg&nd","display_url":"open.spotify.com/episode/5ig80wâ€¦","indices":[173,196]}]	Dr. Niall Muldoon recently joined @colnoc77 of @Asking4aParent and spoke about how Ireland's most vulnerable children have been left behind during Covid-19 lock-downs. ðŸŽ§: https://t.co/M6KPGD1bZA https://t.co/S7BLs6xoea	9732.0	RT @OCO_ireland: Dr. Niall Muldoon recently joined @colnoc77 of @Asking4aParent and spoke about how Ireland's most vulnerable children haveâ€¦	446.0	True	full
1373929	1373929	605b48762455eb00384dc01c	2021-03-24 14:10:47	[{"text":"23Mar","indices":[1,7]}]	[{"url":"https://t.co/lJG4xn2tMj","expanded_url":"https://bit.ly/3cenpKv","display_url":"bit.ly/3cenpKv","indices":[147,170]}]		[]	[]			ðŸ–¤#23Mar Reportan oficialmente 614 nuevos casos de contagio por Covid-19 en el paÃ­s. 608 por transmisiÃ³n comunitariaâ€¦ https://t.co/JtN5sVctfl	7364.0	True	full
1373930	1373930	605b48762455eb00384dc024	2021-03-24 14:10:47	[]	[]	Wed Mar 24 12:54:29 +0000 2021	[{"text":"FreeTNTemples","indices":[33,47]},{"text":"100TweetsForTemple","indices":[194,213]}]	[{"url":"https://t.co/TMT5Mk6rkq","expanded_url":"https://twitter.com/MNageswarRaoIPS/status/1374563906572587017","display_url":"twitter.com/MNageswarRaoIPâ€¦","indices":[214,237]}]	I am not a Hindu. But i stand to #FreeTNTemples, because its not a religious concern. But an injustice to people and national itself to destroy the cultural and spiritual centers of our nation. #100TweetsForTemple https://t.co/TMT5Mk6rkq	107.0	RT @AbinoRaphael: I am not a Hindu. But i stand to #FreeTNTemples, because its not a religious concern. But an injustice to people and natiâ€¦	97.0	True	full
1373931	1373931	605b48762455eb00384dc026	2021-03-24 14:10:47	[]	[]	Wed Mar 24 08:00:41 +0000 2021	[]	[{"url":"https://t.co/GLtRD8fQds","expanded_url":"https://drive.google.com/file/d/1O66PJMXjIppHr4QrayOSnxomCuJksQ-E/view?usp=sharing","display_url":"drive.google.com/file/d/1O66PJMâ€¦","indices":[253,276]}]	For all those concerned about their children's welfare with respect to masks, mass screening and (God forbid) mandatory vaccination, here is a pro forma letter prepared by one of my scientific colleagues you can use to challenge your school or council. https://t.co/GLtRD8fQds https://t.co/PaW3kLRV4w	25480.0	RT @RealJoelSmalley: For all those concerned about their children's welfare with respect to masks, mass screening and (God forbid) mandatorâ€¦	64.0	True	full
1373932	1373932	605b48762455eb00384dc038	2021-03-24 14:10:48	[]	[]	Wed Mar 24 13:28:45 +0000 2021	[]	[{"url":"https://t.co/Vi2HWkozOL","expanded_url":"https://www.google.com/amp/s/www.cnbc.com/amp/2021/03/23/navajo-nation-reports-no-new-coronavirus-cases-deaths-for-the-first-time-in-six-months-.html","display_url":"google.com/amp/s/www.cnbcâ€¦","indices":[154,177]}]	Important news from the Navajo Nationâ€” the most hard-hit from COVID. With aggressive vaccination program, NO new cases for the first time in 6 months. https://t.co/Vi2HWkozOL	666918.0	RT @ASlavitt: Important news from the Navajo Nationâ€” the most hard-hit from COVID. With aggressive vaccination program, NO new cases for tâ€¦	1238.0	True	full
1373933	1373933	605b48762455eb00384dc042	2021-03-24 14:10:48	[]	[]	Wed Mar 24 13:21:37 +0000 2021	[]	[{"url":"https://t.co/5m5VGi5bkY","expanded_url":"https://www.espn.com/mens-college-basketball/story/_/id/31126656/florida-sophomore-tre-mann-declares-nba-draft","display_url":"espn.com/mens-college-bâ€¦","indices":[125,148]}]	Florida's Tre Mann -- the No. 15 prospect in the ESPN 100 -- will declare for the NBA Draft and hire an agent, he told ESPN: https://t.co/5m5VGi5bkY	157016.0	RT @DraftExpress: Florida's Tre Mann -- the No. 15 prospect in the ESPN 100 -- will declare for the NBA Draft and hire an agent, he told ESâ€¦	513.0	True	full
1373934	1373934	605b48762455eb00384dc040	2021-03-24 14:10:48	[]	[]	Wed Mar 24 14:02:08 +0000 2021	[]	[{"url":"https://t.co/Ko0XeJ8eyG","expanded_url":"https://www.theblaze.com/op-ed/horowitz-arkansas-gov-hutchinson-vetoes-bill-zeroing-out-covid-business-fines","display_url":"theblaze.com/op-ed/horowitzâ€¦","indices":[120,143]}]	We have a major red state problem, and if we've learned anything this week, that's where we need to focus our attention https://t.co/Ko0XeJ8eyG	95052.0	RT @RMConservative: We have a major red state problem, and if we've learned anything this week, that's where we need to focus our attentionâ€¦	134.0	True	full
1373935	1373935	605b48762455eb00384dc04e	2021-03-24 14:10:48	[]	[]	Wed Mar 24 13:16:02 +0000 2021	[{"text":"Florida","indices":[113,121]},{"text":"coronavirus","indices":[122,134]}]	[{"url":"https://t.co/0ZczwSjLVA","expanded_url":"https://trib.al/RYmh4ye","display_url":"trib.al/RYmh4ye","indices":[89,112]}]	Activistas: Deben darle prioridad a trabajadores agrÃ­colas en vacunaciÃ³n contra COVID-19 https://t.co/0ZczwSjLVA #Florida #coronavirus @soniaosoriog	507196.0	RT @elnuevoherald: Activistas: Deben darle prioridad a trabajadores agrÃ­colas en vacunaciÃ³n contra COVID-19 https://t.co/0ZczwSjLVA #Floridâ€¦	72.0	True	full
1373936	1373936	605b48762455eb00384dc050	2021-03-24 14:10:48	[]	[{"url":"https://t.co/wA2y33AUgd","expanded_url":"https://gingihost.com","display_url":"gingihost.com","indices":[157,180]}]		[]	[]			Nuevas ubicaciones disponibles Seguimos creciendo, recientemente hemos aÃ±adido SudÃ¡frica y Portugal Riga. Tenemosâ€¦ https://t.co/oTDGzfpUfw	0.0	True	full
1373937	1373937	605b48762455eb00384dc058	2021-03-24 14:10:48	[]	[]	Wed Mar 24 10:28:55 +0000 2021	[{"text":"Aranya","indices":[0,7]}]	[{"url":"https://t.co/rOi4lsABfT","expanded_url":"https://youtu.be/hhVmT1FyIkA","display_url":"youtu.be/hhVmT1FyIkA","indices":[142,165]}]	#Aranya looks promising!! Looking forward to watching it soon. Wishing @RanaDaggubati and the team all the best for its release on the 26th! https://t.co/rOi4lsABfT	11276108.0	RT @urstrulyMahesh: #Aranya looks promising!! Looking forward to watching it soon. Wishing @RanaDaggubati and the team all the best for itsâ€¦	230.0	True	full
1373938	1373938	605b48762455eb00384dc078	2021-03-24 14:10:48	[]	[]	Wed Mar 24 10:43:41 +0000 2021	[]	[{"url":"https://t.co/35iiOBMnCe","expanded_url":"https://www.patreon.com/LolweMagazine","display_url":"patreon.com/LolweMagazine","indices":[227,250]}]	i am looking for eight more people to join @Lolwe_â€™s patreon today to help the magazine get closer to its goal of paying contributors. if you can, please consider joining. any amount will be appreciated. also, kindly retweet. https://t.co/35iiOBMnCe	2363.0	RT @TroyOnyango: i am looking for eight more people to join @Lolwe_â€™s patreon today to help the magazine get closer to its goal of paying câ€¦	694.0	True	full
1373939	1373939	605b48762455eb00384dc084	2021-03-24 14:10:48	[]	[]	Wed Mar 24 14:02:29 +0000 2021	[]	[{"url":"https://t.co/dv6h1nA8AL","expanded_url":"https://www.thisdaylive.com/index.php/2021/03/24/imf-may-revise-higher-nigerias-growth-forecast/","display_url":"thisdaylive.com/index.php/2021â€¦","indices":[256,279]}]	IMF To Upwardly Review Nigeria's 2021 Growth Projections: "The IMF is likely to revise higher its growth forecast for Nigeria. It wasnâ€™t as bad as we expected." IMF Mission Chief to Nigeria, Jesmin Rahman said of the countryâ€™s rapid 2020 recession exit. https://t.co/dv6h1nA8AL	66482.0	RT @AjuriNgelale: IMF To Upwardly Review Nigeria's 2021 Growth Projections: "The IMF is likely to revise higher its growth forecast for Niâ€¦	1433.0	True	full
1373940	1373940	605b48772455eb00384dc098	2021-03-24 14:10:49	[]	[{"url":"https://t.co/z8Idj5Nu5Z","expanded_url":"http://bit.ly/3vKNacU","display_url":"bit.ly/3vKNacU","indices":[254,277]}]		[]	[]			HAPPENING NOW!! The COVID-19 pandemic has devastated travel, entertainment and hospitality businesses â€“ what is thâ€¦ https://t.co/wsZj2rsUnD	5051.0	True	full
1373941	1373941	605b48772455eb00384dc09e	2021-03-24 14:10:49	[]	[]	Wed Mar 24 14:02:21 +0000 2021	[{"text":"EXTRAVIADO","indices":[0,11]},{"text":"Chaguaramos","indices":[206,218]},{"text":"SantaMonica","indices":[219,231]},{"text":"Caracas","indices":[232,240]},{"text":"BuscaSuFamilia","indices":[241,256]}]	[{"url":"https://t.co/x8aURUjEg0","expanded_url":"https://twitter.com/DraOlmos/status/1374452273695256577","display_url":"twitter.com/DraOlmos/statuâ€¦","indices":[257,280]}]	#EXTRAVIADO RT @Psordida: Busca a sus dueÃ±os. Encontrado en el Paseo Los Proceres, Caracas.Esta a buen resguardo y se quiere entregar a su familia. Se presume q pertenece a persona mayor sin acceso a redes #Chaguaramos #SantaMonica #Caracas #BuscaSuFamilia https://t.co/x8aURUjEg0	83001.0	RT @PerroUsuario: #EXTRAVIADO RT @Psordida: Busca a sus dueÃ±os. Encontrado en el Paseo Los Proceres, Caracas.Esta a buen resguardo y se quiâ€¦	791.0	True	full
1373942	1373942	605b48772455eb00384dc0a2	2021-03-24 14:10:49	[]	[]	Wed Mar 24 12:35:13 +0000 2021	[{"text":"Cuba","indices":[109,114]}]	[{"url":"https://t.co/APGdthTq3Y","expanded_url":"http://lapupilainsomne.wordpress.com/2021/03/24/asesinato-de-reputacion-contra-cubanos-protestaran-los-guardianes-del-estado-de-derecho-imposible-los-linchados-son-solidarios-con-cuba-y-su-revolucion-video-por-jose-manzaneda/","display_url":"lapupilainsomne.wordpress.com/2021/03/24/aseâ€¦","indices":[162,185]}]	Bueno... Â¿quÃ©? Â¿nos sentamos a esperar la protesta de los que se dicen defensores del "estado de derecho" en #Cuba contra esto que se le hace a sus compatriotas? https://t.co/APGdthTq3Y	30747.0	RT @iroelsanchez: Bueno... Â¿quÃ©? Â¿nos sentamos a esperar la protesta de los que se dicen defensores del "estado de derecho" en #Cuba contraâ€¦	206.0	True	full
1373943	1373943	605b48772455eb00384dc0ba	2021-03-24 14:10:49	[]	[]	Tue Mar 23 16:28:37 +0000 2021	[]	[{"url":"https://t.co/ZjKAltBYBj","expanded_url":"https://www.covid19assembly.org/covid-deaths-audit/","display_url":"covid19assembly.org/covid-deaths-aâ€¦","indices":[102,125]}]	@ClareCraigPath announces the Covid Death Audit which will investigate EVERY official UK Covid death. https://t.co/ZjKAltBYBj https://t.co/aeYhOycFGa	2680.0	RT @C19Assembly: @ClareCraigPath announces the Covid Death Audit which will investigate EVERY official UK Covid death. https://t.co/ZjKAltBâ€¦	9.0	True	full
1373944	1373944	605b48772455eb00384dc0be	2021-03-24 14:10:49	[]	[{"url":"https://t.co/GTlVNN8B74","expanded_url":"http://www.trendinghomenews.com/2021/02/hopeful-home-buyers-will-need-succeed-2021/?token=2F2C50F5-226C-41B5-AACB-10F933766D51&final=1","display_url":"trendinghomenews.com/2021/02/hopefuâ€¦","indices":[187,210]}]		[]	[]			Buying a home is a major endeavor, no matter when you do it. For those hoping to buy in 2021, an ongoing recessionâ€¦ https://t.co/zfVSqxAOGa	153.0	True	full
1373945	1373945	605b48772455eb00384dc0d0	2021-03-24 14:10:49	[]	[{"url":"https://t.co/2cXEVk1VyQ","expanded_url":"https://www.politico.eu/article/italian-authorities-discover-29m-oxford-astrazeneca-vaccine-doses-la-stampa/","display_url":"politico.eu/article/italiaâ€¦","indices":[238,261]}]		[]	[]			If I was an employee (or shareholder) at AZ, I'd be quite angry with management. They literally produce an elixir tâ€¦ https://t.co/8jEbprDJ6W	167.0	True	full
1373946	1373946	605b48772455eb00384dc0de	2021-03-24 14:10:50	[]	[]	Wed Mar 24 13:02:05 +0000 2021	[{"text":"ScienceTwitter","indices":[200,215]}]	[{"url":"https://t.co/vOmLUbgbj1","expanded_url":"https://www.electrochem.org/ecs-blog/call-for-nominations-henry-b-linford-award-for-distinguished-teaching/","display_url":"electrochem.org/ecs-blog/call-â€¦","indices":[218,241]}]	The Henry B. Linford Award for Distinguished Teaching recognizes excellence in teaching in subject areas of interest to the Society. Recipients receive US $2,500 and more! Deadline: April 15, 2021 #ScienceTwitter https://t.co/vOmLUbgbj1	3134.0	RT @ECSorg: The Henry B. Linford Award for Distinguished Teaching recognizes excellence in teaching in subject areas of interest to the Socâ€¦	597.0	True	full
1373947	1373947	605b48782455eb00384dc10c	2021-03-24 14:10:50	[{"text":"HappyMinaDay","indices":[661,674]},{"text":"HappyWednesday","indices":[684,699]},{"text":"PolishRoyaltyandtheGoat","indices":[760,784]},{"text":"StaySafe","indices":[789,798]},{"text":"Friends","indices":[799,807]},{"text":"animatedmockumentry","indices":[812,832]},{"text":"StayHealthy","indices":[841,853]}]	[{"url":"https://t.co/cgG1XTxC8t","expanded_url":"https://youtu.be/_QFom9jtmuc","display_url":"youtu.be/_QFom9jtmuc","indices":[631,654]}]		[]	[]			@PattiBrookd @PatGrant7777 @Xabrina_Luz @DerekPa30582481 @TeresaR86980558 @sherrig108 @Chrissyhowell16 @Jilliemaryâ€¦ https://t.co/s6JGi3lY1k	9992.0	True	full
1373948	1373948	605b48782455eb00384dc126	2021-03-24 14:10:50	[]	[]	Wed Mar 24 05:35:19 +0000 2021	[{"text":"P1","indices":[20,23]}]	[{"url":"https://t.co/RQnK966mTZ","expanded_url":"https://twitter.com/davidwa59907969/status/1374506994179055616","display_url":"twitter.com/davidwa5990796â€¦","indices":[280,303]}]	WOWâ€”25 new cases of #P1 variant suddenly appeared in British Columbia Canada ðŸ‡¨ðŸ‡¦!! This is the variant from Brazil ðŸ‡§ðŸ‡· that is utterly decimating the country right nowâ€”and had ransacked Manaus ðŸ‡§ðŸ‡· despite high antibodies levels previously before it hit. BC ðŸ‡¨ðŸ‡¦ needs to act fast!!! https://t.co/RQnK966mTZ	459790.0	RT @DrEricDing: WOWâ€”25 new cases of #P1 variant suddenly appeared in British Columbia Canada ðŸ‡¨ðŸ‡¦!! This is the variant from Brazil ðŸ‡§ðŸ‡· that iâ€¦	447.0	True	full
1373949	1373949	605b48782455eb00384dc12e	2021-03-24 14:10:50	[]	[]	Wed Mar 24 13:39:17 +0000 2021	[]	[{"url":"https://t.co/cfPqJGxOAo","expanded_url":"https://www.mediapart.fr/journal/france/240321/face-une-epidemie-qui-galope-un-reconfinement-deja-obsolete?utm_source=twitter&utm_medium=social&utm_campaign=Sharing&xtor=CS3-67","display_url":"mediapart.fr/journal/franceâ€¦","indices":[225,248]}]	"Rien ne sert de courir, il faut partir Ã point" (La Fontaine). Depuis une annÃ©e que l'Ã©pidÃ©mie dure, le liÃ¨vre Macron n'en finit pas de perdre face Ã la tortue Covid. Implacable dÃ©monstration de @ccoqchodorge sur @Mediapart https://t.co/cfPqJGxOAo	992864.0	RT @edwyplenel: "Rien ne sert de courir, il faut partir Ã point" (La Fontaine). Depuis une annÃ©e que l'Ã©pidÃ©mie dure, le liÃ¨vre Macron n'enâ€¦	570.0	True	full
1373950	1373950	605b48782455eb00384dc138	2021-03-24 14:10:50	[]	[]	Wed Mar 24 12:25:07 +0000 2021	[]	[{"url":"https://t.co/Pbrsmkd3dd","expanded_url":"https://www.wsj.com/articles/the-dubious-origins-of-long-covid-11616452583","display_url":"wsj.com/articles/the-dâ€¦","indices":[205,228]},{"url":"https://t.co/W2pNUxhXaN","expanded_url":"https://www.wsj.com/articles/the-dubious-origins-of-long-covid-11616452583?redirect=amp#click=https://t.co/Xb8PMnQoMX","display_url":"wsj.com/articles/the-dâ€¦",…	The desire to a victim is strong. "Of those who self-identified as having persistent symptoms attributed to Covid and responded to the first survey, not even a quarter had tested positive for the virus" https://t.co/Pbrsmkd3dd https://t.co/W2pNUxhXaN	38775.0	RT @baconbkk: The desire to a victim is strong. "Of those who self-identified as having persistent symptoms attributed to Covid and respoâ€¦	1521.0	True	full
1373951	1373951	605b48782455eb00384dc14a	2021-03-24 14:10:51	[]	[]	Tue Mar 23 20:38:34 +0000 2021	[]	[{"url":"https://t.co/5MIs2U0Obu","expanded_url":"https://www.energiaadebate.com/electricidad/oxxo-bimbo-walmart-que-le-expliquen-al-presidente/","display_url":"energiaadebate.com/electricidad/oâ€¦","indices":[157,180]}]	Lo que es injusto es que las casas y negocios estemos obligados a comprar la energÃ­a mÃ¡s cara a @CFEmx y paguemos sus ineficiencias como dice David Shields. https://t.co/5MIs2U0Obu Mientras, el @GobiernoMX bloquea generadores desde 2019 para evitar que haya energÃ­a mÃ¡s barata.	48865.0	RT @vicfc7: Lo que es injusto es que las casas y negocios estemos obligados a comprar la energÃ­a mÃ¡s cara a @CFEmx y paguemos sus ineficienâ€¦	347.0	True	full
1373952	1373952	605b48782455eb00384dc14c	2021-03-24 14:10:51	[]	[]	Wed Mar 24 07:08:51 +0000 2021	[]	[{"url":"https://t.co/9FaaQZXbCu","expanded_url":"https://www.scotsman.com/news/opinion/columnists/salmond-inquiry-found-no-evidence-of-conspiracy-against-ex-first-minister-but-plenty-of-lessons-for-nicola-sturgeon-that-cannot-be-dismissed-murdo-fraser-msp-3175468","display_url":"scotsman.com/news/opinion/câ€¦","indices":[155,178]}]	"From the very start - and contrary to the pledges of full cooperation from Nicola Sturgeon - the committee was obstructed in its work." | @murdo_fraser https://t.co/9FaaQZXbCu	183469.0	RT @TheScotsman: "From the very start - and contrary to the pledges of full cooperation from Nicola Sturgeon - the committee was obstructedâ€¦	110.0	True	full
1373953	1373953	605b48782455eb00384dc166	2021-03-24 14:10:51	[]	[]	Wed Mar 24 12:48:09 +0000 2021	[]	[{"url":"https://t.co/dsmPAYtzzT","expanded_url":"https://buff.ly/3tNgduM","display_url":"buff.ly/3tNgduM","indices":[197,220]}]	El juez Marcelo Alfredo Riquert liberÃ³ a Alejandro M. Ochoa, motochorro 55 aÃ±os, el aÃ±o pasado con la escusa de la pandemia, detenido por el robo y el asesinato de la psicÃ³loga MarÃ­a Rosa Daglio. https://t.co/dsmPAYtzzT https://t.co/q9iSZQ8CKt	6818.0	RT @funesbeto: El juez Marcelo Alfredo Riquert liberÃ³ a Alejandro M. Ochoa, motochorro 55 aÃ±os, el aÃ±o pasado con la escusa de la pandemia,â€¦	1166.0	True	full
1373954	1373954	605b48792455eb00384dc184	2021-03-24 14:10:51	[]	[]	Wed Mar 24 14:09:57 +0000 2021	[{"text":"MercerChats","indices":[230,242]},{"text":"Futureofwork","indices":[243,256]}]	[{"url":"https://t.co/v4Ii0E0G20","expanded_url":"https://www.mercer.us/our-thinking/the-future-of-flexible-working-is-hybrid.html","display_url":"mercer.us/our-thinking/tâ€¦","indices":[206,229]}]	@Mercer_US @mercer A1. As @Lauren Mason says, the future is hybrid. 56% of employees in a recent @Mercer / Aecom study say they would look for another employer if flexibility was not offered post-covid. https://t.co/v4Ii0E0G20 #MercerChats #Futureofwork	102.0	RT @adam_pressman: @Mercer_US @mercer A1. As @Lauren Mason says, the future is hybrid. 56% of employees in a recent @Mercer / Aecom studyâ€¦	13629.0	True	full
1373955	1373955	605b48792455eb00384dc186	2021-03-24 14:10:51	[]	[{"url":"https://t.co/OLbGU7K4xX","expanded_url":"https://news.yahoo.com/gop-sen-ron-johnson-falsely-144926390.html?soc_src=social-sh&soc_trk=tw&tsrc=twtr","display_url":"news.yahoo.com/gop-sen-ron-joâ€¦","indices":[225,248]}]		[]	[]			Ron Johnson becomes the new poster child for the monumentally stupid! Congratulations Ron! @SenRonJohnson GOP Senâ€¦ https://t.co/wpZYzJY0re	38.0	True	full
1373956	1373956	605b48792455eb00384dc19c	2021-03-24 14:10:51	[]	[]	Wed Mar 24 14:00:02 +0000 2021	[]	[{"url":"https://t.co/Rb49KejwaO","expanded_url":"https://bit.ly/3cgCScM","display_url":"bit.ly/3cgCScM","indices":[186,209]}]	The Maricopa County Public Health department is following the stateâ€™s lead in opening COVID-19 vaccine registration to Arizonans 16 and older starting this morning. @rociohzz reports. https://t.co/Rb49KejwaO	17476.0	RT @kjzzphoenix: The Maricopa County Public Health department is following the stateâ€™s lead in opening COVID-19 vaccine registration to Ariâ€¦	715.0	True	full
1373957	1373957	605b48792455eb00384dc1b6	2021-03-24 14:10:52	[]	[]	Wed Mar 24 14:01:32 +0000 2021	[]	[{"url":"https://t.co/NWdsYLDF2m","expanded_url":"http://ramm.st/europetour2022","display_url":"ramm.st/europetour2022","indices":[190,213]}]	Due to the expected ongoing event-bans and restrictions related to COVID-19, Rammstein are unfortunately forced to postpone the planned European Stadium Tour again. Find more information on https://t.co/NWdsYLDF2m! https://t.co/kRpu9eEvAr	464840.0	RT @RSprachrohr: Due to the expected ongoing event-bans and restrictions related to COVID-19, Rammstein are unfortunately forced to postponâ€¦	166.0	True	full
1373958	1373958	605b48792455eb00384dc1b8	2021-03-24 14:10:52	[]	[]	Tue Mar 23 20:03:39 +0000 2021	[]	[{"url":"https://t.co/ouuZ8BQUTG","expanded_url":"https://www.thesun.co.uk/news/politics/14434076/boris-johnson-vaccine-row-greed/","display_url":"thesun.co.uk/news/politics/â€¦","indices":[257,280]}]	Eh ben voilÃ qui ne va pas calmer les esprits Johnson aurait expliquÃ© Ã des dÃ©putÃ©s conservateurs dans un zoom ce soir que la GB a eu les doses Astrazeneca plutÃ´t que l'UE par pure cupiditÃ©, (greed) - "en gros le capitalisme, mes amis" (fin de citation) https://t.co/ouuZ8BQUTG	55804.0	RT @AlexTaylorNews: Eh ben voilÃ qui ne va pas calmer les esprits Johnson aurait expliquÃ© Ã des dÃ©putÃ©s conservateurs dans un zoom ce soiâ€¦	1165.0	True	full
1373959	1373959	605b48792455eb00384dc1c4	2021-03-24 14:10:52	[]	[]	Wed Mar 24 12:05:00 +0000 2021	[{"text":"EnVideo","indices":[0,8]},{"text":"PrevenirEsVencer","indices":[144,161]}]	[{"url":"https://t.co/JeqJWZhyaB","expanded_url":"https://youtu.be/qJ7rnbC6Ync","display_url":"youtu.be/qJ7rnbC6Ync","indices":[163,186]}]	#EnVideo ðŸ“¹ | Balance COVID-19 23MAR2021 | Venezuela registrÃ³ 608 casos comunitarios, 6 importados y la tasa de recuperaciÃ³n se mantiene en 93% #PrevenirEsVencer https://t.co/JeqJWZhyaB	1816400.0	RT @VTVcanal8: #EnVideo ðŸ“¹ | Balance COVID-19 23MAR2021 | Venezuela registrÃ³ 608 casos comunitarios, 6 importados y la tasa de recuperaciÃ³nâ€¦	42.0	True	full
1373960	1373960	605b48792455eb00384dc1c6	2021-03-24 14:10:52	[]	[]	Wed Mar 24 14:04:04 +0000 2021	[]	[{"url":"https://t.co/FaKMK4MnnD","expanded_url":"https://liberatedtexts.com/reviews/the-cause-of-anti-colonialism-and-liberation-is-one-fayez-sayeghs-zionist-colonialism-in-palestine/","display_url":"liberatedtexts.com/reviews/the-caâ€¦","indices":[234,257]}]	I wrote this for @LiberatedTexts on Fayez Sayegh's amazingly prescient 1965 work 'Zionist Colonialism in Palestine' and its sustained relevance for the present moment, in which anti-Zionism is dishonestly conflated with antisemitism. https://t.co/FaKMK4MnnD	18126.0	RT @Louis_Allday: I wrote this for @LiberatedTexts on Fayez Sayegh's amazingly prescient 1965 work 'Zionist Colonialism in Palestine' and iâ€¦	821.0	True	full
1373961	1373961	605b487a2455eb00384dc1f0	2021-03-24 14:10:52	[]	[]	Wed Mar 24 14:08:02 +0000 2021	[]	[{"url":"https://t.co/fkY6lXcdxi","expanded_url":"https://www.derwesten.de/politik/angela-merkel-bundeskanzlerin-bundestag-osterruhe-corona-lockdown-id231877435.html","display_url":"derwesten.de/politik/angelaâ€¦","indices":[124,147]}]	Merkel nimmt Scheuer und Spahn in Schutz. FDP, AfD und Linke fordern Vertrauensfrage, Merkels Bodyguards der GrÃ¼nen nicht. https://t.co/fkY6lXcdxi	10583.0	RT @OlliLuksic: Merkel nimmt Scheuer und Spahn in Schutz. FDP, AfD und Linke fordern Vertrauensfrage, Merkels Bodyguards der GrÃ¼nen nicht.â€¦	3209.0	True	full
1373962	1373962	605b487a2455eb00384dc208	2021-03-24 14:10:53	[]	[]	Wed Mar 24 12:48:28 +0000 2021	[]	[{"url":"https://t.co/0n8OQBsIIP","expanded_url":"https://on.barrons.com/2P3W1G7","display_url":"on.barrons.com/2P3W1G7","indices":[140,163]}]	The company, which developed its Covid-19 vaccine with Pfizer, partners with Shanghai Fosun Pharmaceutical on the vaccine in greater China. https://t.co/0n8OQBsIIP	187996.0	RT @barronsonline: The company, which developed its Covid-19 vaccine with Pfizer, partners with Shanghai Fosun Pharmaceutical on the vaccinâ€¦	14.0	True	full
1373963	1373963	605b487a2455eb00384dc20e	2021-03-24 14:10:53	[]	[]	Wed Mar 24 14:00:01 +0000 2021	[{"text":"mentalhealth","indices":[207,220]}]	[{"url":"https://t.co/loR16OUCE0","expanded_url":"https://www.kcur.org/podcast/up-to-date/2021-03-23/very-few-have-escaped-pandemic-work-burnout","display_url":"kcur.org/podcast/up-to-â€¦","indices":[109,132]}]	I have basically become the burnout person who talks about how she is burnt out and I don't mind it at all: https://t.co/loR16OUCE0 Deal with that medicine. @KCURUpToDate @kcur @stevekraske @_macmartin #mentalhealth	31277.0	RT @drjessigold: I have basically become the burnout person who talks about how she is burnt out and I don't mind it at all: https://t.co/â€¦	2747.0	True	full
1373964	1373964	605b487a2455eb00384dc210	2021-03-24 14:10:53	[]	[]	Fri Mar 19 22:02:30 +0000 2021	[]	[{"url":"https://t.co/HTgpcjZUNi","expanded_url":"https://docs.google.com/forms/d/e/1FAIpQLScV3iS93R-T_7iGv5lxSPbYY1mfQRkBGmvGF1RkkcM4v1G3hw/viewform","display_url":"docs.google.com/forms/d/e/1FAIâ€¦","indices":[201,224]}]	***ASREC Graduate Student Workshops*** June 9 &amp; 23 on Zoom Aimed at giving critical feedback to grad students who plan to be on the job market in 2021-22 Deadline to apply: April 15 Apply here: https://t.co/HTgpcjZUNi https://t.co/7FefVx2wp8	957.0	RT @ASREC_Religion: ***ASREC Graduate Student Workshops*** June 9 &amp; 23 on Zoom Aimed at giving critical feedback to grad students who plaâ€¦	2502.0	True	full
1373965	1373965	605b487a2455eb00384dc228	2021-03-24 14:10:53	[]	[{"url":"https://t.co/6tO53iCDSK","expanded_url":"https://brasil.elpais.com/brasil/2021-03-24/noticias-sobre-a-pandemia-de-covid-19-a-vacinacao-no-brasil-e-a-crise-politica-ao-vivo.html","display_url":"brasil.elpais.com/brasil/2021-03â€¦","indices":[190,213]}]		[]	[]			Nome disso: EFEITO LULA. NotÃ­cias sobre a covid-19, ao vivo | Bolsonaro cria comitÃª para acompanhar a pandemia apâ€¦ https://t.co/N5yzb7FlcF	124.0	True	full
1373966	1373966	605b487a2455eb00384dc240	2021-03-24 14:10:53	[]	[]	Wed Mar 24 13:42:46 +0000 2021	[]	[{"url":"https://t.co/rHBnctkYXS","expanded_url":"https://twitter.com/BBCPolitics/status/1374704097220296707","display_url":"twitter.com/BBCPolitics/stâ€¦","indices":[233,256]}]	Well said @EdwardJDavey. The Lib Dems are finally living up to their name (the first part at least). Credit where credit is due, this is a really welcome stance from them. Someone needs to stand up for freedom - the Tories aren't! https://t.co/rHBnctkYXS	25775.0	RT @RupertLowe10: Well said @EdwardJDavey. The Lib Dems are finally living up to their name (the first part at least). Credit where crediâ€¦	409.0	True	full
1373967	1373967	605b487b2455eb00384dc24e	2021-03-24 14:10:54	[]	[{"url":"https://t.co/jWYGhGj95O","expanded_url":"https://bit.ly/3cdT1jo","display_url":"bit.ly/3cdT1jo","indices":[257,280]}]		[]	[]			It's not ideal being stuck indoors, especially for kids, but they don't have to be bored. Right now, Amazon is offeâ€¦ https://t.co/8l3AGew5bo	3987.0	True	full
1373968	1373968	605b487b2455eb00384dc25c	2021-03-24 14:10:54	[]	[]	Wed Mar 24 13:07:14 +0000 2021	[{"text":"PrevenirEsVencer","indices":[95,112]}]	[{"url":"https://t.co/irH9HrjXlb","expanded_url":"https://www.vtv.gob.ve/cuba-vacunara-mas-mitad-poblacion-contra-covid-19-finales-agosto/","display_url":"vtv.gob.ve/cuba-vacunara-â€¦","indices":[114,137]}]	Cuba vacunarÃ¡ a mÃ¡s de la mitad de su poblaciÃ³n contra la COVID-19 antes de finales de agosto #PrevenirEsVencer https://t.co/irH9HrjXlb https://t.co/NCDAkv4F5L	1816400.0	RT @VTVcanal8: Cuba vacunarÃ¡ a mÃ¡s de la mitad de su poblaciÃ³n contra la COVID-19 antes de finales de agosto #PrevenirEsVencer https://t.â€¦	31.0	True	full
1373969	1373969	605b487b2455eb00384dc25e	2021-03-24 14:10:54	[{"text":"London","indices":[236,243]},{"text":"UK","indices":[244,247]},{"text":"ldn","indices":[248,252]}]	[{"url":"https://t.co/FpWh37qBS6","expanded_url":"https://briefly.co/anchor/London/story/london-temperatures-set-to-hit-a-whopping-18c-next-week-to-coincide-with-lockdown-easing?f=oxford&utm_source=Twitter&utm_medium=autotweet&utm_content=unhighlighted&utm_campaign=London","display_url":"briefly.co/anchor/London/â€¦","indices":[211,234]}]		[]	[]			London Temperatures Set To Hit A Whopping 18C Next Week To Coincide... (Secret London) Trip to the park, anyone?Afâ€¦ https://t.co/k7Q18OxXOa	2901.0	True	full
1373970	1373970	605b487b2455eb00384dc274	2021-03-24 14:10:54	[]	[]	Wed Mar 24 13:33:04 +0000 2021	[]	[{"url":"https://t.co/gkY5cGj5LQ","expanded_url":"https://nyti.ms/3ce1Olb","display_url":"nyti.ms/3ce1Olb","indices":[237,260]}]	As the first Black woman to serve as staff director for the House Appropriations Committee, Shalanda Young played critical roles on Capitol Hill in negotiating a series of five pandemic relief packages that together totaled $3 trillion. https://t.co/gkY5cGj5LQ	515706.0	RT @nytpolitics: As the first Black woman to serve as staff director for the House Appropriations Committee, Shalanda Young played criticalâ€¦	137.0	True	full
1373971	1373971	605b487b2455eb00384dc276	2021-03-24 14:10:54	[]	[]	Wed Mar 24 14:09:45 +0000 2021	[]	[{"url":"https://t.co/qlE0TRPbH5","expanded_url":"https://www.gazetadopovo.com.br/ideias/nao-ha-provas-de-que-lockdowns-salvam-vidas-mas-ha-varias-evidencias-de-que-causam-mortes/?utm_source=facebook&utm_medium=midia-social&utm_campaign=Rodrigo-constantino","display_url":"gazetadopovo.com.br/ideias/nao-ha-â€¦","indices":[225,248]}]	Agora que os nÃºmeros de 2020 foram devidamente computados, ainda nÃ£o hÃ¡ evidÃªncias convincentes de que os lockdowns reduziram o nÃºmero de mortos da Covid-19. Mas um efeito Ã© claro: mais mortes por outras causas Leia mais em: https://t.co/qlE0TRPbH5	713435.0	RT @Rconstantino: Agora que os nÃºmeros de 2020 foram devidamente computados, ainda nÃ£o hÃ¡ evidÃªncias convincentes de que os lockdowns reduzâ€¦	295.0	True	full
1373972	1373972	605b487b2455eb00384dc284	2021-03-24 14:10:54	[]	[]	Wed Mar 24 11:23:44 +0000 2021	[]	[{"url":"https://t.co/WHedd10kNf","expanded_url":"https://www.pscp.tv/w/cynGcjFQbUtxQmJWZXZEam98MXlvS01BTVB5bHBLUXgUk_gQJDo_m12Czz89f2lBdkUwgjGI7Mau2ev2xGOi","display_url":"pscp.tv/w/cynGcjFQbUtxâ€¦","indices":[199,222]}]	ðŸ“Œ You Quiz On The Block â€” Programa de 100 minutos EXCLUSIVO de @BTS_twt â€” Comienza en 15 minutos. â€” (EstÃ¡ claro que se superpone con el otro programa pero aquello no es nada a comparaciÃ³n de esto. https://t.co/WHedd10kNf	78233.0	RT @sugadboy: ðŸ“Œ You Quiz On The Block â€” Programa de 100 minutos EXCLUSIVO de @BTS_twt â€” Comienza en 15 minutos. â€” (EstÃ¡ claro que se superpâ€¦	7703.0	True	full
1373973	1373973	605b487b2455eb00384dc29a	2021-03-24 14:10:54	[{"text":"SenJeffMerkley","indices":[16,31]}]	[{"url":"https://t.co/Fbo2P1hNG9","expanded_url":"https://www.foxnews.com/politics/senate-hearing-elections-bills","display_url":"foxnews.com/politics/senatâ€¦","indices":[260,283]}]		[]	[]			@SenJeffMerkley #SenJeffMerkley You want to stop *'voter suppression'. What exactly does that mean? States makes iâ€¦ https://t.co/FB4AKBksXd	1985.0	True	full
1373974	1373974	605b487b2455eb00384dc2aa	2021-03-24 14:10:54	[]	[]	Wed Mar 24 14:01:38 +0000 2021	[]	[{"url":"https://t.co/re0zly948G","expanded_url":"https://www.eldesconcierto.cl/nacional/2020/03/10/las-maniobras-financieras-que-utilizo-sebastian-pinera-para-traspasar-su-fortuna-personal-a-sus-hijos.html","display_url":"eldesconcierto.cl/nacional/2020/â€¦","indices":[138,161]}]	Fe de erratas: El reportaje de @eldesconcierto fue escrito por los periodistas Enrique Elgueta y HÃ©ctor CÃ¡rcamo, y dirigido por @jarismo: https://t.co/re0zly948G	50926.0	RT @NYC_Prod: Fe de erratas: El reportaje de @eldesconcierto fue escrito por los periodistas Enrique Elgueta y HÃ©ctor CÃ¡rcamo, y dirigido pâ€¦	421.0	True	full
1373975	1373975	605b487b2455eb00384dc2c8	2021-03-24 14:10:55	[{"text":"PathofExile","indices":[129,141]},{"text":"Poe","indices":[142,146]}]	[{"url":"https://t.co/1xiEJ30XyY","expanded_url":"https://youtu.be/sktKsGhxZXU","display_url":"youtu.be/sktKsGhxZXU","indices":[147,170]}]		[]	[]			Hey everyone, I have released my build guide for cold blade vortex occultist, its a great, fun build for ending theâ€¦ https://t.co/dSFrlGGG3D	403.0	True	full
1373976	1373976	605b487b2455eb00384dc2ce	2021-03-24 14:10:55	[]	[]	Wed Mar 24 12:14:40 +0000 2021	[]	[{"url":"https://t.co/jSDZtYZE9x","expanded_url":"http://noticias.r7.com/sao-paulo/videos/doria-nega-que-comercio-em-sp-vai-fechar-apos-as-eleicoes-13112020","display_url":"noticias.r7.com/sao-paulo/videâ€¦","indices":[119,142]}]	Que alÃ­vio! "O comÃ©rcio nÃ£o irÃ¡ fechar apÃ³s as eleiÃ§Ãµes. A pandemia estÃ¡ sob controle. Seguimos a pauta da ciÃªncia" https://t.co/jSDZtYZE9x	20685.0	RT @Rgood68: Que alÃ­vio! "O comÃ©rcio nÃ£o irÃ¡ fechar apÃ³s as eleiÃ§Ãµes. A pandemia estÃ¡ sob controle. Seguimos a pauta da ciÃªncia" https:/â€¦	2071.0	True	full
1373977	1373977	605b487c2455eb00384dc2f0	2021-03-24 14:10:55	[{"text":"coronavirus","indices":[249,261]}]	[{"url":"https://t.co/WnC4e8N0VW","expanded_url":"http://ca.truth-revolution.xyz","display_url":"ca.truth-revolution.xyz","indices":[225,248]}]		[]	[]			@PlazaDeArmasQro @SSalud_mx @SSalud_Qro Please take the time to read this and pass it on to friends and family! PROâ€¦ https://t.co/gpgzmQtAzL	0.0	True	full
1373978	1373978	605b487c2455eb00384dc314	2021-03-24 14:10:56	[{"text":"COVID19","indices":[68,76]},{"text":"AANadvocacy","indices":[153,165]}]	[{"url":"https://t.co/IFAFcbUFH8","expanded_url":"https://aan.quorum.us/campaign/30712/","display_url":"aan.quorum.us/campaign/30712/","indices":[166,189]}]		[]	[]			Neurology practices shouldnâ€™t face Medicare payment cuts during the #COVID19 pandemic. I urged my senators to addreâ€¦ https://t.co/NltzgjKsBy	2218.0	True	full
1373979	1373979	605b487c2455eb00384dc31c	2021-03-24 14:10:56	[]	[]	Wed Mar 24 14:00:52 +0000 2021	[{"text":"TranformativeCities","indices":[0,20]}]	[{"url":"https://t.co/7fq8fb4hFz","expanded_url":"https://www.foei.org/news/fruits-of-resistance-in-brazil-casanat?utm_campaign=meetedgar&utm_medium=social&utm_source=meetedgar.com","display_url":"foei.org/news/fruits-ofâ€¦","indices":[234,257]}]	#TranformativeCities 2020 Award winner CaSanAT community centre is fighting hunger, the COVID-19 pandemic and repression by the Bolsonaro government â€” all at the same time. Read about their efforts in an article published by @FoEint: https://t.co/7fq8fb4hFz @amigosterrabr https://t.co/7iXScttrTi	1877.0	RT @TransfCities: #TranformativeCities 2020 Award winner CaSanAT community centre is fighting hunger, the COVID-19 pandemic and repressionâ€¦	305.0	True	full
1373980	1373980	605b487c2455eb00384dc33c	2021-03-24 14:10:56	[{"text":"BuyBlack","indices":[12,21]}]	[{"url":"https://t.co/SbyftfO5fI","expanded_url":"http://glblctzn.me/BuyBlack","display_url":"glblctzn.me/BuyBlack","indices":[216,239]}]		[]	[]			I pledge to #BuyBlack and support black-owned businesses in my community and help promote a more inclusive COVID-19â€¦ https://t.co/EisNPFlk69	717.0	True	full
1373981	1373981	605b487c2455eb00384dc33e	2021-03-24 14:10:56	[]	[]	Wed Mar 24 11:00:00 +0000 2021	[{"text":"FightingMr2nd","indices":[124,138]},{"text":"WeTV","indices":[155,160]},{"text":"WeBestLove","indices":[191,202]},{"text":"SamYu","indices":[204,210]},{"text":"SamLin","indices":[211,218]},{"text":"WeTVOriginal","indices":[219,232]},{"text":"WeTVAlwaysmore","indices":[233,248]}]	[{"url":"https://t.co/2PpdnFmwdW","expanded_url":"https://wetv.info/WBLliveonWeTV","display_url":"wetv.info/WBLliveonWeTV","indices":[69,92]},{"url":"https://t.co/LEpGHM0gKZ","expanded_url":"https://wetv.vip/zh-tw/live/110657","display_url":"wetv.vip/zh-tw/live/110â€¦","indices":[99,122]},{"url":"https://t.co/CFjdm6MzXm","expanded_url":"http://bit.ly/FightingMR2nd","display_url":"bit.ly/FightingM…	We have a LIVE for you on March 26th at 8.30 P.M. (GMT +8) â€¼ï¸� ðŸ‘‰app: https://t.co/2PpdnFmwdW ðŸ‘‰web: https://t.co/LEpGHM0gKZ #FightingMr2nd is available on #WeTV now ðŸ‘‰https://t.co/CFjdm6MzXm #WeBestLove #SamYu #SamLin #WeTVOriginal #WeTVAlwaysmore https://t.co/6dG1DqyoSY	9236.0	RT @WeTVOfficial: We have a LIVE for you on March 26th at 8.30 P.M. (GMT +8) â€¼ï¸� ðŸ‘‰app: https://t.co/2PpdnFmwdW ðŸ‘‰web: https://t.co/LEpGHM0gKâ€¦	61.0	True	full
1373982	1373982	605b487c2455eb00384dc340	2021-03-24 14:10:56	[]	[]	Wed Mar 24 09:01:00 +0000 2021	[]	[{"url":"https://t.co/ao6gOE79xx","expanded_url":"http://bit.ly/3tP8c8B","display_url":"bit.ly/3tP8c8B","indices":[207,230]}]	Who is an internally displaced person or 'IDP'? As the world races to beat the COVID-19 pandemic, it's vital that the forcibly displaced and the communities hosting them are included in national responses. https://t.co/ao6gOE79xx https://t.co/nSWLnp5TLr	2574353.0	RT @Refugees: Who is an internally displaced person or 'IDP'? As the world races to beat the COVID-19 pandemic, it's vital that the forcibâ€¦	1253.0	True	full
1373983	1373983	605b487c2455eb00384dc342	2021-03-24 14:10:56	[]	[]	Wed Mar 24 13:00:02 +0000 2021	[]	[{"url":"https://t.co/qqqf3GMiZj","expanded_url":"https://www.francetvinfo.fr/sante/hopital/covid-19-les-lits-commencent-a-manquer-alerte-bruno-megarbane-de-lhopital-lariboisiere-a-paris_4345463.html","display_url":"francetvinfo.fr/sante/hopital/â€¦","indices":[102,125]}]	Covid-19 : "Les lits commencent Ã manquer", alerte Bruno MÃ©garbane de lâ€™hÃ´pital LariboisiÃ¨re Ã Paris https://t.co/qqqf3GMiZj https://t.co/zBKKkHoknk	1831575.0	RT @franceinfo: Covid-19 : "Les lits commencent Ã manquer", alerte Bruno MÃ©garbane de lâ€™hÃ´pital LariboisiÃ¨re Ã Paris https://t.co/qqqf3GMiâ€¦	91.0	True	full
1373984	1373984	605b487c2455eb00384dc354	2021-03-24 14:10:56	[]	[]	Wed Mar 24 12:01:06 +0000 2021	[{"text":"BorisJohnson","indices":[41,54]},{"text":"PMQs","indices":[58,63]},{"text":"UK","indices":[71,74]},{"text":"lockdown","indices":[107,116]}]	[{"url":"https://t.co/aMxYYRSwQB","expanded_url":"https://www.pscp.tv/w/cynQAjFQWEVkbWdtTnFyUWV8MWt2SnBva29neUxHRcj6ELcc5oKIN61eVIxPchkHKA2myHZ4Bh69MvpYedKv","display_url":"pscp.tv/w/cynQAjFQWEVkâ€¦","indices":[118,141]}]	LIVE | Keir Starmer goes toe to toe with #BorisJohnson at #PMQs as the #UK passes one year since the first #lockdown. https://t.co/aMxYYRSwQB	94015.0	RT @RTUKnews: LIVE | Keir Starmer goes toe to toe with #BorisJohnson at #PMQs as the #UK passes one year since the first #lockdown. https:/â€¦	659.0	True	full
[truncated: 96,507 more rows]
