# Supplementary material for: Low credibility URL sharing on Twitter during reporting linking rare blood clots with the Oxford/AstraZeneca COVID-19 vaccine
Source: PLoS One. 2024 Jan 19;19(1):e0296444. doi: 10.1371/journal.pone.0296444 (PMC10798519; doi:10.1371/journal.pone.0296444)
Supplement: S46 File — (CSV) [file pone.0296444.s048.csv]

	_id	created_at	extended_tweet.entities.hashtags	URL	retweeted_status.created_at	retweeted_status.extended_tweet.entities.hashtags	RTURL	retweeted_status.extended_tweet.full_text	retweeted_status.user.followers_count	text	user.followers_count	indicator	domain_URL	domain_RTURL	domain
0	60402330bd192200384a3c1d	2021-03-04 00:00:35	[]	[]	Wed Mar 03 20:03:32 +0000 2021	[]	[{"url":"https://t.co/E3USmKD7T1","expanded_url":"https://www.washingtontimes.com/news/2021/mar/3/hidin-biden/","display_url":"washingtontimes.com/news/2021/mar/…","indices":[269,292]}]	“We’re now in the 42nd day of Biden’s presidency &amp; he still hasn’t held a solo press briefing, the WH refuses to make public his daily schedule, visitor logs have been restricted &amp; the admin. has disabled all pub. comments &amp; petitions on its off. website.” https://t.co/E3USmKD7T1	273330.0	RT @JasonMillerinDC: “We’re now in the 42nd day of Biden’s presidency &amp; he still hasn’t held a solo press briefing, the WH refuses to make…	2005.0	True		washingtontimes.com	washingtontimes.com
1	6040234bbd192200384a4617	2021-03-04 00:01:03	[]	[]	Wed Mar 03 21:30:18 +0000 2021	[]	[{"url":"https://t.co/VPTnM9Uahf","expanded_url":"https://www.breitbart.com/politics/2021/03/03/exclusive-sources-alabama-to-join-texas-mississippi-florida-others-in-eliminating-mask-mandates-this-week/","display_url":"breitbart.com/politics/2021/…","indices":[124,147]}]	BREAKING: Alabama Gov. Kay Ivey (R) will end a mandate requiring masks in public, according to sources close to the matter. https://t.co/VPTnM9Uahf	116946.0	RT @RealKyleMorris: BREAKING: Alabama Gov. Kay Ivey (R) will end a mandate requiring masks in public, according to sources close to the mat…	8.0	True		breitbart.com	breitbart.com
2	6040234dbd192200384a4723	2021-03-04 00:01:06	[]	[]	Wed Mar 03 23:31:12 +0000 2021	[{"text":"COVID","indices":[218,224]}]	[{"url":"https://t.co/sikyfEPfE8","expanded_url":"https://lactualite.com/?p=783322","display_url":"lactualite.com/?p=783322","indices":[252,275]}]	"Je me suis mis à douter quelque peu de celle expliquant la transmission virale quasi exclusivement par les grosses gouttelettes, dont mes collègues étaient protégés. Il devait bien y avoir autre chose." Ma chronique #COVID dans @Lactualite du mois. https://t.co/sikyfEPfE8	41407.0	RT @Vadeboncoeur_Al: "Je me suis mis à douter quelque peu de celle expliquant la transmission virale quasi exclusivement par les grosses go…	167497.0	True		actualite.co	actualite.co
3	60402354bd192200384a4b0d	2021-03-04 00:01:17	[]	[]	Wed Mar 03 18:20:15 +0000 2021	[{"text":"COVID19","indices":[113,121]}]	[{"url":"https://t.co/MLyVlbn9z5","expanded_url":"https://www.breitbart.com/politics/2021/03/02/report-border-crossers-released-into-u-s-by-biden-officials-test-positive-for-coronavirus/","display_url":"breitbart.com/politics/2021/…","indices":[174,197]}]	When Republicans don’t wear a mask, Democrats scream “you’re killing people.” But when the Biden Admin releases #COVID19 positive migrants into your community? No problem! https://t.co/MLyVlbn9z5	1953201.0	RT @Jim_Jordan: When Republicans don’t wear a mask, Democrats scream “you’re killing people.” But when the Biden Admin releases #COVID19 p…	1067.0	True		breitbart.com	breitbart.com
4	60402356bd192200384a4c0b	2021-03-04 00:01:19	[]	[]	Wed Mar 03 20:50:52 +0000 2021	[]	[{"url":"https://t.co/W3gPNza9Nx","expanded_url":"http://ourshot.in.gov","display_url":"ourshot.in.gov","indices":[110,133]},{"url":"https://t.co/gHp1GhDSLU","expanded_url":"https://www.kroger.com/i/coronavirus-update/vaccine","display_url":"kroger.com/i/coronavirus-…","indices":[191,214]},{"url":"https://t.co/MRcxVdxfgc","expanded_url":"https://clinic.meijer.com/","display_url":"clinic.meijer.co…	Members! Here's the vaccine info for educators, as we understand it for now: Over 50: Register with state at https://t.co/W3gPNza9Nx All ages: Register at one of three pharmacies: Kroger: https://t.co/gHp1GhDSLU Meijer https://t.co/MRcxVdxfgc Walmart https://t.co/OOUDvLpjCR	9674.0	RT @ISTAmembers: Members! Here's the vaccine info for educators, as we understand it for now: Over 50: Register with state at https://t.co…	86.0	True		rt.com	rt.com
5	6040235ebd192200384a4f1d	2021-03-04 00:01:28	[]	[]	Tue Feb 23 13:32:51 +0000 2021	[{"text":"sustainableenergy","indices":[211,229]},{"text":"biofuels","indices":[230,239]},{"text":"deforestation","indices":[240,254]}]	[{"url":"https://t.co/Lrr3IOPuUT","expanded_url":"https://www.arabnews.com/node/1813331","display_url":"arabnews.com/node/1813331","indices":[255,278]}]	"Europe, for instance, continues to subsidize fossil fuels, as well as its own polluting biofuels industries, while branding itself a fighter against tropical deforestation." writes Mohd Khairuddin Aman Razali. #sustainableenergy #biofuels #deforestation https://t.co/Lrr3IOPuUT	440.0	RT @Politicaltrend_: "Europe, for instance, continues to subsidize fossil fuels, as well as its own polluting biofuels industries, while br…	0.0	True		arabnews.com	arabnews.com
6	60402364bd192200384a5171	2021-03-04 00:01:35	[]	[]	Wed Mar 03 21:30:09 +0000 2021	[]	[{"url":"https://t.co/MN05cMdkpc","expanded_url":"https://www.breitbart.com/politics/2021/03/03/joe-biden-texas-mississippi-lifting-mask-mandates-is-neanderthal-thinking/","display_url":"breitbart.com/politics/2021/…","indices":[127,150]}]	They're Mad Because They Can't Control People😂😂 Joe Biden: Texas, Mississippi Lifting Mask Mandates Is ‘Neanderthal Thinking’ https://t.co/MN05cMdkpc	74446.0	RT @Patrici15767099: They're Mad Because They Can't Control People😂😂 Joe Biden: Texas, Mississippi Lifting Mask Mandates Is ‘Neanderthal T…	674.0	True		breitbart.com	breitbart.com
7	60402364bd192200384a517d	2021-03-04 00:01:35	[]	[{"url":"https://t.co/BPzi0gymiQ","expanded_url":"https://www.breitbart.com/politics/2021/03/03/exclusive-sources-alabama-to-join-texas-mississippi-florida-others-in-eliminating-mask-mandates-this-week/","display_url":"breitbart.com/politics/2021/…","indices":[158,181]}]		[]	[]			THIS IS TOO GOOD TO BE TRUE - WE ARE FIGHTING BACK!!!! MORE STATES MUST FOLLOW IMMEDIATELY PLEASE!!! Exclusive —… https://t.co/EpPjsXAB3e	10623.0	True	breitbart.com		breitbart.com
8	60402368bd192200384a52b9	2021-03-04 00:01:38	[]	[]	Wed Mar 03 18:20:15 +0000 2021	[{"text":"COVID19","indices":[113,121]}]	[{"url":"https://t.co/MLyVlbn9z5","expanded_url":"https://www.breitbart.com/politics/2021/03/02/report-border-crossers-released-into-u-s-by-biden-officials-test-positive-for-coronavirus/","display_url":"breitbart.com/politics/2021/…","indices":[174,197]}]	When Republicans don’t wear a mask, Democrats scream “you’re killing people.” But when the Biden Admin releases #COVID19 positive migrants into your community? No problem! https://t.co/MLyVlbn9z5	1953202.0	RT @Jim_Jordan: When Republicans don’t wear a mask, Democrats scream “you’re killing people.” But when the Biden Admin releases #COVID19 p…	8.0	True		breitbart.com	breitbart.com
9	6040236abd192200384a53b9	2021-03-04 00:01:41	[]	[]	Thu Mar 04 00:01:35 +0000 2021	[]	[{"url":"https://t.co/BPzi0gymiQ","expanded_url":"https://www.breitbart.com/politics/2021/03/03/exclusive-sources-alabama-to-join-texas-mississippi-florida-others-in-eliminating-mask-mandates-this-week/","display_url":"breitbart.com/politics/2021/…","indices":[158,181]}]	THIS IS TOO GOOD TO BE TRUE - WE ARE FIGHTING BACK!!!! MORE STATES MUST FOLLOW IMMEDIATELY PLEASE!!! Exclusive — Sources: Alabama to Ditch Mask Mandate Too https://t.co/BPzi0gymiQ via @BreitbartNews	10623.0	RT @SharonShepshan: THIS IS TOO GOOD TO BE TRUE - WE ARE FIGHTING BACK!!!! MORE STATES MUST FOLLOW IMMEDIATELY PLEASE!!! Exclusive — Sour…	10623.0	True		breitbart.com	breitbart.com
10	60402374bd192200384a5735	2021-03-04 00:01:50	[]	[]	Wed Mar 03 23:18:53 +0000 2021	[]	[{"url":"https://t.co/zXeZlI0svQ","expanded_url":"https://www.theepochtimes.com/why-the-democrats-are-no-longer-protecting-andrew-cuomo_3717966.html","display_url":"theepochtimes.com/why-the-democr…","indices":[236,259]}]	Andrew Cuomo is in the media's crosshairs because the press' Democratic Party masters see him as a rival to Kamala Harris and want him destroyed. Good insights from Devin Nunes on the press and its DNC partners... Me in @epochtimes https://t.co/zXeZlI0svQ	98000.0	RT @LeeSmithDC: Andrew Cuomo is in the media's crosshairs because the press' Democratic Party masters see him as a rival to Kamala Harris a…	81.0	True		theepochtimes.com	theepochtimes.com
11	60402376bd192200384a57ed	2021-03-04 00:01:53	[]	[]	Wed Mar 03 18:20:07 +0000 2021	[]	[{"url":"https://t.co/qVq9yKjd1k","expanded_url":"https://www.ukcolumn.org/article/who-controls-british-government-response-covid19-part-one","display_url":"ukcolumn.org/article/who-co…","indices":[18,41]},{"url":"https://t.co/eWqvLJcAIU","expanded_url":"https://www.ukcolumn.org/article/covid%E2%80%9319-big-pharma-players-behind-uk-government-lockdown","display_url":"ukcolumn.org/article/covid%…"…	@AdamWagner1 This https://t.co/qVq9yKjd1k and this https://t.co/eWqvLJcAIU Then question what's really driving covid strategies and the push for vaccine passports	559.0	RT @_aliosubsole_: @AdamWagner1 This https://t.co/qVq9yKjd1k and this https://t.co/eWqvLJcAIU Then question what's really driving covid str…	76.0	True		ukcolumn.org	ukcolumn.org
12	60402378bd192200384a5897	2021-03-04 00:01:55	[]	[]	Wed Mar 03 21:30:18 +0000 2021	[]	[{"url":"https://t.co/VPTnM9Uahf","expanded_url":"https://www.breitbart.com/politics/2021/03/03/exclusive-sources-alabama-to-join-texas-mississippi-florida-others-in-eliminating-mask-mandates-this-week/","display_url":"breitbart.com/politics/2021/…","indices":[124,147]}]	BREAKING: Alabama Gov. Kay Ivey (R) will end a mandate requiring masks in public, according to sources close to the matter. https://t.co/VPTnM9Uahf	117079.0	RT @RealKyleMorris: BREAKING: Alabama Gov. Kay Ivey (R) will end a mandate requiring masks in public, according to sources close to the mat…	503.0	True		breitbart.com	breitbart.com
13	6040237abd192200384a596f	2021-03-04 00:01:57	[]	[]	Wed Mar 03 18:20:15 +0000 2021	[{"text":"COVID19","indices":[113,121]}]	[{"url":"https://t.co/MLyVlbn9z5","expanded_url":"https://www.breitbart.com/politics/2021/03/02/report-border-crossers-released-into-u-s-by-biden-officials-test-positive-for-coronavirus/","display_url":"breitbart.com/politics/2021/…","indices":[174,197]}]	When Republicans don’t wear a mask, Democrats scream “you’re killing people.” But when the Biden Admin releases #COVID19 positive migrants into your community? No problem! https://t.co/MLyVlbn9z5	1953294.0	RT @Jim_Jordan: When Republicans don’t wear a mask, Democrats scream “you’re killing people.” But when the Biden Admin releases #COVID19 p…	1117.0	True		breitbart.com	breitbart.com
14	6040239abd192200384a64d7	2021-03-04 00:02:29	[]	[]	Wed Mar 03 23:53:19 +0000 2021	[]	[{"url":"https://t.co/KmKZvrmdcV","expanded_url":"https://pjmedia.com/columns/stacey-lennox/2021/03/02/destroying-a-generation-the-3-million-missing-children-of-the-pandemic-n1429419","display_url":"pjmedia.com/columns/stacey…","indices":[243,266]}]	Millions of underserved &amp; at-risk children nationwide haven't had access to in-person or distance learning since early 2020. Among those impacted: homeless, ESL, and foster students. Gavin Newsom has failed us. Schools must reopen now. https://t.co/KmKZvrmdcV	44244.0	RT @Kevin_Faulconer: Millions of underserved &amp; at-risk children nationwide haven't had access to in-person or distance learning since early…	256.0	True		pjmedia.com	pjmedia.com
15	6040239cbd192200384a65ad	2021-03-04 00:02:31	[{"text":"NeonNettle","indices":[106,117]}]	[{"url":"https://t.co/BTCrwH9wrj","expanded_url":"https://neonnettle.com/news/14411-mississippi-ends-mask-mandates-businesses-return-to-normal","display_url":"neonnettle.com/news/14411-mis…","indices":[62,85]}]		[]	[]			Mississippi Ends Mask Mandates, Businesses Return to Normal - https://t.co/BTCrwH9wrj ✅ Via - @NeonNettle… https://t.co/mw1Qoefr2g	31.0	True	neonnettle.com		neonnettle.com
16	604023a0bd192200384a670f	2021-03-04 00:02:35	[]	[]	Wed Mar 03 07:08:13 +0000 2021	[{"text":"Catman","indices":[20,27]},{"text":"China","indices":[54,60]},{"text":"SouthKorea","indices":[65,76]},{"text":"EXO","indices":[194,198]},{"text":"Sehun","indices":[204,210]}]	[{"url":"https://t.co/OUYKyf4QdC","expanded_url":"https://www.globaltimes.cn/page/202103/1217151.shtml","display_url":"globaltimes.cn/page/202103/12…","indices":[250,273]}]	The screen share of #Catman, first film coproduced by #China and #SouthKorea and released in the Chinese mainland after THAAD in June 2016, on its release day may reach 67 percent. South Korean #EXO idol #Sehun’s play in the film drives fans excited https://t.co/OUYKyf4QdC https://t.co/01UJsgZV44	1883469.0	RT @globaltimesnews: The screen share of #Catman, first film coproduced by #China and #SouthKorea and released in the Chinese mainland afte…	433.0	True		globaltimes.cn	globaltimes.cn
17	604023a8bd192200384a69ad	2021-03-04 00:02:42	[]	[]	Wed Mar 03 23:16:44 +0000 2021	[]	[{"url":"https://t.co/T49E5aFZii","expanded_url":"https://climatechangedispatch.com/united-nations-denies-its-own-data-while-claiming-climate-food-crisis/","display_url":"climatechangedispatch.com/united-nations…","indices":[148,171]}]	Yeah, no. Modest warming is great for crop production and UN data confirms. United Nations Denies Its Own Data While Claiming Climate Food Crisis https://t.co/T49E5aFZii via @ccdeditor	531.0	RT @redsox36: Yeah, no. Modest warming is great for crop production and UN data confirms. United Nations Denies Its Own Data While Claimi…	989.0	True		climatechangedispatch.com	climatechangedispatch.com
18	604023a9bd192200384a69fb	2021-03-04 00:02:43	[]	[]	Wed Mar 03 18:20:15 +0000 2021	[{"text":"COVID19","indices":[113,121]}]	[{"url":"https://t.co/MLyVlbn9z5","expanded_url":"https://www.breitbart.com/politics/2021/03/02/report-border-crossers-released-into-u-s-by-biden-officials-test-positive-for-coronavirus/","display_url":"breitbart.com/politics/2021/…","indices":[174,197]}]	When Republicans don’t wear a mask, Democrats scream “you’re killing people.” But when the Biden Admin releases #COVID19 positive migrants into your community? No problem! https://t.co/MLyVlbn9z5	1953205.0	RT @Jim_Jordan: When Republicans don’t wear a mask, Democrats scream “you’re killing people.” But when the Biden Admin releases #COVID19 p…	513.0	True		breitbart.com	breitbart.com
19	604023b1bd192200384a6d01	2021-03-04 00:02:51	[]	[{"url":"https://t.co/q7k22TOEQ9","expanded_url":"https://www.politicususa.com/2021/03/02/gop-governors-appear-to-be-single-handedly-trying-to-reverse-americas-covid-progress.html","display_url":"politicususa.com/2021/03/02/gop…","indices":[86,109]}]		[]	[]			GOP Governors Appear To Be Single-Handedly Trying To Reverse America’s COVID Progress https://t.co/q7k22TOEQ9 via… https://t.co/hJP8aid2tn	104.0	True	gop-gov		gop-gov
20	604023b5bd192200384a6ea1	2021-03-04 00:02:56	[]	[]	Thu Mar 04 00:02:00 +0000 2021	[{"text":"FDA","indices":[62,66]},{"text":"SARSCoV2","indices":[105,114]},{"text":"TheDefender","indices":[207,219]}]	[{"url":"https://t.co/cRxbYVB32S","expanded_url":"https://bit.ly/3b74uzs","display_url":"bit.ly/3b74uzs","indices":[235,258]},{"url":"https://t.co/vPeaVD9EH4","expanded_url":"https://childrenshealthdefense.org/defender/screenb4vaccine-could-protect-covid-vaccine-injuries/?utm_source=twitter&utm_medium=defender","display_url":"childrenshealthdefense.org/defender/scree…","indices":[259,282]}]	WATCH + RT: Dr Noorchashm explains why he wrote 2nd letter to #FDA urging them to req. pre-screening for #SARSCoV2 viral proteins to reduce COVID vaccine injuries+ deaths. .@lifebiomedguru .@RobertKennedyJr #TheDefender: SIGN UP--&gt; https://t.co/cRxbYVB32S https://t.co/vPeaVD9EH4	54898.0	RT @ChildrensHD: WATCH + RT: Dr Noorchashm explains why he wrote 2nd letter to #FDA urging them to req. pre-screening for #SARSCoV2 viral p…	13.0	True		childrenshealthdefense.org	childrenshealthdefense.org
21	604023b7bd192200384a6f05	2021-03-04 00:02:57	[]	[]	Wed Mar 03 22:10:45 +0000 2021	[]	[{"url":"https://t.co/e3EYqxPWtH","expanded_url":"https://www.deviantart.com/onecola/art/Mother-of-dragons-422169023","display_url":"deviantart.com/onecola/art/Mo…","indices":[256,279]}]	when she slept that night, she dreamt the dragon dream again, viserys was not in it this time. there was only her and the dragon. its scales were black as night, wet and slick with blood. her blood, dany sensed. she could hear it singing to her. art: https://t.co/e3EYqxPWtH https://t.co/8hJYBmkAQT	3225.0	RT @ASOlAFdany: when she slept that night, she dreamt the dragon dream again, viserys was not in it this time. there was only her and the…	74.0	True		rt.com	rt.com
22	604023c0bd192200384a7257	2021-03-04 00:03:06	[]	[]	Wed Mar 03 16:10:40 +0000 2021	[]	[{"url":"https://t.co/M5ljTmSRN4","expanded_url":"https://www.thegatewaypundit.com/2021/03/pulitzer-prize-winning-journalist-sue-michigan-gov-whitmer-release-covid-nursing-home-data","display_url":"thegatewaypundit.com/2021/03/pulitz…","indices":[257,280]}]	@GovWhitmer being sued like @NYGovCuomo “The public has a right to know. We shut down the entire economy, we interrupted our children’s lives, in the name of protecting the most vulnerable. We now know this was the institutionalized elderly."@CharlieleDuff https://t.co/M5ljTmSRN4	6007.0	RT @TrinaSolis17: @GovWhitmer being sued like @NYGovCuomo “The public has a right to know. We shut down the entire economy, we interrupted…	10864.0	True		thegatewaypundit.com	thegatewaypundit.com
23	604023dcbd192200384a7c3f	2021-03-04 00:03:34	[]	[]	Wed Mar 03 18:20:15 +0000 2021	[{"text":"COVID19","indices":[113,121]}]	[{"url":"https://t.co/MLyVlbn9z5","expanded_url":"https://www.breitbart.com/politics/2021/03/02/report-border-crossers-released-into-u-s-by-biden-officials-test-positive-for-coronavirus/","display_url":"breitbart.com/politics/2021/…","indices":[174,197]}]	When Republicans don’t wear a mask, Democrats scream “you’re killing people.” But when the Biden Admin releases #COVID19 positive migrants into your community? No problem! https://t.co/MLyVlbn9z5	1953207.0	RT @Jim_Jordan: When Republicans don’t wear a mask, Democrats scream “you’re killing people.” But when the Biden Admin releases #COVID19 p…	3.0	True		breitbart.com	breitbart.com
24	604023e5bd192200384a7fbb	2021-03-04 00:03:44	[]	[]	Wed Mar 03 19:01:40 +0000 2021	[]	[{"url":"https://t.co/9W5sJiC3Kg","expanded_url":"https://www.breitbart.com/politics/2021/03/03/dr-anthony-fauci-i-do-not-think-well-be-back-to-normal-by-march-2022","display_url":"breitbart.com/politics/2021/…","indices":[254,277]}]	Code for the CCP is working on new variations as we speak and will be ready for the 2022 election. “If we jump the gun or do it too quickly, you can get a resurgence of infection,” he said, “It’s very risky – if you go too fast, you’ll have a setback.” https://t.co/9W5sJiC3Kg	6007.0	RT @TrinaSolis17: Code for the CCP is working on new variations as we speak and will be ready for the 2022 election. “If we jump the gun o…	10864.0	True		breitbart.com	breitbart.com
25	604023e6bd192200384a7fef	2021-03-04 00:03:44	[]	[]	Sat Feb 27 18:02:16 +0000 2021	[]	[{"url":"https://t.co/cwWXVCJYa7","expanded_url":"https://www.breitbart.com/europe/2021/02/27/220000-brits-sign-petition-against-vaccine-passports-forcing-debate-in-parliament/","display_url":"breitbart.com/europe/2021/02…","indices":[255,278]}]	********************* YOU'RE NOT ALONE ********************* If you oppose the passport you've got allies: 220,000 Brits Sign Petition Against Vaccine Passports, Forcing Debate in Parliament Millions are likely in support of this so cheer up. RETWEET https://t.co/cwWXVCJYa7	2337.0	RT @MarkAlanMarks1: ********************* YOU'RE NOT ALONE ********************* If you oppose the passport you've got allies: 220,000 Bri…	199.0	True		breitbart.com	breitbart.com
26	60402414bd192200384a9093	2021-03-04 00:04:31	[]	[]	Wed Mar 03 21:24:29 +0000 2021	[]	[{"url":"https://t.co/ItIdZCroGz","expanded_url":"https://youtu.be/MN2IdoQOaIY","display_url":"youtu.be/MN2IdoQOaIY","indices":[239,262]},{"url":"https://t.co/k5vw3R2kEl","expanded_url":"https://rumble.com/vebert-asia-pacific-today.-covid-censorship-and-lack-of-freedoms-with-prof-brian-m.html","display_url":"rumble.com/vebert-asia-pa…","indices":[265,288]}]	Interview with Emeritus Professor Brian Martin Covid censorship &amp; the lack of freedom Maps out tactics used to suppress dissent, smear campaigns, countering those efforts &amp; how censorship backfires By Mike Ryan @AsiaPacToday https://t.co/ItIdZCroGz https://t.co/k5vw3R2kEl https://t.co/HPKFWsI5FP	2637.0	RT @tatianaschild: Interview with Emeritus Professor Brian Martin Covid censorship &amp; the lack of freedom Maps out tactics used to suppre…	167.0	True		rumble.com	rumble.com
27	6040241bbd192200384a92f5	2021-03-04 00:04:38	[]	[]	Wed Mar 03 23:10:45 +0000 2021	[]	[{"url":"https://t.co/AO8wWp95N0","expanded_url":"http://climatism.blog/2019/11/18/sno","display_url":"climatism.blog/2019/11/18/sno","indices":[261,284]}]	❄️“RESORTS could lose up to 40% of snow by 2020” @CSIRO (2003) ❄️SNOW “will become a very rare &amp; exciting event. Children just aren’t going to know what snow is” Dr.Viner (2000) ❄️“DECREASE heavy snowstorms” @IPCC_CH (2001) ❄️“END of Snow?” @NYTimes (2014) https://t.co/AO8wWp95N0	18244.0	RT @JWSpry: ❄️“RESORTS could lose up to 40% of snow by 2020” @CSIRO (2003) ❄️SNOW “will become a very rare &amp; exciting event. Children just…	989.0	True		climatism.blog	climatism.blog
28	6040241cbd192200384a9363	2021-03-04 00:04:39	[]	[{"url":"https://t.co/RSF5QIMKXG","expanded_url":"https://aapsonline.org/mask-facts/","display_url":"aapsonline.org/mask-facts/","indices":[64,87]}]		[]	[]			@royaltheartist @over_und @jordan_mcrae_ @JudgeClayJ @GovAbbott https://t.co/RSF5QIMKXG Association of American Phy… https://t.co/QACK5gEwp9	142.0	True	aapsonline.org		aapsonline.org
29	60402423bd192200384a95c7	2021-03-04 00:04:46	[]	[]	Wed Mar 03 23:59:28 +0000 2021	[]	[{"url":"https://t.co/gyOp3MRAxC","expanded_url":"https://www.breitbart.com/politics/2021/03/03/exclusive-sources-alabama-to-join-texas-mississippi-florida-others-in-eliminating-mask-mandates-this-week/","display_url":"breitbart.com/politics/2021/…","indices":[201,224]}]	L'Alabama retire le mandat sur les masques obligatoires. Il y'a désormais 4 États qui sont entrés dans une sécession qui ne dit pas encore son nom : Le Texas, la Floride, le Mississippi et l'Alabama. https://t.co/gyOp3MRAxC	593.0	RT @CyberCardinal: L'Alabama retire le mandat sur les masques obligatoires. Il y'a désormais 4 États qui sont entrés dans une sécession qu…	263.0	True		breitbart.com	breitbart.com
30	60402424bd192200384a960d	2021-03-04 00:04:46	[]	[]	Wed Mar 03 23:59:00 +0000 2021	[]	[{"url":"https://t.co/upOw6oONhS","expanded_url":"https://actualidad.rt.com/actualidad/385301-maduro-anuncia-variante-brasilera-coronavirus-venezuela","display_url":"actualidad.rt.com/actualidad/385…","indices":[122,145]}]	A cuidarse Venezuela !!! Maduro anuncia que "la variante brasilera del coronavirus" ha sido detectada en Venezuela - RT https://t.co/upOw6oONhS	60847.0	RT @mismaroja: A cuidarse Venezuela !!! Maduro anuncia que "la variante brasilera del coronavirus" ha sido detectada en Venezuela - RT ht…	3537.0	True		rt.com	rt.com
31	60402427bd192200384a9767	2021-03-04 00:04:50	[]	[]	Wed Mar 03 18:20:15 +0000 2021	[{"text":"COVID19","indices":[113,121]}]	[{"url":"https://t.co/MLyVlbn9z5","expanded_url":"https://www.breitbart.com/politics/2021/03/02/report-border-crossers-released-into-u-s-by-biden-officials-test-positive-for-coronavirus/","display_url":"breitbart.com/politics/2021/…","indices":[174,197]}]	When Republicans don’t wear a mask, Democrats scream “you’re killing people.” But when the Biden Admin releases #COVID19 positive migrants into your community? No problem! https://t.co/MLyVlbn9z5	1953209.0	RT @Jim_Jordan: When Republicans don’t wear a mask, Democrats scream “you’re killing people.” But when the Biden Admin releases #COVID19 p…	2200.0	True		breitbart.com	breitbart.com
32	60402430bd192200384a9a51	2021-03-04 00:04:58	[]	[{"url":"https://t.co/MDHtNY4Zgk","expanded_url":"https://www.rt.com/news/517132-israel-blames-iran-oil-spill/","display_url":"rt.com/news/517132-is…","indices":[127,150]}]		[]	[]			Israel accuses Iran of ‘environmental terrorism’ over oil spill off its coast, warns culprits ‘must pay price’ — RT… https://t.co/5DaHnF6DI0	42775.0	True	rt.com		rt.com
33	60402437bd192200384a9ccd	2021-03-04 00:05:05	[]	[]	Wed Mar 03 20:15:34 +0000 2021	[]	[{"url":"https://t.co/QcMvrIhDF0","expanded_url":"https://www.breitbart.com/politics/2021/03/03/joe-biden-texas-mississippi-lifting-mask-mandates-is-neanderthal-thinking/","display_url":"breitbart.com/politics/2021/…","indices":[160,183]}]	Just like your ILLEGITIMATE presidency-there's a NEANDERTHAL in the White House! Joe Biden: Texas, Mississippi Lifting Mask Mandates Is ‘Neanderthal Thinking‘ https://t.co/QcMvrIhDF0 via @BreitbartNews	6008.0	RT @TrinaSolis17: Just like your ILLEGITIMATE presidency-there's a NEANDERTHAL in the White House! Joe Biden: Texas, Mississippi Lifting M…	10864.0	True		breitbart.com	breitbart.com
34	60402444bd192200384aa17b	2021-03-04 00:05:18	[]	[]	Wed Mar 03 21:42:00 +0000 2021	[]	[{"url":"https://t.co/A9hA0ANQJf","expanded_url":"https://youtu.be/JWykqoM0VUw","display_url":"youtu.be/JWykqoM0VUw","indices":[147,170]},{"url":"https://t.co/e93QXbGyhy","expanded_url":"https://www.thegatewaypundit.com/2021/03/neanderthal-thinking-joe-biden-trashes-texas-mississippi-governors-allowing-businesses-reopen-ending-mask-mandates-video/","display_url":"thegatewaypundit.com/2021/03/nean…	Hey Joey. Come on man you trashing Texas. Did or did you not turn up in Texas Sunday. Without a mask No ! You sure yes. Let me see here it is https://t.co/A9hA0ANQJf https://t.co/e93QXbGyhy	662.0	RT @donmel15: Hey Joey. Come on man you trashing Texas. Did or did you not turn up in Texas Sunday. Without a mask No ! You sure yes. L…	681.0	True		thegatewaypundit.com	thegatewaypundit.com
35	60402444bd192200384aa1c1	2021-03-04 00:05:19	[]	[]	Wed Mar 03 18:20:15 +0000 2021	[{"text":"COVID19","indices":[113,121]}]	[{"url":"https://t.co/MLyVlbn9z5","expanded_url":"https://www.breitbart.com/politics/2021/03/02/report-border-crossers-released-into-u-s-by-biden-officials-test-positive-for-coronavirus/","display_url":"breitbart.com/politics/2021/…","indices":[174,197]}]	When Republicans don’t wear a mask, Democrats scream “you’re killing people.” But when the Biden Admin releases #COVID19 positive migrants into your community? No problem! https://t.co/MLyVlbn9z5	1953300.0	RT @Jim_Jordan: When Republicans don’t wear a mask, Democrats scream “you’re killing people.” But when the Biden Admin releases #COVID19 p…	6734.0	True		breitbart.com	breitbart.com
36	60402445bd192200384aa1dd	2021-03-04 00:05:19	[]	[]	Wed Mar 03 20:50:52 +0000 2021	[]	[{"url":"https://t.co/W3gPNza9Nx","expanded_url":"http://ourshot.in.gov","display_url":"ourshot.in.gov","indices":[110,133]},{"url":"https://t.co/gHp1GhDSLU","expanded_url":"https://www.kroger.com/i/coronavirus-update/vaccine","display_url":"kroger.com/i/coronavirus-…","indices":[191,214]},{"url":"https://t.co/MRcxVdxfgc","expanded_url":"https://clinic.meijer.com/","display_url":"clinic.meijer.co…	Members! Here's the vaccine info for educators, as we understand it for now: Over 50: Register with state at https://t.co/W3gPNza9Nx All ages: Register at one of three pharmacies: Kroger: https://t.co/gHp1GhDSLU Meijer https://t.co/MRcxVdxfgc Walmart https://t.co/OOUDvLpjCR	9675.0	RT @ISTAmembers: Members! Here's the vaccine info for educators, as we understand it for now: Over 50: Register with state at https://t.co…	95.0	True		rt.com	rt.com
37	60402446bd192200384aa22d	2021-03-04 00:05:20	[]	[]	Wed Mar 03 23:54:58 +0000 2021	[{"text":"COVID19","indices":[4,12]},{"text":"VariantsOfConcern","indices":[195,213]}]	[{"url":"https://t.co/Cx1Rv1GRf8","expanded_url":"https://www.canada.ca/en/public-health/news/2021/03/statement-from-the-chief-public-health-officer-of-canada-on-march-3-2021.html","display_url":"canada.ca/en/public-heal…","indices":[236,259]}]	1/2 #COVID19 key concerns in 🇨🇦 : although COVID-19 activity had been declining nationally from mid-January through mid-February, daily case counts have since levelled off, while cases involving #VariantsOfConcern continue to increase. https://t.co/Cx1Rv1GRf8	255470.0	RT @CPHO_Canada: 1/2 #COVID19 key concerns in 🇨🇦 : although COVID-19 activity had been declining nationally from mid-January through mid-Fe…	106.0	True		health/news	health/news
38	60402449bd192200384aa383	2021-03-04 00:05:24	[]	[]	Thu Mar 04 00:03:01 +0000 2021	[{"text":"SoberaníaEsPoderPopular","indices":[126,150]}]	[{"url":"https://t.co/dSMBwvWe6X","expanded_url":"https://actualidad.rt.com/actualidad/385295-colombia-superar-60000-fallecidos-covid","display_url":"actualidad.rt.com/actualidad/385…","indices":[102,125]}]	Colombia supera los 60.000 fallecidos por covid-19 tras sumar 110 nuevos decesos en la última jornada https://t.co/dSMBwvWe6X #SoberaníaEsPoderPopular @VencedorMRT 🇻🇪	5138.0	RT @VencedorMRT: Colombia supera los 60.000 fallecidos por covid-19 tras sumar 110 nuevos decesos en la última jornada https://t.co/dSMBwvW…	202.0	True		rt.com	rt.com
39	60402a7fb98ae500387fa5f7	2021-03-04 00:31:53	[]	[]	Wed Mar 03 18:20:15 +0000 2021	[{"text":"COVID19","indices":[113,121]}]	[{"url":"https://t.co/MLyVlbn9z5","expanded_url":"https://www.breitbart.com/politics/2021/03/02/report-border-crossers-released-into-u-s-by-biden-officials-test-positive-for-coronavirus/","display_url":"breitbart.com/politics/2021/…","indices":[174,197]}]	When Republicans don’t wear a mask, Democrats scream “you’re killing people.” But when the Biden Admin releases #COVID19 positive migrants into your community? No problem! https://t.co/MLyVlbn9z5	1953345.0	RT @Jim_Jordan: When Republicans don’t wear a mask, Democrats scream “you’re killing people.” But when the Biden Admin releases #COVID19 p…	55.0	True		breitbart.com	breitbart.com
40	60402a88b98ae500387fa98b	2021-03-04 00:32:02	[]	[]	Wed Mar 03 21:30:18 +0000 2021	[]	[{"url":"https://t.co/VPTnM9Uahf","expanded_url":"https://www.breitbart.com/politics/2021/03/03/exclusive-sources-alabama-to-join-texas-mississippi-florida-others-in-eliminating-mask-mandates-this-week/","display_url":"breitbart.com/politics/2021/…","indices":[124,147]}]	BREAKING: Alabama Gov. Kay Ivey (R) will end a mandate requiring masks in public, according to sources close to the matter. https://t.co/VPTnM9Uahf	116948.0	RT @RealKyleMorris: BREAKING: Alabama Gov. Kay Ivey (R) will end a mandate requiring masks in public, according to sources close to the mat…	24.0	True		breitbart.com	breitbart.com
41	60402a8cb98ae500387fab27	2021-03-04 00:32:07	[]	[]	Wed Mar 03 23:30:00 +0000 2021	[{"text":"Deloitte","indices":[0,9]},{"text":"Malaysia","indices":[19,28]},{"text":"1MDB","indices":[129,134]}]	[{"url":"https://t.co/9rsbNHdPUk","expanded_url":"https://on.rt.com/b2zd","display_url":"on.rt.com/b2zd","indices":[137,160]}]	#Deloitte will pay #Malaysia’s govt $80mn to resolve all claims related to its auditing of accounts of scandal-linked state fund #1MDB https://t.co/9rsbNHdPUk https://t.co/ib3OIyvmkw	3000029.0	RT @RT_com: #Deloitte will pay #Malaysia’s govt $80mn to resolve all claims related to its auditing of accounts of scandal-linked state fun…	205.0	True		rt.com	rt.com
42	60402a8fb98ae500387fac49	2021-03-04 00:32:10	[]	[]	Wed Mar 03 01:02:00 +0000 2021	[{"text":"TheDefender","indices":[159,171]}]	[{"url":"https://t.co/zL66Edfiw5","expanded_url":"https://bit.ly/3s5twWJ","display_url":"bit.ly/3s5twWJ","indices":[190,213]},{"url":"https://t.co/hivPKkaqAV","expanded_url":"https://childrenshealthdefense.org/defender/johnson-johnson-test-experimental-covid-vaccine-infants/","display_url":"childrenshealthdefense.org/defender/johns…","indices":[215,238]}]	J&amp;J has announced plans to test the vaccine on newborns, despite vaccine’s risks + strong evidence that COVID poses virtually no risk to healthy children. #TheDefender: SUBSCRIBE TODAY: https://t.co/zL66Edfiw5 https://t.co/hivPKkaqAV	229336.0	RT @RobertKennedyJr: J&amp;J has announced plans to test the vaccine on newborns, despite vaccine’s risks + strong evidence that COVID poses vi…	342.0	True		childrenshealthdefense.org	childrenshealthdefense.org
43	60402a96b98ae500387fae87	2021-03-04 00:32:16	[]	[]	Wed Mar 03 21:30:18 +0000 2021	[]	[{"url":"https://t.co/VPTnM9Uahf","expanded_url":"https://www.breitbart.com/politics/2021/03/03/exclusive-sources-alabama-to-join-texas-mississippi-florida-others-in-eliminating-mask-mandates-this-week/","display_url":"breitbart.com/politics/2021/…","indices":[124,147]}]	BREAKING: Alabama Gov. Kay Ivey (R) will end a mandate requiring masks in public, according to sources close to the matter. https://t.co/VPTnM9Uahf	117080.0	RT @RealKyleMorris: BREAKING: Alabama Gov. Kay Ivey (R) will end a mandate requiring masks in public, according to sources close to the mat…	802.0	True		breitbart.com	breitbart.com
44	60402a97b98ae500387faf07	2021-03-04 00:32:18	[]	[]	Thu Mar 04 00:27:26 +0000 2021	[{"text":"LETSGOOOOO","indices":[177,188]}]	[{"url":"https://t.co/EOWe1UoZBc","expanded_url":"https://breaking911.com/lets-get-ready-to-steal-b-feds-charge-chicago-man-with-organizing-riot-in-august/","display_url":"breaking911.com/lets-get-ready…","indices":[248,271]}]	“ATTENTION LOTTING START AT 12am tonight … WE WILL NOT BE F—ING UP THE SOUTH SIDE EAST SIDE OR WEST SIDE DOWNTOWN AREA AND UP NORTH AREA ONLY BRING YA TOOLS SKI MASK AND GLOVES #LETSGOOOOO” Feds charge Chicago man with organizing riot in August - https://t.co/EOWe1UoZBc https://t.co/TbckKDiBHJ	813702.0	RT @Breaking911: “ATTENTION LOTTING START AT 12am tonight … WE WILL NOT BE F—ING UP THE SOUTH SIDE EAST SIDE OR WEST SIDE DOWNTOWN AREA AND…	1538.0	True		breaking911.com	breaking911.com
45	60402a99b98ae500387faf8f	2021-03-04 00:32:19	[]	[]	Wed Mar 03 18:20:15 +0000 2021	[{"text":"COVID19","indices":[113,121]}]	[{"url":"https://t.co/MLyVlbn9z5","expanded_url":"https://www.breitbart.com/politics/2021/03/02/report-border-crossers-released-into-u-s-by-biden-officials-test-positive-for-coronavirus/","display_url":"breitbart.com/politics/2021/…","indices":[174,197]}]	When Republicans don’t wear a mask, Democrats scream “you’re killing people.” But when the Biden Admin releases #COVID19 positive migrants into your community? No problem! https://t.co/MLyVlbn9z5	1953256.0	RT @Jim_Jordan: When Republicans don’t wear a mask, Democrats scream “you’re killing people.” But when the Biden Admin releases #COVID19 p…	18.0	True		breitbart.com	breitbart.com
46	60402a99b98ae500387faf99	2021-03-04 00:32:19	[]	[]	Wed Mar 03 15:51:44 +0000 2021	[]	[{"url":"https://t.co/d4cQW9OBbk","expanded_url":"https://m.theepochtimes.com/108-illegal-immigrants-released-by-border-patrol-in-texas-tested-positive-for-covid-19-officials_3719020.html","display_url":"m.theepochtimes.com/108-illegal-im…","indices":[185,208]}]	The Democrat way..Putting Illegal Aliens before the safety of US Cutizens! 😡😡🤬🤬!! ....108 Illegal Immigrants Released by Border Patrol in Texas Tested Positive for COVID-19: Officials https://t.co/d4cQW9OBbk	5909.0	RT @Fan4Cal: The Democrat way..Putting Illegal Aliens before the safety of US Cutizens! 😡😡🤬🤬!! ....108 Illegal Immigrants Released by Borde…	2519.0	True		theepochtimes.com	theepochtimes.com
47	60402a9cb98ae500387fb0df	2021-03-04 00:32:23	[]	[]	Thu Mar 04 00:27:26 +0000 2021	[{"text":"LETSGOOOOO","indices":[177,188]}]	[{"url":"https://t.co/EOWe1UoZBc","expanded_url":"https://breaking911.com/lets-get-ready-to-steal-b-feds-charge-chicago-man-with-organizing-riot-in-august/","display_url":"breaking911.com/lets-get-ready…","indices":[248,271]}]	“ATTENTION LOTTING START AT 12am tonight … WE WILL NOT BE F—ING UP THE SOUTH SIDE EAST SIDE OR WEST SIDE DOWNTOWN AREA AND UP NORTH AREA ONLY BRING YA TOOLS SKI MASK AND GLOVES #LETSGOOOOO” Feds charge Chicago man with organizing riot in August - https://t.co/EOWe1UoZBc https://t.co/TbckKDiBHJ	814261.0	RT @Breaking911: “ATTENTION LOTTING START AT 12am tonight … WE WILL NOT BE F—ING UP THE SOUTH SIDE EAST SIDE OR WEST SIDE DOWNTOWN AREA AND…	1079.0	True		breaking911.com	breaking911.com
48	60402aa5b98ae500387fb3e7	2021-03-04 00:32:31	[]	[]	Wed Mar 03 13:29:29 +0000 2021	[]	[{"url":"https://t.co/15yYW4ghQa","expanded_url":"https://www.zerohedge.com/covid-19/why-new-covid-cases-are-crashing","display_url":"zerohedge.com/covid-19/why-n…","indices":[178,201]}]	Bajar los ciclos de 35 a 22 (como se indicó debía hacerse desde un inicio) está haciendo que la pandemia, "de repente" desaparezca. Is This Why "New COVID Cases" Are Crashing? https://t.co/15yYW4ghQa	2891.0	RT @DianeCohn68: Bajar los ciclos de 35 a 22 (como se indicó debía hacerse desde un inicio) está haciendo que la pandemia, "de repente" des…	233.0	True		zerohedge.com	zerohedge.com
49	60402aabb98ae500387fb5b7	2021-03-04 00:32:36	[]	[]	Thu Mar 04 00:28:54 +0000 2021	[]	[{"url":"https://t.co/e0U9Uy1iV7","expanded_url":"https://on.rt.com/b314","display_url":"on.rt.com/b314","indices":[131,154]}]	Step toward ‘new normal’? New York rolls out ‘Covid passport’ at event venues to prove attendees’ vaccination &amp; testing status https://t.co/e0U9Uy1iV7	3000030.0	RT @RT_com: Step toward ‘new normal’? New York rolls out ‘Covid passport’ at event venues to prove attendees’ vaccination &amp; testing status…	670.0	True		rt.com	rt.com
50	60402ac4b98ae500387fbdff	2021-03-04 00:33:00	[]	[]	Thu Mar 04 00:27:26 +0000 2021	[{"text":"LETSGOOOOO","indices":[177,188]}]	[{"url":"https://t.co/EOWe1UoZBc","expanded_url":"https://breaking911.com/lets-get-ready-to-steal-b-feds-charge-chicago-man-with-organizing-riot-in-august/","display_url":"breaking911.com/lets-get-ready…","indices":[248,271]}]	“ATTENTION LOTTING START AT 12am tonight … WE WILL NOT BE F—ING UP THE SOUTH SIDE EAST SIDE OR WEST SIDE DOWNTOWN AREA AND UP NORTH AREA ONLY BRING YA TOOLS SKI MASK AND GLOVES #LETSGOOOOO” Feds charge Chicago man with organizing riot in August - https://t.co/EOWe1UoZBc https://t.co/TbckKDiBHJ	814261.0	RT @Breaking911: “ATTENTION LOTTING START AT 12am tonight … WE WILL NOT BE F—ING UP THE SOUTH SIDE EAST SIDE OR WEST SIDE DOWNTOWN AREA AND…	342.0	True		breaking911.com	breaking911.com
51	60402ac5b98ae500387fbf0d	2021-03-04 00:33:02	[]	[]	Wed Mar 03 22:45:06 +0000 2021	[]	[{"url":"https://t.co/YSU8eZddIx","expanded_url":"https://www.breitbart.com/health/2021/03/03/exclusive-sen-roger-marshall-mental-health-problems-bigger-threat-america-coronavirus/","display_url":"breitbart.com/health/2021/03…","indices":[241,264]}]	Absolutely right! But very few news outlets (like CNN or MSNBC, if you consider these news outlets) say nothing about these problems! Damaging Psychological issues don't fit the narrative! Masks &amp; washing hands don't prevent SUICIDE! https://t.co/YSU8eZddIx	150073.0	RT @DFBHarvard: Absolutely right! But very few news outlets (like CNN or MSNBC, if you consider these news outlets) say nothing about these…	5.0	True		breitbart.com	breitbart.com
52	60402ac9b98ae500387fc0e9	2021-03-04 00:33:07	[]	[]	Wed Mar 03 18:20:15 +0000 2021	[{"text":"COVID19","indices":[113,121]}]	[{"url":"https://t.co/MLyVlbn9z5","expanded_url":"https://www.breitbart.com/politics/2021/03/02/report-border-crossers-released-into-u-s-by-biden-officials-test-positive-for-coronavirus/","display_url":"breitbart.com/politics/2021/…","indices":[174,197]}]	When Republicans don’t wear a mask, Democrats scream “you’re killing people.” But when the Biden Admin releases #COVID19 positive migrants into your community? No problem! https://t.co/MLyVlbn9z5	1953257.0	RT @Jim_Jordan: When Republicans don’t wear a mask, Democrats scream “you’re killing people.” But when the Biden Admin releases #COVID19 p…	81.0	True		breitbart.com	breitbart.com
53	60402acab98ae500387fc157	2021-03-04 00:33:09	[]	[]	Wed Mar 03 20:22:21 +0000 2021	[]	[{"url":"https://t.co/o4Kok4d6Ea","expanded_url":"https://aapsonline.org/mask-facts/","display_url":"aapsonline.org/mask-facts/","indices":[202,225]}]	@TheGoodTomKing @joedieseldodge @VGAfterlife @EricDJuly Conclusion: Wearing masks (other than N95) will not be effective at preventing SARS-CoV-2 transmission, whether worn as source control or as PPE. https://t.co/o4Kok4d6Ea	38.0	RT @CaptSmoothie: @TheGoodTomKing @joedieseldodge @VGAfterlife @EricDJuly Conclusion: Wearing masks (other than N95) will not be effective…	760.0	True		aapsonline.org	aapsonline.org
54	60402accb98ae500387fc1ef	2021-03-04 00:33:10	[]	[]	Wed Mar 03 18:20:15 +0000 2021	[{"text":"COVID19","indices":[113,121]}]	[{"url":"https://t.co/MLyVlbn9z5","expanded_url":"https://www.breitbart.com/politics/2021/03/02/report-border-crossers-released-into-u-s-by-biden-officials-test-positive-for-coronavirus/","display_url":"breitbart.com/politics/2021/…","indices":[174,197]}]	When Republicans don’t wear a mask, Democrats scream “you’re killing people.” But when the Biden Admin releases #COVID19 positive migrants into your community? No problem! https://t.co/MLyVlbn9z5	1953257.0	RT @Jim_Jordan: When Republicans don’t wear a mask, Democrats scream “you’re killing people.” But when the Biden Admin releases #COVID19 p…	19.0	True		breitbart.com	breitbart.com
55	60402acfb98ae500387fc29f	2021-03-04 00:33:12	[]	[]	Wed Mar 03 12:06:14 +0000 2021	[{"text":"maga","indices":[146,151]}]	[{"url":"https://t.co/1wGlukrk2I","expanded_url":"https://www.thegatewaypundit.com/2021/03/report-nancy-pelosi-tried-put-140-million-funding-rail-project-district-covid-bill/?utm_source=Twitter&utm_medium=PostTopSharingButtons&utm_campaign=websitesharingbuttons","display_url":"thegatewaypundit.com/2021/03/report…","indices":[154,177]}]	Nancy Pelosi Tried To Put $140 Million In Funding For Rail Project In Her District Into COVID Bill What a disgusting abuse of tax payer money #maga https://t.co/1wGlukrk2I via @gatewaypundit	30231.0	RT @kelliekelly23: Nancy Pelosi Tried To Put $140 Million In Funding For Rail Project In Her District Into COVID Bill What a disgusting a…	116.0	True		thegatewaypundit.com	thegatewaypundit.com
56	60402ad8b98ae500387fc4e3	2021-03-04 00:33:19	[]	[]	Wed Mar 03 13:08:06 +0000 2021	[{"text":"Éducation","indices":[0,10]}]	[{"url":"https://t.co/hSxD7NrxQK","expanded_url":"https://www.lesoleil.com/actualite/covid-19/pourquoi-les-variants-sattaquent-ils-aux-ecoles-f0351c93cabd313498da97c9808f1e59","display_url":"lesoleil.com/actualite/covi…","indices":[251,274]}]	#Éducation: «MesureS agressiveS»pourquoi c’est au pluriel alors que la seule mesure ajoutée c’est le port du masque aux enfants?🤨 Le reste a été refusé ❌1/2 classe ❌tests de dépistage rapide ❌capteur de CO2 ❌purificateurs d’air ❌option cours en ligne https://t.co/hSxD7NrxQK	9742.0	RT @marwahrizqy: #Éducation: «MesureS agressiveS»pourquoi c’est au pluriel alors que la seule mesure ajoutée c’est le port du masque aux en…	2540.0	True		actualite/co	actualite/co
57	60402adeb98ae500387fc6bb	2021-03-04 00:33:24	[]	[]	Wed Mar 03 15:12:06 +0000 2021	[]	[{"url":"https://t.co/GLvpQzrkYw","expanded_url":"https://gnews.org/945123/","display_url":"gnews.org/945123/","indices":[44,67]}]	March 1, 2021 Updates On CCP Virus Pandemic https://t.co/GLvpQzrkYw 1⃣️The mutated CCP virus spreads rapidly in New York； 2⃣️Pompeo: The CCP covers up the facts of the epidemic, just like the Chernobyl incident[...]	7388.0	RT @G_Translators6: March 1, 2021 Updates On CCP Virus Pandemic https://t.co/GLvpQzrkYw 1⃣️The mutated CCP virus spreads rapidly in New Yor…	142.0	True		gnews.org	gnews.org
58	60402ae6b98ae500387fc9dd	2021-03-04 00:33:33	[]	[]	Wed Mar 03 07:44:49 +0000 2021	[{"text":"Impfplicht","indices":[13,24]}]	[{"url":"https://t.co/375PZuIrQx","expanded_url":"https://de.rt.com/europa/113837-lawrow-covid-passe-in-eu-koennten-zwangimpfung-bedeuten/","display_url":"de.rt.com/europa/113837-…","indices":[142,165]}]	Also doch ne #Impfplicht durch die Hintertür... und wieder ne VT weniger. Lawrow: Corona-Impfpässe in der EU könnten Zwangsimpfung bedeuten https://t.co/375PZuIrQx	1294.0	RT @1Osceola: Also doch ne #Impfplicht durch die Hintertür... und wieder ne VT weniger. Lawrow: Corona-Impfpässe in der EU könnten Zwangs…	228.0	True		rt.com	rt.com
59	60402ae6b98ae500387fc9fd	2021-03-04 00:33:33	[]	[]	Wed Mar 03 21:30:18 +0000 2021	[]	[{"url":"https://t.co/VPTnM9Uahf","expanded_url":"https://www.breitbart.com/politics/2021/03/03/exclusive-sources-alabama-to-join-texas-mississippi-florida-others-in-eliminating-mask-mandates-this-week/","display_url":"breitbart.com/politics/2021/…","indices":[124,147]}]	BREAKING: Alabama Gov. Kay Ivey (R) will end a mandate requiring masks in public, according to sources close to the matter. https://t.co/VPTnM9Uahf	117080.0	RT @RealKyleMorris: BREAKING: Alabama Gov. Kay Ivey (R) will end a mandate requiring masks in public, according to sources close to the mat…	320.0	True		breitbart.com	breitbart.com
60	60402ae7b98ae500387fca7f	2021-03-04 00:33:35	[]	[]	Wed Mar 03 18:20:15 +0000 2021	[{"text":"COVID19","indices":[113,121]}]	[{"url":"https://t.co/MLyVlbn9z5","expanded_url":"https://www.breitbart.com/politics/2021/03/02/report-border-crossers-released-into-u-s-by-biden-officials-test-positive-for-coronavirus/","display_url":"breitbart.com/politics/2021/…","indices":[174,197]}]	When Republicans don’t wear a mask, Democrats scream “you’re killing people.” But when the Biden Admin releases #COVID19 positive migrants into your community? No problem! https://t.co/MLyVlbn9z5	1953259.0	RT @Jim_Jordan: When Republicans don’t wear a mask, Democrats scream “you’re killing people.” But when the Biden Admin releases #COVID19 p…	13.0	True		breitbart.com	breitbart.com
61	60402af1b98ae500387fcda7	2021-03-04 00:33:43	[]	[]	Wed Mar 03 18:20:15 +0000 2021	[{"text":"COVID19","indices":[113,121]}]	[{"url":"https://t.co/MLyVlbn9z5","expanded_url":"https://www.breitbart.com/politics/2021/03/02/report-border-crossers-released-into-u-s-by-biden-officials-test-positive-for-coronavirus/","display_url":"breitbart.com/politics/2021/…","indices":[174,197]}]	When Republicans don’t wear a mask, Democrats scream “you’re killing people.” But when the Biden Admin releases #COVID19 positive migrants into your community? No problem! https://t.co/MLyVlbn9z5	1953259.0	RT @Jim_Jordan: When Republicans don’t wear a mask, Democrats scream “you’re killing people.” But when the Biden Admin releases #COVID19 p…	5366.0	True		breitbart.com	breitbart.com
62	60402af2b98ae500387fce13	2021-03-04 00:33:44	[]	[]	Wed Mar 03 22:50:17 +0000 2021	[{"text":"Iran","indices":[36,41]},{"text":"Bahrain","indices":[186,194]}]	[{"url":"https://t.co/2wcI81yjpI","expanded_url":"https://www.arabnews.com/node/1819276/middle-east","display_url":"arabnews.com/node/1819276/m…","indices":[197,220]}]	"Those most immediately impacted by #Iran’s radical curriculum are its Arab neighbors. For example, an eleventh-grade history textbook brazenly calls for the overthrow of the Kingdom of #Bahrain": https://t.co/2wcI81yjpI https://t.co/P7kI7UoiQY	7514.0	RT @DavidAWeinberg: "Those most immediately impacted by #Iran’s radical curriculum are its Arab neighbors. For example, an eleventh-grade h…	13722.0	True		arabnews.com	arabnews.com
63	60402afab98ae500387fd09d	2021-03-04 00:33:52	[]	[]	Wed Mar 03 22:39:58 +0000 2021	[]	[{"url":"https://t.co/2RtWa3wYWs","expanded_url":"https://nationalfile.com/alabama-senate-votes-to-ban-transgender-treatment-of-children/","display_url":"nationalfile.com/alabama-senate…","indices":[247,270]}]	The Alabama Senate has voted to ban transgender "treatment" for minors. Anyone who prescribes a child hormone therapy or puberty-blocking drugs, or initiates sex-change surgery, would face up to 10 years in jail or a $15,000 fine @NationalFile https://t.co/2RtWa3wYWs	3604.0	RT @JackHadders: The Alabama Senate has voted to ban transgender "treatment" for minors. Anyone who prescribes a child hormone therapy or p…	5.0	True		nationalfile.com	nationalfile.com
64	60402afdb98ae500387fd1a3	2021-03-04 00:33:54	[]	[]	Thu Mar 04 00:27:26 +0000 2021	[{"text":"LETSGOOOOO","indices":[177,188]}]	[{"url":"https://t.co/EOWe1UoZBc","expanded_url":"https://breaking911.com/lets-get-ready-to-steal-b-feds-charge-chicago-man-with-organizing-riot-in-august/","display_url":"breaking911.com/lets-get-ready…","indices":[248,271]}]	“ATTENTION LOTTING START AT 12am tonight … WE WILL NOT BE F—ING UP THE SOUTH SIDE EAST SIDE OR WEST SIDE DOWNTOWN AREA AND UP NORTH AREA ONLY BRING YA TOOLS SKI MASK AND GLOVES #LETSGOOOOO” Feds charge Chicago man with organizing riot in August - https://t.co/EOWe1UoZBc https://t.co/TbckKDiBHJ	814264.0	RT @Breaking911: “ATTENTION LOTTING START AT 12am tonight … WE WILL NOT BE F—ING UP THE SOUTH SIDE EAST SIDE OR WEST SIDE DOWNTOWN AREA AND…	131.0	True		breaking911.com	breaking911.com
65	60402affb98ae500387fd249	2021-03-04 00:33:56	[]	[]	Wed Mar 03 22:18:11 +0000 2021	[]	[{"url":"https://t.co/wN7u0ExojO","expanded_url":"https://www.newsbreak.com/new-york/new-york/news/2174561231664/thousands-more-vaccine-appointments-open-in-nyc-for-jj-pilot-hacks-for-getting-in-line?fbclid=IwAR3T3RpAwb0-uKazykGKvrbAuzyVl5IiLEfnFIG6g_b4BzmBOTEl2grvgT0","display_url":"newsbreak.com/new-york/new-y…","indices":[159,182]}]	New Yorkers: loads more vaccine appointments are popping up across the state, and @AlyWalansky did the dirty work of figuring out how to get an appointment ✔️ https://t.co/wN7u0ExojO	40630.0	RT @BryceGruber: New Yorkers: loads more vaccine appointments are popping up across the state, and @AlyWalansky did the dirty work of figur…	26530.0	True		newsbreak.com	newsbreak.com
66	60402affb98ae500387fd28f	2021-03-04 00:33:57	[]	[]	Wed Mar 03 18:20:15 +0000 2021	[{"text":"COVID19","indices":[113,121]}]	[{"url":"https://t.co/MLyVlbn9z5","expanded_url":"https://www.breitbart.com/politics/2021/03/02/report-border-crossers-released-into-u-s-by-biden-officials-test-positive-for-coronavirus/","display_url":"breitbart.com/politics/2021/…","indices":[174,197]}]	When Republicans don’t wear a mask, Democrats scream “you’re killing people.” But when the Biden Admin releases #COVID19 positive migrants into your community? No problem! https://t.co/MLyVlbn9z5	1953259.0	RT @Jim_Jordan: When Republicans don’t wear a mask, Democrats scream “you’re killing people.” But when the Biden Admin releases #COVID19 p…	570.0	True		breitbart.com	breitbart.com
67	60402b04b98ae500387fd4c7	2021-03-04 00:34:03	[]	[]	Wed Mar 03 15:43:50 +0000 2021	[]	[{"url":"https://t.co/0rkQXUFTlp","expanded_url":"https://newspunch.com/microsoft-creates-covid-system-to-scan-children-in-schools-with-unique-barcode/","display_url":"newspunch.com/microsoft-crea…","indices":[200,223]}]	"Microsoft Creates COVID System to 'Scan Children' in Schools With Unique Barcode: Kids will also be forced to social distance, wear masks, and receive regular temperature checks throughout the day." https://t.co/0rkQXUFTlp	29954.0	RT @robinmonotti: "Microsoft Creates COVID System to 'Scan Children' in Schools With Unique Barcode: Kids will also be forced to social dis…	844.0	True		newspunch.com	newspunch.com
68	60402b08b98ae500387fd725	2021-03-04 00:34:10	[]	[]	Wed Mar 03 11:40:52 +0000 2021	[]	[{"url":"https://t.co/WEcUpYq1wQ","expanded_url":"https://childrenshealthdefense.org/defender/israel-pfizer-vaccine-killed-more-elderly-than-covid/","display_url":"childrenshealthdefense.org/defender/israe…","indices":[257,280]}]	CHD: 'Pfizer Vaccine Killed 40 Times More Elderly Than the Disease Would Have Killed: Israeli Health Ministry analysis concluded Pfizer CV vacc killed ~40x more elderly/260x more younger people than disease wd have killed over a 5-week vaccination period.' https://t.co/WEcUpYq1wQ	2898.0	RT @ukmfa1: CHD: 'Pfizer Vaccine Killed 40 Times More Elderly Than the Disease Would Have Killed: Israeli Health Ministry analysis conclude…	110.0	True		childrenshealthdefense.org	childrenshealthdefense.org
69	60402b09b98ae500387fd739	2021-03-04 00:34:10	[]	[]	Wed Mar 03 18:20:15 +0000 2021	[{"text":"COVID19","indices":[113,121]}]	[{"url":"https://t.co/MLyVlbn9z5","expanded_url":"https://www.breitbart.com/politics/2021/03/02/report-border-crossers-released-into-u-s-by-biden-officials-test-positive-for-coronavirus/","display_url":"breitbart.com/politics/2021/…","indices":[174,197]}]	When Republicans don’t wear a mask, Democrats scream “you’re killing people.” But when the Biden Admin releases #COVID19 positive migrants into your community? No problem! https://t.co/MLyVlbn9z5	1953350.0	RT @Jim_Jordan: When Republicans don’t wear a mask, Democrats scream “you’re killing people.” But when the Biden Admin releases #COVID19 p…	46.0	True		breitbart.com	breitbart.com
70	60402b09b98ae500387fd751	2021-03-04 00:34:10	[]	[]	Wed Mar 03 23:28:47 +0000 2021	[]	[{"url":"https://t.co/emvOWnTCk2","expanded_url":"https://www.rt.com/op-ed/517130-shelter-food-failure-prison-state/","display_url":"rt.com/op-ed/517130-s…","indices":[130,153]}]	Land of the fee, home of the grave? For all its international posturing and boasting, the US can’t even take care of its citizens https://t.co/emvOWnTCk2 #	393.0	RT @ayanna8765: Land of the fee, home of the grave? For all its international posturing and boasting, the US can’t even take care of its ci…	393.0	True		rt.com	rt.com
71	60402b0bb98ae500387fd8af	2021-03-04 00:34:14	[]	[]	Thu Mar 04 00:28:54 +0000 2021	[]	[{"url":"https://t.co/e0U9Uy1iV7","expanded_url":"https://on.rt.com/b314","display_url":"on.rt.com/b314","indices":[131,154]}]	Step toward ‘new normal’? New York rolls out ‘Covid passport’ at event venues to prove attendees’ vaccination &amp; testing status https://t.co/e0U9Uy1iV7	3000030.0	RT @RT_com: Step toward ‘new normal’? New York rolls out ‘Covid passport’ at event venues to prove attendees’ vaccination &amp; testing status…	3663.0	True		rt.com	rt.com
72	60402b0cb98ae500387fd8db	2021-03-04 00:34:14	[]	[]	Wed Mar 03 15:05:14 +0000 2021	[]	[{"url":"https://t.co/WithlVLPXE","expanded_url":"https://gnews.org/940999/","display_url":"gnews.org/940999/","indices":[48,71]}]	February 27, 2021 Updates On CCP Virus Pandemic https://t.co/WithlVLPXE 1⃣️Parliament of Netherlands qualitative analysis of the Chinese Communist Party as “Genocide”! 2⃣️U.S. Department of Defense: 80% of needles and syringes come from China.[...]	7388.0	RT @G_Translators6: February 27, 2021 Updates On CCP Virus Pandemic https://t.co/WithlVLPXE 1⃣️Parliament of Netherlands qualitative analys…	142.0	True		gnews.org	gnews.org
73	60402b2ab98ae500387fe355	2021-03-04 00:34:44	[]	[]	Wed Mar 03 18:20:15 +0000 2021	[{"text":"COVID19","indices":[113,121]}]	[{"url":"https://t.co/MLyVlbn9z5","expanded_url":"https://www.breitbart.com/politics/2021/03/02/report-border-crossers-released-into-u-s-by-biden-officials-test-positive-for-coronavirus/","display_url":"breitbart.com/politics/2021/…","indices":[174,197]}]	When Republicans don’t wear a mask, Democrats scream “you’re killing people.” But when the Biden Admin releases #COVID19 positive migrants into your community? No problem! https://t.co/MLyVlbn9z5	1953259.0	RT @Jim_Jordan: When Republicans don’t wear a mask, Democrats scream “you’re killing people.” But when the Biden Admin releases #COVID19 p…	6331.0	True		breitbart.com	breitbart.com
74	60402b2db98ae500387fe46b	2021-03-04 00:34:47	[]	[]	Wed Mar 03 04:07:51 +0000 2021	[]	[{"url":"https://t.co/RBtHKV2Dzd","expanded_url":"https://bluntforcetruth.com/news/biden-gang-already-in-deals-with-ukraine-125-million-of-us-tax-payer-money-on-its-way-to-ukraine-right-now/","display_url":"bluntforcetruth.com/news/biden-gan…","indices":[255,278]}]	🚨Biden Admin Already In Deals with Ukraine – $125 Million of US Tax-payer Money on its Way to Ukraine Right Now🚨 You cant get $1400...but Ukraine can get $125 million. You glad you voted Democrat?? @senmanchin @SenatorSinema @RandPaul @LeaderMcConnell https://t.co/RBtHKV2Dzd	7559.0	RT @ILovesMyUSA: 🚨Biden Admin Already In Deals with Ukraine – $125 Million of US Tax-payer Money on its Way to Ukraine Right Now🚨 You cant…	7559.0	True		bluntforcetruth.com	bluntforcetruth.com
75	60402b32b98ae500387fe677	2021-03-04 00:34:53	[]	[]	Thu Mar 04 00:27:26 +0000 2021	[{"text":"LETSGOOOOO","indices":[177,188]}]	[{"url":"https://t.co/EOWe1UoZBc","expanded_url":"https://breaking911.com/lets-get-ready-to-steal-b-feds-charge-chicago-man-with-organizing-riot-in-august/","display_url":"breaking911.com/lets-get-ready…","indices":[248,271]}]	“ATTENTION LOTTING START AT 12am tonight … WE WILL NOT BE F—ING UP THE SOUTH SIDE EAST SIDE OR WEST SIDE DOWNTOWN AREA AND UP NORTH AREA ONLY BRING YA TOOLS SKI MASK AND GLOVES #LETSGOOOOO” Feds charge Chicago man with organizing riot in August - https://t.co/EOWe1UoZBc https://t.co/TbckKDiBHJ	813710.0	RT @Breaking911: “ATTENTION LOTTING START AT 12am tonight … WE WILL NOT BE F—ING UP THE SOUTH SIDE EAST SIDE OR WEST SIDE DOWNTOWN AREA AND…	61.0	True		breaking911.com	breaking911.com
76	60402b45b98ae500387fec7d	2021-03-04 00:35:09	[]	[]	Wed Mar 03 17:49:09 +0000 2021	[]	[{"url":"https://t.co/tIOVl0OR9c","expanded_url":"https://www.washingtontimes.com/news/2021/mar/3/freedom-house-assessment-puts-us-bottom-half-free-/","display_url":"washingtontimes.com/news/2021/mar/…","indices":[79,102]}]	Freedom assessment puts U․S. in bottom half of free countries, headed downward https://t.co/tIOVl0OR9c via @washtimes Corona virus restrictions emboldened dictators. SHOCKED 😮 NOT	1195.0	RT @ColoradoJulie59: Freedom assessment puts U․S. in bottom half of free countries, headed downward https://t.co/tIOVl0OR9c via @washtimes…	268.0	True		washingtontimes.com	washingtontimes.com
77	60402b46b98ae500387fecaf	2021-03-04 00:35:10	[]	[{"url":"https://t.co/WAq06NAnkZ","expanded_url":"https://thenationalpulse.com/breaking/1-in-20-asylum-seekers-test-positive-for-covid-at-us-border/","display_url":"thenationalpulse.com/breaking/1-in-…","indices":[265,288]}]		[]	[]			1 In 20 Asylum Seekers Test Positive For COVID At US Border. Oh THAT'S just great, Joe have us wear 2 masks &amp; next… https://t.co/mewAyxrO0f	2078.0	True	thenationalpulse.com		thenationalpulse.com
78	60402b48b98ae500387fed21	2021-03-04 00:35:11	[]	[]	Wed Mar 03 18:43:39 +0000 2021	[]	[{"url":"https://t.co/pRwYHuIGfu","expanded_url":"https://childrenshealthdefense.org/defender/israel-pfizer-vaccine-killed-more-elderly-than-covid/","display_url":"childrenshealthdefense.org/defender/israe…","indices":[282,305]}]	@HermanB86871141 @DevliegerErik @SBergsma @_0_anita_0_ “those vaccinated and above 65, 0.2% … died during the three-week period between doses, hence about 200 among 100,000 vaccinated. This is to be compared to the 4.91 dead among 100,000 dying from COVID-19 without vaccination.” https://t.co/pRwYHuIGfu	25.0	RT @RobbertSocial: @HermanB86871141 @DevliegerErik @SBergsma @_0_anita_0_ “those vaccinated and above 65, 0.2% … died during the three-week…	20.0	True		childrenshealthdefense.org	childrenshealthdefense.org
79	60402b48b98ae500387fed49	2021-03-04 00:35:11	[]	[]	Tue Mar 02 21:50:01 +0000 2021	[{"text":"HongKong","indices":[4,13]},{"text":"Vaccine","indices":[113,121]},{"text":"COVID19","indices":[126,134]},{"text":"Health","indices":[137,144]}]	[{"url":"https://t.co/Tz0aaFBvTF","expanded_url":"https://www.theepochtimes.com/hong-kong-man-died-two-days-after-receiving-chinese-made-covid-19-vaccine_3717684.html?utm_medium=social&utm_source=twitter&utm_campaign=digitalsub","display_url":"theepochtimes.com/hong-kong-man-…","indices":[201,224]}]	The #HongKong government reported on Mar. 2 the death of an elderly man, 2 days after he received a Chinese-made #Vaccine for #COVID19. #Health authorities are still investigating the cause of death. https://t.co/Tz0aaFBvTF	44407.0	RT @EpochTimesChina: The #HongKong government reported on Mar. 2 the death of an elderly man, 2 days after he received a Chinese-made #Vacc…	181.0	True		theepochtimes.com	theepochtimes.com
80	60402b4ab98ae500387fedc9	2021-03-04 00:35:13	[]	[]	Tue Mar 02 23:52:14 +0000 2021	[]	[{"url":"https://t.co/kZsG3LbVM6","expanded_url":"https://rumble.com/veawdt-well-the-biden-admin-is-already-a-joke.html?mref=i2svv&mc=36we8","display_url":"rumble.com/veawdt-well-th…","indices":[126,149]}]	The Biden presidency is an unmitigated and its not even through month two. Watch my thoughts on Fox and Friends this morning. https://t.co/kZsG3LbVM6	6772375.0	RT @DonaldJTrumpJr: The Biden presidency is an unmitigated and its not even through month two. Watch my thoughts on Fox and Friends this mo…	94.0	True		rumble.com	rumble.com
81	60402b5eb98ae500387ff3a7	2021-03-04 00:35:29	[]	[]	Wed Mar 03 01:17:03 +0000 2021	[]	[{"url":"https://t.co/kZsG3LbVM6","expanded_url":"https://rumble.com/veawdt-well-the-biden-admin-is-already-a-joke.html?mref=i2svv&mc=36we8","display_url":"rumble.com/veawdt-well-th…","indices":[135,158]}]	The Biden presidency is an unmitigated disaster and its not even through month two. Watch my thoughts on Fox and Friends this morning. https://t.co/kZsG3LbVM6	6773921.0	RT @DonaldJTrumpJr: The Biden presidency is an unmitigated disaster and its not even through month two. Watch my thoughts on Fox and Friend…	10.0	True		rumble.com	rumble.com
82	60402b60b98ae500387ff457	2021-03-04 00:35:31	[]	[]	Wed Mar 03 19:21:09 +0000 2021	[]	[{"url":"https://t.co/iYDizjmQCL","expanded_url":"https://pjmedia.com/news-and-politics/matt-margolis/2020/05/27/cuomos-deadly-nursing-home-policy-like-cost-10000-lives-so-far-n433483?fbclid=IwAR32xvNlMT2X1LIBaLGVZ-PH57-qL9CM0VNLcEuAwppguAGCqQEF3W3bLZY","display_url":"pjmedia.com/news-and-polit…","indices":[264,287]}]	@newsmax @21agAnthony And this is much worse... Worse Disaster in Modern U.S. History! CUOMO’S DEADLY NURSING HOME POLICY Likely Cost more than 15,000 Lives! Nursing home patients represent less than 1% of our population, but nearly half of all coronavirus deaths https://t.co/iYDizjmQCL	219701.0	RT @wdunlap: @newsmax @21agAnthony And this is much worse... Worse Disaster in Modern U.S. History! CUOMO’S DEADLY NURSING HOME POLICY Like…	329.0	True		pjmedia.com	pjmedia.com
83	60402b65b98ae500387ff633	2021-03-04 00:35:36	[]	[]	Wed Mar 03 21:30:18 +0000 2021	[]	[{"url":"https://t.co/VPTnM9Uahf","expanded_url":"https://www.breitbart.com/politics/2021/03/03/exclusive-sources-alabama-to-join-texas-mississippi-florida-others-in-eliminating-mask-mandates-this-week/","display_url":"breitbart.com/politics/2021/…","indices":[124,147]}]	BREAKING: Alabama Gov. Kay Ivey (R) will end a mandate requiring masks in public, according to sources close to the matter. https://t.co/VPTnM9Uahf	117080.0	RT @RealKyleMorris: BREAKING: Alabama Gov. Kay Ivey (R) will end a mandate requiring masks in public, according to sources close to the mat…	1703.0	True		breitbart.com	breitbart.com
84	60402b69b98ae500387ff82d	2021-03-04 00:35:42	[]	[]	Thu Mar 04 00:01:35 +0000 2021	[]	[{"url":"https://t.co/BPzi0gymiQ","expanded_url":"https://www.breitbart.com/politics/2021/03/03/exclusive-sources-alabama-to-join-texas-mississippi-florida-others-in-eliminating-mask-mandates-this-week/","display_url":"breitbart.com/politics/2021/…","indices":[158,181]}]	THIS IS TOO GOOD TO BE TRUE - WE ARE FIGHTING BACK!!!! MORE STATES MUST FOLLOW IMMEDIATELY PLEASE!!! Exclusive — Sources: Alabama to Ditch Mask Mandate Too https://t.co/BPzi0gymiQ via @BreitbartNews	10644.0	RT @SharonShepshan: THIS IS TOO GOOD TO BE TRUE - WE ARE FIGHTING BACK!!!! MORE STATES MUST FOLLOW IMMEDIATELY PLEASE!!! Exclusive — Sour…	2938.0	True		breitbart.com	breitbart.com
85	60402b6db98ae500387ffa29	2021-03-04 00:35:47	[]	[]	Wed Mar 03 23:06:39 +0000 2021	[]	[{"url":"https://t.co/pAJCg0s6ie","expanded_url":"https://childrenshealthdefense.org/defender/johnson-johnson-test-experimental-covid-vaccine-infants/","display_url":"childrenshealthdefense.org/defender/johns…","indices":[131,154]}]	@pfmayer Noch viel bedenklicher ist, dass man offenbar nun auch plant, Klein und Kleinstkinder als Versuchskaninchen herzunehmen. https://t.co/pAJCg0s6ie	44.0	RT @bel_unique: @pfmayer Noch viel bedenklicher ist, dass man offenbar nun auch plant, Klein und Kleinstkinder als Versuchskaninchen herzun…	216.0	True		childrenshealthdefense.org	childrenshealthdefense.org
86	60402b6eb98ae500387ffa71	2021-03-04 00:35:48	[]	[]	Wed Mar 03 14:51:29 +0000 2021	[]	[{"url":"https://t.co/osaA0UDdrd","expanded_url":"https://gnews.org/931387","display_url":"gnews.org/931387","indices":[48,71]}]	February 24, 2021 Updates On CCP Virus Pandemic https://t.co/osaA0UDdrd 1⃣️UN Secretary-General urges the Myanmar military to stop the crackdown on protesters immediately. 2⃣️Canadian parliament confirmed CCP committed genocide in Xinjiang[...]	7388.0	RT @G_Translators6: February 24, 2021 Updates On CCP Virus Pandemic https://t.co/osaA0UDdrd 1⃣️UN Secretary-General urges the Myanmar milit…	142.0	True		gnews.org	gnews.org
87	60402b80b98ae50038800263	2021-03-04 00:36:10	[]	[]	Wed Mar 03 04:07:51 +0000 2021	[]	[{"url":"https://t.co/RBtHKV2Dzd","expanded_url":"https://bluntforcetruth.com/news/biden-gang-already-in-deals-with-ukraine-125-million-of-us-tax-payer-money-on-its-way-to-ukraine-right-now/","display_url":"bluntforcetruth.com/news/biden-gan…","indices":[255,278]}]	🚨Biden Admin Already In Deals with Ukraine – $125 Million of US Tax-payer Money on its Way to Ukraine Right Now🚨 You cant get $1400...but Ukraine can get $125 million. You glad you voted Democrat?? @senmanchin @SenatorSinema @RandPaul @LeaderMcConnell https://t.co/RBtHKV2Dzd	7559.0	RT @ILovesMyUSA: 🚨Biden Admin Already In Deals with Ukraine – $125 Million of US Tax-payer Money on its Way to Ukraine Right Now🚨 You cant…	978.0	True		bluntforcetruth.com	bluntforcetruth.com
88	60402b8ab98ae50038800601	2021-03-04 00:36:21	[]	[]	Mon Mar 01 20:57:11 +0000 2021	[]	[{"url":"https://t.co/jwxl4mRa4S","expanded_url":"https://rumble.com/ve9isn-wh-unveils-elaborate-processing-and-vaccination-system-for-illegals.html","display_url":"rumble.com/ve9isn-wh-unve…","indices":[119,142]}]	Listen to this crap! Trump said this would happen. WH Unveils Elaborate Processing and Vaccination System FOR ILLEGALS https://t.co/jwxl4mRa4S	1027734.0	RT @w_terrence: Listen to this crap! Trump said this would happen. WH Unveils Elaborate Processing and Vaccination System FOR ILLEGALS http…	4617.0	True		rumble.com	rumble.com
89	60402b94b98ae50038800999	2021-03-04 00:36:30	[]	[]	Wed Mar 03 23:18:53 +0000 2021	[]	[{"url":"https://t.co/zXeZlI0svQ","expanded_url":"https://www.theepochtimes.com/why-the-democrats-are-no-longer-protecting-andrew-cuomo_3717966.html","display_url":"theepochtimes.com/why-the-democr…","indices":[236,259]}]	Andrew Cuomo is in the media's crosshairs because the press' Democratic Party masters see him as a rival to Kamala Harris and want him destroyed. Good insights from Devin Nunes on the press and its DNC partners... Me in @epochtimes https://t.co/zXeZlI0svQ	98002.0	RT @LeeSmithDC: Andrew Cuomo is in the media's crosshairs because the press' Democratic Party masters see him as a rival to Kamala Harris a…	12553.0	True		theepochtimes.com	theepochtimes.com
90	60402b98b98ae50038800b01	2021-03-04 00:36:34	[]	[{"url":"https://t.co/EhiUvbuyro","expanded_url":"https://www.breitbart.com/health/2021/03/03/exclusive-sen-roger-marshall-mental-health-problems-bigger-threat-america-coronavirus/","display_url":"breitbart.com/health/2021/03…","indices":[102,125]}]		[]	[]			Exclusive — Sen. Roger Marshall: Mental Health Problems Are Bigger Threat to America than Coronavirus… https://t.co/aDsELfgV8R	89329.0	True	breitbart.com		breitbart.com
91	60402babb98ae500388011c1	2021-03-04 00:36:53	[{"text":"COVID19","indices":[35,43]},{"text":"Timeline","indices":[134,143]},{"text":"COVID","indices":[175,181]}]	[{"url":"https://t.co/DEQ2upvEtY","expanded_url":"https://create.piktochart.com/output/52867039-covid-19-timeline","display_url":"create.piktochart.com/output/5286703…","indices":[228,251]}]		[]	[]			As of the beginning of March 2021, #COVID19 has affected more than 114 million people, a number that rises each day… https://t.co/6NYpxqPAZ5	535.0	True	rt.com		rt.com
92	60402bd0b98ae50038801ef9	2021-03-04 00:37:30	[]	[]	Thu Mar 04 00:28:54 +0000 2021	[]	[{"url":"https://t.co/e0U9Uy1iV7","expanded_url":"https://on.rt.com/b314","display_url":"on.rt.com/b314","indices":[131,154]}]	Step toward ‘new normal’? New York rolls out ‘Covid passport’ at event venues to prove attendees’ vaccination &amp; testing status https://t.co/e0U9Uy1iV7	3000030.0	RT @RT_com: Step toward ‘new normal’? New York rolls out ‘Covid passport’ at event venues to prove attendees’ vaccination &amp; testing status…	1734.0	True		rt.com	rt.com
93	60402bd1b98ae50038801f5b	2021-03-04 00:37:31	[]	[]	Wed Mar 03 18:20:15 +0000 2021	[{"text":"COVID19","indices":[113,121]}]	[{"url":"https://t.co/MLyVlbn9z5","expanded_url":"https://www.breitbart.com/politics/2021/03/02/report-border-crossers-released-into-u-s-by-biden-officials-test-positive-for-coronavirus/","display_url":"breitbart.com/politics/2021/…","indices":[174,197]}]	When Republicans don’t wear a mask, Democrats scream “you’re killing people.” But when the Biden Admin releases #COVID19 positive migrants into your community? No problem! https://t.co/MLyVlbn9z5	1953261.0	RT @Jim_Jordan: When Republicans don’t wear a mask, Democrats scream “you’re killing people.” But when the Biden Admin releases #COVID19 p…	60.0	True		breitbart.com	breitbart.com
94	60402bd5b98ae50038802101	2021-03-04 00:37:36	[]	[]	Wed Mar 03 21:30:18 +0000 2021	[]	[{"url":"https://t.co/VPTnM9Uahf","expanded_url":"https://www.breitbart.com/politics/2021/03/03/exclusive-sources-alabama-to-join-texas-mississippi-florida-others-in-eliminating-mask-mandates-this-week/","display_url":"breitbart.com/politics/2021/…","indices":[124,147]}]	BREAKING: Alabama Gov. Kay Ivey (R) will end a mandate requiring masks in public, according to sources close to the matter. https://t.co/VPTnM9Uahf	117080.0	RT @RealKyleMorris: BREAKING: Alabama Gov. Kay Ivey (R) will end a mandate requiring masks in public, according to sources close to the mat…	854.0	True		breitbart.com	breitbart.com
95	60402bd9b98ae5003880226d	2021-03-04 00:37:40	[]	[]	Thu Mar 04 00:34:17 +0000 2021	[]	[{"url":"https://t.co/AA3LP5Mr18","expanded_url":"https://www.unz.com/isteve/new-plot-twist-in-papa-johns-scandal/","display_url":"unz.com/isteve/new-plo…","indices":[255,278]}]	There's a new plot twist in the Papa John's scandal that forced out founder John Schnatter in 2018 for supposedly using the N Word in a call with its Laundry Service ad agency You almost might believe that sometimes the Woke have mercenary motivations. https://t.co/AA3LP5Mr18 https://t.co/KZ3jTGq5nK	34301.0	RT @Steve_Sailer: There's a new plot twist in the Papa John's scandal that forced out founder John Schnatter in 2018 for supposedly using t…	61.0	True		unz.com	unz.com
96	60402bdab98ae50038802297	2021-03-04 00:37:40	[]	[]	Thu Mar 04 00:27:26 +0000 2021	[{"text":"LETSGOOOOO","indices":[177,188]}]	[{"url":"https://t.co/EOWe1UoZBc","expanded_url":"https://breaking911.com/lets-get-ready-to-steal-b-feds-charge-chicago-man-with-organizing-riot-in-august/","display_url":"breaking911.com/lets-get-ready…","indices":[248,271]}]	“ATTENTION LOTTING START AT 12am tonight … WE WILL NOT BE F—ING UP THE SOUTH SIDE EAST SIDE OR WEST SIDE DOWNTOWN AREA AND UP NORTH AREA ONLY BRING YA TOOLS SKI MASK AND GLOVES #LETSGOOOOO” Feds charge Chicago man with organizing riot in August - https://t.co/EOWe1UoZBc https://t.co/TbckKDiBHJ	813699.0	RT @Breaking911: “ATTENTION LOTTING START AT 12am tonight … WE WILL NOT BE F—ING UP THE SOUTH SIDE EAST SIDE OR WEST SIDE DOWNTOWN AREA AND…	113.0	True		breaking911.com	breaking911.com
97	60402be5b98ae500388026b3	2021-03-04 00:37:52	[]	[]	Wed Mar 03 18:20:15 +0000 2021	[{"text":"COVID19","indices":[113,121]}]	[{"url":"https://t.co/MLyVlbn9z5","expanded_url":"https://www.breitbart.com/politics/2021/03/02/report-border-crossers-released-into-u-s-by-biden-officials-test-positive-for-coronavirus/","display_url":"breitbart.com/politics/2021/…","indices":[174,197]}]	When Republicans don’t wear a mask, Democrats scream “you’re killing people.” But when the Biden Admin releases #COVID19 positive migrants into your community? No problem! https://t.co/MLyVlbn9z5	1953261.0	RT @Jim_Jordan: When Republicans don’t wear a mask, Democrats scream “you’re killing people.” But when the Biden Admin releases #COVID19 p…	18.0	True		breitbart.com	breitbart.com
98	60402bebb98ae500388028d5	2021-03-04 00:37:58	[]	[]	Wed Mar 03 18:20:15 +0000 2021	[{"text":"COVID19","indices":[113,121]}]	[{"url":"https://t.co/MLyVlbn9z5","expanded_url":"https://www.breitbart.com/politics/2021/03/02/report-border-crossers-released-into-u-s-by-biden-officials-test-positive-for-coronavirus/","display_url":"breitbart.com/politics/2021/…","indices":[174,197]}]	When Republicans don’t wear a mask, Democrats scream “you’re killing people.” But when the Biden Admin releases #COVID19 positive migrants into your community? No problem! https://t.co/MLyVlbn9z5	1953261.0	RT @Jim_Jordan: When Republicans don’t wear a mask, Democrats scream “you’re killing people.” But when the Biden Admin releases #COVID19 p…	71.0	True		breitbart.com	breitbart.com
99	60402becb98ae50038802923	2021-03-04 00:37:59	[]	[]	Wed Mar 03 01:17:03 +0000 2021	[]	[{"url":"https://t.co/kZsG3LbVM6","expanded_url":"https://rumble.com/veawdt-well-the-biden-admin-is-already-a-joke.html?mref=i2svv&mc=36we8","display_url":"rumble.com/veawdt-well-th…","indices":[135,158]}]	The Biden presidency is an unmitigated disaster and its not even through month two. Watch my thoughts on Fox and Friends this morning. https://t.co/kZsG3LbVM6	6773930.0	RT @DonaldJTrumpJr: The Biden presidency is an unmitigated disaster and its not even through month two. Watch my thoughts on Fox and Friend…	1278.0	True		rumble.com	rumble.com
100	60402bf1b98ae50038802a43	2021-03-04 00:38:02	[]	[]	Tue Feb 23 13:32:51 +0000 2021	[{"text":"sustainableenergy","indices":[211,229]},{"text":"biofuels","indices":[230,239]},{"text":"deforestation","indices":[240,254]}]	[{"url":"https://t.co/Lrr3IOPuUT","expanded_url":"https://www.arabnews.com/node/1813331","display_url":"arabnews.com/node/1813331","indices":[255,278]}]	"Europe, for instance, continues to subsidize fossil fuels, as well as its own polluting biofuels industries, while branding itself a fighter against tropical deforestation." writes Mohd Khairuddin Aman Razali. #sustainableenergy #biofuels #deforestation https://t.co/Lrr3IOPuUT	440.0	RT @Politicaltrend_: "Europe, for instance, continues to subsidize fossil fuels, as well as its own polluting biofuels industries, while br…	0.0	True		arabnews.com	arabnews.com
101	60402bf8b98ae50038802c11	2021-03-04 00:38:07	[]	[]	Thu Mar 04 00:28:05 +0000 2021	[{"text":"Angola","indices":[16,23]},{"text":"NIGERIA","indices":[26,34]},{"text":"SouthAfrica","indices":[39,51]},{"text":"pandemic","indices":[93,102]},{"text":"economic","indices":[122,131]}]	[{"url":"https://t.co/WOujqQHe6E","expanded_url":"https://www.theafricareport.com/68946/covid-19-may-be-a-distraction-from-deeper-economic-problems/?utm_source=twitter.com&utm_campaign=post_articles_twitter_01_03_2021&utm_medium=social","display_url":"theafricareport.com/68946/covid-19…","indices":[179,202]}]	The Big Three - #Angola , #NIGERIA and #SouthAfrica - were facing trouble pre-Covid, and the #pandemic simply exposed the #economic problems we are seeing now, says @KurtDavisJr https://t.co/WOujqQHe6E	179257.0	RT @TheAfricaReport: The Big Three - #Angola , #NIGERIA and #SouthAfrica - were facing trouble pre-Covid, and the #pandemic simply exposed…	52.0	True		rt.com	rt.com
102	60402bf9b98ae50038802c5d	2021-03-04 00:38:08	[]	[]	Fri Feb 19 15:02:00 +0000 2021	[]	[{"url":"https://t.co/7cJvs2GtNM","expanded_url":"https://bobbybones.iheart.com/featured/bobby-bones/content/2021-02-19-kip-moore-lives-simply-to-keep-a-hungry-mentality/","display_url":"bobbybones.iheart.com/featured/bobby…","indices":[141,164]}]	.@KipMooreMusic has found what works for him to keep his "hungry" mentality. Plus he talks about his first live show since the pandemic hit. https://t.co/7cJvs2GtNM	225447.0	RT @bobbybonesshow: .@KipMooreMusic has found what works for him to keep his "hungry" mentality. Plus he talks about his first live show si…	37.0	True		rt.com	rt.com
103	60402c01b98ae50038802f19	2021-03-04 00:38:15	[]	[]	Thu Mar 04 00:27:26 +0000 2021	[{"text":"LETSGOOOOO","indices":[177,188]}]	[{"url":"https://t.co/EOWe1UoZBc","expanded_url":"https://breaking911.com/lets-get-ready-to-steal-b-feds-charge-chicago-man-with-organizing-riot-in-august/","display_url":"breaking911.com/lets-get-ready…","indices":[248,271]}]	“ATTENTION LOTTING START AT 12am tonight … WE WILL NOT BE F—ING UP THE SOUTH SIDE EAST SIDE OR WEST SIDE DOWNTOWN AREA AND UP NORTH AREA ONLY BRING YA TOOLS SKI MASK AND GLOVES #LETSGOOOOO” Feds charge Chicago man with organizing riot in August - https://t.co/EOWe1UoZBc https://t.co/TbckKDiBHJ	814278.0	RT @Breaking911: “ATTENTION LOTTING START AT 12am tonight … WE WILL NOT BE F—ING UP THE SOUTH SIDE EAST SIDE OR WEST SIDE DOWNTOWN AREA AND…	1716.0	True		breaking911.com	breaking911.com
104	60402c03b98ae50038803059	2021-03-04 00:38:19	[]	[]	Wed Mar 03 18:20:15 +0000 2021	[{"text":"COVID19","indices":[113,121]}]	[{"url":"https://t.co/MLyVlbn9z5","expanded_url":"https://www.breitbart.com/politics/2021/03/02/report-border-crossers-released-into-u-s-by-biden-officials-test-positive-for-coronavirus/","display_url":"breitbart.com/politics/2021/…","indices":[174,197]}]	When Republicans don’t wear a mask, Democrats scream “you’re killing people.” But when the Biden Admin releases #COVID19 positive migrants into your community? No problem! https://t.co/MLyVlbn9z5	1953261.0	RT @Jim_Jordan: When Republicans don’t wear a mask, Democrats scream “you’re killing people.” But when the Biden Admin releases #COVID19 p…	134.0	True		breitbart.com	breitbart.com
105	60402c10b98ae500388035f5	2021-03-04 00:38:34	[]	[]	Wed Mar 03 18:20:15 +0000 2021	[{"text":"COVID19","indices":[113,121]}]	[{"url":"https://t.co/MLyVlbn9z5","expanded_url":"https://www.breitbart.com/politics/2021/03/02/report-border-crossers-released-into-u-s-by-biden-officials-test-positive-for-coronavirus/","display_url":"breitbart.com/politics/2021/…","indices":[174,197]}]	When Republicans don’t wear a mask, Democrats scream “you’re killing people.” But when the Biden Admin releases #COVID19 positive migrants into your community? No problem! https://t.co/MLyVlbn9z5	1953261.0	RT @Jim_Jordan: When Republicans don’t wear a mask, Democrats scream “you’re killing people.” But when the Biden Admin releases #COVID19 p…	122.0	True		breitbart.com	breitbart.com
106	60402c1bb98ae500388039eb	2021-03-04 00:38:45	[]	[]	Wed Mar 03 02:31:32 +0000 2021	[]	[{"url":"https://t.co/dKJsAljFbs","expanded_url":"https://www.breitbart.com/politics/2021/03/02/dr-seuss-is-canceled-six-books-will-stop-being-published-because-of-racist-and-insensitive-imagery/","display_url":"breitbart.com/politics/2021/…","indices":[240,263]}]	It's strong and brave for Dr. Seuss Inc to stop selling "racist" Dr. Seuss books that no one has heard of and probably constitute less than 0.1% of its total sales. This powerful display of virtue will echo upon humanity for ages and ages. https://t.co/dKJsAljFbs	76821.0	RT @rooshv: It's strong and brave for Dr. Seuss Inc to stop selling "racist" Dr. Seuss books that no one has heard of and probably constitu…	366.0	True		breitbart.com	breitbart.com
107	60402c25b98ae50038803d6f	2021-03-04 00:38:55	[]	[]	Wed Mar 03 16:32:43 +0000 2021	[]	[{"url":"https://t.co/52J2SS0Mbq","expanded_url":"https://www.breitbart.com/tech/2021/03/02/amazon-quietly-changed-its-content-policy-to-include-hate-speech-ban/","display_url":"breitbart.com/tech/2021/03/0…","indices":[250,273]}]	It banned Mike Cernovich’s documentary about media manipulation, Hoaxed... It also held back the release of Amanda Millius’ The Plot Against the President, which would go on to become one the most widely-viewed political documentaries ever released. https://t.co/52J2SS0Mbq	679728.0	RT @Cernovich: It banned Mike Cernovich’s documentary about media manipulation, Hoaxed... It also held back the release of Amanda Millius’…	314.0	True		breitbart.com	breitbart.com
108	60402c35b98ae50038804349	2021-03-04 00:39:12	[]	[]	Wed Mar 03 23:06:39 +0000 2021	[]	[{"url":"https://t.co/pAJCg0s6ie","expanded_url":"https://childrenshealthdefense.org/defender/johnson-johnson-test-experimental-covid-vaccine-infants/","display_url":"childrenshealthdefense.org/defender/johns…","indices":[131,154]}]	@pfmayer Noch viel bedenklicher ist, dass man offenbar nun auch plant, Klein und Kleinstkinder als Versuchskaninchen herzunehmen. https://t.co/pAJCg0s6ie	44.0	RT @bel_unique: @pfmayer Noch viel bedenklicher ist, dass man offenbar nun auch plant, Klein und Kleinstkinder als Versuchskaninchen herzun…	172.0	True		childrenshealthdefense.org	childrenshealthdefense.org
109	60402c36b98ae500388043a7	2021-03-04 00:39:13	[]	[]	Thu Mar 04 00:27:26 +0000 2021	[{"text":"LETSGOOOOO","indices":[177,188]}]	[{"url":"https://t.co/EOWe1UoZBc","expanded_url":"https://breaking911.com/lets-get-ready-to-steal-b-feds-charge-chicago-man-with-organizing-riot-in-august/","display_url":"breaking911.com/lets-get-ready…","indices":[248,271]}]	“ATTENTION LOTTING START AT 12am tonight … WE WILL NOT BE F—ING UP THE SOUTH SIDE EAST SIDE OR WEST SIDE DOWNTOWN AREA AND UP NORTH AREA ONLY BRING YA TOOLS SKI MASK AND GLOVES #LETSGOOOOO” Feds charge Chicago man with organizing riot in August - https://t.co/EOWe1UoZBc https://t.co/TbckKDiBHJ	814280.0	RT @Breaking911: “ATTENTION LOTTING START AT 12am tonight … WE WILL NOT BE F—ING UP THE SOUTH SIDE EAST SIDE OR WEST SIDE DOWNTOWN AREA AND…	3204.0	True		breaking911.com	breaking911.com
110	60402c36b98ae500388043af	2021-03-04 00:39:13	[]	[]	Wed Mar 03 18:20:15 +0000 2021	[{"text":"COVID19","indices":[113,121]}]	[{"url":"https://t.co/MLyVlbn9z5","expanded_url":"https://www.breitbart.com/politics/2021/03/02/report-border-crossers-released-into-u-s-by-biden-officials-test-positive-for-coronavirus/","display_url":"breitbart.com/politics/2021/…","indices":[174,197]}]	When Republicans don’t wear a mask, Democrats scream “you’re killing people.” But when the Biden Admin releases #COVID19 positive migrants into your community? No problem! https://t.co/MLyVlbn9z5	1953262.0	RT @Jim_Jordan: When Republicans don’t wear a mask, Democrats scream “you’re killing people.” But when the Biden Admin releases #COVID19 p…	57.0	True		breitbart.com	breitbart.com
111	60402c38b98ae50038804469	2021-03-04 00:39:15	[]	[{"url":"https://t.co/nzMtuV0e42","expanded_url":"https://www.thegatewaypundit.com/2021/03/going-viral-africa-zambian-leader-dr-mumba-refuses-covid-vaccine-discovering-vaccine-bottles-marked-not-use-eu-usa/?utm_source=Twitter&utm_medium=PostSideSharingButtons&utm_campaign=websitesharingbuttons","display_url":"thegatewaypundit.com/2021/03/going-…","indices":[147,170]}]		[]	[]			GOING VIRAL IN AFRICA: Zambian Leader Dr. Mumba Refuses COVID Vaccine After Discovering Vaccine Bottles Marked "No… https://t.co/QIG0LKQ1eR	0.0	True	thegatewaypundit.com		thegatewaypundit.com
112	60402c40b98ae50038804747	2021-03-04 00:39:23	[]	[]	Wed Mar 03 18:20:15 +0000 2021	[{"text":"COVID19","indices":[113,121]}]	[{"url":"https://t.co/MLyVlbn9z5","expanded_url":"https://www.breitbart.com/politics/2021/03/02/report-border-crossers-released-into-u-s-by-biden-officials-test-positive-for-coronavirus/","display_url":"breitbart.com/politics/2021/…","indices":[174,197]}]	When Republicans don’t wear a mask, Democrats scream “you’re killing people.” But when the Biden Admin releases #COVID19 positive migrants into your community? No problem! https://t.co/MLyVlbn9z5	1953262.0	RT @Jim_Jordan: When Republicans don’t wear a mask, Democrats scream “you’re killing people.” But when the Biden Admin releases #COVID19 p…	11.0	True		breitbart.com	breitbart.com
113	60402c48b98ae500388049ed	2021-03-04 00:39:30	[]	[]	Wed Mar 03 21:30:18 +0000 2021	[]	[{"url":"https://t.co/VPTnM9Uahf","expanded_url":"https://www.breitbart.com/politics/2021/03/03/exclusive-sources-alabama-to-join-texas-mississippi-florida-others-in-eliminating-mask-mandates-this-week/","display_url":"breitbart.com/politics/2021/…","indices":[124,147]}]	BREAKING: Alabama Gov. Kay Ivey (R) will end a mandate requiring masks in public, according to sources close to the matter. https://t.co/VPTnM9Uahf	117080.0	RT @RealKyleMorris: BREAKING: Alabama Gov. Kay Ivey (R) will end a mandate requiring masks in public, according to sources close to the mat…	567.0	True		breitbart.com	breitbart.com
114	60402c4bb98ae50038804b47	2021-03-04 00:39:34	[]	[]	Thu Mar 04 00:27:26 +0000 2021	[{"text":"LETSGOOOOO","indices":[177,188]}]	[{"url":"https://t.co/EOWe1UoZBc","expanded_url":"https://breaking911.com/lets-get-ready-to-steal-b-feds-charge-chicago-man-with-organizing-riot-in-august/","display_url":"breaking911.com/lets-get-ready…","indices":[248,271]}]	“ATTENTION LOTTING START AT 12am tonight … WE WILL NOT BE F—ING UP THE SOUTH SIDE EAST SIDE OR WEST SIDE DOWNTOWN AREA AND UP NORTH AREA ONLY BRING YA TOOLS SKI MASK AND GLOVES #LETSGOOOOO” Feds charge Chicago man with organizing riot in August - https://t.co/EOWe1UoZBc https://t.co/TbckKDiBHJ	814279.0	RT @Breaking911: “ATTENTION LOTTING START AT 12am tonight … WE WILL NOT BE F—ING UP THE SOUTH SIDE EAST SIDE OR WEST SIDE DOWNTOWN AREA AND…	6498.0	True		breaking911.com	breaking911.com
115	60402c51b98ae50038804d4f	2021-03-04 00:39:39	[]	[{"url":"https://t.co/hWiMTTbXdX","expanded_url":"https://www.bitchute.com/video/m9gMP82Ylh5s/","display_url":"bitchute.com/video/m9gMP82Y…","indices":[200,223]}]		[]	[]			Sensational talk from my friend, Dr. Lee Merritt on Face Masks, Lockdowns, Covid 19, and the Rise of Medical Techno… https://t.co/S9yhSwjVBI	7003.0	True	bitchute.com		bitchute.com
116	60402c64b98ae500388053ab	2021-03-04 00:39:57	[]	[]	Wed Mar 03 20:20:00 +0000 2021	[{"text":"California","indices":[144,155]},{"text":"GavinNewsom","indices":[171,183]},{"text":"Pandemic","indices":[241,250]}]	[{"url":"https://t.co/ys5acRpsSZ","expanded_url":"https://www.theepochtimes.com/california-high-school-athletes-sue-governor-over-indoor-sports-restrictions_3717778.html?utm_medium=social&utm_source=twitter&utm_campaign=digitalsub","display_url":"theepochtimes.com/california-hig…","indices":[252,275]}]	“They can’t say that it’s okay for college to play and not okay for the high school kids to play.” A group of high school athletes in Southern #California are suing Gov. #GavinNewsom over the statewide ban on indoor youth sports during the #Pandemic. https://t.co/ys5acRpsSZ	397399.0	RT @EpochTimes: “They can’t say that it’s okay for college to play and not okay for the high school kids to play.” A group of high school…	7491.0	True		theepochtimes.com	theepochtimes.com
117	60402c71b98ae500388058d5	2021-03-04 00:40:12	[]	[]	Sun Feb 28 16:07:46 +0000 2021	[{"text":"TheDefender","indices":[197,209]}]	[{"url":"https://t.co/cRxbYVB32S","expanded_url":"https://bit.ly/3b74uzs","display_url":"bit.ly/3b74uzs","indices":[233,256]},{"url":"https://t.co/OAPRVSOIbE","expanded_url":"https://childrenshealthdefense.org/webinar/the-covid-vaccine-on-trial-if-you-only-knew-watch-now/","display_url":"childrenshealthdefense.org/webinar/the-co…","indices":[257,280]}]	WATCH + RT: World renowned experts (physicians, scientists, lawyers, activists, etc.) discussed the many unanswered questions regarding the safety + effectiveness of the COVID vaccine on 2/10/21. #TheDefender: SUBSCRIBE TODAY--&gt; https://t.co/cRxbYVB32S https://t.co/OAPRVSOIbE	54952.0	RT @ChildrensHD: WATCH + RT: World renowned experts (physicians, scientists, lawyers, activists, etc.) discussed the many unanswered questi…	54.0	True		childrenshealthdefense.org	childrenshealthdefense.org
118	60402c76b98ae50038805a61	2021-03-04 00:40:16	[]	[]	Thu Mar 04 00:39:00 +0000 2021	[]	[{"url":"https://t.co/F23b4pMeks","expanded_url":"https://www.washingtontimes.com/news/2021/mar/2/president-macron-deserves-credit-for-trying-to-uni/","display_url":"washingtontimes.com/news/2021/mar/…","indices":[202,225]}]	France is suffering from an eroding sense of national community because of tension with its migrant communities. President Macron deserves credit for working to keep the country together. @CliffordDMay https://t.co/F23b4pMeks	2286167.0	RT @newtgingrich: France is suffering from an eroding sense of national community because of tension with its migrant communities. Presiden…	23.0	True		washingtontimes.com	washingtontimes.com
119	60402c78b98ae50038805b13	2021-03-04 00:40:18	[]	[]	Wed Mar 03 01:02:00 +0000 2021	[{"text":"TheDefender","indices":[159,171]}]	[{"url":"https://t.co/zL66Edfiw5","expanded_url":"https://bit.ly/3s5twWJ","display_url":"bit.ly/3s5twWJ","indices":[190,213]},{"url":"https://t.co/hivPKkaqAV","expanded_url":"https://childrenshealthdefense.org/defender/johnson-johnson-test-experimental-covid-vaccine-infants/","display_url":"childrenshealthdefense.org/defender/johns…","indices":[215,238]}]	J&amp;J has announced plans to test the vaccine on newborns, despite vaccine’s risks + strong evidence that COVID poses virtually no risk to healthy children. #TheDefender: SUBSCRIBE TODAY: https://t.co/zL66Edfiw5 https://t.co/hivPKkaqAV	229724.0	RT @RobertKennedyJr: J&amp;J has announced plans to test the vaccine on newborns, despite vaccine’s risks + strong evidence that COVID poses vi…	6.0	True		childrenshealthdefense.org	childrenshealthdefense.org
120	60402c7fb98ae50038805dd3	2021-03-04 00:40:26	[]	[]	Wed Mar 03 22:50:52 +0000 2021	[]	[{"url":"https://t.co/F382kIb7dW","expanded_url":"https://www.breitbart.com/politics/2021/03/03/exclusive-sources-alabama-to-join-texas-mississippi-florida-others-in-eliminating-mask-mandates-this-week/","display_url":"breitbart.com/politics/2021/…","indices":[226,249]}]	The horses are out of the barn! Dr. Fauci ain't goin' round these horses up again! Folks are fed up! Lets see if this freedom &amp; willingness to push back extends to other issues like no to more uncontrolled immigration! https://t.co/F382kIb7dW	150074.0	RT @DFBHarvard: The horses are out of the barn! Dr. Fauci ain't goin' round these horses up again! Folks are fed up! Lets see if this fre…	303.0	True		breitbart.com	breitbart.com
121	60402c85b98ae50038806005	2021-03-04 00:40:32	[]	[]	Wed Mar 03 10:54:44 +0000 2021	[]	[{"url":"https://t.co/mpqARrOK7C","expanded_url":"https://www.takimag.com/article/black-lives-murdered/","display_url":"takimag.com/article/black-…","indices":[195,218]}]	"2020's 15 shootings with the most total victims were overwhelmingly black in terms of victims and almost certainly of shooters as well. At least 13 of the 15 took place at black social events. https://t.co/mpqARrOK7C	34301.0	RT @Steve_Sailer: "2020's 15 shootings with the most total victims were overwhelmingly black in terms of victims and almost certainly of sh…	3544.0	True		takimag.com	takimag.com
122	60402c8bb98ae50038806227	2021-03-04 00:40:38	[]	[]	Thu Mar 04 00:27:26 +0000 2021	[{"text":"LETSGOOOOO","indices":[177,188]}]	[{"url":"https://t.co/EOWe1UoZBc","expanded_url":"https://breaking911.com/lets-get-ready-to-steal-b-feds-charge-chicago-man-with-organizing-riot-in-august/","display_url":"breaking911.com/lets-get-ready…","indices":[248,271]}]	“ATTENTION LOTTING START AT 12am tonight … WE WILL NOT BE F—ING UP THE SOUTH SIDE EAST SIDE OR WEST SIDE DOWNTOWN AREA AND UP NORTH AREA ONLY BRING YA TOOLS SKI MASK AND GLOVES #LETSGOOOOO” Feds charge Chicago man with organizing riot in August - https://t.co/EOWe1UoZBc https://t.co/TbckKDiBHJ	814285.0	RT @Breaking911: “ATTENTION LOTTING START AT 12am tonight … WE WILL NOT BE F—ING UP THE SOUTH SIDE EAST SIDE OR WEST SIDE DOWNTOWN AREA AND…	345.0	True		breaking911.com	breaking911.com
123	60402c91b98ae500388063f7	2021-03-04 00:40:43	[]	[]	Wed Mar 03 11:01:15 +0000 2021	[]	[{"url":"https://t.co/UR26V0ZkbD","expanded_url":"https://electroverse.net/march-snow-hits-hawaii-south-korea-the-uk-scandinavia-and-the-alps/","display_url":"electroverse.net/march-snow-hit…","indices":[253,276]}]	MARCH SNOW HITS HAWAII + 3-FEET SLAMS SOUTH KOREA + EUROPE BRACES FOR A MID-MONTH BURIAL Plus, just as the draconian COVID restrictions are due to be lifted, the WEF has suggested they be replaced with climate change "lock-ins" to protect the planet. https://t.co/UR26V0ZkbD	15951.0	RT @Electroversenet: MARCH SNOW HITS HAWAII + 3-FEET SLAMS SOUTH KOREA + EUROPE BRACES FOR A MID-MONTH BURIAL Plus, just as the draconian…	2.0	True		electroverse.net	electroverse.net
124	60402c99b98ae500388066e7	2021-03-04 00:40:51	[]	[]	Wed Mar 03 22:26:48 +0000 2021	[{"text":"Argentina","indices":[39,49]},{"text":"SoberaníaEsPoderPopular","indices":[131,155]}]	[{"url":"https://t.co/TkT5GPhSle","expanded_url":"https://actualidad.rt.com/actualidad/385287-morir-262-personas-coronavirus-argentina","display_url":"actualidad.rt.com/actualidad/385…","indices":[105,128]}]	Mueren 262 personas por coronavirus en #Argentina y confirman más de 7.000 nuevos casos en 24 horas - RT https://t.co/TkT5GPhSle #SoberaníaEsPoderPopular	14682.0	RT @luiscarrillo66: Mueren 262 personas por coronavirus en #Argentina y confirman más de 7.000 nuevos casos en 24 horas - RT https://t.co/T…	1188.0	True		rt.com	rt.com
125	60402c99b98ae500388066e9	2021-03-04 00:40:51	[]	[]	Wed Mar 03 21:30:18 +0000 2021	[]	[{"url":"https://t.co/VPTnM9Uahf","expanded_url":"https://www.breitbart.com/politics/2021/03/03/exclusive-sources-alabama-to-join-texas-mississippi-florida-others-in-eliminating-mask-mandates-this-week/","display_url":"breitbart.com/politics/2021/…","indices":[124,147]}]	BREAKING: Alabama Gov. Kay Ivey (R) will end a mandate requiring masks in public, according to sources close to the matter. https://t.co/VPTnM9Uahf	116948.0	RT @RealKyleMorris: BREAKING: Alabama Gov. Kay Ivey (R) will end a mandate requiring masks in public, according to sources close to the mat…	229.0	True		breitbart.com	breitbart.com
126	60402c9ab98ae50038806759	2021-03-04 00:40:52	[]	[]	Wed Mar 03 21:30:18 +0000 2021	[]	[{"url":"https://t.co/VPTnM9Uahf","expanded_url":"https://www.breitbart.com/politics/2021/03/03/exclusive-sources-alabama-to-join-texas-mississippi-florida-others-in-eliminating-mask-mandates-this-week/","display_url":"breitbart.com/politics/2021/…","indices":[124,147]}]	BREAKING: Alabama Gov. Kay Ivey (R) will end a mandate requiring masks in public, according to sources close to the matter. https://t.co/VPTnM9Uahf	117080.0	RT @RealKyleMorris: BREAKING: Alabama Gov. Kay Ivey (R) will end a mandate requiring masks in public, according to sources close to the mat…	12.0	True		breitbart.com	breitbart.com
127	60402c9cb98ae500388067fd	2021-03-04 00:40:54	[]	[{"url":"https://t.co/fm8GY4FWLV","expanded_url":"https://hannity.com/media-room/biden-on-texas-opening-its-a-mistake-the-last-thing-we-need-is-neanderthal-thinking/#.YEAsdIk9tOg.twitter","display_url":"hannity.com/media-room/bid…","indices":[140,163]}]		[]	[]			NO @JoeBiden YOU are the mistake. BIDEN on TEXAS OPENING: ‘It’s a Mistake, The Last Thing We Need is Neanderthal… https://t.co/T9tezFx8YC	4481.0	True	hannity.com		hannity.com
128	60402c9db98ae50038806875	2021-03-04 00:40:56	[]	[{"url":"https://t.co/ZsSgAmy2iD","expanded_url":"https://actualidad.rt.com/actualidad/385239-mundo-variante-brasilena-coronavirus-preocupaci%C3%B3n-internacional","display_url":"actualidad.rt.com/actualidad/385…","indices":[126,149]}]		[]	[]			"El mundo está asustado": por qué la variante brasileña del coronavirus genera tanta preocupación a escala internac… https://t.co/sBjEdDAYLm	4703.0	True	rt.com		rt.com
129	60402ca4b98ae50038806b15	2021-03-04 00:41:03	[]	[]	Mon Mar 01 23:43:53 +0000 2021	[]	[{"url":"https://t.co/ZwfOtKyycz","expanded_url":"https://rumble.com/ve2v51-the-truth-about-the-latest-covid-relief-package.html?mref=i2svv&mc=36we8","display_url":"rumble.com/ve2v51-the-tru…","indices":[200,223]}]	The latest Covid “relief” package seems to be much less about relief than it is about filling a democrat wish list. How many of these things do you think actually lend meaningful relief? Watch below! https://t.co/ZwfOtKyycz	6772391.0	RT @DonaldJTrumpJr: The latest Covid “relief” package seems to be much less about relief than it is about filling a democrat wish list. How…	1508.0	True		rumble.com	rumble.com
130	60402caeb98ae50038806e9f	2021-03-04 00:41:13	[]	[]	Wed Mar 03 22:25:01 +0000 2021	[{"text":"Facebook","indices":[110,119]},{"text":"2020Election","indices":[226,239]}]	[{"url":"https://t.co/q9CC2fDt6X","expanded_url":"https://www.theepochtimes.com/facebook-says-its-lifting-ban-on-political-advertisements_3719542.html?utm_medium=social&utm_source=twitter&utm_campaign=digitalsub","display_url":"theepochtimes.com/facebook-says-…","indices":[241,264]}]	“We’re resuming political, electoral, and social issue ads in the United States on Thursday,” Facebook said. #Facebook announced it would rescind a ban on political advertising, ending a pause that was implemented during the #2020Election. https://t.co/q9CC2fDt6X	397924.0	RT @EpochTimes: “We’re resuming political, electoral, and social issue ads in the United States on Thursday,” Facebook said. #Facebook ann…	205.0	True		theepochtimes.com	theepochtimes.com
131	60402cb5b98ae50038807139	2021-03-04 00:41:20	[]	[]	Thu Mar 04 00:05:59 +0000 2021	[]	[{"url":"https://t.co/59np29baYP","expanded_url":"https://childrenshealthdefense.org/defender/israel-pfizer-vaccine-killed-more-elderly-than-covid/","display_url":"childrenshealthdefense.org/defender/israe…","indices":[177,200]}]	A re-analysis of data from the Israeli Health Ministry concluded Pfizer’s COVID vaccine killed “about 40 times more (elderly) people than the disease itself would have killed” https://t.co/59np29baYP	74442.0	RT @Patrici15767099: A re-analysis of data from the Israeli Health Ministry concluded Pfizer’s COVID vaccine killed “about 40 times more (e…	16.0	True		childrenshealthdefense.org	childrenshealthdefense.org
132	60402cb7b98ae500388071d7	2021-03-04 00:41:22	[]	[]	Thu Mar 04 00:20:01 +0000 2021	[]	[{"url":"https://t.co/GGvo1Aa8ML","expanded_url":"https://www.breitbart.com/politics/2021/03/03/joe-biden-texas-mississippi-lifting-mask-mandates-is-neanderthal-thinking/","display_url":"breitbart.com/politics/2021/…","indices":[252,275]}]	Joe Biden: Texas, Mississippi Lifting Mask Mandates Is ‘Neanderthal Thinking’ @DMcDMuffin @AMDream09 @Cali_Cris1 @earthing5000 @HellOnHeels2020 @andrea77214732 @Bree1914 @dorisberriz @Carmeli33392291 @BlueStarUnicorn @Sjr1022 @JustMelissa18 @j2dmaxxx https://t.co/GGvo1Aa8ML	1730.0	RT @AMDream09: Joe Biden: Texas, Mississippi Lifting Mask Mandates Is ‘Neanderthal Thinking’ @DMcDMuffin @AMDream09 @Cali_Cris1 @earthing50…	2517.0	True		breitbart.com	breitbart.com
133	60402cbdb98ae500388073c3	2021-03-04 00:41:27	[]	[]	Wed Mar 03 19:19:50 +0000 2021	[{"text":"wearethecontrol","indices":[0,16]},{"text":"pfizer","indices":[17,24]},{"text":"moderna","indices":[29,37]},{"text":"mrna","indices":[159,164]}]	[{"url":"https://t.co/VwoBKFpdKt","expanded_url":"https://circleofmamas.com/health-news/covid-vaccine-safety-doesnt-exist-without-a-control-group-join-the-movement/","display_url":"circleofmamas.com/health-news/co…","indices":[204,227]}]	#wearethecontrol #pfizer and #moderna are unblinding their saline control group and vaccinating them, meaning, we will have NO MEANINGFUL data regarding these #mrna vaccines longterm safety or efficacy. https://t.co/VwoBKFpdKt	4081.0	RT @circleofmamas: #wearethecontrol #pfizer and #moderna are unblinding their saline control group and vaccinating them, meaning, we will h…	38.0	True		health-news	health-news
134	60402cbdb98ae500388073df	2021-03-04 00:41:28	[]	[]	Thu Mar 04 00:25:00 +0000 2021	[{"text":"SmallBusinesses","indices":[34,50]},{"text":"Vaccines","indices":[92,101]},{"text":"COVID19","indices":[106,114]}]	[{"url":"https://t.co/flbu4f9wGg","expanded_url":"https://www.theepochtimes.com/most-small-businesses-not-requiring-covid-19-tests-or-vaccines-for-employees_3719148.html?utm_medium=social&utm_source=twitter&utm_campaign=digitalsub","display_url":"theepochtimes.com/most-small-bus…","indices":[230,253]}]	The vast majority of the nation’s #SmallBusinesses have not required their employees to get #Vaccines for #COVID19 or tests to return to work, although there were significant differences across sectors, a government survey shows. https://t.co/flbu4f9wGg	397925.0	RT @EpochTimes: The vast majority of the nation’s #SmallBusinesses have not required their employees to get #Vaccines for #COVID19 or tests…	1333.0	True		theepochtimes.com	theepochtimes.com
135	60402cc1b98ae50038807563	2021-03-04 00:41:32	[]	[{"url":"https://t.co/2RIgKuDkaY","expanded_url":"https://www.blacklistednews.com/article/79395/california-releases-video-pushing-partnership-with-microsoft-to-collect-biometric-data-from.html","display_url":"blacklistednews.com/article/79395/…","indices":[127,150]}]		[]	[]			California Releases Video Pushing Partnership with Microsoft to Collect Biometric Data From Children, Enforce Vacci… https://t.co/FrF67Jd1JH	1294.0	True	blacklistednews.com		blacklistednews.com
136	60402cc3b98ae50038807631	2021-03-04 00:41:34	[]	[]	Wed Mar 03 18:20:15 +0000 2021	[{"text":"COVID19","indices":[113,121]}]	[{"url":"https://t.co/MLyVlbn9z5","expanded_url":"https://www.breitbart.com/politics/2021/03/02/report-border-crossers-released-into-u-s-by-biden-officials-test-positive-for-coronavirus/","display_url":"breitbart.com/politics/2021/…","indices":[174,197]}]	When Republicans don’t wear a mask, Democrats scream “you’re killing people.” But when the Biden Admin releases #COVID19 positive migrants into your community? No problem! https://t.co/MLyVlbn9z5	1953264.0	RT @Jim_Jordan: When Republicans don’t wear a mask, Democrats scream “you’re killing people.” But when the Biden Admin releases #COVID19 p…	4.0	True		breitbart.com	breitbart.com
137	60402cc4b98ae50038807699	2021-03-04 00:41:35	[]	[]	Wed Mar 03 21:30:18 +0000 2021	[]	[{"url":"https://t.co/VPTnM9Uahf","expanded_url":"https://www.breitbart.com/politics/2021/03/03/exclusive-sources-alabama-to-join-texas-mississippi-florida-others-in-eliminating-mask-mandates-this-week/","display_url":"breitbart.com/politics/2021/…","indices":[124,147]}]	BREAKING: Alabama Gov. Kay Ivey (R) will end a mandate requiring masks in public, according to sources close to the matter. https://t.co/VPTnM9Uahf	117080.0	RT @RealKyleMorris: BREAKING: Alabama Gov. Kay Ivey (R) will end a mandate requiring masks in public, according to sources close to the mat…	5742.0	True		breitbart.com	breitbart.com
138	60402ccbb98ae50038807911	2021-03-04 00:41:42	[]	[]	Wed Mar 03 18:20:15 +0000 2021	[{"text":"COVID19","indices":[113,121]}]	[{"url":"https://t.co/MLyVlbn9z5","expanded_url":"https://www.breitbart.com/politics/2021/03/02/report-border-crossers-released-into-u-s-by-biden-officials-test-positive-for-coronavirus/","display_url":"breitbart.com/politics/2021/…","indices":[174,197]}]	When Republicans don’t wear a mask, Democrats scream “you’re killing people.” But when the Biden Admin releases #COVID19 positive migrants into your community? No problem! https://t.co/MLyVlbn9z5	1953264.0	RT @Jim_Jordan: When Republicans don’t wear a mask, Democrats scream “you’re killing people.” But when the Biden Admin releases #COVID19 p…	41.0	True		breitbart.com	breitbart.com
139	60402cccb98ae5003880792d	2021-03-04 00:41:42	[]	[]	Wed Mar 03 01:02:00 +0000 2021	[{"text":"TheDefender","indices":[159,171]}]	[{"url":"https://t.co/zL66Edfiw5","expanded_url":"https://bit.ly/3s5twWJ","display_url":"bit.ly/3s5twWJ","indices":[190,213]},{"url":"https://t.co/hivPKkaqAV","expanded_url":"https://childrenshealthdefense.org/defender/johnson-johnson-test-experimental-covid-vaccine-infants/","display_url":"childrenshealthdefense.org/defender/johns…","indices":[215,238]}]	J&amp;J has announced plans to test the vaccine on newborns, despite vaccine’s risks + strong evidence that COVID poses virtually no risk to healthy children. #TheDefender: SUBSCRIBE TODAY: https://t.co/zL66Edfiw5 https://t.co/hivPKkaqAV	229724.0	RT @RobertKennedyJr: J&amp;J has announced plans to test the vaccine on newborns, despite vaccine’s risks + strong evidence that COVID poses vi…	598.0	True		childrenshealthdefense.org	childrenshealthdefense.org
140	60402cd2b98ae50038807b83	2021-03-04 00:41:49	[]	[]	Wed Mar 03 22:07:57 +0000 2021	[{"text":"CCPVirus","indices":[238,247]}]	[{"url":"https://t.co/X42qnqHckc","expanded_url":"https://m.theepochtimes.com/chinas-top-covid-19-expert-predicts-the-ccp-virus-outbreak-may-end-this-summer_3716301.html/amp?utm_medium=social&utm_source=twitter&utm_campaign=digitalsub&__twitter_impression=true","display_url":"m.theepochtimes.com/chinas-top-cov…","indices":[248,271]}]	CCP’s “top COVID expert” Zhong Nanshan is a hard working running dog of CCP. Instead of naming him “a top expert”, it is more realistic to nominate him as “a top COVID businessman”who earned the bloody money from ordinary Chinese people. #CCPVirus https://t.co/X42qnqHckc	152.0	RT @TorontoFarmEN: CCP’s “top COVID expert” Zhong Nanshan is a hard working running dog of CCP. Instead of naming him “a top expert”, it is…	22.0	True		theepochtimes.com	theepochtimes.com
141	60402cd5b98ae50038807ca5	2021-03-04 00:41:52	[]	[]	Thu Mar 04 00:27:26 +0000 2021	[{"text":"LETSGOOOOO","indices":[177,188]}]	[{"url":"https://t.co/EOWe1UoZBc","expanded_url":"https://breaking911.com/lets-get-ready-to-steal-b-feds-charge-chicago-man-with-organizing-riot-in-august/","display_url":"breaking911.com/lets-get-ready…","indices":[248,271]}]	“ATTENTION LOTTING START AT 12am tonight … WE WILL NOT BE F—ING UP THE SOUTH SIDE EAST SIDE OR WEST SIDE DOWNTOWN AREA AND UP NORTH AREA ONLY BRING YA TOOLS SKI MASK AND GLOVES #LETSGOOOOO” Feds charge Chicago man with organizing riot in August - https://t.co/EOWe1UoZBc https://t.co/TbckKDiBHJ	814291.0	RT @Breaking911: “ATTENTION LOTTING START AT 12am tonight … WE WILL NOT BE F—ING UP THE SOUTH SIDE EAST SIDE OR WEST SIDE DOWNTOWN AREA AND…	320.0	True		breaking911.com	breaking911.com
142	6040309af10769003968da0c	2021-03-04 00:57:56	[]	[]	Wed Mar 03 23:18:53 +0000 2021	[]	[{"url":"https://t.co/zXeZlI0svQ","expanded_url":"https://www.theepochtimes.com/why-the-democrats-are-no-longer-protecting-andrew-cuomo_3717966.html","display_url":"theepochtimes.com/why-the-democr…","indices":[236,259]}]	Andrew Cuomo is in the media's crosshairs because the press' Democratic Party masters see him as a rival to Kamala Harris and want him destroyed. Good insights from Devin Nunes on the press and its DNC partners... Me in @epochtimes https://t.co/zXeZlI0svQ	98210.0	RT @LeeSmithDC: Andrew Cuomo is in the media's crosshairs because the press' Democratic Party masters see him as a rival to Kamala Harris a…	752.0	True		theepochtimes.com	theepochtimes.com
143	6040309ff10769003968dbc2	2021-03-04 00:58:01	[]	[{"url":"https://t.co/m4XVMFbXGw","expanded_url":"https://www.thegatewaypundit.com/2021/03/going-viral-africa-zambian-leader-dr-mumba-refuses-covid-vaccine-discovering-vaccine-bottles-marked-not-use-eu-usa/?utm_source=Twitter&utm_medium=PostSideSharingButtons&utm_campaign=websitesharingbuttons","display_url":"thegatewaypundit.com/2021/03/going-…","indices":[147,170]}]		[]	[]			GOING VIRAL IN AFRICA: Zambian Leader Dr. Mumba Refuses COVID Vaccine After Discovering Vaccine Bottles Marked "No… https://t.co/XLSOxYsR6Z	162.0	True	thegatewaypundit.com		thegatewaypundit.com
144	604030a3f10769003968dd7c	2021-03-04 00:58:06	[]	[]	Wed Mar 03 23:13:58 +0000 2021	[]	[{"url":"https://t.co/14E2zkdGDo","expanded_url":"https://www.breitbart.com/politics/2021/03/03/exclusive-sources-alabama-to-join-texas-mississippi-florida-others-in-eliminating-mask-mandates-this-week/","display_url":"breitbart.com/politics/2021/…","indices":[124,147]}]	FREEDOM!!! Exclusive — Sources: Alabama to Join Texas, Mississippi, Florida, Others in Eliminating Mask Mandates this Week https://t.co/14E2zkdGDo	24802.0	RT @BillWhiteNY: FREEDOM!!! Exclusive — Sources: Alabama to Join Texas, Mississippi, Florida, Others in Eliminating Mask Mandates this Wee…	117.0	True		breitbart.com	breitbart.com
145	604030a8f10769003968df22	2021-03-04 00:58:10	[{"text":"COVID19","indices":[35,43]},{"text":"timeline","indices":[145,154]},{"text":"COVID","indices":[186,192]}]	[{"url":"https://t.co/DEQ2upvEtY","expanded_url":"https://create.piktochart.com/output/52867039-covid-19-timeline","display_url":"create.piktochart.com/output/5286703…","indices":[239,262]}]		[]	[]			As of the beginning of March 2021, #COVID19 has affected more than 114 million people nationwide, a number that ris… https://t.co/GWFvhJtd92	535.0	True	rt.com		rt.com
146	604030bef10769003968e6e2	2021-03-04 00:58:32	[]	[]	Fri Feb 26 09:43:08 +0000 2021	[]	[{"url":"https://t.co/qcgWN20Asu","expanded_url":"https://www.breitbart.com/health/2021/02/22/italy-dozens-of-teachers-sick-after-receiving-coronavirus-vaccine/","display_url":"breitbart.com/health/2021/02…","indices":[214,237]}]	♦️Italy: Dozens of Teachers Sick After Receiving Coronavirus Vaccine AstraZeneca‼️ ♦️At the Duca degli Abruzzi high school,15 teachers out of 130 were absent, complaining of fever, malaise, and pain in the bones‼️ https://t.co/qcgWN20Asu	3399.0	RT @acastef53: ♦️Italy: Dozens of Teachers Sick After Receiving Coronavirus Vaccine AstraZeneca‼️ ♦️At the Duca degli Abruzzi high school,1…	19.0	True		breitbart.com	breitbart.com
147	604030c4f10769003968e902	2021-03-04 00:58:38	[]	[{"url":"https://t.co/AI3bVpTocf","expanded_url":"https://m.washingtontimes.com/news/2021/mar/3/biden-slams-lifting-texas-mask-mandate-big-mistake/","display_url":"m.washingtontimes.com/news/2021/mar/…","indices":[164,187]}]		[]	[]			President Biden on Wednesday slammed Texas Gov. Greg Abbott’s decision to lift a statewide mask mandate as a “big m… https://t.co/07s34ewpB6	1194.0	True	washingtontimes.com		washingtontimes.com
148	604030c5f10769003968e966	2021-03-04 00:58:39	[]	[]	Wed Mar 03 21:30:18 +0000 2021	[]	[{"url":"https://t.co/VPTnM9Uahf","expanded_url":"https://www.breitbart.com/politics/2021/03/03/exclusive-sources-alabama-to-join-texas-mississippi-florida-others-in-eliminating-mask-mandates-this-week/","display_url":"breitbart.com/politics/2021/…","indices":[124,147]}]	BREAKING: Alabama Gov. Kay Ivey (R) will end a mandate requiring masks in public, according to sources close to the matter. https://t.co/VPTnM9Uahf	117080.0	RT @RealKyleMorris: BREAKING: Alabama Gov. Kay Ivey (R) will end a mandate requiring masks in public, according to sources close to the mat…	51.0	True		breitbart.com	breitbart.com
149	604030cbf10769003968ebbc	2021-03-04 00:58:46	[]	[{"url":"https://t.co/emvOWnTCk2","expanded_url":"https://www.rt.com/op-ed/517130-shelter-food-failure-prison-state/","display_url":"rt.com/op-ed/517130-s…","indices":[131,154]}]		[]	[]			Land of the fee, home of the grave? For all its international posturing and boasting, the US can’t even take care… https://t.co/iM8PLjgF1m	393.0	True	rt.com		rt.com
150	604030cef10769003968eca8	2021-03-04 00:58:48	[]	[]	Wed Mar 03 20:15:34 +0000 2021	[]	[{"url":"https://t.co/QcMvrIhDF0","expanded_url":"https://www.breitbart.com/politics/2021/03/03/joe-biden-texas-mississippi-lifting-mask-mandates-is-neanderthal-thinking/","display_url":"breitbart.com/politics/2021/…","indices":[160,183]}]	Just like your ILLEGITIMATE presidency-there's a NEANDERTHAL in the White House! Joe Biden: Texas, Mississippi Lifting Mask Mandates Is ‘Neanderthal Thinking‘ https://t.co/QcMvrIhDF0 via @BreitbartNews	6011.0	RT @TrinaSolis17: Just like your ILLEGITIMATE presidency-there's a NEANDERTHAL in the White House! Joe Biden: Texas, Mississippi Lifting M…	8237.0	True		breitbart.com	breitbart.com
151	604030d8f10769003968f02a	2021-03-04 00:58:58	[]	[]	Wed Mar 03 04:07:51 +0000 2021	[]	[{"url":"https://t.co/RBtHKV2Dzd","expanded_url":"https://bluntforcetruth.com/news/biden-gang-already-in-deals-with-ukraine-125-million-of-us-tax-payer-money-on-its-way-to-ukraine-right-now/","display_url":"bluntforcetruth.com/news/biden-gan…","indices":[255,278]}]	🚨Biden Admin Already In Deals with Ukraine – $125 Million of US Tax-payer Money on its Way to Ukraine Right Now🚨 You cant get $1400...but Ukraine can get $125 million. You glad you voted Democrat?? @senmanchin @SenatorSinema @RandPaul @LeaderMcConnell https://t.co/RBtHKV2Dzd	7560.0	RT @ILovesMyUSA: 🚨Biden Admin Already In Deals with Ukraine – $125 Million of US Tax-payer Money on its Way to Ukraine Right Now🚨 You cant…	331.0	True		bluntforcetruth.com	bluntforcetruth.com
152	604030d9f10769003968f084	2021-03-04 00:58:59	[]	[]	Wed Mar 03 18:20:15 +0000 2021	[{"text":"COVID19","indices":[113,121]}]	[{"url":"https://t.co/MLyVlbn9z5","expanded_url":"https://www.breitbart.com/politics/2021/03/02/report-border-crossers-released-into-u-s-by-biden-officials-test-positive-for-coronavirus/","display_url":"breitbart.com/politics/2021/…","indices":[174,197]}]	When Republicans don’t wear a mask, Democrats scream “you’re killing people.” But when the Biden Admin releases #COVID19 positive migrants into your community? No problem! https://t.co/MLyVlbn9z5	1953296.0	RT @Jim_Jordan: When Republicans don’t wear a mask, Democrats scream “you’re killing people.” But when the Biden Admin releases #COVID19 p…	644.0	True		breitbart.com	breitbart.com
153	604030daf10769003968f12e	2021-03-04 00:59:01	[]	[]	Wed Mar 03 19:01:40 +0000 2021	[]	[{"url":"https://t.co/9W5sJiC3Kg","expanded_url":"https://www.breitbart.com/politics/2021/03/03/dr-anthony-fauci-i-do-not-think-well-be-back-to-normal-by-march-2022","display_url":"breitbart.com/politics/2021/…","indices":[254,277]}]	Code for the CCP is working on new variations as we speak and will be ready for the 2022 election. “If we jump the gun or do it too quickly, you can get a resurgence of infection,” he said, “It’s very risky – if you go too fast, you’ll have a setback.” https://t.co/9W5sJiC3Kg	6011.0	RT @TrinaSolis17: Code for the CCP is working on new variations as we speak and will be ready for the 2022 election. “If we jump the gun o…	8237.0	True		breitbart.com	breitbart.com
154	604030dcf10769003968f1ea	2021-03-04 00:59:03	[]	[]	Wed Mar 03 21:30:18 +0000 2021	[]	[{"url":"https://t.co/VPTnM9Uahf","expanded_url":"https://www.breitbart.com/politics/2021/03/03/exclusive-sources-alabama-to-join-texas-mississippi-florida-others-in-eliminating-mask-mandates-this-week/","display_url":"breitbart.com/politics/2021/…","indices":[124,147]}]	BREAKING: Alabama Gov. Kay Ivey (R) will end a mandate requiring masks in public, according to sources close to the matter. https://t.co/VPTnM9Uahf	117080.0	RT @RealKyleMorris: BREAKING: Alabama Gov. Kay Ivey (R) will end a mandate requiring masks in public, according to sources close to the mat…	13.0	True		breitbart.com	breitbart.com
155	604030ecf10769003968f772	2021-03-04 00:59:18	[]	[]	Wed Mar 03 20:50:52 +0000 2021	[]	[{"url":"https://t.co/W3gPNza9Nx","expanded_url":"http://ourshot.in.gov","display_url":"ourshot.in.gov","indices":[110,133]},{"url":"https://t.co/gHp1GhDSLU","expanded_url":"https://www.kroger.com/i/coronavirus-update/vaccine","display_url":"kroger.com/i/coronavirus-…","indices":[191,214]},{"url":"https://t.co/MRcxVdxfgc","expanded_url":"https://clinic.meijer.com/","display_url":"clinic.meijer.co…	Members! Here's the vaccine info for educators, as we understand it for now: Over 50: Register with state at https://t.co/W3gPNza9Nx All ages: Register at one of three pharmacies: Kroger: https://t.co/gHp1GhDSLU Meijer https://t.co/MRcxVdxfgc Walmart https://t.co/OOUDvLpjCR	9678.0	RT @ISTAmembers: Members! Here's the vaccine info for educators, as we understand it for now: Over 50: Register with state at https://t.co…	1435.0	True		rt.com	rt.com
156	604030f1f10769003968f938	2021-03-04 00:59:23	[]	[]	Wed Mar 03 18:20:15 +0000 2021	[{"text":"COVID19","indices":[113,121]}]	[{"url":"https://t.co/MLyVlbn9z5","expanded_url":"https://www.breitbart.com/politics/2021/03/02/report-border-crossers-released-into-u-s-by-biden-officials-test-positive-for-coronavirus/","display_url":"breitbart.com/politics/2021/…","indices":[174,197]}]	When Republicans don’t wear a mask, Democrats scream “you’re killing people.” But when the Biden Admin releases #COVID19 positive migrants into your community? No problem! https://t.co/MLyVlbn9z5	1953295.0	RT @Jim_Jordan: When Republicans don’t wear a mask, Democrats scream “you’re killing people.” But when the Biden Admin releases #COVID19 p…	6421.0	True		breitbart.com	breitbart.com
157	604030f1f10769003968f95c	2021-03-04 00:59:24	[]	[]	Wed Mar 03 18:20:15 +0000 2021	[{"text":"COVID19","indices":[113,121]}]	[{"url":"https://t.co/MLyVlbn9z5","expanded_url":"https://www.breitbart.com/politics/2021/03/02/report-border-crossers-released-into-u-s-by-biden-officials-test-positive-for-coronavirus/","display_url":"breitbart.com/politics/2021/…","indices":[174,197]}]	When Republicans don’t wear a mask, Democrats scream “you’re killing people.” But when the Biden Admin releases #COVID19 positive migrants into your community? No problem! https://t.co/MLyVlbn9z5	1953295.0	RT @Jim_Jordan: When Republicans don’t wear a mask, Democrats scream “you’re killing people.” But when the Biden Admin releases #COVID19 p…	8.0	True		breitbart.com	breitbart.com
158	604030fff10769003968fe24	2021-03-04 00:59:37	[]	[]	Wed Mar 03 15:42:04 +0000 2021	[]	[{"url":"https://t.co/e10iRpgwgZ","expanded_url":"https://www.breitbart.com/politics/2021/03/02/report-border-crossers-released-into-u-s-by-biden-officials-test-positive-for-coronavirus/","display_url":"breitbart.com/politics/2021/…","indices":[261,284]}]	Migrants Let Into US By Biden's DHS Test Positive for COVID They’re letting the infected migrants into Texas &amp; when the positive cases climb they’ll blame @GregAbbott_TX for lifting the mask mandate. This is how Democrats intend to keep the virus around. https://t.co/e10iRpgwgZ	36476.0	RT @V_actually: Migrants Let Into US By Biden's DHS Test Positive for COVID They’re letting the infected migrants into Texas &amp; when the po…	340.0	True		breitbart.com	breitbart.com
159	60403102f10769003968ff66	2021-03-04 00:59:41	[]	[]	Wed Mar 03 18:20:15 +0000 2021	[{"text":"COVID19","indices":[113,121]}]	[{"url":"https://t.co/MLyVlbn9z5","expanded_url":"https://www.breitbart.com/politics/2021/03/02/report-border-crossers-released-into-u-s-by-biden-officials-test-positive-for-coronavirus/","display_url":"breitbart.com/politics/2021/…","indices":[174,197]}]	When Republicans don’t wear a mask, Democrats scream “you’re killing people.” But when the Biden Admin releases #COVID19 positive migrants into your community? No problem! https://t.co/MLyVlbn9z5	1953297.0	RT @Jim_Jordan: When Republicans don’t wear a mask, Democrats scream “you’re killing people.” But when the Biden Admin releases #COVID19 p…	606.0	True		breitbart.com	breitbart.com
160	6040310af10769003969022e	2021-03-04 00:59:48	[]	[]	Thu Mar 04 00:01:35 +0000 2021	[]	[{"url":"https://t.co/BPzi0gymiQ","expanded_url":"https://www.breitbart.com/politics/2021/03/03/exclusive-sources-alabama-to-join-texas-mississippi-florida-others-in-eliminating-mask-mandates-this-week/","display_url":"breitbart.com/politics/2021/…","indices":[158,181]}]	THIS IS TOO GOOD TO BE TRUE - WE ARE FIGHTING BACK!!!! MORE STATES MUST FOLLOW IMMEDIATELY PLEASE!!! Exclusive — Sources: Alabama to Ditch Mask Mandate Too https://t.co/BPzi0gymiQ via @BreitbartNews	10622.0	RT @SharonShepshan: THIS IS TOO GOOD TO BE TRUE - WE ARE FIGHTING BACK!!!! MORE STATES MUST FOLLOW IMMEDIATELY PLEASE!!! Exclusive — Sour…	74.0	True		breitbart.com	breitbart.com
161	6040310df10769003969033a	2021-03-04 00:59:51	[]	[]	Wed Mar 03 21:30:18 +0000 2021	[]	[{"url":"https://t.co/VPTnM9Uahf","expanded_url":"https://www.breitbart.com/politics/2021/03/03/exclusive-sources-alabama-to-join-texas-mississippi-florida-others-in-eliminating-mask-mandates-this-week/","display_url":"breitbart.com/politics/2021/…","indices":[124,147]}]	BREAKING: Alabama Gov. Kay Ivey (R) will end a mandate requiring masks in public, according to sources close to the matter. https://t.co/VPTnM9Uahf	116948.0	RT @RealKyleMorris: BREAKING: Alabama Gov. Kay Ivey (R) will end a mandate requiring masks in public, according to sources close to the mat…	7843.0	True		breitbart.com	breitbart.com
162	6040311af1076900396907fa	2021-03-04 01:00:04	[]	[]	Wed Mar 03 18:20:15 +0000 2021	[{"text":"COVID19","indices":[113,121]}]	[{"url":"https://t.co/MLyVlbn9z5","expanded_url":"https://www.breitbart.com/politics/2021/03/02/report-border-crossers-released-into-u-s-by-biden-officials-test-positive-for-coronavirus/","display_url":"breitbart.com/politics/2021/…","indices":[174,197]}]	When Republicans don’t wear a mask, Democrats scream “you’re killing people.” But when the Biden Admin releases #COVID19 positive migrants into your community? No problem! https://t.co/MLyVlbn9z5	1953387.0	RT @Jim_Jordan: When Republicans don’t wear a mask, Democrats scream “you’re killing people.” But when the Biden Admin releases #COVID19 p…	52.0	True		breitbart.com	breitbart.com
163	6040311ff1076900396909ba	2021-03-04 01:00:09	[]	[]	Thu Mar 04 00:27:26 +0000 2021	[{"text":"LETSGOOOOO","indices":[177,188]}]	[{"url":"https://t.co/EOWe1UoZBc","expanded_url":"https://breaking911.com/lets-get-ready-to-steal-b-feds-charge-chicago-man-with-organizing-riot-in-august/","display_url":"breaking911.com/lets-get-ready…","indices":[248,271]}]	“ATTENTION LOTTING START AT 12am tonight … WE WILL NOT BE F—ING UP THE SOUTH SIDE EAST SIDE OR WEST SIDE DOWNTOWN AREA AND UP NORTH AREA ONLY BRING YA TOOLS SKI MASK AND GLOVES #LETSGOOOOO” Feds charge Chicago man with organizing riot in August - https://t.co/EOWe1UoZBc https://t.co/TbckKDiBHJ	814370.0	RT @Breaking911: “ATTENTION LOTTING START AT 12am tonight … WE WILL NOT BE F—ING UP THE SOUTH SIDE EAST SIDE OR WEST SIDE DOWNTOWN AREA AND…	1138.0	True		breaking911.com	breaking911.com
164	6040311ff1076900396909e4	2021-03-04 01:00:10	[]	[]	Wed Mar 03 18:20:15 +0000 2021	[{"text":"COVID19","indices":[113,121]}]	[{"url":"https://t.co/MLyVlbn9z5","expanded_url":"https://www.breitbart.com/politics/2021/03/02/report-border-crossers-released-into-u-s-by-biden-officials-test-positive-for-coronavirus/","display_url":"breitbart.com/politics/2021/…","indices":[174,197]}]	When Republicans don’t wear a mask, Democrats scream “you’re killing people.” But when the Biden Admin releases #COVID19 positive migrants into your community? No problem! https://t.co/MLyVlbn9z5	1953296.0	RT @Jim_Jordan: When Republicans don’t wear a mask, Democrats scream “you’re killing people.” But when the Biden Admin releases #COVID19 p…	450.0	True		breitbart.com	breitbart.com
165	60403120f107690039690a1e	2021-03-04 01:00:10	[]	[]	Wed Mar 03 18:20:15 +0000 2021	[{"text":"COVID19","indices":[113,121]}]	[{"url":"https://t.co/MLyVlbn9z5","expanded_url":"https://www.breitbart.com/politics/2021/03/02/report-border-crossers-released-into-u-s-by-biden-officials-test-positive-for-coronavirus/","display_url":"breitbart.com/politics/2021/…","indices":[174,197]}]	When Republicans don’t wear a mask, Democrats scream “you’re killing people.” But when the Biden Admin releases #COVID19 positive migrants into your community? No problem! https://t.co/MLyVlbn9z5	1953296.0	RT @Jim_Jordan: When Republicans don’t wear a mask, Democrats scream “you’re killing people.” But when the Biden Admin releases #COVID19 p…	115.0	True		breitbart.com	breitbart.com
166	60403123f107690039690b4a	2021-03-04 01:00:14	[]	[]	Wed Mar 03 20:50:52 +0000 2021	[]	[{"url":"https://t.co/W3gPNza9Nx","expanded_url":"http://ourshot.in.gov","display_url":"ourshot.in.gov","indices":[110,133]},{"url":"https://t.co/gHp1GhDSLU","expanded_url":"https://www.kroger.com/i/coronavirus-update/vaccine","display_url":"kroger.com/i/coronavirus-…","indices":[191,214]},{"url":"https://t.co/MRcxVdxfgc","expanded_url":"https://clinic.meijer.com/","display_url":"clinic.meijer.co…	Members! Here's the vaccine info for educators, as we understand it for now: Over 50: Register with state at https://t.co/W3gPNza9Nx All ages: Register at one of three pharmacies: Kroger: https://t.co/gHp1GhDSLU Meijer https://t.co/MRcxVdxfgc Walmart https://t.co/OOUDvLpjCR	9678.0	RT @ISTAmembers: Members! Here's the vaccine info for educators, as we understand it for now: Over 50: Register with state at https://t.co…	1435.0	True		rt.com	rt.com
167	6040312cf107690039690e56	2021-03-04 01:00:22	[]	[]	Tue Mar 02 17:26:38 +0000 2021	[]	[{"url":"https://t.co/wKTOY0L1hk","expanded_url":"https://rumble.com/veaja5-amazing-progress-with-the-vaccine.html?mref=i2svv&mc=36we8","display_url":"rumble.com/veaja5-amazing…","indices":[154,177]}]	Another incredible breakthrough with the COVID-19 vaccines. Thanks Donald Trump for all of the efforts that you put into making this happen. My thoughts! https://t.co/wKTOY0L1hk	6772383.0	RT @DonaldJTrumpJr: Another incredible breakthrough with the COVID-19 vaccines. Thanks Donald Trump for all of the efforts that you put int…	76.0	True		rumble.com	rumble.com
168	6040312cf107690039690e60	2021-03-04 01:00:22	[]	[]	Wed Mar 03 16:10:40 +0000 2021	[]	[{"url":"https://t.co/M5ljTmSRN4","expanded_url":"https://www.thegatewaypundit.com/2021/03/pulitzer-prize-winning-journalist-sue-michigan-gov-whitmer-release-covid-nursing-home-data","display_url":"thegatewaypundit.com/2021/03/pulitz…","indices":[257,280]}]	@GovWhitmer being sued like @NYGovCuomo “The public has a right to know. We shut down the entire economy, we interrupted our children’s lives, in the name of protecting the most vulnerable. We now know this was the institutionalized elderly."@CharlieleDuff https://t.co/M5ljTmSRN4	6011.0	RT @TrinaSolis17: @GovWhitmer being sued like @NYGovCuomo “The public has a right to know. We shut down the entire economy, we interrupted…	146.0	True		thegatewaypundit.com	thegatewaypundit.com
169	6040312df107690039690eb4	2021-03-04 01:00:23	[]	[]	Tue Feb 23 13:32:51 +0000 2021	[{"text":"sustainableenergy","indices":[211,229]},{"text":"biofuels","indices":[230,239]},{"text":"deforestation","indices":[240,254]}]	[{"url":"https://t.co/Lrr3IOPuUT","expanded_url":"https://www.arabnews.com/node/1813331","display_url":"arabnews.com/node/1813331","indices":[255,278]}]	"Europe, for instance, continues to subsidize fossil fuels, as well as its own polluting biofuels industries, while branding itself a fighter against tropical deforestation." writes Mohd Khairuddin Aman Razali. #sustainableenergy #biofuels #deforestation https://t.co/Lrr3IOPuUT	440.0	RT @Politicaltrend_: "Europe, for instance, continues to subsidize fossil fuels, as well as its own polluting biofuels industries, while br…	6.0	True		arabnews.com	arabnews.com
170	6040313bf1076900396913d2	2021-03-04 01:00:38	[]	[]	Wed Mar 03 21:30:18 +0000 2021	[]	[{"url":"https://t.co/VPTnM9Uahf","expanded_url":"https://www.breitbart.com/politics/2021/03/03/exclusive-sources-alabama-to-join-texas-mississippi-florida-others-in-eliminating-mask-mandates-this-week/","display_url":"breitbart.com/politics/2021/…","indices":[124,147]}]	BREAKING: Alabama Gov. Kay Ivey (R) will end a mandate requiring masks in public, according to sources close to the matter. https://t.co/VPTnM9Uahf	117080.0	RT @RealKyleMorris: BREAKING: Alabama Gov. Kay Ivey (R) will end a mandate requiring masks in public, according to sources close to the mat…	3927.0	True		breitbart.com	breitbart.com
171	6040313cf107690039691440	2021-03-04 01:00:39	[]	[]	Wed Mar 03 18:20:15 +0000 2021	[{"text":"COVID19","indices":[113,121]}]	[{"url":"https://t.co/MLyVlbn9z5","expanded_url":"https://www.breitbart.com/politics/2021/03/02/report-border-crossers-released-into-u-s-by-biden-officials-test-positive-for-coronavirus/","display_url":"breitbart.com/politics/2021/…","indices":[174,197]}]	When Republicans don’t wear a mask, Democrats scream “you’re killing people.” But when the Biden Admin releases #COVID19 positive migrants into your community? No problem! https://t.co/MLyVlbn9z5	1953298.0	RT @Jim_Jordan: When Republicans don’t wear a mask, Democrats scream “you’re killing people.” But when the Biden Admin releases #COVID19 p…	129.0	True		breitbart.com	breitbart.com
172	60403145f107690039691746	2021-03-04 01:00:47	[]	[]	Tue Mar 02 17:26:38 +0000 2021	[]	[{"url":"https://t.co/wKTOY0L1hk","expanded_url":"https://rumble.com/veaja5-amazing-progress-with-the-vaccine.html?mref=i2svv&mc=36we8","display_url":"rumble.com/veaja5-amazing…","indices":[154,177]}]	Another incredible breakthrough with the COVID-19 vaccines. Thanks Donald Trump for all of the efforts that you put into making this happen. My thoughts! https://t.co/wKTOY0L1hk	6773983.0	RT @DonaldJTrumpJr: Another incredible breakthrough with the COVID-19 vaccines. Thanks Donald Trump for all of the efforts that you put int…	74.0	True		rumble.com	rumble.com
173	60403145f10769003969175a	2021-03-04 01:00:47	[]	[]	Wed Mar 03 18:20:15 +0000 2021	[{"text":"COVID19","indices":[113,121]}]	[{"url":"https://t.co/MLyVlbn9z5","expanded_url":"https://www.breitbart.com/politics/2021/03/02/report-border-crossers-released-into-u-s-by-biden-officials-test-positive-for-coronavirus/","display_url":"breitbart.com/politics/2021/…","indices":[174,197]}]	When Republicans don’t wear a mask, Democrats scream “you’re killing people.” But when the Biden Admin releases #COVID19 positive migrants into your community? No problem! https://t.co/MLyVlbn9z5	1953299.0	RT @Jim_Jordan: When Republicans don’t wear a mask, Democrats scream “you’re killing people.” But when the Biden Admin releases #COVID19 p…	199.0	True		breitbart.com	breitbart.com
174	60403146f1076900396917e2	2021-03-04 01:00:49	[]	[]	Thu Mar 04 00:50:45 +0000 2021	[{"text":"CovidVaccine","indices":[201,214]},{"text":"COVID19","indices":[215,223]},{"text":"COVIDIOT","indices":[224,233]}]	[{"url":"https://t.co/72o6b5E9vG","expanded_url":"https://www.breitbart.com/politics/2021/03/03/exclusive-sources-alabama-to-join-texas-mississippi-florida-others-in-eliminating-mask-mandates-this-week/","display_url":"breitbart.com/politics/2021/…","indices":[235,258]}]	Texas, Missouri, Florida, South Dakota, Alabama — have all eliminated the mask mandate! Exclusive — Sources: Alabama to Join Texas, Mississippi, Florida, Others in Eliminating Mask Mandates this Week #CovidVaccine #COVID19 #COVIDIOT https://t.co/72o6b5E9vG	55173.0	RT @Condor_Law: Texas, Missouri, Florida, South Dakota, Alabama — have all eliminated the mask mandate! Exclusive — Sources: Alabama to Jo…	5794.0	True		breitbart.com	breitbart.com
175	6040314af1076900396918f4	2021-03-04 01:00:52	[]	[]	Wed Mar 03 17:49:09 +0000 2021	[]	[{"url":"https://t.co/tIOVl0OR9c","expanded_url":"https://www.washingtontimes.com/news/2021/mar/3/freedom-house-assessment-puts-us-bottom-half-free-/","display_url":"washingtontimes.com/news/2021/mar/…","indices":[79,102]}]	Freedom assessment puts U․S. in bottom half of free countries, headed downward https://t.co/tIOVl0OR9c via @washtimes Corona virus restrictions emboldened dictators. SHOCKED 😮 NOT	1203.0	RT @ColoradoJulie59: Freedom assessment puts U․S. in bottom half of free countries, headed downward https://t.co/tIOVl0OR9c via @washtimes…	721.0	True		washingtontimes.com	washingtontimes.com
176	6040315df107690039691fdc	2021-03-04 01:01:11	[]	[]	Wed Mar 03 18:20:15 +0000 2021	[{"text":"COVID19","indices":[113,121]}]	[{"url":"https://t.co/MLyVlbn9z5","expanded_url":"https://www.breitbart.com/politics/2021/03/02/report-border-crossers-released-into-u-s-by-biden-officials-test-positive-for-coronavirus/","display_url":"breitbart.com/politics/2021/…","indices":[174,197]}]	When Republicans don’t wear a mask, Democrats scream “you’re killing people.” But when the Biden Admin releases #COVID19 positive migrants into your community? No problem! https://t.co/MLyVlbn9z5	1953299.0	RT @Jim_Jordan: When Republicans don’t wear a mask, Democrats scream “you’re killing people.” But when the Biden Admin releases #COVID19 p…	3375.0	True		breitbart.com	breitbart.com
177	60403162f1076900396921d4	2021-03-04 01:01:17	[]	[]	Wed Mar 03 16:32:43 +0000 2021	[]	[{"url":"https://t.co/52J2SS0Mbq","expanded_url":"https://www.breitbart.com/tech/2021/03/02/amazon-quietly-changed-its-content-policy-to-include-hate-speech-ban/","display_url":"breitbart.com/tech/2021/03/0…","indices":[250,273]}]	It banned Mike Cernovich’s documentary about media manipulation, Hoaxed... It also held back the release of Amanda Millius’ The Plot Against the President, which would go on to become one the most widely-viewed political documentaries ever released. https://t.co/52J2SS0Mbq	679720.0	RT @Cernovich: It banned Mike Cernovich’s documentary about media manipulation, Hoaxed... It also held back the release of Amanda Millius’…	2641.0	True		breitbart.com	breitbart.com
178	60403166f10769003969230c	2021-03-04 01:01:20	[]	[]	Wed Mar 03 01:02:00 +0000 2021	[{"text":"TheDefender","indices":[159,171]}]	[{"url":"https://t.co/zL66Edfiw5","expanded_url":"https://bit.ly/3s5twWJ","display_url":"bit.ly/3s5twWJ","indices":[190,213]},{"url":"https://t.co/hivPKkaqAV","expanded_url":"https://childrenshealthdefense.org/defender/johnson-johnson-test-experimental-covid-vaccine-infants/","display_url":"childrenshealthdefense.org/defender/johns…","indices":[215,238]}]	J&amp;J has announced plans to test the vaccine on newborns, despite vaccine’s risks + strong evidence that COVID poses virtually no risk to healthy children. #TheDefender: SUBSCRIBE TODAY: https://t.co/zL66Edfiw5 https://t.co/hivPKkaqAV	229730.0	RT @RobertKennedyJr: J&amp;J has announced plans to test the vaccine on newborns, despite vaccine’s risks + strong evidence that COVID poses vi…	228.0	True		childrenshealthdefense.org	childrenshealthdefense.org
179	60403166f107690039692334	2021-03-04 01:01:21	[]	[]	Wed Mar 03 20:50:52 +0000 2021	[]	[{"url":"https://t.co/W3gPNza9Nx","expanded_url":"http://ourshot.in.gov","display_url":"ourshot.in.gov","indices":[110,133]},{"url":"https://t.co/gHp1GhDSLU","expanded_url":"https://www.kroger.com/i/coronavirus-update/vaccine","display_url":"kroger.com/i/coronavirus-…","indices":[191,214]},{"url":"https://t.co/MRcxVdxfgc","expanded_url":"https://clinic.meijer.com/","display_url":"clinic.meijer.co…	Members! Here's the vaccine info for educators, as we understand it for now: Over 50: Register with state at https://t.co/W3gPNza9Nx All ages: Register at one of three pharmacies: Kroger: https://t.co/gHp1GhDSLU Meijer https://t.co/MRcxVdxfgc Walmart https://t.co/OOUDvLpjCR	9678.0	RT @ISTAmembers: Members! Here's the vaccine info for educators, as we understand it for now: Over 50: Register with state at https://t.co…	1312.0	True		rt.com	rt.com
180	6040316bf107690039692512	2021-03-04 01:01:26	[]	[]	Wed Mar 03 18:20:15 +0000 2021	[{"text":"COVID19","indices":[113,121]}]	[{"url":"https://t.co/MLyVlbn9z5","expanded_url":"https://www.breitbart.com/politics/2021/03/02/report-border-crossers-released-into-u-s-by-biden-officials-test-positive-for-coronavirus/","display_url":"breitbart.com/politics/2021/…","indices":[174,197]}]	When Republicans don’t wear a mask, Democrats scream “you’re killing people.” But when the Biden Admin releases #COVID19 positive migrants into your community? No problem! https://t.co/MLyVlbn9z5	1953299.0	RT @Jim_Jordan: When Republicans don’t wear a mask, Democrats scream “you’re killing people.” But when the Biden Admin releases #COVID19 p…	985.0	True		breitbart.com	breitbart.com
181	6040316cf107690039692542	2021-03-04 01:01:26	[]	[]	Wed Mar 03 18:20:15 +0000 2021	[{"text":"COVID19","indices":[113,121]}]	[{"url":"https://t.co/MLyVlbn9z5","expanded_url":"https://www.breitbart.com/politics/2021/03/02/report-border-crossers-released-into-u-s-by-biden-officials-test-positive-for-coronavirus/","display_url":"breitbart.com/politics/2021/…","indices":[174,197]}]	When Republicans don’t wear a mask, Democrats scream “you’re killing people.” But when the Biden Admin releases #COVID19 positive migrants into your community? No problem! https://t.co/MLyVlbn9z5	1953299.0	RT @Jim_Jordan: When Republicans don’t wear a mask, Democrats scream “you’re killing people.” But when the Biden Admin releases #COVID19 p…	136.0	True		breitbart.com	breitbart.com
182	60403170f1076900396926a4	2021-03-04 01:01:30	[]	[]	Thu Mar 04 01:00:38 +0000 2021	[]	[{"url":"https://t.co/g4YwtWVRqf","expanded_url":"https://rumble.com/vd782h-le-documentaire-qui-va-faire-du-bruit-le-crime-parfait.html","display_url":"rumble.com/vd782h-le-docu…","indices":[61,84]}]	Le documentaire qui va faire du bruit : LE CRIME PARFAIT (!) https://t.co/g4YwtWVRqf 2h30 passionnants qui collent à notre réalité et font prendre une conscience aiguë des problèmes... Dont il FAUT se débarrasser‼️🛑	252.0	RT @HollandDaniell3: Le documentaire qui va faire du bruit : LE CRIME PARFAIT (!) https://t.co/g4YwtWVRqf 2h30 passionnants qui collent à…	252.0	True		rumble.com	rumble.com
183	60403170f1076900396926cc	2021-03-04 01:01:31	[]	[]	Wed Mar 03 18:20:15 +0000 2021	[{"text":"COVID19","indices":[113,121]}]	[{"url":"https://t.co/MLyVlbn9z5","expanded_url":"https://www.breitbart.com/politics/2021/03/02/report-border-crossers-released-into-u-s-by-biden-officials-test-positive-for-coronavirus/","display_url":"breitbart.com/politics/2021/…","indices":[174,197]}]	When Republicans don’t wear a mask, Democrats scream “you’re killing people.” But when the Biden Admin releases #COVID19 positive migrants into your community? No problem! https://t.co/MLyVlbn9z5	1953299.0	RT @Jim_Jordan: When Republicans don’t wear a mask, Democrats scream “you’re killing people.” But when the Biden Admin releases #COVID19 p…	290.0	True		breitbart.com	breitbart.com
184	60403173f1076900396927f2	2021-03-04 01:01:34	[]	[]	Wed Mar 03 18:20:15 +0000 2021	[{"text":"COVID19","indices":[113,121]}]	[{"url":"https://t.co/MLyVlbn9z5","expanded_url":"https://www.breitbart.com/politics/2021/03/02/report-border-crossers-released-into-u-s-by-biden-officials-test-positive-for-coronavirus/","display_url":"breitbart.com/politics/2021/…","indices":[174,197]}]	When Republicans don’t wear a mask, Democrats scream “you’re killing people.” But when the Biden Admin releases #COVID19 positive migrants into your community? No problem! https://t.co/MLyVlbn9z5	1953299.0	RT @Jim_Jordan: When Republicans don’t wear a mask, Democrats scream “you’re killing people.” But when the Biden Admin releases #COVID19 p…	535.0	True		breitbart.com	breitbart.com
185	60403178f107690039692982	2021-03-04 01:01:38	[]	[]	Tue Mar 02 17:26:38 +0000 2021	[]	[{"url":"https://t.co/wKTOY0L1hk","expanded_url":"https://rumble.com/veaja5-amazing-progress-with-the-vaccine.html?mref=i2svv&mc=36we8","display_url":"rumble.com/veaja5-amazing…","indices":[154,177]}]	Another incredible breakthrough with the COVID-19 vaccines. Thanks Donald Trump for all of the efforts that you put into making this happen. My thoughts! https://t.co/wKTOY0L1hk	6773985.0	RT @DonaldJTrumpJr: Another incredible breakthrough with the COVID-19 vaccines. Thanks Donald Trump for all of the efforts that you put int…	16.0	True		rumble.com	rumble.com
186	60403178f1076900396929ac	2021-03-04 01:01:39	[]	[]	Thu Mar 04 00:27:26 +0000 2021	[{"text":"LETSGOOOOO","indices":[177,188]}]	[{"url":"https://t.co/EOWe1UoZBc","expanded_url":"https://breaking911.com/lets-get-ready-to-steal-b-feds-charge-chicago-man-with-organizing-riot-in-august/","display_url":"breaking911.com/lets-get-ready…","indices":[248,271]}]	“ATTENTION LOTTING START AT 12am tonight … WE WILL NOT BE F—ING UP THE SOUTH SIDE EAST SIDE OR WEST SIDE DOWNTOWN AREA AND UP NORTH AREA ONLY BRING YA TOOLS SKI MASK AND GLOVES #LETSGOOOOO” Feds charge Chicago man with organizing riot in August - https://t.co/EOWe1UoZBc https://t.co/TbckKDiBHJ	814348.0	RT @Breaking911: “ATTENTION LOTTING START AT 12am tonight … WE WILL NOT BE F—ING UP THE SOUTH SIDE EAST SIDE OR WEST SIDE DOWNTOWN AREA AND…	1085.0	True		breaking911.com	breaking911.com
187	60403179f1076900396929fa	2021-03-04 01:01:39	[]	[]	Thu Mar 04 01:00:00 +0000 2021	[{"text":"COVID19","indices":[10,18]}]	[{"url":"https://t.co/57kNq3amvH","expanded_url":"https://on.rt.com/b2xs","display_url":"on.rt.com/b2xs","indices":[204,227]}]	The third #COVID19 vaccine registered in Russia is based on a 'perfectly conventional' platform, and those who have been injected experienced no side effects - the head of the Chumakov Scientific Center https://t.co/57kNq3amvH https://t.co/LaApstKPrz	2999895.0	RT @RT_com: The third #COVID19 vaccine registered in Russia is based on a 'perfectly conventional' platform, and those who have been inject…	9.0	True		rt.com	rt.com
188	60403182f107690039692d0a	2021-03-04 01:01:48	[]	[]	Tue Mar 02 17:26:38 +0000 2021	[]	[{"url":"https://t.co/wKTOY0L1hk","expanded_url":"https://rumble.com/veaja5-amazing-progress-with-the-vaccine.html?mref=i2svv&mc=36we8","display_url":"rumble.com/veaja5-amazing…","indices":[154,177]}]	Another incredible breakthrough with the COVID-19 vaccines. Thanks Donald Trump for all of the efforts that you put into making this happen. My thoughts! https://t.co/wKTOY0L1hk	6772389.0	RT @DonaldJTrumpJr: Another incredible breakthrough with the COVID-19 vaccines. Thanks Donald Trump for all of the efforts that you put int…	211.0	True		rumble.com	rumble.com
189	60403183f107690039692d94	2021-03-04 01:01:50	[]	[]	Tue Feb 23 13:32:51 +0000 2021	[{"text":"sustainableenergy","indices":[211,229]},{"text":"biofuels","indices":[230,239]},{"text":"deforestation","indices":[240,254]}]	[{"url":"https://t.co/Lrr3IOPuUT","expanded_url":"https://www.arabnews.com/node/1813331","display_url":"arabnews.com/node/1813331","indices":[255,278]}]	"Europe, for instance, continues to subsidize fossil fuels, as well as its own polluting biofuels industries, while branding itself a fighter against tropical deforestation." writes Mohd Khairuddin Aman Razali. #sustainableenergy #biofuels #deforestation https://t.co/Lrr3IOPuUT	440.0	RT @Politicaltrend_: "Europe, for instance, continues to subsidize fossil fuels, as well as its own polluting biofuels industries, while br…	0.0	True		arabnews.com	arabnews.com
190	6040318ef10769003969319a	2021-03-04 01:02:01	[]	[]	Wed Mar 03 21:30:18 +0000 2021	[]	[{"url":"https://t.co/VPTnM9Uahf","expanded_url":"https://www.breitbart.com/politics/2021/03/03/exclusive-sources-alabama-to-join-texas-mississippi-florida-others-in-eliminating-mask-mandates-this-week/","display_url":"breitbart.com/politics/2021/…","indices":[124,147]}]	BREAKING: Alabama Gov. Kay Ivey (R) will end a mandate requiring masks in public, according to sources close to the matter. https://t.co/VPTnM9Uahf	117080.0	RT @RealKyleMorris: BREAKING: Alabama Gov. Kay Ivey (R) will end a mandate requiring masks in public, according to sources close to the mat…	60.0	True		breitbart.com	breitbart.com
191	604031a4f1076900396938f8	2021-03-04 01:02:22	[]	[]	Wed Mar 03 21:30:18 +0000 2021	[]	[{"url":"https://t.co/VPTnM9Uahf","expanded_url":"https://www.breitbart.com/politics/2021/03/03/exclusive-sources-alabama-to-join-texas-mississippi-florida-others-in-eliminating-mask-mandates-this-week/","display_url":"breitbart.com/politics/2021/…","indices":[124,147]}]	BREAKING: Alabama Gov. Kay Ivey (R) will end a mandate requiring masks in public, according to sources close to the matter. https://t.co/VPTnM9Uahf	117081.0	RT @RealKyleMorris: BREAKING: Alabama Gov. Kay Ivey (R) will end a mandate requiring masks in public, according to sources close to the mat…	72.0	True		breitbart.com	breitbart.com
192	604031c0f107690039694172	2021-03-04 01:02:45	[]	[]	Wed Mar 03 18:20:15 +0000 2021	[{"text":"COVID19","indices":[113,121]}]	[{"url":"https://t.co/MLyVlbn9z5","expanded_url":"https://www.breitbart.com/politics/2021/03/02/report-border-crossers-released-into-u-s-by-biden-officials-test-positive-for-coronavirus/","display_url":"breitbart.com/politics/2021/…","indices":[174,197]}]	When Republicans don’t wear a mask, Democrats scream “you’re killing people.” But when the Biden Admin releases #COVID19 positive migrants into your community? No problem! https://t.co/MLyVlbn9z5	1953391.0	RT @Jim_Jordan: When Republicans don’t wear a mask, Democrats scream “you’re killing people.” But when the Biden Admin releases #COVID19 p…	3975.0	True		breitbart.com	breitbart.com
193	604031c1f1076900396941c2	2021-03-04 01:02:46	[{"text":"Newsmax","indices":[122,130]}]	[{"url":"https://t.co/7DXcpjLG0J","expanded_url":"https://www.newsmax.com/us/fauci-biden-coronavirus/2021/03/03/id/1012380/","display_url":"newsmax.com/us/fauci-biden…","indices":[98,121]}]		[]	[]			And one wonders why the suicide rate is up...Fauci: Life Won't Be Completely Normal by Next March… https://t.co/VeSP3oPmVt	71396.0	True	newsmax.com		newsmax.com
194	604031c1f1076900396941cc	2021-03-04 01:02:46	[]	[]	Wed Mar 03 01:02:00 +0000 2021	[{"text":"TheDefender","indices":[159,171]}]	[{"url":"https://t.co/zL66Edfiw5","expanded_url":"https://bit.ly/3s5twWJ","display_url":"bit.ly/3s5twWJ","indices":[190,213]},{"url":"https://t.co/hivPKkaqAV","expanded_url":"https://childrenshealthdefense.org/defender/johnson-johnson-test-experimental-covid-vaccine-infants/","display_url":"childrenshealthdefense.org/defender/johns…","indices":[215,238]}]	J&amp;J has announced plans to test the vaccine on newborns, despite vaccine’s risks + strong evidence that COVID poses virtually no risk to healthy children. #TheDefender: SUBSCRIBE TODAY: https://t.co/zL66Edfiw5 https://t.co/hivPKkaqAV	229730.0	RT @RobertKennedyJr: J&amp;J has announced plans to test the vaccine on newborns, despite vaccine’s risks + strong evidence that COVID poses vi…	83.0	True		childrenshealthdefense.org	childrenshealthdefense.org
195	604031c3f107690039694248	2021-03-04 01:02:48	[]	[]	Wed Mar 03 01:02:00 +0000 2021	[{"text":"TheDefender","indices":[159,171]}]	[{"url":"https://t.co/zL66Edfiw5","expanded_url":"https://bit.ly/3s5twWJ","display_url":"bit.ly/3s5twWJ","indices":[190,213]},{"url":"https://t.co/hivPKkaqAV","expanded_url":"https://childrenshealthdefense.org/defender/johnson-johnson-test-experimental-covid-vaccine-infants/","display_url":"childrenshealthdefense.org/defender/johns…","indices":[215,238]}]	J&amp;J has announced plans to test the vaccine on newborns, despite vaccine’s risks + strong evidence that COVID poses virtually no risk to healthy children. #TheDefender: SUBSCRIBE TODAY: https://t.co/zL66Edfiw5 https://t.co/hivPKkaqAV	229730.0	RT @RobertKennedyJr: J&amp;J has announced plans to test the vaccine on newborns, despite vaccine’s risks + strong evidence that COVID poses vi…	458.0	True		childrenshealthdefense.org	childrenshealthdefense.org
196	604031c8f1076900396943f2	2021-03-04 01:02:52	[]	[]	Wed Mar 03 18:20:15 +0000 2021	[{"text":"COVID19","indices":[113,121]}]	[{"url":"https://t.co/MLyVlbn9z5","expanded_url":"https://www.breitbart.com/politics/2021/03/02/report-border-crossers-released-into-u-s-by-biden-officials-test-positive-for-coronavirus/","display_url":"breitbart.com/politics/2021/…","indices":[174,197]}]	When Republicans don’t wear a mask, Democrats scream “you’re killing people.” But when the Biden Admin releases #COVID19 positive migrants into your community? No problem! https://t.co/MLyVlbn9z5	1953300.0	RT @Jim_Jordan: When Republicans don’t wear a mask, Democrats scream “you’re killing people.” But when the Biden Admin releases #COVID19 p…	7.0	True		breitbart.com	breitbart.com
197	604031c8f10769003969441c	2021-03-04 01:02:53	[]	[]	Wed Mar 03 23:18:53 +0000 2021	[]	[{"url":"https://t.co/zXeZlI0svQ","expanded_url":"https://www.theepochtimes.com/why-the-democrats-are-no-longer-protecting-andrew-cuomo_3717966.html","display_url":"theepochtimes.com/why-the-democr…","indices":[236,259]}]	Andrew Cuomo is in the media's crosshairs because the press' Democratic Party masters see him as a rival to Kamala Harris and want him destroyed. Good insights from Devin Nunes on the press and its DNC partners... Me in @epochtimes https://t.co/zXeZlI0svQ	98210.0	RT @LeeSmithDC: Andrew Cuomo is in the media's crosshairs because the press' Democratic Party masters see him as a rival to Kamala Harris a…	605.0	True		theepochtimes.com	theepochtimes.com
198	604031c9f107690039694426	2021-03-04 01:02:53	[]	[]	Tue Mar 02 17:26:38 +0000 2021	[]	[{"url":"https://t.co/wKTOY0L1hk","expanded_url":"https://rumble.com/veaja5-amazing-progress-with-the-vaccine.html?mref=i2svv&mc=36we8","display_url":"rumble.com/veaja5-amazing…","indices":[154,177]}]	Another incredible breakthrough with the COVID-19 vaccines. Thanks Donald Trump for all of the efforts that you put into making this happen. My thoughts! https://t.co/wKTOY0L1hk	6773990.0	RT @DonaldJTrumpJr: Another incredible breakthrough with the COVID-19 vaccines. Thanks Donald Trump for all of the efforts that you put int…	98.0	True		rumble.com	rumble.com
199	604031c9f10769003969442a	2021-03-04 01:02:53	[]	[]	Wed Mar 03 14:44:10 +0000 2021	[]	[{"url":"https://t.co/6ocsU3pV2d","expanded_url":"https://auto.economictimes.indiatimes.com/news/auto-components/log-9-develops-rapid-charging-battery-packs-for-evs-pilot-runs-under-way/81294561","display_url":"auto.economictimes.indiatimes.com/news/auto-comp…","indices":[146,169]}]	Interesting - Battery which will take 15 min to charge using graphene - Log 9 develops rapid charging battery packs for EVs; pilot runs under way https://t.co/6ocsU3pV2d via @ETAuto	27863.0	RT @drprashantmish6: Interesting - Battery which will take 15 min to charge using graphene - Log 9 develops rapid charging battery packs fo…	766.0	True		economictimes.indiatimes.com	economictimes.indiatimes.com
200	604031d2f1076900396946ee	2021-03-04 01:03:00	[]	[]	Thu Mar 04 00:55:49 +0000 2021	[]	[{"url":"https://t.co/H6sRO0bS1k","expanded_url":"https://www.borderreport.com/regions/texas/exclusive-texas-sends-10000-covid-19-tests-to-mcallen-where-border-agents-are-releasing-migrant-families/","display_url":"borderreport.com/regions/texas/…","indices":[163,186]}]	EXCLUSIVE: Texas sends 10,000 COVID-19 tests to McAllen, where border agents are releasing migrant families Just watched David Muir. Did not report any of this! https://t.co/H6sRO0bS1k	8.0	RT @ngiolitto: EXCLUSIVE: Texas sends 10,000 COVID-19 tests to McAllen, where border agents are releasing migrant families Just watched Da…	8.0	True		rt.com	rt.com
201	604031d5f107690039694822	2021-03-04 01:03:04	[]	[]	Wed Mar 03 18:20:15 +0000 2021	[{"text":"COVID19","indices":[113,121]}]	[{"url":"https://t.co/MLyVlbn9z5","expanded_url":"https://www.breitbart.com/politics/2021/03/02/report-border-crossers-released-into-u-s-by-biden-officials-test-positive-for-coronavirus/","display_url":"breitbart.com/politics/2021/…","indices":[174,197]}]	When Republicans don’t wear a mask, Democrats scream “you’re killing people.” But when the Biden Admin releases #COVID19 positive migrants into your community? No problem! https://t.co/MLyVlbn9z5	1953300.0	RT @Jim_Jordan: When Republicans don’t wear a mask, Democrats scream “you’re killing people.” But when the Biden Admin releases #COVID19 p…	16.0	True		breitbart.com	breitbart.com
202	604031e4f107690039694d5e	2021-03-04 01:03:18	[]	[{"url":"https://t.co/KDe4LY8frZ","expanded_url":"https://www.thegatewaypundit.com/2021/03/going-viral-africa-zambian-leader-dr-mumba-refuses-covid-vaccine-discovering-vaccine-bottles-marked-not-use-eu-usa/?utm_source=Twitter&utm_medium=PostTopSharingButtons&utm_campaign=websitesharingbuttons","display_url":"thegatewaypundit.com/2021/03/going-…","indices":[147,170]}]		[]	[]			GOING VIRAL IN AFRICA: Zambian Leader Dr. Mumba Refuses COVID Vaccine After Discovering Vaccine Bottles Marked "No… https://t.co/grll2o8Qf4	288.0	True	thegatewaypundit.com		thegatewaypundit.com
203	604031e4f107690039694d90	2021-03-04 01:03:19	[]	[]	Tue Mar 02 21:02:00 +0000 2021	[{"text":"OxfordAstraZeneca","indices":[115,133]},{"text":"UK","indices":[149,152]},{"text":"TheDefender","indices":[240,252]}]	[{"url":"https://t.co/VYuZoHMb4D","expanded_url":"https://childrenshealthdefense.org/defender/uk-data-deaths-following-covid-vaccines/?utm_source=twitter&utm_medium=defender","display_url":"childrenshealthdefense.org/defender/uk-da…","indices":[253,276]}]	Govt data show that, compared with the Pfizer vaccine, there have been 43% more reports of injuries related to the #OxfordAstraZeneca vaccine in the #UK, incl 77% more adverse events + 25% more deaths — but no red flags from UK regulators. #TheDefender https://t.co/VYuZoHMb4D	54954.0	RT @ChildrensHD: Govt data show that, compared with the Pfizer vaccine, there have been 43% more reports of injuries related to the #Oxford…	24.0	True		childrenshealthdefense.org	childrenshealthdefense.org
204	604031f4f107690039695490	2021-03-04 01:03:39	[]	[]	Thu Mar 04 00:50:45 +0000 2021	[{"text":"CovidVaccine","indices":[201,214]},{"text":"COVID19","indices":[215,223]},{"text":"COVIDIOT","indices":[224,233]}]	[{"url":"https://t.co/72o6b5E9vG","expanded_url":"https://www.breitbart.com/politics/2021/03/03/exclusive-sources-alabama-to-join-texas-mississippi-florida-others-in-eliminating-mask-mandates-this-week/","display_url":"breitbart.com/politics/2021/…","indices":[235,258]}]	Texas, Missouri, Florida, South Dakota, Alabama — have all eliminated the mask mandate! Exclusive — Sources: Alabama to Join Texas, Mississippi, Florida, Others in Eliminating Mask Mandates this Week #CovidVaccine #COVID19 #COVIDIOT https://t.co/72o6b5E9vG	55230.0	RT @Condor_Law: Texas, Missouri, Florida, South Dakota, Alabama — have all eliminated the mask mandate! Exclusive — Sources: Alabama to Jo…	2732.0	True		breitbart.com	breitbart.com
205	604031f4f1076900396954bc	2021-03-04 01:03:39	[]	[{"url":"https://t.co/YzYKs7drJH","expanded_url":"https://www.zerohedge.com/covid-19/complete-loss-trust-half-french-home-health-workers-say-theyll-resist-taking-vaccine","display_url":"zerohedge.com/covid-19/compl…","indices":[257,280]}]		[]	[]			"Complete Loss Of Trust": Half Of French Home Health Workers Say They'll Resist Taking Vaccine Amazing French figur… https://t.co/XsyAGFpV0I	2845.0	True	zerohedge.com		zerohedge.com
206	60403200f107690039695a60	2021-03-04 01:03:55	[]	[{"url":"https://t.co/nICdAD7ztK","expanded_url":"https://www.thegatewaypundit.com/2021/03/neanderthal-thinking-joe-biden-trashes-texas-mississippi-governors-allowing-businesses-reopen-ending-mask-mandates-video/?utm_source=Twitter&utm_medium=PostTopSharingButtons&utm_campaign=websitesharingbuttons","display_url":"thegatewaypundit.com/2021/03/neande…","indices":[139,162]}]		[]	[]			"Neanderthal Thinking" - Joe Biden Trashes Texas and Mississippi Governors For Allowing Businesses to Reopen, Endin… https://t.co/dSe7e8v2S6	288.0	True	thegatewaypundit.com		thegatewaypundit.com
207	60403203f107690039695b7c	2021-03-04 01:03:58	[]	[]	Wed Mar 03 18:20:15 +0000 2021	[{"text":"COVID19","indices":[113,121]}]	[{"url":"https://t.co/MLyVlbn9z5","expanded_url":"https://www.breitbart.com/politics/2021/03/02/report-border-crossers-released-into-u-s-by-biden-officials-test-positive-for-coronavirus/","display_url":"breitbart.com/politics/2021/…","indices":[174,197]}]	When Republicans don’t wear a mask, Democrats scream “you’re killing people.” But when the Biden Admin releases #COVID19 positive migrants into your community? No problem! https://t.co/MLyVlbn9z5	1953395.0	RT @Jim_Jordan: When Republicans don’t wear a mask, Democrats scream “you’re killing people.” But when the Biden Admin releases #COVID19 p…	1896.0	True		breitbart.com	breitbart.com
208	6040320af107690039695dbc	2021-03-04 01:04:04	[]	[{"url":"https://t.co/msnCOZWupj","expanded_url":"https://www.lavoixdelest.ca/actualite/covid-19/covid-19-lagence-de-la-sante-publique-prevoit-5-milliards--pour-les-vaccins-et-traitements-fe8fcf95686d433317915e79100fd43b?utm_source=dlvr.it&utm_medium=twitter","display_url":"lavoixdelest.ca/actualite/covi…","indices":[94,117]}]		[]	[]			COVID-19: l'Agence de la santé publique prévoit 5 milliards $ pour les vaccins et traitements… https://t.co/N171xtroLu	3887.0	True	actualite/co		actualite/co
209	6040320bf107690039695e30	2021-03-04 01:04:05	[]	[{"url":"https://t.co/2JB1QAkvG1","expanded_url":"https://www.ledroit.com/actualite/covid-19/covid-19-lagence-de-la-sante-publique-prevoit-5-milliards--pour-les-vaccins-et-traitements-fe8fcf95686d433317915e79100fd43b?utm_source=dlvr.it&utm_medium=twitter","display_url":"ledroit.com/actualite/covi…","indices":[94,117]}]		[]	[]			COVID-19: l'Agence de la santé publique prévoit 5 milliards $ pour les vaccins et traitements… https://t.co/XSypYqoHuu	28119.0	True	actualite/co		actualite/co
210	60403211f107690039696036	2021-03-04 01:04:11	[]	[]	Thu Mar 04 00:27:26 +0000 2021	[{"text":"LETSGOOOOO","indices":[177,188]}]	[{"url":"https://t.co/EOWe1UoZBc","expanded_url":"https://breaking911.com/lets-get-ready-to-steal-b-feds-charge-chicago-man-with-organizing-riot-in-august/","display_url":"breaking911.com/lets-get-ready…","indices":[248,271]}]	“ATTENTION LOTTING START AT 12am tonight … WE WILL NOT BE F—ING UP THE SOUTH SIDE EAST SIDE OR WEST SIDE DOWNTOWN AREA AND UP NORTH AREA ONLY BRING YA TOOLS SKI MASK AND GLOVES #LETSGOOOOO” Feds charge Chicago man with organizing riot in August - https://t.co/EOWe1UoZBc https://t.co/TbckKDiBHJ	814358.0	RT @Breaking911: “ATTENTION LOTTING START AT 12am tonight … WE WILL NOT BE F—ING UP THE SOUTH SIDE EAST SIDE OR WEST SIDE DOWNTOWN AREA AND…	115.0	True		breaking911.com	breaking911.com
211	60403221f1076900396965fe	2021-03-04 01:04:27	[]	[]	Wed Mar 03 23:13:46 +0000 2021	[]	[{"url":"https://t.co/xVEsPMfdlW","expanded_url":"https://english.alarabiya.net/business/energy/2021/03/03/Oil-OPEC-considering-rolling-over-output-cuts-for-April-say-sources","display_url":"english.alarabiya.net/business/energ…","indices":[209,232]}]	OPEC and other oil producers, a group known as OPEC+, are considering rolling over production cuts into April instead of raising output as oil demand recovery remains fragile due to coronavirus, say sources. https://t.co/xVEsPMfdlW	880364.0	RT @AlArabiya_Eng: OPEC and other oil producers, a group known as OPEC+, are considering rolling over production cuts into April instead of…	1195.0	True		english.alarabiya.net	english.alarabiya.net
212	60403222f107690039696656	2021-03-04 01:04:28	[]	[]	Tue Mar 02 17:26:38 +0000 2021	[]	[{"url":"https://t.co/wKTOY0L1hk","expanded_url":"https://rumble.com/veaja5-amazing-progress-with-the-vaccine.html?mref=i2svv&mc=36we8","display_url":"rumble.com/veaja5-amazing…","indices":[154,177]}]	Another incredible breakthrough with the COVID-19 vaccines. Thanks Donald Trump for all of the efforts that you put into making this happen. My thoughts! https://t.co/wKTOY0L1hk	6772400.0	RT @DonaldJTrumpJr: Another incredible breakthrough with the COVID-19 vaccines. Thanks Donald Trump for all of the efforts that you put int…	57.0	True		rumble.com	rumble.com
213	6040322ef107690039696a64	2021-03-04 01:04:39	[]	[]	Thu Mar 04 00:27:26 +0000 2021	[{"text":"LETSGOOOOO","indices":[177,188]}]	[{"url":"https://t.co/EOWe1UoZBc","expanded_url":"https://breaking911.com/lets-get-ready-to-steal-b-feds-charge-chicago-man-with-organizing-riot-in-august/","display_url":"breaking911.com/lets-get-ready…","indices":[248,271]}]	“ATTENTION LOTTING START AT 12am tonight … WE WILL NOT BE F—ING UP THE SOUTH SIDE EAST SIDE OR WEST SIDE DOWNTOWN AREA AND UP NORTH AREA ONLY BRING YA TOOLS SKI MASK AND GLOVES #LETSGOOOOO” Feds charge Chicago man with organizing riot in August - https://t.co/EOWe1UoZBc https://t.co/TbckKDiBHJ	813809.0	RT @Breaking911: “ATTENTION LOTTING START AT 12am tonight … WE WILL NOT BE F—ING UP THE SOUTH SIDE EAST SIDE OR WEST SIDE DOWNTOWN AREA AND…	648.0	True		breaking911.com	breaking911.com
214	60403234f107690039696ce2	2021-03-04 01:04:47	[]	[]	Thu Mar 04 00:27:26 +0000 2021	[{"text":"LETSGOOOOO","indices":[177,188]}]	[{"url":"https://t.co/EOWe1UoZBc","expanded_url":"https://breaking911.com/lets-get-ready-to-steal-b-feds-charge-chicago-man-with-organizing-riot-in-august/","display_url":"breaking911.com/lets-get-ready…","indices":[248,271]}]	“ATTENTION LOTTING START AT 12am tonight … WE WILL NOT BE F—ING UP THE SOUTH SIDE EAST SIDE OR WEST SIDE DOWNTOWN AREA AND UP NORTH AREA ONLY BRING YA TOOLS SKI MASK AND GLOVES #LETSGOOOOO” Feds charge Chicago man with organizing riot in August - https://t.co/EOWe1UoZBc https://t.co/TbckKDiBHJ	814359.0	RT @Breaking911: “ATTENTION LOTTING START AT 12am tonight … WE WILL NOT BE F—ING UP THE SOUTH SIDE EAST SIDE OR WEST SIDE DOWNTOWN AREA AND…	98.0	True		breaking911.com	breaking911.com
215	60403235f107690039696d48	2021-03-04 01:04:48	[]	[{"url":"https://t.co/YzYKs7drJH","expanded_url":"https://www.zerohedge.com/covid-19/complete-loss-trust-half-french-home-health-workers-say-theyll-resist-taking-vaccine","display_url":"zerohedge.com/covid-19/compl…","indices":[257,280]}]		[]	[]			"Complete Loss Of Trust": Half Of French Home Health Workers Say They'll Resist Taking Vaccine Amazing French figur… https://t.co/cpoccPX1wK	2845.0	True	zerohedge.com		zerohedge.com
216	6040323df107690039697008	2021-03-04 01:04:55	[]	[]	Wed Mar 03 20:44:04 +0000 2021	[{"text":"Biden","indices":[21,27]},{"text":"US","indices":[37,40]}]	[{"url":"https://t.co/OhjZvXMNEn","expanded_url":"https://english.alarabiya.net/coronavirus/2021/03/03/Coronavirus-Biden-says-US-on-track-to-enough-vaccines-for-every-adult-in-US-by-end-May","display_url":"english.alarabiya.net/coronavirus/20…","indices":[129,152]}]	Watch: President Joe #Biden says the #US was on track to have enough vaccines for every adult in the country by the end of May. https://t.co/OhjZvXMNEn https://t.co/TJt1uXwk0D	880364.0	RT @AlArabiya_Eng: Watch: President Joe #Biden says the #US was on track to have enough vaccines for every adult in the country by the end…	1195.0	True		english.alarabiya.net	english.alarabiya.net
217	60403242f1076900396971d0	2021-03-04 01:05:00	[{"text":"Messaging","indices":[84,94]}]	[{"url":"https://t.co/yvmhm5A33V","expanded_url":"http://Newsmax.com","display_url":"Newsmax.com","indices":[152,175]},{"url":"https://t.co/9wYO5n7FIJ","expanded_url":"https://www.newsmax.com/us/fauci-biden-coronavirus/2021/03/03/id/1012380/","display_url":"newsmax.com/us/fauci-biden…","indices":[176,199]}]		[]	[]			Biden says next march (2 years to flatten the curve) and dumbfuck contradicts that. #Messaging Fauci: Life Won't… https://t.co/eV5YC9EfML	201.0	True	newsmax.com		newsmax.com
218	60403243f1076900396971fc	2021-03-04 01:05:01	[]	[]	Thu Mar 04 01:00:00 +0000 2021	[{"text":"COVID19","indices":[10,18]}]	[{"url":"https://t.co/57kNq3amvH","expanded_url":"https://on.rt.com/b2xs","display_url":"on.rt.com/b2xs","indices":[204,227]}]	The third #COVID19 vaccine registered in Russia is based on a 'perfectly conventional' platform, and those who have been injected experienced no side effects - the head of the Chumakov Scientific Center https://t.co/57kNq3amvH https://t.co/LaApstKPrz	3000028.0	RT @RT_com: The third #COVID19 vaccine registered in Russia is based on a 'perfectly conventional' platform, and those who have been inject…	159.0	True		rt.com	rt.com
219	60403245f1076900396972a6	2021-03-04 01:05:02	[]	[]	Wed Mar 03 18:20:15 +0000 2021	[{"text":"COVID19","indices":[113,121]}]	[{"url":"https://t.co/MLyVlbn9z5","expanded_url":"https://www.breitbart.com/politics/2021/03/02/report-border-crossers-released-into-u-s-by-biden-officials-test-positive-for-coronavirus/","display_url":"breitbart.com/politics/2021/…","indices":[174,197]}]	When Republicans don’t wear a mask, Democrats scream “you’re killing people.” But when the Biden Admin releases #COVID19 positive migrants into your community? No problem! https://t.co/MLyVlbn9z5	1953304.0	RT @Jim_Jordan: When Republicans don’t wear a mask, Democrats scream “you’re killing people.” But when the Biden Admin releases #COVID19 p…	258.0	True		breitbart.com	breitbart.com
220	6040325ef107690039697ba2	2021-03-04 01:05:28	[]	[]	Tue Mar 02 17:26:38 +0000 2021	[]	[{"url":"https://t.co/wKTOY0L1hk","expanded_url":"https://rumble.com/veaja5-amazing-progress-with-the-vaccine.html?mref=i2svv&mc=36we8","display_url":"rumble.com/veaja5-amazing…","indices":[154,177]}]	Another incredible breakthrough with the COVID-19 vaccines. Thanks Donald Trump for all of the efforts that you put into making this happen. My thoughts! https://t.co/wKTOY0L1hk	6773999.0	RT @DonaldJTrumpJr: Another incredible breakthrough with the COVID-19 vaccines. Thanks Donald Trump for all of the efforts that you put int…	1233.0	True		rumble.com	rumble.com
221	60403264f107690039697da2	2021-03-04 01:05:33	[]	[]	Wed Mar 03 18:20:15 +0000 2021	[{"text":"COVID19","indices":[113,121]}]	[{"url":"https://t.co/MLyVlbn9z5","expanded_url":"https://www.breitbart.com/politics/2021/03/02/report-border-crossers-released-into-u-s-by-biden-officials-test-positive-for-coronavirus/","display_url":"breitbart.com/politics/2021/…","indices":[174,197]}]	When Republicans don’t wear a mask, Democrats scream “you’re killing people.” But when the Biden Admin releases #COVID19 positive migrants into your community? No problem! https://t.co/MLyVlbn9z5	1953303.0	RT @Jim_Jordan: When Republicans don’t wear a mask, Democrats scream “you’re killing people.” But when the Biden Admin releases #COVID19 p…	70.0	True		breitbart.com	breitbart.com
222	60403265f107690039697dd4	2021-03-04 01:05:34	[]	[]	Thu Mar 04 01:04:29 +0000 2021	[]	[{"url":"https://t.co/vWTdOvPkGX","expanded_url":"https://www.thegatewaypundit.com/2021/03/going-viral-africa-zambian-leader-dr-mumba-refuses-covid-vaccine-discovering-vaccine-bottles-marked-not-use-eu-usa/?utm_source=Twitter&utm_medium=PostSideSharingButtons&utm_campaign=websitesharingbuttons","display_url":"thegatewaypundit.com/2021/03/going-…","indices":[147,170]}]	GOING VIRAL IN AFRICA: Zambian Leader Dr. Mumba Refuses COVID Vaccine After Discovering Vaccine Bottles Marked "Not for Use in EU or USA" (VIDEO) https://t.co/vWTdOvPkGX via @gatewaypundit	23668.0	RT @deenie7940: GOING VIRAL IN AFRICA: Zambian Leader Dr. Mumba Refuses COVID Vaccine After Discovering Vaccine Bottles Marked "Not for Us…	8874.0	True		thegatewaypundit.com	thegatewaypundit.com
223	6040326bf107690039698038	2021-03-04 01:05:40	[]	[]	Tue Mar 02 17:26:38 +0000 2021	[]	[{"url":"https://t.co/wKTOY0L1hk","expanded_url":"https://rumble.com/veaja5-amazing-progress-with-the-vaccine.html?mref=i2svv&mc=36we8","display_url":"rumble.com/veaja5-amazing…","indices":[154,177]}]	Another incredible breakthrough with the COVID-19 vaccines. Thanks Donald Trump for all of the efforts that you put into making this happen. My thoughts! https://t.co/wKTOY0L1hk	6773999.0	RT @DonaldJTrumpJr: Another incredible breakthrough with the COVID-19 vaccines. Thanks Donald Trump for all of the efforts that you put int…	13.0	True		rumble.com	rumble.com
224	60403270f10769003969824e	2021-03-04 01:05:46	[]	[]	Wed Mar 03 21:30:18 +0000 2021	[]	[{"url":"https://t.co/VPTnM9Uahf","expanded_url":"https://www.breitbart.com/politics/2021/03/03/exclusive-sources-alabama-to-join-texas-mississippi-florida-others-in-eliminating-mask-mandates-this-week/","display_url":"breitbart.com/politics/2021/…","indices":[124,147]}]	BREAKING: Alabama Gov. Kay Ivey (R) will end a mandate requiring masks in public, according to sources close to the matter. https://t.co/VPTnM9Uahf	117081.0	RT @RealKyleMorris: BREAKING: Alabama Gov. Kay Ivey (R) will end a mandate requiring masks in public, according to sources close to the mat…	24.0	True		breitbart.com	breitbart.com
225	60403273f107690039698370	2021-03-04 01:05:49	[]	[]	Wed Mar 03 19:47:24 +0000 2021	[]	[{"url":"https://t.co/EnJXa8GO3t","expanded_url":"https://gnews.org/945123/","display_url":"gnews.org/945123/","indices":[137,160]}]	The mutated CCP virus spreads rapidly in New York； Pompeo: The CCP covers up the facts of the epidemic, just like the Chernobyl incident https://t.co/EnJXa8GO3t	1035.0	RT @sf_himalaya: The mutated CCP virus spreads rapidly in New York； Pompeo: The CCP covers up the facts of the epidemic, just like the Cher…	9.0	True		gnews.org	gnews.org
226	60403275f107690039698418	2021-03-04 01:05:51	[]	[]	Thu Mar 04 00:27:26 +0000 2021	[{"text":"LETSGOOOOO","indices":[177,188]}]	[{"url":"https://t.co/EOWe1UoZBc","expanded_url":"https://breaking911.com/lets-get-ready-to-steal-b-feds-charge-chicago-man-with-organizing-riot-in-august/","display_url":"breaking911.com/lets-get-ready…","indices":[248,271]}]	“ATTENTION LOTTING START AT 12am tonight … WE WILL NOT BE F—ING UP THE SOUTH SIDE EAST SIDE OR WEST SIDE DOWNTOWN AREA AND UP NORTH AREA ONLY BRING YA TOOLS SKI MASK AND GLOVES #LETSGOOOOO” Feds charge Chicago man with organizing riot in August - https://t.co/EOWe1UoZBc https://t.co/TbckKDiBHJ	814361.0	RT @Breaking911: “ATTENTION LOTTING START AT 12am tonight … WE WILL NOT BE F—ING UP THE SOUTH SIDE EAST SIDE OR WEST SIDE DOWNTOWN AREA AND…	1081.0	True		breaking911.com	breaking911.com
227	6040327df1076900396986f8	2021-03-04 01:05:59	[]	[]	Wed Mar 03 18:20:15 +0000 2021	[{"text":"COVID19","indices":[113,121]}]	[{"url":"https://t.co/MLyVlbn9z5","expanded_url":"https://www.breitbart.com/politics/2021/03/02/report-border-crossers-released-into-u-s-by-biden-officials-test-positive-for-coronavirus/","display_url":"breitbart.com/politics/2021/…","indices":[174,197]}]	When Republicans don’t wear a mask, Democrats scream “you’re killing people.” But when the Biden Admin releases #COVID19 positive migrants into your community? No problem! https://t.co/MLyVlbn9z5	1953304.0	RT @Jim_Jordan: When Republicans don’t wear a mask, Democrats scream “you’re killing people.” But when the Biden Admin releases #COVID19 p…	14.0	True		breitbart.com	breitbart.com
228	6040327ff1076900396987b6	2021-03-04 01:06:01	[]	[]	Tue Mar 02 17:26:38 +0000 2021	[]	[{"url":"https://t.co/wKTOY0L1hk","expanded_url":"https://rumble.com/veaja5-amazing-progress-with-the-vaccine.html?mref=i2svv&mc=36we8","display_url":"rumble.com/veaja5-amazing…","indices":[154,177]}]	Another incredible breakthrough with the COVID-19 vaccines. Thanks Donald Trump for all of the efforts that you put into making this happen. My thoughts! https://t.co/wKTOY0L1hk	6774000.0	RT @DonaldJTrumpJr: Another incredible breakthrough with the COVID-19 vaccines. Thanks Donald Trump for all of the efforts that you put int…	2401.0	True		rumble.com	rumble.com
229	6040327ff1076900396987da	2021-03-04 01:06:02	[]	[]	Wed Mar 03 23:53:19 +0000 2021	[]	[{"url":"https://t.co/KmKZvrmdcV","expanded_url":"https://pjmedia.com/columns/stacey-lennox/2021/03/02/destroying-a-generation-the-3-million-missing-children-of-the-pandemic-n1429419","display_url":"pjmedia.com/columns/stacey…","indices":[243,266]}]	Millions of underserved &amp; at-risk children nationwide haven't had access to in-person or distance learning since early 2020. Among those impacted: homeless, ESL, and foster students. Gavin Newsom has failed us. Schools must reopen now. https://t.co/KmKZvrmdcV	44243.0	RT @Kevin_Faulconer: Millions of underserved &amp; at-risk children nationwide haven't had access to in-person or distance learning since early…	36.0	True		pjmedia.com	pjmedia.com
230	60403288f107690039698aa2	2021-03-04 01:06:09	[]	[{"url":"https://t.co/Lfm6DV7GtY","expanded_url":"https://perezhilton.com/meghan-markle-bullied-staffers-queen-response/","display_url":"perezhilton.com/meghan-markle-…","indices":[247,270]}]		[]	[]			The royal gloves are off! An investigation into Meghan Markle's alleged bullying is underway... What do you think… https://t.co/gIC42rgbPH	42.0	True	perezhilton.com		perezhilton.com
231	6040328ff107690039698ce4	2021-03-04 01:06:16	[]	[]	Mon Mar 01 18:21:18 +0000 2021	[{"text":"COVID","indices":[221,227]},{"text":"vaccine","indices":[228,236]},{"text":"TheDefender","indices":[238,250]}]	[{"url":"https://t.co/MzY7oO49o4","expanded_url":"https://childrenshealthdefense.org/defender/german-nursing-home-residents-died-pfizer-vaccine/?utm_source=twitter&utm_medium=defender","display_url":"childrenshealthdefense.org/defender/germa…","indices":[251,274]}]	Reiner Fuellmich + Viviane Fischer, attys + founding members of the German Corona Investigative Committee, interview a caregiver in a Berlin nursing home who describes what happened during + after the rollout of Pfizer’s #COVID #vaccine. #TheDefender https://t.co/MzY7oO49o4	54954.0	RT @ChildrensHD: Reiner Fuellmich + Viviane Fischer, attys + founding members of the German Corona Investigative Committee, interview a car…	24.0	True		childrenshealthdefense.org	childrenshealthdefense.org
232	60403295f107690039698f32	2021-03-04 01:06:22	[]	[]	Wed Mar 03 22:43:12 +0000 2021	[]	[{"url":"https://t.co/WD5nlerlW8","expanded_url":"https://childrenshealthdefense.org/defender/ministere-israelien-de-la-sante-le-vaccin-pfizer-a-tue-environ-40-fois-plus-de-personnes-agees-que-la-maladie-elle-meme-nen-aurait-tue/?lang=fr","display_url":"childrenshealthdefense.org/defender/minis…","indices":[70,93]}]	🔥ÉVALUATION DU💉EXPÉRIMENTAL PFIZER PAR DEUX SCIENTIFIQUES ISRAÉLIENS🔥 https://t.co/WD5nlerlW8 En 5 semaines (période de vaccination), le💉expérimental a tué beaucoup plus que la maladie n'aurait tué 💀40 fois plus de personnes âgées 💀260 fois plus de jeunes 1/5	1503.0	RT @scholle14000: 🔥ÉVALUATION DU💉EXPÉRIMENTAL PFIZER PAR DEUX SCIENTIFIQUES ISRAÉLIENS🔥 https://t.co/WD5nlerlW8 En 5 semaines (période de v…	4.0	True		childrenshealthdefense.org	childrenshealthdefense.org
233	60403296f107690039698f6e	2021-03-04 01:06:23	[]	[]	Wed Mar 03 04:07:51 +0000 2021	[]	[{"url":"https://t.co/RBtHKV2Dzd","expanded_url":"https://bluntforcetruth.com/news/biden-gang-already-in-deals-with-ukraine-125-million-of-us-tax-payer-money-on-its-way-to-ukraine-right-now/","display_url":"bluntforcetruth.com/news/biden-gan…","indices":[255,278]}]	🚨Biden Admin Already In Deals with Ukraine – $125 Million of US Tax-payer Money on its Way to Ukraine Right Now🚨 You cant get $1400...but Ukraine can get $125 million. You glad you voted Democrat?? @senmanchin @SenatorSinema @RandPaul @LeaderMcConnell https://t.co/RBtHKV2Dzd	7563.0	RT @ILovesMyUSA: 🚨Biden Admin Already In Deals with Ukraine – $125 Million of US Tax-payer Money on its Way to Ukraine Right Now🚨 You cant…	45.0	True		bluntforcetruth.com	bluntforcetruth.com
234	6040329bf1076900396991a6	2021-03-04 01:06:29	[]	[{"url":"https://t.co/FpR31oRfg9","expanded_url":"https://www.rt.com/usa/516901-cyber-pandemic-solar-winds-attack/","display_url":"rt.com/usa/516901-cyb…","indices":[0,23]}]		[]	[]			https://t.co/FpR31oRfg9 a guerra cibernética es inminente y afectará a los estadounidenses comunes afirma el CEOde… https://t.co/oCjOvPW8nH	200.0	True	rt.com		rt.com
235	604032abf1076900396997b0	2021-03-04 01:06:46	[]	[]	Wed Mar 03 18:20:15 +0000 2021	[{"text":"COVID19","indices":[113,121]}]	[{"url":"https://t.co/MLyVlbn9z5","expanded_url":"https://www.breitbart.com/politics/2021/03/02/report-border-crossers-released-into-u-s-by-biden-officials-test-positive-for-coronavirus/","display_url":"breitbart.com/politics/2021/…","indices":[174,197]}]	When Republicans don’t wear a mask, Democrats scream “you’re killing people.” But when the Biden Admin releases #COVID19 positive migrants into your community? No problem! https://t.co/MLyVlbn9z5	1953304.0	RT @Jim_Jordan: When Republicans don’t wear a mask, Democrats scream “you’re killing people.” But when the Biden Admin releases #COVID19 p…	981.0	True		breitbart.com	breitbart.com
236	604032adf107690039699850	2021-03-04 01:06:48	[]	[]	Wed Mar 03 07:08:13 +0000 2021	[{"text":"Catman","indices":[20,27]},{"text":"China","indices":[54,60]},{"text":"SouthKorea","indices":[65,76]},{"text":"EXO","indices":[194,198]},{"text":"Sehun","indices":[204,210]}]	[{"url":"https://t.co/OUYKyf4QdC","expanded_url":"https://www.globaltimes.cn/page/202103/1217151.shtml","display_url":"globaltimes.cn/page/202103/12…","indices":[250,273]}]	The screen share of #Catman, first film coproduced by #China and #SouthKorea and released in the Chinese mainland after THAAD in June 2016, on its release day may reach 67 percent. South Korean #EXO idol #Sehun’s play in the film drives fans excited https://t.co/OUYKyf4QdC https://t.co/01UJsgZV44	1883469.0	RT @globaltimesnews: The screen share of #Catman, first film coproduced by #China and #SouthKorea and released in the Chinese mainland afte…	24.0	True		globaltimes.cn	globaltimes.cn
237	604032aef10769003969986c	2021-03-04 01:06:48	[]	[]	Thu Mar 04 00:51:04 +0000 2021	[{"text":"alpolitics","indices":[246,257]}]	[{"url":"https://t.co/0tNR2agueg","expanded_url":"https://www.breitbart.com/politics/2021/03/03/exclusive-sources-alabama-to-join-texas-mississippi-florida-others-in-eliminating-mask-mandates-this-week/","display_url":"breitbart.com/politics/2021/…","indices":[258,281]}]	Despite the purported factual nature of headline, one might surmise from how article is written that Gov. Ivey is planning to keep mask mandate in place, &amp; this article + the Lt. Gov's announcement + API letter are trying to change her mind. #alpolitics https://t.co/0tNR2agueg	2029.0	RT @AlabamAppeals: Despite the purported factual nature of headline, one might surmise from how article is written that Gov. Ivey is planni…	939.0	True		breitbart.com	breitbart.com
238	604032b6f107690039699b8a	2021-03-04 01:06:57	[]	[]	Thu Mar 04 01:02:46 +0000 2021	[{"text":"Newsmax","indices":[122,130]}]	[{"url":"https://t.co/7DXcpjLG0J","expanded_url":"https://www.newsmax.com/us/fauci-biden-coronavirus/2021/03/03/id/1012380/","display_url":"newsmax.com/us/fauci-biden…","indices":[98,121]}]	And one wonders why the suicide rate is up...Fauci: Life Won't Be Completely Normal by Next March https://t.co/7DXcpjLG0J #Newsmax via @Newsmax	71401.0	RT @ReaganWorld: And one wonders why the suicide rate is up...Fauci: Life Won't Be Completely Normal by Next March https://t.co/7DXcpjLG0J…	223.0	True		newsmax.com	newsmax.com
239	604032cdf10769003969a3a2	2021-03-04 01:07:19	[]	[]	Thu Mar 04 01:07:00 +0000 2021	[]	[{"url":"https://t.co/vRIsIiOB35","expanded_url":"https://m.washingtontimes.com/news/2021/mar/2/gop-women-show-their-strength-its-time-to-stand-wi/","display_url":"m.washingtontimes.com/news/2021/mar/…","indices":[186,209]}]	"Republican women are a formidable force, with a strong brand from Maine to California. And with them, the Republican Party is well poised to win back the House in 2022." @TinaRamirezVA https://t.co/vRIsIiOB35	2286168.0	RT @newtgingrich: "Republican women are a formidable force, with a strong brand from Maine to California. And with them, the Republican Par…	4220.0	True		washingtontimes.com	washingtontimes.com
240	604032cff10769003969a46e	2021-03-04 01:07:22	[]	[]	Wed Mar 03 18:20:15 +0000 2021	[{"text":"COVID19","indices":[113,121]}]	[{"url":"https://t.co/MLyVlbn9z5","expanded_url":"https://www.breitbart.com/politics/2021/03/02/report-border-crossers-released-into-u-s-by-biden-officials-test-positive-for-coronavirus/","display_url":"breitbart.com/politics/2021/…","indices":[174,197]}]	When Republicans don’t wear a mask, Democrats scream “you’re killing people.” But when the Biden Admin releases #COVID19 positive migrants into your community? No problem! https://t.co/MLyVlbn9z5	1953303.0	RT @Jim_Jordan: When Republicans don’t wear a mask, Democrats scream “you’re killing people.” But when the Biden Admin releases #COVID19 p…	98.0	True		breitbart.com	breitbart.com
241	604032d6f10769003969a6c2	2021-03-04 01:07:28	[]	[]	Thu Mar 04 00:39:00 +0000 2021	[]	[{"url":"https://t.co/F23b4pMeks","expanded_url":"https://www.washingtontimes.com/news/2021/mar/2/president-macron-deserves-credit-for-trying-to-uni/","display_url":"washingtontimes.com/news/2021/mar/…","indices":[202,225]}]	France is suffering from an eroding sense of national community because of tension with its migrant communities. President Macron deserves credit for working to keep the country together. @CliffordDMay https://t.co/F23b4pMeks	2286168.0	RT @newtgingrich: France is suffering from an eroding sense of national community because of tension with its migrant communities. Presiden…	120.0	True		washingtontimes.com	washingtontimes.com
242	604032d9f10769003969a824	2021-03-04 01:07:32	[]	[]	Thu Mar 04 00:59:59 +0000 2021	[]	[{"url":"https://t.co/ypfYZlVC2D","expanded_url":"https://www.thegatewaypundit.com/2021/03/going-viral-africa-zambian-leader-dr-mumba-refuses-covid-vaccine-discovering-vaccine-bottles-marked-not-use-eu-usa","display_url":"thegatewaypundit.com/2021/03/going-…","indices":[254,277]}]	YIKES! Zambian Leader Dr. Mumba and his colleagues noticed the vials sent to his country are labeled “not for use in the EU or USA.” They are sending Africa the substandard vaccine — and they even labeled it! Dr. Mumba discussing COVID vaccine in video! https://t.co/ypfYZlVC2D	6012.0	RT @TrinaSolis17: YIKES! Zambian Leader Dr. Mumba and his colleagues noticed the vials sent to his country are labeled “not for use in the…	1762.0	True		thegatewaypundit.com	thegatewaypundit.com
243	604032e0f10769003969aa50	2021-03-04 01:07:38	[]	[]	Mon Mar 01 23:43:53 +0000 2021	[]	[{"url":"https://t.co/ZwfOtKyycz","expanded_url":"https://rumble.com/ve2v51-the-truth-about-the-latest-covid-relief-package.html?mref=i2svv&mc=36we8","display_url":"rumble.com/ve2v51-the-tru…","indices":[200,223]}]	The latest Covid “relief” package seems to be much less about relief than it is about filling a democrat wish list. How many of these things do you think actually lend meaningful relief? Watch below! https://t.co/ZwfOtKyycz	6774001.0	RT @DonaldJTrumpJr: The latest Covid “relief” package seems to be much less about relief than it is about filling a democrat wish list. How…	6.0	True		rumble.com	rumble.com
244	604032e1f10769003969aab0	2021-03-04 01:07:39	[]	[]	Wed Mar 03 23:53:19 +0000 2021	[]	[{"url":"https://t.co/KmKZvrmdcV","expanded_url":"https://pjmedia.com/columns/stacey-lennox/2021/03/02/destroying-a-generation-the-3-million-missing-children-of-the-pandemic-n1429419","display_url":"pjmedia.com/columns/stacey…","indices":[243,266]}]	Millions of underserved &amp; at-risk children nationwide haven't had access to in-person or distance learning since early 2020. Among those impacted: homeless, ESL, and foster students. Gavin Newsom has failed us. Schools must reopen now. https://t.co/KmKZvrmdcV	44243.0	RT @Kevin_Faulconer: Millions of underserved &amp; at-risk children nationwide haven't had access to in-person or distance learning since early…	576.0	True		pjmedia.com	pjmedia.com
245	604032e2f10769003969ab3c	2021-03-04 01:07:41	[]	[]	Thu Mar 04 00:59:59 +0000 2021	[]	[{"url":"https://t.co/ypfYZlVC2D","expanded_url":"https://www.thegatewaypundit.com/2021/03/going-viral-africa-zambian-leader-dr-mumba-refuses-covid-vaccine-discovering-vaccine-bottles-marked-not-use-eu-usa","display_url":"thegatewaypundit.com/2021/03/going-…","indices":[254,277]}]	YIKES! Zambian Leader Dr. Mumba and his colleagues noticed the vials sent to his country are labeled “not for use in the EU or USA.” They are sending Africa the substandard vaccine — and they even labeled it! Dr. Mumba discussing COVID vaccine in video! https://t.co/ypfYZlVC2D	6012.0	RT @TrinaSolis17: YIKES! Zambian Leader Dr. Mumba and his colleagues noticed the vials sent to his country are labeled “not for use in the…	5156.0	True		thegatewaypundit.com	thegatewaypundit.com
246	604032e2f10769003969ab4a	2021-03-04 01:07:41	[]	[]	Wed Mar 03 21:30:09 +0000 2021	[]	[{"url":"https://t.co/MN05cMdkpc","expanded_url":"https://www.breitbart.com/politics/2021/03/03/joe-biden-texas-mississippi-lifting-mask-mandates-is-neanderthal-thinking/","display_url":"breitbart.com/politics/2021/…","indices":[127,150]}]	They're Mad Because They Can't Control People😂😂 Joe Biden: Texas, Mississippi Lifting Mask Mandates Is ‘Neanderthal Thinking’ https://t.co/MN05cMdkpc	74442.0	RT @Patrici15767099: They're Mad Because They Can't Control People😂😂 Joe Biden: Texas, Mississippi Lifting Mask Mandates Is ‘Neanderthal T…	71.0	True		breitbart.com	breitbart.com
247	60403725bfe41800389a45c2	2021-03-04 01:25:51	[]	[]	Wed Mar 03 21:30:18 +0000 2021	[]	[{"url":"https://t.co/VPTnM9Uahf","expanded_url":"https://www.breitbart.com/politics/2021/03/03/exclusive-sources-alabama-to-join-texas-mississippi-florida-others-in-eliminating-mask-mandates-this-week/","display_url":"breitbart.com/politics/2021/…","indices":[124,147]}]	BREAKING: Alabama Gov. Kay Ivey (R) will end a mandate requiring masks in public, according to sources close to the matter. https://t.co/VPTnM9Uahf	117081.0	RT @RealKyleMorris: BREAKING: Alabama Gov. Kay Ivey (R) will end a mandate requiring masks in public, according to sources close to the mat…	38.0	True		breitbart.com	breitbart.com
248	60403729bfe41800389a473a	2021-03-04 01:25:55	[]	[{"url":"https://t.co/kXJ5rcFmFY","expanded_url":"https://breaking911.com/sad-update-student-shot-a-arkansas-school-on-monday-has-died-his-mother-says/","display_url":"breaking911.com/sad-update-stu…","indices":[156,179]}]		[]	[]			SAD UPDATE: 15-year-old Daylon Burnett, who was shot by a classmate inside an Arkansas junior high school on Monday… https://t.co/rUgYgnbas7	814430.0	True	breaking911.com		breaking911.com
249	60403730bfe41800389a49ea	2021-03-04 01:26:03	[]	[{"url":"https://t.co/gsqXPRel2F","expanded_url":"https://rumble.com/vebmp5-lin-wood-fireside-chat-14-president-trumps-cpac-speech-how-to-get-vaccine-e.html","display_url":"rumble.com/vebmp5-lin-woo…","indices":[91,114]}]		[]	[]			Lin Wood Fireside Chat #14 | President Trump’s Cpac Speech + How to Get Vaccine Exemptions https://t.co/gsqXPRel2F… https://t.co/gJuBnsCvaN	62.0	True	rumble.com		rumble.com
250	60403731bfe41800389a4a1e	2021-03-04 01:26:03	[]	[]	Wed Mar 03 18:20:15 +0000 2021	[{"text":"COVID19","indices":[113,121]}]	[{"url":"https://t.co/MLyVlbn9z5","expanded_url":"https://www.breitbart.com/politics/2021/03/02/report-border-crossers-released-into-u-s-by-biden-officials-test-positive-for-coronavirus/","display_url":"breitbart.com/politics/2021/…","indices":[174,197]}]	When Republicans don’t wear a mask, Democrats scream “you’re killing people.” But when the Biden Admin releases #COVID19 positive migrants into your community? No problem! https://t.co/MLyVlbn9z5	1953342.0	RT @Jim_Jordan: When Republicans don’t wear a mask, Democrats scream “you’re killing people.” But when the Biden Admin releases #COVID19 p…	5.0	True		breitbart.com	breitbart.com
251	60403734bfe41800389a4b2c	2021-03-04 01:26:06	[]	[]	Wed Mar 03 18:20:15 +0000 2021	[{"text":"COVID19","indices":[113,121]}]	[{"url":"https://t.co/MLyVlbn9z5","expanded_url":"https://www.breitbart.com/politics/2021/03/02/report-border-crossers-released-into-u-s-by-biden-officials-test-positive-for-coronavirus/","display_url":"breitbart.com/politics/2021/…","indices":[174,197]}]	When Republicans don’t wear a mask, Democrats scream “you’re killing people.” But when the Biden Admin releases #COVID19 positive migrants into your community? No problem! https://t.co/MLyVlbn9z5	1953342.0	RT @Jim_Jordan: When Republicans don’t wear a mask, Democrats scream “you’re killing people.” But when the Biden Admin releases #COVID19 p…	3.0	True		breitbart.com	breitbart.com
252	60403736bfe41800389a4bd2	2021-03-04 01:26:08	[]	[]	Thu Mar 04 01:15:00 +0000 2021	[{"text":"Brazil","indices":[19,26]},{"text":"COVID19","indices":[39,47]}]	[{"url":"https://t.co/AprDoaAzLX","expanded_url":"https://on.rt.com/b30a","display_url":"on.rt.com/b30a","indices":[106,129]}]	Sao Paulo to enact #Brazil's strictest #COVID19 measures as governor warns state on ‘verge of collapse’ https://t.co/AprDoaAzLX https://t.co/fhN1iHySLx	2999890.0	RT @RT_com: Sao Paulo to enact #Brazil's strictest #COVID19 measures as governor warns state on ‘verge of collapse’ https://t.co/AprDoaAz…	798.0	True		rt.com	rt.com
253	60403736bfe41800389a4bf0	2021-03-04 01:26:09	[]	[]	Thu Mar 04 01:25:55 +0000 2021	[]	[{"url":"https://t.co/kXJ5rcFmFY","expanded_url":"https://breaking911.com/sad-update-student-shot-a-arkansas-school-on-monday-has-died-his-mother-says/","display_url":"breaking911.com/sad-update-stu…","indices":[156,179]}]	SAD UPDATE: 15-year-old Daylon Burnett, who was shot by a classmate inside an Arkansas junior high school on Monday, has died, his mother said on Facebook. https://t.co/kXJ5rcFmFY https://t.co/vqdfPBjBAd	814430.0	RT @Breaking911: SAD UPDATE: 15-year-old Daylon Burnett, who was shot by a classmate inside an Arkansas junior high school on Monday, has d…	4123.0	True		breaking911.com	breaking911.com
254	60403736bfe41800389a4c06	2021-03-04 01:26:09	[]	[]	Wed Mar 03 18:20:15 +0000 2021	[{"text":"COVID19","indices":[113,121]}]	[{"url":"https://t.co/MLyVlbn9z5","expanded_url":"https://www.breitbart.com/politics/2021/03/02/report-border-crossers-released-into-u-s-by-biden-officials-test-positive-for-coronavirus/","display_url":"breitbart.com/politics/2021/…","indices":[174,197]}]	When Republicans don’t wear a mask, Democrats scream “you’re killing people.” But when the Biden Admin releases #COVID19 positive migrants into your community? No problem! https://t.co/MLyVlbn9z5	1953343.0	RT @Jim_Jordan: When Republicans don’t wear a mask, Democrats scream “you’re killing people.” But when the Biden Admin releases #COVID19 p…	2941.0	True		breitbart.com	breitbart.com
255	6040373ebfe41800389a4eb6	2021-03-04 01:26:16	[]	[]	Thu Mar 04 01:25:55 +0000 2021	[]	[{"url":"https://t.co/kXJ5rcFmFY","expanded_url":"https://breaking911.com/sad-update-student-shot-a-arkansas-school-on-monday-has-died-his-mother-says/","display_url":"breaking911.com/sad-update-stu…","indices":[156,179]}]	SAD UPDATE: 15-year-old Daylon Burnett, who was shot by a classmate inside an Arkansas junior high school on Monday, has died, his mother said on Facebook. https://t.co/kXJ5rcFmFY https://t.co/vqdfPBjBAd	814430.0	RT @Breaking911: SAD UPDATE: 15-year-old Daylon Burnett, who was shot by a classmate inside an Arkansas junior high school on Monday, has d…	59.0	True		breaking911.com	breaking911.com
256	60403740bfe41800389a4f96	2021-03-04 01:26:18	[{"text":"HappyStPatrick","indices":[182,197]}]	[{"url":"https://t.co/3kMJuu2zEx","expanded_url":"https://heavenshirt.com/product/happy-st-patricks-day-2021-toilet-paper-with-elf-face-mask-dabbing-tshirt/","display_url":"heavenshirt.com/product/happy-…","indices":[246,269]}]		[]	[]			Happy St Patrick’s Day 2021 Toilet Paper With Elf Face Mask Dabbing shirt . heavenshirt It is highly sympathetic th… https://t.co/HfROTcIK4e	1.0	True	rt.com		rt.com
257	60403749bfe41800389a52b4	2021-03-04 01:26:27	[]	[]	Thu Mar 04 01:25:55 +0000 2021	[]	[{"url":"https://t.co/kXJ5rcFmFY","expanded_url":"https://breaking911.com/sad-update-student-shot-a-arkansas-school-on-monday-has-died-his-mother-says/","display_url":"breaking911.com/sad-update-stu…","indices":[156,179]}]	SAD UPDATE: 15-year-old Daylon Burnett, who was shot by a classmate inside an Arkansas junior high school on Monday, has died, his mother said on Facebook. https://t.co/kXJ5rcFmFY https://t.co/vqdfPBjBAd	814430.0	RT @Breaking911: SAD UPDATE: 15-year-old Daylon Burnett, who was shot by a classmate inside an Arkansas junior high school on Monday, has d…	748.0	True		breaking911.com	breaking911.com
258	6040374abfe41800389a533e	2021-03-04 01:26:29	[]	[]	Thu Mar 04 01:25:55 +0000 2021	[]	[{"url":"https://t.co/kXJ5rcFmFY","expanded_url":"https://breaking911.com/sad-update-student-shot-a-arkansas-school-on-monday-has-died-his-mother-says/","display_url":"breaking911.com/sad-update-stu…","indices":[156,179]}]	SAD UPDATE: 15-year-old Daylon Burnett, who was shot by a classmate inside an Arkansas junior high school on Monday, has died, his mother said on Facebook. https://t.co/kXJ5rcFmFY https://t.co/vqdfPBjBAd	813880.0	RT @Breaking911: SAD UPDATE: 15-year-old Daylon Burnett, who was shot by a classmate inside an Arkansas junior high school on Monday, has d…	44.0	True		breaking911.com	breaking911.com
259	60403752bfe41800389a55d2	2021-03-04 01:26:36	[]	[]	Thu Mar 04 00:56:10 +0000 2021	[]	[{"url":"https://t.co/HegkB6PF9E","expanded_url":"http://www1.cbn.com/cbnnews/world/2021/march/climate-scientists-pandemic-lockdowns-needed-every-two-years-to-meet-paris-agreement","display_url":"www1.cbn.com/cbnnews/world/…","indices":[199,222]}]	A new report claims in order to meet goals set forth in The Paris Agreement, they say, a pandemic scaled lockdown would be needed once every two years in order to maintain “safe” temperature levels. https://t.co/HegkB6PF9E	146619.0	RT @CBNNews: A new report claims in order to meet goals set forth in The Paris Agreement, they say, a pandemic scaled lockdown would be nee…	20.0	True		www1.cbn.com	www1.cbn.com
260	60403754bfe41800389a56c4	2021-03-04 01:26:39	[]	[]	Wed Mar 03 22:35:04 +0000 2021	[]	[{"url":"https://t.co/ArWdkDLQGl","expanded_url":"https://www.breitbart.com/politics/2021/03/03/exclusive-sources-alabama-to-join-texas-mississippi-florida-others-in-eliminating-mask-mandates-this-week/","display_url":"breitbart.com/politics/2021/…","indices":[253,276]}]	“Joe Biden has fewer functioning brain cells than a Neanderthal and continues to listen to clowns like Fauci, who’s been wrong at every turn, but he’s got the nerve to criticize states who abandon mandates that aren’t supported by science? Screw him,” https://t.co/ArWdkDLQGl	16642.0	RT @CarlaChamorros: “Joe Biden has fewer functioning brain cells than a Neanderthal and continues to listen to clowns like Fauci, who’s bee…	52.0	True		breitbart.com	breitbart.com
261	6040375cbfe41800389a598a	2021-03-04 01:26:47	[]	[]	Wed Mar 03 17:30:15 +0000 2021	[]	[{"url":"https://t.co/IYxeLu5UrL","expanded_url":"https://www.breitbart.com/politics/2021/03/02/nolte-andrew-cuomo-is-what-happens-when-democrats-know-media-will-shield-them/","display_url":"breitbart.com/politics/2021/…","indices":[214,237]}]	While two makeshift hospitals sat mostly empty in NYC, one built by the American military the other by @SamaritansPurse, Cuomo ordered people infected with the coronavirus be placed into nursing homes. ~ @NolteNC https://t.co/IYxeLu5UrL via @BreitbartNews	2738.0	RT @ginthegin: While two makeshift hospitals sat mostly empty in NYC, one built by the American military the other by @SamaritansPurse, Cuo…	366.0	True		breitbart.com	breitbart.com
262	6040376dbfe41800389a5fa2	2021-03-04 01:27:03	[]	[{"url":"https://t.co/6K8DwghX9C","expanded_url":"https://childrenshealthdefense.org/defender/injuries-reported-vaers-climbs/?utm_source=salsa&eType=EmailBlastContent&eId=c490b1d0-2794-435a-8896-d82a74129051","display_url":"childrenshealthdefense.org/defender/injur…","indices":[119,142]}]		[]	[]			Number of Injuries Reported to CDC After COVID Vaccines Climbs by Nearly 4,000 in One Week • Children's Health Defe… https://t.co/UjNJLLSr8T	302.0	True	childrenshealthdefense.org		childrenshealthdefense.org
263	6040376ebfe41800389a5ffa	2021-03-04 01:27:04	[]	[]	Thu Mar 04 01:25:55 +0000 2021	[]	[{"url":"https://t.co/kXJ5rcFmFY","expanded_url":"https://breaking911.com/sad-update-student-shot-a-arkansas-school-on-monday-has-died-his-mother-says/","display_url":"breaking911.com/sad-update-stu…","indices":[156,179]}]	SAD UPDATE: 15-year-old Daylon Burnett, who was shot by a classmate inside an Arkansas junior high school on Monday, has died, his mother said on Facebook. https://t.co/kXJ5rcFmFY https://t.co/vqdfPBjBAd	814433.0	RT @Breaking911: SAD UPDATE: 15-year-old Daylon Burnett, who was shot by a classmate inside an Arkansas junior high school on Monday, has d…	476.0	True		breaking911.com	breaking911.com
264	60403770bfe41800389a609c	2021-03-04 01:27:06	[]	[]	Thu Mar 04 00:59:59 +0000 2021	[]	[{"url":"https://t.co/ypfYZlVC2D","expanded_url":"https://www.thegatewaypundit.com/2021/03/going-viral-africa-zambian-leader-dr-mumba-refuses-covid-vaccine-discovering-vaccine-bottles-marked-not-use-eu-usa","display_url":"thegatewaypundit.com/2021/03/going-…","indices":[254,277]}]	YIKES! Zambian Leader Dr. Mumba and his colleagues noticed the vials sent to his country are labeled “not for use in the EU or USA.” They are sending Africa the substandard vaccine — and they even labeled it! Dr. Mumba discussing COVID vaccine in video! https://t.co/ypfYZlVC2D	5997.0	RT @TrinaSolis17: YIKES! Zambian Leader Dr. Mumba and his colleagues noticed the vials sent to his country are labeled “not for use in the…	168.0	True		thegatewaypundit.com	thegatewaypundit.com
265	60403772bfe41800389a616c	2021-03-04 01:27:08	[]	[]	Tue Mar 02 17:26:38 +0000 2021	[]	[{"url":"https://t.co/wKTOY0L1hk","expanded_url":"https://rumble.com/veaja5-amazing-progress-with-the-vaccine.html?mref=i2svv&mc=36we8","display_url":"rumble.com/veaja5-amazing…","indices":[154,177]}]	Another incredible breakthrough with the COVID-19 vaccines. Thanks Donald Trump for all of the efforts that you put into making this happen. My thoughts! https://t.co/wKTOY0L1hk	6772453.0	RT @DonaldJTrumpJr: Another incredible breakthrough with the COVID-19 vaccines. Thanks Donald Trump for all of the efforts that you put int…	331.0	True		rumble.com	rumble.com
266	6040377cbfe41800389a651e	2021-03-04 01:27:19	[]	[]	Thu Mar 04 01:25:55 +0000 2021	[]	[{"url":"https://t.co/kXJ5rcFmFY","expanded_url":"https://breaking911.com/sad-update-student-shot-a-arkansas-school-on-monday-has-died-his-mother-says/","display_url":"breaking911.com/sad-update-stu…","indices":[156,179]}]	SAD UPDATE: 15-year-old Daylon Burnett, who was shot by a classmate inside an Arkansas junior high school on Monday, has died, his mother said on Facebook. https://t.co/kXJ5rcFmFY https://t.co/vqdfPBjBAd	814434.0	RT @Breaking911: SAD UPDATE: 15-year-old Daylon Burnett, who was shot by a classmate inside an Arkansas junior high school on Monday, has d…	188.0	True		breaking911.com	breaking911.com
267	60403782bfe41800389a670c	2021-03-04 01:27:24	[]	[]	Thu Mar 04 01:07:00 +0000 2021	[]	[{"url":"https://t.co/vRIsIiOB35","expanded_url":"https://m.washingtontimes.com/news/2021/mar/2/gop-women-show-their-strength-its-time-to-stand-wi/","display_url":"m.washingtontimes.com/news/2021/mar/…","indices":[186,209]}]	"Republican women are a formidable force, with a strong brand from Maine to California. And with them, the Republican Party is well poised to win back the House in 2022." @TinaRamirezVA https://t.co/vRIsIiOB35	2286170.0	RT @newtgingrich: "Republican women are a formidable force, with a strong brand from Maine to California. And with them, the Republican Par…	46.0	True		washingtontimes.com	washingtontimes.com
268	60403786bfe41800389a6892	2021-03-04 01:27:28	[]	[{"url":"https://t.co/sHJktS0yzH","expanded_url":"https://www.walmart.com/pharmacy/clinical-services/immunization/scheduled?imzType=covid","display_url":"walmart.com/pharmacy/clini…","indices":[110,133]}]		[]	[]			New availability: Walmart Pharmacy Hixson Supercenter #1606 - 5764 Highway 153, Hixson, TN 37343 Access here:… https://t.co/koBfnrBzVq	56.0	True	rt.com		rt.com
269	60403787bfe41800389a68f8	2021-03-04 01:27:30	[]	[]	Wed Mar 03 13:53:39 +0000 2021	[]	[{"url":"https://t.co/rAIaTcweWy","expanded_url":"https://m.theepochtimes.com/3-dozen-cases-of-spontaneous-miscarriages-stillbirths-occurring-after-covid-19-vaccination_3716385.html","display_url":"m.theepochtimes.com/3-dozen-cases-…","indices":[177,200]}]	The Unknown after affects of the vaccine give you pause? ....Maybe they should...3 Dozen Cases of Spontaneous Miscarriages, Stillbirths Occurring After COVID-19 Vaccination... https://t.co/rAIaTcweWy	5901.0	RT @Fan4Cal: The Unknown after affects of the vaccine give you pause? ....Maybe they should...3 Dozen Cases of Spontaneous Miscarriages, St…	631.0	True		theepochtimes.com	theepochtimes.com
270	60403789bfe41800389a69da	2021-03-04 01:27:32	[]	[]	Wed Mar 03 18:20:15 +0000 2021	[{"text":"COVID19","indices":[113,121]}]	[{"url":"https://t.co/MLyVlbn9z5","expanded_url":"https://www.breitbart.com/politics/2021/03/02/report-border-crossers-released-into-u-s-by-biden-officials-test-positive-for-coronavirus/","display_url":"breitbart.com/politics/2021/…","indices":[174,197]}]	When Republicans don’t wear a mask, Democrats scream “you’re killing people.” But when the Biden Admin releases #COVID19 positive migrants into your community? No problem! https://t.co/MLyVlbn9z5	1953345.0	RT @Jim_Jordan: When Republicans don’t wear a mask, Democrats scream “you’re killing people.” But when the Biden Admin releases #COVID19 p…	266.0	True		breitbart.com	breitbart.com
271	60403794bfe41800389a6db6	2021-03-04 01:27:43	[]	[]	Thu Mar 04 01:25:55 +0000 2021	[]	[{"url":"https://t.co/kXJ5rcFmFY","expanded_url":"https://breaking911.com/sad-update-student-shot-a-arkansas-school-on-monday-has-died-his-mother-says/","display_url":"breaking911.com/sad-update-stu…","indices":[156,179]}]	SAD UPDATE: 15-year-old Daylon Burnett, who was shot by a classmate inside an Arkansas junior high school on Monday, has died, his mother said on Facebook. https://t.co/kXJ5rcFmFY https://t.co/vqdfPBjBAd	814435.0	RT @Breaking911: SAD UPDATE: 15-year-old Daylon Burnett, who was shot by a classmate inside an Arkansas junior high school on Monday, has d…	1540.0	True		breaking911.com	breaking911.com
272	60403796bfe41800389a6e46	2021-03-04 01:27:44	[]	[]	Wed Mar 03 21:30:18 +0000 2021	[]	[{"url":"https://t.co/VPTnM9Uahf","expanded_url":"https://www.breitbart.com/politics/2021/03/03/exclusive-sources-alabama-to-join-texas-mississippi-florida-others-in-eliminating-mask-mandates-this-week/","display_url":"breitbart.com/politics/2021/…","indices":[124,147]}]	BREAKING: Alabama Gov. Kay Ivey (R) will end a mandate requiring masks in public, according to sources close to the matter. https://t.co/VPTnM9Uahf	117080.0	RT @RealKyleMorris: BREAKING: Alabama Gov. Kay Ivey (R) will end a mandate requiring masks in public, according to sources close to the mat…	110.0	True		breitbart.com	breitbart.com
273	60403798bfe41800389a6efa	2021-03-04 01:27:46	[]	[]	Thu Mar 04 01:25:55 +0000 2021	[]	[{"url":"https://t.co/kXJ5rcFmFY","expanded_url":"https://breaking911.com/sad-update-student-shot-a-arkansas-school-on-monday-has-died-his-mother-says/","display_url":"breaking911.com/sad-update-stu…","indices":[156,179]}]	SAD UPDATE: 15-year-old Daylon Burnett, who was shot by a classmate inside an Arkansas junior high school on Monday, has died, his mother said on Facebook. https://t.co/kXJ5rcFmFY https://t.co/vqdfPBjBAd	814435.0	RT @Breaking911: SAD UPDATE: 15-year-old Daylon Burnett, who was shot by a classmate inside an Arkansas junior high school on Monday, has d…	403.0	True		breaking911.com	breaking911.com
274	60403798bfe41800389a6f30	2021-03-04 01:27:47	[]	[]	Thu Mar 04 01:25:55 +0000 2021	[]	[{"url":"https://t.co/kXJ5rcFmFY","expanded_url":"https://breaking911.com/sad-update-student-shot-a-arkansas-school-on-monday-has-died-his-mother-says/","display_url":"breaking911.com/sad-update-stu…","indices":[156,179]}]	SAD UPDATE: 15-year-old Daylon Burnett, who was shot by a classmate inside an Arkansas junior high school on Monday, has died, his mother said on Facebook. https://t.co/kXJ5rcFmFY https://t.co/vqdfPBjBAd	814435.0	RT @Breaking911: SAD UPDATE: 15-year-old Daylon Burnett, who was shot by a classmate inside an Arkansas junior high school on Monday, has d…	1873.0	True		breaking911.com	breaking911.com
275	604037a1bfe41800389a7232	2021-03-04 01:27:55	[]	[]	Thu Mar 04 01:25:55 +0000 2021	[]	[{"url":"https://t.co/kXJ5rcFmFY","expanded_url":"https://breaking911.com/sad-update-student-shot-a-arkansas-school-on-monday-has-died-his-mother-says/","display_url":"breaking911.com/sad-update-stu…","indices":[156,179]}]	SAD UPDATE: 15-year-old Daylon Burnett, who was shot by a classmate inside an Arkansas junior high school on Monday, has died, his mother said on Facebook. https://t.co/kXJ5rcFmFY https://t.co/vqdfPBjBAd	814435.0	RT @Breaking911: SAD UPDATE: 15-year-old Daylon Burnett, who was shot by a classmate inside an Arkansas junior high school on Monday, has d…	100.0	True		breaking911.com	breaking911.com
276	604037a2bfe41800389a72ac	2021-03-04 01:27:56	[]	[]	Wed Mar 03 18:20:15 +0000 2021	[{"text":"COVID19","indices":[113,121]}]	[{"url":"https://t.co/MLyVlbn9z5","expanded_url":"https://www.breitbart.com/politics/2021/03/02/report-border-crossers-released-into-u-s-by-biden-officials-test-positive-for-coronavirus/","display_url":"breitbart.com/politics/2021/…","indices":[174,197]}]	When Republicans don’t wear a mask, Democrats scream “you’re killing people.” But when the Biden Admin releases #COVID19 positive migrants into your community? No problem! https://t.co/MLyVlbn9z5	1953345.0	RT @Jim_Jordan: When Republicans don’t wear a mask, Democrats scream “you’re killing people.” But when the Biden Admin releases #COVID19 p…	180.0	True		breitbart.com	breitbart.com
277	604037a4bfe41800389a7336	2021-03-04 01:27:58	[]	[]	Wed Mar 03 23:07:01 +0000 2021	[]	[{"url":"https://t.co/oZ1wvv1AW1","expanded_url":"https://www.washingtontimes.com/news/2021/mar/2/gop-women-show-their-strength-its-time-to-stand-wi/","display_url":"washingtontimes.com/news/2021/mar/…","indices":[240,263]}]	"Every day, Nancy Pelosi, Alexandria Ocasio-Cortez and 'The Squad' hold America hostage with their liberal outrage over our traditional values. Now, Republican women are standing up to them and for the average American—and it’s working." https://t.co/oZ1wvv1AW1	2728881.0	RT @GOP: "Every day, Nancy Pelosi, Alexandria Ocasio-Cortez and 'The Squad' hold America hostage with their liberal outrage over our tradit…	12.0	True		washingtontimes.com	washingtontimes.com
278	604037acbfe41800389a7646	2021-03-04 01:28:07	[]	[]	Thu Mar 04 01:25:55 +0000 2021	[]	[{"url":"https://t.co/kXJ5rcFmFY","expanded_url":"https://breaking911.com/sad-update-student-shot-a-arkansas-school-on-monday-has-died-his-mother-says/","display_url":"breaking911.com/sad-update-stu…","indices":[156,179]}]	SAD UPDATE: 15-year-old Daylon Burnett, who was shot by a classmate inside an Arkansas junior high school on Monday, has died, his mother said on Facebook. https://t.co/kXJ5rcFmFY https://t.co/vqdfPBjBAd	813887.0	RT @Breaking911: SAD UPDATE: 15-year-old Daylon Burnett, who was shot by a classmate inside an Arkansas junior high school on Monday, has d…	217.0	True		breaking911.com	breaking911.com
279	604037b1bfe41800389a7830	2021-03-04 01:28:12	[]	[]	Wed Mar 03 18:20:15 +0000 2021	[{"text":"COVID19","indices":[113,121]}]	[{"url":"https://t.co/MLyVlbn9z5","expanded_url":"https://www.breitbart.com/politics/2021/03/02/report-border-crossers-released-into-u-s-by-biden-officials-test-positive-for-coronavirus/","display_url":"breitbart.com/politics/2021/…","indices":[174,197]}]	When Republicans don’t wear a mask, Democrats scream “you’re killing people.” But when the Biden Admin releases #COVID19 positive migrants into your community? No problem! https://t.co/MLyVlbn9z5	1953346.0	RT @Jim_Jordan: When Republicans don’t wear a mask, Democrats scream “you’re killing people.” But when the Biden Admin releases #COVID19 p…	117.0	True		breitbart.com	breitbart.com
280	604037b2bfe41800389a7894	2021-03-04 01:28:13	[]	[]	Sun Feb 21 18:01:19 +0000 2021	[]	[{"url":"https://t.co/cIb2Wlp5Vn","expanded_url":"https://beforeitsnews.com/alternative/2021/02/this-will-blow-your-mind-covid-exposed-president-of-ghana-reads-rockefeller-plan-3742958.html","display_url":"beforeitsnews.com/alternative/20…","indices":[117,140]}]	This Will Blow Your Mind! COVID Exposed! President of Ghana Reads Rockefeller Plan! | Alternative | Before It's News https://t.co/cIb2Wlp5Vn YES, THE ROCKEFELLER FOUNDATION PLANS TO KILL YOU. @RT_com @BrianGPowell @Tom_Heneghan @OSSRobertSteele @RealBenFulford @USAWatchdog @ABC	1034.0	RT @lost3bitchesss: This Will Blow Your Mind! COVID Exposed! President of Ghana Reads Rockefeller Plan! | Alternative | Before It's News ht…	3446.0	True		beforeitsnews.com	beforeitsnews.com
281	604037c6bfe41800389a7fb8	2021-03-04 01:28:33	[]	[]	Tue Mar 02 17:26:38 +0000 2021	[]	[{"url":"https://t.co/wKTOY0L1hk","expanded_url":"https://rumble.com/veaja5-amazing-progress-with-the-vaccine.html?mref=i2svv&mc=36we8","display_url":"rumble.com/veaja5-amazing…","indices":[154,177]}]	Another incredible breakthrough with the COVID-19 vaccines. Thanks Donald Trump for all of the efforts that you put into making this happen. My thoughts! https://t.co/wKTOY0L1hk	6774049.0	RT @DonaldJTrumpJr: Another incredible breakthrough with the COVID-19 vaccines. Thanks Donald Trump for all of the efforts that you put int…	203.0	True		rumble.com	rumble.com
282	604037c8bfe41800389a8022	2021-03-04 01:28:34	[]	[]	Wed Mar 03 18:20:15 +0000 2021	[{"text":"COVID19","indices":[113,121]}]	[{"url":"https://t.co/MLyVlbn9z5","expanded_url":"https://www.breitbart.com/politics/2021/03/02/report-border-crossers-released-into-u-s-by-biden-officials-test-positive-for-coronavirus/","display_url":"breitbart.com/politics/2021/…","indices":[174,197]}]	When Republicans don’t wear a mask, Democrats scream “you’re killing people.” But when the Biden Admin releases #COVID19 positive migrants into your community? No problem! https://t.co/MLyVlbn9z5	1953346.0	RT @Jim_Jordan: When Republicans don’t wear a mask, Democrats scream “you’re killing people.” But when the Biden Admin releases #COVID19 p…	127.0	True		breitbart.com	breitbart.com
283	604037c9bfe41800389a8078	2021-03-04 01:28:35	[]	[]	Wed Mar 03 18:20:15 +0000 2021	[{"text":"COVID19","indices":[113,121]}]	[{"url":"https://t.co/MLyVlbn9z5","expanded_url":"https://www.breitbart.com/politics/2021/03/02/report-border-crossers-released-into-u-s-by-biden-officials-test-positive-for-coronavirus/","display_url":"breitbart.com/politics/2021/…","indices":[174,197]}]	When Republicans don’t wear a mask, Democrats scream “you’re killing people.” But when the Biden Admin releases #COVID19 positive migrants into your community? No problem! https://t.co/MLyVlbn9z5	1953346.0	RT @Jim_Jordan: When Republicans don’t wear a mask, Democrats scream “you’re killing people.” But when the Biden Admin releases #COVID19 p…	53.0	True		breitbart.com	breitbart.com
284	604037cabfe41800389a810a	2021-03-04 01:28:37	[]	[{"url":"https://t.co/HS8ZQTcGYD","expanded_url":"https://www.rt.com/news/517114-sao-paulo-new-covid-restrictions/","display_url":"rt.com/news/517114-sa…","indices":[120,143]}]		[]	[]			🤔Sao Paulo to enact Brazil's strictest Covid-19 measures as governor warns state on ‘verge of collapse’ — RT World… https://t.co/mhbAr78yyQ	4.0	True	rt.com		rt.com
285	604037d0bfe41800389a8314	2021-03-04 01:28:42	[]	[{"url":"https://t.co/8SqWt42TWu","expanded_url":"https://www.thegatewaypundit.com/2021/03/going-viral-africa-zambian-leader-dr-mumba-refuses-covid-vaccine-discovering-vaccine-bottles-marked-not-use-eu-usa/?utm_source=Twitter&utm_medium=PostTopSharingButtons&utm_campaign=websitesharingbuttons","display_url":"thegatewaypundit.com/2021/03/going-…","indices":[137,160]}]		[]	[]			GOING VIRAL IN AFRICA: Zambian Leader Dr. Mumba Refuses COVID Drugs After Discovering Bottles Marked "Not for Use… https://t.co/B33PEJdlbb	328.0	True	thegatewaypundit.com		thegatewaypundit.com
286	604037d1bfe41800389a835e	2021-03-04 01:28:43	[]	[]	Thu Mar 04 00:55:01 +0000 2021	[{"text":"COVID19","indices":[231,239]}]	[{"url":"https://t.co/NGFhOhWTWY","expanded_url":"https://www.theepochtimes.com/senator-calls-on-biden-to-ensure-who-investigators-are-free-from-conflicts-of-interest_3718812.html?utm_medium=social&utm_source=twitter&utm_campaign=digitalsub","display_url":"theepochtimes.com/senator-calls-…","indices":[241,264]}]	“WHO should not include researchers with conflicts of interest,” Blackburn said. Sen. @MarshaBlackburn urged President Biden to make sure the @WHO chooses investigators free from conflicts of interest when studying the origins of #COVID19. https://t.co/NGFhOhWTWY	397420.0	RT @EpochTimes: “WHO should not include researchers with conflicts of interest,” Blackburn said. Sen. @MarshaBlackburn urged President Bid…	1245.0	True		theepochtimes.com	theepochtimes.com
287	604037d1bfe41800389a83a6	2021-03-04 01:28:44	[{"text":"Covid19","indices":[91,99]}]	[{"url":"https://t.co/xAqyqmYfoE","expanded_url":"https://www.healthline.com/health-news/anal-swabs-are-not-the-best-way-to-test-for-covid-19-u-s-experts-say","display_url":"healthline.com/health-news/an…","indices":[189,212]}]		[]	[]			@stellar_leslie The Chinese demand anal swabs but that really isn't the best way to detect #Covid19, which is prima… https://t.co/45V2nOTXXz	43612.0	True	health-news		health-news
288	604037d2bfe41800389a83cc	2021-03-04 01:28:44	[]	[]	Thu Mar 04 01:14:51 +0000 2021	[]	[{"url":"https://t.co/CniF888oAe","expanded_url":"https://www.theepochtimes.com/3-dozen-cases-of-spontaneous-miscarriages-stillbirths-occurring-after-covid-19-vaccination_3716385.html?utm_source=morningbrief&utm_medium=email&utm_campaign=mb-2021-03-03","display_url":"theepochtimes.com/3-dozen-cases-…","indices":[236,259]}]	3 docenas de casos de abortos espontáneos, nonatos que ocurren después de la vacunación COVID-19. https://t.co/CniF888oAe	3373.0	RT @MxVChile: 3 docenas de casos de abortos espontáneos, nonatos que ocurren después de la vacunación COVID-19.…	708.0	True		theepochtimes.com	theepochtimes.com
289	604037d2bfe41800389a83ee	2021-03-04 01:28:45	[]	[]	Wed Mar 03 14:23:35 +0000 2021	[]	[{"url":"https://t.co/1bQ5zF1cQ2","expanded_url":"https://www.thegatewaypundit.com/2021/03/biden-administration-bans-reporters-touring-child-detention-buildings-due-covid-19/","display_url":"thegatewaypundit.com/2021/03/biden-…","indices":[123,146]}]	Wow- And we’re allowing this? Biden Administration Bans Reporters From Touring Child Detention Buildings Due To ‘COVID-19’ https://t.co/1bQ5zF1cQ2	495.0	RT @USAhm5: Wow- And we’re allowing this? Biden Administration Bans Reporters From Touring Child Detention Buildings Due To ‘COVID-19’ http…	4002.0	True		thegatewaypundit.com	thegatewaypundit.com
290	604037d9bfe41800389a863e	2021-03-04 01:28:51	[]	[]	Wed Mar 03 21:30:18 +0000 2021	[]	[{"url":"https://t.co/VPTnM9Uahf","expanded_url":"https://www.breitbart.com/politics/2021/03/03/exclusive-sources-alabama-to-join-texas-mississippi-florida-others-in-eliminating-mask-mandates-this-week/","display_url":"breitbart.com/politics/2021/…","indices":[124,147]}]	BREAKING: Alabama Gov. Kay Ivey (R) will end a mandate requiring masks in public, according to sources close to the matter. https://t.co/VPTnM9Uahf	116948.0	RT @RealKyleMorris: BREAKING: Alabama Gov. Kay Ivey (R) will end a mandate requiring masks in public, according to sources close to the mat…	215.0	True		breitbart.com	breitbart.com
291	604037e4bfe41800389a8a6a	2021-03-04 01:29:03	[]	[]	Wed Mar 03 15:51:44 +0000 2021	[]	[{"url":"https://t.co/d4cQW9OBbk","expanded_url":"https://m.theepochtimes.com/108-illegal-immigrants-released-by-border-patrol-in-texas-tested-positive-for-covid-19-officials_3719020.html","display_url":"m.theepochtimes.com/108-illegal-im…","indices":[185,208]}]	The Democrat way..Putting Illegal Aliens before the safety of US Cutizens! 😡😡🤬🤬!! ....108 Illegal Immigrants Released by Border Patrol in Texas Tested Positive for COVID-19: Officials https://t.co/d4cQW9OBbk	5911.0	RT @Fan4Cal: The Democrat way..Putting Illegal Aliens before the safety of US Cutizens! 😡😡🤬🤬!! ....108 Illegal Immigrants Released by Borde…	5674.0	True		theepochtimes.com	theepochtimes.com
292	604037eebfe41800389a8dea	2021-03-04 01:29:13	[]	[]	Thu Mar 04 01:07:00 +0000 2021	[]	[{"url":"https://t.co/vRIsIiOB35","expanded_url":"https://m.washingtontimes.com/news/2021/mar/2/gop-women-show-their-strength-its-time-to-stand-wi/","display_url":"m.washingtontimes.com/news/2021/mar/…","indices":[186,209]}]	"Republican women are a formidable force, with a strong brand from Maine to California. And with them, the Republican Party is well poised to win back the House in 2022." @TinaRamirezVA https://t.co/vRIsIiOB35	2286172.0	RT @newtgingrich: "Republican women are a formidable force, with a strong brand from Maine to California. And with them, the Republican Par…	165.0	True		washingtontimes.com	washingtontimes.com
293	604037efbfe41800389a8e12	2021-03-04 01:29:13	[]	[]	Wed Mar 03 18:20:15 +0000 2021	[{"text":"COVID19","indices":[113,121]}]	[{"url":"https://t.co/MLyVlbn9z5","expanded_url":"https://www.breitbart.com/politics/2021/03/02/report-border-crossers-released-into-u-s-by-biden-officials-test-positive-for-coronavirus/","display_url":"breitbart.com/politics/2021/…","indices":[174,197]}]	When Republicans don’t wear a mask, Democrats scream “you’re killing people.” But when the Biden Admin releases #COVID19 positive migrants into your community? No problem! https://t.co/MLyVlbn9z5	1953346.0	RT @Jim_Jordan: When Republicans don’t wear a mask, Democrats scream “you’re killing people.” But when the Biden Admin releases #COVID19 p…	3984.0	True		breitbart.com	breitbart.com
294	604037f4bfe41800389a8fda	2021-03-04 01:29:18	[]	[]	Wed Mar 03 16:57:37 +0000 2021	[]	[{"url":"https://t.co/HPqGLLDtXA","expanded_url":"https://childrenshealthdefense.org/defender/israel-pfizer-vaccine-killed-more-elderly-than-covid/","display_url":"childrenshealthdefense.org/defender/israe…","indices":[167,190]}]	wowow! Officialdom waking up? What does this do to the MSM narrative? Will MSM personalities be hounded in public as murderers &amp; accomplices? (as forecast btw). https://t.co/HPqGLLDtXA	52125.0	RT @clif_high: wowow! Officialdom waking up? What does this do to the MSM narrative? Will MSM personalities be hounded in public as murder…	32.0	True		childrenshealthdefense.org	childrenshealthdefense.org
295	604037f5bfe41800389a903e	2021-03-04 01:29:19	[]	[{"url":"https://t.co/egZJQkNCS0","expanded_url":"https://www.judicialwatch.org/press-releases/emails-who-terms/","display_url":"judicialwatch.org/press-releases…","indices":[136,159]}]		[]	[]			“These new emails show WHO and Fauci’s NIH special accommodations to Chinese communist efforts to control informati… https://t.co/uNeVwgZ298	138.0	True	judicialwatch.org		judicialwatch.org
296	604037fabfe41800389a921e	2021-03-04 01:29:24	[]	[]	Wed Mar 03 18:55:18 +0000 2021	[]	[{"url":"https://t.co/FXm9lOyQSg","expanded_url":"https://www.theepochtimes.com/3-dozen-cases-of-spontaneous-miscarriages-stillbirths-occurring-after-covid-19-vaccination_3716385.html?utm_source=morningbriefnoe&utm_medium=email&utm_campaign=mb-2021-03-03","display_url":"theepochtimes.com/3-dozen-cases-…","indices":[124,147]}]	“3 Dozen Cases of Spontaneous Miscarriages, Stillbirths Occurring After COVID-19 Vaccination” Expecting mothers: be aware! https://t.co/FXm9lOyQSg	6675.0	RT @PaulMitchell_AB: “3 Dozen Cases of Spontaneous Miscarriages, Stillbirths Occurring After COVID-19 Vaccination” Expecting mothers: be a…	475.0	True		theepochtimes.com	theepochtimes.com
297	60403802bfe41800389a94f6	2021-03-04 01:29:32	[]	[{"url":"https://t.co/NxFPfVDe89","expanded_url":"https://www.breitbart.com/entertainment/2021/03/03/michael-moore-white-texans-dont-deserve-the-covid-19-vaccine-after-mask-mandate-lifted","display_url":"breitbart.com/entertainment/…","indices":[260,283]}]		[]	[]			STFU “Texas–we hear you. You didn’t want to be part of our electrical grid. Removed your mask mandate &amp; are allowin… https://t.co/qtDMLXMRBe	6016.0	True	breitbart.com		breitbart.com
298	6040380abfe41800389a97ba	2021-03-04 01:29:40	[]	[]	Wed Mar 03 18:41:08 +0000 2021	[]	[{"url":"https://t.co/RwsVYwNZsu","expanded_url":"https://www.theepochtimes.com/108-illegal-immigrants-released-by-border-patrol-in-texas-tested-positive-for-covid-19-officials_3719020.html","display_url":"theepochtimes.com/108-illegal-im…","indices":[134,157]}]	Afternoon Joey Do you think you need to circle back on you proposal to increase migrants by 700% a bit dangerous don’t you think ? https://t.co/RwsVYwNZsu	665.0	RT @donmel15: Afternoon Joey Do you think you need to circle back on you proposal to increase migrants by 700% a bit dangerous don’t you…	2968.0	True		theepochtimes.com	theepochtimes.com
299	60403815bfe41800389a9bbe	2021-03-04 01:29:51	[]	[]	Wed Mar 03 18:20:15 +0000 2021	[{"text":"COVID19","indices":[113,121]}]	[{"url":"https://t.co/MLyVlbn9z5","expanded_url":"https://www.breitbart.com/politics/2021/03/02/report-border-crossers-released-into-u-s-by-biden-officials-test-positive-for-coronavirus/","display_url":"breitbart.com/politics/2021/…","indices":[174,197]}]	When Republicans don’t wear a mask, Democrats scream “you’re killing people.” But when the Biden Admin releases #COVID19 positive migrants into your community? No problem! https://t.co/MLyVlbn9z5	1953439.0	RT @Jim_Jordan: When Republicans don’t wear a mask, Democrats scream “you’re killing people.” But when the Biden Admin releases #COVID19 p…	64.0	True		breitbart.com	breitbart.com
300	6040381abfe41800389a9da8	2021-03-04 01:29:57	[]	[]	Tue Mar 02 14:12:15 +0000 2021	[]	[{"url":"https://t.co/l0GhH7qB05","expanded_url":"https://www.rt.com/russia/516907-ukraine-shelling-media-donbass/","display_url":"rt.com/russia/516907-…","indices":[244,267]}]	My latest: "While much of the world is focused on Covid-related issues, Ukraine's seven-year war on the people of Donbass continues. In recent weeks, Kiev's shelling of civilians has intensified, met by the predictable Western media silence." https://t.co/l0GhH7qB05	59872.0	RT @EvaKBartlett: My latest: "While much of the world is focused on Covid-related issues, Ukraine's seven-year war on the people of Donbas…	109.0	True		rt.com	rt.com
301	6040381dbfe41800389a9ed0	2021-03-04 01:30:00	[{"text":"ICYMI","indices":[0,6]},{"text":"SwachhBharat","indices":[9,22]},{"text":"NarendraModi","indices":[45,58]}]	[{"url":"https://t.co/jpG5OcyMSx","expanded_url":"http://firstpost.com/india/swachh-bharat-toilets-alone-wont-end-open-defecation-practice-persists-due-to-caste-norms-drainage-woes-9370111.html","display_url":"firstpost.com/india/swachh-b…","indices":[243,266]}]		[]	[]			#ICYMI | #SwachhBharat | On 2 October, 2019, #NarendraModi proclaimed that "rural India and its villages have decla… https://t.co/4ghQUj0RDB	2092590.0	True	firstpost.com		firstpost.com
302	6040381dbfe41800389a9edc	2021-03-04 01:30:00	[]	[{"url":"https://t.co/7Dy3jIdAcD","expanded_url":"https://es.rt.com/89a4","display_url":"es.rt.com/89a4","indices":[128,151]}]		[]	[]			"Una calculada campaña de difamación": Meghan Markle responde a las acusaciones de intimidación formuladas por sus… https://t.co/mj4jczAVgA	3514133.0	True	rt.com		rt.com
303	60403824bfe41800389aa142	2021-03-04 01:30:07	[]	[]	Thu Mar 04 01:29:45 +0000 2021	[]	[{"url":"https://t.co/lgmWVyZoty","expanded_url":"https://www.thegatewaypundit.com/2021/03/going-viral-africa-zambian-leader-dr-mumba-refuses-covid-vaccine-discovering-vaccine-bottles-marked-not-use-eu-usa/","display_url":"thegatewaypundit.com/2021/03/going-…","indices":[146,169]}]	Breaking: GOING VIRAL IN AFRICA: Zambian Leader Dr. Mumba Refuses COVID Drugs After Discovering Bottles Marked “Not for Use in EU or USA” (VIDEO) https://t.co/lgmWVyZoty	120.0	RT @AlertKenyans: Breaking: GOING VIRAL IN AFRICA: Zambian Leader Dr. Mumba Refuses COVID Drugs After Discovering Bottles Marked “Not for U…	120.0	True		thegatewaypundit.com	thegatewaypundit.com
304	60403827bfe41800389aa25a	2021-03-04 01:30:10	[]	[]	Wed Mar 03 20:50:52 +0000 2021	[]	[{"url":"https://t.co/W3gPNza9Nx","expanded_url":"http://ourshot.in.gov","display_url":"ourshot.in.gov","indices":[110,133]},{"url":"https://t.co/gHp1GhDSLU","expanded_url":"https://www.kroger.com/i/coronavirus-update/vaccine","display_url":"kroger.com/i/coronavirus-…","indices":[191,214]},{"url":"https://t.co/MRcxVdxfgc","expanded_url":"https://clinic.meijer.com/","display_url":"clinic.meijer.co…	Members! Here's the vaccine info for educators, as we understand it for now: Over 50: Register with state at https://t.co/W3gPNza9Nx All ages: Register at one of three pharmacies: Kroger: https://t.co/gHp1GhDSLU Meijer https://t.co/MRcxVdxfgc Walmart https://t.co/OOUDvLpjCR	9684.0	RT @ISTAmembers: Members! Here's the vaccine info for educators, as we understand it for now: Over 50: Register with state at https://t.co…	381.0	True		rt.com	rt.com
305	60403833bfe41800389aa68e	2021-03-04 01:30:22	[]	[]	Thu Mar 04 00:27:26 +0000 2021	[{"text":"LETSGOOOOO","indices":[177,188]}]	[{"url":"https://t.co/EOWe1UoZBc","expanded_url":"https://breaking911.com/lets-get-ready-to-steal-b-feds-charge-chicago-man-with-organizing-riot-in-august/","display_url":"breaking911.com/lets-get-ready…","indices":[248,271]}]	“ATTENTION LOTTING START AT 12am tonight … WE WILL NOT BE F—ING UP THE SOUTH SIDE EAST SIDE OR WEST SIDE DOWNTOWN AREA AND UP NORTH AREA ONLY BRING YA TOOLS SKI MASK AND GLOVES #LETSGOOOOO” Feds charge Chicago man with organizing riot in August - https://t.co/EOWe1UoZBc https://t.co/TbckKDiBHJ	813890.0	RT @Breaking911: “ATTENTION LOTTING START AT 12am tonight … WE WILL NOT BE F—ING UP THE SOUTH SIDE EAST SIDE OR WEST SIDE DOWNTOWN AREA AND…	92.0	True		breaking911.com	breaking911.com
306	6040383dbfe41800389aaa52	2021-03-04 01:30:32	[]	[{"url":"https://t.co/xXDtzG6lb0","expanded_url":"https://www.breitbart.com/politics/2021/03/03/exclusive-sources-alabama-to-join-texas-mississippi-florida-others-in-eliminating-mask-mandates-this-week/","display_url":"breitbart.com/politics/2021/…","indices":[192,215]}]		[]	[]			🔴SWEET HOME ALABAMA ! 🔥 Selon plusieurs sources, l'Alabama sera le prochain État à supprimer le décret imposant le… https://t.co/KePE7mrJNS	4792.0	True	breitbart.com		breitbart.com
307	60403846bfe41800389aad84	2021-03-04 01:30:41	[]	[{"url":"https://t.co/ievkNQqbcf","expanded_url":"https://www.newsbreak.com/news/2174862273208/us-issues-warning-after-microsoft-says-china-hacked-its-mail-server-program","display_url":"newsbreak.com/news/217486227…","indices":[147,170]}]		[]	[]			The U.S. has issued an emergency warning after Microsoft said it caught China hacking into its mail and calendar se… https://t.co/JCDvKmllCq	51783.0	True	newsbreak.com		newsbreak.com
308	6040384cbfe41800389aaf80	2021-03-04 01:30:46	[]	[{"url":"https://t.co/x1yk06kOG8","expanded_url":"https://www.palmerreport.com/community/cancel-jim-jordan-2/37092","display_url":"palmerreport.com/community/canc…","indices":[230,253]}]		[]	[]			America is facing a crisis unlike any it has seen in its history, and instead of working to solve the crisis, you’d… https://t.co/it8nvC9fcI	2999.0	True	rt.com		rt.com
309	6040384ebfe41800389ab06a	2021-03-04 01:30:49	[]	[]	Wed Mar 03 07:08:13 +0000 2021	[{"text":"Catman","indices":[20,27]},{"text":"China","indices":[54,60]},{"text":"SouthKorea","indices":[65,76]},{"text":"EXO","indices":[194,198]},{"text":"Sehun","indices":[204,210]}]	[{"url":"https://t.co/OUYKyf4QdC","expanded_url":"https://www.globaltimes.cn/page/202103/1217151.shtml","display_url":"globaltimes.cn/page/202103/12…","indices":[250,273]}]	The screen share of #Catman, first film coproduced by #China and #SouthKorea and released in the Chinese mainland after THAAD in June 2016, on its release day may reach 67 percent. South Korean #EXO idol #Sehun’s play in the film drives fans excited https://t.co/OUYKyf4QdC https://t.co/01UJsgZV44	1883468.0	RT @globaltimesnews: The screen share of #Catman, first film coproduced by #China and #SouthKorea and released in the Chinese mainland afte…	24.0	True		globaltimes.cn	globaltimes.cn
310	60403855bfe41800389ab2aa	2021-03-04 01:30:55	[]	[]	Wed Mar 03 21:30:18 +0000 2021	[]	[{"url":"https://t.co/VPTnM9Uahf","expanded_url":"https://www.breitbart.com/politics/2021/03/03/exclusive-sources-alabama-to-join-texas-mississippi-florida-others-in-eliminating-mask-mandates-this-week/","display_url":"breitbart.com/politics/2021/…","indices":[124,147]}]	BREAKING: Alabama Gov. Kay Ivey (R) will end a mandate requiring masks in public, according to sources close to the matter. https://t.co/VPTnM9Uahf	117080.0	RT @RealKyleMorris: BREAKING: Alabama Gov. Kay Ivey (R) will end a mandate requiring masks in public, according to sources close to the mat…	296.0	True		breitbart.com	breitbart.com
311	60403861bfe41800389ab716	2021-03-04 01:31:07	[]	[{"url":"https://t.co/S3JuO5gk2I","expanded_url":"https://rumble.com/vd2y2j-banned-from-youtube-dr.-simone-gold-shares-the-truth-about-the-covid-19-vac.html","display_url":"rumble.com/vd2y2j-banned-…","indices":[255,278]}]		[]	[]			Has EVERYONE Gone MADD? - Children virtually ZERO RISK - There is "NO" FDA-approved vaccine to prevent CV19 - Rush… https://t.co/ZMoYuesm8K	37.0	True	rumble.com		rumble.com
312	6040386cbfe41800389abafe	2021-03-04 01:31:19	[]	[]	Thu Mar 04 01:30:00 +0000 2021	[]	[{"url":"https://t.co/7Dy3jIdAcD","expanded_url":"https://es.rt.com/89a4","display_url":"es.rt.com/89a4","indices":[128,151]}]	"Una calculada campaña de difamación": Meghan Markle responde a las acusaciones de intimidación formuladas por sus exasistentes https://t.co/7Dy3jIdAcD	3514172.0	RT @ActualidadRT: "Una calculada campaña de difamación": Meghan Markle responde a las acusaciones de intimidación formuladas por sus exasis…	290.0	True		rt.com	rt.com
313	6040386fbfe41800389abbfc	2021-03-04 01:31:21	[]	[]	Wed Mar 03 18:20:15 +0000 2021	[{"text":"COVID19","indices":[113,121]}]	[{"url":"https://t.co/MLyVlbn9z5","expanded_url":"https://www.breitbart.com/politics/2021/03/02/report-border-crossers-released-into-u-s-by-biden-officials-test-positive-for-coronavirus/","display_url":"breitbart.com/politics/2021/…","indices":[174,197]}]	When Republicans don’t wear a mask, Democrats scream “you’re killing people.” But when the Biden Admin releases #COVID19 positive migrants into your community? No problem! https://t.co/MLyVlbn9z5	1953350.0	RT @Jim_Jordan: When Republicans don’t wear a mask, Democrats scream “you’re killing people.” But when the Biden Admin releases #COVID19 p…	249.0	True		breitbart.com	breitbart.com
314	60403872bfe41800389abd4a	2021-03-04 01:31:25	[]	[]	Wed Mar 03 18:20:15 +0000 2021	[{"text":"COVID19","indices":[113,121]}]	[{"url":"https://t.co/MLyVlbn9z5","expanded_url":"https://www.breitbart.com/politics/2021/03/02/report-border-crossers-released-into-u-s-by-biden-officials-test-positive-for-coronavirus/","display_url":"breitbart.com/politics/2021/…","indices":[174,197]}]	When Republicans don’t wear a mask, Democrats scream “you’re killing people.” But when the Biden Admin releases #COVID19 positive migrants into your community? No problem! https://t.co/MLyVlbn9z5	1953350.0	RT @Jim_Jordan: When Republicans don’t wear a mask, Democrats scream “you’re killing people.” But when the Biden Admin releases #COVID19 p…	74.0	True		breitbart.com	breitbart.com
315	60403874bfe41800389abdb0	2021-03-04 01:31:26	[]	[]	Wed Mar 03 18:20:15 +0000 2021	[{"text":"COVID19","indices":[113,121]}]	[{"url":"https://t.co/MLyVlbn9z5","expanded_url":"https://www.breitbart.com/politics/2021/03/02/report-border-crossers-released-into-u-s-by-biden-officials-test-positive-for-coronavirus/","display_url":"breitbart.com/politics/2021/…","indices":[174,197]}]	When Republicans don’t wear a mask, Democrats scream “you’re killing people.” But when the Biden Admin releases #COVID19 positive migrants into your community? No problem! https://t.co/MLyVlbn9z5	1953350.0	RT @Jim_Jordan: When Republicans don’t wear a mask, Democrats scream “you’re killing people.” But when the Biden Admin releases #COVID19 p…	306.0	True		breitbart.com	breitbart.com
316	60403875bfe41800389abe24	2021-03-04 01:31:27	[]	[]	Wed Mar 03 22:24:38 +0000 2021	[]	[{"url":"https://t.co/OpzvL011HR","expanded_url":"https://www.thegatewaypundit.com/2021/03/neanderthal-thinking-joe-biden-trashes-texas-mississippi-governors-allowing-businesses-reopen-ending-mask-mandates-video/?utm_source=Gab&utm_campaign=websitesharingbuttons","display_url":"thegatewaypundit.com/2021/03/neande…","indices":[251,274]}]	Abbot: “Today’s announcement ensures Texans can tap into their own self reliance to seize the opportunities our state has to offer." 😏Joey 'Bribes' Biden criticized Abbot for allowing people to work and feed their families as “Neanderthal thinking.” https://t.co/OpzvL011HR	1539.0	RT @B52Buck: Abbot: “Today’s announcement ensures Texans can tap into their own self reliance to seize the opportunities our state has to o…	1948.0	True		thegatewaypundit.com	thegatewaypundit.com
317	6040387abfe41800389ac002	2021-03-04 01:31:32	[{"text":"BBMP","indices":[74,79]}]	[{"url":"https://t.co/G37YxzD5Qn","expanded_url":"https://bangaloremirror.indiatimes.com/bangalore/cover-story/palikes-contempt-for-court-shows-up-in-its-faulty-report/articleshow/81319379.cms","display_url":"bangaloremirror.indiatimes.com/bangalore/cove…","indices":[135,158]}]		[]	[]			An independent body of volunteers has found holes the size of potholes in #BBMP’s claim that 74 roads in the city a… https://t.co/qz1G6Pjwj8	184094.0	True	indiatimes.com		indiatimes.com
318	6040387abfe41800389ac026	2021-03-04 01:31:33	[]	[]	Tue Mar 02 17:26:38 +0000 2021	[]	[{"url":"https://t.co/wKTOY0L1hk","expanded_url":"https://rumble.com/veaja5-amazing-progress-with-the-vaccine.html?mref=i2svv&mc=36we8","display_url":"rumble.com/veaja5-amazing…","indices":[154,177]}]	Another incredible breakthrough with the COVID-19 vaccines. Thanks Donald Trump for all of the efforts that you put into making this happen. My thoughts! https://t.co/wKTOY0L1hk	6773988.0	RT @DonaldJTrumpJr: Another incredible breakthrough with the COVID-19 vaccines. Thanks Donald Trump for all of the efforts that you put int…	2.0	True		rumble.com	rumble.com
319	6040387bbfe41800389ac03e	2021-03-04 01:31:33	[]	[]	Wed Mar 03 18:20:15 +0000 2021	[{"text":"COVID19","indices":[113,121]}]	[{"url":"https://t.co/MLyVlbn9z5","expanded_url":"https://www.breitbart.com/politics/2021/03/02/report-border-crossers-released-into-u-s-by-biden-officials-test-positive-for-coronavirus/","display_url":"breitbart.com/politics/2021/…","indices":[174,197]}]	When Republicans don’t wear a mask, Democrats scream “you’re killing people.” But when the Biden Admin releases #COVID19 positive migrants into your community? No problem! https://t.co/MLyVlbn9z5	1953350.0	RT @Jim_Jordan: When Republicans don’t wear a mask, Democrats scream “you’re killing people.” But when the Biden Admin releases #COVID19 p…	7.0	True		breitbart.com	breitbart.com
320	6040387ebfe41800389ac162	2021-03-04 01:31:37	[]	[]	Wed Mar 03 21:30:18 +0000 2021	[]	[{"url":"https://t.co/VPTnM9Uahf","expanded_url":"https://www.breitbart.com/politics/2021/03/03/exclusive-sources-alabama-to-join-texas-mississippi-florida-others-in-eliminating-mask-mandates-this-week/","display_url":"breitbart.com/politics/2021/…","indices":[124,147]}]	BREAKING: Alabama Gov. Kay Ivey (R) will end a mandate requiring masks in public, according to sources close to the matter. https://t.co/VPTnM9Uahf	117082.0	RT @RealKyleMorris: BREAKING: Alabama Gov. Kay Ivey (R) will end a mandate requiring masks in public, according to sources close to the mat…	912.0	True		breitbart.com	breitbart.com
321	60403883bfe41800389ac33e	2021-03-04 01:31:41	[]	[{"url":"https://t.co/IUhGconKmH","expanded_url":"https://link.theepochtimes.com/mkt_app/108-illegal-immigrants-released-by-border-patrol-in-texas-tested-positive-for-covid-19-officials_3719020.html","display_url":"link.theepochtimes.com/mkt_app/108-il…","indices":[129,152]}]		[]	[]			@SpeakerPelosi @HouseDemocrats 108 Illegal Immigrants Released by Border Patrol in Texas Tested Positive for COVID-… https://t.co/cngtFisrxP	33.0	True	theepochtimes.com		theepochtimes.com
322	60403886bfe41800389ac470	2021-03-04 01:31:45	[]	[]	Wed Mar 03 18:27:57 +0000 2021	[]	[{"url":"https://t.co/wMfkqcUCHr","expanded_url":"https://rumble.com/vebmhn-nuestra-carcelera-ser-la-ciencia-la-guerra-ha-comenzado.html","display_url":"rumble.com/vebmhn-nuestra…","indices":[218,241]}]	¿Nuestra carcelera será "La Ciencia"? (la guerra ha comenzado) La escalada biopolítica contra la libertad de expresión, aprovechando la emergencia causada por la pandemia. Descripción de un caso real en 3 fases. https://t.co/wMfkqcUCHr	41031.0	RT @FBoccanera: ¿Nuestra carcelera será "La Ciencia"? (la guerra ha comenzado) La escalada biopolítica contra la libertad de expresión,…	3269.0	True		rumble.com	rumble.com
323	60403888bfe41800389ac4ea	2021-03-04 01:31:46	[]	[{"url":"https://t.co/IyNZT0hy6Y","expanded_url":"https://www.breitbart.com/politics/2021/03/03/exclusive-sources-alabama-to-join-texas-mississippi-florida-others-in-eliminating-mask-mandates-this-week/?utm_source=newsletter&utm_medium=email&utm_term=daily&utm_campaign=20210303","display_url":"breitbart.com/politics/2021/…","indices":[0,23]}]		[]	[]			https://t.co/IyNZT0hy6Y AL to Join TX, MS, FL, Others in Eliminating Mask Mandates this Week Texas joined 14 othe… https://t.co/PYuBDHnpLF	496.0	True	breitbart.com		breitbart.com
324	6040388dbfe41800389ac6bc	2021-03-04 01:31:51	[{"text":"girlpower","indices":[38,48]}]	[{"url":"https://t.co/MEPtLdlDxK","expanded_url":"https://www.thejakartapost.com/news/2021/03/03/a-year-in-covid-19-women-in-informal-work-prove-mettle-against-pandemic-blues.html?utm_campaign=os&utm_source=mobile&utm_medium=ios","display_url":"thejakartapost.com/news/2021/03/0…","indices":[128,151]}]		[]	[]			Of course we can endure everything 💪🏼 #girlpower A year in COVID-19: Women in informal work prove mettle against pa… https://t.co/XGa9Lob209	336.0	True	apost.com		apost.com
325	6040388dbfe41800389ac6d6	2021-03-04 01:31:51	[]	[]	Wed Mar 03 21:30:18 +0000 2021	[]	[{"url":"https://t.co/VPTnM9Uahf","expanded_url":"https://www.breitbart.com/politics/2021/03/03/exclusive-sources-alabama-to-join-texas-mississippi-florida-others-in-eliminating-mask-mandates-this-week/","display_url":"breitbart.com/politics/2021/…","indices":[124,147]}]	BREAKING: Alabama Gov. Kay Ivey (R) will end a mandate requiring masks in public, according to sources close to the matter. https://t.co/VPTnM9Uahf	117082.0	RT @RealKyleMorris: BREAKING: Alabama Gov. Kay Ivey (R) will end a mandate requiring masks in public, according to sources close to the mat…	158.0	True		breitbart.com	breitbart.com
326	60403890bfe41800389ac7ae	2021-03-04 01:31:54	[]	[]	Thu Mar 04 01:28:14 +0000 2021	[]	[{"url":"https://t.co/PVFz7es8vo","expanded_url":"https://www.thegatewaypundit.com/2021/03/going-viral-africa-zambian-leader-dr-mumba-refuses-covid-vaccine-discovering-vaccine-bottles-marked-not-use-eu-usa/?utm_source=Twitter&utm_medium=PostTopSharingButtons&utm_campaign=websitesharingbuttons","display_url":"thegatewaypundit.com/2021/03/going-…","indices":[137,160]}]	GOING VIRAL IN AFRICA: Zambian Leader Dr. Mumba Refuses COVID Drugs After Discovering Bottles Marked "Not for Use in EU or USA" (VIDEO) https://t.co/PVFz7es8vo	7832.0	RT @CuriousRabitt: GOING VIRAL IN AFRICA: Zambian Leader Dr. Mumba Refuses COVID Drugs After Discovering Bottles Marked "Not for Use in EU…	298.0	True		thegatewaypundit.com	thegatewaypundit.com
327	60403891bfe41800389ac82e	2021-03-04 01:31:55	[]	[]	Wed Mar 03 23:26:40 +0000 2021	[]	[{"url":"https://t.co/soY3H6XSzs","expanded_url":"https://stream.org/false-rebuke-white-evangelicals-needs-own-proper-rebuke/","display_url":"stream.org/false-rebuke-w…","indices":[144,167]}]	A superb piece. Must read. Thanks @TomGilsonAuthor This False 'Evangelical' Rebuke to White Evangelicals Needs Its Own Rebuke | The Stream https://t.co/soY3H6XSzs	15958.0	RT @parshalltalk: A superb piece. Must read. Thanks @TomGilsonAuthor This False 'Evangelical' Rebuke to White Evangelicals Needs Its O…	73.0	True		stream.org	stream.org
328	6040389dbfe41800389acc64	2021-03-04 01:32:07	[]	[]	Wed Dec 09 21:37:46 +0000 2020	[]	[{"url":"https://t.co/JTmAEgl7ne","expanded_url":"https://rumble.com/c/BillOReilly","display_url":"rumble.com/c/BillOReilly","indices":[241,264]}]	In light of YouTube's steady embrace of censorship, The First is bringing its premium show content to @rumblevideo. It's time to support platforms that actually value free speech. You can now get videos from @BillOReilly's show on Rumble: https://t.co/JTmAEgl7ne (THREAD)	49656.0	RT @TheFirstonTV: In light of YouTube's steady embrace of censorship, The First is bringing its premium show content to @rumblevideo. It's…	1705.0	True		rumble.com	rumble.com
329	6040389dbfe41800389acc84	2021-03-04 01:32:07	[]	[]	Thu Mar 04 01:29:32 +0000 2021	[]	[{"url":"https://t.co/NxFPfVDe89","expanded_url":"https://www.breitbart.com/entertainment/2021/03/03/michael-moore-white-texans-dont-deserve-the-covid-19-vaccine-after-mask-mandate-lifted","display_url":"breitbart.com/entertainment/…","indices":[260,283]}]	STFU “Texas–we hear you. You didn’t want to be part of our electrical grid. Removed your mask mandate &amp; are allowing large crowds to gather. COVID is a hoax! So u don’t need our vaccine.Texans still get vaccinated, as long as they are minorities or poor." https://t.co/NxFPfVDe89	6014.0	RT @TrinaSolis17: STFU “Texas–we hear you. You didn’t want to be part of our electrical grid. Removed your mask mandate &amp; are allowing larg…	665.0	True		breitbart.com	breitbart.com
330	6040389dbfe41800389acc8c	2021-03-04 01:32:07	[]	[]	Thu Mar 04 01:07:00 +0000 2021	[]	[{"url":"https://t.co/vRIsIiOB35","expanded_url":"https://m.washingtontimes.com/news/2021/mar/2/gop-women-show-their-strength-its-time-to-stand-wi/","display_url":"m.washingtontimes.com/news/2021/mar/…","indices":[186,209]}]	"Republican women are a formidable force, with a strong brand from Maine to California. And with them, the Republican Party is well poised to win back the House in 2022." @TinaRamirezVA https://t.co/vRIsIiOB35	2286257.0	RT @newtgingrich: "Republican women are a formidable force, with a strong brand from Maine to California. And with them, the Republican Par…	485.0	True		washingtontimes.com	washingtontimes.com
331	6040389ebfe41800389acccc	2021-03-04 01:32:08	[]	[]	Thu Mar 04 01:25:55 +0000 2021	[]	[{"url":"https://t.co/kXJ5rcFmFY","expanded_url":"https://breaking911.com/sad-update-student-shot-a-arkansas-school-on-monday-has-died-his-mother-says/","display_url":"breaking911.com/sad-update-stu…","indices":[156,179]}]	SAD UPDATE: 15-year-old Daylon Burnett, who was shot by a classmate inside an Arkansas junior high school on Monday, has died, his mother said on Facebook. https://t.co/kXJ5rcFmFY https://t.co/vqdfPBjBAd	813898.0	RT @Breaking911: SAD UPDATE: 15-year-old Daylon Burnett, who was shot by a classmate inside an Arkansas junior high school on Monday, has d…	3902.0	True		breaking911.com	breaking911.com
332	604038aabfe41800389ad14e	2021-03-04 01:32:21	[]	[]	Wed Mar 03 18:20:15 +0000 2021	[{"text":"COVID19","indices":[113,121]}]	[{"url":"https://t.co/MLyVlbn9z5","expanded_url":"https://www.breitbart.com/politics/2021/03/02/report-border-crossers-released-into-u-s-by-biden-officials-test-positive-for-coronavirus/","display_url":"breitbart.com/politics/2021/…","indices":[174,197]}]	When Republicans don’t wear a mask, Democrats scream “you’re killing people.” But when the Biden Admin releases #COVID19 positive migrants into your community? No problem! https://t.co/MLyVlbn9z5	1953349.0	RT @Jim_Jordan: When Republicans don’t wear a mask, Democrats scream “you’re killing people.” But when the Biden Admin releases #COVID19 p…	32.0	True		breitbart.com	breitbart.com
333	604038abbfe41800389ad1ac	2021-03-04 01:32:22	[]	[]	Thu Mar 04 01:25:55 +0000 2021	[]	[{"url":"https://t.co/kXJ5rcFmFY","expanded_url":"https://breaking911.com/sad-update-student-shot-a-arkansas-school-on-monday-has-died-his-mother-says/","display_url":"breaking911.com/sad-update-stu…","indices":[156,179]}]	SAD UPDATE: 15-year-old Daylon Burnett, who was shot by a classmate inside an Arkansas junior high school on Monday, has died, his mother said on Facebook. https://t.co/kXJ5rcFmFY https://t.co/vqdfPBjBAd	814448.0	RT @Breaking911: SAD UPDATE: 15-year-old Daylon Burnett, who was shot by a classmate inside an Arkansas junior high school on Monday, has d…	14.0	True		breaking911.com	breaking911.com
334	604038adbfe41800389ad220	2021-03-04 01:32:23	[]	[]	Wed Mar 03 18:20:15 +0000 2021	[{"text":"COVID19","indices":[113,121]}]	[{"url":"https://t.co/MLyVlbn9z5","expanded_url":"https://www.breitbart.com/politics/2021/03/02/report-border-crossers-released-into-u-s-by-biden-officials-test-positive-for-coronavirus/","display_url":"breitbart.com/politics/2021/…","indices":[174,197]}]	When Republicans don’t wear a mask, Democrats scream “you’re killing people.” But when the Biden Admin releases #COVID19 positive migrants into your community? No problem! https://t.co/MLyVlbn9z5	1953441.0	RT @Jim_Jordan: When Republicans don’t wear a mask, Democrats scream “you’re killing people.” But when the Biden Admin releases #COVID19 p…	247.0	True		breitbart.com	breitbart.com
335	604038afbfe41800389ad2ce	2021-03-04 01:32:25	[]	[]	Wed Mar 03 04:27:38 +0000 2021	[]	[{"url":"https://t.co/a3SJzRabTn","expanded_url":"https://timesofindia.indiatimes.com/india/covid-19-who-chief-scientist-says-india-exhibited-capacity-to-innovate-manufacture-vaccines/articleshow/81292589.cms","display_url":"timesofindia.indiatimes.com/india/covid-19…","indices":[94,117]}]	Covid-19: WHO chief scientist says India exhibited capacity to innovate, manufacture vaccines https://t.co/a3SJzRabTn https://t.co/ZBg1KoBPBN	1140.0	RT @eMayank_chaubey: Covid-19: WHO chief scientist says India exhibited capacity to innovate, manufacture vaccines https://t.co/a3SJzRabTn…	207.0	True		indiatimes.com	indiatimes.com
336	604038babfe41800389ad6d6	2021-03-04 01:32:36	[]	[]	Wed Mar 03 10:24:40 +0000 2021	[]	[{"url":"https://t.co/TY6R9zr6ik","expanded_url":"https://www.theepochtimes.com/3-dozen-cases-of-spontaneous-miscarriages-stillbirths-occurring-after-covid-19-vaccination_3716385.html?utm_source=morningbriefnoe&utm_medium=email&utm_campaign=mb-2021-03-03","display_url":"theepochtimes.com/3-dozen-cases-…","indices":[147,170]}]	I heard Fauci yesterday saying pregnant women should get vaccinated against Covid. So imagine my surprise to see that’s probably a really bad idea https://t.co/TY6R9zr6ik	59667.0	RT @tomselliott: I heard Fauci yesterday saying pregnant women should get vaccinated against Covid. So imagine my surprise to see that’s pr…	24.0	True		theepochtimes.com	theepochtimes.com
337	604038bbbfe41800389ad722	2021-03-04 01:32:37	[]	[]	Wed Mar 03 18:20:15 +0000 2021	[{"text":"COVID19","indices":[113,121]}]	[{"url":"https://t.co/MLyVlbn9z5","expanded_url":"https://www.breitbart.com/politics/2021/03/02/report-border-crossers-released-into-u-s-by-biden-officials-test-positive-for-coronavirus/","display_url":"breitbart.com/politics/2021/…","indices":[174,197]}]	When Republicans don’t wear a mask, Democrats scream “you’re killing people.” But when the Biden Admin releases #COVID19 positive migrants into your community? No problem! https://t.co/MLyVlbn9z5	1953349.0	RT @Jim_Jordan: When Republicans don’t wear a mask, Democrats scream “you’re killing people.” But when the Biden Admin releases #COVID19 p…	58.0	True		breitbart.com	breitbart.com
338	604038bdbfe41800389ad80c	2021-03-04 01:32:40	[]	[{"url":"https://t.co/wDd3EHJlIh","expanded_url":"http://breitbart.com/politics/2021/03/03/exclusive-sources-alabama-to-join-texas-mississippi-florida-others-in-eliminating-mask-mandates-this-week/?utm_source=newsletter&utm_medium=email&utm_term=daily&utm_campaign=20210303","display_url":"breitbart.com/politics/2021/…","indices":[29,52]}]		[]	[]			@GovSisolak @NVNationalGuard https://t.co/wDd3EHJlIh AL to Join TX, MS, FL, Others in Eliminating Mask Mandates th… https://t.co/F5GwlAKftw	496.0	True	breitbart.com		breitbart.com
339	604038c5bfe41800389adacc	2021-03-04 01:32:47	[]	[]	Thu Mar 04 01:30:32 +0000 2021	[]	[{"url":"https://t.co/xXDtzG6lb0","expanded_url":"https://www.breitbart.com/politics/2021/03/03/exclusive-sources-alabama-to-join-texas-mississippi-florida-others-in-eliminating-mask-mandates-this-week/","display_url":"breitbart.com/politics/2021/…","indices":[192,215]}]	🔴SWEET HOME ALABAMA ! 🔥 Selon plusieurs sources, l'Alabama sera le prochain État à supprimer le décret imposant le port du masque facial dans l'espace public ! 📢⚡️⚡️⚡️ @ADv_in21 @ComploTisss https://t.co/xXDtzG6lb0	4792.0	RT @NicolasPichot6: 🔴SWEET HOME ALABAMA ! 🔥 Selon plusieurs sources, l'Alabama sera le prochain État à supprimer le décret imposant le port…	402.0	True		breitbart.com	breitbart.com
340	604038c7bfe41800389adbba	2021-03-04 01:32:50	[]	[]	Wed Mar 03 18:20:15 +0000 2021	[{"text":"COVID19","indices":[113,121]}]	[{"url":"https://t.co/MLyVlbn9z5","expanded_url":"https://www.breitbart.com/politics/2021/03/02/report-border-crossers-released-into-u-s-by-biden-officials-test-positive-for-coronavirus/","display_url":"breitbart.com/politics/2021/…","indices":[174,197]}]	When Republicans don’t wear a mask, Democrats scream “you’re killing people.” But when the Biden Admin releases #COVID19 positive migrants into your community? No problem! https://t.co/MLyVlbn9z5	1953350.0	RT @Jim_Jordan: When Republicans don’t wear a mask, Democrats scream “you’re killing people.” But when the Biden Admin releases #COVID19 p…	24.0	True		breitbart.com	breitbart.com
341	604038cabfe41800389adcbe	2021-03-04 01:32:53	[]	[]	Wed Mar 03 18:20:15 +0000 2021	[{"text":"COVID19","indices":[113,121]}]	[{"url":"https://t.co/MLyVlbn9z5","expanded_url":"https://www.breitbart.com/politics/2021/03/02/report-border-crossers-released-into-u-s-by-biden-officials-test-positive-for-coronavirus/","display_url":"breitbart.com/politics/2021/…","indices":[174,197]}]	When Republicans don’t wear a mask, Democrats scream “you’re killing people.” But when the Biden Admin releases #COVID19 positive migrants into your community? No problem! https://t.co/MLyVlbn9z5	1953441.0	RT @Jim_Jordan: When Republicans don’t wear a mask, Democrats scream “you’re killing people.” But when the Biden Admin releases #COVID19 p…	1747.0	True		breitbart.com	breitbart.com
342	604038ccbfe41800389add60	2021-03-04 01:32:55	[]	[]	Thu Mar 04 01:25:55 +0000 2021	[]	[{"url":"https://t.co/kXJ5rcFmFY","expanded_url":"https://breaking911.com/sad-update-student-shot-a-arkansas-school-on-monday-has-died-his-mother-says/","display_url":"breaking911.com/sad-update-stu…","indices":[156,179]}]	SAD UPDATE: 15-year-old Daylon Burnett, who was shot by a classmate inside an Arkansas junior high school on Monday, has died, his mother said on Facebook. https://t.co/kXJ5rcFmFY https://t.co/vqdfPBjBAd	814447.0	RT @Breaking911: SAD UPDATE: 15-year-old Daylon Burnett, who was shot by a classmate inside an Arkansas junior high school on Monday, has d…	1937.0	True		breaking911.com	breaking911.com
343	604038d1bfe41800389adf2a	2021-03-04 01:33:00	[]	[]	Wed Mar 03 04:07:51 +0000 2021	[]	[{"url":"https://t.co/RBtHKV2Dzd","expanded_url":"https://bluntforcetruth.com/news/biden-gang-already-in-deals-with-ukraine-125-million-of-us-tax-payer-money-on-its-way-to-ukraine-right-now/","display_url":"bluntforcetruth.com/news/biden-gan…","indices":[255,278]}]	🚨Biden Admin Already In Deals with Ukraine – $125 Million of US Tax-payer Money on its Way to Ukraine Right Now🚨 You cant get $1400...but Ukraine can get $125 million. You glad you voted Democrat?? @senmanchin @SenatorSinema @RandPaul @LeaderMcConnell https://t.co/RBtHKV2Dzd	7565.0	RT @ILovesMyUSA: 🚨Biden Admin Already In Deals with Ukraine – $125 Million of US Tax-payer Money on its Way to Ukraine Right Now🚨 You cant…	272.0	True		bluntforcetruth.com	bluntforcetruth.com
344	604038e1bfe41800389ae4ce	2021-03-04 01:33:15	[]	[]	Wed Mar 03 23:18:53 +0000 2021	[]	[{"url":"https://t.co/zXeZlI0svQ","expanded_url":"https://www.theepochtimes.com/why-the-democrats-are-no-longer-protecting-andrew-cuomo_3717966.html","display_url":"theepochtimes.com/why-the-democr…","indices":[236,259]}]	Andrew Cuomo is in the media's crosshairs because the press' Democratic Party masters see him as a rival to Kamala Harris and want him destroyed. Good insights from Devin Nunes on the press and its DNC partners... Me in @epochtimes https://t.co/zXeZlI0svQ	98006.0	RT @LeeSmithDC: Andrew Cuomo is in the media's crosshairs because the press' Democratic Party masters see him as a rival to Kamala Harris a…	4906.0	True		theepochtimes.com	theepochtimes.com
345	604038e2bfe41800389ae550	2021-03-04 01:33:17	[]	[{"url":"https://t.co/wDd3EHJlIh","expanded_url":"http://breitbart.com/politics/2021/03/03/exclusive-sources-alabama-to-join-texas-mississippi-florida-others-in-eliminating-mask-mandates-this-week/?utm_source=newsletter&utm_medium=email&utm_term=daily&utm_campaign=20210303","display_url":"breitbart.com/politics/2021/…","indices":[41,64]}]		[]	[]			@GovSisolak @GreatBasinNPS @TravelNevada https://t.co/wDd3EHJlIh AL to Join TX, MS, FL, Others in Eliminating Mask… https://t.co/QK5NUtziDx	496.0	True	breitbart.com		breitbart.com
346	604038ecbfe41800389ae8ee	2021-03-04 01:33:27	[]	[]	Wed Mar 03 01:02:00 +0000 2021	[{"text":"TheDefender","indices":[159,171]}]	[{"url":"https://t.co/zL66Edfiw5","expanded_url":"https://bit.ly/3s5twWJ","display_url":"bit.ly/3s5twWJ","indices":[190,213]},{"url":"https://t.co/hivPKkaqAV","expanded_url":"https://childrenshealthdefense.org/defender/johnson-johnson-test-experimental-covid-vaccine-infants/","display_url":"childrenshealthdefense.org/defender/johns…","indices":[215,238]}]	J&amp;J has announced plans to test the vaccine on newborns, despite vaccine’s risks + strong evidence that COVID poses virtually no risk to healthy children. #TheDefender: SUBSCRIBE TODAY: https://t.co/zL66Edfiw5 https://t.co/hivPKkaqAV	229747.0	RT @RobertKennedyJr: J&amp;J has announced plans to test the vaccine on newborns, despite vaccine’s risks + strong evidence that COVID poses vi…	9.0	True		childrenshealthdefense.org	childrenshealthdefense.org
347	604038f0bfe41800389aea30	2021-03-04 01:33:30	[]	[]	Thu Mar 04 01:29:32 +0000 2021	[]	[{"url":"https://t.co/NxFPfVDe89","expanded_url":"https://www.breitbart.com/entertainment/2021/03/03/michael-moore-white-texans-dont-deserve-the-covid-19-vaccine-after-mask-mandate-lifted","display_url":"breitbart.com/entertainment/…","indices":[260,283]}]	STFU “Texas–we hear you. You didn’t want to be part of our electrical grid. Removed your mask mandate &amp; are allowing large crowds to gather. COVID is a hoax! So u don’t need our vaccine.Texans still get vaccinated, as long as they are minorities or poor." https://t.co/NxFPfVDe89	5998.0	RT @TrinaSolis17: STFU “Texas–we hear you. You didn’t want to be part of our electrical grid. Removed your mask mandate &amp; are allowing larg…	2799.0	True		breitbart.com	breitbart.com
348	604038f7bfe41800389aecb8	2021-03-04 01:33:37	[]	[{"url":"https://t.co/4WR9RYEIZt","expanded_url":"https://www.thegatewaypundit.com/2021/03/neanderthal-thinking-joe-biden-trashes-texas-mississippi-governors-allowing-businesses-reopen-ending-mask-mandates-video/?utm_source=Twitter&utm_medium=PostSideSharingButtons&utm_campaign=websitesharingbuttons","display_url":"thegatewaypundit.com/2021/03/neande…","indices":[139,162]}]		[]	[]			"Neanderthal Thinking" - Joe Biden Trashes Texas and Mississippi Governors For Allowing Businesses to Reopen, Endin… https://t.co/q5n4X0Qox0	147.0	True	thegatewaypundit.com		thegatewaypundit.com
349	60403907bfe41800389af280	2021-03-04 01:33:53	[]	[]	Thu Mar 04 00:04:32 +0000 2021	[]	[{"url":"https://t.co/tebx10W012","expanded_url":"https://www.rt.com/usa/517136-biden-texas-covid19-neanderthal-thinking/","display_url":"rt.com/usa/517136-bid…","indices":[128,151]}]	Calling people who disagree with you "Neanderthals" must be some of that "More Presidential" behavior they keep talking about. https://t.co/tebx10W012	4009.0	RT @DolioJ: Calling people who disagree with you "Neanderthals" must be some of that "More Presidential" behavior they keep talking about.…	59.0	True		rt.com	rt.com
350	60403908bfe41800389af2c0	2021-03-04 01:33:54	[]	[{"url":"https://t.co/85aSDe3XnS","expanded_url":"https://www.breitbart.com/politics/2021/03/03/exclusive-sources-alabama-to-join-texas-mississippi-florida-others-in-eliminating-mask-mandates-this-week/amp/#click=https://t.co/d6iOACunIZ","display_url":"breitbart.com/politics/2021/…","indices":[142,165]}]		[]	[]			@CPHO_Canada People are saying no to Communism Michael. Are you gonna be smart enough to listen or are you going to… https://t.co/Nsk6HwHlAA	449.0	True	breitbart.com		breitbart.com
351	6040390ebfe41800389af4da	2021-03-04 01:34:00	[]	[{"url":"https://t.co/wDd3EHJlIh","expanded_url":"http://breitbart.com/politics/2021/03/03/exclusive-sources-alabama-to-join-texas-mississippi-florida-others-in-eliminating-mask-mandates-this-week/?utm_source=newsletter&utm_medium=email&utm_term=daily&utm_campaign=20210303","display_url":"breitbart.com/politics/2021/…","indices":[51,74]}]		[]	[]			@GovSisolak @CAgovernor @GovInslee @OregonGovBrown https://t.co/wDd3EHJlIh AL to Join TX, MS, FL, Others in Elimin… https://t.co/hO0exbWaan	496.0	True	breitbart.com		breitbart.com
352	6040390ebfe41800389af4dc	2021-03-04 01:34:00	[]	[]	Thu Mar 04 00:50:45 +0000 2021	[{"text":"CovidVaccine","indices":[201,214]},{"text":"COVID19","indices":[215,223]},{"text":"COVIDIOT","indices":[224,233]}]	[{"url":"https://t.co/72o6b5E9vG","expanded_url":"https://www.breitbart.com/politics/2021/03/03/exclusive-sources-alabama-to-join-texas-mississippi-florida-others-in-eliminating-mask-mandates-this-week/","display_url":"breitbart.com/politics/2021/…","indices":[235,258]}]	Texas, Missouri, Florida, South Dakota, Alabama — have all eliminated the mask mandate! Exclusive — Sources: Alabama to Join Texas, Mississippi, Florida, Others in Eliminating Mask Mandates this Week #CovidVaccine #COVID19 #COVIDIOT https://t.co/72o6b5E9vG	55232.0	RT @Condor_Law: Texas, Missouri, Florida, South Dakota, Alabama — have all eliminated the mask mandate! Exclusive — Sources: Alabama to Jo…	3606.0	True		breitbart.com	breitbart.com
353	6040390fbfe41800389af538	2021-03-04 01:34:01	[]	[]	Wed Mar 03 18:20:15 +0000 2021	[{"text":"COVID19","indices":[113,121]}]	[{"url":"https://t.co/MLyVlbn9z5","expanded_url":"https://www.breitbart.com/politics/2021/03/02/report-border-crossers-released-into-u-s-by-biden-officials-test-positive-for-coronavirus/","display_url":"breitbart.com/politics/2021/…","indices":[174,197]}]	When Republicans don’t wear a mask, Democrats scream “you’re killing people.” But when the Biden Admin releases #COVID19 positive migrants into your community? No problem! https://t.co/MLyVlbn9z5	1953353.0	RT @Jim_Jordan: When Republicans don’t wear a mask, Democrats scream “you’re killing people.” But when the Biden Admin releases #COVID19 p…	59.0	True		breitbart.com	breitbart.com
354	60403910bfe41800389af5b2	2021-03-04 01:34:02	[]	[]	Thu Mar 04 00:09:52 +0000 2021	[{"text":"كلمه_حلوه_لحبيبتك","indices":[0,18]}]	[{"url":"https://t.co/kypJR3xIyM","expanded_url":"https://sa.iherb.com/pr/Cococare-Cocoa-Butter-Cream-15-oz-425-g/41793?rcode=AEV9171","display_url":"sa.iherb.com/pr/Cococare-Co…","indices":[156,179]}]	#كلمه_حلوه_لحبيبتك افضل علاج لعلامات تمدد الجلد انصح فيه عباره عن زبدة الشيا وزبدة الكاكاو الخام اخلطيهم سوا 👍🏽 • بدون رائحة وسهل التوزيع رابط المنتج: https://t.co/kypJR3xIyM وعشان تاخذ خصم 10% ضع كود الخصم 🔷AEV9171 🔷 https://t.co/3DEUWRhSxY	1704.0	RT @ys22190: #كلمه_حلوه_لحبيبتك افضل علاج لعلامات تمدد الجلد انصح فيه عباره عن زبدة الشيا وزبدة الكاكاو الخام اخلطيهم سوا 👍🏽 • بدون رائح…	3184.0	True		herb.co	herb.co
355	60403915bfe41800389af79c	2021-03-04 01:34:08	[]	[]	Wed Mar 03 21:30:18 +0000 2021	[]	[{"url":"https://t.co/VPTnM9Uahf","expanded_url":"https://www.breitbart.com/politics/2021/03/03/exclusive-sources-alabama-to-join-texas-mississippi-florida-others-in-eliminating-mask-mandates-this-week/","display_url":"breitbart.com/politics/2021/…","indices":[124,147]}]	BREAKING: Alabama Gov. Kay Ivey (R) will end a mandate requiring masks in public, according to sources close to the matter. https://t.co/VPTnM9Uahf	117082.0	RT @RealKyleMorris: BREAKING: Alabama Gov. Kay Ivey (R) will end a mandate requiring masks in public, according to sources close to the mat…	1908.0	True		breitbart.com	breitbart.com
356	60403919bfe41800389af8d6	2021-03-04 01:34:11	[{"text":"Coronavirus","indices":[133,145]}]	[{"url":"https://t.co/5UGDaIlgtp","expanded_url":"https://townhall.com/tipsheet/katiepavlich/2021/03/03/the-biden-administration-is-releasing-covid-positive-illegal-aliens-into-the-united-states-n2585647?320","display_url":"townhall.com/tipsheet/katie…","indices":[107,130]}]		[]	[]			The Biden Administration Is Releasing COVID Positive Illegal Aliens into the United States | Katie Pavlich… https://t.co/MsmFoxboSK	4267.0	True	townhall.com		townhall.com
357	6040391abfe41800389af972	2021-03-04 01:34:13	[]	[]	Thu Mar 04 01:29:45 +0000 2021	[]	[{"url":"https://t.co/lgmWVyZoty","expanded_url":"https://www.thegatewaypundit.com/2021/03/going-viral-africa-zambian-leader-dr-mumba-refuses-covid-vaccine-discovering-vaccine-bottles-marked-not-use-eu-usa/","display_url":"thegatewaypundit.com/2021/03/going-…","indices":[146,169]}]	Breaking: GOING VIRAL IN AFRICA: Zambian Leader Dr. Mumba Refuses COVID Drugs After Discovering Bottles Marked “Not for Use in EU or USA” (VIDEO) https://t.co/lgmWVyZoty	120.0	RT @AlertKenyans: Breaking: GOING VIRAL IN AFRICA: Zambian Leader Dr. Mumba Refuses COVID Drugs After Discovering Bottles Marked “Not for U…	23164.0	True		thegatewaypundit.com	thegatewaypundit.com
358	6040391bbfe41800389af976	2021-03-04 01:34:13	[]	[]	Wed Mar 03 18:20:15 +0000 2021	[{"text":"COVID19","indices":[113,121]}]	[{"url":"https://t.co/MLyVlbn9z5","expanded_url":"https://www.breitbart.com/politics/2021/03/02/report-border-crossers-released-into-u-s-by-biden-officials-test-positive-for-coronavirus/","display_url":"breitbart.com/politics/2021/…","indices":[174,197]}]	When Republicans don’t wear a mask, Democrats scream “you’re killing people.” But when the Biden Admin releases #COVID19 positive migrants into your community? No problem! https://t.co/MLyVlbn9z5	1953355.0	RT @Jim_Jordan: When Republicans don’t wear a mask, Democrats scream “you’re killing people.” But when the Biden Admin releases #COVID19 p…	19.0	True		breitbart.com	breitbart.com
359	60403929bfe41800389afeb2	2021-03-04 01:34:28	[]	[]	Fri Jul 17 00:03:06 +0000 2020	[{"text":"BitChute","indices":[259,268]}]	[{"url":"https://t.co/b700GNSpCE","expanded_url":"https://www.bitchute.com/video/BZGX8LBfDtqf/","display_url":"bitchute.com/video/BZGX8LBf…","indices":[235,258]}]	Undercover Epicenter Nurse Erin Marie Olszewski blows the lid off the COVID-19 pandemic. What would you do if you discovered that the media and the government were lying to us all? And that millions of people were dying because of it? https://t.co/b700GNSpCE #BitChute	42945.0	RT @Bigbillshater: Undercover Epicenter Nurse Erin Marie Olszewski blows the lid off the COVID-19 pandemic. What would you do if you discov…	91.0	True		bitchute.com	bitchute.com
360	60403929bfe41800389afece	2021-03-04 01:34:28	[]	[{"url":"https://t.co/wDd3EHJlIh","expanded_url":"http://breitbart.com/politics/2021/03/03/exclusive-sources-alabama-to-join-texas-mississippi-florida-others-in-eliminating-mask-mandates-this-week/?utm_source=newsletter&utm_medium=email&utm_term=daily&utm_campaign=20210303","display_url":"breitbart.com/politics/2021/…","indices":[28,51]}]		[]	[]			@GovSisolak @NVDeptVeterans https://t.co/wDd3EHJlIh AL to Join TX, MS, FL, Others in Eliminating Mask Mandates thi… https://t.co/MF25UlHVxy	496.0	True	breitbart.com		breitbart.com
361	6040392ebfe41800389b00a0	2021-03-04 01:34:33	[{"text":"Pappu","indices":[19,25]}]	[{"url":"https://t.co/b5MAK8ow55","expanded_url":"https://timesofindia.indiatimes.com/india/bjp-slams-rahul-gandhi-calls-rss-biggest-school-of-patriotism/articleshow/81321613.cms","display_url":"timesofindia.indiatimes.com/india/bjp-slam…","indices":[198,221]}]		[]	[]			Got a feeling that #Pappu/SAJJAN??/SHREEMAN FUNTOOSH/15 MINTEWALE @RahulGandhi wants to be in the news by hook or c… https://t.co/flbKFMCg0J	3015.0	True	indiatimes.com		indiatimes.com
362	6040392fbfe41800389b00e6	2021-03-04 01:34:34	[]	[]	Thu Mar 04 01:30:00 +0000 2021	[]	[{"url":"https://t.co/7Dy3jIdAcD","expanded_url":"https://es.rt.com/89a4","display_url":"es.rt.com/89a4","indices":[128,151]}]	"Una calculada campaña de difamación": Meghan Markle responde a las acusaciones de intimidación formuladas por sus exasistentes https://t.co/7Dy3jIdAcD	3514135.0	RT @ActualidadRT: "Una calculada campaña de difamación": Meghan Markle responde a las acusaciones de intimidación formuladas por sus exasis…	15.0	True		rt.com	rt.com
363	6040393cbfe41800389b0572	2021-03-04 01:34:46	[]	[{"url":"https://t.co/wDd3EHJlIh","expanded_url":"http://breitbart.com/politics/2021/03/03/exclusive-sources-alabama-to-join-texas-mississippi-florida-others-in-eliminating-mask-mandates-this-week/?utm_source=newsletter&utm_medium=email&utm_term=daily&utm_campaign=20210303","display_url":"breitbart.com/politics/2021/…","indices":[42,65]}]		[]	[]			@GovSisolak @repdinatitus @SenCortezMasto https://t.co/wDd3EHJlIh AL to Join TX, MS, FL, Others in Eliminating Mas… https://t.co/80uTPIsQKK	496.0	True	breitbart.com		breitbart.com
364	6040393fbfe41800389b06b8	2021-03-04 01:34:50	[]	[{"url":"https://t.co/IK6StAirYF","expanded_url":"https://www.thegatewaypundit.com/2021/03/going-viral-africa-zambian-leader-dr-mumba-refuses-covid-vaccine-discovering-vaccine-bottles-marked-not-use-eu-usa/","display_url":"thegatewaypundit.com/2021/03/going-…","indices":[136,159]}]		[]	[]			GOING VIRAL IN AFRICA: Zambian Leader Dr. Mumba Refuses COVID Drugs After Discovering Bottles Marked "Not for Use i… https://t.co/0INaR1Wosw	18373.0	True	thegatewaypundit.com		thegatewaypundit.com
365	6040394fbfe41800389b0c22	2021-03-04 01:35:05	[]	[{"url":"https://t.co/wDd3EHJlIh","expanded_url":"http://breitbart.com/politics/2021/03/03/exclusive-sources-alabama-to-join-texas-mississippi-florida-others-in-eliminating-mask-mandates-this-week/?utm_source=newsletter&utm_medium=email&utm_term=daily&utm_campaign=20210303","display_url":"breitbart.com/politics/2021/…","indices":[12,35]}]		[]	[]			@GovSisolak https://t.co/wDd3EHJlIh AL to Join TX, MS, FL, Others in Eliminating Mask Mandates this Week Texas jo… https://t.co/hihQGI2SuX	496.0	True	breitbart.com		breitbart.com
366	60403957bfe41800389b0f1a	2021-03-04 01:35:13	[]	[{"url":"https://t.co/wDd3EHJlIh","expanded_url":"http://breitbart.com/politics/2021/03/03/exclusive-sources-alabama-to-join-texas-mississippi-florida-others-in-eliminating-mask-mandates-this-week/?utm_source=newsletter&utm_medium=email&utm_term=daily&utm_campaign=20210303","display_url":"breitbart.com/politics/2021/…","indices":[12,35]}]		[]	[]			@GovSisolak https://t.co/wDd3EHJlIh AL to Join TX, MS, FL, Others in Eliminating Mask Mandates this Week Texas jo… https://t.co/XQ3xE2xuUw	496.0	True	breitbart.com		breitbart.com
367	60403962bfe41800389b12f2	2021-03-04 01:35:25	[]	[]	Thu Mar 04 01:29:32 +0000 2021	[]	[{"url":"https://t.co/NxFPfVDe89","expanded_url":"https://www.breitbart.com/entertainment/2021/03/03/michael-moore-white-texans-dont-deserve-the-covid-19-vaccine-after-mask-mandate-lifted","display_url":"breitbart.com/entertainment/…","indices":[260,283]}]	STFU “Texas–we hear you. You didn’t want to be part of our electrical grid. Removed your mask mandate &amp; are allowing large crowds to gather. COVID is a hoax! So u don’t need our vaccine.Texans still get vaccinated, as long as they are minorities or poor." https://t.co/NxFPfVDe89	5998.0	RT @TrinaSolis17: STFU “Texas–we hear you. You didn’t want to be part of our electrical grid. Removed your mask mandate &amp; are allowing larg…	9274.0	True		breitbart.com	breitbart.com
368	60403963bfe41800389b1344	2021-03-04 01:35:25	[]	[]	Mon Feb 01 13:01:57 +0000 2021	[]	[{"url":"https://t.co/AzYejd7Cl7","expanded_url":"https://nationalfile.com/busted-cdc-inflated-covid-numbers-accused-of-violating-federal-law/","display_url":"nationalfile.com/busted-cdc-inf…","indices":[252,275]}]	CDC BUSTED: I have the peer-reviewed research showing that the CDC inflated COVID fatality numbers by 1600 percent as Trump got hammered during the election. The DOJ was petitioned, Barr did not act. Here's my Deep Dive into CDC, Fauci, Gates, China https://t.co/AzYejd7Cl7	56459.0	RT @HowleyReporter: CDC BUSTED: I have the peer-reviewed research showing that the CDC inflated COVID fatality numbers by 1600 percent as T…	131.0	True		nationalfile.com	nationalfile.com
369	60403963bfe41800389b135c	2021-03-04 01:35:25	[]	[{"url":"https://t.co/wDd3EHJlIh","expanded_url":"http://breitbart.com/politics/2021/03/03/exclusive-sources-alabama-to-join-texas-mississippi-florida-others-in-eliminating-mask-mandates-this-week/?utm_source=newsletter&utm_medium=email&utm_term=daily&utm_campaign=20210303","display_url":"breitbart.com/politics/2021/…","indices":[19,42]}]		[]	[]			@GovSisolak @POTUS https://t.co/wDd3EHJlIh AL to Join TX, MS, FL, Others in Eliminating Mask Mandates this Week T… https://t.co/E2y6KNvMpC	496.0	True	breitbart.com		breitbart.com
370	60403965bfe41800389b141e	2021-03-04 01:35:27	[]	[]	Wed Mar 03 01:02:00 +0000 2021	[{"text":"TheDefender","indices":[159,171]}]	[{"url":"https://t.co/zL66Edfiw5","expanded_url":"https://bit.ly/3s5twWJ","display_url":"bit.ly/3s5twWJ","indices":[190,213]},{"url":"https://t.co/hivPKkaqAV","expanded_url":"https://childrenshealthdefense.org/defender/johnson-johnson-test-experimental-covid-vaccine-infants/","display_url":"childrenshealthdefense.org/defender/johns…","indices":[215,238]}]	J&amp;J has announced plans to test the vaccine on newborns, despite vaccine’s risks + strong evidence that COVID poses virtually no risk to healthy children. #TheDefender: SUBSCRIBE TODAY: https://t.co/zL66Edfiw5 https://t.co/hivPKkaqAV	229749.0	RT @RobertKennedyJr: J&amp;J has announced plans to test the vaccine on newborns, despite vaccine’s risks + strong evidence that COVID poses vi…	3498.0	True		childrenshealthdefense.org	childrenshealthdefense.org
371	60403969bfe41800389b1570	2021-03-04 01:35:31	[]	[]	Thu Mar 04 01:15:00 +0000 2021	[{"text":"Brazil","indices":[19,26]},{"text":"COVID19","indices":[39,47]}]	[{"url":"https://t.co/AprDoaAzLX","expanded_url":"https://on.rt.com/b30a","display_url":"on.rt.com/b30a","indices":[106,129]}]	Sao Paulo to enact #Brazil's strictest #COVID19 measures as governor warns state on ‘verge of collapse’ https://t.co/AprDoaAzLX https://t.co/fhN1iHySLx	3000012.0	RT @RT_com: Sao Paulo to enact #Brazil's strictest #COVID19 measures as governor warns state on ‘verge of collapse’ https://t.co/AprDoaAz…	1138.0	True		rt.com	rt.com
372	60403972bfe41800389b18d6	2021-03-04 01:35:41	[]	[]	Thu Mar 04 01:25:08 +0000 2021	[{"text":"Ethiopia","indices":[155,164]}]	[{"url":"https://t.co/rRrtoZ3Hid","expanded_url":"https://www.theafricareport.com/69019/why-ethiopias-debt-talks-should-be-of-great-concern-to-other-african-countries/?utm_source=twitter.com&utm_campaign=post_articles_twitter_01_03_2021&utm_medium=social","display_url":"theafricareport.com/69019/why-ethi…","indices":[203,226]}]	Addis Ababa’s decision, announced on 29 January, to use the Common Framework drawn up by the @g20org to negotiate its debt prompted @SPGlobal to downgrade #Ethiopia's rating from B to B- on 12 February. https://t.co/rRrtoZ3Hid	179265.0	RT @TheAfricaReport: Addis Ababa’s decision, announced on 29 January, to use the Common Framework drawn up by the @g20org to negotiate its…	65.0	True		rt.com	rt.com
373	60403c814729cd0038b6de47	2021-03-04 01:48:44	[]	[]	Wed Mar 03 18:20:15 +0000 2021	[{"text":"COVID19","indices":[113,121]}]	[{"url":"https://t.co/MLyVlbn9z5","expanded_url":"https://www.breitbart.com/politics/2021/03/02/report-border-crossers-released-into-u-s-by-biden-officials-test-positive-for-coronavirus/","display_url":"breitbart.com/politics/2021/…","indices":[174,197]}]	When Republicans don’t wear a mask, Democrats scream “you’re killing people.” But when the Biden Admin releases #COVID19 positive migrants into your community? No problem! https://t.co/MLyVlbn9z5	1953381.0	RT @Jim_Jordan: When Republicans don’t wear a mask, Democrats scream “you’re killing people.” But when the Biden Admin releases #COVID19 p…	493.0	True		breitbart.com	breitbart.com
374	60403c894729cd0038b6e141	2021-03-04 01:48:52	[{"text":"flwx","indices":[218,223]}]	[{"url":"https://t.co/JUpM9UXSsj","expanded_url":"http://www.simpleweatheralert.com/cgi-bin/weatherdetail.py?l=FL126193FDD908.FloodWarning.12619400AD40FL.TAEFLWTAE.3724f89b49fe3c774e26b73e32eab04b&a=997&t=0&wja=1","display_url":"simpleweatheralert.com/cgi-bin/weathe…","indices":[224,247]}]		[]	[]			NWS Alert&gt; Flood Warning for The Apalachicola River Near Blountstown. From Thursday Morning until Further Notice. A… https://t.co/XrfoQHSWyO	1597.0	True	rt.com		rt.com
375	60403c914729cd0038b6e3f1	2021-03-04 01:48:59	[]	[]	Wed Mar 03 01:17:03 +0000 2021	[]	[{"url":"https://t.co/kZsG3LbVM6","expanded_url":"https://rumble.com/veawdt-well-the-biden-admin-is-already-a-joke.html?mref=i2svv&mc=36we8","display_url":"rumble.com/veawdt-well-th…","indices":[135,158]}]	The Biden presidency is an unmitigated disaster and its not even through month two. Watch my thoughts on Fox and Friends this morning. https://t.co/kZsG3LbVM6	6774046.0	RT @DonaldJTrumpJr: The Biden presidency is an unmitigated disaster and its not even through month two. Watch my thoughts on Fox and Friend…	21.0	True		rumble.com	rumble.com
376	60403c924729cd0038b6e461	2021-03-04 01:49:00	[]	[]	Tue Mar 02 17:26:38 +0000 2021	[]	[{"url":"https://t.co/wKTOY0L1hk","expanded_url":"https://rumble.com/veaja5-amazing-progress-with-the-vaccine.html?mref=i2svv&mc=36we8","display_url":"rumble.com/veaja5-amazing…","indices":[154,177]}]	Another incredible breakthrough with the COVID-19 vaccines. Thanks Donald Trump for all of the efforts that you put into making this happen. My thoughts! https://t.co/wKTOY0L1hk	6774046.0	RT @DonaldJTrumpJr: Another incredible breakthrough with the COVID-19 vaccines. Thanks Donald Trump for all of the efforts that you put int…	1466.0	True		rumble.com	rumble.com
377	60403c9b4729cd0038b6e7b5	2021-03-04 01:49:09	[]	[{"url":"https://t.co/cXP5kAlZk7","expanded_url":"https://ussanews.com/News1/2021/03/03/watch-ken-paxton-defends-gov-abbotts-decision-to-end-mask-mandate-reopen-texas-businesses-100/","display_url":"ussanews.com/News1/2021/03/…","indices":[99,122]}]		[]	[]			WATCH: Ken Paxton defends Gov. Abbott’s decision to end mask mandate, reopen Texas businesses 100%… https://t.co/GVKtFSZsGT	27270.0	True	ussanews.com		ussanews.com
378	60403c9e4729cd0038b6e8c9	2021-03-04 01:49:13	[]	[]	Wed Mar 03 18:20:15 +0000 2021	[{"text":"COVID19","indices":[113,121]}]	[{"url":"https://t.co/MLyVlbn9z5","expanded_url":"https://www.breitbart.com/politics/2021/03/02/report-border-crossers-released-into-u-s-by-biden-officials-test-positive-for-coronavirus/","display_url":"breitbart.com/politics/2021/…","indices":[174,197]}]	When Republicans don’t wear a mask, Democrats scream “you’re killing people.” But when the Biden Admin releases #COVID19 positive migrants into your community? No problem! https://t.co/MLyVlbn9z5	1953382.0	RT @Jim_Jordan: When Republicans don’t wear a mask, Democrats scream “you’re killing people.” But when the Biden Admin releases #COVID19 p…	5.0	True		breitbart.com	breitbart.com
379	60403ca24729cd0038b6e9f5	2021-03-04 01:49:16	[]	[]	Wed Mar 03 22:18:11 +0000 2021	[]	[{"url":"https://t.co/wN7u0ExojO","expanded_url":"https://www.newsbreak.com/new-york/new-york/news/2174561231664/thousands-more-vaccine-appointments-open-in-nyc-for-jj-pilot-hacks-for-getting-in-line?fbclid=IwAR3T3RpAwb0-uKazykGKvrbAuzyVl5IiLEfnFIG6g_b4BzmBOTEl2grvgT0","display_url":"newsbreak.com/new-york/new-y…","indices":[159,182]}]	New Yorkers: loads more vaccine appointments are popping up across the state, and @AlyWalansky did the dirty work of figuring out how to get an appointment ✔️ https://t.co/wN7u0ExojO	40633.0	RT @BryceGruber: New Yorkers: loads more vaccine appointments are popping up across the state, and @AlyWalansky did the dirty work of figur…	80.0	True		newsbreak.com	newsbreak.com
380	60403caf4729cd0038b6eec9	2021-03-04 01:49:29	[]	[]	Wed Mar 03 18:20:15 +0000 2021	[{"text":"COVID19","indices":[113,121]}]	[{"url":"https://t.co/MLyVlbn9z5","expanded_url":"https://www.breitbart.com/politics/2021/03/02/report-border-crossers-released-into-u-s-by-biden-officials-test-positive-for-coronavirus/","display_url":"breitbart.com/politics/2021/…","indices":[174,197]}]	When Republicans don’t wear a mask, Democrats scream “you’re killing people.” But when the Biden Admin releases #COVID19 positive migrants into your community? No problem! https://t.co/MLyVlbn9z5	1953383.0	RT @Jim_Jordan: When Republicans don’t wear a mask, Democrats scream “you’re killing people.” But when the Biden Admin releases #COVID19 p…	116.0	True		breitbart.com	breitbart.com
381	60403cb04729cd0038b6ef27	2021-03-04 01:49:30	[]	[]	Wed Mar 03 18:20:15 +0000 2021	[{"text":"COVID19","indices":[113,121]}]	[{"url":"https://t.co/MLyVlbn9z5","expanded_url":"https://www.breitbart.com/politics/2021/03/02/report-border-crossers-released-into-u-s-by-biden-officials-test-positive-for-coronavirus/","display_url":"breitbart.com/politics/2021/…","indices":[174,197]}]	When Republicans don’t wear a mask, Democrats scream “you’re killing people.” But when the Biden Admin releases #COVID19 positive migrants into your community? No problem! https://t.co/MLyVlbn9z5	1953383.0	RT @Jim_Jordan: When Republicans don’t wear a mask, Democrats scream “you’re killing people.” But when the Biden Admin releases #COVID19 p…	56.0	True		breitbart.com	breitbart.com
382	60403cb24729cd0038b6efe3	2021-03-04 01:49:32	[]	[{"url":"https://t.co/xp4FKXs5Qi","expanded_url":"https://www.lesoleil.com/actualite/covid-19/les-activites-de-la-clinique-de-depistage-de-la-covid-19-dans-le-parc-colbert-suspendues-jusqua-samedi-9e0caa6221cd80c6f7f65ab4304f2ed0?utm_source=dlvr.it&utm_medium=twitter","display_url":"lesoleil.com/actualite/covi…","indices":[104,127]}]		[]	[]			Les activités de la clinique de dépistage de la COVID-19 dans le parc Colbert suspendues jusqu’à samedi… https://t.co/QzzNtNh5Nb	100848.0	True	actualite/co		actualite/co
383	60403cc84729cd0038b6f759	2021-03-04 01:49:53	[]	[]	Thu Mar 04 01:00:00 +0000 2021	[{"text":"COVID19","indices":[10,18]}]	[{"url":"https://t.co/57kNq3amvH","expanded_url":"https://on.rt.com/b2xs","display_url":"on.rt.com/b2xs","indices":[204,227]}]	The third #COVID19 vaccine registered in Russia is based on a 'perfectly conventional' platform, and those who have been injected experienced no side effects - the head of the Chumakov Scientific Center https://t.co/57kNq3amvH https://t.co/LaApstKPrz	3000009.0	RT @RT_com: The third #COVID19 vaccine registered in Russia is based on a 'perfectly conventional' platform, and those who have been inject…	278.0	True		rt.com	rt.com
384	60403cc94729cd0038b6f7a5	2021-03-04 01:49:54	[]	[{"url":"https://t.co/G8Catx9Mxj","expanded_url":"https://dcdirtylaundry.com/the-vaccine-is-the-pandemic-80-of-nuns-vaccinated-at-kentucky-convent-tested-positive-for-coronavirus-two-days-later/","display_url":"dcdirtylaundry.com/the-vaccine-is…","indices":[138,161]}]		[]	[]			The vaccine IS the pandemic: 80% of nuns vaccinated at Kentucky convent tested positive for coronavirus two days la… https://t.co/GEvtuayMEp	3446.0	True	dcdirtylaundry.com		dcdirtylaundry.com
385	60403ccc4729cd0038b6f875	2021-03-04 01:49:57	[]	[]	Thu Mar 04 01:30:00 +0000 2021	[]	[{"url":"https://t.co/7Dy3jIdAcD","expanded_url":"https://es.rt.com/89a4","display_url":"es.rt.com/89a4","indices":[128,151]}]	"Una calculada campaña de difamación": Meghan Markle responde a las acusaciones de intimidación formuladas por sus exasistentes https://t.co/7Dy3jIdAcD	3514156.0	RT @ActualidadRT: "Una calculada campaña de difamación": Meghan Markle responde a las acusaciones de intimidación formuladas por sus exasis…	41.0	True		rt.com	rt.com
386	60403cce4729cd0038b6f913	2021-03-04 01:49:58	[]	[]	Thu Mar 04 01:49:09 +0000 2021	[]	[{"url":"https://t.co/cXP5kAlZk7","expanded_url":"https://ussanews.com/News1/2021/03/03/watch-ken-paxton-defends-gov-abbotts-decision-to-end-mask-mandate-reopen-texas-businesses-100/","display_url":"ussanews.com/News1/2021/03/…","indices":[99,122]}]	WATCH: Ken Paxton defends Gov. Abbott’s decision to end mask mandate, reopen Texas businesses 100% https://t.co/cXP5kAlZk7 https://t.co/gESyDcV6Fz	27303.0	RT @USSANews: WATCH: Ken Paxton defends Gov. Abbott’s decision to end mask mandate, reopen Texas businesses 100% https://t.co/cXP5kAlZk7 ht…	975.0	True		ussanews.com	ussanews.com
387	60403ccf4729cd0038b6f991	2021-03-04 01:49:59	[]	[]	Wed Mar 03 21:30:18 +0000 2021	[]	[{"url":"https://t.co/VPTnM9Uahf","expanded_url":"https://www.breitbart.com/politics/2021/03/03/exclusive-sources-alabama-to-join-texas-mississippi-florida-others-in-eliminating-mask-mandates-this-week/","display_url":"breitbart.com/politics/2021/…","indices":[124,147]}]	BREAKING: Alabama Gov. Kay Ivey (R) will end a mandate requiring masks in public, according to sources close to the matter. https://t.co/VPTnM9Uahf	116946.0	RT @RealKyleMorris: BREAKING: Alabama Gov. Kay Ivey (R) will end a mandate requiring masks in public, according to sources close to the mat…	145.0	True		breitbart.com	breitbart.com
388	60403cd04729cd0038b6f9bd	2021-03-04 01:50:00	[]	[]	Wed Mar 03 15:10:44 +0000 2021	[{"text":"TheLoudHouse","indices":[3,16]},{"text":"InTheNeuHouse","indices":[188,202]},{"text":"LucasMackenzie","indices":[203,218]},{"text":"CallaMackenzie","indices":[219,234]},{"text":"OriginalCharacter","indices":[235,253]},{"text":"OC","indices":[254,257]},{"text":"DigitalArt","indices":[258,269]},{"text":"BRSstarJV","indices":[270,280]}]	[{"url":"https://t.co/zFvkxbyogz","expanded_url":"https://www.deviantart.com/brsstarjv/art/TNH-AU-The-Mackenzies-Lucas-and-Calla-871939230","display_url":"deviantart.com/brsstarjv/art/…","indices":[163,186]}]	If #TheLoudHouse has thought as anything, its that the strongest of bonds are of those between siblings! Click here the for full view and more Neu House artwork: https://t.co/zFvkxbyogz #InTheNeuHouse #LucasMackenzie #CallaMackenzie #OriginalCharacter #OC #DigitalArt #BRSstarJV https://t.co/jR3hWrrNNa	301.0	RT @Raisha_GS: If #TheLoudHouse has thought as anything, its that the strongest of bonds are of those between siblings! Click here the for…	2197.0	True		rt.com	rt.com
389	60403cd64729cd0038b6fbbd	2021-03-04 01:50:06	[]	[]	Wed Mar 03 18:20:15 +0000 2021	[{"text":"COVID19","indices":[113,121]}]	[{"url":"https://t.co/MLyVlbn9z5","expanded_url":"https://www.breitbart.com/politics/2021/03/02/report-border-crossers-released-into-u-s-by-biden-officials-test-positive-for-coronavirus/","display_url":"breitbart.com/politics/2021/…","indices":[174,197]}]	When Republicans don’t wear a mask, Democrats scream “you’re killing people.” But when the Biden Admin releases #COVID19 positive migrants into your community? No problem! https://t.co/MLyVlbn9z5	1953384.0	RT @Jim_Jordan: When Republicans don’t wear a mask, Democrats scream “you’re killing people.” But when the Biden Admin releases #COVID19 p…	403.0	True		breitbart.com	breitbart.com
390	60403cd84729cd0038b6fc7f	2021-03-04 01:50:08	[]	[]	Wed Mar 03 09:25:11 +0000 2021	[]	[{"url":"https://t.co/HLPBKo1CgE","expanded_url":"http://www.ukcolumn.org/article/ethical-psychotherapy-versus-unethical-applied-psychology-spi-b-and-uk-government","display_url":"ukcolumn.org/article/ethica…","indices":[241,264]}]	Your government and its advisors are a serious risk to your health. Turn off the TV and the nonsense. It is now a safeguarding issue for our kids. Ethical psychotherapy versus the unethical applied psychology of SPI-B and the UK Government https://t.co/HLPBKo1CgE via @ukcolumn	2508.0	RT @DrBruceScott: Your government and its advisors are a serious risk to your health. Turn off the TV and the nonsense. It is now a safegua…	257.0	True		ukcolumn.org	ukcolumn.org
391	60403cda4729cd0038b6fd8d	2021-03-04 01:50:11	[]	[]	Wed Mar 03 18:20:15 +0000 2021	[{"text":"COVID19","indices":[113,121]}]	[{"url":"https://t.co/MLyVlbn9z5","expanded_url":"https://www.breitbart.com/politics/2021/03/02/report-border-crossers-released-into-u-s-by-biden-officials-test-positive-for-coronavirus/","display_url":"breitbart.com/politics/2021/…","indices":[174,197]}]	When Republicans don’t wear a mask, Democrats scream “you’re killing people.” But when the Biden Admin releases #COVID19 positive migrants into your community? No problem! https://t.co/MLyVlbn9z5	1953384.0	RT @Jim_Jordan: When Republicans don’t wear a mask, Democrats scream “you’re killing people.” But when the Biden Admin releases #COVID19 p…	94.0	True		breitbart.com	breitbart.com
392	60403cdd4729cd0038b6fe77	2021-03-04 01:50:13	[]	[]	Thu Mar 04 01:50:02 +0000 2021	[]	[{"url":"https://t.co/zUdjjdOpxA","expanded_url":"https://hannity.com/media-room/cuomo-crash-burn-new-york-governors-approval-goes-from-71-to-38-in-one-year/","display_url":"hannity.com/media-room/cuo…","indices":[254,277]}]	CUOMO REFUSES TO RESIGN: Despite the COVID-19 nursing home scandal and multiple sexual harassment accusations, NY Gov. Andrew Cuomo has refused to resign. @HeyTammyBruce and @mirandadevine discuss Cuomo’s stubbornness and hypocrisy TONIGHT on “Hannity.” https://t.co/zUdjjdOpxA	5340787.0	RT @seanhannity: CUOMO REFUSES TO RESIGN: Despite the COVID-19 nursing home scandal and multiple sexual harassment accusations, NY Gov. And…	156.0	True		hannity.com	hannity.com
393	60403cdd4729cd0038b6febb	2021-03-04 01:50:14	[]	[]	Thu Mar 04 00:09:52 +0000 2021	[{"text":"كلمه_حلوه_لحبيبتك","indices":[0,18]}]	[{"url":"https://t.co/kypJR3xIyM","expanded_url":"https://sa.iherb.com/pr/Cococare-Cocoa-Butter-Cream-15-oz-425-g/41793?rcode=AEV9171","display_url":"sa.iherb.com/pr/Cococare-Co…","indices":[156,179]}]	#كلمه_حلوه_لحبيبتك افضل علاج لعلامات تمدد الجلد انصح فيه عباره عن زبدة الشيا وزبدة الكاكاو الخام اخلطيهم سوا 👍🏽 • بدون رائحة وسهل التوزيع رابط المنتج: https://t.co/kypJR3xIyM وعشان تاخذ خصم 10% ضع كود الخصم 🔷AEV9171 🔷 https://t.co/3DEUWRhSxY	1703.0	RT @ys22190: #كلمه_حلوه_لحبيبتك افضل علاج لعلامات تمدد الجلد انصح فيه عباره عن زبدة الشيا وزبدة الكاكاو الخام اخلطيهم سوا 👍🏽 • بدون رائح…	4308.0	True		herb.co	herb.co
394	60403ce24729cd0038b700dd	2021-03-04 01:50:20	[]	[]	Wed Mar 03 20:42:00 +0000 2021	[]	[{"url":"https://t.co/N2HKPzlrgt","expanded_url":"https://es.rt.com/899q","display_url":"es.rt.com/899q","indices":[192,215]}]	El Presidente de Cuba, Miguel Díaz-Canel, anunció este miércoles que la isla ya cuenta con un quinto candidato vacunal contra el covid-19, destinado a personas convalecientes de la enfermedad https://t.co/N2HKPzlrgt	3514156.0	RT @ActualidadRT: El Presidente de Cuba, Miguel Díaz-Canel, anunció este miércoles que la isla ya cuenta con un quinto candidato vacunal co…	1239.0	True		rt.com	rt.com
395	60403ce24729cd0038b700e9	2021-03-04 01:50:20	[]	[]	Thu Mar 04 01:50:02 +0000 2021	[]	[{"url":"https://t.co/zUdjjdOpxA","expanded_url":"https://hannity.com/media-room/cuomo-crash-burn-new-york-governors-approval-goes-from-71-to-38-in-one-year/","display_url":"hannity.com/media-room/cuo…","indices":[254,277]}]	CUOMO REFUSES TO RESIGN: Despite the COVID-19 nursing home scandal and multiple sexual harassment accusations, NY Gov. Andrew Cuomo has refused to resign. @HeyTammyBruce and @mirandadevine discuss Cuomo’s stubbornness and hypocrisy TONIGHT on “Hannity.” https://t.co/zUdjjdOpxA	5340787.0	RT @seanhannity: CUOMO REFUSES TO RESIGN: Despite the COVID-19 nursing home scandal and multiple sexual harassment accusations, NY Gov. And…	560.0	True		hannity.com	hannity.com
396	60403ce84729cd0038b70313	2021-03-04 01:50:26	[]	[]	Wed Mar 03 01:17:03 +0000 2021	[]	[{"url":"https://t.co/kZsG3LbVM6","expanded_url":"https://rumble.com/veawdt-well-the-biden-admin-is-already-a-joke.html?mref=i2svv&mc=36we8","display_url":"rumble.com/veawdt-well-th…","indices":[135,158]}]	The Biden presidency is an unmitigated disaster and its not even through month two. Watch my thoughts on Fox and Friends this morning. https://t.co/kZsG3LbVM6	6774047.0	RT @DonaldJTrumpJr: The Biden presidency is an unmitigated disaster and its not even through month two. Watch my thoughts on Fox and Friend…	7.0	True		rumble.com	rumble.com
397	60403cf14729cd0038b70643	2021-03-04 01:50:35	[]	[]	Thu Mar 04 01:25:55 +0000 2021	[]	[{"url":"https://t.co/kXJ5rcFmFY","expanded_url":"https://breaking911.com/sad-update-student-shot-a-arkansas-school-on-monday-has-died-his-mother-says/","display_url":"breaking911.com/sad-update-stu…","indices":[156,179]}]	SAD UPDATE: 15-year-old Daylon Burnett, who was shot by a classmate inside an Arkansas junior high school on Monday, has died, his mother said on Facebook. https://t.co/kXJ5rcFmFY https://t.co/vqdfPBjBAd	814475.0	RT @Breaking911: SAD UPDATE: 15-year-old Daylon Burnett, who was shot by a classmate inside an Arkansas junior high school on Monday, has d…	476.0	True		breaking911.com	breaking911.com
398	60403cf14729cd0038b70667	2021-03-04 01:50:35	[{"text":"AssNat","indices":[44,51]}]	[{"url":"https://t.co/fxUeiZp3I6","expanded_url":"https://www.lesoleil.com/actualite/covid-19/isaac-pepin-pas-impressionne-du-tout-par-les-annonces-de-legault-2d0603268eea7f80b0c1453abd8c9003?utm_campaign=lesoleil&utm_medium=article_share&utm_source=twitter","display_url":"lesoleil.com/actualite/covi…","indices":[183,206]}]		[]	[]			Isaac Pépin à l'origine d'une marche devant #AssNat dimanche pour la relance des sports n'est pas impressionné par… https://t.co/IhFF4aZQPT	8528.0	True	actualite/co		actualite/co
399	60403cf84729cd0038b708d7	2021-03-04 01:50:42	[]	[]	Wed Mar 03 20:32:29 +0000 2021	[]	[{"url":"https://t.co/TAhydHrHTs","expanded_url":"https://www.iheart.com/live/wisn-4245/","display_url":"iheart.com/live/wisn-4245/","indices":[253,276]}]	NOW: Sen. Ron Johnson confirms to Milwaukee radio station that he will force the Senate to read the entire COVID bill out loud before debate, amendments and votes can happen. That will take an estimated 10 hours or so. Johnson is speaking live now: https://t.co/TAhydHrHTs	122614.0	RT @LisaDNews: NOW: Sen. Ron Johnson confirms to Milwaukee radio station that he will force the Senate to read the entire COVID bill out lo…	913.0	True		rt.com	rt.com
400	60403cfd4729cd0038b70a91	2021-03-04 01:50:47	[]	[]	Wed Mar 03 20:50:52 +0000 2021	[]	[{"url":"https://t.co/W3gPNza9Nx","expanded_url":"http://ourshot.in.gov","display_url":"ourshot.in.gov","indices":[110,133]},{"url":"https://t.co/gHp1GhDSLU","expanded_url":"https://www.kroger.com/i/coronavirus-update/vaccine","display_url":"kroger.com/i/coronavirus-…","indices":[191,214]},{"url":"https://t.co/MRcxVdxfgc","expanded_url":"https://clinic.meijer.com/","display_url":"clinic.meijer.co…	Members! Here's the vaccine info for educators, as we understand it for now: Over 50: Register with state at https://t.co/W3gPNza9Nx All ages: Register at one of three pharmacies: Kroger: https://t.co/gHp1GhDSLU Meijer https://t.co/MRcxVdxfgc Walmart https://t.co/OOUDvLpjCR	9687.0	RT @ISTAmembers: Members! Here's the vaccine info for educators, as we understand it for now: Over 50: Register with state at https://t.co…	295.0	True		rt.com	rt.com
401	60403cfe4729cd0038b70b1b	2021-03-04 01:50:48	[]	[{"url":"https://t.co/oEQr56ODsl","expanded_url":"https://childrenshealthdefense.org/","display_url":"childrenshealthdefense.org","indices":[105,128]}]		[]	[]			@CityCynthia These vaccines are not proven safe. Totally experimental. The death toll (verifiable at:… https://t.co/UCABrpdqyN	493.0	True	childrenshealthdefense.org		childrenshealthdefense.org
402	60403d034729cd0038b70cef	2021-03-04 01:50:54	[]	[]	Wed Mar 03 01:17:03 +0000 2021	[]	[{"url":"https://t.co/kZsG3LbVM6","expanded_url":"https://rumble.com/veawdt-well-the-biden-admin-is-already-a-joke.html?mref=i2svv&mc=36we8","display_url":"rumble.com/veawdt-well-th…","indices":[135,158]}]	The Biden presidency is an unmitigated disaster and its not even through month two. Watch my thoughts on Fox and Friends this morning. https://t.co/kZsG3LbVM6	6772526.0	RT @DonaldJTrumpJr: The Biden presidency is an unmitigated disaster and its not even through month two. Watch my thoughts on Fox and Friend…	139.0	True		rumble.com	rumble.com
403	60403d104729cd0038b71161	2021-03-04 01:51:06	[]	[]	Wed Mar 03 01:02:00 +0000 2021	[{"text":"TheDefender","indices":[159,171]}]	[{"url":"https://t.co/zL66Edfiw5","expanded_url":"https://bit.ly/3s5twWJ","display_url":"bit.ly/3s5twWJ","indices":[190,213]},{"url":"https://t.co/hivPKkaqAV","expanded_url":"https://childrenshealthdefense.org/defender/johnson-johnson-test-experimental-covid-vaccine-infants/","display_url":"childrenshealthdefense.org/defender/johns…","indices":[215,238]}]	J&amp;J has announced plans to test the vaccine on newborns, despite vaccine’s risks + strong evidence that COVID poses virtually no risk to healthy children. #TheDefender: SUBSCRIBE TODAY: https://t.co/zL66Edfiw5 https://t.co/hivPKkaqAV	229359.0	RT @RobertKennedyJr: J&amp;J has announced plans to test the vaccine on newborns, despite vaccine’s risks + strong evidence that COVID poses vi…	655.0	True		childrenshealthdefense.org	childrenshealthdefense.org
404	60403d174729cd0038b71415	2021-03-04 01:51:14	[]	[]	Thu Mar 04 01:50:02 +0000 2021	[]	[{"url":"https://t.co/zUdjjdOpxA","expanded_url":"https://hannity.com/media-room/cuomo-crash-burn-new-york-governors-approval-goes-from-71-to-38-in-one-year/","display_url":"hannity.com/media-room/cuo…","indices":[254,277]}]	CUOMO REFUSES TO RESIGN: Despite the COVID-19 nursing home scandal and multiple sexual harassment accusations, NY Gov. Andrew Cuomo has refused to resign. @HeyTammyBruce and @mirandadevine discuss Cuomo’s stubbornness and hypocrisy TONIGHT on “Hannity.” https://t.co/zUdjjdOpxA	5340787.0	RT @seanhannity: CUOMO REFUSES TO RESIGN: Despite the COVID-19 nursing home scandal and multiple sexual harassment accusations, NY Gov. And…	894.0	True		hannity.com	hannity.com
405	60403d194729cd0038b714d7	2021-03-04 01:51:16	[]	[]	Thu Mar 04 01:50:02 +0000 2021	[]	[{"url":"https://t.co/zUdjjdOpxA","expanded_url":"https://hannity.com/media-room/cuomo-crash-burn-new-york-governors-approval-goes-from-71-to-38-in-one-year/","display_url":"hannity.com/media-room/cuo…","indices":[254,277]}]	CUOMO REFUSES TO RESIGN: Despite the COVID-19 nursing home scandal and multiple sexual harassment accusations, NY Gov. Andrew Cuomo has refused to resign. @HeyTammyBruce and @mirandadevine discuss Cuomo’s stubbornness and hypocrisy TONIGHT on “Hannity.” https://t.co/zUdjjdOpxA	5340787.0	RT @seanhannity: CUOMO REFUSES TO RESIGN: Despite the COVID-19 nursing home scandal and multiple sexual harassment accusations, NY Gov. And…	60.0	True		hannity.com	hannity.com
406	60403d194729cd0038b714e9	2021-03-04 01:51:16	[]	[]	Thu Mar 04 01:50:02 +0000 2021	[]	[{"url":"https://t.co/zUdjjdOpxA","expanded_url":"https://hannity.com/media-room/cuomo-crash-burn-new-york-governors-approval-goes-from-71-to-38-in-one-year/","display_url":"hannity.com/media-room/cuo…","indices":[254,277]}]	CUOMO REFUSES TO RESIGN: Despite the COVID-19 nursing home scandal and multiple sexual harassment accusations, NY Gov. Andrew Cuomo has refused to resign. @HeyTammyBruce and @mirandadevine discuss Cuomo’s stubbornness and hypocrisy TONIGHT on “Hannity.” https://t.co/zUdjjdOpxA	5339284.0	RT @seanhannity: CUOMO REFUSES TO RESIGN: Despite the COVID-19 nursing home scandal and multiple sexual harassment accusations, NY Gov. And…	5608.0	True		hannity.com	hannity.com
407	60403d1f4729cd0038b716b9	2021-03-04 01:51:21	[]	[{"url":"https://t.co/roEpsn4kP6","expanded_url":"https://www.walmart.com/pharmacy/clinical-services/immunization/scheduled?imzType=covid","display_url":"walmart.com/pharmacy/clini…","indices":[124,147]}]		[]	[]			New availability: Walmart Pharmacy Metairie Supercenter #989 - 8912 Veterans Memorial Blvd, Metairie, LA 70003 Acce… https://t.co/er4NedzMU8	178.0	True	rt.com		rt.com
408	60403d244729cd0038b7188b	2021-03-04 01:51:26	[]	[]	Wed Mar 03 01:02:00 +0000 2021	[{"text":"TheDefender","indices":[159,171]}]	[{"url":"https://t.co/zL66Edfiw5","expanded_url":"https://bit.ly/3s5twWJ","display_url":"bit.ly/3s5twWJ","indices":[190,213]},{"url":"https://t.co/hivPKkaqAV","expanded_url":"https://childrenshealthdefense.org/defender/johnson-johnson-test-experimental-covid-vaccine-infants/","display_url":"childrenshealthdefense.org/defender/johns…","indices":[215,238]}]	J&amp;J has announced plans to test the vaccine on newborns, despite vaccine’s risks + strong evidence that COVID poses virtually no risk to healthy children. #TheDefender: SUBSCRIBE TODAY: https://t.co/zL66Edfiw5 https://t.co/hivPKkaqAV	229753.0	RT @RobertKennedyJr: J&amp;J has announced plans to test the vaccine on newborns, despite vaccine’s risks + strong evidence that COVID poses vi…	55.0	True		childrenshealthdefense.org	childrenshealthdefense.org
409	60403d2e4729cd0038b71c57	2021-03-04 01:51:37	[]	[]	Thu Mar 04 01:50:02 +0000 2021	[]	[{"url":"https://t.co/zUdjjdOpxA","expanded_url":"https://hannity.com/media-room/cuomo-crash-burn-new-york-governors-approval-goes-from-71-to-38-in-one-year/","display_url":"hannity.com/media-room/cuo…","indices":[254,277]}]	CUOMO REFUSES TO RESIGN: Despite the COVID-19 nursing home scandal and multiple sexual harassment accusations, NY Gov. Andrew Cuomo has refused to resign. @HeyTammyBruce and @mirandadevine discuss Cuomo’s stubbornness and hypocrisy TONIGHT on “Hannity.” https://t.co/zUdjjdOpxA	5340787.0	RT @seanhannity: CUOMO REFUSES TO RESIGN: Despite the COVID-19 nursing home scandal and multiple sexual harassment accusations, NY Gov. And…	5357.0	True		hannity.com	hannity.com
410	60403d2e4729cd0038b71c75	2021-03-04 01:51:37	[]	[]	Thu Mar 04 01:50:02 +0000 2021	[]	[{"url":"https://t.co/zUdjjdOpxA","expanded_url":"https://hannity.com/media-room/cuomo-crash-burn-new-york-governors-approval-goes-from-71-to-38-in-one-year/","display_url":"hannity.com/media-room/cuo…","indices":[254,277]}]	CUOMO REFUSES TO RESIGN: Despite the COVID-19 nursing home scandal and multiple sexual harassment accusations, NY Gov. Andrew Cuomo has refused to resign. @HeyTammyBruce and @mirandadevine discuss Cuomo’s stubbornness and hypocrisy TONIGHT on “Hannity.” https://t.co/zUdjjdOpxA	5339284.0	RT @seanhannity: CUOMO REFUSES TO RESIGN: Despite the COVID-19 nursing home scandal and multiple sexual harassment accusations, NY Gov. And…	134.0	True		hannity.com	hannity.com
411	60403d2f4729cd0038b71ca1	2021-03-04 01:51:38	[{"text":"Tigray","indices":[87,94]},{"text":"BoycottEthiopianRoses","indices":[98,120]},{"text":"BoycotyEthiopianAirlins","indices":[121,145]},{"text":"TigrayGenocide","indices":[146,161]}]	[{"url":"https://t.co/nxLatvCuBQ","expanded_url":"https://www.theafricareport.com/68631/airlines-ethiopian-and-airlink-may-be-africas-post-pandemic-winners/amp/?utm_source=newsletter_tar_daily&utm_campaign=newsletter_tar_daily_03_03_2021&utm_medium=email&utm_content=top_stories_article_3&__twitter_impression=true","display_url":"theafricareport.com/68631/airlines…","indices":[236,259]}]		[]	[]			Ethiopian airlines, being Ethically profiling and excluded from work because of they #Tigray/ru… https://t.co/zsdViA5RZZ	208.0	True	rt.com		rt.com
412	60403d374729cd0038b71f7b	2021-03-04 01:51:45	[]	[]	Wed Mar 03 23:57:39 +0000 2021	[]	[{"url":"https://t.co/d6iOACunIZ","expanded_url":"https://www.breitbart.com/politics/2021/03/03/exclusive-sources-alabama-to-join-texas-mississippi-florida-others-in-eliminating-mask-mandates-this-week/","display_url":"breitbart.com/politics/2021/…","indices":[230,253]}]	*************** SWEET HOME ALABAMA *************** Alabama Is Joining Texas, Mississippi, Florida and South Dakota in Eliminating Mask Mandates this Week Which state will be the next to stick its fingers up at Biden and Fauci? https://t.co/d6iOACunIZ	2339.0	RT @MarkAlanMarks1: *************** SWEET HOME ALABAMA *************** Alabama Is Joining Texas, Mississippi, Florida and South Dakota in…	25.0	True		breitbart.com	breitbart.com
413	60403d404729cd0038b722cf	2021-03-04 01:51:55	[]	[]	Thu Mar 04 01:50:02 +0000 2021	[]	[{"url":"https://t.co/zUdjjdOpxA","expanded_url":"https://hannity.com/media-room/cuomo-crash-burn-new-york-governors-approval-goes-from-71-to-38-in-one-year/","display_url":"hannity.com/media-room/cuo…","indices":[254,277]}]	CUOMO REFUSES TO RESIGN: Despite the COVID-19 nursing home scandal and multiple sexual harassment accusations, NY Gov. Andrew Cuomo has refused to resign. @HeyTammyBruce and @mirandadevine discuss Cuomo’s stubbornness and hypocrisy TONIGHT on “Hannity.” https://t.co/zUdjjdOpxA	5339285.0	RT @seanhannity: CUOMO REFUSES TO RESIGN: Despite the COVID-19 nursing home scandal and multiple sexual harassment accusations, NY Gov. And…	4515.0	True		hannity.com	hannity.com
414	60403d4d4729cd0038b72735	2021-03-04 01:52:07	[]	[]	Wed Mar 03 20:03:32 +0000 2021	[]	[{"url":"https://t.co/E3USmKD7T1","expanded_url":"https://www.washingtontimes.com/news/2021/mar/3/hidin-biden/","display_url":"washingtontimes.com/news/2021/mar/…","indices":[269,292]}]	“We’re now in the 42nd day of Biden’s presidency &amp; he still hasn’t held a solo press briefing, the WH refuses to make public his daily schedule, visitor logs have been restricted &amp; the admin. has disabled all pub. comments &amp; petitions on its off. website.” https://t.co/E3USmKD7T1	273413.0	RT @JasonMillerinDC: “We’re now in the 42nd day of Biden’s presidency &amp; he still hasn’t held a solo press briefing, the WH refuses to make…	88.0	True		washingtontimes.com	washingtontimes.com
415	60403d5d4729cd0038b72d09	2021-03-04 01:52:23	[]	[]	Thu Mar 04 01:50:02 +0000 2021	[]	[{"url":"https://t.co/zUdjjdOpxA","expanded_url":"https://hannity.com/media-room/cuomo-crash-burn-new-york-governors-approval-goes-from-71-to-38-in-one-year/","display_url":"hannity.com/media-room/cuo…","indices":[254,277]}]	CUOMO REFUSES TO RESIGN: Despite the COVID-19 nursing home scandal and multiple sexual harassment accusations, NY Gov. Andrew Cuomo has refused to resign. @HeyTammyBruce and @mirandadevine discuss Cuomo’s stubbornness and hypocrisy TONIGHT on “Hannity.” https://t.co/zUdjjdOpxA	5340789.0	RT @seanhannity: CUOMO REFUSES TO RESIGN: Despite the COVID-19 nursing home scandal and multiple sexual harassment accusations, NY Gov. And…	2937.0	True		hannity.com	hannity.com
416	60403d634729cd0038b72f57	2021-03-04 01:52:30	[]	[{"url":"https://t.co/fIHIMlwUvC","expanded_url":"https://www.thegatewaypundit.com/2021/03/going-viral-africa-zambian-leader-dr-mumba-refuses-covid-vaccine-discovering-vaccine-bottles-marked-not-use-eu-usa/?utm_source=Twitter&utm_medium=PostTopSharingButtons&utm_campaign=websitesharingbuttons","display_url":"thegatewaypundit.com/2021/03/going-…","indices":[137,160]}]		[]	[]			GOING VIRAL IN AFRICA: Zambian Leader Dr. Mumba Refuses COVID Drugs After Discovering Bottles Marked "Not for Use… https://t.co/rPD6Eh0MlL	5789.0	True	thegatewaypundit.com		thegatewaypundit.com
417	60403d634729cd0038b72f6d	2021-03-04 01:52:30	[]	[{"url":"https://t.co/FFzngMRGUM","expanded_url":"https://www.wrappixel.com","display_url":"wrappixel.com","indices":[136,159]},{"url":"https://t.co/9HZNAnwZ0c","expanded_url":"https://adminmart.com/","display_url":"adminmart.com","indices":[187,210]}]		[]	[]			I got my copy of AdminMart Bootstrap 4 Dashboard template for Free! You can also download it for free! Go and get i… https://t.co/VWJvzfK9Sj	12.0	True	rt.com		rt.com
418	60403d7b4729cd0038b737a5	2021-03-04 01:52:53	[]	[]	Wed Mar 03 18:20:15 +0000 2021	[{"text":"COVID19","indices":[113,121]}]	[{"url":"https://t.co/MLyVlbn9z5","expanded_url":"https://www.breitbart.com/politics/2021/03/02/report-border-crossers-released-into-u-s-by-biden-officials-test-positive-for-coronavirus/","display_url":"breitbart.com/politics/2021/…","indices":[174,197]}]	When Republicans don’t wear a mask, Democrats scream “you’re killing people.” But when the Biden Admin releases #COVID19 positive migrants into your community? No problem! https://t.co/MLyVlbn9z5	1953359.0	RT @Jim_Jordan: When Republicans don’t wear a mask, Democrats scream “you’re killing people.” But when the Biden Admin releases #COVID19 p…	1032.0	True		breitbart.com	breitbart.com
419	60403d7c4729cd0038b7381f	2021-03-04 01:52:54	[]	[]	Wed Mar 03 18:20:15 +0000 2021	[{"text":"COVID19","indices":[113,121]}]	[{"url":"https://t.co/MLyVlbn9z5","expanded_url":"https://www.breitbart.com/politics/2021/03/02/report-border-crossers-released-into-u-s-by-biden-officials-test-positive-for-coronavirus/","display_url":"breitbart.com/politics/2021/…","indices":[174,197]}]	When Republicans don’t wear a mask, Democrats scream “you’re killing people.” But when the Biden Admin releases #COVID19 positive migrants into your community? No problem! https://t.co/MLyVlbn9z5	1953359.0	RT @Jim_Jordan: When Republicans don’t wear a mask, Democrats scream “you’re killing people.” But when the Biden Admin releases #COVID19 p…	19.0	True		breitbart.com	breitbart.com
420	60403d874729cd0038b73c0d	2021-03-04 01:53:05	[]	[]	Wed Mar 03 21:30:18 +0000 2021	[]	[{"url":"https://t.co/VPTnM9Uahf","expanded_url":"https://www.breitbart.com/politics/2021/03/03/exclusive-sources-alabama-to-join-texas-mississippi-florida-others-in-eliminating-mask-mandates-this-week/","display_url":"breitbart.com/politics/2021/…","indices":[124,147]}]	BREAKING: Alabama Gov. Kay Ivey (R) will end a mandate requiring masks in public, according to sources close to the matter. https://t.co/VPTnM9Uahf	116946.0	RT @RealKyleMorris: BREAKING: Alabama Gov. Kay Ivey (R) will end a mandate requiring masks in public, according to sources close to the mat…	7621.0	True		breitbart.com	breitbart.com
421	60403d8d4729cd0038b73e63	2021-03-04 01:53:12	[]	[{"url":"https://t.co/5IutNM0ju7","expanded_url":"https://www.thegatewaypundit.com/2021/03/going-viral-africa-zambian-leader-dr-mumba-refuses-covid-vaccine-discovering-vaccine-bottles-marked-not-use-eu-usa/","display_url":"thegatewaypundit.com/2021/03/going-…","indices":[136,159]}]		[]	[]			GOING VIRAL IN AFRICA: Zambian Leader Dr. Mumba Refuses COVID Drugs After Discovering Bottles Marked "Not for Use i… https://t.co/SFoxp25RHH	24496.0	True	thegatewaypundit.com		thegatewaypundit.com
422	60403d8f4729cd0038b73f1f	2021-03-04 01:53:14	[]	[]	Thu Mar 04 01:50:02 +0000 2021	[]	[{"url":"https://t.co/zUdjjdOpxA","expanded_url":"https://hannity.com/media-room/cuomo-crash-burn-new-york-governors-approval-goes-from-71-to-38-in-one-year/","display_url":"hannity.com/media-room/cuo…","indices":[254,277]}]	CUOMO REFUSES TO RESIGN: Despite the COVID-19 nursing home scandal and multiple sexual harassment accusations, NY Gov. Andrew Cuomo has refused to resign. @HeyTammyBruce and @mirandadevine discuss Cuomo’s stubbornness and hypocrisy TONIGHT on “Hannity.” https://t.co/zUdjjdOpxA	5340789.0	RT @seanhannity: CUOMO REFUSES TO RESIGN: Despite the COVID-19 nursing home scandal and multiple sexual harassment accusations, NY Gov. And…	227.0	True		hannity.com	hannity.com
423	60403d974729cd0038b741b5	2021-03-04 01:53:21	[]	[]	Thu Mar 04 01:50:02 +0000 2021	[]	[{"url":"https://t.co/zUdjjdOpxA","expanded_url":"https://hannity.com/media-room/cuomo-crash-burn-new-york-governors-approval-goes-from-71-to-38-in-one-year/","display_url":"hannity.com/media-room/cuo…","indices":[254,277]}]	CUOMO REFUSES TO RESIGN: Despite the COVID-19 nursing home scandal and multiple sexual harassment accusations, NY Gov. Andrew Cuomo has refused to resign. @HeyTammyBruce and @mirandadevine discuss Cuomo’s stubbornness and hypocrisy TONIGHT on “Hannity.” https://t.co/zUdjjdOpxA	5340789.0	RT @seanhannity: CUOMO REFUSES TO RESIGN: Despite the COVID-19 nursing home scandal and multiple sexual harassment accusations, NY Gov. And…	103.0	True		hannity.com	hannity.com
424	60403da04729cd0038b7450b	2021-03-04 01:53:31	[]	[]	Wed Mar 03 18:20:15 +0000 2021	[{"text":"COVID19","indices":[113,121]}]	[{"url":"https://t.co/MLyVlbn9z5","expanded_url":"https://www.breitbart.com/politics/2021/03/02/report-border-crossers-released-into-u-s-by-biden-officials-test-positive-for-coronavirus/","display_url":"breitbart.com/politics/2021/…","indices":[174,197]}]	When Republicans don’t wear a mask, Democrats scream “you’re killing people.” But when the Biden Admin releases #COVID19 positive migrants into your community? No problem! https://t.co/MLyVlbn9z5	1953476.0	RT @Jim_Jordan: When Republicans don’t wear a mask, Democrats scream “you’re killing people.” But when the Biden Admin releases #COVID19 p…	10.0	True		breitbart.com	breitbart.com
425	60403da14729cd0038b74557	2021-03-04 01:53:31	[]	[]	Wed Mar 03 21:30:18 +0000 2021	[]	[{"url":"https://t.co/VPTnM9Uahf","expanded_url":"https://www.breitbart.com/politics/2021/03/03/exclusive-sources-alabama-to-join-texas-mississippi-florida-others-in-eliminating-mask-mandates-this-week/","display_url":"breitbart.com/politics/2021/…","indices":[124,147]}]	BREAKING: Alabama Gov. Kay Ivey (R) will end a mandate requiring masks in public, according to sources close to the matter. https://t.co/VPTnM9Uahf	116946.0	RT @RealKyleMorris: BREAKING: Alabama Gov. Kay Ivey (R) will end a mandate requiring masks in public, according to sources close to the mat…	528.0	True		breitbart.com	breitbart.com
426	60403da44729cd0038b74691	2021-03-04 01:53:35	[]	[]	Thu Mar 04 01:37:01 +0000 2021	[]	[{"url":"https://t.co/pYSvyDcZEH","expanded_url":"http://www1.cbn.com/cbnnews/world/2021/march/climate-scientists-pandemic-lockdowns-needed-every-two-years-to-meet-paris-agreement","display_url":"www1.cbn.com/cbnnews/world/…","indices":[141,164]}]	THE’VE TAKEN THE LOONEY TRAIN TO CRAZY TOWN👉Climate Scientists: Pandemic Lockdowns Needed Every Two Years to Meet Paris Agreement | CBN News https://t.co/pYSvyDcZEH # via @CBNNews	16290.0	RT @FIREBIRD909: THE’VE TAKEN THE LOONEY TRAIN TO CRAZY TOWN👉Climate Scientists: Pandemic Lockdowns Needed Every Two Years to Meet Paris Ag…	6017.0	True		www1.cbn.com	www1.cbn.com
427	60403da64729cd0038b7472d	2021-03-04 01:53:36	[]	[]	Thu Mar 04 01:07:00 +0000 2021	[]	[{"url":"https://t.co/vRIsIiOB35","expanded_url":"https://m.washingtontimes.com/news/2021/mar/2/gop-women-show-their-strength-its-time-to-stand-wi/","display_url":"m.washingtontimes.com/news/2021/mar/…","indices":[186,209]}]	"Republican women are a formidable force, with a strong brand from Maine to California. And with them, the Republican Party is well poised to win back the House in 2022." @TinaRamirezVA https://t.co/vRIsIiOB35	2286309.0	RT @newtgingrich: "Republican women are a formidable force, with a strong brand from Maine to California. And with them, the Republican Par…	1555.0	True		washingtontimes.com	washingtontimes.com
428	60403db54729cd0038b74c6d	2021-03-04 01:53:51	[]	[]	Thu Mar 04 01:50:02 +0000 2021	[]	[{"url":"https://t.co/zUdjjdOpxA","expanded_url":"https://hannity.com/media-room/cuomo-crash-burn-new-york-governors-approval-goes-from-71-to-38-in-one-year/","display_url":"hannity.com/media-room/cuo…","indices":[254,277]}]	CUOMO REFUSES TO RESIGN: Despite the COVID-19 nursing home scandal and multiple sexual harassment accusations, NY Gov. Andrew Cuomo has refused to resign. @HeyTammyBruce and @mirandadevine discuss Cuomo’s stubbornness and hypocrisy TONIGHT on “Hannity.” https://t.co/zUdjjdOpxA	5340790.0	RT @seanhannity: CUOMO REFUSES TO RESIGN: Despite the COVID-19 nursing home scandal and multiple sexual harassment accusations, NY Gov. And…	3724.0	True		hannity.com	hannity.com
429	60403db64729cd0038b74d21	2021-03-04 01:53:53	[]	[]	Wed Mar 03 18:20:15 +0000 2021	[{"text":"COVID19","indices":[113,121]}]	[{"url":"https://t.co/MLyVlbn9z5","expanded_url":"https://www.breitbart.com/politics/2021/03/02/report-border-crossers-released-into-u-s-by-biden-officials-test-positive-for-coronavirus/","display_url":"breitbart.com/politics/2021/…","indices":[174,197]}]	When Republicans don’t wear a mask, Democrats scream “you’re killing people.” But when the Biden Admin releases #COVID19 positive migrants into your community? No problem! https://t.co/MLyVlbn9z5	1953476.0	RT @Jim_Jordan: When Republicans don’t wear a mask, Democrats scream “you’re killing people.” But when the Biden Admin releases #COVID19 p…	1429.0	True		breitbart.com	breitbart.com
430	60403dbb4729cd0038b74eb1	2021-03-04 01:53:57	[]	[]	Thu Mar 04 01:50:02 +0000 2021	[]	[{"url":"https://t.co/zUdjjdOpxA","expanded_url":"https://hannity.com/media-room/cuomo-crash-burn-new-york-governors-approval-goes-from-71-to-38-in-one-year/","display_url":"hannity.com/media-room/cuo…","indices":[254,277]}]	CUOMO REFUSES TO RESIGN: Despite the COVID-19 nursing home scandal and multiple sexual harassment accusations, NY Gov. Andrew Cuomo has refused to resign. @HeyTammyBruce and @mirandadevine discuss Cuomo’s stubbornness and hypocrisy TONIGHT on “Hannity.” https://t.co/zUdjjdOpxA	5340790.0	RT @seanhannity: CUOMO REFUSES TO RESIGN: Despite the COVID-19 nursing home scandal and multiple sexual harassment accusations, NY Gov. And…	160.0	True		hannity.com	hannity.com
431	60403dc24729cd0038b750f9	2021-03-04 01:54:04	[]	[]	Wed Mar 03 01:17:03 +0000 2021	[]	[{"url":"https://t.co/kZsG3LbVM6","expanded_url":"https://rumble.com/veawdt-well-the-biden-admin-is-already-a-joke.html?mref=i2svv&mc=36we8","display_url":"rumble.com/veawdt-well-th…","indices":[135,158]}]	The Biden presidency is an unmitigated disaster and its not even through month two. Watch my thoughts on Fox and Friends this morning. https://t.co/kZsG3LbVM6	6772535.0	RT @DonaldJTrumpJr: The Biden presidency is an unmitigated disaster and its not even through month two. Watch my thoughts on Fox and Friend…	6947.0	True		rumble.com	rumble.com
432	60403dc24729cd0038b7514f	2021-03-04 01:54:05	[]	[]	Thu Mar 04 00:07:42 +0000 2021	[]	[{"url":"https://t.co/kwiZNW5ppD","expanded_url":"https://actualidad.rt.com/actualidad/385239-mundo-variante-brasilena-coronavirus-preocupaci%C3%B3n-internacional","display_url":"actualidad.rt.com/actualidad/385…","indices":[126,149]}]	"El mundo está asustado": por qué la variante brasileña del coronavirus genera tanta preocupación a escala internacional - RT https://t.co/kwiZNW5ppD	50649.0	RT @AbelPrieto11: "El mundo está asustado": por qué la variante brasileña del coronavirus genera tanta preocupación a escala internacional…	833.0	True		rt.com	rt.com
433	60403dc34729cd0038b75191	2021-03-04 01:54:05	[]	[]	Wed Mar 03 13:51:28 +0000 2021	[]	[{"url":"https://t.co/FW00bbFOJw","expanded_url":"https://newspunch.com/microsoft-creates-covid-system-to-scan-children-in-schools-with-unique-barcode/","display_url":"newspunch.com/microsoft-crea…","indices":[178,201]}]	This is getting ridiculous and maybe very dangerous Microsoft has unveiled a creepy new Covid system that scans school children with a unique barcode so they can attend class. https://t.co/FW00bbFOJw	7295.0	RT @Bee42681881: This is getting ridiculous and maybe very dangerous Microsoft has unveiled a creepy new Covid system that scans school ch…	81.0	True		newspunch.com	newspunch.com
434	60403dc54729cd0038b75269	2021-03-04 01:54:08	[]	[]	Wed Mar 03 18:20:15 +0000 2021	[{"text":"COVID19","indices":[113,121]}]	[{"url":"https://t.co/MLyVlbn9z5","expanded_url":"https://www.breitbart.com/politics/2021/03/02/report-border-crossers-released-into-u-s-by-biden-officials-test-positive-for-coronavirus/","display_url":"breitbart.com/politics/2021/…","indices":[174,197]}]	When Republicans don’t wear a mask, Democrats scream “you’re killing people.” But when the Biden Admin releases #COVID19 positive migrants into your community? No problem! https://t.co/MLyVlbn9z5	1953476.0	RT @Jim_Jordan: When Republicans don’t wear a mask, Democrats scream “you’re killing people.” But when the Biden Admin releases #COVID19 p…	69.0	True		breitbart.com	breitbart.com
435	60403dca4729cd0038b753fd	2021-03-04 01:54:12	[]	[]	Thu Mar 04 01:50:02 +0000 2021	[]	[{"url":"https://t.co/zUdjjdOpxA","expanded_url":"https://hannity.com/media-room/cuomo-crash-burn-new-york-governors-approval-goes-from-71-to-38-in-one-year/","display_url":"hannity.com/media-room/cuo…","indices":[254,277]}]	CUOMO REFUSES TO RESIGN: Despite the COVID-19 nursing home scandal and multiple sexual harassment accusations, NY Gov. Andrew Cuomo has refused to resign. @HeyTammyBruce and @mirandadevine discuss Cuomo’s stubbornness and hypocrisy TONIGHT on “Hannity.” https://t.co/zUdjjdOpxA	5340790.0	RT @seanhannity: CUOMO REFUSES TO RESIGN: Despite the COVID-19 nursing home scandal and multiple sexual harassment accusations, NY Gov. And…	210.0	True		hannity.com	hannity.com
436	60403dcb4729cd0038b75481	2021-03-04 01:54:14	[]	[]	Thu Mar 04 01:29:32 +0000 2021	[]	[{"url":"https://t.co/NxFPfVDe89","expanded_url":"https://www.breitbart.com/entertainment/2021/03/03/michael-moore-white-texans-dont-deserve-the-covid-19-vaccine-after-mask-mandate-lifted","display_url":"breitbart.com/entertainment/…","indices":[260,283]}]	STFU “Texas–we hear you. You didn’t want to be part of our electrical grid. Removed your mask mandate &amp; are allowing large crowds to gather. COVID is a hoax! So u don’t need our vaccine.Texans still get vaccinated, as long as they are minorities or poor." https://t.co/NxFPfVDe89	6018.0	RT @TrinaSolis17: STFU “Texas–we hear you. You didn’t want to be part of our electrical grid. Removed your mask mandate &amp; are allowing larg…	2450.0	True		breitbart.com	breitbart.com
437	60403dcf4729cd0038b755b9	2021-03-04 01:54:17	[]	[]	Wed Mar 03 14:10:45 +0000 2021	[]	[{"url":"https://t.co/HXHyFXVLBt","expanded_url":"http://stateofthenation.co/?p=54662","display_url":"stateofthenation.co/?p=54662","indices":[187,210]}]	“This is so, so sickening!” — In response to Johnson &amp; Johnson Testing the Exceedingly Dangerous Covid DNA Vaccine on Infants Johnson &amp; Johnson to Test COVID Vaccine on Infants https://t.co/HXHyFXVLBt	5931.0	RT @RipTorn18: “This is so, so sickening!” — In response to Johnson &amp; Johnson Testing the Exceedingly Dangerous Covid DNA Vaccine on Infant…	2536.0	True		stateofthenation.co	stateofthenation.co
438	60403dd14729cd0038b7568d	2021-03-04 01:54:19	[]	[{"url":"https://t.co/cGanjuQPSD","expanded_url":"https://www.rt.com/usa/517136-biden-texas-covid19-neanderthal-thinking/","display_url":"rt.com/usa/517136-bid…","indices":[173,196]}]		[]	[]			No time for Tony and Joey's mentally deficient thinking. Biden blasts Texas, Mississippi for lifting Covid-19 restr… https://t.co/0fsGzckRlV	200.0	True	rt.com		rt.com
439	60403ddb4729cd0038b75a39	2021-03-04 01:54:30	[]	[]	Tue Oct 20 14:33:41 +0000 2020	[]	[{"url":"https://t.co/PQU9b1fE1u","expanded_url":"https://robbreport.com/style/fashion/future-shopping-post-coronavirus-2920978/","display_url":"robbreport.com/style/fashion/…","indices":[178,201]}]	“It’s perhaps no surprise that a multi-brand retailer like Moda Operandi is an early adopter to new methods of connecting with customers, and especially in the virtual world...” https://t.co/PQU9b1fE1u	72215.0	RT @modaoperandi: “It’s perhaps no surprise that a multi-brand retailer like Moda Operandi is an early adopter to new methods of connecting…	95.0	True		rt.com	rt.com
440	60403de64729cd0038b75e4b	2021-03-04 01:54:41	[]	[]	Thu Mar 04 01:50:02 +0000 2021	[]	[{"url":"https://t.co/zUdjjdOpxA","expanded_url":"https://hannity.com/media-room/cuomo-crash-burn-new-york-governors-approval-goes-from-71-to-38-in-one-year/","display_url":"hannity.com/media-room/cuo…","indices":[254,277]}]	CUOMO REFUSES TO RESIGN: Despite the COVID-19 nursing home scandal and multiple sexual harassment accusations, NY Gov. Andrew Cuomo has refused to resign. @HeyTammyBruce and @mirandadevine discuss Cuomo’s stubbornness and hypocrisy TONIGHT on “Hannity.” https://t.co/zUdjjdOpxA	5340790.0	RT @seanhannity: CUOMO REFUSES TO RESIGN: Despite the COVID-19 nursing home scandal and multiple sexual harassment accusations, NY Gov. And…	155.0	True		hannity.com	hannity.com
441	60403dea4729cd0038b75f77	2021-03-04 01:54:44	[]	[]	Wed Mar 03 18:20:15 +0000 2021	[{"text":"COVID19","indices":[113,121]}]	[{"url":"https://t.co/MLyVlbn9z5","expanded_url":"https://www.breitbart.com/politics/2021/03/02/report-border-crossers-released-into-u-s-by-biden-officials-test-positive-for-coronavirus/","display_url":"breitbart.com/politics/2021/…","indices":[174,197]}]	When Republicans don’t wear a mask, Democrats scream “you’re killing people.” But when the Biden Admin releases #COVID19 positive migrants into your community? No problem! https://t.co/MLyVlbn9z5	1953359.0	RT @Jim_Jordan: When Republicans don’t wear a mask, Democrats scream “you’re killing people.” But when the Biden Admin releases #COVID19 p…	101.0	True		breitbart.com	breitbart.com
442	60403def4729cd0038b76143	2021-03-04 01:54:49	[]	[]	Wed Mar 03 19:41:41 +0000 2021	[]	[{"url":"https://t.co/rmNINpDiGX","expanded_url":"https://www.bitchute.com/video/KjhMuXT7JAVo/","display_url":"bitchute.com/video/KjhMuXT7…","indices":[220,243]}]	Who you gonna listen to? Dr Vernon Coleman, a renowned expert in his field, or a government lackies balls deep in corruption who have vested interests to get the jab rolled to the masses? **Ignore and press continue** https://t.co/rmNINpDiGX	3109.0	RT @samasjapi: Who you gonna listen to? Dr Vernon Coleman, a renowned expert in his field, or a government lackies balls deep in corruption…	1827.0	True		bitchute.com	bitchute.com
443	60403df74729cd0038b76405	2021-03-04 01:54:57	[]	[]	Wed Mar 03 23:01:38 +0000 2021	[{"text":"Colombia","indices":[0,9]},{"text":"SoberaníaEsPoderPopular","indices":[134,158]}]	[{"url":"https://t.co/jviXuLTtxd","expanded_url":"https://actualidad.rt.com/actualidad/385295-colombia-superar-60000-fallecidos-covid","display_url":"actualidad.rt.com/actualidad/385…","indices":[108,131]}]	#Colombia supera los 60.000 fallecidos por covid-19 tras sumar 110 nuevos decesos en la última jornada - RT https://t.co/jviXuLTtxd #SoberaníaEsPoderPopular	14682.0	RT @luiscarrillo66: #Colombia supera los 60.000 fallecidos por covid-19 tras sumar 110 nuevos decesos en la última jornada - RT https://t.c…	1175.0	True		rt.com	rt.com
444	60403e054729cd0038b76907	2021-03-04 01:55:11	[]	[]	Wed Mar 03 17:49:09 +0000 2021	[]	[{"url":"https://t.co/tIOVl0OR9c","expanded_url":"https://www.washingtontimes.com/news/2021/mar/3/freedom-house-assessment-puts-us-bottom-half-free-/","display_url":"washingtontimes.com/news/2021/mar/…","indices":[79,102]}]	Freedom assessment puts U․S. in bottom half of free countries, headed downward https://t.co/tIOVl0OR9c via @washtimes Corona virus restrictions emboldened dictators. SHOCKED 😮 NOT	1208.0	RT @ColoradoJulie59: Freedom assessment puts U․S. in bottom half of free countries, headed downward https://t.co/tIOVl0OR9c via @washtimes…	2162.0	True		washingtontimes.com	washingtontimes.com
445	60403e0e4729cd0038b76c83	2021-03-04 01:55:21	[]	[]	Wed Mar 03 18:20:15 +0000 2021	[{"text":"COVID19","indices":[113,121]}]	[{"url":"https://t.co/MLyVlbn9z5","expanded_url":"https://www.breitbart.com/politics/2021/03/02/report-border-crossers-released-into-u-s-by-biden-officials-test-positive-for-coronavirus/","display_url":"breitbart.com/politics/2021/…","indices":[174,197]}]	When Republicans don’t wear a mask, Democrats scream “you’re killing people.” But when the Biden Admin releases #COVID19 positive migrants into your community? No problem! https://t.co/MLyVlbn9z5	1953360.0	RT @Jim_Jordan: When Republicans don’t wear a mask, Democrats scream “you’re killing people.” But when the Biden Admin releases #COVID19 p…	364.0	True		breitbart.com	breitbart.com
446	60403e124729cd0038b76e13	2021-03-04 01:55:25	[]	[]	Wed Mar 03 21:30:18 +0000 2021	[]	[{"url":"https://t.co/VPTnM9Uahf","expanded_url":"https://www.breitbart.com/politics/2021/03/03/exclusive-sources-alabama-to-join-texas-mississippi-florida-others-in-eliminating-mask-mandates-this-week/","display_url":"breitbart.com/politics/2021/…","indices":[124,147]}]	BREAKING: Alabama Gov. Kay Ivey (R) will end a mandate requiring masks in public, according to sources close to the matter. https://t.co/VPTnM9Uahf	117081.0	RT @RealKyleMorris: BREAKING: Alabama Gov. Kay Ivey (R) will end a mandate requiring masks in public, according to sources close to the mat…	64.0	True		breitbart.com	breitbart.com
447	60403e154729cd0038b76edb	2021-03-04 01:55:27	[]	[]	Wed Mar 03 21:30:18 +0000 2021	[]	[{"url":"https://t.co/VPTnM9Uahf","expanded_url":"https://www.breitbart.com/politics/2021/03/03/exclusive-sources-alabama-to-join-texas-mississippi-florida-others-in-eliminating-mask-mandates-this-week/","display_url":"breitbart.com/politics/2021/…","indices":[124,147]}]	BREAKING: Alabama Gov. Kay Ivey (R) will end a mandate requiring masks in public, according to sources close to the matter. https://t.co/VPTnM9Uahf	117080.0	RT @RealKyleMorris: BREAKING: Alabama Gov. Kay Ivey (R) will end a mandate requiring masks in public, according to sources close to the mat…	58.0	True		breitbart.com	breitbart.com
448	60403e174729cd0038b76f93	2021-03-04 01:55:29	[]	[]	Thu Mar 04 01:55:05 +0000 2021	[]	[{"url":"https://t.co/29RKQUXkBI","expanded_url":"https://www.breitbart.com/politics/2021/03/03/millions-of-americans-remain-under-coronavirus-restrictions-as-border-crossers-testing-positive-travel-in-u-s/","display_url":"breitbart.com/politics/2021/…","indices":[127,150]}]	Elections have grave consequences! Here's another one! If you're sick of this, count me in! But there's more of this coming! https://t.co/29RKQUXkBI	150276.0	RT @DFBHarvard: Elections have grave consequences! Here's another one! If you're sick of this, count me in! But there's more of this comin…	2199.0	True		breitbart.com	breitbart.com
449	60403e1f4729cd0038b77275	2021-03-04 01:55:37	[]	[]	Wed Mar 03 22:28:15 +0000 2021	[{"text":"Brasil","indices":[0,7]},{"text":"SoberaníaEsPoderPopular","indices":[159,183]}]	[{"url":"https://t.co/cHwwbhAPBJ","expanded_url":"https://actualidad.rt.com/actualidad/385284-brasil-reporte-diario-muertes-contagiados-coronavirus","display_url":"actualidad.rt.com/actualidad/385…","indices":[133,156]}]	#Brasil registra 1.910 muertes por coronavirus en las últimas 24 horas, la cifra diaria más alta desde el inicio de la pandemia - RT https://t.co/cHwwbhAPBJ #SoberaníaEsPoderPopular	14682.0	RT @luiscarrillo66: #Brasil registra 1.910 muertes por coronavirus en las últimas 24 horas, la cifra diaria más alta desde el inicio de la…	1175.0	True		rt.com	rt.com
450	60403e234729cd0038b773f7	2021-03-04 01:55:42	[]	[]	Thu Mar 04 01:55:05 +0000 2021	[]	[{"url":"https://t.co/29RKQUXkBI","expanded_url":"https://www.breitbart.com/politics/2021/03/03/millions-of-americans-remain-under-coronavirus-restrictions-as-border-crossers-testing-positive-travel-in-u-s/","display_url":"breitbart.com/politics/2021/…","indices":[127,150]}]	Elections have grave consequences! Here's another one! If you're sick of this, count me in! But there's more of this coming! https://t.co/29RKQUXkBI	150276.0	RT @DFBHarvard: Elections have grave consequences! Here's another one! If you're sick of this, count me in! But there's more of this comin…	1671.0	True		breitbart.com	breitbart.com
451	60403e264729cd0038b774ef	2021-03-04 01:55:44	[]	[]	Wed Mar 03 22:26:48 +0000 2021	[{"text":"Argentina","indices":[39,49]},{"text":"SoberaníaEsPoderPopular","indices":[131,155]}]	[{"url":"https://t.co/TkT5GPhSle","expanded_url":"https://actualidad.rt.com/actualidad/385287-morir-262-personas-coronavirus-argentina","display_url":"actualidad.rt.com/actualidad/385…","indices":[105,128]}]	Mueren 262 personas por coronavirus en #Argentina y confirman más de 7.000 nuevos casos en 24 horas - RT https://t.co/TkT5GPhSle #SoberaníaEsPoderPopular	14682.0	RT @luiscarrillo66: Mueren 262 personas por coronavirus en #Argentina y confirman más de 7.000 nuevos casos en 24 horas - RT https://t.co/T…	1175.0	True		rt.com	rt.com
452	60403e274729cd0038b7758d	2021-03-04 01:55:46	[]	[]	Wed Mar 03 18:20:15 +0000 2021	[{"text":"COVID19","indices":[113,121]}]	[{"url":"https://t.co/MLyVlbn9z5","expanded_url":"https://www.breitbart.com/politics/2021/03/02/report-border-crossers-released-into-u-s-by-biden-officials-test-positive-for-coronavirus/","display_url":"breitbart.com/politics/2021/…","indices":[174,197]}]	When Republicans don’t wear a mask, Democrats scream “you’re killing people.” But when the Biden Admin releases #COVID19 positive migrants into your community? No problem! https://t.co/MLyVlbn9z5	1953360.0	RT @Jim_Jordan: When Republicans don’t wear a mask, Democrats scream “you’re killing people.” But when the Biden Admin releases #COVID19 p…	8.0	True		breitbart.com	breitbart.com
453	60403e294729cd0038b775ed	2021-03-04 01:55:47	[]	[]	Wed Mar 03 21:30:18 +0000 2021	[]	[{"url":"https://t.co/VPTnM9Uahf","expanded_url":"https://www.breitbart.com/politics/2021/03/03/exclusive-sources-alabama-to-join-texas-mississippi-florida-others-in-eliminating-mask-mandates-this-week/","display_url":"breitbart.com/politics/2021/…","indices":[124,147]}]	BREAKING: Alabama Gov. Kay Ivey (R) will end a mandate requiring masks in public, according to sources close to the matter. https://t.co/VPTnM9Uahf	117080.0	RT @RealKyleMorris: BREAKING: Alabama Gov. Kay Ivey (R) will end a mandate requiring masks in public, according to sources close to the mat…	6155.0	True		breitbart.com	breitbart.com
454	60403e2c4729cd0038b77729	2021-03-04 01:55:50	[]	[]	Thu Mar 04 01:53:12 +0000 2021	[]	[{"url":"https://t.co/5IutNM0ju7","expanded_url":"https://www.thegatewaypundit.com/2021/03/going-viral-africa-zambian-leader-dr-mumba-refuses-covid-vaccine-discovering-vaccine-bottles-marked-not-use-eu-usa/","display_url":"thegatewaypundit.com/2021/03/going-…","indices":[136,159]}]	GOING VIRAL IN AFRICA: Zambian Leader Dr. Mumba Refuses COVID Drugs After Discovering Bottles Marked "Not for Use in EU or USA" (VIDEO) https://t.co/5IutNM0ju7	24496.0	RT @ASimplePatriot: GOING VIRAL IN AFRICA: Zambian Leader Dr. Mumba Refuses COVID Drugs After Discovering Bottles Marked "Not for Use in EU…	128.0	True		thegatewaypundit.com	thegatewaypundit.com
455	60403e314729cd0038b778ed	2021-03-04 01:55:55	[]	[]	Wed Mar 03 22:21:12 +0000 2021	[{"text":"Cuba","indices":[0,5]},{"text":"Soberana01A","indices":[23,35]},{"text":"SoberaníaEsPoderPopular","indices":[121,145]},{"text":"CubaSalvaVidas","indices":[148,163]}]	[{"url":"https://t.co/z2bMY46qa2","expanded_url":"https://actualidad.rt.com/actualidad/385262-cuba-confirmar-quinto-candidato-vacunal-coronavirus-soberana","display_url":"actualidad.rt.com/actualidad/385…","indices":[95,118]}]	#Cuba confirma que la '#Soberana01A' es su quinto candidato vacunal contra el coronavirus - RT https://t.co/z2bMY46qa2 #SoberaníaEsPoderPopular #CubaSalvaVidas	14682.0	RT @luiscarrillo66: #Cuba confirma que la '#Soberana01A' es su quinto candidato vacunal contra el coronavirus - RT https://t.co/z2bMY46qa2…	1175.0	True		rt.com	rt.com
456	60403e364729cd0038b77af1	2021-03-04 01:56:01	[]	[]	Wed Mar 03 22:18:52 +0000 2021	[{"text":"SoberaníaEsPoderPopular","indices":[146,170]}]	[{"url":"https://t.co/aPsUYlBkMK","expanded_url":"https://actualidad.rt.com/actualidad/385261-mujer-madre-morir-covid19-reunion-navidad","display_url":"actualidad.rt.com/actualidad/385…","indices":[120,143]}]	Una mujer y su madre mueren por covid-19 después de que una reunión familiar en Navidad se produjeran 11 contagios - RT https://t.co/aPsUYlBkMK #SoberaníaEsPoderPopular	14682.0	RT @luiscarrillo66: Una mujer y su madre mueren por covid-19 después de que una reunión familiar en Navidad se produjeran 11 contagios - RT…	1175.0	True		rt.com	rt.com
457	60403e3c4729cd0038b77d11	2021-03-04 01:56:07	[]	[]	Wed Mar 03 18:20:15 +0000 2021	[{"text":"COVID19","indices":[113,121]}]	[{"url":"https://t.co/MLyVlbn9z5","expanded_url":"https://www.breitbart.com/politics/2021/03/02/report-border-crossers-released-into-u-s-by-biden-officials-test-positive-for-coronavirus/","display_url":"breitbart.com/politics/2021/…","indices":[174,197]}]	When Republicans don’t wear a mask, Democrats scream “you’re killing people.” But when the Biden Admin releases #COVID19 positive migrants into your community? No problem! https://t.co/MLyVlbn9z5	1953477.0	RT @Jim_Jordan: When Republicans don’t wear a mask, Democrats scream “you’re killing people.” But when the Biden Admin releases #COVID19 p…	17.0	True		breitbart.com	breitbart.com
458	60403e4d4729cd0038b7830d	2021-03-04 01:56:23	[]	[{"url":"https://t.co/czG7hNlxkg","expanded_url":"https://on.rt.com/b316","display_url":"on.rt.com/b316","indices":[129,152]}]		[]	[]			Lockdowns or the planet gets it? Guardian ‘accidentally’ suggests Covid-like shutdowns every 2 years to meet Paris… https://t.co/KbGgA2JX9H	3000010.0	True	rt.com		rt.com
459	60403e4f4729cd0038b783e5	2021-03-04 01:56:26	[]	[]	Wed Mar 03 07:24:41 +0000 2021	[{"text":"Iran","indices":[0,5]},{"text":"MEK","indices":[276,280]}]	[{"url":"https://t.co/bk9BU2h6Zs","expanded_url":"https://www.breitbart.com/asia/2021/03/02/iran-cuts-off-internet-in-south-as-deadly-protests-continue/","display_url":"breitbart.com/asia/2021/03/0…","indices":[65,88]}]	#Iran Cuts Off the Internet in South as Deadly Protests Continue https://t.co/bk9BU2h6Zs via @BreitbartNews The Islamist regime in Iran reportedly shut down a mobile data network in its southeastern province of Sistan and Baluchestan this week in response to ongoing protests.#MEK https://t.co/DvHhBiaSqe	1753.0	RT @MEK_Iran: #Iran Cuts Off the Internet in South as Deadly Protests Continue https://t.co/bk9BU2h6Zs via @BreitbartNews The Islamist regi…	604.0	True		breitbart.com	breitbart.com
460	60403e534729cd0038b78513	2021-03-04 01:56:29	[]	[]	Thu Mar 04 00:55:01 +0000 2021	[{"text":"COVID19","indices":[231,239]}]	[{"url":"https://t.co/NGFhOhWTWY","expanded_url":"https://www.theepochtimes.com/senator-calls-on-biden-to-ensure-who-investigators-are-free-from-conflicts-of-interest_3718812.html?utm_medium=social&utm_source=twitter&utm_campaign=digitalsub","display_url":"theepochtimes.com/senator-calls-…","indices":[241,264]}]	“WHO should not include researchers with conflicts of interest,” Blackburn said. Sen. @MarshaBlackburn urged President Biden to make sure the @WHO chooses investigators free from conflicts of interest when studying the origins of #COVID19. https://t.co/NGFhOhWTWY	397937.0	RT @EpochTimes: “WHO should not include researchers with conflicts of interest,” Blackburn said. Sen. @MarshaBlackburn urged President Bid…	9161.0	True		theepochtimes.com	theepochtimes.com
461	60403e574729cd0038b786c1	2021-03-04 01:56:34	[]	[]	Thu Mar 04 00:11:28 +0000 2021	[]	[{"url":"https://t.co/WoTfmmmH9H","expanded_url":"https://www.breitbart.com/politics/2021/03/03/joe-biden-texas-mississippi-lifting-mask-mandates-is-neanderthal-thinking/","display_url":"breitbart.com/politics/2021/…","indices":[256,279]}]	Joe's married to those masks! He's an obsessive compulsive fellow that's stuck on Masks &amp; Dr. Fauci! People should be allow to operate at this point in COVID-19 according to their own personal sense of responsibility! We're saying no to GOVERNMENT! https://t.co/WoTfmmmH9H	150086.0	RT @DFBHarvard: Joe's married to those masks! He's an obsessive compulsive fellow that's stuck on Masks &amp; Dr. Fauci! People should be allo…	215.0	True		breitbart.com	breitbart.com
462	60403e594729cd0038b78771	2021-03-04 01:56:36	[]	[{"url":"https://t.co/2fZwpF3cFa","expanded_url":"https://www.breitbart.com/entertainment/2021/03/03/michael-moore-white-texans-dont-deserve-the-covid-19-vaccine-after-mask-mandate-lifted/","display_url":"breitbart.com/entertainment/…","indices":[131,154]}]		[]	[]			Michael Moore: White Texans Don’t Deserve the COVID-19 Vaccine After Mask Mandate Lifted- can someone please cancel… https://t.co/zLOXM2Hte8	278.0	True	breitbart.com		breitbart.com
463	60403e5d4729cd0038b788c9	2021-03-04 01:56:40	[]	[]	Wed Mar 03 21:30:18 +0000 2021	[]	[{"url":"https://t.co/VPTnM9Uahf","expanded_url":"https://www.breitbart.com/politics/2021/03/03/exclusive-sources-alabama-to-join-texas-mississippi-florida-others-in-eliminating-mask-mandates-this-week/","display_url":"breitbart.com/politics/2021/…","indices":[124,147]}]	BREAKING: Alabama Gov. Kay Ivey (R) will end a mandate requiring masks in public, according to sources close to the matter. https://t.co/VPTnM9Uahf	116945.0	RT @RealKyleMorris: BREAKING: Alabama Gov. Kay Ivey (R) will end a mandate requiring masks in public, according to sources close to the mat…	5801.0	True		breitbart.com	breitbart.com
464	60403e6c4729cd0038b78e21	2021-03-04 01:56:55	[]	[]	Thu Mar 04 01:25:55 +0000 2021	[]	[{"url":"https://t.co/kXJ5rcFmFY","expanded_url":"https://breaking911.com/sad-update-student-shot-a-arkansas-school-on-monday-has-died-his-mother-says/","display_url":"breaking911.com/sad-update-stu…","indices":[156,179]}]	SAD UPDATE: 15-year-old Daylon Burnett, who was shot by a classmate inside an Arkansas junior high school on Monday, has died, his mother said on Facebook. https://t.co/kXJ5rcFmFY https://t.co/vqdfPBjBAd	814484.0	RT @Breaking911: SAD UPDATE: 15-year-old Daylon Burnett, who was shot by a classmate inside an Arkansas junior high school on Monday, has d…	235.0	True		breaking911.com	breaking911.com
465	60403e6e4729cd0038b78ebf	2021-03-04 01:56:56	[]	[]	Thu Mar 04 01:07:00 +0000 2021	[]	[{"url":"https://t.co/vRIsIiOB35","expanded_url":"https://m.washingtontimes.com/news/2021/mar/2/gop-women-show-their-strength-its-time-to-stand-wi/","display_url":"m.washingtontimes.com/news/2021/mar/…","indices":[186,209]}]	"Republican women are a formidable force, with a strong brand from Maine to California. And with them, the Republican Party is well poised to win back the House in 2022." @TinaRamirezVA https://t.co/vRIsIiOB35	2286028.0	RT @newtgingrich: "Republican women are a formidable force, with a strong brand from Maine to California. And with them, the Republican Par…	229.0	True		washingtontimes.com	washingtontimes.com
466	60403e704729cd0038b78f7f	2021-03-04 01:56:58	[]	[]	Thu Mar 04 01:29:32 +0000 2021	[]	[{"url":"https://t.co/NxFPfVDe89","expanded_url":"https://www.breitbart.com/entertainment/2021/03/03/michael-moore-white-texans-dont-deserve-the-covid-19-vaccine-after-mask-mandate-lifted","display_url":"breitbart.com/entertainment/…","indices":[260,283]}]	STFU “Texas–we hear you. You didn’t want to be part of our electrical grid. Removed your mask mandate &amp; are allowing large crowds to gather. COVID is a hoax! So u don’t need our vaccine.Texans still get vaccinated, as long as they are minorities or poor." https://t.co/NxFPfVDe89	6018.0	RT @TrinaSolis17: STFU “Texas–we hear you. You didn’t want to be part of our electrical grid. Removed your mask mandate &amp; are allowing larg…	1320.0	True		breitbart.com	breitbart.com
467	60403e734729cd0038b79091	2021-03-04 01:57:01	[]	[]	Thu Mar 04 01:55:05 +0000 2021	[]	[{"url":"https://t.co/29RKQUXkBI","expanded_url":"https://www.breitbart.com/politics/2021/03/03/millions-of-americans-remain-under-coronavirus-restrictions-as-border-crossers-testing-positive-travel-in-u-s/","display_url":"breitbart.com/politics/2021/…","indices":[127,150]}]	Elections have grave consequences! Here's another one! If you're sick of this, count me in! But there's more of this coming! https://t.co/29RKQUXkBI	150275.0	RT @DFBHarvard: Elections have grave consequences! Here's another one! If you're sick of this, count me in! But there's more of this comin…	85.0	True		breitbart.com	breitbart.com
468	60403e744729cd0038b790eb	2021-03-04 01:57:02	[]	[]	Wed Mar 03 18:20:15 +0000 2021	[{"text":"COVID19","indices":[113,121]}]	[{"url":"https://t.co/MLyVlbn9z5","expanded_url":"https://www.breitbart.com/politics/2021/03/02/report-border-crossers-released-into-u-s-by-biden-officials-test-positive-for-coronavirus/","display_url":"breitbart.com/politics/2021/…","indices":[174,197]}]	When Republicans don’t wear a mask, Democrats scream “you’re killing people.” But when the Biden Admin releases #COVID19 positive migrants into your community? No problem! https://t.co/MLyVlbn9z5	1953359.0	RT @Jim_Jordan: When Republicans don’t wear a mask, Democrats scream “you’re killing people.” But when the Biden Admin releases #COVID19 p…	1407.0	True		breitbart.com	breitbart.com
469	60403e7b4729cd0038b793a1	2021-03-04 01:57:10	[]	[]	Fri Feb 26 18:17:25 +0000 2021	[]	[{"url":"https://t.co/eNIFfGK24p","expanded_url":"https://es.rt.com/88wb","display_url":"es.rt.com/88wb","indices":[105,128]}]	ÚLTIMA HORA España suma más de 8.000 nuevos contagios de coronavirus y 329 muertes en la última jornada https://t.co/eNIFfGK24p https://t.co/7wuToziwxc	357592.0	RT @RTultimahora: ÚLTIMA HORA España suma más de 8.000 nuevos contagios de coronavirus y 329 muertes en la última jornada https://t.co/eNI…	543.0	True		rt.com	rt.com
470	60403e7c4729cd0038b793f5	2021-03-04 01:57:11	[]	[]	Wed Mar 03 18:20:15 +0000 2021	[{"text":"COVID19","indices":[113,121]}]	[{"url":"https://t.co/MLyVlbn9z5","expanded_url":"https://www.breitbart.com/politics/2021/03/02/report-border-crossers-released-into-u-s-by-biden-officials-test-positive-for-coronavirus/","display_url":"breitbart.com/politics/2021/…","indices":[174,197]}]	When Republicans don’t wear a mask, Democrats scream “you’re killing people.” But when the Biden Admin releases #COVID19 positive migrants into your community? No problem! https://t.co/MLyVlbn9z5	1953476.0	RT @Jim_Jordan: When Republicans don’t wear a mask, Democrats scream “you’re killing people.” But when the Biden Admin releases #COVID19 p…	48.0	True		breitbart.com	breitbart.com
471	60403e834729cd0038b79663	2021-03-04 01:57:17	[]	[]	Wed Mar 03 13:51:28 +0000 2021	[]	[{"url":"https://t.co/FW00bbFOJw","expanded_url":"https://newspunch.com/microsoft-creates-covid-system-to-scan-children-in-schools-with-unique-barcode/","display_url":"newspunch.com/microsoft-crea…","indices":[178,201]}]	This is getting ridiculous and maybe very dangerous Microsoft has unveiled a creepy new Covid system that scans school children with a unique barcode so they can attend class. https://t.co/FW00bbFOJw	7273.0	RT @Bee42681881: This is getting ridiculous and maybe very dangerous Microsoft has unveiled a creepy new Covid system that scans school ch…	53.0	True		newspunch.com	newspunch.com
472	60403e914729cd0038b79b41	2021-03-04 01:57:31	[]	[]	Wed Mar 03 18:20:15 +0000 2021	[{"text":"COVID19","indices":[113,121]}]	[{"url":"https://t.co/MLyVlbn9z5","expanded_url":"https://www.breitbart.com/politics/2021/03/02/report-border-crossers-released-into-u-s-by-biden-officials-test-positive-for-coronavirus/","display_url":"breitbart.com/politics/2021/…","indices":[174,197]}]	When Republicans don’t wear a mask, Democrats scream “you’re killing people.” But when the Biden Admin releases #COVID19 positive migrants into your community? No problem! https://t.co/MLyVlbn9z5	1953359.0	RT @Jim_Jordan: When Republicans don’t wear a mask, Democrats scream “you’re killing people.” But when the Biden Admin releases #COVID19 p…	70.0	True		breitbart.com	breitbart.com
473	60403e944729cd0038b79c6d	2021-03-04 01:57:34	[]	[]	Thu Mar 04 01:49:09 +0000 2021	[]	[{"url":"https://t.co/cXP5kAlZk7","expanded_url":"https://ussanews.com/News1/2021/03/03/watch-ken-paxton-defends-gov-abbotts-decision-to-end-mask-mandate-reopen-texas-businesses-100/","display_url":"ussanews.com/News1/2021/03/…","indices":[99,122]}]	WATCH: Ken Paxton defends Gov. Abbott’s decision to end mask mandate, reopen Texas businesses 100% https://t.co/cXP5kAlZk7 https://t.co/gESyDcV6Fz	27303.0	RT @USSANews: WATCH: Ken Paxton defends Gov. Abbott’s decision to end mask mandate, reopen Texas businesses 100% https://t.co/cXP5kAlZk7 ht…	2208.0	True		ussanews.com	ussanews.com
474	60403e964729cd0038b79d1d	2021-03-04 01:57:36	[{"text":"GrandSolarMinimum","indices":[156,174]}]	[{"url":"https://t.co/xR3iWRpub8","expanded_url":"https://electroverse.net/new-south-wales-australia-just-suffered-its-coldest-summer-in-a-decade/","display_url":"electroverse.net/new-south-wale…","indices":[132,155]}]		[]	[]			NEW SOUTH WALES, AUSTRALIA JUST SUFFERED ITS COLDEST SUMMER IN A DECADE - Prepare for the Grand Solar Minimum with… https://t.co/BxczeSvZRk	39800.0	True	electroverse.net		electroverse.net
475	60403e994729cd0038b79e49	2021-03-04 01:57:40	[]	[]	Wed Mar 03 23:07:01 +0000 2021	[]	[{"url":"https://t.co/oZ1wvv1AW1","expanded_url":"https://www.washingtontimes.com/news/2021/mar/2/gop-women-show-their-strength-its-time-to-stand-wi/","display_url":"washingtontimes.com/news/2021/mar/…","indices":[240,263]}]	"Every day, Nancy Pelosi, Alexandria Ocasio-Cortez and 'The Squad' hold America hostage with their liberal outrage over our traditional values. Now, Republican women are standing up to them and for the average American—and it’s working." https://t.co/oZ1wvv1AW1	2728892.0	RT @GOP: "Every day, Nancy Pelosi, Alexandria Ocasio-Cortez and 'The Squad' hold America hostage with their liberal outrage over our tradit…	6643.0	True		washingtontimes.com	washingtontimes.com
476	60403eaa4729cd0038b7a463	2021-03-04 01:57:56	[]	[]	Thu Mar 04 01:55:05 +0000 2021	[]	[{"url":"https://t.co/29RKQUXkBI","expanded_url":"https://www.breitbart.com/politics/2021/03/03/millions-of-americans-remain-under-coronavirus-restrictions-as-border-crossers-testing-positive-travel-in-u-s/","display_url":"breitbart.com/politics/2021/…","indices":[127,150]}]	Elections have grave consequences! Here's another one! If you're sick of this, count me in! But there's more of this coming! https://t.co/29RKQUXkBI	150275.0	RT @DFBHarvard: Elections have grave consequences! Here's another one! If you're sick of this, count me in! But there's more of this comin…	352.0	True		breitbart.com	breitbart.com
477	60403eaf4729cd0038b7a5ef	2021-03-04 01:58:01	[]	[]	Wed Mar 03 21:25:00 +0000 2021	[{"text":"IllegalImmigrants","indices":[125,143]},{"text":"Texas","indices":[158,164]},{"text":"COVID19","indices":[202,210]}]	[{"url":"https://t.co/QCnJauLmCI","expanded_url":"https://www.theepochtimes.com/108-illegal-immigrants-released-by-border-patrol-in-texas-tested-positive-for-covid-19-officials_3719020.html?utm_medium=social&utm_source=twitter&utm_campaign=digitalsub","display_url":"theepochtimes.com/108-illegal-im…","indices":[247,270]}]	The situation at the US border with Mexico “is not a crisis yet, but it will become a crisis,” warned @RepCuellar. Over 100 #IllegalImmigrants released into #Texas by the @CBP have tested positive for #COVID19 since late January, officials said. https://t.co/QCnJauLmCI	397422.0	RT @EpochTimes: The situation at the US border with Mexico “is not a crisis yet, but it will become a crisis,” warned @RepCuellar. Over 10…	2512.0	True		theepochtimes.com	theepochtimes.com
478	60403eaf4729cd0038b7a625	2021-03-04 01:58:02	[]	[]	Wed Mar 03 23:26:40 +0000 2021	[]	[{"url":"https://t.co/soY3H6XSzs","expanded_url":"https://stream.org/false-rebuke-white-evangelicals-needs-own-proper-rebuke/","display_url":"stream.org/false-rebuke-w…","indices":[144,167]}]	A superb piece. Must read. Thanks @TomGilsonAuthor This False 'Evangelical' Rebuke to White Evangelicals Needs Its Own Rebuke | The Stream https://t.co/soY3H6XSzs	15960.0	RT @parshalltalk: A superb piece. Must read. Thanks @TomGilsonAuthor This False 'Evangelical' Rebuke to White Evangelicals Needs Its O…	268.0	True		stream.org	stream.org
479	60403eb34729cd0038b7a7ab	2021-03-04 01:58:06	[]	[{"url":"https://t.co/L0TAQK7MJ6","expanded_url":"https://www.thegatewaypundit.com/2021/03/attack-womens-sports-continues-nfl-team-ditches-cheerleaders-gender-inclusive-dancers/?utm_source=Twitter&utm_medium=PostTopSharingButtons&utm_campaign=websitesharingbuttons","display_url":"thegatewaypundit.com/2021/03/attack…","indices":[162,185]}]		[]	[]			Washington NFL just killed off the last of its viewers, I think Attack on Women's Sports Continues As NFL Team Dit… https://t.co/m01ITzPRkf	1546.0	True	thegatewaypundit.com		thegatewaypundit.com
480	60403eba4729cd0038b7aa05	2021-03-04 01:58:12	[]	[]	Thu Mar 04 01:50:02 +0000 2021	[]	[{"url":"https://t.co/zUdjjdOpxA","expanded_url":"https://hannity.com/media-room/cuomo-crash-burn-new-york-governors-approval-goes-from-71-to-38-in-one-year/","display_url":"hannity.com/media-room/cuo…","indices":[254,277]}]	CUOMO REFUSES TO RESIGN: Despite the COVID-19 nursing home scandal and multiple sexual harassment accusations, NY Gov. Andrew Cuomo has refused to resign. @HeyTammyBruce and @mirandadevine discuss Cuomo’s stubbornness and hypocrisy TONIGHT on “Hannity.” https://t.co/zUdjjdOpxA	5340791.0	RT @seanhannity: CUOMO REFUSES TO RESIGN: Despite the COVID-19 nursing home scandal and multiple sexual harassment accusations, NY Gov. And…	272.0	True		hannity.com	hannity.com
481	60403ebc4729cd0038b7aac3	2021-03-04 01:58:14	[]	[{"url":"https://t.co/UFZEKG3dwW","expanded_url":"https://www.rt.com/news/517146-climate-lockdowns-every-two-years/","display_url":"rt.com/news/517146-cl…","indices":[145,168]}]		[]	[]			Lockdowns or the planet gets it? Guardian ‘accidentally’ suggests Covid-like shutdowns every 2 years to meet Paris… https://t.co/CdZdxCKHDM	185.0	True	rt.com		rt.com
482	60403ebe4729cd0038b7ab81	2021-03-04 01:58:17	[]	[]	Wed Mar 03 18:20:15 +0000 2021	[{"text":"COVID19","indices":[113,121]}]	[{"url":"https://t.co/MLyVlbn9z5","expanded_url":"https://www.breitbart.com/politics/2021/03/02/report-border-crossers-released-into-u-s-by-biden-officials-test-positive-for-coronavirus/","display_url":"breitbart.com/politics/2021/…","indices":[174,197]}]	When Republicans don’t wear a mask, Democrats scream “you’re killing people.” But when the Biden Admin releases #COVID19 positive migrants into your community? No problem! https://t.co/MLyVlbn9z5	1953360.0	RT @Jim_Jordan: When Republicans don’t wear a mask, Democrats scream “you’re killing people.” But when the Biden Admin releases #COVID19 p…	218.0	True		breitbart.com	breitbart.com
483	60403ec64729cd0038b7ae83	2021-03-04 01:58:25	[]	[]	Thu Mar 04 00:55:09 +0000 2021	[{"text":"SARSCoV2","indices":[55,64]}]	[{"url":"https://t.co/66u0Di0nHQ","expanded_url":"https://www.usnews.com/news/health-news/articles/2021-03-03/scientists-discover-why-blood-type-may-matter-for-covid-infection?src=usn_tw","display_url":"usnews.com/news/health-ne…","indices":[0,23]}]	https://t.co/66u0Di0nHQ. Nuevo estudio confirma que el #SARSCoV2 tiene mayor afinidad por el antígeno del grupo sanguíneo A en las células de los pulmones.	6739.0	RT @cingolani_oscar: https://t.co/66u0Di0nHQ. Nuevo estudio confirma que el #SARSCoV2 tiene mayor afinidad por el antígeno del grupo sangu…	13.0	True		health-news	health-news
484	60403ec74729cd0038b7aea1	2021-03-04 01:58:25	[]	[]	Thu Mar 04 01:07:00 +0000 2021	[]	[{"url":"https://t.co/vRIsIiOB35","expanded_url":"https://m.washingtontimes.com/news/2021/mar/2/gop-women-show-their-strength-its-time-to-stand-wi/","display_url":"m.washingtontimes.com/news/2021/mar/…","indices":[186,209]}]	"Republican women are a formidable force, with a strong brand from Maine to California. And with them, the Republican Party is well poised to win back the House in 2022." @TinaRamirezVA https://t.co/vRIsIiOB35	2286029.0	RT @newtgingrich: "Republican women are a formidable force, with a strong brand from Maine to California. And with them, the Republican Par…	70.0	True		washingtontimes.com	washingtontimes.com
485	60403ecb4729cd0038b7b03d	2021-03-04 01:58:30	[]	[]	Wed Mar 03 17:49:09 +0000 2021	[]	[{"url":"https://t.co/tIOVl0OR9c","expanded_url":"https://www.washingtontimes.com/news/2021/mar/3/freedom-house-assessment-puts-us-bottom-half-free-/","display_url":"washingtontimes.com/news/2021/mar/…","indices":[79,102]}]	Freedom assessment puts U․S. in bottom half of free countries, headed downward https://t.co/tIOVl0OR9c via @washtimes Corona virus restrictions emboldened dictators. SHOCKED 😮 NOT	1208.0	RT @ColoradoJulie59: Freedom assessment puts U․S. in bottom half of free countries, headed downward https://t.co/tIOVl0OR9c via @washtimes…	5675.0	True		washingtontimes.com	washingtontimes.com
486	60403f995b63f80038cafbaa	2021-03-04 02:01:55	[]	[]	Thu Mar 04 01:52:30 +0000 2021	[]	[{"url":"https://t.co/fIHIMlwUvC","expanded_url":"https://www.thegatewaypundit.com/2021/03/going-viral-africa-zambian-leader-dr-mumba-refuses-covid-vaccine-discovering-vaccine-bottles-marked-not-use-eu-usa/?utm_source=Twitter&utm_medium=PostTopSharingButtons&utm_campaign=websitesharingbuttons","display_url":"thegatewaypundit.com/2021/03/going-…","indices":[137,160]}]	GOING VIRAL IN AFRICA: Zambian Leader Dr. Mumba Refuses COVID Drugs After Discovering Bottles Marked "Not for Use in EU or USA" (VIDEO) https://t.co/fIHIMlwUvC via @gatewaypundit	5787.0	RT @Wil_Johnson1: GOING VIRAL IN AFRICA: Zambian Leader Dr. Mumba Refuses COVID Drugs After Discovering Bottles Marked "Not for Use in EU…	1400.0	True		thegatewaypundit.com	thegatewaypundit.com
487	60403f995b63f80038cafbec	2021-03-04 02:01:56	[]	[]	Thu Mar 04 00:07:42 +0000 2021	[]	[{"url":"https://t.co/kwiZNW5ppD","expanded_url":"https://actualidad.rt.com/actualidad/385239-mundo-variante-brasilena-coronavirus-preocupaci%C3%B3n-internacional","display_url":"actualidad.rt.com/actualidad/385…","indices":[126,149]}]	"El mundo está asustado": por qué la variante brasileña del coronavirus genera tanta preocupación a escala internacional - RT https://t.co/kwiZNW5ppD	50652.0	RT @AbelPrieto11: "El mundo está asustado": por qué la variante brasileña del coronavirus genera tanta preocupación a escala internacional…	870.0	True		rt.com	rt.com
488	60403f9f5b63f80038cafe16	2021-03-04 02:02:02	[]	[]	Thu Mar 04 01:55:05 +0000 2021	[]	[{"url":"https://t.co/29RKQUXkBI","expanded_url":"https://www.breitbart.com/politics/2021/03/03/millions-of-americans-remain-under-coronavirus-restrictions-as-border-crossers-testing-positive-travel-in-u-s/","display_url":"breitbart.com/politics/2021/…","indices":[127,150]}]	Elections have grave consequences! Here's another one! If you're sick of this, count me in! But there's more of this coming! https://t.co/29RKQUXkBI	150086.0	RT @DFBHarvard: Elections have grave consequences! Here's another one! If you're sick of this, count me in! But there's more of this comin…	1418.0	True		breitbart.com	breitbart.com
489	60403fa05b63f80038cafe58	2021-03-04 02:02:03	[]	[]	Wed Mar 03 18:20:15 +0000 2021	[{"text":"COVID19","indices":[113,121]}]	[{"url":"https://t.co/MLyVlbn9z5","expanded_url":"https://www.breitbart.com/politics/2021/03/02/report-border-crossers-released-into-u-s-by-biden-officials-test-positive-for-coronavirus/","display_url":"breitbart.com/politics/2021/…","indices":[174,197]}]	When Republicans don’t wear a mask, Democrats scream “you’re killing people.” But when the Biden Admin releases #COVID19 positive migrants into your community? No problem! https://t.co/MLyVlbn9z5	1953364.0	RT @Jim_Jordan: When Republicans don’t wear a mask, Democrats scream “you’re killing people.” But when the Biden Admin releases #COVID19 p…	5.0	True		breitbart.com	breitbart.com
490	60403fa25b63f80038cafee6	2021-03-04 02:02:04	[]	[]	Wed Mar 03 18:20:15 +0000 2021	[{"text":"COVID19","indices":[113,121]}]	[{"url":"https://t.co/MLyVlbn9z5","expanded_url":"https://www.breitbart.com/politics/2021/03/02/report-border-crossers-released-into-u-s-by-biden-officials-test-positive-for-coronavirus/","display_url":"breitbart.com/politics/2021/…","indices":[174,197]}]	When Republicans don’t wear a mask, Democrats scream “you’re killing people.” But when the Biden Admin releases #COVID19 positive migrants into your community? No problem! https://t.co/MLyVlbn9z5	1953364.0	RT @Jim_Jordan: When Republicans don’t wear a mask, Democrats scream “you’re killing people.” But when the Biden Admin releases #COVID19 p…	34.0	True		breitbart.com	breitbart.com
491	60403fa25b63f80038caff16	2021-03-04 02:02:05	[]	[]	Thu Mar 04 01:53:12 +0000 2021	[]	[{"url":"https://t.co/5IutNM0ju7","expanded_url":"https://www.thegatewaypundit.com/2021/03/going-viral-africa-zambian-leader-dr-mumba-refuses-covid-vaccine-discovering-vaccine-bottles-marked-not-use-eu-usa/","display_url":"thegatewaypundit.com/2021/03/going-…","indices":[136,159]}]	GOING VIRAL IN AFRICA: Zambian Leader Dr. Mumba Refuses COVID Drugs After Discovering Bottles Marked "Not for Use in EU or USA" (VIDEO) https://t.co/5IutNM0ju7	24496.0	RT @ASimplePatriot: GOING VIRAL IN AFRICA: Zambian Leader Dr. Mumba Refuses COVID Drugs After Discovering Bottles Marked "Not for Use in EU…	1400.0	True		thegatewaypundit.com	thegatewaypundit.com
492	60403fa45b63f80038caffc2	2021-03-04 02:02:06	[{"text":"migrants","indices":[41,50]},{"text":"COVID","indices":[69,75]},{"text":"RGV","indices":[91,95]},{"text":"BorderReport","indices":[168,181]}]	[{"url":"https://t.co/B1ZPjGigoO","expanded_url":"https://www.borderreport.com/hot-topics/immigration/dozens-of-newly-released-migrants-test-positive-for-virus-hundreds-of-border-agents-are-south-texas-bound/","display_url":"borderreport.com/hot-topics/imm…","indices":[256,279]}]		[]	[]			"We can’t stop them.” 108 newly released #migrants test positive for #COVID after entering #RGV; ‘Hundreds’ of bord… https://t.co/Z2NxW9jgNh	1601.0	True	rt.com		rt.com
493	60403fac5b63f80038cb0216	2021-03-04 02:02:14	[]	[{"url":"https://t.co/xgVknFvVNm","expanded_url":"https://www.producereport.com/article/2019-taiwan-fruit-import-export-statistics-released-exports-mainland-china-43","display_url":"producereport.com/article/2019-t…","indices":[252,275]}]		[]	[]			Mainland China ($148 million, +43.02% YOY) remained Taiwan’s most important non-domestic market and accounted for a… https://t.co/K8Bbm22yf8	13646.0	True	rt.com		rt.com
494	60403faf5b63f80038cb0354	2021-03-04 02:02:17	[]	[{"url":"https://t.co/ECX0AkotER","expanded_url":"https://www.breitbart.com/politics/2021/03/03/millions-of-americans-remain-under-coronavirus-restrictions-as-border-crossers-testing-positive-travel-in-u-s/","display_url":"breitbart.com/politics/2021/…","indices":[233,256]}]		[]	[]			"President Joe Biden’s administration continues releasing thousands of border crossers into the U.S. interior after… https://t.co/ruSFQQGo5o	1.0	True	breitbart.com		breitbart.com
495	60403faf5b63f80038cb0374	2021-03-04 02:02:18	[]	[{"url":"https://t.co/TKFryXc26v","expanded_url":"https://www.thegatewaypundit.com/2021/03/pulitzer-prize-winning-journalist-sue-michigan-gov-whitmer-release-covid-nursing-home-data/?utm_source=Twitter&utm_medium=PostTopSharingButtons&utm_campaign=websitesharingbuttons","display_url":"thegatewaypundit.com/2021/03/pulitz…","indices":[110,133]}]		[]	[]			Pulitzer Prize-Winning Journalist to Sue Michigan Gov. Whitmer for Release of COVID Nursing Home Data 👍👍👍👍👍👍… https://t.co/mLkICJD6XE	5212.0	True	thegatewaypundit.com		thegatewaypundit.com
496	60403fb15b63f80038cb0404	2021-03-04 02:02:19	[]	[]	Wed Mar 03 18:20:15 +0000 2021	[{"text":"COVID19","indices":[113,121]}]	[{"url":"https://t.co/MLyVlbn9z5","expanded_url":"https://www.breitbart.com/politics/2021/03/02/report-border-crossers-released-into-u-s-by-biden-officials-test-positive-for-coronavirus/","display_url":"breitbart.com/politics/2021/…","indices":[174,197]}]	When Republicans don’t wear a mask, Democrats scream “you’re killing people.” But when the Biden Admin releases #COVID19 positive migrants into your community? No problem! https://t.co/MLyVlbn9z5	1953365.0	RT @Jim_Jordan: When Republicans don’t wear a mask, Democrats scream “you’re killing people.” But when the Biden Admin releases #COVID19 p…	158.0	True		breitbart.com	breitbart.com
497	60403fb55b63f80038cb055a	2021-03-04 02:02:23	[]	[]	Wed Mar 03 07:08:13 +0000 2021	[{"text":"Catman","indices":[20,27]},{"text":"China","indices":[54,60]},{"text":"SouthKorea","indices":[65,76]},{"text":"EXO","indices":[194,198]},{"text":"Sehun","indices":[204,210]}]	[{"url":"https://t.co/OUYKyf4QdC","expanded_url":"https://www.globaltimes.cn/page/202103/1217151.shtml","display_url":"globaltimes.cn/page/202103/12…","indices":[250,273]}]	The screen share of #Catman, first film coproduced by #China and #SouthKorea and released in the Chinese mainland after THAAD in June 2016, on its release day may reach 67 percent. South Korean #EXO idol #Sehun’s play in the film drives fans excited https://t.co/OUYKyf4QdC https://t.co/01UJsgZV44	1883466.0	RT @globaltimesnews: The screen share of #Catman, first film coproduced by #China and #SouthKorea and released in the Chinese mainland afte…	889.0	True		globaltimes.cn	globaltimes.cn
498	60403fb65b63f80038cb05c0	2021-03-04 02:02:24	[]	[]	Thu Mar 04 01:55:05 +0000 2021	[]	[{"url":"https://t.co/29RKQUXkBI","expanded_url":"https://www.breitbart.com/politics/2021/03/03/millions-of-americans-remain-under-coronavirus-restrictions-as-border-crossers-testing-positive-travel-in-u-s/","display_url":"breitbart.com/politics/2021/…","indices":[127,150]}]	Elections have grave consequences! Here's another one! If you're sick of this, count me in! But there's more of this coming! https://t.co/29RKQUXkBI	150275.0	RT @DFBHarvard: Elections have grave consequences! Here's another one! If you're sick of this, count me in! But there's more of this comin…	1058.0	True		breitbart.com	breitbart.com
499	60403fb95b63f80038cb0708	2021-03-04 02:02:28	[]	[]	Thu Mar 04 01:56:23 +0000 2021	[]	[{"url":"https://t.co/czG7hNlxkg","expanded_url":"https://on.rt.com/b316","display_url":"on.rt.com/b316","indices":[129,152]}]	Lockdowns or the planet gets it? Guardian ‘accidentally’ suggests Covid-like shutdowns every 2 years to meet Paris climate goals https://t.co/czG7hNlxkg	3000007.0	RT @RT_com: Lockdowns or the planet gets it? Guardian ‘accidentally’ suggests Covid-like shutdowns every 2 years to meet Paris climate goal…	15418.0	True		rt.com	rt.com
500	60403fc35b63f80038cb0a5c	2021-03-04 02:02:37	[]	[]	Tue Mar 02 17:05:42 +0000 2021	[{"text":"TheDefender","indices":[200,212]}]	[{"url":"https://t.co/zL66Edfiw5","expanded_url":"https://bit.ly/3s5twWJ","display_url":"bit.ly/3s5twWJ","indices":[231,254]},{"url":"https://t.co/aprsAGoQUO","expanded_url":"https://childrenshealthdefense.org/defender/injuries-reported-vaers-climbs/","display_url":"childrenshealthdefense.org/defender/injur…","indices":[256,279]}]	The latest data made public by CDC's Vaccine Adverse Event Reporting System on deaths + injuries reported after COVID vaccines are in line with trends emerging since first data were released in Dec. #TheDefender: SUBSCRIBE TODAY: https://t.co/zL66Edfiw5 https://t.co/aprsAGoQUO	229365.0	RT @RobertKennedyJr: The latest data made public by CDC's Vaccine Adverse Event Reporting System on deaths + injuries reported after COVID…	481.0	True		childrenshealthdefense.org	childrenshealthdefense.org
501	60403fca5b63f80038cb0ce4	2021-03-04 02:02:44	[]	[]	Wed Mar 03 16:39:05 +0000 2021	[]	[{"url":"https://t.co/cOgmsGwyBz","expanded_url":"https://www.washingtontimes.com/news/2021/mar/1/senate-gop-takes-aim-pelosis-tunnel-nowhere-schume/","display_url":"washingtontimes.com/news/2021/mar/…","indices":[253,276]}]	.@POTUS’ partisan wish list is being exposed. Speaker Pelosi’s $100 million Silicon Valley subway and Senator Schumer’s $1.5 million bridge to Canada have been ruled out. These pet projects have no place in a budget proposal to provide COVID relief. https://t.co/cOgmsGwyBz	101703.0	RT @SenatorWicker: .@POTUS’ partisan wish list is being exposed. Speaker Pelosi’s $100 million Silicon Valley subway and Senator Schumer’s…	1407.0	True		washingtontimes.com	washingtontimes.com
502	60403fcc5b63f80038cb0d76	2021-03-04 02:02:46	[]	[]	Thu Mar 04 01:40:05 +0000 2021	[]	[{"url":"https://t.co/StqSC4VRca","expanded_url":"http://vaers.hhs.gov/data.html","display_url":"vaers.hhs.gov/data.html","indices":[61,84]},{"url":"https://t.co/N08woOIrfV","expanded_url":"https://childrenshealthdefense.org/defender/doctor-dies-second-dose-covid-vaccine/","display_url":"childrenshealthdefense.org/defender/docto…","indices":[283,306]}]	@and_kell @Earthlingz963 COVID Vaccines Adverse Events Click https://t.co/StqSC4VRca Click Search CDC Wonder Choose vaccine COVID, Flu,.. In 360 Months Total For All Flu Vaccines 657,000 In 3 Months Total for 2 Covid Vaccines 57,000 Will get MUCH WORST After 2nd Dose &amp; BEYOND! https://t.co/N08woOIrfV	237.0	RT @MikeMrushd: @and_kell @Earthlingz963 COVID Vaccines Adverse Events Click https://t.co/StqSC4VRca Click Search CDC Wonder Choose vaccine…	1948.0	True		childrenshealthdefense.org	childrenshealthdefense.org
503	60403fce5b63f80038cb0e5e	2021-03-04 02:02:49	[]	[]	Thu Mar 04 01:25:55 +0000 2021	[]	[{"url":"https://t.co/kXJ5rcFmFY","expanded_url":"https://breaking911.com/sad-update-student-shot-a-arkansas-school-on-monday-has-died-his-mother-says/","display_url":"breaking911.com/sad-update-stu…","indices":[156,179]}]	SAD UPDATE: 15-year-old Daylon Burnett, who was shot by a classmate inside an Arkansas junior high school on Monday, has died, his mother said on Facebook. https://t.co/kXJ5rcFmFY https://t.co/vqdfPBjBAd	814495.0	RT @Breaking911: SAD UPDATE: 15-year-old Daylon Burnett, who was shot by a classmate inside an Arkansas junior high school on Monday, has d…	37.0	True		breaking911.com	breaking911.com
504	60403fd55b63f80038cb10b4	2021-03-04 02:02:55	[]	[]	Thu Mar 04 01:25:55 +0000 2021	[]	[{"url":"https://t.co/kXJ5rcFmFY","expanded_url":"https://breaking911.com/sad-update-student-shot-a-arkansas-school-on-monday-has-died-his-mother-says/","display_url":"breaking911.com/sad-update-stu…","indices":[156,179]}]	SAD UPDATE: 15-year-old Daylon Burnett, who was shot by a classmate inside an Arkansas junior high school on Monday, has died, his mother said on Facebook. https://t.co/kXJ5rcFmFY https://t.co/vqdfPBjBAd	814495.0	RT @Breaking911: SAD UPDATE: 15-year-old Daylon Burnett, who was shot by a classmate inside an Arkansas junior high school on Monday, has d…	246.0	True		breaking911.com	breaking911.com
505	60403fd75b63f80038cb119c	2021-03-04 02:02:57	[]	[]	Wed Mar 03 18:20:15 +0000 2021	[{"text":"COVID19","indices":[113,121]}]	[{"url":"https://t.co/MLyVlbn9z5","expanded_url":"https://www.breitbart.com/politics/2021/03/02/report-border-crossers-released-into-u-s-by-biden-officials-test-positive-for-coronavirus/","display_url":"breitbart.com/politics/2021/…","indices":[174,197]}]	When Republicans don’t wear a mask, Democrats scream “you’re killing people.” But when the Biden Admin releases #COVID19 positive migrants into your community? No problem! https://t.co/MLyVlbn9z5	1953366.0	RT @Jim_Jordan: When Republicans don’t wear a mask, Democrats scream “you’re killing people.” But when the Biden Admin releases #COVID19 p…	2017.0	True		breitbart.com	breitbart.com
506	60403fe25b63f80038cb15a6	2021-03-04 02:03:09	[]	[]	Thu Mar 04 02:02:06 +0000 2021	[{"text":"migrants","indices":[41,50]},{"text":"COVID","indices":[69,75]},{"text":"RGV","indices":[91,95]},{"text":"BorderReport","indices":[168,181]}]	[{"url":"https://t.co/B1ZPjGigoO","expanded_url":"https://www.borderreport.com/hot-topics/immigration/dozens-of-newly-released-migrants-test-positive-for-virus-hundreds-of-border-agents-are-south-texas-bound/","display_url":"borderreport.com/hot-topics/imm…","indices":[256,279]}]	"We can’t stop them.” 108 newly released #migrants test positive for #COVID after entering #RGV; ‘Hundreds’ of border agents bound for STX. I explain root causes in my #BorderReport story w @RepCuellar @RGVCBP @GovAbbott @BTxRGV @CCharitiesRGV @nspimentel https://t.co/B1ZPjGigoO	1601.0	RT @SandraESanchez: "We can’t stop them.” 108 newly released #migrants test positive for #COVID after entering #RGV; ‘Hundreds’ of border a…	1291.0	True		rt.com	rt.com
507	60403fec5b63f80038cb1904	2021-03-04 02:03:18	[]	[]	Thu Mar 04 01:31:46 +0000 2021	[]	[{"url":"https://t.co/IyNZT0hy6Y","expanded_url":"https://www.breitbart.com/politics/2021/03/03/exclusive-sources-alabama-to-join-texas-mississippi-florida-others-in-eliminating-mask-mandates-this-week/?utm_source=newsletter&utm_medium=email&utm_term=daily&utm_campaign=20210303","display_url":"breitbart.com/politics/2021/…","indices":[0,23]}]	https://t.co/IyNZT0hy6Y AL to Join TX, MS, FL, Others in Eliminating Mask Mandates this Week Texas joined 14 other states—Florida, South Dakota, Alaska, Arizona, Georgia, Idaho, Iowa, Missouri, Montana, Nebraska, North Dakota, Oklahoma, SC, &amp; TN—in not having mask mandates.	496.0	RT @OneMoreTruth1: https://t.co/IyNZT0hy6Y AL to Join TX, MS, FL, Others in Eliminating Mask Mandates this Week Texas joined 14 other sta…	2155.0	True		breitbart.com	breitbart.com
508	60403ff75b63f80038cb1cf6	2021-03-04 02:03:29	[]	[]	Wed Mar 03 21:30:18 +0000 2021	[]	[{"url":"https://t.co/VPTnM9Uahf","expanded_url":"https://www.breitbart.com/politics/2021/03/03/exclusive-sources-alabama-to-join-texas-mississippi-florida-others-in-eliminating-mask-mandates-this-week/","display_url":"breitbart.com/politics/2021/…","indices":[124,147]}]	BREAKING: Alabama Gov. Kay Ivey (R) will end a mandate requiring masks in public, according to sources close to the matter. https://t.co/VPTnM9Uahf	117080.0	RT @RealKyleMorris: BREAKING: Alabama Gov. Kay Ivey (R) will end a mandate requiring masks in public, according to sources close to the mat…	8.0	True		breitbart.com	breitbart.com
509	60403ffa5b63f80038cb1d88	2021-03-04 02:03:31	[]	[]	Thu Mar 04 01:50:02 +0000 2021	[]	[{"url":"https://t.co/zUdjjdOpxA","expanded_url":"https://hannity.com/media-room/cuomo-crash-burn-new-york-governors-approval-goes-from-71-to-38-in-one-year/","display_url":"hannity.com/media-room/cuo…","indices":[254,277]}]	CUOMO REFUSES TO RESIGN: Despite the COVID-19 nursing home scandal and multiple sexual harassment accusations, NY Gov. Andrew Cuomo has refused to resign. @HeyTammyBruce and @mirandadevine discuss Cuomo’s stubbornness and hypocrisy TONIGHT on “Hannity.” https://t.co/zUdjjdOpxA	5340800.0	RT @seanhannity: CUOMO REFUSES TO RESIGN: Despite the COVID-19 nursing home scandal and multiple sexual harassment accusations, NY Gov. And…	4.0	True		hannity.com	hannity.com
510	60403fff5b63f80038cb1fe4	2021-03-04 02:03:37	[]	[]	Thu Mar 04 00:01:35 +0000 2021	[]	[{"url":"https://t.co/BPzi0gymiQ","expanded_url":"https://www.breitbart.com/politics/2021/03/03/exclusive-sources-alabama-to-join-texas-mississippi-florida-others-in-eliminating-mask-mandates-this-week/","display_url":"breitbart.com/politics/2021/…","indices":[158,181]}]	THIS IS TOO GOOD TO BE TRUE - WE ARE FIGHTING BACK!!!! MORE STATES MUST FOLLOW IMMEDIATELY PLEASE!!! Exclusive — Sources: Alabama to Ditch Mask Mandate Too https://t.co/BPzi0gymiQ via @BreitbartNews	10623.0	RT @SharonShepshan: THIS IS TOO GOOD TO BE TRUE - WE ARE FIGHTING BACK!!!! MORE STATES MUST FOLLOW IMMEDIATELY PLEASE!!! Exclusive — Sour…	801.0	True		breitbart.com	breitbart.com
511	604040045b63f80038cb21d6	2021-03-04 02:03:43	[]	[{"url":"https://t.co/ECX0AkotER","expanded_url":"https://www.breitbart.com/politics/2021/03/03/millions-of-americans-remain-under-coronavirus-restrictions-as-border-crossers-testing-positive-travel-in-u-s/","display_url":"breitbart.com/politics/2021/…","indices":[229,252]}]		[]	[]			"Even after [illegal] border crossers test positive, they are not required to quarantine and continue traveling int… https://t.co/rJ2klvkhv5	1.0	True	breitbart.com		breitbart.com
512	604040065b63f80038cb22a4	2021-03-04 02:03:45	[]	[]	Thu Mar 04 01:50:02 +0000 2021	[]	[{"url":"https://t.co/zUdjjdOpxA","expanded_url":"https://hannity.com/media-room/cuomo-crash-burn-new-york-governors-approval-goes-from-71-to-38-in-one-year/","display_url":"hannity.com/media-room/cuo…","indices":[254,277]}]	CUOMO REFUSES TO RESIGN: Despite the COVID-19 nursing home scandal and multiple sexual harassment accusations, NY Gov. Andrew Cuomo has refused to resign. @HeyTammyBruce and @mirandadevine discuss Cuomo’s stubbornness and hypocrisy TONIGHT on “Hannity.” https://t.co/zUdjjdOpxA	5340799.0	RT @seanhannity: CUOMO REFUSES TO RESIGN: Despite the COVID-19 nursing home scandal and multiple sexual harassment accusations, NY Gov. And…	1293.0	True		hannity.com	hannity.com
513	6040400a5b63f80038cb2404	2021-03-04 02:03:49	[]	[]	Wed Mar 03 21:30:18 +0000 2021	[]	[{"url":"https://t.co/VPTnM9Uahf","expanded_url":"https://www.breitbart.com/politics/2021/03/03/exclusive-sources-alabama-to-join-texas-mississippi-florida-others-in-eliminating-mask-mandates-this-week/","display_url":"breitbart.com/politics/2021/…","indices":[124,147]}]	BREAKING: Alabama Gov. Kay Ivey (R) will end a mandate requiring masks in public, according to sources close to the matter. https://t.co/VPTnM9Uahf	116945.0	RT @RealKyleMorris: BREAKING: Alabama Gov. Kay Ivey (R) will end a mandate requiring masks in public, according to sources close to the mat…	249.0	True		breitbart.com	breitbart.com
514	6040400f5b63f80038cb259a	2021-03-04 02:03:53	[]	[]	Mon Mar 01 02:50:47 +0000 2021	[{"text":"KSales","indices":[236,243]}]	[{"url":"https://t.co/6dYiyHkJUq","expanded_url":"https://surveyheart.com/form/601795d02d08c733d1f1c97b","display_url":"surveyheart.com/form/601795d02…","indices":[244,267]}]	TWICE SEALED ALBUMS 1,100php + lsf Available albums: More &amp; More Ver. A (3) tcl2 Ver. A (1) tcl2 Ver. B (2) Yes or Yes Ver. B (1) Yes or Yes Ver. C (1) DOP: March 15 DOO: March 15 ETA: FAST ETA MOP: Gcash MOD: J&amp;T, JRS, GGX #KSales https://t.co/6dYiyHkJUq	490.0	RT @kclicksph__: TWICE SEALED ALBUMS 1,100php + lsf Available albums: More &amp; More Ver. A (3) tcl2 Ver. A (1) tcl2 Ver. B (2) Yes or Yes V…	490.0	True		rt.com	rt.com
515	6040400f5b63f80038cb25a2	2021-03-04 02:03:53	[]	[]	Wed Mar 03 21:30:18 +0000 2021	[]	[{"url":"https://t.co/VPTnM9Uahf","expanded_url":"https://www.breitbart.com/politics/2021/03/03/exclusive-sources-alabama-to-join-texas-mississippi-florida-others-in-eliminating-mask-mandates-this-week/","display_url":"breitbart.com/politics/2021/…","indices":[124,147]}]	BREAKING: Alabama Gov. Kay Ivey (R) will end a mandate requiring masks in public, according to sources close to the matter. https://t.co/VPTnM9Uahf	117080.0	RT @RealKyleMorris: BREAKING: Alabama Gov. Kay Ivey (R) will end a mandate requiring masks in public, according to sources close to the mat…	287.0	True		breitbart.com	breitbart.com
516	604040175b63f80038cb28ac	2021-03-04 02:04:02	[]	[]	Wed Mar 03 17:44:13 +0000 2021	[{"text":"WorldWildlifeDay","indices":[0,17]}]	[{"url":"https://t.co/0eoCUOLdMU","expanded_url":"https://timesofindia.indiatimes.com/city/mumbai/how-mumbai-lost-its-animal-instinct/articleshow/5854425.cms","display_url":"timesofindia.indiatimes.com/city/mumbai/ho…","indices":[269,292]}]	#WorldWildlifeDay There was a time when tigers would roam the areas of Malabar Hill, Mahim, Byculla, Kurla, Mazgaon &amp;Trombay, till as late the 1920s. They would seek shelter in forests of sub Mumbai &amp;Thane. 2021 Little has left &amp;that too is under threat https://t.co/0eoCUOLdMU	1587.0	RT @SaveMumbaifore1: #WorldWildlifeDay There was a time when tigers would roam the areas of Malabar Hill, Mahim, Byculla, Kurla, Mazgaon…	409.0	True		indiatimes.com	indiatimes.com
517	6040401c5b63f80038cb2a56	2021-03-04 02:04:06	[]	[]	Thu Mar 04 01:50:02 +0000 2021	[]	[{"url":"https://t.co/zUdjjdOpxA","expanded_url":"https://hannity.com/media-room/cuomo-crash-burn-new-york-governors-approval-goes-from-71-to-38-in-one-year/","display_url":"hannity.com/media-room/cuo…","indices":[254,277]}]	CUOMO REFUSES TO RESIGN: Despite the COVID-19 nursing home scandal and multiple sexual harassment accusations, NY Gov. Andrew Cuomo has refused to resign. @HeyTammyBruce and @mirandadevine discuss Cuomo’s stubbornness and hypocrisy TONIGHT on “Hannity.” https://t.co/zUdjjdOpxA	5340800.0	RT @seanhannity: CUOMO REFUSES TO RESIGN: Despite the COVID-19 nursing home scandal and multiple sexual harassment accusations, NY Gov. And…	52.0	True		hannity.com	hannity.com
518	6040401f5b63f80038cb2b44	2021-03-04 02:04:09	[]	[]	Wed Mar 03 23:10:45 +0000 2021	[]	[{"url":"https://t.co/AO8wWp95N0","expanded_url":"http://climatism.blog/2019/11/18/sno","display_url":"climatism.blog/2019/11/18/sno","indices":[261,284]}]	❄️“RESORTS could lose up to 40% of snow by 2020” @CSIRO (2003) ❄️SNOW “will become a very rare &amp; exciting event. Children just aren’t going to know what snow is” Dr.Viner (2000) ❄️“DECREASE heavy snowstorms” @IPCC_CH (2001) ❄️“END of Snow?” @NYTimes (2014) https://t.co/AO8wWp95N0	18245.0	RT @JWSpry: ❄️“RESORTS could lose up to 40% of snow by 2020” @CSIRO (2003) ❄️SNOW “will become a very rare &amp; exciting event. Children just…	29.0	True		climatism.blog	climatism.blog
519	6040401f5b63f80038cb2b7a	2021-03-04 02:04:10	[]	[{"url":"https://t.co/0RaECzc4BW","expanded_url":"https://www.palmerreport.com/analysis/president-joe-biden-may-be-about-to-pull-off-a-miracle","display_url":"palmerreport.com/analysis/presi…","indices":[55,78]}]		[]	[]			President Joe Biden may be about to pull off a miracle https://t.co/0RaECzc4BW If President Biden can get every (wi… https://t.co/4to9AZzfpG	497.0	True	rt.com		rt.com
520	604040305b63f80038cb316e	2021-03-04 02:04:26	[]	[]	Thu Mar 04 02:03:00 +0000 2021	[]	[{"url":"https://t.co/yd6lQelNbh","expanded_url":"https://www.prageru.com/video/jordan-peterson-debunks-white-privilege/","display_url":"prageru.com/video/jordan-p…","indices":[147,170]}]	There's nothing more racist than targeting an entire ethnic group with a collective crime regardless of the innocence or guilt of its individuals. https://t.co/yd6lQelNbh	532459.0	RT @prageru: There's nothing more racist than targeting an entire ethnic group with a collective crime regardless of the innocence or guilt…	56.0	True		prageru.com	prageru.com
521	604040355b63f80038cb3336	2021-03-04 02:04:31	[]	[]	Thu Mar 04 01:07:00 +0000 2021	[]	[{"url":"https://t.co/vRIsIiOB35","expanded_url":"https://m.washingtontimes.com/news/2021/mar/2/gop-women-show-their-strength-its-time-to-stand-wi/","display_url":"m.washingtontimes.com/news/2021/mar/…","indices":[186,209]}]	"Republican women are a formidable force, with a strong brand from Maine to California. And with them, the Republican Party is well poised to win back the House in 2022." @TinaRamirezVA https://t.co/vRIsIiOB35	2286327.0	RT @newtgingrich: "Republican women are a formidable force, with a strong brand from Maine to California. And with them, the Republican Par…	79.0	True		washingtontimes.com	washingtontimes.com
522	604040365b63f80038cb339c	2021-03-04 02:04:32	[]	[{"url":"https://t.co/lR8DeKeO7f","expanded_url":"https://sputniknews.com/business/202103031082243225-china-beats-us-as-top-destination-for-dollar-denominated-billionaires-despite-covid-19-us-trade-war/","display_url":"sputniknews.com/business/20210…","indices":[102,125]}]		[]	[]			China Beats US as Top Destination For Dollar-Denominated Billionaires Despite COVID-19, US Trade War:… https://t.co/0ULefJO6Gc	792.0	True	sputniknews.com		sputniknews.com
523	604040365b63f80038cb33d4	2021-03-04 02:04:33	[]	[]	Thu Mar 04 01:50:02 +0000 2021	[]	[{"url":"https://t.co/zUdjjdOpxA","expanded_url":"https://hannity.com/media-room/cuomo-crash-burn-new-york-governors-approval-goes-from-71-to-38-in-one-year/","display_url":"hannity.com/media-room/cuo…","indices":[254,277]}]	CUOMO REFUSES TO RESIGN: Despite the COVID-19 nursing home scandal and multiple sexual harassment accusations, NY Gov. Andrew Cuomo has refused to resign. @HeyTammyBruce and @mirandadevine discuss Cuomo’s stubbornness and hypocrisy TONIGHT on “Hannity.” https://t.co/zUdjjdOpxA	5340801.0	RT @seanhannity: CUOMO REFUSES TO RESIGN: Despite the COVID-19 nursing home scandal and multiple sexual harassment accusations, NY Gov. And…	246.0	True		hannity.com	hannity.com
524	6040403d5b63f80038cb3644	2021-03-04 02:04:40	[]	[]	Wed Mar 03 21:30:18 +0000 2021	[]	[{"url":"https://t.co/VPTnM9Uahf","expanded_url":"https://www.breitbart.com/politics/2021/03/03/exclusive-sources-alabama-to-join-texas-mississippi-florida-others-in-eliminating-mask-mandates-this-week/","display_url":"breitbart.com/politics/2021/…","indices":[124,147]}]	BREAKING: Alabama Gov. Kay Ivey (R) will end a mandate requiring masks in public, according to sources close to the matter. https://t.co/VPTnM9Uahf	117080.0	RT @RealKyleMorris: BREAKING: Alabama Gov. Kay Ivey (R) will end a mandate requiring masks in public, according to sources close to the mat…	19.0	True		breitbart.com	breitbart.com
525	6040404b5b63f80038cb3b1a	2021-03-04 02:04:53	[]	[]	Thu Mar 04 01:50:02 +0000 2021	[]	[{"url":"https://t.co/zUdjjdOpxA","expanded_url":"https://hannity.com/media-room/cuomo-crash-burn-new-york-governors-approval-goes-from-71-to-38-in-one-year/","display_url":"hannity.com/media-room/cuo…","indices":[254,277]}]	CUOMO REFUSES TO RESIGN: Despite the COVID-19 nursing home scandal and multiple sexual harassment accusations, NY Gov. Andrew Cuomo has refused to resign. @HeyTammyBruce and @mirandadevine discuss Cuomo’s stubbornness and hypocrisy TONIGHT on “Hannity.” https://t.co/zUdjjdOpxA	5340803.0	RT @seanhannity: CUOMO REFUSES TO RESIGN: Despite the COVID-19 nursing home scandal and multiple sexual harassment accusations, NY Gov. And…	51.0	True		hannity.com	hannity.com
526	6040404e5b63f80038cb3c32	2021-03-04 02:04:56	[]	[]	Wed Mar 03 18:20:15 +0000 2021	[{"text":"COVID19","indices":[113,121]}]	[{"url":"https://t.co/MLyVlbn9z5","expanded_url":"https://www.breitbart.com/politics/2021/03/02/report-border-crossers-released-into-u-s-by-biden-officials-test-positive-for-coronavirus/","display_url":"breitbart.com/politics/2021/…","indices":[174,197]}]	When Republicans don’t wear a mask, Democrats scream “you’re killing people.” But when the Biden Admin releases #COVID19 positive migrants into your community? No problem! https://t.co/MLyVlbn9z5	1953368.0	RT @Jim_Jordan: When Republicans don’t wear a mask, Democrats scream “you’re killing people.” But when the Biden Admin releases #COVID19 p…	6.0	True		breitbart.com	breitbart.com
527	6040404f5b63f80038cb3c78	2021-03-04 02:04:57	[]	[]	Thu Mar 04 01:53:12 +0000 2021	[]	[{"url":"https://t.co/5IutNM0ju7","expanded_url":"https://www.thegatewaypundit.com/2021/03/going-viral-africa-zambian-leader-dr-mumba-refuses-covid-vaccine-discovering-vaccine-bottles-marked-not-use-eu-usa/","display_url":"thegatewaypundit.com/2021/03/going-…","indices":[136,159]}]	GOING VIRAL IN AFRICA: Zambian Leader Dr. Mumba Refuses COVID Drugs After Discovering Bottles Marked "Not for Use in EU or USA" (VIDEO) https://t.co/5IutNM0ju7	24496.0	RT @ASimplePatriot: GOING VIRAL IN AFRICA: Zambian Leader Dr. Mumba Refuses COVID Drugs After Discovering Bottles Marked "Not for Use in EU…	406.0	True		thegatewaypundit.com	thegatewaypundit.com
528	604040565b63f80038cb3f40	2021-03-04 02:05:05	[]	[]	Mon Mar 01 19:54:58 +0000 2021	[]	[{"url":"https://t.co/jqnXUmsQbG","expanded_url":"https://townhall.com/tipsheet/katiepavlich/2021/03/01/democrats-launch-a-ridiculous-investigation-into-ron-desantis-n2585494","display_url":"townhall.com/tipsheet/katie…","indices":[255,278]}]	Now Dems want Congress to investigate @GovRonDeSantis—who handled the pandemic and vaccine distribution better than any blue state governor. THIS is their focus? Not investigating Cuomo's handling of nursing homes or vaccine distribution? What a joke. https://t.co/jqnXUmsQbG	443669.0	RT @SteveScalise: Now Dems want Congress to investigate @GovRonDeSantis—who handled the pandemic and vaccine distribution better than any b…	6947.0	True		townhall.com	townhall.com
529	6040405a5b63f80038cb40a4	2021-03-04 02:05:09	[]	[]	Wed Mar 03 21:30:18 +0000 2021	[]	[{"url":"https://t.co/VPTnM9Uahf","expanded_url":"https://www.breitbart.com/politics/2021/03/03/exclusive-sources-alabama-to-join-texas-mississippi-florida-others-in-eliminating-mask-mandates-this-week/","display_url":"breitbart.com/politics/2021/…","indices":[124,147]}]	BREAKING: Alabama Gov. Kay Ivey (R) will end a mandate requiring masks in public, according to sources close to the matter. https://t.co/VPTnM9Uahf	117080.0	RT @RealKyleMorris: BREAKING: Alabama Gov. Kay Ivey (R) will end a mandate requiring masks in public, according to sources close to the mat…	70.0	True		breitbart.com	breitbart.com
530	604040635b63f80038cb43d0	2021-03-04 02:05:17	[]	[]	Wed Mar 03 18:20:15 +0000 2021	[{"text":"COVID19","indices":[113,121]}]	[{"url":"https://t.co/MLyVlbn9z5","expanded_url":"https://www.breitbart.com/politics/2021/03/02/report-border-crossers-released-into-u-s-by-biden-officials-test-positive-for-coronavirus/","display_url":"breitbart.com/politics/2021/…","indices":[174,197]}]	When Republicans don’t wear a mask, Democrats scream “you’re killing people.” But when the Biden Admin releases #COVID19 positive migrants into your community? No problem! https://t.co/MLyVlbn9z5	1953368.0	RT @Jim_Jordan: When Republicans don’t wear a mask, Democrats scream “you’re killing people.” But when the Biden Admin releases #COVID19 p…	5.0	True		breitbart.com	breitbart.com
531	604040655b63f80038cb44a8	2021-03-04 02:05:20	[]	[]	Wed Mar 03 21:30:18 +0000 2021	[]	[{"url":"https://t.co/VPTnM9Uahf","expanded_url":"https://www.breitbart.com/politics/2021/03/03/exclusive-sources-alabama-to-join-texas-mississippi-florida-others-in-eliminating-mask-mandates-this-week/","display_url":"breitbart.com/politics/2021/…","indices":[124,147]}]	BREAKING: Alabama Gov. Kay Ivey (R) will end a mandate requiring masks in public, according to sources close to the matter. https://t.co/VPTnM9Uahf	117080.0	RT @RealKyleMorris: BREAKING: Alabama Gov. Kay Ivey (R) will end a mandate requiring masks in public, according to sources close to the mat…	374.0	True		breitbart.com	breitbart.com
532	604040665b63f80038cb44c6	2021-03-04 02:05:20	[]	[]	Wed Mar 03 19:21:55 +0000 2021	[]	[{"url":"https://t.co/iYDizjmQCL","expanded_url":"https://pjmedia.com/news-and-politics/matt-margolis/2020/05/27/cuomos-deadly-nursing-home-policy-like-cost-10000-lives-so-far-n433483?fbclid=IwAR32xvNlMT2X1LIBaLGVZ-PH57-qL9CM0VNLcEuAwppguAGCqQEF3W3bLZY","display_url":"pjmedia.com/news-and-polit…","indices":[267,290]}]	@redsteeze @battlecat847 And this is much worse... Worse Disaster in Modern U.S. History! CUOMO’S DEADLY NURSING HOME POLICY Likely Cost more than 15,000 Lives! Nursing home patients represent less than 1% of our population, but nearly half of all coronavirus deaths https://t.co/iYDizjmQCL	219699.0	RT @wdunlap: @redsteeze @battlecat847 And this is much worse... Worse Disaster in Modern U.S. History! CUOMO’S DEADLY NURSING HOME POLICY L…	1407.0	True		pjmedia.com	pjmedia.com
533	604040695b63f80038cb4606	2021-03-04 02:05:23	[{"text":"services","indices":[4,13]},{"text":"growth","indices":[32,39]},{"text":"recovery","indices":[180,189]}]	[{"url":"https://t.co/gl4UTeByXL","expanded_url":"https://enapp.chinadaily.com.cn/a/202103/04/AP60403100a310f03332f97f7f.html","display_url":"enapp.chinadaily.com.cn/a/202103/04/AP…","indices":[191,214]}]		[]	[]			The #services sector saw modest #growth in China in February despite the marginal contraction in business transacti… https://t.co/eiSVq8QJM7	9.0	True	chinadaily.com.cn		chinadaily.com.cn
534	604040705b63f80038cb4850	2021-03-04 02:05:30	[]	[{"url":"https://t.co/mKUgu6nIkR","expanded_url":"http://newslivereport.com/coronavirus-live-updates-maharashtra-reports-nearly-10000-cases-for-1st-time-since-oct-biden-slams-decisions-to-end-mask-mandate/","display_url":"newslivereport.com/coronavirus-li…","indices":[132,155]}]		[]	[]			Coronavirus LIVE Updates: Maharashtra Reports Nearly 10,000 Cases for 1st Time Since Oct; Biden Slams Decisions to… https://t.co/7WORFuwjan	15.0	True	rt.com		rt.com
535	604040745b63f80038cb49ba	2021-03-04 02:05:34	[]	[]	Tue Mar 02 23:41:27 +0000 2021	[{"text":"conservative","indices":[11,24]},{"text":"Buckley","indices":[52,60]},{"text":"Reagan","indices":[99,106]},{"text":"Trump","indices":[164,170]}]	[{"url":"https://t.co/od73tg2Hq2","expanded_url":"https://rumble.com/ve9z4b-tipping-point-cpac-breakdown-with-michael-johns.html","display_url":"rumble.com/ve9z4b-tipping…","indices":[257,280]}]	Our modern #conservative movement has three phases: #Buckley's intellectual founding of it in '55, #Reagan's launch of its political dimension in the '70s, and now #Trump's necessary 21st century tweaks to it. @CPAC unites it all, I told @OANN on Friday: https://t.co/od73tg2Hq2	196321.0	RT @michaeljohns: Our modern #conservative movement has three phases: #Buckley's intellectual founding of it in '55, #Reagan's launch of it…	1499.0	True		rumble.com	rumble.com
536	604040765b63f80038cb4a6a	2021-03-04 02:05:36	[]	[]	Wed Mar 03 21:30:18 +0000 2021	[]	[{"url":"https://t.co/VPTnM9Uahf","expanded_url":"https://www.breitbart.com/politics/2021/03/03/exclusive-sources-alabama-to-join-texas-mississippi-florida-others-in-eliminating-mask-mandates-this-week/","display_url":"breitbart.com/politics/2021/…","indices":[124,147]}]	BREAKING: Alabama Gov. Kay Ivey (R) will end a mandate requiring masks in public, according to sources close to the matter. https://t.co/VPTnM9Uahf	117080.0	RT @RealKyleMorris: BREAKING: Alabama Gov. Kay Ivey (R) will end a mandate requiring masks in public, according to sources close to the mat…	9964.0	True		breitbart.com	breitbart.com
537	6040407d5b63f80038cb4cf8	2021-03-04 02:05:43	[]	[]	Wed Mar 03 21:30:18 +0000 2021	[]	[{"url":"https://t.co/VPTnM9Uahf","expanded_url":"https://www.breitbart.com/politics/2021/03/03/exclusive-sources-alabama-to-join-texas-mississippi-florida-others-in-eliminating-mask-mandates-this-week/","display_url":"breitbart.com/politics/2021/…","indices":[124,147]}]	BREAKING: Alabama Gov. Kay Ivey (R) will end a mandate requiring masks in public, according to sources close to the matter. https://t.co/VPTnM9Uahf	116945.0	RT @RealKyleMorris: BREAKING: Alabama Gov. Kay Ivey (R) will end a mandate requiring masks in public, according to sources close to the mat…	396.0	True		breitbart.com	breitbart.com
538	6040407e5b63f80038cb4d60	2021-03-04 02:05:44	[]	[]	Thu Mar 04 01:50:02 +0000 2021	[]	[{"url":"https://t.co/zUdjjdOpxA","expanded_url":"https://hannity.com/media-room/cuomo-crash-burn-new-york-governors-approval-goes-from-71-to-38-in-one-year/","display_url":"hannity.com/media-room/cuo…","indices":[254,277]}]	CUOMO REFUSES TO RESIGN: Despite the COVID-19 nursing home scandal and multiple sexual harassment accusations, NY Gov. Andrew Cuomo has refused to resign. @HeyTammyBruce and @mirandadevine discuss Cuomo’s stubbornness and hypocrisy TONIGHT on “Hannity.” https://t.co/zUdjjdOpxA	5339282.0	RT @seanhannity: CUOMO REFUSES TO RESIGN: Despite the COVID-19 nursing home scandal and multiple sexual harassment accusations, NY Gov. And…	39.0	True		hannity.com	hannity.com
539	6040407e5b63f80038cb4d80	2021-03-04 02:05:45	[]	[{"url":"https://t.co/ECX0AkotER","expanded_url":"https://www.breitbart.com/politics/2021/03/03/millions-of-americans-remain-under-coronavirus-restrictions-as-border-crossers-testing-positive-travel-in-u-s/","display_url":"breitbart.com/politics/2021/…","indices":[245,268]}]		[]	[]			"Positivity rate for released border crossers in Brownsville, Texas 6.3%. Positivity rates for border crossers rele… https://t.co/yj1q3myFkQ	1.0	True	breitbart.com		breitbart.com
540	6040407f5b63f80038cb4de0	2021-03-04 02:05:45	[]	[]	Thu Mar 04 02:03:00 +0000 2021	[]	[{"url":"https://t.co/yd6lQelNbh","expanded_url":"https://www.prageru.com/video/jordan-peterson-debunks-white-privilege/","display_url":"prageru.com/video/jordan-p…","indices":[147,170]}]	There's nothing more racist than targeting an entire ethnic group with a collective crime regardless of the innocence or guilt of its individuals. https://t.co/yd6lQelNbh	532587.0	RT @prageru: There's nothing more racist than targeting an entire ethnic group with a collective crime regardless of the innocence or guilt…	9964.0	True		prageru.com	prageru.com
541	604040845b63f80038cb4fa4	2021-03-04 02:05:51	[]	[]	Wed Mar 03 23:54:58 +0000 2021	[{"text":"COVID19","indices":[4,12]},{"text":"VariantsOfConcern","indices":[195,213]}]	[{"url":"https://t.co/Cx1Rv1GRf8","expanded_url":"https://www.canada.ca/en/public-health/news/2021/03/statement-from-the-chief-public-health-officer-of-canada-on-march-3-2021.html","display_url":"canada.ca/en/public-heal…","indices":[236,259]}]	1/2 #COVID19 key concerns in 🇨🇦 : although COVID-19 activity had been declining nationally from mid-January through mid-February, daily case counts have since levelled off, while cases involving #VariantsOfConcern continue to increase. https://t.co/Cx1Rv1GRf8	255488.0	RT @CPHO_Canada: 1/2 #COVID19 key concerns in 🇨🇦 : although COVID-19 activity had been declining nationally from mid-January through mid-Fe…	262.0	True		health/news	health/news
542	6040408e5b63f80038cb533e	2021-03-04 02:06:01	[]	[]	Thu Mar 04 02:03:00 +0000 2021	[]	[{"url":"https://t.co/yd6lQelNbh","expanded_url":"https://www.prageru.com/video/jordan-peterson-debunks-white-privilege/","display_url":"prageru.com/video/jordan-p…","indices":[147,170]}]	There's nothing more racist than targeting an entire ethnic group with a collective crime regardless of the innocence or guilt of its individuals. https://t.co/yd6lQelNbh	532588.0	RT @prageru: There's nothing more racist than targeting an entire ethnic group with a collective crime regardless of the innocence or guilt…	421.0	True		prageru.com	prageru.com
543	604040915b63f80038cb5468	2021-03-04 02:06:04	[]	[]	Wed Mar 03 18:20:15 +0000 2021	[{"text":"COVID19","indices":[113,121]}]	[{"url":"https://t.co/MLyVlbn9z5","expanded_url":"https://www.breitbart.com/politics/2021/03/02/report-border-crossers-released-into-u-s-by-biden-officials-test-positive-for-coronavirus/","display_url":"breitbart.com/politics/2021/…","indices":[174,197]}]	When Republicans don’t wear a mask, Democrats scream “you’re killing people.” But when the Biden Admin releases #COVID19 positive migrants into your community? No problem! https://t.co/MLyVlbn9z5	1953367.0	RT @Jim_Jordan: When Republicans don’t wear a mask, Democrats scream “you’re killing people.” But when the Biden Admin releases #COVID19 p…	238.0	True		breitbart.com	breitbart.com
544	604040925b63f80038cb549c	2021-03-04 02:06:04	[]	[]	Wed Mar 03 21:30:18 +0000 2021	[]	[{"url":"https://t.co/VPTnM9Uahf","expanded_url":"https://www.breitbart.com/politics/2021/03/03/exclusive-sources-alabama-to-join-texas-mississippi-florida-others-in-eliminating-mask-mandates-this-week/","display_url":"breitbart.com/politics/2021/…","indices":[124,147]}]	BREAKING: Alabama Gov. Kay Ivey (R) will end a mandate requiring masks in public, according to sources close to the matter. https://t.co/VPTnM9Uahf	117080.0	RT @RealKyleMorris: BREAKING: Alabama Gov. Kay Ivey (R) will end a mandate requiring masks in public, according to sources close to the mat…	1566.0	True		breitbart.com	breitbart.com
545	604040925b63f80038cb54bc	2021-03-04 02:06:05	[]	[]	Thu Mar 04 02:03:36 +0000 2021	[]	[{"url":"https://t.co/pPD7RQdB2k","expanded_url":"https://ussanews.com/News1/2021/03/03/japan-begs-china-to-stop-anally-penetrating-its-citizens-after-biden-admin-suffered-similar-ordeal/","display_url":"ussanews.com/News1/2021/03/…","indices":[101,124]}]	Japan Begs China to Stop Anally Penetrating Its Citizens (After Biden Admin Suffered Similar Ordeal) https://t.co/pPD7RQdB2k https://t.co/cAG4qwa7Vm	27304.0	RT @USSANews: Japan Begs China to Stop Anally Penetrating Its Citizens (After Biden Admin Suffered Similar Ordeal) https://t.co/pPD7RQdB2k…	1081.0	True		ussanews.com	ussanews.com
[truncated: 43,141 more rows]
