# Supplementary material for: Low credibility URL sharing on Twitter during reporting linking rare blood clots with the Oxford/AstraZeneca COVID-19 vaccine
Source: PLoS One. 2024 Jan 19;19(1):e0296444. doi: 10.1371/journal.pone.0296444 (PMC10798519; doi:10.1371/journal.pone.0296444)
Supplement: S47 File — (CSV) [file pone.0296444.s049.csv]

	_id	created_at	extended_tweet.entities.hashtags	URL	retweeted_status.created_at	retweeted_status.extended_tweet.entities.hashtags	RTURL	retweeted_status.extended_tweet.full_text	retweeted_status.user.followers_count	text	user.followers_count	indicator	domain_URL	domain_RTURL	domain
0	60495e48c0e48500386dbdd3	2021-03-11 00:03:15	[]	[]	Wed Mar 10 23:26:00 +0000 2021	[]	[{"url":"https://t.co/cnucD0QfWQ","expanded_url":"https://mundo.sputniknews.com/20210310/1109753384.html","display_url":"mundo.sputniknews.com/20210310/11097â€¦","indices":[205,228]}]	El Gobierno de EEUU considera que el Gobierno afgano no puede administrar eficazmente el dinero que recibe actualmente de donantes internacionales, especialmente para financiar sus fuerzas de seguridad. ðŸ‘‡ https://t.co/cnucD0QfWQ	144025.0	RT @SputnikMundo: El Gobierno de EEUU considera que el Gobierno afgano no puede administrar eficazmente el dinero que recibe actualmente deâ€¦	56.0	True		sputniknews.com	sputniknews.com
1	60495e67c0e48500386dc915	2021-03-11 00:03:45	[]	[{"url":"https://t.co/zLgsvgZH6L","expanded_url":"https://childrenshealthdefense.org/defender/kids-covid-risk/","display_url":"childrenshealthdefense.org/defender/kids-â€¦","indices":[254,277]}]		[]	[]			â€œ..transport accidents accounted for 15x that mortality rate, and children in the same age range were roughly 10x mâ€¦ https://t.co/mDH3y0m69J	940.0	True	childrenshealthdefense.org		childrenshealthdefense.org
2	60495e6cc0e48500386dcb13	2021-03-11 00:03:51	[]	[]	Wed Mar 10 23:58:35 +0000 2021	[{"text":"Vogue","indices":[121,127]},{"text":"Italia","indices":[128,135]},{"text":"FuerzaProductiva","indices":[167,184]}]	[{"url":"https://t.co/3zKz1Mc8Lk","expanded_url":"https://actualidad.rt.com/actualidad/385990-fotos-abuela-rusa-83-anos-aparece-version-electronica-vogue","display_url":"actualidad.rt.com/actualidad/385â€¦","indices":[141,164]}]	FOTOS: Una abuela rusa de 83 aÃ±os que superÃ³ el coronavirus participa en una sesiÃ³n de fotos y termina en las pÃ¡ginas de #Vogue #Italia - RT https://t.co/3zKz1Mc8Lk #FuerzaProductiva	14740.0	RT @luiscarrillo66: FOTOS: Una abuela rusa de 83 aÃ±os que superÃ³ el coronavirus participa en una sesiÃ³n de fotos y termina en las pÃ¡ginas dâ€¦	675.0	True		rt.com	rt.com
3	60495e6ec0e48500386dcbbb	2021-03-11 00:03:53	[]	[{"url":"https://t.co/LK5jCdOjRX","expanded_url":"https://link.theepochtimes.com/mkt_app/house-passes-bidens-1-9-trillion-relief-package-president-to-sign-friday_3727743.html","display_url":"link.theepochtimes.com/mkt_app/house-â€¦","indices":[59,82]},{"url":"https://t.co/ImRUQUNj1M","expanded_url":"https://ept.ms/DownloadApp","display_url":"ept.ms/DownloadApp","indices":[118,141]}]		[]	[]			House Passes Bidenâ€™s $1.9 Trillion COVID-19 Relief Package https://t.co/LK5jCdOjRX Download our app to read moreâ€¦ https://t.co/50cosMoeRS	504.0	True	theepochtimes.com		theepochtimes.com
4	60495e77c0e48500386dcea3	2021-03-11 00:04:01	[]	[]	Wed Mar 10 23:55:05 +0000 2021	[{"text":"Lockdowns","indices":[106,116]},{"text":"COVID19","indices":[139,147]}]	[{"url":"https://t.co/UPtbBi0ZDJ","expanded_url":"https://www.theepochtimes.com/most-voters-think-lockdown-states-did-worse-economically-than-more-open-counterparts-poll_3727867.html?utm_medium=social&utm_source=twitter&utm_campaign=digitalsub","display_url":"theepochtimes.com/most-voters-thâ€¦","indices":[224,247]}]	A new poll shows that a majority of registered American voters believe states that imposed more stringent #Lockdowns to curb the spread of #COVID19 have done worse economically than those that remained relatively more open. https://t.co/UPtbBi0ZDJ	398587.0	RT @EpochTimes: A new poll shows that a majority of registered American voters believe states that imposed more stringent #Lockdowns to curâ€¦	23.0	True		theepochtimes.com	theepochtimes.com
5	60495e98c0e48500386dda9b	2021-03-11 00:04:35	[]	[]	Wed Mar 10 18:23:11 +0000 2021	[]	[{"url":"https://t.co/jSVYay5n6u","expanded_url":"https://www.rt.com/news/513443-german-court-covid-lockdown-unconstitutional/","display_url":"rt.com/news/513443-geâ€¦","indices":[119,142]}]	â€˜Catastrophically wrongâ€™: German court declares regional lockdown UNCONSTITUTIONAL in â€˜politically explosiveâ€™ decision https://t.co/jSVYay5n6u	104414.0	RT @naomirwolf: â€˜Catastrophically wrongâ€™: German court declares regional lockdown UNCONSTITUTIONAL in â€˜politically explosiveâ€™ decision httpâ€¦	218.0	True		rt.com	rt.com
6	60495e9dc0e48500386ddc7f	2021-03-11 00:04:40	[]	[{"url":"https://t.co/0T514Qz9WX","expanded_url":"https://redstate.com/mike_miller/2021/03/10/chinese-communist-experts-push-who-to-let-china-run-global-vaccine-passport-system-what-could-possibly-go-wrong-n340922","display_url":"redstate.com/mike_miller/20â€¦","indices":[118,141]}]		[]	[]			Chinese Communist 'Experts' Push WHO to Let China Run Global 'Vaccine Passport' System. What Could Possibly Go Wronâ€¦ https://t.co/6YPJyCGRrP	91.0	True	redstate.com		redstate.com
7	60495ea7c0e48500386de013	2021-03-11 00:04:50	[]	[]	Wed Mar 10 20:36:42 +0000 2021	[]	[{"url":"https://t.co/ErvaK7mCcv","expanded_url":"https://www.bitchute.com/video/nQgq0BxXfZ4f/","display_url":"bitchute.com/video/nQgq0BxXâ€¦","indices":[271,294]}]	@MaximeBernier Here is an excellent 10 minute information bomb for any who haven't seen this yet. A video on why covid is nothing to be afraid of, by Canadian doctors, citing facts, statistics, and appealing to reason. If everybody saw this, reopening would be easier. https://t.co/ErvaK7mCcv	221.0	RT @ekajate: @MaximeBernier Here is an excellent 10 minute information bomb for any who haven't seen this yet. A video on why covid is notâ€¦	20006.0	True		bitchute.com	bitchute.com
8	60495ea7c0e48500386de027	2021-03-11 00:04:50	[]	[]	Wed Mar 10 10:36:58 +0000 2021	[{"text":"PCR","indices":[50,54]},{"text":"COVID19","indices":[90,98]}]	[{"url":"https://t.co/6WQcJL1oNA","expanded_url":"https://21stcenturywire.com/2021/03/10/read-the-fine-print-uk-government-finally-admits-pcr-tests-give-false-positive/","display_url":"21stcenturywire.com/2021/03/10/reaâ€¦","indices":[237,260]}]	Never forget: without their fraudulent use of the #PCR test - none of these authoritarian #COVID19 'pandemic' policies would had been possible. Read the fine print... âš¡ï¸�UK Government Finally Admits PCR Tests Generates False Positivesâš¡ï¸� https://t.co/6WQcJL1oNA https://t.co/6R39JJxJQq	62986.0	RT @21WIRE: Never forget: without their fraudulent use of the #PCR test - none of these authoritarian #COVID19 'pandemic' policies would haâ€¦	312.0	True		21stcenturywire.com	21stcenturywire.com
9	60495eaac0e48500386de13d	2021-03-11 00:04:53	[]	[{"url":"https://t.co/FUsvYpRRzV","expanded_url":"https://www.rt.com/op-ed/517504-recovered-memory-metoo-australia-sex-scandal/","display_url":"rt.com/op-ed/517504-râ€¦","indices":[151,174]}]		[]	[]			@home_down_under The use of â€˜recovered memoryâ€™ in this alarming Aussie sex scandal reveals its ruinous nature, &amp; thâ€¦ https://t.co/dFM4GbGydu	2639.0	True	rt.com		rt.com
10	60495eabc0e48500386de197	2021-03-11 00:04:54	[]	[{"url":"https://t.co/aOznwz4sYX","expanded_url":"https://www.thegatewaypundit.com/2021/03/americas-frontline-doctors-call-government-commercial-airline-industry-abandon-requiring-covid-19-vaccines/","display_url":"thegatewaypundit.com/2021/03/americâ€¦","indices":[126,149]}]		[]	[]			America's Frontline Doctors Call on the Government and the Commercial Airline Industry to Abandon Requiring COVID-1â€¦ https://t.co/Bv2liKD1C5	1561.0	True	thegatewaypundit.com		thegatewaypundit.com
11	60495eb3c0e48500386de437	2021-03-11 00:05:01	[]	[{"url":"https://t.co/gQMwfZwoLb","expanded_url":"https://rumble.com/vehii3-donald-trump-the-man-did-his-job-now-its-time-to-do-ours-stew-peters-pc-rad.html","display_url":"rumble.com/vehii3-donald-â€¦","indices":[139,162]}]		[]	[]			Now This real shit here. Donald Trump: &amp;quot;The Man Did His Job&amp;quot;, Now It&amp;apos;s Time to Do Ours! | Stew Peterâ€¦ https://t.co/uHbEQNGYnw	770.0	True	rumble.com		rumble.com
12	60495eb4c0e48500386de4a1	2021-03-11 00:05:02	[{"text":"Sexpert","indices":[250,258]},{"text":"YoniMassage","indices":[259,271]}]	[{"url":"https://t.co/aQfAsGXtb5","expanded_url":"https://www.sexpert.com/yoni-massage/","display_url":"sexpert.com/yoni-massage/","indices":[43,66]}]		[]	[]			Yoni Massage: What is it and How to do it? https://t.co/aQfAsGXtb5 A yoni massage, is a Neo-Tantric therapeutic, heâ€¦ https://t.co/eIhcVMvKdR	656.0	True	rt.com		rt.com
13	60495ebac0e48500386de6e9	2021-03-11 00:05:09	[]	[]	Wed Mar 03 01:02:00 +0000 2021	[{"text":"TheDefender","indices":[159,171]}]	[{"url":"https://t.co/zL66Edfiw5","expanded_url":"https://bit.ly/3s5twWJ","display_url":"bit.ly/3s5twWJ","indices":[190,213]},{"url":"https://t.co/hivPKkaqAV","expanded_url":"https://childrenshealthdefense.org/defender/johnson-johnson-test-experimental-covid-vaccine-infants/","display_url":"childrenshealthdefense.org/defender/johnsâ€¦","indices":[215,238]}]	J&amp;J has announced plans to test the vaccine on newborns, despite vaccineâ€™s risks + strong evidence that COVID poses virtually no risk to healthy children. #TheDefender: SUBSCRIBE TODAY: https://t.co/zL66Edfiw5 https://t.co/hivPKkaqAV	231167.0	RT @RobertKennedyJr: J&amp;J has announced plans to test the vaccine on newborns, despite vaccineâ€™s risks + strong evidence that COVID poses viâ€¦	315.0	True		childrenshealthdefense.org	childrenshealthdefense.org
14	60495ec3c0e48500386dea0d	2021-03-11 00:05:17	[]	[{"url":"https://t.co/N4jUoBQuBN","expanded_url":"https://www.thegatewaypundit.com/2021/03/americas-frontline-doctors-call-government-commercial-airline-industry-abandon-requiring-covid-19-vaccines/?utm_source=Twitter&utm_medium=PostTopSharingButtons&utm_campaign=websitesharingbuttons","display_url":"thegatewaypundit.com/2021/03/americâ€¦","indices":[126,149]}]		[]	[]			America's Frontline Doctors Call on the Government and the Commercial Airline Industry to Abandon Requiring COVID-1â€¦ https://t.co/3BGJEMjHwN	921.0	True	thegatewaypundit.com		thegatewaypundit.com
15	60495ec4c0e48500386dea71	2021-03-11 00:05:19	[]	[{"url":"https://t.co/EkRYU0DCQt","expanded_url":"https://humansarefree.com/2021/03/zero-school-children-died-of-covid-in-sweden-during-the-first-wave-despite-schools-being-open-leading-academic-quits-after-intimidation-and-threats-for-his-findings.html","display_url":"humansarefree.com/2021/03/zero-sâ€¦","indices":[145,168]}]		[]	[]			ZERO School Children Died of COVID in Sweden Despite Schools Being Open â€“ Leading Academic Quits After Intimidationâ€¦ https://t.co/XhUiBPADEM	508.0	True	humansarefree.com		humansarefree.com
16	60495ec5c0e48500386deaeb	2021-03-11 00:05:20	[]	[]	Wed Mar 10 22:51:39 +0000 2021	[]	[{"url":"https://t.co/8T44iWXlot","expanded_url":"https://www.breitbart.com/politics/2021/03/10/23-percent-of-covid-19-nursing-home-deaths-in-4-states-where-dem-govs-forced-admissions-ny-pa-nj-and-mi/","display_url":"breitbart.com/politics/2021/â€¦","indices":[249,272]}]	Democrats believe grandma and grandpa are expendable: 23% of COVID Nursing Home Deaths in Democrat states New York, Pennsylvania, New Jersey, and Michigan. Dem Governors forced nursing homes to admit residents who had tested positive for COVID-19 https://t.co/8T44iWXlot	165634.0	RT @SandraSentinel: Democrats believe grandma and grandpa are expendable: 23% of COVID Nursing Home Deaths in Democrat states New York, Peâ€¦	115.0	True		breitbart.com	breitbart.com
17	60495ec7c0e48500386deb8f	2021-03-11 00:05:22	[]	[]	Wed Mar 10 20:36:42 +0000 2021	[]	[{"url":"https://t.co/ErvaK7mCcv","expanded_url":"https://www.bitchute.com/video/nQgq0BxXfZ4f/","display_url":"bitchute.com/video/nQgq0BxXâ€¦","indices":[271,294]}]	@MaximeBernier Here is an excellent 10 minute information bomb for any who haven't seen this yet. A video on why covid is nothing to be afraid of, by Canadian doctors, citing facts, statistics, and appealing to reason. If everybody saw this, reopening would be easier. https://t.co/ErvaK7mCcv	221.0	RT @ekajate: @MaximeBernier Here is an excellent 10 minute information bomb for any who haven't seen this yet. A video on why covid is notâ€¦	1248.0	True		bitchute.com	bitchute.com
18	60495ecac0e48500386dec75	2021-03-11 00:05:25	[]	[]	Wed Mar 10 04:55:00 +0000 2021	[]	[{"url":"https://t.co/ono02FTfDH","expanded_url":"https://www.blackagendareport.com/anti-asian-racism-never-stopped-being-outgrowth-us-imperialism","display_url":"blackagendareport.com/anti-asian-racâ€¦","indices":[230,253]}]	"Violence directed at Asian Americans has skyrocketed since the emergence of the COVID-19 pandemic.â€� - @SpiritofHo, in his latest @blkagendareport article, "Anti-Asian Racism Never Stopped Being an Outgrowth of U.S. Imperialism": https://t.co/ono02FTfDH https://t.co/lCBP5hScEL	29725.0	RT @blkagendareport: "Violence directed at Asian Americans has skyrocketed since the emergence of the COVID-19 pandemic.â€� - @SpiritofHo, inâ€¦	112.0	True		rt.com	rt.com
19	60495ecec0e48500386dee0b	2021-03-11 00:05:29	[]	[]	Wed Mar 10 18:23:11 +0000 2021	[]	[{"url":"https://t.co/jSVYay5n6u","expanded_url":"https://www.rt.com/news/513443-german-court-covid-lockdown-unconstitutional/","display_url":"rt.com/news/513443-geâ€¦","indices":[119,142]}]	â€˜Catastrophically wrongâ€™: German court declares regional lockdown UNCONSTITUTIONAL in â€˜politically explosiveâ€™ decision https://t.co/jSVYay5n6u	104414.0	RT @naomirwolf: â€˜Catastrophically wrongâ€™: German court declares regional lockdown UNCONSTITUTIONAL in â€˜politically explosiveâ€™ decision httpâ€¦	34.0	True		rt.com	rt.com
20	60495edfc0e48500386df3f7	2021-03-11 00:05:45	[]	[]	Wed Mar 10 21:05:08 +0000 2021	[]	[{"url":"https://t.co/S5489sINqC","expanded_url":"https://tbdailynews.com/shepherd-hill-teacher-who-signed-document-urging-schools-remain-closed-is-running-in-person-jazzercise-classes-at-oxford-location/","display_url":"tbdailynews.com/shepherd-hill-â€¦","indices":[189,212]}]	A Shepherd Hill teacher who signed a document refusing to go back to work cuz kids cant be 6 feet apart also posted on Facebook about holding in person Jazzercise classes at her business. https://t.co/S5489sINqC @HowieCarrShow @JordanSchachtel @JesseKellyDC @TurtleboyTweets	3951.0	RT @tb_aidan: A Shepherd Hill teacher who signed a document refusing to go back to work cuz kids cant be 6 feet apart also posted on Faceboâ€¦	31.0	True		tbdailynews.com	tbdailynews.com
21	60495edfc0e48500386df42d	2021-03-11 00:05:46	[]	[{"url":"https://t.co/3CMg32Hn5T","expanded_url":"https://www.thegatewaypundit.com/2021/03/joe-biden-mumbles-covid-talk-1049-people-watch-speech-live-joe-81-million-votes-crock/?utm_source=Twitter&utm_medium=PostTopSharingButtons&utm_campaign=websitesharingbuttons","display_url":"thegatewaypundit.com/2021/03/joe-biâ€¦","indices":[149,172]}]		[]	[]			Joe Biden Mumbles Through COVID Talk -- Only 1,049 People Watch the Speech Live, Only 1.4K Retweets! -- But Joe hadâ€¦ https://t.co/6mb0lsIcNS	921.0	True	thegatewaypundit.com		thegatewaypundit.com
22	60495eedc0e48500386df903	2021-03-11 00:06:00	[]	[]	Tue Mar 09 15:26:53 +0000 2021	[]	[{"url":"https://t.co/olFVMgRRgG","expanded_url":"https://rumble.com/veh7vv-donald-trump-junior-destroys-ny-governor-cuomo-for-failed-covid-response.html?mref=23gga&mc=8uxj1","display_url":"rumble.com/veh7vv-donald-â€¦","indices":[230,253]}]	Governor Cuomo has undeniably failed in his pandemic response and now finds himself engulfed in countless scandals. You HAVE to watch Donald Trump Jr. absolutely DESTROY him on Fox News when asked about the job he's been doing. https://t.co/olFVMgRRgG	1718377.0	RT @DineshDSouza: Governor Cuomo has undeniably failed in his pandemic response and now finds himself engulfed in countless scandals. Youâ€¦	26.0	True		rumble.com	rumble.com
23	60495ef4c0e48500386dfbb7	2021-03-11 00:06:07	[]	[]	Wed Mar 10 20:33:58 +0000 2021	[]	[{"url":"https://t.co/ST6lZhssQJ","expanded_url":"https://www.thegatewaypundit.com/2021/03/psaki-laughs-asked-border-facilities-migrant-children-fully-open-us-schools-arent-video","display_url":"thegatewaypundit.com/2021/03/psaki-â€¦","indices":[189,212]}]	â€œItâ€™s not funny!â€� Peter Doocy said as @PressSec laughed at his question. @PressSec laughed that there are no Covid restrictions for illegal alien children while US schools remain closed. https://t.co/ST6lZhssQJ	7088.0	RT @TrinaSolis17: â€œItâ€™s not funny!â€� Peter Doocy said as @PressSec laughed at his question. @PressSec laughed that there are no Covid restâ€¦	1887.0	True		thegatewaypundit.com	thegatewaypundit.com
24	60495ef7c0e48500386dfc9b	2021-03-11 00:06:09	[]	[{"url":"https://t.co/QW5ngJ9bSz","expanded_url":"https://noqreport.com/2021/03/10/richard-pan-says-americans-who-refuse-experimental-coronavirus-gene-therapy-injections-are-domestic-terrorists/","display_url":"noqreport.com/2021/03/10/ricâ€¦","indices":[183,206]}]		[]	[]			If you don't take the experimental gene therapy, and are now labeled as a domestic terrorist, do you get put on a nâ€¦ https://t.co/iEw9umWlQi	1386.0	True	rt.com		rt.com
25	60495ef8c0e48500386dfd2f	2021-03-11 00:06:11	[]	[]	Mon Mar 01 00:31:09 +0000 2021	[]	[{"url":"https://t.co/bHDJVxrUFl","expanded_url":"https://fr.sputniknews.com/france/202102271045278185-ivan-rioufol-le-discours-totalement-anxiogene-du-gouvernement-sur-le-covid-19-a-abruti-les-francais/","display_url":"fr.sputniknews.com/france/2021022â€¦","indices":[257,280]}]	Grande apathie et forme de somnambulisme se sont emparÃ©s dâ€™une partie de la population tÃ©tanisÃ©e par la peur artificielle crÃ©Ã©e par le pouvoir dÃ©plore @ivanrioufol Les procÃ©dures d'urgence ont donnÃ© prÃ©texte Ã l'Etat pour Ã©liminer tous les contre-pouvoirs https://t.co/bHDJVxrUFl	21058.0	RT @dragonduclos: Grande apathie et forme de somnambulisme se sont emparÃ©s dâ€™une partie de la population tÃ©tanisÃ©e par la peur artificielleâ€¦	21058.0	True		sputniknews.com	sputniknews.com
26	60495f00c0e48500386e000d	2021-03-11 00:06:19	[]	[]	Wed Mar 10 20:07:52 +0000 2021	[]	[{"url":"https://t.co/8sMyivUlBY","expanded_url":"https://townhall.com/tipsheet/mattvespa/2021/03/10/and-now-its-tucker-carlsons-turn-to-roast-meghan-markle-n2586013?utm_source=thdaily&utm_medium=email&utm_campaign=nl&newsletterad=03/10/2021&bcid=9d7d8fe1db1a2fb40e1250fec29a9d7d&recip=20314017","display_url":"townhall.com/tipsheet/mattvâ€¦","indices":[208,231]}]	Tucker was right. In fact, the whole Doprah exclusive interview fiasco was a joke. Markle came off like a whining spoiled brat, her hubby like a toy robot with dead batteries and Doprah as their butt kisser. https://t.co/8sMyivUlBY	50658.0	RT @rdrhwke: Tucker was right. In fact, the whole Doprah exclusive interview fiasco was a joke. Markle came off like a whining spoiled bratâ€¦	3443.0	True		townhall.com	townhall.com
27	60495f1ac0e48500386e0919	2021-03-11 00:06:44	[]	[]	Wed Mar 10 17:30:02 +0000 2021	[]	[{"url":"https://t.co/0dsMABcgWF","expanded_url":"https://thefreethoughtproject.com/court-removes-children-from-fathers-custody-covid-beliefs/","display_url":"thefreethoughtproject.com/court-removes-â€¦","indices":[179,202]}]	After a year in, its quite clear lockdowns where a disastrous policy. That doesn't keep the state from showing their hand, it was never about safety, but rather blind obedience. https://t.co/0dsMABcgWF	4486.0	RT @TheFreeThought2: After a year in, its quite clear lockdowns where a disastrous policy. That doesn't keep the state from showing their hâ€¦	227.0	True		thefreethoughtproject.com	thefreethoughtproject.com
28	60495f32c0e48500386e11a5	2021-03-11 00:07:08	[{"text":"SuburbanScanner","indices":[114,130]}]	[{"url":"https://t.co/Htta2lk5kH","expanded_url":"http://www.sigalert.com","display_url":"sigalert.com","indices":[90,113]}]		[]	[]			Police are also in the process of shutting down Route 83 between Center St and Route 137. https://t.co/Htta2lk5kHâ€¦ https://t.co/Mj69yrQNkx	3709.0	True	rt.com		rt.com
29	60495f39c0e48500386e1447	2021-03-11 00:07:16	[]	[]	Wed Mar 10 01:45:02 +0000 2021	[]	[{"url":"https://t.co/XtEs9OMpEt","expanded_url":"https://hannity.com/media-room/how-convenient-gov-cuomo-bars-press-from-recent-events-due-to-covid-restrictions/","display_url":"hannity.com/media-room/howâ€¦","indices":[188,211]}]	CUOMO WONâ€™T QUIT: A sixth woman has accused NY Gov. Andrew Cuomo of sexual harassment and he still wonâ€™t resign! TONIGHT @JoeConchaTV and @mirandadevine react to the governorâ€™s arrogance. https://t.co/XtEs9OMpEt	5344189.0	RT @seanhannity: CUOMO WONâ€™T QUIT: A sixth woman has accused NY Gov. Andrew Cuomo of sexual harassment and he still wonâ€™t resign! TONIGHT @â€¦	110.0	True		hannity.com	hannity.com
30	60495f3fc0e48500386e1663	2021-03-11 00:07:21	[]	[]	Wed Mar 10 22:51:39 +0000 2021	[]	[{"url":"https://t.co/8T44iWXlot","expanded_url":"https://www.breitbart.com/politics/2021/03/10/23-percent-of-covid-19-nursing-home-deaths-in-4-states-where-dem-govs-forced-admissions-ny-pa-nj-and-mi/","display_url":"breitbart.com/politics/2021/â€¦","indices":[249,272]}]	Democrats believe grandma and grandpa are expendable: 23% of COVID Nursing Home Deaths in Democrat states New York, Pennsylvania, New Jersey, and Michigan. Dem Governors forced nursing homes to admit residents who had tested positive for COVID-19 https://t.co/8T44iWXlot	165634.0	RT @SandraSentinel: Democrats believe grandma and grandpa are expendable: 23% of COVID Nursing Home Deaths in Democrat states New York, Peâ€¦	489.0	True		breitbart.com	breitbart.com
31	60495f42c0e48500386e1773	2021-03-11 00:07:25	[]	[]	Mon Mar 01 20:39:27 +0000 2021	[]	[{"url":"https://t.co/N2WyqyauMy","expanded_url":"https://newspunch.com/lawyers-prepare-to-sue-who-for-crimes-against-humanity-over-covid-lockdowns/","display_url":"newspunch.com/lawyers-preparâ€¦","indices":[194,217]}]	Des avocats se prÃ©parent Ã poursuivre lâ€™OMS pour des Â«crimes contre lâ€™humanitÃ©Â» Ã la suite des verrouillages COVID Lawyers Prepare to Sue WHO for â€˜Crimes Against Humanityâ€™ Over COVID Lockdowns https://t.co/N2WyqyauMy via @realnewspunch	7445.0	RT @MohamedTahiri_: Des avocats se prÃ©parent Ã poursuivre lâ€™OMS pour des Â«crimes contre lâ€™humanitÃ©Â» Ã la suite des verrouillages COVID Lawâ€¦	28.0	True		newspunch.com	newspunch.com
32	60495f57c0e48500386e1f2d	2021-03-11 00:07:46	[]	[]	Wed Mar 10 18:23:11 +0000 2021	[]	[{"url":"https://t.co/jSVYay5n6u","expanded_url":"https://www.rt.com/news/513443-german-court-covid-lockdown-unconstitutional/","display_url":"rt.com/news/513443-geâ€¦","indices":[119,142]}]	â€˜Catastrophically wrongâ€™: German court declares regional lockdown UNCONSTITUTIONAL in â€˜politically explosiveâ€™ decision https://t.co/jSVYay5n6u	104414.0	RT @naomirwolf: â€˜Catastrophically wrongâ€™: German court declares regional lockdown UNCONSTITUTIONAL in â€˜politically explosiveâ€™ decision httpâ€¦	799.0	True		rt.com	rt.com
33	60495f74c0e48500386e297b	2021-03-11 00:08:15	[]	[]	Wed Mar 10 09:37:22 +0000 2021	[]	[{"url":"https://t.co/SwBOQiD9Mg","expanded_url":"https://fromthetrenchesworldreport.com/dr-sherri-tenpenny-how-the-depopulation-covid-vaccines-will-start-working-in-3-6-months/282007","display_url":"fromthetrenchesworldreport.com/dr-sherri-tenpâ€¦","indices":[216,239]}]	Dr. Sherri Tenpenny: Las vacunas de ARNm comenzarÃ¡n proceso de despoblaciÃ³n en los prÃ³ximos 3-6 meses ðŸ¤” ... morirÃ¡n millones de personas por una nueva cepa de COVID, para impulsar la vacunaciÃ³n ??? ... como dice ? https://t.co/SwBOQiD9Mg	17830.0	RT @RobinDelEspacio: Dr. Sherri Tenpenny: Las vacunas de ARNm comenzarÃ¡n proceso de despoblaciÃ³n en los prÃ³ximos 3-6 meses ðŸ¤” ... morirÃ¡n mâ€¦	52.0	True		fromthetrenchesworldreport.com	fromthetrenchesworldreport.com
34	60495f75c0e48500386e29bf	2021-03-11 00:08:15	[]	[]	Wed Mar 10 18:23:11 +0000 2021	[]	[{"url":"https://t.co/jSVYay5n6u","expanded_url":"https://www.rt.com/news/513443-german-court-covid-lockdown-unconstitutional/","display_url":"rt.com/news/513443-geâ€¦","indices":[119,142]}]	â€˜Catastrophically wrongâ€™: German court declares regional lockdown UNCONSTITUTIONAL in â€˜politically explosiveâ€™ decision https://t.co/jSVYay5n6u	104414.0	RT @naomirwolf: â€˜Catastrophically wrongâ€™: German court declares regional lockdown UNCONSTITUTIONAL in â€˜politically explosiveâ€™ decision httpâ€¦	223.0	True		rt.com	rt.com
35	60495f7fc0e48500386e2d33	2021-03-11 00:08:25	[]	[{"url":"https://t.co/BUzdjqZbBW","expanded_url":"https://sputniknews.com/columnists/202103091082295103-no-more-money-for-wars-and-bank-bailouts--give-nurses-15/","display_url":"sputniknews.com/columnists/202â€¦","indices":[223,246]}]		[]	[]			@ladyjacq66 @davidbowman73 Why is there always money for wars, millionaire tax cuts and greedy banker bailouts butâ€¦ https://t.co/dwIVtDwayo	67708.0	True	sputniknews.com		sputniknews.com
36	60495f81c0e48500386e2e21	2021-03-11 00:08:28	[]	[]	Wed Mar 10 23:57:39 +0000 2021	[{"text":"Polinesia","indices":[106,116]},{"text":"CÃ¡ncer","indices":[157,164]},{"text":"IndustriaNuclear","indices":[174,191]},{"text":"Moruroa","indices":[204,212]}]	[{"url":"https://t.co/FeJcLRG5PF","expanded_url":"https://moruroa-files.org/en/investigation/moruroa-files","display_url":"moruroa-files.org/en/investigatiâ€¦","indices":[232,255]},{"url":"https://t.co/ULhcOrDOxP","expanded_url":"https://sciencealert.com/french-nuclear-tests-in-pacific-exposed-110-000-people-to-radiation-researchers-say","display_url":"sciencealert.com/french-nuclearâ€¦","indices…	Un informe desgarrador encuentra que 110.000 personas fueron contaminadas por pruebas nucleares francesas #Polinesia ðŸ��ï¸�ðŸŒŠâ˜¢ï¸� Ha estado oculto durante dÃ©cadas #CÃ¡ncer âž¡ï¸� Sr Cs #IndustriaNuclear: CRIMINALES #Moruroa LEGADO ENVENENADO https://t.co/FeJcLRG5PF https://t.co/ULhcOrDOxP https://t.co/ANCu75kv7k	3597.0	RT @durolandia: Un informe desgarrador encuentra que 110.000 personas fueron contaminadas por pruebas nucleares francesas #Polinesia ðŸ��ï¸�ðŸŒŠâ˜¢ï¸�â€¦	4453.0	True		rt.com	rt.com
37	60495f9bc0e48500386e3749	2021-03-11 00:08:53	[]	[]	Thu Mar 11 00:05:46 +0000 2021	[]	[{"url":"https://t.co/3CMg32Hn5T","expanded_url":"https://www.thegatewaypundit.com/2021/03/joe-biden-mumbles-covid-talk-1049-people-watch-speech-live-joe-81-million-votes-crock/?utm_source=Twitter&utm_medium=PostTopSharingButtons&utm_campaign=websitesharingbuttons","display_url":"thegatewaypundit.com/2021/03/joe-biâ€¦","indices":[149,172]}]	Joe Biden Mumbles Through COVID Talk -- Only 1,049 People Watch the Speech Live, Only 1.4K Retweets! -- But Joe had 81 Million Votes? What a Crock! https://t.co/3CMg32Hn5T	921.0	RT @SDajd4: Joe Biden Mumbles Through COVID Talk -- Only 1,049 People Watch the Speech Live, Only 1.4K Retweets! -- But Joe had 81 Millionâ€¦	550.0	True		thegatewaypundit.com	thegatewaypundit.com
38	60495fa2c0e48500386e39f9	2021-03-11 00:09:01	[]	[]	Wed Mar 10 13:39:59 +0000 2021	[]	[{"url":"https://t.co/d5dan7jws9","expanded_url":"https://m.thebl.com/politics/conflict-of-interest-bidens-commerce-secretary-owns-stock-in-chinas-wechat.html/amp","display_url":"m.thebl.com/politics/conflâ€¦","indices":[178,201]}]	This is where the west falls down. A chain is only as strong as its weakest link. The Wall Street China nexus needs to be cut. Clear conflict of interest here. â�¦@Nemesis_Alertâ�© https://t.co/d5dan7jws9	7824.0	RT @ajphelo: This is where the west falls down. A chain is only as strong as its weakest link. The Wall Street China nexus needs to be cut.â€¦	339.0	True		thebl.com	thebl.com
39	60495fa3c0e48500386e3a17	2021-03-11 00:09:01	[]	[{"url":"https://t.co/OUH8AtK1x6","expanded_url":"https://www.thegatewaypundit.com/2021/03/americas-frontline-doctors-call-government-commercial-airline-industry-abandon-requiring-covid-19-vaccines/","display_url":"thegatewaypundit.com/2021/03/americâ€¦","indices":[126,149]}]		[]	[]			America's Frontline Doctors Call on the Government and the Commercial Airline Industry to Abandon Requiring COVID-1â€¦ https://t.co/vDmNDAk9sM	5942.0	True	thegatewaypundit.com		thegatewaypundit.com
40	60495faac0e48500386e3ccb	2021-03-11 00:09:09	[]	[]	Wed Mar 10 23:57:39 +0000 2021	[{"text":"Polinesia","indices":[106,116]},{"text":"CÃ¡ncer","indices":[157,164]},{"text":"IndustriaNuclear","indices":[174,191]},{"text":"Moruroa","indices":[204,212]}]	[{"url":"https://t.co/FeJcLRG5PF","expanded_url":"https://moruroa-files.org/en/investigation/moruroa-files","display_url":"moruroa-files.org/en/investigatiâ€¦","indices":[232,255]},{"url":"https://t.co/ULhcOrDOxP","expanded_url":"https://sciencealert.com/french-nuclear-tests-in-pacific-exposed-110-000-people-to-radiation-researchers-say","display_url":"sciencealert.com/french-nuclearâ€¦","indices…	Un informe desgarrador encuentra que 110.000 personas fueron contaminadas por pruebas nucleares francesas #Polinesia ðŸ��ï¸�ðŸŒŠâ˜¢ï¸� Ha estado oculto durante dÃ©cadas #CÃ¡ncer âž¡ï¸� Sr Cs #IndustriaNuclear: CRIMINALES #Moruroa LEGADO ENVENENADO https://t.co/FeJcLRG5PF https://t.co/ULhcOrDOxP https://t.co/ANCu75kv7k	3597.0	RT @durolandia: Un informe desgarrador encuentra que 110.000 personas fueron contaminadas por pruebas nucleares francesas #Polinesia ðŸ��ï¸�ðŸŒŠâ˜¢ï¸�â€¦	3597.0	True		rt.com	rt.com
41	60495fbec0e48500386e43d7	2021-03-11 00:09:28	[]	[]	Wed Mar 10 23:20:00 +0000 2021	[]	[{"url":"https://t.co/WlusuqIdBW","expanded_url":"https://es.rt.com/89ty","display_url":"es.rt.com/89ty","indices":[134,157]}]	FOTOS: Una abuela rusa de 83 aÃ±os que superÃ³ el coronavirus participa en una sesiÃ³n de fotos y termina en las pÃ¡ginas de Vogue Italia https://t.co/WlusuqIdBW	3513343.0	RT @ActualidadRT: FOTOS: Una abuela rusa de 83 aÃ±os que superÃ³ el coronavirus participa en una sesiÃ³n de fotos y termina en las pÃ¡ginas deâ€¦	12152.0	True		rt.com	rt.com
42	60495fc2c0e48500386e456b	2021-03-11 00:09:33	[]	[]	Wed Mar 10 20:36:42 +0000 2021	[]	[{"url":"https://t.co/ErvaK7mCcv","expanded_url":"https://www.bitchute.com/video/nQgq0BxXfZ4f/","display_url":"bitchute.com/video/nQgq0BxXâ€¦","indices":[271,294]}]	@MaximeBernier Here is an excellent 10 minute information bomb for any who haven't seen this yet. A video on why covid is nothing to be afraid of, by Canadian doctors, citing facts, statistics, and appealing to reason. If everybody saw this, reopening would be easier. https://t.co/ErvaK7mCcv	221.0	RT @ekajate: @MaximeBernier Here is an excellent 10 minute information bomb for any who haven't seen this yet. A video on why covid is notâ€¦	1819.0	True		bitchute.com	bitchute.com
43	60495fcac0e48500386e4849	2021-03-11 00:09:41	[]	[{"url":"https://t.co/TuUbGh3NCN","expanded_url":"https://www.gotquestions.org/Canaanite-woman-dog.html","display_url":"gotquestions.org/Canaanite-womaâ€¦","indices":[146,169]}]		[]	[]			@JackPosobiec Can someone get this ignorant twit to read this? He won't understand it and if he did he would rejectâ€¦ https://t.co/7DowK3ADaY	22.0	True	gotquestions.org		gotquestions.org
44	60495fe3c0e48500386e5103	2021-03-11 00:10:05	[]	[]	Mon Mar 01 00:31:09 +0000 2021	[]	[{"url":"https://t.co/bHDJVxrUFl","expanded_url":"https://fr.sputniknews.com/france/202102271045278185-ivan-rioufol-le-discours-totalement-anxiogene-du-gouvernement-sur-le-covid-19-a-abruti-les-francais/","display_url":"fr.sputniknews.com/france/2021022â€¦","indices":[257,280]}]	Grande apathie et forme de somnambulisme se sont emparÃ©s dâ€™une partie de la population tÃ©tanisÃ©e par la peur artificielle crÃ©Ã©e par le pouvoir dÃ©plore @ivanrioufol Les procÃ©dures d'urgence ont donnÃ© prÃ©texte Ã l'Etat pour Ã©liminer tous les contre-pouvoirs https://t.co/bHDJVxrUFl	21058.0	RT @dragonduclos: Grande apathie et forme de somnambulisme se sont emparÃ©s dâ€™une partie de la population tÃ©tanisÃ©e par la peur artificielleâ€¦	1057.0	True		sputniknews.com	sputniknews.com
45	60495feec0e48500386e551d	2021-03-11 00:10:17	[]	[]	Wed Mar 10 23:55:05 +0000 2021	[{"text":"Lockdowns","indices":[106,116]},{"text":"COVID19","indices":[139,147]}]	[{"url":"https://t.co/UPtbBi0ZDJ","expanded_url":"https://www.theepochtimes.com/most-voters-think-lockdown-states-did-worse-economically-than-more-open-counterparts-poll_3727867.html?utm_medium=social&utm_source=twitter&utm_campaign=digitalsub","display_url":"theepochtimes.com/most-voters-thâ€¦","indices":[224,247]}]	A new poll shows that a majority of registered American voters believe states that imposed more stringent #Lockdowns to curb the spread of #COVID19 have done worse economically than those that remained relatively more open. https://t.co/UPtbBi0ZDJ	399112.0	RT @EpochTimes: A new poll shows that a majority of registered American voters believe states that imposed more stringent #Lockdowns to curâ€¦	1143.0	True		theepochtimes.com	theepochtimes.com
46	60495fefc0e48500386e5593	2021-03-11 00:10:18	[]	[]	Wed Mar 10 22:53:19 +0000 2021	[]	[{"url":"https://t.co/Mj25nBlUJf","expanded_url":"https://noqreport.com/2021/03/10/healthy-39-yo-mom-dies-four-days-after-2nd-dose-of-covid-19-vaccine/","display_url":"noqreport.com/2021/03/10/heaâ€¦","indices":[261,284]}]	We cannot just go crawl into a hole and be silenced although, admittedly, there are days when that holds a certain appeal Who did this young woman die? Friends &amp; family state she was very healthy 39-yo mom dies 4 days after 2nd dose of Covid-19 vaccine https://t.co/Mj25nBlUJf	19613.0	RT @RobbersonJon: We cannot just go crawl into a hole and be silenced although, admittedly, there are days when that holds a certain appealâ€¦	364.0	True		rt.com	rt.com
47	60495ff1c0e48500386e561f	2021-03-11 00:10:19	[]	[]	Wed Mar 10 20:36:42 +0000 2021	[]	[{"url":"https://t.co/ErvaK7mCcv","expanded_url":"https://www.bitchute.com/video/nQgq0BxXfZ4f/","display_url":"bitchute.com/video/nQgq0BxXâ€¦","indices":[271,294]}]	@MaximeBernier Here is an excellent 10 minute information bomb for any who haven't seen this yet. A video on why covid is nothing to be afraid of, by Canadian doctors, citing facts, statistics, and appealing to reason. If everybody saw this, reopening would be easier. https://t.co/ErvaK7mCcv	222.0	RT @ekajate: @MaximeBernier Here is an excellent 10 minute information bomb for any who haven't seen this yet. A video on why covid is notâ€¦	74.0	True		bitchute.com	bitchute.com
48	60496003c0e48500386e5ca1	2021-03-11 00:10:37	[]	[{"url":"https://t.co/Ffnj4zazP3","expanded_url":"https://rumble.com/veiowh-the-upcoming-kamala-take-over-1.9-trillion-dollar-covid-scam-and-more-big-t.html","display_url":"rumble.com/veiowh-the-upcâ€¦","indices":[149,172]}]		[]	[]			Truth is Learned, Never Told, Has to be Shown! The Upcoming Kamala Take Over, $1.9 Trillion Dollar Covid Scam, &amp;amâ€¦ https://t.co/7pflOqO5Oo	86.0	True	rumble.com		rumble.com
49	6049600cc0e48500386e5fad	2021-03-11 00:10:46	[]	[]	Wed Mar 10 04:55:00 +0000 2021	[]	[{"url":"https://t.co/ono02FTfDH","expanded_url":"https://www.blackagendareport.com/anti-asian-racism-never-stopped-being-outgrowth-us-imperialism","display_url":"blackagendareport.com/anti-asian-racâ€¦","indices":[230,253]}]	"Violence directed at Asian Americans has skyrocketed since the emergence of the COVID-19 pandemic.â€� - @SpiritofHo, in his latest @blkagendareport article, "Anti-Asian Racism Never Stopped Being an Outgrowth of U.S. Imperialism": https://t.co/ono02FTfDH https://t.co/lCBP5hScEL	29724.0	RT @blkagendareport: "Violence directed at Asian Americans has skyrocketed since the emergence of the COVID-19 pandemic.â€� - @SpiritofHo, inâ€¦	745.0	True		rt.com	rt.com
50	6049601cc0e48500386e6565	2021-03-11 00:11:02	[]	[]	Thu Mar 11 00:09:45 +0000 2021	[]	[{"url":"https://t.co/HnEnLatZXh","expanded_url":"https://quillette.com/2021/03/10/the-end-of-pestilence/","display_url":"quillette.com/2021/03/10/theâ€¦","indices":[261,284]}]	"Humanity had a vaccine that prevented COVID-19 in Jan last year. What we didn't have was a regulatory system to facilitate rapid assessment of its safety and efficacy or the capacity to manufacture &amp; inoculate at scale." Excellent piece from @matthewlesh https://t.co/HnEnLatZXh	214274.0	RT @clairlemon: "Humanity had a vaccine that prevented COVID-19 in Jan last year. What we didn't have was a regulatory system to facilitateâ€¦	149.0	True		quillette.com	quillette.com
51	60496031c0e48500386e6d2d	2021-03-11 00:11:24	[]	[{"url":"https://t.co/ZUkkjhz1hK","expanded_url":"https://actualidad.rt.com/actualidad/385936-anulacion-condenas-lula-victima-mentira-juridica","display_url":"actualidad.rt.com/actualidad/385â€¦","indices":[121,144]}]		[]	[]			Lula, tras la anulaciÃ³n de sus condenas: "Fui vÃ­ctima de la mayor mentira jurÃ­dica contada en 500 aÃ±os de historia"â€¦ https://t.co/AQnREneImL	187.0	True	rt.com		rt.com
52	6049604cc0e48500386e76c7	2021-03-11 00:11:50	[]	[]	Wed Mar 10 23:55:05 +0000 2021	[{"text":"Lockdowns","indices":[106,116]},{"text":"COVID19","indices":[139,147]}]	[{"url":"https://t.co/UPtbBi0ZDJ","expanded_url":"https://www.theepochtimes.com/most-voters-think-lockdown-states-did-worse-economically-than-more-open-counterparts-poll_3727867.html?utm_medium=social&utm_source=twitter&utm_campaign=digitalsub","display_url":"theepochtimes.com/most-voters-thâ€¦","indices":[224,247]}]	A new poll shows that a majority of registered American voters believe states that imposed more stringent #Lockdowns to curb the spread of #COVID19 have done worse economically than those that remained relatively more open. https://t.co/UPtbBi0ZDJ	398590.0	RT @EpochTimes: A new poll shows that a majority of registered American voters believe states that imposed more stringent #Lockdowns to curâ€¦	517.0	True		theepochtimes.com	theepochtimes.com
53	60496061c0e48500386e7e49	2021-03-11 00:12:11	[]	[{"url":"https://t.co/DMg8oiXfmn","expanded_url":"https://www.disclose.tv/t/lumps-found-in-breasts-after-vaccination/25318","display_url":"disclose.tv/t/lumps-found-â€¦","indices":[243,266]}]		[]	[]			Several women in the US have complained about finding lumps in their breasts after receiving the Covid-19 vaccine,â€¦ https://t.co/eZlrMcwiyY	231.0	True	disclose.tv		disclose.tv
54	60496062c0e48500386e7ea9	2021-03-11 00:12:12	[]	[{"url":"https://t.co/Un0M9ecJr2","expanded_url":"https://childrenshealthdefense.org/defender/la-schools-track-kids-microsofts-daily-pass-covid-app/","display_url":"childrenshealthdefense.org/defender/la-scâ€¦","indices":[219,242]}]		[]	[]			@POTUS School officials say the COVID-tracking app will keep kids safe. But critics warn the technology, required iâ€¦ https://t.co/JvRuaN1PFD	7.0	True	childrenshealthdefense.org		childrenshealthdefense.org
55	60496067c0e48500386e8061	2021-03-11 00:12:17	[]	[{"url":"https://t.co/K0xYBmOa8e","expanded_url":"https://www.thegatewaypundit.com/2021/03/americas-frontline-doctors-call-government-commercial-airline-industry-abandon-requiring-covid-19-vaccines/?utm_source=Twitter&utm_medium=PostTopSharingButtons&utm_campaign=websitesharingbuttons","display_url":"thegatewaypundit.com/2021/03/americâ€¦","indices":[126,149]}]		[]	[]			America's Frontline Doctors Call on the Government and the Commercial Airline Industry to Abandon Requiring COVID-1â€¦ https://t.co/xNAnfxwYct	5000.0	True	thegatewaypundit.com		thegatewaypundit.com
56	6049606ac0e48500386e819b	2021-03-11 00:12:21	[]	[]	Thu Mar 11 00:09:45 +0000 2021	[]	[{"url":"https://t.co/HnEnLatZXh","expanded_url":"https://quillette.com/2021/03/10/the-end-of-pestilence/","display_url":"quillette.com/2021/03/10/theâ€¦","indices":[261,284]}]	"Humanity had a vaccine that prevented COVID-19 in Jan last year. What we didn't have was a regulatory system to facilitate rapid assessment of its safety and efficacy or the capacity to manufacture &amp; inoculate at scale." Excellent piece from @matthewlesh https://t.co/HnEnLatZXh	214275.0	RT @clairlemon: "Humanity had a vaccine that prevented COVID-19 in Jan last year. What we didn't have was a regulatory system to facilitateâ€¦	2256.0	True		quillette.com	quillette.com
57	60496077c0e48500386e8629	2021-03-11 00:12:34	[]	[]	Thu Mar 11 00:09:45 +0000 2021	[]	[{"url":"https://t.co/HnEnLatZXh","expanded_url":"https://quillette.com/2021/03/10/the-end-of-pestilence/","display_url":"quillette.com/2021/03/10/theâ€¦","indices":[261,284]}]	"Humanity had a vaccine that prevented COVID-19 in Jan last year. What we didn't have was a regulatory system to facilitate rapid assessment of its safety and efficacy or the capacity to manufacture &amp; inoculate at scale." Excellent piece from @matthewlesh https://t.co/HnEnLatZXh	214272.0	RT @clairlemon: "Humanity had a vaccine that prevented COVID-19 in Jan last year. What we didn't have was a regulatory system to facilitateâ€¦	160.0	True		quillette.com	quillette.com
58	60496077c0e48500386e8651	2021-03-11 00:12:34	[]	[]	Thu Mar 11 00:08:16 +0000 2021	[]	[{"url":"https://t.co/EGNyEeyGQO","expanded_url":"https://redstate.com/mike_miller/2021/03/10/chinese-communist-experts-push-who-to-let-china-run-global-vaccine-passport-system-what-could-possibly-go-wrong-n340922","display_url":"redstate.com/mike_miller/20â€¦","indices":[118,141]}]	Chinese Communist 'Experts' Push WHO to Let China Run Global 'Vaccine Passport' System. What Could Possibly Go Wrong? https://t.co/EGNyEeyGQO	632.0	RT @PattiParker70: Chinese Communist 'Experts' Push WHO to Let China Run Global 'Vaccine Passport' System. What Could Possibly Go Wrong? htâ€¦	492.0	True		redstate.com	redstate.com
59	60496079c0e48500386e86dd	2021-03-11 00:12:35	[]	[]	Wed Mar 10 10:36:58 +0000 2021	[{"text":"PCR","indices":[50,54]},{"text":"COVID19","indices":[90,98]}]	[{"url":"https://t.co/6WQcJL1oNA","expanded_url":"https://21stcenturywire.com/2021/03/10/read-the-fine-print-uk-government-finally-admits-pcr-tests-give-false-positive/","display_url":"21stcenturywire.com/2021/03/10/reaâ€¦","indices":[237,260]}]	Never forget: without their fraudulent use of the #PCR test - none of these authoritarian #COVID19 'pandemic' policies would had been possible. Read the fine print... âš¡ï¸�UK Government Finally Admits PCR Tests Generates False Positivesâš¡ï¸� https://t.co/6WQcJL1oNA https://t.co/6R39JJxJQq	63026.0	RT @21WIRE: Never forget: without their fraudulent use of the #PCR test - none of these authoritarian #COVID19 'pandemic' policies would haâ€¦	776.0	True		21stcenturywire.com	21stcenturywire.com
60	6049607fc0e48500386e88dd	2021-03-11 00:12:41	[]	[]	Wed Mar 10 23:20:01 +0000 2021	[{"text":"China","indices":[29,35]},{"text":"CCP","indices":[87,91]}]	[{"url":"https://t.co/e2pQMDSHXu","expanded_url":"https://www.theepochtimes.com/chinese-regime-rolls-out-new-plans-to-overtake-the-us-in-technology_3727448.html?utm_medium=social&utm_source=twitter&utm_campaign=digitalsub","display_url":"theepochtimes.com/chinese-regimeâ€¦","indices":[222,245]}]	During the annual meeting of #Chinaâ€™s rubber-stamp legislature earlier this month, the #CCP proposed new plans to bolster its R&amp;D in critical technology sectors in order to surpass the US and achieve global dominance. https://t.co/e2pQMDSHXu	44571.0	RT @EpochTimesChina: During the annual meeting of #Chinaâ€™s rubber-stamp legislature earlier this month, the #CCP proposed new plans to bolsâ€¦	150.0	True		theepochtimes.com	theepochtimes.com
61	60496099c0e48500386e9271	2021-03-11 00:13:08	[]	[]	Wed Mar 10 22:00:00 +0000 2021	[]	[{"url":"https://t.co/bpFRwMdSDm","expanded_url":"https://on.rt.com/b3e7","display_url":"on.rt.com/b3e7","indices":[111,134]}]	Bosnians 'justifiably unhappy' at Covax as paid-for Covid vaccines donâ€™t arrive, says foreign minister STORY: https://t.co/bpFRwMdSDm https://t.co/aV0d9Hn1qH	2998488.0	RT @RT_com: Bosnians 'justifiably unhappy' at Covax as paid-for Covid vaccines donâ€™t arrive, says foreign minister STORY: https://t.co/bpFâ€¦	310.0	True		rt.com	rt.com
62	60496305c6ef1a0038f93739	2021-03-11 00:23:28	[]	[]	Thu Mar 11 00:17:47 +0000 2021	[]	[{"url":"https://t.co/vLzBKhgXcu","expanded_url":"https://redstate.com/mike_miller/2021/03/10/chinese-communist-experts-push-who-to-let-china-run-global-vaccine-passport-system-what-could-possibly-go-wrong-n340922","display_url":"redstate.com/mike_miller/20â€¦","indices":[118,141]}]	Chinese Communist 'Experts' Push WHO to Let China Run Global 'Vaccine Passport' System. What Could Possibly Go Wrong? https://t.co/vLzBKhgXcu	14019.0	RT @asheborn57: Chinese Communist 'Experts' Push WHO to Let China Run Global 'Vaccine Passport' System. What Could Possibly Go Wrong? httpsâ€¦	3310.0	True		redstate.com	redstate.com
63	60496306c6ef1a0038f93757	2021-03-11 00:23:28	[]	[]	Thu Mar 11 00:20:00 +0000 2021	[]	[{"url":"https://t.co/xY1U4dheEN","expanded_url":"https://es.rt.com/89u7","display_url":"es.rt.com/89u7","indices":[147,170]}]	Meghan Markle se habrÃ­a sumado a las 41.000 denuncias contra el presentador Piers Morgan por sus comentarios sobre la entrevista con Oprah Winfrey https://t.co/xY1U4dheEN	3513347.0	RT @ActualidadRT: Meghan Markle se habrÃ­a sumado a las 41.000 denuncias contra el presentador Piers Morgan por sus comentarios sobre la entâ€¦	1989.0	True		rt.com	rt.com
64	6049631ac6ef1a0038f93e8b	2021-03-11 00:23:48	[]	[]	Wed Mar 10 12:43:43 +0000 2021	[]	[{"url":"https://t.co/81f4rGgl5K","expanded_url":"https://www.firstpost.com/living/why-congress-is-the-new-muslim-league-9401011.html/amp","display_url":"firstpost.com/living/why-conâ€¦","indices":[234,257]}]	From a party that fought the malafide designs of the Muslim League, the new age Gandhis have decimated Congress to a level where it has to bank upon the ideological descendants of Muslim League for its survival. My article @firstpost https://t.co/81f4rGgl5K	7454.0	RT @tuhins: From a party that fought the malafide designs of the Muslim League, the new age Gandhis have decimated Congress to a level wherâ€¦	79.0	True		firstpost.com	firstpost.com
65	60496325c6ef1a0038f94271	2021-03-11 00:23:59	[]	[]	Thu Mar 11 00:09:45 +0000 2021	[]	[{"url":"https://t.co/HnEnLatZXh","expanded_url":"https://quillette.com/2021/03/10/the-end-of-pestilence/","display_url":"quillette.com/2021/03/10/theâ€¦","indices":[261,284]}]	"Humanity had a vaccine that prevented COVID-19 in Jan last year. What we didn't have was a regulatory system to facilitate rapid assessment of its safety and efficacy or the capacity to manufacture &amp; inoculate at scale." Excellent piece from @matthewlesh https://t.co/HnEnLatZXh	214276.0	RT @clairlemon: "Humanity had a vaccine that prevented COVID-19 in Jan last year. What we didn't have was a regulatory system to facilitateâ€¦	914.0	True		quillette.com	quillette.com
66	60496326c6ef1a0038f94305	2021-03-11 00:24:00	[{"text":"Facebook","indices":[104,113]},{"text":"Censorship","indices":[114,125]},{"text":"WallStreetJournal","indices":[126,144]},{"text":"FactCheckers","indices":[145,158]},{"text":"Coronavirus","indices":[159,171]},{"text":"JohnsHopkins","indices":[172,185]},{"text":"DrMartyMakary","indices":[186,200]},{"text":"HerdImmunity","indices":[201,214]},{"text":"COVID19","indices":[215,223]},{"text":…	[{"url":"https://t.co/whFtTF6bmL","expanded_url":"https://www.breitbart.com/tech/2021/03/09/facebook-censors-wall-street-journal-over-fact-checked-coronavirus-op-ed-by-johns-hopkins-surgeon/","display_url":"breitbart.com/tech/2021/03/0â€¦","indices":[241,264]}]		[]	[]			â€¢ FACEBOOK CENSORS WALL STREET JOURNAL OVER â€˜FACT CHECKEDâ€™ CORONAVIRUS OP-ED BY JOHNS HOPKINS SURGEON â€¢ #Facebookâ€¦ https://t.co/JECDG4eK1H	72.0	True	breitbart.com		breitbart.com
67	60496340c6ef1a0038f94c31	2021-03-11 00:24:26	[]	[]	Wed Mar 10 10:36:58 +0000 2021	[{"text":"PCR","indices":[50,54]},{"text":"COVID19","indices":[90,98]}]	[{"url":"https://t.co/6WQcJL1oNA","expanded_url":"https://21stcenturywire.com/2021/03/10/read-the-fine-print-uk-government-finally-admits-pcr-tests-give-false-positive/","display_url":"21stcenturywire.com/2021/03/10/reaâ€¦","indices":[237,260]}]	Never forget: without their fraudulent use of the #PCR test - none of these authoritarian #COVID19 'pandemic' policies would had been possible. Read the fine print... âš¡ï¸�UK Government Finally Admits PCR Tests Generates False Positivesâš¡ï¸� https://t.co/6WQcJL1oNA https://t.co/6R39JJxJQq	63029.0	RT @21WIRE: Never forget: without their fraudulent use of the #PCR test - none of these authoritarian #COVID19 'pandemic' policies would haâ€¦	178.0	True		21stcenturywire.com	21stcenturywire.com
68	60496346c6ef1a0038f94e97	2021-03-11 00:24:33	[]	[{"url":"https://t.co/NkmERg1CCs","expanded_url":"https://childrenshealthdefense.org/defender/gardasil-vaccine-linked-birth-rate-declines/","display_url":"childrenshealthdefense.org/defender/gardaâ€¦","indices":[195,218]}]		[]	[]			HPV Vaccine Linked to reproductive damage in girls @GOP @GOPChairwoman @SenateGOP @HouseGOP @HouseGOP @SenTedCruzâ€¦ https://t.co/H5Qi2XqczN	7.0	True	childrenshealthdefense.org		childrenshealthdefense.org
69	60496356c6ef1a0038f95443	2021-03-11 00:24:49	[]	[]	Wed Mar 10 21:14:04 +0000 2021	[{"text":"TheDefender","indices":[204,216]}]	[{"url":"https://t.co/cRxbYVB32S","expanded_url":"https://bit.ly/3b74uzs","display_url":"bit.ly/3b74uzs","indices":[236,259]},{"url":"https://t.co/geqLEDX54X","expanded_url":"https://childrenshealthdefense.org/defender/la-schools-track-kids-microsofts-daily-pass-covid-app/?utm_source=twitter&utm_medium=defender","display_url":"childrenshealthdefense.org/defender/la-scâ€¦","indices":[260,283]}]	School officials say the COVID-tracking app will keep kids safe. But critics warn the tech, required in order for children to attend class, infringes on kidsâ€™ privacy + that parents should be concerned. #TheDefender: SIGN UP NOW--&gt; https://t.co/cRxbYVB32S https://t.co/geqLEDX54X	55760.0	RT @ChildrensHD: School officials say the COVID-tracking app will keep kids safe. But critics warn the tech, required in order for childrenâ€¦	56.0	True		childrenshealthdefense.org	childrenshealthdefense.org
70	60496364c6ef1a0038f95913	2021-03-11 00:25:02	[]	[]	Tue Mar 09 20:35:55 +0000 2021	[{"text":"CORONA","indices":[249,256]}]	[{"url":"https://t.co/GpCcnIG5Xc","expanded_url":"https://www.bitchute.com/video/0zEB3XyxGkd4/","display_url":"bitchute.com/video/0zEB3Xyxâ€¦","indices":[65,88]}]	BILL GATES CIA BRIEFING OF FUNVAX RELIGIOUS VACCINATIONS IN 2005 https://t.co/GpCcnIG5Xc This is not about muslim terrorism, these satanist like Bill gates want to end Christianity. It's their job to deceive you and keep you away from your creator. #CORONA is their crown	2588.0	RT @gflaterr: BILL GATES CIA BRIEFING OF FUNVAX RELIGIOUS VACCINATIONS IN 2005 https://t.co/GpCcnIG5Xc This is not about muslim terrorism,â€¦	334.0	True		bitchute.com	bitchute.com
71	60496373c6ef1a0038f95e89	2021-03-11 00:25:17	[]	[{"url":"https://t.co/S3JuO5gk2I","expanded_url":"https://rumble.com/vd2y2j-banned-from-youtube-dr.-simone-gold-shares-the-truth-about-the-covid-19-vac.html","display_url":"rumble.com/vd2y2j-banned-â€¦","indices":[182,205]}]		[]	[]			@DonaldJTrumpJr Still committing "Crimes Against Humanity" I see..! She can't STOP pushing the ScamDemic LIE or thâ€¦ https://t.co/i5f1etPFey	37.0	True	rumble.com		rumble.com
72	60496375c6ef1a0038f95f3d	2021-03-11 00:25:19	[]	[]	Wed Mar 10 10:36:58 +0000 2021	[{"text":"PCR","indices":[50,54]},{"text":"COVID19","indices":[90,98]}]	[{"url":"https://t.co/6WQcJL1oNA","expanded_url":"https://21stcenturywire.com/2021/03/10/read-the-fine-print-uk-government-finally-admits-pcr-tests-give-false-positive/","display_url":"21stcenturywire.com/2021/03/10/reaâ€¦","indices":[237,260]}]	Never forget: without their fraudulent use of the #PCR test - none of these authoritarian #COVID19 'pandemic' policies would had been possible. Read the fine print... âš¡ï¸�UK Government Finally Admits PCR Tests Generates False Positivesâš¡ï¸� https://t.co/6WQcJL1oNA https://t.co/6R39JJxJQq	63029.0	RT @21WIRE: Never forget: without their fraudulent use of the #PCR test - none of these authoritarian #COVID19 'pandemic' policies would haâ€¦	2457.0	True		21stcenturywire.com	21stcenturywire.com
73	60496376c6ef1a0038f95fa9	2021-03-11 00:25:21	[]	[]	Sat Mar 06 18:02:00 +0000 2021	[{"text":"Gardasil","indices":[151,160]},{"text":"HPV","indices":[161,165]},{"text":"fertility","indices":[175,185]},{"text":"BigPharma","indices":[186,196]},{"text":"TheDefender","indices":[198,210]}]	[{"url":"https://t.co/cRxbYVB32S","expanded_url":"https://bit.ly/3b74uzs","display_url":"bit.ly/3b74uzs","indices":[232,255]},{"url":"https://t.co/pkiID7s6o5","expanded_url":"https://childrenshealthdefense.org/defender/gardasil-vaccine-linked-birth-rate-declines/?utm_source=twitter&utm_medium=defender","display_url":"childrenshealthdefense.org/defender/gardaâ€¦","indices":[256,279]}]	Birth rates in the U.S. started their decline in 2006 â€” the same year the CDC recommended every American girl between the ages of 9 and 26 get Merckâ€™s #Gardasil #HPV vaccine. #fertility #BigPharma #TheDefender: SIGN UP TODAY--&gt; https://t.co/cRxbYVB32S https://t.co/pkiID7s6o5	55760.0	RT @ChildrensHD: Birth rates in the U.S. started their decline in 2006 â€” the same year the CDC recommended every American girl between theâ€¦	7.0	True		childrenshealthdefense.org	childrenshealthdefense.org
74	6049637bc6ef1a0038f96171	2021-03-11 00:25:26	[]	[]	Wed Mar 10 18:23:11 +0000 2021	[]	[{"url":"https://t.co/jSVYay5n6u","expanded_url":"https://www.rt.com/news/513443-german-court-covid-lockdown-unconstitutional/","display_url":"rt.com/news/513443-geâ€¦","indices":[119,142]}]	â€˜Catastrophically wrongâ€™: German court declares regional lockdown UNCONSTITUTIONAL in â€˜politically explosiveâ€™ decision https://t.co/jSVYay5n6u	104371.0	RT @naomirwolf: â€˜Catastrophically wrongâ€™: German court declares regional lockdown UNCONSTITUTIONAL in â€˜politically explosiveâ€™ decision httpâ€¦	828.0	True		rt.com	rt.com
75	6049637cc6ef1a0038f961d3	2021-03-11 00:25:27	[]	[]	Thu Mar 11 00:17:47 +0000 2021	[]	[{"url":"https://t.co/vLzBKhgXcu","expanded_url":"https://redstate.com/mike_miller/2021/03/10/chinese-communist-experts-push-who-to-let-china-run-global-vaccine-passport-system-what-could-possibly-go-wrong-n340922","display_url":"redstate.com/mike_miller/20â€¦","indices":[118,141]}]	Chinese Communist 'Experts' Push WHO to Let China Run Global 'Vaccine Passport' System. What Could Possibly Go Wrong? https://t.co/vLzBKhgXcu	13993.0	RT @asheborn57: Chinese Communist 'Experts' Push WHO to Let China Run Global 'Vaccine Passport' System. What Could Possibly Go Wrong? httpsâ€¦	1968.0	True		redstate.com	redstate.com
76	60496381c6ef1a0038f96389	2021-03-11 00:25:31	[]	[]	Wed Mar 10 23:59:32 +0000 2021	[{"text":"SaveAmerica","indices":[215,227]}]	[{"url":"https://t.co/rVF7aM6yoI","expanded_url":"https://www.thegatewaypundit.com/2021/03/joe-biden-mumbles-covid-talk-1049-people-watch-speech-live-joe-81-million-votes-crock/","display_url":"thegatewaypundit.com/2021/03/joe-biâ€¦","indices":[229,252]}]	Only about 1,049 cared to watch Sleepy Senile Joe on the White House channel as he saliva dripped and grumbled through his Covid talk...and this for an illegitimate president who got 81 million votes...ya right !! #SaveAmerica https://t.co/rVF7aM6yoI	7134.0	RT @BoomerBaby_Gus: Only about 1,049 cared to watch Sleepy Senile Joe on the White House channel as he saliva dripped and grumbled throughâ€¦	1565.0	True		thegatewaypundit.com	thegatewaypundit.com
77	60496387c6ef1a0038f965c7	2021-03-11 00:25:38	[]	[]	Wed Mar 10 22:51:39 +0000 2021	[]	[{"url":"https://t.co/8T44iWXlot","expanded_url":"https://www.breitbart.com/politics/2021/03/10/23-percent-of-covid-19-nursing-home-deaths-in-4-states-where-dem-govs-forced-admissions-ny-pa-nj-and-mi/","display_url":"breitbart.com/politics/2021/â€¦","indices":[249,272]}]	Democrats believe grandma and grandpa are expendable: 23% of COVID Nursing Home Deaths in Democrat states New York, Pennsylvania, New Jersey, and Michigan. Dem Governors forced nursing homes to admit residents who had tested positive for COVID-19 https://t.co/8T44iWXlot	165634.0	RT @SandraSentinel: Democrats believe grandma and grandpa are expendable: 23% of COVID Nursing Home Deaths in Democrat states New York, Peâ€¦	43234.0	True		breitbart.com	breitbart.com
78	60496391c6ef1a0038f96933	2021-03-11 00:25:47	[]	[]	Wed Mar 10 19:33:41 +0000 2021	[]	[{"url":"https://t.co/wz6okjXv2K","expanded_url":"https://rumble.com/veikwj-so-long-unity-psaki-makes-stunning-admission-about-covid-relief.html?mref=23gga&mc=8uxj1","display_url":"rumble.com/veikwj-so-longâ€¦","indices":[229,252]}]	The Biden administration is dangerous because they have perfected the art of being simultaneously dishonest, frustrating, and wildly predictable with its policy approach. This is more evident every time Psaki takes the podium. https://t.co/wz6okjXv2K	1718368.0	RT @DineshDSouza: The Biden administration is dangerous because they have perfected the art of being simultaneously dishonest, frustrating,â€¦	1308.0	True		rumble.com	rumble.com
79	6049639bc6ef1a0038f96cd1	2021-03-11 00:25:57	[]	[]	Wed Mar 10 22:41:36 +0000 2021	[]	[{"url":"https://t.co/QWhw3c7ss6","expanded_url":"https://newspunch.com/france-threatens-to-make-covid-jabs-compulsory-for-health-workers-because-of-unacceptable-uptake/","display_url":"newspunch.com/france-threateâ€¦","indices":[249,272]}]	******************* BREAKING NEWS ******************* France Threatens To Make Covid Vaccine Compulsory For Health Workers Because Of â€˜Unacceptableâ€™ Uptake Prime Minister Jean Castex has revealed that only 40% of health workers have taken the jab. https://t.co/QWhw3c7ss6	2430.0	RT @MarkAlanMarks1: ******************* BREAKING NEWS ******************* France Threatens To Make Covid Vaccine Compulsory For Health Workâ€¦	47.0	True		newspunch.com	newspunch.com
80	6049639cc6ef1a0038f96d67	2021-03-11 00:25:59	[]	[]	Wed Mar 10 06:02:42 +0000 2021	[]	[{"url":"https://t.co/vLUgCFimZ7","expanded_url":"https://www.thegatewaypundit.com/2021/03/british-government-study-confirms-covid-19-vaccine-risk-infections-increase-fortnight-jab/?utm_source=Twitter&utm_medium=PostTopSharingButtons&utm_campaign=websitesharingbuttons","display_url":"thegatewaypundit.com/2021/03/britisâ€¦","indices":[152,175]}]	Un estudio del gobierno britÃ¡nico confirma el riesgo de la vacuna Covid-19: las infecciones AUMENTAN quince dÃ­as despuÃ©s de la inyecciÃ³n - Actualizado https://t.co/vLUgCFimZ7 a travÃ©s de @gatewaypundit	3723.0	RT @arroyomatteucc1: Un estudio del gobierno britÃ¡nico confirma el riesgo de la vacuna Covid-19: las infecciones AUMENTAN quince dÃ­as despuâ€¦	4541.0	True		thegatewaypundit.com	thegatewaypundit.com
81	604963a2c6ef1a0038f96f55	2021-03-11 00:26:04	[]	[{"url":"https://t.co/6COCPO2GSG","expanded_url":"https://www.breitbart.com/politics/2021/03/10/23-percent-of-covid-19-nursing-home-deaths-in-4-states-where-dem-govs-forced-admissions-ny-pa-nj-and-mi/","display_url":"breitbart.com/politics/2021/â€¦","indices":[118,141]}]		[]	[]			23 Percent of COVID-19 Nursing Home Deaths in 4 States Where Democrat Governors Forced Admissions: NY, PA, NJ, andâ€¦ https://t.co/R3BYfzZDeF	1184.0	True	breitbart.com		breitbart.com
82	604963acc6ef1a0038f972d7	2021-03-11 00:26:14	[]	[]	Thu Mar 11 00:09:21 +0000 2021	[]	[{"url":"https://t.co/CuqKOc4BeF","expanded_url":"http://www1.cbn.com/cbnnews/politics/2021/march/for-the-first-time-in-4-decades-congress-is-forcing-u-s-taxpayers-to-pay-for-abortions","display_url":"www1.cbn.com/cbnnews/politiâ€¦","indices":[207,230]}]	The U.S. House of Representatives gave final approval Wednesday to the nearly two trillion dollar COVID relief bill that includes a boost in unemployment payments and stimulus checks for American families. https://t.co/CuqKOc4BeF # via @CBNNews	146911.0	RT @CBNNews: The U.S. House of Representatives gave final approval Wednesday to the nearly two trillion dollar COVID relief bill that incluâ€¦	10.0	True		www1.cbn.com	www1.cbn.com
83	604963d7c6ef1a0038f9824f	2021-03-11 00:26:58	[]	[]	Thu Mar 11 00:09:21 +0000 2021	[]	[{"url":"https://t.co/CuqKOc4BeF","expanded_url":"http://www1.cbn.com/cbnnews/politics/2021/march/for-the-first-time-in-4-decades-congress-is-forcing-u-s-taxpayers-to-pay-for-abortions","display_url":"www1.cbn.com/cbnnews/politiâ€¦","indices":[207,230]}]	The U.S. House of Representatives gave final approval Wednesday to the nearly two trillion dollar COVID relief bill that includes a boost in unemployment payments and stimulus checks for American families. https://t.co/CuqKOc4BeF # via @CBNNews	146911.0	RT @CBNNews: The U.S. House of Representatives gave final approval Wednesday to the nearly two trillion dollar COVID relief bill that incluâ€¦	29.0	True		www1.cbn.com	www1.cbn.com
84	604963dfc6ef1a0038f9852d	2021-03-11 00:27:05	[]	[]	Thu Mar 04 18:03:45 +0000 2021	[{"text":"TheDefender","indices":[204,216]}]	[{"url":"https://t.co/zL66Edfiw5","expanded_url":"https://bit.ly/3s5twWJ","display_url":"bit.ly/3s5twWJ","indices":[235,258]},{"url":"https://t.co/ZQJErMy2LJ","expanded_url":"https://childrenshealthdefense.org/defender/media-ignores-jj-pharma-giants-checkered-past/","display_url":"childrenshealthdefense.org/defender/mediaâ€¦","indices":[260,283]}]	As media cheered emergency approval of J&amp;Jâ€™s COVID vaccine + companyâ€™s plans to team up with Merck on production, there was little mention of safety concerns or two companiesâ€™ criminal track records. #TheDefender: SUBSCRIBE TODAY:Â https://t.co/zL66Edfiw5 https://t.co/ZQJErMy2LJ	231167.0	RT @RobertKennedyJr: As media cheered emergency approval of J&amp;Jâ€™s COVID vaccine + companyâ€™s plans to team up with Merck on production, therâ€¦	4661.0	True		childrenshealthdefense.org	childrenshealthdefense.org
85	604963eac6ef1a0038f98941	2021-03-11 00:27:17	[]	[]	Wed Mar 10 23:55:05 +0000 2021	[{"text":"Lockdowns","indices":[106,116]},{"text":"COVID19","indices":[139,147]}]	[{"url":"https://t.co/UPtbBi0ZDJ","expanded_url":"https://www.theepochtimes.com/most-voters-think-lockdown-states-did-worse-economically-than-more-open-counterparts-poll_3727867.html?utm_medium=social&utm_source=twitter&utm_campaign=digitalsub","display_url":"theepochtimes.com/most-voters-thâ€¦","indices":[224,247]}]	A new poll shows that a majority of registered American voters believe states that imposed more stringent #Lockdowns to curb the spread of #COVID19 have done worse economically than those that remained relatively more open. https://t.co/UPtbBi0ZDJ	399112.0	RT @EpochTimes: A new poll shows that a majority of registered American voters believe states that imposed more stringent #Lockdowns to curâ€¦	55.0	True		theepochtimes.com	theepochtimes.com
86	604963f5c6ef1a0038f98cf5	2021-03-11 00:27:27	[]	[]	Wed Mar 10 10:36:58 +0000 2021	[{"text":"PCR","indices":[50,54]},{"text":"COVID19","indices":[90,98]}]	[{"url":"https://t.co/6WQcJL1oNA","expanded_url":"https://21stcenturywire.com/2021/03/10/read-the-fine-print-uk-government-finally-admits-pcr-tests-give-false-positive/","display_url":"21stcenturywire.com/2021/03/10/reaâ€¦","indices":[237,260]}]	Never forget: without their fraudulent use of the #PCR test - none of these authoritarian #COVID19 'pandemic' policies would had been possible. Read the fine print... âš¡ï¸�UK Government Finally Admits PCR Tests Generates False Positivesâš¡ï¸� https://t.co/6WQcJL1oNA https://t.co/6R39JJxJQq	63029.0	RT @21WIRE: Never forget: without their fraudulent use of the #PCR test - none of these authoritarian #COVID19 'pandemic' policies would haâ€¦	1336.0	True		21stcenturywire.com	21stcenturywire.com
87	604963f7c6ef1a0038f98dc1	2021-03-11 00:27:30	[]	[]	Wed Mar 10 22:33:55 +0000 2021	[{"text":"COVID1984","indices":[166,176]},{"text":"COVID19","indices":[177,185]},{"text":"Agenda21","indices":[186,195]},{"text":"NWO","indices":[196,200]}]	[{"url":"https://t.co/adtsthK9Pw","expanded_url":"https://infiniteunknown.net/2021/03/10/australia-doctors-nurses-and-pharmacists-who-spread-covid-anti-vaccination-claims-will-face-harsh-penalties-including-being-stripped-of-their-ability-to-practise/","display_url":"infiniteunknown.net/2021/03/10/ausâ€¦","indices":[202,225]}]	Australia: Doctors, nurses and pharmacists who spread COVID anti-vaccination claims will face harsh penalties, including being stripped of their ability to practise #COVID1984 #COVID19 #Agenda21 #NWO https://t.co/adtsthK9Pw	1420.0	RT @SecretNews: Australia: Doctors, nurses and pharmacists who spread COVID anti-vaccination claims will face harsh penalties, including beâ€¦	1420.0	True		infiniteunknown.net	infiniteunknown.net
88	604963f9c6ef1a0038f98e5d	2021-03-11 00:27:31	[{"text":"Volvo","indices":[76,82]},{"text":"Polestar","indices":[83,92]},{"text":"Future","indices":[93,100]},{"text":"Sustainability","indices":[101,116]},{"text":"EV","indices":[117,120]},{"text":"ElectricVehicle","indices":[121,137]},{"text":"ElectricCar","indices":[138,150]},{"text":"Tesla","indices":[151,157]},{"text":"Auto","indices":[158,163]},{"text":"Australia","indices":[164,174]},{"te…	[{"url":"https://t.co/jpsiM2l9CS","expanded_url":"https://www.carexpert.com.au/car-news/polestar-will-be-selling-cars-in-australia-by-the-end-of-2021","display_url":"carexpert.com.au/car-news/polesâ€¦","indices":[217,240]}]		[]	[]			Volvoâ€™s newer, greener cousin has had its passport stamped for AustraliaðŸ‡¦ðŸ‡ºðŸ˜® #Volvo #Polestar #Futureâ€¦ https://t.co/zxeMlHkeCS	641.0	True	rt.com		rt.com
89	604963fac6ef1a0038f98f05	2021-03-11 00:27:33	[]	[]	Wed Mar 10 22:34:30 +0000 2021	[{"text":"COVID1984","indices":[193,203]},{"text":"COVID19","indices":[204,212]},{"text":"Agenda21","indices":[213,222]},{"text":"NWO","indices":[223,227]}]	[{"url":"https://t.co/YNsc7njf00","expanded_url":"https://infiniteunknown.net/2021/03/10/modernas-top-scientist-we-are-actually-hacking-the-software-of-life-pure-and-simple-this-is-unvarnished-raw-transhumanism-moderna-ceo-says-mrna-shots-are-rew/","display_url":"infiniteunknown.net/2021/03/10/modâ€¦","indices":[230,253]}]	Modernaâ€™s Top Scientist: â€˜We Are Actually Hacking The Software Of Lifeâ€™ Pure and simple, this is unvarnished, raw Transhumanism. Moderna CEO says mRNA shots are â€œrewriting the Genetic Code.â€� #COVID1984 #COVID19 #Agenda21 #NWO https://t.co/YNsc7njf00	1420.0	RT @SecretNews: Modernaâ€™s Top Scientist: â€˜We Are Actually Hacking The Software Of Lifeâ€™ Pure and simple, this is unvarnished, raw Transhumâ€¦	1420.0	True		infiniteunknown.net	infiniteunknown.net
90	60496408c6ef1a0038f99407	2021-03-11 00:27:47	[]	[]	Wed Mar 10 01:03:32 +0000 2021	[]	[{"url":"https://t.co/S7BWkywi4h","expanded_url":"https://vdare.com/posts/biden-s-fha-now-guaranteeing-mortgages-for-illegals-with-daca-status","display_url":"vdare.com/posts/biden-s-â€¦","indices":[245,268]}]	The thing is, the Federal Housing Authority isn't dispensing its money, it's dispensing your money. And under the Biden Administration, they're giving home loans to so-called "Dreamers"â€”illegals allegedly brought to the US by criminal parents. https://t.co/S7BWkywi4h	43296.0	RT @vdare: The thing is, the Federal Housing Authority isn't dispensing its money, it's dispensing your money. And under the Biden Administâ€¦	520.0	True		vdare.com	vdare.com
91	60496434c6ef1a0038f9a38f	2021-03-11 00:28:30	[]	[{"url":"https://t.co/GlRsry7k4Z","expanded_url":"https://www.thegatewaypundit.com/2021/03/40-cowardly-republicans-refuse-join-marjorie-taylor-greene-attempt-stop-covid-relief-blue-state-bailout-bill-passing-house/?utm_source=Twitter&utm_medium=PostBottomSharingButtons&utm_campaign=websitesharingbuttons","display_url":"thegatewaypundit.com/2021/03/40-cowâ€¦","indices":[145,168]}]		[]	[]			40 Cowardly Republicans Refuse To Join Marjorie Taylor Greene In Her Attempt To Stop â€œCOVID Reliefâ€� (Blue State Baiâ€¦ https://t.co/1Rvh8dfj4Q	54.0	True	thegatewaypundit.com		thegatewaypundit.com
92	6049643bc6ef1a0038f9a625	2021-03-11 00:28:38	[]	[]	Wed Mar 10 17:39:42 +0000 2021	[]	[{"url":"https://t.co/0GlG1T72VM","expanded_url":"https://www.nbcnews.com/health/health-news/johnson-johnson-knew-decades-asbestos-lurked-its-baby-powder-n948016","display_url":"nbcnews.com/health/health-â€¦","indices":[148,171]}]	Remind me why we should trust this company with a vaccine? â€¢ Johnson &amp; Johnson knew for decades that asbestos lurked in some of its baby powder https://t.co/0GlG1T72VM	34044.0	RT @judithrose91: Remind me why we should trust this company with a vaccine? â€¢ Johnson &amp; Johnson knew for decades that asbestos lurked in sâ€¦	1796.0	True		health-news	health-news
93	6049643fc6ef1a0038f9a7ab	2021-03-11 00:28:42	[]	[]	Thu Mar 11 00:28:33 +0000 2021	[{"text":"coronavirus","indices":[93,105]}]	[{"url":"https://t.co/m107UOzRBo","expanded_url":"https://english.alarabiya.net/coronavirus/2021/03/10/Coronavirus-COVID-19-origin-will-be-discovered-in-next-few-years-says-WHO","display_url":"english.alarabiya.net/coronavirus/20â€¦","indices":[213,236]}]	The global community will find out â€œfairly soon, within the next few yearsâ€� what started the #coronavirus pandemic, a key member of a World Health Organization-led investigation into the pandemicâ€™s origins says. https://t.co/m107UOzRBo	880798.0	RT @AlArabiya_Eng: The global community will find out â€œfairly soon, within the next few yearsâ€� what started the #coronavirus pandemic, a keâ€¦	1161.0	True		english.alarabiya.net	english.alarabiya.net
94	60496444c6ef1a0038f9a96d	2021-03-11 00:28:47	[]	[]	Wed Mar 10 22:51:39 +0000 2021	[]	[{"url":"https://t.co/8T44iWXlot","expanded_url":"https://www.breitbart.com/politics/2021/03/10/23-percent-of-covid-19-nursing-home-deaths-in-4-states-where-dem-govs-forced-admissions-ny-pa-nj-and-mi/","display_url":"breitbart.com/politics/2021/â€¦","indices":[249,272]}]	Democrats believe grandma and grandpa are expendable: 23% of COVID Nursing Home Deaths in Democrat states New York, Pennsylvania, New Jersey, and Michigan. Dem Governors forced nursing homes to admit residents who had tested positive for COVID-19 https://t.co/8T44iWXlot	165635.0	RT @SandraSentinel: Democrats believe grandma and grandpa are expendable: 23% of COVID Nursing Home Deaths in Democrat states New York, Peâ€¦	9172.0	True		breitbart.com	breitbart.com
95	60496454c6ef1a0038f9af3b	2021-03-11 00:29:03	[]	[]	Wed Mar 10 22:42:58 +0000 2021	[]	[{"url":"https://t.co/aA7UTlSUUb","expanded_url":"https://www.froedtert.com/covid-19-vaccine-updates","display_url":"froedtert.com/covid-19-vacciâ€¦","indices":[186,209]}]	We're offering COVID-19 vaccinations to everyone the state currently allows. There is no cost to the recipient. Find out more about the vaccinations, including eligibility requirements: https://t.co/aA7UTlSUUb	5016.0	RT @Froedtert: We're offering COVID-19 vaccinations to everyone the state currently allows. There is no cost to the recipient. Find out morâ€¦	209.0	True		rt.com	rt.com
96	60496459c6ef1a0038f9b0f7	2021-03-11 00:29:08	[]	[]	Wed Mar 10 13:51:10 +0000 2021	[{"text":"digitalID","indices":[159,169]}]	[{"url":"https://t.co/wxzBN3nluV","expanded_url":"https://www.breitbart.com/health/2021/03/09/w-h-o-countries-should-not-require-coronavirus-vaccine-passports/","display_url":"breitbart.com/health/2021/03â€¦","indices":[257,280]}]	The W.H.O. advises against "vaccine passports" for international travel for now citing "practical and ethical" concerns. With so many declining it, would the #digitalID be something Gov't pushes for, in order to ease into the vaccine pass in the future? https://t.co/wxzBN3nluV	8719.0	RT @LightTruthpaper: The W.H.O. advises against "vaccine passports" for international travel for now citing "practical and ethical" concernâ€¦	8.0	True		breitbart.com	breitbart.com
97	6049645fc6ef1a0038f9b2ef	2021-03-11 00:29:13	[]	[{"url":"https://t.co/erimVB1iNC","expanded_url":"https://www.thegatewaypundit.com/2021/03/joe-biden-mumbles-covid-talk-1049-people-watch-speech-live-joe-81-million-votes-crock/","display_url":"thegatewaypundit.com/2021/03/joe-biâ€¦","indices":[151,174]}]		[]	[]			Joe Biden Mumbles Through COVID Talk -- Only 1,049 People Watch the Speech Live, Only 1.4K Retweets! -- But Joe hadâ€¦ https://t.co/6qs753sP1K	58.0	True	thegatewaypundit.com		thegatewaypundit.com
98	6049645fc6ef1a0038f9b333	2021-03-11 00:29:14	[]	[]	Thu Mar 11 00:28:55 +0000 2021	[]	[{"url":"https://t.co/hmJNJK0Tbk","expanded_url":"https://humansarefree.com/2021/03/zero-school-children-died-of-covid-in-sweden-during-the-first-wave-despite-schools-being-open-leading-academic-quits-after-intimidation-and-threats-for-his-findings.html","display_url":"humansarefree.com/2021/03/zero-sâ€¦","indices":[145,168]}]	ZERO School Children Died of COVID in Sweden Despite Schools Being Open â€“ Leading Academic Quits After Intimidation and Threats for His Findings https://t.co/hmJNJK0Tbk https://t.co/zTxRUjMdMU	4691.0	RT @JeffLee2020: ZERO School Children Died of COVID in Sweden Despite Schools Being Open â€“ Leading Academic Quits After Intimidation and Thâ€¦	508.0	True		humansarefree.com	humansarefree.com
99	60496476c6ef1a0038f9bb35	2021-03-11 00:29:37	[]	[]	Wed Mar 10 08:03:11 +0000 2021	[]	[{"url":"https://t.co/GQ3VN3vAhu","expanded_url":"https://mundo.sputniknews.com/20210309/eeuu-busca-tapar-danos-causados-por-sanciones-a-venezuela-con-el-tps-1109710921.html","display_url":"mundo.sputniknews.com/20210309/eeuu-â€¦","indices":[72,95]}]	EEUU busca "tapar" daÃ±os causados por sanciones a Venezuela con el TPS https://t.co/GQ3VN3vAhu Las acciones de Biden me recuerdan a Don Vito Corleone cuando se iba a comulgar, mientras sus secuaces asesinaban a mansalva a sus adversarios. Todo muy "civilizado" ðŸ˜±	18608.0	RT @iangulochacon: EEUU busca "tapar" daÃ±os causados por sanciones a Venezuela con el TPS https://t.co/GQ3VN3vAhu Las acciones de Biden meâ€¦	380.0	True		sputniknews.com	sputniknews.com
100	60496479c6ef1a0038f9bc69	2021-03-11 00:29:39	[{"text":"Unreliables","indices":[232,244]},{"text":"Wind","indices":[245,250]},{"text":"Solar","indices":[251,257]},{"text":"RedNewDeal","indices":[258,269]},{"text":"EnergyPoverty","indices":[270,284]}]	[{"url":"https://t.co/p8dsEy0aAs","expanded_url":"https://climatism.blog/2018/09/16/green-energy-poverty-volunteer-knitters-in-high-demand-as-soaring-power-prices-leave-people-cold/","display_url":"climatism.blog/2018/09/16/greâ€¦","indices":[207,230]}]		[]	[]			Dear Unreliable-Energy-Fantasists, Repeat after me. 110% taxpayer-subsidised solar panels &amp; windmills ARE-NOT-'REâ€¦ https://t.co/pJdSirimxO	18286.0	True	climatism.blog		climatism.blog
101	6049647bc6ef1a0038f9bd1b	2021-03-11 00:29:42	[]	[]	Wed Mar 10 18:23:11 +0000 2021	[]	[{"url":"https://t.co/jSVYay5n6u","expanded_url":"https://www.rt.com/news/513443-german-court-covid-lockdown-unconstitutional/","display_url":"rt.com/news/513443-geâ€¦","indices":[119,142]}]	â€˜Catastrophically wrongâ€™: German court declares regional lockdown UNCONSTITUTIONAL in â€˜politically explosiveâ€™ decision https://t.co/jSVYay5n6u	104415.0	RT @naomirwolf: â€˜Catastrophically wrongâ€™: German court declares regional lockdown UNCONSTITUTIONAL in â€˜politically explosiveâ€™ decision httpâ€¦	27.0	True		rt.com	rt.com
102	6049648fc6ef1a0038f9c435	2021-03-11 00:30:02	[]	[]	Wed Mar 10 23:50:01 +0000 2021	[{"text":"China","indices":[0,6]},{"text":"AfricanSwineFever","indices":[79,97]},{"text":"Sichuan","indices":[138,146]},{"text":"Hubei","indices":[168,174]}]	[{"url":"https://t.co/vNxywJ7w3n","expanded_url":"https://www.theepochtimes.com/new-wave-of-african-swine-fever-outbreak-hits-china_3724294.html?utm_medium=social&utm_source=twitter&utm_campaign=digitalsub","display_url":"theepochtimes.com/new-wave-of-afâ€¦","indices":[185,208]}]	#Chinaâ€™s Ministry of Agriculture and Rural Affairs announced that new cases of #AfricanSwineFever have been reported in Chinaâ€™s southwest #Sichuan Province and central #Hubei Province. https://t.co/vNxywJ7w3n	44568.0	RT @EpochTimesChina: #Chinaâ€™s Ministry of Agriculture and Rural Affairs announced that new cases of #AfricanSwineFever have been reported iâ€¦	1166.0	True		theepochtimes.com	theepochtimes.com
103	60496493c6ef1a0038f9c5d1	2021-03-11 00:30:06	[]	[]	Thu Mar 11 00:21:26 +0000 2021	[]	[{"url":"https://t.co/BUzdjqZbBW","expanded_url":"https://sputniknews.com/columnists/202103091082295103-no-more-money-for-wars-and-bank-bailouts--give-nurses-15/","display_url":"sputniknews.com/columnists/202â€¦","indices":[239,262]}]	@corbyn_project @angiebabie2009 @bfcdublin Why is there always money for wars, millionaire tax cuts and greedy banker bailouts but not for nurses and other health and care workers? Pay the nurses what they have earned and deserve ðŸ�´ó �§ó �¢ó �³ó �£ó �´ó �¿ https://t.co/BUzdjqZbBW	67708.0	RT @citizentommy: @corbyn_project @angiebabie2009 @bfcdublin Why is there always money for wars, millionaire tax cuts and greedy banker baiâ€¦	1852.0	True		sputniknews.com	sputniknews.com
104	604964a5c6ef1a0038f9cc41	2021-03-11 00:30:24	[{"text":"COVID","indices":[152,158]},{"text":"border","indices":[168,175]},{"text":"BorderReport","indices":[220,233]}]	[{"url":"https://t.co/MJ7vbwdhdz","expanded_url":"https://www.borderreport.com/health/coronavirus/dhs-refutes-abbotts-claims-that-border-agents-arent-receiving-covid-19-vaccine/","display_url":"borderreport.com/health/coronavâ€¦","indices":[257,280]}]		[]	[]			Pushback from @DHSgov today refuting @GregAbbott_TX claims that @CBPRGV Border Patrol agents arenâ€™t getting COVID vâ€¦ https://t.co/z4VPhp50q1	1645.0	True	rt.com		rt.com
105	604964bec6ef1a0038f9d4df	2021-03-11 00:30:48	[]	[]	Thu Mar 11 00:29:39 +0000 2021	[{"text":"Unreliables","indices":[232,244]},{"text":"Wind","indices":[245,250]},{"text":"Solar","indices":[251,257]},{"text":"RedNewDeal","indices":[258,269]},{"text":"EnergyPoverty","indices":[270,284]}]	[{"url":"https://t.co/p8dsEy0aAs","expanded_url":"https://climatism.blog/2018/09/16/green-energy-poverty-volunteer-knitters-in-high-demand-as-soaring-power-prices-leave-people-cold/","display_url":"climatism.blog/2018/09/16/greâ€¦","indices":[207,230]},{"url":"https://t.co/6AjzP4lQxM","expanded_url":"https://twitter.com/cocodarl/status/1369767625564114946","display_url":"twitter.com/cocodarl/stat…	Dear Unreliable-Energy-Fantasists, Repeat after me. 110% taxpayer-subsidised solar panels &amp; windmills ARE-NOT-'RENEWABLE'. And, they're guaranteed by you, the taxpayer, not-to-fail ! BAE AUGov data: https://t.co/p8dsEy0aAs #Unreliables #Wind #Solar #RedNewDeal #EnergyPoverty https://t.co/6AjzP4lQxM https://t.co/msK4dYW8Yc	18286.0	RT @JWSpry: Dear Unreliable-Energy-Fantasists, Repeat after me. 110% taxpayer-subsidised solar panels &amp; windmills ARE-NOT-'RENEWABLE'. Aâ€¦	624.0	True		climatism.blog	climatism.blog
106	604964c7c6ef1a0038f9d82d	2021-03-11 00:30:57	[]	[]	Thu Mar 11 00:09:45 +0000 2021	[]	[{"url":"https://t.co/HnEnLatZXh","expanded_url":"https://quillette.com/2021/03/10/the-end-of-pestilence/","display_url":"quillette.com/2021/03/10/theâ€¦","indices":[261,284]}]	"Humanity had a vaccine that prevented COVID-19 in Jan last year. What we didn't have was a regulatory system to facilitate rapid assessment of its safety and efficacy or the capacity to manufacture &amp; inoculate at scale." Excellent piece from @matthewlesh https://t.co/HnEnLatZXh	214276.0	RT @clairlemon: "Humanity had a vaccine that prevented COVID-19 in Jan last year. What we didn't have was a regulatory system to facilitateâ€¦	9398.0	True		quillette.com	quillette.com
107	604964cac6ef1a0038f9d921	2021-03-11 00:31:00	[]	[]	Wed Mar 10 20:36:42 +0000 2021	[]	[{"url":"https://t.co/ErvaK7mCcv","expanded_url":"https://www.bitchute.com/video/nQgq0BxXfZ4f/","display_url":"bitchute.com/video/nQgq0BxXâ€¦","indices":[271,294]}]	@MaximeBernier Here is an excellent 10 minute information bomb for any who haven't seen this yet. A video on why covid is nothing to be afraid of, by Canadian doctors, citing facts, statistics, and appealing to reason. If everybody saw this, reopening would be easier. https://t.co/ErvaK7mCcv	222.0	RT @ekajate: @MaximeBernier Here is an excellent 10 minute information bomb for any who haven't seen this yet. A video on why covid is notâ€¦	65.0	True		bitchute.com	bitchute.com
108	604964d5c6ef1a0038f9dd3f	2021-03-11 00:31:11	[]	[]	Thu Mar 11 00:29:29 +0000 2021	[{"text":"CafesitoExportador","indices":[129,148]},{"text":"MujeresExportadoras","indices":[161,181]},{"text":"ComitÃ©DeMujeresExportadoras","indices":[182,210]},{"text":"DataExport","indices":[222,233]}]	[{"url":"https://t.co/4a8oGMB23J","expanded_url":"https://dataexport.com.gt/ultima-edicion/","display_url":"dataexport.com.gt/ultima-edicion/","indices":[236,259]}]	"Ante la situaciÃ³n de la pandemia tuvimos que reinventarnos, ser positivos y tener un plan B" destacÃ³ Sylvia MenÃ©ndez durante el #CafesitoExportador @AGEXPORTGT #MujeresExportadoras #ComitÃ©DeMujeresExportadoras Les mÃ¡s en #DataExport â†˜ï¸�https://t.co/4a8oGMB23J https://t.co/N5kkM5sm3f	1171.0	RT @avides_vgt: "Ante la situaciÃ³n de la pandemia tuvimos que reinventarnos, ser positivos y tener un plan B" destacÃ³ Sylvia MenÃ©ndez duranâ€¦	18992.0	True		rt.com	rt.com
109	604964dac6ef1a0038f9dedf	2021-03-11 00:31:16	[]	[]	Thu Mar 11 00:29:39 +0000 2021	[{"text":"Unreliables","indices":[232,244]},{"text":"Wind","indices":[245,250]},{"text":"Solar","indices":[251,257]},{"text":"RedNewDeal","indices":[258,269]},{"text":"EnergyPoverty","indices":[270,284]}]	[{"url":"https://t.co/p8dsEy0aAs","expanded_url":"https://climatism.blog/2018/09/16/green-energy-poverty-volunteer-knitters-in-high-demand-as-soaring-power-prices-leave-people-cold/","display_url":"climatism.blog/2018/09/16/greâ€¦","indices":[207,230]},{"url":"https://t.co/6AjzP4lQxM","expanded_url":"https://twitter.com/cocodarl/status/1369767625564114946","display_url":"twitter.com/cocodarl/stat…	Dear Unreliable-Energy-Fantasists, Repeat after me. 110% taxpayer-subsidised solar panels &amp; windmills ARE-NOT-'RENEWABLE'. And, they're guaranteed by you, the taxpayer, not-to-fail ! BAE AUGov data: https://t.co/p8dsEy0aAs #Unreliables #Wind #Solar #RedNewDeal #EnergyPoverty https://t.co/6AjzP4lQxM https://t.co/msK4dYW8Yc	18286.0	RT @JWSpry: Dear Unreliable-Energy-Fantasists, Repeat after me. 110% taxpayer-subsidised solar panels &amp; windmills ARE-NOT-'RENEWABLE'. Aâ€¦	624.0	True		climatism.blog	climatism.blog
110	604964dbc6ef1a0038f9df6d	2021-03-11 00:31:17	[]	[]	Wed Mar 10 10:36:58 +0000 2021	[{"text":"PCR","indices":[50,54]},{"text":"COVID19","indices":[90,98]}]	[{"url":"https://t.co/6WQcJL1oNA","expanded_url":"https://21stcenturywire.com/2021/03/10/read-the-fine-print-uk-government-finally-admits-pcr-tests-give-false-positive/","display_url":"21stcenturywire.com/2021/03/10/reaâ€¦","indices":[237,260]}]	Never forget: without their fraudulent use of the #PCR test - none of these authoritarian #COVID19 'pandemic' policies would had been possible. Read the fine print... âš¡ï¸�UK Government Finally Admits PCR Tests Generates False Positivesâš¡ï¸� https://t.co/6WQcJL1oNA https://t.co/6R39JJxJQq	63030.0	RT @21WIRE: Never forget: without their fraudulent use of the #PCR test - none of these authoritarian #COVID19 'pandemic' policies would haâ€¦	49.0	True		21stcenturywire.com	21stcenturywire.com
111	604964ddc6ef1a0038f9e033	2021-03-11 00:31:20	[]	[{"url":"https://t.co/BTC3UfmfsQ","expanded_url":"https://childrenshealthdefense.org/defender/woman-dies-second-moderna-vaccine/?itm_term=home","display_url":"childrenshealthdefense.org/defender/womanâ€¦","indices":[261,284]}]		[]	[]			@POTUS 39-Year-Old Woman Dies 4 Days After Second Moderna Vaccine, Autopsy Ordered Kassidi Kurillâ€™s family said sheâ€¦ https://t.co/EsayGU36OP	7.0	True	childrenshealthdefense.org		childrenshealthdefense.org
112	604964e6c6ef1a0038f9e381	2021-03-11 00:31:29	[]	[]	Wed Mar 10 20:36:42 +0000 2021	[]	[{"url":"https://t.co/ErvaK7mCcv","expanded_url":"https://www.bitchute.com/video/nQgq0BxXfZ4f/","display_url":"bitchute.com/video/nQgq0BxXâ€¦","indices":[271,294]}]	@MaximeBernier Here is an excellent 10 minute information bomb for any who haven't seen this yet. A video on why covid is nothing to be afraid of, by Canadian doctors, citing facts, statistics, and appealing to reason. If everybody saw this, reopening would be easier. https://t.co/ErvaK7mCcv	224.0	RT @ekajate: @MaximeBernier Here is an excellent 10 minute information bomb for any who haven't seen this yet. A video on why covid is notâ€¦	13.0	True		bitchute.com	bitchute.com
113	604964f4c6ef1a0038f9e841	2021-03-11 00:31:42	[]	[]	Thu Mar 11 00:26:28 +0000 2021	[{"text":"VEA","indices":[0,4]},{"text":"COVID19","indices":[181,189]}]	[{"url":"https://t.co/34rfJnYSjN","expanded_url":"https://es.rt.com/89ty","display_url":"es.rt.com/89ty","indices":[139,162]}]	#VEA FOTOS: Una abuela rusa de 83 aÃ±os que superÃ³ el coronavirus participa en una sesiÃ³n de fotos y termina en las pÃ¡ginas de Vogue Italia https://t.co/34rfJnYSjN vÃ­a @ActualidadRT #COVID19	10745.0	RT @taucetinet: #VEA FOTOS: Una abuela rusa de 83 aÃ±os que superÃ³ el coronavirus participa en una sesiÃ³n de fotos y termina en las pÃ¡ginasâ€¦	1472.0	True		rt.com	rt.com
114	604964f7c6ef1a0038f9e97f	2021-03-11 00:31:46	[]	[]	Wed Mar 03 18:00:03 +0000 2021	[]	[{"url":"https://t.co/JFH3syV48R","expanded_url":"https://www.theepochtimes.com/108-illegal-immigrants-released-by-border-patrol-in-texas-tested-positive-for-covid-19-officials_3719020.html","display_url":"theepochtimes.com/108-illegal-imâ€¦","indices":[240,263]}]	108 Illegal Immigrants Released by Border Patrol in Texas Tested Positive for COVID-19: Officials. Great Biden! Just open the Border to bring in Diseased Illegal Immigrants! Finish the damn Wall! We NEED a COMMON SENSE ADMINISTRATION! https://t.co/JFH3syV48R via @epochtimes	6307.0	RT @KealaKaa: 108 Illegal Immigrants Released by Border Patrol in Texas Tested Positive for COVID-19: Officials. Great Biden! Just open tâ€¦	10651.0	True		theepochtimes.com	theepochtimes.com
115	604964f9c6ef1a0038f9ea49	2021-03-11 00:31:48	[]	[]	Wed Mar 10 20:36:42 +0000 2021	[]	[{"url":"https://t.co/ErvaK7mCcv","expanded_url":"https://www.bitchute.com/video/nQgq0BxXfZ4f/","display_url":"bitchute.com/video/nQgq0BxXâ€¦","indices":[271,294]}]	@MaximeBernier Here is an excellent 10 minute information bomb for any who haven't seen this yet. A video on why covid is nothing to be afraid of, by Canadian doctors, citing facts, statistics, and appealing to reason. If everybody saw this, reopening would be easier. https://t.co/ErvaK7mCcv	222.0	RT @ekajate: @MaximeBernier Here is an excellent 10 minute information bomb for any who haven't seen this yet. A video on why covid is notâ€¦	585.0	True		bitchute.com	bitchute.com
116	604964ffc6ef1a0038f9ec85	2021-03-11 00:31:54	[]	[{"url":"https://t.co/SjBg6WTVsT","expanded_url":"https://surgecolumns.wordpress.com/2021/03/10/daily-surge-3-10-21/","display_url":"surgecolumns.wordpress.com/2021/03/10/daiâ€¦","indices":[68,91]},{"url":"https://t.co/cAt0LvsLRY","expanded_url":"http://dailysurge.com","display_url":"dailysurge.com","indices":[93,116]}]		[]	[]			Wednesday on Daily Surge -- Straight to YOU: To read, click here: https://t.co/SjBg6WTVsTâ€¦ https://t.co/wv3sisONYu	933.0	True	dailysurge.com		dailysurge.com
117	6049661682fbdc0038f96c5d	2021-03-11 00:36:33	[]	[{"url":"https://t.co/LS7NLw0yvH","expanded_url":"https://www.walmart.com/pharmacy/clinical-services/immunization/scheduled?imzType=covid&r=yes","display_url":"walmart.com/pharmacy/cliniâ€¦","indices":[138,161]}]		[]	[]			@brittsnorgrass @kcvaccinewatch Are you able to make it to Fort Scott tomorrow or Emporia later in the week? Otherâ€¦ https://t.co/yOI7qf0jbW	967.0	True	rt.com		rt.com
118	6049661b82fbdc0038f96dfb	2021-03-11 00:36:37	[]	[{"url":"https://t.co/vhyrbwxayW","expanded_url":"https://www.blacklistednews.com/article/79453/digital-health-pass-ibm-and-moderna-hook-up-to-capitalize-on-covid.html","display_url":"blacklistednews.com/article/79453/â€¦","indices":[145,168]}]		[]	[]			The same IBM which supplied equipment to the Nazis in WW2 &gt;&gt;&gt; Digital Health Pass: IBM and Moderna Hook Up to Capitâ€¦ https://t.co/p7N1EXEuv7	1296.0	True	blacklistednews.com		blacklistednews.com
119	6049662282fbdc0038f9707b	2021-03-11 00:36:44	[]	[]	Thu Mar 11 00:29:39 +0000 2021	[{"text":"Unreliables","indices":[232,244]},{"text":"Wind","indices":[245,250]},{"text":"Solar","indices":[251,257]},{"text":"RedNewDeal","indices":[258,269]},{"text":"EnergyPoverty","indices":[270,284]}]	[{"url":"https://t.co/p8dsEy0aAs","expanded_url":"https://climatism.blog/2018/09/16/green-energy-poverty-volunteer-knitters-in-high-demand-as-soaring-power-prices-leave-people-cold/","display_url":"climatism.blog/2018/09/16/greâ€¦","indices":[207,230]},{"url":"https://t.co/6AjzP4lQxM","expanded_url":"https://twitter.com/cocodarl/status/1369767625564114946","display_url":"twitter.com/cocodarl/stat…	Dear Unreliable-Energy-Fantasists, Repeat after me. 110% taxpayer-subsidised solar panels &amp; windmills ARE-NOT-'RENEWABLE'. And, they're guaranteed by you, the taxpayer, not-to-fail ! BAE AUGov data: https://t.co/p8dsEy0aAs #Unreliables #Wind #Solar #RedNewDeal #EnergyPoverty https://t.co/6AjzP4lQxM https://t.co/msK4dYW8Yc	18286.0	RT @JWSpry: Dear Unreliable-Energy-Fantasists, Repeat after me. 110% taxpayer-subsidised solar panels &amp; windmills ARE-NOT-'RENEWABLE'. Aâ€¦	2312.0	True		climatism.blog	climatism.blog
120	6049662882fbdc0038f972c1	2021-03-11 00:36:51	[]	[]	Wed Mar 10 21:25:51 +0000 2021	[]	[{"url":"https://t.co/bF73wA4msB","expanded_url":"https://hartmannreport.com/p/rich-vs-poor-who-will-win?r=nl8r&utm_campaign=post&utm_medium=email&utm_source=twitter","display_url":"hartmannreport.com/p/rich-vs-poorâ€¦","indices":[199,222]}]	Rich vs. Poor â€“ Who Will Win? How does economic activity - and the Covid crisis from Trump's bungling - affect not just quality of life but lifespan? A conversation with me and Dr. Richard Wolff. https://t.co/bF73wA4msB	137063.0	RT @Thom_Hartmann: Rich vs. Poor â€“ Who Will Win? How does economic activity - and the Covid crisis from Trump's bungling - affect not justâ€¦	332.0	True		rt.com	rt.com
121	6049663282fbdc0038f97669	2021-03-11 00:37:01	[]	[]	Thu Mar 11 00:09:45 +0000 2021	[]	[{"url":"https://t.co/HnEnLatZXh","expanded_url":"https://quillette.com/2021/03/10/the-end-of-pestilence/","display_url":"quillette.com/2021/03/10/theâ€¦","indices":[261,284]}]	"Humanity had a vaccine that prevented COVID-19 in Jan last year. What we didn't have was a regulatory system to facilitate rapid assessment of its safety and efficacy or the capacity to manufacture &amp; inoculate at scale." Excellent piece from @matthewlesh https://t.co/HnEnLatZXh	214271.0	RT @clairlemon: "Humanity had a vaccine that prevented COVID-19 in Jan last year. What we didn't have was a regulatory system to facilitateâ€¦	28.0	True		quillette.com	quillette.com
122	6049663382fbdc0038f976bb	2021-03-11 00:37:02	[]	[]	Wed Mar 10 10:36:58 +0000 2021	[{"text":"PCR","indices":[50,54]},{"text":"COVID19","indices":[90,98]}]	[{"url":"https://t.co/6WQcJL1oNA","expanded_url":"https://21stcenturywire.com/2021/03/10/read-the-fine-print-uk-government-finally-admits-pcr-tests-give-false-positive/","display_url":"21stcenturywire.com/2021/03/10/reaâ€¦","indices":[237,260]}]	Never forget: without their fraudulent use of the #PCR test - none of these authoritarian #COVID19 'pandemic' policies would had been possible. Read the fine print... âš¡ï¸�UK Government Finally Admits PCR Tests Generates False Positivesâš¡ï¸� https://t.co/6WQcJL1oNA https://t.co/6R39JJxJQq	63031.0	RT @21WIRE: Never forget: without their fraudulent use of the #PCR test - none of these authoritarian #COVID19 'pandemic' policies would haâ€¦	177.0	True		21stcenturywire.com	21stcenturywire.com
123	6049663a82fbdc0038f97933	2021-03-11 00:37:09	[]	[]	Thu Mar 11 00:33:24 +0000 2021	[]	[{"url":"https://t.co/JBqEovZZ7H","expanded_url":"https://quillette.com/2021/03/10/the-end-of-pestilence/","display_url":"quillette.com/2021/03/10/theâ€¦","indices":[227,250]}]	Humanity is on the cusp of overcoming one of our oldest foes: pestilence. But to achieve this ambitious task it will take a new way of thinking about vaccine development. My latest for â�¦@Quilletteâ�© on how to end pandemics: https://t.co/JBqEovZZ7H	9396.0	RT @matthewlesh: Humanity is on the cusp of overcoming one of our oldest foes: pestilence. But to achieve this ambitious task it will takâ€¦	11014.0	True		quillette.com	quillette.com
124	6049664682fbdc0038f97d51	2021-03-11 00:37:20	[]	[{"url":"https://t.co/RSmxu9HNdD","expanded_url":"https://www.breitbart.com/politics/2021/03/10/23-percent-of-covid-19-nursing-home-deaths-in-4-states-where-dem-govs-forced-admissions-ny-pa-nj-and-mi/","display_url":"breitbart.com/politics/2021/â€¦","indices":[149,172]}]		[]	[]			Forced Admissions! When are they going to be removed from office and arrested! Democrat Governors have 23% of COVIâ€¦ https://t.co/fe7hAAMl1A	1682.0	True	breitbart.com		breitbart.com
125	6049666082fbdc0038f986bf	2021-03-11 00:37:46	[]	[]	Wed Mar 10 20:30:21 +0000 2021	[]	[{"url":"https://t.co/n7MEG0893p","expanded_url":"https://www.technocracy.news/modernas-top-scientist-we-are-actually-hacking-the-software-of-life/","display_url":"technocracy.news/modernas-top-sâ€¦","indices":[199,222]}]	2/ â€˜Both the Moderna and Pfizer injections are experimental mRNA vaccines. The FDA has only granted these injections Emergency Use Authorization [EUA] and they will remain in trials through 2023â€™... https://t.co/n7MEG0893p	104372.0	RT @naomirwolf: 2/ â€˜Both the Moderna and Pfizer injections are experimental mRNA vaccines. The FDA has only granted these injections Emergeâ€¦	9.0	True		technocracy.news	technocracy.news
126	6049666c82fbdc0038f98b11	2021-03-11 00:37:59	[]	[]	Wed Mar 10 13:51:10 +0000 2021	[{"text":"digitalID","indices":[159,169]}]	[{"url":"https://t.co/wxzBN3nluV","expanded_url":"https://www.breitbart.com/health/2021/03/09/w-h-o-countries-should-not-require-coronavirus-vaccine-passports/","display_url":"breitbart.com/health/2021/03â€¦","indices":[257,280]}]	The W.H.O. advises against "vaccine passports" for international travel for now citing "practical and ethical" concerns. With so many declining it, would the #digitalID be something Gov't pushes for, in order to ease into the vaccine pass in the future? https://t.co/wxzBN3nluV	8732.0	RT @LightTruthpaper: The W.H.O. advises against "vaccine passports" for international travel for now citing "practical and ethical" concernâ€¦	2625.0	True		breitbart.com	breitbart.com
127	6049666d82fbdc0038f98b83	2021-03-11 00:38:00	[]	[{"url":"https://t.co/94Xi3btM59","expanded_url":"https://www.thegatewaypundit.com/2021/03/just-house-democrats-pass-1-9-trillion-covid-relief-bill-nothing-covid-send-joe-biden-signature/?utm_source=Twitter&utm_medium=PostTopSharingButtons&utm_campaign=websitesharingbuttons","display_url":"thegatewaypundit.com/2021/03/just-hâ€¦","indices":[132,155]}]		[]	[]			JUST IN: House Democrats Pass $1.9 Trillion Covid Relief Bill That Has Nothing to Do with Covid, Send it to Joe Bidâ€¦ https://t.co/PlxjBMABCd	1068.0	True	thegatewaypundit.com		thegatewaypundit.com
128	6049667482fbdc0038f98e09	2021-03-11 00:38:07	[{"text":"abortionisNothealthcare","indices":[144,168]},{"text":"CovidReliefBill","indices":[183,199]}]	[{"url":"https://t.co/iGuzT8yxnb","expanded_url":"https://www.liveaction.org/news/lankford-taxpayers-forced-pay-abortions-covid-bill/?_hsmi=115204982&_hsenc=p2ANqtz-9v2yHn7QT5UTZ3iSr4SLD3tSY3UMQ3PlwdL_jSuDQZnojb6wqOglfJXDra-mnPxNrTmaVhLyQyf_SOrMfIuWUWaxIFLK_K95ORDil4VOwyxL_ftNg","display_url":"liveaction.org/news/lankford-â€¦","indices":[102,125]}]		[]	[]			Sen. Lankford: COVID relief bill will force American taxpayers to fund abortion 'for the first time'â€¦ https://t.co/KtFTNCk72u	897.0	True	liveaction.org		liveaction.org
129	6049668282fbdc0038f9931f	2021-03-11 00:38:21	[]	[]	Thu Mar 11 00:09:45 +0000 2021	[]	[{"url":"https://t.co/HnEnLatZXh","expanded_url":"https://quillette.com/2021/03/10/the-end-of-pestilence/","display_url":"quillette.com/2021/03/10/theâ€¦","indices":[261,284]}]	"Humanity had a vaccine that prevented COVID-19 in Jan last year. What we didn't have was a regulatory system to facilitate rapid assessment of its safety and efficacy or the capacity to manufacture &amp; inoculate at scale." Excellent piece from @matthewlesh https://t.co/HnEnLatZXh	214271.0	RT @clairlemon: "Humanity had a vaccine that prevented COVID-19 in Jan last year. What we didn't have was a regulatory system to facilitateâ€¦	43.0	True		quillette.com	quillette.com
130	6049668482fbdc0038f993a1	2021-03-11 00:38:23	[]	[]	Wed Mar 10 20:57:06 +0000 2021	[]	[{"url":"https://t.co/CGGzOlBfc2","expanded_url":"https://off-guardian.org/2021/03/04/5-ways-theyre-trying-to-trick-you-into-taking-the-covid-vaccine/","display_url":"off-guardian.org/2021/03/04/5-wâ€¦","indices":[244,267]}]	"thereâ€™s good reason to think the resistance to the 'new normal' is a lot more widespread than the establishment ever expected it to be...You donâ€™t put the Queen on a zoom call when youâ€™re winning the argument" @kit_knightly via @OffGuardian0 https://t.co/CGGzOlBfc2	5943.0	RT @MarkGBblog: "thereâ€™s good reason to think the resistance to the 'new normal' is a lot more widespread than the establishment ever expecâ€¦	957.0	True		off-guardian.org	off-guardian.org
131	6049669582fbdc0038f999ff	2021-03-11 00:38:40	[]	[]	Wed Mar 10 14:42:43 +0000 2021	[]	[{"url":"https://t.co/zpb2QKIFF9","expanded_url":"https://townhall.com/tipsheet/mattvespa/2021/03/10/and-now-its-tucker-carlsons-turn-to-roast-meghan-markle-n2586013","display_url":"townhall.com/tipsheet/mattvâ€¦","indices":[120,143]}]	Tucker Carlson Takes a Break from Regular Programming to Absolutely Shred Meghan Markle by Matt Vespa... Tucker ... ðŸ‘�ðŸ�» https://t.co/zpb2QKIFF9	16500.0	RT @lpmitchellrtr: Tucker Carlson Takes a Break from Regular Programming to Absolutely Shred Meghan Markle by Matt Vespa... Tucker ... ðŸ‘�ðŸ�»â€¦	4359.0	True		townhall.com	townhall.com
132	604966a482fbdc0038f99f4f	2021-03-11 00:38:55	[]	[]	Wed Mar 10 23:58:32 +0000 2021	[{"text":"Hilton","indices":[0,7]},{"text":"Egypt","indices":[52,58]}]	[{"url":"https://t.co/OWT6UxihGt","expanded_url":"https://english.alarabiya.net/business/economy/2021/03/10/Hilton-to-open-nine-more-hotels-in-Egypt-by-2026","display_url":"english.alarabiya.net/business/econoâ€¦","indices":[128,151]}]	#Hilton Worldwide plans to open nine more hotels in #Egypt by 2026, adding about 1,700 rooms, its regional head tells Reuters. https://t.co/OWT6UxihGt	880856.0	RT @AlArabiya_Eng: #Hilton Worldwide plans to open nine more hotels in #Egypt by 2026, adding about 1,700 rooms, its regional head tells Reâ€¦	40.0	True		english.alarabiya.net	english.alarabiya.net
133	604966ad82fbdc0038f9a247	2021-03-11 00:39:03	[]	[]	Wed Mar 10 23:50:01 +0000 2021	[{"text":"China","indices":[0,6]},{"text":"AfricanSwineFever","indices":[79,97]},{"text":"Sichuan","indices":[138,146]},{"text":"Hubei","indices":[168,174]}]	[{"url":"https://t.co/vNxywJ7w3n","expanded_url":"https://www.theepochtimes.com/new-wave-of-african-swine-fever-outbreak-hits-china_3724294.html?utm_medium=social&utm_source=twitter&utm_campaign=digitalsub","display_url":"theepochtimes.com/new-wave-of-afâ€¦","indices":[185,208]}]	#Chinaâ€™s Ministry of Agriculture and Rural Affairs announced that new cases of #AfricanSwineFever have been reported in Chinaâ€™s southwest #Sichuan Province and central #Hubei Province. https://t.co/vNxywJ7w3n	44568.0	RT @EpochTimesChina: #Chinaâ€™s Ministry of Agriculture and Rural Affairs announced that new cases of #AfricanSwineFever have been reported iâ€¦	126.0	True		theepochtimes.com	theepochtimes.com
134	604966b582fbdc0038f9a52f	2021-03-11 00:39:11	[]	[{"url":"https://t.co/PzrSv07Dld","expanded_url":"https://www.theepochtimes.com/alberta-crown-prosecutors-continue-to-drop-covid-19-tickets-more-withdrawal-to-be-expected_3726997.html","display_url":"theepochtimes.com/alberta-crown-â€¦","indices":[87,110]}]		[]	[]			Alberta Crown Prosecutors Continue to Drop COVID-19 Tickets, More Withdrawals Expected https://t.co/PzrSv07Dld viaâ€¦ https://t.co/Dqk5Qfnz8H	1761.0	True	theepochtimes.com		theepochtimes.com
135	604966c882fbdc0038f9abe1	2021-03-11 00:39:30	[]	[]	Wed Mar 10 23:50:01 +0000 2021	[{"text":"China","indices":[0,6]},{"text":"AfricanSwineFever","indices":[79,97]},{"text":"Sichuan","indices":[138,146]},{"text":"Hubei","indices":[168,174]}]	[{"url":"https://t.co/vNxywJ7w3n","expanded_url":"https://www.theepochtimes.com/new-wave-of-african-swine-fever-outbreak-hits-china_3724294.html?utm_medium=social&utm_source=twitter&utm_campaign=digitalsub","display_url":"theepochtimes.com/new-wave-of-afâ€¦","indices":[185,208]}]	#Chinaâ€™s Ministry of Agriculture and Rural Affairs announced that new cases of #AfricanSwineFever have been reported in Chinaâ€™s southwest #Sichuan Province and central #Hubei Province. https://t.co/vNxywJ7w3n	44568.0	RT @EpochTimesChina: #Chinaâ€™s Ministry of Agriculture and Rural Affairs announced that new cases of #AfricanSwineFever have been reported iâ€¦	419.0	True		theepochtimes.com	theepochtimes.com
136	604966fd82fbdc0038f9bf1b	2021-03-11 00:40:24	[]	[]	Wed Mar 10 14:42:43 +0000 2021	[]	[{"url":"https://t.co/zpb2QKIFF9","expanded_url":"https://townhall.com/tipsheet/mattvespa/2021/03/10/and-now-its-tucker-carlsons-turn-to-roast-meghan-markle-n2586013","display_url":"townhall.com/tipsheet/mattvâ€¦","indices":[120,143]}]	Tucker Carlson Takes a Break from Regular Programming to Absolutely Shred Meghan Markle by Matt Vespa... Tucker ... ðŸ‘�ðŸ�» https://t.co/zpb2QKIFF9	16500.0	RT @lpmitchellrtr: Tucker Carlson Takes a Break from Regular Programming to Absolutely Shred Meghan Markle by Matt Vespa... Tucker ... ðŸ‘�ðŸ�»â€¦	1925.0	True		townhall.com	townhall.com
137	6049671882fbdc0038f9c897	2021-03-11 00:40:50	[{"text":"JesseSaunders","indices":[39,53]},{"text":"Originator","indices":[58,69]},{"text":"HouseMusic","indices":[73,84]},{"text":"birthday","indices":[85,94]},{"text":"anniversary","indices":[112,124]},{"text":"ItsOk","indices":[135,141]},{"text":"remixes","indices":[157,165]},{"text":"Beatport","indices":[188,197]},{"text":"present","indices":[217,225]}]	[{"url":"https://t.co/4XBwP3a69g","expanded_url":"https://beatport.com/release/its-ok-the-remixes/","display_url":"beatport.com/release/its-okâ€¦","indices":[254,277]}]		[]	[]			DJs, dancers, club goers &amp; ravers, #JesseSaunders the #Originator of #HouseMusic #birthday today &amp; 35thâ€¦ https://t.co/QCN8Ai7diU	194.0	True	rt.com		rt.com
138	6049671b82fbdc0038f9c9e9	2021-03-11 00:40:54	[]	[]	Wed Mar 10 19:11:40 +0000 2021	[]	[{"url":"https://t.co/RzmhVTHMHw","expanded_url":"https://www.rt.com/russia/517724-covid-vaccine-viral-weapons-lab/","display_url":"rt.com/russia/517724-â€¦","indices":[169,192]}]	Kazakhstan set to launch its own Covid-19 vaccine, developed at remote former Soviet-era biological &amp; viral weapons laboratory â€” RT Russia &amp; Former Soviet Union https://t.co/RzmhVTHMHw	2186.0	RT @kambrone64: Kazakhstan set to launch its own Covid-19 vaccine, developed at remote former Soviet-era biological &amp; viral weapons laboratâ€¦	2186.0	True		rt.com	rt.com
139	6049674a82fbdc0038f9da8d	2021-03-11 00:41:40	[]	[]	Wed Mar 10 20:36:42 +0000 2021	[]	[{"url":"https://t.co/ErvaK7mCcv","expanded_url":"https://www.bitchute.com/video/nQgq0BxXfZ4f/","display_url":"bitchute.com/video/nQgq0BxXâ€¦","indices":[271,294]}]	@MaximeBernier Here is an excellent 10 minute information bomb for any who haven't seen this yet. A video on why covid is nothing to be afraid of, by Canadian doctors, citing facts, statistics, and appealing to reason. If everybody saw this, reopening would be easier. https://t.co/ErvaK7mCcv	222.0	RT @ekajate: @MaximeBernier Here is an excellent 10 minute information bomb for any who haven't seen this yet. A video on why covid is notâ€¦	24.0	True		bitchute.com	bitchute.com
140	6049674e82fbdc0038f9dc13	2021-03-11 00:41:45	[]	[]	Thu Mar 11 00:10:00 +0000 2021	[{"text":"NebDems","indices":[142,150]}]	[{"url":"https://t.co/yVLZ8Ih0A4","expanded_url":"https://nebraskademocrats.org/blog/take-action-oppose-republicans-bills-attacking-our-voting-process/","display_url":"nebraskademocrats.org/blog/take-actiâ€¦","indices":[152,175]}]	Here are ways you can help oppose two legislative measures that would require Voter ID and change the way Nebraska casts its Electoral Votes. #NebDems https://t.co/yVLZ8Ih0A4 https://t.co/Jc1mbB33ui	10126.0	RT @NebraskaDems: Here are ways you can help oppose two legislative measures that would require Voter ID and change the way Nebraska castsâ€¦	64.0	True		democrats.org	democrats.org
141	6049675782fbdc0038f9df5f	2021-03-11 00:41:54	[{"text":"Originator","indices":[60,71]},{"text":"HouseMusic","indices":[75,86]},{"text":"birthday","indices":[87,96]},{"text":"anniversary","indices":[114,126]},{"text":"ItsOk","indices":[137,143]},{"text":"remixes","indices":[159,167]},{"text":"Beatport","indices":[190,199]},{"text":"present","indices":[219,227]}]	[{"url":"https://t.co/4XBwP3a69g","expanded_url":"https://beatport.com/release/its-ok-the-remixes/","display_url":"beatport.com/release/its-okâ€¦","indices":[256,279]}]		[]	[]			DJs, dancers, club goers &amp; ravers, @DJJesseSaunders the #Originator of #HouseMusic #birthday today &amp; 35thâ€¦ https://t.co/FftPi5TJJ7	194.0	True	rt.com		rt.com
142	6049675882fbdc0038f9dfcf	2021-03-11 00:41:55	[]	[]	Wed Mar 10 15:10:42 +0000 2021	[]	[{"url":"https://t.co/PBjXUO2sbc","expanded_url":"https://www.breitbart.com/clips/2021/03/09/mccaul-by-summer-youll-see-somewhere-around-a-million-people-trying-to-enter-u-s-illegally-biden-created-a-humanitarian-crisis","display_url":"breitbart.com/clips/2021/03/â€¦","indices":[256,279]}]	@POTUS is a humanitarian crisis â€œ@POTUS created a humanitarian crisis. These children get trafficked up that dangerous route. We donâ€™t have enough detention space to put them in. Youâ€™ve got a COVID crisis!. They created this crisis. They need to fix it.â€� https://t.co/PBjXUO2sbc	7118.0	RT @TrinaSolis17: @POTUS is a humanitarian crisis â€œ@POTUS created a humanitarian crisis. These children get trafficked up that dangerous râ€¦	9900.0	True		breitbart.com	breitbart.com
143	6049676c82fbdc0038f9e6ed	2021-03-11 00:42:15	[]	[]	Tue Mar 09 00:26:40 +0000 2021	[]	[{"url":"https://t.co/VYiXpn7B6B","expanded_url":"https://www.bitchute.com/video/nQgq0BxXfZ4f/","display_url":"bitchute.com/video/nQgq0BxXâ€¦","indices":[201,224]}]	A must-watch, short video, by Various Canadian doctors spelling out why you should not be fearful of Covid-19 and taken down by YouTube in under 5 minutes after 6 views. You need to watch and retweet. https://t.co/VYiXpn7B6B	33423.0	RT @roccogalatilaw: A must-watch, short video, by Various Canadian doctors spelling out why you should not be fearful of Covid-19 and takenâ€¦	167.0	True		bitchute.com	bitchute.com
144	6049678b82fbdc0038f9f1c5	2021-03-11 00:42:45	[]	[]	Wed Mar 10 20:45:46 +0000 2021	[]	[{"url":"https://t.co/I3z9b6Linv","expanded_url":"https://www.thegatewaypundit.com/2021/03/just-house-democrats-pass-1-9-trillion-covid-relief-bill-nothing-covid-send-joe-biden-signature/","display_url":"thegatewaypundit.com/2021/03/just-hâ€¦","indices":[177,200]}]	My government is completely out of control. JUST IN: House Democrats Pass $1.9 Trillion Covid Relief Bill That Has Nothing to Do with Covid, Send it to Joe Biden For Signature https://t.co/I3z9b6Linv	12471.0	RT @ezridersos: My government is completely out of control. JUST IN: House Democrats Pass $1.9 Trillion Covid Relief Bill That Has Nothingâ€¦	644.0	True		thegatewaypundit.com	thegatewaypundit.com
145	6049678b82fbdc0038f9f1fb	2021-03-11 00:42:46	[]	[]	Wed Mar 10 21:42:24 +0000 2021	[{"text":"COVID19","indices":[141,149]}]	[{"url":"https://t.co/dhgpIQp89H","expanded_url":"https://corporate.walmart.com/covid-vaccine","display_url":"corporate.walmart.com/covid-vaccine","indices":[225,248]}]	GREAT NEWS for South Dade â€”&gt; @Walmart has announced that the Walmart Supercenter on SW 288th St in Homestead, FL will begin administering #COVID19 vaccines. For more information on eligibility and sign-up, please visit: https://t.co/dhgpIQp89H	4277.0	RT @RepCarlos: GREAT NEWS for South Dade â€”&gt; @Walmart has announced that the Walmart Supercenter on SW 288th St in Homestead, FL will beginâ€¦	106.0	True		rt.com	rt.com
146	6049679282fbdc0038f9f45d	2021-03-11 00:42:53	[]	[]	Thu Mar 11 00:35:00 +0000 2021	[{"text":"marxistas","indices":[33,43]},{"text":"Nevada","indices":[157,164]},{"text":"DSA","indices":[221,225]}]	[{"url":"https://t.co/QcY3VNtbvt","expanded_url":"https://es.theepochtimes.com/marxistas-de-la-dsa-toman-el-control-del-partido-democrata-de-nevada_806573.html","display_url":"es.theepochtimes.com/marxistas-de-lâ€¦","indices":[256,279]}]	OPINIÃ“N ðŸ’¬| @TrevorLoudon1 Los #marxistas de la @DemSocialists han conseguido la presidencia y todos los puestos ejecutivos clave del Partido DemÃ³crata de #Nevada. A pesar de sus proclamaciones sobre lo contrario, la #DSA es una organizaciÃ³n comunista.https://t.co/QcY3VNtbvt	3880.0	RT @EpochTimesEs: OPINIÃ“N ðŸ’¬| @TrevorLoudon1 Los #marxistas de la @DemSocialists han conseguido la presidencia y todos los puestos ejecutâ€¦	1643.0	True		theepochtimes.com	theepochtimes.com
147	6049679482fbdc0038f9f535	2021-03-11 00:42:55	[{"text":"Originator","indices":[62,73]},{"text":"HouseMusic","indices":[77,88]},{"text":"birthday","indices":[89,98]},{"text":"anniversary","indices":[116,128]},{"text":"ItsOk","indices":[139,145]},{"text":"remixes","indices":[161,169]},{"text":"Beatport","indices":[192,201]},{"text":"present","indices":[221,229]}]	[{"url":"https://t.co/fPhtDIAJhn","expanded_url":"https://www.beatport.com/release/its-ok-the-remixes/","display_url":"beatport.com/release/its-okâ€¦","indices":[256,279]}]		[]	[]			DJs, dancers, club goers &amp; ravers, @DJJesseSaunders the #Originator of #HouseMusic #birthday today &amp; 35thâ€¦ https://t.co/40nFUARGdh	194.0	True	rt.com		rt.com
148	6049679982fbdc0038f9f6e7	2021-03-11 00:43:00	[]	[]	Thu Mar 04 13:52:19 +0000 2021	[]	[{"url":"https://t.co/C6Ksh5JLCO","expanded_url":"https://summit.news/2021/03/04/new-york-tests-vaccine-passports-at-msg-rangers-game/","display_url":"summit.news/2021/03/04/newâ€¦","indices":[150,173]}]	New York City has unveiled a vaccine passport system that could see anyone unable to prove they have taken the COVID shot barred from events venues. https://t.co/C6Ksh5JLCO	1109763.0	RT @PrisonPlanet: New York City has unveiled a vaccine passport system that could see anyone unable to prove they have taken the COVID shotâ€¦	518.0	True		summit.news	summit.news
149	604967ae82fbdc0038f9fe99	2021-03-11 00:43:21	[]	[]	Wed Mar 10 21:03:49 +0000 2021	[]	[{"url":"https://t.co/veuLLAJDlX","expanded_url":"https://www.thegatewaypundit.com/2020/05/update-list-dr-faucis-15-deadly-mistakes-contradictions-including-devastation-us-economy-based-garbage-model/","display_url":"thegatewaypundit.com/2020/05/updateâ€¦","indices":[284,307]}]	@RepAndyBiggsAZ @DanCook26214426 Thousands have died unnecessarily due to incompetent Fauci. He was part of the problem! Fauci was wrong day after day on the coronavirus crisis â€” Every step of the way! He made the problem much worse and AMERICAN FAMILIES ARE NOW STRUGGLING BIG TIME! https://t.co/veuLLAJDlX	220479.0	RT @wdunlap: @RepAndyBiggsAZ @DanCook26214426 Thousands have died unnecessarily due to incompetent Fauci. He was part of the problem! Fauciâ€¦	47.0	True		thegatewaypundit.com	thegatewaypundit.com
150	604967c782fbdc0038fa0757	2021-03-11 00:43:46	[]	[]	Thu Mar 11 00:09:45 +0000 2021	[]	[{"url":"https://t.co/HnEnLatZXh","expanded_url":"https://quillette.com/2021/03/10/the-end-of-pestilence/","display_url":"quillette.com/2021/03/10/theâ€¦","indices":[261,284]}]	"Humanity had a vaccine that prevented COVID-19 in Jan last year. What we didn't have was a regulatory system to facilitate rapid assessment of its safety and efficacy or the capacity to manufacture &amp; inoculate at scale." Excellent piece from @matthewlesh https://t.co/HnEnLatZXh	214269.0	RT @clairlemon: "Humanity had a vaccine that prevented COVID-19 in Jan last year. What we didn't have was a regulatory system to facilitateâ€¦	479.0	True		quillette.com	quillette.com
151	604967ca82fbdc0038fa0889	2021-03-11 00:43:49	[]	[{"url":"https://t.co/YZq69m52Hn","expanded_url":"https://redstate.com/mike_miller/2021/03/10/chinese-communist-experts-push-who-to-let-china-run-global-vaccine-passport-system-what-could-possibly-go-wrong-n340922","display_url":"redstate.com/mike_miller/20â€¦","indices":[221,244]}]		[]	[]			"Especialistas" chineses instam a OMS a permitir que a China construa e administre um banco de dados global para paâ€¦ https://t.co/VcaxoexosT	1996.0	True	redstate.com		redstate.com
152	604967cc82fbdc0038fa0953	2021-03-11 00:43:51	[]	[{"url":"https://t.co/GHNppk0lps","expanded_url":"https://redstate.com/mike_miller/2021/03/10/chinese-communist-experts-push-who-to-let-china-run-global-vaccine-passport-system-what-could-possibly-go-wrong-n340922/amp?__twitter_impression=true","display_url":"redstate.com/mike_miller/20â€¦","indices":[221,244]}]		[]	[]			Can't make this up: ðŸ˜‚ CCP "Experts" Push WHO to Allow China Build and Run a Global Database For "Vaccine Passportsâ€¦ https://t.co/JGZdPQtuPE	399.0	True	redstate.com		redstate.com
153	604967dd82fbdc0038fa0f4f	2021-03-11 00:44:08	[]	[]	Wed Mar 10 19:11:40 +0000 2021	[]	[{"url":"https://t.co/RzmhVTHMHw","expanded_url":"https://www.rt.com/russia/517724-covid-vaccine-viral-weapons-lab/","display_url":"rt.com/russia/517724-â€¦","indices":[169,192]}]	Kazakhstan set to launch its own Covid-19 vaccine, developed at remote former Soviet-era biological &amp; viral weapons laboratory â€” RT Russia &amp; Former Soviet Union https://t.co/RzmhVTHMHw	2186.0	RT @kambrone64: Kazakhstan set to launch its own Covid-19 vaccine, developed at remote former Soviet-era biological &amp; viral weapons laboratâ€¦	597.0	True		rt.com	rt.com
154	604967e682fbdc0038fa1279	2021-03-11 00:44:17	[]	[{"url":"https://t.co/q5Tc9GJzFb","expanded_url":"https://www.thegatewaypundit.com/2021/03/americas-frontline-doctors-call-government-commercial-airline-industry-abandon-requiring-covid-19-vaccines/?utm_source=Twitter&utm_medium=PostTopSharingButtons&utm_campaign=websitesharingbuttons","display_url":"thegatewaypundit.com/2021/03/americâ€¦","indices":[126,149]}]		[]	[]			America's Frontline Doctors Call on the Government and the Commercial Airline Industry to Abandon Requiring COVID-1â€¦ https://t.co/fvZivoAd8F	1014.0	True	thegatewaypundit.com		thegatewaypundit.com
155	604967f082fbdc0038fa1627	2021-03-11 00:44:27	[]	[]	Wed Mar 10 23:45:59 +0000 2021	[]	[{"url":"https://t.co/9kVgRCDXi3","expanded_url":"https://www.rt.com/op-ed/517653-incompetence-corruption-germany-covid/","display_url":"rt.com/op-ed/517653-iâ€¦","indices":[132,155]}]	Incompetence and corruption allegations blight Germanyâ€™s handling of Covid as two MPs quit politics over 'kickbacks for facemasks' https://t.co/9kVgRCDXi3	656.0	RT @sonia_elijah: Incompetence and corruption allegations blight Germanyâ€™s handling of Covid as two MPs quit politics over 'kickbacks for fâ€¦	169.0	True		rt.com	rt.com
156	6049680482fbdc0038fa1cf3	2021-03-11 00:44:46	[]	[]	Wed Mar 10 22:41:36 +0000 2021	[]	[{"url":"https://t.co/QWhw3c7ss6","expanded_url":"https://newspunch.com/france-threatens-to-make-covid-jabs-compulsory-for-health-workers-because-of-unacceptable-uptake/","display_url":"newspunch.com/france-threateâ€¦","indices":[249,272]}]	******************* BREAKING NEWS ******************* France Threatens To Make Covid Vaccine Compulsory For Health Workers Because Of â€˜Unacceptableâ€™ Uptake Prime Minister Jean Castex has revealed that only 40% of health workers have taken the jab. https://t.co/QWhw3c7ss6	2431.0	RT @MarkAlanMarks1: ******************* BREAKING NEWS ******************* France Threatens To Make Covid Vaccine Compulsory For Health Workâ€¦	95.0	True		newspunch.com	newspunch.com
157	6049680782fbdc0038fa1e23	2021-03-11 00:44:49	[]	[]	Wed Mar 10 23:50:01 +0000 2021	[{"text":"China","indices":[0,6]},{"text":"AfricanSwineFever","indices":[79,97]},{"text":"Sichuan","indices":[138,146]},{"text":"Hubei","indices":[168,174]}]	[{"url":"https://t.co/vNxywJ7w3n","expanded_url":"https://www.theepochtimes.com/new-wave-of-african-swine-fever-outbreak-hits-china_3724294.html?utm_medium=social&utm_source=twitter&utm_campaign=digitalsub","display_url":"theepochtimes.com/new-wave-of-afâ€¦","indices":[185,208]}]	#Chinaâ€™s Ministry of Agriculture and Rural Affairs announced that new cases of #AfricanSwineFever have been reported in Chinaâ€™s southwest #Sichuan Province and central #Hubei Province. https://t.co/vNxywJ7w3n	44563.0	RT @EpochTimesChina: #Chinaâ€™s Ministry of Agriculture and Rural Affairs announced that new cases of #AfricanSwineFever have been reported iâ€¦	133.0	True		theepochtimes.com	theepochtimes.com
158	6049681282fbdc0038fa221b	2021-03-11 00:45:00	[]	[{"url":"https://t.co/NdMycQav9s","expanded_url":"https://www.theepochtimes.com/new-wave-of-african-swine-fever-outbreak-hits-china_3724294.html?utm_medium=social&utm_source=twitter&utm_campaign=digitalsub","display_url":"theepochtimes.com/new-wave-of-afâ€¦","indices":[239,262]}]		[]	[]			â€˜New Wave of African Swine Fever Outbreak Hits Chinaâ€™ There will always be a â€˜newâ€™ deadlier virus. Totalitarianismâ€¦ https://t.co/NLRIfHZgx7	63.0	True	theepochtimes.com		theepochtimes.com
159	6049681282fbdc0038fa2245	2021-03-11 00:45:01	[]	[]	Wed Mar 10 13:51:10 +0000 2021	[{"text":"digitalID","indices":[159,169]}]	[{"url":"https://t.co/wxzBN3nluV","expanded_url":"https://www.breitbart.com/health/2021/03/09/w-h-o-countries-should-not-require-coronavirus-vaccine-passports/","display_url":"breitbart.com/health/2021/03â€¦","indices":[257,280]}]	The W.H.O. advises against "vaccine passports" for international travel for now citing "practical and ethical" concerns. With so many declining it, would the #digitalID be something Gov't pushes for, in order to ease into the vaccine pass in the future? https://t.co/wxzBN3nluV	8733.0	RT @LightTruthpaper: The W.H.O. advises against "vaccine passports" for international travel for now citing "practical and ethical" concernâ€¦	401.0	True		breitbart.com	breitbart.com
160	6049681582fbdc0038fa2335	2021-03-11 00:45:03	[]	[{"url":"https://t.co/mBwxycB7uS","expanded_url":"http://frankreport.com/2020/09/15/survival-skin-rashes-5g-dystopia/","display_url":"frankreport.com/2020/09/15/surâ€¦","indices":[247,270]}]		[]	[]			@naomirwolf â€œI even wrote to senior politicians, warning them of an imminent global meltdown of some kind in 2020.â€¦ https://t.co/wuhyHtkEaC	455.0	True	rt.com		rt.com
161	6049684782fbdc0038fa3543	2021-03-11 00:45:54	[]	[]	Wed Mar 10 17:37:57 +0000 2021	[]	[{"url":"https://t.co/zhSgVCkLs3","expanded_url":"https://patreon.com/pridark","display_url":"patreon.com/pridark","indices":[128,151]},{"url":"https://t.co/tnka8OmUOM","expanded_url":"https://deviantart.com/pridark","display_url":"deviantart.com/pridark","indices":[166,189]},{"url":"https://t.co/vkfRNxVKx9","expanded_url":"https://furaffinity.net/user/pridarky","display_url":"furaffinity.net/use…	-First Twitter Raffle Winner pic for @SmolBrownPone -Second its a Patreon Discord server giveaway winner Winterâ�¤ï¸� â­�ï¸�Patreon: https://t.co/zhSgVCkLs3 â­�ï¸�Deviantart: https://t.co/tnka8OmUOM â­�ï¸�FA: https://t.co/vkfRNxVKx9 https://t.co/WawFNXnqBj	4484.0	RT @Pridark_: -First Twitter Raffle Winner pic for @SmolBrownPone -Second its a Patreon Discord server giveaway winner Winterâ�¤ï¸� â­�ï¸�Patreoâ€¦	123.0	True		rt.com	rt.com
162	6049684d82fbdc0038fa3751	2021-03-11 00:45:59	[]	[]	Wed Mar 10 10:36:58 +0000 2021	[{"text":"PCR","indices":[50,54]},{"text":"COVID19","indices":[90,98]}]	[{"url":"https://t.co/6WQcJL1oNA","expanded_url":"https://21stcenturywire.com/2021/03/10/read-the-fine-print-uk-government-finally-admits-pcr-tests-give-false-positive/","display_url":"21stcenturywire.com/2021/03/10/reaâ€¦","indices":[237,260]}]	Never forget: without their fraudulent use of the #PCR test - none of these authoritarian #COVID19 'pandemic' policies would had been possible. Read the fine print... âš¡ï¸�UK Government Finally Admits PCR Tests Generates False Positivesâš¡ï¸� https://t.co/6WQcJL1oNA https://t.co/6R39JJxJQq	63031.0	RT @21WIRE: Never forget: without their fraudulent use of the #PCR test - none of these authoritarian #COVID19 'pandemic' policies would haâ€¦	584.0	True		21stcenturywire.com	21stcenturywire.com
163	60496a1e6a60d200387e133a	2021-03-11 00:53:45	[]	[]	Thu Mar 11 00:09:01 +0000 2021	[]	[{"url":"https://t.co/OUH8AtK1x6","expanded_url":"https://www.thegatewaypundit.com/2021/03/americas-frontline-doctors-call-government-commercial-airline-industry-abandon-requiring-covid-19-vaccines/","display_url":"thegatewaypundit.com/2021/03/americâ€¦","indices":[126,149]}]	America's Frontline Doctors Call on the Government and the Commercial Airline Industry to Abandon Requiring COVID-19 Vaccines https://t.co/OUH8AtK1x6	5942.0	RT @Rifleman4WVU: America's Frontline Doctors Call on the Government and the Commercial Airline Industry to Abandon Requiring COVID-19 Vaccâ€¦	24.0	True		thegatewaypundit.com	thegatewaypundit.com
164	60496a226a60d200387e14b6	2021-03-11 00:53:49	[]	[]	Wed Mar 10 19:33:41 +0000 2021	[]	[{"url":"https://t.co/wz6okjXv2K","expanded_url":"https://rumble.com/veikwj-so-long-unity-psaki-makes-stunning-admission-about-covid-relief.html?mref=23gga&mc=8uxj1","display_url":"rumble.com/veikwj-so-longâ€¦","indices":[229,252]}]	The Biden administration is dangerous because they have perfected the art of being simultaneously dishonest, frustrating, and wildly predictable with its policy approach. This is more evident every time Psaki takes the podium. https://t.co/wz6okjXv2K	1717660.0	RT @DineshDSouza: The Biden administration is dangerous because they have perfected the art of being simultaneously dishonest, frustrating,â€¦	322.0	True		rumble.com	rumble.com
165	60496a3b6a60d200387e1d96	2021-03-11 00:54:14	[]	[]	Thu Mar 11 00:17:47 +0000 2021	[]	[{"url":"https://t.co/vLzBKhgXcu","expanded_url":"https://redstate.com/mike_miller/2021/03/10/chinese-communist-experts-push-who-to-let-china-run-global-vaccine-passport-system-what-could-possibly-go-wrong-n340922","display_url":"redstate.com/mike_miller/20â€¦","indices":[118,141]}]	Chinese Communist 'Experts' Push WHO to Let China Run Global 'Vaccine Passport' System. What Could Possibly Go Wrong? https://t.co/vLzBKhgXcu	14019.0	RT @asheborn57: Chinese Communist 'Experts' Push WHO to Let China Run Global 'Vaccine Passport' System. What Could Possibly Go Wrong? httpsâ€¦	441.0	True		redstate.com	redstate.com
166	60496a416a60d200387e1fb2	2021-03-11 00:54:20	[]	[]	Wed Mar 10 23:50:01 +0000 2021	[{"text":"China","indices":[0,6]},{"text":"AfricanSwineFever","indices":[79,97]},{"text":"Sichuan","indices":[138,146]},{"text":"Hubei","indices":[168,174]}]	[{"url":"https://t.co/vNxywJ7w3n","expanded_url":"https://www.theepochtimes.com/new-wave-of-african-swine-fever-outbreak-hits-china_3724294.html?utm_medium=social&utm_source=twitter&utm_campaign=digitalsub","display_url":"theepochtimes.com/new-wave-of-afâ€¦","indices":[185,208]}]	#Chinaâ€™s Ministry of Agriculture and Rural Affairs announced that new cases of #AfricanSwineFever have been reported in Chinaâ€™s southwest #Sichuan Province and central #Hubei Province. https://t.co/vNxywJ7w3n	44564.0	RT @EpochTimesChina: #Chinaâ€™s Ministry of Agriculture and Rural Affairs announced that new cases of #AfricanSwineFever have been reported iâ€¦	655.0	True		theepochtimes.com	theepochtimes.com
167	60496a426a60d200387e1ffc	2021-03-11 00:54:20	[]	[]	Wed Mar 10 22:42:00 +0000 2021	[{"text":"Biden","indices":[14,20]},{"text":"coronavirus","indices":[113,125]},{"text":"US","indices":[152,155]}]	[{"url":"https://t.co/KyvtjP6M8T","expanded_url":"https://english.alarabiya.net/coronavirus/2021/03/11/Coronavirus-Biden-boosts-US-COVID-19-vaccine-stockpile-as-world-waits","display_url":"english.alarabiya.net/coronavirus/20â€¦","indices":[256,279]}]	President Joe #Biden directed his administration to order another 100 million doses of the Johnson &amp; Johnson #coronavirus vaccine, growing a likely #US surplus of doses later this year when much of the rest of the world struggles with deep shortages. https://t.co/KyvtjP6M8T	880801.0	RT @AlArabiya_Eng: President Joe #Biden directed his administration to order another 100 million doses of the Johnson &amp; Johnson #coronaviruâ€¦	1200.0	True		english.alarabiya.net	english.alarabiya.net
168	60496a436a60d200387e2084	2021-03-11 00:54:22	[]	[]	Wed Mar 10 21:41:24 +0000 2021	[]	[{"url":"https://t.co/EnQYxDA8x0","expanded_url":"https://www.gnews.org/965249/","display_url":"gnews.org/965249/","indices":[216,239]}]	If you want to get well, be safe and reduce infection rate, and truly solve the problem, cooperate less with the CCP! Now anyone who wants to take money from the CCP will eventually have his or her hand chopped off. https://t.co/EnQYxDA8x0	745.0	RT @edendomain: If you want to get well, be safe and reduce infection rate, and truly solve the problem, cooperate less with the CCP! Now aâ€¦	246.0	True		gnews.org	gnews.org
169	60496a5f6a60d200387e2a64	2021-03-11 00:54:49	[]	[]	Wed Mar 03 18:20:15 +0000 2021	[{"text":"COVID19","indices":[113,121]}]	[{"url":"https://t.co/MLyVlbn9z5","expanded_url":"https://www.breitbart.com/politics/2021/03/02/report-border-crossers-released-into-u-s-by-biden-officials-test-positive-for-coronavirus/","display_url":"breitbart.com/politics/2021/â€¦","indices":[174,197]}]	When Republicans donâ€™t wear a mask, Democrats scream â€œyouâ€™re killing people.â€� But when the Biden Admin releases #COVID19 positive migrants into your community? No problem! https://t.co/MLyVlbn9z5	1962379.0	RT @Jim_Jordan: When Republicans donâ€™t wear a mask, Democrats scream â€œyouâ€™re killing people.â€� But when the Biden Admin releases #COVID19 pâ€¦	2.0	True		breitbart.com	breitbart.com
170	60496a666a60d200387e2cda	2021-03-11 00:54:57	[]	[]	Thu Mar 11 00:43:51 +0000 2021	[]	[{"url":"https://t.co/GHNppk0lps","expanded_url":"https://redstate.com/mike_miller/2021/03/10/chinese-communist-experts-push-who-to-let-china-run-global-vaccine-passport-system-what-could-possibly-go-wrong-n340922/amp?__twitter_impression=true","display_url":"redstate.com/mike_miller/20â€¦","indices":[221,244]}]	Can't make this up: ðŸ˜‚ CCP "Experts" Push WHO to Allow China Build and Run a Global Database For "Vaccine Passports" - Digital "Certificates" Which In Theory Would Document Every Person Who Has Had CHINA VIRUS Vaccine - https://t.co/GHNppk0lps	400.0	RT @BenjaminT0001: Can't make this up: ðŸ˜‚ CCP "Experts" Push WHO to Allow China Build and Run a Global Database For "Vaccine Passports" - Dâ€¦	5629.0	True		redstate.com	redstate.com
171	60496a736a60d200387e31ba	2021-03-11 00:55:10	[]	[]	Wed Mar 10 06:15:56 +0000 2021	[{"text":"UpriseOfHumanityForSanity","indices":[230,256]}]	[{"url":"https://t.co/CrTKFAvKWR","expanded_url":"https://rumble.com/vebrjv-the-truth-behind-the-vaccine-trials-documentary-film-2021.html","display_url":"rumble.com/vebrjv-the-truâ€¦","indices":[257,280]}]	Nobody needs an experimental mRNA transfection against a simple Î²-corona common cold virus that is blown up into a killer virus with P(C)R. Stay strong and do not let yourself be abused as guinea pig for pharmaceutical companies. #UpriseOfHumanityForSanity https://t.co/CrTKFAvKWR	38201.0	RT @Thomas_Binder: Nobody needs an experimental mRNA transfection against a simple Î²-corona common cold virus that is blown up into a killeâ€¦	119.0	True		rumble.com	rumble.com
172	60496a946a60d200387e3d82	2021-03-11 00:55:43	[]	[]	Wed Mar 10 23:38:46 +0000 2021	[{"text":"vaccine","indices":[131,139]}]	[{"url":"https://t.co/T0DfUtWv9G","expanded_url":"https://rumble.com/veioi9-remember-this-folks.html?mref=ah9c7&mc=c","display_url":"rumble.com/veioi9-remembeâ€¦","indices":[142,165]}]	.@marklevinshow on @seanhannity Sept 10, 2020: "Here is the word that scares the hell out of Democrats and the media. It is called #vaccine." https://t.co/T0DfUtWv9G	34582.0	RT @RichSementa: .@marklevinshow on @seanhannity Sept 10, 2020: "Here is the word that scares the hell out of Democrats and the media. It iâ€¦	35.0	True		rumble.com	rumble.com
173	60496aad6a60d200387e4662	2021-03-11 00:56:08	[]	[]	Wed Mar 10 19:11:55 +0000 2021	[]	[{"url":"https://t.co/ozJBOwhdkx","expanded_url":"https://off-guardian.org/2021/03/10/no-safety-data-no-problem/","display_url":"off-guardian.org/2021/03/10/no-â€¦","indices":[176,199]}]	A very important report by Canadian science and policy researcher @RosemaryFreiTO . New safety circumvention protocols in many countries. The vaccine stuff has become crazy. https://t.co/ozJBOwhdkx	25745.0	RT @denisrancourt: A very important report by Canadian science and policy researcher @RosemaryFreiTO . New safety circumvention protocols iâ€¦	163.0	True		off-guardian.org	off-guardian.org
174	60496abb6a60d200387e4b38	2021-03-11 00:56:21	[]	[]	Wed Mar 10 10:36:58 +0000 2021	[{"text":"PCR","indices":[50,54]},{"text":"COVID19","indices":[90,98]}]	[{"url":"https://t.co/6WQcJL1oNA","expanded_url":"https://21stcenturywire.com/2021/03/10/read-the-fine-print-uk-government-finally-admits-pcr-tests-give-false-positive/","display_url":"21stcenturywire.com/2021/03/10/reaâ€¦","indices":[237,260]}]	Never forget: without their fraudulent use of the #PCR test - none of these authoritarian #COVID19 'pandemic' policies would had been possible. Read the fine print... âš¡ï¸�UK Government Finally Admits PCR Tests Generates False Positivesâš¡ï¸� https://t.co/6WQcJL1oNA https://t.co/6R39JJxJQq	63033.0	RT @21WIRE: Never forget: without their fraudulent use of the #PCR test - none of these authoritarian #COVID19 'pandemic' policies would haâ€¦	1131.0	True		21stcenturywire.com	21stcenturywire.com
175	60496ac46a60d200387e4e7a	2021-03-11 00:56:30	[]	[{"url":"https://t.co/rqXFiGLJP7","expanded_url":"https://www.youtube.com/watch?v=O6ayb02bwp0","display_url":"youtube.com/watch?v=O6ayb0â€¦","indices":[179,202]},{"url":"https://t.co/bTHzo9uVhw","expanded_url":"https://dissidentsignposts.org/covid_real_agenda","display_url":"dissidentsignposts.org/covid_real_ageâ€¦","indices":[203,226]},{"url":"https://t.co/QqrHHcv1kW","expanded_url":"https://www…		[]	[]			@LifeandtimesM RtÃ© is the virus &amp; bribed by Big Pharma, they have now embarked on real criminality to genocide theâ€¦ https://t.co/8BYh3YPAoL	1092.0	True	globalresearch.ca		globalresearch.ca
176	60496acc6a60d200387e51a4	2021-03-11 00:56:39	[]	[]	Wed Mar 10 23:50:01 +0000 2021	[{"text":"China","indices":[0,6]},{"text":"AfricanSwineFever","indices":[79,97]},{"text":"Sichuan","indices":[138,146]},{"text":"Hubei","indices":[168,174]}]	[{"url":"https://t.co/vNxywJ7w3n","expanded_url":"https://www.theepochtimes.com/new-wave-of-african-swine-fever-outbreak-hits-china_3724294.html?utm_medium=social&utm_source=twitter&utm_campaign=digitalsub","display_url":"theepochtimes.com/new-wave-of-afâ€¦","indices":[185,208]}]	#Chinaâ€™s Ministry of Agriculture and Rural Affairs announced that new cases of #AfricanSwineFever have been reported in Chinaâ€™s southwest #Sichuan Province and central #Hubei Province. https://t.co/vNxywJ7w3n	44569.0	RT @EpochTimesChina: #Chinaâ€™s Ministry of Agriculture and Rural Affairs announced that new cases of #AfricanSwineFever have been reported iâ€¦	28.0	True		theepochtimes.com	theepochtimes.com
177	60496ad36a60d200387e53f2	2021-03-11 00:56:45	[]	[]	Thu Mar 04 15:37:20 +0000 2021	[]	[{"url":"https://t.co/TApgAZSG5o","expanded_url":"https://rumble.com/vebr5n-wh-vaccine-plan-helps-minorities-bc-it-goes-to-janitors-and-bus-drivers.html?mref=4kf0v&mc=c6cgi","display_url":"rumble.com/vebr5n-wh-vaccâ€¦","indices":[123,146]}]	Sounds a bit racist to me! Listen to this crap! WH: Vaccine Plan Helps Minorities b/c It Goes to Janitors and Bus Drivers https://t.co/TApgAZSG5o	1028155.0	RT @w_terrence: Sounds a bit racist to me! Listen to this crap! WH: Vaccine Plan Helps Minorities b/c It Goes to Janitors and Bus Driversâ€¦	6818.0	True		rumble.com	rumble.com
178	60496af76a60d200387e60ee	2021-03-11 00:57:22	[]	[]	Thu Mar 11 00:43:51 +0000 2021	[]	[{"url":"https://t.co/GHNppk0lps","expanded_url":"https://redstate.com/mike_miller/2021/03/10/chinese-communist-experts-push-who-to-let-china-run-global-vaccine-passport-system-what-could-possibly-go-wrong-n340922/amp?__twitter_impression=true","display_url":"redstate.com/mike_miller/20â€¦","indices":[221,244]}]	Can't make this up: ðŸ˜‚ CCP "Experts" Push WHO to Allow China Build and Run a Global Database For "Vaccine Passports" - Digital "Certificates" Which In Theory Would Document Every Person Who Has Had CHINA VIRUS Vaccine - https://t.co/GHNppk0lps	400.0	RT @BenjaminT0001: Can't make this up: ðŸ˜‚ CCP "Experts" Push WHO to Allow China Build and Run a Global Database For "Vaccine Passports" - Dâ€¦	126.0	True		redstate.com	redstate.com
179	60496afe6a60d200387e6360	2021-03-11 00:57:28	[]	[]	Wed Mar 10 21:29:15 +0000 2021	[]	[{"url":"https://t.co/4WHVioeHeT","expanded_url":"https://www.globalresearch.ca/coronavirus-causes-effects-real-danger-agenda-id2020/5706153","display_url":"globalresearch.ca/coronavirus-caâ€¦","indices":[127,150]}]	The Coronavirus Vaccine: The Real Danger is "Agenda ID2020". Vaccination as a Platform for "Digital Identity" - Peter Koenig https://t.co/4WHVioeHeT	23905.0	RT @HenryMakow: The Coronavirus Vaccine: The Real Danger is "Agenda ID2020". Vaccination as a Platform for "Digital Identity" - Peter Koenâ€¦	1744.0	True		globalresearch.ca	globalresearch.ca
180	60496b0f6a60d200387e6942	2021-03-11 00:57:45	[]	[]	Tue Mar 09 01:45:02 +0000 2021	[]	[{"url":"https://t.co/aOwRFrNeqi","expanded_url":"https://rumble.com/vegmih-psaki-i-dont-know-if-biden-will-give-regular-press-conferences.html?mref=6ozih&mc=aleum","display_url":"rumble.com/vegmih-psaki-iâ€¦","indices":[254,277]}]	PSAKI MAKES EXCUSES FOR BIDEN: Biden has yet to hold a solo press conf. since taking office 47 days ago. Psaki says heâ€™s too busy, but Trump held a briefing nearly every day in the height of COVID! TONIGHT @kayleighmcenany joins â€œHannityâ€� with analysis. https://t.co/aOwRFrNeqi	5342629.0	RT @seanhannity: PSAKI MAKES EXCUSES FOR BIDEN: Biden has yet to hold a solo press conf. since taking office 47 days ago. Psaki says heâ€™s tâ€¦	72.0	True		rumble.com	rumble.com
181	60496b246a60d200387e70d0	2021-03-11 00:58:06	[]	[]	Wed Mar 10 19:06:03 +0000 2021	[{"text":"DemVoice1","indices":[153,163]},{"text":"FreshVoicesRise","indices":[164,180]},{"text":"SocialEconomicJustice","indices":[181,203]}]	[{"url":"https://t.co/iArktRsaew","expanded_url":"https://www.nbcnews.com/health/health-news/long-haul-covid-patients-can-experience-waves-symptoms-early-research-n1259281","display_url":"nbcnews.com/health/health-â€¦","indices":[206,229]}]	Covid - â€œWave of Symptomsâ€� Long-haul Covid patients can experience 'waves of symptoms,' Symptoms may emerge in a distinct pattern over weeks and months. #DemVoice1 #FreshVoicesRise #SocialEconomicJustice https://t.co/iArktRsaew	4084.0	RT @Bright1950start: Covid - â€œWave of Symptomsâ€� Long-haul Covid patients can experience 'waves of symptoms,' Symptoms may emerge in a distiâ€¦	31492.0	True		health-news	health-news
182	60496b2f6a60d200387e74e0	2021-03-11 00:58:17	[]	[{"url":"https://t.co/FpRvyZthMj","expanded_url":"https://canadafreepress.com/article/covid-relief-bill-usurps-the-will-of-the-american-people-on-taxpayer-funded","display_url":"canadafreepress.com/article/covid-â€¦","indices":[110,133]}]		[]	[]			Covid relief bill 'usurps the will of the American people' on taxpayer-funded abortion--- Canada Free Press -â€¦ https://t.co/QGHZfxJLUW	6106.0	True	canadafreepress.com		canadafreepress.com
183	60496b496a60d200387e7e58	2021-03-11 00:58:44	[]	[]	Wed Mar 10 13:51:10 +0000 2021	[{"text":"digitalID","indices":[159,169]}]	[{"url":"https://t.co/wxzBN3nluV","expanded_url":"https://www.breitbart.com/health/2021/03/09/w-h-o-countries-should-not-require-coronavirus-vaccine-passports/","display_url":"breitbart.com/health/2021/03â€¦","indices":[257,280]}]	The W.H.O. advises against "vaccine passports" for international travel for now citing "practical and ethical" concerns. With so many declining it, would the #digitalID be something Gov't pushes for, in order to ease into the vaccine pass in the future? https://t.co/wxzBN3nluV	8734.0	RT @LightTruthpaper: The W.H.O. advises against "vaccine passports" for international travel for now citing "practical and ethical" concernâ€¦	289.0	True		breitbart.com	breitbart.com
184	60496b546a60d200387e8218	2021-03-11 00:58:55	[]	[]	Wed Mar 10 22:57:37 +0000 2021	[]	[{"url":"https://t.co/rvZyPn8OWe","expanded_url":"http://yelhsaart.com","display_url":"yelhsaart.com","indices":[33,56]}]	shop update 3.15.21 @ 12pm est @ https://t.co/rvZyPn8OWe - more info on what will be available + the extra freebies in thread. rts appreciated ðŸ’œ https://t.co/2iqwbfZLai	4346.0	RT @yelhsamoonchild: shop update 3.15.21 @ 12pm est @ https://t.co/rvZyPn8OWe - more info on what will be available + the extra freebies inâ€¦	1603.0	True		rt.com	rt.com
185	60496b556a60d200387e826a	2021-03-11 00:58:55	[]	[{"url":"https://t.co/NjYizYmmCg","expanded_url":"https://link.theepochtimes.com/mkt_app/house-passes-bidens-1-9-trillion-relief-package-president-to-sign-friday_3727743.html","display_url":"link.theepochtimes.com/mkt_app/house-â€¦","indices":[107,130]},{"url":"https://t.co/CyhNv5kx0I","expanded_url":"https://ept.ms/DownloadApp","display_url":"ept.ms/DownloadApp","indices":[166,189]}]		[]	[]			@RepAnnWagner made some really good points.... House Passes Bidenâ€™s $1.9 Trillion COVID-19 Relief Packageâ€¦ https://t.co/dUhIhDzjnD	31.0	True	theepochtimes.com		theepochtimes.com
186	60496b566a60d200387e82f0	2021-03-11 00:58:57	[]	[]	Thu Mar 04 21:13:21 +0000 2021	[]	[{"url":"https://t.co/viBRk2H80K","expanded_url":"https://everlyreport.com/what-you-need-to-know-about-the-covid-vaccine/","display_url":"everlyreport.com/what-you-need-â€¦","indices":[159,182]},{"url":"https://t.co/WTObIUFuzb","expanded_url":"https://www.fda.gov/media/144245/download","display_url":"fda.gov/media/144245/dâ€¦","indices":[184,207]}]	â€œâ€¦there are unique and unknown risks to messenger RNA vaccines, including local and systemic inflammatory responses that could lead to autoimmune conditions. https://t.co/viBRk2H80K https://t.co/WTObIUFuzb https://t.co/Hsr5XQXUPo	444.0	RT @Angelaisawake: â€œâ€¦there are unique and unknown risks to messenger RNA vaccines, including local and systemic inflammatory responses thatâ€¦	256.0	True		rt.com	rt.com
187	60496b606a60d200387e8648	2021-03-11 00:59:06	[{"text":"Cuba","indices":[132,137]},{"text":"JovenClubTeConecta","indices":[138,157]},{"text":"CubaInformatiza","indices":[158,174]},{"text":"JovenClubCuba","indices":[175,189]}]	[{"url":"https://t.co/8Akil75uM8","expanded_url":"https://actualidad.rt.com/actualidad/386010-variante-britanica-coronavirus-mas-mortal","display_url":"actualidad.rt.com/actualidad/386â€¦","indices":[108,131]}]		[]	[]			La variante britÃ¡nica del coronavirus puede ser hasta dos veces mÃ¡s mortal que otras, segÃºn un estudio - RTâ€¦ https://t.co/4w6LgmX8UG	21.0	True	rt.com		rt.com
188	60496b656a60d200387e8860	2021-03-11 00:59:12	[]	[]	Wed Mar 10 23:37:24 +0000 2021	[{"text":"COVID19","indices":[39,47]}]	[{"url":"https://t.co/3BhnEHSDku","expanded_url":"https://rumble.com/veidyv-exclusive-99-chance-covid-19-was-lab-made-scientists-call-out-the-who.html","display_url":"rumble.com/veidyv-exclusiâ€¦","indices":[123,146]}]	@quay_dr Here is an interview I did on #COVID19 EXCLUSIVE: 99% chance COVID-19 was lab-made, scientists call out the WHO https://t.co/3BhnEHSDku	2813.0	RT @quay_dr: @quay_dr Here is an interview I did on #COVID19 EXCLUSIVE: 99% chance COVID-19 was lab-made, scientists call out the WHO httâ€¦	1770.0	True		rumble.com	rumble.com
189	60496b6b6a60d200387e8a30	2021-03-11 00:59:17	[]	[]	Wed Mar 10 20:47:30 +0000 2021	[{"text":"Stock","indices":[0,6]},{"text":"Index","indices":[7,13]},{"text":"Trading","indices":[14,22]},{"text":"DayTrading","indices":[23,34]}]	[{"url":"https://t.co/VWWrSvSiLT","expanded_url":"https://askslim.thrivecart.com/askslim-level-2-special/","display_url":"askslim.thrivecart.com/askslim-level-â€¦","indices":[226,249]}]	#Stock #Index #Trading #DayTrading Amazing tool, live on your screen SPX, NDX &amp; RUT 15 minute charts *Yellow accelerations zones Ride the big trade *Support/Resistances *Reversal Scout for directional decisions Special https://t.co/VWWrSvSiLT https://t.co/imgwdRUSrp	11841.0	RT @askslim: #Stock #Index #Trading #DayTrading Amazing tool, live on your screen SPX, NDX &amp; RUT 15 minute charts *Yellow accelerations zâ€¦	11841.0	True		rt.com	rt.com
190	60496b6b6a60d200387e8a7a	2021-03-11 00:59:18	[]	[]	Wed Mar 10 23:57:39 +0000 2021	[{"text":"Polinesia","indices":[106,116]},{"text":"CÃ¡ncer","indices":[157,164]},{"text":"IndustriaNuclear","indices":[174,191]},{"text":"Moruroa","indices":[204,212]}]	[{"url":"https://t.co/FeJcLRG5PF","expanded_url":"https://moruroa-files.org/en/investigation/moruroa-files","display_url":"moruroa-files.org/en/investigatiâ€¦","indices":[232,255]},{"url":"https://t.co/ULhcOrDOxP","expanded_url":"https://sciencealert.com/french-nuclear-tests-in-pacific-exposed-110-000-people-to-radiation-researchers-say","display_url":"sciencealert.com/french-nuclearâ€¦","indices…	Un informe desgarrador encuentra que 110.000 personas fueron contaminadas por pruebas nucleares francesas #Polinesia ðŸ��ï¸�ðŸŒŠâ˜¢ï¸� Ha estado oculto durante dÃ©cadas #CÃ¡ncer âž¡ï¸� Sr Cs #IndustriaNuclear: CRIMINALES #Moruroa LEGADO ENVENENADO https://t.co/FeJcLRG5PF https://t.co/ULhcOrDOxP https://t.co/ANCu75kv7k	3598.0	RT @durolandia: Un informe desgarrador encuentra que 110.000 personas fueron contaminadas por pruebas nucleares francesas #Polinesia ðŸ��ï¸�ðŸŒŠâ˜¢ï¸�â€¦	8208.0	True		rt.com	rt.com
191	60496b706a60d200387e8c10	2021-03-11 00:59:22	[]	[]	Wed Mar 10 22:54:41 +0000 2021	[]	[{"url":"https://t.co/6Cpqy5gj1W","expanded_url":"https://www.oann.com/cdc-face-masks-dont-prevent-covid-19-study-finds-masks-have-had-negligible-impact-on-coronavirus-numbers/","display_url":"oann.com/cdc-face-masksâ€¦","indices":[129,152]}]	Yet some are misinterpreting this study as the CDC admitting that "face masks do little to prevent the spread of COVID". Why? https://t.co/6Cpqy5gj1W	979.0	RT @kmpanthagani: Yet some are misinterpreting this study as the CDC admitting that "face masks do little to prevent the spread of COVID".â€¦	432.0	True		oann.com	oann.com
192	60496b726a60d200387e8cd0	2021-03-11 00:59:24	[{"text":"Husky","indices":[116,122]},{"text":"dog","indices":[123,127]},{"text":"huskybitingitistail","indices":[128,148]},{"text":"paintingwithhusky","indices":[149,167]},{"text":"modernart","indices":[168,178]},{"text":"blueeyes","indices":[179,188]},{"text":"boldstrokes","indices":[189,201]},{"text":"acrylicpainting","indices":[202,218]},{"text":"circle","indices":[219,226]},{"text":"art","in…	[{"url":"https://t.co/hLwEnekAZb","expanded_url":"https://www.saatchiart.com/art/Painting-Husky-bites-its-tail/709554/8330912/view","display_url":"saatchiart.com/art/Painting-Hâ€¦","indices":[92,115]}]		[]	[]			Husky bites its tail; acrylic on canvas; 2021; 50 x 80 centimeters; 19.685 x 31,4961 inches https://t.co/hLwEnekAZbâ€¦ https://t.co/Hs0DQfvYhM	3037.0	True	rt.com		rt.com
193	60496b846a60d200387e9356	2021-03-11 00:59:43	[]	[]	Thu Mar 11 00:33:24 +0000 2021	[]	[{"url":"https://t.co/JBqEovZZ7H","expanded_url":"https://quillette.com/2021/03/10/the-end-of-pestilence/","display_url":"quillette.com/2021/03/10/theâ€¦","indices":[227,250]}]	Humanity is on the cusp of overcoming one of our oldest foes: pestilence. But to achieve this ambitious task it will take a new way of thinking about vaccine development. My latest for â�¦@Quilletteâ�© on how to end pandemics: https://t.co/JBqEovZZ7H	9397.0	RT @matthewlesh: Humanity is on the cusp of overcoming one of our oldest foes: pestilence. But to achieve this ambitious task it will takâ€¦	1591.0	True		quillette.com	quillette.com
194	60496b966a60d200387e99c0	2021-03-11 01:00:00	[]	[{"url":"https://t.co/i4wHox1SRt","expanded_url":"https://www.gpb.org/news/shots-health-news/2021/03/10/antibiotic-use-ran-high-in-early-days-of-covid-19-despite-viral","display_url":"gpb.org/news/shots-heaâ€¦","indices":[185,208]}]		[]	[]			Doctors treating COVID-19 patients early in the pandemic often reached for antibiotics. But those drugs were not heâ€¦ https://t.co/XhonGf7qBj	16570.0	True	health-news		health-news
195	60496ba86a60d200387ea026	2021-03-11 01:00:18	[]	[]	Sun Mar 07 20:29:51 +0000 2021	[]	[{"url":"https://t.co/4dytBT4KTA","expanded_url":"https://www.memri.org/reports/fall-hong-kong-chinas-strategic-plan-conquer-hong-kong-and-purge-it-its-people","display_url":"memri.org/reports/fall-hâ€¦","indices":[164,187]}]	They are using the same tactics on Mayor West. HK is our crystal ball. To better equip ourselves to push back CCP encroachment and spin, pls read the full article: https://t.co/4dytBT4KTA @BradWestPoCo @judyrudin @TerryGlavin @chercywong @Alex_at_ACHK https://t.co/qv7rSKEkXG	245.0	RT @IvyVFHK: They are using the same tactics on Mayor West. HK is our crystal ball. To better equip ourselves to push back CCP encroachmentâ€¦	6410.0	True		memri.org	memri.org
196	60496bba6a60d200387ea6a0	2021-03-11 01:00:37	[]	[]	Sun Mar 07 20:29:49 +0000 2021	[]	[{"url":"https://t.co/4dytBT4KTA","expanded_url":"https://www.memri.org/reports/fall-hong-kong-chinas-strategic-plan-conquer-hong-kong-and-purge-it-its-people","display_url":"memri.org/reports/fall-hâ€¦","indices":[253,276]},{"url":"https://t.co/kANlludjef","expanded_url":"https://twitter.com/bradwestpoco/status/1368241825371201536","display_url":"twitter.com/bradwestpoco/sâ€¦","indices":[277,300…	Ppl like Mayor West are obvious â€˜hostile forceâ€™ that CCP must destroyed in order to absorb ðŸ‡¨ðŸ‡¦. Hereâ€™s veteran HK journalist describes CCPâ€™s 3 initial "countermeasures" to a democratic HK &amp; 10 "countermeasures" to absorb HK over time. ðŸ‡¨ðŸ‡¦ must learn: https://t.co/4dytBT4KTA https://t.co/kANlludjef	245.0	RT @IvyVFHK: Ppl like Mayor West are obvious â€˜hostile forceâ€™ that CCP must destroyed in order to absorb ðŸ‡¨ðŸ‡¦. Hereâ€™s veteran HK journalist deâ€¦	6410.0	True		memri.org	memri.org
197	60496bba6a60d200387ea6ca	2021-03-11 01:00:37	[]	[]	Fri Feb 26 16:31:11 +0000 2021	[{"text":"Wuhan","indices":[21,27]},{"text":"COVID19","indices":[33,41]}]	[{"url":"https://t.co/nvBKEVrSJS","expanded_url":"https://www.washingtontimes.com/news/2021/feb/23/facebooks-false-fact-check-protected-a-viable-sour/","display_url":"washingtontimes.com/news/2021/feb/â€¦","indices":[199,222]}]	ICYMI- @BillGertz on #Wuhan lab, #COVID19, and attempts by @Facebook @USATODAY â€œand other major media companies who collaborate[d] to silence and smearâ€� him and â€œanyone seeking to report the truth.â€� https://t.co/nvBKEVrSJS via @washtimes	1151.0	RT @YleemPoblete: ICYMI- @BillGertz on #Wuhan lab, #COVID19, and attempts by @Facebook @USATODAY â€œand other major media companies who collaâ€¦	89.0	True		washingtontimes.com	washingtontimes.com
198	60496bc76a60d200387eab6c	2021-03-11 01:00:50	[]	[]	Wed Mar 10 06:15:56 +0000 2021	[{"text":"UpriseOfHumanityForSanity","indices":[230,256]}]	[{"url":"https://t.co/CrTKFAvKWR","expanded_url":"https://rumble.com/vebrjv-the-truth-behind-the-vaccine-trials-documentary-film-2021.html","display_url":"rumble.com/vebrjv-the-truâ€¦","indices":[257,280]}]	Nobody needs an experimental mRNA transfection against a simple Î²-corona common cold virus that is blown up into a killer virus with P(C)R. Stay strong and do not let yourself be abused as guinea pig for pharmaceutical companies. #UpriseOfHumanityForSanity https://t.co/CrTKFAvKWR	38128.0	RT @Thomas_Binder: Nobody needs an experimental mRNA transfection against a simple Î²-corona common cold virus that is blown up into a killeâ€¦	24.0	True		rumble.com	rumble.com
199	60496bcd6a60d200387ead58	2021-03-11 01:00:55	[]	[]	Thu Mar 11 00:43:51 +0000 2021	[]	[{"url":"https://t.co/GHNppk0lps","expanded_url":"https://redstate.com/mike_miller/2021/03/10/chinese-communist-experts-push-who-to-let-china-run-global-vaccine-passport-system-what-could-possibly-go-wrong-n340922/amp?__twitter_impression=true","display_url":"redstate.com/mike_miller/20â€¦","indices":[221,244]}]	Can't make this up: ðŸ˜‚ CCP "Experts" Push WHO to Allow China Build and Run a Global Database For "Vaccine Passports" - Digital "Certificates" Which In Theory Would Document Every Person Who Has Had CHINA VIRUS Vaccine - https://t.co/GHNppk0lps	399.0	RT @BenjaminT0001: Can't make this up: ðŸ˜‚ CCP "Experts" Push WHO to Allow China Build and Run a Global Database For "Vaccine Passports" - Dâ€¦	553.0	True		redstate.com	redstate.com
200	60496bd66a60d200387eb0b2	2021-03-11 01:01:05	[]	[]	Tue Mar 09 18:52:55 +0000 2021	[]	[{"url":"https://t.co/8F2csAQ2bq","expanded_url":"https://timesofindia.indiatimes.com/entertainment/k-pop/music/news/bts-nervous-about-1st-grammy-award-nomination-say-its-hard-to-express-in-words/articleshow/81415950.cms","display_url":"timesofindia.indiatimes.com/entertainment/â€¦","indices":[219,242]}]	"It's really hard to express in words," Jimin said about the GRAMMY nomination. "Even now we can't still believe that we were nominated, and we'll be able to perform at the Grammys. So, we're thankful. We're honored." https://t.co/8F2csAQ2bq	576289.0	RT @etimes: "It's really hard to express in words," Jimin said about the GRAMMY nomination. "Even now we can't still believe that we were nâ€¦	385.0	True		indiatimes.com	indiatimes.com
201	60496bd86a60d200387eb15c	2021-03-11 01:01:07	[]	[{"url":"https://t.co/Q6pz7u1lPt","expanded_url":"https://www.google.com/url?sa=t&rct=j&q=&esrc=s&source=web&cd=&cad=rja&uact=8&ved=2ahUKEwiU9pH-hKfvAhWTILcAHb8zA74QFjAAegQIAxAD&url=https%3A%2F%2Fwww.washingtontimes.com%2Fnews%2F2021%2Fmar%2F8%2Famy-coney-barrett-riles-conservatives-moderate-rul%2F&usg=AOvVaw1Ryse_6A3DI9qrvz29dfJo","display_url":"google.com/url?sa=t&rct=jâ€¦","indices":[187,210]}]		[]	[]			All judicial "checks and balances" do is to make progressivism more palatable by moderating its more extreme elemenâ€¦ https://t.co/THjx0RA1DL	122.0	True	washingtontimes.com		washingtontimes.com
202	60496bda6a60d200387eb240	2021-03-11 01:01:09	[]	[]	Wed Mar 10 20:05:11 +0000 2021	[{"text":"Moderna","indices":[0,8]},{"text":"MRNA","indices":[28,33]},{"text":"News","indices":[108,113]}]	[{"url":"https://t.co/aFB74m8TzW","expanded_url":"https://humansarefree.com/2021/03/modernas-top-scientist-on-mrna-technology-in-covid-shots-we-are-actually-hacking-the-software-of-life.html","display_url":"humansarefree.com/2021/03/modernâ€¦","indices":[129,152]}]	#Modernaâ€™s Top Scientist On #MRNA Technology In COVID Shots: â€˜We Are Actually Hacking The Software Of Life #News via @sabreaxe https://t.co/aFB74m8TzW	2748.0	RT @AriyanaLove_: #Modernaâ€™s Top Scientist On #MRNA Technology In COVID Shots: â€˜We Are Actually Hacking The Software Of Life #News via @saâ€¦	401.0	True		humansarefree.com	humansarefree.com
203	60496bdb6a60d200387eb29a	2021-03-11 01:01:10	[{"text":"KabilanPharmacist","indices":[181,199]},{"text":"Pharmacy","indices":[200,209]},{"text":"collegeadmissions","indices":[210,228]}]	[{"url":"https://t.co/0r6145EayU","expanded_url":"https://odishatv.in/world/world-wont-finish-with-covid-19-by-end-2021-who-522538","display_url":"odishatv.in/world/world-woâ€¦","indices":[144,167]}]		[]	[]			â€œBut I think what we can, if weâ€™re smart, finish with the hospitalizations, the deaths and the tragedy associated wâ€¦ https://t.co/hdv2YhZN7Z	71.0	True	odishatv.in		odishatv.in
204	60496bf56a60d200387ebbf8	2021-03-11 01:01:36	[]	[]	Wed Mar 10 22:44:09 +0000 2021	[]	[{"url":"https://t.co/hkrqOa7pfZ","expanded_url":"https://www.activistpost.com/2021/03/its-here-first-court-case-against-mandatory-vaccination-attorney-interview.html","display_url":"activistpost.com/2021/03/its-heâ€¦","indices":[213,236]}]	Itâ€™s Here: First Court Case Against Mandatory Vaccination â€” Attorney Interview This interview was banned by YouTube before it was even published! To spread information ..... Retweets are better than likes. ðŸ‘� https://t.co/hkrqOa7pfZ	13170.0	RT @ProKlausSchwab: Itâ€™s Here: First Court Case Against Mandatory Vaccination â€” Attorney Interview This interview was banned by YouTube bâ€¦	86.0	True		activistpost.com	activistpost.com
205	60496bfd6a60d200387ebe80	2021-03-11 01:01:43	[]	[{"url":"https://t.co/Xti11qWz3U","expanded_url":"https://actualidad.rt.com/actualidad/385936-anulacion-condenas-lula-victima-mentira-juridica","display_url":"actualidad.rt.com/actualidad/385â€¦","indices":[257,280]}]		[]	[]			. @LulaOficial, tras la anulaciÃ³n de sus condenas: "Fui vÃ­ctima de la mayor mentira jurÃ­dica contada en 500 aÃ±os deâ€¦ https://t.co/P5NsgpRveU	39522.0	True	rt.com		rt.com
206	60496c326a60d200387ed1ce	2021-03-11 01:02:37	[{"text":"Orwell","indices":[198,205]},{"text":"ChinaVirus","indices":[206,217]},{"text":"Lockdown","indices":[218,227]},{"text":"Covid19","indices":[228,236]},{"text":"ElectionRiot","indices":[237,250]},{"text":"Plandemic","indices":[251,261]}]	[{"url":"https://t.co/cph0QsBpGH","expanded_url":"https://www.thegatewaypundit.com/2021/03/literally-20-guys-guns-blazing-broke-door-dr-simone-gold-reveals-chris-wrays-fbi-henchmen-storming-home/?utm_source=Gab&utm_medium=PostSideSharingButtons&utm_campaign=websitesharingbuttons","display_url":"thegatewaypundit.com/2021/03/literaâ€¦","indices":[145,168]}]		[]	[]			"There Were Literally 20 Guys with Guns Blazing - They Broke Down My Door" - Dr. Simone Gold Reveals Chris Wray's Fâ€¦ https://t.co/tBmnu1JaeG	8176.0	True	thegatewaypundit.com		thegatewaypundit.com
207	60496c356a60d200387ed2de	2021-03-11 01:02:40	[]	[]	Tue Mar 09 00:26:40 +0000 2021	[]	[{"url":"https://t.co/VYiXpn7B6B","expanded_url":"https://www.bitchute.com/video/nQgq0BxXfZ4f/","display_url":"bitchute.com/video/nQgq0BxXâ€¦","indices":[201,224]}]	A must-watch, short video, by Various Canadian doctors spelling out why you should not be fearful of Covid-19 and taken down by YouTube in under 5 minutes after 6 views. You need to watch and retweet. https://t.co/VYiXpn7B6B	33408.0	RT @roccogalatilaw: A must-watch, short video, by Various Canadian doctors spelling out why you should not be fearful of Covid-19 and takenâ€¦	19.0	True		bitchute.com	bitchute.com
208	60496c396a60d200387ed42e	2021-03-11 01:02:44	[]	[]	Wed Mar 10 21:51:02 +0000 2021	[]	[{"url":"https://t.co/DQlGvXZ1QM","expanded_url":"https://www.takimag.com/article/the-new-normal-by-any-means-necessary/","display_url":"takimag.com/article/the-neâ€¦","indices":[253,276]}]	For proof from the mouths of Pfizer executives that they halted processing in their lab their world-important clinical vaccine trial from late October until the day after the election so they wouldn't have to announce success when it could help Trump: https://t.co/DQlGvXZ1QM	34352.0	RT @Steve_Sailer: For proof from the mouths of Pfizer executives that they halted processing in their lab their world-important clinical vaâ€¦	67.0	True		takimag.com	takimag.com
209	60496c4b6a60d200387eda6e	2021-03-11 01:03:01	[]	[{"url":"https://t.co/VREYl7gsBK","expanded_url":"https://rumble.com/vei929-lin-wood-fireside-chat-15-how-to-fight-like-a-flynn-and-to-research-like-a-.html","display_url":"rumble.com/vei929-lin-wooâ€¦","indices":[137,160]}]		[]	[]			Truth is Learned, Never Told, Has to be Shown! Lin Wood - Fireside Chat 15 | How to Fight Like a Flynn &amp;amp; to Reâ€¦ https://t.co/F793ND7Sfl	86.0	True	rumble.com		rumble.com
210	60496c4e6a60d200387edba8	2021-03-11 01:03:05	[]	[{"url":"https://t.co/HNf0tzLa6L","expanded_url":"https://halturnerradioshow.com/index.php/en/news-page/world/israeli-military-goes-completely-dark","display_url":"halturnerradioshow.com/index.php/en/nâ€¦","indices":[245,268]}]		[]	[]			If Israel is stupid enough to attack, Iran will retaliate on the Jewish fatherland with its conventional weapons arâ€¦ https://t.co/Rwft0eseht	76.0	True	halturnerradioshow.com		halturnerradioshow.com
211	60496c5b6a60d200387ee062	2021-03-11 01:03:18	[]	[{"url":"https://t.co/waywfguZ8f","expanded_url":"https://www.corbettreport.com/bioethics-and-the-new-eugenics/","display_url":"corbettreport.com/bioethics-and-â€¦","indices":[128,151]}]		[]	[]			@little_wrong @naomirwolf @Zigmanfreud Exactly! Before COVID we were talking about death panels and euthanasia. Cheâ€¦ https://t.co/qFbexrEthI	69.0	True	corbettreport.com		corbettreport.com
212	60497037b41189003852e9ac	2021-03-11 01:19:45	[]	[]	Wed Mar 10 22:44:09 +0000 2021	[]	[{"url":"https://t.co/hkrqOa7pfZ","expanded_url":"https://www.activistpost.com/2021/03/its-here-first-court-case-against-mandatory-vaccination-attorney-interview.html","display_url":"activistpost.com/2021/03/its-heâ€¦","indices":[213,236]}]	Itâ€™s Here: First Court Case Against Mandatory Vaccination â€” Attorney Interview This interview was banned by YouTube before it was even published! To spread information ..... Retweets are better than likes. ðŸ‘� https://t.co/hkrqOa7pfZ	13172.0	RT @ProKlausSchwab: Itâ€™s Here: First Court Case Against Mandatory Vaccination â€” Attorney Interview This interview was banned by YouTube bâ€¦	650.0	True		activistpost.com	activistpost.com
213	6049703ab41189003852eaf6	2021-03-11 01:19:49	[{"text":"COVID","indices":[88,94]},{"text":"SpecialInterest","indices":[109,125]},{"text":"PORK","indices":[126,131]},{"text":"STIMULUS","indices":[187,196]},{"text":"AMERICAN","indices":[198,207]}]	[{"url":"https://t.co/bwSDYDLzHb","expanded_url":"https://www1.cbn.com/cbnnews/politics/2020/december/covid-bill-contains-hundreds-of-millions-in-pork-spending-for-kennedy-center-horse-racing-sudan-and-more","display_url":"www1.cbn.com/cbnnews/politiâ€¦","indices":[232,255]}]		[]	[]			@LtStevenRogers COVID Bill Contains Hundreds of Millions in Pork Spending $1 DOLLAR to #COVID $9 DOLLARS toâ€¦ https://t.co/qheiMeh0oy	5756.0	True	www1.cbn.com		www1.cbn.com
214	60497056b41189003852f4e4	2021-03-11 01:20:16	[]	[{"url":"https://t.co/Zxln1gpYOl","expanded_url":"https://api.parler.com/l/Anuq0","display_url":"api.parler.com/l/Anuq0","indices":[257,280]}]		[]	[]			OMG, Chinaâ€™s grasping for more power, this time over a global â€˜Vaccine Passportâ€™ system. This scares the crap out oâ€¦ https://t.co/UD7a2A4WB7	384.0	True	parler.com		parler.com
215	60497065b41189003852fa24	2021-03-11 01:20:31	[]	[]	Sun Mar 07 22:54:33 +0000 2021	[{"text":"COVID19","indices":[0,8]},{"text":"Vaccine","indices":[9,17]},{"text":"Lockdown","indices":[18,27]}]	[{"url":"https://t.co/jpFl7jY0EN","expanded_url":"https://21stcenturywire.com/2021/03/07/dr-scott-jensen-who-confirm-weve-all-been-played-on-covid-19/","display_url":"21stcenturywire.com/2021/03/07/dr-â€¦","indices":[257,280]}]	#COVID19 #Vaccine #Lockdown This recent admission by WHO should be of grave concern to every public health official, politician, media exec on the planet - but the silence is deafening... âš¡ï¸�Dr Scott Jensen, WHO Confirm: 'We've All Been Played' on COVIDâš¡ï¸� https://t.co/jpFl7jY0EN https://t.co/ixCiOcHr2k	63036.0	RT @21WIRE: #COVID19 #Vaccine #Lockdown This recent admission by WHO should be of grave concern to every public health official, politiciaâ€¦	5264.0	True		21stcenturywire.com	21stcenturywire.com
216	60497074b41189003852ff8c	2021-03-11 01:20:46	[]	[{"url":"https://t.co/jI7bD76vj2","expanded_url":"https://www.thegatewaypundit.com/2021/03/joe-biden-mumbles-covid-talk-1049-people-watch-speech-live-joe-81-million-votes-crock/?utm_source=Twitter&utm_medium=PostTopSharingButtons&utm_campaign=websitesharingbuttons","display_url":"thegatewaypundit.com/2021/03/joe-biâ€¦","indices":[149,172]}]		[]	[]			Joe Biden Mumbles Through COVID Talk -- Only 1,049 People Watch the Speech Live, Only 1.4K Retweets! -- But Joe hadâ€¦ https://t.co/gm9FFubP7O	389.0	True	thegatewaypundit.com		thegatewaypundit.com
217	60497083b411890038530514	2021-03-11 01:21:02	[]	[]	Thu Mar 11 01:20:46 +0000 2021	[]	[{"url":"https://t.co/jI7bD76vj2","expanded_url":"https://www.thegatewaypundit.com/2021/03/joe-biden-mumbles-covid-talk-1049-people-watch-speech-live-joe-81-million-votes-crock/?utm_source=Twitter&utm_medium=PostTopSharingButtons&utm_campaign=websitesharingbuttons","display_url":"thegatewaypundit.com/2021/03/joe-biâ€¦","indices":[149,172]}]	Joe Biden Mumbles Through COVID Talk -- Only 1,049 People Watch the Speech Live, Only 1.4K Retweets! -- But Joe had 81 Million Votes? What a Crock! https://t.co/jI7bD76vj2 via @gatewaypundit	389.0	RT @9bb2e5c43a21469: Joe Biden Mumbles Through COVID Talk -- Only 1,049 People Watch the Speech Live, Only 1.4K Retweets! -- But Joe had 81â€¦	389.0	True		thegatewaypundit.com	thegatewaypundit.com
218	6049709eb411890038530ed2	2021-03-11 01:21:29	[]	[]	Wed Mar 10 20:07:52 +0000 2021	[]	[{"url":"https://t.co/8sMyivUlBY","expanded_url":"https://townhall.com/tipsheet/mattvespa/2021/03/10/and-now-its-tucker-carlsons-turn-to-roast-meghan-markle-n2586013?utm_source=thdaily&utm_medium=email&utm_campaign=nl&newsletterad=03/10/2021&bcid=9d7d8fe1db1a2fb40e1250fec29a9d7d&recip=20314017","display_url":"townhall.com/tipsheet/mattvâ€¦","indices":[208,231]}]	Tucker was right. In fact, the whole Doprah exclusive interview fiasco was a joke. Markle came off like a whining spoiled brat, her hubby like a toy robot with dead batteries and Doprah as their butt kisser. https://t.co/8sMyivUlBY	50709.0	RT @rdrhwke: Tucker was right. In fact, the whole Doprah exclusive interview fiasco was a joke. Markle came off like a whining spoiled bratâ€¦	4441.0	True		townhall.com	townhall.com
219	604970acb4118900385313ae	2021-03-11 01:21:42	[]	[]	Wed Mar 10 22:51:39 +0000 2021	[]	[{"url":"https://t.co/8T44iWXlot","expanded_url":"https://www.breitbart.com/politics/2021/03/10/23-percent-of-covid-19-nursing-home-deaths-in-4-states-where-dem-govs-forced-admissions-ny-pa-nj-and-mi/","display_url":"breitbart.com/politics/2021/â€¦","indices":[249,272]}]	Democrats believe grandma and grandpa are expendable: 23% of COVID Nursing Home Deaths in Democrat states New York, Pennsylvania, New Jersey, and Michigan. Dem Governors forced nursing homes to admit residents who had tested positive for COVID-19 https://t.co/8T44iWXlot	165636.0	RT @SandraSentinel: Democrats believe grandma and grandpa are expendable: 23% of COVID Nursing Home Deaths in Democrat states New York, Peâ€¦	166.0	True		breitbart.com	breitbart.com
220	604970adb41189003853141e	2021-03-11 01:21:44	[]	[]	Wed Mar 10 22:44:09 +0000 2021	[]	[{"url":"https://t.co/hkrqOa7pfZ","expanded_url":"https://www.activistpost.com/2021/03/its-here-first-court-case-against-mandatory-vaccination-attorney-interview.html","display_url":"activistpost.com/2021/03/its-heâ€¦","indices":[213,236]}]	Itâ€™s Here: First Court Case Against Mandatory Vaccination â€” Attorney Interview This interview was banned by YouTube before it was even published! To spread information ..... Retweets are better than likes. ðŸ‘� https://t.co/hkrqOa7pfZ	13173.0	RT @ProKlausSchwab: Itâ€™s Here: First Court Case Against Mandatory Vaccination â€” Attorney Interview This interview was banned by YouTube bâ€¦	439.0	True		activistpost.com	activistpost.com
221	604970b0b411890038531526	2021-03-11 01:21:47	[]	[]	Wed Mar 10 21:51:37 +0000 2021	[]	[{"url":"https://t.co/v3TiXRAXgW","expanded_url":"https://www.thegatewaypundit.com/2021/03/joe-biden-mumbles-covid-talk-1049-people-watch-speech-live-joe-81-million-votes-crock/?utm_source=Twitter&utm_medium=PostTopSharingButtons&utm_campaign=websitesharingbuttons","display_url":"thegatewaypundit.com/2021/03/joe-biâ€¦","indices":[128,151]}]	Joe Biden Mumbles Through COVID Talk -- Only 1,049 People Watch the Speech Live -- But Joe had 81 Million Votes? What a Crock! https://t.co/v3TiXRAXgW via @gatewaypundit	14511.0	RT @dhrxsol1234: Joe Biden Mumbles Through COVID Talk -- Only 1,049 People Watch the Speech Live -- But Joe had 81 Million Votes? What a Câ€¦	724.0	True		thegatewaypundit.com	thegatewaypundit.com
222	604970b0b411890038531532	2021-03-11 01:21:47	[]	[]	Sun Mar 07 02:15:39 +0000 2021	[]	[{"url":"https://t.co/TdDoSQ0aqP","expanded_url":"https://thenationalpulse.com/exclusive/bgi-genomics-gates-foundation-collab/","display_url":"thenationalpulse.com/exclusive/bgi-â€¦","indices":[250,273]}]	â€œEarly last Marchâ€¦ BGI Groupâ€¦ a global giant based in Chinaâ€¦ In a strikingly personal letter to the governor, BGI proposed to build and help run state-of-the-art COVID testing labsâ€¦ the company made similar proposals to more than five other states." https://t.co/TdDoSQ0aqP	22334.0	RT @MichaelPSenger: â€œEarly last Marchâ€¦ BGI Groupâ€¦ a global giant based in Chinaâ€¦ In a strikingly personal letter to the governor, BGI propoâ€¦	1771.0	True		thenationalpulse.com	thenationalpulse.com
223	604970b7b4118900385317c2	2021-03-11 01:21:54	[]	[]	Wed Mar 10 18:23:11 +0000 2021	[]	[{"url":"https://t.co/jSVYay5n6u","expanded_url":"https://www.rt.com/news/513443-german-court-covid-lockdown-unconstitutional/","display_url":"rt.com/news/513443-geâ€¦","indices":[119,142]}]	â€˜Catastrophically wrongâ€™: German court declares regional lockdown UNCONSTITUTIONAL in â€˜politically explosiveâ€™ decision https://t.co/jSVYay5n6u	104419.0	RT @naomirwolf: â€˜Catastrophically wrongâ€™: German court declares regional lockdown UNCONSTITUTIONAL in â€˜politically explosiveâ€™ decision httpâ€¦	118.0	True		rt.com	rt.com
224	604970b9b411890038531858	2021-03-11 01:21:55	[]	[]	Wed Mar 10 22:44:09 +0000 2021	[]	[{"url":"https://t.co/hkrqOa7pfZ","expanded_url":"https://www.activistpost.com/2021/03/its-here-first-court-case-against-mandatory-vaccination-attorney-interview.html","display_url":"activistpost.com/2021/03/its-heâ€¦","indices":[213,236]}]	Itâ€™s Here: First Court Case Against Mandatory Vaccination â€” Attorney Interview This interview was banned by YouTube before it was even published! To spread information ..... Retweets are better than likes. ðŸ‘� https://t.co/hkrqOa7pfZ	13157.0	RT @ProKlausSchwab: Itâ€™s Here: First Court Case Against Mandatory Vaccination â€” Attorney Interview This interview was banned by YouTube bâ€¦	53.0	True		activistpost.com	activistpost.com
225	604970c7b411890038531d60	2021-03-11 01:22:10	[]	[{"url":"https://t.co/CDU7943oZ0","expanded_url":"https://www.thegatewaypundit.com/2021/03/democrat-new-jersey-governor-phil-murphy-stands-decision-send-sickly-covid-patients-back-nursing-homes-video/?utm_source=Twitter&utm_medium=PostSideSharingButtons&utm_campaign=websitesharingbuttons","display_url":"thegatewaypundit.com/2021/03/democrâ€¦","indices":[140,163]}]		[]	[]			WHAT DEMS DO: Democrat New Jersey Governor Phil Murphy Stands by His Decision to Send Sickly Covid Patients Back Inâ€¦ https://t.co/1fsjS3JsFY	3659.0	True	thegatewaypundit.com		thegatewaypundit.com
226	604970e8b41189003853295c	2021-03-11 01:22:43	[]	[]	Wed Mar 10 22:48:14 +0000 2021	[]	[{"url":"https://t.co/aX3YYv6k9p","expanded_url":"https://www.breitbart.com/politics/2021/03/10/23-percent-of-covid-19-nursing-home-deaths-in-4-states-where-dem-govs-forced-admissions-ny-pa-nj-and-mi/","display_url":"breitbart.com/politics/2021/â€¦","indices":[124,147]}]	Democrat tyrants chose politics over people's lives. Democrat Governors have 23% of COVID Nursing Home Deaths in 4 States https://t.co/aX3YYv6k9p via @BreitbartNews	4264.0	RT @cathyyoung421: Democrat tyrants chose politics over people's lives. Democrat Governors have 23% of COVID Nursing Home Deaths in 4 Staâ€¦	4441.0	True		breitbart.com	breitbart.com
227	60497101b411890038533216	2021-03-11 01:23:08	[]	[{"url":"https://t.co/XyNfD8CNwf","expanded_url":"https://www.rt.com/op-ed/517007-us-biden-illegal-migration-pandemic/","display_url":"rt.com/op-ed/517007-uâ€¦","indices":[136,159]}]		[]	[]			Bordering on insanity: Biden greenlighting illegal migration at the peak of the pandemic &amp; unemployment is sheer maâ€¦ https://t.co/Wzvg5xEUZD	148.0	True	rt.com		rt.com
228	60497103b4118900385332ec	2021-03-11 01:23:10	[]	[]	Thu Mar 11 01:08:45 +0000 2021	[{"text":"commodity","indices":[52,62]},{"text":"gold","indices":[76,81]},{"text":"silver","indices":[82,89]},{"text":"silversqueeze","indices":[90,104]},{"text":"silverbacks","indices":[128,140]},{"text":"platinum","indices":[141,150]}]	[{"url":"https://t.co/504QyyUXFi","expanded_url":"https://www.zerohedge.com/political/here-come-trillions-more-biden-will-unveil-next-phase-covid-response-thursday","display_url":"zerohedge.com/political/hereâ€¦","indices":[153,176]}]	Please print more money Joe and help accelerate the #commodity supercycle #gold #silver #silversqueeze $PSLV $GDX $GDXJ $SILJ #silverbacks #platinum https://t.co/504QyyUXFi	8227.0	RT @TeminatorTrader: Please print more money Joe and help accelerate the #commodity supercycle #gold #silver #silversqueeze $PSLV $GDX $Gâ€¦	89.0	True		zerohedge.com	zerohedge.com
229	6049710eb4118900385336da	2021-03-11 01:23:21	[{"text":"RemoveTheMask","indices":[229,243]}]	[{"url":"https://t.co/eulKIjp4LC","expanded_url":"https://thehighwire.com/videos/canceling-critical-thinking/","display_url":"thehighwire.com/videos/canceliâ€¦","indices":[86,109]},{"url":"https://t.co/uGj6J9T0Az","expanded_url":"https://sunfellow.com/covid-19-resource-page/","display_url":"sunfellow.com/covid-19-resouâ€¦","indices":[146,169]},{"url":"https://t.co/oab2ynkaRg","expanded_url":"http…		[]	[]			NYU Professor, Mark Crispin Miller, is the latest victim in the era of cancel culture https://t.co/eulKIjp4LC Unceâ€¦ https://t.co/kZTJQo0cxe	1392.0	True	thehighwire.com		thehighwire.com
230	60497111b411890038533800	2021-03-11 01:23:24	[]	[]	Wed Mar 10 12:49:06 +0000 2021	[]	[{"url":"https://t.co/5mzQ6eIhk9","expanded_url":"https://www.zerohedge.com/covid-19/vaccines-fail-stop-covid-outbreak-canadian-nursing-home","display_url":"zerohedge.com/covid-19/vacciâ€¦","indices":[179,202]}]	La Colombie britannique endormie vient de signaler un nouveau foyer du virus dans une maison de retraite de la province oÃ¹ le personnel et les patients avaient dÃ©jÃ Ã©tÃ© vaccinÃ©s. https://t.co/5mzQ6eIhk9	7419.0	RT @MohamedTahiri_: La Colombie britannique endormie vient de signaler un nouveau foyer du virus dans une maison de retraite de la provinceâ€¦	76.0	True		zerohedge.com	zerohedge.com
231	60497115b41189003853395a	2021-03-11 01:23:28	[]	[]	Thu Mar 11 00:46:41 +0000 2021	[]	[{"url":"https://t.co/J1buRDAtwp","expanded_url":"https://kcsjcatholic.org/2021/03/am-rescue-plan-usccb-statement/","display_url":"kcsjcatholic.org/2021/03/am-resâ€¦","indices":[206,229]}]	The good this bill serves is severely tainted by its unconscionable omission of protections for unborn children and provisions that would prohibit billions of taxpayer dollars from going to abortion. (2/2) https://t.co/J1buRDAtwp	1501.0	RT @BpJamesJohnston: The good this bill serves is severely tainted by its unconscionable omission of protections for unborn children and prâ€¦	14.0	True		catholic.org	catholic.org
232	6049711fb411890038533cba	2021-03-11 01:23:37	[]	[]	Wed Mar 10 10:36:58 +0000 2021	[{"text":"PCR","indices":[50,54]},{"text":"COVID19","indices":[90,98]}]	[{"url":"https://t.co/6WQcJL1oNA","expanded_url":"https://21stcenturywire.com/2021/03/10/read-the-fine-print-uk-government-finally-admits-pcr-tests-give-false-positive/","display_url":"21stcenturywire.com/2021/03/10/reaâ€¦","indices":[237,260]}]	Never forget: without their fraudulent use of the #PCR test - none of these authoritarian #COVID19 'pandemic' policies would had been possible. Read the fine print... âš¡ï¸�UK Government Finally Admits PCR Tests Generates False Positivesâš¡ï¸� https://t.co/6WQcJL1oNA https://t.co/6R39JJxJQq	63036.0	RT @21WIRE: Never forget: without their fraudulent use of the #PCR test - none of these authoritarian #COVID19 'pandemic' policies would haâ€¦	54.0	True		21stcenturywire.com	21stcenturywire.com
233	60497127b411890038533fa0	2021-03-11 01:23:45	[]	[]	Sun Mar 07 17:41:17 +0000 2021	[]	[{"url":"https://t.co/BIAzxQZUeS","expanded_url":"https://www.bitchute.com/video/SLFDl53xgxCv/","display_url":"bitchute.com/video/SLFDl53xâ€¦","indices":[251,274]}]	The American Medical Association has been a major pusher of the "COVID-19 vaccine" on Black people, even as healthcare workers are refusing it in "alarming" numbers. But the AMA has a very wicked history. Read Murder By Injection by Eustace Mullins. https://t.co/BIAzxQZUeS	17981.0	RT @NOIResearch: The American Medical Association has been a major pusher of the "COVID-19 vaccine" on Black people, even as healthcare worâ€¦	816.0	True		bitchute.com	bitchute.com
234	6049713eb4118900385347ec	2021-03-11 01:24:09	[]	[]	Wed Mar 10 21:50:00 +0000 2021	[{"text":"MyPillow","indices":[15,24]},{"text":"MikeLindell","indices":[26,38]},{"text":"Twitter","indices":[182,190]}]	[{"url":"https://t.co/8S6zZXMDLJ","expanded_url":"https://es.theepochtimes.com/ceo-de-mypillow-mike-lindell-dice-que-va-a-lanzar-una-red-social-tras-la-prohibicion-de-twitter_806446.html","display_url":"es.theepochtimes.com/ceo-de-mypilloâ€¦","indices":[191,214]}]	El fundador de #MyPillow, #MikeLindell, ha dicho que va a ð��¥ð��šð��§ð��³ð��šð��« ð��¬ð��® ð��©ð��«ð��¨ð��©ð��¢ð��š ð��©Ã¡ð�� ð��¢ð��§ð��š ð��°ð��žð��› ð���ð��ž ð��«ð��žð���ð��žð��¬ ð��¬ð��¨ð��œð��¢ð��šð��¥ð��žð��¬ despuÃ©s de que sus cuentas personales y la de MyPillow fueran suspendidas por #Twitter.https://t.co/8S6zZXMDLJ	3880.0	RT @EpochTimesEs: El fundador de #MyPillow, #MikeLindell, ha dicho que va a ð��¥ð��šð��§ð��³ð��šð��« ð��¬ð��® ð��©ð��«ð��¨ð��©ð��¢ð��š ð��©Ã¡ð�� ð��¢ð��§ð��š ð��°ð��žð��› ð���ð��ž ð��«ð��žð���ð��žð��¬ ð��¬ð��¨ð��œð��¢ð��šð��¥ð��žð��¬ despuÃ©s de que suâ€¦	71.0	True		theepochtimes.com	theepochtimes.com
235	6049714db411890038534d16	2021-03-11 01:24:23	[]	[]	Sun Mar 07 22:54:33 +0000 2021	[{"text":"COVID19","indices":[0,8]},{"text":"Vaccine","indices":[9,17]},{"text":"Lockdown","indices":[18,27]}]	[{"url":"https://t.co/jpFl7jY0EN","expanded_url":"https://21stcenturywire.com/2021/03/07/dr-scott-jensen-who-confirm-weve-all-been-played-on-covid-19/","display_url":"21stcenturywire.com/2021/03/07/dr-â€¦","indices":[257,280]}]	#COVID19 #Vaccine #Lockdown This recent admission by WHO should be of grave concern to every public health official, politician, media exec on the planet - but the silence is deafening... âš¡ï¸�Dr Scott Jensen, WHO Confirm: 'We've All Been Played' on COVIDâš¡ï¸� https://t.co/jpFl7jY0EN https://t.co/ixCiOcHr2k	63036.0	RT @21WIRE: #COVID19 #Vaccine #Lockdown This recent admission by WHO should be of grave concern to every public health official, politiciaâ€¦	523.0	True		21stcenturywire.com	21stcenturywire.com
236	60497180b411890038535e06	2021-03-11 01:25:10	[]	[]	Tue Mar 09 18:52:55 +0000 2021	[]	[{"url":"https://t.co/8F2csAQ2bq","expanded_url":"https://timesofindia.indiatimes.com/entertainment/k-pop/music/news/bts-nervous-about-1st-grammy-award-nomination-say-its-hard-to-express-in-words/articleshow/81415950.cms","display_url":"timesofindia.indiatimes.com/entertainment/â€¦","indices":[219,242]}]	"It's really hard to express in words," Jimin said about the GRAMMY nomination. "Even now we can't still believe that we were nominated, and we'll be able to perform at the Grammys. So, we're thankful. We're honored." https://t.co/8F2csAQ2bq	576276.0	RT @etimes: "It's really hard to express in words," Jimin said about the GRAMMY nomination. "Even now we can't still believe that we were nâ€¦	12.0	True		indiatimes.com	indiatimes.com
237	60497187b411890038536042	2021-03-11 01:25:16	[]	[]	Wed Mar 10 19:04:42 +0000 2021	[{"text":"COVID19","indices":[4,12]}]	[{"url":"https://t.co/7fxj1FM75M","expanded_url":"https://www.canada.ca/en/public-health/news/2021/03/statement-from-the-chief-public-health-officer-of-canada-on-march-10-2021.html","display_url":"canada.ca/en/public-healâ€¦","indices":[241,264]}]	1/2 #COVID19 key concerns in CanadaðŸ‡¨ðŸ‡¦ : while COVID-19 continues to impact people of all ages, infection rates are now highest among 20-39 year olds. Keeping infection rates down in this age group helps prevent spread to those at high-risk. https://t.co/7fxj1FM75M	256136.0	RT @CPHO_Canada: 1/2 #COVID19 key concerns in CanadaðŸ‡¨ðŸ‡¦ : while COVID-19 continues to impact people of all ages, infection rates are now higâ€¦	57.0	True		health/news	health/news
238	60497191b41189003853642c	2021-03-11 01:25:27	[]	[]	Wed Jan 13 23:22:23 +0000 2021	[{"text":"PresidentBiden","indices":[45,60]},{"text":"Obama","indices":[77,83]}]	[{"url":"https://t.co/KdrMvErfHj","expanded_url":"https://www.meforum.org/61932/lamborn-on-israel-and-wide-ranging-mideast-issues","display_url":"meforum.org/61932/lamborn-â€¦","indices":[256,279]}]	Here's a Retweet Campaign we can get behind: #PresidentBiden must not repeat #Obama's FAILED Middle East Policies! "Palestinians must be made to accept defeat in their quest to destroy Israel and accept its right to exist as a Jewish state." @DanielPipes https://t.co/KdrMvErfHj	528.0	RT @ScottTheBot4: Here's a Retweet Campaign we can get behind: #PresidentBiden must not repeat #Obama's FAILED Middle East Policies! "Palesâ€¦	528.0	True		meforum.org	meforum.org
239	604971a2b411890038536b64	2021-03-11 01:25:47	[]	[]	Tue Mar 09 22:29:57 +0000 2021	[]	[{"url":"https://t.co/Hl27CRCPAf","expanded_url":"https://aldemocrats.org/RunForOffice","display_url":"aldemocrats.org/RunForOffice","indices":[243,266]}]	The body making the laws should be reflective of the people they serve. But in Alabama, women make up just 15% of the Alabama legislature. If you're interested in running for office and changing the face of the legislature, let us know here: https://t.co/Hl27CRCPAf https://t.co/s6rNjJMawd	24744.0	RT @aldemocrats: The body making the laws should be reflective of the people they serve. But in Alabama, women make up just 15% of the Alabâ€¦	8913.0	True		democrats.org	democrats.org
240	604971a9b411890038536e38	2021-03-11 01:25:55	[]	[]	Wed Mar 10 15:14:10 +0000 2021	[]	[{"url":"https://t.co/9fgjRD6ecq","expanded_url":"https://www.intellihub.com/richard-pan-says-americans-who-refuse-experimental-coronavirus-gene-therapy-injections-are-domestic-terrorists/","display_url":"intellihub.com/richard-pan-saâ€¦","indices":[113,136]}]	Richard Pan says Americans who refuse experimental coronavirus gene therapy injections are â€œdomestic terroristsâ€� https://t.co/9fgjRD6ecq via @intellihubnews Richard Pan is a dictatorial tyrant who belongs in communist China, not the land of the free	28919.0	RT @intellihubnews: Richard Pan says Americans who refuse experimental coronavirus gene therapy injections are â€œdomestic terroristsâ€� https:â€¦	1806.0	True		intellihub.com	intellihub.com
241	604971beb41189003853755c	2021-03-11 01:26:15	[]	[]	Wed Mar 10 22:48:14 +0000 2021	[]	[{"url":"https://t.co/aX3YYv6k9p","expanded_url":"https://www.breitbart.com/politics/2021/03/10/23-percent-of-covid-19-nursing-home-deaths-in-4-states-where-dem-govs-forced-admissions-ny-pa-nj-and-mi/","display_url":"breitbart.com/politics/2021/â€¦","indices":[124,147]}]	Democrat tyrants chose politics over people's lives. Democrat Governors have 23% of COVID Nursing Home Deaths in 4 States https://t.co/aX3YYv6k9p via @BreitbartNews	4264.0	RT @cathyyoung421: Democrat tyrants chose politics over people's lives. Democrat Governors have 23% of COVID Nursing Home Deaths in 4 Staâ€¦	40.0	True		breitbart.com	breitbart.com
242	604971cfb411890038537b44	2021-03-11 01:26:32	[]	[]	Thu Mar 11 01:12:34 +0000 2021	[]	[{"url":"https://t.co/zqVLW6XIiE","expanded_url":"https://www.thegatewaypundit.com/2021/03/americas-frontline-doctors-call-government-commercial-airline-industry-abandon-requiring-covid-19-vaccines/?utm_source=Twitter&utm_medium=PostBottomSharingButtons&utm_campaign=websitesharingbuttons","display_url":"thegatewaypundit.com/2021/03/americâ€¦","indices":[126,149]}]	America's Frontline Doctors Call on the Government and the Commercial Airline Industry to Abandon Requiring COVID-19 Vaccines https://t.co/zqVLW6XIiE via @gatewaypundit	18170.0	RT @4annegs: America's Frontline Doctors Call on the Government and the Commercial Airline Industry to Abandon Requiring COVID-19 Vaccinesâ€¦	21393.0	True		thegatewaypundit.com	thegatewaypundit.com
243	604971d0b411890038537bb2	2021-03-11 01:26:33	[]	[]	Wed Mar 10 10:36:58 +0000 2021	[{"text":"PCR","indices":[50,54]},{"text":"COVID19","indices":[90,98]}]	[{"url":"https://t.co/6WQcJL1oNA","expanded_url":"https://21stcenturywire.com/2021/03/10/read-the-fine-print-uk-government-finally-admits-pcr-tests-give-false-positive/","display_url":"21stcenturywire.com/2021/03/10/reaâ€¦","indices":[237,260]}]	Never forget: without their fraudulent use of the #PCR test - none of these authoritarian #COVID19 'pandemic' policies would had been possible. Read the fine print... âš¡ï¸�UK Government Finally Admits PCR Tests Generates False Positivesâš¡ï¸� https://t.co/6WQcJL1oNA https://t.co/6R39JJxJQq	63036.0	RT @21WIRE: Never forget: without their fraudulent use of the #PCR test - none of these authoritarian #COVID19 'pandemic' policies would haâ€¦	2376.0	True		21stcenturywire.com	21stcenturywire.com
244	604971d4b411890038537cd2	2021-03-11 01:26:36	[]	[]	Wed Mar 10 19:29:53 +0000 2021	[]	[{"url":"https://t.co/FhKL2CU1MC","expanded_url":"https://www.breitbart.com/border/2021/03/10/exclusive-some-border-patrol-migrant-detention-centers-show-up-to-500-covid-capacity","display_url":"breitbart.com/border/2021/03â€¦","indices":[261,284]}]	COVID regs are now at 500% overcrowding! Most migrants entering the US illegally were returned to MX under a @CDCgov EO. Family units &amp; unaccompanied children, were returned within 2 hours of crossing. The @POTUS Admin is watering down the orders of CDC. https://t.co/FhKL2CU1MC	7122.0	RT @TrinaSolis17: COVID regs are now at 500% overcrowding! Most migrants entering the US illegally were returned to MX under a @CDCgov EOâ€¦	3167.0	True		breitbart.com	breitbart.com
245	604971d9b411890038537ec6	2021-03-11 01:26:42	[]	[]	Wed Mar 10 19:29:53 +0000 2021	[]	[{"url":"https://t.co/FhKL2CU1MC","expanded_url":"https://www.breitbart.com/border/2021/03/10/exclusive-some-border-patrol-migrant-detention-centers-show-up-to-500-covid-capacity","display_url":"breitbart.com/border/2021/03â€¦","indices":[261,284]}]	COVID regs are now at 500% overcrowding! Most migrants entering the US illegally were returned to MX under a @CDCgov EO. Family units &amp; unaccompanied children, were returned within 2 hours of crossing. The @POTUS Admin is watering down the orders of CDC. https://t.co/FhKL2CU1MC	7122.0	RT @TrinaSolis17: COVID regs are now at 500% overcrowding! Most migrants entering the US illegally were returned to MX under a @CDCgov EOâ€¦	40747.0	True		breitbart.com	breitbart.com
246	604971edb411890038538672	2021-03-11 01:27:03	[]	[{"url":"https://t.co/aXGG2YLOIR","expanded_url":"https://www.thegatewaypundit.com/2021/03/joe-biden-mumbles-covid-talk-1049-people-watch-speech-live-joe-81-million-votes-crock/?utm_source=Twitter&utm_medium=PostSideSharingButtons&utm_campaign=websitesharingbuttons","display_url":"thegatewaypundit.com/2021/03/joe-biâ€¦","indices":[177,200]}]		[]	[]			TV not worth watching. â­•ï¸�ðŸ™„ Joe Biden Mumbles Through COVID Talk -- Only 1,049 People Watch the Speech Live, Only 1â€¦ https://t.co/7HRCrckznW	816.0	True	thegatewaypundit.com		thegatewaypundit.com
247	604971f0b41189003853879e	2021-03-11 01:27:06	[{"text":"China","indices":[0,6]},{"text":"economy","indices":[97,105]}]	[{"url":"https://t.co/ApnCDuKIWD","expanded_url":"https://enapp.chinadaily.com.cn/a/202103/11/AP60494bcfa310f03332f98c19.html","display_url":"enapp.chinadaily.com.cn/a/202103/11/APâ€¦","indices":[137,160]}]		[]	[]			#China has been set on a course to achieve higher-quality development and to further open up its #economy, accordinâ€¦ https://t.co/xyrhQPrxZo	9.0	True	chinadaily.com.cn		chinadaily.com.cn
248	604971fcb411890038538bde	2021-03-11 01:27:18	[]	[{"url":"https://t.co/zjMYb7vJUq","expanded_url":"https://actualidad.rt.com/actualidad/386009-argentina-confirmar-107-nuevas-muertes","display_url":"actualidad.rt.com/actualidad/386â€¦","indices":[188,211]}]		[]	[]			Argentina confirma 107 nuevas muertes por covid-19 y mÃ¡s de 7.000 nuevos casos en la Ãºltima jornada @avalgh1 &lt;-(cueâ€¦ https://t.co/ZJOBALDccH	7302.0	True	rt.com		rt.com
249	60497227b411890038539b4e	2021-03-11 01:28:01	[]	[]	Wed Mar 10 21:51:16 +0000 2021	[]	[{"url":"https://t.co/TVmnTeoGTx","expanded_url":"https://www.palmerreport.com/analysis/merrick-garland-confirmed-covid-relief-bill-passed-and-the-train-keeps-rolling/37296","display_url":"palmerreport.com/analysis/merriâ€¦","indices":[81,104]}]	Merrick Garland confirmed, COVID relief bill passed, and the train keeps rolling https://t.co/TVmnTeoGTx via @PalmerReport https://t.co/mxaSX9G8QD	12593.0	RT @SL2W: Merrick Garland confirmed, COVID relief bill passed, and the train keeps rolling https://t.co/TVmnTeoGTx via @PalmerReport https:â€¦	7985.0	True		rt.com	rt.com
250	60497235b41189003853a04e	2021-03-11 01:28:15	[]	[]	Thu Mar 11 01:19:23 +0000 2021	[]	[{"url":"https://t.co/Xp8IhbXDz4","expanded_url":"https://childrenshealthdefense.org/defender/la-schools-track-kids-microsofts-daily-pass-covid-app/?utm_source=salsa&eType=EmailBlastContent&eId=a49b8bff-7db3-4f2b-b69e-42177f8e0282","display_url":"childrenshealthdefense.org/defender/la-scâ€¦","indices":[195,218]}]	â€œWe are moving into a total surveillance state and an entire generation of young people are acquiescing to the police state. Privacy as we know it will be deleted and no one will be overlooked.â€� https://t.co/Xp8IhbXDz4	1812.0	RT @LindaL16: â€œWe are moving into a total surveillance state and an entire generation of young people are acquiescing to the police state.â€¦	246.0	True		childrenshealthdefense.org	childrenshealthdefense.org
251	60497237b41189003853a12e	2021-03-11 01:28:17	[]	[{"url":"https://t.co/RWAP9eIZFC","expanded_url":"https://actualidad.rt.com/actualidad/385999-meghan-markle-denunciar-piers-morgan","display_url":"actualidad.rt.com/actualidad/385â€¦","indices":[235,258]}]		[]	[]			Meghan Markle se habrÃ­a sumado a las 41.000 denuncias contra el presentador Piers Morgan por sus comentarios sobreâ€¦ https://t.co/3glVqgURBq	7302.0	True	rt.com		rt.com
252	60497245b41189003853a60a	2021-03-11 01:28:31	[]	[]	Wed Mar 10 19:04:42 +0000 2021	[{"text":"COVID19","indices":[4,12]}]	[{"url":"https://t.co/7fxj1FM75M","expanded_url":"https://www.canada.ca/en/public-health/news/2021/03/statement-from-the-chief-public-health-officer-of-canada-on-march-10-2021.html","display_url":"canada.ca/en/public-healâ€¦","indices":[241,264]}]	1/2 #COVID19 key concerns in CanadaðŸ‡¨ðŸ‡¦ : while COVID-19 continues to impact people of all ages, infection rates are now highest among 20-39 year olds. Keeping infection rates down in this age group helps prevent spread to those at high-risk. https://t.co/7fxj1FM75M	256136.0	RT @CPHO_Canada: 1/2 #COVID19 key concerns in CanadaðŸ‡¨ðŸ‡¦ : while COVID-19 continues to impact people of all ages, infection rates are now higâ€¦	91.0	True		health/news	health/news
253	60497250b41189003853aa26	2021-03-11 01:28:43	[]	[]	Thu Mar 11 01:28:32 +0000 2021	[]	[{"url":"https://t.co/SYlRDseQmM","expanded_url":"https://www.rt.com/op-ed/517740-wayne-dupree-covid-stimulus-scam/","display_url":"rt.com/op-ed/517740-wâ€¦","indices":[209,232]}]	â€œThis is insanity unfolding before our eyes. It may feel good now, but as history has shown, the pain is on the way, fellow citizens! Better save those government checks for what lies ahead.â€� - Wayne Dupree https://t.co/SYlRDseQmM	425201.0	RT @WayneDupreeShow: â€œThis is insanity unfolding before our eyes. It may feel good now, but as history has shown, the pain is on the way, fâ€¦	648.0	True		rt.com	rt.com
254	60497269b41189003853b334	2021-03-11 01:29:08	[]	[]	Wed Mar 10 21:18:30 +0000 2021	[]	[{"url":"https://t.co/DpGUo55GZz","expanded_url":"https://www.theepochtimes.com/adverse-incident-reports-show-966-deaths-following-vaccination-for-covid-19_3723384.html?utm_source=newsnoe&utm_medium=email&utm_campaign=breaking-2021-03-06-4&fbclid=IwAR1kCaonDhQUNucR_ktQUDJU6EmG9HzYastCI3YvGlWDbiR6kXtTYxg7T48","display_url":"theepochtimes.com/adverse-incideâ€¦","indices":[54,77]}]	.@CDCgov .@CDCDirector Why isn't this being reported? https://t.co/DpGUo55GZz This information is very important to the people seeking to get vaccinated. Are you trying to hide this information. How about the still births after receiving the 2nd injection? @Unitedminingal	3015.0	RT @PatriciaHammes2: .@CDCgov .@CDCDirector Why isn't this being reported? https://t.co/DpGUo55GZz This information is very important to thâ€¦	1481.0	True		theepochtimes.com	theepochtimes.com
255	60497273b41189003853b6ac	2021-03-11 01:29:18	[]	[]	Wed Mar 10 23:20:01 +0000 2021	[{"text":"China","indices":[29,35]},{"text":"CCP","indices":[87,91]}]	[{"url":"https://t.co/e2pQMDSHXu","expanded_url":"https://www.theepochtimes.com/chinese-regime-rolls-out-new-plans-to-overtake-the-us-in-technology_3727448.html?utm_medium=social&utm_source=twitter&utm_campaign=digitalsub","display_url":"theepochtimes.com/chinese-regimeâ€¦","indices":[222,245]}]	During the annual meeting of #Chinaâ€™s rubber-stamp legislature earlier this month, the #CCP proposed new plans to bolster its R&amp;D in critical technology sectors in order to surpass the US and achieve global dominance. https://t.co/e2pQMDSHXu	44571.0	RT @EpochTimesChina: During the annual meeting of #Chinaâ€™s rubber-stamp legislature earlier this month, the #CCP proposed new plans to bolsâ€¦	99.0	True		theepochtimes.com	theepochtimes.com
256	6049759398d0380038bfc36f	2021-03-11 01:42:37	[{"text":"Newsmax","indices":[85,93]}]	[{"url":"https://t.co/NMhNb1styn","expanded_url":"https://www.newsmax.com/politics/texas-governor-gregabbott-nationalguard/2021/03/10/id/1013353/","display_url":"newsmax.com/politics/texasâ€¦","indices":[61,84]}]		[]	[]			UTexas Gov. Abbott Sending 500 Guard Troops to Secure Border https://t.co/NMhNb1styn #Newsmax via @Newsmax Biden hâ€¦ https://t.co/4oDngCawvp	51.0	True	newsmax.com		newsmax.com
257	604975b598d0380038bfcfad	2021-03-11 01:43:11	[]	[]	Wed Mar 10 03:14:43 +0000 2021	[]	[{"url":"https://t.co/NEsDxzwZnI","expanded_url":"https://www.breitbart.com/politics/2021/03/09/biden-aide-coronavirus-pandemic-best-thing-happened-democrats/","display_url":"breitbart.com/politics/2021/â€¦","indices":[403,426]}]	@1rotc2 @PatPenn2 @PatriotFrieda @Camille80622910 @Easterndmondbk @America52096996 @JWT7070 @LorieMy83449652 @SherryC67 @HockeyFanJen4U1 @packsit @JayCampbell333 While coronavirus was a weak weapon it was very destructive economically. Many lost jobs and itâ€™s harmed both children and adults psychologically and physically. But it was good for the Democrats. Good for the Dâ€™s = Bad for the rest …	2097.0	RT @Outcome23909397: @1rotc2 @PatPenn2 @PatriotFrieda @Camille80622910 @Easterndmondbk @America52096996 @JWT7070 @LorieMy83449652 @SherryC6â€¦	3200.0	True		breitbart.com	breitbart.com
258	604975cb98d0380038bfd78f	2021-03-11 01:43:33	[]	[]	Wed Mar 10 22:51:39 +0000 2021	[]	[{"url":"https://t.co/8T44iWXlot","expanded_url":"https://www.breitbart.com/politics/2021/03/10/23-percent-of-covid-19-nursing-home-deaths-in-4-states-where-dem-govs-forced-admissions-ny-pa-nj-and-mi/","display_url":"breitbart.com/politics/2021/â€¦","indices":[249,272]}]	Democrats believe grandma and grandpa are expendable: 23% of COVID Nursing Home Deaths in Democrat states New York, Pennsylvania, New Jersey, and Michigan. Dem Governors forced nursing homes to admit residents who had tested positive for COVID-19 https://t.co/8T44iWXlot	165636.0	RT @SandraSentinel: Democrats believe grandma and grandpa are expendable: 23% of COVID Nursing Home Deaths in Democrat states New York, Peâ€¦	3328.0	True		breitbart.com	breitbart.com
259	604975d298d0380038bfda45	2021-03-11 01:43:41	[]	[]	Wed Mar 10 18:52:41 +0000 2021	[]	[{"url":"https://t.co/QyDecUtJmk","expanded_url":"http://www.informationclearinghouse.info/56435.htm","display_url":"informationclearinghouse.info/56435.htm","indices":[257,280]}]	US, Allies Drop 46 Bombs Per Day for 20 Years, Research Reveals. The United States has been at war for nearly every year of its existence as an independent nation, fighting in 227 years of its 244-year history. But others are always blamed by pliant media. https://t.co/QyDecUtJmk	28342.0	RT @khan_zafarul: US, Allies Drop 46 Bombs Per Day for 20 Years, Research Reveals. The United States has been at war for nearly every yearâ€¦	1465.0	True		informationclearinghouse.info	informationclearinghouse.info
260	604975d698d0380038bfdb95	2021-03-11 01:43:45	[]	[]	Wed Mar 10 04:39:02 +0000 2021	[]	[{"url":"https://t.co/Ezx3mWvSmi","expanded_url":"https://www.blackagendareport.com/bar-book-forum-rinaldo-walcotts-long-emancipation","display_url":"blackagendareport.com/bar-book-forumâ€¦","indices":[244,267]}]	â€œAchieving the kinds of justice Indigenous communities require would necessitate not inclusion but significant opposition to capitalism in all its present forms.â€�-Read an excerpt from @blacklikewho's new book in the @blkagendareport Book Forum:https://t.co/Ezx3mWvSmi @DukePress https://t.co/uZcC1iKidU	3048.0	RT @BARBookForum: â€œAchieving the kinds of justice Indigenous communities require would necessitate not inclusion but significant oppositionâ€¦	813.0	True		rt.com	rt.com
261	604975de98d0380038bfde8f	2021-03-11 01:43:53	[]	[{"url":"https://t.co/VFfnKFxAMw","expanded_url":"https://childrenshealthdefense.org/news/government-corruption/the-dengvaxia-disaster-was-twenty-years-in-the-making-what-will-happen-with-a-rushed-covid-19-vaccine/","display_url":"childrenshealthdefense.org/news/governmenâ€¦","indices":[124,147]}]		[]	[]			@PropatoMartins @taoquei1 Sobre a vacina da dengue, procure ler isso, estÃ¡ em inglÃŠs mas se a sra precisar pÃµe noâ€¦ https://t.co/AkkBAQIZjg	197.0	True	childrenshealthdefense.org		childrenshealthdefense.org
262	604975e198d0380038bfdf9b	2021-03-11 01:43:56	[]	[{"url":"https://t.co/bBVYyuuZ3z","expanded_url":"https://actualidad.rt.com/opinion/ociel-ali-lopez/386000-antony-blinken-hombre-oposicion-venezolana-nombrar","display_url":"actualidad.rt.com/opinion/ociel-â€¦","indices":[128,151]}]		[]	[]			Antony Blinken, el hombre que le marca el ritmo a la oposiciÃ³n venezolana (aunque sus dirigentes no lo nombren) - Oâ€¦ https://t.co/FeTPrsgQfa	60873.0	True	rt.com		rt.com
263	604975e298d0380038bfdfdd	2021-03-11 01:43:56	[]	[{"url":"https://t.co/l3LowhY667","expanded_url":"https://www.thegatewaypundit.com/2021/03/bogus-covid-stimulus-bill-erases-650-million-san-francisco-debt-speaker-pelosi-eliminates-new-york-states-budget-deficit-year-senate-leader-schumer/?utm_source=Twitter&utm_medium=PostSideSharingButtons&utm_campaign=websitesharingbuttons","display_url":"thegatewaypundit.com/2021/03/bogus-â€¦","indices":[207,…		[]	[]			SO WE ALL BAIL OUT FAILING DEM LOCATIONS! Democrats' 'COVID Stimulus Bill' Erases San Francisco's Debt for Speakerâ€¦ https://t.co/iIXlDaiiZr	3659.0	True	thegatewaypundit.com		thegatewaypundit.com
264	604975e698d0380038bfe16d	2021-03-11 01:44:01	[]	[]	Thu Mar 11 01:28:32 +0000 2021	[]	[{"url":"https://t.co/SYlRDseQmM","expanded_url":"https://www.rt.com/op-ed/517740-wayne-dupree-covid-stimulus-scam/","display_url":"rt.com/op-ed/517740-wâ€¦","indices":[209,232]}]	â€œThis is insanity unfolding before our eyes. It may feel good now, but as history has shown, the pain is on the way, fellow citizens! Better save those government checks for what lies ahead.â€� - Wayne Dupree https://t.co/SYlRDseQmM	425203.0	RT @WayneDupreeShow: â€œThis is insanity unfolding before our eyes. It may feel good now, but as history has shown, the pain is on the way, fâ€¦	1258.0	True		rt.com	rt.com
265	604975e898d0380038bfe21d	2021-03-11 01:44:03	[]	[]	Thu Mar 11 01:08:45 +0000 2021	[{"text":"commodity","indices":[52,62]},{"text":"gold","indices":[76,81]},{"text":"silver","indices":[82,89]},{"text":"silversqueeze","indices":[90,104]},{"text":"silverbacks","indices":[128,140]},{"text":"platinum","indices":[141,150]}]	[{"url":"https://t.co/504QyyUXFi","expanded_url":"https://www.zerohedge.com/political/here-come-trillions-more-biden-will-unveil-next-phase-covid-response-thursday","display_url":"zerohedge.com/political/hereâ€¦","indices":[153,176]}]	Please print more money Joe and help accelerate the #commodity supercycle #gold #silver #silversqueeze $PSLV $GDX $GDXJ $SILJ #silverbacks #platinum https://t.co/504QyyUXFi	8226.0	RT @TeminatorTrader: Please print more money Joe and help accelerate the #commodity supercycle #gold #silver #silversqueeze $PSLV $GDX $Gâ€¦	642.0	True		zerohedge.com	zerohedge.com
266	604975eb98d0380038bfe31d	2021-03-11 01:44:06	[]	[]	Wed Mar 10 20:46:39 +0000 2021	[{"text":"Lockdown","indices":[24,33]}]	[{"url":"https://t.co/umTUZTmNth","expanded_url":"https://www.bitchute.com/video/gNtDnQtWYRFd/","display_url":"bitchute.com/video/gNtDnQtWâ€¦","indices":[261,284]}]	INTERVIEW: The basis of #Lockdown authority was Anthrax attackâ€”only WMD attack on Congress Botched FBI investigation criticized by National Research Council &amp; media across political spectrum Can Congress be shamed into to reopening? Watch what happened: https://t.co/umTUZTmNth	127538.0	RT @libertytarian: INTERVIEW: The basis of #Lockdown authority was Anthrax attackâ€”only WMD attack on Congress Botched FBI investigation crâ€¦	60.0	True		bitchute.com	bitchute.com
267	604975ed98d0380038bfe3e5	2021-03-11 01:44:08	[]	[]	Wed Mar 10 20:45:46 +0000 2021	[]	[{"url":"https://t.co/I3z9b6Linv","expanded_url":"https://www.thegatewaypundit.com/2021/03/just-house-democrats-pass-1-9-trillion-covid-relief-bill-nothing-covid-send-joe-biden-signature/","display_url":"thegatewaypundit.com/2021/03/just-hâ€¦","indices":[177,200]}]	My government is completely out of control. JUST IN: House Democrats Pass $1.9 Trillion Covid Relief Bill That Has Nothing to Do with Covid, Send it to Joe Biden For Signature https://t.co/I3z9b6Linv	12471.0	RT @ezridersos: My government is completely out of control. JUST IN: House Democrats Pass $1.9 Trillion Covid Relief Bill That Has Nothingâ€¦	2115.0	True		thegatewaypundit.com	thegatewaypundit.com
268	604975fe98d0380038bfe9d1	2021-03-11 01:44:24	[]	[]	Thu Mar 11 00:07:51 +0000 2021	[]	[{"url":"https://t.co/BUzdjqZbBW","expanded_url":"https://sputniknews.com/columnists/202103091082295103-no-more-money-for-wars-and-bank-bailouts--give-nurses-15/","display_url":"sputniknews.com/columnists/202â€¦","indices":[217,240]}]	@AwTroon @etkwebster Why is there always money for wars, millionaire tax cuts and greedy banker bailouts but not for nurses and other health and care workers? Pay the nurses what they have earned and deserve ðŸ�´ó �§ó �¢ó �³ó �£ó �´ó �¿ https://t.co/BUzdjqZbBW	67707.0	RT @citizentommy: @AwTroon @etkwebster Why is there always money for wars, millionaire tax cuts and greedy banker bailouts but not for nursâ€¦	6689.0	True		sputniknews.com	sputniknews.com
269	6049760398d0380038bfeb7d	2021-03-11 01:44:29	[]	[]	Wed Feb 10 14:41:38 +0000 2021	[]	[{"url":"https://t.co/FQdcMXXBpc","expanded_url":"https://townhall.com/columnists/mdkittle/2021/02/06/wisconsin-nursing-home-faces-backlash-after-policy-mandates-employees-get-covid19-vaccine-n2584305","display_url":"townhall.com/columnists/mdkâ€¦","indices":[254,277]}]	My non profit, Informed Consent Action Network has already won one lawsuit against Employer Mandated Covid Vaccines. Hereâ€™s the latest case. If your employer tries to force your company to get this experimental vaccine email us at freedom@icandecide.org https://t.co/FQdcMXXBpc	76254.0	RT @delbigtree: My non profit, Informed Consent Action Network has already won one lawsuit against Employer Mandated Covid Vaccines. Hereâ€™sâ€¦	213.0	True		townhall.com	townhall.com
270	6049761f98d0380038bff5cf	2021-03-11 01:44:58	[]	[{"url":"https://t.co/nNvPOnjD1r","expanded_url":"https://www.thegatewaypundit.com/2021/03/joe-biden-mumbles-covid-talk-1049-people-watch-speech-live-joe-81-million-votes-crock/","display_url":"thegatewaypundit.com/2021/03/joe-biâ€¦","indices":[148,171]}]		[]	[]			Joe Biden Mumbles Through COVID Talk -- Only 1,049 People Watch the Speech Live, Only 1.4K Retweets! -- But Joe hadâ€¦ https://t.co/SbpMiCYhhi	6971.0	True	thegatewaypundit.com		thegatewaypundit.com
271	6049762698d0380038bff865	2021-03-11 01:45:05	[{"text":"Bolsonaro","indices":[22,32]},{"text":"Brasil","indices":[109,116]},{"text":"covid19","indices":[154,162]},{"text":"ForaBolsonaroGenocida","indices":[164,186]}]	[{"url":"https://t.co/tCeovFXlwe","expanded_url":"https://actualidad.rt.com/actualidad/386017-bolsonaro-afirmar-gestion-coronavirus-ejemplo-mundo","display_url":"actualidad.rt.com/actualidad/386â€¦","indices":[187,210]}]		[]	[]			El colmo del cinismo. #Bolsonaro dice que su gestiÃ³n de la pandemia es "un ejemplo para el mundo" el dÃ­a queâ€¦ https://t.co/D1La9PFX7H	2701.0	True	rt.com		rt.com
272	6049763398d0380038bffcf7	2021-03-11 01:45:18	[]	[]	Thu Mar 11 00:19:13 +0000 2021	[]	[{"url":"https://t.co/BUzdjqZbBW","expanded_url":"https://sputniknews.com/columnists/202103091082295103-no-more-money-for-wars-and-bank-bailouts--give-nurses-15/","display_url":"sputniknews.com/columnists/202â€¦","indices":[223,246]}]	@BeckettUnite @Shambles151 Why is there always money for wars, millionaire tax cuts and greedy banker bailouts but not for nurses and other health and care workers? Pay the nurses what they have earned and deserve ðŸ�´ó �§ó �¢ó �³ó �£ó �´ó �¿ https://t.co/BUzdjqZbBW	67707.0	RT @citizentommy: @BeckettUnite @Shambles151 Why is there always money for wars, millionaire tax cuts and greedy banker bailouts but not foâ€¦	6689.0	True		sputniknews.com	sputniknews.com
273	6049763b98d0380038bfffc1	2021-03-11 01:45:26	[]	[]	Wed Mar 10 20:36:42 +0000 2021	[]	[{"url":"https://t.co/ErvaK7mCcv","expanded_url":"https://www.bitchute.com/video/nQgq0BxXfZ4f/","display_url":"bitchute.com/video/nQgq0BxXâ€¦","indices":[271,294]}]	@MaximeBernier Here is an excellent 10 minute information bomb for any who haven't seen this yet. A video on why covid is nothing to be afraid of, by Canadian doctors, citing facts, statistics, and appealing to reason. If everybody saw this, reopening would be easier. https://t.co/ErvaK7mCcv	222.0	RT @ekajate: @MaximeBernier Here is an excellent 10 minute information bomb for any who haven't seen this yet. A video on why covid is notâ€¦	20.0	True		bitchute.com	bitchute.com
274	6049763c98d0380038bfffef	2021-03-11 01:45:26	[]	[{"url":"https://t.co/mBwxycB7uS","expanded_url":"http://frankreport.com/2020/09/15/survival-skin-rashes-5g-dystopia/","display_url":"frankreport.com/2020/09/15/surâ€¦","indices":[249,272]}]		[]	[]			@randyhillier â€œI even wrote to senior politicians, warning them of an imminent global meltdown of some kind in 2020â€¦ https://t.co/ZonSl2NoJk	455.0	True	rt.com		rt.com
275	6049763f98d0380038c00115	2021-03-11 01:45:29	[]	[{"url":"https://t.co/Vqq3vNSKk3","expanded_url":"https://www.churchmilitant.com/video/episode/even-2021-03-10","display_url":"churchmilitant.com/video/episode/â€¦","indices":[120,143]}]		[]	[]			Church Militant/St. Michaelâ€™s Media Covid-19 bill clears congress. Join us now at Church Militant for the Eveningâ€¦ https://t.co/k73dpppEAH	987.0	True	churchmilitant.com		churchmilitant.com
276	6049764e98d0380038c0068b	2021-03-11 01:45:45	[]	[]	Thu Mar 11 01:33:43 +0000 2021	[]	[{"url":"https://t.co/A3Kx399F7B","expanded_url":"https://redstate.com/mike_miller/2021/03/10/chinese-communist-experts-push-who-to-let-china-run-global-vaccine-passport-system-what-could-possibly-go-wrong-n340922","display_url":"redstate.com/mike_miller/20â€¦","indices":[148,171]}]	China Joe Biden and Company?? Chinese Communist 'Experts' Push WHO to Let China Run Global 'Vaccine Passport' System. What Could Possibly Go Wrong? https://t.co/A3Kx399F7B	1800.0	RT @cmd1969: China Joe Biden and Company?? Chinese Communist 'Experts' Push WHO to Let China Run Global 'Vaccine Passport' System. What Couâ€¦	677.0	True		redstate.com	redstate.com
277	6049765d98d0380038c00bf5	2021-03-11 01:46:00	[{"text":"LawTwitter","indices":[232,243]},{"text":"SCOTUS","indices":[244,251]}]	[{"url":"https://t.co/GIFjo14MyO","expanded_url":"https://redstate.com/freedom-foundation/2021/03/10/liberty-has-no-price-tag-u-s-supreme-court-recognizes-the-value-of-free-speech-rights-in-uzuegbunam-v-preczewski-n340825","display_url":"redstate.com/freedom-foundaâ€¦","indices":[194,217]}]		[]	[]			Constitutional liberties are priceless. When the govt violates a personâ€™s rights, it should be held accountable fâ€¦ https://t.co/uE3toKbDoq	7789.0	True	redstate.com		redstate.com
278	6049765f98d0380038c00c75	2021-03-11 01:46:01	[{"text":"HerdImmunity","indices":[29,42]},{"text":"COVID19","indices":[51,59]},{"text":"Fauci","indices":[100,106]},{"text":"Vaccines","indices":[196,205]}]	[{"url":"https://t.co/HGaIAEKirg","expanded_url":"https://www.theepochtimes.com/america-getting-closer-to-herd-immunity-every-day-fauci_3728220.html?utm_medium=social&utm_source=twitter&utm_campaign=digitalsub","display_url":"theepochtimes.com/america-gettinâ€¦","indices":[207,230]}]		[]	[]			The US is projected to reach #HerdImmunity against #COVID19 by the end of summer or early fall, Dr. #Fauci said, adâ€¦ https://t.co/8tJqRKbq1g	399110.0	True	theepochtimes.com		theepochtimes.com
279	6049766198d0380038c00d5f	2021-03-11 01:46:04	[]	[{"url":"https://t.co/roEpsn4kP6","expanded_url":"https://www.walmart.com/pharmacy/clinical-services/immunization/scheduled?imzType=covid","display_url":"walmart.com/pharmacy/cliniâ€¦","indices":[123,146]}]		[]	[]			New availability: Walmart Shreveport Neighborhood Market 412 Bert Kouns Industrial Loop, Shreveport, LA 71106 Accesâ€¦ https://t.co/PpWWUYaCpW	237.0	True	rt.com		rt.com
280	6049769398d0380038c01f59	2021-03-11 01:46:54	[]	[]	Wed Mar 10 18:23:11 +0000 2021	[]	[{"url":"https://t.co/jSVYay5n6u","expanded_url":"https://www.rt.com/news/513443-german-court-covid-lockdown-unconstitutional/","display_url":"rt.com/news/513443-geâ€¦","indices":[119,142]}]	â€˜Catastrophically wrongâ€™: German court declares regional lockdown UNCONSTITUTIONAL in â€˜politically explosiveâ€™ decision https://t.co/jSVYay5n6u	104418.0	RT @naomirwolf: â€˜Catastrophically wrongâ€™: German court declares regional lockdown UNCONSTITUTIONAL in â€˜politically explosiveâ€™ decision httpâ€¦	1022.0	True		rt.com	rt.com
281	604976db98d0380038c038f9	2021-03-11 01:48:05	[]	[]	Wed Mar 10 17:52:00 +0000 2021	[]	[{"url":"https://t.co/XTZr4Bo6Gz","expanded_url":"https://tbdailynews.com/lexington-police-chief-town-manager-remove-thin-blue-line-flag-from-memorial-honoring-lexington-cop-killed-53-years-ago-because-its-a-symbol-of-white-supremacy/","display_url":"tbdailynews.com/lexington-poliâ€¦","indices":[215,238]}]	Lexington Police Chief removes thin blue line flag from memorial for LPD cop killed in line of duty after Town Manager, BLM deem it to be white supremacy. Lexington is 1% black. Median income $186K. @JackPosobiec https://t.co/XTZr4Bo6Gz	19946.0	RT @TurtleboyTweets: Lexington Police Chief removes thin blue line flag from memorial for LPD cop killed in line of duty after Town Managerâ€¦	3616.0	True		tbdailynews.com	tbdailynews.com
282	604976db98d0380038c0392f	2021-03-11 01:48:06	[]	[]	Wed Mar 10 19:33:41 +0000 2021	[]	[{"url":"https://t.co/wz6okjXv2K","expanded_url":"https://rumble.com/veikwj-so-long-unity-psaki-makes-stunning-admission-about-covid-relief.html?mref=23gga&mc=8uxj1","display_url":"rumble.com/veikwj-so-longâ€¦","indices":[229,252]}]	The Biden administration is dangerous because they have perfected the art of being simultaneously dishonest, frustrating, and wildly predictable with its policy approach. This is more evident every time Psaki takes the podium. https://t.co/wz6okjXv2K	1718413.0	RT @DineshDSouza: The Biden administration is dangerous because they have perfected the art of being simultaneously dishonest, frustrating,â€¦	60.0	True		rumble.com	rumble.com
283	604976f098d0380038c040b1	2021-03-11 01:48:27	[]	[]	Thu Mar 11 01:44:58 +0000 2021	[]	[{"url":"https://t.co/nNvPOnjD1r","expanded_url":"https://www.thegatewaypundit.com/2021/03/joe-biden-mumbles-covid-talk-1049-people-watch-speech-live-joe-81-million-votes-crock/","display_url":"thegatewaypundit.com/2021/03/joe-biâ€¦","indices":[148,171]}]	Joe Biden Mumbles Through COVID Talk -- Only 1,049 People Watch the Speech Live, Only 1.4K Retweets! -- But Joe had 81 Million Votes? What a Crock! https://t.co/nNvPOnjD1r	6971.0	RT @PatriotAU: Joe Biden Mumbles Through COVID Talk -- Only 1,049 People Watch the Speech Live, Only 1.4K Retweets! -- But Joe had 81 Milliâ€¦	172.0	True		thegatewaypundit.com	thegatewaypundit.com
284	604976fb98d0380038c04489	2021-03-11 01:48:38	[]	[]	Tue Mar 09 12:42:38 +0000 2021	[]	[{"url":"https://t.co/W4zGRUJDMk","expanded_url":"https://21stcenturywire.com/2021/03/09/the-great-reset-a-coup-by-the-globalist-oligarch-and-big-tech-monopolists/","display_url":"21stcenturywire.com/2021/03/09/theâ€¦","indices":[258,281]}]	"Their intentions are clear: to use the perception of a â€˜global pandemicâ€™ in to fast-track their own new economic world order &amp; global governance system of people management." ðŸ”¥The Great Reset: A Coup by the Globalist Oligarch and Big Tech MonopolistsðŸ”¥ https://t.co/W4zGRUJDMk https://t.co/MJXG82z8Rh	63037.0	RT @21WIRE: "Their intentions are clear: to use the perception of a â€˜global pandemicâ€™ in to fast-track their own new economic world order &amp;â€¦	214.0	True		21stcenturywire.com	21stcenturywire.com
285	604976fd98d0380038c0452d	2021-03-11 01:48:40	[]	[]	Wed Mar 10 18:23:11 +0000 2021	[]	[{"url":"https://t.co/jSVYay5n6u","expanded_url":"https://www.rt.com/news/513443-german-court-covid-lockdown-unconstitutional/","display_url":"rt.com/news/513443-geâ€¦","indices":[119,142]}]	â€˜Catastrophically wrongâ€™: German court declares regional lockdown UNCONSTITUTIONAL in â€˜politically explosiveâ€™ decision https://t.co/jSVYay5n6u	104376.0	RT @naomirwolf: â€˜Catastrophically wrongâ€™: German court declares regional lockdown UNCONSTITUTIONAL in â€˜politically explosiveâ€™ decision httpâ€¦	15.0	True		rt.com	rt.com
286	6049770598d0380038c04803	2021-03-11 01:48:47	[]	[]	Thu Mar 11 01:30:02 +0000 2021	[]	[{"url":"https://t.co/HW4xCcIfgJ","expanded_url":"https://www.newsbreak.com/texas/westlake/news/2179424311933/westlake-teen-publishes-book-for-dyslexic-kids?s=influencer","display_url":"newsbreak.com/texas/westlakeâ€¦","indices":[234,257]}]	15-year-old, Karlayna Platt, from Westlake Academy has published her first book called â€œInspire Your Power: An inspirational journal of love and joy for kids with dyslexia.â€� The book incorporates elements of reading and journaling. https://t.co/HW4xCcIfgJ	52163.0	RT @newsbreakApp: 15-year-old, Karlayna Platt, from Westlake Academy has published her first book called â€œInspire Your Power: An inspiratioâ€¦	158.0	True		newsbreak.com	newsbreak.com
287	6049770f98d0380038c04ba7	2021-03-11 01:48:58	[]	[]	Wed Mar 10 22:10:42 +0000 2021	[]	[{"url":"https://t.co/rI9RHsHTWW","expanded_url":"https://www.texasdemocrats.org/media/as-abbotts-order-to-gut-covid-19-protections-takes-effect-mayors-across-texas-condemn-abbotts-reckless-decision-and-urge-texans-to-continue-wearing-masks/","display_url":"texasdemocrats.org/media/as-abbotâ€¦","indices":[178,201]}]	RELEASE: As Abbottâ€™s Order to Gut COVID-19 Protections Takes Effect, Mayors Across Texas Condemn Abbottâ€™s Reckless Decision And Urge Texans to Continue Wearing Masks Read more: https://t.co/rI9RHsHTWW https://t.co/8GjqFxt9Cz	82230.0	RT @texasdemocrats: RELEASE: As Abbottâ€™s Order to Gut COVID-19 Protections Takes Effect, Mayors Across Texas Condemn Abbottâ€™s Reckless Deciâ€¦	437.0	True		democrats.org	democrats.org
288	6049771f98d0380038c05147	2021-03-11 01:49:13	[]	[]	Wed Mar 10 17:18:35 +0000 2021	[]	[{"url":"https://t.co/G0IteK7wMg","expanded_url":"https://gulfnews.com/opinion/op-eds/why-the-right-wing-loves-to-hate-sweden-1.77679425","display_url":"gulfnews.com/opinion/op-edsâ€¦","indices":[233,256]}]	On Monday, I had written why the Right-Wing loves to hate Sweden. I had no idea that the Swedish TV would expose the Scania Scam yesterday, and Gothenburg University's V-Dem Institute would bring out its Democracy-2021 Report today! https://t.co/G0IteK7wMg	298997.0	RT @ashoswai: On Monday, I had written why the Right-Wing loves to hate Sweden. I had no idea that the Swedish TV would expose the Scania Sâ€¦	294.0	True		gulfnews.com	gulfnews.com
289	6049774298d0380038c05dcf	2021-03-11 01:49:48	[]	[]	Wed Mar 10 18:23:11 +0000 2021	[]	[{"url":"https://t.co/jSVYay5n6u","expanded_url":"https://www.rt.com/news/513443-german-court-covid-lockdown-unconstitutional/","display_url":"rt.com/news/513443-geâ€¦","indices":[119,142]}]	â€˜Catastrophically wrongâ€™: German court declares regional lockdown UNCONSTITUTIONAL in â€˜politically explosiveâ€™ decision https://t.co/jSVYay5n6u	104376.0	RT @naomirwolf: â€˜Catastrophically wrongâ€™: German court declares regional lockdown UNCONSTITUTIONAL in â€˜politically explosiveâ€™ decision httpâ€¦	7924.0	True		rt.com	rt.com
290	6049774698d0380038c05f31	2021-03-11 01:49:52	[]	[]	Thu Mar 11 01:46:00 +0000 2021	[{"text":"LawTwitter","indices":[232,243]},{"text":"SCOTUS","indices":[244,251]}]	[{"url":"https://t.co/GIFjo14MyO","expanded_url":"https://redstate.com/freedom-foundation/2021/03/10/liberty-has-no-price-tag-u-s-supreme-court-recognizes-the-value-of-free-speech-rights-in-uzuegbunam-v-preczewski-n340825","display_url":"redstate.com/freedom-foundaâ€¦","indices":[194,217]}]	Constitutional liberties are priceless. When the govt violates a personâ€™s rights, it should be held accountable for its actions, no matter how large, small or beyond calculation they may be. https://t.co/GIFjo14MyO via @RedState #LawTwitter #SCOTUS	7789.0	RT @FreedomFdtn: Constitutional liberties are priceless. When the govt violates a personâ€™s rights, it should be held accountable for itsâ€¦	47.0	True		redstate.com	redstate.com
291	6049776e98d0380038c06dab	2021-03-11 01:50:33	[{"text":"hemp","indices":[71,76]},{"text":"CBD","indices":[77,81]},{"text":"CBD","indices":[267,271]},{"text":"H","indices":[272,274]}]	[{"url":"https://t.co/5LPymcA3QD","expanded_url":"https://therichardrosereport.com/abi-building-to-be-used-for-hemp-prosthetics/","display_url":"therichardrosereport.com/abi-building-tâ€¦","indices":[46,69]}]		[]	[]			ABI Building to be used for hemp prosthetics https://t.co/5LPymcA3QD #hemp #CBD ABI Building to be used for hempâ€¦ https://t.co/jBSgxeejr6	80.0	True	rt.com		rt.com
292	6049778298d0380038c074d1	2021-03-11 01:50:53	[]	[]	Wed Mar 10 18:23:11 +0000 2021	[]	[{"url":"https://t.co/jSVYay5n6u","expanded_url":"https://www.rt.com/news/513443-german-court-covid-lockdown-unconstitutional/","display_url":"rt.com/news/513443-geâ€¦","indices":[119,142]}]	â€˜Catastrophically wrongâ€™: German court declares regional lockdown UNCONSTITUTIONAL in â€˜politically explosiveâ€™ decision https://t.co/jSVYay5n6u	104377.0	RT @naomirwolf: â€˜Catastrophically wrongâ€™: German court declares regional lockdown UNCONSTITUTIONAL in â€˜politically explosiveâ€™ decision httpâ€¦	158.0	True		rt.com	rt.com
293	6049779b98d0380038c07de1	2021-03-11 01:51:18	[{"text":"Primary","indices":[145,153]}]	[{"url":"https://t.co/ivEP9jAVBE","expanded_url":"https://www.thegatewaypundit.com/2021/03/40-cowardly-republicans-refuse-join-marjorie-taylor-greene-attempt-stop-covid-relief-blue-state-bailout-bill-passing-house/?utm_source=Twitter&utm_medium=PostTopSharingButtons&utm_campaign=websitesharingbuttons","display_url":"thegatewaypundit.com/2021/03/40-cowâ€¦","indices":[159,182]}]		[]	[]			40 Cowardly Republicans Refuse To Join Marjorie Taylor Greene In Her Attempt To Stop â€œCOVID Reliefâ€� (Blue State Baiâ€¦ https://t.co/M6VZjInw4P	889.0	True	thegatewaypundit.com		thegatewaypundit.com
294	604977a098d0380038c07f7f	2021-03-11 01:51:22	[]	[{"url":"https://t.co/mZwyCazQjU","expanded_url":"https://www.thegatewaypundit.com/2021/03/joe-biden-mumbles-covid-talk-1049-people-watch-speech-live-joe-81-million-votes-crock/?utm_source=Twitter&utm_medium=PostTopSharingButtons&utm_campaign=websitesharingbuttons","display_url":"thegatewaypundit.com/2021/03/joe-biâ€¦","indices":[149,172]}]		[]	[]			Joe Biden Mumbles Through COVID Talk -- Only 1,049 People Watch the Speech Live, Only 1.4K Retweets! -- But Joe hadâ€¦ https://t.co/nPoIvyrvp0	162.0	True	thegatewaypundit.com		thegatewaypundit.com
295	604977a298d0380038c08077	2021-03-11 01:51:25	[]	[]	Wed Mar 10 18:23:11 +0000 2021	[]	[{"url":"https://t.co/jSVYay5n6u","expanded_url":"https://www.rt.com/news/513443-german-court-covid-lockdown-unconstitutional/","display_url":"rt.com/news/513443-geâ€¦","indices":[119,142]}]	â€˜Catastrophically wrongâ€™: German court declares regional lockdown UNCONSTITUTIONAL in â€˜politically explosiveâ€™ decision https://t.co/jSVYay5n6u	104418.0	RT @naomirwolf: â€˜Catastrophically wrongâ€™: German court declares regional lockdown UNCONSTITUTIONAL in â€˜politically explosiveâ€™ decision httpâ€¦	15.0	True		rt.com	rt.com
296	604977ba98d0380038c088e1	2021-03-11 01:51:49	[]	[]	Wed Mar 10 23:50:01 +0000 2021	[{"text":"China","indices":[0,6]},{"text":"AfricanSwineFever","indices":[79,97]},{"text":"Sichuan","indices":[138,146]},{"text":"Hubei","indices":[168,174]}]	[{"url":"https://t.co/vNxywJ7w3n","expanded_url":"https://www.theepochtimes.com/new-wave-of-african-swine-fever-outbreak-hits-china_3724294.html?utm_medium=social&utm_source=twitter&utm_campaign=digitalsub","display_url":"theepochtimes.com/new-wave-of-afâ€¦","indices":[185,208]}]	#Chinaâ€™s Ministry of Agriculture and Rural Affairs announced that new cases of #AfricanSwineFever have been reported in Chinaâ€™s southwest #Sichuan Province and central #Hubei Province. https://t.co/vNxywJ7w3n	44573.0	RT @EpochTimesChina: #Chinaâ€™s Ministry of Agriculture and Rural Affairs announced that new cases of #AfricanSwineFever have been reported iâ€¦	270.0	True		theepochtimes.com	theepochtimes.com
297	604977d098d0380038c090eb	2021-03-11 01:52:11	[]	[]	Wed Mar 10 21:23:22 +0000 2021	[]	[{"url":"https://t.co/wvMql3ezAI","expanded_url":"https://www.breitbart.com/asia/2021/03/10/china-urges-who-let-it-run-global-vaccine-passport-system/","display_url":"breitbart.com/asia/2021/03/1â€¦","indices":[257,280]}]	China Urges W.H.O. to Let It Run Global â€˜Vaccine Passportâ€™ System: â€œThe â€œvaccine passportâ€� joins Chinaâ€™s larger â€œsocial credit system,â€� which judges every citizen and awards them numerical â€œscoresâ€� based on how much the Party approves of their behavior.â€� https://t.co/wvMql3ezAI	5928.0	RT @Jules31415: China Urges W.H.O. to Let It Run Global â€˜Vaccine Passportâ€™ System: â€œThe â€œvaccine passportâ€� joins Chinaâ€™s larger â€œsocial crâ€¦	31.0	True		breitbart.com	breitbart.com
298	604977d598d0380038c0928d	2021-03-11 01:52:16	[]	[]	Thu Mar 11 01:45:30 +0000 2021	[]	[{"url":"https://t.co/rDobwJ6J2Y","expanded_url":"https://actualidad.rt.com/actualidad/386017-bolsonaro-afirmar-gestion-coronavirus-ejemplo-mundo","display_url":"actualidad.rt.com/actualidad/386â€¦","indices":[203,226]}]	Igualito al marrano de Duque, los mejores del mundo mundial!!! Bolsonaro dice que su gestiÃ³n de la pandemia es "un ejemplo para el mundo" el dÃ­a que Brasil rompe un nuevo rÃ©cord de muertes por covid-19 https://t.co/rDobwJ6J2Y	5420.0	RT @jaimebastidasA: Igualito al marrano de Duque, los mejores del mundo mundial!!! Bolsonaro dice que su gestiÃ³n de la pandemia es "un ejeâ€¦	2172.0	True		rt.com	rt.com
299	604977ffa1efe6003836b9d4	2021-03-11 01:52:53	[]	[]	Thu Mar 11 01:46:01 +0000 2021	[{"text":"HerdImmunity","indices":[29,42]},{"text":"COVID19","indices":[51,59]},{"text":"Fauci","indices":[100,106]},{"text":"Vaccines","indices":[196,205]}]	[{"url":"https://t.co/HGaIAEKirg","expanded_url":"https://www.theepochtimes.com/america-getting-closer-to-herd-immunity-every-day-fauci_3728220.html?utm_medium=social&utm_source=twitter&utm_campaign=digitalsub","display_url":"theepochtimes.com/america-gettinâ€¦","indices":[207,230]}]	The US is projected to reach #HerdImmunity against #COVID19 by the end of summer or early fall, Dr. #Fauci said, adding that people can begin to change their behaviors as more and more people get #Vaccines. https://t.co/HGaIAEKirg	398599.0	RT @EpochTimes: The US is projected to reach #HerdImmunity against #COVID19 by the end of summer or early fall, Dr. #Fauci said, adding thaâ€¦	258.0	True		theepochtimes.com	theepochtimes.com
300	60497823a1efe6003836c188	2021-03-11 01:53:15	[]	[]	Wed Mar 10 13:39:59 +0000 2021	[]	[{"url":"https://t.co/d5dan7jws9","expanded_url":"https://m.thebl.com/politics/conflict-of-interest-bidens-commerce-secretary-owns-stock-in-chinas-wechat.html/amp","display_url":"m.thebl.com/politics/conflâ€¦","indices":[178,201]}]	This is where the west falls down. A chain is only as strong as its weakest link. The Wall Street China nexus needs to be cut. Clear conflict of interest here. â�¦@Nemesis_Alertâ�© https://t.co/d5dan7jws9	7825.0	RT @ajphelo: This is where the west falls down. A chain is only as strong as its weakest link. The Wall Street China nexus needs to be cut.â€¦	5188.0	True		thebl.com	thebl.com
301	60497826a1efe6003836c242	2021-03-11 01:53:17	[]	[{"url":"https://t.co/AM3wYcjKgk","expanded_url":"https://100percentfedup.com/breaking-video-senator-blisters-dems-over-passage-of-blue-state-bailout-disguised-as-covid-relief-were-footing-the-bill-for-a-democratic-wish-list/","display_url":"100percentfedup.com/breaking-videoâ€¦","indices":[154,177]}]		[]	[]			Breaking Video: Senator Blisters Dems Over Passage of 'Blue State Bailout' Disguised as Covid Relief: 'We're footinâ€¦ https://t.co/2nDxBiY6yo	103797.0	True	100percentfedup.com		100percentfedup.com
302	60497838a1efe6003836c6a4	2021-03-11 01:53:29	[]	[{"url":"https://t.co/cRTMs0HNgy","expanded_url":"https://actualidad.rt.com/actualidad/385908-francia-subestimar-impacto-pruebas-nucleares","display_url":"actualidad.rt.com/actualidad/385â€¦","indices":[95,118]}]		[]	[]			Francia subestimÃ³ el impacto de sus pruebas nucleares en Polinesia, afirma un reciente informeâ€¦ https://t.co/tWIeppJjN9	4572.0	True	rt.com		rt.com
303	6049783aa1efe6003836c71e	2021-03-11 01:53:30	[]	[]	Wed Mar 10 19:11:55 +0000 2021	[]	[{"url":"https://t.co/ozJBOwhdkx","expanded_url":"https://off-guardian.org/2021/03/10/no-safety-data-no-problem/","display_url":"off-guardian.org/2021/03/10/no-â€¦","indices":[176,199]}]	A very important report by Canadian science and policy researcher @RosemaryFreiTO . New safety circumvention protocols in many countries. The vaccine stuff has become crazy. https://t.co/ozJBOwhdkx	25747.0	RT @denisrancourt: A very important report by Canadian science and policy researcher @RosemaryFreiTO . New safety circumvention protocols iâ€¦	5778.0	True		off-guardian.org	off-guardian.org
304	60497851a1efe6003836cc88	2021-03-11 01:53:45	[]	[]	Thu Mar 11 01:28:32 +0000 2021	[]	[{"url":"https://t.co/SYlRDseQmM","expanded_url":"https://www.rt.com/op-ed/517740-wayne-dupree-covid-stimulus-scam/","display_url":"rt.com/op-ed/517740-wâ€¦","indices":[209,232]}]	â€œThis is insanity unfolding before our eyes. It may feel good now, but as history has shown, the pain is on the way, fellow citizens! Better save those government checks for what lies ahead.â€� - Wayne Dupree https://t.co/SYlRDseQmM	425203.0	RT @WayneDupreeShow: â€œThis is insanity unfolding before our eyes. It may feel good now, but as history has shown, the pain is on the way, fâ€¦	2580.0	True		rt.com	rt.com
305	60497893a1efe6003836dd9e	2021-03-11 01:54:33	[]	[{"url":"https://t.co/77ym2HRduK","expanded_url":"https://www.telegraphindia.com/west-bengal/west-bengal-assembly-elections-2021-mamatas-nandigram-outreach-before-injury/cid/1809132","display_url":"telegraphindia.com/west-bengal/weâ€¦","indices":[47,70]},{"url":"https://t.co/xt5dn2qEOi","expanded_url":"https://timesofindia.indiatimes.com/videos/city/kolkata/nandigram-wants-its-son-not-outsider-ho…		[]	[]			Mamatas Nandigram outreach before injury (via: https://t.co/77ym2HRduK) Nandigram wants its son, not outsider: Hoaâ€¦ https://t.co/Ig6pzEoV5K	72.0	True	indiatimes.com		indiatimes.com
306	60497895a1efe6003836de14	2021-03-11 01:54:34	[]	[]	Tue Mar 02 20:02:30 +0000 2021	[]	[{"url":"https://t.co/uly7kLdunM","expanded_url":"https://djhjmedia.com/kari/bombshell-documents-prove-that-fauci-was-working-with-communist-party-on-covid/","display_url":"djhjmedia.com/kari/bombshellâ€¦","indices":[160,183]}]	BOMBSHELL: Documents prove that Fauci was working with the Chinese Communist Party on COVID, and complied with their demands on the USA for COVID restrictions. https://t.co/uly7kLdunM https://t.co/RQ5EWdgk5e	9552.0	RT @DJcalligraphy: BOMBSHELL: Documents prove that Fauci was working with the Chinese Communist Party on COVID, and complied with their demâ€¦	3205.0	True		djhjmedia.com	djhjmedia.com
307	604978b6a1efe6003836e710	2021-03-11 01:54:59	[]	[]	Wed Mar 10 22:44:09 +0000 2021	[]	[{"url":"https://t.co/hkrqOa7pfZ","expanded_url":"https://www.activistpost.com/2021/03/its-here-first-court-case-against-mandatory-vaccination-attorney-interview.html","display_url":"activistpost.com/2021/03/its-heâ€¦","indices":[213,236]}]	Itâ€™s Here: First Court Case Against Mandatory Vaccination â€” Attorney Interview This interview was banned by YouTube before it was even published! To spread information ..... Retweets are better than likes. ðŸ‘� https://t.co/hkrqOa7pfZ	13175.0	RT @ProKlausSchwab: Itâ€™s Here: First Court Case Against Mandatory Vaccination â€” Attorney Interview This interview was banned by YouTube bâ€¦	3548.0	True		activistpost.com	activistpost.com
308	604978bea1efe6003836e944	2021-03-11 01:55:05	[]	[]	Mon Mar 08 22:38:24 +0000 2021	[]	[{"url":"https://t.co/pYbyUZWa5A","expanded_url":"https://townhall.com/columnists/scottmorefield/2021/03/08/the-covid-hypochondriacs-think-theyre-saving-the-world-but-theyre-actually-destroying-it-n2585854","display_url":"townhall.com/columnists/scoâ€¦","indices":[152,175]}]	The COVID-hypochondriacs have run things for the past year, to devastating effect. It's time for the insanity to stop. My latest column @townhallcom: https://t.co/pYbyUZWa5A	33996.0	RT @SKMorefield: The COVID-hypochondriacs have run things for the past year, to devastating effect. It's time for the insanity to stop. Myâ€¦	12.0	True		townhall.com	townhall.com
309	604978cda1efe6003836ed8a	2021-03-11 01:55:17	[]	[]	Wed Mar 10 20:16:19 +0000 2021	[]	[{"url":"https://t.co/NMSP90qq2i","expanded_url":"https://www.collective-evolution.com/2020/08/22/scientists-call-for-safety-testing-of-aluminum-based-vaccine-adjuvants/?fbclid=IwAR00T9OOJ4Zk5cwRBLSfZ8zrEhd8Qzi69P9ki_Zwu9xW-AWaDoo9jVLTnkY","display_url":"collective-evolution.com/2020/08/22/sciâ€¦","indices":[223,246]},{"url":"https://t.co/iuzzJUBWkQ","expanded_url":"https://www.drbuttar.com/gover…	@RougeNoirUK exactly. what many dont realize is that these v@x shots have kept us sick, and helped to slow us down.ive seen so much sickness after them, autoimmune disorders in friends.and yes, the metals do get in brains. https://t.co/NMSP90qq2i https://t.co/iuzzJUBWkQ https://t.co/IIdbb9QP7g	70.0	RT @CBmdnc: @RougeNoirUK exactly. what many dont realize is that these v@x shots have kept us sick, and helped to slow us down.ive seen soâ€¦	72.0	True		collective-evolution.com	collective-evolution.com
310	604978d1a1efe6003836eea2	2021-03-11 01:55:21	[]	[]	Mon Feb 15 17:12:25 +0000 2021	[]	[{"url":"https://t.co/APEMbCLucW","expanded_url":"https://www.breitbart.com/politics/2021/02/15/democrats-hire-ex-gang-member-to-lead-efforts-in-protecting-slim-house-majority/","display_url":"breitbart.com/politics/2021/â€¦","indices":[160,183]}]	ðŸ˜³ WOW! Nothing more in line with your party ideals than having a convicted, violent murderer &amp; ex gang member as your advisor on diversity @SpeakerPelosi https://t.co/APEMbCLucW	1120.0	RT @kimmyrenepro: ðŸ˜³ WOW! Nothing more in line with your party ideals than having a convicted, violent murderer &amp; ex gang member as your advâ€¦	29.0	True		breitbart.com	breitbart.com
311	604978d5a1efe6003836effc	2021-03-11 01:55:24	[]	[{"url":"https://t.co/rQ8QS1lDc8","expanded_url":"https://www.thegatewaypundit.com/2021/03/reminder-governor-cuomo-sent-covid-patients-developmentally-disabled-centers-nursing-homes/?utm_source=Twitter&utm_medium=PostSideSharingButtons&utm_campaign=websitesharingbuttons","display_url":"thegatewaypundit.com/2021/03/remindâ€¦","indices":[106,129]}]		[]	[]			REMINDER: Governor Cuomo Sent COVID Patients to Developmentally Disabled Centers As Well as Nursing Homesâ€¦ https://t.co/BFq38j9rtf	3659.0	True	thegatewaypundit.com		thegatewaypundit.com
312	604978e6a1efe6003836f440	2021-03-11 01:55:36	[]	[]	Wed Mar 10 19:11:55 +0000 2021	[]	[{"url":"https://t.co/ozJBOwhdkx","expanded_url":"https://off-guardian.org/2021/03/10/no-safety-data-no-problem/","display_url":"off-guardian.org/2021/03/10/no-â€¦","indices":[176,199]}]	A very important report by Canadian science and policy researcher @RosemaryFreiTO . New safety circumvention protocols in many countries. The vaccine stuff has become crazy. https://t.co/ozJBOwhdkx	25686.0	RT @denisrancourt: A very important report by Canadian science and policy researcher @RosemaryFreiTO . New safety circumvention protocols iâ€¦	3756.0	True		off-guardian.org	off-guardian.org
313	604978f5a1efe6003836f7f8	2021-03-11 01:55:46	[]	[]	Wed Mar 10 23:50:01 +0000 2021	[{"text":"China","indices":[0,6]},{"text":"AfricanSwineFever","indices":[79,97]},{"text":"Sichuan","indices":[138,146]},{"text":"Hubei","indices":[168,174]}]	[{"url":"https://t.co/vNxywJ7w3n","expanded_url":"https://www.theepochtimes.com/new-wave-of-african-swine-fever-outbreak-hits-china_3724294.html?utm_medium=social&utm_source=twitter&utm_campaign=digitalsub","display_url":"theepochtimes.com/new-wave-of-afâ€¦","indices":[185,208]}]	#Chinaâ€™s Ministry of Agriculture and Rural Affairs announced that new cases of #AfricanSwineFever have been reported in Chinaâ€™s southwest #Sichuan Province and central #Hubei Province. https://t.co/vNxywJ7w3n	44573.0	RT @EpochTimesChina: #Chinaâ€™s Ministry of Agriculture and Rural Affairs announced that new cases of #AfricanSwineFever have been reported iâ€¦	9.0	True		theepochtimes.com	theepochtimes.com
314	60497908a1efe6003836fcee	2021-03-11 01:56:00	[]	[]	Wed Mar 10 21:10:23 +0000 2021	[{"text":"Vaccinate","indices":[48,58]},{"text":"Beijing2022","indices":[101,113]},{"text":"OlympicGames","indices":[121,134]},{"text":"Hongkongers","indices":[158,170]},{"text":"China","indices":[186,192]},{"text":"Vaccine","indices":[198,206]}]	[{"url":"https://t.co/s4X30okiE6","expanded_url":"https://www.theepochtimes.com/china-offers-to-vaccinate-olympians-against-covid-19_3726561.html?utm_medium=social&utm_source=twitter&utm_campaign=digitalsub","display_url":"theepochtimes.com/china-offers-tâ€¦","indices":[208,231]}]	The Chinese foreign affairs minister offered to #Vaccinate all Olympians who will participate in the #Beijing2022 Winter #OlympicGames, despite the deaths of #Hongkongers who received a #China-made #Vaccine. https://t.co/s4X30okiE6	44573.0	RT @EpochTimesChina: The Chinese foreign affairs minister offered to #Vaccinate all Olympians who will participate in the #Beijing2022 Wintâ€¦	128.0	True		theepochtimes.com	theepochtimes.com
315	60497909a1efe6003836fd5c	2021-03-11 01:56:02	[]	[]	Thu Mar 11 01:28:32 +0000 2021	[]	[{"url":"https://t.co/SYlRDseQmM","expanded_url":"https://www.rt.com/op-ed/517740-wayne-dupree-covid-stimulus-scam/","display_url":"rt.com/op-ed/517740-wâ€¦","indices":[209,232]}]	â€œThis is insanity unfolding before our eyes. It may feel good now, but as history has shown, the pain is on the way, fellow citizens! Better save those government checks for what lies ahead.â€� - Wayne Dupree https://t.co/SYlRDseQmM	425204.0	RT @WayneDupreeShow: â€œThis is insanity unfolding before our eyes. It may feel good now, but as history has shown, the pain is on the way, fâ€¦	30.0	True		rt.com	rt.com
316	6049790ba1efe6003836fdcc	2021-03-11 01:56:03	[]	[]	Thu Mar 11 01:25:20 +0000 2021	[]	[{"url":"https://t.co/lklqFatNhF","expanded_url":"https://www.breitbart.com/asia/2021/03/10/china-urges-who-let-it-run-global-vaccine-passport-system/","display_url":"breitbart.com/asia/2021/03/1â€¦","indices":[210,233]}]	Sure let's trust the CCP who are committing human rights attrocities &amp; genocide to run a global "credit score" "vaccine passport" directed by the wanted terrorist that runs W.H.O Sounds like a great ideaðŸ˜œ https://t.co/lklqFatNhF	186.0	RT @AlexGiorgio6: Sure let's trust the CCP who are committing human rights attrocities &amp; genocide to run a global "credit score" "vaccine pâ€¦	799.0	True		breitbart.com	breitbart.com
317	6049790ea1efe6003836fe9e	2021-03-11 01:56:05	[]	[{"url":"https://t.co/SjP8yrlJ61","expanded_url":"https://www.rt.com/usa/517766-fuaci-covid19-vaccines-travel/","display_url":"rt.com/usa/517766-fuaâ€¦","indices":[113,136]}]		[]	[]			â€˜No data, no evidenceâ€™: Fauci admits CDC advising against air travel for vaccinated Americans a â€˜judgement callâ€™â€¦ https://t.co/WmiDGfsmOZ	422.0	True	rt.com		rt.com
318	60497928a1efe60038370608	2021-03-11 01:56:26	[]	[]	Wed Mar 10 18:52:41 +0000 2021	[]	[{"url":"https://t.co/QyDecUtJmk","expanded_url":"http://www.informationclearinghouse.info/56435.htm","display_url":"informationclearinghouse.info/56435.htm","indices":[257,280]}]	US, Allies Drop 46 Bombs Per Day for 20 Years, Research Reveals. The United States has been at war for nearly every year of its existence as an independent nation, fighting in 227 years of its 244-year history. But others are always blamed by pliant media. https://t.co/QyDecUtJmk	28342.0	RT @khan_zafarul: US, Allies Drop 46 Bombs Per Day for 20 Years, Research Reveals. The United States has been at war for nearly every yearâ€¦	236.0	True		informationclearinghouse.info	informationclearinghouse.info
319	6049792ea1efe6003837078a	2021-03-11 01:56:30	[]	[]	Thu Mar 11 01:55:03 +0000 2021	[]	[{"url":"https://t.co/GbUFCiStos","expanded_url":"https://www.thegatewaypundit.com/2021/03/joe-biden-mumbles-covid-talk-1049-people-watch-speech-live-joe-81-million-votes-crock/?utm_source=Twitter&utm_medium=PostSideSharingButtons&utm_campaign=websitesharingbuttons","display_url":"thegatewaypundit.com/2021/03/joe-biâ€¦","indices":[149,172]}]	Joe Biden Mumbles Through COVID Talk -- Only 1,049 People Watch the Speech Live, Only 1.4K Retweets! -- But Joe had 81 Million Votes? What a Crock! https://t.co/GbUFCiStos via @gatewaypundit	17502.0	RT @JamieCorridon: Joe Biden Mumbles Through COVID Talk -- Only 1,049 People Watch the Speech Live, Only 1.4K Retweets! -- But Joe had 81 Mâ€¦	1592.0	True		thegatewaypundit.com	thegatewaypundit.com
320	60497963a1efe60038371558	2021-03-11 01:57:09	[]	[]	Wed Mar 10 14:50:43 +0000 2021	[]	[{"url":"https://t.co/3rNzWPwkH3","expanded_url":"https://es.rt.com/89sg","display_url":"es.rt.com/89sg","indices":[136,159]}]	ÃšLTIMA HORA: Tras la anulaciÃ³n de sus condenas Lula dice que "fue vÃ­ctima de la mayor mentira jurÃ­dica contada en 500 aÃ±os de historia" https://t.co/3rNzWPwkH3 https://t.co/9bKTBqJ9EB	357626.0	RT @RTultimahora: ÃšLTIMA HORA: Tras la anulaciÃ³n de sus condenas Lula dice que "fue vÃ­ctima de la mayor mentira jurÃ­dica contada en 500 aÃ±oâ€¦	230.0	True		rt.com	rt.com
321	6049796ea1efe60038371846	2021-03-11 01:57:17	[]	[]	Tue Mar 09 20:58:36 +0000 2021	[]	[{"url":"https://t.co/JERiryTLnM","expanded_url":"https://english.cctv.com/2021/03/03/ARTIcK4iNaK5Niu1KgbKPpfw210303.shtml","display_url":"english.cctv.com/2021/03/03/ARTâ€¦","indices":[256,279]}]	China Central Television last week: "Zhong Nanshan and top U.S. infectious disease expert Anthony Fauci have called for global solidarity and cooperation to fight against COVID-19." As @JordanSchachtel notes, this meeting did not appear in western media. https://t.co/JERiryTLnM https://t.co/1o3tLnq0S4	22338.0	RT @MichaelPSenger: China Central Television last week: "Zhong Nanshan and top U.S. infectious disease expert Anthony Fauci have called forâ€¦	479.0	True		english.cctv.com	english.cctv.com
322	6049798fa1efe6003837213a	2021-03-11 01:57:42	[]	[]	Wed Mar 10 15:53:46 +0000 2021	[{"text":"ProLife","indices":[32,40]},{"text":"lockdown","indices":[46,55]},{"text":"sheep","indices":[56,62]},{"text":"Jesus","indices":[66,72]}]	[{"url":"https://t.co/gB5Ce483YW","expanded_url":"https://rumble.com/register/ScottKernaghan/","display_url":"rumble.com/register/Scottâ€¦","indices":[194,217]},{"url":"https://t.co/DM07eK50Ns","expanded_url":"https://rumble.com/vc5p5p-wrote-this-song-for-jesus-entire-song.html?mref=amk8r&mc=x528q","display_url":"rumble.com/vc5p5p-wrote-tâ€¦","indices":[251,274]}]	Can we forgive those who aren't #ProLife? #lockdown #sheep? #Jesus says we must, should they repent.âœ�ï¸� My song, "Wrote This Song for Jesus"ðŸ™� Link to join Rumble for Conservative videosðŸ‘‡ https://t.co/gB5Ce483YW Link to song video.ðŸ‘‡ Watch! ðŸ‡ºðŸ‡¸ðŸŽ¸ https://t.co/DM07eK50Ns	7622.0	RT @kernaghanscott5: Can we forgive those who aren't #ProLife? #lockdown #sheep? #Jesus says we must, should they repent.âœ�ï¸� My song,â€¦	11400.0	True		rumble.com	rumble.com
323	604979a7a1efe60038372802	2021-03-11 01:58:00	[]	[{"url":"https://t.co/LImXzUaoeo","expanded_url":"https://www.thegatewaypundit.com/2021/03/americas-frontline-doctors-call-government-commercial-airline-industry-abandon-requiring-covid-19-vaccines/?utm_source=Twitter&utm_medium=PostTopSharingButtons&utm_campaign=websitesharingbuttons","display_url":"thegatewaypundit.com/2021/03/americâ€¦","indices":[126,149]}]		[]	[]			America's Frontline Doctors Call on the Government and the Commercial Airline Industry to Abandon Requiring COVID-1â€¦ https://t.co/0wchEhX5xs	960.0	True	thegatewaypundit.com		thegatewaypundit.com
324	604979bda1efe60038372c7a	2021-03-11 01:58:13	[]	[]	Tue Feb 09 14:33:37 +0000 2021	[{"text":"COVID19","indices":[124,132]}]	[{"url":"https://t.co/83VquC9fYH","expanded_url":"https://gnews.org/89737/","display_url":"gnews.org/89737/","indices":[260,283]}]	Back to LuDeâ€™s broadcast on 19 Jan 2020, I was the FIRST one to reveal: Wuhan seafood market is where CCP purposely release #COVID19 virus, which was kept in ICE-WATER mixture for better transportation &amp; transmission. Later on, I wrote this anonymously. https://t.co/83VquC9fYH	79508.0	RT @DrLiMengYAN1: Back to LuDeâ€™s broadcast on 19 Jan 2020, I was the FIRST one to reveal: Wuhan seafood market is where CCP purposely releaâ€¦	291.0	True		gnews.org	gnews.org
325	604979c2a1efe60038372dbc	2021-03-11 01:58:17	[]	[]	Wed Mar 10 17:58:44 +0000 2021	[]	[{"url":"https://t.co/nEsiqp5QCC","expanded_url":"https://telecom.economictimes.indiatimes.com/amp/news/huawei-bags-rs-300-crore-network-contract-from-bharti-airtel/81353839?__twitter_impression=true","display_url":"telecom.economictimes.indiatimes.com/amp/news/huaweâ€¦","indices":[219,242]}]	Airtel is risking security of nation by colluding with Chinese company huawei . If China can collapse our electricity grid in Mumbai than think what can china do with its telecommunications equipment. @ashwani_mahajan https://t.co/nEsiqp5QCC	878.0	RT @rmahajan25: Airtel is risking security of nation by colluding with Chinese company huawei . If China can collapse our electricity gridâ€¦	10675.0	True		economictimes.indiatimes.com	economictimes.indiatimes.com
326	604979c6a1efe60038372eae	2021-03-11 01:58:19	[]	[{"url":"https://t.co/Uh0zlbKfw7","expanded_url":"https://www.thegatewaypundit.com/2021/03/joe-biden-mumbles-covid-talk-1049-people-watch-speech-live-joe-81-million-votes-crock/","display_url":"thegatewaypundit.com/2021/03/joe-biâ€¦","indices":[148,171]}]		[]	[]			Joe Biden Mumbles Through COVID Talk -- Only 1,049 People Watch the Speech Live, Only 1.4K Retweets! -- But Joe hadâ€¦ https://t.co/ipPW7wJtSA	45.0	True	thegatewaypundit.com		thegatewaypundit.com
327	604979c7a1efe60038372f08	2021-03-11 01:58:20	[]	[{"url":"https://t.co/biqvJr9ajH","expanded_url":"https://redstate.com/mike_miller/2021/03/10/chinese-communist-experts-push-who-to-let-china-run-global-vaccine-passport-system-what-could-possibly-go-wrong-n340922","display_url":"redstate.com/mike_miller/20â€¦","indices":[118,141]}]		[]	[]			Chinese Communist 'Experts' Push WHO to Let China Run Global 'Vaccine Passport' System. What Could Possibly Go Wronâ€¦ https://t.co/7pLqhIZVEh	619.0	True	redstate.com		redstate.com
328	604979e7a1efe6003837365a	2021-03-11 01:58:41	[]	[{"url":"https://t.co/VdNQ7SRHif","expanded_url":"https://quillette.com/2021/03/10/the-end-of-pestilence/","display_url":"quillette.com/2021/03/10/theâ€¦","indices":[176,199]}]		[]	[]			The End of Pestilence â€“ The COVID-19 vaccine development experience shows it is possible to produce safe and effectâ€¦ https://t.co/DtLENXWAH9	47096.0	True	quillette.com		quillette.com
329	604979eda1efe600383737b2	2021-03-11 01:58:44	[]	[]	Thu Mar 11 01:58:39 +0000 2021	[{"text":"Brazil","indices":[0,7]},{"text":"China","indices":[92,98]}]	[{"url":"https://t.co/aVuC7hsAJw","expanded_url":"https://english.alarabiya.net/coronavirus/2021/03/10/Coronavirus-Brazil-asks-Chinese-embassy-for-help-securing-extra-COVID-19-vaccines-Document","display_url":"english.alarabiya.net/coronavirus/20â€¦","indices":[160,183]}]	#Brazil asks the Chinese embassy to help secure 30 million doses of a COVID-19 vaccine from #China to ensure its inoculation program does not grind to a halt. https://t.co/aVuC7hsAJw	880785.0	RT @AlArabiya_Eng: #Brazil asks the Chinese embassy to help secure 30 million doses of a COVID-19 vaccine from #China to ensure its inoculaâ€¦	1162.0	True		english.alarabiya.net	english.alarabiya.net
330	60497a28a1efe60038374492	2021-03-11 01:59:21	[]	[{"url":"https://t.co/tVsMzrIwiR","expanded_url":"https://www.thegatewaypundit.com/2021/03/americas-frontline-doctors-call-government-commercial-airline-industry-abandon-requiring-covid-19-vaccines/?utm_source=Twitter&utm_medium=PostTopSharingButtons&utm_campaign=websitesharingbuttons","display_url":"thegatewaypundit.com/2021/03/americâ€¦","indices":[126,149]}]		[]	[]			America's Frontline Doctors Call on the Government and the Commercial Airline Industry to Abandon Requiring COVID-1â€¦ https://t.co/OtBE4uAWcj	2178.0	True	thegatewaypundit.com		thegatewaypundit.com
331	60497c9e57a8c70038fc4486	2021-03-11 02:12:40	[]	[]	Thu Mar 11 01:12:34 +0000 2021	[]	[{"url":"https://t.co/zqVLW6XIiE","expanded_url":"https://www.thegatewaypundit.com/2021/03/americas-frontline-doctors-call-government-commercial-airline-industry-abandon-requiring-covid-19-vaccines/?utm_source=Twitter&utm_medium=PostBottomSharingButtons&utm_campaign=websitesharingbuttons","display_url":"thegatewaypundit.com/2021/03/americâ€¦","indices":[126,149]}]	America's Frontline Doctors Call on the Government and the Commercial Airline Industry to Abandon Requiring COVID-19 Vaccines https://t.co/zqVLW6XIiE via @gatewaypundit	18170.0	RT @4annegs: America's Frontline Doctors Call on the Government and the Commercial Airline Industry to Abandon Requiring COVID-19 Vaccinesâ€¦	318.0	True		thegatewaypundit.com	thegatewaypundit.com
332	60497cb457a8c70038fc4c88	2021-03-11 02:13:02	[]	[]	Thu Mar 11 01:46:01 +0000 2021	[{"text":"HerdImmunity","indices":[29,42]},{"text":"COVID19","indices":[51,59]},{"text":"Fauci","indices":[100,106]},{"text":"Vaccines","indices":[196,205]}]	[{"url":"https://t.co/HGaIAEKirg","expanded_url":"https://www.theepochtimes.com/america-getting-closer-to-herd-immunity-every-day-fauci_3728220.html?utm_medium=social&utm_source=twitter&utm_campaign=digitalsub","display_url":"theepochtimes.com/america-gettinâ€¦","indices":[207,230]}]	The US is projected to reach #HerdImmunity against #COVID19 by the end of summer or early fall, Dr. #Fauci said, adding that people can begin to change their behaviors as more and more people get #Vaccines. https://t.co/HGaIAEKirg	399115.0	RT @EpochTimes: The US is projected to reach #HerdImmunity against #COVID19 by the end of summer or early fall, Dr. #Fauci said, adding thaâ€¦	331.0	True		theepochtimes.com	theepochtimes.com
333	60497ccb57a8c70038fc54c8	2021-03-11 02:13:25	[]	[]	Wed Mar 10 20:21:17 +0000 2021	[{"text":"WayneDupreePodcast","indices":[204,223]},{"text":"RealTalk","indices":[224,233]},{"text":"RUMBLE","indices":[245,252]}]	[{"url":"https://t.co/uDFHCNEjav","expanded_url":"https://rumble.com/veikor-its-time-dem-governors-were-held-accountable-for-covid-powergrab-will-they.html?mref=9lbf&mc=3ol0z","display_url":"rumble.com/veikor-its-timâ€¦","indices":[254,277]}]	This candidate who came up in Maxine Waters district is running against her. This military vet's name is Joe Collins, @joeecollins3 and he feels he knows what the community needs and he's ready to serve! #WayneDupreePodcast #RealTalk WATCH on #RUMBLE: https://t.co/uDFHCNEjav https://t.co/v9qKXG7IPO	425205.0	RT @WayneDupreeShow: This candidate who came up in Maxine Waters district is running against her. This military vet's name is Joe Collins,â€¦	213.0	True		rumble.com	rumble.com
334	60497cd757a8c70038fc592c	2021-03-11 02:13:38	[]	[]	Thu Mar 11 00:43:51 +0000 2021	[]	[{"url":"https://t.co/GHNppk0lps","expanded_url":"https://redstate.com/mike_miller/2021/03/10/chinese-communist-experts-push-who-to-let-china-run-global-vaccine-passport-system-what-could-possibly-go-wrong-n340922/amp?__twitter_impression=true","display_url":"redstate.com/mike_miller/20â€¦","indices":[221,244]}]	Can't make this up: ðŸ˜‚ CCP "Experts" Push WHO to Allow China Build and Run a Global Database For "Vaccine Passports" - Digital "Certificates" Which In Theory Would Document Every Person Who Has Had CHINA VIRUS Vaccine - https://t.co/GHNppk0lps	400.0	RT @BenjaminT0001: Can't make this up: ðŸ˜‚ CCP "Experts" Push WHO to Allow China Build and Run a Global Database For "Vaccine Passports" - Dâ€¦	678.0	True		redstate.com	redstate.com
335	60497ce257a8c70038fc5d2a	2021-03-11 02:13:49	[{"text":"NorthKorea","indices":[118,129]}]	[{"url":"https://t.co/adi5B2dcAI","expanded_url":"https://english.alarabiya.net/News/world/2021/03/10/World-powers-ignoring-N-Korea-crimes-against-humanity-amid-nuclear-program-UN","display_url":"english.alarabiya.net/News/world/202â€¦","indices":[205,228]}]		[]	[]			World powers bear responsibility for ignoring crimes against humanity that may still be perpetrated by authoritiesâ€¦ https://t.co/8w1eD4O7TF	880845.0	True	english.alarabiya.net		english.alarabiya.net
336	60497cf857a8c70038fc64e6	2021-03-11 02:14:11	[]	[]	Wed Mar 10 18:55:53 +0000 2021	[]	[{"url":"https://t.co/jLzyxkR6Ac","expanded_url":"http://www.barryapartmentreport.com/reports","display_url":"barryapartmentreport.com/reports","indices":[197,220]}]	The effect of a work-at-home pandemic on people's desire+ability to pay to live in studio apartments Another chart from Barry &amp; Associates, this one from last month. Such a valuable service. https://t.co/jLzyxkR6Ac https://t.co/Gs6Qk54vlV	3951.0	RT @andersem: The effect of a work-at-home pandemic on people's desire+ability to pay to live in studio apartments Another chart from Barrâ€¦	670.0	True		rt.com	rt.com
337	60497d1857a8c70038fc7092	2021-03-11 02:14:43	[]	[{"url":"https://t.co/APd5R4od2i","expanded_url":"https://mundo.sputniknews.com/20210310/legionarios-o-mercenarios-por-que-muchos-latinos-arriesgan-sus-vidas-por-francia--1109722035.html","display_url":"mundo.sputniknews.com/20210310/legioâ€¦","indices":[0,23]}]		[]	[]			https://t.co/APd5R4od2i Arriesgan sus vidas porque piensan que los franceses los van a glorificar y aceptar como igâ€¦ https://t.co/3fc4BJJ5yW	2.0	True	sputniknews.com		sputniknews.com
338	60497d2757a8c70038fc759c	2021-03-11 02:14:57	[]	[]	Thu Mar 11 01:53:17 +0000 2021	[]	[{"url":"https://t.co/AM3wYcjKgk","expanded_url":"https://100percentfedup.com/breaking-video-senator-blisters-dems-over-passage-of-blue-state-bailout-disguised-as-covid-relief-were-footing-the-bill-for-a-democratic-wish-list/","display_url":"100percentfedup.com/breaking-videoâ€¦","indices":[154,177]}]	Breaking Video: Senator Blisters Dems Over Passage of 'Blue State Bailout' Disguised as Covid Relief: 'We're footing the bill for a Democratic Wish List' https://t.co/AM3wYcjKgk @100PercFEDUP	103797.0	RT @AIIAmericanGirI: Breaking Video: Senator Blisters Dems Over Passage of 'Blue State Bailout' Disguised as Covid Relief: 'We're footing tâ€¦	1505.0	True		100percentfedup.com	100percentfedup.com
339	60497d2a57a8c70038fc76ba	2021-03-11 02:15:01	[]	[]	Thu Mar 11 01:55:53 +0000 2021	[]	[{"url":"https://t.co/0OZq6DtOaO","expanded_url":"https://pjmedia.com/news-and-politics/tyler-o-neil/2021/03/10/breaking-house-passes-covid-19-spending-bonanza-with-zero-republican-votes-n1431588","display_url":"pjmedia.com/news-and-politâ€¦","indices":[118,141]}]	BREAKING: House Passes COVID-19 Spending Bonanza With Zero Republican Votes BYÂ TYLER O'NEILÂ MAR 10, 2021 3:41 PM ET https://t.co/0OZq6DtOaO	282.0	RT @JackLaw48203440: BREAKING: House Passes COVID-19 Spending Bonanza With Zero Republican Votes BYÂ TYLER O'NEILÂ MAR 10, 2021 3:41 PM ETâ€¦	283.0	True		pjmedia.com	pjmedia.com
340	60497d5b57a8c70038fc8854	2021-03-11 02:15:49	[]	[{"url":"https://t.co/CUxeggoToh","expanded_url":"https://www.fiverr.com/shania_browne/","display_url":"fiverr.com/shania_browne/","indices":[162,185]},{"url":"https://t.co/8By8LyaUI6","expanded_url":"https://www.deviantart.com/ShaniaBArt","display_url":"deviantart.com/ShaniaBArt","indices":[186,209]}]		[]	[]			@astracrafts Hi! I'm Shania, here are my rates, as well as links to my work and my Fiverr, -Â£10 for sketches -Â£15 fâ€¦ https://t.co/ajEZz2yy7L	373.0	True	rt.com		rt.com
341	60497d5c57a8c70038fc88bc	2021-03-11 02:15:51	[]	[]	Thu Mar 11 01:53:17 +0000 2021	[]	[{"url":"https://t.co/AM3wYcjKgk","expanded_url":"https://100percentfedup.com/breaking-video-senator-blisters-dems-over-passage-of-blue-state-bailout-disguised-as-covid-relief-were-footing-the-bill-for-a-democratic-wish-list/","display_url":"100percentfedup.com/breaking-videoâ€¦","indices":[154,177]}]	Breaking Video: Senator Blisters Dems Over Passage of 'Blue State Bailout' Disguised as Covid Relief: 'We're footing the bill for a Democratic Wish List' https://t.co/AM3wYcjKgk @100PercFEDUP	103797.0	RT @AIIAmericanGirI: Breaking Video: Senator Blisters Dems Over Passage of 'Blue State Bailout' Disguised as Covid Relief: 'We're footing tâ€¦	2432.0	True		100percentfedup.com	100percentfedup.com
342	60497d6857a8c70038fc8d3e	2021-03-11 02:16:03	[{"text":"ue4","indices":[54,58]},{"text":"UnrealEngine","indices":[59,72]},{"text":"indiedev","indices":[73,82]},{"text":"gamer","indices":[83,89]},{"text":"IndieGameDev","indices":[90,103]},{"text":"indiegames","indices":[104,115]},{"text":"CHVR","indices":[116,121]},{"text":"COVID19","indices":[122,130]},{"text":"coronavirus","indices":[131,143]},{"text":"VirtualReality","indices":[145,160]},{…	[{"url":"https://t.co/zN6yBPuDNm","expanded_url":"https://www.viveport.com/5e1030e7-a22d-4703-bc61-0b9392675357","display_url":"viveport.com/5e1030e7-a22d-â€¦","indices":[16,39]}]		[]	[]			Fight Corona VR https://t.co/zN6yBPuDNm Available 1. #ue4 #UnrealEngine #indiedev #gamer #IndieGameDev #indiegamesâ€¦ https://t.co/XO0UwmzMN0	238.0	True	rt.com		rt.com
343	60497d6c57a8c70038fc8e74	2021-03-11 02:16:07	[]	[]	Tue Mar 09 15:26:53 +0000 2021	[]	[{"url":"https://t.co/olFVMgRRgG","expanded_url":"https://rumble.com/veh7vv-donald-trump-junior-destroys-ny-governor-cuomo-for-failed-covid-response.html?mref=23gga&mc=8uxj1","display_url":"rumble.com/veh7vv-donald-â€¦","indices":[230,253]}]	Governor Cuomo has undeniably failed in his pandemic response and now finds himself engulfed in countless scandals. You HAVE to watch Donald Trump Jr. absolutely DESTROY him on Fox News when asked about the job he's been doing. https://t.co/olFVMgRRgG	1718389.0	RT @DineshDSouza: Governor Cuomo has undeniably failed in his pandemic response and now finds himself engulfed in countless scandals. Youâ€¦	25.0	True		rumble.com	rumble.com
344	60497d8657a8c70038fc97ec	2021-03-11 02:16:33	[]	[]	Thu Mar 11 02:10:01 +0000 2021	[{"text":"WestVirginia","indices":[118,131]},{"text":"COVID19","indices":[157,165]}]	[{"url":"https://t.co/yqZydygo6z","expanded_url":"https://www.theepochtimes.com/west-virginias-justice-announces-168-unreported-covid-19-deaths_3728309.html?utm_medium=social&utm_source=twitter&utm_campaign=digitalsub","display_url":"theepochtimes.com/west-virginiasâ€¦","indices":[210,233]}]	â€œIâ€™ll dig and push our people to dig in every way to get to the very, very bottom of this,â€� said Gov. @JimJusticeWV. #WestVirginia's governor announced 168 #COVID19 deaths that had previously gone unreported. https://t.co/yqZydygo6z	399116.0	RT @EpochTimes: â€œIâ€™ll dig and push our people to dig in every way to get to the very, very bottom of this,â€� said Gov. @JimJusticeWV. #Westâ€¦	109.0	True		theepochtimes.com	theepochtimes.com
345	60497d8d57a8c70038fc9a4a	2021-03-11 02:16:39	[]	[]	Thu Mar 11 01:08:45 +0000 2021	[{"text":"commodity","indices":[52,62]},{"text":"gold","indices":[76,81]},{"text":"silver","indices":[82,89]},{"text":"silversqueeze","indices":[90,104]},{"text":"silverbacks","indices":[128,140]},{"text":"platinum","indices":[141,150]}]	[{"url":"https://t.co/504QyyUXFi","expanded_url":"https://www.zerohedge.com/political/here-come-trillions-more-biden-will-unveil-next-phase-covid-response-thursday","display_url":"zerohedge.com/political/hereâ€¦","indices":[153,176]}]	Please print more money Joe and help accelerate the #commodity supercycle #gold #silver #silversqueeze $PSLV $GDX $GDXJ $SILJ #silverbacks #platinum https://t.co/504QyyUXFi	8219.0	RT @TeminatorTrader: Please print more money Joe and help accelerate the #commodity supercycle #gold #silver #silversqueeze $PSLV $GDX $Gâ€¦	147.0	True		zerohedge.com	zerohedge.com
346	60497d9057a8c70038fc9b94	2021-03-11 02:16:43	[]	[]	Sat Mar 06 17:48:01 +0000 2021	[{"text":"Covid19","indices":[60,68]}]	[{"url":"https://t.co/oOHQc2YPOB","expanded_url":"https://thehighwire.com/videos/this-could-have-saved-450000-lives/","display_url":"thehighwire.com/videos/this-coâ€¦","indices":[251,274]}]	ER doc, Richard Bartlett showed incredible success treating #Covid19 patients with a common asthma inhalant. Now Oxford University has validated his claim stating that 90% of hospitalizations could have been avoided with this simple, early treatment. https://t.co/oOHQc2YPOB	68286.0	RT @HighWireTalk: ER doc, Richard Bartlett showed incredible success treating #Covid19 patients with a common asthma inhalant. Now Oxford Uâ€¦	22.0	True		thehighwire.com	thehighwire.com
347	60497d9a57a8c70038fc9ef2	2021-03-11 02:16:52	[]	[]	Wed Mar 10 18:52:41 +0000 2021	[]	[{"url":"https://t.co/QyDecUtJmk","expanded_url":"http://www.informationclearinghouse.info/56435.htm","display_url":"informationclearinghouse.info/56435.htm","indices":[257,280]}]	US, Allies Drop 46 Bombs Per Day for 20 Years, Research Reveals. The United States has been at war for nearly every year of its existence as an independent nation, fighting in 227 years of its 244-year history. But others are always blamed by pliant media. https://t.co/QyDecUtJmk	28346.0	RT @khan_zafarul: US, Allies Drop 46 Bombs Per Day for 20 Years, Research Reveals. The United States has been at war for nearly every yearâ€¦	8.0	True		informationclearinghouse.info	informationclearinghouse.info
348	60497dab57a8c70038fca4fe	2021-03-11 02:17:10	[]	[]	Thu Mar 11 02:10:01 +0000 2021	[{"text":"WestVirginia","indices":[118,131]},{"text":"COVID19","indices":[157,165]}]	[{"url":"https://t.co/yqZydygo6z","expanded_url":"https://www.theepochtimes.com/west-virginias-justice-announces-168-unreported-covid-19-deaths_3728309.html?utm_medium=social&utm_source=twitter&utm_campaign=digitalsub","display_url":"theepochtimes.com/west-virginiasâ€¦","indices":[210,233]}]	â€œIâ€™ll dig and push our people to dig in every way to get to the very, very bottom of this,â€� said Gov. @JimJusticeWV. #WestVirginia's governor announced 168 #COVID19 deaths that had previously gone unreported. https://t.co/yqZydygo6z	399117.0	RT @EpochTimes: â€œIâ€™ll dig and push our people to dig in every way to get to the very, very bottom of this,â€� said Gov. @JimJusticeWV. #Westâ€¦	12.0	True		theepochtimes.com	theepochtimes.com
349	60497dba57a8c70038fcaa88	2021-03-11 02:17:25	[]	[{"url":"https://t.co/WZ0Xcf79jf","expanded_url":"https://www.thegatewaypundit.com/2021/03/joe-biden-mumbles-covid-talk-1049-people-watch-speech-live-joe-81-million-votes-crock/?utm_source=Twitter&utm_medium=PostTopSharingButtons&utm_campaign=websitesharingbuttons","display_url":"thegatewaypundit.com/2021/03/joe-biâ€¦","indices":[149,172]}]		[]	[]			Joe Biden Mumbles Through COVID Talk -- Only 1,049 People Watch the Speech Live, Only 1.4K Retweets! -- But Joe hadâ€¦ https://t.co/C2cZWca6fM	313.0	True	thegatewaypundit.com		thegatewaypundit.com
350	60497dbc57a8c70038fcab08	2021-03-11 02:17:27	[]	[]	Wed Mar 10 22:44:09 +0000 2021	[]	[{"url":"https://t.co/hkrqOa7pfZ","expanded_url":"https://www.activistpost.com/2021/03/its-here-first-court-case-against-mandatory-vaccination-attorney-interview.html","display_url":"activistpost.com/2021/03/its-heâ€¦","indices":[213,236]}]	Itâ€™s Here: First Court Case Against Mandatory Vaccination â€” Attorney Interview This interview was banned by YouTube before it was even published! To spread information ..... Retweets are better than likes. ðŸ‘� https://t.co/hkrqOa7pfZ	13174.0	RT @ProKlausSchwab: Itâ€™s Here: First Court Case Against Mandatory Vaccination â€” Attorney Interview This interview was banned by YouTube bâ€¦	54.0	True		activistpost.com	activistpost.com
351	60497dc457a8c70038fcadfc	2021-03-11 02:17:34	[]	[]	Wed Mar 10 22:51:39 +0000 2021	[]	[{"url":"https://t.co/8T44iWXlot","expanded_url":"https://www.breitbart.com/politics/2021/03/10/23-percent-of-covid-19-nursing-home-deaths-in-4-states-where-dem-govs-forced-admissions-ny-pa-nj-and-mi/","display_url":"breitbart.com/politics/2021/â€¦","indices":[249,272]}]	Democrats believe grandma and grandpa are expendable: 23% of COVID Nursing Home Deaths in Democrat states New York, Pennsylvania, New Jersey, and Michigan. Dem Governors forced nursing homes to admit residents who had tested positive for COVID-19 https://t.co/8T44iWXlot	165633.0	RT @SandraSentinel: Democrats believe grandma and grandpa are expendable: 23% of COVID Nursing Home Deaths in Democrat states New York, Peâ€¦	1794.0	True		breitbart.com	breitbart.com
352	60497dcc57a8c70038fcb0b6	2021-03-11 02:17:42	[]	[]	Wed Mar 10 21:14:04 +0000 2021	[{"text":"TheDefender","indices":[204,216]}]	[{"url":"https://t.co/cRxbYVB32S","expanded_url":"https://bit.ly/3b74uzs","display_url":"bit.ly/3b74uzs","indices":[236,259]},{"url":"https://t.co/geqLEDX54X","expanded_url":"https://childrenshealthdefense.org/defender/la-schools-track-kids-microsofts-daily-pass-covid-app/?utm_source=twitter&utm_medium=defender","display_url":"childrenshealthdefense.org/defender/la-scâ€¦","indices":[260,283]}]	School officials say the COVID-tracking app will keep kids safe. But critics warn the tech, required in order for children to attend class, infringes on kidsâ€™ privacy + that parents should be concerned. #TheDefender: SIGN UP NOW--&gt; https://t.co/cRxbYVB32S https://t.co/geqLEDX54X	55768.0	RT @ChildrensHD: School officials say the COVID-tracking app will keep kids safe. But critics warn the tech, required in order for childrenâ€¦	27.0	True		childrenshealthdefense.org	childrenshealthdefense.org
353	60497dd357a8c70038fcb352	2021-03-11 02:17:49	[]	[]	Wed Mar 10 21:29:15 +0000 2021	[]	[{"url":"https://t.co/4WHVioeHeT","expanded_url":"https://www.globalresearch.ca/coronavirus-causes-effects-real-danger-agenda-id2020/5706153","display_url":"globalresearch.ca/coronavirus-caâ€¦","indices":[127,150]}]	The Coronavirus Vaccine: The Real Danger is "Agenda ID2020". Vaccination as a Platform for "Digital Identity" - Peter Koenig https://t.co/4WHVioeHeT	23906.0	RT @HenryMakow: The Coronavirus Vaccine: The Real Danger is "Agenda ID2020". Vaccination as a Platform for "Digital Identity" - Peter Koenâ€¦	48.0	True		globalresearch.ca	globalresearch.ca
354	60497dd657a8c70038fcb474	2021-03-11 02:17:53	[]	[]	Thu Mar 11 02:16:03 +0000 2021	[{"text":"ue4","indices":[54,58]},{"text":"UnrealEngine","indices":[59,72]},{"text":"indiedev","indices":[73,82]},{"text":"gamer","indices":[83,89]},{"text":"IndieGameDev","indices":[90,103]},{"text":"indiegames","indices":[104,115]},{"text":"CHVR","indices":[116,121]},{"text":"COVID19","indices":[122,130]},{"text":"coronavirus","indices":[131,143]},{"text":"VirtualReality","indices":[145,160]},{…	[{"url":"https://t.co/zN6yBPuDNm","expanded_url":"https://www.viveport.com/5e1030e7-a22d-4703-bc61-0b9392675357","display_url":"viveport.com/5e1030e7-a22d-â€¦","indices":[16,39]}]	Fight Corona VR https://t.co/zN6yBPuDNm Available 1. #ue4 #UnrealEngine #indiedev #gamer #IndieGameDev #indiegames #CHVR #COVID19 #coronavirus #VirtualReality #gamedev #gamers #HTCVive #Oculus #Steam #Sales #PCGaming #PC #pcgamer #follow #like @UnrealEngine @htcvive @Viveport https://t.co/Ul4Azpdq6H	238.0	RT @bakshiharsh55: Fight Corona VR https://t.co/zN6yBPuDNm Available 1. #ue4 #UnrealEngine #indiedev #gamer #IndieGameDev #indiegames #CHVâ€¦	4792.0	True		rt.com	rt.com
355	60497dd857a8c70038fcb518	2021-03-11 02:17:54	[]	[]	Thu Mar 11 01:46:01 +0000 2021	[{"text":"HerdImmunity","indices":[29,42]},{"text":"COVID19","indices":[51,59]},{"text":"Fauci","indices":[100,106]},{"text":"Vaccines","indices":[196,205]}]	[{"url":"https://t.co/HGaIAEKirg","expanded_url":"https://www.theepochtimes.com/america-getting-closer-to-herd-immunity-every-day-fauci_3728220.html?utm_medium=social&utm_source=twitter&utm_campaign=digitalsub","display_url":"theepochtimes.com/america-gettinâ€¦","indices":[207,230]}]	The US is projected to reach #HerdImmunity against #COVID19 by the end of summer or early fall, Dr. #Fauci said, adding that people can begin to change their behaviors as more and more people get #Vaccines. https://t.co/HGaIAEKirg	399117.0	RT @EpochTimes: The US is projected to reach #HerdImmunity against #COVID19 by the end of summer or early fall, Dr. #Fauci said, adding thaâ€¦	12.0	True		theepochtimes.com	theepochtimes.com
356	60497de757a8c70038fcba74	2021-03-11 02:18:09	[]	[]	Thu Jun 11 11:11:36 +0000 2020	[{"text":"Belarus","indices":[18,26]},{"text":"coronavirus","indices":[33,45]},{"text":"Soviet","indices":[153,160]},{"text":"Lukashenko","indices":[243,254]}]	[{"url":"https://t.co/zOVAF9tSqW","expanded_url":"https://sputniknews.com/europe/202005291079457033-explained-why-belarus-hasnt-faced-massive-spike-in-deaths-despite-lack-of-coronavirus-lockdowns/","display_url":"sputniknews.com/europe/2020052â€¦","indices":[255,278]}]	What accounts for #Belarusâ€™s low #coronavirus mortality? For starters, it may have to do with the countryâ€™s decision many years ago to not dismantle its #Soviet-era medical system, including a specialized structure of epidemiological defence. #Lukashenko https://t.co/zOVAF9tSqW	3540.0	RT @NovaShpakova: What accounts for #Belarusâ€™s low #coronavirus mortality? For starters, it may have to do with the countryâ€™s decision manyâ€¦	105.0	True		sputniknews.com	sputniknews.com
357	60497e0757a8c70038fcc5e4	2021-03-11 02:18:41	[]	[]	Thu Mar 11 02:10:00 +0000 2021	[]	[{"url":"https://t.co/AKNbdu1VcH","expanded_url":"https://on.rt.com/b3ib","display_url":"on.rt.com/b3ib","indices":[102,125]}]	US Congress passes long-awaited $1.9 trillion Covid-19 relief bill, Biden to sign it by end of week https://t.co/AKNbdu1VcH https://t.co/252lIWzlG8	2998606.0	RT @RT_com: US Congress passes long-awaited $1.9 trillion Covid-19 relief bill, Biden to sign it by end of week https://t.co/AKNbdu1VcH hâ€¦	489.0	True		rt.com	rt.com
358	60497e0f57a8c70038fcc8de	2021-03-11 02:18:50	[]	[]	Wed Mar 10 19:30:00 +0000 2021	[]	[{"url":"https://t.co/NoTY0vdT2p","expanded_url":"https://on.rt.com/b3dz","display_url":"on.rt.com/b3dz","indices":[219,242]}]	Reporters definitely didnâ€™t have to worry about catching Covid when they covered Thai Prime Minister Prayut Chan-o-chaâ€™s press conference on Tuesday â€“ the PM made sure they had an ample supply of hand sanitizer. READ: https://t.co/NoTY0vdT2p https://t.co/bXhWlb1uHe	2998460.0	RT @RT_com: Reporters definitely didnâ€™t have to worry about catching Covid when they covered Thai Prime Minister Prayut Chan-o-chaâ€™s pressâ€¦	488.0	True		rt.com	rt.com
359	60497e1d57a8c70038fccdc6	2021-03-11 02:19:03	[]	[]	Wed Mar 10 22:44:09 +0000 2021	[]	[{"url":"https://t.co/hkrqOa7pfZ","expanded_url":"https://www.activistpost.com/2021/03/its-here-first-court-case-against-mandatory-vaccination-attorney-interview.html","display_url":"activistpost.com/2021/03/its-heâ€¦","indices":[213,236]}]	Itâ€™s Here: First Court Case Against Mandatory Vaccination â€” Attorney Interview This interview was banned by YouTube before it was even published! To spread information ..... Retweets are better than likes. ðŸ‘� https://t.co/hkrqOa7pfZ	13174.0	RT @ProKlausSchwab: Itâ€™s Here: First Court Case Against Mandatory Vaccination â€” Attorney Interview This interview was banned by YouTube bâ€¦	363.0	True		activistpost.com	activistpost.com
360	60497e2e57a8c70038fcd3c4	2021-03-11 02:19:20	[]	[]	Wed Mar 10 10:36:58 +0000 2021	[{"text":"PCR","indices":[50,54]},{"text":"COVID19","indices":[90,98]}]	[{"url":"https://t.co/6WQcJL1oNA","expanded_url":"https://21stcenturywire.com/2021/03/10/read-the-fine-print-uk-government-finally-admits-pcr-tests-give-false-positive/","display_url":"21stcenturywire.com/2021/03/10/reaâ€¦","indices":[237,260]}]	Never forget: without their fraudulent use of the #PCR test - none of these authoritarian #COVID19 'pandemic' policies would had been possible. Read the fine print... âš¡ï¸�UK Government Finally Admits PCR Tests Generates False Positivesâš¡ï¸� https://t.co/6WQcJL1oNA https://t.co/6R39JJxJQq	63032.0	RT @21WIRE: Never forget: without their fraudulent use of the #PCR test - none of these authoritarian #COVID19 'pandemic' policies would haâ€¦	144.0	True		21stcenturywire.com	21stcenturywire.com
361	60497e4657a8c70038fcdc5c	2021-03-11 02:19:44	[]	[]	Tue Mar 09 22:39:22 +0000 2021	[]	[{"url":"https://t.co/zycuTdSsUc","expanded_url":"https://dworkinreport.com/2020/10/17/a-wapo-journalist-exposed-trumps-selfish-handling-of-covid-relief-checks/","display_url":"dworkinreport.com/2020/10/17/a-wâ€¦","indices":[153,176]}]	Hear the unhinged tale behind the former guy putting his name on relief checksâ€”something President Biden isnâ€™t doing. My interview with WaPoâ€™s @ToluseO https://t.co/zycuTdSsUc	961905.0	RT @funder: Hear the unhinged tale behind the former guy putting his name on relief checksâ€”something President Biden isnâ€™t doing. My interâ€¦	232.0	True		rt.com	rt.com
362	60497e6957a8c70038fce908	2021-03-11 02:20:20	[]	[]	Wed Mar 10 19:11:55 +0000 2021	[]	[{"url":"https://t.co/ozJBOwhdkx","expanded_url":"https://off-guardian.org/2021/03/10/no-safety-data-no-problem/","display_url":"off-guardian.org/2021/03/10/no-â€¦","indices":[176,199]}]	A very important report by Canadian science and policy researcher @RosemaryFreiTO . New safety circumvention protocols in many countries. The vaccine stuff has become crazy. https://t.co/ozJBOwhdkx	25749.0	RT @denisrancourt: A very important report by Canadian science and policy researcher @RosemaryFreiTO . New safety circumvention protocols iâ€¦	2199.0	True		off-guardian.org	off-guardian.org
363	60497e6c57a8c70038fcea4e	2021-03-11 02:20:23	[]	[]	Wed Mar 10 13:17:39 +0000 2021	[]	[{"url":"https://t.co/Mc3PCQUmxD","expanded_url":"https://www.ideastream.org/ohios-coronavirus-pandemic-a-timeline","display_url":"ideastream.org/ohios-coronaviâ€¦","indices":[235,258]}]	Yesterday marked the anniversary of the first COVID-19 cases in Ohio. This timeline is part of @WCPN extensive coverage of the pandemic year rolling out over the next few weeks. Profound to consider how long this has been our reality. https://t.co/Mc3PCQUmxD	6829.0	RT @MichaelMcIntyre: Yesterday marked the anniversary of the first COVID-19 cases in Ohio. This timeline is part of @WCPN extensive coveragâ€¦	2442.0	True		stream.org	stream.org
364	60497e8757a8c70038fcf3dc	2021-03-11 02:20:50	[]	[]	Wed Mar 10 18:23:11 +0000 2021	[]	[{"url":"https://t.co/jSVYay5n6u","expanded_url":"https://www.rt.com/news/513443-german-court-covid-lockdown-unconstitutional/","display_url":"rt.com/news/513443-geâ€¦","indices":[119,142]}]	â€˜Catastrophically wrongâ€™: German court declares regional lockdown UNCONSTITUTIONAL in â€˜politically explosiveâ€™ decision https://t.co/jSVYay5n6u	104369.0	RT @naomirwolf: â€˜Catastrophically wrongâ€™: German court declares regional lockdown UNCONSTITUTIONAL in â€˜politically explosiveâ€™ decision httpâ€¦	224.0	True		rt.com	rt.com
365	60497e8a57a8c70038fcf4dc	2021-03-11 02:20:52	[{"text":"ucd","indices":[161,165]},{"text":"elica","indices":[166,172]},{"text":"elicahealth","indices":[173,185]},{"text":"HEC","indices":[186,190]},{"text":"mobilemedicine","indices":[191,206]}]	[{"url":"https://t.co/qHwEQhTkzd","expanded_url":"https://health.ucdavis.edu/health-news/newsroom/latino-vaccination-initiative-boosted-by-uc-davis-health-partnership-/2021/03","display_url":"health.ucdavis.edu/health-news/neâ€¦","indices":[208,231]}]		[]	[]			Latino vaccination initiative boosted by UC Davis Health in partnership with the Mexican Consulate in Sacramento. Bâ€¦ https://t.co/FEF22hpdKK	14.0	True	health-news		health-news
366	60497e9f57a8c70038fcfc7a	2021-03-11 02:21:14	[]	[]	Wed Mar 10 23:50:01 +0000 2021	[{"text":"China","indices":[0,6]},{"text":"AfricanSwineFever","indices":[79,97]},{"text":"Sichuan","indices":[138,146]},{"text":"Hubei","indices":[168,174]}]	[{"url":"https://t.co/vNxywJ7w3n","expanded_url":"https://www.theepochtimes.com/new-wave-of-african-swine-fever-outbreak-hits-china_3724294.html?utm_medium=social&utm_source=twitter&utm_campaign=digitalsub","display_url":"theepochtimes.com/new-wave-of-afâ€¦","indices":[185,208]}]	#Chinaâ€™s Ministry of Agriculture and Rural Affairs announced that new cases of #AfricanSwineFever have been reported in Chinaâ€™s southwest #Sichuan Province and central #Hubei Province. https://t.co/vNxywJ7w3n	44572.0	RT @EpochTimesChina: #Chinaâ€™s Ministry of Agriculture and Rural Affairs announced that new cases of #AfricanSwineFever have been reported iâ€¦	81.0	True		theepochtimes.com	theepochtimes.com
367	60497ea657a8c70038fcfeda	2021-03-11 02:21:21	[]	[]	Wed Mar 10 23:31:19 +0000 2021	[]	[{"url":"https://t.co/IwKYRLLmub","expanded_url":"https://www.breitbart.com/politics/2021/03/10/white-house-hails-covid-relief-bill-as-the-most-progressive-bill-in-american-history/","display_url":"breitbart.com/politics/2021/â€¦","indices":[89,112]}]	White House Hails â€˜COVID Reliefâ€˜ Bill as â€˜the Most Progressive Bill in American Historyâ€˜ https://t.co/IwKYRLLmub via @BreitbartNews https://t.co/jv3jMPLBUQ	5808.0	RT @Wil_Johnson1: White House Hails â€˜COVID Reliefâ€˜ Bill as â€˜the Most Progressive Bill in American Historyâ€˜ https://t.co/IwKYRLLmub via @Breâ€¦	1768.0	True		breitbart.com	breitbart.com
368	60497eb057a8c70038fd0292	2021-03-11 02:21:31	[]	[{"url":"https://t.co/Zo2DnwSScI","expanded_url":"https://www.sciencetimes.com/articles/30040/20210308/nasa-plans-including-woman-new-race-moon-elon-musks-space.htm","display_url":"sciencetimes.com/articles/30040â€¦","indices":[251,274]}]		[]	[]			Jody Singer, another female first for NASA, said Elon Musk's â�¦@SpaceXâ�© would send Gateway's components on one of itâ€¦ https://t.co/ymK3AuKWwl	298.0	True	sciencetimes.com		sciencetimes.com
369	60497ebc57a8c70038fd06aa	2021-03-11 02:21:42	[]	[]	Thu Mar 11 02:13:49 +0000 2021	[{"text":"NorthKorea","indices":[118,129]}]	[{"url":"https://t.co/adi5B2dcAI","expanded_url":"https://english.alarabiya.net/News/world/2021/03/10/World-powers-ignoring-N-Korea-crimes-against-humanity-amid-nuclear-program-UN","display_url":"english.alarabiya.net/News/world/202â€¦","indices":[205,228]}]	World powers bear responsibility for ignoring crimes against humanity that may still be perpetrated by authorities in #NorthKorea amid a focus on its nuclear program, a UN human rights investigator says. https://t.co/adi5B2dcAI	880784.0	RT @AlArabiya_Eng: World powers bear responsibility for ignoring crimes against humanity that may still be perpetrated by authorities in #Nâ€¦	6117.0	True		english.alarabiya.net	english.alarabiya.net
370	60497ecc57a8c70038fd0cae	2021-03-11 02:21:59	[]	[]	Thu Mar 11 02:10:01 +0000 2021	[{"text":"WestVirginia","indices":[118,131]},{"text":"COVID19","indices":[157,165]}]	[{"url":"https://t.co/yqZydygo6z","expanded_url":"https://www.theepochtimes.com/west-virginias-justice-announces-168-unreported-covid-19-deaths_3728309.html?utm_medium=social&utm_source=twitter&utm_campaign=digitalsub","display_url":"theepochtimes.com/west-virginiasâ€¦","indices":[210,233]}]	â€œIâ€™ll dig and push our people to dig in every way to get to the very, very bottom of this,â€� said Gov. @JimJusticeWV. #WestVirginia's governor announced 168 #COVID19 deaths that had previously gone unreported. https://t.co/yqZydygo6z	399118.0	RT @EpochTimes: â€œIâ€™ll dig and push our people to dig in every way to get to the very, very bottom of this,â€� said Gov. @JimJusticeWV. #Westâ€¦	18425.0	True		theepochtimes.com	theepochtimes.com
371	60497ecf57a8c70038fd0d8a	2021-03-11 02:22:02	[]	[]	Thu Mar 11 00:43:51 +0000 2021	[]	[{"url":"https://t.co/GHNppk0lps","expanded_url":"https://redstate.com/mike_miller/2021/03/10/chinese-communist-experts-push-who-to-let-china-run-global-vaccine-passport-system-what-could-possibly-go-wrong-n340922/amp?__twitter_impression=true","display_url":"redstate.com/mike_miller/20â€¦","indices":[221,244]}]	Can't make this up: ðŸ˜‚ CCP "Experts" Push WHO to Allow China Build and Run a Global Database For "Vaccine Passports" - Digital "Certificates" Which In Theory Would Document Every Person Who Has Had CHINA VIRUS Vaccine - https://t.co/GHNppk0lps	400.0	RT @BenjaminT0001: Can't make this up: ðŸ˜‚ CCP "Experts" Push WHO to Allow China Build and Run a Global Database For "Vaccine Passports" - Dâ€¦	331.0	True		redstate.com	redstate.com
372	60497ede57a8c70038fd12ec	2021-03-11 02:22:16	[{"text":"vaccine","indices":[62,70]}]	[{"url":"https://t.co/kazPhlEbwo","expanded_url":"https://off-guardian.org/2021/03/04/5-ways-theyre-trying-to-trick-you-into-taking-the-covid-vaccine/","display_url":"off-guardian.org/2021/03/04/5-wâ€¦","indices":[156,179]}]		[]	[]			In the best traditions of marketing and public relations, the #vaccine rollout is employing every strategy they canâ€¦ https://t.co/JLKUadf3vu	291.0	True	off-guardian.org		off-guardian.org
373	60497ef157a8c70038fd19b6	2021-03-11 02:22:35	[{"text":"delhs","indices":[228,234]},{"text":"netde","indices":[235,241]}]	[{"url":"https://t.co/PeZv8aqzyX","expanded_url":"https://firststatehoopsreport.com/lynch-leads-vikings-to-girls-title-game/","display_url":"firststatehoopsreport.com/lynch-leads-viâ€¦","indices":[243,266]}]		[]	[]			.@StE_Athletics guard Olivia Lynch was ready for her championship moment last year before COVID struck. Her missionâ€¦ https://t.co/iW7Qxn1U3u	459.0	True	rt.com		rt.com
374	60497ef457a8c70038fd1ad0	2021-03-11 02:22:38	[{"text":"Brasil","indices":[151,158]},{"text":"COVID19","indices":[201,209]}]	[{"url":"https://t.co/OUmtDLK8cW","expanded_url":"https://actualidad.rt.com/actualidad/386017-bolsonaro-afirmar-gestion-coronavirus-ejemplo-mundo#ref=opera","display_url":"actualidad.rt.com/actualidad/386â€¦","indices":[210,233]}]		[]	[]			Si no fuera tema serio aspiraba a chiste del dÃ­a: Bolsonaro dice que gestiÃ³n de su gobierno en la pandemia es "un eâ€¦ https://t.co/xbToszFhcq	11878.0	True	rt.com		rt.com
375	60498960840ed60038f6c2f1	2021-03-11 03:07:07	[]	[]	Wed Mar 10 22:44:09 +0000 2021	[]	[{"url":"https://t.co/hkrqOa7pfZ","expanded_url":"https://www.activistpost.com/2021/03/its-here-first-court-case-against-mandatory-vaccination-attorney-interview.html","display_url":"activistpost.com/2021/03/its-heâ€¦","indices":[213,236]}]	Itâ€™s Here: First Court Case Against Mandatory Vaccination â€” Attorney Interview This interview was banned by YouTube before it was even published! To spread information ..... Retweets are better than likes. ðŸ‘� https://t.co/hkrqOa7pfZ	13176.0	RT @ProKlausSchwab: Itâ€™s Here: First Court Case Against Mandatory Vaccination â€” Attorney Interview This interview was banned by YouTube bâ€¦	200.0	True		activistpost.com	activistpost.com
376	60498976840ed60038f6caa5	2021-03-11 03:07:29	[]	[]	Thu Mar 11 02:49:32 +0000 2021	[]	[{"url":"https://t.co/IUJfP2IAcI","expanded_url":"https://www.liveaction.org/news/activists-force-caregivers-starve-dementia-death/","display_url":"liveaction.org/news/activistsâ€¦","indices":[261,284]}]	First They want to Kill the innocent helpless Children through abortions. Now we Have Activists that want to Kill our Elderly through Starvation? Murder is still Murder. This is how we thank Our Elders for everything they did for us? Its Horrific &amp; Evil. https://t.co/IUJfP2IAcI	24987.0	RT @PDArkiegirl: First They want to Kill the innocent helpless Children through abortions. Now we Have Activists that want to Kill our Eldeâ€¦	2532.0	True		liveaction.org	liveaction.org
377	6049897c840ed60038f6cd01	2021-03-11 03:07:35	[]	[]	Wed Mar 10 19:23:58 +0000 2021	[{"text":"mRNAvaccine","indices":[138,150]},{"text":"pharmakeia","indices":[151,162]},{"text":"NowTheEndBegins","indices":[163,179]},{"text":"DontTakeIt","indices":[180,191]}]	[{"url":"https://t.co/VkyIVV1NvN","expanded_url":"https://www.nowtheendbegins.com/moderna-therapeutics-mrna-messenger-33-vaccine-hack-entire-kingdom-of-life-pharmakeia/","display_url":"nowtheendbegins.com/moderna-therapâ€¦","indices":[204,227]}]	In March Of 2020, Biotech Scientists At The Bill Gates Funded Moderna Therapeutics Bragged About Using mRNA To 'Hack The Kingdom Of Life' #mRNAvaccine #pharmakeia #NowTheEndBegins #DontTakeIt @moderna_tx https://t.co/VkyIVV1NvN	15867.0	RT @NowTheEndBegins: In March Of 2020, Biotech Scientists At The Bill Gates Funded Moderna Therapeutics Bragged About Using mRNA To 'Hack Tâ€¦	1163.0	True		nowtheendbegins.com	nowtheendbegins.com
378	60498987840ed60038f6d0b3	2021-03-11 03:07:46	[]	[]	Wed Mar 10 05:09:30 +0000 2021	[]	[{"url":"https://t.co/tgVB3fj4oj","expanded_url":"https://economictimes.indiatimes.com/news/company/corporate-trends/bought-for-rs-12-5-cr-sold-at-rs-2000-cr-how-zandu-scion-scaled-api-biz-160-times-in-12-yrs/articleshow/81422044.cms","display_url":"economictimes.indiatimes.com/news/company/câ€¦","indices":[254,277]}]	Bought for Rs 12.5 cr, sold at Rs 2000 cr; How Zandu scion scaled API business 160 X in 12 years. Nihar Parikh has plans to settle in New York City with a house overlooking Central Park with his wife and 2-year-old son, soaking up its verve and energy. https://t.co/tgVB3fj4oj https://t.co/IFxPbuBxD9	11546.0	RT @kushkatakia: Bought for Rs 12.5 cr, sold at Rs 2000 cr; How Zandu scion scaled API business 160 X in 12 years. Nihar Parikh has plans tâ€¦	23.0	True		economictimes.indiatimes.com	economictimes.indiatimes.com
379	60498995840ed60038f6d59b	2021-03-11 03:07:59	[]	[{"url":"https://t.co/RcTOIjpd4w","expanded_url":"https://www.washingtontimes.com/news/2021/mar/9/editorial-democrats-coronavirus-stimulus-91-percen/","display_url":"washingtontimes.com/news/2021/mar/â€¦","indices":[238,261]}]		[]	[]			Democrats think passing the â€œmost progressiveâ€� legislation in the countryâ€™s history, against bipartisan opposition,â€¦ https://t.co/SWV6EGiTqO	5245.0	True	washingtontimes.com		washingtontimes.com
380	604989a1840ed60038f6da1f	2021-03-11 03:08:12	[]	[]	Tue Mar 09 22:39:22 +0000 2021	[]	[{"url":"https://t.co/zycuTdSsUc","expanded_url":"https://dworkinreport.com/2020/10/17/a-wapo-journalist-exposed-trumps-selfish-handling-of-covid-relief-checks/","display_url":"dworkinreport.com/2020/10/17/a-wâ€¦","indices":[153,176]}]	Hear the unhinged tale behind the former guy putting his name on relief checksâ€”something President Biden isnâ€™t doing. My interview with WaPoâ€™s @ToluseO https://t.co/zycuTdSsUc	961914.0	RT @funder: Hear the unhinged tale behind the former guy putting his name on relief checksâ€”something President Biden isnâ€™t doing. My interâ€¦	215.0	True		rt.com	rt.com
381	604989a4840ed60038f6db25	2021-03-11 03:08:15	[]	[]	Thu Mar 11 03:05:02 +0000 2021	[]	[{"url":"https://t.co/gWyP4OVWsz","expanded_url":"https://childrenshealthdefense.org/news/polio-vaccine-causing-polio-outbreaks-in-africa-who-admits/","display_url":"childrenshealthdefense.org/news/polio-vacâ€¦","indices":[157,180]}]	Bill Gates is using vaccines for his utopian dream of depopulation Polio Vaccine Causing Polio Outbreaks in Africa, WHO Admits â€¢ Children's Health Defense https://t.co/gWyP4OVWsz	992.0	RT @johnnoNB: Bill Gates is using vaccines for his utopian dream of depopulation Polio Vaccine Causing Polio Outbreaks in Africa, WHO Admâ€¦	511.0	True		childrenshealthdefense.org	childrenshealthdefense.org
382	604989b0840ed60038f6df43	2021-03-11 03:08:26	[]	[]	Thu Mar 11 03:07:48 +0000 2021	[{"text":"Fukushima10thAnniversary","indices":[230,255]}]	[{"url":"https://t.co/YPlaAC36nx","expanded_url":"https://www.greenpeace.org/international/press-release/46862/a-decade-after-the-fukushima-daiichi-nuclear-power-plant-accident-greenpeace-renews-calls-for-the-japanese-government-to-shift-to-a-renewable-energy-future/","display_url":"greenpeace.org/international/â€¦","indices":[256,279]}]	"Greenpeace Japan reiterates its calls for the government to build back better by promoting renewable energy policies instead of coal and nuclear. Japan has the capacity and the technology in place, but lacks the will to do so.â€� #Fukushima10thAnniversary https://t.co/YPlaAC36nx	9832.0	RT @greenpeacepress: "Greenpeace Japan reiterates its calls for the government to build back better by promoting renewable energy policiesâ€¦	1896398.0	True		greenpeace.org	greenpeace.org
383	604989b3840ed60038f6e077	2021-03-11 03:08:29	[{"text":"shivratri2021","indices":[151,165]},{"text":"Shivratri","indices":[166,176]}]	[{"url":"https://t.co/j0n9dLXl0V","expanded_url":"https://timesofindia.indiatimes.com/religion/hindu-mythology/names-of-lord-shiva-and-meaning/articleshow/68205074.cms","display_url":"timesofindia.indiatimes.com/religion/hinduâ€¦","indices":[177,200]}]		[]	[]			What ever exist is due to a an Intelligence . I call it Shivoham . Each name of Lord Shiva and its meaning symbolisâ€¦ https://t.co/reMjKyEL0U	227.0	True	indiatimes.com		indiatimes.com
384	604989bd840ed60038f6e3f1	2021-03-11 03:08:39	[]	[]	Wed Mar 10 22:57:37 +0000 2021	[]	[{"url":"https://t.co/rvZyPn8OWe","expanded_url":"http://yelhsaart.com","display_url":"yelhsaart.com","indices":[33,56]}]	shop update 3.15.21 @ 12pm est @ https://t.co/rvZyPn8OWe - more info on what will be available + the extra freebies in thread. rts appreciated ðŸ’œ https://t.co/2iqwbfZLai	4347.0	RT @yelhsamoonchild: shop update 3.15.21 @ 12pm est @ https://t.co/rvZyPn8OWe - more info on what will be available + the extra freebies inâ€¦	5343.0	True		rt.com	rt.com
385	604989e7840ed60038f6f321	2021-03-11 03:09:22	[]	[]	Thu Mar 11 00:43:51 +0000 2021	[]	[{"url":"https://t.co/GHNppk0lps","expanded_url":"https://redstate.com/mike_miller/2021/03/10/chinese-communist-experts-push-who-to-let-china-run-global-vaccine-passport-system-what-could-possibly-go-wrong-n340922/amp?__twitter_impression=true","display_url":"redstate.com/mike_miller/20â€¦","indices":[221,244]}]	Can't make this up: ðŸ˜‚ CCP "Experts" Push WHO to Allow China Build and Run a Global Database For "Vaccine Passports" - Digital "Certificates" Which In Theory Would Document Every Person Who Has Had CHINA VIRUS Vaccine - https://t.co/GHNppk0lps	400.0	RT @BenjaminT0001: Can't make this up: ðŸ˜‚ CCP "Experts" Push WHO to Allow China Build and Run a Global Database For "Vaccine Passports" - Dâ€¦	6251.0	True		redstate.com	redstate.com
386	604989ea840ed60038f6f3fd	2021-03-11 03:09:24	[]	[]	Wed Mar 10 18:52:41 +0000 2021	[]	[{"url":"https://t.co/QyDecUtJmk","expanded_url":"http://www.informationclearinghouse.info/56435.htm","display_url":"informationclearinghouse.info/56435.htm","indices":[257,280]}]	US, Allies Drop 46 Bombs Per Day for 20 Years, Research Reveals. The United States has been at war for nearly every year of its existence as an independent nation, fighting in 227 years of its 244-year history. But others are always blamed by pliant media. https://t.co/QyDecUtJmk	28342.0	RT @khan_zafarul: US, Allies Drop 46 Bombs Per Day for 20 Years, Research Reveals. The United States has been at war for nearly every yearâ€¦	133.0	True		informationclearinghouse.info	informationclearinghouse.info
387	604989ea840ed60038f6f467	2021-03-11 03:09:25	[]	[]	Thu Mar 11 03:07:48 +0000 2021	[{"text":"Fukushima10thAnniversary","indices":[230,255]}]	[{"url":"https://t.co/YPlaAC36nx","expanded_url":"https://www.greenpeace.org/international/press-release/46862/a-decade-after-the-fukushima-daiichi-nuclear-power-plant-accident-greenpeace-renews-calls-for-the-japanese-government-to-shift-to-a-renewable-energy-future/","display_url":"greenpeace.org/international/â€¦","indices":[256,279]}]	"Greenpeace Japan reiterates its calls for the government to build back better by promoting renewable energy policies instead of coal and nuclear. Japan has the capacity and the technology in place, but lacks the will to do so.â€� #Fukushima10thAnniversary https://t.co/YPlaAC36nx	9832.0	RT @greenpeacepress: "Greenpeace Japan reiterates its calls for the government to build back better by promoting renewable energy policiesâ€¦	1593.0	True		greenpeace.org	greenpeace.org
388	604989eb840ed60038f6f489	2021-03-11 03:09:25	[]	[]	Thu Mar 11 03:00:01 +0000 2021	[]	[{"url":"https://t.co/rFm0ExjNE5","expanded_url":"http://www1.cbn.com/cbnnews/us/2021/march/cdc-reveals-connection-to-weight-at-covid-impact-79-of-americans-hospitalized-were-obese-overweight","display_url":"www1.cbn.com/cbnnews/us/202â€¦","indices":[189,212]}]	Shocking news was released from the CDC Monday revealing that a vast majority of people who have been hospitalized, placed on a ventilator, or died from COVID-19 were obese or overweight. https://t.co/rFm0ExjNE5 via @CBNNews	146912.0	RT @CBNNews: Shocking news was released from the CDC Monday revealing that a vast majority of people who have been hospitalized, placed onâ€¦	1144.0	True		www1.cbn.com	www1.cbn.com
389	604989f6840ed60038f6f899	2021-03-11 03:09:37	[]	[]	Thu Mar 11 00:59:50 +0000 2021	[]	[{"url":"https://t.co/9gbtD7UvOv","expanded_url":"https://m.theepochtimes.com/china-offers-to-vaccinate-olympians-against-covid-19_3726561.html/amp?utm_medium=social&utm_source=twitter&utm_campaign=digitalsub&__twitter_impression=true","display_url":"m.theepochtimes.com/china-offers-tâ€¦","indices":[163,186]}]	A new run of biological attack? China Offers to Vaccinate All Olympians Against China Virus - Despite the Death of HongKongers Who Received China-Made Vaccine - https://t.co/9gbtD7UvOv	400.0	RT @BenjaminT0001: A new run of biological attack? China Offers to Vaccinate All Olympians Against China Virus - Despite the Death of Hongâ€¦	6251.0	True		theepochtimes.com	theepochtimes.com
390	604989f9840ed60038f6f9cd	2021-03-11 03:09:40	[]	[]	Thu Mar 11 00:00:01 +0000 2021	[]	[{"url":"https://t.co/6d1RntM4a1","expanded_url":"https://economictimes.indiatimes.com/news/defence/historic-opportunity-to-deepen-ties-and-solidify-india-us-relationship-says-pentagon-commander/articleshow/81430722.cms?utm_source=contentofinterest&utm_medium=text&utm_campaign=cppst","display_url":"economictimes.indiatimes.com/news/defence/hâ€¦","indices":[190,213]}]	The US and Indian navies are now securely sharing information, and India has substantially increased its acquisition of US defence equipment, Commander of the US Indo-Pacific Command said. https://t.co/6d1RntM4a1	3856659.0	RT @EconomicTimes: The US and Indian navies are now securely sharing information, and India has substantially increased its acquisition ofâ€¦	36.0	True		economictimes.indiatimes.com	economictimes.indiatimes.com
391	60498a0e840ed60038f700cd	2021-03-11 03:10:00	[]	[]	Thu Mar 11 03:00:01 +0000 2021	[{"text":"EEUU","indices":[12,17]},{"text":"inmigrantes","indices":[117,129]}]	[{"url":"https://t.co/8vMKy74wa3","expanded_url":"https://es.theepochtimes.com/ee-uu-reabre-programa-que-permite-la-reunificacion-de-familias-centroamericanas_806661.html","display_url":"es.theepochtimes.com/ee-uu-reabre-pâ€¦","indices":[215,238]}]	Gobierno de #EEUU ðŸ‡ºðŸ‡¸ anunciÃ³ la â€œreaperturaâ€� del programa ð��Œð��žð��§ð��¨ð��«ð��žð��¬ ð��‚ð��žð��§ð��­ð��«ð��¨ð��šð��¦ð��žð��«ð��¢ð��œð��šð��§ð��¨ð��¬ que permitirÃ¡ la reunificaciÃ³n de #inmigrantes que residen legalmente en el paÃ­s con sus hijos que actualmente residen en la regiÃ³n.https://t.co/8vMKy74wa3	3884.0	RT @EpochTimesEs: Gobierno de #EEUU ðŸ‡ºðŸ‡¸ anunciÃ³ la â€œreaperturaâ€� del programa ð��Œð��žð��§ð��¨ð��«ð��žð��¬ ð��‚ð��žð��§ð��­ð��«ð��¨ð��šð��¦ð��žð��«ð��¢ð��œð��šð��§ð��¨ð��¬ que permitirÃ¡ la reunificaciÃ³n de #inmâ€¦	1642.0	True		theepochtimes.com	theepochtimes.com
392	60498a15840ed60038f70391	2021-03-11 03:10:08	[]	[]	Thu Mar 11 00:59:50 +0000 2021	[]	[{"url":"https://t.co/9gbtD7UvOv","expanded_url":"https://m.theepochtimes.com/china-offers-to-vaccinate-olympians-against-covid-19_3726561.html/amp?utm_medium=social&utm_source=twitter&utm_campaign=digitalsub&__twitter_impression=true","display_url":"m.theepochtimes.com/china-offers-tâ€¦","indices":[163,186]}]	A new run of biological attack? China Offers to Vaccinate All Olympians Against China Virus - Despite the Death of HongKongers Who Received China-Made Vaccine - https://t.co/9gbtD7UvOv	399.0	RT @BenjaminT0001: A new run of biological attack? China Offers to Vaccinate All Olympians Against China Virus - Despite the Death of Hongâ€¦	481.0	True		theepochtimes.com	theepochtimes.com
393	60498a19840ed60038f70513	2021-03-11 03:10:12	[]	[{"url":"https://t.co/LfmZxcvm9X","expanded_url":"https://actualidad.rt.com/actualidad/386017-bolsonaro-afirmar-gestion-coronavirus-ejemplo-mundo","display_url":"actualidad.rt.com/actualidad/386â€¦","indices":[197,220]}]		[]	[]			... y el premio caraetabla de la semana es para!!! : Bolsonaro dice que su gestiÃ³n de la pandemia es "un ejemplo paâ€¦ https://t.co/F2jcs3zddD	838.0	True	rt.com		rt.com
394	60498a2a840ed60038f70af9	2021-03-11 03:10:28	[]	[]	Wed Mar 10 22:44:09 +0000 2021	[]	[{"url":"https://t.co/hkrqOa7pfZ","expanded_url":"https://www.activistpost.com/2021/03/its-here-first-court-case-against-mandatory-vaccination-attorney-interview.html","display_url":"activistpost.com/2021/03/its-heâ€¦","indices":[213,236]}]	Itâ€™s Here: First Court Case Against Mandatory Vaccination â€” Attorney Interview This interview was banned by YouTube before it was even published! To spread information ..... Retweets are better than likes. ðŸ‘� https://t.co/hkrqOa7pfZ	13176.0	RT @ProKlausSchwab: Itâ€™s Here: First Court Case Against Mandatory Vaccination â€” Attorney Interview This interview was banned by YouTube bâ€¦	56.0	True		activistpost.com	activistpost.com
395	60498a5e840ed60038f71d9d	2021-03-11 03:11:20	[]	[{"url":"https://t.co/6wwp7xbdb8","expanded_url":"https://www.rt.com/news/517699-covid-vitamind-supplements-debunked/","display_url":"rt.com/news/517699-coâ€¦","indices":[120,143]}]		[]	[]			Two separate studies debunk theory that vitamin D supplements offer greater protection against Covid-19 â€” RT Worldâ€¦ https://t.co/xfN4khy575	23792.0	True	rt.com		rt.com
396	60498a65840ed60038f72015	2021-03-11 03:11:27	[]	[{"url":"https://t.co/Njlo8ife8L","expanded_url":"https://www.westonaprice.org/podcast/its-gene-therapy-not-a-vaccine/","display_url":"westonaprice.org/podcast/its-geâ€¦","indices":[241,264]}]		[]	[]			@skol_kel Just fyi: J&amp;J are creating a traditional vaccine in the sense that they're (supposedly) using a weakenedâ€¦ https://t.co/z0e76MjzCu	775.0	True	westonaprice.org		westonaprice.org
397	60498a6b840ed60038f72273	2021-03-11 03:11:34	[]	[{"url":"https://t.co/tTXWgrtcNe","expanded_url":"https://foreignpolicy.com/2020/04/02/china-coronavirus-who-health-soft-power/","display_url":"foreignpolicy.com/2020/04/02/chiâ€¦","indices":[119,142]},{"url":"https://t.co/PwLITP7BHa","expanded_url":"https://www.republicworld.com/world-news/europe/new-study-finds-evidence-over-coronavirus-origin-started-in-wuhan-lab.html","display_url":"republicw…		[]	[]			118,630,045 cases of the china virus worldwide and 2,631,996 have died because of the virus china spread deliberateâ€¦ https://t.co/5lyQq4L4Vv	105.0	True	economictimes.indiatimes.com		economictimes.indiatimes.com
398	60498a70840ed60038f72453	2021-03-11 03:11:39	[]	[]	Thu Mar 11 03:11:34 +0000 2021	[]	[{"url":"https://t.co/tTXWgrtcNe","expanded_url":"https://foreignpolicy.com/2020/04/02/china-coronavirus-who-health-soft-power/","display_url":"foreignpolicy.com/2020/04/02/chiâ€¦","indices":[119,142]},{"url":"https://t.co/PwLITP7BHa","expanded_url":"https://www.republicworld.com/world-news/europe/new-study-finds-evidence-over-coronavirus-origin-started-in-wuhan-lab.html","display_url":"republicw…	118,630,045 cases of the china virus worldwide and 2,631,996 have died because of the virus china spread deliberately. https://t.co/tTXWgrtcNe https://t.co/PwLITP7BHa https://t.co/r2MPKeMkNO	105.0	RT @TTGourmet: 118,630,045 cases of the china virus worldwide and 2,631,996 have died because of the virus china spread deliberately. httpsâ€¦	105.0	True		economictimes.indiatimes.com	economictimes.indiatimes.com
399	60498a74840ed60038f72593	2021-03-11 03:11:43	[]	[]	Wed Mar 10 23:50:01 +0000 2021	[{"text":"China","indices":[0,6]},{"text":"AfricanSwineFever","indices":[79,97]},{"text":"Sichuan","indices":[138,146]},{"text":"Hubei","indices":[168,174]}]	[{"url":"https://t.co/vNxywJ7w3n","expanded_url":"https://www.theepochtimes.com/new-wave-of-african-swine-fever-outbreak-hits-china_3724294.html?utm_medium=social&utm_source=twitter&utm_campaign=digitalsub","display_url":"theepochtimes.com/new-wave-of-afâ€¦","indices":[185,208]}]	#Chinaâ€™s Ministry of Agriculture and Rural Affairs announced that new cases of #AfricanSwineFever have been reported in Chinaâ€™s southwest #Sichuan Province and central #Hubei Province. https://t.co/vNxywJ7w3n	44573.0	RT @EpochTimesChina: #Chinaâ€™s Ministry of Agriculture and Rural Affairs announced that new cases of #AfricanSwineFever have been reported iâ€¦	6.0	True		theepochtimes.com	theepochtimes.com
400	60498a81840ed60038f72a3b	2021-03-11 03:11:55	[{"text":"UnrestrictedBioweapon","indices":[36,58]},{"text":"CCPvirus","indices":[105,114]},{"text":"COVID19","indices":[115,123]},{"text":"DrLiMengYan1","indices":[259,272]},{"text":"DrYan","indices":[273,279]}]	[{"url":"https://t.co/i6P9uTe11F","expanded_url":"http://gnews.org","display_url":"gnews.org","indices":[280,303]}]		[]	[]			@McAdooGordon @pnjaban WakeUpPlease!#UnrestrictedBioweapon perfect crime:People who dead was murdered by #CCPvirusâ€¦ https://t.co/J4sbKSV77x	51.0	True	gnews.org		gnews.org
401	60498a91840ed60038f72fd7	2021-03-11 03:12:11	[]	[]	Tue Mar 09 22:39:22 +0000 2021	[]	[{"url":"https://t.co/zycuTdSsUc","expanded_url":"https://dworkinreport.com/2020/10/17/a-wapo-journalist-exposed-trumps-selfish-handling-of-covid-relief-checks/","display_url":"dworkinreport.com/2020/10/17/a-wâ€¦","indices":[153,176]}]	Hear the unhinged tale behind the former guy putting his name on relief checksâ€”something President Biden isnâ€™t doing. My interview with WaPoâ€™s @ToluseO https://t.co/zycuTdSsUc	962515.0	RT @funder: Hear the unhinged tale behind the former guy putting his name on relief checksâ€”something President Biden isnâ€™t doing. My interâ€¦	75.0	True		rt.com	rt.com
402	60498a94840ed60038f7310d	2021-03-11 03:12:15	[]	[]	Thu Mar 11 03:07:48 +0000 2021	[{"text":"Fukushima10thAnniversary","indices":[230,255]}]	[{"url":"https://t.co/YPlaAC36nx","expanded_url":"https://www.greenpeace.org/international/press-release/46862/a-decade-after-the-fukushima-daiichi-nuclear-power-plant-accident-greenpeace-renews-calls-for-the-japanese-government-to-shift-to-a-renewable-energy-future/","display_url":"greenpeace.org/international/â€¦","indices":[256,279]}]	"Greenpeace Japan reiterates its calls for the government to build back better by promoting renewable energy policies instead of coal and nuclear. Japan has the capacity and the technology in place, but lacks the will to do so.â€� #Fukushima10thAnniversary https://t.co/YPlaAC36nx	9832.0	RT @greenpeacepress: "Greenpeace Japan reiterates its calls for the government to build back better by promoting renewable energy policiesâ€¦	42.0	True		greenpeace.org	greenpeace.org
403	60498aaf840ed60038f73abf	2021-03-11 03:12:42	[]	[{"url":"https://t.co/OGndFSZxBt","expanded_url":"https://www.deviantart.com/ntmore/art/ComX-871809632","display_url":"deviantart.com/ntmore/art/Comâ€¦","indices":[128,151]}]		[]	[]			@DeviantArt are you now accepting porn? becuase every time i report one it says its not against the rules when reviâ€¦ https://t.co/98TpsHGFaA	72.0	True	rt.com		rt.com
404	60498ab4840ed60038f73cb3	2021-03-11 03:12:47	[]	[]	Tue Mar 09 22:39:22 +0000 2021	[]	[{"url":"https://t.co/zycuTdSsUc","expanded_url":"https://dworkinreport.com/2020/10/17/a-wapo-journalist-exposed-trumps-selfish-handling-of-covid-relief-checks/","display_url":"dworkinreport.com/2020/10/17/a-wâ€¦","indices":[153,176]}]	Hear the unhinged tale behind the former guy putting his name on relief checksâ€”something President Biden isnâ€™t doing. My interview with WaPoâ€™s @ToluseO https://t.co/zycuTdSsUc	962515.0	RT @funder: Hear the unhinged tale behind the former guy putting his name on relief checksâ€”something President Biden isnâ€™t doing. My interâ€¦	63.0	True		rt.com	rt.com
405	60498aba840ed60038f73e81	2021-03-11 03:12:52	[]	[]	Wed Mar 10 22:44:57 +0000 2021	[]	[{"url":"https://t.co/IwXMSCLzW6","expanded_url":"https://childrenshealthdefense.org/defender/woman-dies-second-moderna-vaccine/","display_url":"childrenshealthdefense.org/defender/womanâ€¦","indices":[256,279]}]	Mar 10 2021 | 39-Year-Old Woman Dies 4 Days After Second Moderna Vaccine, Autopsy Ordered Kurillâ€™s family said she had no known medical issues or pre-existing conditions... her heart, liver and kidneys shut down after her second dose of the Moderna vax. https://t.co/IwXMSCLzW6	319.0	RT @SAR1776Qv2: Mar 10 2021 | 39-Year-Old Woman Dies 4 Days After Second Moderna Vaccine, Autopsy Ordered Kurillâ€™s family said she had noâ€¦	1479.0	True		childrenshealthdefense.org	childrenshealthdefense.org
406	60498abe840ed60038f74001	2021-03-11 03:12:56	[]	[]	Wed Mar 10 18:23:11 +0000 2021	[]	[{"url":"https://t.co/jSVYay5n6u","expanded_url":"https://www.rt.com/news/513443-german-court-covid-lockdown-unconstitutional/","display_url":"rt.com/news/513443-geâ€¦","indices":[119,142]}]	â€˜Catastrophically wrongâ€™: German court declares regional lockdown UNCONSTITUTIONAL in â€˜politically explosiveâ€™ decision https://t.co/jSVYay5n6u	104357.0	RT @naomirwolf: â€˜Catastrophically wrongâ€™: German court declares regional lockdown UNCONSTITUTIONAL in â€˜politically explosiveâ€™ decision httpâ€¦	2763.0	True		rt.com	rt.com
407	60498adc840ed60038f74adf	2021-03-11 03:13:27	[]	[{"url":"https://t.co/roEpsn4kP6","expanded_url":"https://www.walmart.com/pharmacy/clinical-services/immunization/scheduled?imzType=covid","display_url":"walmart.com/pharmacy/cliniâ€¦","indices":[109,132]}]		[]	[]			New availability: Walmart Shreveport Supercenter 4701 Northport Boulevard, Shreveport, LA 71107 Access here:â€¦ https://t.co/NnDysaAOhQ	238.0	True	rt.com		rt.com
408	60498b0e840ed60038f75c99	2021-03-11 03:14:16	[]	[]	Thu Mar 11 00:08:16 +0000 2021	[]	[{"url":"https://t.co/EGNyEeyGQO","expanded_url":"https://redstate.com/mike_miller/2021/03/10/chinese-communist-experts-push-who-to-let-china-run-global-vaccine-passport-system-what-could-possibly-go-wrong-n340922","display_url":"redstate.com/mike_miller/20â€¦","indices":[118,141]}]	Chinese Communist 'Experts' Push WHO to Let China Run Global 'Vaccine Passport' System. What Could Possibly Go Wrong? https://t.co/EGNyEeyGQO	636.0	RT @PattiParker70: Chinese Communist 'Experts' Push WHO to Let China Run Global 'Vaccine Passport' System. What Could Possibly Go Wrong? htâ€¦	1005.0	True		redstate.com	redstate.com
409	60498b20840ed60038f7631b	2021-03-11 03:14:34	[{"text":"France","indices":[45,52]}]	[{"url":"https://t.co/X1mO0Hc1kB","expanded_url":"https://www.theafricareport.com/71137/our-success-in-africa-makes-some-people-jealous-says-perencos-managing-director/?utm_source=twitter.com&utm_campaign=post_articles_twitter_10_03_2021&utm_medium=social","display_url":"theafricareport.com/71137/our-succâ€¦","indices":[233,256]}]		[]	[]			Perenco, the Franco-British group has become #France's second-largest crude oil producer - extracting the equivalenâ€¦ https://t.co/sIu4g2dxSM	180003.0	True	rt.com		rt.com
410	60498b21840ed60038f7639b	2021-03-11 03:14:36	[]	[{"url":"https://t.co/Fb2kOXOXMY","expanded_url":"https://www.thegatewaypundit.com/2019/11/antifa-terrorists-stalk-journalist-andy-ngo-at-his-home-on-halloween-ringing-his-doorbell-and-banging-on-windows-in-andy-ngo-masks/","display_url":"thegatewaypundit.com/2019/11/antifaâ€¦","indices":[265,288]}]		[]	[]			Threats R the Drops of blood that lead 2 a pool of 1â€™s death the Reporter who suffered a brain Hemorrhage from Antiâ€¦ https://t.co/CWmyW1uPZc	1953.0	True	thegatewaypundit.com		thegatewaypundit.com
411	60498b25840ed60038f764d1	2021-03-11 03:14:39	[]	[]	Wed Mar 10 23:37:24 +0000 2021	[{"text":"COVID19","indices":[39,47]}]	[{"url":"https://t.co/3BhnEHSDku","expanded_url":"https://rumble.com/veidyv-exclusive-99-chance-covid-19-was-lab-made-scientists-call-out-the-who.html","display_url":"rumble.com/veidyv-exclusiâ€¦","indices":[123,146]}]	@quay_dr Here is an interview I did on #COVID19 EXCLUSIVE: 99% chance COVID-19 was lab-made, scientists call out the WHO https://t.co/3BhnEHSDku	2817.0	RT @quay_dr: @quay_dr Here is an interview I did on #COVID19 EXCLUSIVE: 99% chance COVID-19 was lab-made, scientists call out the WHO httâ€¦	203.0	True		rumble.com	rumble.com
412	60498b40840ed60038f76e91	2021-03-11 03:15:06	[]	[]	Wed Mar 10 15:37:37 +0000 2021	[]	[{"url":"https://t.co/GOS5uhXL7D","expanded_url":"https://cnsnews.com/commentary/terence-p-jeffrey/bidens-covid-19-plan-force-taxpayers-pay-abortions","display_url":"cnsnews.com/commentary/terâ€¦","indices":[235,258]}]	In 1994, @POTUS @JoeBiden wrote, "I will continue to abide by the same principle that has guided me throughout my 21 years in the Senate: those of us who are opposed to abortion should not be compelled to pay for them." @TerryJeffrey https://t.co/GOS5uhXL7D	113260.0	RT @cnsnews: In 1994, @POTUS @JoeBiden wrote, "I will continue to abide by the same principle that has guided me throughout my 21 years inâ€¦	36.0	True		cnsnews.com	cnsnews.com
413	60498b4b840ed60038f7728f	2021-03-11 03:15:18	[]	[]	Wed Mar 10 21:20:15 +0000 2021	[{"text":"Military","indices":[147,156]},{"text":"CCP","indices":[177,181]}]	[{"url":"https://t.co/rhPReAqcqK","expanded_url":"https://www.theepochtimes.com/chinese-regime-may-be-accelerating-plans-to-supplant-america-us-military-commander_3726552.html?utm_medium=social&utm_source=twitter&utm_campaign=digitalsub","display_url":"theepochtimes.com/chinese-regimeâ€¦","indices":[254,277]}]	â€œThe military balance in the Indo-Pacific is becoming more unfavorable for the United States and our allies,â€� Adm. Philip Davidson said. A top US #Military commander fears the #CCP regime is accelerating its plans to supplant the US on the world stage. https://t.co/rhPReAqcqK	44573.0	RT @EpochTimesChina: â€œThe military balance in the Indo-Pacific is becoming more unfavorable for the United States and our allies,â€� Adm. Phiâ€¦	7.0	True		theepochtimes.com	theepochtimes.com
414	60498b55840ed60038f77605	2021-03-11 03:15:27	[]	[{"url":"https://t.co/J7xlwkgfWj","expanded_url":"https://www.rt.com/news/517699-covid-vitamind-supplements-debunked/","display_url":"rt.com/news/517699-coâ€¦","indices":[104,127]}]		[]	[]			Two separate studies debunk theory that vitamin D supplements offer greater protection against Covid-19â€¦ https://t.co/0jP20Kklft	348.0	True	rt.com		rt.com
415	60498b55840ed60038f77631	2021-03-11 03:15:28	[]	[]	Wed Mar 10 21:14:04 +0000 2021	[{"text":"TheDefender","indices":[204,216]}]	[{"url":"https://t.co/cRxbYVB32S","expanded_url":"https://bit.ly/3b74uzs","display_url":"bit.ly/3b74uzs","indices":[236,259]},{"url":"https://t.co/geqLEDX54X","expanded_url":"https://childrenshealthdefense.org/defender/la-schools-track-kids-microsofts-daily-pass-covid-app/?utm_source=twitter&utm_medium=defender","display_url":"childrenshealthdefense.org/defender/la-scâ€¦","indices":[260,283]}]	School officials say the COVID-tracking app will keep kids safe. But critics warn the tech, required in order for children to attend class, infringes on kidsâ€™ privacy + that parents should be concerned. #TheDefender: SIGN UP NOW--&gt; https://t.co/cRxbYVB32S https://t.co/geqLEDX54X	55724.0	RT @ChildrensHD: School officials say the COVID-tracking app will keep kids safe. But critics warn the tech, required in order for childrenâ€¦	5.0	True		childrenshealthdefense.org	childrenshealthdefense.org
416	60498b57840ed60038f776c3	2021-03-11 03:15:29	[]	[]	Tue Mar 02 17:33:18 +0000 2021	[]	[{"url":"https://t.co/w4oPeOcI5z","expanded_url":"https://summit.news/2021/03/02/amazon-redesigns-logo-to-look-less-like-hitler-after-complaints/","display_url":"summit.news/2021/03/02/amaâ€¦","indices":[121,144]}]	Amazon was forced to redesign a new logo for its app after Twitter users claimed that the image resembled Adolf Hitler. https://t.co/w4oPeOcI5z	1109978.0	RT @PrisonPlanet: Amazon was forced to redesign a new logo for its app after Twitter users claimed that the image resembled Adolf Hitler.â€¦	289.0	True		summit.news	summit.news
417	60498b70840ed60038f77fb1	2021-03-11 03:15:54	[]	[]	Wed Mar 10 18:23:11 +0000 2021	[]	[{"url":"https://t.co/jSVYay5n6u","expanded_url":"https://www.rt.com/news/513443-german-court-covid-lockdown-unconstitutional/","display_url":"rt.com/news/513443-geâ€¦","indices":[119,142]}]	â€˜Catastrophically wrongâ€™: German court declares regional lockdown UNCONSTITUTIONAL in â€˜politically explosiveâ€™ decision https://t.co/jSVYay5n6u	104357.0	RT @naomirwolf: â€˜Catastrophically wrongâ€™: German court declares regional lockdown UNCONSTITUTIONAL in â€˜politically explosiveâ€™ decision httpâ€¦	118.0	True		rt.com	rt.com
418	60498b73840ed60038f780fb	2021-03-11 03:15:58	[]	[]	Tue Mar 09 22:39:22 +0000 2021	[]	[{"url":"https://t.co/zycuTdSsUc","expanded_url":"https://dworkinreport.com/2020/10/17/a-wapo-journalist-exposed-trumps-selfish-handling-of-covid-relief-checks/","display_url":"dworkinreport.com/2020/10/17/a-wâ€¦","indices":[153,176]}]	Hear the unhinged tale behind the former guy putting his name on relief checksâ€”something President Biden isnâ€™t doing. My interview with WaPoâ€™s @ToluseO https://t.co/zycuTdSsUc	962513.0	RT @funder: Hear the unhinged tale behind the former guy putting his name on relief checksâ€”something President Biden isnâ€™t doing. My interâ€¦	105.0	True		rt.com	rt.com
419	60498b8a840ed60038f78931	2021-03-11 03:16:21	[{"text":"WhiteHouse","indices":[26,37]},{"text":"CovidRelief","indices":[45,57]},{"text":"Progressive","indices":[73,85]},{"text":"History","indices":[94,102]},{"text":"fakepresident","indices":[129,143]},{"text":"Biden","indices":[144,150]},{"text":"BidenRemorse","indices":[152,165]},{"text":"BidenRegime","indices":[166,178]},{"text":"Democrats","indices":[180,190]},{"text":"DemocratsAreDestroy…	[{"url":"https://t.co/sQXPhIUlRp","expanded_url":"https://www.breitbart.com/politics/2021/03/10/white-house-hails-covid-relief-bill-as-the-most-progressive-bill-in-american-history/","display_url":"breitbart.com/politics/2021/â€¦","indices":[104,127]}]		[]	[]			(pork, Pork, PORK) â�—ï¸�ðŸ¥´â˜¹ï¸�ðŸ˜¡ðŸ˜¥#WhiteHouse Hails '#CovidRelief Bill as 'Most #Progressive Bill in #History'â€¦ https://t.co/DMLIFxOtpm	371.0	True	breitbart.com		breitbart.com
420	60498b96840ed60038f78d95	2021-03-11 03:16:33	[]	[]	Wed Mar 10 18:52:41 +0000 2021	[]	[{"url":"https://t.co/QyDecUtJmk","expanded_url":"http://www.informationclearinghouse.info/56435.htm","display_url":"informationclearinghouse.info/56435.htm","indices":[257,280]}]	US, Allies Drop 46 Bombs Per Day for 20 Years, Research Reveals. The United States has been at war for nearly every year of its existence as an independent nation, fighting in 227 years of its 244-year history. But others are always blamed by pliant media. https://t.co/QyDecUtJmk	28342.0	RT @khan_zafarul: US, Allies Drop 46 Bombs Per Day for 20 Years, Research Reveals. The United States has been at war for nearly every yearâ€¦	248.0	True		informationclearinghouse.info	informationclearinghouse.info
421	60498ba7840ed60038f793a7	2021-03-11 03:16:50	[]	[]	Tue Mar 09 23:07:53 +0000 2021	[]	[{"url":"https://t.co/jhRI6wJ9HG","expanded_url":"https://childrenshealthdefense.org/defender/healthcare-billionaires-made-a-killing-workers-struggled/","display_url":"childrenshealthdefense.org/defender/healtâ€¦","indices":[153,176]}]	Think this was all coincidence? Healthcare Billionaires â€˜Made a Killingâ€™ During Pandemic While Workers Struggled to Get By â€¢ Children's Health Defense https://t.co/jhRI6wJ9HG	7468.0	RT @btysonmd: Think this was all coincidence? Healthcare Billionaires â€˜Made a Killingâ€™ During Pandemic While Workers Struggled to Get Byâ€¦	3850.0	True		childrenshealthdefense.org	childrenshealthdefense.org
422	60498fb442073e003829c7ff	2021-03-11 03:34:06	[]	[]	Thu Mar 11 03:30:00 +0000 2021	[]	[{"url":"https://t.co/3MN5xpnwJi","expanded_url":"https://es.rt.com/89up","display_url":"es.rt.com/89up","indices":[139,162]}]	Bolsonaro dice que su gestiÃ³n de la pandemia es "un ejemplo para el mundo" el dÃ­a que Brasil rompe un nuevo rÃ©cord de muertes por covid-19 https://t.co/3MN5xpnwJi	3513377.0	RT @ActualidadRT: Bolsonaro dice que su gestiÃ³n de la pandemia es "un ejemplo para el mundo" el dÃ­a que Brasil rompe un nuevo rÃ©cord de mueâ€¦	8.0	True		rt.com	rt.com
423	60498fb542073e003829c89d	2021-03-11 03:34:08	[{"text":"UnrestrictedBioweapon","indices":[24,46]},{"text":"CCPvirus","indices":[93,102]},{"text":"COVID19","indices":[103,111]},{"text":"DrLiMengYan1","indices":[247,260]},{"text":"DrYan","indices":[261,267]}]	[{"url":"https://t.co/i6P9uTe11F","expanded_url":"http://gnews.org","display_url":"gnews.org","indices":[268,291]}]		[]	[]			@Terrilltf WakeUpPlease!#UnrestrictedBioweapon perfect crime:People who dead was murdered by #CCPvirus #COVID19 whoâ€¦ https://t.co/mYnrlxyuU2	51.0	True	gnews.org		gnews.org
424	6049901342073e003829e9fd	2021-03-11 03:35:41	[{"text":"UnrestrictedBioweapon","indices":[41,63]},{"text":"CCPvirus","indices":[110,119]},{"text":"COVID19","indices":[120,128]},{"text":"DrLiMengYan1","indices":[264,277]},{"text":"DrYan","indices":[278,284]}]	[{"url":"https://t.co/i6P9uTe11F","expanded_url":"http://gnews.org","display_url":"gnews.org","indices":[285,308]}]		[]	[]			@kylegriffin1 @CheriJacobus WakeUpPlease!#UnrestrictedBioweapon perfect crime:People who dead was murdered byâ€¦ https://t.co/7cLFPNAJaH	51.0	True	gnews.org		gnews.org
425	6049901342073e003829ea47	2021-03-11 03:35:42	[]	[]	Thu Mar 11 03:07:59 +0000 2021	[]	[{"url":"https://t.co/RcTOIjpd4w","expanded_url":"https://www.washingtontimes.com/news/2021/mar/9/editorial-democrats-coronavirus-stimulus-91-percen/","display_url":"washingtontimes.com/news/2021/mar/â€¦","indices":[238,261]}]	Democrats think passing the â€œmost progressiveâ€� legislation in the countryâ€™s history, against bipartisan opposition, is a reason to celebrate. True to from, theyâ€™re not letting a crisis go to waste. This bill is a Big Blue Boondoggle. https://t.co/RcTOIjpd4w	5245.0	RT @Boozman4AR: Democrats think passing the â€œmost progressiveâ€� legislation in the countryâ€™s history, against bipartisan opposition, is a reâ€¦	99.0	True		washingtontimes.com	washingtontimes.com
426	6049901942073e003829ec71	2021-03-11 03:35:48	[]	[]	Thu Mar 11 03:30:00 +0000 2021	[]	[{"url":"https://t.co/3MN5xpnwJi","expanded_url":"https://es.rt.com/89up","display_url":"es.rt.com/89up","indices":[139,162]}]	Bolsonaro dice que su gestiÃ³n de la pandemia es "un ejemplo para el mundo" el dÃ­a que Brasil rompe un nuevo rÃ©cord de muertes por covid-19 https://t.co/3MN5xpnwJi	3513376.0	RT @ActualidadRT: Bolsonaro dice que su gestiÃ³n de la pandemia es "un ejemplo para el mundo" el dÃ­a que Brasil rompe un nuevo rÃ©cord de mueâ€¦	308.0	True		rt.com	rt.com
427	6049902942073e003829f205	2021-03-11 03:36:04	[]	[]	Thu Mar 11 03:30:00 +0000 2021	[]	[{"url":"https://t.co/3MN5xpnwJi","expanded_url":"https://es.rt.com/89up","display_url":"es.rt.com/89up","indices":[139,162]}]	Bolsonaro dice que su gestiÃ³n de la pandemia es "un ejemplo para el mundo" el dÃ­a que Brasil rompe un nuevo rÃ©cord de muertes por covid-19 https://t.co/3MN5xpnwJi	3513376.0	RT @ActualidadRT: Bolsonaro dice que su gestiÃ³n de la pandemia es "un ejemplo para el mundo" el dÃ­a que Brasil rompe un nuevo rÃ©cord de mueâ€¦	142.0	True		rt.com	rt.com
428	6049902c42073e003829f333	2021-03-11 03:36:07	[{"text":"UnrestrictedBioweapon","indices":[26,48]},{"text":"CCPvirus","indices":[95,104]},{"text":"COVID19","indices":[105,113]},{"text":"DrLiMengYan1","indices":[249,262]},{"text":"DrYan","indices":[263,269]}]	[{"url":"https://t.co/i6P9uTe11F","expanded_url":"http://gnews.org","display_url":"gnews.org","indices":[270,293]}]		[]	[]			@MSNBC @CNBC WakeUpPlease!#UnrestrictedBioweapon perfect crime:People who dead was murdered by #CCPvirus #COVID19 wâ€¦ https://t.co/dnZ7bFjFlI	51.0	True	gnews.org		gnews.org
429	6049903a42073e003829f81b	2021-03-11 03:36:21	[]	[]	Thu Mar 11 03:30:00 +0000 2021	[]	[{"url":"https://t.co/3MN5xpnwJi","expanded_url":"https://es.rt.com/89up","display_url":"es.rt.com/89up","indices":[139,162]}]	Bolsonaro dice que su gestiÃ³n de la pandemia es "un ejemplo para el mundo" el dÃ­a que Brasil rompe un nuevo rÃ©cord de muertes por covid-19 https://t.co/3MN5xpnwJi	3513332.0	RT @ActualidadRT: Bolsonaro dice que su gestiÃ³n de la pandemia es "un ejemplo para el mundo" el dÃ­a que Brasil rompe un nuevo rÃ©cord de mueâ€¦	1450.0	True		rt.com	rt.com
430	6049903e42073e003829f991	2021-03-11 03:36:25	[]	[]	Tue Mar 09 22:39:22 +0000 2021	[]	[{"url":"https://t.co/zycuTdSsUc","expanded_url":"https://dworkinreport.com/2020/10/17/a-wapo-journalist-exposed-trumps-selfish-handling-of-covid-relief-checks/","display_url":"dworkinreport.com/2020/10/17/a-wâ€¦","indices":[153,176]}]	Hear the unhinged tale behind the former guy putting his name on relief checksâ€”something President Biden isnâ€™t doing. My interview with WaPoâ€™s @ToluseO https://t.co/zycuTdSsUc	962518.0	RT @funder: Hear the unhinged tale behind the former guy putting his name on relief checksâ€”something President Biden isnâ€™t doing. My interâ€¦	315.0	True		rt.com	rt.com
431	6049905942073e00382a0303	2021-03-11 03:36:51	[]	[]	Thu Mar 11 03:28:13 +0000 2021	[{"text":"RudyGobert","indices":[23,34]},{"text":"coronavirus","indices":[61,73]},{"text":"NBA","indices":[81,85]},{"text":"UtahJazz","indices":[150,159]}]	[{"url":"https://t.co/FOga5Hw3Mo","expanded_url":"https://www.firstpost.com/sports/nba-one-year-after-his-covid-19-positive-test-shut-down-league-rudy-gobert-and-utah-jazz-thriving-9403201.html","display_url":"firstpost.com/sports/nba-oneâ€¦","indices":[245,268]}]	On 11 March last year, #RudyGobert became â€˜patient zeroâ€™ for #coronavirus in the #NBA. His test shut down the league, and temporarily threw his team, #UtahJazz, in a tailspin. 365 days later, the Jazz â€” and Gobert â€” are thriving | By @jestalt https://t.co/FOga5Hw3Mo	442654.0	RT @FirstpostSports: On 11 March last year, #RudyGobert became â€˜patient zeroâ€™ for #coronavirus in the #NBA. His test shut down the league,â€¦	1162.0	True		firstpost.com	firstpost.com
432	6049905942073e00382a035b	2021-03-11 03:36:52	[]	[]	Thu Mar 11 02:53:00 +0000 2021	[]	[{"url":"https://t.co/IA2TZwXlO2","expanded_url":"https://www.cnsnews.com/blog/craig-bannister/gov-newsom-were-not-going-go-back-normalnormal-accepts-inequity","display_url":"cnsnews.com/blog/craig-banâ€¦","indices":[134,157]}]	California Gov. Gavin Newsom is openly admitting he doesn't ever want people to "go back to normal" once the COVID pandemic subsides. https://t.co/IA2TZwXlO2	193155.0	RT @newsbusters: California Gov. Gavin Newsom is openly admitting he doesn't ever want people to "go back to normal" once the COVID pandemiâ€¦	1531.0	True		cnsnews.com	cnsnews.com
433	6049905d42073e00382a04a9	2021-03-11 03:36:56	[]	[{"url":"https://t.co/E8CZzY7lPV","expanded_url":"https://www.zerohedge.com/covid-19/faucis-nih-funded-wuhan-bat-covid-experiments-2018-cables-warned-dangerously-lax-safety","display_url":"zerohedge.com/covid-19/fauciâ€¦","indices":[144,167]}]		[]	[]			"The Wuhan Institute of Virology had openly participated in gain-of-function research in partnership with U.S. univâ€¦ https://t.co/2UYWKXVQmg	40.0	True	zerohedge.com		zerohedge.com
434	6049906a42073e00382a096d	2021-03-11 03:37:09	[{"text":"UnrestrictedBioweapon","indices":[39,61]},{"text":"CCPvirus","indices":[108,117]},{"text":"COVID19","indices":[118,126]},{"text":"DrLiMengYan1","indices":[262,275]},{"text":"DrYan","indices":[276,282]}]	[{"url":"https://t.co/i6P9uTe11F","expanded_url":"http://gnews.org","display_url":"gnews.org","indices":[283,306]}]		[]	[]			@realTuckFrumper @lindyli WakeUpPlease!#UnrestrictedBioweapon perfect crime:People who dead was murdered byâ€¦ https://t.co/ZtMmeTli9q	51.0	True	gnews.org		gnews.org
435	6049907f42073e00382a10f5	2021-03-11 03:37:30	[{"text":"UnrestrictedBioweapon","indices":[39,61]},{"text":"CCPvirus","indices":[108,117]},{"text":"COVID19","indices":[118,126]},{"text":"DrLiMengYan1","indices":[262,275]},{"text":"DrYan","indices":[276,282]}]	[{"url":"https://t.co/i6P9uTe11F","expanded_url":"http://gnews.org","display_url":"gnews.org","indices":[283,306]}]		[]	[]			@marceelias @CheriJacobus WakeUpPlease!#UnrestrictedBioweapon perfect crime:People who dead was murdered byâ€¦ https://t.co/pqO523QQad	51.0	True	gnews.org		gnews.org
436	6049908d42073e00382a15bf	2021-03-11 03:37:43	[]	[]	Thu Mar 11 03:30:00 +0000 2021	[]	[{"url":"https://t.co/3MN5xpnwJi","expanded_url":"https://es.rt.com/89up","display_url":"es.rt.com/89up","indices":[139,162]}]	Bolsonaro dice que su gestiÃ³n de la pandemia es "un ejemplo para el mundo" el dÃ­a que Brasil rompe un nuevo rÃ©cord de muertes por covid-19 https://t.co/3MN5xpnwJi	3513376.0	RT @ActualidadRT: Bolsonaro dice que su gestiÃ³n de la pandemia es "un ejemplo para el mundo" el dÃ­a que Brasil rompe un nuevo rÃ©cord de mueâ€¦	921.0	True		rt.com	rt.com
437	6049909142073e00382a171d	2021-03-11 03:37:47	[]	[]	Thu Mar 11 02:49:32 +0000 2021	[]	[{"url":"https://t.co/IUJfP2IAcI","expanded_url":"https://www.liveaction.org/news/activists-force-caregivers-starve-dementia-death/","display_url":"liveaction.org/news/activistsâ€¦","indices":[261,284]}]	First They want to Kill the innocent helpless Children through abortions. Now we Have Activists that want to Kill our Elderly through Starvation? Murder is still Murder. This is how we thank Our Elders for everything they did for us? Its Horrific &amp; Evil. https://t.co/IUJfP2IAcI	24994.0	RT @PDArkiegirl: First They want to Kill the innocent helpless Children through abortions. Now we Have Activists that want to Kill our Eldeâ€¦	361.0	True		liveaction.org	liveaction.org
438	6049909742073e00382a1983	2021-03-11 03:37:54	[]	[]	Tue Mar 09 12:17:46 +0000 2021	[{"text":"tech2Science","indices":[162,175]}]	[{"url":"https://t.co/w1gComSrTf","expanded_url":"https://www.firstpost.com/tech/science/isro-to-launch-its-earth-observation-gisat-1-satellite-on-28-march-9396571.html","display_url":"firstpost.com/tech/science/iâ€¦","indices":[177,200]}]	The GISAT-1 was scheduled to launch last year and postponed due to technical reasons, @isro is now going to launch the earth observational satellite on 28 March. #tech2Science https://t.co/w1gComSrTf	76503.0	RT @tech2eets: The GISAT-1 was scheduled to launch last year and postponed due to technical reasons, @isro is now going to launch the earthâ€¦	369.0	True		firstpost.com	firstpost.com
439	6049909842073e00382a19ad	2021-03-11 03:37:54	[{"text":"UnrestrictedBioweapon","indices":[30,52]},{"text":"CCPvirus","indices":[99,108]},{"text":"COVID19","indices":[109,117]},{"text":"DrLiMengYan1","indices":[253,266]},{"text":"DrYan","indices":[267,273]}]	[{"url":"https://t.co/i6P9uTe11F","expanded_url":"http://gnews.org","display_url":"gnews.org","indices":[274,297]}]		[]	[]			@TheDemCoalition WakeUpPlease!#UnrestrictedBioweapon perfect crime:People who dead was murdered by #CCPvirusâ€¦ https://t.co/ZaiYZ5UuS5	51.0	True	gnews.org		gnews.org
440	6049909942073e00382a1a2d	2021-03-11 03:37:56	[]	[]	Wed Mar 10 23:37:24 +0000 2021	[{"text":"COVID19","indices":[39,47]}]	[{"url":"https://t.co/3BhnEHSDku","expanded_url":"https://rumble.com/veidyv-exclusive-99-chance-covid-19-was-lab-made-scientists-call-out-the-who.html","display_url":"rumble.com/veidyv-exclusiâ€¦","indices":[123,146]}]	@quay_dr Here is an interview I did on #COVID19 EXCLUSIVE: 99% chance COVID-19 was lab-made, scientists call out the WHO https://t.co/3BhnEHSDku	2817.0	RT @quay_dr: @quay_dr Here is an interview I did on #COVID19 EXCLUSIVE: 99% chance COVID-19 was lab-made, scientists call out the WHO httâ€¦	28.0	True		rumble.com	rumble.com
441	6049909942073e00382a1a47	2021-03-11 03:37:56	[]	[]	Wed Mar 10 18:00:01 +0000 2021	[{"text":"PhilipDavidson","indices":[13,28]},{"text":"EEUU","indices":[72,77]},{"text":"RÃ©gimenChino","indices":[93,106]}]	[{"url":"https://t.co/sbaQk8EY8a","expanded_url":"https://es.theepochtimes.com/regimen-chino-podria-estar-acelerando-planes-para-suplantar-a-ee-uu-comandante-militar-de-ee-uu_806171.html","display_url":"es.theepochtimes.com/regimen-chino-â€¦","indices":[190,213]}]	El almirante #PhilipDavidson, jefe del Comando del Indo-PacÃ­fico de los #EEUU ðŸ‡ºðŸ‡¸ teme que el #RÃ©gimenChino estÃ© acelerando sus planes para suplantar a Estados Unidos en el escenario mundial.https://t.co/sbaQk8EY8a	3885.0	RT @EpochTimesEs: El almirante #PhilipDavidson, jefe del Comando del Indo-PacÃ­fico de los #EEUU ðŸ‡ºðŸ‡¸ teme que el #RÃ©gimenChino estÃ© acelerandâ€¦	126.0	True		theepochtimes.com	theepochtimes.com
442	6049909e42073e00382a1c15	2021-03-11 03:38:01	[]	[{"url":"https://t.co/tyQ9vhDZ3v","expanded_url":"http://kbco.iheart.com","display_url":"kbco.iheart.com","indices":[137,160]}]		[]	[]			Tune in to @973KBCO at 8:15am tomorrow (Thursday) morning to hear Bret Saunders interview @OteilBurbridge! You canâ€¦ https://t.co/JbmXSg4NVZ	25813.0	True	rt.com		rt.com
443	604990a942073e00382a1fe7	2021-03-11 03:38:12	[]	[]	Thu Mar 11 03:30:00 +0000 2021	[]	[{"url":"https://t.co/3MN5xpnwJi","expanded_url":"https://es.rt.com/89up","display_url":"es.rt.com/89up","indices":[139,162]}]	Bolsonaro dice que su gestiÃ³n de la pandemia es "un ejemplo para el mundo" el dÃ­a que Brasil rompe un nuevo rÃ©cord de muertes por covid-19 https://t.co/3MN5xpnwJi	3513376.0	RT @ActualidadRT: Bolsonaro dice que su gestiÃ³n de la pandemia es "un ejemplo para el mundo" el dÃ­a que Brasil rompe un nuevo rÃ©cord de mueâ€¦	813.0	True		rt.com	rt.com
444	604990b042073e00382a2273	2021-03-11 03:38:19	[]	[]	Wed Mar 10 19:11:55 +0000 2021	[]	[{"url":"https://t.co/ozJBOwhdkx","expanded_url":"https://off-guardian.org/2021/03/10/no-safety-data-no-problem/","display_url":"off-guardian.org/2021/03/10/no-â€¦","indices":[176,199]}]	A very important report by Canadian science and policy researcher @RosemaryFreiTO . New safety circumvention protocols in many countries. The vaccine stuff has become crazy. https://t.co/ozJBOwhdkx	25748.0	RT @denisrancourt: A very important report by Canadian science and policy researcher @RosemaryFreiTO . New safety circumvention protocols iâ€¦	1793.0	True		off-guardian.org	off-guardian.org
445	604990b942073e00382a25bd	2021-03-11 03:38:28	[]	[]	Wed Mar 10 20:57:06 +0000 2021	[]	[{"url":"https://t.co/CGGzOlBfc2","expanded_url":"https://off-guardian.org/2021/03/04/5-ways-theyre-trying-to-trick-you-into-taking-the-covid-vaccine/","display_url":"off-guardian.org/2021/03/04/5-wâ€¦","indices":[244,267]}]	"thereâ€™s good reason to think the resistance to the 'new normal' is a lot more widespread than the establishment ever expected it to be...You donâ€™t put the Queen on a zoom call when youâ€™re winning the argument" @kit_knightly via @OffGuardian0 https://t.co/CGGzOlBfc2	5943.0	RT @MarkGBblog: "thereâ€™s good reason to think the resistance to the 'new normal' is a lot more widespread than the establishment ever expecâ€¦	277.0	True		off-guardian.org	off-guardian.org
446	604990c242073e00382a28cb	2021-03-11 03:38:36	[{"text":"UnrestrictedBioweapon","indices":[30,52]},{"text":"CCPvirus","indices":[99,108]},{"text":"COVID19","indices":[109,117]},{"text":"DrLiMengYan1","indices":[253,266]},{"text":"DrYan","indices":[267,273]}]	[{"url":"https://t.co/i6P9uTe11F","expanded_url":"http://gnews.org","display_url":"gnews.org","indices":[274,297]}]		[]	[]			@robert_spalding WakeUpPlease!#UnrestrictedBioweapon perfect crime:People who dead was murdered by #CCPvirusâ€¦ https://t.co/Y7mWWWETgl	51.0	True	gnews.org		gnews.org
447	604990cc42073e00382a2c53	2021-03-11 03:38:46	[]	[{"url":"https://t.co/ALFJRAhJ4I","expanded_url":"https://breaking911.com/utah-mother-dies-four-days-after-taking-second-dose-of-covid-vaccine/","display_url":"breaking911.com/utah-mother-diâ€¦","indices":[101,124]}]		[]	[]			Utah mother with no known health problems dies four days after taking second dose of COVID vaccine -â€¦ https://t.co/8AjOrGoPk8	821469.0	True	breaking911.com		breaking911.com
448	604990d842073e00382a30ad	2021-03-11 03:38:59	[]	[]	Thu Mar 11 03:38:46 +0000 2021	[]	[{"url":"https://t.co/ALFJRAhJ4I","expanded_url":"https://breaking911.com/utah-mother-dies-four-days-after-taking-second-dose-of-covid-vaccine/","display_url":"breaking911.com/utah-mother-diâ€¦","indices":[101,124]}]	Utah mother with no known health problems dies four days after taking second dose of COVID vaccine - https://t.co/ALFJRAhJ4I https://t.co/rV1kwebOOe	821469.0	RT @Breaking911: Utah mother with no known health problems dies four days after taking second dose of COVID vaccine - https://t.co/ALFJRAhJâ€¦	3954.0	True		breaking911.com	breaking911.com
449	604990d942073e00382a30e9	2021-03-11 03:38:59	[]	[]	Thu Mar 11 03:30:00 +0000 2021	[]	[{"url":"https://t.co/3MN5xpnwJi","expanded_url":"https://es.rt.com/89up","display_url":"es.rt.com/89up","indices":[139,162]}]	Bolsonaro dice que su gestiÃ³n de la pandemia es "un ejemplo para el mundo" el dÃ­a que Brasil rompe un nuevo rÃ©cord de muertes por covid-19 https://t.co/3MN5xpnwJi	3513376.0	RT @ActualidadRT: Bolsonaro dice que su gestiÃ³n de la pandemia es "un ejemplo para el mundo" el dÃ­a que Brasil rompe un nuevo rÃ©cord de mueâ€¦	216.0	True		rt.com	rt.com
450	604990da42073e00382a3177	2021-03-11 03:39:00	[{"text":"UnrestrictedBioweapon","indices":[29,51]},{"text":"CCPvirus","indices":[98,107]},{"text":"COVID19","indices":[108,116]},{"text":"DrLiMengYan1","indices":[252,265]},{"text":"DrYan","indices":[266,272]}]	[{"url":"https://t.co/i6P9uTe11F","expanded_url":"http://gnews.org","display_url":"gnews.org","indices":[273,296]}]		[]	[]			@washingtonpost WakeUpPlease!#UnrestrictedBioweapon perfect crime:People who dead was murdered by #CCPvirusâ€¦ https://t.co/nRVrnd4FMR	51.0	True	gnews.org		gnews.org
451	604990db42073e00382a31d5	2021-03-11 03:39:02	[]	[]	Thu Mar 11 03:38:46 +0000 2021	[]	[{"url":"https://t.co/ALFJRAhJ4I","expanded_url":"https://breaking911.com/utah-mother-dies-four-days-after-taking-second-dose-of-covid-vaccine/","display_url":"breaking911.com/utah-mother-diâ€¦","indices":[101,124]}]	Utah mother with no known health problems dies four days after taking second dose of COVID vaccine - https://t.co/ALFJRAhJ4I https://t.co/rV1kwebOOe	820875.0	RT @Breaking911: Utah mother with no known health problems dies four days after taking second dose of COVID vaccine - https://t.co/ALFJRAhJâ€¦	175.0	True		breaking911.com	breaking911.com
452	604990dc42073e00382a322b	2021-03-11 03:39:03	[]	[]	Wed Mar 10 13:39:59 +0000 2021	[]	[{"url":"https://t.co/d5dan7jws9","expanded_url":"https://m.thebl.com/politics/conflict-of-interest-bidens-commerce-secretary-owns-stock-in-chinas-wechat.html/amp","display_url":"m.thebl.com/politics/conflâ€¦","indices":[178,201]}]	This is where the west falls down. A chain is only as strong as its weakest link. The Wall Street China nexus needs to be cut. Clear conflict of interest here. â�¦@Nemesis_Alertâ�© https://t.co/d5dan7jws9	7823.0	RT @ajphelo: This is where the west falls down. A chain is only as strong as its weakest link. The Wall Street China nexus needs to be cut.â€¦	203.0	True		thebl.com	thebl.com
453	604990dd42073e00382a3273	2021-03-11 03:39:03	[]	[]	Thu Mar 11 03:38:46 +0000 2021	[]	[{"url":"https://t.co/ALFJRAhJ4I","expanded_url":"https://breaking911.com/utah-mother-dies-four-days-after-taking-second-dose-of-covid-vaccine/","display_url":"breaking911.com/utah-mother-diâ€¦","indices":[101,124]}]	Utah mother with no known health problems dies four days after taking second dose of COVID vaccine - https://t.co/ALFJRAhJ4I https://t.co/rV1kwebOOe	821469.0	RT @Breaking911: Utah mother with no known health problems dies four days after taking second dose of COVID vaccine - https://t.co/ALFJRAhJâ€¦	1625.0	True		breaking911.com	breaking911.com
454	604990de42073e00382a32b5	2021-03-11 03:39:04	[]	[]	Thu Mar 11 03:38:46 +0000 2021	[]	[{"url":"https://t.co/ALFJRAhJ4I","expanded_url":"https://breaking911.com/utah-mother-dies-four-days-after-taking-second-dose-of-covid-vaccine/","display_url":"breaking911.com/utah-mother-diâ€¦","indices":[101,124]}]	Utah mother with no known health problems dies four days after taking second dose of COVID vaccine - https://t.co/ALFJRAhJ4I https://t.co/rV1kwebOOe	821469.0	RT @Breaking911: Utah mother with no known health problems dies four days after taking second dose of COVID vaccine - https://t.co/ALFJRAhJâ€¦	3357.0	True		breaking911.com	breaking911.com
455	604990e242073e00382a3443	2021-03-11 03:39:09	[]	[]	Thu Mar 11 03:38:46 +0000 2021	[]	[{"url":"https://t.co/ALFJRAhJ4I","expanded_url":"https://breaking911.com/utah-mother-dies-four-days-after-taking-second-dose-of-covid-vaccine/","display_url":"breaking911.com/utah-mother-diâ€¦","indices":[101,124]}]	Utah mother with no known health problems dies four days after taking second dose of COVID vaccine - https://t.co/ALFJRAhJ4I https://t.co/rV1kwebOOe	821469.0	RT @Breaking911: Utah mother with no known health problems dies four days after taking second dose of COVID vaccine - https://t.co/ALFJRAhJâ€¦	967.0	True		breaking911.com	breaking911.com
456	604990e342073e00382a34bd	2021-03-11 03:39:10	[]	[]	Thu Mar 11 03:38:46 +0000 2021	[]	[{"url":"https://t.co/ALFJRAhJ4I","expanded_url":"https://breaking911.com/utah-mother-dies-four-days-after-taking-second-dose-of-covid-vaccine/","display_url":"breaking911.com/utah-mother-diâ€¦","indices":[101,124]}]	Utah mother with no known health problems dies four days after taking second dose of COVID vaccine - https://t.co/ALFJRAhJ4I https://t.co/rV1kwebOOe	821469.0	RT @Breaking911: Utah mother with no known health problems dies four days after taking second dose of COVID vaccine - https://t.co/ALFJRAhJâ€¦	378.0	True		breaking911.com	breaking911.com
457	604990e442073e00382a34d5	2021-03-11 03:39:10	[]	[{"url":"https://t.co/Xy3hiSLrtX","expanded_url":"http://stateofthenation.co/?p=55758","display_url":"stateofthenation.co/?p=55758","indices":[100,123]}]		[]	[]			Big Tech Colludes with Big Pharma to Introduce Transhumanism Technologies in Covid Vaccines (Video)â€¦ https://t.co/92gaRkxE04	176.0	True	stateofthenation.co		stateofthenation.co
458	604990e642073e00382a35b3	2021-03-11 03:39:13	[]	[]	Thu Mar 11 03:38:46 +0000 2021	[]	[{"url":"https://t.co/ALFJRAhJ4I","expanded_url":"https://breaking911.com/utah-mother-dies-four-days-after-taking-second-dose-of-covid-vaccine/","display_url":"breaking911.com/utah-mother-diâ€¦","indices":[101,124]}]	Utah mother with no known health problems dies four days after taking second dose of COVID vaccine - https://t.co/ALFJRAhJ4I https://t.co/rV1kwebOOe	821469.0	RT @Breaking911: Utah mother with no known health problems dies four days after taking second dose of COVID vaccine - https://t.co/ALFJRAhJâ€¦	1111.0	True		breaking911.com	breaking911.com
459	604990e642073e00382a35c5	2021-03-11 03:39:13	[]	[]	Thu Mar 11 03:38:46 +0000 2021	[]	[{"url":"https://t.co/ALFJRAhJ4I","expanded_url":"https://breaking911.com/utah-mother-dies-four-days-after-taking-second-dose-of-covid-vaccine/","display_url":"breaking911.com/utah-mother-diâ€¦","indices":[101,124]}]	Utah mother with no known health problems dies four days after taking second dose of COVID vaccine - https://t.co/ALFJRAhJ4I https://t.co/rV1kwebOOe	821469.0	RT @Breaking911: Utah mother with no known health problems dies four days after taking second dose of COVID vaccine - https://t.co/ALFJRAhJâ€¦	135.0	True		breaking911.com	breaking911.com
460	604990e842073e00382a368d	2021-03-11 03:39:15	[]	[]	Thu Mar 11 03:38:46 +0000 2021	[]	[{"url":"https://t.co/ALFJRAhJ4I","expanded_url":"https://breaking911.com/utah-mother-dies-four-days-after-taking-second-dose-of-covid-vaccine/","display_url":"breaking911.com/utah-mother-diâ€¦","indices":[101,124]}]	Utah mother with no known health problems dies four days after taking second dose of COVID vaccine - https://t.co/ALFJRAhJ4I https://t.co/rV1kwebOOe	821469.0	RT @Breaking911: Utah mother with no known health problems dies four days after taking second dose of COVID vaccine - https://t.co/ALFJRAhJâ€¦	33.0	True		breaking911.com	breaking911.com
461	604990e842073e00382a3693	2021-03-11 03:39:15	[]	[]	Thu Mar 11 03:38:46 +0000 2021	[]	[{"url":"https://t.co/ALFJRAhJ4I","expanded_url":"https://breaking911.com/utah-mother-dies-four-days-after-taking-second-dose-of-covid-vaccine/","display_url":"breaking911.com/utah-mother-diâ€¦","indices":[101,124]}]	Utah mother with no known health problems dies four days after taking second dose of COVID vaccine - https://t.co/ALFJRAhJ4I https://t.co/rV1kwebOOe	820875.0	RT @Breaking911: Utah mother with no known health problems dies four days after taking second dose of COVID vaccine - https://t.co/ALFJRAhJâ€¦	75.0	True		breaking911.com	breaking911.com
462	604990e942073e00382a36a7	2021-03-11 03:39:15	[]	[]	Thu Mar 11 03:38:46 +0000 2021	[]	[{"url":"https://t.co/ALFJRAhJ4I","expanded_url":"https://breaking911.com/utah-mother-dies-four-days-after-taking-second-dose-of-covid-vaccine/","display_url":"breaking911.com/utah-mother-diâ€¦","indices":[101,124]}]	Utah mother with no known health problems dies four days after taking second dose of COVID vaccine - https://t.co/ALFJRAhJ4I https://t.co/rV1kwebOOe	820875.0	RT @Breaking911: Utah mother with no known health problems dies four days after taking second dose of COVID vaccine - https://t.co/ALFJRAhJâ€¦	491.0	True		breaking911.com	breaking911.com
463	604990e942073e00382a36f5	2021-03-11 03:39:16	[]	[]	Wed Mar 10 18:28:19 +0000 2021	[]	[{"url":"https://t.co/tm53gNRL8p","expanded_url":"https://childrenshealthdefense.org/defender/naomi-wolf-hemos-llegado-al-decimo-paso-de-los-10-pasos-hacia-el-fascismo/?lang=es","display_url":"childrenshealthdefense.org/defender/naomiâ€¦","indices":[169,192]}]	Naomi Wolf: Hemos llegado al â€œdÃ©cimo pasoâ€� de los 10 pasos hacia el fascismo | Los gobiernos utilizan la "pandemia" para justificar la represiÃ³n de los derechos civiles https://t.co/tm53gNRL8p	8710.0	RT @camilocammas: Naomi Wolf: Hemos llegado al â€œdÃ©cimo pasoâ€� de los 10 pasos hacia el fascismo | Los gobiernos utilizan la "pandemia" paraâ€¦	97.0	True		childrenshealthdefense.org	childrenshealthdefense.org
464	604990eb42073e00382a3789	2021-03-11 03:39:18	[]	[]	Thu Mar 11 03:38:46 +0000 2021	[]	[{"url":"https://t.co/ALFJRAhJ4I","expanded_url":"https://breaking911.com/utah-mother-dies-four-days-after-taking-second-dose-of-covid-vaccine/","display_url":"breaking911.com/utah-mother-diâ€¦","indices":[101,124]}]	Utah mother with no known health problems dies four days after taking second dose of COVID vaccine - https://t.co/ALFJRAhJ4I https://t.co/rV1kwebOOe	820875.0	RT @Breaking911: Utah mother with no known health problems dies four days after taking second dose of COVID vaccine - https://t.co/ALFJRAhJâ€¦	462.0	True		breaking911.com	breaking911.com
465	604990ed42073e00382a3837	2021-03-11 03:39:20	[]	[]	Thu Mar 11 03:38:46 +0000 2021	[]	[{"url":"https://t.co/ALFJRAhJ4I","expanded_url":"https://breaking911.com/utah-mother-dies-four-days-after-taking-second-dose-of-covid-vaccine/","display_url":"breaking911.com/utah-mother-diâ€¦","indices":[101,124]}]	Utah mother with no known health problems dies four days after taking second dose of COVID vaccine - https://t.co/ALFJRAhJ4I https://t.co/rV1kwebOOe	820875.0	RT @Breaking911: Utah mother with no known health problems dies four days after taking second dose of COVID vaccine - https://t.co/ALFJRAhJâ€¦	965.0	True		breaking911.com	breaking911.com
466	604990ef42073e00382a3901	2021-03-11 03:39:22	[]	[]	Thu Mar 11 03:38:46 +0000 2021	[]	[{"url":"https://t.co/ALFJRAhJ4I","expanded_url":"https://breaking911.com/utah-mother-dies-four-days-after-taking-second-dose-of-covid-vaccine/","display_url":"breaking911.com/utah-mother-diâ€¦","indices":[101,124]}]	Utah mother with no known health problems dies four days after taking second dose of COVID vaccine - https://t.co/ALFJRAhJ4I https://t.co/rV1kwebOOe	821469.0	RT @Breaking911: Utah mother with no known health problems dies four days after taking second dose of COVID vaccine - https://t.co/ALFJRAhJâ€¦	634.0	True		breaking911.com	breaking911.com
467	604990f342073e00382a3a87	2021-03-11 03:39:26	[]	[]	Wed Mar 10 18:45:50 +0000 2021	[]	[{"url":"https://t.co/rFm0ExjNE5","expanded_url":"http://www1.cbn.com/cbnnews/us/2021/march/cdc-reveals-connection-to-weight-at-covid-impact-79-of-americans-hospitalized-were-obese-overweight","display_url":"www1.cbn.com/cbnnews/us/202â€¦","indices":[114,137]}]	CDC Reveals Connection to Weight at COVID Impact: 79% of Americans Hospitalized Were Obese, Overweight | CBN News https://t.co/rFm0ExjNE5 via @CBNNews	146913.0	RT @CBNNews: CDC Reveals Connection to Weight at COVID Impact: 79% of Americans Hospitalized Were Obese, Overweight | CBN News https://t.coâ€¦	148.0	True		www1.cbn.com	www1.cbn.com
468	604990f542073e00382a3b3f	2021-03-11 03:39:28	[]	[]	Thu Mar 11 03:38:46 +0000 2021	[]	[{"url":"https://t.co/ALFJRAhJ4I","expanded_url":"https://breaking911.com/utah-mother-dies-four-days-after-taking-second-dose-of-covid-vaccine/","display_url":"breaking911.com/utah-mother-diâ€¦","indices":[101,124]}]	Utah mother with no known health problems dies four days after taking second dose of COVID vaccine - https://t.co/ALFJRAhJ4I https://t.co/rV1kwebOOe	821469.0	RT @Breaking911: Utah mother with no known health problems dies four days after taking second dose of COVID vaccine - https://t.co/ALFJRAhJâ€¦	2648.0	True		breaking911.com	breaking911.com
469	604990fc42073e00382a3d8b	2021-03-11 03:39:34	[]	[]	Thu Mar 11 03:38:46 +0000 2021	[]	[{"url":"https://t.co/ALFJRAhJ4I","expanded_url":"https://breaking911.com/utah-mother-dies-four-days-after-taking-second-dose-of-covid-vaccine/","display_url":"breaking911.com/utah-mother-diâ€¦","indices":[101,124]}]	Utah mother with no known health problems dies four days after taking second dose of COVID vaccine - https://t.co/ALFJRAhJ4I https://t.co/rV1kwebOOe	821469.0	RT @Breaking911: Utah mother with no known health problems dies four days after taking second dose of COVID vaccine - https://t.co/ALFJRAhJâ€¦	94.0	True		breaking911.com	breaking911.com
470	6049910142073e00382a3f7d	2021-03-11 03:39:40	[]	[]	Thu Mar 11 03:38:46 +0000 2021	[]	[{"url":"https://t.co/ALFJRAhJ4I","expanded_url":"https://breaking911.com/utah-mother-dies-four-days-after-taking-second-dose-of-covid-vaccine/","display_url":"breaking911.com/utah-mother-diâ€¦","indices":[101,124]}]	Utah mother with no known health problems dies four days after taking second dose of COVID vaccine - https://t.co/ALFJRAhJ4I https://t.co/rV1kwebOOe	821469.0	RT @Breaking911: Utah mother with no known health problems dies four days after taking second dose of COVID vaccine - https://t.co/ALFJRAhJâ€¦	1109.0	True		breaking911.com	breaking911.com
471	6049910342073e00382a4031	2021-03-11 03:39:42	[]	[]	Thu Mar 11 03:38:46 +0000 2021	[]	[{"url":"https://t.co/ALFJRAhJ4I","expanded_url":"https://breaking911.com/utah-mother-dies-four-days-after-taking-second-dose-of-covid-vaccine/","display_url":"breaking911.com/utah-mother-diâ€¦","indices":[101,124]}]	Utah mother with no known health problems dies four days after taking second dose of COVID vaccine - https://t.co/ALFJRAhJ4I https://t.co/rV1kwebOOe	821469.0	RT @Breaking911: Utah mother with no known health problems dies four days after taking second dose of COVID vaccine - https://t.co/ALFJRAhJâ€¦	61754.0	True		breaking911.com	breaking911.com
472	6049910442073e00382a4061	2021-03-11 03:39:43	[]	[]	Thu Mar 11 03:38:46 +0000 2021	[]	[{"url":"https://t.co/ALFJRAhJ4I","expanded_url":"https://breaking911.com/utah-mother-dies-four-days-after-taking-second-dose-of-covid-vaccine/","display_url":"breaking911.com/utah-mother-diâ€¦","indices":[101,124]}]	Utah mother with no known health problems dies four days after taking second dose of COVID vaccine - https://t.co/ALFJRAhJ4I https://t.co/rV1kwebOOe	821469.0	RT @Breaking911: Utah mother with no known health problems dies four days after taking second dose of COVID vaccine - https://t.co/ALFJRAhJâ€¦	1355.0	True		breaking911.com	breaking911.com
473	6049910c42073e00382a433b	2021-03-11 03:39:50	[]	[]	Thu Mar 11 03:38:46 +0000 2021	[]	[{"url":"https://t.co/ALFJRAhJ4I","expanded_url":"https://breaking911.com/utah-mother-dies-four-days-after-taking-second-dose-of-covid-vaccine/","display_url":"breaking911.com/utah-mother-diâ€¦","indices":[101,124]}]	Utah mother with no known health problems dies four days after taking second dose of COVID vaccine - https://t.co/ALFJRAhJ4I https://t.co/rV1kwebOOe	821469.0	RT @Breaking911: Utah mother with no known health problems dies four days after taking second dose of COVID vaccine - https://t.co/ALFJRAhJâ€¦	486.0	True		breaking911.com	breaking911.com
474	6049910e42073e00382a4431	2021-03-11 03:39:53	[]	[]	Thu Mar 11 03:38:46 +0000 2021	[]	[{"url":"https://t.co/ALFJRAhJ4I","expanded_url":"https://breaking911.com/utah-mother-dies-four-days-after-taking-second-dose-of-covid-vaccine/","display_url":"breaking911.com/utah-mother-diâ€¦","indices":[101,124]}]	Utah mother with no known health problems dies four days after taking second dose of COVID vaccine - https://t.co/ALFJRAhJ4I https://t.co/rV1kwebOOe	821469.0	RT @Breaking911: Utah mother with no known health problems dies four days after taking second dose of COVID vaccine - https://t.co/ALFJRAhJâ€¦	115.0	True		breaking911.com	breaking911.com
475	6049911142073e00382a450b	2021-03-11 03:39:55	[]	[]	Thu Mar 11 03:38:46 +0000 2021	[]	[{"url":"https://t.co/ALFJRAhJ4I","expanded_url":"https://breaking911.com/utah-mother-dies-four-days-after-taking-second-dose-of-covid-vaccine/","display_url":"breaking911.com/utah-mother-diâ€¦","indices":[101,124]}]	Utah mother with no known health problems dies four days after taking second dose of COVID vaccine - https://t.co/ALFJRAhJ4I https://t.co/rV1kwebOOe	821469.0	RT @Breaking911: Utah mother with no known health problems dies four days after taking second dose of COVID vaccine - https://t.co/ALFJRAhJâ€¦	495.0	True		breaking911.com	breaking911.com
476	6049911242073e00382a454b	2021-03-11 03:39:56	[]	[]	Thu Mar 11 03:38:46 +0000 2021	[]	[{"url":"https://t.co/ALFJRAhJ4I","expanded_url":"https://breaking911.com/utah-mother-dies-four-days-after-taking-second-dose-of-covid-vaccine/","display_url":"breaking911.com/utah-mother-diâ€¦","indices":[101,124]}]	Utah mother with no known health problems dies four days after taking second dose of COVID vaccine - https://t.co/ALFJRAhJ4I https://t.co/rV1kwebOOe	821469.0	RT @Breaking911: Utah mother with no known health problems dies four days after taking second dose of COVID vaccine - https://t.co/ALFJRAhJâ€¦	34.0	True		breaking911.com	breaking911.com
477	6049911242073e00382a457b	2021-03-11 03:39:57	[]	[]	Thu Mar 11 03:38:46 +0000 2021	[]	[{"url":"https://t.co/ALFJRAhJ4I","expanded_url":"https://breaking911.com/utah-mother-dies-four-days-after-taking-second-dose-of-covid-vaccine/","display_url":"breaking911.com/utah-mother-diâ€¦","indices":[101,124]}]	Utah mother with no known health problems dies four days after taking second dose of COVID vaccine - https://t.co/ALFJRAhJ4I https://t.co/rV1kwebOOe	820875.0	RT @Breaking911: Utah mother with no known health problems dies four days after taking second dose of COVID vaccine - https://t.co/ALFJRAhJâ€¦	3448.0	True		breaking911.com	breaking911.com
478	6049912042073e00382a4a57	2021-03-11 03:40:10	[]	[]	Thu Mar 11 03:38:46 +0000 2021	[]	[{"url":"https://t.co/ALFJRAhJ4I","expanded_url":"https://breaking911.com/utah-mother-dies-four-days-after-taking-second-dose-of-covid-vaccine/","display_url":"breaking911.com/utah-mother-diâ€¦","indices":[101,124]}]	Utah mother with no known health problems dies four days after taking second dose of COVID vaccine - https://t.co/ALFJRAhJ4I https://t.co/rV1kwebOOe	820875.0	RT @Breaking911: Utah mother with no known health problems dies four days after taking second dose of COVID vaccine - https://t.co/ALFJRAhJâ€¦	10.0	True		breaking911.com	breaking911.com
479	6049912142073e00382a4adf	2021-03-11 03:40:12	[]	[]	Thu Mar 11 03:30:00 +0000 2021	[]	[{"url":"https://t.co/3MN5xpnwJi","expanded_url":"https://es.rt.com/89up","display_url":"es.rt.com/89up","indices":[139,162]}]	Bolsonaro dice que su gestiÃ³n de la pandemia es "un ejemplo para el mundo" el dÃ­a que Brasil rompe un nuevo rÃ©cord de muertes por covid-19 https://t.co/3MN5xpnwJi	3513376.0	RT @ActualidadRT: Bolsonaro dice que su gestiÃ³n de la pandemia es "un ejemplo para el mundo" el dÃ­a que Brasil rompe un nuevo rÃ©cord de mueâ€¦	61.0	True		rt.com	rt.com
480	6049912142073e00382a4aeb	2021-03-11 03:40:12	[]	[]	Thu Mar 11 03:38:46 +0000 2021	[]	[{"url":"https://t.co/ALFJRAhJ4I","expanded_url":"https://breaking911.com/utah-mother-dies-four-days-after-taking-second-dose-of-covid-vaccine/","display_url":"breaking911.com/utah-mother-diâ€¦","indices":[101,124]}]	Utah mother with no known health problems dies four days after taking second dose of COVID vaccine - https://t.co/ALFJRAhJ4I https://t.co/rV1kwebOOe	820875.0	RT @Breaking911: Utah mother with no known health problems dies four days after taking second dose of COVID vaccine - https://t.co/ALFJRAhJâ€¦	935.0	True		breaking911.com	breaking911.com
481	6049912242073e00382a4afb	2021-03-11 03:40:12	[]	[]	Thu Mar 11 03:38:46 +0000 2021	[]	[{"url":"https://t.co/ALFJRAhJ4I","expanded_url":"https://breaking911.com/utah-mother-dies-four-days-after-taking-second-dose-of-covid-vaccine/","display_url":"breaking911.com/utah-mother-diâ€¦","indices":[101,124]}]	Utah mother with no known health problems dies four days after taking second dose of COVID vaccine - https://t.co/ALFJRAhJ4I https://t.co/rV1kwebOOe	821469.0	RT @Breaking911: Utah mother with no known health problems dies four days after taking second dose of COVID vaccine - https://t.co/ALFJRAhJâ€¦	76.0	True		breaking911.com	breaking911.com
482	6049912442073e00382a4bb3	2021-03-11 03:40:14	[]	[]	Thu Mar 11 03:38:46 +0000 2021	[]	[{"url":"https://t.co/ALFJRAhJ4I","expanded_url":"https://breaking911.com/utah-mother-dies-four-days-after-taking-second-dose-of-covid-vaccine/","display_url":"breaking911.com/utah-mother-diâ€¦","indices":[101,124]}]	Utah mother with no known health problems dies four days after taking second dose of COVID vaccine - https://t.co/ALFJRAhJ4I https://t.co/rV1kwebOOe	821469.0	RT @Breaking911: Utah mother with no known health problems dies four days after taking second dose of COVID vaccine - https://t.co/ALFJRAhJâ€¦	138.0	True		breaking911.com	breaking911.com
483	6049912742073e00382a4ccd	2021-03-11 03:40:17	[]	[]	Thu Mar 04 21:13:21 +0000 2021	[]	[{"url":"https://t.co/viBRk2H80K","expanded_url":"https://everlyreport.com/what-you-need-to-know-about-the-covid-vaccine/","display_url":"everlyreport.com/what-you-need-â€¦","indices":[159,182]},{"url":"https://t.co/WTObIUFuzb","expanded_url":"https://www.fda.gov/media/144245/download","display_url":"fda.gov/media/144245/dâ€¦","indices":[184,207]}]	â€œâ€¦there are unique and unknown risks to messenger RNA vaccines, including local and systemic inflammatory responses that could lead to autoimmune conditions. https://t.co/viBRk2H80K https://t.co/WTObIUFuzb https://t.co/Hsr5XQXUPo	448.0	RT @Angelaisawake: â€œâ€¦there are unique and unknown risks to messenger RNA vaccines, including local and systemic inflammatory responses thatâ€¦	49.0	True		rt.com	rt.com
484	6049912842073e00382a4d4d	2021-03-11 03:40:19	[]	[]	Thu Mar 11 03:38:46 +0000 2021	[]	[{"url":"https://t.co/ALFJRAhJ4I","expanded_url":"https://breaking911.com/utah-mother-dies-four-days-after-taking-second-dose-of-covid-vaccine/","display_url":"breaking911.com/utah-mother-diâ€¦","indices":[101,124]}]	Utah mother with no known health problems dies four days after taking second dose of COVID vaccine - https://t.co/ALFJRAhJ4I https://t.co/rV1kwebOOe	821469.0	RT @Breaking911: Utah mother with no known health problems dies four days after taking second dose of COVID vaccine - https://t.co/ALFJRAhJâ€¦	18.0	True		breaking911.com	breaking911.com
485	6049912942073e00382a4dd5	2021-03-11 03:40:20	[]	[]	Thu Mar 11 03:38:46 +0000 2021	[]	[{"url":"https://t.co/ALFJRAhJ4I","expanded_url":"https://breaking911.com/utah-mother-dies-four-days-after-taking-second-dose-of-covid-vaccine/","display_url":"breaking911.com/utah-mother-diâ€¦","indices":[101,124]}]	Utah mother with no known health problems dies four days after taking second dose of COVID vaccine - https://t.co/ALFJRAhJ4I https://t.co/rV1kwebOOe	821469.0	RT @Breaking911: Utah mother with no known health problems dies four days after taking second dose of COVID vaccine - https://t.co/ALFJRAhJâ€¦	1193.0	True		breaking911.com	breaking911.com
486	6049912f42073e00382a4ff5	2021-03-11 03:40:26	[]	[]	Thu Mar 11 03:38:46 +0000 2021	[]	[{"url":"https://t.co/ALFJRAhJ4I","expanded_url":"https://breaking911.com/utah-mother-dies-four-days-after-taking-second-dose-of-covid-vaccine/","display_url":"breaking911.com/utah-mother-diâ€¦","indices":[101,124]}]	Utah mother with no known health problems dies four days after taking second dose of COVID vaccine - https://t.co/ALFJRAhJ4I https://t.co/rV1kwebOOe	821469.0	RT @Breaking911: Utah mother with no known health problems dies four days after taking second dose of COVID vaccine - https://t.co/ALFJRAhJâ€¦	221.0	True		breaking911.com	breaking911.com
487	6049913042073e00382a5029	2021-03-11 03:40:27	[]	[]	Thu Mar 11 03:38:46 +0000 2021	[]	[{"url":"https://t.co/ALFJRAhJ4I","expanded_url":"https://breaking911.com/utah-mother-dies-four-days-after-taking-second-dose-of-covid-vaccine/","display_url":"breaking911.com/utah-mother-diâ€¦","indices":[101,124]}]	Utah mother with no known health problems dies four days after taking second dose of COVID vaccine - https://t.co/ALFJRAhJ4I https://t.co/rV1kwebOOe	821469.0	RT @Breaking911: Utah mother with no known health problems dies four days after taking second dose of COVID vaccine - https://t.co/ALFJRAhJâ€¦	1.0	True		breaking911.com	breaking911.com
488	6049913142073e00382a50a7	2021-03-11 03:40:28	[{"text":"UnrestrictedBioweapon","indices":[22,44]},{"text":"CCPvirus","indices":[91,100]},{"text":"COVID19","indices":[101,109]},{"text":"DrLiMengYan1","indices":[245,258]},{"text":"DrYan","indices":[259,265]}]	[{"url":"https://t.co/i6P9uTe11F","expanded_url":"http://gnews.org","display_url":"gnews.org","indices":[266,289]}]		[]	[]			@CBSNews WakeUpPlease!#UnrestrictedBioweapon perfect crime:People who dead was murdered by #CCPvirus #COVID19 who câ€¦ https://t.co/KqdByDlhOG	51.0	True	gnews.org		gnews.org
489	6049913342073e00382a5161	2021-03-11 03:40:30	[]	[]	Thu Mar 11 03:38:46 +0000 2021	[]	[{"url":"https://t.co/ALFJRAhJ4I","expanded_url":"https://breaking911.com/utah-mother-dies-four-days-after-taking-second-dose-of-covid-vaccine/","display_url":"breaking911.com/utah-mother-diâ€¦","indices":[101,124]}]	Utah mother with no known health problems dies four days after taking second dose of COVID vaccine - https://t.co/ALFJRAhJ4I https://t.co/rV1kwebOOe	821469.0	RT @Breaking911: Utah mother with no known health problems dies four days after taking second dose of COVID vaccine - https://t.co/ALFJRAhJâ€¦	12.0	True		breaking911.com	breaking911.com
490	6049913a42073e00382a53a1	2021-03-11 03:40:36	[]	[]	Thu Mar 11 03:38:46 +0000 2021	[]	[{"url":"https://t.co/ALFJRAhJ4I","expanded_url":"https://breaking911.com/utah-mother-dies-four-days-after-taking-second-dose-of-covid-vaccine/","display_url":"breaking911.com/utah-mother-diâ€¦","indices":[101,124]}]	Utah mother with no known health problems dies four days after taking second dose of COVID vaccine - https://t.co/ALFJRAhJ4I https://t.co/rV1kwebOOe	821469.0	RT @Breaking911: Utah mother with no known health problems dies four days after taking second dose of COVID vaccine - https://t.co/ALFJRAhJâ€¦	6.0	True		breaking911.com	breaking911.com
491	6049913a42073e00382a53a3	2021-03-11 03:40:36	[{"text":"UnrestrictedBioweapon","indices":[18,40]},{"text":"CCPvirus","indices":[87,96]},{"text":"COVID19","indices":[97,105]},{"text":"DrLiMengYan1","indices":[241,254]},{"text":"DrYan","indices":[255,261]}]	[{"url":"https://t.co/i6P9uTe11F","expanded_url":"http://gnews.org","display_url":"gnews.org","indices":[262,285]}]		[]	[]			@CNN WakeUpPlease!#UnrestrictedBioweapon perfect crime:People who dead was murdered by #CCPvirus #COVID19 who canâ€™tâ€¦ https://t.co/9K5a6ALUXC	51.0	True	gnews.org		gnews.org
492	6049914042073e00382a5609	2021-03-11 03:40:43	[]	[]	Thu Mar 11 03:38:46 +0000 2021	[]	[{"url":"https://t.co/ALFJRAhJ4I","expanded_url":"https://breaking911.com/utah-mother-dies-four-days-after-taking-second-dose-of-covid-vaccine/","display_url":"breaking911.com/utah-mother-diâ€¦","indices":[101,124]}]	Utah mother with no known health problems dies four days after taking second dose of COVID vaccine - https://t.co/ALFJRAhJ4I https://t.co/rV1kwebOOe	821469.0	RT @Breaking911: Utah mother with no known health problems dies four days after taking second dose of COVID vaccine - https://t.co/ALFJRAhJâ€¦	0.0	True		breaking911.com	breaking911.com
493	6049914142073e00382a5657	2021-03-11 03:40:44	[]	[]	Thu Mar 11 03:38:46 +0000 2021	[]	[{"url":"https://t.co/ALFJRAhJ4I","expanded_url":"https://breaking911.com/utah-mother-dies-four-days-after-taking-second-dose-of-covid-vaccine/","display_url":"breaking911.com/utah-mother-diâ€¦","indices":[101,124]}]	Utah mother with no known health problems dies four days after taking second dose of COVID vaccine - https://t.co/ALFJRAhJ4I https://t.co/rV1kwebOOe	821469.0	RT @Breaking911: Utah mother with no known health problems dies four days after taking second dose of COVID vaccine - https://t.co/ALFJRAhJâ€¦	243.0	True		breaking911.com	breaking911.com
494	6049914142073e00382a5671	2021-03-11 03:40:44	[]	[]	Thu Mar 11 03:38:46 +0000 2021	[]	[{"url":"https://t.co/ALFJRAhJ4I","expanded_url":"https://breaking911.com/utah-mother-dies-four-days-after-taking-second-dose-of-covid-vaccine/","display_url":"breaking911.com/utah-mother-diâ€¦","indices":[101,124]}]	Utah mother with no known health problems dies four days after taking second dose of COVID vaccine - https://t.co/ALFJRAhJ4I https://t.co/rV1kwebOOe	820875.0	RT @Breaking911: Utah mother with no known health problems dies four days after taking second dose of COVID vaccine - https://t.co/ALFJRAhJâ€¦	78.0	True		breaking911.com	breaking911.com
495	6049914142073e00382a5673	2021-03-11 03:40:44	[{"text":"UnrestrictedBioweapon","indices":[22,44]},{"text":"CCPvirus","indices":[91,100]},{"text":"COVID19","indices":[101,109]},{"text":"DrLiMengYan1","indices":[245,258]},{"text":"DrYan","indices":[259,265]}]	[{"url":"https://t.co/i6P9uTe11F","expanded_url":"http://gnews.org","display_url":"gnews.org","indices":[266,289]}]		[]	[]			@thehill WakeUpPlease!#UnrestrictedBioweapon perfect crime:People who dead was murdered by #CCPvirus #COVID19 who câ€¦ https://t.co/nOPSytSOnw	51.0	True	gnews.org		gnews.org
496	6049914442073e00382a573f	2021-03-11 03:40:46	[]	[]	Thu Mar 11 03:38:46 +0000 2021	[]	[{"url":"https://t.co/ALFJRAhJ4I","expanded_url":"https://breaking911.com/utah-mother-dies-four-days-after-taking-second-dose-of-covid-vaccine/","display_url":"breaking911.com/utah-mother-diâ€¦","indices":[101,124]}]	Utah mother with no known health problems dies four days after taking second dose of COVID vaccine - https://t.co/ALFJRAhJ4I https://t.co/rV1kwebOOe	820875.0	RT @Breaking911: Utah mother with no known health problems dies four days after taking second dose of COVID vaccine - https://t.co/ALFJRAhJâ€¦	80.0	True		breaking911.com	breaking911.com
497	6049914942073e00382a590f	2021-03-11 03:40:51	[]	[]	Thu Mar 11 03:38:46 +0000 2021	[]	[{"url":"https://t.co/ALFJRAhJ4I","expanded_url":"https://breaking911.com/utah-mother-dies-four-days-after-taking-second-dose-of-covid-vaccine/","display_url":"breaking911.com/utah-mother-diâ€¦","indices":[101,124]}]	Utah mother with no known health problems dies four days after taking second dose of COVID vaccine - https://t.co/ALFJRAhJ4I https://t.co/rV1kwebOOe	821468.0	RT @Breaking911: Utah mother with no known health problems dies four days after taking second dose of COVID vaccine - https://t.co/ALFJRAhJâ€¦	241.0	True		breaking911.com	breaking911.com
498	6049914d42073e00382a5a51	2021-03-11 03:40:55	[]	[{"url":"https://t.co/YxESFc0ksl","expanded_url":"https://actualidad.rt.com/actualidad/386017-bolsonaro-afirmar-gestion-coronavirus-ejemplo-mundo","display_url":"actualidad.rt.com/actualidad/386â€¦","indices":[144,167]}]		[]	[]			Bolsonaro dice que su gestiÃ³n de la pandemia es "un ejemplo para el mundo" el dÃ­a que Brasil rompe un nuevo rÃ©cordâ€¦ https://t.co/FEWCaxjXkn	11284.0	True	rt.com		rt.com
499	6049914e42073e00382a5ac3	2021-03-11 03:40:56	[]	[]	Thu Mar 11 03:38:46 +0000 2021	[]	[{"url":"https://t.co/ALFJRAhJ4I","expanded_url":"https://breaking911.com/utah-mother-dies-four-days-after-taking-second-dose-of-covid-vaccine/","display_url":"breaking911.com/utah-mother-diâ€¦","indices":[101,124]}]	Utah mother with no known health problems dies four days after taking second dose of COVID vaccine - https://t.co/ALFJRAhJ4I https://t.co/rV1kwebOOe	820874.0	RT @Breaking911: Utah mother with no known health problems dies four days after taking second dose of COVID vaccine - https://t.co/ALFJRAhJâ€¦	2183.0	True		breaking911.com	breaking911.com
500	6049914f42073e00382a5b4f	2021-03-11 03:40:58	[]	[]	Wed Mar 10 06:15:56 +0000 2021	[{"text":"UpriseOfHumanityForSanity","indices":[230,256]}]	[{"url":"https://t.co/CrTKFAvKWR","expanded_url":"https://rumble.com/vebrjv-the-truth-behind-the-vaccine-trials-documentary-film-2021.html","display_url":"rumble.com/vebrjv-the-truâ€¦","indices":[257,280]}]	Nobody needs an experimental mRNA transfection against a simple Î²-corona common cold virus that is blown up into a killer virus with P(C)R. Stay strong and do not let yourself be abused as guinea pig for pharmaceutical companies. #UpriseOfHumanityForSanity https://t.co/CrTKFAvKWR	38203.0	RT @Thomas_Binder: Nobody needs an experimental mRNA transfection against a simple Î²-corona common cold virus that is blown up into a killeâ€¦	247.0	True		rumble.com	rumble.com
501	6049914f42073e00382a5b65	2021-03-11 03:40:58	[]	[]	Thu Mar 11 03:38:46 +0000 2021	[]	[{"url":"https://t.co/ALFJRAhJ4I","expanded_url":"https://breaking911.com/utah-mother-dies-four-days-after-taking-second-dose-of-covid-vaccine/","display_url":"breaking911.com/utah-mother-diâ€¦","indices":[101,124]}]	Utah mother with no known health problems dies four days after taking second dose of COVID vaccine - https://t.co/ALFJRAhJ4I https://t.co/rV1kwebOOe	820873.0	RT @Breaking911: Utah mother with no known health problems dies four days after taking second dose of COVID vaccine - https://t.co/ALFJRAhJâ€¦	27.0	True		breaking911.com	breaking911.com
502	6049915442073e00382a5d1b	2021-03-11 03:41:03	[]	[]	Thu Mar 11 03:38:46 +0000 2021	[]	[{"url":"https://t.co/ALFJRAhJ4I","expanded_url":"https://breaking911.com/utah-mother-dies-four-days-after-taking-second-dose-of-covid-vaccine/","display_url":"breaking911.com/utah-mother-diâ€¦","indices":[101,124]}]	Utah mother with no known health problems dies four days after taking second dose of COVID vaccine - https://t.co/ALFJRAhJ4I https://t.co/rV1kwebOOe	821467.0	RT @Breaking911: Utah mother with no known health problems dies four days after taking second dose of COVID vaccine - https://t.co/ALFJRAhJâ€¦	57.0	True		breaking911.com	breaking911.com
503	6049915542073e00382a5d89	2021-03-11 03:41:04	[{"text":"UnrestrictedBioweapon","indices":[26,48]},{"text":"CCPvirus","indices":[95,104]},{"text":"COVID19","indices":[105,113]},{"text":"DrLiMengYan1","indices":[249,262]},{"text":"DrYan","indices":[263,269]}]	[{"url":"https://t.co/i6P9uTe11F","expanded_url":"http://gnews.org","display_url":"gnews.org","indices":[270,293]}]		[]	[]			@MotherJones WakeUpPlease!#UnrestrictedBioweapon perfect crime:People who dead was murdered by #CCPvirus #COVID19 wâ€¦ https://t.co/e3GpsDJ2Ua	51.0	True	gnews.org		gnews.org
504	6049915942073e00382a5eed	2021-03-11 03:41:08	[]	[]	Thu Mar 11 03:38:46 +0000 2021	[]	[{"url":"https://t.co/ALFJRAhJ4I","expanded_url":"https://breaking911.com/utah-mother-dies-four-days-after-taking-second-dose-of-covid-vaccine/","display_url":"breaking911.com/utah-mother-diâ€¦","indices":[101,124]}]	Utah mother with no known health problems dies four days after taking second dose of COVID vaccine - https://t.co/ALFJRAhJ4I https://t.co/rV1kwebOOe	821467.0	RT @Breaking911: Utah mother with no known health problems dies four days after taking second dose of COVID vaccine - https://t.co/ALFJRAhJâ€¦	1799.0	True		breaking911.com	breaking911.com
505	6049915a42073e00382a5f1b	2021-03-11 03:41:09	[]	[]	Thu Mar 11 03:30:00 +0000 2021	[]	[{"url":"https://t.co/3MN5xpnwJi","expanded_url":"https://es.rt.com/89up","display_url":"es.rt.com/89up","indices":[139,162]}]	Bolsonaro dice que su gestiÃ³n de la pandemia es "un ejemplo para el mundo" el dÃ­a que Brasil rompe un nuevo rÃ©cord de muertes por covid-19 https://t.co/3MN5xpnwJi	3513376.0	RT @ActualidadRT: Bolsonaro dice que su gestiÃ³n de la pandemia es "un ejemplo para el mundo" el dÃ­a que Brasil rompe un nuevo rÃ©cord de mueâ€¦	1575.0	True		rt.com	rt.com
506	6049915a42073e00382a5f25	2021-03-11 03:41:09	[]	[]	Thu Mar 11 03:38:46 +0000 2021	[]	[{"url":"https://t.co/ALFJRAhJ4I","expanded_url":"https://breaking911.com/utah-mother-dies-four-days-after-taking-second-dose-of-covid-vaccine/","display_url":"breaking911.com/utah-mother-diâ€¦","indices":[101,124]}]	Utah mother with no known health problems dies four days after taking second dose of COVID vaccine - https://t.co/ALFJRAhJ4I https://t.co/rV1kwebOOe	821467.0	RT @Breaking911: Utah mother with no known health problems dies four days after taking second dose of COVID vaccine - https://t.co/ALFJRAhJâ€¦	91.0	True		breaking911.com	breaking911.com
507	6049915a42073e00382a5f51	2021-03-11 03:41:09	[]	[]	Thu Mar 11 03:38:46 +0000 2021	[]	[{"url":"https://t.co/ALFJRAhJ4I","expanded_url":"https://breaking911.com/utah-mother-dies-four-days-after-taking-second-dose-of-covid-vaccine/","display_url":"breaking911.com/utah-mother-diâ€¦","indices":[101,124]}]	Utah mother with no known health problems dies four days after taking second dose of COVID vaccine - https://t.co/ALFJRAhJ4I https://t.co/rV1kwebOOe	821467.0	RT @Breaking911: Utah mother with no known health problems dies four days after taking second dose of COVID vaccine - https://t.co/ALFJRAhJâ€¦	597.0	True		breaking911.com	breaking911.com
508	6049915a42073e00382a5f55	2021-03-11 03:41:09	[]	[]	Thu Mar 11 03:38:46 +0000 2021	[]	[{"url":"https://t.co/ALFJRAhJ4I","expanded_url":"https://breaking911.com/utah-mother-dies-four-days-after-taking-second-dose-of-covid-vaccine/","display_url":"breaking911.com/utah-mother-diâ€¦","indices":[101,124]}]	Utah mother with no known health problems dies four days after taking second dose of COVID vaccine - https://t.co/ALFJRAhJ4I https://t.co/rV1kwebOOe	821467.0	RT @Breaking911: Utah mother with no known health problems dies four days after taking second dose of COVID vaccine - https://t.co/ALFJRAhJâ€¦	227.0	True		breaking911.com	breaking911.com
509	6049915d42073e00382a605b	2021-03-11 03:41:12	[]	[]	Thu Mar 11 03:38:46 +0000 2021	[]	[{"url":"https://t.co/ALFJRAhJ4I","expanded_url":"https://breaking911.com/utah-mother-dies-four-days-after-taking-second-dose-of-covid-vaccine/","display_url":"breaking911.com/utah-mother-diâ€¦","indices":[101,124]}]	Utah mother with no known health problems dies four days after taking second dose of COVID vaccine - https://t.co/ALFJRAhJ4I https://t.co/rV1kwebOOe	820873.0	RT @Breaking911: Utah mother with no known health problems dies four days after taking second dose of COVID vaccine - https://t.co/ALFJRAhJâ€¦	9346.0	True		breaking911.com	breaking911.com
510	6049915e42073e00382a607f	2021-03-11 03:41:12	[]	[]	Thu Mar 11 03:38:46 +0000 2021	[]	[{"url":"https://t.co/ALFJRAhJ4I","expanded_url":"https://breaking911.com/utah-mother-dies-four-days-after-taking-second-dose-of-covid-vaccine/","display_url":"breaking911.com/utah-mother-diâ€¦","indices":[101,124]}]	Utah mother with no known health problems dies four days after taking second dose of COVID vaccine - https://t.co/ALFJRAhJ4I https://t.co/rV1kwebOOe	821467.0	RT @Breaking911: Utah mother with no known health problems dies four days after taking second dose of COVID vaccine - https://t.co/ALFJRAhJâ€¦	56.0	True		breaking911.com	breaking911.com
511	6049916142073e00382a61db	2021-03-11 03:41:16	[]	[{"url":"https://t.co/b4V0MTYLev","expanded_url":"https://nationalfile.com/video-doctor-vapes-through-face-masks-shows-thick-clouds-escape-through-sides-bottom-and-top/?fbclid=IwAR3HZx_RdAmvmGQQU9A24-JVprbKh_ulm4TzOf2l9hqMkVrmsIl1-kNW-tg","display_url":"nationalfile.com/video-doctor-vâ€¦","indices":[219,242]}]		[]	[]			@thehill How can you blam her? I wouldn't want his breath in my face either. RE-DIRECTING air flow isn't a fix.â€¦ https://t.co/9KNvqZYVYJ	20.0	True	nationalfile.com		nationalfile.com
512	6049916542073e00382a6323	2021-03-11 03:41:20	[]	[]	Thu Mar 11 03:38:46 +0000 2021	[]	[{"url":"https://t.co/ALFJRAhJ4I","expanded_url":"https://breaking911.com/utah-mother-dies-four-days-after-taking-second-dose-of-covid-vaccine/","display_url":"breaking911.com/utah-mother-diâ€¦","indices":[101,124]}]	Utah mother with no known health problems dies four days after taking second dose of COVID vaccine - https://t.co/ALFJRAhJ4I https://t.co/rV1kwebOOe	820872.0	RT @Breaking911: Utah mother with no known health problems dies four days after taking second dose of COVID vaccine - https://t.co/ALFJRAhJâ€¦	492.0	True		breaking911.com	breaking911.com
513	6049916542073e00382a6339	2021-03-11 03:41:20	[]	[]	Thu Mar 11 03:38:46 +0000 2021	[]	[{"url":"https://t.co/ALFJRAhJ4I","expanded_url":"https://breaking911.com/utah-mother-dies-four-days-after-taking-second-dose-of-covid-vaccine/","display_url":"breaking911.com/utah-mother-diâ€¦","indices":[101,124]}]	Utah mother with no known health problems dies four days after taking second dose of COVID vaccine - https://t.co/ALFJRAhJ4I https://t.co/rV1kwebOOe	820872.0	RT @Breaking911: Utah mother with no known health problems dies four days after taking second dose of COVID vaccine - https://t.co/ALFJRAhJâ€¦	295.0	True		breaking911.com	breaking911.com
514	6049916f42073e00382a66e7	2021-03-11 03:41:30	[]	[]	Thu Mar 11 03:38:46 +0000 2021	[]	[{"url":"https://t.co/ALFJRAhJ4I","expanded_url":"https://breaking911.com/utah-mother-dies-four-days-after-taking-second-dose-of-covid-vaccine/","display_url":"breaking911.com/utah-mother-diâ€¦","indices":[101,124]}]	Utah mother with no known health problems dies four days after taking second dose of COVID vaccine - https://t.co/ALFJRAhJ4I https://t.co/rV1kwebOOe	821466.0	RT @Breaking911: Utah mother with no known health problems dies four days after taking second dose of COVID vaccine - https://t.co/ALFJRAhJâ€¦	61.0	True		breaking911.com	breaking911.com
515	6049917042073e00382a673d	2021-03-11 03:41:31	[]	[]	Thu Mar 11 03:38:46 +0000 2021	[]	[{"url":"https://t.co/ALFJRAhJ4I","expanded_url":"https://breaking911.com/utah-mother-dies-four-days-after-taking-second-dose-of-covid-vaccine/","display_url":"breaking911.com/utah-mother-diâ€¦","indices":[101,124]}]	Utah mother with no known health problems dies four days after taking second dose of COVID vaccine - https://t.co/ALFJRAhJ4I https://t.co/rV1kwebOOe	821466.0	RT @Breaking911: Utah mother with no known health problems dies four days after taking second dose of COVID vaccine - https://t.co/ALFJRAhJâ€¦	2582.0	True		breaking911.com	breaking911.com
516	6049917142073e00382a6763	2021-03-11 03:41:31	[]	[]	Thu Mar 11 03:38:46 +0000 2021	[]	[{"url":"https://t.co/ALFJRAhJ4I","expanded_url":"https://breaking911.com/utah-mother-dies-four-days-after-taking-second-dose-of-covid-vaccine/","display_url":"breaking911.com/utah-mother-diâ€¦","indices":[101,124]}]	Utah mother with no known health problems dies four days after taking second dose of COVID vaccine - https://t.co/ALFJRAhJ4I https://t.co/rV1kwebOOe	821466.0	RT @Breaking911: Utah mother with no known health problems dies four days after taking second dose of COVID vaccine - https://t.co/ALFJRAhJâ€¦	456.0	True		breaking911.com	breaking911.com
517	6049917342073e00382a681d	2021-03-11 03:41:34	[]	[]	Thu Mar 11 03:38:46 +0000 2021	[]	[{"url":"https://t.co/ALFJRAhJ4I","expanded_url":"https://breaking911.com/utah-mother-dies-four-days-after-taking-second-dose-of-covid-vaccine/","display_url":"breaking911.com/utah-mother-diâ€¦","indices":[101,124]}]	Utah mother with no known health problems dies four days after taking second dose of COVID vaccine - https://t.co/ALFJRAhJ4I https://t.co/rV1kwebOOe	821466.0	RT @Breaking911: Utah mother with no known health problems dies four days after taking second dose of COVID vaccine - https://t.co/ALFJRAhJâ€¦	434.0	True		breaking911.com	breaking911.com
518	6049917342073e00382a6855	2021-03-11 03:41:34	[{"text":"UnrestrictedBioweapon","indices":[24,46]},{"text":"CCPvirus","indices":[93,102]},{"text":"COVID19","indices":[103,111]},{"text":"DrLiMengYan1","indices":[247,260]},{"text":"DrYan","indices":[261,267]}]	[{"url":"https://t.co/i6P9uTe11F","expanded_url":"http://gnews.org","display_url":"gnews.org","indices":[268,291]}]		[]	[]			@zerohedge WakeUpPlease!#UnrestrictedBioweapon perfect crime:People who dead was murdered by #CCPvirus #COVID19 whoâ€¦ https://t.co/EV2jSq0bXk	51.0	True	gnews.org		gnews.org
519	6049917942073e00382a6a27	2021-03-11 03:41:39	[]	[]	Thu Mar 11 03:38:46 +0000 2021	[]	[{"url":"https://t.co/ALFJRAhJ4I","expanded_url":"https://breaking911.com/utah-mother-dies-four-days-after-taking-second-dose-of-covid-vaccine/","display_url":"breaking911.com/utah-mother-diâ€¦","indices":[101,124]}]	Utah mother with no known health problems dies four days after taking second dose of COVID vaccine - https://t.co/ALFJRAhJ4I https://t.co/rV1kwebOOe	821466.0	RT @Breaking911: Utah mother with no known health problems dies four days after taking second dose of COVID vaccine - https://t.co/ALFJRAhJâ€¦	8805.0	True		breaking911.com	breaking911.com
520	6049917c42073e00382a6b7d	2021-03-11 03:41:43	[]	[]	Thu Mar 11 03:38:46 +0000 2021	[]	[{"url":"https://t.co/ALFJRAhJ4I","expanded_url":"https://breaking911.com/utah-mother-dies-four-days-after-taking-second-dose-of-covid-vaccine/","display_url":"breaking911.com/utah-mother-diâ€¦","indices":[101,124]}]	Utah mother with no known health problems dies four days after taking second dose of COVID vaccine - https://t.co/ALFJRAhJ4I https://t.co/rV1kwebOOe	821466.0	RT @Breaking911: Utah mother with no known health problems dies four days after taking second dose of COVID vaccine - https://t.co/ALFJRAhJâ€¦	1813.0	True		breaking911.com	breaking911.com
521	6049917e42073e00382a6c3f	2021-03-11 03:41:45	[]	[]	Thu Mar 11 03:38:46 +0000 2021	[]	[{"url":"https://t.co/ALFJRAhJ4I","expanded_url":"https://breaking911.com/utah-mother-dies-four-days-after-taking-second-dose-of-covid-vaccine/","display_url":"breaking911.com/utah-mother-diâ€¦","indices":[101,124]}]	Utah mother with no known health problems dies four days after taking second dose of COVID vaccine - https://t.co/ALFJRAhJ4I https://t.co/rV1kwebOOe	821466.0	RT @Breaking911: Utah mother with no known health problems dies four days after taking second dose of COVID vaccine - https://t.co/ALFJRAhJâ€¦	233.0	True		breaking911.com	breaking911.com
522	6049917f42073e00382a6c61	2021-03-11 03:41:46	[]	[]	Thu Mar 11 03:38:46 +0000 2021	[]	[{"url":"https://t.co/ALFJRAhJ4I","expanded_url":"https://breaking911.com/utah-mother-dies-four-days-after-taking-second-dose-of-covid-vaccine/","display_url":"breaking911.com/utah-mother-diâ€¦","indices":[101,124]}]	Utah mother with no known health problems dies four days after taking second dose of COVID vaccine - https://t.co/ALFJRAhJ4I https://t.co/rV1kwebOOe	821466.0	RT @Breaking911: Utah mother with no known health problems dies four days after taking second dose of COVID vaccine - https://t.co/ALFJRAhJâ€¦	2.0	True		breaking911.com	breaking911.com
523	6049918442073e00382a6e6d	2021-03-11 03:41:51	[]	[{"url":"https://t.co/A2PWYs3tmX","expanded_url":"https://www.theepochtimes.com/mkt_breakingnews/house-passes-bidens-1-9-trillion-relief-package-president-to-sign-friday_3727743.html","display_url":"theepochtimes.com/mkt_breakingneâ€¦","indices":[59,82]}]		[]	[]			House Passes Bidenâ€™s $1.9 Trillion COVID-19 Relief Package https://t.co/A2PWYs3tmX via @epochtimes this is a hugeâ€¦ https://t.co/ePkXEexuw7	70.0	True	theepochtimes.com		theepochtimes.com
524	6049918642073e00382a6ecf	2021-03-11 03:41:52	[]	[]	Thu Mar 11 03:38:46 +0000 2021	[]	[{"url":"https://t.co/ALFJRAhJ4I","expanded_url":"https://breaking911.com/utah-mother-dies-four-days-after-taking-second-dose-of-covid-vaccine/","display_url":"breaking911.com/utah-mother-diâ€¦","indices":[101,124]}]	Utah mother with no known health problems dies four days after taking second dose of COVID vaccine - https://t.co/ALFJRAhJ4I https://t.co/rV1kwebOOe	821466.0	RT @Breaking911: Utah mother with no known health problems dies four days after taking second dose of COVID vaccine - https://t.co/ALFJRAhJâ€¦	459.0	True		breaking911.com	breaking911.com
525	6049918642073e00382a6ef9	2021-03-11 03:41:53	[]	[]	Thu Mar 11 03:38:46 +0000 2021	[]	[{"url":"https://t.co/ALFJRAhJ4I","expanded_url":"https://breaking911.com/utah-mother-dies-four-days-after-taking-second-dose-of-covid-vaccine/","display_url":"breaking911.com/utah-mother-diâ€¦","indices":[101,124]}]	Utah mother with no known health problems dies four days after taking second dose of COVID vaccine - https://t.co/ALFJRAhJ4I https://t.co/rV1kwebOOe	821466.0	RT @Breaking911: Utah mother with no known health problems dies four days after taking second dose of COVID vaccine - https://t.co/ALFJRAhJâ€¦	115.0	True		breaking911.com	breaking911.com
526	6049918642073e00382a6f23	2021-03-11 03:41:53	[]	[]	Thu Mar 11 03:38:46 +0000 2021	[]	[{"url":"https://t.co/ALFJRAhJ4I","expanded_url":"https://breaking911.com/utah-mother-dies-four-days-after-taking-second-dose-of-covid-vaccine/","display_url":"breaking911.com/utah-mother-diâ€¦","indices":[101,124]}]	Utah mother with no known health problems dies four days after taking second dose of COVID vaccine - https://t.co/ALFJRAhJ4I https://t.co/rV1kwebOOe	821466.0	RT @Breaking911: Utah mother with no known health problems dies four days after taking second dose of COVID vaccine - https://t.co/ALFJRAhJâ€¦	136.0	True		breaking911.com	breaking911.com
527	6049918742073e00382a6f31	2021-03-11 03:41:53	[]	[{"url":"https://t.co/pj6tlHrpZE","expanded_url":"https://www.newsbreak.com/news/1506827391623/trump-says-chinese-president-xi-told-him-coronavirus-will-be-killed-by-heat-by-april","display_url":"newsbreak.com/news/150682739â€¦","indices":[268,291]}]		[]	[]			@FoxNews Genome Sequence for Vaccine - Jan 2020 Pfizer, MODERNA Vaccines/Start Trials - Feb 2020 J&amp;J Vaccine - Apâ€¦ https://t.co/T5xRsNg5Zg	196.0	True	newsbreak.com		newsbreak.com
528	6049918842073e00382a6fc3	2021-03-11 03:41:55	[{"text":"UnrestrictedBioweapon","indices":[26,48]},{"text":"CCPvirus","indices":[95,104]},{"text":"COVID19","indices":[105,113]},{"text":"DrLiMengYan1","indices":[249,262]},{"text":"DrYan","indices":[263,269]}]	[{"url":"https://t.co/i6P9uTe11F","expanded_url":"http://gnews.org","display_url":"gnews.org","indices":[270,293]}]		[]	[]			@dsamuelsohn WakeUpPlease!#UnrestrictedBioweapon perfect crime:People who dead was murdered by #CCPvirus #COVID19 wâ€¦ https://t.co/ZhW9wlVsNg	51.0	True	gnews.org		gnews.org
529	6049918b42073e00382a709f	2021-03-11 03:41:57	[]	[]	Thu Mar 11 03:38:46 +0000 2021	[]	[{"url":"https://t.co/ALFJRAhJ4I","expanded_url":"https://breaking911.com/utah-mother-dies-four-days-after-taking-second-dose-of-covid-vaccine/","display_url":"breaking911.com/utah-mother-diâ€¦","indices":[101,124]}]	Utah mother with no known health problems dies four days after taking second dose of COVID vaccine - https://t.co/ALFJRAhJ4I https://t.co/rV1kwebOOe	821466.0	RT @Breaking911: Utah mother with no known health problems dies four days after taking second dose of COVID vaccine - https://t.co/ALFJRAhJâ€¦	109.0	True		breaking911.com	breaking911.com
530	6049918b42073e00382a70bf	2021-03-11 03:41:58	[]	[]	Thu Mar 11 03:38:46 +0000 2021	[]	[{"url":"https://t.co/ALFJRAhJ4I","expanded_url":"https://breaking911.com/utah-mother-dies-four-days-after-taking-second-dose-of-covid-vaccine/","display_url":"breaking911.com/utah-mother-diâ€¦","indices":[101,124]}]	Utah mother with no known health problems dies four days after taking second dose of COVID vaccine - https://t.co/ALFJRAhJ4I https://t.co/rV1kwebOOe	821466.0	RT @Breaking911: Utah mother with no known health problems dies four days after taking second dose of COVID vaccine - https://t.co/ALFJRAhJâ€¦	78.0	True		breaking911.com	breaking911.com
531	6049918c42073e00382a70f9	2021-03-11 03:41:58	[]	[]	Thu Mar 11 02:49:32 +0000 2021	[]	[{"url":"https://t.co/IUJfP2IAcI","expanded_url":"https://www.liveaction.org/news/activists-force-caregivers-starve-dementia-death/","display_url":"liveaction.org/news/activistsâ€¦","indices":[261,284]}]	First They want to Kill the innocent helpless Children through abortions. Now we Have Activists that want to Kill our Elderly through Starvation? Murder is still Murder. This is how we thank Our Elders for everything they did for us? Its Horrific &amp; Evil. https://t.co/IUJfP2IAcI	24987.0	RT @PDArkiegirl: First They want to Kill the innocent helpless Children through abortions. Now we Have Activists that want to Kill our Eldeâ€¦	339.0	True		liveaction.org	liveaction.org
532	6049918c42073e00382a7103	2021-03-11 03:41:58	[]	[]	Thu Mar 11 03:38:46 +0000 2021	[]	[{"url":"https://t.co/ALFJRAhJ4I","expanded_url":"https://breaking911.com/utah-mother-dies-four-days-after-taking-second-dose-of-covid-vaccine/","display_url":"breaking911.com/utah-mother-diâ€¦","indices":[101,124]}]	Utah mother with no known health problems dies four days after taking second dose of COVID vaccine - https://t.co/ALFJRAhJ4I https://t.co/rV1kwebOOe	820872.0	RT @Breaking911: Utah mother with no known health problems dies four days after taking second dose of COVID vaccine - https://t.co/ALFJRAhJâ€¦	2382.0	True		breaking911.com	breaking911.com
533	6049919142073e00382a72ef	2021-03-11 03:42:04	[]	[]	Thu Mar 11 03:38:46 +0000 2021	[]	[{"url":"https://t.co/ALFJRAhJ4I","expanded_url":"https://breaking911.com/utah-mother-dies-four-days-after-taking-second-dose-of-covid-vaccine/","display_url":"breaking911.com/utah-mother-diâ€¦","indices":[101,124]}]	Utah mother with no known health problems dies four days after taking second dose of COVID vaccine - https://t.co/ALFJRAhJ4I https://t.co/rV1kwebOOe	821464.0	RT @Breaking911: Utah mother with no known health problems dies four days after taking second dose of COVID vaccine - https://t.co/ALFJRAhJâ€¦	655.0	True		breaking911.com	breaking911.com
534	6049919142073e00382a7301	2021-03-11 03:42:04	[]	[]	Thu Mar 11 03:38:46 +0000 2021	[]	[{"url":"https://t.co/ALFJRAhJ4I","expanded_url":"https://breaking911.com/utah-mother-dies-four-days-after-taking-second-dose-of-covid-vaccine/","display_url":"breaking911.com/utah-mother-diâ€¦","indices":[101,124]}]	Utah mother with no known health problems dies four days after taking second dose of COVID vaccine - https://t.co/ALFJRAhJ4I https://t.co/rV1kwebOOe	820870.0	RT @Breaking911: Utah mother with no known health problems dies four days after taking second dose of COVID vaccine - https://t.co/ALFJRAhJâ€¦	421.0	True		breaking911.com	breaking911.com
535	6049919142073e00382a7319	2021-03-11 03:42:04	[]	[]	Thu Mar 11 03:38:46 +0000 2021	[]	[{"url":"https://t.co/ALFJRAhJ4I","expanded_url":"https://breaking911.com/utah-mother-dies-four-days-after-taking-second-dose-of-covid-vaccine/","display_url":"breaking911.com/utah-mother-diâ€¦","indices":[101,124]}]	Utah mother with no known health problems dies four days after taking second dose of COVID vaccine - https://t.co/ALFJRAhJ4I https://t.co/rV1kwebOOe	821464.0	RT @Breaking911: Utah mother with no known health problems dies four days after taking second dose of COVID vaccine - https://t.co/ALFJRAhJâ€¦	3301.0	True		breaking911.com	breaking911.com
536	6049919242073e00382a7327	2021-03-11 03:42:04	[]	[]	Thu Mar 11 03:38:46 +0000 2021	[]	[{"url":"https://t.co/ALFJRAhJ4I","expanded_url":"https://breaking911.com/utah-mother-dies-four-days-after-taking-second-dose-of-covid-vaccine/","display_url":"breaking911.com/utah-mother-diâ€¦","indices":[101,124]}]	Utah mother with no known health problems dies four days after taking second dose of COVID vaccine - https://t.co/ALFJRAhJ4I https://t.co/rV1kwebOOe	821464.0	RT @Breaking911: Utah mother with no known health problems dies four days after taking second dose of COVID vaccine - https://t.co/ALFJRAhJâ€¦	58.0	True		breaking911.com	breaking911.com
537	6049919542073e00382a745d	2021-03-11 03:42:07	[{"text":"UnrestrictedBioweapon","indices":[44,66]},{"text":"CCPvirus","indices":[113,122]},{"text":"COVID19","indices":[123,131]},{"text":"DrLiMengYan1","indices":[267,280]},{"text":"DrYan","indices":[281,287]}]	[{"url":"https://t.co/i6P9uTe11F","expanded_url":"http://gnews.org","display_url":"gnews.org","indices":[288,311]}]		[]	[]			@jeremynewberger @CheriJacobus WakeUpPlease!#UnrestrictedBioweapon perfect crime:People who dead was murdered byâ€¦ https://t.co/6AL7Juj9Zq	51.0	True	gnews.org		gnews.org
538	6049919842073e00382a751b	2021-03-11 03:42:10	[]	[]	Thu Mar 11 03:38:46 +0000 2021	[]	[{"url":"https://t.co/ALFJRAhJ4I","expanded_url":"https://breaking911.com/utah-mother-dies-four-days-after-taking-second-dose-of-covid-vaccine/","display_url":"breaking911.com/utah-mother-diâ€¦","indices":[101,124]}]	Utah mother with no known health problems dies four days after taking second dose of COVID vaccine - https://t.co/ALFJRAhJ4I https://t.co/rV1kwebOOe	820870.0	RT @Breaking911: Utah mother with no known health problems dies four days after taking second dose of COVID vaccine - https://t.co/ALFJRAhJâ€¦	145.0	True		breaking911.com	breaking911.com
539	6049919842073e00382a754f	2021-03-11 03:42:10	[]	[]	Thu Mar 11 03:38:46 +0000 2021	[]	[{"url":"https://t.co/ALFJRAhJ4I","expanded_url":"https://breaking911.com/utah-mother-dies-four-days-after-taking-second-dose-of-covid-vaccine/","display_url":"breaking911.com/utah-mother-diâ€¦","indices":[101,124]}]	Utah mother with no known health problems dies four days after taking second dose of COVID vaccine - https://t.co/ALFJRAhJ4I https://t.co/rV1kwebOOe	821465.0	RT @Breaking911: Utah mother with no known health problems dies four days after taking second dose of COVID vaccine - https://t.co/ALFJRAhJâ€¦	582.0	True		breaking911.com	breaking911.com
540	6049919a42073e00382a760d	2021-03-11 03:42:12	[]	[]	Thu Mar 11 03:38:46 +0000 2021	[]	[{"url":"https://t.co/ALFJRAhJ4I","expanded_url":"https://breaking911.com/utah-mother-dies-four-days-after-taking-second-dose-of-covid-vaccine/","display_url":"breaking911.com/utah-mother-diâ€¦","indices":[101,124]}]	Utah mother with no known health problems dies four days after taking second dose of COVID vaccine - https://t.co/ALFJRAhJ4I https://t.co/rV1kwebOOe	820871.0	RT @Breaking911: Utah mother with no known health problems dies four days after taking second dose of COVID vaccine - https://t.co/ALFJRAhJâ€¦	437.0	True		breaking911.com	breaking911.com
541	6049919b42073e00382a7695	2021-03-11 03:42:14	[]	[]	Thu Mar 11 03:38:46 +0000 2021	[]	[{"url":"https://t.co/ALFJRAhJ4I","expanded_url":"https://breaking911.com/utah-mother-dies-four-days-after-taking-second-dose-of-covid-vaccine/","display_url":"breaking911.com/utah-mother-diâ€¦","indices":[101,124]}]	Utah mother with no known health problems dies four days after taking second dose of COVID vaccine - https://t.co/ALFJRAhJ4I https://t.co/rV1kwebOOe	821465.0	RT @Breaking911: Utah mother with no known health problems dies four days after taking second dose of COVID vaccine - https://t.co/ALFJRAhJâ€¦	305.0	True		breaking911.com	breaking911.com
542	6049919e42073e00382a777f	2021-03-11 03:42:16	[{"text":"UnrestrictedBioweapon","indices":[23,45]},{"text":"CCPvirus","indices":[92,101]},{"text":"COVID19","indices":[102,110]},{"text":"DrLiMengYan1","indices":[246,259]},{"text":"DrYan","indices":[260,266]}]	[{"url":"https://t.co/i6P9uTe11F","expanded_url":"http://gnews.org","display_url":"gnews.org","indices":[267,290]}]		[]	[]			@politico WakeUpPlease!#UnrestrictedBioweapon perfect crime:People who dead was murdered by #CCPvirus #COVID19 whoâ€¦ https://t.co/b3NcxYLkYH	51.0	True	gnews.org		gnews.org
543	604991a142073e00382a7891	2021-03-11 03:42:19	[]	[]	Thu Mar 11 03:38:46 +0000 2021	[]	[{"url":"https://t.co/ALFJRAhJ4I","expanded_url":"https://breaking911.com/utah-mother-dies-four-days-after-taking-second-dose-of-covid-vaccine/","display_url":"breaking911.com/utah-mother-diâ€¦","indices":[101,124]}]	Utah mother with no known health problems dies four days after taking second dose of COVID vaccine - https://t.co/ALFJRAhJ4I https://t.co/rV1kwebOOe	821465.0	RT @Breaking911: Utah mother with no known health problems dies four days after taking second dose of COVID vaccine - https://t.co/ALFJRAhJâ€¦	1321.0	True		breaking911.com	breaking911.com
544	604991a142073e00382a78c9	2021-03-11 03:42:20	[]	[]	Thu Mar 11 03:38:46 +0000 2021	[]	[{"url":"https://t.co/ALFJRAhJ4I","expanded_url":"https://breaking911.com/utah-mother-dies-four-days-after-taking-second-dose-of-covid-vaccine/","display_url":"breaking911.com/utah-mother-diâ€¦","indices":[101,124]}]	Utah mother with no known health problems dies four days after taking second dose of COVID vaccine - https://t.co/ALFJRAhJ4I https://t.co/rV1kwebOOe	821465.0	RT @Breaking911: Utah mother with no known health problems dies four days after taking second dose of COVID vaccine - https://t.co/ALFJRAhJâ€¦	73.0	True		breaking911.com	breaking911.com
545	604991a442073e00382a79a9	2021-03-11 03:42:22	[]	[]	Thu Mar 11 03:38:46 +0000 2021	[]	[{"url":"https://t.co/ALFJRAhJ4I","expanded_url":"https://breaking911.com/utah-mother-dies-four-days-after-taking-second-dose-of-covid-vaccine/","display_url":"breaking911.com/utah-mother-diâ€¦","indices":[101,124]}]	Utah mother with no known health problems dies four days after taking second dose of COVID vaccine - https://t.co/ALFJRAhJ4I https://t.co/rV1kwebOOe	821465.0	RT @Breaking911: Utah mother with no known health problems dies four days after taking second dose of COVID vaccine - https://t.co/ALFJRAhJâ€¦	1589.0	True		breaking911.com	breaking911.com
546	604991a542073e00382a79e9	2021-03-11 03:42:23	[]	[]	Wed Mar 10 18:14:36 +0000 2021	[]	[{"url":"https://t.co/A0aII9e6wt","expanded_url":"https://thenationalpulse.com/coronavirus/chinas-wu-mao-target-trumps/","display_url":"thenationalpulse.com/coronavirus/châ€¦","indices":[174,197]}]	@fortis19771 @DonaldJTrumpJr This is a classic example of a wu mao bot account. Learn more about how the CCP uses social media and how big tech does nothing to curtail it: https://t.co/A0aII9e6wt https://t.co/9uGpIY79kJ	327947.0	RT @RaheemKassam: @fortis19771 @DonaldJTrumpJr This is a classic example of a wu mao bot account. Learn more about how the CCP uses sociaâ€¦	1804.0	True		thenationalpulse.com	thenationalpulse.com
547	604991a742073e00382a7ae7	2021-03-11 03:42:26	[]	[]	Thu Mar 11 03:38:46 +0000 2021	[]	[{"url":"https://t.co/ALFJRAhJ4I","expanded_url":"https://breaking911.com/utah-mother-dies-four-days-after-taking-second-dose-of-covid-vaccine/","display_url":"breaking911.com/utah-mother-diâ€¦","indices":[101,124]}]	Utah mother with no known health problems dies four days after taking second dose of COVID vaccine - https://t.co/ALFJRAhJ4I https://t.co/rV1kwebOOe	821465.0	RT @Breaking911: Utah mother with no known health problems dies four days after taking second dose of COVID vaccine - https://t.co/ALFJRAhJâ€¦	74.0	True		breaking911.com	breaking911.com
548	604991a842073e00382a7b39	2021-03-11 03:42:27	[]	[]	Thu Mar 11 03:38:46 +0000 2021	[]	[{"url":"https://t.co/ALFJRAhJ4I","expanded_url":"https://breaking911.com/utah-mother-dies-four-days-after-taking-second-dose-of-covid-vaccine/","display_url":"breaking911.com/utah-mother-diâ€¦","indices":[101,124]}]	Utah mother with no known health problems dies four days after taking second dose of COVID vaccine - https://t.co/ALFJRAhJ4I https://t.co/rV1kwebOOe	820871.0	RT @Breaking911: Utah mother with no known health problems dies four days after taking second dose of COVID vaccine - https://t.co/ALFJRAhJâ€¦	28.0	True		breaking911.com	breaking911.com
549	604991a842073e00382a7b4d	2021-03-11 03:42:27	[]	[]	Thu Mar 11 03:38:46 +0000 2021	[]	[{"url":"https://t.co/ALFJRAhJ4I","expanded_url":"https://breaking911.com/utah-mother-dies-four-days-after-taking-second-dose-of-covid-vaccine/","display_url":"breaking911.com/utah-mother-diâ€¦","indices":[101,124]}]	Utah mother with no known health problems dies four days after taking second dose of COVID vaccine - https://t.co/ALFJRAhJ4I https://t.co/rV1kwebOOe	821465.0	RT @Breaking911: Utah mother with no known health problems dies four days after taking second dose of COVID vaccine - https://t.co/ALFJRAhJâ€¦	79.0	True		breaking911.com	breaking911.com
550	604991ae42073e00382a7d75	2021-03-11 03:42:33	[]	[]	Thu Mar 11 03:38:46 +0000 2021	[]	[{"url":"https://t.co/ALFJRAhJ4I","expanded_url":"https://breaking911.com/utah-mother-dies-four-days-after-taking-second-dose-of-covid-vaccine/","display_url":"breaking911.com/utah-mother-diâ€¦","indices":[101,124]}]	Utah mother with no known health problems dies four days after taking second dose of COVID vaccine - https://t.co/ALFJRAhJ4I https://t.co/rV1kwebOOe	820871.0	RT @Breaking911: Utah mother with no known health problems dies four days after taking second dose of COVID vaccine - https://t.co/ALFJRAhJâ€¦	1424.0	True		breaking911.com	breaking911.com
551	604991b142073e00382a7e71	2021-03-11 03:42:36	[]	[]	Thu Mar 11 03:38:46 +0000 2021	[]	[{"url":"https://t.co/ALFJRAhJ4I","expanded_url":"https://breaking911.com/utah-mother-dies-four-days-after-taking-second-dose-of-covid-vaccine/","display_url":"breaking911.com/utah-mother-diâ€¦","indices":[101,124]}]	Utah mother with no known health problems dies four days after taking second dose of COVID vaccine - https://t.co/ALFJRAhJ4I https://t.co/rV1kwebOOe	821465.0	RT @Breaking911: Utah mother with no known health problems dies four days after taking second dose of COVID vaccine - https://t.co/ALFJRAhJâ€¦	757.0	True		breaking911.com	breaking911.com
552	604991b442073e00382a7f7f	2021-03-11 03:42:39	[]	[]	Thu Mar 11 03:38:46 +0000 2021	[]	[{"url":"https://t.co/ALFJRAhJ4I","expanded_url":"https://breaking911.com/utah-mother-dies-four-days-after-taking-second-dose-of-covid-vaccine/","display_url":"breaking911.com/utah-mother-diâ€¦","indices":[101,124]}]	Utah mother with no known health problems dies four days after taking second dose of COVID vaccine - https://t.co/ALFJRAhJ4I https://t.co/rV1kwebOOe	820871.0	RT @Breaking911: Utah mother with no known health problems dies four days after taking second dose of COVID vaccine - https://t.co/ALFJRAhJâ€¦	192.0	True		breaking911.com	breaking911.com
553	604991b642073e00382a8013	2021-03-11 03:42:40	[{"text":"UnrestrictedBioweapon","indices":[36,58]},{"text":"CCPvirus","indices":[105,114]},{"text":"COVID19","indices":[115,123]},{"text":"DrLiMengYan1","indices":[259,272]},{"text":"DrYan","indices":[273,279]}]	[{"url":"https://t.co/i6P9uTe11F","expanded_url":"http://gnews.org","display_url":"gnews.org","indices":[280,303]}]		[]	[]			@clurrconn @therecount WakeUpPlease!#UnrestrictedBioweapon perfect crime:People who dead was murdered by #CCPvirusâ€¦ https://t.co/2A4ebi1PV3	52.0	True	gnews.org		gnews.org
554	604991b742073e00382a8081	2021-03-11 03:42:42	[]	[]	Thu Mar 11 03:38:46 +0000 2021	[]	[{"url":"https://t.co/ALFJRAhJ4I","expanded_url":"https://breaking911.com/utah-mother-dies-four-days-after-taking-second-dose-of-covid-vaccine/","display_url":"breaking911.com/utah-mother-diâ€¦","indices":[101,124]}]	Utah mother with no known health problems dies four days after taking second dose of COVID vaccine - https://t.co/ALFJRAhJ4I https://t.co/rV1kwebOOe	821465.0	RT @Breaking911: Utah mother with no known health problems dies four days after taking second dose of COVID vaccine - https://t.co/ALFJRAhJâ€¦	1411.0	True		breaking911.com	breaking911.com
555	604991b742073e00382a80b1	2021-03-11 03:42:42	[]	[]	Thu Mar 11 03:38:46 +0000 2021	[]	[{"url":"https://t.co/ALFJRAhJ4I","expanded_url":"https://breaking911.com/utah-mother-dies-four-days-after-taking-second-dose-of-covid-vaccine/","display_url":"breaking911.com/utah-mother-diâ€¦","indices":[101,124]}]	Utah mother with no known health problems dies four days after taking second dose of COVID vaccine - https://t.co/ALFJRAhJ4I https://t.co/rV1kwebOOe	821465.0	RT @Breaking911: Utah mother with no known health problems dies four days after taking second dose of COVID vaccine - https://t.co/ALFJRAhJâ€¦	20.0	True		breaking911.com	breaking911.com
556	604991b942073e00382a810d	2021-03-11 03:42:43	[]	[]	Thu Mar 11 03:38:46 +0000 2021	[]	[{"url":"https://t.co/ALFJRAhJ4I","expanded_url":"https://breaking911.com/utah-mother-dies-four-days-after-taking-second-dose-of-covid-vaccine/","display_url":"breaking911.com/utah-mother-diâ€¦","indices":[101,124]}]	Utah mother with no known health problems dies four days after taking second dose of COVID vaccine - https://t.co/ALFJRAhJ4I https://t.co/rV1kwebOOe	820871.0	RT @Breaking911: Utah mother with no known health problems dies four days after taking second dose of COVID vaccine - https://t.co/ALFJRAhJâ€¦	14.0	True		breaking911.com	breaking911.com
[truncated: 31,245 more rows]
