# Supplementary material for: Low credibility URL sharing on Twitter during reporting linking rare blood clots with the Oxford/AstraZeneca COVID-19 vaccine
Source: PLoS One. 2024 Jan 19;19(1):e0296444. doi: 10.1371/journal.pone.0296444 (PMC10798519; doi:10.1371/journal.pone.0296444)
Supplement: S48 File — (CSV) [file pone.0296444.s050.csv]

	_id	created_at	extended_tweet.entities.hashtags	URL	retweeted_status.created_at	retweeted_status.extended_tweet.entities.hashtags	RTURL	retweeted_status.extended_tweet.full_text	retweeted_status.user.followers_count	text	user.followers_count	indicator	domain_URL	domain_RTURL	domain
0	605299511295ff0038cdb29c	2021-03-18 00:05:32	[]	[]	Wed Mar 17 23:45:35 +0000 2021	[]	[{"url":"https://t.co/ScVmE6USxe","expanded_url":"https://www.globaltimes.cn/page/202103/1218716.shtml","display_url":"globaltimes.cn/page/202103/12â€¦","indices":[241,264]}]	The WHO COVID report isn't out yet, but China's propaganda media already put out their spin. It's exactly Beijing's line in every respect. The WHO report's credibility was already undermined by some team members' deep conflicts of interest. https://t.co/ScVmE6USxe	232022.0	RT @joshrogin: The WHO COVID report isn't out yet, but China's propaganda media already put out their spin. It's exactly Beijing's line inâ€¦	6350.0	True		globaltimes.cn	globaltimes.cn
1	605299591295ff0038cdb532	2021-03-18 00:05:39	[]	[]	Thu Mar 18 00:00:05 +0000 2021	[{"text":"ICYMI","indices":[0,6]},{"text":"VanitaGupta","indices":[7,19]},{"text":"JoeBiden","indices":[21,30]}]	[{"url":"https://t.co/O1Z20PDNP1","expanded_url":"https://www.breitbart.com/economy/2021/03/17/vanita-gupta-supports-15-minimum-wage-while-family-business-pays-mexicans-1-30-an-hour/","display_url":"breitbart.com/economy/2021/0â€¦","indices":[253,276]}]	#ICYMI #VanitaGupta, #JoeBiden â€˜s nominee for associate attorney general, has long praised proposals to increase the federal minimum wage to $15 an hour while also owning stock in her familyâ€™s company which pays its Mexican labor force $1.30 an hour. https://t.co/O1Z20PDNP1	1668.0	RT @MSMCali: #ICYMI #VanitaGupta, #JoeBiden â€˜s nominee for associate attorney general, has long praised proposals to increase the federal mâ€¦	1328.0	True		breitbart.com	breitbart.com
2	605299591295ff0038cdb558	2021-03-18 00:05:40	[]	[]	Wed Mar 17 22:05:35 +0000 2021	[]	[{"url":"https://t.co/HuIs7WAHPB","expanded_url":"https://www.breitbart.com/border/2021/03/17/large-migrant-groups-continue-crossing-border-into-texas-24k-in-two-weeks","display_url":"breitbart.com/border/2021/03â€¦","indices":[256,279]}]	24K in 2 weeks! â€œEven with the spread of the COVID-19 virus, human smugglers continue to try these brazen attempts with zero regard for the lives they endanger nor to the health of the citizens of our great nation,â€� officials said in a written statement. https://t.co/HuIs7WAHPB	7856.0	RT @TrinaSolis17: 24K in 2 weeks! â€œEven with the spread of the COVID-19 virus, human smugglers continue to try these brazen attempts withâ€¦	5301.0	True		breitbart.com	breitbart.com
3	6052995c1295ff0038cdb646	2021-03-18 00:05:42	[]	[]	Wed Mar 17 23:51:24 +0000 2021	[]	[{"url":"https://t.co/Nk6NtreJNL","expanded_url":"https://www.theepochtimes.com/rand-paul-suggests-people-who-had-covid-19-dont-need-vaccine_3737145.html","display_url":"theepochtimes.com/rand-paul-suggâ€¦","indices":[263,286]}]	Rand Paul Suggests People Who Had COVID-19 Donâ€™t Need Vaccine â€œIâ€™m going with the science on this one...I got it naturally...science of 30 million people &amp; statistical validity of a 30-million sample is overwhelming...naturally immunity exist &amp; works"ðŸ™Œ https://t.co/Nk6NtreJNL	2622.0	RT @Gr8Coffe: Rand Paul Suggests People Who Had COVID-19 Donâ€™t Need Vaccine â€œIâ€™m going with the science on this one...I got it naturally.â€¦	2700.0	True		theepochtimes.com	theepochtimes.com
4	605299621295ff0038cdb89a	2021-03-18 00:05:49	[]	[]	Wed Mar 17 13:54:35 +0000 2021	[]	[{"url":"https://t.co/mv8mqiZdOd","expanded_url":"https://www.greenmedinfo.com/blog/more-evidence-lockdowns-didnt-reduce-covid-deaths","display_url":"greenmedinfo.com/blog/more-evidâ€¦","indices":[238,261]}]	The locking down of healthy people in their homes in order to prevent the spread of disease is an unprecedented public health move that has had devastating effects on the economy and set a dangerous precedent for freedom and human rights https://t.co/mv8mqiZdOd	17013.0	RT @SueC00K: The locking down of healthy people in their homes in order to prevent the spread of disease is an unprecedented public healthâ€¦	691.0	True		greenmedinfo.com	greenmedinfo.com
5	605299631295ff0038cdb902	2021-03-18 00:05:50	[]	[]	Mon Mar 15 13:04:28 +0000 2021	[]	[{"url":"https://t.co/LiWve3sNt4","expanded_url":"https://off-guardian.org/2021/03/12/tanzania-the-second-covid-coup/","display_url":"off-guardian.org/2021/03/12/tanâ€¦","indices":[222,245]}]	African Presidents Who Defy Gates Vaccines Mysteriously Dying: First Burundi, Is Tanzania Next as Magafuli . . . "Disappears??" Is being an African Head of State Against the Disease-Vaccine Axis Hazardous to One's Health? https://t.co/LiWve3sNt4	45316.0	RT @cynthiamckinney: African Presidents Who Defy Gates Vaccines Mysteriously Dying: First Burundi, Is Tanzania Next as Magafuli . . . "Disaâ€¦	39.0	True		off-guardian.org	off-guardian.org
6	6052996c1295ff0038cdbc26	2021-03-18 00:05:58	[]	[{"url":"https://t.co/4Ob8h5pjSm","expanded_url":"https://979espn.iheart.com/featured/husky-hq/content/2021-03-17-uconn-women-at-1-seed-in-san-antonio-high-point-first-sunday/","display_url":"979espn.iheart.com/featured/huskyâ€¦","indices":[180,203]}]		[]	[]			Yes, it's a tad late..But if you missed our WBB Selection Show, here are the Interviews missed with Geno, home w Coâ€¦ https://t.co/N7jlugEQcu	1392.0	True	rt.com		rt.com
7	6052996e1295ff0038cdbcee	2021-03-18 00:06:01	[]	[]	Wed Mar 17 18:07:57 +0000 2021	[{"text":"MAGA","indices":[93,98]},{"text":"FOX","indices":[107,111]}]	[{"url":"https://t.co/w7Kt2cRkXI","expanded_url":"https://www.breitbart.com/clips/2021/03/16/trump-covid-vaccine-is-a-great-vaccine-its-a-safe-vaccine-and-i-recommend-it/","display_url":"breitbart.com/clips/2021/03/â€¦","indices":[256,279]}]	Breitbart only had this short, uncritical article of Trump pushing his "safe" vaccine to his #MAGA base on #FOX Nothing on GatewayPundit or Infowars reporting he even said it This is how it's been the last year Silent betrayal from Trump-sycophant media https://t.co/w7Kt2cRkXI	127521.0	RT @libertytarian: Breitbart only had this short, uncritical article of Trump pushing his "safe" vaccine to his #MAGA base on #FOX Nothingâ€¦	19.0	True		breitbart.com	breitbart.com
8	605299711295ff0038cdbe10	2021-03-18 00:06:04	[]	[]	Wed Mar 17 23:57:43 +0000 2021	[]	[{"url":"https://t.co/H4OYfKWf4k","expanded_url":"https://www.breitbart.com/europe/2021/03/17/police-review-15000-death-certificates-at-nhs-opioid-euthanasia-hospital/","display_url":"breitbart.com/europe/2021/03â€¦","indices":[220,243]}]	The truth is this has been going on a very long time, it's an open secret in the NHS, and the true number of deaths will be far far higher than 15k. Police Review 15,000 Deaths Certs at NHS Opioid â€˜Euthanasiaâ€™ Hospital https://t.co/H4OYfKWf4k via @BreitbartNews	8856.0	RT @B_HQ: The truth is this has been going on a very long time, it's an open secret in the NHS, and the true number of deaths will be far fâ€¦	344.0	True		breitbart.com	breitbart.com
9	605299741295ff0038cdbef8	2021-03-18 00:06:06	[]	[]	Sun Mar 14 21:13:33 +0000 2021	[]	[{"url":"https://t.co/veQnNxxLkA","expanded_url":"https://www.theepochtimes.com/white-house-wont-tell-officials-how-many-illegal-immigrants-entering-texas-have-covid-19-gov-abbott_3732597.html","display_url":"theepochtimes.com/white-house-woâ€¦","indices":[159,182]}]	Texas Gov. Greg Abbott accused the Biden administration of having â€œrefusedâ€� and â€œfailed to give to our state the total number of migrants who have COVID-19.â€� https://t.co/veQnNxxLkA	7973.0	RT @charlottecuthbo: Texas Gov. Greg Abbott accused the Biden administration of having â€œrefusedâ€� and â€œfailed to give to our state the totalâ€¦	42.0	True		theepochtimes.com	theepochtimes.com
10	6052997c1295ff0038cdc1fe	2021-03-18 00:06:15	[]	[{"url":"https://t.co/CWRpxAGKUK","expanded_url":"https://www.globalresearch.ca/nucleic-acid-testing-technologies-use-polymerase-chain-reaction-pcr-detection-sars-cov-2/5739959","display_url":"globalresearch.ca/nucleic-acid-tâ€¦","indices":[142,165]}]		[]	[]			The WHO Confirms that the Covid-19 PCR Test is Flawed: Estimates of â€œPositive Casesâ€� are Meaningless. The Lockdownâ€¦ https://t.co/fAsRJwYAhc	672.0	True	globalresearch.ca		globalresearch.ca
11	6052997f1295ff0038cdc2fa	2021-03-18 00:06:18	[]	[]	Wed Mar 17 23:51:24 +0000 2021	[]	[{"url":"https://t.co/Nk6NtreJNL","expanded_url":"https://www.theepochtimes.com/rand-paul-suggests-people-who-had-covid-19-dont-need-vaccine_3737145.html","display_url":"theepochtimes.com/rand-paul-suggâ€¦","indices":[263,286]}]	Rand Paul Suggests People Who Had COVID-19 Donâ€™t Need Vaccine â€œIâ€™m going with the science on this one...I got it naturally...science of 30 million people &amp; statistical validity of a 30-million sample is overwhelming...naturally immunity exist &amp; works"ðŸ™Œ https://t.co/Nk6NtreJNL	2622.0	RT @Gr8Coffe: Rand Paul Suggests People Who Had COVID-19 Donâ€™t Need Vaccine â€œIâ€™m going with the science on this one...I got it naturally.â€¦	27736.0	True		theepochtimes.com	theepochtimes.com
12	605299801295ff0038cdc352	2021-03-18 00:06:19	[]	[]	Wed Mar 17 13:55:48 +0000 2021	[]	[{"url":"https://t.co/lhjYiK6A7O","expanded_url":"https://www.theepochtimes.com/moderna-begins-covid-19-vaccine-trials-for-infants-and-children_3736472.html","display_url":"theepochtimes.com/moderna-beginsâ€¦","indices":[146,169]}]	Mais quels parents vont fournir leurs enfants comme cobayes ? Moderna commence les essais de vaccins COVID-19 pour les nourrissons et les enfants https://t.co/lhjYiK6A7O	4983.0	RT @Mazagan_Ft: Mais quels parents vont fournir leurs enfants comme cobayes ? Moderna commence les essais de vaccins COVID-19 pour les nourâ€¦	394.0	True		theepochtimes.com	theepochtimes.com
13	605299801295ff0038cdc35a	2021-03-18 00:06:19	[{"text":"CovidVaccine","indices":[17,30]}]	[{"url":"https://t.co/TNP7AJboIk","expanded_url":"https://thehighwire.com/videos/a-coming-covid-catastrophe/","display_url":"thehighwire.com/videos/a-cominâ€¦","indices":[123,146]}]		[]	[]			@HawaiiFreePress #CovidVaccine If you think Europe banning vaccines was bad, wait until you hear this top vaccine eâ€¦ https://t.co/ODYwfPcwUo	4942.0	True	thehighwire.com		thehighwire.com
14	605299971295ff0038cdcbb0	2021-03-18 00:06:42	[]	[]	Wed Mar 17 21:33:08 +0000 2021	[]	[{"url":"https://t.co/Djw4xf47Bi","expanded_url":"https://es.rt.com/8aez","display_url":"es.rt.com/8aez","indices":[110,133]}]	Brasil registra 3.149 nuevas muertes por coronavirus, la cifra diaria mÃ¡s alta desde el inicio de la pandemia https://t.co/Djw4xf47Bi https://t.co/T2ypz9Ku3W	357698.0	RT @RTultimahora: Brasil registra 3.149 nuevas muertes por coronavirus, la cifra diaria mÃ¡s alta desde el inicio de la pandemia https://t.câ€¦	1016.0	True		rt.com	rt.com
15	605299a01295ff0038cdcea2	2021-03-18 00:06:50	[]	[{"url":"https://t.co/Ggjl4GJRRv","expanded_url":"https://www.prageru.com/video/the-myth-of-voter-suppression/","display_url":"prageru.com/video/the-mythâ€¦","indices":[218,241]}]		[]	[]			@SenatorWarnock Except John Lewis never sued a State for voter fraud while claiming there was none. He was an honesâ€¦ https://t.co/713RFpIKl9	37.0	True	prageru.com		prageru.com
16	605299b01295ff0038cdd48a	2021-03-18 00:07:07	[]	[]	Wed Mar 17 22:20:37 +0000 2021	[{"text":"Brasil","indices":[0,7]},{"text":"PlanSiembraBicentenaria","indices":[142,166]},{"text":"LaCovidNoJuega","indices":[169,184]}]	[{"url":"https://t.co/rtq93dru3q","expanded_url":"https://actualidad.rt.com/actualidad/386747-brasil-nuevo-record-muertes-diarias-coronavirus","display_url":"actualidad.rt.com/actualidad/386â€¦","indices":[116,139]}]	#Brasil registra 3.149 nuevas muertes por coronavirus, la cifra diaria mÃ¡s alta desde el inicio de la pandemia - RT https://t.co/rtq93dru3q #PlanSiembraBicentenaria #LaCovidNoJuega	14827.0	RT @luiscarrillo66: #Brasil registra 3.149 nuevas muertes por coronavirus, la cifra diaria mÃ¡s alta desde el inicio de la pandemia - RT httâ€¦	312.0	True		rt.com	rt.com
17	605299b11295ff0038cdd4c8	2021-03-18 00:07:07	[]	[]	Wed Mar 17 22:14:45 +0000 2021	[]	[{"url":"https://t.co/EsI7qJLQp0","expanded_url":"https://off-guardian.org/2021/03/06/the-antibody-deception/","display_url":"off-guardian.org/2021/03/06/theâ€¦","indices":[242,265]}]	Antibody Deception Majority of antibodies marketed as being specific were developed for detecting SARS-CoV-1. They were then repurposed to identify SARS-CoV-2, with very few checks if they also cross-react to other organisms or substances. https://t.co/EsI7qJLQp0 https://t.co/onIH0CIk12	1406.0	RT @DrPeterMoloney: Antibody Deception Majority of antibodies marketed as being specific were developed for detecting SARS-CoV-1. They werâ€¦	1270.0	True		off-guardian.org	off-guardian.org
18	605299b11295ff0038cdd4de	2021-03-18 00:07:07	[]	[]	Wed Mar 17 23:51:24 +0000 2021	[]	[{"url":"https://t.co/Nk6NtreJNL","expanded_url":"https://www.theepochtimes.com/rand-paul-suggests-people-who-had-covid-19-dont-need-vaccine_3737145.html","display_url":"theepochtimes.com/rand-paul-suggâ€¦","indices":[263,286]}]	Rand Paul Suggests People Who Had COVID-19 Donâ€™t Need Vaccine â€œIâ€™m going with the science on this one...I got it naturally...science of 30 million people &amp; statistical validity of a 30-million sample is overwhelming...naturally immunity exist &amp; works"ðŸ™Œ https://t.co/Nk6NtreJNL	2622.0	RT @Gr8Coffe: Rand Paul Suggests People Who Had COVID-19 Donâ€™t Need Vaccine â€œIâ€™m going with the science on this one...I got it naturally.â€¦	225.0	True		theepochtimes.com	theepochtimes.com
19	605299b31295ff0038cdd57e	2021-03-18 00:07:09	[]	[]	Wed Mar 17 22:42:03 +0000 2021	[]	[{"url":"https://t.co/1Iazy1bppu","expanded_url":"https://newspunch.com/nyc-judge-removed-6-yr-old-girl-from-mother-because-she-didnt-wear-a-mask-while-dropping-her-off-at-school/","display_url":"newspunch.com/nyc-judge-remoâ€¦","indices":[250,273]}]	NYC judge stole this woman's child because she wasn't wearing a mask in her car while dropping off her child at school. A school nurse got in her face, &amp; demanded she comply &amp; the judge deemed that the school knows better than her the doctor https://t.co/1Iazy1bppu	7077.0	RT @IamSean90: NYC judge stole this woman's child because she wasn't wearing a mask in her car while dropping off her child at school. A scâ€¦	102.0	True		newspunch.com	newspunch.com
20	605299b91295ff0038cdd7d2	2021-03-18 00:07:16	[]	[]	Wed Mar 17 23:45:35 +0000 2021	[]	[{"url":"https://t.co/ScVmE6USxe","expanded_url":"https://www.globaltimes.cn/page/202103/1218716.shtml","display_url":"globaltimes.cn/page/202103/12â€¦","indices":[241,264]}]	The WHO COVID report isn't out yet, but China's propaganda media already put out their spin. It's exactly Beijing's line in every respect. The WHO report's credibility was already undermined by some team members' deep conflicts of interest. https://t.co/ScVmE6USxe	232022.0	RT @joshrogin: The WHO COVID report isn't out yet, but China's propaganda media already put out their spin. It's exactly Beijing's line inâ€¦	7119.0	True		globaltimes.cn	globaltimes.cn
21	605299bd1295ff0038cdd924	2021-03-18 00:07:19	[]	[]	Wed Mar 17 14:25:26 +0000 2021	[]	[{"url":"https://t.co/3EveO9RLlp","expanded_url":"https://vaccineimpact.com/2021/why-is-geert-vanden-bossche-getting-so-much-exposure-in-the-alternative-health-media-could-this-pro-vaccine-scientist-be-controlled-opposition/","display_url":"vaccineimpact.com/2021/why-is-geâ€¦","indices":[147,170]}]	Why is Geert Vanden Bossche Getting So Much Exposure in the Alternative Health Media? Could this Pro-Vaccine Scientist be "Controlled Opposition"? https://t.co/3EveO9RLlp	1266.0	RT @MARCOFREE2020: Why is Geert Vanden Bossche Getting So Much Exposure in the Alternative Health Media? Could this Pro-Vaccine Scientist bâ€¦	1801.0	True		vaccineimpact.com	vaccineimpact.com
22	605299c61295ff0038cddc7c	2021-03-18 00:07:29	[]	[]	Wed Mar 17 21:52:14 +0000 2021	[{"text":"OEA","indices":[107,111]},{"text":"PlanSiembraBicentenaria","indices":[194,218]},{"text":"LaCovidNoJuega","indices":[221,236]}]	[{"url":"https://t.co/07lGPXsgEY","expanded_url":"https://actualidad.rt.com/actualidad/386699-grupo-puebla-almagro-oea-bolivia","display_url":"actualidad.rt.com/actualidad/386â€¦","indices":[168,191]}]	El Grupo de Puebla advierte que @Almagro_OEA2015 carece de autoridad moral y genera conflictos mientras la #OEA reitera sus crÃ­ticas al Gobierno de @LuchoXBolivia - RT https://t.co/07lGPXsgEY #PlanSiembraBicentenaria #LaCovidNoJuega	14827.0	RT @luiscarrillo66: El Grupo de Puebla advierte que @Almagro_OEA2015 carece de autoridad moral y genera conflictos mientras la #OEA reiteraâ€¦	5245.0	True		rt.com	rt.com
23	605299ca1295ff0038cdddc0	2021-03-18 00:07:32	[]	[]	Thu Mar 18 00:07:00 +0000 2021	[]	[{"url":"https://t.co/QszU2JDLn3","expanded_url":"https://on.rt.com/b3yj","display_url":"on.rt.com/b3yj","indices":[245,268]}]	'This narcissistic, irrational millennialist female revenge movement is incapable of doing anything positive for women, as the latest example of its whirlwind in Australia shows. Itâ€™s simply sowing bitterness between the sexes.' - Graham Hryce https://t.co/QszU2JDLn3	2997378.0	RT @RT_com: 'This narcissistic, irrational millennialist female revenge movement is incapable of doing anything positive for women, as theâ€¦	641.0	True		rt.com	rt.com
24	605299d51295ff0038cde1ae	2021-03-18 00:07:43	[]	[]	Thu Mar 18 00:07:00 +0000 2021	[]	[{"url":"https://t.co/QszU2JDLn3","expanded_url":"https://on.rt.com/b3yj","display_url":"on.rt.com/b3yj","indices":[245,268]}]	'This narcissistic, irrational millennialist female revenge movement is incapable of doing anything positive for women, as the latest example of its whirlwind in Australia shows. Itâ€™s simply sowing bitterness between the sexes.' - Graham Hryce https://t.co/QszU2JDLn3	2997377.0	RT @RT_com: 'This narcissistic, irrational millennialist female revenge movement is incapable of doing anything positive for women, as theâ€¦	857.0	True		rt.com	rt.com
25	605299d51295ff0038cde1d8	2021-03-18 00:07:44	[]	[]	Wed Mar 17 19:56:49 +0000 2021	[]	[{"url":"https://t.co/579Gyhvv0v","expanded_url":"https://www.breitbart.com/health/2021/03/17/exclusive-sen-joni-ernst-us-funded-wuhan-institute-virology-coronavirus-research-nih-grants","display_url":"breitbart.com/health/2021/03â€¦","indices":[260,283]}]	â€œWe subsidized research at the Wuhan lab &amp; for a number of years we had U.S. diplomats warning us about the dangers associated with this lab. We know that our money was pouring into China to support research being done at the Wuhan Institute of Virology." https://t.co/579Gyhvv0v	7857.0	RT @TrinaSolis17: â€œWe subsidized research at the Wuhan lab &amp; for a number of years we had U.S. diplomats warning us about the dangers assocâ€¦	95.0	True		breitbart.com	breitbart.com
26	60529a0b1295ff0038cdf506	2021-03-18 00:08:38	[]	[]	Wed Mar 17 23:45:35 +0000 2021	[]	[{"url":"https://t.co/ImVD0ZHgUx","expanded_url":"https://www.breitbart.com/politics/2021/03/17/american-airlines-announces-investigation-into-john-kerrys-violation-of-federal-mask-mandate-on-flight/","display_url":"breitbart.com/politics/2021/â€¦","indices":[225,248]}]	Kerry has been an ELITE SOB his entire life. I suppose he decided to fly commercial first class from Boston to DC because he got so much grief for taking his private jet everywhere. But wear a MASK? Someone tell Dr. Fauci! https://t.co/ImVD0ZHgUx	152241.0	RT @DFBHarvard: Kerry has been an ELITE SOB his entire life. I suppose he decided to fly commercial first class from Boston to DC because hâ€¦	114.0	True		breitbart.com	breitbart.com
27	60529a0d1295ff0038cdf5aa	2021-03-18 00:08:39	[]	[]	Wed Mar 17 23:45:35 +0000 2021	[]	[{"url":"https://t.co/ImVD0ZHgUx","expanded_url":"https://www.breitbart.com/politics/2021/03/17/american-airlines-announces-investigation-into-john-kerrys-violation-of-federal-mask-mandate-on-flight/","display_url":"breitbart.com/politics/2021/â€¦","indices":[225,248]}]	Kerry has been an ELITE SOB his entire life. I suppose he decided to fly commercial first class from Boston to DC because he got so much grief for taking his private jet everywhere. But wear a MASK? Someone tell Dr. Fauci! https://t.co/ImVD0ZHgUx	152241.0	RT @DFBHarvard: Kerry has been an ELITE SOB his entire life. I suppose he decided to fly commercial first class from Boston to DC because hâ€¦	744.0	True		breitbart.com	breitbart.com
28	60529a0f1295ff0038cdf69c	2021-03-18 00:08:42	[]	[]	Wed Mar 17 12:58:10 +0000 2021	[{"text":"TheDefender","indices":[168,180]}]	[{"url":"https://t.co/zL66Edfiw5","expanded_url":"https://bit.ly/3s5twWJ","display_url":"bit.ly/3s5twWJ","indices":[199,222]},{"url":"https://t.co/ZvwotjCpBD","expanded_url":"https://childrenshealthdefense.org/defender/20-countries-suspend-astrazeneca-vaccine/","display_url":"childrenshealthdefense.org/defender/20-coâ€¦","indices":[224,247]}]	20+ countries have either suspended or said they will delay AstraZeneca vaccinations based on reports of deaths or injuries in healthy people who received the vaccine. #TheDefender: SUBSCRIBE TODAY:Â https://t.co/zL66Edfiw5 https://t.co/ZvwotjCpBD	232704.0	RT @RobertKennedyJr: 20+ countries have either suspended or said they will delay AstraZeneca vaccinations based on reports of deaths or injâ€¦	278.0	True		childrenshealthdefense.org	childrenshealthdefense.org
29	60529a2d1295ff0038ce0168	2021-03-18 00:09:12	[]	[]	Wed Mar 17 22:14:45 +0000 2021	[]	[{"url":"https://t.co/EsI7qJLQp0","expanded_url":"https://off-guardian.org/2021/03/06/the-antibody-deception/","display_url":"off-guardian.org/2021/03/06/theâ€¦","indices":[242,265]}]	Antibody Deception Majority of antibodies marketed as being specific were developed for detecting SARS-CoV-1. They were then repurposed to identify SARS-CoV-2, with very few checks if they also cross-react to other organisms or substances. https://t.co/EsI7qJLQp0 https://t.co/onIH0CIk12	1406.0	RT @DrPeterMoloney: Antibody Deception Majority of antibodies marketed as being specific were developed for detecting SARS-CoV-1. They werâ€¦	1709.0	True		off-guardian.org	off-guardian.org
30	60529a351295ff0038ce03fe	2021-03-18 00:09:19	[]	[{"url":"https://t.co/jyob05ijEC","expanded_url":"https://link.theepochtimes.com/mkt_app/the-border-crisis-may-be-coming-to-your-kids-school_3737798.html","display_url":"link.theepochtimes.com/mkt_app/the-boâ€¦","indices":[254,277]}]		[]	[]			That is what the Marxist Communist playbook has for Biden... these kids will vote for the Communists that allowed tâ€¦ https://t.co/8mWS4DyEsD	87.0	True	theepochtimes.com		theepochtimes.com
31	60529a391295ff0038ce058e	2021-03-18 00:09:24	[{"text":"CovidVaccine","indices":[14,27]}]	[{"url":"https://t.co/TNP7AJboIk","expanded_url":"https://thehighwire.com/videos/a-coming-covid-catastrophe/","display_url":"thehighwire.com/videos/a-cominâ€¦","indices":[120,143]}]		[]	[]			@FogCityMidge #CovidVaccine If you think Europe banning vaccines was bad, wait until you hear this top vaccine expeâ€¦ https://t.co/RodpayC95k	4942.0	True	thehighwire.com		thehighwire.com
32	60529a571295ff0038ce1026	2021-03-18 00:09:53	[{"text":"CovidVaccine","indices":[12,25]}]	[{"url":"https://t.co/TNP7AJboIk","expanded_url":"https://thehighwire.com/videos/a-coming-covid-catastrophe/","display_url":"thehighwire.com/videos/a-cominâ€¦","indices":[118,141]}]		[]	[]			@EpochTimes #CovidVaccine If you think Europe banning vaccines was bad, wait until you hear this top vaccine expertâ€¦ https://t.co/IFhZ1CvC3R	4942.0	True	thehighwire.com		thehighwire.com
33	60529a601295ff0038ce131c	2021-03-18 00:10:01	[]	[]	Wed Mar 17 23:28:31 +0000 2021	[{"text":"AstraZeneca","indices":[60,72]},{"text":"vaccine","indices":[73,81]},{"text":"Norway","indices":[163,170]}]	[{"url":"https://t.co/W7QIlsgXvp","expanded_url":"https://english.alarabiya.net/coronavirus/2021/03/17/Coronavirus-Norway-says-too-soon-to-determine-if-AstraZeneca-jab-causes-blood-clots","display_url":"english.alarabiya.net/coronavirus/20â€¦","indices":[211,234]}]	It is still too early to say if there is a link between the #AstraZeneca #vaccine and three cases of bleeding, blood clots and low levels of platelets reported in #Norway, the countryâ€™s health authorities say. https://t.co/W7QIlsgXvp	881178.0	RT @AlArabiya_Eng: It is still too early to say if there is a link between the #AstraZeneca #vaccine and three cases of bleeding, blood cloâ€¦	20.0	True		english.alarabiya.net	english.alarabiya.net
34	60529a771295ff0038ce1be6	2021-03-18 00:10:26	[{"text":"CovidVaccine","indices":[17,30]}]	[{"url":"https://t.co/TNP7AJboIk","expanded_url":"https://thehighwire.com/videos/a-coming-covid-catastrophe/","display_url":"thehighwire.com/videos/a-cominâ€¦","indices":[123,146]}]		[]	[]			@NovartisScience #CovidVaccine If you think Europe banning vaccines was bad, wait until you hear this top vaccine eâ€¦ https://t.co/e71uqNzzvX	4942.0	True	thehighwire.com		thehighwire.com
35	60529a7c1295ff0038ce1dac	2021-03-18 00:10:31	[]	[]	Wed Mar 17 19:22:01 +0000 2021	[{"text":"COVID19","indices":[63,71]},{"text":"Vaccine","indices":[107,115]}]	[{"url":"https://t.co/YGOTafEaFp","expanded_url":"https://www.theepochtimes.com/rand-paul-suggests-people-who-had-covid-19-dont-need-vaccine_3737145.html?utm_medium=social&utm_source=twitter&utm_campaign=digitalsub","display_url":"theepochtimes.com/rand-paul-suggâ€¦","indices":[200,223]}]	Sen. @RandPaul suggested that people like himself who have had #COVID19 and recovered do not need to get a #Vaccine. According to @CDCgov, people who have gotten COVID-19 should still get a vaccine. https://t.co/YGOTafEaFp	399759.0	RT @EpochTimes: Sen. @RandPaul suggested that people like himself who have had #COVID19 and recovered do not need to get a #Vaccine. Accorâ€¦	359.0	True		theepochtimes.com	theepochtimes.com
36	60529a7d1295ff0038ce1dfa	2021-03-18 00:10:32	[]	[]	Wed Mar 17 10:36:13 +0000 2021	[]	[{"url":"https://t.co/jkCnTTUKjk","expanded_url":"https://actualidad.rt.com/actualidad/386596-myanmar-sospecha-sucursal-soros-protestas","display_url":"actualidad.rt.com/actualidad/386â€¦","indices":[255,278]}]	Las autoridades de Myanmar incautan la cuenta bancaria de la filial de OSF del magnate George Soros y dictan el arresto contra sus 11 empleados y sostienen que entregÃ³ ciertas sumas al movimiento de desobediencia contra la junta militar que rige el paÃ­s. https://t.co/jkCnTTUKjk	7535.0	RT @LOQUEDIGAELFMI: Las autoridades de Myanmar incautan la cuenta bancaria de la filial de OSF del magnate George Soros y dictan el arrestoâ€¦	269.0	True		rt.com	rt.com
37	60529a9b1295ff0038ce28a6	2021-03-18 00:11:02	[]	[]	Wed Mar 17 21:25:34 +0000 2021	[]	[{"url":"https://t.co/sw4A3sButx","expanded_url":"https://www.thegatewaypundit.com/2021/03/spotted-liberal-hypocrite-biden-climate-envoy-john-kerry-flouts-federal-mask-mandate-american-airlines-flight/?utm_source=Twitter&utm_medium=PostTopSharingButtons&utm_campaign=websitesharingbuttons","display_url":"thegatewaypundit.com/2021/03/spotteâ€¦","indices":[118,141]}]	SPOTTED: Liberal Hypocrite and Biden Climate Envoy John Kerry Flouts Federal Mask Mandate on American Airlines Flight https://t.co/sw4A3sButx via @gatewaypundit	9347.0	RT @bigmack600: SPOTTED: Liberal Hypocrite and Biden Climate Envoy John Kerry Flouts Federal Mask Mandate on American Airlines Flight httpsâ€¦	3228.0	True		thegatewaypundit.com	thegatewaypundit.com
38	60529aa41295ff0038ce2bb0	2021-03-18 00:11:10	[]	[]	Wed Mar 17 20:54:33 +0000 2021	[]	[{"url":"https://t.co/BVop8jk91c","expanded_url":"https://www.washingtontimes.com/news/2021/mar/15/john-katko-terror-suspects-are-part-border-surge/","display_url":"washingtontimes.com/news/2021/mar/â€¦","indices":[257,280]}]	â€œIndividuals that they have on the watch list for terrorism are now starting to exploit the southern border,â€�Rep.John Katko of New York,the top Republican on the House Homeland Security Committee,said as he stood near a section of border wall in El Paso,TX https://t.co/BVop8jk91c	17342.0	RT @Rickster_75: â€œIndividuals that they have on the watch list for terrorism are now starting to exploit the southern border,â€�Rep.John Katkâ€¦	4554.0	True		washingtontimes.com	washingtontimes.com
39	60529ab01295ff0038ce302c	2021-03-18 00:11:23	[]	[]	Wed Mar 17 23:36:04 +0000 2021	[]	[{"url":"https://t.co/kDwDbUZn1g","expanded_url":"https://www.breitbart.com/politics/2021/03/17/american-airlines-announces-investigation-into-john-kerrys-violation-of-federal-mask-mandate-on-flight/","display_url":"breitbart.com/politics/2021/â€¦","indices":[101,124]}]	PHOTO: American Airlines Announces Investigation into John Kerryâ€™s Violation of Federal Mask Mandate https://t.co/kDwDbUZn1g https://t.co/NBUKB0YoKr	5865.0	RT @Wil_Johnson1: PHOTO: American Airlines Announces Investigation into John Kerryâ€™s Violation of Federal Mask Mandate https://t.co/kDwDbUZâ€¦	3865.0	True		breitbart.com	breitbart.com
40	60529ab31295ff0038ce3152	2021-03-18 00:11:26	[]	[]	Wed Mar 17 23:44:01 +0000 2021	[]	[{"url":"https://t.co/2FjfSOyk0Q","expanded_url":"https://adflegal.org/blog/i-oppose-equality-act-because-it-threatens-womens-sports","display_url":"adflegal.org/blog/i-oppose-â€¦","indices":[172,195]}]	Two biological males have won 15 Connecticut womenâ€™s track championships. If the â€œEquality Actâ€� is passed, it would make what happened in Connecticut a nationwide reality. https://t.co/2FjfSOyk0Q	34138.0	RT @AllianceDefends: Two biological males have won 15 Connecticut womenâ€™s track championships. If the â€œEquality Actâ€� is passed, it would maâ€¦	40.0	True		adflegal.org	adflegal.org
41	60529ac01295ff0038ce3606	2021-03-18 00:11:39	[]	[]	Wed Mar 17 21:25:34 +0000 2021	[]	[{"url":"https://t.co/sw4A3sButx","expanded_url":"https://www.thegatewaypundit.com/2021/03/spotted-liberal-hypocrite-biden-climate-envoy-john-kerry-flouts-federal-mask-mandate-american-airlines-flight/?utm_source=Twitter&utm_medium=PostTopSharingButtons&utm_campaign=websitesharingbuttons","display_url":"thegatewaypundit.com/2021/03/spotteâ€¦","indices":[118,141]}]	SPOTTED: Liberal Hypocrite and Biden Climate Envoy John Kerry Flouts Federal Mask Mandate on American Airlines Flight https://t.co/sw4A3sButx via @gatewaypundit	9361.0	RT @bigmack600: SPOTTED: Liberal Hypocrite and Biden Climate Envoy John Kerry Flouts Federal Mask Mandate on American Airlines Flight httpsâ€¦	491.0	True		thegatewaypundit.com	thegatewaypundit.com
42	60529acc1295ff0038ce3a00	2021-03-18 00:11:50	[]	[]	Thu Mar 18 00:07:00 +0000 2021	[]	[{"url":"https://t.co/QszU2JDLn3","expanded_url":"https://on.rt.com/b3yj","display_url":"on.rt.com/b3yj","indices":[245,268]}]	'This narcissistic, irrational millennialist female revenge movement is incapable of doing anything positive for women, as the latest example of its whirlwind in Australia shows. Itâ€™s simply sowing bitterness between the sexes.' - Graham Hryce https://t.co/QszU2JDLn3	2997376.0	RT @RT_com: 'This narcissistic, irrational millennialist female revenge movement is incapable of doing anything positive for women, as theâ€¦	1477.0	True		rt.com	rt.com
43	60529ada1295ff0038ce3f4a	2021-03-18 00:12:05	[]	[{"url":"https://t.co/mQOCs8ZHCD","expanded_url":"https://www.tpusa.com/live/john-kerry-ignores-mask-mandate-on-flight#.YFKTmvNf4nY.link","display_url":"tpusa.com/live/john-kerrâ€¦","indices":[257,280]}]		[]	[]			Liberal Privilege means 'following the science'...but only when it's convenient for you. John Kerry's hypocrisy iâ€¦ https://t.co/q2Zf52g8Hx	426880.0	True	tpusa.com		tpusa.com
44	60529ade1295ff0038ce40ac	2021-03-18 00:12:09	[]	[]	Wed Mar 17 20:48:05 +0000 2021	[]	[{"url":"https://t.co/dqj6RsnxE2","expanded_url":"https://1035kissfm.iheart.com/calendar/event/6040fb3199a2441eb4db080e/","display_url":"1035kissfm.iheart.com/calendar/eventâ€¦","indices":[220,243]}]	Happy St. Pattyâ€™s Day! @1035KISSFM &amp; @MillerLite are celebrating by sending you to IRELAND! Hit the link for more info! Must be 21+ to enter! Sponsored by @MillerLite Its Miller time! Please celebrate responsibly! https://t.co/dqj6RsnxE2 https://t.co/Vli3Cfly4A	2898.0	RT @OnAirJRDN: Happy St. Pattyâ€™s Day! @1035KISSFM &amp; @MillerLite are celebrating by sending you to IRELAND! Hit the link for more info! Musâ€¦	5003.0	True		rt.com	rt.com
45	60529ae01295ff0038ce4164	2021-03-18 00:12:11	[]	[]	Wed Mar 17 17:29:00 +0000 2021	[{"text":"coronavirus","indices":[10,22]},{"text":"Covid_19","indices":[113,122]}]	[{"url":"https://t.co/0Jr2khCr6Y","expanded_url":"https://actualidad.rt.com/actualidad/386556-brasil-muere-diputado-coronavirus","display_url":"actualidad.rt.com/actualidad/386â€¦","indices":[124,147]}]	Muere por #coronavirus el diputado brasileÃ±o que presentÃ³ un proyecto de ley contra la vacunaciÃ³n obligatoria de #Covid_19 https://t.co/0Jr2khCr6Y	517038.0	RT @CMonteroOficial: Muere por #coronavirus el diputado brasileÃ±o que presentÃ³ un proyecto de ley contra la vacunaciÃ³n obligatoria de #Coviâ€¦	991.0	True		rt.com	rt.com
46	60529ae31295ff0038ce4272	2021-03-18 00:12:14	[]	[]	Wed Mar 17 21:52:14 +0000 2021	[{"text":"OEA","indices":[107,111]},{"text":"PlanSiembraBicentenaria","indices":[194,218]},{"text":"LaCovidNoJuega","indices":[221,236]}]	[{"url":"https://t.co/07lGPXsgEY","expanded_url":"https://actualidad.rt.com/actualidad/386699-grupo-puebla-almagro-oea-bolivia","display_url":"actualidad.rt.com/actualidad/386â€¦","indices":[168,191]}]	El Grupo de Puebla advierte que @Almagro_OEA2015 carece de autoridad moral y genera conflictos mientras la #OEA reitera sus crÃ­ticas al Gobierno de @LuchoXBolivia - RT https://t.co/07lGPXsgEY #PlanSiembraBicentenaria #LaCovidNoJuega	14827.0	RT @luiscarrillo66: El Grupo de Puebla advierte que @Almagro_OEA2015 carece de autoridad moral y genera conflictos mientras la #OEA reiteraâ€¦	1443.0	True		rt.com	rt.com
47	60529af01295ff0038ce4732	2021-03-18 00:12:27	[]	[]	Wed Mar 17 23:45:35 +0000 2021	[]	[{"url":"https://t.co/ImVD0ZHgUx","expanded_url":"https://www.breitbart.com/politics/2021/03/17/american-airlines-announces-investigation-into-john-kerrys-violation-of-federal-mask-mandate-on-flight/","display_url":"breitbart.com/politics/2021/â€¦","indices":[225,248]}]	Kerry has been an ELITE SOB his entire life. I suppose he decided to fly commercial first class from Boston to DC because he got so much grief for taking his private jet everywhere. But wear a MASK? Someone tell Dr. Fauci! https://t.co/ImVD0ZHgUx	152241.0	RT @DFBHarvard: Kerry has been an ELITE SOB his entire life. I suppose he decided to fly commercial first class from Boston to DC because hâ€¦	817.0	True		breitbart.com	breitbart.com
48	60529af91295ff0038ce4a4a	2021-03-18 00:12:35	[]	[]	Thu Mar 18 00:12:05 +0000 2021	[]	[{"url":"https://t.co/mQOCs8ZHCD","expanded_url":"https://www.tpusa.com/live/john-kerry-ignores-mask-mandate-on-flight#.YFKTmvNf4nY.link","display_url":"tpusa.com/live/john-kerrâ€¦","indices":[257,280]}]	Liberal Privilege means 'following the science'...but only when it's convenient for you. John Kerry's hypocrisy is another example of how the laws DC elites pass aren't meant to limit THEIR freedoms, just YOURS! More at TPUSA LIVE with @TheJordanRachel https://t.co/mQOCs8ZHCD	426881.0	RT @TPUSA: Liberal Privilege means 'following the science'...but only when it's convenient for you. John Kerry's hypocrisy is another exaâ€¦	6.0	True		tpusa.com	tpusa.com
49	60529afc1295ff0038ce4b5e	2021-03-18 00:12:38	[]	[]	Thu Mar 18 00:12:05 +0000 2021	[]	[{"url":"https://t.co/mQOCs8ZHCD","expanded_url":"https://www.tpusa.com/live/john-kerry-ignores-mask-mandate-on-flight#.YFKTmvNf4nY.link","display_url":"tpusa.com/live/john-kerrâ€¦","indices":[257,280]}]	Liberal Privilege means 'following the science'...but only when it's convenient for you. John Kerry's hypocrisy is another example of how the laws DC elites pass aren't meant to limit THEIR freedoms, just YOURS! More at TPUSA LIVE with @TheJordanRachel https://t.co/mQOCs8ZHCD	427074.0	RT @TPUSA: Liberal Privilege means 'following the science'...but only when it's convenient for you. John Kerry's hypocrisy is another exaâ€¦	1921.0	True		tpusa.com	tpusa.com
50	60529b0b1295ff0038ce50a4	2021-03-18 00:12:53	[]	[]	Wed Mar 17 18:30:12 +0000 2021	[]	[{"url":"https://t.co/m33cbo4wnp","expanded_url":"https://summit.news/2021/03/17/family-says-lockdown-played-a-role-in-fathers-tragic-suicide/","display_url":"summit.news/2021/03/17/famâ€¦","indices":[136,159]}]	The family of a father with a 3-year-old child blamed the struggles caused by the UKâ€™s third COVID-19 lockdown for his tragic suicide. https://t.co/m33cbo4wnp	1109951.0	RT @PrisonPlanet: The family of a father with a 3-year-old child blamed the struggles caused by the UKâ€™s third COVID-19 lockdown for his trâ€¦	760.0	True		summit.news	summit.news
51	60529b0d1295ff0038ce5156	2021-03-18 00:12:55	[]	[]	Wed Mar 17 08:32:54 +0000 2021	[]	[{"url":"https://t.co/jd24h1mc3l","expanded_url":"https://www.theepochtimes.com/trump-on-border-crisis-theyre-going-to-destroy-our-country_3736683.html","display_url":"theepochtimes.com/trump-on-bordeâ€¦","indices":[211,234]}]	Why is the Democrat Party, and itâ€™s empty vessel leader, Geriatric Joe Biden @POTUS, trying to make America implode with its open borders policies? its Bidenâ€™s America last agenda. @Tamaradoherty4 @VickiMcKenna https://t.co/jd24h1mc3l	3053.0	RT @MilwSpinny: Why is the Democrat Party, and itâ€™s empty vessel leader, Geriatric Joe Biden @POTUS, trying to make America implode with itâ€¦	213.0	True		theepochtimes.com	theepochtimes.com
52	60529b111295ff0038ce5286	2021-03-18 00:12:59	[]	[]	Thu Mar 18 00:12:05 +0000 2021	[]	[{"url":"https://t.co/mQOCs8ZHCD","expanded_url":"https://www.tpusa.com/live/john-kerry-ignores-mask-mandate-on-flight#.YFKTmvNf4nY.link","display_url":"tpusa.com/live/john-kerrâ€¦","indices":[257,280]}]	Liberal Privilege means 'following the science'...but only when it's convenient for you. John Kerry's hypocrisy is another example of how the laws DC elites pass aren't meant to limit THEIR freedoms, just YOURS! More at TPUSA LIVE with @TheJordanRachel https://t.co/mQOCs8ZHCD	426881.0	RT @TPUSA: Liberal Privilege means 'following the science'...but only when it's convenient for you. John Kerry's hypocrisy is another exaâ€¦	783.0	True		tpusa.com	tpusa.com
53	60529b121295ff0038ce52dc	2021-03-18 00:12:59	[]	[]	Thu Mar 18 00:07:00 +0000 2021	[]	[{"url":"https://t.co/QszU2JDLn3","expanded_url":"https://on.rt.com/b3yj","display_url":"on.rt.com/b3yj","indices":[245,268]}]	'This narcissistic, irrational millennialist female revenge movement is incapable of doing anything positive for women, as the latest example of its whirlwind in Australia shows. Itâ€™s simply sowing bitterness between the sexes.' - Graham Hryce https://t.co/QszU2JDLn3	2997225.0	RT @RT_com: 'This narcissistic, irrational millennialist female revenge movement is incapable of doing anything positive for women, as theâ€¦	185.0	True		rt.com	rt.com
54	60529b151295ff0038ce5404	2021-03-18 00:13:03	[]	[{"url":"https://t.co/Dz8b3P6XnI","expanded_url":"https://noqreport.com/2021/03/16/more-evidence-emerges-that-the-media-is-on-team-biden/?utm_source=econ","display_url":"noqreport.com/2021/03/16/morâ€¦","indices":[259,282]}]		[]	[]			"In latest iteration of mediaâ€™s anti-Trump bias, The Washington Post forced to issue a massive&amp; embarrassing correcâ€¦ https://t.co/5FsunB6zwA	3.0	True	rt.com		rt.com
55	60529b221295ff0038ce590a	2021-03-18 00:13:17	[]	[]	Wed Mar 17 12:58:10 +0000 2021	[{"text":"TheDefender","indices":[168,180]}]	[{"url":"https://t.co/zL66Edfiw5","expanded_url":"https://bit.ly/3s5twWJ","display_url":"bit.ly/3s5twWJ","indices":[199,222]},{"url":"https://t.co/ZvwotjCpBD","expanded_url":"https://childrenshealthdefense.org/defender/20-countries-suspend-astrazeneca-vaccine/","display_url":"childrenshealthdefense.org/defender/20-coâ€¦","indices":[224,247]}]	20+ countries have either suspended or said they will delay AstraZeneca vaccinations based on reports of deaths or injuries in healthy people who received the vaccine. #TheDefender: SUBSCRIBE TODAY:Â https://t.co/zL66Edfiw5 https://t.co/ZvwotjCpBD	232704.0	RT @RobertKennedyJr: 20+ countries have either suspended or said they will delay AstraZeneca vaccinations based on reports of deaths or injâ€¦	39.0	True		childrenshealthdefense.org	childrenshealthdefense.org
56	60529b2e1295ff0038ce5d70	2021-03-18 00:13:29	[]	[]	Mon Mar 15 22:24:04 +0000 2021	[]	[{"url":"https://t.co/9WcPagmLqJ","expanded_url":"https://955thebull.iheart.com/content/2021-03-12-country-in-the-cove/","display_url":"955thebull.iheart.com/content/2021-0â€¦","indices":[196,219]}]	Live country music is back in Las Vegas! Come party with @parmaleemusic @jamesonrodgers &amp; @priscillablock Sunday 8/15 at @cowabungabaylv for Country In The Cove! For tickets and presale info: https://t.co/9WcPagmLqJ https://t.co/zFhFeGj1Lc	6894.0	RT @955thebull: Live country music is back in Las Vegas! Come party with @parmaleemusic @jamesonrodgers &amp; @priscillablock Sunday 8/15 at @câ€¦	2282.0	True		rt.com	rt.com
57	60529b391295ff0038ce6152	2021-03-18 00:13:40	[]	[{"url":"https://t.co/sHJktS0yzH","expanded_url":"https://www.walmart.com/pharmacy/clinical-services/immunization/scheduled?imzType=covid","display_url":"walmart.com/pharmacy/cliniâ€¦","indices":[109,132]}]		[]	[]			New availability: Walmart Knoxville Neighborhood Market- 3120 Mckamey Road, Knoxville, TN 37921 Access here:â€¦ https://t.co/fvSNTmTJUg	261.0	True	rt.com		rt.com
58	60529b3a1295ff0038ce61b6	2021-03-18 00:13:41	[]	[]	Wed Mar 17 23:45:35 +0000 2021	[]	[{"url":"https://t.co/ImVD0ZHgUx","expanded_url":"https://www.breitbart.com/politics/2021/03/17/american-airlines-announces-investigation-into-john-kerrys-violation-of-federal-mask-mandate-on-flight/","display_url":"breitbart.com/politics/2021/â€¦","indices":[225,248]}]	Kerry has been an ELITE SOB his entire life. I suppose he decided to fly commercial first class from Boston to DC because he got so much grief for taking his private jet everywhere. But wear a MASK? Someone tell Dr. Fauci! https://t.co/ImVD0ZHgUx	152241.0	RT @DFBHarvard: Kerry has been an ELITE SOB his entire life. I suppose he decided to fly commercial first class from Boston to DC because hâ€¦	3053.0	True		breitbart.com	breitbart.com
59	60529b3c1295ff0038ce6246	2021-03-18 00:13:42	[]	[]	Wed Mar 17 12:58:10 +0000 2021	[{"text":"TheDefender","indices":[168,180]}]	[{"url":"https://t.co/zL66Edfiw5","expanded_url":"https://bit.ly/3s5twWJ","display_url":"bit.ly/3s5twWJ","indices":[199,222]},{"url":"https://t.co/ZvwotjCpBD","expanded_url":"https://childrenshealthdefense.org/defender/20-countries-suspend-astrazeneca-vaccine/","display_url":"childrenshealthdefense.org/defender/20-coâ€¦","indices":[224,247]}]	20+ countries have either suspended or said they will delay AstraZeneca vaccinations based on reports of deaths or injuries in healthy people who received the vaccine. #TheDefender: SUBSCRIBE TODAY:Â https://t.co/zL66Edfiw5 https://t.co/ZvwotjCpBD	232704.0	RT @RobertKennedyJr: 20+ countries have either suspended or said they will delay AstraZeneca vaccinations based on reports of deaths or injâ€¦	414.0	True		childrenshealthdefense.org	childrenshealthdefense.org
60	60529b421295ff0038ce63e4	2021-03-18 00:13:47	[]	[]	Thu Mar 18 00:12:05 +0000 2021	[]	[{"url":"https://t.co/mQOCs8ZHCD","expanded_url":"https://www.tpusa.com/live/john-kerry-ignores-mask-mandate-on-flight#.YFKTmvNf4nY.link","display_url":"tpusa.com/live/john-kerrâ€¦","indices":[257,280]}]	Liberal Privilege means 'following the science'...but only when it's convenient for you. John Kerry's hypocrisy is another example of how the laws DC elites pass aren't meant to limit THEIR freedoms, just YOURS! More at TPUSA LIVE with @TheJordanRachel https://t.co/mQOCs8ZHCD	426882.0	RT @TPUSA: Liberal Privilege means 'following the science'...but only when it's convenient for you. John Kerry's hypocrisy is another exaâ€¦	13.0	True		tpusa.com	tpusa.com
61	60529b4e1295ff0038ce67ee	2021-03-18 00:13:59	[]	[]	Thu Mar 18 00:12:05 +0000 2021	[]	[{"url":"https://t.co/mQOCs8ZHCD","expanded_url":"https://www.tpusa.com/live/john-kerry-ignores-mask-mandate-on-flight#.YFKTmvNf4nY.link","display_url":"tpusa.com/live/john-kerrâ€¦","indices":[257,280]}]	Liberal Privilege means 'following the science'...but only when it's convenient for you. John Kerry's hypocrisy is another example of how the laws DC elites pass aren't meant to limit THEIR freedoms, just YOURS! More at TPUSA LIVE with @TheJordanRachel https://t.co/mQOCs8ZHCD	427075.0	RT @TPUSA: Liberal Privilege means 'following the science'...but only when it's convenient for you. John Kerry's hypocrisy is another exaâ€¦	491.0	True		tpusa.com	tpusa.com
62	60529b511295ff0038ce692a	2021-03-18 00:14:02	[]	[]	Wed Mar 17 13:54:35 +0000 2021	[]	[{"url":"https://t.co/mv8mqiZdOd","expanded_url":"https://www.greenmedinfo.com/blog/more-evidence-lockdowns-didnt-reduce-covid-deaths","display_url":"greenmedinfo.com/blog/more-evidâ€¦","indices":[238,261]}]	The locking down of healthy people in their homes in order to prevent the spread of disease is an unprecedented public health move that has had devastating effects on the economy and set a dangerous precedent for freedom and human rights https://t.co/mv8mqiZdOd	17013.0	RT @SueC00K: The locking down of healthy people in their homes in order to prevent the spread of disease is an unprecedented public healthâ€¦	582.0	True		greenmedinfo.com	greenmedinfo.com
63	60529b551295ff0038ce6b3c	2021-03-18 00:14:07	[]	[]	Wed Mar 17 17:29:00 +0000 2021	[{"text":"coronavirus","indices":[10,22]},{"text":"Covid_19","indices":[113,122]}]	[{"url":"https://t.co/0Jr2khCr6Y","expanded_url":"https://actualidad.rt.com/actualidad/386556-brasil-muere-diputado-coronavirus","display_url":"actualidad.rt.com/actualidad/386â€¦","indices":[124,147]}]	Muere por #coronavirus el diputado brasileÃ±o que presentÃ³ un proyecto de ley contra la vacunaciÃ³n obligatoria de #Covid_19 https://t.co/0Jr2khCr6Y	517038.0	RT @CMonteroOficial: Muere por #coronavirus el diputado brasileÃ±o que presentÃ³ un proyecto de ley contra la vacunaciÃ³n obligatoria de #Coviâ€¦	3245.0	True		rt.com	rt.com
64	60529b551295ff0038ce6b6c	2021-03-18 00:14:08	[]	[]	Wed Mar 17 23:51:24 +0000 2021	[]	[{"url":"https://t.co/Nk6NtreJNL","expanded_url":"https://www.theepochtimes.com/rand-paul-suggests-people-who-had-covid-19-dont-need-vaccine_3737145.html","display_url":"theepochtimes.com/rand-paul-suggâ€¦","indices":[263,286]}]	Rand Paul Suggests People Who Had COVID-19 Donâ€™t Need Vaccine â€œIâ€™m going with the science on this one...I got it naturally...science of 30 million people &amp; statistical validity of a 30-million sample is overwhelming...naturally immunity exist &amp; works"ðŸ™Œ https://t.co/Nk6NtreJNL	2622.0	RT @Gr8Coffe: Rand Paul Suggests People Who Had COVID-19 Donâ€™t Need Vaccine â€œIâ€™m going with the science on this one...I got it naturally.â€¦	1814.0	True		theepochtimes.com	theepochtimes.com
65	60529b591295ff0038ce6cb4	2021-03-18 00:14:12	[]	[]	Wed Mar 17 19:56:49 +0000 2021	[]	[{"url":"https://t.co/579Gyhvv0v","expanded_url":"https://www.breitbart.com/health/2021/03/17/exclusive-sen-joni-ernst-us-funded-wuhan-institute-virology-coronavirus-research-nih-grants","display_url":"breitbart.com/health/2021/03â€¦","indices":[260,283]}]	â€œWe subsidized research at the Wuhan lab &amp; for a number of years we had U.S. diplomats warning us about the dangers associated with this lab. We know that our money was pouring into China to support research being done at the Wuhan Institute of Virology." https://t.co/579Gyhvv0v	7838.0	RT @TrinaSolis17: â€œWe subsidized research at the Wuhan lab &amp; for a number of years we had U.S. diplomats warning us about the dangers assocâ€¦	2822.0	True		breitbart.com	breitbart.com
66	60529b671295ff0038ce71ca	2021-03-18 00:14:26	[]	[{"url":"https://t.co/MqdfNqOBZv","expanded_url":"https://www.thegatewaypundit.com/2021/03/spotted-liberal-hypocrite-biden-climate-envoy-john-kerry-flouts-federal-mask-mandate-american-airlines-flight/?utm_source=Twitter&utm_medium=PostTopSharingButtons&utm_campaign=websitesharingbuttons","display_url":"thegatewaypundit.com/2021/03/spotteâ€¦","indices":[118,141]}]		[]	[]			SPOTTED: Liberal Hypocrite and Biden Climate Envoy John Kerry Flouts Federal Mask Mandate on American Airlines Fligâ€¦ https://t.co/a1PMuczGLO	54.0	True	thegatewaypundit.com		thegatewaypundit.com
67	60529b691295ff0038ce7274	2021-03-18 00:14:27	[]	[{"url":"https://t.co/5EqBFEm6rf","expanded_url":"https://redstate.com/streiff/2021/03/16/the-washington-post-has-outed-their-source-for-the-bogus-trump-phone-call-story-and-its-time-for-cnn-and-others-to-do-the-same-n344474","display_url":"redstate.com/streiff/2021/0â€¦","indices":[47,70]}]		[]	[]			@AmyEGardner @MadDanWrites @mateagold @PostRoz https://t.co/5EqBFEm6rf HAVE YOU ANSWERED FOR COMPLETELY FABRICATINGâ€¦ https://t.co/OPyDorS6X4	6.0	True	redstate.com		redstate.com
68	60529b7a1295ff0038ce784c	2021-03-18 00:14:44	[]	[]	Wed Mar 17 23:31:00 +0000 2021	[{"text":"COVID_19","indices":[186,195]},{"text":"coronavirus","indices":[196,208]},{"text":"pandemia","indices":[209,218]}]	[{"url":"https://t.co/BpPOwEpofr","expanded_url":"https://mundo.sputniknews.com/20210317/1110091540.html","display_url":"mundo.sputniknews.com/20210317/11100â€¦","indices":[161,184]}]	ðŸ‡§ðŸ‡·ðŸ’‰ðŸ‡ºðŸ‡¸ La presiÃ³n estadounidense en cuanto a la compra de vacunas de Brasil, se volviÃ³ totalmente transparante al filtrarse esta informaciÃ³n en varios medios. ðŸ‘‰ https://t.co/BpPOwEpofr #COVID_19 #coronavirus #pandemia	144027.0	RT @SputnikMundo: ðŸ‡§ðŸ‡·ðŸ’‰ðŸ‡ºðŸ‡¸ La presiÃ³n estadounidense en cuanto a la compra de vacunas de Brasil, se volviÃ³ totalmente transparante al filtrarsâ€¦	104.0	True		sputniknews.com	sputniknews.com
69	60529b7a1295ff0038ce786a	2021-03-18 00:14:44	[]	[]	Thu Mar 18 00:12:05 +0000 2021	[]	[{"url":"https://t.co/mQOCs8ZHCD","expanded_url":"https://www.tpusa.com/live/john-kerry-ignores-mask-mandate-on-flight#.YFKTmvNf4nY.link","display_url":"tpusa.com/live/john-kerrâ€¦","indices":[257,280]}]	Liberal Privilege means 'following the science'...but only when it's convenient for you. John Kerry's hypocrisy is another example of how the laws DC elites pass aren't meant to limit THEIR freedoms, just YOURS! More at TPUSA LIVE with @TheJordanRachel https://t.co/mQOCs8ZHCD	427075.0	RT @TPUSA: Liberal Privilege means 'following the science'...but only when it's convenient for you. John Kerry's hypocrisy is another exaâ€¦	11332.0	True		tpusa.com	tpusa.com
70	60529b821295ff0038ce7b7a	2021-03-18 00:14:53	[]	[]	Thu Mar 18 00:12:05 +0000 2021	[]	[{"url":"https://t.co/mQOCs8ZHCD","expanded_url":"https://www.tpusa.com/live/john-kerry-ignores-mask-mandate-on-flight#.YFKTmvNf4nY.link","display_url":"tpusa.com/live/john-kerrâ€¦","indices":[257,280]}]	Liberal Privilege means 'following the science'...but only when it's convenient for you. John Kerry's hypocrisy is another example of how the laws DC elites pass aren't meant to limit THEIR freedoms, just YOURS! More at TPUSA LIVE with @TheJordanRachel https://t.co/mQOCs8ZHCD	426882.0	RT @TPUSA: Liberal Privilege means 'following the science'...but only when it's convenient for you. John Kerry's hypocrisy is another exaâ€¦	468.0	True		tpusa.com	tpusa.com
71	60529b8b1295ff0038ce7e32	2021-03-18 00:15:00	[]	[]	Wed Mar 17 17:42:30 +0000 2021	[]	[{"url":"https://t.co/SEsOR7nqCS","expanded_url":"https://actualidad.rt.com/actualidad/386691-oms-recomendar-vacunacion-covid19-astrazeneca","display_url":"actualidad.rt.com/actualidad/386â€¦","indices":[227,250]}]	"La OMS recomienda continuar la vacunaciÃ³n contra el covid-19 con el fÃ¡rmaco de AstraZeneca. La semana pasada varios paÃ­ses europeos suspendieron la vacunaciÃ³n con ese medicamento debido a informes sobre efectos secundarios." https://t.co/SEsOR7nqCS	15979.0	RT @mrsantoscoach: "La OMS recomienda continuar la vacunaciÃ³n contra el covid-19 con el fÃ¡rmaco de AstraZeneca. La semana pasada varios paÃ­â€¦	2276.0	True		rt.com	rt.com
72	60529b9c1295ff0038ce8486	2021-03-18 00:15:18	[]	[]	Thu Mar 18 00:12:05 +0000 2021	[]	[{"url":"https://t.co/mQOCs8ZHCD","expanded_url":"https://www.tpusa.com/live/john-kerry-ignores-mask-mandate-on-flight#.YFKTmvNf4nY.link","display_url":"tpusa.com/live/john-kerrâ€¦","indices":[257,280]}]	Liberal Privilege means 'following the science'...but only when it's convenient for you. John Kerry's hypocrisy is another example of how the laws DC elites pass aren't meant to limit THEIR freedoms, just YOURS! More at TPUSA LIVE with @TheJordanRachel https://t.co/mQOCs8ZHCD	427075.0	RT @TPUSA: Liberal Privilege means 'following the science'...but only when it's convenient for you. John Kerry's hypocrisy is another exaâ€¦	39.0	True		tpusa.com	tpusa.com
73	60529cb711bd710038b8d483	2021-03-18 00:20:01	[{"text":"StockNews","indices":[0,10]},{"text":"WestportFuelSystemsWPRT","indices":[11,35]}]	[{"url":"https://t.co/0mNWTAGkN6","expanded_url":"https://www.theunionjournal.com/hot-stock-on-spotlight-westport-fuel-systems-wprt/?utm_source=dlvr.it&utm_medium=twitter","display_url":"theunionjournal.com/hot-stock-on-sâ€¦","indices":[252,275]}]		[]	[]			#StockNews #WestportFuelSystemsWPRT Hot Stock on Spotlight: Westport Fuel Systems (WPRT): Westport Fuel Systems (WPâ€¦ https://t.co/J5mmQC1omk	1755.0	True	theunionjournal.com		theunionjournal.com
74	60529cba11bd710038b8d577	2021-03-18 00:20:04	[{"text":"Business","indices":[0,9]},{"text":"Amazon","indices":[10,17]}]	[{"url":"https://t.co/0MRGTXFZdH","expanded_url":"https://www.theunionjournal.com/amazon-cto-discusses-15-years-of-cloud-computing-and-helping-companies-survive-amid-the-pandemic/?utm_source=dlvr.it&utm_medium=twitter","display_url":"theunionjournal.com/amazon-cto-disâ€¦","indices":[236,259]}]		[]	[]			#Business #Amazon Amazon CTO discusses 15 years of cloud computing and helping companies survive amid the pandemic:â€¦ https://t.co/EpF0JiKYwa	1755.0	True	theunionjournal.com		theunionjournal.com
75	60529cbc11bd710038b8d65f	2021-03-18 00:20:06	[]	[]	Wed Mar 17 20:05:06 +0000 2021	[]	[{"url":"https://t.co/3ozh3lXFGF","expanded_url":"https://childrenshealthdefense.org/defender/johnson-johnson-test-covid-vaccines-newborns/","display_url":"childrenshealthdefense.org/defender/johnsâ€¦","indices":[210,233]}]	Will their far superior immune systems even get a chance to develop before being messed with? Or is that the plan? They only make $$$$$$$$$ when we are not healthy Great business plan, horrible health plan https://t.co/3ozh3lXFGF	1618.0	RT @jen95873143: Will their far superior immune systems even get a chance to develop before being messed with? Or is that the plan? Theyâ€¦	3769.0	True		childrenshealthdefense.org	childrenshealthdefense.org
76	60529cc011bd710038b8d799	2021-03-18 00:20:10	[]	[{"url":"https://t.co/gTQsgT5vCu","expanded_url":"https://actualidad.rt.com/actualidad/386556-brasil-muere-diputado-coronavirus","display_url":"actualidad.rt.com/actualidad/386â€¦","indices":[121,144]}]		[]	[]			Muere por coronavirus el diputado brasileÃ±o que presentÃ³ un proyecto de ley contra la vacunaciÃ³n obligatoria de covâ€¦ https://t.co/W95QA2RKHG	4471.0	True	rt.com		rt.com
77	60529cc911bd710038b8db03	2021-03-18 00:20:19	[]	[{"url":"https://t.co/i6Vqt5XGux","expanded_url":"https://www.breitbart.com/politics/2021/03/17/american-airlines-announces-investigation-into-john-kerrys-violation-of-federal-mask-mandate-on-flight/","display_url":"breitbart.com/politics/2021/â€¦","indices":[163,186]}]		[]	[]			@ksmith1286A @NBCNews Start with locking up John Kerry right? PHOTO: American Airlines Announces Investigation intoâ€¦ https://t.co/aHPYBr0Izu	1767.0	True	breitbart.com		breitbart.com
78	60529ccf11bd710038b8dd27	2021-03-18 00:20:26	[]	[]	Wed Mar 17 21:54:48 +0000 2021	[{"text":"StopAAPIHate","indices":[113,126]},{"text":"StopAsianHate","indices":[127,141]}]	[{"url":"https://t.co/nN5ygArrXZ","expanded_url":"https://dworkinreport.com/2020/03/24/kurt-bardella-tells-us-the-sinister-truth-behind-trumps-racist-coronavirus-propaganda/","display_url":"dworkinreport.com/2020/03/24/kurâ€¦","indices":[143,166]}]	.@kurtbardella spoke to me about the evil truth behind the former guyâ€™s racist Covid propaganda. Take a listen: #StopAAPIHate #StopAsianHate https://t.co/nN5ygArrXZ	963179.0	RT @funder: .@kurtbardella spoke to me about the evil truth behind the former guyâ€™s racist Covid propaganda. Take a listen: #StopAAPIHateâ€¦	88.0	True		rt.com	rt.com
79	60529cdb11bd710038b8e19d	2021-03-18 00:20:38	[]	[{"url":"https://t.co/ZiLcVHSIYd","expanded_url":"https://www.lewrockwell.com/2021/03/no_author/operation-vaxx-all-deplorables-codename-satans-poker-2/","display_url":"lewrockwell.com/2021/03/no_autâ€¦","indices":[182,205]}]		[]	[]			Operation Vaxx-All Deplorables; Codename: â€˜Satanâ€™s Pokerâ€™ - LewRockwell â�¦@tickerguyâ�© This is quite interesting andâ€¦ https://t.co/E32lxuc4u6	68.0	True	lewrockwell.com		lewrockwell.com
80	60529ced11bd710038b8e819	2021-03-18 00:20:56	[]	[]	Wed Mar 17 23:05:42 +0000 2021	[]	[{"url":"https://t.co/SHeshS0zSF","expanded_url":"https://townhall.com/tipsheet/katiepavlich/2021/03/17/white-house-still-refusing-to-give-a-timeline-on-when-reporters-can-see-overwhelmed-border-facilities-n2586434","display_url":"townhall.com/tipsheet/katieâ€¦","indices":[259,282]}]	Sheâ€™s been asked why no press access allowed for 3 weeks. She claims â€œensuring privacy for minors &amp; having covid protocols in place.â€� ðŸ˜‚ COVID? Anonymity? ðŸ˜‚ White House Still Won't Give a Timeline on When Reporters Can See Overwhelmed Border Facilities https://t.co/SHeshS0zSF	14698.0	RT @leslibless: Sheâ€™s been asked why no press access allowed for 3 weeks. She claims â€œensuring privacy for minors &amp; having covid protocolsâ€¦	271.0	True		townhall.com	townhall.com
81	60529cf511bd710038b8ea9d	2021-03-18 00:21:03	[]	[]	Mon Mar 15 14:05:16 +0000 2021	[]	[{"url":"https://t.co/hbOmmC0uzt","expanded_url":"https://www.breitbart.com/national-security/2021/03/15/pope-francis-calls-for-new-world-order-after-the-pandemic/","display_url":"breitbart.com/national-securâ€¦","indices":[257,280]}]	Pope Francis calls for a NWO/Great Reset to preserve the environment, &amp; developing sustainable green energy technologies. Utter hypocrisy since the Vatican has kept secret ancient advanced energy technologies hidden in its library for over a century. https://t.co/hbOmmC0uzt	53854.0	RT @MichaelSalla: Pope Francis calls for a NWO/Great Reset to preserve the environment, &amp; developing sustainable green energy technologiesâ€¦	28.0	True		breitbart.com	breitbart.com
82	60529d1211bd710038b8f52b	2021-03-18 00:21:33	[]	[]	Wed Mar 17 23:45:35 +0000 2021	[]	[{"url":"https://t.co/ImVD0ZHgUx","expanded_url":"https://www.breitbart.com/politics/2021/03/17/american-airlines-announces-investigation-into-john-kerrys-violation-of-federal-mask-mandate-on-flight/","display_url":"breitbart.com/politics/2021/â€¦","indices":[225,248]}]	Kerry has been an ELITE SOB his entire life. I suppose he decided to fly commercial first class from Boston to DC because he got so much grief for taking his private jet everywhere. But wear a MASK? Someone tell Dr. Fauci! https://t.co/ImVD0ZHgUx	152036.0	RT @DFBHarvard: Kerry has been an ELITE SOB his entire life. I suppose he decided to fly commercial first class from Boston to DC because hâ€¦	1906.0	True		breitbart.com	breitbart.com
83	60529d1711bd710038b8f6d3	2021-03-18 00:21:37	[]	[]	Wed Mar 17 20:06:43 +0000 2021	[]	[{"url":"https://t.co/KAoTcDC15j","expanded_url":"https://everytown.org/actions/","display_url":"everytown.org/actions/","indices":[253,276]}]	Asian American women often experience the intersection of racism and sexism, reporting hate incidents 2.3 times more than men. Stop AAPI Hate found that during the pandemic, there have been around 3,800 reported incidents of attacks on Asian Americans. https://t.co/KAoTcDC15j	517987.0	RT @shannonrwatts: Asian American women often experience the intersection of racism and sexism, reporting hate incidents 2.3 times more thaâ€¦	7913.0	True		everytown.org	everytown.org
84	60529d2111bd710038b8fa5f	2021-03-18 00:21:47	[]	[]	Wed Mar 17 21:03:00 +0000 2021	[{"text":"TheDefender","indices":[184,196]}]	[{"url":"https://t.co/zL66EdwTnD","expanded_url":"https://bit.ly/3s5twWJ","display_url":"bit.ly/3s5twWJ","indices":[215,238]},{"url":"https://t.co/HRfrCbNdOr","expanded_url":"https://childrenshealthdefense.org/defender/rfk-jr-president-biden-vaers/","display_url":"childrenshealthdefense.org/defender/rfk-jâ€¦","indices":[240,263]}]	READ + RT my letter to President Biden explaining how transparency, robust science and a functional surveillance system are the only ways to build public trust for the COVID vaccine. #TheDefender: SUBSCRIBE TODAY: https://t.co/zL66EdwTnD https://t.co/HRfrCbNdOr	232705.0	RT @RobertKennedyJr: READ + RT my letter to President Biden explaining how transparency, robust science and a functional surveillance systâ€¦	5270.0	True		childrenshealthdefense.org	childrenshealthdefense.org
85	60529d2711bd710038b8fcad	2021-03-18 00:21:54	[]	[]	Tue Mar 16 14:09:05 +0000 2021	[{"text":"TheDefender","indices":[243,255]}]	[{"url":"https://t.co/mXWsTBHrYz","expanded_url":"https://childrenshealthdefense.org/defender/virologist-huge-price-covid-mass-vaccination/","display_url":"childrenshealthdefense.org/defender/virolâ€¦","indices":[257,280]}]	Virologist Geert Vanden Bossche has nothing against vaccines. In fact, he worked for Gavi, The Vaccine Alliance and Gates Foundation, but he says by vaccinating everyone with a vaccine that doesnâ€™t prevent transmission, we are destroying... #TheDefender https://t.co/mXWsTBHrYz	232706.0	RT @RobertKennedyJr: Virologist Geert Vanden Bossche has nothing against vaccines. In fact, he worked for Gavi, The Vaccine Alliance and Gaâ€¦	5.0	True		childrenshealthdefense.org	childrenshealthdefense.org
86	60529d2911bd710038b8fd7d	2021-03-18 00:21:56	[]	[]	Thu Mar 18 00:07:00 +0000 2021	[]	[{"url":"https://t.co/QszU2JDLn3","expanded_url":"https://on.rt.com/b3yj","display_url":"on.rt.com/b3yj","indices":[245,268]}]	'This narcissistic, irrational millennialist female revenge movement is incapable of doing anything positive for women, as the latest example of its whirlwind in Australia shows. Itâ€™s simply sowing bitterness between the sexes.' - Graham Hryce https://t.co/QszU2JDLn3	2997376.0	RT @RT_com: 'This narcissistic, irrational millennialist female revenge movement is incapable of doing anything positive for women, as theâ€¦	27202.0	True		rt.com	rt.com
87	60529d3311bd710038b900df	2021-03-18 00:22:05	[]	[]	Wed Mar 17 23:45:35 +0000 2021	[]	[{"url":"https://t.co/ImVD0ZHgUx","expanded_url":"https://www.breitbart.com/politics/2021/03/17/american-airlines-announces-investigation-into-john-kerrys-violation-of-federal-mask-mandate-on-flight/","display_url":"breitbart.com/politics/2021/â€¦","indices":[225,248]}]	Kerry has been an ELITE SOB his entire life. I suppose he decided to fly commercial first class from Boston to DC because he got so much grief for taking his private jet everywhere. But wear a MASK? Someone tell Dr. Fauci! https://t.co/ImVD0ZHgUx	152242.0	RT @DFBHarvard: Kerry has been an ELITE SOB his entire life. I suppose he decided to fly commercial first class from Boston to DC because hâ€¦	907.0	True		breitbart.com	breitbart.com
88	60529d3311bd710038b90107	2021-03-18 00:22:06	[]	[]	Wed Mar 17 21:03:00 +0000 2021	[{"text":"TheDefender","indices":[184,196]}]	[{"url":"https://t.co/zL66EdwTnD","expanded_url":"https://bit.ly/3s5twWJ","display_url":"bit.ly/3s5twWJ","indices":[215,238]},{"url":"https://t.co/HRfrCbNdOr","expanded_url":"https://childrenshealthdefense.org/defender/rfk-jr-president-biden-vaers/","display_url":"childrenshealthdefense.org/defender/rfk-jâ€¦","indices":[240,263]}]	READ + RT my letter to President Biden explaining how transparency, robust science and a functional surveillance system are the only ways to build public trust for the COVID vaccine. #TheDefender: SUBSCRIBE TODAY: https://t.co/zL66EdwTnD https://t.co/HRfrCbNdOr	232706.0	RT @RobertKennedyJr: READ + RT my letter to President Biden explaining how transparency, robust science and a functional surveillance systâ€¦	742.0	True		childrenshealthdefense.org	childrenshealthdefense.org
89	60529d4a11bd710038b90933	2021-03-18 00:22:29	[]	[]	Wed Mar 17 22:55:16 +0000 2021	[{"text":"Uzbekistan","indices":[0,11]},{"text":"Pakistan","indices":[17,26]},{"text":"Gwadar","indices":[29,36]}]	[{"url":"https://t.co/aqz2QXUJDu","expanded_url":"https://www.globaltimes.cn/page/202103/1218727.shtml","display_url":"globaltimes.cn/page/202103/12â€¦","indices":[257,280]}]	#Uzbekistan eyes #Pakistanâ€™s #Gwadar Port as gateway for seaborne cotton exports -GT Uzbekistan, one of the world's leading cotton exporters, sent a high-level delegation in Pakistan to look for logistics opportunities that might help it export its cotton https://t.co/aqz2QXUJDu	4241.0	RT @PromoterBoxing: #Uzbekistan eyes #Pakistanâ€™s #Gwadar Port as gateway for seaborne cotton exports -GT Uzbekistan, one of the world's leâ€¦	467.0	True		globaltimes.cn	globaltimes.cn
90	60529d7d11bd710038b91b81	2021-03-18 00:23:20	[]	[]	Wed Mar 17 21:33:52 +0000 2021	[]	[{"url":"https://t.co/Gmrco8sqW1","expanded_url":"https://www.newswars.com/nyc-judge-removes-6-year-old-from-mother-because-she-didnt-mask-while-dropping-her-off-at-school/","display_url":"newswars.com/nyc-judge-remoâ€¦","indices":[259,282]}]	Matthew Cooper, NYS Supreme Court Justice, removes kid fr fit parent b/c she didn't wear a mask outside of school. Cooper's CV shows he worked 4 unions. Freemasons control unions &amp; NYS courts. Freemasons r big part of NWO. Is Cooper in pic of NYC masons? https://t.co/Gmrco8sqW1 https://t.co/J3uLA8D8xA	2977.0	RT @AnonPS2341: Matthew Cooper, NYS Supreme Court Justice, removes kid fr fit parent b/c she didn't wear a mask outside of school. Cooper'sâ€¦	130.0	True		newswars.com	newswars.com
91	60529d9111bd710038b92281	2021-03-18 00:23:39	[]	[]	Wed Mar 17 21:05:27 +0000 2021	[]	[{"url":"https://t.co/ajLmJsdxfO","expanded_url":"https://www.ideastream.org/news/how-to-get-a-covid-vaccine-at-cleveland-s-wolstein-center","display_url":"ideastream.org/news/how-to-geâ€¦","indices":[163,186]}]	Today, the State of Ohio with support from FEMA fully opened Ohioâ€™s first mass vaccination site at the Wolstein Center in Cleveland. Hereâ€™s what you need to know. https://t.co/ajLmJsdxfO	24500.0	RT @RepMarcyKaptur: Today, the State of Ohio with support from FEMA fully opened Ohioâ€™s first mass vaccination site at the Wolstein Centerâ€¦	2068.0	True		stream.org	stream.org
92	60529d9511bd710038b923f5	2021-03-18 00:23:43	[]	[]	Wed Mar 17 21:03:00 +0000 2021	[{"text":"TheDefender","indices":[184,196]}]	[{"url":"https://t.co/zL66EdwTnD","expanded_url":"https://bit.ly/3s5twWJ","display_url":"bit.ly/3s5twWJ","indices":[215,238]},{"url":"https://t.co/HRfrCbNdOr","expanded_url":"https://childrenshealthdefense.org/defender/rfk-jr-president-biden-vaers/","display_url":"childrenshealthdefense.org/defender/rfk-jâ€¦","indices":[240,263]}]	READ + RT my letter to President Biden explaining how transparency, robust science and a functional surveillance system are the only ways to build public trust for the COVID vaccine. #TheDefender: SUBSCRIBE TODAY: https://t.co/zL66EdwTnD https://t.co/HRfrCbNdOr	232706.0	RT @RobertKennedyJr: READ + RT my letter to President Biden explaining how transparency, robust science and a functional surveillance systâ€¦	2146.0	True		childrenshealthdefense.org	childrenshealthdefense.org
93	60529dad11bd710038b92c9d	2021-03-18 00:24:08	[]	[]	Wed Mar 17 23:51:24 +0000 2021	[]	[{"url":"https://t.co/Nk6NtreJNL","expanded_url":"https://www.theepochtimes.com/rand-paul-suggests-people-who-had-covid-19-dont-need-vaccine_3737145.html","display_url":"theepochtimes.com/rand-paul-suggâ€¦","indices":[263,286]}]	Rand Paul Suggests People Who Had COVID-19 Donâ€™t Need Vaccine â€œIâ€™m going with the science on this one...I got it naturally...science of 30 million people &amp; statistical validity of a 30-million sample is overwhelming...naturally immunity exist &amp; works"ðŸ™Œ https://t.co/Nk6NtreJNL	2623.0	RT @Gr8Coffe: Rand Paul Suggests People Who Had COVID-19 Donâ€™t Need Vaccine â€œIâ€™m going with the science on this one...I got it naturally.â€¦	387.0	True		theepochtimes.com	theepochtimes.com
94	60529dad11bd710038b92ca5	2021-03-18 00:24:08	[]	[]	Wed Mar 17 17:29:00 +0000 2021	[{"text":"coronavirus","indices":[10,22]},{"text":"Covid_19","indices":[113,122]}]	[{"url":"https://t.co/0Jr2khCr6Y","expanded_url":"https://actualidad.rt.com/actualidad/386556-brasil-muere-diputado-coronavirus","display_url":"actualidad.rt.com/actualidad/386â€¦","indices":[124,147]}]	Muere por #coronavirus el diputado brasileÃ±o que presentÃ³ un proyecto de ley contra la vacunaciÃ³n obligatoria de #Covid_19 https://t.co/0Jr2khCr6Y	517042.0	RT @CMonteroOficial: Muere por #coronavirus el diputado brasileÃ±o que presentÃ³ un proyecto de ley contra la vacunaciÃ³n obligatoria de #Coviâ€¦	772.0	True		rt.com	rt.com
95	60529dd111bd710038b939af	2021-03-18 00:24:44	[]	[]	Wed Mar 17 12:58:10 +0000 2021	[{"text":"TheDefender","indices":[168,180]}]	[{"url":"https://t.co/zL66Edfiw5","expanded_url":"https://bit.ly/3s5twWJ","display_url":"bit.ly/3s5twWJ","indices":[199,222]},{"url":"https://t.co/ZvwotjCpBD","expanded_url":"https://childrenshealthdefense.org/defender/20-countries-suspend-astrazeneca-vaccine/","display_url":"childrenshealthdefense.org/defender/20-coâ€¦","indices":[224,247]}]	20+ countries have either suspended or said they will delay AstraZeneca vaccinations based on reports of deaths or injuries in healthy people who received the vaccine. #TheDefender: SUBSCRIBE TODAY:Â https://t.co/zL66Edfiw5 https://t.co/ZvwotjCpBD	232298.0	RT @RobertKennedyJr: 20+ countries have either suspended or said they will delay AstraZeneca vaccinations based on reports of deaths or injâ€¦	151.0	True		childrenshealthdefense.org	childrenshealthdefense.org
96	60529dda11bd710038b93cd1	2021-03-18 00:24:53	[]	[]	Wed Mar 17 21:39:03 +0000 2021	[{"text":"PortlandRiots","indices":[36,50]},{"text":"Antifa","indices":[52,59]},{"text":"BLM","indices":[71,75]}]	[{"url":"https://t.co/Y6zjjChraU","expanded_url":"https://newspunch.com/the-view-co-host-joy-behar-says-antifa-doesnt-exist-its-a-fictitious-idea/","display_url":"newspunch.com/the-view-co-hoâ€¦","indices":[248,271]}]	â�¦@JoyVBeharâ�© then who is destroying #PortlandRiots? #Antifa as well as #BLM are terrorist organizations! Despite Antifaâ€™s well-documented history of violence, Behar isnsisted that the group did not even exist during Mondays episode of â€˜The Viewâ€™. https://t.co/Y6zjjChraU	17372.0	RT @Rickster_75: â�¦@JoyVBeharâ�© then who is destroying #PortlandRiots? #Antifa as well as #BLM are terrorist organizations! Despite Antifaâ€™sâ€¦	2144.0	True		newspunch.com	newspunch.com
97	60529dea11bd710038b942a3	2021-03-18 00:25:09	[]	[]	Wed Mar 17 20:54:33 +0000 2021	[]	[{"url":"https://t.co/BVop8jk91c","expanded_url":"https://www.washingtontimes.com/news/2021/mar/15/john-katko-terror-suspects-are-part-border-surge/","display_url":"washingtontimes.com/news/2021/mar/â€¦","indices":[257,280]}]	â€œIndividuals that they have on the watch list for terrorism are now starting to exploit the southern border,â€�Rep.John Katko of New York,the top Republican on the House Homeland Security Committee,said as he stood near a section of border wall in El Paso,TX https://t.co/BVop8jk91c	17372.0	RT @Rickster_75: â€œIndividuals that they have on the watch list for terrorism are now starting to exploit the southern border,â€�Rep.John Katkâ€¦	2144.0	True		washingtontimes.com	washingtontimes.com
98	60529dee11bd710038b9441b	2021-03-18 00:25:13	[]	[{"url":"https://t.co/qcjxYwbNk5","expanded_url":"https://www.breitbart.com/politics/2021/03/17/american-airlines-announces-investigation-into-john-kerrys-violation-of-federal-mask-mandate-on-flight/","display_url":"breitbart.com/politics/2021/â€¦","indices":[111,134]}]		[]	[]			PHOTO: American Airlines Announces Investigation into John Kerryâ€˜s Violation of Federal Mask Mandate on Flightâ€¦ https://t.co/8PxkpDTDPJ	0.0	True	breitbart.com		breitbart.com
99	60529df111bd710038b94503	2021-03-18 00:25:16	[{"text":"NWO","indices":[185,189]},{"text":"GreatReset","indices":[191,202]},{"text":"InclusiveCapitalism","indices":[203,223]}]	[{"url":"https://t.co/bLXjbAIMXA","expanded_url":"https://www.breitbart.com/politics/2021/03/16/democrats-block-gop-bill-to-test-illegal-immigrants-for-coronavirus/","display_url":"breitbart.com/politics/2021/â€¦","indices":[224,247]}]		[]	[]			@velvetkave13 @aubrey_huff They keep borders open with not even illegals being tested . It's a scam @CDCDirectorâ€¦ https://t.co/PQY8v96Rjl	21.0	True	breitbart.com		breitbart.com
100	60529df311bd710038b945ad	2021-03-18 00:25:17	[]	[]	Wed Mar 17 22:57:57 +0000 2021	[]	[{"url":"https://t.co/14ty2tMf0h","expanded_url":"https://truepundit.com/dod-leak-feds-investigated-birx-fabricated-falsified-hiv-aids-vaccine-trials/","display_url":"truepundit.com/dod-leak-feds-â€¦","indices":[139,162]}]	DOD LEAK: Feds Investigated Birx &amp; CDC Director for â€œScientific Fraud &amp; Misconductâ€�; Fabricated, Falsified HIV/AIDS Vaccine Trials https://t.co/14ty2tMf0h	272.0	RT @boopetersen3: DOD LEAK: Feds Investigated Birx &amp; CDC Director for â€œScientific Fraud &amp; Misconductâ€�; Fabricated, Falsified HIV/AIDS Vacciâ€¦	1827.0	True		truepundit.com	truepundit.com
101	60529e0311bd710038b94b85	2021-03-18 00:25:34	[]	[]	Thu Mar 18 00:12:05 +0000 2021	[]	[{"url":"https://t.co/mQOCs8ZHCD","expanded_url":"https://www.tpusa.com/live/john-kerry-ignores-mask-mandate-on-flight#.YFKTmvNf4nY.link","display_url":"tpusa.com/live/john-kerrâ€¦","indices":[257,280]}]	Liberal Privilege means 'following the science'...but only when it's convenient for you. John Kerry's hypocrisy is another example of how the laws DC elites pass aren't meant to limit THEIR freedoms, just YOURS! More at TPUSA LIVE with @TheJordanRachel https://t.co/mQOCs8ZHCD	427083.0	RT @TPUSA: Liberal Privilege means 'following the science'...but only when it's convenient for you. John Kerry's hypocrisy is another exaâ€¦	148.0	True		tpusa.com	tpusa.com
102	60529e0b11bd710038b94e4d	2021-03-18 00:25:42	[]	[]	Wed Mar 17 17:29:00 +0000 2021	[{"text":"coronavirus","indices":[10,22]},{"text":"Covid_19","indices":[113,122]}]	[{"url":"https://t.co/0Jr2khCr6Y","expanded_url":"https://actualidad.rt.com/actualidad/386556-brasil-muere-diputado-coronavirus","display_url":"actualidad.rt.com/actualidad/386â€¦","indices":[124,147]}]	Muere por #coronavirus el diputado brasileÃ±o que presentÃ³ un proyecto de ley contra la vacunaciÃ³n obligatoria de #Covid_19 https://t.co/0Jr2khCr6Y	517042.0	RT @CMonteroOficial: Muere por #coronavirus el diputado brasileÃ±o que presentÃ³ un proyecto de ley contra la vacunaciÃ³n obligatoria de #Coviâ€¦	1314.0	True		rt.com	rt.com
103	60529e0e11bd710038b94f89	2021-03-18 00:25:45	[]	[]	Tue Mar 16 14:09:05 +0000 2021	[{"text":"TheDefender","indices":[243,255]}]	[{"url":"https://t.co/mXWsTBHrYz","expanded_url":"https://childrenshealthdefense.org/defender/virologist-huge-price-covid-mass-vaccination/","display_url":"childrenshealthdefense.org/defender/virolâ€¦","indices":[257,280]}]	Virologist Geert Vanden Bossche has nothing against vaccines. In fact, he worked for Gavi, The Vaccine Alliance and Gates Foundation, but he says by vaccinating everyone with a vaccine that doesnâ€™t prevent transmission, we are destroying... #TheDefender https://t.co/mXWsTBHrYz	232299.0	RT @RobertKennedyJr: Virologist Geert Vanden Bossche has nothing against vaccines. In fact, he worked for Gavi, The Vaccine Alliance and Gaâ€¦	928.0	True		childrenshealthdefense.org	childrenshealthdefense.org
104	60529e1b11bd710038b95417	2021-03-18 00:25:58	[]	[{"url":"https://t.co/cbMklZiZSO","expanded_url":"https://vaccineimpact.com/2021/cdc-1524-dead-31079-injured-following-experimental-covid-mrna-vaccines/","display_url":"vaccineimpact.com/2021/cdc-1524-â€¦","indices":[175,198]}]		[]	[]			@CHEK_News You people are betraying Canadians. At least publish a disclaimer with your bullsh^t CDC: 1,524 DEAD 31â€¦ https://t.co/Dg2FgKBtKK	235.0	True	vaccineimpact.com		vaccineimpact.com
105	60529e3311bd710038b95cbd	2021-03-18 00:26:22	[]	[]	Wed Mar 17 20:02:00 +0000 2021	[{"text":"TheDefender","indices":[190,202]}]	[{"url":"https://t.co/cRxbYVSDUq","expanded_url":"https://bit.ly/3b74uzs","display_url":"bit.ly/3b74uzs","indices":[224,247]},{"url":"https://t.co/2ohpCievyS","expanded_url":"https://childrenshealthdefense.org/defender/johnson-johnson-why-trust-vaccine/?utm_source=twitter&utm_medium=defender","display_url":"childrenshealthdefense.org/defender/johnsâ€¦","indices":[248,271]}]	Johnsons &amp; Johnson has never made a vaccine, but since entering the pharmaceutical market in 1959, the company has made a lot of headlines â€” and been fined billions â€” for bad behavior. #TheDefender: SIGN UP TODAY--&gt; https://t.co/cRxbYVSDUq https://t.co/2ohpCievyS	56708.0	RT @ChildrensHD: Johnsons &amp; Johnson has never made a vaccine, but since entering the pharmaceutical market in 1959, the company has made aâ€¦	0.0	True		childrenshealthdefense.org	childrenshealthdefense.org
106	60529e3511bd710038b95d81	2021-03-18 00:26:24	[]	[]	Tue Mar 16 22:55:41 +0000 2021	[{"text":"COVID19","indices":[177,185]},{"text":"Covid_19","indices":[186,195]},{"text":"CovidVaccine","indices":[196,209]},{"text":"vaccinedeaths","indices":[210,224]}]	[{"url":"https://t.co/ch9jYluMyI","expanded_url":"https://thewashingtonstandard.com/indiana-28-year-old-physical-therapist-working-at-senior-living-facility-dies-two-days-after-submitting-to-experimental-covid-medical-device-injection/","display_url":"thewashingtonstandard.com/indiana-28-yeaâ€¦","indices":[153,176]}]	Indiana: 28-Year-Old Physical Therapist Working At Senior Living Facility Dies Two Days After Submitting To Experimental COVID Medical Device Injection https://t.co/ch9jYluMyI #COVID19 #Covid_19 #CovidVaccine #vaccinedeaths	3981.0	RT @FPPTim: Indiana: 28-Year-Old Physical Therapist Working At Senior Living Facility Dies Two Days After Submitting To Experimental COVIDâ€¦	1818.0	True		thewashingtonstandard.com	thewashingtonstandard.com
107	60529e3611bd710038b95dbb	2021-03-18 00:26:25	[]	[]	Wed Mar 17 14:14:21 +0000 2021	[]	[{"url":"https://t.co/w4CyLiVIso","expanded_url":"https://www.globalresearch.ca/nucleic-acid-testing-technologies-use-polymerase-chain-reaction-pcr-detection-sars-cov-2/5739959","display_url":"globalresearch.ca/nucleic-acid-tâ€¦","indices":[140,163]}]	The WHO Confirms that the Covid-19 PCR Test is Flawed: Estimates of â€œPositive Casesâ€� are Meaningless. The Lockdown Has No Scientific Basis. https://t.co/w4CyLiVIso	4156.0	RT @LynnBrittney2: The WHO Confirms that the Covid-19 PCR Test is Flawed: Estimates of â€œPositive Casesâ€� are Meaningless. The Lockdown Has Nâ€¦	2709.0	True		globalresearch.ca	globalresearch.ca
108	60529e4111bd710038b96181	2021-03-18 00:26:35	[]	[]	Tue Mar 16 21:16:08 +0000 2021	[{"text":"Wolves","indices":[144,151]},{"text":"COVID19","indices":[152,160]},{"text":"COVID19Vaccine","indices":[161,176]},{"text":"Lies","indices":[177,182]},{"text":"tyranny","indices":[183,191]}]	[{"url":"https://t.co/rgbJ3ZwX5w","expanded_url":"https://thewashingtonstandard.com/biden-calls-on-preachers-fauci-calls-on-trump-to-get-skeptics-of-experimental-covid-medical-device-injections-on-board/","display_url":"thewashingtonstandard.com/biden-calls-onâ€¦","indices":[120,143]}]	Biden Calls On Preachers, Fauci Calls On Trump To Get Skeptics Of Experimental COVID Medical Device Injections On Board https://t.co/rgbJ3ZwX5w #Wolves #COVID19 #COVID19Vaccine #Lies #tyranny @POTUS @DrFaucis1	3981.0	RT @FPPTim: Biden Calls On Preachers, Fauci Calls On Trump To Get Skeptics Of Experimental COVID Medical Device Injections On Board https:/â€¦	1818.0	True		thewashingtonstandard.com	thewashingtonstandard.com
109	60529e4611bd710038b96353	2021-03-18 00:26:40	[]	[]	Wed Mar 17 21:03:00 +0000 2021	[{"text":"TheDefender","indices":[184,196]}]	[{"url":"https://t.co/zL66EdwTnD","expanded_url":"https://bit.ly/3s5twWJ","display_url":"bit.ly/3s5twWJ","indices":[215,238]},{"url":"https://t.co/HRfrCbNdOr","expanded_url":"https://childrenshealthdefense.org/defender/rfk-jr-president-biden-vaers/","display_url":"childrenshealthdefense.org/defender/rfk-jâ€¦","indices":[240,263]}]	READ + RT my letter to President Biden explaining how transparency, robust science and a functional surveillance system are the only ways to build public trust for the COVID vaccine. #TheDefender: SUBSCRIBE TODAY: https://t.co/zL66EdwTnD https://t.co/HRfrCbNdOr	232299.0	RT @RobertKennedyJr: READ + RT my letter to President Biden explaining how transparency, robust science and a functional surveillance systâ€¦	43.0	True		childrenshealthdefense.org	childrenshealthdefense.org
110	60529e4f11bd710038b966cf	2021-03-18 00:26:50	[]	[]	Wed Mar 17 23:10:11 +0000 2021	[{"text":"Brasil","indices":[4,11]},{"text":"ULTIMAHORA","indices":[12,23]},{"text":"coronavirus","indices":[36,48]},{"text":"Covid_19","indices":[139,148]}]	[{"url":"https://t.co/sMf3LNo4FG","expanded_url":"https://actualidad.rt.com/actualidad/386556-brasil-muere-diputado-coronavirus","display_url":"actualidad.rt.com/actualidad/386â€¦","indices":[150,173]}]	ðŸ›‘En #Brasil #ULTIMAHORA ðŸ”»Muere por #coronavirus el diputado brasileÃ±o que presentÃ³ un proyecto de ley contra la vacunaciÃ³n obligatoria de #Covid_19. https://t.co/sMf3LNo4FG	107482.0	RT @ChalecosAmarill: ðŸ›‘En #Brasil #ULTIMAHORA ðŸ”»Muere por #coronavirus el diputado brasileÃ±o que presentÃ³ un proyecto de ley contra la vacunâ€¦	395.0	True		rt.com	rt.com
111	60529e5811bd710038b969ff	2021-03-18 00:26:59	[]	[]	Thu Mar 18 00:12:05 +0000 2021	[]	[{"url":"https://t.co/mQOCs8ZHCD","expanded_url":"https://www.tpusa.com/live/john-kerry-ignores-mask-mandate-on-flight#.YFKTmvNf4nY.link","display_url":"tpusa.com/live/john-kerrâ€¦","indices":[257,280]}]	Liberal Privilege means 'following the science'...but only when it's convenient for you. John Kerry's hypocrisy is another example of how the laws DC elites pass aren't meant to limit THEIR freedoms, just YOURS! More at TPUSA LIVE with @TheJordanRachel https://t.co/mQOCs8ZHCD	427084.0	RT @TPUSA: Liberal Privilege means 'following the science'...but only when it's convenient for you. John Kerry's hypocrisy is another exaâ€¦	197.0	True		tpusa.com	tpusa.com
112	60529e5e11bd710038b96bd7	2021-03-18 00:27:04	[]	[]	Wed Mar 17 10:44:32 +0000 2021	[{"text":"HamsworthComic","indices":[42,57]},{"text":"adventure","indices":[110,120]},{"text":"webcomic","indices":[121,130]},{"text":"webcomics","indices":[131,141]},{"text":"comic","indices":[142,148]},{"text":"graphicNovel","indices":[149,162]},{"text":"illustration","indices":[163,176]},{"text":"tradArt","indices":[177,185]},{"text":"gouache","indices":[186,194]},{"text":"watercolour","indice…	[{"url":"https://t.co/Awg47Jh7RV","expanded_url":"https://hamsworthcomic.blogspot.com","display_url":"hamsworthcomic.blogspot.com","indices":[86,109]},{"url":"https://t.co/yqZVnHDqdA","expanded_url":"https://hamsworthcomic.blogspot.com/2021/03/a-bit-of-reach-page-15-is-here.html","display_url":"hamsworthcomic.blogspot.com/2021/03/a-bit-â€¦","indices":[254,277]}]	Is Hamsworth out of his depth? Page 15 of #HamsworthComic is live! Check it out here: https://t.co/Awg47Jh7RV #adventure #webcomic #webcomics #comic #graphicNovel #illustration #tradArt #gouache #watercolour #watercolor #hamster #mystery #whimsical #art https://t.co/yqZVnHDqdA https://t.co/ukmMkp7jR7	19.0	RT @hamsworthcomic: Is Hamsworth out of his depth? Page 15 of #HamsworthComic is live! Check it out here: https://t.co/Awg47Jh7RV #adventurâ€¦	6322.0	True		rthcom	rthcom
113	60529e6411bd710038b96e19	2021-03-18 00:27:10	[]	[]	Wed Mar 17 13:02:13 +0000 2021	[]	[{"url":"https://t.co/kcfdNSerW4","expanded_url":"https://www.albawaba.com/entertainment/haifa-wehbe-rejects-getting-covid-19-vaccine-40-years-worth-research-no-vaccine-hiv","display_url":"albawaba.com/entertainment/â€¦","indices":[198,221]}]	'Lol' is right. ðŸ˜… Lebanon's superstar Haifa Wehbe puts it in a nutshell: "No vaccine for the common cold.. But now in less than a year you have a vaccine for Cov-19 that you want me to take.. lol!" https://t.co/kcfdNSerW4	728.0	RT @InterBang: 'Lol' is right. ðŸ˜… Lebanon's superstar Haifa Wehbe puts it in a nutshell: "No vaccine for the common cold.. But now in less tâ€¦	1011.0	True		albawaba.com	albawaba.com
114	60529e6a11bd710038b9707b	2021-03-18 00:27:17	[]	[{"url":"https://t.co/ca865e39DQ","expanded_url":"https://www.thefreedomtimes.com/2021/03/17/democrat-rep-warns-the-biden-administration-to-fix-their-bad-message-for-migrants-its-got-to-be-clear-concise/","display_url":"thefreedomtimes.com/2021/03/17/demâ€¦","indices":[123,146]}]		[]	[]			Democrat Rep. Warns The Biden Administration To Fix Their 'Bad Message' For Migrants: "It's Got To Be Clear &amp; Conciâ€¦ https://t.co/naq4vePIsT	1346.0	True	thefreedomtimes.com		thefreedomtimes.com
115	60529e7311bd710038b973b7	2021-03-18 00:27:26	[]	[]	Wed Mar 17 13:55:00 +0000 2021	[]	[{"url":"https://t.co/cPqXzeIMvg","expanded_url":"https://quillette.com/2021/03/15/britains-academic-free-speech-bill/","display_url":"quillette.com/2021/03/15/briâ€¦","indices":[180,203]}]	"A sizable minority of students and academics are no longer interested in discussing ideas for their own sake, and now see academia primarily as a vehicle for political activism." https://t.co/cPqXzeIMvg	211664.0	RT @Quillette: "A sizable minority of students and academics are no longer interested in discussing ideas for their own sake, and now see aâ€¦	594.0	True		quillette.com	quillette.com
116	60529e7e11bd710038b9775b	2021-03-18 00:27:36	[]	[]	Wed Mar 17 23:45:35 +0000 2021	[]	[{"url":"https://t.co/ImVD0ZHgUx","expanded_url":"https://www.breitbart.com/politics/2021/03/17/american-airlines-announces-investigation-into-john-kerrys-violation-of-federal-mask-mandate-on-flight/","display_url":"breitbart.com/politics/2021/â€¦","indices":[225,248]}]	Kerry has been an ELITE SOB his entire life. I suppose he decided to fly commercial first class from Boston to DC because he got so much grief for taking his private jet everywhere. But wear a MASK? Someone tell Dr. Fauci! https://t.co/ImVD0ZHgUx	152242.0	RT @DFBHarvard: Kerry has been an ELITE SOB his entire life. I suppose he decided to fly commercial first class from Boston to DC because hâ€¦	4614.0	True		breitbart.com	breitbart.com
117	60529e9411bd710038b97f83	2021-03-18 00:27:59	[]	[]	Wed Mar 17 13:55:00 +0000 2021	[]	[{"url":"https://t.co/cPqXzeIMvg","expanded_url":"https://quillette.com/2021/03/15/britains-academic-free-speech-bill/","display_url":"quillette.com/2021/03/15/briâ€¦","indices":[180,203]}]	"A sizable minority of students and academics are no longer interested in discussing ideas for their own sake, and now see academia primarily as a vehicle for political activism." https://t.co/cPqXzeIMvg	211664.0	RT @Quillette: "A sizable minority of students and academics are no longer interested in discussing ideas for their own sake, and now see aâ€¦	51.0	True		quillette.com	quillette.com
118	60529ed911bd710038b99813	2021-03-18 00:29:08	[]	[]	Thu Mar 18 00:12:05 +0000 2021	[]	[{"url":"https://t.co/mQOCs8ZHCD","expanded_url":"https://www.tpusa.com/live/john-kerry-ignores-mask-mandate-on-flight#.YFKTmvNf4nY.link","display_url":"tpusa.com/live/john-kerrâ€¦","indices":[257,280]}]	Liberal Privilege means 'following the science'...but only when it's convenient for you. John Kerry's hypocrisy is another example of how the laws DC elites pass aren't meant to limit THEIR freedoms, just YOURS! More at TPUSA LIVE with @TheJordanRachel https://t.co/mQOCs8ZHCD	426890.0	RT @TPUSA: Liberal Privilege means 'following the science'...but only when it's convenient for you. John Kerry's hypocrisy is another exaâ€¦	13.0	True		tpusa.com	tpusa.com
119	60529ee011bd710038b99aa9	2021-03-18 00:29:15	[]	[{"url":"https://t.co/oNpu8qHKk6","expanded_url":"https://timesofindia.indiatimes.com/india/india-records-35886-fresh-covid-19-infections-highest-in-102-days/articleshow/81558784.cms","display_url":"timesofindia.indiatimes.com/india/india-reâ€¦","indices":[201,224]}]		[]	[]			India records 35,886 fresh Covid-19 infections, highest in 102 days India needs to accelerate vaccination by X 10.â€¦ https://t.co/CRgvBK4tDK	227.0	True	indiatimes.com		indiatimes.com
120	60529eed11bd710038b99f2b	2021-03-18 00:29:27	[]	[]	Tue Mar 16 16:29:12 +0000 2021	[]	[{"url":"https://t.co/b8skGnWl2J","expanded_url":"https://www.theepochtimes.com/pandemic-may-have-been-caused-by-bioweapon-research-accident-in-china-former-state-department-investigator_3733595.html","display_url":"theepochtimes.com/pandemic-may-hâ€¦","indices":[142,165]}]	When will Fauci be investigated for sending millions to the Wuhan lab? Itâ€™s possible he helped pay for this COVID disaster. We need answers. https://t.co/b8skGnWl2J	391543.0	RT @replouiegohmert: When will Fauci be investigated for sending millions to the Wuhan lab? Itâ€™s possible he helped pay for this COVID disaâ€¦	2490.0	True		theepochtimes.com	theepochtimes.com
121	60529ef611bd710038b9a297	2021-03-18 00:29:37	[]	[]	Tue Mar 16 18:15:18 +0000 2021	[]	[{"url":"https://t.co/vN7nLE67Kk","expanded_url":"https://mundo.sputniknews.com/20210316/venezuela-ha-ido-recuperando-su-produccion-nacional-en-medio-de-la-pandemia-1110000230.html","display_url":"mundo.sputniknews.com/20210316/venezâ€¦","indices":[139,162]}]	ðŸ”´â��Venezuela logrÃ³ incrementar su producciÃ³n nacional en medio de la pandemia y del asedio econÃ³mico impuesto por gobiernos extranjeros...â�ž https://t.co/vN7nLE67Kk	362561.0	RT @taniapsuv: ðŸ”´â��Venezuela logrÃ³ incrementar su producciÃ³n nacional en medio de la pandemia y del asedio econÃ³mico impuesto por gobiernos eâ€¦	68.0	True		sputniknews.com	sputniknews.com
122	60529efc11bd710038b9a469	2021-03-18 00:29:42	[]	[]	Sun Mar 14 21:13:33 +0000 2021	[]	[{"url":"https://t.co/veQnNxxLkA","expanded_url":"https://www.theepochtimes.com/white-house-wont-tell-officials-how-many-illegal-immigrants-entering-texas-have-covid-19-gov-abbott_3732597.html","display_url":"theepochtimes.com/white-house-woâ€¦","indices":[159,182]}]	Texas Gov. Greg Abbott accused the Biden administration of having â€œrefusedâ€� and â€œfailed to give to our state the total number of migrants who have COVID-19.â€� https://t.co/veQnNxxLkA	7960.0	RT @charlottecuthbo: Texas Gov. Greg Abbott accused the Biden administration of having â€œrefusedâ€� and â€œfailed to give to our state the totalâ€¦	803.0	True		theepochtimes.com	theepochtimes.com
123	60529f0311bd710038b9a6fd	2021-03-18 00:29:49	[]	[{"url":"https://t.co/9efPUcCxjd","expanded_url":"https://www.thegatewaypundit.com/2021/03/brazil-india-usa-eu-funding-worldwide-open-society-network-116-million-2019/","display_url":"thegatewaypundit.com/2021/03/brazilâ€¦","indices":[246,269]}]		[]	[]			While US taxpayers struggle to pay their bills and keep their jobs, the $1.9 trillion Democrat slush fund for â€œCOVIâ€¦ https://t.co/zEKxySafpB	1988.0	True	thegatewaypundit.com		thegatewaypundit.com
124	60529f0411bd710038b9a783	2021-03-18 00:29:51	[]	[]	Wed Mar 17 09:47:34 +0000 2021	[]	[{"url":"https://t.co/ZVC0lDcDoM","expanded_url":"https://breaking911.com/bombshell-interview-trump-promotes-covid-vaccine-says-supreme-court-should-have-overturned-2020-election/","display_url":"breaking911.com/bombshell-inteâ€¦","indices":[238,261]}]	â€œOur Supreme Court and our courts didnâ€™t have the courage to overturn elections that shouldâ€™ve been overturned,â€� Trump scoffed.ðŸ�°ðŸ§¸ BOMBSHELL INTERVIEW: Trump promotes COVID vaccine, says Supreme Court should have overturned 2020 election https://t.co/ZVC0lDcDoM @breaking911 https://t.co/DmOuqoldnj	113.0	RT @miawhiteel: â€œOur Supreme Court and our courts didnâ€™t have the courage to overturn elections that shouldâ€™ve been overturned,â€� Trump scofâ€¦	30.0	True		breaking911.com	breaking911.com
125	6052a0db3d90a900382dde76	2021-03-18 00:37:41	[]	[{"url":"https://t.co/G5YUfiFtBR","expanded_url":"https://www.thegatewaypundit.com/2021/03/spotted-liberal-hypocrite-biden-climate-envoy-john-kerry-flouts-federal-mask-mandate-american-airlines-flight/","display_url":"thegatewaypundit.com/2021/03/spotteâ€¦","indices":[118,141]}]		[]	[]			SPOTTED: Liberal Hypocrite and Biden Climate Envoy John Kerry Flouts Federal Mask Mandate on American Airlines Fligâ€¦ https://t.co/gSQ2VR1kwB	268.0	True	thegatewaypundit.com		thegatewaypundit.com
126	6052a0dc3d90a900382ddf00	2021-03-18 00:37:43	[]	[]	Sun Feb 28 02:36:32 +0000 2021	[{"text":"Plandemie","indices":[86,96]},{"text":"COVIDIOTS","indices":[98,108]},{"text":"JeVisAlaSuedoiseNoMask","indices":[181,204]},{"text":"NonAuMasqueInutileEtDangereux","indices":[205,235]},{"text":"artemesiaAntiCovid","indices":[236,255]}]	[{"url":"https://t.co/9RxC4DNAhX","expanded_url":"https://rumble.com/embed/vbm0gx/?pub=fwrbr","display_url":"rumble.com/embed/vbm0gx/?â€¦","indices":[126,149]},{"url":"https://t.co/B1AG0t3Lth","expanded_url":"https://rumble.com/ve7wbn-victoria-abril-dnonce-avec-force-la-covid-plandmie-en-pleine-confrence-de-p.html","display_url":"rumble.com/ve7wbn-victoriâ€¦","indices":[157,180]}]	Victoria Abril dÃ©monte la plandÃ©mie du Covid et fait un massacre !!! @AbrilVictorina #Plandemie #COVIDIOTS Voir aussi ici ðŸ‘‰https://t.co/9RxC4DNAhX et lÃ ðŸ‘‰https://t.co/B1AG0t3Lth #JeVisAlaSuedoiseNoMask #NonAuMasqueInutileEtDangereux #artemesiaAntiCovid @Masquesenfants https://t.co/LCiq3x7dYg	694.0	RT @Kemiour: Victoria Abril dÃ©monte la plandÃ©mie du Covid et fait un massacre !!! @AbrilVictorina #Plandemie #COVIDIOTS Voir aussi ici ðŸ‘‰â€¦	1300.0	True		rumble.com	rumble.com
127	6052a0de3d90a900382ddfa0	2021-03-18 00:37:44	[]	[]	Wed Mar 17 21:23:28 +0000 2021	[{"text":"Biden","indices":[67,73]},{"text":"ShotsInArms","indices":[75,87]},{"text":"MoneyInPockets","indices":[89,104]},{"text":"InformedConsent","indices":[214,230]}]	[{"url":"https://t.co/wEq3U7xzxe","expanded_url":"https://rumble.com/ver557-biden-shots-in-arms-money-in-pockets-to-restore-faith-in-govt.html","display_url":"rumble.com/ver557-biden-sâ€¦","indices":[231,254]}]	For those of you asking for us to post on RUMBLE we're there now: #Biden: #ShotsInArms, #MoneyInPockets as Trump on FOX pushes his â€œsafeâ€�, â€œgreatâ€� vaccine to MAGA skeptics Do you feel that faith in govt rising? #InformedConsent https://t.co/wEq3U7xzxe	127522.0	RT @libertytarian: For those of you asking for us to post on RUMBLE we're there now: #Biden: #ShotsInArms, #MoneyInPockets as Trump on FOXâ€¦	107.0	True		rumble.com	rumble.com
128	6052a0e43d90a900382de1fe	2021-03-18 00:37:51	[]	[]	Wed Mar 17 20:54:33 +0000 2021	[]	[{"url":"https://t.co/BVop8jk91c","expanded_url":"https://www.washingtontimes.com/news/2021/mar/15/john-katko-terror-suspects-are-part-border-surge/","display_url":"washingtontimes.com/news/2021/mar/â€¦","indices":[257,280]}]	â€œIndividuals that they have on the watch list for terrorism are now starting to exploit the southern border,â€�Rep.John Katko of New York,the top Republican on the House Homeland Security Committee,said as he stood near a section of border wall in El Paso,TX https://t.co/BVop8jk91c	17370.0	RT @Rickster_75: â€œIndividuals that they have on the watch list for terrorism are now starting to exploit the southern border,â€�Rep.John Katkâ€¦	36817.0	True		washingtontimes.com	washingtontimes.com
129	6052a0ed3d90a900382de52e	2021-03-18 00:38:00	[]	[]	Wed Mar 17 20:54:33 +0000 2021	[]	[{"url":"https://t.co/BVop8jk91c","expanded_url":"https://www.washingtontimes.com/news/2021/mar/15/john-katko-terror-suspects-are-part-border-surge/","display_url":"washingtontimes.com/news/2021/mar/â€¦","indices":[257,280]}]	â€œIndividuals that they have on the watch list for terrorism are now starting to exploit the southern border,â€�Rep.John Katko of New York,the top Republican on the House Homeland Security Committee,said as he stood near a section of border wall in El Paso,TX https://t.co/BVop8jk91c	17370.0	RT @Rickster_75: â€œIndividuals that they have on the watch list for terrorism are now starting to exploit the southern border,â€�Rep.John Katkâ€¦	24604.0	True		washingtontimes.com	washingtontimes.com
130	6052a0f53d90a900382de808	2021-03-18 00:38:08	[]	[]	Wed Mar 17 21:05:27 +0000 2021	[]	[{"url":"https://t.co/ajLmJsdxfO","expanded_url":"https://www.ideastream.org/news/how-to-get-a-covid-vaccine-at-cleveland-s-wolstein-center","display_url":"ideastream.org/news/how-to-geâ€¦","indices":[163,186]}]	Today, the State of Ohio with support from FEMA fully opened Ohioâ€™s first mass vaccination site at the Wolstein Center in Cleveland. Hereâ€™s what you need to know. https://t.co/ajLmJsdxfO	24501.0	RT @RepMarcyKaptur: Today, the State of Ohio with support from FEMA fully opened Ohioâ€™s first mass vaccination site at the Wolstein Centerâ€¦	14.0	True		stream.org	stream.org
131	6052a0fc3d90a900382dea5e	2021-03-18 00:38:14	[]	[{"url":"https://t.co/Na5wmiRURN","expanded_url":"https://nationalfile.com/american-airlines-promises-investigation-after-flight-attendant-bullies-elderly-woman-to-tears-for-briefly-lowering-mask/","display_url":"nationalfile.com/american-airliâ€¦","indices":[255,278]}]		[]	[]			@DonaldJTrumpJr @JohnKerry @JoeBiden @AmericanAir @AmericanAir give John Kerry a free pass, but bullies an elderlyâ€¦ https://t.co/Sq49fqO4P6	2.0	True	nationalfile.com		nationalfile.com
132	6052a1093d90a900382def4e	2021-03-18 00:38:28	[]	[]	Wed Mar 17 19:00:57 +0000 2021	[]	[{"url":"https://t.co/JiIocCFhVY","expanded_url":"https://fr.sputniknews.com/sante/202103171045362911-passeport-sanitaire-les-citoyens-francais-refusent-la-commission-europeenne-persiste-et-signe/","display_url":"fr.sputniknews.com/sante/20210317â€¦","indices":[134,157]}]	Je suis entrÃ© dans ce covid inquiet je ressors terrorisÃ© pour la sociÃ©tÃ© de demain ! Merci Ã @sputnik_fr de m'avoir donnÃ© la parole https://t.co/JiIocCFhVY	46450.0	RT @DIVIZIO1: Je suis entrÃ© dans ce covid inquiet je ressors terrorisÃ© pour la sociÃ©tÃ© de demain ! Merci Ã @sputnik_fr de m'avoir donnÃ© laâ€¦	78.0	True		sputniknews.com	sputniknews.com
133	6052a1103d90a900382df1ca	2021-03-18 00:38:35	[]	[{"url":"https://t.co/dZLcO9UqOA","expanded_url":"https://timesofindia.indiatimes.com/india/india-records-35886-fresh-covid-19-infections-highest-in-102-days/articleshow/81558784.cms","display_url":"timesofindia.indiatimes.com/india/india-reâ€¦","indices":[228,251]}]		[]	[]			A CLEAR INDICATION OF CARELESS ACTS BY US! WE ARE BEHAVING AS IF COVID WERE ELIMINATED. WE HAVE OUR OWN RESPONSIBILâ€¦ https://t.co/bxpltYkIyt	31.0	True	indiatimes.com		indiatimes.com
134	6052a12c3d90a900382dfbbc	2021-03-18 00:39:03	[]	[]	Wed Mar 17 17:29:00 +0000 2021	[{"text":"coronavirus","indices":[10,22]},{"text":"Covid_19","indices":[113,122]}]	[{"url":"https://t.co/0Jr2khCr6Y","expanded_url":"https://actualidad.rt.com/actualidad/386556-brasil-muere-diputado-coronavirus","display_url":"actualidad.rt.com/actualidad/386â€¦","indices":[124,147]}]	Muere por #coronavirus el diputado brasileÃ±o que presentÃ³ un proyecto de ley contra la vacunaciÃ³n obligatoria de #Covid_19 https://t.co/0Jr2khCr6Y	517047.0	RT @CMonteroOficial: Muere por #coronavirus el diputado brasileÃ±o que presentÃ³ un proyecto de ley contra la vacunaciÃ³n obligatoria de #Coviâ€¦	486.0	True		rt.com	rt.com
135	6052a1303d90a900382dfd12	2021-03-18 00:39:07	[]	[]	Wed Mar 17 18:44:17 +0000 2021	[]	[{"url":"https://t.co/rm9GobLlgg","expanded_url":"https://newstalk1130.iheart.com/featured/common-sense-central/content/2021-03-17-former-congressman-credits-hydroxychloroquine-with-quick-covid-recovery/?fbclid=IwAR0R7mOsjMxn9QxDkeqVyTSda_FRhn1KfaQyRcRO9hXUWdFu0aNUCQ8MGP4","display_url":"newstalk1130.iheart.com/featured/commoâ€¦","indices":[189,212]}]	Former Wisconsin Congressman @SeanDuffyWI says that when he was diagnosed with COVID-19 in early November, he took hydroxychloroquine immediately and was only "sick for about three hours." https://t.co/rm9GobLlgg	24373.0	RT @DanODonnellShow: Former Wisconsin Congressman @SeanDuffyWI says that when he was diagnosed with COVID-19 in early November, he took hydâ€¦	994.0	True		rt.com	rt.com
136	6052a1433d90a900382e03ca	2021-03-18 00:39:25	[]	[]	Mon Sep 21 12:21:43 +0000 2020	[{"text":"climatechange","indices":[120,134]},{"text":"natureloss","indices":[136,147]}]	[{"url":"https://t.co/CskRpinL79","expanded_url":"https://corporate.walmart.com/newsroom/2020/09/21/walmart-sets-goal-to-become-a-regenerative-company","display_url":"corporate.walmart.com/newsroom/2020/â€¦","indices":[254,277]}]	Building on 15+ yrs of sustainability leadership, @WalmartInc is committing to become a regenerative company. To combat #climatechange, #natureloss we are targeting 0 emissions by 2040 &amp; w/@WalmartOrg committing to help regenerate natural resources. https://t.co/CskRpinL79 https://t.co/ynJjRP75Pw	4682.0	RT @CSRTom: Building on 15+ yrs of sustainability leadership, @WalmartInc is committing to become a regenerative company. To combat #climatâ€¦	0.0	True		rt.com	rt.com
137	6052a14d3d90a900382e0770	2021-03-18 00:39:35	[]	[]	Mon Aug 17 03:25:39 +0000 2020	[]	[{"url":"https://t.co/xkJ5sdJAbN","expanded_url":"https://www.niteflirt.com/listings/show/9948833-Sexy-Dom-with-sexy-feet-awaiting-ITs-Calls","display_url":"niteflirt.com/listings/show/â€¦","indices":[40,63]}]	Just added another vid on my Niteflirt: https://t.co/xkJ5sdJAbN Stomping the shit out of this loser's tiny cock! ðŸ¤£ðŸ¤£ðŸ¤£ https://t.co/zlL1qUPx1Z	656.0	RT @FindomLegend: Just added another vid on my Niteflirt: https://t.co/xkJ5sdJAbN Stomping the shit out of this loser's tiny cock! ðŸ¤£ðŸ¤£ðŸ¤£ httâ€¦	433.0	True		rt.com	rt.com
138	6052a1523d90a900382e0934	2021-03-18 00:39:40	[]	[]	Wed Mar 17 22:02:10 +0000 2021	[{"text":"UE","indices":[65,68]},{"text":"PlanSiembraBicentenaria","indices":[141,165]},{"text":"LaCovidNoJuega","indices":[167,182]}]	[{"url":"https://t.co/lVmVkq3jVF","expanded_url":"https://actualidad.rt.com/actualidad/386703-pasaporte-covid-ue-viajar-criticas","display_url":"actualidad.rt.com/actualidad/386â€¦","indices":[115,138]}]	Todo lo que se sabe sobre el pasaporte Covid que implementarÃ¡ la #UE para viajar (y las principales crÃ­ticas) - RT https://t.co/lVmVkq3jVF #PlanSiembraBicentenaria #LaCovidNoJuega	14829.0	RT @luiscarrillo66: Todo lo que se sabe sobre el pasaporte Covid que implementarÃ¡ la #UE para viajar (y las principales crÃ­ticas) - RT httpâ€¦	281.0	True		rt.com	rt.com
139	6052a1583d90a900382e0b58	2021-03-18 00:39:47	[]	[]	Fri Mar 12 16:40:04 +0000 2021	[{"text":"Fauci","indices":[87,93]},{"text":"Covid19","indices":[149,157]}]	[{"url":"https://t.co/FioSw2SHHc","expanded_url":"https://thehighwire.com/videos/celeb-exposes-faucis-misinformation/","display_url":"thehighwire.com/videos/celeb-eâ€¦","indices":[211,234]}]	Mexican actor &amp; director, Eugenio Derbez, took part in an Instagram Live Q&amp;A w/#Fauci this week asking many hard hitting questions about the #Covid19 vaccine. Can you spot any misinformation from Fauci? https://t.co/FioSw2SHHc	69913.0	RT @HighWireTalk: Mexican actor &amp; director, Eugenio Derbez, took part in an Instagram Live Q&amp;A w/#Fauci this week asking many hard hittingâ€¦	42.0	True		thehighwire.com	thehighwire.com
140	6052a15b3d90a900382e0c98	2021-03-18 00:39:50	[]	[]	Wed Mar 17 13:55:00 +0000 2021	[]	[{"url":"https://t.co/cPqXzeIMvg","expanded_url":"https://quillette.com/2021/03/15/britains-academic-free-speech-bill/","display_url":"quillette.com/2021/03/15/briâ€¦","indices":[180,203]}]	"A sizable minority of students and academics are no longer interested in discussing ideas for their own sake, and now see academia primarily as a vehicle for political activism." https://t.co/cPqXzeIMvg	211667.0	RT @Quillette: "A sizable minority of students and academics are no longer interested in discussing ideas for their own sake, and now see aâ€¦	430.0	True		quillette.com	quillette.com
141	6052a1613d90a900382e0eaa	2021-03-18 00:39:56	[]	[]	Wed Mar 17 13:55:00 +0000 2021	[]	[{"url":"https://t.co/cPqXzeIMvg","expanded_url":"https://quillette.com/2021/03/15/britains-academic-free-speech-bill/","display_url":"quillette.com/2021/03/15/briâ€¦","indices":[180,203]}]	"A sizable minority of students and academics are no longer interested in discussing ideas for their own sake, and now see academia primarily as a vehicle for political activism." https://t.co/cPqXzeIMvg	211667.0	RT @Quillette: "A sizable minority of students and academics are no longer interested in discussing ideas for their own sake, and now see aâ€¦	190.0	True		quillette.com	quillette.com
142	6052a1723d90a900382e14a0	2021-03-18 00:40:12	[]	[]	Wed Mar 17 14:43:59 +0000 2021	[{"text":"2020Election","indices":[46,59]}]	[{"url":"https://t.co/HBZYHwsAkN","expanded_url":"https://english.alarabiya.net/News/world/2021/03/16/US-elections-Iran-Hezbollah-Russia-tried-to-sway-Biden-Trump-election-Intelligence-rep","display_url":"english.alarabiya.net/News/world/202â€¦","indices":[257,280]}]	It's interest to contrast the coverage of the #2020Election interference report in @AlArabiya_Eng with @nytimes and other U.S. media. The Times et al provided scant details on Iranian interference. Al Arabiya emphasized Iran and detailed its malign acts. https://t.co/HBZYHwsAkN	5501.0	RT @gary_weiss: It's interest to contrast the coverage of the #2020Election interference report in @AlArabiya_Eng with @nytimes and otherâ€¦	597.0	True		english.alarabiya.net	english.alarabiya.net
143	6052a1743d90a900382e156c	2021-03-18 00:40:14	[]	[{"url":"https://t.co/CJsqpZsHgZ","expanded_url":"https://www.breitbart.com/health/2021/03/17/michigan-gop-wants-special-prosecutor-subpoenas-for-coronavirus-nursing-home-deaths/","display_url":"breitbart.com/health/2021/03â€¦","indices":[234,257]}]		[]	[]			"Michigan GOP lawmakers plan to issue subpoenas and bring in a special prosecutor to obtain data that would help exâ€¦ https://t.co/ouLAzUM1wZ	3.0	True	breitbart.com		breitbart.com
144	6052a17a3d90a900382e17bc	2021-03-18 00:40:21	[]	[]	Thu Mar 18 00:30:14 +0000 2021	[]	[{"url":"https://t.co/pKbYKAWtOq","expanded_url":"https://www.politico.com/states/california/story/2021/03/17/recall-or-science-newsoms-sudden-reopening-push-has-many-wondering-1368588","display_url":"politico.com/states/califorâ€¦","indices":[128,151]}]	Gavin Newsom spent the past year as one of the nation's most restrictive pandemic governors. Now, heâ€™s throwing the doors open. https://t.co/pKbYKAWtOq	4504414.0	RT @politico: Gavin Newsom spent the past year as one of the nation's most restrictive pandemic governors. Now, heâ€™s throwing the doors opeâ€¦	2700.0	True		science-news	science-news
145	6052a1913d90a900382e2000	2021-03-18 00:40:44	[]	[]	Thu Mar 18 00:40:30 +0000 2021	[]	[{"url":"https://t.co/Na5wmiRURN","expanded_url":"https://nationalfile.com/american-airlines-promises-investigation-after-flight-attendant-bullies-elderly-woman-to-tears-for-briefly-lowering-mask/","display_url":"nationalfile.com/american-airliâ€¦","indices":[162,185]}]	Liberal Hypocrite John Kerry gets a free pass by @AmericanAir While their trash flight attendants bully elderly passengers. Why would anyone fly @AmericanAir https://t.co/Na5wmiRURN	2.0	RT @FloridaLife14: Liberal Hypocrite John Kerry gets a free pass by @AmericanAir While their trash flight attendants bully elderly passengâ€¦	75.0	True		nationalfile.com	nationalfile.com
146	6052a1953d90a900382e2146	2021-03-18 00:40:48	[]	[]	Wed Mar 17 16:03:11 +0000 2021	[]	[{"url":"https://t.co/OxgQH85svQ","expanded_url":"https://solarsystem.nasa.gov/missions/stardust/in-depth/","display_url":"solarsystem.nasa.gov/missions/stardâ€¦","indices":[94,117]},{"url":"https://t.co/jW8zd4uClz","expanded_url":"https://science.nasa.gov/science-news/science-at-nasa/1997/msad08jul97_2","display_url":"science.nasa.gov/science-news/sâ€¦","indices":[190,213]}]	Aerogel was used by NASA to capture pieces of a comet in its Stardust mission in January 2004 https://t.co/OxgQH85svQ and was also used as insulation for the Sojourner rover on Mars in 1997 https://t.co/jW8zd4uClz. With the OROS Gemini vest, it can insulate you too.	44572.0	RT @JPMajor: Aerogel was used by NASA to capture pieces of a comet in its Stardust mission in January 2004 https://t.co/OxgQH85svQ and wasâ€¦	405.0	True		science-news	science-news
147	6052a19a3d90a900382e22f4	2021-03-18 00:40:52	[]	[{"url":"https://t.co/CJsqpZsHgZ","expanded_url":"https://www.breitbart.com/health/2021/03/17/michigan-gop-wants-special-prosecutor-subpoenas-for-coronavirus-nursing-home-deaths/","display_url":"breitbart.com/health/2021/03â€¦","indices":[206,229]}]		[]	[]			"House oversight committee hearings, Freedom of Information Act (FOIA) requests, and lawsuits had been blocked by sâ€¦ https://t.co/ZYrgBmQjaw	3.0	True	breitbart.com		breitbart.com
148	6052a19a3d90a900382e2322	2021-03-18 00:40:53	[]	[]	Wed Mar 17 23:51:24 +0000 2021	[]	[{"url":"https://t.co/Nk6NtreJNL","expanded_url":"https://www.theepochtimes.com/rand-paul-suggests-people-who-had-covid-19-dont-need-vaccine_3737145.html","display_url":"theepochtimes.com/rand-paul-suggâ€¦","indices":[263,286]}]	Rand Paul Suggests People Who Had COVID-19 Donâ€™t Need Vaccine â€œIâ€™m going with the science on this one...I got it naturally...science of 30 million people &amp; statistical validity of a 30-million sample is overwhelming...naturally immunity exist &amp; works"ðŸ™Œ https://t.co/Nk6NtreJNL	2624.0	RT @Gr8Coffe: Rand Paul Suggests People Who Had COVID-19 Donâ€™t Need Vaccine â€œIâ€™m going with the science on this one...I got it naturally.â€¦	189.0	True		theepochtimes.com	theepochtimes.com
149	6052a1a03d90a900382e2550	2021-03-18 00:40:59	[{"text":"CIA","indices":[31,35]},{"text":"CCP","indices":[36,40]},{"text":"Tanzania","indices":[116,125]},{"text":"COVID19","indices":[140,148]},{"text":"Virus","indices":[207,213]},{"text":"CovidVaccine","indices":[266,279]}]	[{"url":"https://t.co/Mdxs8vYvqz","expanded_url":"https://pjmedia.com/news-and-politics/megan-fox/2020/05/06/president-of-tanzania-fires-head-of-covid-19-testing-after-goat-and-pawpaw-fruit-test-positive-for-the-virus-n388590","display_url":"pjmedia.com/news-and-politâ€¦","indices":[215,238]},{"url":"https://t.co/SCB8ANVP2X","expanded_url":"https://www.lbc.co.uk/news/tanzania-president-john-maguf…		[]	[]			Efficient job completed by the #CIA/#CCP associates. Get the nay-sayers and exposers out of your way. President ofâ€¦ https://t.co/IXA4HyskUP	4164.0	True	pjmedia.com		pjmedia.com
150	6052a1ad3d90a900382e29ae	2021-03-18 00:41:11	[]	[]	Wed Mar 17 22:40:15 +0000 2021	[{"text":"JohnMagufuli","indices":[28,41]}]	[{"url":"https://t.co/TNNVTKQ9bF","expanded_url":"https://www.rt.com/op-ed/492833-black-lives-matter-african-leader/","display_url":"rt.com/op-ed/492833-bâ€¦","indices":[154,177]}]	A piece I wrote on the late #JohnMagufuli last year: If black lives matter, then why are African leaders with a different take on Covid-19 being taunted? https://t.co/TNNVTKQ9bF	74684.0	RT @NeilClark66: A piece I wrote on the late #JohnMagufuli last year: If black lives matter, then why are African leaders with a differentâ€¦	273.0	True		rt.com	rt.com
151	6052a1b03d90a900382e2ae4	2021-03-18 00:41:15	[]	[]	Tue Mar 16 23:45:20 +0000 2021	[]	[{"url":"https://t.co/HiUouGQKob","expanded_url":"https://actualidad.rt.com/actualidad/386596-myanmar-sospecha-sucursal-soros-protestas","display_url":"actualidad.rt.com/actualidad/386â€¦","indices":[132,155]}]	Myanmar incauta la cuenta bancaria de la filial de The Open Foundation de George Soros y dicta arresto contra sus 11 empleados - RT https://t.co/HiUouGQKob	9478.0	RT @elescorpiano76: Myanmar incauta la cuenta bancaria de la filial de The Open Foundation de George Soros y dicta arresto contra sus 11 emâ€¦	297.0	True		rt.com	rt.com
152	6052a1b53d90a900382e2cce	2021-03-18 00:41:20	[]	[{"url":"https://t.co/Na5wmiRURN","expanded_url":"https://nationalfile.com/american-airlines-promises-investigation-after-flight-attendant-bullies-elderly-woman-to-tears-for-briefly-lowering-mask/","display_url":"nationalfile.com/american-airliâ€¦","indices":[268,291]}]		[]	[]			@stclairashley @AmericanAir Just ask this poor elderly woman? @AmericanAir give John Kerry a free pass, but bullieâ€¦ https://t.co/TejjhExaju	2.0	True	nationalfile.com		nationalfile.com
153	6052a1c23d90a900382e3154	2021-03-18 00:41:32	[]	[]	Wed Mar 17 22:15:52 +0000 2021	[]	[{"url":"https://t.co/YhFFcHRGcL","expanded_url":"https://es.rt.com/8af3","display_url":"es.rt.com/8af3","indices":[105,128]}]	Argentina reporta otras 195 muertes por coronavirus y mÃ¡s de 8.000 nuevos contagios en la Ãºltima jornada https://t.co/YhFFcHRGcL https://t.co/25VvXYRcst	357700.0	RT @RTultimahora: Argentina reporta otras 195 muertes por coronavirus y mÃ¡s de 8.000 nuevos contagios en la Ãºltima jornada https://t.co/YhFâ€¦	877.0	True		rt.com	rt.com
154	6052a1d03d90a900382e3648	2021-03-18 00:41:46	[]	[]	Tue Mar 16 14:12:54 +0000 2021	[{"text":"China","indices":[0,6]},{"text":"COVID19","indices":[144,152]}]	[{"url":"https://t.co/ONFMl0pP4K","expanded_url":"https://rumble.com/veotqh-tipping-point-china-offers-olympians-vaccine-with-michael-johns.html","display_url":"rumble.com/veotqh-tippingâ€¦","indices":[257,280]}]	#China historically has falsified data on rabies vaccines and administered diphtheria vaccines deemed substandard. It's now hyping and selling #COVID19 vaccines globally but refusing to release vital Phase 3 efficacy data on them, I told @OANN on Friday: https://t.co/ONFMl0pP4K	196562.0	RT @michaeljohns: #China historically has falsified data on rabies vaccines and administered diphtheria vaccines deemed substandard. It'sâ€¦	310.0	True		rumble.com	rumble.com
155	6052a1d73d90a900382e38e8	2021-03-18 00:41:54	[]	[]	Wed Mar 17 13:35:00 +0000 2021	[]	[{"url":"https://t.co/Px6Z5QH6AU","expanded_url":"https://swarajyamag.com/news-brief/make-in-india-india-israel-joint-venture-rolls-out-medium-range-surface-to-air-missile-kits","display_url":"swarajyamag.com/news-brief/makâ€¦","indices":[159,182]}]	Kalyani Rafael Advanced Systems (KRAS) rolled out its first batch of the 1000 midsection Medium-Range Surface-to-Air Missile (MRSAM) kits to the Indian Army. https://t.co/Px6Z5QH6AU	278871.0	RT @SwarajyaMag: Kalyani Rafael Advanced Systems (KRAS) rolled out its first batch of the 1000 midsection Medium-Range Surface-to-Air Missiâ€¦	6.0	True		swarajyamag.com	swarajyamag.com
156	6052a1e03d90a900382e3c06	2021-03-18 00:42:02	[]	[]	Wed Mar 17 19:00:57 +0000 2021	[]	[{"url":"https://t.co/JiIocCFhVY","expanded_url":"https://fr.sputniknews.com/sante/202103171045362911-passeport-sanitaire-les-citoyens-francais-refusent-la-commission-europeenne-persiste-et-signe/","display_url":"fr.sputniknews.com/sante/20210317â€¦","indices":[134,157]}]	Je suis entrÃ© dans ce covid inquiet je ressors terrorisÃ© pour la sociÃ©tÃ© de demain ! Merci Ã @sputnik_fr de m'avoir donnÃ© la parole https://t.co/JiIocCFhVY	46450.0	RT @DIVIZIO1: Je suis entrÃ© dans ce covid inquiet je ressors terrorisÃ© pour la sociÃ©tÃ© de demain ! Merci Ã @sputnik_fr de m'avoir donnÃ© laâ€¦	999.0	True		sputniknews.com	sputniknews.com
157	6052a1e63d90a900382e3e68	2021-03-18 00:42:09	[]	[]	Wed Mar 17 21:03:00 +0000 2021	[{"text":"TheDefender","indices":[184,196]}]	[{"url":"https://t.co/zL66EdwTnD","expanded_url":"https://bit.ly/3s5twWJ","display_url":"bit.ly/3s5twWJ","indices":[215,238]},{"url":"https://t.co/HRfrCbNdOr","expanded_url":"https://childrenshealthdefense.org/defender/rfk-jr-president-biden-vaers/","display_url":"childrenshealthdefense.org/defender/rfk-jâ€¦","indices":[240,263]}]	READ + RT my letter to President Biden explaining how transparency, robust science and a functional surveillance system are the only ways to build public trust for the COVID vaccine. #TheDefender: SUBSCRIBE TODAY: https://t.co/zL66EdwTnD https://t.co/HRfrCbNdOr	232306.0	RT @RobertKennedyJr: READ + RT my letter to President Biden explaining how transparency, robust science and a functional surveillance systâ€¦	15.0	True		childrenshealthdefense.org	childrenshealthdefense.org
158	6052a1ef3d90a900382e418c	2021-03-18 00:42:18	[]	[]	Wed Mar 17 21:31:52 +0000 2021	[]	[{"url":"https://t.co/db7iyTZUhw","expanded_url":"https://conservativedailypost.com/hidden-inside-covid-relief-bill-is-3-5-billion-to-bill-gates-foundation/","display_url":"conservativedailypost.com/hidden-inside-â€¦","indices":[0,23]}]	https://t.co/db7iyTZUhw "On Page 613 of the Democratsâ€™ 628-page relief bill is a provision calling for the contribution of â€œnot less than $3,500,000,000â€� to the Global Fund to Fight AIDS, Tuberculosis &amp; Malaria, which lists the Bill &amp; Melinda Gates Foundation as a key partner."	2456.0	RT @justthinkit: https://t.co/db7iyTZUhw "On Page 613 of the Democratsâ€™ 628-page relief bill is a provision calling for the contribution oâ€¦	1316.0	True		conservativedailypost.com	conservativedailypost.com
159	6052a1f23d90a900382e429c	2021-03-18 00:42:21	[]	[]	Wed Mar 17 03:11:55 +0000 2021	[]	[{"url":"https://t.co/g4IFLG00DV","expanded_url":"https://www.thegatewaypundit.com/2021/03/bogus-covid-stimulus-bill-erases-650-million-san-francisco-debt-speaker-pelosi-eliminates-new-york-states-budget-deficit-year-senate-leader-schumer/","display_url":"thegatewaypundit.com/2021/03/bogus-â€¦","indices":[189,212]}]	How bout that â�“ðŸ˜± "Democratsâ€™ â€˜COVID Stimulus Billâ€™ ERASES San Franciscoâ€™s Debt for Speaker Pelosi &amp; Eliminates New York Stateâ€™s Fiscal Year Budget Deficit for Senate Leader Schumer " https://t.co/g4IFLG00DV	8627.0	RT @PRAISETRIUNEGOD: How bout that â�“ðŸ˜± "Democratsâ€™ â€˜COVID Stimulus Billâ€™ ERASES San Franciscoâ€™s Debt for Speaker Pelosi &amp; Eliminates New Yoâ€¦	134.0	True		thegatewaypundit.com	thegatewaypundit.com
160	6052a2153d90a900382e4f40	2021-03-18 00:42:56	[]	[]	Wed Mar 17 21:39:03 +0000 2021	[{"text":"PortlandRiots","indices":[36,50]},{"text":"Antifa","indices":[52,59]},{"text":"BLM","indices":[71,75]}]	[{"url":"https://t.co/Y6zjjChraU","expanded_url":"https://newspunch.com/the-view-co-host-joy-behar-says-antifa-doesnt-exist-its-a-fictitious-idea/","display_url":"newspunch.com/the-view-co-hoâ€¦","indices":[248,271]}]	â�¦@JoyVBeharâ�© then who is destroying #PortlandRiots? #Antifa as well as #BLM are terrorist organizations! Despite Antifaâ€™s well-documented history of violence, Behar isnsisted that the group did not even exist during Mondays episode of â€˜The Viewâ€™. https://t.co/Y6zjjChraU	17344.0	RT @Rickster_75: â�¦@JoyVBeharâ�© then who is destroying #PortlandRiots? #Antifa as well as #BLM are terrorist organizations! Despite Antifaâ€™sâ€¦	256.0	True		newspunch.com	newspunch.com
161	6052a21f3d90a900382e52a4	2021-03-18 00:43:06	[]	[]	Wed Mar 17 22:05:35 +0000 2021	[]	[{"url":"https://t.co/HuIs7WAHPB","expanded_url":"https://www.breitbart.com/border/2021/03/17/large-migrant-groups-continue-crossing-border-into-texas-24k-in-two-weeks","display_url":"breitbart.com/border/2021/03â€¦","indices":[256,279]}]	24K in 2 weeks! â€œEven with the spread of the COVID-19 virus, human smugglers continue to try these brazen attempts with zero regard for the lives they endanger nor to the health of the citizens of our great nation,â€� officials said in a written statement. https://t.co/HuIs7WAHPB	7861.0	RT @TrinaSolis17: 24K in 2 weeks! â€œEven with the spread of the COVID-19 virus, human smugglers continue to try these brazen attempts withâ€¦	8458.0	True		breitbart.com	breitbart.com
162	6052a22b3d90a900382e5700	2021-03-18 00:43:18	[]	[]	Wed Mar 17 14:18:44 +0000 2021	[]	[{"url":"https://t.co/bMT1AX1C16","expanded_url":"https://knst.iheart.com/featured/garret-lewis/content/2021-03-17-az-state-sen-ugenti-rita-offers-ducey-compromise-to-end-emergency-order/","display_url":"knst.iheart.com/featured/garreâ€¦","indices":[256,279]}]	Great strategic move by @MichelleUgenti with this amendment. Don't get caught up about covid metrics being hit to cut business 50%. If businesses say no to cutting back to 50%, her amendment says business can't lose operating license. Ducey's in a corner. https://t.co/bMT1AX1C16	3155.0	RT @GarretLewis: Great strategic move by @MichelleUgenti with this amendment. Don't get caught up about covid metrics being hit to cut busiâ€¦	3.0	True		rt.com	rt.com
163	6052a22d3d90a900382e57ba	2021-03-18 00:43:20	[]	[{"url":"https://t.co/E868IS7nef","expanded_url":"https://www.thegatewaypundit.com/2021/03/spotted-liberal-hypocrite-biden-climate-envoy-john-kerry-flouts-federal-mask-mandate-american-airlines-flight/?utm_source=Twitter&utm_medium=PostTopSharingButtons&utm_campaign=websitesharingbuttons","display_url":"thegatewaypundit.com/2021/03/spotteâ€¦","indices":[118,141]}]		[]	[]			SPOTTED: Liberal Hypocrite and Biden Climate Envoy John Kerry Flouts Federal Mask Mandate on American Airlines Fligâ€¦ https://t.co/4Itp6skGyj	857.0	True	thegatewaypundit.com		thegatewaypundit.com
164	6052a2363d90a900382e5af2	2021-03-18 00:43:28	[{"text":"LurchAHypocrite","indices":[0,16]}]	[{"url":"https://t.co/ndWDJ72Kya","expanded_url":"https://www.thegatewaypundit.com/2021/03/spotted-liberal-hypocrite-biden-climate-envoy-john-kerry-flouts-federal-mask-mandate-american-airlines-flight/?utm_source=Twitter&utm_medium=PostTopSharingButtons&utm_campaign=websitesharingbuttons","display_url":"thegatewaypundit.com/2021/03/spotteâ€¦","indices":[136,159]}]		[]	[]			#LurchAHypocrite SPOTTED: Liberal Hypocrite and Biden Climate Envoy John Kerry Flouts Federal Mask Mandate on Amerâ€¦ https://t.co/CInzt5n008	468.0	True	thegatewaypundit.com		thegatewaypundit.com
165	6052a2503d90a900382e6460	2021-03-18 00:43:55	[]	[]	Wed Mar 17 23:51:24 +0000 2021	[]	[{"url":"https://t.co/Nk6NtreJNL","expanded_url":"https://www.theepochtimes.com/rand-paul-suggests-people-who-had-covid-19-dont-need-vaccine_3737145.html","display_url":"theepochtimes.com/rand-paul-suggâ€¦","indices":[263,286]}]	Rand Paul Suggests People Who Had COVID-19 Donâ€™t Need Vaccine â€œIâ€™m going with the science on this one...I got it naturally...science of 30 million people &amp; statistical validity of a 30-million sample is overwhelming...naturally immunity exist &amp; works"ðŸ™Œ https://t.co/Nk6NtreJNL	2626.0	RT @Gr8Coffe: Rand Paul Suggests People Who Had COVID-19 Donâ€™t Need Vaccine â€œIâ€™m going with the science on this one...I got it naturally.â€¦	4105.0	True		theepochtimes.com	theepochtimes.com
166	6052a27c3d90a900382e73f4	2021-03-18 00:44:39	[]	[{"url":"https://t.co/CJsqpZsHgZ","expanded_url":"https://www.breitbart.com/health/2021/03/17/michigan-gop-wants-special-prosecutor-subpoenas-for-coronavirus-nursing-home-deaths/","display_url":"breitbart.com/health/2021/03â€¦","indices":[233,256]}]		[]	[]			"Michigan policy: coronavirus patients sent to nursing homes to recuperate&amp; mixed with elderly, otherwise healthy râ€¦ https://t.co/vOzLpPiur4	3.0	True	breitbart.com		breitbart.com
167	6052a2813d90a900382e75ce	2021-03-18 00:44:44	[]	[{"url":"https://t.co/AmhWNDw8pk","expanded_url":"https://www.thegatewaypundit.com/2021/03/watch-65-year-old-woman-violently-arrested-texas-bank-america-not-wearing-mask-despite-mandate-lifted/","display_url":"thegatewaypundit.com/2021/03/watch-â€¦","indices":[120,143]}]		[]	[]			WATCH: 65-Year-Old Woman Violently Arrested in Texas Bank of America for Not Wearing Mask, Despite Mandate Being Liâ€¦ https://t.co/B7t75ngOQS	1569.0	True	thegatewaypundit.com		thegatewaypundit.com
168	6052a29d3d90a900382e7fe0	2021-03-18 00:45:12	[]	[{"url":"https://t.co/CJsqpZsHgZ","expanded_url":"https://www.breitbart.com/health/2021/03/17/michigan-gop-wants-special-prosecutor-subpoenas-for-coronavirus-nursing-home-deaths/","display_url":"breitbart.com/health/2021/03â€¦","indices":[143,166]}]		[]	[]			"34% of coronavirus deaths in Michigan took place in nursing homes." MI GOP Wants Special Prosecutor, Subpoenas foâ€¦ https://t.co/BUHbc0LvPh	3.0	True	breitbart.com		breitbart.com
169	6052a2ae3d90a900382e85f6	2021-03-18 00:45:29	[]	[]	Wed Mar 17 23:45:35 +0000 2021	[]	[{"url":"https://t.co/ImVD0ZHgUx","expanded_url":"https://www.breitbart.com/politics/2021/03/17/american-airlines-announces-investigation-into-john-kerrys-violation-of-federal-mask-mandate-on-flight/","display_url":"breitbart.com/politics/2021/â€¦","indices":[225,248]}]	Kerry has been an ELITE SOB his entire life. I suppose he decided to fly commercial first class from Boston to DC because he got so much grief for taking his private jet everywhere. But wear a MASK? Someone tell Dr. Fauci! https://t.co/ImVD0ZHgUx	152246.0	RT @DFBHarvard: Kerry has been an ELITE SOB his entire life. I suppose he decided to fly commercial first class from Boston to DC because hâ€¦	11.0	True		breitbart.com	breitbart.com
170	6052a2bc3d90a900382e8afa	2021-03-18 00:45:43	[]	[]	Wed Mar 17 12:10:08 +0000 2021	[{"text":"Wuhan","indices":[38,44]}]	[{"url":"https://t.co/bAhHtaSe2U","expanded_url":"https://www.theepochtimes.com/us-nonprofit-with-ties-to-wuhan-lab-violated-federal-law-by-failing-to-disclose-taxpayer-funding-complaint-alleges_3733942.html?utm_medium=social&utm_source=twitter&utm_campaign=digitalsub","display_url":"theepochtimes.com/us-nonprofit-wâ€¦","indices":[219,242]}]	A US nonprofit with close ties to the #Wuhan Institute of Virology violated federal law by failing to disclose that taxpayer funds supported its work, according to a complaint a taxpayer watchdog group filed on Monday. https://t.co/bAhHtaSe2U	400309.0	RT @EpochTimes: A US nonprofit with close ties to the #Wuhan Institute of Virology violated federal law by failing to disclose that taxpayeâ€¦	67.0	True		theepochtimes.com	theepochtimes.com
171	6052a2c23d90a900382e8d0a	2021-03-18 00:45:49	[]	[]	Fri Jan 29 03:50:46 +0000 2021	[]	[{"url":"https://t.co/21VNGHKhXb","expanded_url":"https://australiannationalreview.com/health/who-you-do-not-need-to-wear-a-mask/","display_url":"australiannationalreview.com/health/who-youâ€¦","indices":[239,262]}]	â€œIn a telling admission made on January 22, 2021, the World Health Organization now say there is no scientific medical reason for any healthy person to wear a mask outside of a hospital.â€� Fauci says wear two. ðŸ¤¦â€�â™€ï¸�ðŸ¤¦â€�â™€ï¸�ðŸ¤¦â€�â™€ï¸�ðŸ¤¦â€�â™€ï¸�ðŸ¤¦â€�â™€ï¸�ðŸ¤¦â€�â™€ï¸�ðŸ¤¦â€�â™€ï¸� https://t.co/21VNGHKhXb	1254.0	RT @Paramythia__: â€œIn a telling admission made on January 22, 2021, the World Health Organization now say there is no scientific medical reâ€¦	1254.0	True		australiannationalreview.com	australiannationalreview.com
172	6052a2cc3d90a900382e909c	2021-03-18 00:45:59	[]	[{"url":"https://t.co/JCkpfSBMxD","expanded_url":"https://www.google.com/amp/amp.washingtontimes.com/news/2017/apr/23/margaret-sanger-founded-planned-parenthood-on-raci/","display_url":"google.com/amp/amp.washinâ€¦","indices":[248,271]},{"url":"https://t.co/4Dwk2Wm6dq","expanded_url":"https://edition.cnn.com/2015/07/15/health/planned-parenthood-undercover-video/index.html","display_url":"edition.…		[]	[]			@Rebeca_Goetz @kettylucas2 @altagraciasa Las Mismas organizaciones que financiaron el aborto libre en Argentina hoyâ€¦ https://t.co/L9YdDxRayf	45.0	True	washingtontimes.com		washingtontimes.com
173	6052a2d13d90a900382e9264	2021-03-18 00:46:03	[]	[]	Thu Mar 18 00:30:14 +0000 2021	[]	[{"url":"https://t.co/pKbYKAWtOq","expanded_url":"https://www.politico.com/states/california/story/2021/03/17/recall-or-science-newsoms-sudden-reopening-push-has-many-wondering-1368588","display_url":"politico.com/states/califorâ€¦","indices":[128,151]}]	Gavin Newsom spent the past year as one of the nation's most restrictive pandemic governors. Now, heâ€™s throwing the doors open. https://t.co/pKbYKAWtOq	4504496.0	RT @politico: Gavin Newsom spent the past year as one of the nation's most restrictive pandemic governors. Now, heâ€™s throwing the doors opeâ€¦	1202.0	True		science-news	science-news
174	6052a2e63d90a900382e99e6	2021-03-18 00:46:24	[]	[]	Thu Mar 18 00:12:05 +0000 2021	[]	[{"url":"https://t.co/mQOCs8ZHCD","expanded_url":"https://www.tpusa.com/live/john-kerry-ignores-mask-mandate-on-flight#.YFKTmvNf4nY.link","display_url":"tpusa.com/live/john-kerrâ€¦","indices":[257,280]}]	Liberal Privilege means 'following the science'...but only when it's convenient for you. John Kerry's hypocrisy is another example of how the laws DC elites pass aren't meant to limit THEIR freedoms, just YOURS! More at TPUSA LIVE with @TheJordanRachel https://t.co/mQOCs8ZHCD	426897.0	RT @TPUSA: Liberal Privilege means 'following the science'...but only when it's convenient for you. John Kerry's hypocrisy is another exaâ€¦	8.0	True		tpusa.com	tpusa.com
175	6052a2e73d90a900382e9a1a	2021-03-18 00:46:25	[]	[]	Wed Mar 17 22:00:00 +0000 2021	[{"text":"RandPaul","indices":[11,20]},{"text":"COVID_19","indices":[81,90]}]	[{"url":"https://t.co/6RmHw9MQ3Q","expanded_url":"https://es.theepochtimes.com/rand-paul-sugiere-que-las-personas-que-tuvieron-covid-19-no-necesitan-la-vacuna_809675.html","display_url":"es.theepochtimes.com/rand-paul-sugiâ€¦","indices":[218,241]}]	El senador #RandPaul sugiriÃ³ el martes que las personas que, como Ã©l, han tenido #COVID_19 y se han recuperado no necesitan vacunarse. â€œUnos 30 millones de personas han contraÃ­do la infecciÃ³n de forma natural como yo.https://t.co/6RmHw9MQ3Q	3941.0	RT @EpochTimesEs: El senador #RandPaul sugiriÃ³ el martes que las personas que, como Ã©l, han tenido #COVID_19 y se han recuperado no necesitâ€¦	473.0	True		theepochtimes.com	theepochtimes.com
176	6052a2ee3d90a900382e9ce0	2021-03-18 00:46:33	[]	[]	Thu Mar 18 00:46:00 +0000 2021	[]	[{"url":"https://t.co/FAwbLs6WZK","expanded_url":"https://www.breitbart.com/politics/2021/03/17/american-airlines-announces-investigation-into-john-kerrys-violation-of-federal-mask-mandate-on-flight/","display_url":"breitbart.com/politics/2021/â€¦","indices":[121,144]}]	PHOTO: American Airlines Announces Investigation into John Kerryâ€˜s liberal ðŸ’©Violation of Federal Mask Mandate on Flight https://t.co/FAwbLs6WZK via @BreitbartNews	185.0	RT @ShawrtzJ: PHOTO: American Airlines Announces Investigation into John Kerryâ€˜s liberal ðŸ’©Violation of Federal Mask Mandate on Flight httpâ€¦	185.0	True		breitbart.com	breitbart.com
177	6052a2f93d90a900382ea0cc	2021-03-18 00:46:44	[]	[]	Wed Mar 17 23:51:24 +0000 2021	[]	[{"url":"https://t.co/Nk6NtreJNL","expanded_url":"https://www.theepochtimes.com/rand-paul-suggests-people-who-had-covid-19-dont-need-vaccine_3737145.html","display_url":"theepochtimes.com/rand-paul-suggâ€¦","indices":[263,286]}]	Rand Paul Suggests People Who Had COVID-19 Donâ€™t Need Vaccine â€œIâ€™m going with the science on this one...I got it naturally...science of 30 million people &amp; statistical validity of a 30-million sample is overwhelming...naturally immunity exist &amp; works"ðŸ™Œ https://t.co/Nk6NtreJNL	2624.0	RT @Gr8Coffe: Rand Paul Suggests People Who Had COVID-19 Donâ€™t Need Vaccine â€œIâ€™m going with the science on this one...I got it naturally.â€¦	13048.0	True		theepochtimes.com	theepochtimes.com
178	6052a31d3d90a900382eadce	2021-03-18 00:47:20	[]	[]	Thu Mar 18 00:12:05 +0000 2021	[]	[{"url":"https://t.co/mQOCs8ZHCD","expanded_url":"https://www.tpusa.com/live/john-kerry-ignores-mask-mandate-on-flight#.YFKTmvNf4nY.link","display_url":"tpusa.com/live/john-kerrâ€¦","indices":[257,280]}]	Liberal Privilege means 'following the science'...but only when it's convenient for you. John Kerry's hypocrisy is another example of how the laws DC elites pass aren't meant to limit THEIR freedoms, just YOURS! More at TPUSA LIVE with @TheJordanRachel https://t.co/mQOCs8ZHCD	426897.0	RT @TPUSA: Liberal Privilege means 'following the science'...but only when it's convenient for you. John Kerry's hypocrisy is another exaâ€¦	57.0	True		tpusa.com	tpusa.com
179	6052a31e3d90a900382eae24	2021-03-18 00:47:21	[]	[]	Thu Mar 18 00:30:14 +0000 2021	[]	[{"url":"https://t.co/pKbYKAWtOq","expanded_url":"https://www.politico.com/states/california/story/2021/03/17/recall-or-science-newsoms-sudden-reopening-push-has-many-wondering-1368588","display_url":"politico.com/states/califorâ€¦","indices":[128,151]}]	Gavin Newsom spent the past year as one of the nation's most restrictive pandemic governors. Now, heâ€™s throwing the doors open. https://t.co/pKbYKAWtOq	4504416.0	RT @politico: Gavin Newsom spent the past year as one of the nation's most restrictive pandemic governors. Now, heâ€™s throwing the doors opeâ€¦	32.0	True		science-news	science-news
180	6052a3283d90a900382eb1b0	2021-03-18 00:47:31	[]	[]	Wed Mar 17 15:10:33 +0000 2021	[{"text":"maga","indices":[106,111]}]	[{"url":"https://t.co/RAS63IfbHr","expanded_url":"https://www.thegatewaypundit.com/2021/03/73-voters-concerned-bidens-migrants-bringing-covid-country/?utm_source=Twitter&utm_medium=PostTopSharingButtons&utm_campaign=websitesharingbuttons","display_url":"thegatewaypundit.com/2021/03/73-votâ€¦","indices":[112,135]}]	It has been reported 73% of Voters Concerned About Biden's Migrants Are Bringing COVID Into the Country #maga https://t.co/RAS63IfbHr via @gatewaypundit	30773.0	RT @kelliekelly23: It has been reported 73% of Voters Concerned About Biden's Migrants Are Bringing COVID Into the Country #maga https://â€¦	1541.0	True		thegatewaypundit.com	thegatewaypundit.com
181	6052a3f450e85c00396df73d	2021-03-18 00:50:54	[]	[]	Wed Mar 17 23:29:53 +0000 2021	[]	[{"url":"https://t.co/LgpPBafS6t","expanded_url":"https://gnews.org/980276/","display_url":"gnews.org/980276/","indices":[249,272]}]	Writer: Lois The Chinese Communist Party (CCP) has recently ordered Alibaba Group Holding Ltd, founded by billionaire Chinese business magnate Jack Ma, to shed its media assets amidst authoritiesâ€™ growing concerns regarding the companyâ€™s tremendous https://t.co/LgpPBafS6t	824.0	RT @sydneyhimalaya: Writer: Lois The Chinese Communist Party (CCP) has recently ordered Alibaba Group Holding Ltd, founded by billionaire Câ€¦	33.0	True		gnews.org	gnews.org
182	6052a3fd50e85c00396dfa79	2021-03-18 00:51:04	[]	[]	Thu Mar 18 00:48:23 +0000 2021	[]	[{"url":"https://t.co/mpqARrOK7C","expanded_url":"https://www.takimag.com/article/black-lives-murdered/","display_url":"takimag.com/article/black-â€¦","indices":[258,281]},{"url":"https://t.co/hKhn5FARoh","expanded_url":"https://twitter.com/Steve_Sailer/status/1371968833225781252","display_url":"twitter.com/Steve_Sailer/sâ€¦","indices":[282,305]}]	The Massage Parlors Massacre, with 8 dead and 1 wounded, is a classic example of the type of mass shooting, usually by white or Asian men, that leave more dead than wounded. This Chicago shooting w/2 dead &amp; 13 wounded is a classic black mass shooting: https://t.co/mpqARrOK7C https://t.co/hKhn5FARoh	34843.0	RT @Steve_Sailer: The Massage Parlors Massacre, with 8 dead and 1 wounded, is a classic example of the type of mass shooting, usually by whâ€¦	586.0	True		takimag.com	takimag.com
183	6052a41f50e85c00396e06a5	2021-03-18 00:51:37	[]	[]	Thu Mar 18 00:50:28 +0000 2021	[]	[{"url":"https://t.co/eFfGoUUZ6w","expanded_url":"https://www.oann.com/report-73-of-voters-worried-about-migrants-spreading-covid-19/?utm_source=rss&utm_medium=rss&utm_campaign=report-73-of-voters-worried-about-migrants-spreading-covid-19","display_url":"oann.com/report-73-of-vâ€¦","indices":[257,280]}]	This is just bad policy and it is dangerous to the American people!There are super spreader caravans coming across the border and the stupid policies of the Biden administration has already allowed over 100,000 illegal aliens across! Many bad ones too! Sad https://t.co/eFfGoUUZ6w	2749.0	RT @rjp4USA: This is just bad policy and it is dangerous to the American people!There are super spreader caravans coming across the borderâ€¦	916.0	True		oann.com	oann.com
184	6052a43950e85c00396e1003	2021-03-18 00:52:03	[]	[]	Mon Mar 15 15:00:16 +0000 2021	[]	[{"url":"https://t.co/h3hh7uUNWQ","expanded_url":"https://rumble.com/vemgav-doctor-explains-why-coronavirus-is-not-what-theyre-telling-you.html","display_url":"rumble.com/vemgav-doctor-â€¦","indices":[251,274]}]	Doctor Explains Why Coronavirus Is NOT What Theyâ€™re Telling You! @FUNKNA @G0odL1fe @REALITYofJNJ @AlisonBlunt @freestockholm @SandraWeeden @keesaroo @SusanACreed @NotPartaking @MargrainLynda @prisoner1968 @Julija9Julija @JaggerMickOZ @CromwellStuff https://t.co/h3hh7uUNWQ	1005.0	RT @Elle_G_Lewis: Doctor Explains Why Coronavirus Is NOT What Theyâ€™re Telling You! @FUNKNA @G0odL1fe @REALITYofJNJ @AlisonBlunt @freestockâ€¦	274.0	True		rumble.com	rumble.com
185	6052a44250e85c00396e1327	2021-03-18 00:52:12	[]	[{"url":"https://t.co/PrEz4DHWTs","expanded_url":"https://zenith.news/the-one-figure-that-explains-why-cuomos-political-career-isnt-in-total-ruins-over-covid-nursing/","display_url":"zenith.news/the-one-figureâ€¦","indices":[119,142]}]		[]	[]			TOWNHALL reported: The One Figure That Explains Why Cuomo's Political Career Isn't in Total Ruins Over COVID Nursinâ€¦ https://t.co/5MbEc5ve1v	61612.0	True	zenith.news		zenith.news
186	6052a44c50e85c00396e16c9	2021-03-18 00:52:22	[]	[]	Wed Mar 17 12:58:10 +0000 2021	[{"text":"TheDefender","indices":[168,180]}]	[{"url":"https://t.co/zL66Edfiw5","expanded_url":"https://bit.ly/3s5twWJ","display_url":"bit.ly/3s5twWJ","indices":[199,222]},{"url":"https://t.co/ZvwotjCpBD","expanded_url":"https://childrenshealthdefense.org/defender/20-countries-suspend-astrazeneca-vaccine/","display_url":"childrenshealthdefense.org/defender/20-coâ€¦","indices":[224,247]}]	20+ countries have either suspended or said they will delay AstraZeneca vaccinations based on reports of deaths or injuries in healthy people who received the vaccine. #TheDefender: SUBSCRIBE TODAY:Â https://t.co/zL66Edfiw5 https://t.co/ZvwotjCpBD	232717.0	RT @RobertKennedyJr: 20+ countries have either suspended or said they will delay AstraZeneca vaccinations based on reports of deaths or injâ€¦	34.0	True		childrenshealthdefense.org	childrenshealthdefense.org
187	6052a44f50e85c00396e17c7	2021-03-18 00:52:25	[]	[]	Wed Mar 17 23:00:01 +0000 2021	[{"text":"AntonyBlinken","indices":[0,14]},{"text":"JakeSullivan","indices":[17,30]},{"text":"Alaska","indices":[85,92]},{"text":"Washington","indices":[108,119]},{"text":"Beijing","indices":[156,164]},{"text":"AdministraciÃ³nBiden","indices":[232,252]}]	[{"url":"https://t.co/lLt6CfIyC3","expanded_url":"https://es.theepochtimes.com/cambio-de-rumbo-de-beijing-mejoraria-lazos-de-china-y-ee-uu-altos-funcionarios-de-la-presidencia_809749.html","display_url":"es.theepochtimes.com/cambio-de-rumbâ€¦","indices":[253,276]}]	#AntonyBlinken y #JakeSullivan entablarÃ¡n conversaciones con sus homÃ³logos chinos en #Alaska esta semana. #Washington quiere ver â€œhechos, no palabrasâ€� si #Beijing quiere mejorar los vÃ­nculos mutuos, segÃºn altos funcionarios de la #AdministraciÃ³nBiden.https://t.co/lLt6CfIyC3	3941.0	RT @EpochTimesEs: #AntonyBlinken y #JakeSullivan entablarÃ¡n conversaciones con sus homÃ³logos chinos en #Alaska esta semana. #Washington qâ€¦	473.0	True		theepochtimes.com	theepochtimes.com
188	6052a45a50e85c00396e1bfd	2021-03-18 00:52:37	[]	[]	Sun Mar 14 01:55:01 +0000 2021	[{"text":"Lockdowns","indices":[178,188]},{"text":"COVID19","indices":[193,201]}]	[{"url":"https://t.co/8rjjn7DMJC","expanded_url":"https://www.theepochtimes.com/desantis-to-contemplate-further-ccp-virus-lockdowns-is-insane_3732048.html?utm_medium=social&utm_source=twitter&utm_campaign=digitalsub","display_url":"theepochtimes.com/desantis-to-coâ€¦","indices":[242,265]}]	â€œTo even contemplate doing any type of lockdown, honestly itâ€™s insane,â€� said DeSantis. @GovRonDeSantis criticized President Bidenâ€™s remarks about the possibility of reinstating #Lockdowns for #COVID19 in the US if people are not â€œvigilant.â€� https://t.co/8rjjn7DMJC	400310.0	RT @EpochTimes: â€œTo even contemplate doing any type of lockdown, honestly itâ€™s insane,â€� said DeSantis. @GovRonDeSantis criticized Presidenâ€¦	67.0	True		theepochtimes.com	theepochtimes.com
189	6052a46550e85c00396e1fbd	2021-03-18 00:52:47	[]	[]	Thu Mar 18 00:50:28 +0000 2021	[]	[{"url":"https://t.co/eFfGoUUZ6w","expanded_url":"https://www.oann.com/report-73-of-voters-worried-about-migrants-spreading-covid-19/?utm_source=rss&utm_medium=rss&utm_campaign=report-73-of-voters-worried-about-migrants-spreading-covid-19","display_url":"oann.com/report-73-of-vâ€¦","indices":[257,280]}]	This is just bad policy and it is dangerous to the American people!There are super spreader caravans coming across the border and the stupid policies of the Biden administration has already allowed over 100,000 illegal aliens across! Many bad ones too! Sad https://t.co/eFfGoUUZ6w	2751.0	RT @rjp4USA: This is just bad policy and it is dangerous to the American people!There are super spreader caravans coming across the borderâ€¦	1776.0	True		oann.com	oann.com
190	6052a46650e85c00396e1ff7	2021-03-18 00:52:48	[]	[]	Wed Mar 17 12:10:08 +0000 2021	[{"text":"Wuhan","indices":[38,44]}]	[{"url":"https://t.co/bAhHtaSe2U","expanded_url":"https://www.theepochtimes.com/us-nonprofit-with-ties-to-wuhan-lab-violated-federal-law-by-failing-to-disclose-taxpayer-funding-complaint-alleges_3733942.html?utm_medium=social&utm_source=twitter&utm_campaign=digitalsub","display_url":"theepochtimes.com/us-nonprofit-wâ€¦","indices":[219,242]}]	A US nonprofit with close ties to the #Wuhan Institute of Virology violated federal law by failing to disclose that taxpayer funds supported its work, according to a complaint a taxpayer watchdog group filed on Monday. https://t.co/bAhHtaSe2U	400311.0	RT @EpochTimes: A US nonprofit with close ties to the #Wuhan Institute of Virology violated federal law by failing to disclose that taxpayeâ€¦	476.0	True		theepochtimes.com	theepochtimes.com
191	6052a46650e85c00396e2043	2021-03-18 00:52:49	[]	[]	Thu Mar 18 00:48:58 +0000 2021	[]	[{"url":"https://t.co/TxC05Zm5kl","expanded_url":"https://www.thegatewaypundit.com/2021/03/spotted-liberal-hypocrite-biden-climate-envoy-john-kerry-flouts-federal-mask-mandate-american-airlines-flight/?utm_source=Twitter&utm_medium=PostTopSharingButtons&utm_campaign=websitesharingbuttons","display_url":"thegatewaypundit.com/2021/03/spotteâ€¦","indices":[118,141]}]	SPOTTED: Liberal Hypocrite and Biden Climate Envoy John Kerry Flouts Federal Mask Mandate on American Airlines Flight https://t.co/TxC05Zm5kl via @gatewaypundit	20502.0	RT @K1erry: SPOTTED: Liberal Hypocrite and Biden Climate Envoy John Kerry Flouts Federal Mask Mandate on American Airlines Flight https://tâ€¦	399.0	True		thegatewaypundit.com	thegatewaypundit.com
192	6052a46750e85c00396e20ab	2021-03-18 00:52:50	[]	[]	Thu Mar 18 00:50:28 +0000 2021	[]	[{"url":"https://t.co/eFfGoUUZ6w","expanded_url":"https://www.oann.com/report-73-of-voters-worried-about-migrants-spreading-covid-19/?utm_source=rss&utm_medium=rss&utm_campaign=report-73-of-voters-worried-about-migrants-spreading-covid-19","display_url":"oann.com/report-73-of-vâ€¦","indices":[257,280]}]	This is just bad policy and it is dangerous to the American people!There are super spreader caravans coming across the border and the stupid policies of the Biden administration has already allowed over 100,000 illegal aliens across! Many bad ones too! Sad https://t.co/eFfGoUUZ6w	2749.0	RT @rjp4USA: This is just bad policy and it is dangerous to the American people!There are super spreader caravans coming across the borderâ€¦	1842.0	True		oann.com	oann.com
193	6052a46c50e85c00396e2253	2021-03-18 00:52:54	[]	[]	Thu Mar 18 00:50:28 +0000 2021	[]	[{"url":"https://t.co/eFfGoUUZ6w","expanded_url":"https://www.oann.com/report-73-of-voters-worried-about-migrants-spreading-covid-19/?utm_source=rss&utm_medium=rss&utm_campaign=report-73-of-voters-worried-about-migrants-spreading-covid-19","display_url":"oann.com/report-73-of-vâ€¦","indices":[257,280]}]	This is just bad policy and it is dangerous to the American people!There are super spreader caravans coming across the border and the stupid policies of the Biden administration has already allowed over 100,000 illegal aliens across! Many bad ones too! Sad https://t.co/eFfGoUUZ6w	2749.0	RT @rjp4USA: This is just bad policy and it is dangerous to the American people!There are super spreader caravans coming across the borderâ€¦	14112.0	True		oann.com	oann.com
194	6052a46d50e85c00396e22bd	2021-03-18 00:52:56	[]	[]	Sun Feb 14 16:23:37 +0000 2021	[{"text":"COVID19","indices":[136,144]},{"text":"Biden","indices":[145,151]},{"text":"Fauci","indices":[152,158]}]	[{"url":"https://t.co/Ywn0JsQoSA","expanded_url":"https://www.bitchute.com/video/QTljKulajr2h/","display_url":"bitchute.com/video/QTljKulaâ€¦","indices":[111,134]}]	Biden Asks Americans to Wear a Mask for A Year! What Happened to 100 Days? ðŸ˜± Watch The Full Video Here.--&gt; https://t.co/Ywn0JsQoSA #COVID19 #Biden #Fauci https://t.co/4EPiSFkqQL	50111.0	RT @DollarVigilante: Biden Asks Americans to Wear a Mask for A Year! What Happened to 100 Days? ðŸ˜± Watch The Full Video Here.--&gt; https://t.â€¦	0.0	True		bitchute.com	bitchute.com
195	6052a47950e85c00396e26f3	2021-03-18 00:53:08	[]	[]	Tue Mar 16 03:11:37 +0000 2021	[]	[{"url":"https://t.co/otNX0dcS9G","expanded_url":"https://www.thegatewaypundit.com/2021/03/ammon-bundy-arrested-refusing-wear-mask-courthouse-not-allowed-trial-video/","display_url":"thegatewaypundit.com/2021/03/ammon-â€¦","indices":[119,142]}]	Bundy rules! â€œMr. Bundy today refused to wear a mask to come into the courthouse and thus was not granted admission.â€� https://t.co/otNX0dcS9G	543.0	RT @NunyaBi34683710: Bundy rules! â€œMr. Bundy today refused to wear a mask to come into the courthouse and thus was not granted admission.â€�â€¦	60.0	True		thegatewaypundit.com	thegatewaypundit.com
196	6052a49850e85c00396e31e3	2021-03-18 00:53:38	[]	[]	Thu Mar 18 00:30:14 +0000 2021	[]	[{"url":"https://t.co/pKbYKAWtOq","expanded_url":"https://www.politico.com/states/california/story/2021/03/17/recall-or-science-newsoms-sudden-reopening-push-has-many-wondering-1368588","display_url":"politico.com/states/califorâ€¦","indices":[128,151]}]	Gavin Newsom spent the past year as one of the nation's most restrictive pandemic governors. Now, heâ€™s throwing the doors open. https://t.co/pKbYKAWtOq	4504499.0	RT @politico: Gavin Newsom spent the past year as one of the nation's most restrictive pandemic governors. Now, heâ€™s throwing the doors opeâ€¦	40.0	True		science-news	science-news
197	6052a4a450e85c00396e3671	2021-03-18 00:53:51	[]	[]	Thu Mar 18 00:29:57 +0000 2021	[]	[{"url":"https://t.co/R0Hr52q5az","expanded_url":"https://www.thegatewaypundit.com/2021/03/dr-fauci-birx-people-frankly-made-nothing-mistakes-president-trump-doctors-destroyed-freedom-using-covid-19/?utm_source=Twitter&utm_medium=PostTopSharingButtons&utm_campaign=websitesharingbuttons","display_url":"thegatewaypundit.com/2021/03/dr-fauâ€¦","indices":[154,177]}]	"Dr. Fauci and Birx and All of These People that Frankly Made Nothing But Mistakes" - President Trump on the Doctors Who Used COVID-19 to Destroy Freedom https://t.co/R0Hr52q5az	91477.0	RT @hrkbenowen: "Dr. Fauci and Birx and All of These People that Frankly Made Nothing But Mistakes" - President Trump on the Doctors Who Usâ€¦	122.0	True		thegatewaypundit.com	thegatewaypundit.com
198	6052a4a950e85c00396e383d	2021-03-18 00:53:56	[]	[]	Wed Mar 17 23:32:19 +0000 2021	[]	[{"url":"https://t.co/hpEYjmnIHo","expanded_url":"http://l.prageru.com/myfreedom","display_url":"l.prageru.com/myfreedom","indices":[247,270]}]	There has never been a more important time to show your support for our constitution. Check out the PragerU Freedom Collection and our 1A, 2A and We The People merchandise. Use Promo Code FREEDOM for 15% off. Visit the store by clicking the link: https://t.co/hpEYjmnIHo https://t.co/oURLc2zqkn	536589.0	RT @prageru: There has never been a more important time to show your support for our constitution. Check out the PragerU Freedom Collectionâ€¦	0.0	True		prageru.com	prageru.com
199	6052a4b550e85c00396e3c73	2021-03-18 00:54:08	[]	[]	Wed Mar 17 22:55:14 +0000 2021	[]	[{"url":"https://t.co/BJ28icUACd","expanded_url":"https://europe.infowars.com/irish-doctor-exposes-great-reset-agenda-behind-covid-hoax-in-powerful-video/","display_url":"europe.infowars.com/irish-doctor-eâ€¦","indices":[151,174]}]	Irish Doctor Exposes 'Great Reset' Agenda Behind COVID Hoax in Powerful Video. Finally, a shareable version of this. Definitely recommended viewing ðŸ‘� https://t.co/BJ28icUACd	2869.0	RT @ChArM91269403: Irish Doctor Exposes 'Great Reset' Agenda Behind COVID Hoax in Powerful Video. Finally, a shareable version of this. Deâ€¦	466.0	True		infowars.com	infowars.com
200	6052a4be50e85c00396e3fd5	2021-03-18 00:54:17	[]	[]	Thu Mar 18 00:12:05 +0000 2021	[]	[{"url":"https://t.co/mQOCs8ZHCD","expanded_url":"https://www.tpusa.com/live/john-kerry-ignores-mask-mandate-on-flight#.YFKTmvNf4nY.link","display_url":"tpusa.com/live/john-kerrâ€¦","indices":[257,280]}]	Liberal Privilege means 'following the science'...but only when it's convenient for you. John Kerry's hypocrisy is another example of how the laws DC elites pass aren't meant to limit THEIR freedoms, just YOURS! More at TPUSA LIVE with @TheJordanRachel https://t.co/mQOCs8ZHCD	427099.0	RT @TPUSA: Liberal Privilege means 'following the science'...but only when it's convenient for you. John Kerry's hypocrisy is another exaâ€¦	63.0	True		tpusa.com	tpusa.com
201	6052a4d250e85c00396e46ef	2021-03-18 00:54:37	[]	[]	Thu Mar 18 00:47:38 +0000 2021	[]	[{"url":"https://t.co/DZ227uF5Ap","expanded_url":"https://timesofindia.indiatimes.com/business/india-business/from-october-shell-out-eight-times-higher-fee-for-renewal-of-rc-of-15-year-old-car/articleshow/81557666.cms","display_url":"timesofindia.indiatimes.com/business/indiaâ€¦","indices":[261,284]}]	As govt embarks upon Vehicle Scrapping Policy to phase out old vehicles, people want @MORTHIndia to seek review of ban on 10 &amp; 15 yr petrol/ diesel vehicles in NCR. I write in @timesofindia From Oct, shell out 8 times more for RC renewal of 15 yr old car https://t.co/DZ227uF5Ap	2066.0	RT @dipakdashTOI: As govt embarks upon Vehicle Scrapping Policy to phase out old vehicles, people want @MORTHIndia to seek review of ban onâ€¦	958.0	True		indiatimes.com	indiatimes.com
202	6052a4d450e85c00396e479f	2021-03-18 00:54:39	[]	[]	Thu Mar 18 00:37:36 +0000 2021	[]	[{"url":"https://t.co/g4YwtWVRqf","expanded_url":"https://rumble.com/vd782h-le-documentaire-qui-va-faire-du-bruit-le-crime-parfait.html","display_url":"rumble.com/vd782h-le-docuâ€¦","indices":[108,131]}]	Explications : â�ŒQUE TOUS LES FRANÃ‡AIS SACHENT: Le documentaire qui va faire du bruit : LE CRIME PARFAIT (!) https://t.co/g4YwtWVRqfÂ 2h30 passionnants qui collent Ã notre rÃ©alitÃ© et font prendre une conscience aiguÃ« des problÃ¨mes... Dont il FAUT se dÃ©barrasserâ€¼ï¸�ðŸ›‘ Rt	286.0	RT @HollandDaniell3: Explications : â�ŒQUE TOUS LES FRANÃ‡AIS SACHENT: Le documentaire qui va faire du bruit : LE CRIME PARFAIT (!) https://t.â€¦	174.0	True		rumble.com	rumble.com
203	6052a4d650e85c00396e4851	2021-03-18 00:54:41	[{"text":"ilwx","indices":[218,223]}]	[{"url":"https://t.co/L7FkOw5ON7","expanded_url":"http://www.simpleweatheralert.com/cgi-bin/weatherdetail.py?l=IL126194D353D0.FloodWarning.126194E39EE8IL.PAHFLWPAH.eed0df1f46344a9dd772df72fc42e2f7&a=017&t=0&wja=1","display_url":"simpleweatheralert.com/cgi-bin/weatheâ€¦","indices":[224,247]}]		[]	[]			NWS Alert&gt; Flood Warning for The Skillet Fork River At Wayne City. From Thursday Afternoon to Late Thursday Night.â€¦ https://t.co/VcQLQxos8a	504.0	True	rt.com		rt.com
204	6052a4e250e85c00396e4ca1	2021-03-18 00:54:53	[]	[{"url":"https://t.co/sHJktS0yzH","expanded_url":"https://www.walmart.com/pharmacy/clinical-services/immunization/scheduled?imzType=covid","display_url":"walmart.com/pharmacy/cliniâ€¦","indices":[111,134]}]		[]	[]			New availability: Walmart Clarksville Supercenter- 1680 Fort Campbell Blvd, Clarksville, TN 37042 Access here:â€¦ https://t.co/RbsmXranyK	261.0	True	rt.com		rt.com
205	6052a4e850e85c00396e4ecd	2021-03-18 00:54:59	[]	[]	Wed Mar 17 21:33:08 +0000 2021	[]	[{"url":"https://t.co/Djw4xf47Bi","expanded_url":"https://es.rt.com/8aez","display_url":"es.rt.com/8aez","indices":[110,133]}]	Brasil registra 3.149 nuevas muertes por coronavirus, la cifra diaria mÃ¡s alta desde el inicio de la pandemia https://t.co/Djw4xf47Bi https://t.co/T2ypz9Ku3W	357701.0	RT @RTultimahora: Brasil registra 3.149 nuevas muertes por coronavirus, la cifra diaria mÃ¡s alta desde el inicio de la pandemia https://t.câ€¦	1594.0	True		rt.com	rt.com
206	6052a4f850e85c00396e5451	2021-03-18 00:55:14	[]	[{"url":"https://t.co/1bQasHqOBV","expanded_url":"https://www.behance.net/naqshgar","display_url":"behance.net/naqshgar","indices":[185,208]},{"url":"https://t.co/H09G5HScli","expanded_url":"https://www.deviantart.com/naqsh-gar","display_url":"deviantart.com/naqsh-gar","indices":[209,232]}]		[]	[]			@whatisart4u Hi, I`m an animator/ concept artist/illustrator with more than 15 years of experience. Kindly take a lâ€¦ https://t.co/2owc37OERA	86.0	True	rt.com		rt.com
207	6052a50050e85c00396e5717	2021-03-18 00:55:22	[]	[]	Fri Feb 26 20:00:27 +0000 2021	[{"text":"passeport","indices":[72,82]},{"text":"vaccin","indices":[152,159]},{"text":"passeports","indices":[225,236]},{"text":"Dictature","indices":[248,258]}]	[{"url":"https://t.co/QQXFxmJZ5N","expanded_url":"https://summit.news/2021/02/26/merkel-eu-leaders-have-all-agreed-that-we-need-vaccine-passports/","display_url":"summit.news/2021/02/26/merâ€¦","indices":[260,283]}]	Merkel annonce: "tous les leaders europÃ©ens sont d'accord qu'il faut le #passeport vaccinal. Cela facilitera les voyages." Tous ignorent le fait que le #vaccin n'empÃªche pas la contamination &amp; que l'OMS a dÃ©conseillÃ© les #passeports vaccinaux. #Dictature. https://t.co/QQXFxmJZ5N	15004.0	RT @momotchiii: Merkel annonce: "tous les leaders europÃ©ens sont d'accord qu'il faut le #passeport vaccinal. Cela facilitera les voyages."â€¦	273.0	True		summit.news	summit.news
208	6052a50650e85c00396e591d	2021-03-18 00:55:28	[]	[{"url":"https://t.co/9iuqWM0WNN","expanded_url":"https://www.breitbart.com/clips/2021/03/16/trump-covid-vaccine-is-a-great-vaccine-its-a-safe-vaccine-and-i-recommend-it/","display_url":"breitbart.com/clips/2021/03/â€¦","indices":[192,215]}]		[]	[]			Great to see POTUS45 urging his supporters and all Americans to get vaccinated. Nice job @MariaBartiromo : Trump: Câ€¦ https://t.co/bjpgiqHHlE	360.0	True	breitbart.com		breitbart.com
209	6052a50a50e85c00396e5a73	2021-03-18 00:55:31	[]	[]	Thu Mar 18 00:12:05 +0000 2021	[]	[{"url":"https://t.co/mQOCs8ZHCD","expanded_url":"https://www.tpusa.com/live/john-kerry-ignores-mask-mandate-on-flight#.YFKTmvNf4nY.link","display_url":"tpusa.com/live/john-kerrâ€¦","indices":[257,280]}]	Liberal Privilege means 'following the science'...but only when it's convenient for you. John Kerry's hypocrisy is another example of how the laws DC elites pass aren't meant to limit THEIR freedoms, just YOURS! More at TPUSA LIVE with @TheJordanRachel https://t.co/mQOCs8ZHCD	426906.0	RT @TPUSA: Liberal Privilege means 'following the science'...but only when it's convenient for you. John Kerry's hypocrisy is another exaâ€¦	4.0	True		tpusa.com	tpusa.com
210	6052a51850e85c00396e5f91	2021-03-18 00:55:46	[]	[]	Thu Mar 18 00:50:28 +0000 2021	[]	[{"url":"https://t.co/eFfGoUUZ6w","expanded_url":"https://www.oann.com/report-73-of-voters-worried-about-migrants-spreading-covid-19/?utm_source=rss&utm_medium=rss&utm_campaign=report-73-of-voters-worried-about-migrants-spreading-covid-19","display_url":"oann.com/report-73-of-vâ€¦","indices":[257,280]}]	This is just bad policy and it is dangerous to the American people!There are super spreader caravans coming across the border and the stupid policies of the Biden administration has already allowed over 100,000 illegal aliens across! Many bad ones too! Sad https://t.co/eFfGoUUZ6w	2750.0	RT @rjp4USA: This is just bad policy and it is dangerous to the American people!There are super spreader caravans coming across the borderâ€¦	2211.0	True		oann.com	oann.com
211	6052a51f50e85c00396e625f	2021-03-18 00:55:53	[]	[]	Tue Mar 16 05:12:01 +0000 2021	[]	[{"url":"https://t.co/uC42OEsmxJ","expanded_url":"https://www.washingtontimes.com/news/2021/mar/12/remembering-a-year-of-liberal-lockdowns/","display_url":"washingtontimes.com/news/2021/mar/â€¦","indices":[219,242]}]	â€œ15 days to slow the spreadâ€� morphed into one full year of tyranny. Working class America suffered the violence of executive overreach and a flagrant disregard of the Constitution. Enough. End the lockdown madness. https://t.co/uC42OEsmxJ	236381.0	RT @drsimonegold: â€œ15 days to slow the spreadâ€� morphed into one full year of tyranny. Working class America suffered the violence of execâ€¦	28.0	True		washingtontimes.com	washingtontimes.com
212	6052a52750e85c00396e6515	2021-03-18 00:56:01	[]	[]	Wed Mar 17 23:51:24 +0000 2021	[]	[{"url":"https://t.co/Nk6NtreJNL","expanded_url":"https://www.theepochtimes.com/rand-paul-suggests-people-who-had-covid-19-dont-need-vaccine_3737145.html","display_url":"theepochtimes.com/rand-paul-suggâ€¦","indices":[263,286]}]	Rand Paul Suggests People Who Had COVID-19 Donâ€™t Need Vaccine â€œIâ€™m going with the science on this one...I got it naturally...science of 30 million people &amp; statistical validity of a 30-million sample is overwhelming...naturally immunity exist &amp; works"ðŸ™Œ https://t.co/Nk6NtreJNL	2627.0	RT @Gr8Coffe: Rand Paul Suggests People Who Had COVID-19 Donâ€™t Need Vaccine â€œIâ€™m going with the science on this one...I got it naturally.â€¦	29607.0	True		theepochtimes.com	theepochtimes.com
213	6052a54d50e85c00396e72e5	2021-03-18 00:56:40	[]	[]	Wed Mar 17 17:29:00 +0000 2021	[{"text":"coronavirus","indices":[10,22]},{"text":"Covid_19","indices":[113,122]}]	[{"url":"https://t.co/0Jr2khCr6Y","expanded_url":"https://actualidad.rt.com/actualidad/386556-brasil-muere-diputado-coronavirus","display_url":"actualidad.rt.com/actualidad/386â€¦","indices":[124,147]}]	Muere por #coronavirus el diputado brasileÃ±o que presentÃ³ un proyecto de ley contra la vacunaciÃ³n obligatoria de #Covid_19 https://t.co/0Jr2khCr6Y	517050.0	RT @CMonteroOficial: Muere por #coronavirus el diputado brasileÃ±o que presentÃ³ un proyecto de ley contra la vacunaciÃ³n obligatoria de #Coviâ€¦	9159.0	True		rt.com	rt.com
214	6052a55250e85c00396e7493	2021-03-18 00:56:44	[]	[]	Tue Mar 16 02:30:24 +0000 2021	[]	[{"url":"https://t.co/eDSDpqqoVQ","expanded_url":"https://www.breitbart.com/economy/2021/03/15/politico-democrats-want-covid-welfare-provisions-last-well-beyond-pandemic/?utm_source=newsletter&utm_medium=email&utm_term=daily&utm_campaign=20210315","display_url":"breitbart.com/economy/2021/0â€¦","indices":[128,151]}]	This is how Dems plan on controlling Americans. Make them dependent on them for as long as they can. Been doing it for decades. https://t.co/eDSDpqqoVQ	51066.0	RT @rdrhwke: This is how Dems plan on controlling Americans. Make them dependent on them for as long as they can. Been doing it for decadesâ€¦	17954.0	True		breitbart.com	breitbart.com
215	6052a55650e85c00396e75df	2021-03-18 00:56:48	[]	[]	Mon Mar 15 16:45:48 +0000 2021	[]	[{"url":"https://t.co/3LWN1aBdDT","expanded_url":"https://www.rt.com/russia/518153-brazil-us-sputnik-vaccine-rejection/","display_url":"rt.com/russia/518153-â€¦","indices":[239,262]}]	This is really quite something: A US government report has revealed that American health officials actively lobbied Brazil to reject the Russian-made Sputnik V Covid-19 vaccine as part of a campaign to counter Moscow's â€œmalign influence.â€� https://t.co/3LWN1aBdDT	22264.0	RT @27khv: This is really quite something: A US government report has revealed that American health officials actively lobbied Brazil to reâ€¦	3856.0	True		rt.com	rt.com
216	6052a55a50e85c00396e77bd	2021-03-18 00:56:53	[]	[{"url":"https://t.co/AUH9zkYG1t","expanded_url":"https://childrenshealthdefense.org/defender/johnson-johnson-test-covid-vaccines-newborns/","display_url":"childrenshealthdefense.org/defender/johnsâ€¦","indices":[261,284]}]		[]	[]			Any parent allowing their infant/child to take part in this EXPERIMENT designed to enrich Big Pharma clearly needsâ€¦ https://t.co/xGwNYkX5kX	5215.0	True	childrenshealthdefense.org		childrenshealthdefense.org
217	6052a55d50e85c00396e787f	2021-03-18 00:56:55	[]	[]	Wed Mar 17 23:51:24 +0000 2021	[]	[{"url":"https://t.co/Nk6NtreJNL","expanded_url":"https://www.theepochtimes.com/rand-paul-suggests-people-who-had-covid-19-dont-need-vaccine_3737145.html","display_url":"theepochtimes.com/rand-paul-suggâ€¦","indices":[263,286]}]	Rand Paul Suggests People Who Had COVID-19 Donâ€™t Need Vaccine â€œIâ€™m going with the science on this one...I got it naturally...science of 30 million people &amp; statistical validity of a 30-million sample is overwhelming...naturally immunity exist &amp; works"ðŸ™Œ https://t.co/Nk6NtreJNL	2628.0	RT @Gr8Coffe: Rand Paul Suggests People Who Had COVID-19 Donâ€™t Need Vaccine â€œIâ€™m going with the science on this one...I got it naturally.â€¦	2655.0	True		theepochtimes.com	theepochtimes.com
218	6052a56950e85c00396e7cd3	2021-03-18 00:57:07	[]	[]	Wed Mar 17 21:33:08 +0000 2021	[]	[{"url":"https://t.co/Djw4xf47Bi","expanded_url":"https://es.rt.com/8aez","display_url":"es.rt.com/8aez","indices":[110,133]}]	Brasil registra 3.149 nuevas muertes por coronavirus, la cifra diaria mÃ¡s alta desde el inicio de la pandemia https://t.co/Djw4xf47Bi https://t.co/T2ypz9Ku3W	357702.0	RT @RTultimahora: Brasil registra 3.149 nuevas muertes por coronavirus, la cifra diaria mÃ¡s alta desde el inicio de la pandemia https://t.câ€¦	32.0	True		rt.com	rt.com
219	6052a58850e85c00396e87f1	2021-03-18 00:57:39	[]	[]	Wed Mar 17 23:45:35 +0000 2021	[]	[{"url":"https://t.co/ImVD0ZHgUx","expanded_url":"https://www.breitbart.com/politics/2021/03/17/american-airlines-announces-investigation-into-john-kerrys-violation-of-federal-mask-mandate-on-flight/","display_url":"breitbart.com/politics/2021/â€¦","indices":[225,248]}]	Kerry has been an ELITE SOB his entire life. I suppose he decided to fly commercial first class from Boston to DC because he got so much grief for taking his private jet everywhere. But wear a MASK? Someone tell Dr. Fauci! https://t.co/ImVD0ZHgUx	152246.0	RT @DFBHarvard: Kerry has been an ELITE SOB his entire life. I suppose he decided to fly commercial first class from Boston to DC because hâ€¦	3845.0	True		breitbart.com	breitbart.com
220	6052a58c50e85c00396e8979	2021-03-18 00:57:43	[]	[]	Wed Mar 17 16:11:01 +0000 2021	[{"text":"PMCBankCrisis","indices":[19,33]}]	[{"url":"https://t.co/qGsBXKPrm6","expanded_url":"https://timesofindia.indiatimes.com/india/coronavirus-in-india-live-updates-march-17/liveblog/81540770.cms?smsid=81540770/a24gj","display_url":"timesofindia.indiatimes.com/india/coronaviâ€¦","indices":[233,256]}]	Please resolve the #PMCBankCrisis and give back our hard earned money. @RBI @RBIsays @OPMall_RBI @DasShaktikanta @ShaktikantaRBI @YogeshDayal17 @nsitharamanoffc @DFS_India @nsitharaman @BJP4India @RSSorg @friendsofrss @Dev_Fadnavis https://t.co/qGsBXKPrm6 via @timesofindia	332.0	RT @bhatsunils: Please resolve the #PMCBankCrisis and give back our hard earned money. @RBI @RBIsays @OPMall_RBI @DasShaktikanta @Shaktikanâ€¦	210.0	True		indiatimes.com	indiatimes.com
221	6052a59050e85c00396e8ab7	2021-03-18 00:57:46	[]	[]	Wed Mar 17 12:10:08 +0000 2021	[{"text":"Wuhan","indices":[38,44]}]	[{"url":"https://t.co/bAhHtaSe2U","expanded_url":"https://www.theepochtimes.com/us-nonprofit-with-ties-to-wuhan-lab-violated-federal-law-by-failing-to-disclose-taxpayer-funding-complaint-alleges_3733942.html?utm_medium=social&utm_source=twitter&utm_campaign=digitalsub","display_url":"theepochtimes.com/us-nonprofit-wâ€¦","indices":[219,242]}]	A US nonprofit with close ties to the #Wuhan Institute of Virology violated federal law by failing to disclose that taxpayer funds supported its work, according to a complaint a taxpayer watchdog group filed on Monday. https://t.co/bAhHtaSe2U	400312.0	RT @EpochTimes: A US nonprofit with close ties to the #Wuhan Institute of Virology violated federal law by failing to disclose that taxpayeâ€¦	1903.0	True		theepochtimes.com	theepochtimes.com
222	6052a59950e85c00396e8e27	2021-03-18 00:57:56	[]	[]	Tue Mar 16 05:12:01 +0000 2021	[]	[{"url":"https://t.co/uC42OEsmxJ","expanded_url":"https://www.washingtontimes.com/news/2021/mar/12/remembering-a-year-of-liberal-lockdowns/","display_url":"washingtontimes.com/news/2021/mar/â€¦","indices":[219,242]}]	â€œ15 days to slow the spreadâ€� morphed into one full year of tyranny. Working class America suffered the violence of executive overreach and a flagrant disregard of the Constitution. Enough. End the lockdown madness. https://t.co/uC42OEsmxJ	236381.0	RT @drsimonegold: â€œ15 days to slow the spreadâ€� morphed into one full year of tyranny. Working class America suffered the violence of execâ€¦	126.0	True		washingtontimes.com	washingtontimes.com
223	6052a5be50e85c00396e9b43	2021-03-18 00:58:32	[]	[]	Wed Mar 17 16:40:20 +0000 2021	[]	[{"url":"https://t.co/VS01rXO38B","expanded_url":"https://shop.spreadshirt.com/smash-this-podcast/","display_url":"shop.spreadshirt.com/smash-this-podâ€¦","indices":[246,269]}]	ðŸ’¥NEW STP MERCH!ðŸ’¥ Some brand new Smash This Podcast Merch available, including T-Shirts, Caps, Buttons &amp; MORE! And for the next 2 weeks, get an additional 15% OFF by clicking on the RED BANNER on the Top of the Page where it says "REDEEM"! https://t.co/VS01rXO38B https://t.co/KXJjMH7eNf	1897.0	RT @SmashThisPod: ðŸ’¥NEW STP MERCH!ðŸ’¥ Some brand new Smash This Podcast Merch available, including T-Shirts, Caps, Buttons &amp; MORE! And for tâ€¦	197.0	True		rt.com	rt.com
224	6052a5ce50e85c00396ea113	2021-03-18 00:58:49	[]	[]	Wed Mar 17 16:40:20 +0000 2021	[]	[{"url":"https://t.co/VS01rXO38B","expanded_url":"https://shop.spreadshirt.com/smash-this-podcast/","display_url":"shop.spreadshirt.com/smash-this-podâ€¦","indices":[246,269]}]	ðŸ’¥NEW STP MERCH!ðŸ’¥ Some brand new Smash This Podcast Merch available, including T-Shirts, Caps, Buttons &amp; MORE! And for the next 2 weeks, get an additional 15% OFF by clicking on the RED BANNER on the Top of the Page where it says "REDEEM"! https://t.co/VS01rXO38B https://t.co/KXJjMH7eNf	1897.0	RT @SmashThisPod: ðŸ’¥NEW STP MERCH!ðŸ’¥ Some brand new Smash This Podcast Merch available, including T-Shirts, Caps, Buttons &amp; MORE! And for tâ€¦	1069.0	True		rt.com	rt.com
225	6052a5d250e85c00396ea2af	2021-03-18 00:58:53	[]	[]	Thu Mar 18 00:50:28 +0000 2021	[]	[{"url":"https://t.co/eFfGoUUZ6w","expanded_url":"https://www.oann.com/report-73-of-voters-worried-about-migrants-spreading-covid-19/?utm_source=rss&utm_medium=rss&utm_campaign=report-73-of-voters-worried-about-migrants-spreading-covid-19","display_url":"oann.com/report-73-of-vâ€¦","indices":[257,280]}]	This is just bad policy and it is dangerous to the American people!There are super spreader caravans coming across the border and the stupid policies of the Biden administration has already allowed over 100,000 illegal aliens across! Many bad ones too! Sad https://t.co/eFfGoUUZ6w	2750.0	RT @rjp4USA: This is just bad policy and it is dangerous to the American people!There are super spreader caravans coming across the borderâ€¦	3747.0	True		oann.com	oann.com
226	6052a5e750e85c00396ea9f9	2021-03-18 00:59:14	[]	[]	Thu Mar 18 00:30:14 +0000 2021	[]	[{"url":"https://t.co/pKbYKAWtOq","expanded_url":"https://www.politico.com/states/california/story/2021/03/17/recall-or-science-newsoms-sudden-reopening-push-has-many-wondering-1368588","display_url":"politico.com/states/califorâ€¦","indices":[128,151]}]	Gavin Newsom spent the past year as one of the nation's most restrictive pandemic governors. Now, heâ€™s throwing the doors open. https://t.co/pKbYKAWtOq	4504504.0	RT @politico: Gavin Newsom spent the past year as one of the nation's most restrictive pandemic governors. Now, heâ€™s throwing the doors opeâ€¦	1392.0	True		science-news	science-news
227	6052a5e750e85c00396eaa01	2021-03-18 00:59:14	[]	[]	Tue Mar 16 16:29:12 +0000 2021	[]	[{"url":"https://t.co/b8skGnWl2J","expanded_url":"https://www.theepochtimes.com/pandemic-may-have-been-caused-by-bioweapon-research-accident-in-china-former-state-department-investigator_3733595.html","display_url":"theepochtimes.com/pandemic-may-hâ€¦","indices":[142,165]}]	When will Fauci be investigated for sending millions to the Wuhan lab? Itâ€™s possible he helped pay for this COVID disaster. We need answers. https://t.co/b8skGnWl2J	391191.0	RT @replouiegohmert: When will Fauci be investigated for sending millions to the Wuhan lab? Itâ€™s possible he helped pay for this COVID disaâ€¦	32.0	True		theepochtimes.com	theepochtimes.com
228	6052a5ed50e85c00396eac29	2021-03-18 00:59:20	[]	[]	Thu Mar 18 00:59:00 +0000 2021	[{"text":"GoBolts","indices":[134,142]},{"text":"ChampaBay","indices":[143,153]},{"text":"NHL","indices":[154,158]}]	[{"url":"https://t.co/5cqLUzwjy9","expanded_url":"https://953wdae.iheart.com/featured/beckles-recher/content/2021-03-17-erlendsson-its-gonna-stay-together-as-long-as-its-working/","display_url":"953wdae.iheart.com/featured/becklâ€¦","indices":[169,192]}]	ERLENDSSON: "It's Gonna Stay Together as Long as it's Working" @IanBeckles @jayRecher @TomPonzoWDAE @BecklesRecher @Erik_Erlendsson #GoBolts #ChampaBay #NHL LISTEN: https://t.co/5cqLUzwjy9	25125.0	RT @953WDAE: ERLENDSSON: "It's Gonna Stay Together as Long as it's Working" @IanBeckles @jayRecher @TomPonzoWDAE @BecklesRecher @Erik_Erleâ€¦	4585.0	True		rt.com	rt.com
229	6052a5ee50e85c00396eac5f	2021-03-18 00:59:20	[]	[]	Mon Mar 15 14:20:11 +0000 2021	[{"text":"Pandemic","indices":[68,77]},{"text":"China","indices":[128,134]},{"text":"COVID19","indices":[174,182]}]	[{"url":"https://t.co/UHNBmbDfnd","expanded_url":"https://www.theepochtimes.com/pandemic-may-have-been-caused-by-bioweapon-research-accident-in-china-former-state-department-investigator_3733595.html?utm_medium=social&utm_source=twitter&utm_campaign=digitalsub","display_url":"theepochtimes.com/pandemic-may-hâ€¦","indices":[224,247]}]	â€œThis might have been a weapons vector gone awry,â€� Asher said. The #Pandemic could have been the result of a bioweapon leak in #China, according to David Asher, former lead #COVID19 investigator at the US State Department. https://t.co/UHNBmbDfnd	44774.0	RT @EpochTimesChina: â€œThis might have been a weapons vector gone awry,â€� Asher said. The #Pandemic could have been the result of a bioweapoâ€¦	32.0	True		theepochtimes.com	theepochtimes.com
230	6052a5f750e85c00396eafdd	2021-03-18 00:59:30	[]	[]	Wed Mar 17 10:48:05 +0000 2021	[]	[{"url":"https://t.co/wPsSN6vWBJ","expanded_url":"https://summit.news/2021/03/17/family-kicked-off-flight-for-not-forcing-4-year-old-autistic-son-to-wear-mask/","display_url":"summit.news/2021/03/17/famâ€¦","indices":[160,183]}]	Spirit Airlines kicked a family off a flight home to Little Rock, Arkansas because they refused to force their four-year-old autistic son to wear a face mask. https://t.co/wPsSN6vWBJ	1109961.0	RT @PrisonPlanet: Spirit Airlines kicked a family off a flight home to Little Rock, Arkansas because they refused to force their four-year-â€¦	65.0	True		summit.news	summit.news
231	6052a60050e85c00396eb307	2021-03-18 00:59:39	[]	[]	Wed Mar 17 21:03:00 +0000 2021	[{"text":"TheDefender","indices":[184,196]}]	[{"url":"https://t.co/zL66EdwTnD","expanded_url":"https://bit.ly/3s5twWJ","display_url":"bit.ly/3s5twWJ","indices":[215,238]},{"url":"https://t.co/HRfrCbNdOr","expanded_url":"https://childrenshealthdefense.org/defender/rfk-jr-president-biden-vaers/","display_url":"childrenshealthdefense.org/defender/rfk-jâ€¦","indices":[240,263]}]	READ + RT my letter to President Biden explaining how transparency, robust science and a functional surveillance system are the only ways to build public trust for the COVID vaccine. #TheDefender: SUBSCRIBE TODAY: https://t.co/zL66EdwTnD https://t.co/HRfrCbNdOr	232722.0	RT @RobertKennedyJr: READ + RT my letter to President Biden explaining how transparency, robust science and a functional surveillance systâ€¦	16.0	True		childrenshealthdefense.org	childrenshealthdefense.org
232	6052a60550e85c00396eb4b7	2021-03-18 00:59:44	[]	[]	Thu Mar 18 00:58:00 +0000 2021	[]	[{"url":"https://t.co/h3J4t0yTWf","expanded_url":"https://mundo.sputniknews.com/20210317/1110091877.html","display_url":"mundo.sputniknews.com/20210317/11100â€¦","indices":[164,187]}]	ðŸ’¸ðŸ‡ºðŸ‡¸ El inversionista, Ray Dalio comparte con todos nosotros sus conocimientos. Desde donde invertir hasta que futuro le depara al capitalismo en Estados Unidos. ðŸ‘‡ https://t.co/h3J4t0yTWf	144027.0	RT @SputnikMundo: ðŸ’¸ðŸ‡ºðŸ‡¸ El inversionista, Ray Dalio comparte con todos nosotros sus conocimientos. Desde donde invertir hasta que futuro le dâ€¦	480.0	True		sputniknews.com	sputniknews.com
233	6052a60a50e85c00396eb6b3	2021-03-18 00:59:49	[]	[{"url":"https://t.co/lZfqXX7HQ8","expanded_url":"http://www.frc.org/updatearticle/20210316/biden-taxes","display_url":"frc.org/updatearticle/â€¦","indices":[152,175]}]		[]	[]			"The Biden team...following up its massive $1.9 trillion COVID 'relief' package with a slew of proposed tax hikes."â€¦ https://t.co/L3dBgrXSsP	3.0	True	frc.org		frc.org
234	6052a61050e85c00396eb8ad	2021-03-18 00:59:55	[]	[]	Thu Mar 18 00:50:28 +0000 2021	[]	[{"url":"https://t.co/eFfGoUUZ6w","expanded_url":"https://www.oann.com/report-73-of-voters-worried-about-migrants-spreading-covid-19/?utm_source=rss&utm_medium=rss&utm_campaign=report-73-of-voters-worried-about-migrants-spreading-covid-19","display_url":"oann.com/report-73-of-vâ€¦","indices":[257,280]}]	This is just bad policy and it is dangerous to the American people!There are super spreader caravans coming across the border and the stupid policies of the Biden administration has already allowed over 100,000 illegal aliens across! Many bad ones too! Sad https://t.co/eFfGoUUZ6w	2750.0	RT @rjp4USA: This is just bad policy and it is dangerous to the American people!There are super spreader caravans coming across the borderâ€¦	4957.0	True		oann.com	oann.com
235	6052a62b50e85c00396ec283	2021-03-18 01:00:22	[]	[]	Wed Mar 17 16:40:20 +0000 2021	[]	[{"url":"https://t.co/VS01rXO38B","expanded_url":"https://shop.spreadshirt.com/smash-this-podcast/","display_url":"shop.spreadshirt.com/smash-this-podâ€¦","indices":[246,269]}]	ðŸ’¥NEW STP MERCH!ðŸ’¥ Some brand new Smash This Podcast Merch available, including T-Shirts, Caps, Buttons &amp; MORE! And for the next 2 weeks, get an additional 15% OFF by clicking on the RED BANNER on the Top of the Page where it says "REDEEM"! https://t.co/VS01rXO38B https://t.co/KXJjMH7eNf	1897.0	RT @SmashThisPod: ðŸ’¥NEW STP MERCH!ðŸ’¥ Some brand new Smash This Podcast Merch available, including T-Shirts, Caps, Buttons &amp; MORE! And for tâ€¦	374.0	True		rt.com	rt.com
236	6052a63250e85c00396ec4df	2021-03-18 01:00:28	[]	[]	Mon Mar 15 19:19:48 +0000 2021	[]	[{"url":"https://t.co/LBSKrQ8Ilh","expanded_url":"https://summit.news/2021/03/15/grammy-celebs-blasted-over-face-mask-hypocrisy/","display_url":"summit.news/2021/03/15/graâ€¦","indices":[138,161]}]	Celebrities attending last nightâ€™s Grammy awards have been blasted for ignoring the very same face mask rules that many of them endorse. https://t.co/LBSKrQ8Ilh	1109961.0	RT @PrisonPlanet: Celebrities attending last nightâ€™s Grammy awards have been blasted for ignoring the very same face mask rules that many oâ€¦	65.0	True		summit.news	summit.news
237	6052a63f50e85c00396ec9b3	2021-03-18 01:00:42	[]	[]	Tue Mar 16 19:54:19 +0000 2021	[]	[{"url":"https://t.co/C9lLD0x9ZI","expanded_url":"https://thehighwire.com/videos/a-coming-covid-catastrophe/","display_url":"thehighwire.com/videos/a-cominâ€¦","indices":[240,263]}]	@ProvoGal01 Have you seen this? It is a must watch!! one of the most experienced vaccine real experts who worked for GAVI, Melinda &amp; Gates foundation, in vaccine design and development for decades and many more now sounding the alarm, https://t.co/C9lLD0x9ZI	924.0	RT @CounterBalanceT: @ProvoGal01 Have you seen this? It is a must watch!! one of the most experienced vaccine real experts who worked for Gâ€¦	4846.0	True		thehighwire.com	thehighwire.com
238	6052a7e371a2c400383ba98d	2021-03-18 01:07:42	[]	[{"url":"https://t.co/P7QV4jMX9f","expanded_url":"https://www.thegatewaypundit.com/2021/03/dr-fauci-birx-people-frankly-made-nothing-mistakes-president-trump-doctors-destroyed-freedom-using-covid-19/?utm_source=Twitter&utm_medium=PostBottomSharingButtons&utm_campaign=websitesharingbuttons","display_url":"thegatewaypundit.com/2021/03/dr-fauâ€¦","indices":[236,259]}]		[]	[]			There should have been no closure. You should not have closed country. Virus was hyped "Dr. Fauci and Birx and Aâ€¦ https://t.co/GiUp4EVMyq	242.0	True	thegatewaypundit.com		thegatewaypundit.com
239	6052a7fc71a2c400383bb22f	2021-03-18 01:08:06	[]	[]	Wed Mar 17 23:37:57 +0000 2021	[]	[{"url":"https://t.co/7i67Nsm4YW","expanded_url":"https://www.thegatewaypundit.com/2021/03/spotted-liberal-hypocrite-biden-climate-envoy-john-kerry-flouts-federal-mask-mandate-american-airlines-flight/?utm_source=Twitter&utm_medium=PostTopSharingButtons&utm_campaign=websitesharingbuttons","display_url":"thegatewaypundit.com/2021/03/spotteâ€¦","indices":[118,141]}]	SPOTTED: Liberal Hypocrite and Biden Climate Envoy John Kerry Flouts Federal Mask Mandate on American Airlines Flight https://t.co/7i67Nsm4YW via @gatewaypundit	1191.0	RT @EdBigCon: SPOTTED: Liberal Hypocrite and Biden Climate Envoy John Kerry Flouts Federal Mask Mandate on American Airlines Flight https:/â€¦	9.0	True		thegatewaypundit.com	thegatewaypundit.com
240	6052a80971a2c400383bb721	2021-03-18 01:08:20	[]	[]	Wed Mar 17 21:33:08 +0000 2021	[]	[{"url":"https://t.co/Djw4xf47Bi","expanded_url":"https://es.rt.com/8aez","display_url":"es.rt.com/8aez","indices":[110,133]}]	Brasil registra 3.149 nuevas muertes por coronavirus, la cifra diaria mÃ¡s alta desde el inicio de la pandemia https://t.co/Djw4xf47Bi https://t.co/T2ypz9Ku3W	357701.0	RT @RTultimahora: Brasil registra 3.149 nuevas muertes por coronavirus, la cifra diaria mÃ¡s alta desde el inicio de la pandemia https://t.câ€¦	342.0	True		rt.com	rt.com
241	6052a84171a2c400383bcb09	2021-03-18 01:09:16	[]	[]	Thu Mar 11 21:20:05 +0000 2021	[]	[{"url":"https://t.co/MBXtRc2cz5","expanded_url":"https://www.washingtontimes.com/news/2021/mar/11/obama-bush-clinton-carter-push-covid-19-vaccinatio/","display_url":"washingtontimes.com/news/2021/mar/â€¦","indices":[153,176]}]	Trump and former first lady Melania Trump quietly received their vaccines before leaving the White House in January, instead of beaming for the cameras. https://t.co/MBXtRc2cz5	409822.0	RT @WashTimes: Trump and former first lady Melania Trump quietly received their vaccines before leaving the White House in January, insteadâ€¦	2399.0	True		washingtontimes.com	washingtontimes.com
242	6052a86d71a2c400383bdae1	2021-03-18 01:10:00	[]	[{"url":"https://t.co/w78OiIV6jD","expanded_url":"https://www.rt.com/news/518396-high-covid-mortality-children/","display_url":"rt.com/news/518396-hiâ€¦","indices":[136,159]}]		[]	[]			Strikingly-high Covid-19 mortality rate reported in Spanish children could have been centenarians â€˜misreported as kâ€¦ https://t.co/BXaiUskUDb	18.0	True	rt.com		rt.com
243	6052a87471a2c400383bdd53	2021-03-18 01:10:07	[]	[]	Wed Mar 17 15:52:19 +0000 2021	[]	[{"url":"https://t.co/ZuUkC96frN","expanded_url":"https://ahmedabadmirror.indiatimes.com/ahmedabad/cover-story/gujarat-govt-fills-up-15-posts-in-six-medical-colleges-with-just-4-docs/articleshow/81540754.cms","display_url":"ahmedabadmirror.indiatimes.com/ahmedabad/coveâ€¦","indices":[250,273]}]	Plenty of positions in medical colleges are soon going to be vacant. @NMC_IND is fine with teacher scarcity but won't appoint Medical MSc/Ph.D teachers. How will the standards of medical education be held up? @drharshvardhan @NITIAayog @MoHFW_INDIA https://t.co/ZuUkC96frN https://t.co/2AFmQb67Ue	1537.0	RT @NMMTA_Assn: Plenty of positions in medical colleges are soon going to be vacant. @NMC_IND is fine with teacher scarcity but won't appoiâ€¦	73.0	True		indiatimes.com	indiatimes.com
244	6052a88f71a2c400383be6fb	2021-03-18 01:10:34	[]	[]	Thu Mar 18 00:29:57 +0000 2021	[]	[{"url":"https://t.co/R0Hr52q5az","expanded_url":"https://www.thegatewaypundit.com/2021/03/dr-fauci-birx-people-frankly-made-nothing-mistakes-president-trump-doctors-destroyed-freedom-using-covid-19/?utm_source=Twitter&utm_medium=PostTopSharingButtons&utm_campaign=websitesharingbuttons","display_url":"thegatewaypundit.com/2021/03/dr-fauâ€¦","indices":[154,177]}]	"Dr. Fauci and Birx and All of These People that Frankly Made Nothing But Mistakes" - President Trump on the Doctors Who Used COVID-19 to Destroy Freedom https://t.co/R0Hr52q5az	91477.0	RT @hrkbenowen: "Dr. Fauci and Birx and All of These People that Frankly Made Nothing But Mistakes" - President Trump on the Doctors Who Usâ€¦	233.0	True		thegatewaypundit.com	thegatewaypundit.com
245	6052a8a271a2c400383bed9b	2021-03-18 01:10:52	[]	[]	Wed Mar 17 20:54:33 +0000 2021	[]	[{"url":"https://t.co/BVop8jk91c","expanded_url":"https://www.washingtontimes.com/news/2021/mar/15/john-katko-terror-suspects-are-part-border-surge/","display_url":"washingtontimes.com/news/2021/mar/â€¦","indices":[257,280]}]	â€œIndividuals that they have on the watch list for terrorism are now starting to exploit the southern border,â€�Rep.John Katko of New York,the top Republican on the House Homeland Security Committee,said as he stood near a section of border wall in El Paso,TX https://t.co/BVop8jk91c	17347.0	RT @Rickster_75: â€œIndividuals that they have on the watch list for terrorism are now starting to exploit the southern border,â€�Rep.John Katkâ€¦	2655.0	True		washingtontimes.com	washingtontimes.com
246	6052a8a471a2c400383bee73	2021-03-18 01:10:54	[]	[{"url":"https://t.co/Rs5a4BZ7JB","expanded_url":"https://www1.cbn.com/cbnnews/us/2021/march/franklin-graham-urges-clergy-to-support-covid-vaccines-says-jesus-would-have-used-them-too","display_url":"www1.cbn.com/cbnnews/us/202â€¦","indices":[247,270]}]		[]	[]			@LaminMi45930774 @KizitoKim2 @amoswise19 @Bubacar81398425 @G1GB6 @sinyigaya @AmNikolas @GodsLoveFamousâ€¦ https://t.co/VSZmrFZStz	462.0	True	www1.cbn.com		www1.cbn.com
247	6052a8ac71a2c400383bf161	2021-03-18 01:11:03	[]	[{"url":"https://t.co/kN45mfxJi5","expanded_url":"https://www.rt.com/news/518416-lebanon-hariri-government-aoun-ultimatum/","display_url":"rt.com/news/518416-leâ€¦","indices":[121,144]}]		[]	[]			Lebanonâ€™s president demands PM quit if he canâ€™t form govt to tackle pandemic fallout and economic crisis â€” RT Worldâ€¦ https://t.co/tL2pNWd0W9	18.0	True	rt.com		rt.com
248	6052a8ae71a2c400383bf1f1	2021-03-18 01:11:04	[]	[]	Wed Mar 17 20:02:00 +0000 2021	[{"text":"TheDefender","indices":[190,202]}]	[{"url":"https://t.co/cRxbYVSDUq","expanded_url":"https://bit.ly/3b74uzs","display_url":"bit.ly/3b74uzs","indices":[224,247]},{"url":"https://t.co/2ohpCievyS","expanded_url":"https://childrenshealthdefense.org/defender/johnson-johnson-why-trust-vaccine/?utm_source=twitter&utm_medium=defender","display_url":"childrenshealthdefense.org/defender/johnsâ€¦","indices":[248,271]}]	Johnsons &amp; Johnson has never made a vaccine, but since entering the pharmaceutical market in 1959, the company has made a lot of headlines â€” and been fined billions â€” for bad behavior. #TheDefender: SIGN UP TODAY--&gt; https://t.co/cRxbYVSDUq https://t.co/2ohpCievyS	56762.0	RT @ChildrensHD: Johnsons &amp; Johnson has never made a vaccine, but since entering the pharmaceutical market in 1959, the company has made aâ€¦	466.0	True		childrenshealthdefense.org	childrenshealthdefense.org
249	6052a8ae71a2c400383bf215	2021-03-18 01:11:05	[]	[{"url":"https://t.co/llhQFEG9us","expanded_url":"https://www.sciencealert.com/bitcoin-could-soon-consume-0-6-percent-of-world-s-electricity-here-s-how-it-works","display_url":"sciencealert.com/bitcoin-could-â€¦","indices":[169,192]}]		[]	[]			The bitcoin market now exceeds $1 trillion with its price rising tenfold in a year, but focus is shifting towards tâ€¦ https://t.co/BkWAGhcmrZ	5516.0	True	rt.com		rt.com
250	6052a8b371a2c400383bf3c5	2021-03-18 01:11:09	[]	[]	Thu Mar 18 00:12:05 +0000 2021	[]	[{"url":"https://t.co/mQOCs8ZHCD","expanded_url":"https://www.tpusa.com/live/john-kerry-ignores-mask-mandate-on-flight#.YFKTmvNf4nY.link","display_url":"tpusa.com/live/john-kerrâ€¦","indices":[257,280]}]	Liberal Privilege means 'following the science'...but only when it's convenient for you. John Kerry's hypocrisy is another example of how the laws DC elites pass aren't meant to limit THEIR freedoms, just YOURS! More at TPUSA LIVE with @TheJordanRachel https://t.co/mQOCs8ZHCD	427105.0	RT @TPUSA: Liberal Privilege means 'following the science'...but only when it's convenient for you. John Kerry's hypocrisy is another exaâ€¦	1693.0	True		tpusa.com	tpusa.com
251	6052a8d071a2c400383bfe15	2021-03-18 01:11:38	[]	[]	Wed Mar 17 12:58:10 +0000 2021	[{"text":"TheDefender","indices":[168,180]}]	[{"url":"https://t.co/zL66Edfiw5","expanded_url":"https://bit.ly/3s5twWJ","display_url":"bit.ly/3s5twWJ","indices":[199,222]},{"url":"https://t.co/ZvwotjCpBD","expanded_url":"https://childrenshealthdefense.org/defender/20-countries-suspend-astrazeneca-vaccine/","display_url":"childrenshealthdefense.org/defender/20-coâ€¦","indices":[224,247]}]	20+ countries have either suspended or said they will delay AstraZeneca vaccinations based on reports of deaths or injuries in healthy people who received the vaccine. #TheDefender: SUBSCRIBE TODAY:Â https://t.co/zL66Edfiw5 https://t.co/ZvwotjCpBD	232725.0	RT @RobertKennedyJr: 20+ countries have either suspended or said they will delay AstraZeneca vaccinations based on reports of deaths or injâ€¦	1643.0	True		childrenshealthdefense.org	childrenshealthdefense.org
252	6052a8d571a2c400383bffed	2021-03-18 01:11:43	[]	[]	Mon Mar 15 20:56:16 +0000 2021	[]	[{"url":"https://t.co/BLM9HigjQK","expanded_url":"https://www.chinadaily.com.cn/a/202103/15/WS604ec703a31024ad0baaf293.html","display_url":"chinadaily.com.cn/a/202103/15/WSâ€¦","indices":[241,264]}]	Some 200,000 HongGuang electric cars were sold in China in 1st 200 days. Who can resist the $4,450 sticker? Now watch the exports ramp up. "Businesspeople from over 150 counties and regions are asking us when we will sell cars there" https://t.co/BLM9HigjQK	2466.0	RT @Dunne_ZoZoGo: Some 200,000 HongGuang electric cars were sold in China in 1st 200 days. Who can resist the $4,450 sticker? Now watchâ€¦	1092.0	True		chinadaily.com.cn	chinadaily.com.cn
253	6052a8d671a2c400383c0031	2021-03-18 01:11:44	[]	[]	Wed Mar 17 20:17:37 +0000 2021	[{"text":"NurembergCode","indices":[210,224]},{"text":"Nuremberg2021","indices":[225,239]}]	[{"url":"https://t.co/ZxmFWeWnHh","expanded_url":"https://humansarefree.com/2021/03/legal-team-wants-second-nuremberg-tribunal-to-try-global-lockdown-promoters-for-crimes-against-humanity.html","display_url":"humansarefree.com/2021/03/legal-â€¦","indices":[240,263]}]	NEWS: YES ACTUAL NEWS. "Targeting theÂ Davos, Switzerland-basedÂ World Economic ForumÂ and its devotees among global political leaders, attorneyÂ Reiner FuellmichÂ says they are guilty of crimes against humanityÂ " #NurembergCode #Nuremberg2021 https://t.co/ZxmFWeWnHh	9914.0	RT @Demo2020cracy: NEWS: YES ACTUAL NEWS. "Targeting theÂ Davos, Switzerland-basedÂ World Economic ForumÂ and its devotees among global politâ€¦	92.0	True		humansarefree.com	humansarefree.com
254	6052a8df71a2c400383c03ad	2021-03-18 01:11:54	[]	[]	Wed Mar 17 21:39:03 +0000 2021	[{"text":"PortlandRiots","indices":[36,50]},{"text":"Antifa","indices":[52,59]},{"text":"BLM","indices":[71,75]}]	[{"url":"https://t.co/Y6zjjChraU","expanded_url":"https://newspunch.com/the-view-co-host-joy-behar-says-antifa-doesnt-exist-its-a-fictitious-idea/","display_url":"newspunch.com/the-view-co-hoâ€¦","indices":[248,271]}]	â�¦@JoyVBeharâ�© then who is destroying #PortlandRiots? #Antifa as well as #BLM are terrorist organizations! Despite Antifaâ€™s well-documented history of violence, Behar isnsisted that the group did not even exist during Mondays episode of â€˜The Viewâ€™. https://t.co/Y6zjjChraU	17347.0	RT @Rickster_75: â�¦@JoyVBeharâ�© then who is destroying #PortlandRiots? #Antifa as well as #BLM are terrorist organizations! Despite Antifaâ€™sâ€¦	2655.0	True		newspunch.com	newspunch.com
255	6052a90d71a2c400383c13e7	2021-03-18 01:12:39	[]	[{"url":"https://t.co/Xw1lxHalC2","expanded_url":"https://www.rt.com/uk/518398-uk-covid-vaccine-shortfall-april/","display_url":"rt.com/uk/518398-uk-câ€¦","indices":[144,167]}]		[]	[]			UK to be hit by â€˜significant reductionâ€™ in Covid vaccine supplies within a fortnight, prompting rollout change â€“ leâ€¦ https://t.co/aRfQBKRwgV	18.0	True	rt.com		rt.com
256	6052a91271a2c400383c15bb	2021-03-18 01:12:44	[]	[]	Wed Mar 17 22:15:52 +0000 2021	[]	[{"url":"https://t.co/YhFFcHRGcL","expanded_url":"https://es.rt.com/8af3","display_url":"es.rt.com/8af3","indices":[105,128]}]	Argentina reporta otras 195 muertes por coronavirus y mÃ¡s de 8.000 nuevos contagios en la Ãºltima jornada https://t.co/YhFFcHRGcL https://t.co/25VvXYRcst	357701.0	RT @RTultimahora: Argentina reporta otras 195 muertes por coronavirus y mÃ¡s de 8.000 nuevos contagios en la Ãºltima jornada https://t.co/YhFâ€¦	92.0	True		rt.com	rt.com
257	6052a91371a2c400383c1607	2021-03-18 01:12:45	[]	[]	Tue Mar 16 14:12:54 +0000 2021	[{"text":"China","indices":[0,6]},{"text":"COVID19","indices":[144,152]}]	[{"url":"https://t.co/ONFMl0pP4K","expanded_url":"https://rumble.com/veotqh-tipping-point-china-offers-olympians-vaccine-with-michael-johns.html","display_url":"rumble.com/veotqh-tippingâ€¦","indices":[257,280]}]	#China historically has falsified data on rabies vaccines and administered diphtheria vaccines deemed substandard. It's now hyping and selling #COVID19 vaccines globally but refusing to release vital Phase 3 efficacy data on them, I told @OANN on Friday: https://t.co/ONFMl0pP4K	196709.0	RT @michaeljohns: #China historically has falsified data on rabies vaccines and administered diphtheria vaccines deemed substandard. It'sâ€¦	18994.0	True		rumble.com	rumble.com
258	6052a92571a2c400383c1c95	2021-03-18 01:13:04	[]	[]	Wed Mar 17 13:34:25 +0000 2021	[]	[{"url":"https://t.co/02fEaApHuX","expanded_url":"https://prepareforchange.net/2021/03/14/catherine-austin-fitts-family-financial-disclosure-form-for-covid-19-injections/?utm_source=rss&utm_medium=rss&utm_campaign=catherine-austin-fitts-family-financial-disclosure-form-for-covid-19-injections","display_url":"prepareforchange.net/2021/03/14/catâ€¦","indices":[162,185]}]	Catherine Austin Fitts: Family Financial Disclosure Form for COVID-19 Injections. Something you may want to have loved ones complete who are considering the jab. https://t.co/02fEaApHuX	20984.0	RT @jamesperloff: Catherine Austin Fitts: Family Financial Disclosure Form for COVID-19 Injections. Something you may want to have loved onâ€¦	905.0	True		prepareforchange.net	prepareforchange.net
259	6052a92c71a2c400383c1f47	2021-03-18 01:13:11	[]	[]	Wed Mar 17 20:02:00 +0000 2021	[{"text":"TheDefender","indices":[190,202]}]	[{"url":"https://t.co/cRxbYVSDUq","expanded_url":"https://bit.ly/3b74uzs","display_url":"bit.ly/3b74uzs","indices":[224,247]},{"url":"https://t.co/2ohpCievyS","expanded_url":"https://childrenshealthdefense.org/defender/johnson-johnson-why-trust-vaccine/?utm_source=twitter&utm_medium=defender","display_url":"childrenshealthdefense.org/defender/johnsâ€¦","indices":[248,271]}]	Johnsons &amp; Johnson has never made a vaccine, but since entering the pharmaceutical market in 1959, the company has made a lot of headlines â€” and been fined billions â€” for bad behavior. #TheDefender: SIGN UP TODAY--&gt; https://t.co/cRxbYVSDUq https://t.co/2ohpCievyS	56713.0	RT @ChildrensHD: Johnsons &amp; Johnson has never made a vaccine, but since entering the pharmaceutical market in 1959, the company has made aâ€¦	389.0	True		childrenshealthdefense.org	childrenshealthdefense.org
260	6052a92d71a2c400383c1f9d	2021-03-18 01:13:12	[]	[]	Wed Mar 17 22:15:52 +0000 2021	[]	[{"url":"https://t.co/YhFFcHRGcL","expanded_url":"https://es.rt.com/8af3","display_url":"es.rt.com/8af3","indices":[105,128]}]	Argentina reporta otras 195 muertes por coronavirus y mÃ¡s de 8.000 nuevos contagios en la Ãºltima jornada https://t.co/YhFFcHRGcL https://t.co/25VvXYRcst	357701.0	RT @RTultimahora: Argentina reporta otras 195 muertes por coronavirus y mÃ¡s de 8.000 nuevos contagios en la Ãºltima jornada https://t.co/YhFâ€¦	3658.0	True		rt.com	rt.com
261	6052a93f71a2c400383c2621	2021-03-18 01:13:30	[]	[]	Wed Mar 17 21:03:00 +0000 2021	[{"text":"TheDefender","indices":[184,196]}]	[{"url":"https://t.co/zL66EdwTnD","expanded_url":"https://bit.ly/3s5twWJ","display_url":"bit.ly/3s5twWJ","indices":[215,238]},{"url":"https://t.co/HRfrCbNdOr","expanded_url":"https://childrenshealthdefense.org/defender/rfk-jr-president-biden-vaers/","display_url":"childrenshealthdefense.org/defender/rfk-jâ€¦","indices":[240,263]}]	READ + RT my letter to President Biden explaining how transparency, robust science and a functional surveillance system are the only ways to build public trust for the COVID vaccine. #TheDefender: SUBSCRIBE TODAY: https://t.co/zL66EdwTnD https://t.co/HRfrCbNdOr	232318.0	RT @RobertKennedyJr: READ + RT my letter to President Biden explaining how transparency, robust science and a functional surveillance systâ€¦	5.0	True		childrenshealthdefense.org	childrenshealthdefense.org
262	6052a94271a2c400383c271d	2021-03-18 01:13:33	[]	[]	Tue Mar 16 14:09:05 +0000 2021	[{"text":"TheDefender","indices":[243,255]}]	[{"url":"https://t.co/mXWsTBHrYz","expanded_url":"https://childrenshealthdefense.org/defender/virologist-huge-price-covid-mass-vaccination/","display_url":"childrenshealthdefense.org/defender/virolâ€¦","indices":[257,280]}]	Virologist Geert Vanden Bossche has nothing against vaccines. In fact, he worked for Gavi, The Vaccine Alliance and Gates Foundation, but he says by vaccinating everyone with a vaccine that doesnâ€™t prevent transmission, we are destroying... #TheDefender https://t.co/mXWsTBHrYz	232318.0	RT @RobertKennedyJr: Virologist Geert Vanden Bossche has nothing against vaccines. In fact, he worked for Gavi, The Vaccine Alliance and Gaâ€¦	53.0	True		childrenshealthdefense.org	childrenshealthdefense.org
263	6052a94c71a2c400383c2acb	2021-03-18 01:13:43	[]	[]	Tue Mar 16 14:09:05 +0000 2021	[{"text":"TheDefender","indices":[243,255]}]	[{"url":"https://t.co/mXWsTBHrYz","expanded_url":"https://childrenshealthdefense.org/defender/virologist-huge-price-covid-mass-vaccination/","display_url":"childrenshealthdefense.org/defender/virolâ€¦","indices":[257,280]}]	Virologist Geert Vanden Bossche has nothing against vaccines. In fact, he worked for Gavi, The Vaccine Alliance and Gates Foundation, but he says by vaccinating everyone with a vaccine that doesnâ€™t prevent transmission, we are destroying... #TheDefender https://t.co/mXWsTBHrYz	232726.0	RT @RobertKennedyJr: Virologist Geert Vanden Bossche has nothing against vaccines. In fact, he worked for Gavi, The Vaccine Alliance and Gaâ€¦	9.0	True		childrenshealthdefense.org	childrenshealthdefense.org
264	6052a96571a2c400383c3373	2021-03-18 01:14:07	[]	[{"url":"https://t.co/7VGdvGwp10","expanded_url":"https://economictimes.indiatimes.com/news/politics-and-nation/pandemic-has-shown-multilateralism-the-way-forward-india-an-example-ipu-chief/articleshow/81530993.cms?from=mdr","display_url":"economictimes.indiatimes.com/news/politics-â€¦","indices":[84,107]}]		[]	[]			Inter-Parliamentary Union head Duarte Pacheco hails PM Modiâ€™s work during pandemic https://t.co/7VGdvGwp10 via Naâ€¦ https://t.co/PCNbeu0Bhq	319.0	True	economictimes.indiatimes.com		economictimes.indiatimes.com
265	6052a96d71a2c400383c3655	2021-03-18 01:14:15	[]	[]	Thu Mar 18 00:12:05 +0000 2021	[]	[{"url":"https://t.co/mQOCs8ZHCD","expanded_url":"https://www.tpusa.com/live/john-kerry-ignores-mask-mandate-on-flight#.YFKTmvNf4nY.link","display_url":"tpusa.com/live/john-kerrâ€¦","indices":[257,280]}]	Liberal Privilege means 'following the science'...but only when it's convenient for you. John Kerry's hypocrisy is another example of how the laws DC elites pass aren't meant to limit THEIR freedoms, just YOURS! More at TPUSA LIVE with @TheJordanRachel https://t.co/mQOCs8ZHCD	426912.0	RT @TPUSA: Liberal Privilege means 'following the science'...but only when it's convenient for you. John Kerry's hypocrisy is another exaâ€¦	6780.0	True		tpusa.com	tpusa.com
266	6052a96d71a2c400383c366b	2021-03-18 01:14:15	[]	[]	Wed Mar 17 19:08:44 +0000 2021	[{"text":"WednesdayMotivation","indices":[215,235]},{"text":"EducateYourself","indices":[236,252]}]	[{"url":"https://t.co/sFq6OrYMNb","expanded_url":"https://www.indiapost.com/the-great-loot-how-britain-stole-45-trillion-from-india/","display_url":"indiapost.com/the-great-lootâ€¦","indices":[254,277]}]	Indiaâ€™s share of the world economy when Britain arrived on its shores was 23%. By the time the British left, it was down to below 4%. This was simply because India had been governed for the benefit of Britain." #WednesdayMotivation #EducateYourself https://t.co/sFq6OrYMNb https://t.co/tjV0Gix51W	22606.0	RT @redsarah99: Indiaâ€™s share of the world economy when Britain arrived on its shores was 23%. By the time the British left, it was downâ€¦	1302.0	True		apost.com	apost.com
267	6052a99971a2c400383c462d	2021-03-18 01:15:00	[]	[{"url":"https://t.co/eLpk7EcQTr","expanded_url":"https://actualidad.rt.com/actualidad/386501-whatsapp-advierte-desconexion-mensajeria-acepten-t%C3%A9rminos","display_url":"actualidad.rt.com/actualidad/386â€¦","indices":[200,223]}]		[]	[]			ðŸ›‘WhatsApp advierte con una desconexiÃ³n del servicio de mensajerÃ­a a los usuarios que no acepten sus tÃ©rminos. ðŸ‘‰Losâ€¦ https://t.co/LqH1JOdIFX	12602.0	True	rt.com		rt.com
268	6052a9bb71a2c400383c5243	2021-03-18 01:15:33	[]	[]	Thu Mar 18 00:29:57 +0000 2021	[]	[{"url":"https://t.co/R0Hr52q5az","expanded_url":"https://www.thegatewaypundit.com/2021/03/dr-fauci-birx-people-frankly-made-nothing-mistakes-president-trump-doctors-destroyed-freedom-using-covid-19/?utm_source=Twitter&utm_medium=PostTopSharingButtons&utm_campaign=websitesharingbuttons","display_url":"thegatewaypundit.com/2021/03/dr-fauâ€¦","indices":[154,177]}]	"Dr. Fauci and Birx and All of These People that Frankly Made Nothing But Mistakes" - President Trump on the Doctors Who Used COVID-19 to Destroy Freedom https://t.co/R0Hr52q5az	91478.0	RT @hrkbenowen: "Dr. Fauci and Birx and All of These People that Frankly Made Nothing But Mistakes" - President Trump on the Doctors Who Usâ€¦	4494.0	True		thegatewaypundit.com	thegatewaypundit.com
269	6052a9c671a2c400383c566f	2021-03-18 01:15:45	[]	[]	Sun Mar 14 00:42:14 +0000 2021	[{"text":"China","indices":[0,6]},{"text":"WHO","indices":[35,39]},{"text":"COVID","indices":[49,55]},{"text":"China","indices":[236,242]}]	[{"url":"https://t.co/kqILIAMOZ6","expanded_url":"https://thenationalpulse.com/news/daszak-slams-bannon-reveals-database-lies/","display_url":"thenationalpulse.com/news/daszak-slâ€¦","indices":[244,267]}]	#China rigged the investigation by #WHO into the #COVID outbreak. Peter Daszak, the WHO â€œexpertâ€� with huge conflicts of interests, was responsible for convincing fellow investigators that it wasnâ€™t necessary to look into data wiped by #China https://t.co/kqILIAMOZ6	10363.0	RT @Par1Ke: #China rigged the investigation by #WHO into the #COVID outbreak. Peter Daszak, the WHO â€œexpertâ€� with huge conflicts of intereâ€¦	0.0	True		thenationalpulse.com	thenationalpulse.com
270	6052a9d371a2c400383c5aed	2021-03-18 01:15:57	[]	[]	Mon Mar 15 17:53:59 +0000 2021	[]	[{"url":"https://t.co/T3hAH7VU2D","expanded_url":"https://www.breitbart.com/politics/2021/03/15/report-joe-biden-plans-first-major-tax-hike-in-a-generation/","display_url":"breitbart.com/politics/2021/â€¦","indices":[237,260]}]	Joe Biden is now considering a tax hike to underwrite the economic program launched by the approval of his $1.9 trillion pandemic stimulus package. If successful, it will be the first major tax hike in federal taxes in almost 30 years. https://t.co/T3hAH7VU2D	212721.0	RT @ARmastrangelo: Joe Biden is now considering a tax hike to underwrite the economic program launched by the approval of his $1.9 trillionâ€¦	1446.0	True		breitbart.com	breitbart.com
271	6052a9da71a2c400383c5d85	2021-03-18 01:16:04	[]	[]	Wed Mar 17 20:54:33 +0000 2021	[]	[{"url":"https://t.co/BVop8jk91c","expanded_url":"https://www.washingtontimes.com/news/2021/mar/15/john-katko-terror-suspects-are-part-border-surge/","display_url":"washingtontimes.com/news/2021/mar/â€¦","indices":[257,280]}]	â€œIndividuals that they have on the watch list for terrorism are now starting to exploit the southern border,â€�Rep.John Katko of New York,the top Republican on the House Homeland Security Committee,said as he stood near a section of border wall in El Paso,TX https://t.co/BVop8jk91c	17376.0	RT @Rickster_75: â€œIndividuals that they have on the watch list for terrorism are now starting to exploit the southern border,â€�Rep.John Katkâ€¦	407.0	True		washingtontimes.com	washingtontimes.com
272	6052a9e071a2c400383c5f85	2021-03-18 01:16:10	[]	[]	Wed Mar 17 17:01:00 +0000 2021	[{"text":"TheDefender","indices":[154,166]}]	[{"url":"https://t.co/cRxbYVB32S","expanded_url":"https://bit.ly/3b74uzs","display_url":"bit.ly/3b74uzs","indices":[188,211]},{"url":"https://t.co/258xciXOPT","expanded_url":"https://childrenshealthdefense.org/defender/rfk-jr-president-biden-vaers/?utm_source=twitter&utm_medium=defender","display_url":"childrenshealthdefense.org/defender/rfk-jâ€¦","indices":[212,235]}]	NEW @RobertKennedyJr: "Transparency, robust science and a functional surveillance system are the only ways to build public trust for the COVID vaccine." #TheDefender: SIGN UP TODAY--&gt; https://t.co/cRxbYVB32S https://t.co/258xciXOPT	56713.0	RT @ChildrensHD: NEW @RobertKennedyJr: "Transparency, robust science and a functional surveillance system are the only ways to build publicâ€¦	60.0	True		childrenshealthdefense.org	childrenshealthdefense.org
273	6052a9fa71a2c400383c68cd	2021-03-18 01:16:36	[]	[]	Wed Mar 17 23:51:24 +0000 2021	[]	[{"url":"https://t.co/Nk6NtreJNL","expanded_url":"https://www.theepochtimes.com/rand-paul-suggests-people-who-had-covid-19-dont-need-vaccine_3737145.html","display_url":"theepochtimes.com/rand-paul-suggâ€¦","indices":[263,286]}]	Rand Paul Suggests People Who Had COVID-19 Donâ€™t Need Vaccine â€œIâ€™m going with the science on this one...I got it naturally...science of 30 million people &amp; statistical validity of a 30-million sample is overwhelming...naturally immunity exist &amp; works"ðŸ™Œ https://t.co/Nk6NtreJNL	2627.0	RT @Gr8Coffe: Rand Paul Suggests People Who Had COVID-19 Donâ€™t Need Vaccine â€œIâ€™m going with the science on this one...I got it naturally.â€¦	4494.0	True		theepochtimes.com	theepochtimes.com
274	6052a9fd71a2c400383c6a0b	2021-03-18 01:16:40	[]	[]	Wed Mar 17 00:40:02 +0000 2021	[]	[{"url":"https://t.co/SapKNGbPbA","expanded_url":"https://hannity.com/media-room/its-official-joe-biden-to-hold-first-solo-press-briefing-on-march-25th-64-days-into-presidency/","display_url":"hannity.com/media-room/itsâ€¦","indices":[223,246]}]	FINALLY! BIDEN SCHEDULES A PRESS CONFERENCE: President Biden will hold his first solo press conference 65 days into his presidency, on March 25th. What will happen? @JoeConchaTV makes some predictions TONIGHT on â€œHannity.â€� https://t.co/SapKNGbPbA	5348520.0	RT @seanhannity: FINALLY! BIDEN SCHEDULES A PRESS CONFERENCE: President Biden will hold his first solo press conference 65 days into his prâ€¦	30.0	True		hannity.com	hannity.com
275	6052aa0371a2c400383c6c2d	2021-03-18 01:16:46	[]	[]	Wed Mar 17 23:51:24 +0000 2021	[]	[{"url":"https://t.co/Nk6NtreJNL","expanded_url":"https://www.theepochtimes.com/rand-paul-suggests-people-who-had-covid-19-dont-need-vaccine_3737145.html","display_url":"theepochtimes.com/rand-paul-suggâ€¦","indices":[263,286]}]	Rand Paul Suggests People Who Had COVID-19 Donâ€™t Need Vaccine â€œIâ€™m going with the science on this one...I got it naturally...science of 30 million people &amp; statistical validity of a 30-million sample is overwhelming...naturally immunity exist &amp; works"ðŸ™Œ https://t.co/Nk6NtreJNL	2629.0	RT @Gr8Coffe: Rand Paul Suggests People Who Had COVID-19 Donâ€™t Need Vaccine â€œIâ€™m going with the science on this one...I got it naturally.â€¦	7812.0	True		theepochtimes.com	theepochtimes.com
276	6052aa0b71a2c400383c6f05	2021-03-18 01:16:54	[]	[]	Tue Mar 16 15:40:07 +0000 2021	[]	[{"url":"https://t.co/7lwvmIBnuj","expanded_url":"https://21stcenturywire.com/2021/03/11/doctors-and-scientists-challenge-european-medicines-agency-warning-of-covid-19-vaccine-dangers/","display_url":"21stcenturywire.com/2021/03/11/docâ€¦","indices":[215,238]}]	â€�A group of scientists and doctors have issued an open letter calling on the European Medicines Agency (EMA) to answer urgent safety questions regarding COVID-19 vaccines, or withdraw the vaccinesâ€™ authorisation.â€� https://t.co/7lwvmIBnuj	79880.0	RT @DrLiMengYAN1: â€�A group of scientists and doctors have issued an open letter calling on the European Medicines Agency (EMA) to answer urâ€¦	356.0	True		21stcenturywire.com	21stcenturywire.com
277	6052aa1b71a2c400383c74c5	2021-03-18 01:17:09	[]	[{"url":"https://t.co/mWdQlXvOnp","expanded_url":"https://parler.com/post/5d91addc-34c1-4f99-a7e0-c73ddf2cff19","display_url":"parler.com/post/5d91addc-â€¦","indices":[200,223]}]		[]	[]			Hey â�¦@AmericanAirâ�© why does John Kerry get to fly without a mask when weâ€™ve seen you drag off children and arrest aâ€¦ https://t.co/RAUv68U0pV	280.0	True	parler.com		parler.com
278	6052afac3a7f6e00386e5354	2021-03-18 01:40:54	[]	[]	Wed Mar 17 20:02:00 +0000 2021	[{"text":"TheDefender","indices":[190,202]}]	[{"url":"https://t.co/cRxbYVSDUq","expanded_url":"https://bit.ly/3b74uzs","display_url":"bit.ly/3b74uzs","indices":[224,247]},{"url":"https://t.co/2ohpCievyS","expanded_url":"https://childrenshealthdefense.org/defender/johnson-johnson-why-trust-vaccine/?utm_source=twitter&utm_medium=defender","display_url":"childrenshealthdefense.org/defender/johnsâ€¦","indices":[248,271]}]	Johnsons &amp; Johnson has never made a vaccine, but since entering the pharmaceutical market in 1959, the company has made a lot of headlines â€” and been fined billions â€” for bad behavior. #TheDefender: SIGN UP TODAY--&gt; https://t.co/cRxbYVSDUq https://t.co/2ohpCievyS	56715.0	RT @ChildrensHD: Johnsons &amp; Johnson has never made a vaccine, but since entering the pharmaceutical market in 1959, the company has made aâ€¦	247.0	True		childrenshealthdefense.org	childrenshealthdefense.org
279	6052afac3a7f6e00386e5384	2021-03-18 01:40:54	[]	[]	Thu Mar 18 01:35:49 +0000 2021	[]	[{"url":"https://t.co/yqtWqWOeme","expanded_url":"https://act.everytown.org/sign/Senate_background_checks_2021/?source=etno_hp_hero&refcode=etno_hp_hero&utm_source=etno_hp_hero&utm_medium=o&utm_campaign=hp_hero","display_url":"act.everytown.org/sign/Senate_baâ€¦","indices":[245,268]}]	Our personal freedoms - and Democracy itself - are being held at literal gunpoint because lawmakers are allowing gun lobbyists to write our nation's gun laws. RIGHT NOW: Demand the Senate vote to require a background check on every gun sale: https://t.co/yqtWqWOeme	518010.0	RT @shannonrwatts: Our personal freedoms - and Democracy itself - are being held at literal gunpoint because lawmakers are allowing gun lobâ€¦	30.0	True		everytown.org	everytown.org
280	6052afae3a7f6e00386e5416	2021-03-18 01:40:56	[]	[]	Wed Mar 17 17:29:00 +0000 2021	[{"text":"coronavirus","indices":[10,22]},{"text":"Covid_19","indices":[113,122]}]	[{"url":"https://t.co/0Jr2khCr6Y","expanded_url":"https://actualidad.rt.com/actualidad/386556-brasil-muere-diputado-coronavirus","display_url":"actualidad.rt.com/actualidad/386â€¦","indices":[124,147]}]	Muere por #coronavirus el diputado brasileÃ±o que presentÃ³ un proyecto de ley contra la vacunaciÃ³n obligatoria de #Covid_19 https://t.co/0Jr2khCr6Y	517060.0	RT @CMonteroOficial: Muere por #coronavirus el diputado brasileÃ±o que presentÃ³ un proyecto de ley contra la vacunaciÃ³n obligatoria de #Coviâ€¦	1128.0	True		rt.com	rt.com
281	6052afb03a7f6e00386e54da	2021-03-18 01:40:58	[]	[]	Thu Mar 18 01:35:49 +0000 2021	[]	[{"url":"https://t.co/yqtWqWOeme","expanded_url":"https://act.everytown.org/sign/Senate_background_checks_2021/?source=etno_hp_hero&refcode=etno_hp_hero&utm_source=etno_hp_hero&utm_medium=o&utm_campaign=hp_hero","display_url":"act.everytown.org/sign/Senate_baâ€¦","indices":[245,268]},{"url":"https://t.co/34fnFWtVmS","expanded_url":"https://twitter.com/jimsciutto/status/1372354134867861504","displ…	Our personal freedoms - and Democracy itself - are being held at literal gunpoint because lawmakers are allowing gun lobbyists to write our nation's gun laws. RIGHT NOW: Demand the Senate vote to require a background check on every gun sale: https://t.co/yqtWqWOeme https://t.co/34fnFWtVmS	518010.0	RT @shannonrwatts: Our personal freedoms - and Democracy itself - are being held at literal gunpoint because lawmakers are allowing gun lobâ€¦	1487.0	True		everytown.org	everytown.org
282	6052afba3a7f6e00386e588e	2021-03-18 01:41:09	[]	[]	Wed Mar 17 01:54:00 +0000 2021	[]	[{"url":"https://t.co/cPqXzf0nTQ","expanded_url":"https://quillette.com/2021/03/15/britains-academic-free-speech-bill/","display_url":"quillette.com/2021/03/15/briâ€¦","indices":[222,245]}]	"Universities exist for a specific purposeâ€”namely to pursue truth through education and researchâ€”and realising that purpose behoves them to uphold certain norms, such as open debate, free enquiry and viewpoint diversity." https://t.co/cPqXzf0nTQ	211672.0	RT @Quillette: "Universities exist for a specific purposeâ€”namely to pursue truth through education and researchâ€”and realising that purposeâ€¦	2217.0	True		quillette.com	quillette.com
283	6052afc43a7f6e00386e5c06	2021-03-18 01:41:18	[]	[]	Wed Mar 17 23:45:35 +0000 2021	[]	[{"url":"https://t.co/ImVD0ZHgUx","expanded_url":"https://www.breitbart.com/politics/2021/03/17/american-airlines-announces-investigation-into-john-kerrys-violation-of-federal-mask-mandate-on-flight/","display_url":"breitbart.com/politics/2021/â€¦","indices":[225,248]}]	Kerry has been an ELITE SOB his entire life. I suppose he decided to fly commercial first class from Boston to DC because he got so much grief for taking his private jet everywhere. But wear a MASK? Someone tell Dr. Fauci! https://t.co/ImVD0ZHgUx	152037.0	RT @DFBHarvard: Kerry has been an ELITE SOB his entire life. I suppose he decided to fly commercial first class from Boston to DC because hâ€¦	216.0	True		breitbart.com	breitbart.com
284	6052afc63a7f6e00386e5cca	2021-03-18 01:41:20	[]	[]	Wed Mar 17 12:58:10 +0000 2021	[{"text":"TheDefender","indices":[168,180]}]	[{"url":"https://t.co/zL66Edfiw5","expanded_url":"https://bit.ly/3s5twWJ","display_url":"bit.ly/3s5twWJ","indices":[199,222]},{"url":"https://t.co/ZvwotjCpBD","expanded_url":"https://childrenshealthdefense.org/defender/20-countries-suspend-astrazeneca-vaccine/","display_url":"childrenshealthdefense.org/defender/20-coâ€¦","indices":[224,247]}]	20+ countries have either suspended or said they will delay AstraZeneca vaccinations based on reports of deaths or injuries in healthy people who received the vaccine. #TheDefender: SUBSCRIBE TODAY:Â https://t.co/zL66Edfiw5 https://t.co/ZvwotjCpBD	232736.0	RT @RobertKennedyJr: 20+ countries have either suspended or said they will delay AstraZeneca vaccinations based on reports of deaths or injâ€¦	9.0	True		childrenshealthdefense.org	childrenshealthdefense.org
285	6052afce3a7f6e00386e5fba	2021-03-18 01:41:29	[]	[]	Wed Mar 17 15:10:33 +0000 2021	[{"text":"maga","indices":[106,111]}]	[{"url":"https://t.co/RAS63IfbHr","expanded_url":"https://www.thegatewaypundit.com/2021/03/73-voters-concerned-bidens-migrants-bringing-covid-country/?utm_source=Twitter&utm_medium=PostTopSharingButtons&utm_campaign=websitesharingbuttons","display_url":"thegatewaypundit.com/2021/03/73-votâ€¦","indices":[112,135]}]	It has been reported 73% of Voters Concerned About Biden's Migrants Are Bringing COVID Into the Country #maga https://t.co/RAS63IfbHr via @gatewaypundit	30775.0	RT @kelliekelly23: It has been reported 73% of Voters Concerned About Biden's Migrants Are Bringing COVID Into the Country #maga https://â€¦	1720.0	True		thegatewaypundit.com	thegatewaypundit.com
286	6052afd53a7f6e00386e625c	2021-03-18 01:41:36	[]	[]	Wed Mar 17 21:33:08 +0000 2021	[]	[{"url":"https://t.co/Djw4xf47Bi","expanded_url":"https://es.rt.com/8aez","display_url":"es.rt.com/8aez","indices":[110,133]}]	Brasil registra 3.149 nuevas muertes por coronavirus, la cifra diaria mÃ¡s alta desde el inicio de la pandemia https://t.co/Djw4xf47Bi https://t.co/T2ypz9Ku3W	357701.0	RT @RTultimahora: Brasil registra 3.149 nuevas muertes por coronavirus, la cifra diaria mÃ¡s alta desde el inicio de la pandemia https://t.câ€¦	5838.0	True		rt.com	rt.com
287	6052afd93a7f6e00386e63a0	2021-03-18 01:41:39	[{"text":"UnrestrictedBioweapon","indices":[46,68]},{"text":"CCPvirus","indices":[115,124]},{"text":"COVID19","indices":[125,133]},{"text":"DrLiMengYan1","indices":[269,282]},{"text":"DrYan","indices":[283,289]}]	[{"url":"https://t.co/i6P9uTe11F","expanded_url":"http://gnews.org","display_url":"gnews.org","indices":[290,313]}]		[]	[]			@capitalweather @heatherhunterdc WakeUpPlease!#UnrestrictedBioweapon perfect crime:People who dead was murdered byâ€¦ https://t.co/n8lYUlt6aN	53.0	True	gnews.org		gnews.org
288	6052afdc3a7f6e00386e6482	2021-03-18 01:41:42	[]	[]	Wed Mar 17 22:00:00 +0000 2021	[{"text":"RandPaul","indices":[11,20]},{"text":"COVID_19","indices":[81,90]}]	[{"url":"https://t.co/6RmHw9MQ3Q","expanded_url":"https://es.theepochtimes.com/rand-paul-sugiere-que-las-personas-que-tuvieron-covid-19-no-necesitan-la-vacuna_809675.html","display_url":"es.theepochtimes.com/rand-paul-sugiâ€¦","indices":[218,241]}]	El senador #RandPaul sugiriÃ³ el martes que las personas que, como Ã©l, han tenido #COVID_19 y se han recuperado no necesitan vacunarse. â€œUnos 30 millones de personas han contraÃ­do la infecciÃ³n de forma natural como yo.https://t.co/6RmHw9MQ3Q	3943.0	RT @EpochTimesEs: El senador #RandPaul sugiriÃ³ el martes que las personas que, como Ã©l, han tenido #COVID_19 y se han recuperado no necesitâ€¦	87.0	True		theepochtimes.com	theepochtimes.com
289	6052afed3a7f6e00386e6ae6	2021-03-18 01:42:00	[]	[]	Wed Mar 17 19:56:49 +0000 2021	[]	[{"url":"https://t.co/579Gyhvv0v","expanded_url":"https://www.breitbart.com/health/2021/03/17/exclusive-sen-joni-ernst-us-funded-wuhan-institute-virology-coronavirus-research-nih-grants","display_url":"breitbart.com/health/2021/03â€¦","indices":[260,283]}]	â€œWe subsidized research at the Wuhan lab &amp; for a number of years we had U.S. diplomats warning us about the dangers associated with this lab. We know that our money was pouring into China to support research being done at the Wuhan Institute of Virology." https://t.co/579Gyhvv0v	7869.0	RT @TrinaSolis17: â€œWe subsidized research at the Wuhan lab &amp; for a number of years we had U.S. diplomats warning us about the dangers assocâ€¦	2435.0	True		breitbart.com	breitbart.com
290	6052aff13a7f6e00386e6c1a	2021-03-18 01:42:03	[]	[]	Wed Mar 17 19:56:49 +0000 2021	[]	[{"url":"https://t.co/579Gyhvv0v","expanded_url":"https://www.breitbart.com/health/2021/03/17/exclusive-sen-joni-ernst-us-funded-wuhan-institute-virology-coronavirus-research-nih-grants","display_url":"breitbart.com/health/2021/03â€¦","indices":[260,283]}]	â€œWe subsidized research at the Wuhan lab &amp; for a number of years we had U.S. diplomats warning us about the dangers associated with this lab. We know that our money was pouring into China to support research being done at the Wuhan Institute of Virology." https://t.co/579Gyhvv0v	7845.0	RT @TrinaSolis17: â€œWe subsidized research at the Wuhan lab &amp; for a number of years we had U.S. diplomats warning us about the dangers assocâ€¦	14258.0	True		breitbart.com	breitbart.com
291	6052aff33a7f6e00386e6cf0	2021-03-18 01:42:06	[]	[]	Wed Mar 17 01:42:05 +0000 2021	[{"text":"COVID19","indices":[151,159]}]	[{"url":"https://t.co/gkMUHJ5w7X","expanded_url":"https://www.theafricareport.com/72401/the-good-the-bad-and-the-ugly-of-government-responses-to-covid/?utm_source=twitter.com&utm_campaign=post_articles_twitter_16_03_2021&utm_medium=social","display_url":"theafricareport.com/72401/the-goodâ€¦","indices":[250,273]}]	â€œLeaders who adopted clear, early, expert-led guidance fared well in their standing with the public and were able to mitigate the worst effects of the #COVID19. Those who took to last-minute decision-making oversaw the nations with the most cases." https://t.co/gkMUHJ5w7X	180768.0	RT @TheAfricaReport: â€œLeaders who adopted clear, early, expert-led guidance fared well in their standing with the public and were able to mâ€¦	180768.0	True		rt.com	rt.com
292	6052aff93a7f6e00386e6f30	2021-03-18 01:42:12	[{"text":"UnrestrictedBioweapon","indices":[42,64]},{"text":"CCPvirus","indices":[111,120]},{"text":"COVID19","indices":[121,129]},{"text":"DrLiMengYan1","indices":[265,278]},{"text":"DrYan","indices":[279,285]}]	[{"url":"https://t.co/i6P9uTe11F","expanded_url":"http://gnews.org","display_url":"gnews.org","indices":[286,309]}]		[]	[]			@CovidData2 @viralvideovlogs WakeUpPlease!#UnrestrictedBioweapon perfect crime:People who dead was murdered byâ€¦ https://t.co/JKF3isooNG	53.0	True	gnews.org		gnews.org
293	6052affa3a7f6e00386e6f3a	2021-03-18 01:42:12	[]	[]	Thu Mar 18 01:35:49 +0000 2021	[]	[{"url":"https://t.co/yqtWqWOeme","expanded_url":"https://act.everytown.org/sign/Senate_background_checks_2021/?source=etno_hp_hero&refcode=etno_hp_hero&utm_source=etno_hp_hero&utm_medium=o&utm_campaign=hp_hero","display_url":"act.everytown.org/sign/Senate_baâ€¦","indices":[245,268]},{"url":"https://t.co/34fnFWtVmS","expanded_url":"https://twitter.com/jimsciutto/status/1372354134867861504","displ…	Our personal freedoms - and Democracy itself - are being held at literal gunpoint because lawmakers are allowing gun lobbyists to write our nation's gun laws. RIGHT NOW: Demand the Senate vote to require a background check on every gun sale: https://t.co/yqtWqWOeme https://t.co/34fnFWtVmS	518011.0	RT @shannonrwatts: Our personal freedoms - and Democracy itself - are being held at literal gunpoint because lawmakers are allowing gun lobâ€¦	2416.0	True		everytown.org	everytown.org
294	6052affb3a7f6e00386e6fcc	2021-03-18 01:42:13	[]	[]	Wed Mar 17 17:50:57 +0000 2021	[]	[{"url":"https://t.co/Cw3DqzwFcP","expanded_url":"https://hannity.com/media-room/abuse-exposed-whistleblowers-shine-a-light-on-abuse-covid-chaos-at-group-homes-for-the-disabled-in-ny/#.YFJBd7KaJ9I.twitter","display_url":"hannity.com/media-room/abuâ€¦","indices":[119,142]}]	ABUSE EXPOSED: Whistleblowers Shine a Light on Abuse, CoVID Chaos at Group Homes for the Disabled in NY | Sean Hannity https://t.co/Cw3DqzwFcP via @seanhannity	3117.0	RT @a_cohick: ABUSE EXPOSED: Whistleblowers Shine a Light on Abuse, CoVID Chaos at Group Homes for the Disabled in NY | Sean Hannity https:â€¦	153.0	True		hannity.com	hannity.com
295	6052affe3a7f6e00386e70ea	2021-03-18 01:42:17	[]	[]	Fri Feb 26 20:00:27 +0000 2021	[{"text":"passeport","indices":[72,82]},{"text":"vaccin","indices":[152,159]},{"text":"passeports","indices":[225,236]},{"text":"Dictature","indices":[248,258]}]	[{"url":"https://t.co/QQXFxmJZ5N","expanded_url":"https://summit.news/2021/02/26/merkel-eu-leaders-have-all-agreed-that-we-need-vaccine-passports/","display_url":"summit.news/2021/02/26/merâ€¦","indices":[260,283]}]	Merkel annonce: "tous les leaders europÃ©ens sont d'accord qu'il faut le #passeport vaccinal. Cela facilitera les voyages." Tous ignorent le fait que le #vaccin n'empÃªche pas la contamination &amp; que l'OMS a dÃ©conseillÃ© les #passeports vaccinaux. #Dictature. https://t.co/QQXFxmJZ5N	15005.0	RT @momotchiii: Merkel annonce: "tous les leaders europÃ©ens sont d'accord qu'il faut le #passeport vaccinal. Cela facilitera les voyages."â€¦	29.0	True		summit.news	summit.news
296	6052b0003a7f6e00386e71ac	2021-03-18 01:42:19	[]	[]	Thu Mar 18 00:41:26 +0000 2021	[]	[{"url":"https://t.co/ZyDj7UrTBy","expanded_url":"https://www.greenpeace.org/aotearoa/story/covid-19-build-back-better-audacious-hope-climate-dreaming-in-times-of-a-climate-crisis/","display_url":"greenpeace.org/aotearoa/storyâ€¦","indices":[208,231]}]	What is a story you want to tell? What is the story you must tell? What is the story only you can tell? That is the story that the world must hear! â�¤ï¸�this blog from poet, educator and activist, Zech Soakai. https://t.co/ZyDj7UrTBy	1959.0	RT @ecomanda: What is a story you want to tell? What is the story you must tell? What is the story only you can tell? That is the story thaâ€¦	691.0	True		greenpeace.org	greenpeace.org
297	6052b0163a7f6e00386e791c	2021-03-18 01:42:40	[]	[]	Wed Mar 17 20:21:48 +0000 2021	[]	[{"url":"https://t.co/2eIpjKs6dC","expanded_url":"https://corporate.walmart.com/newsroom/2021/03/17/walmart-empowering-individuals-with-access-to-digital-health-records-in-partnership-with-the-commons-project-foundation-and-clear","display_url":"corporate.walmart.com/newsroom/2021/â€¦","indices":[180,203]}]	more vaccine passport news ! Walmart is partnering with @MyCommonPass and @clear to offer their vaccine passports to anyone vaccinated in one at a Samâ€™s Club or one of its stores https://t.co/2eIpjKs6dC https://t.co/DzxBr0odrq	23732.0	RT @mcwm: more vaccine passport news ! Walmart is partnering with @MyCommonPass and @clear to offer their vaccine passports to anyone vaccâ€¦	97942.0	True		rt.com	rt.com
298	6052b01d3a7f6e00386e7b2a	2021-03-18 01:42:45	[]	[]	Wed Mar 17 19:56:49 +0000 2021	[]	[{"url":"https://t.co/579Gyhvv0v","expanded_url":"https://www.breitbart.com/health/2021/03/17/exclusive-sen-joni-ernst-us-funded-wuhan-institute-virology-coronavirus-research-nih-grants","display_url":"breitbart.com/health/2021/03â€¦","indices":[260,283]}]	â€œWe subsidized research at the Wuhan lab &amp; for a number of years we had U.S. diplomats warning us about the dangers associated with this lab. We know that our money was pouring into China to support research being done at the Wuhan Institute of Virology." https://t.co/579Gyhvv0v	7869.0	RT @TrinaSolis17: â€œWe subsidized research at the Wuhan lab &amp; for a number of years we had U.S. diplomats warning us about the dangers assocâ€¦	1206.0	True		breitbart.com	breitbart.com
299	6052b02e3a7f6e00386e816c	2021-03-18 01:43:03	[]	[]	Wed Mar 17 21:39:03 +0000 2021	[{"text":"PortlandRiots","indices":[36,50]},{"text":"Antifa","indices":[52,59]},{"text":"BLM","indices":[71,75]}]	[{"url":"https://t.co/Y6zjjChraU","expanded_url":"https://newspunch.com/the-view-co-host-joy-behar-says-antifa-doesnt-exist-its-a-fictitious-idea/","display_url":"newspunch.com/the-view-co-hoâ€¦","indices":[248,271]}]	â�¦@JoyVBeharâ�© then who is destroying #PortlandRiots? #Antifa as well as #BLM are terrorist organizations! Despite Antifaâ€™s well-documented history of violence, Behar isnsisted that the group did not even exist during Mondays episode of â€˜The Viewâ€™. https://t.co/Y6zjjChraU	17378.0	RT @Rickster_75: â�¦@JoyVBeharâ�© then who is destroying #PortlandRiots? #Antifa as well as #BLM are terrorist organizations! Despite Antifaâ€™sâ€¦	12058.0	True		newspunch.com	newspunch.com
300	6052b0373a7f6e00386e8550	2021-03-18 01:43:13	[{"text":"UnrestrictedBioweapon","indices":[44,66]},{"text":"CCPvirus","indices":[113,122]},{"text":"COVID19","indices":[123,131]},{"text":"DrLiMengYan1","indices":[267,280]},{"text":"DrYan","indices":[281,287]}]	[{"url":"https://t.co/i6P9uTe11F","expanded_url":"http://gnews.org","display_url":"gnews.org","indices":[288,311]}]		[]	[]			@ClimateEnvoy @heatherhunterdc WakeUpPlease!#UnrestrictedBioweapon perfect crime:People who dead was murdered byâ€¦ https://t.co/rufiKWOuwH	53.0	True	gnews.org		gnews.org
301	6052b0403a7f6e00386e886e	2021-03-18 01:43:23	[]	[]	Wed Mar 17 20:54:33 +0000 2021	[]	[{"url":"https://t.co/BVop8jk91c","expanded_url":"https://www.washingtontimes.com/news/2021/mar/15/john-katko-terror-suspects-are-part-border-surge/","display_url":"washingtontimes.com/news/2021/mar/â€¦","indices":[257,280]}]	â€œIndividuals that they have on the watch list for terrorism are now starting to exploit the southern border,â€�Rep.John Katko of New York,the top Republican on the House Homeland Security Committee,said as he stood near a section of border wall in El Paso,TX https://t.co/BVop8jk91c	17378.0	RT @Rickster_75: â€œIndividuals that they have on the watch list for terrorism are now starting to exploit the southern border,â€�Rep.John Katkâ€¦	12058.0	True		washingtontimes.com	washingtontimes.com
302	6052b0463a7f6e00386e8a74	2021-03-18 01:43:28	[]	[]	Wed Mar 17 23:39:50 +0000 2021	[]	[{"url":"https://t.co/u9yjCF8Vt5","expanded_url":"https://redstate.com/sister-toldjah/2021/03/17/its-getting-harder-to-distinguish-certain-reporters-from-jen-psaki-and-thats-a-big-problem-cc-jon-karl-n345465","display_url":"redstate.com/sister-toldjahâ€¦","indices":[124,147]}]	NEW --&gt;&gt; It's Getting Harder to Distinguish Certain Reporters From Jen Psaki, and That's a Big Problem (cc: Jon Karl) https://t.co/u9yjCF8Vt5	34487.0	RT @sistertoldjah: NEW --&gt;&gt; It's Getting Harder to Distinguish Certain Reporters From Jen Psaki, and That's a Big Problem (cc: Jon Karl) htâ€¦	435.0	True		redstate.com	redstate.com
303	6052b0563a7f6e00386e9060	2021-03-18 01:43:45	[]	[]	Thu Mar 18 01:35:49 +0000 2021	[]	[{"url":"https://t.co/yqtWqWOeme","expanded_url":"https://act.everytown.org/sign/Senate_background_checks_2021/?source=etno_hp_hero&refcode=etno_hp_hero&utm_source=etno_hp_hero&utm_medium=o&utm_campaign=hp_hero","display_url":"act.everytown.org/sign/Senate_baâ€¦","indices":[245,268]}]	Our personal freedoms - and Democracy itself - are being held at literal gunpoint because lawmakers are allowing gun lobbyists to write our nation's gun laws. RIGHT NOW: Demand the Senate vote to require a background check on every gun sale: https://t.co/yqtWqWOeme	518011.0	RT @shannonrwatts: Our personal freedoms - and Democracy itself - are being held at literal gunpoint because lawmakers are allowing gun lobâ€¦	1758.0	True		everytown.org	everytown.org
304	6052b0603a7f6e00386e941e	2021-03-18 01:43:55	[]	[]	Thu Mar 18 01:35:49 +0000 2021	[]	[{"url":"https://t.co/yqtWqWOeme","expanded_url":"https://act.everytown.org/sign/Senate_background_checks_2021/?source=etno_hp_hero&refcode=etno_hp_hero&utm_source=etno_hp_hero&utm_medium=o&utm_campaign=hp_hero","display_url":"act.everytown.org/sign/Senate_baâ€¦","indices":[245,268]}]	Our personal freedoms - and Democracy itself - are being held at literal gunpoint because lawmakers are allowing gun lobbyists to write our nation's gun laws. RIGHT NOW: Demand the Senate vote to require a background check on every gun sale: https://t.co/yqtWqWOeme	518011.0	RT @shannonrwatts: Our personal freedoms - and Democracy itself - are being held at literal gunpoint because lawmakers are allowing gun lobâ€¦	11364.0	True		everytown.org	everytown.org
305	6052b0773a7f6e00386e9c48	2021-03-18 01:44:18	[]	[]	Thu Mar 18 01:35:49 +0000 2021	[]	[{"url":"https://t.co/yqtWqWOeme","expanded_url":"https://act.everytown.org/sign/Senate_background_checks_2021/?source=etno_hp_hero&refcode=etno_hp_hero&utm_source=etno_hp_hero&utm_medium=o&utm_campaign=hp_hero","display_url":"act.everytown.org/sign/Senate_baâ€¦","indices":[245,268]}]	Our personal freedoms - and Democracy itself - are being held at literal gunpoint because lawmakers are allowing gun lobbyists to write our nation's gun laws. RIGHT NOW: Demand the Senate vote to require a background check on every gun sale: https://t.co/yqtWqWOeme	518011.0	RT @shannonrwatts: Our personal freedoms - and Democracy itself - are being held at literal gunpoint because lawmakers are allowing gun lobâ€¦	2413.0	True		everytown.org	everytown.org
306	6052b0813a7f6e00386e9fe8	2021-03-18 01:44:28	[]	[]	Tue Mar 16 20:42:30 +0000 2021	[]	[{"url":"https://t.co/55wVnbDKox","expanded_url":"https://21stcenturywire.com/2021/03/16/fact-bill-gates-is-financing-controlling-nearly-every-major-institution-driving-the-global-pandemic-narrative/","display_url":"21stcenturywire.com/2021/03/16/facâ€¦","indices":[110,133]}]	FACT: Bill Gates Finances, Influences Nearly Every Major Institution Driving the â€˜Global Pandemicâ€™ Narrative https://t.co/55wVnbDKox https://t.co/rxv5pF1CtO	1962.0	RT @surveyorX: FACT: Bill Gates Finances, Influences Nearly Every Major Institution Driving the â€˜Global Pandemicâ€™ Narrative https://t.co/5â€¦	53.0	True		21stcenturywire.com	21stcenturywire.com
307	6052b0893a7f6e00386ea2ac	2021-03-18 01:44:36	[]	[]	Thu Mar 18 00:41:26 +0000 2021	[]	[{"url":"https://t.co/ZyDj7UrTBy","expanded_url":"https://www.greenpeace.org/aotearoa/story/covid-19-build-back-better-audacious-hope-climate-dreaming-in-times-of-a-climate-crisis/","display_url":"greenpeace.org/aotearoa/storyâ€¦","indices":[208,231]}]	What is a story you want to tell? What is the story you must tell? What is the story only you can tell? That is the story that the world must hear! â�¤ï¸�this blog from poet, educator and activist, Zech Soakai. https://t.co/ZyDj7UrTBy	1959.0	RT @ecomanda: What is a story you want to tell? What is the story you must tell? What is the story only you can tell? That is the story thaâ€¦	166.0	True		greenpeace.org	greenpeace.org
308	6052b0893a7f6e00386ea2c0	2021-03-18 01:44:36	[]	[]	Wed Mar 17 17:29:00 +0000 2021	[{"text":"coronavirus","indices":[10,22]},{"text":"Covid_19","indices":[113,122]}]	[{"url":"https://t.co/0Jr2khCr6Y","expanded_url":"https://actualidad.rt.com/actualidad/386556-brasil-muere-diputado-coronavirus","display_url":"actualidad.rt.com/actualidad/386â€¦","indices":[124,147]}]	Muere por #coronavirus el diputado brasileÃ±o que presentÃ³ un proyecto de ley contra la vacunaciÃ³n obligatoria de #Covid_19 https://t.co/0Jr2khCr6Y	517060.0	RT @CMonteroOficial: Muere por #coronavirus el diputado brasileÃ±o que presentÃ³ un proyecto de ley contra la vacunaciÃ³n obligatoria de #Coviâ€¦	542.0	True		rt.com	rt.com
309	6052b08b3a7f6e00386ea380	2021-03-18 01:44:38	[]	[]	Wed Mar 17 17:28:31 +0000 2021	[{"text":"COVID19","indices":[4,12]}]	[{"url":"https://t.co/qrDbXtqalC","expanded_url":"https://www.canada.ca/en/public-health/news/2021/03/statement-from-the-chief-public-health-officer-of-canada-on-march-17-2021.html","display_url":"canada.ca/en/public-healâ€¦","indices":[257,280]}]	1/2 #COVID19 key concerns in Canada ðŸ‡¨ðŸ‡¦: nationally, disease activity has levelled off at a high level since mid-February and average daily case counts are now on the rise. Latest national-level data show a 7-day average of 3,194 new cases daily (Mar 10-16) https://t.co/qrDbXtqalC	256660.0	RT @CPHO_Canada: 1/2 #COVID19 key concerns in Canada ðŸ‡¨ðŸ‡¦: nationally, disease activity has levelled off at a high level since mid-February aâ€¦	3636.0	True		health/news	health/news
310	6052b0903a7f6e00386ea502	2021-03-18 01:44:42	[{"text":"UnrestrictedBioweapon","indices":[43,65]},{"text":"CCPvirus","indices":[112,121]},{"text":"COVID19","indices":[122,130]},{"text":"DrLiMengYan1","indices":[266,279]},{"text":"DrYan","indices":[280,286]}]	[{"url":"https://t.co/i6P9uTe11F","expanded_url":"http://gnews.org","display_url":"gnews.org","indices":[287,310]}]		[]	[]			@MeidasTouch @IAmPoliticsGirl WakeUpPlease!#UnrestrictedBioweapon perfect crime:People who dead was murdered byâ€¦ https://t.co/M7VgqiF2ks	53.0	True	gnews.org		gnews.org
311	6052b0983a7f6e00386ea804	2021-03-18 01:44:51	[]	[]	Wed Mar 17 22:15:52 +0000 2021	[]	[{"url":"https://t.co/YhFFcHRGcL","expanded_url":"https://es.rt.com/8af3","display_url":"es.rt.com/8af3","indices":[105,128]}]	Argentina reporta otras 195 muertes por coronavirus y mÃ¡s de 8.000 nuevos contagios en la Ãºltima jornada https://t.co/YhFFcHRGcL https://t.co/25VvXYRcst	357701.0	RT @RTultimahora: Argentina reporta otras 195 muertes por coronavirus y mÃ¡s de 8.000 nuevos contagios en la Ãºltima jornada https://t.co/YhFâ€¦	649.0	True		rt.com	rt.com
312	6052b09a3a7f6e00386ea8a6	2021-03-18 01:44:52	[]	[{"url":"https://t.co/ot0PDQPAum","expanded_url":"https://rumble.com/vemdun-covid-vaccines-are-weapons-of-mass-destruction-and-could-wipe-us-out-dr.-ve.html","display_url":"rumble.com/vemdun-covid-vâ€¦","indices":[156,179]}]		[]	[]			@SethPlaut @Breaking911 Are you a Doctor? Do you trust mainstream media? What risks are you prepared to let your faâ€¦ https://t.co/adLvyBvtTQ	13.0	True	rumble.com		rumble.com
313	6052b09e3a7f6e00386ea9e6	2021-03-18 01:44:56	[]	[]	Thu Mar 18 01:35:49 +0000 2021	[]	[{"url":"https://t.co/yqtWqWOeme","expanded_url":"https://act.everytown.org/sign/Senate_background_checks_2021/?source=etno_hp_hero&refcode=etno_hp_hero&utm_source=etno_hp_hero&utm_medium=o&utm_campaign=hp_hero","display_url":"act.everytown.org/sign/Senate_baâ€¦","indices":[245,268]}]	Our personal freedoms - and Democracy itself - are being held at literal gunpoint because lawmakers are allowing gun lobbyists to write our nation's gun laws. RIGHT NOW: Demand the Senate vote to require a background check on every gun sale: https://t.co/yqtWqWOeme	517987.0	RT @shannonrwatts: Our personal freedoms - and Democracy itself - are being held at literal gunpoint because lawmakers are allowing gun lobâ€¦	21969.0	True		everytown.org	everytown.org
314	6052b0a03a7f6e00386eaa3e	2021-03-18 01:44:57	[]	[]	Mon Mar 15 13:47:13 +0000 2021	[]	[{"url":"https://t.co/l6AiuEuhJN","expanded_url":"https://hartmannreport.com/p/its-time-to-roll-back-reagans-middle?r=nl8r&utm_campaign=post&utm_medium=web&utm_source=twitter","display_url":"hartmannreport.com/p/its-time-to-â€¦","indices":[242,265]}]	After Reagan cut taxes on his billionaire buddies, he started taxing Social Security benefits, unemployment benefits and tips, which all used to be tax-free. It's time to reverse Reagan and end the GOP Tax Increases on working-class people. https://t.co/l6AiuEuhJN	137220.0	RT @Thom_Hartmann: After Reagan cut taxes on his billionaire buddies, he started taxing Social Security benefits, unemployment benefits andâ€¦	1764.0	True		rt.com	rt.com
315	6052b0aa3a7f6e00386eadd8	2021-03-18 01:45:07	[]	[]	Wed Mar 17 19:56:49 +0000 2021	[]	[{"url":"https://t.co/579Gyhvv0v","expanded_url":"https://www.breitbart.com/health/2021/03/17/exclusive-sen-joni-ernst-us-funded-wuhan-institute-virology-coronavirus-research-nih-grants","display_url":"breitbart.com/health/2021/03â€¦","indices":[260,283]}]	â€œWe subsidized research at the Wuhan lab &amp; for a number of years we had U.S. diplomats warning us about the dangers associated with this lab. We know that our money was pouring into China to support research being done at the Wuhan Institute of Virology." https://t.co/579Gyhvv0v	7869.0	RT @TrinaSolis17: â€œWe subsidized research at the Wuhan lab &amp; for a number of years we had U.S. diplomats warning us about the dangers assocâ€¦	1333.0	True		breitbart.com	breitbart.com
316	6052b0b13a7f6e00386eb04e	2021-03-18 01:45:14	[]	[]	Thu Mar 18 01:35:24 +0000 2021	[{"text":"cdnpoli","indices":[75,83]},{"text":"abpoli","indices":[84,91]},{"text":"bcpoli","indices":[92,99]},{"text":"skpoli","indices":[100,107]},{"text":"mbpoli","indices":[108,115]},{"text":"onpoli","indices":[116,123]},{"text":"polcan","indices":[124,131]},{"text":"qcpoli","indices":[132,139]},{"text":"nbpoli","indices":[140,147]},{"text":"nlpoli","indices":[148,155]},{"text":"nspoli","indic…	[{"url":"https://t.co/PZnhrINn0e","expanded_url":"https://rumble.com/verbrx-are-pregnant-women-being-told-the-truth-about-the-new-covid19-vaccines.html","display_url":"rumble.com/verbrx-are-preâ€¦","indices":[199,222]}]	Are Pregnant Women Being Told The Truth About The New Covid19 "Vaccines"? #cdnpoli #abpoli #bcpoli #skpoli #mbpoli #onpoli #polcan #qcpoli #nbpoli #nlpoli #nspoli #nwtpoli #peipoli #polqc #ykpoli https://t.co/PZnhrINn0e	1962.0	RT @surveyorX: Are Pregnant Women Being Told The Truth About The New Covid19 "Vaccines"? #cdnpoli #abpoli #bcpoli #skpoli #mbpoli #onpoliâ€¦	647.0	True		rumble.com	rumble.com
317	6052b0b43a7f6e00386eb138	2021-03-18 01:45:16	[]	[]	Wed Mar 17 21:39:03 +0000 2021	[{"text":"PortlandRiots","indices":[36,50]},{"text":"Antifa","indices":[52,59]},{"text":"BLM","indices":[71,75]}]	[{"url":"https://t.co/Y6zjjChraU","expanded_url":"https://newspunch.com/the-view-co-host-joy-behar-says-antifa-doesnt-exist-its-a-fictitious-idea/","display_url":"newspunch.com/the-view-co-hoâ€¦","indices":[248,271]}]	â�¦@JoyVBeharâ�© then who is destroying #PortlandRiots? #Antifa as well as #BLM are terrorist organizations! Despite Antifaâ€™s well-documented history of violence, Behar isnsisted that the group did not even exist during Mondays episode of â€˜The Viewâ€™. https://t.co/Y6zjjChraU	17378.0	RT @Rickster_75: â�¦@JoyVBeharâ�© then who is destroying #PortlandRiots? #Antifa as well as #BLM are terrorist organizations! Despite Antifaâ€™sâ€¦	2193.0	True		newspunch.com	newspunch.com
318	6052b0c43a7f6e00386eb796	2021-03-18 01:45:34	[]	[{"url":"https://t.co/J6ZMUM4hQP","expanded_url":"https://sputniknews.com/us/202103161082363028-pfizer-sees-significant-opportunity-after-pandemic-to-hike-prices-900-for-annual-covid-19-shots/","display_url":"sputniknews.com/us/20210316108â€¦","indices":[142,165]}]		[]	[]			Pfizer ve una 'oportunidad significativa' despuÃ©s de la pandemia para subir los precios en un 900% para las inyecciâ€¦ https://t.co/9oK713JpbT	312.0	True	sputniknews.com		sputniknews.com
319	6052b0c83a7f6e00386eb930	2021-03-18 01:45:39	[]	[]	Thu Mar 18 01:35:49 +0000 2021	[]	[{"url":"https://t.co/yqtWqWOeme","expanded_url":"https://act.everytown.org/sign/Senate_background_checks_2021/?source=etno_hp_hero&refcode=etno_hp_hero&utm_source=etno_hp_hero&utm_medium=o&utm_campaign=hp_hero","display_url":"act.everytown.org/sign/Senate_baâ€¦","indices":[245,268]}]	Our personal freedoms - and Democracy itself - are being held at literal gunpoint because lawmakers are allowing gun lobbyists to write our nation's gun laws. RIGHT NOW: Demand the Senate vote to require a background check on every gun sale: https://t.co/yqtWqWOeme	517987.0	RT @shannonrwatts: Our personal freedoms - and Democracy itself - are being held at literal gunpoint because lawmakers are allowing gun lobâ€¦	573.0	True		everytown.org	everytown.org
320	6052b0d13a7f6e00386ebc92	2021-03-18 01:45:48	[]	[]	Wed Mar 17 20:20:01 +0000 2021	[{"text":"CCP","indices":[24,28]},{"text":"NorthKorea","indices":[83,94]},{"text":"Seoul","indices":[179,185]}]	[{"url":"https://t.co/FhWHqhUFuR","expanded_url":"https://www.theepochtimes.com/blinken-blasts-aggressive-china-north-koreas-systemic-widespread-rights-abuses_3737453.html?utm_medium=social&utm_source=twitter&utm_campaign=digitalsub","display_url":"theepochtimes.com/blinken-blastsâ€¦","indices":[255,278]}]	Sec. @ABlinken said the #CCP was acting aggressively and repressively, and accused #NorthKorea of committing â€œsystemic and widespread abusesâ€� against its own people, while urging #Seoul to work to prevent a â€œdangerous erosion of democracyâ€� in the region. https://t.co/FhWHqhUFuR	44784.0	RT @EpochTimesChina: Sec. @ABlinken said the #CCP was acting aggressively and repressively, and accused #NorthKorea of committing â€œsystemicâ€¦	980.0	True		theepochtimes.com	theepochtimes.com
321	6052b0d23a7f6e00386ebcbc	2021-03-18 01:45:49	[]	[]	Wed Mar 17 19:56:49 +0000 2021	[]	[{"url":"https://t.co/579Gyhvv0v","expanded_url":"https://www.breitbart.com/health/2021/03/17/exclusive-sen-joni-ernst-us-funded-wuhan-institute-virology-coronavirus-research-nih-grants","display_url":"breitbart.com/health/2021/03â€¦","indices":[260,283]}]	â€œWe subsidized research at the Wuhan lab &amp; for a number of years we had U.S. diplomats warning us about the dangers associated with this lab. We know that our money was pouring into China to support research being done at the Wuhan Institute of Virology." https://t.co/579Gyhvv0v	7845.0	RT @TrinaSolis17: â€œWe subsidized research at the Wuhan lab &amp; for a number of years we had U.S. diplomats warning us about the dangers assocâ€¦	87.0	True		breitbart.com	breitbart.com
322	6052b0f33a7f6e00386ec8a8	2021-03-18 01:46:22	[]	[]	Wed Mar 17 14:30:54 +0000 2021	[]	[{"url":"https://t.co/tzXBfcC60V","expanded_url":"https://srsroccoreport.com/why-subscribe/","display_url":"srsroccoreport.com/why-subscribe/","indices":[245,268]},{"url":"https://t.co/622Rghzouy","expanded_url":"https://twitter.com/FNGhadaki/status/1372062211691184128","display_url":"twitter.com/FNGhadaki/statâ€¦","indices":[269,292]}]	Shell would be lucky to only experience a 1-2% annual oil production decline per year. The company's operating margins have continued to shrink over the past two decades. The Falling EROI is destroying what's left of the Major Oil Companies. https://t.co/tzXBfcC60V https://t.co/622Rghzouy https://t.co/mn7SFZgWKf	7841.0	RT @SRSroccoReport: Shell would be lucky to only experience a 1-2% annual oil production decline per year. The company's operating marginsâ€¦	1062.0	True		rt.com	rt.com
323	6052b10b3a7f6e00386ed12c	2021-03-18 01:46:45	[]	[]	Thu Mar 18 01:35:49 +0000 2021	[]	[{"url":"https://t.co/yqtWqWOeme","expanded_url":"https://act.everytown.org/sign/Senate_background_checks_2021/?source=etno_hp_hero&refcode=etno_hp_hero&utm_source=etno_hp_hero&utm_medium=o&utm_campaign=hp_hero","display_url":"act.everytown.org/sign/Senate_baâ€¦","indices":[245,268]}]	Our personal freedoms - and Democracy itself - are being held at literal gunpoint because lawmakers are allowing gun lobbyists to write our nation's gun laws. RIGHT NOW: Demand the Senate vote to require a background check on every gun sale: https://t.co/yqtWqWOeme	518011.0	RT @shannonrwatts: Our personal freedoms - and Democracy itself - are being held at literal gunpoint because lawmakers are allowing gun lobâ€¦	224.0	True		everytown.org	everytown.org
324	6052b1103a7f6e00386ed300	2021-03-18 01:46:51	[]	[{"url":"https://t.co/RsYTF8f4KH","expanded_url":"https://www.rt.com/op-ed/518382-covid-vaccines-science-politics/","display_url":"rt.com/op-ed/518382-câ€¦","indices":[128,151]}]		[]	[]			Countries arenâ€™t being â€˜guided by scienceâ€™ over Covid vaccines â€“ theyâ€™re playing politics with their citizensâ€™ liveâ€¦ https://t.co/sgtEFiKK1W	109.0	True	rt.com		rt.com
325	6052b1173a7f6e00386ed5a4	2021-03-18 01:46:58	[]	[{"url":"https://t.co/4i0GsEyQDf","expanded_url":"https://www.thegatewaypundit.com/2021/03/dr-fauci-birx-people-frankly-made-nothing-mistakes-president-trump-doctors-destroyed-freedom-using-covid-19/","display_url":"thegatewaypundit.com/2021/03/dr-fauâ€¦","indices":[174,197]}]		[]	[]			"Dr. Fauci y Birx y todas estas personas que francamente no cometieron mÃ¡s que errores â€�- El presidente Trump sobreâ€¦ https://t.co/XTCiHkcJgY	133.0	True	thegatewaypundit.com		thegatewaypundit.com
326	6052b13c3a7f6e00386ee22e	2021-03-18 01:47:33	[]	[]	Thu Mar 18 01:35:49 +0000 2021	[]	[{"url":"https://t.co/yqtWqWOeme","expanded_url":"https://act.everytown.org/sign/Senate_background_checks_2021/?source=etno_hp_hero&refcode=etno_hp_hero&utm_source=etno_hp_hero&utm_medium=o&utm_campaign=hp_hero","display_url":"act.everytown.org/sign/Senate_baâ€¦","indices":[245,268]}]	Our personal freedoms - and Democracy itself - are being held at literal gunpoint because lawmakers are allowing gun lobbyists to write our nation's gun laws. RIGHT NOW: Demand the Senate vote to require a background check on every gun sale: https://t.co/yqtWqWOeme	518011.0	RT @shannonrwatts: Our personal freedoms - and Democracy itself - are being held at literal gunpoint because lawmakers are allowing gun lobâ€¦	176.0	True		everytown.org	everytown.org
327	6052b1473a7f6e00386ee638	2021-03-18 01:47:44	[]	[{"url":"https://t.co/gqMWHF9keJ","expanded_url":"https://www.wnd.com/2021/03/cnn-admits-1-governor-got-right-lockdown/?utm_source=Twitter&utm_medium=PostTopSharingButtons&utm_campaign=websitesharingbuttons","display_url":"wnd.com/2021/03/cnn-adâ€¦","indices":[161,184]}]		[]	[]			"The governor's gamble to take a laissez-faire approach to coronavirus appears to be paying off," said Zeleny. CNNâ€¦ https://t.co/7Y37IHMdyP	181.0	True	wnd.com		wnd.com
328	6052b1473a7f6e00386ee646	2021-03-18 01:47:45	[]	[]	Tue Mar 16 14:09:05 +0000 2021	[{"text":"TheDefender","indices":[243,255]}]	[{"url":"https://t.co/mXWsTBHrYz","expanded_url":"https://childrenshealthdefense.org/defender/virologist-huge-price-covid-mass-vaccination/","display_url":"childrenshealthdefense.org/defender/virolâ€¦","indices":[257,280]}]	Virologist Geert Vanden Bossche has nothing against vaccines. In fact, he worked for Gavi, The Vaccine Alliance and Gates Foundation, but he says by vaccinating everyone with a vaccine that doesnâ€™t prevent transmission, we are destroying... #TheDefender https://t.co/mXWsTBHrYz	232737.0	RT @RobertKennedyJr: Virologist Geert Vanden Bossche has nothing against vaccines. In fact, he worked for Gavi, The Vaccine Alliance and Gaâ€¦	24.0	True		childrenshealthdefense.org	childrenshealthdefense.org
329	6052b14a3a7f6e00386ee710	2021-03-18 01:47:46	[{"text":"UnrestrictedBioweapon","indices":[25,47]},{"text":"CCPvirus","indices":[94,103]},{"text":"COVID19","indices":[104,112]},{"text":"DrLiMengYan1","indices":[248,261]},{"text":"DrYan","indices":[262,268]}]	[{"url":"https://t.co/i6P9uTe11F","expanded_url":"http://gnews.org","display_url":"gnews.org","indices":[269,292]}]		[]	[]			@therecount WakeUpPlease!#UnrestrictedBioweapon perfect crime:People who dead was murdered by #CCPvirus #COVID19 whâ€¦ https://t.co/CNFvGyt0wC	53.0	True	gnews.org		gnews.org
330	6052b14c3a7f6e00386ee7c6	2021-03-18 01:47:49	[]	[]	Thu Mar 18 01:35:49 +0000 2021	[]	[{"url":"https://t.co/yqtWqWOeme","expanded_url":"https://act.everytown.org/sign/Senate_background_checks_2021/?source=etno_hp_hero&refcode=etno_hp_hero&utm_source=etno_hp_hero&utm_medium=o&utm_campaign=hp_hero","display_url":"act.everytown.org/sign/Senate_baâ€¦","indices":[245,268]}]	Our personal freedoms - and Democracy itself - are being held at literal gunpoint because lawmakers are allowing gun lobbyists to write our nation's gun laws. RIGHT NOW: Demand the Senate vote to require a background check on every gun sale: https://t.co/yqtWqWOeme	517987.0	RT @shannonrwatts: Our personal freedoms - and Democracy itself - are being held at literal gunpoint because lawmakers are allowing gun lobâ€¦	350.0	True		everytown.org	everytown.org
331	6052b14f3a7f6e00386ee896	2021-03-18 01:47:51	[]	[{"url":"https://t.co/PKumCylBYw","expanded_url":"https://www.rt.com","display_url":"rt.com","indices":[136,159]}]		[]	[]			Strikingly-high Covid-19 mortality rate reported in Spanish children could have been centenarians â€˜misreported as kâ€¦ https://t.co/oX8tuIGMEk	109.0	True	rt.com		rt.com
332	6052b16f3a7f6e00386ef522	2021-03-18 01:48:26	[]	[]	Thu Mar 18 00:30:14 +0000 2021	[]	[{"url":"https://t.co/pKbYKAWtOq","expanded_url":"https://www.politico.com/states/california/story/2021/03/17/recall-or-science-newsoms-sudden-reopening-push-has-many-wondering-1368588","display_url":"politico.com/states/califorâ€¦","indices":[128,151]}]	Gavin Newsom spent the past year as one of the nation's most restrictive pandemic governors. Now, heâ€™s throwing the doors open. https://t.co/pKbYKAWtOq	4504444.0	RT @politico: Gavin Newsom spent the past year as one of the nation's most restrictive pandemic governors. Now, heâ€™s throwing the doors opeâ€¦	17.0	True		science-news	science-news
333	6052b1863a7f6e00386efd0c	2021-03-18 01:48:48	[]	[]	Sat Feb 13 02:20:38 +0000 2021	[]	[{"url":"https://t.co/MbyOHrcalo","expanded_url":"https://www.veteranstoday.com/2020/07/02/trump-blackmailer-mossad-handler-epstein-rape-partner-arrested-ghislaine/","display_url":"veteranstoday.com/2020/07/02/truâ€¦","indices":[177,200]}]	15. including some related to Iran-Contra, during this period. In addition, Epstein would later claim (and then subsequently deny) having worked for the CIA during this period. https://t.co/MbyOHrcalo	483.0	RT @Unknown55177949: 15. including some related to Iran-Contra, during this period. In addition, Epstein would later claim (and then subseqâ€¦	1062.0	True		veteranstoday.com	veteranstoday.com
334	6052b1943a7f6e00386f021a	2021-03-18 01:49:02	[]	[]	Thu Mar 18 01:35:49 +0000 2021	[]	[{"url":"https://t.co/yqtWqWOeme","expanded_url":"https://act.everytown.org/sign/Senate_background_checks_2021/?source=etno_hp_hero&refcode=etno_hp_hero&utm_source=etno_hp_hero&utm_medium=o&utm_campaign=hp_hero","display_url":"act.everytown.org/sign/Senate_baâ€¦","indices":[245,268]}]	Our personal freedoms - and Democracy itself - are being held at literal gunpoint because lawmakers are allowing gun lobbyists to write our nation's gun laws. RIGHT NOW: Demand the Senate vote to require a background check on every gun sale: https://t.co/yqtWqWOeme	518011.0	RT @shannonrwatts: Our personal freedoms - and Democracy itself - are being held at literal gunpoint because lawmakers are allowing gun lobâ€¦	369.0	True		everytown.org	everytown.org
335	6052b1a43a7f6e00386f07e2	2021-03-18 01:49:18	[]	[]	Thu Mar 18 00:12:05 +0000 2021	[]	[{"url":"https://t.co/mQOCs8ZHCD","expanded_url":"https://www.tpusa.com/live/john-kerry-ignores-mask-mandate-on-flight#.YFKTmvNf4nY.link","display_url":"tpusa.com/live/john-kerrâ€¦","indices":[257,280]}]	Liberal Privilege means 'following the science'...but only when it's convenient for you. John Kerry's hypocrisy is another example of how the laws DC elites pass aren't meant to limit THEIR freedoms, just YOURS! More at TPUSA LIVE with @TheJordanRachel https://t.co/mQOCs8ZHCD	427112.0	RT @TPUSA: Liberal Privilege means 'following the science'...but only when it's convenient for you. John Kerry's hypocrisy is another exaâ€¦	456.0	True		tpusa.com	tpusa.com
336	6052b1b73a7f6e00386f0eec	2021-03-18 01:49:38	[]	[]	Thu Mar 18 01:35:49 +0000 2021	[]	[{"url":"https://t.co/yqtWqWOeme","expanded_url":"https://act.everytown.org/sign/Senate_background_checks_2021/?source=etno_hp_hero&refcode=etno_hp_hero&utm_source=etno_hp_hero&utm_medium=o&utm_campaign=hp_hero","display_url":"act.everytown.org/sign/Senate_baâ€¦","indices":[245,268]}]	Our personal freedoms - and Democracy itself - are being held at literal gunpoint because lawmakers are allowing gun lobbyists to write our nation's gun laws. RIGHT NOW: Demand the Senate vote to require a background check on every gun sale: https://t.co/yqtWqWOeme	518011.0	RT @shannonrwatts: Our personal freedoms - and Democracy itself - are being held at literal gunpoint because lawmakers are allowing gun lobâ€¦	277.0	True		everytown.org	everytown.org
337	6052b1b83a7f6e00386f0f24	2021-03-18 01:49:39	[]	[]	Wed Mar 17 23:51:24 +0000 2021	[]	[{"url":"https://t.co/Nk6NtreJNL","expanded_url":"https://www.theepochtimes.com/rand-paul-suggests-people-who-had-covid-19-dont-need-vaccine_3737145.html","display_url":"theepochtimes.com/rand-paul-suggâ€¦","indices":[263,286]}]	Rand Paul Suggests People Who Had COVID-19 Donâ€™t Need Vaccine â€œIâ€™m going with the science on this one...I got it naturally...science of 30 million people &amp; statistical validity of a 30-million sample is overwhelming...naturally immunity exist &amp; works"ðŸ™Œ https://t.co/Nk6NtreJNL	2630.0	RT @Gr8Coffe: Rand Paul Suggests People Who Had COVID-19 Donâ€™t Need Vaccine â€œIâ€™m going with the science on this one...I got it naturally.â€¦	1720.0	True		theepochtimes.com	theepochtimes.com
338	6052b1bd3a7f6e00386f10d6	2021-03-18 01:49:43	[]	[]	Wed Mar 17 18:45:00 +0000 2021	[]	[{"url":"https://t.co/2L2SsWN3fI","expanded_url":"https://www.washingtontimes.com/news/2021/mar/15/joe-biden-swings-socialist-gear-huge-tax-hike-plan/","display_url":"washingtontimes.com/news/2021/mar/â€¦","indices":[163,186]}]	Itâ€™s simple. Democrats are going to raise your taxes. Biden and Pelosi want middle-class families and workers to foot the bill for their progressive wish lists. https://t.co/2L2SsWN3fI	44937.0	RT @WaysandMeansGOP: Itâ€™s simple. Democrats are going to raise your taxes. Biden and Pelosi want middle-class families and workers to fooâ€¦	163.0	True		washingtontimes.com	washingtontimes.com
339	6052b1d83a7f6e00386f1aae	2021-03-18 01:50:11	[]	[]	Mon Mar 15 04:37:12 +0000 2021	[{"text":"consumption","indices":[58,70]},{"text":"epidemic","indices":[207,216]}]	[{"url":"https://t.co/n9hTr0cIGR","expanded_url":"https://www.globaltimes.cn/page/202103/1218385.shtml","display_url":"globaltimes.cn/page/202103/12â€¦","indices":[224,247]}]	Chinaâ€™s Jan-Feb retail sales, a reflection of nation-wide #consumption, surged 33.8% from 2020, and up 6.4% from 2019, while despite the rebound, officials and analysts cautioned time still needed for a pre-#epidemic level. https://t.co/n9hTr0cIGR https://t.co/nVcWpgF1ga	1882083.0	RT @globaltimesnews: Chinaâ€™s Jan-Feb retail sales, a reflection of nation-wide #consumption, surged 33.8% from 2020, and up 6.4% from 2019,â€¦	1.0	True		globaltimes.cn	globaltimes.cn
340	6052b1dd3a7f6e00386f1c92	2021-03-18 01:50:16	[]	[]	Thu Mar 18 01:35:28 +0000 2021	[]	[{"url":"https://t.co/Sm8PuBel46","expanded_url":"https://off-guardian.org/2021/03/12/tanzania-the-second-covid-coup/","display_url":"off-guardian.org/2021/03/12/tanâ€¦","indices":[179,202]}]	@torchesandpitch @OneVapid check this. Crazy. They openly are eliminating heads of states that do not agree with their agenda... This was written before they proclaimed him dead. https://t.co/Sm8PuBel46	642.0	RT @addyb6312: @torchesandpitch @OneVapid check this. Crazy. They openly are eliminating heads of states that do not agree with their agendâ€¦	712.0	True		off-guardian.org	off-guardian.org
341	6052b1e73a7f6e00386f1fd6	2021-03-18 01:50:25	[]	[]	Mon Mar 15 12:21:12 +0000 2021	[]	[{"url":"https://t.co/n2FO3AuXGt","expanded_url":"https://www.globaltimes.cn/page/202103/1218423.shtml","display_url":"globaltimes.cn/page/202103/12â€¦","indices":[227,250]}]	Chinaâ€™s Green Great Wall is to block the drifting dust in the forestation zone, but limited in preventing sandstorms from far away, like this one from Mongolia, analysts said, calling on global efforts to solve its root cause. https://t.co/n2FO3AuXGt https://t.co/3Elzj14xSy	1882083.0	RT @globaltimesnews: Chinaâ€™s Green Great Wall is to block the drifting dust in the forestation zone, but limited in preventing sandstorms fâ€¦	1.0	True		globaltimes.cn	globaltimes.cn
342	6052b1f63a7f6e00386f252e	2021-03-18 01:50:40	[]	[]	Wed Mar 17 19:56:49 +0000 2021	[]	[{"url":"https://t.co/579Gyhvv0v","expanded_url":"https://www.breitbart.com/health/2021/03/17/exclusive-sen-joni-ernst-us-funded-wuhan-institute-virology-coronavirus-research-nih-grants","display_url":"breitbart.com/health/2021/03â€¦","indices":[260,283]}]	â€œWe subsidized research at the Wuhan lab &amp; for a number of years we had U.S. diplomats warning us about the dangers associated with this lab. We know that our money was pouring into China to support research being done at the Wuhan Institute of Virology." https://t.co/579Gyhvv0v	7869.0	RT @TrinaSolis17: â€œWe subsidized research at the Wuhan lab &amp; for a number of years we had U.S. diplomats warning us about the dangers assocâ€¦	634.0	True		breitbart.com	breitbart.com
343	6052b1f73a7f6e00386f25d0	2021-03-18 01:50:42	[]	[]	Thu Mar 18 01:22:04 +0000 2021	[]	[{"url":"https://t.co/eCg3MF0R4P","expanded_url":"https://stillnessinthestorm.com/2020/09/must-read-an-enzyme-called-luciferase-is-what-makes-bill-gates-implantable-vaccine-work-vaccine-id/","display_url":"stillnessinthestorm.com/2020/09/must-râ€¦","indices":[160,183]}]	Bill Gates Vaccine Ingredient Says it All : An Enzyme Called LUCIFERASE is What Makes Bill Gates Implantable Vaccine Work - VACCINE ID - Stillness in the Storm https://t.co/eCg3MF0R4P	2574.0	RT @clerysboy: Bill Gates Vaccine Ingredient Says it All : An Enzyme Called LUCIFERASE is What Makes Bill Gates Implantable Vaccine Work -â€¦	609.0	True		stillnessinthestorm.com	stillnessinthestorm.com
344	6052b1fb3a7f6e00386f2744	2021-03-18 01:50:46	[]	[]	Thu Mar 18 01:35:49 +0000 2021	[]	[{"url":"https://t.co/yqtWqWOeme","expanded_url":"https://act.everytown.org/sign/Senate_background_checks_2021/?source=etno_hp_hero&refcode=etno_hp_hero&utm_source=etno_hp_hero&utm_medium=o&utm_campaign=hp_hero","display_url":"act.everytown.org/sign/Senate_baâ€¦","indices":[245,268]}]	Our personal freedoms - and Democracy itself - are being held at literal gunpoint because lawmakers are allowing gun lobbyists to write our nation's gun laws. RIGHT NOW: Demand the Senate vote to require a background check on every gun sale: https://t.co/yqtWqWOeme	517987.0	RT @shannonrwatts: Our personal freedoms - and Democracy itself - are being held at literal gunpoint because lawmakers are allowing gun lobâ€¦	446.0	True		everytown.org	everytown.org
345	6052b1fc3a7f6e00386f274a	2021-03-18 01:50:46	[]	[]	Thu Mar 18 01:35:49 +0000 2021	[]	[{"url":"https://t.co/yqtWqWOeme","expanded_url":"https://act.everytown.org/sign/Senate_background_checks_2021/?source=etno_hp_hero&refcode=etno_hp_hero&utm_source=etno_hp_hero&utm_medium=o&utm_campaign=hp_hero","display_url":"act.everytown.org/sign/Senate_baâ€¦","indices":[245,268]}]	Our personal freedoms - and Democracy itself - are being held at literal gunpoint because lawmakers are allowing gun lobbyists to write our nation's gun laws. RIGHT NOW: Demand the Senate vote to require a background check on every gun sale: https://t.co/yqtWqWOeme	517987.0	RT @shannonrwatts: Our personal freedoms - and Democracy itself - are being held at literal gunpoint because lawmakers are allowing gun lobâ€¦	1121.0	True		everytown.org	everytown.org
346	6052b7f0ae86ff003837205c	2021-03-18 02:16:11	[]	[]	Thu Mar 18 02:15:32 +0000 2021	[]	[{"url":"https://t.co/OZLr8GYGgj","expanded_url":"https://on.rt.com/b40o","display_url":"on.rt.com/b40o","indices":[129,152]}]	Mandatory â€˜freedom braceletsâ€™? Israel OKs Covid tracking tech after â€˜satisfied volunteersâ€™ prefer it to military-run quarantines https://t.co/OZLr8GYGgj	2997212.0	RT @RT_com: Mandatory â€˜freedom braceletsâ€™? Israel OKs Covid tracking tech after â€˜satisfied volunteersâ€™ prefer it to military-run quarantineâ€¦	912.0	True		rt.com	rt.com
347	6052b7f1ae86ff0038372100	2021-03-18 02:16:12	[]	[]	Thu Mar 18 02:04:49 +0000 2021	[]	[{"url":"https://t.co/TS2Krx81zX","expanded_url":"https://elvenezolanonews.com/2021/03/17/avion-de-estados-unidos-esta-esperando-a-saab-en-cabo-verde-para-llevarlo-a-miami/","display_url":"elvenezolanonews.com/2021/03/17/aviâ€¦","indices":[231,254]}]	AviÃ³n de Estados Unidos estÃ¡ esperando a Ã�lex Saab en Cabo Verde para llevarlo a Miami. Colombia necesita saber cuanto antes los nexos de este testaferro de Maduro con loscorruptos colombianos, algunos que fueron sus financiados! https://t.co/TS2Krx81zX	137333.0	RT @CARLOSFMEJIA: AviÃ³n de Estados Unidos estÃ¡ esperando a Ã�lex Saab en Cabo Verde para llevarlo a Miami. Colombia necesita saber cuanto anâ€¦	8275.0	True		anonews.co	anonews.co
348	6052b7f6ae86ff003837228e	2021-03-18 02:16:16	[]	[]	Thu Mar 18 01:54:06 +0000 2021	[]	[{"url":"https://t.co/T6lHRS3veG","expanded_url":"https://www.thegatewaypundit.com/2021/03/exclusive-nyc-judge-removes-6-year-old-mother-didnt-wear-mask-dropping-off-school/","display_url":"thegatewaypundit.com/2021/03/exclusâ€¦","indices":[126,149]}]	This is insane. ðŸ‘€ðŸ‘€ðŸ‘€ NYC Judge Removes 6-Year-Old From Mother Because She Didn't Wear a Mask While Dropping Her Off at School https://t.co/T6lHRS3veG	825178.0	RT @JennaEllisEsq: This is insane. ðŸ‘€ðŸ‘€ðŸ‘€ NYC Judge Removes 6-Year-Old From Mother Because She Didn't Wear a Mask While Dropping Her Off at Sâ€¦	16.0	True		thegatewaypundit.com	thegatewaypundit.com
349	6052b7f8ae86ff0038372384	2021-03-18 02:16:19	[]	[]	Wed Mar 17 23:45:35 +0000 2021	[]	[{"url":"https://t.co/ImVD0ZHgUx","expanded_url":"https://www.breitbart.com/politics/2021/03/17/american-airlines-announces-investigation-into-john-kerrys-violation-of-federal-mask-mandate-on-flight/","display_url":"breitbart.com/politics/2021/â€¦","indices":[225,248]}]	Kerry has been an ELITE SOB his entire life. I suppose he decided to fly commercial first class from Boston to DC because he got so much grief for taking his private jet everywhere. But wear a MASK? Someone tell Dr. Fauci! https://t.co/ImVD0ZHgUx	152249.0	RT @DFBHarvard: Kerry has been an ELITE SOB his entire life. I suppose he decided to fly commercial first class from Boston to DC because hâ€¦	551.0	True		breitbart.com	breitbart.com
350	6052b800ae86ff00383725f2	2021-03-18 02:16:27	[]	[]	Thu Mar 18 01:54:06 +0000 2021	[]	[{"url":"https://t.co/T6lHRS3veG","expanded_url":"https://www.thegatewaypundit.com/2021/03/exclusive-nyc-judge-removes-6-year-old-mother-didnt-wear-mask-dropping-off-school/","display_url":"thegatewaypundit.com/2021/03/exclusâ€¦","indices":[126,149]}]	This is insane. ðŸ‘€ðŸ‘€ðŸ‘€ NYC Judge Removes 6-Year-Old From Mother Because She Didn't Wear a Mask While Dropping Her Off at School https://t.co/T6lHRS3veG	825178.0	RT @JennaEllisEsq: This is insane. ðŸ‘€ðŸ‘€ðŸ‘€ NYC Judge Removes 6-Year-Old From Mother Because She Didn't Wear a Mask While Dropping Her Off at Sâ€¦	8.0	True		thegatewaypundit.com	thegatewaypundit.com
351	6052b802ae86ff0038372694	2021-03-18 02:16:28	[]	[{"url":"https://t.co/8L0x1hQVFd","expanded_url":"https://www.infowars.com/posts/doctor-warns-experimental-covid-vaccine-actually-dangerous-gene-therapy","display_url":"infowars.com/posts/doctor-wâ€¦","indices":[226,249]}]		[]	[]			Dr. Steven Hotze M.D., a conservative activist and medical professional out of Houston, Texas, wants Americans to kâ€¦ https://t.co/SxEWmQkQ4y	1950.0	True	infowars.com		infowars.com
352	6052b802ae86ff00383726b4	2021-03-18 02:16:29	[]	[]	Thu Mar 18 01:54:06 +0000 2021	[]	[{"url":"https://t.co/T6lHRS3veG","expanded_url":"https://www.thegatewaypundit.com/2021/03/exclusive-nyc-judge-removes-6-year-old-mother-didnt-wear-mask-dropping-off-school/","display_url":"thegatewaypundit.com/2021/03/exclusâ€¦","indices":[126,149]}]	This is insane. ðŸ‘€ðŸ‘€ðŸ‘€ NYC Judge Removes 6-Year-Old From Mother Because She Didn't Wear a Mask While Dropping Her Off at School https://t.co/T6lHRS3veG	824159.0	RT @JennaEllisEsq: This is insane. ðŸ‘€ðŸ‘€ðŸ‘€ NYC Judge Removes 6-Year-Old From Mother Because She Didn't Wear a Mask While Dropping Her Off at Sâ€¦	660.0	True		thegatewaypundit.com	thegatewaypundit.com
353	6052b804ae86ff003837273e	2021-03-18 02:16:30	[]	[]	Thu Mar 18 01:54:06 +0000 2021	[]	[{"url":"https://t.co/T6lHRS3veG","expanded_url":"https://www.thegatewaypundit.com/2021/03/exclusive-nyc-judge-removes-6-year-old-mother-didnt-wear-mask-dropping-off-school/","display_url":"thegatewaypundit.com/2021/03/exclusâ€¦","indices":[126,149]}]	This is insane. ðŸ‘€ðŸ‘€ðŸ‘€ NYC Judge Removes 6-Year-Old From Mother Because She Didn't Wear a Mask While Dropping Her Off at School https://t.co/T6lHRS3veG	825178.0	RT @JennaEllisEsq: This is insane. ðŸ‘€ðŸ‘€ðŸ‘€ NYC Judge Removes 6-Year-Old From Mother Because She Didn't Wear a Mask While Dropping Her Off at Sâ€¦	197.0	True		thegatewaypundit.com	thegatewaypundit.com
354	6052b805ae86ff0038372790	2021-03-18 02:16:31	[]	[]	Wed Mar 17 21:08:49 +0000 2021	[]	[{"url":"https://t.co/z8hFg8nd4m","expanded_url":"https://thehighwire.com/videos/a-coming-covid-catastrophe/","display_url":"thehighwire.com/videos/a-cominâ€¦","indices":[122,145]}]	NOT injecting myself. PERIOD. Let the sheep line up. I hear they have warm showers for you after the shot. â¬‡ï¸�â¬‡ï¸�â¬‡ï¸�â¬‡ï¸�â¬‡ï¸�â¬‡ï¸� https://t.co/z8hFg8nd4m	1838.0	RT @RedNhappy3: NOT injecting myself. PERIOD. Let the sheep line up. I hear they have warm showers for you after the shot. â¬‡ï¸�â¬‡ï¸�â¬‡ï¸�â¬‡ï¸�â¬‡ï¸�â¬‡ï¸� hâ€¦	7177.0	True		thehighwire.com	thehighwire.com
355	6052b810ae86ff0038372bd0	2021-03-18 02:16:43	[]	[]	Thu Mar 18 02:04:49 +0000 2021	[]	[{"url":"https://t.co/TS2Krx81zX","expanded_url":"https://elvenezolanonews.com/2021/03/17/avion-de-estados-unidos-esta-esperando-a-saab-en-cabo-verde-para-llevarlo-a-miami/","display_url":"elvenezolanonews.com/2021/03/17/aviâ€¦","indices":[231,254]}]	AviÃ³n de Estados Unidos estÃ¡ esperando a Ã�lex Saab en Cabo Verde para llevarlo a Miami. Colombia necesita saber cuanto antes los nexos de este testaferro de Maduro con loscorruptos colombianos, algunos que fueron sus financiados! https://t.co/TS2Krx81zX	137333.0	RT @CARLOSFMEJIA: AviÃ³n de Estados Unidos estÃ¡ esperando a Ã�lex Saab en Cabo Verde para llevarlo a Miami. Colombia necesita saber cuanto anâ€¦	247.0	True		anonews.co	anonews.co
356	6052b814ae86ff0038372cf0	2021-03-18 02:16:46	[]	[]	Wed Mar 17 07:06:50 +0000 2021	[]	[{"url":"https://t.co/6wolTGSCDi","expanded_url":"https://redstate.com/streiff/2021/03/16/the-washington-post-has-outed-their-source-for-the-bogus-trump-phone-call-story-and-its-time-for-cnn-and-others-to-do-the-same-n344474","display_url":"redstate.com/streiff/2021/0â€¦","indices":[245,268]}]	Jordan Fuchs, deputy Sec of State in Georgia was outed by the WAPO as their source for the article that lied about Trumps call regarding the 2020 election. Many other outlets ran with the story. This was a hit job by Fuchs and the news media. https://t.co/6wolTGSCDi	1775.0	RT @PelosiJoanne: Jordan Fuchs, deputy Sec of State in Georgia was outed by the WAPO as their source for the article that lied about Trumpsâ€¦	2269.0	True		redstate.com	redstate.com
357	6052b815ae86ff0038372d86	2021-03-18 02:16:48	[]	[]	Thu Mar 18 01:54:06 +0000 2021	[]	[{"url":"https://t.co/T6lHRS3veG","expanded_url":"https://www.thegatewaypundit.com/2021/03/exclusive-nyc-judge-removes-6-year-old-mother-didnt-wear-mask-dropping-off-school/","display_url":"thegatewaypundit.com/2021/03/exclusâ€¦","indices":[126,149]}]	This is insane. ðŸ‘€ðŸ‘€ðŸ‘€ NYC Judge Removes 6-Year-Old From Mother Because She Didn't Wear a Mask While Dropping Her Off at School https://t.co/T6lHRS3veG	824159.0	RT @JennaEllisEsq: This is insane. ðŸ‘€ðŸ‘€ðŸ‘€ NYC Judge Removes 6-Year-Old From Mother Because She Didn't Wear a Mask While Dropping Her Off at Sâ€¦	2133.0	True		thegatewaypundit.com	thegatewaypundit.com
358	6052b82aae86ff0038373514	2021-03-18 02:17:09	[]	[]	Thu Mar 18 01:54:06 +0000 2021	[]	[{"url":"https://t.co/T6lHRS3veG","expanded_url":"https://www.thegatewaypundit.com/2021/03/exclusive-nyc-judge-removes-6-year-old-mother-didnt-wear-mask-dropping-off-school/","display_url":"thegatewaypundit.com/2021/03/exclusâ€¦","indices":[126,149]}]	This is insane. ðŸ‘€ðŸ‘€ðŸ‘€ NYC Judge Removes 6-Year-Old From Mother Because She Didn't Wear a Mask While Dropping Her Off at School https://t.co/T6lHRS3veG	824159.0	RT @JennaEllisEsq: This is insane. ðŸ‘€ðŸ‘€ðŸ‘€ NYC Judge Removes 6-Year-Old From Mother Because She Didn't Wear a Mask While Dropping Her Off at Sâ€¦	10.0	True		thegatewaypundit.com	thegatewaypundit.com
359	6052b82eae86ff0038373664	2021-03-18 02:17:13	[]	[]	Wed Mar 17 23:45:35 +0000 2021	[]	[{"url":"https://t.co/ImVD0ZHgUx","expanded_url":"https://www.breitbart.com/politics/2021/03/17/american-airlines-announces-investigation-into-john-kerrys-violation-of-federal-mask-mandate-on-flight/","display_url":"breitbart.com/politics/2021/â€¦","indices":[225,248]}]	Kerry has been an ELITE SOB his entire life. I suppose he decided to fly commercial first class from Boston to DC because he got so much grief for taking his private jet everywhere. But wear a MASK? Someone tell Dr. Fauci! https://t.co/ImVD0ZHgUx	152249.0	RT @DFBHarvard: Kerry has been an ELITE SOB his entire life. I suppose he decided to fly commercial first class from Boston to DC because hâ€¦	233.0	True		breitbart.com	breitbart.com
360	6052b832ae86ff0038373796	2021-03-18 02:17:16	[]	[{"url":"https://t.co/0OtujpiQku","expanded_url":"https://www.rt.com/news/518424-israel-covid-bracelet-mandate/","display_url":"rt.com/news/518424-isâ€¦","indices":[145,168]}]		[]	[]			Mandatory â€˜freedom braceletsâ€™? Israel OKs Covid tracking tech after â€˜satisfied volunteersâ€™ prefer it to military-ruâ€¦ https://t.co/elpUkKbCzW	570.0	True	rt.com		rt.com
361	6052b834ae86ff0038373860	2021-03-18 02:17:18	[]	[{"url":"https://t.co/sHJktS0yzH","expanded_url":"https://www.walmart.com/pharmacy/clinical-services/immunization/scheduled?imzType=covid","display_url":"walmart.com/pharmacy/cliniâ€¦","indices":[113,136]}]		[]	[]			New availability: Walmart Chattanooga Supercenter- 2020 Gunbarrel Rd Ste 250, Chattanooga, TN 37421 Access here:â€¦ https://t.co/u2lvOy5F2G	261.0	True	rt.com		rt.com
362	6052b834ae86ff003837386a	2021-03-18 02:17:18	[]	[]	Tue Mar 09 01:43:27 +0000 2021	[]	[{"url":"https://t.co/3X5yivKbhC","expanded_url":"https://www.ewg.org/news-and-analysis/2021/02/usda-data-nearly-all-pandemic-bailout-funds-went-white-farmers","display_url":"ewg.org/news-and-analyâ€¦","indices":[251,274]}]	Another bait and switch in Racial equity data. This headline declares 97 percent of aid to farmers under Trumpâ€™s plan went to White farmers... but then, seven paragraphs later, cares to tell us Black farmers make up 1.7 percent of all US farmers. https://t.co/3X5yivKbhC	8257.0	RT @kennymxu: Another bait and switch in Racial equity data. This headline declares 97 percent of aid to farmers under Trumpâ€™s plan went tâ€¦	5982.0	True		ewg.org	ewg.org
363	6052b837ae86ff0038373992	2021-03-18 02:17:22	[]	[]	Thu Mar 18 01:54:06 +0000 2021	[]	[{"url":"https://t.co/T6lHRS3veG","expanded_url":"https://www.thegatewaypundit.com/2021/03/exclusive-nyc-judge-removes-6-year-old-mother-didnt-wear-mask-dropping-off-school/","display_url":"thegatewaypundit.com/2021/03/exclusâ€¦","indices":[126,149]}]	This is insane. ðŸ‘€ðŸ‘€ðŸ‘€ NYC Judge Removes 6-Year-Old From Mother Because She Didn't Wear a Mask While Dropping Her Off at School https://t.co/T6lHRS3veG	824159.0	RT @JennaEllisEsq: This is insane. ðŸ‘€ðŸ‘€ðŸ‘€ NYC Judge Removes 6-Year-Old From Mother Because She Didn't Wear a Mask While Dropping Her Off at Sâ€¦	291.0	True		thegatewaypundit.com	thegatewaypundit.com
364	6052b839ae86ff0038373a74	2021-03-18 02:17:24	[]	[]	Thu Mar 18 01:54:06 +0000 2021	[]	[{"url":"https://t.co/T6lHRS3veG","expanded_url":"https://www.thegatewaypundit.com/2021/03/exclusive-nyc-judge-removes-6-year-old-mother-didnt-wear-mask-dropping-off-school/","display_url":"thegatewaypundit.com/2021/03/exclusâ€¦","indices":[126,149]}]	This is insane. ðŸ‘€ðŸ‘€ðŸ‘€ NYC Judge Removes 6-Year-Old From Mother Because She Didn't Wear a Mask While Dropping Her Off at School https://t.co/T6lHRS3veG	825178.0	RT @JennaEllisEsq: This is insane. ðŸ‘€ðŸ‘€ðŸ‘€ NYC Judge Removes 6-Year-Old From Mother Because She Didn't Wear a Mask While Dropping Her Off at Sâ€¦	113.0	True		thegatewaypundit.com	thegatewaypundit.com
365	6052b83dae86ff0038373be4	2021-03-18 02:17:28	[]	[]	Thu Mar 18 01:54:06 +0000 2021	[]	[{"url":"https://t.co/T6lHRS3veG","expanded_url":"https://www.thegatewaypundit.com/2021/03/exclusive-nyc-judge-removes-6-year-old-mother-didnt-wear-mask-dropping-off-school/","display_url":"thegatewaypundit.com/2021/03/exclusâ€¦","indices":[126,149]}]	This is insane. ðŸ‘€ðŸ‘€ðŸ‘€ NYC Judge Removes 6-Year-Old From Mother Because She Didn't Wear a Mask While Dropping Her Off at School https://t.co/T6lHRS3veG	824159.0	RT @JennaEllisEsq: This is insane. ðŸ‘€ðŸ‘€ðŸ‘€ NYC Judge Removes 6-Year-Old From Mother Because She Didn't Wear a Mask While Dropping Her Off at Sâ€¦	27.0	True		thegatewaypundit.com	thegatewaypundit.com
366	6052b85fae86ff0038374810	2021-03-18 02:18:02	[]	[]	Thu Mar 18 02:04:49 +0000 2021	[]	[{"url":"https://t.co/TS2Krx81zX","expanded_url":"https://elvenezolanonews.com/2021/03/17/avion-de-estados-unidos-esta-esperando-a-saab-en-cabo-verde-para-llevarlo-a-miami/","display_url":"elvenezolanonews.com/2021/03/17/aviâ€¦","indices":[231,254]}]	AviÃ³n de Estados Unidos estÃ¡ esperando a Ã�lex Saab en Cabo Verde para llevarlo a Miami. Colombia necesita saber cuanto antes los nexos de este testaferro de Maduro con loscorruptos colombianos, algunos que fueron sus financiados! https://t.co/TS2Krx81zX	137333.0	RT @CARLOSFMEJIA: AviÃ³n de Estados Unidos estÃ¡ esperando a Ã�lex Saab en Cabo Verde para llevarlo a Miami. Colombia necesita saber cuanto anâ€¦	1787.0	True		anonews.co	anonews.co
367	6052b860ae86ff003837483c	2021-03-18 02:18:02	[{"text":"FaceMaskNazis","indices":[87,101]}]	[{"url":"https://t.co/39u5Rqs10I","expanded_url":"https://www.thegatewaypundit.com/2021/03/exclusive-nyc-judge-removes-6-year-old-mother-didnt-wear-mask-dropping-off-school/","display_url":"thegatewaypundit.com/2021/03/exclusâ€¦","indices":[225,248]}]		[]	[]			Trust us! Nobody cares one bit about YOUR kids and YOUR feelings. But when the Liberal #FaceMaskNazis infringe on tâ€¦ https://t.co/zifz7yUA8I	1.0	True	thegatewaypundit.com		thegatewaypundit.com
368	6052b868ae86ff0038374afc	2021-03-18 02:18:10	[]	[]	Wed Mar 17 22:55:14 +0000 2021	[]	[{"url":"https://t.co/BJ28icUACd","expanded_url":"https://europe.infowars.com/irish-doctor-exposes-great-reset-agenda-behind-covid-hoax-in-powerful-video/","display_url":"europe.infowars.com/irish-doctor-eâ€¦","indices":[151,174]}]	Irish Doctor Exposes 'Great Reset' Agenda Behind COVID Hoax in Powerful Video. Finally, a shareable version of this. Definitely recommended viewing ðŸ‘� https://t.co/BJ28icUACd	2869.0	RT @ChArM91269403: Irish Doctor Exposes 'Great Reset' Agenda Behind COVID Hoax in Powerful Video. Finally, a shareable version of this. Deâ€¦	5123.0	True		infowars.com	infowars.com
369	6052b86cae86ff0038374c9e	2021-03-18 02:18:15	[]	[]	Fri Mar 12 13:04:30 +0000 2021	[]	[{"url":"https://t.co/3KSxbQ4yB3","expanded_url":"https://off-guardian.org/2021/03/12/tanzania-the-second-covid-coup/","display_url":"off-guardian.org/2021/03/12/tanâ€¦","indices":[251,274]}]	Where is he? "Just last month, The Guardian, always the tip of the spear when it comes to â€œprogressiveâ€� regime change ran an article [sponsored by the Gates Foundation] headlined: "Itâ€™s time for Africa to rein in Tanzaniaâ€™s anti-vaxxer president."" https://t.co/3KSxbQ4yB3	822.0	RT @MMaccruiskeen: Where is he? "Just last month, The Guardian, always the tip of the spear when it comes to â€œprogressiveâ€� regime change râ€¦	39.0	True		off-guardian.org	off-guardian.org
370	6052b86fae86ff0038374d78	2021-03-18 02:18:17	[]	[]	Thu Mar 18 02:04:48 +0000 2021	[]	[{"url":"https://t.co/WmtnYN2jWa","expanded_url":"https://www.breitbart.com/politics/2021/03/17/exclusive-kobach-bidens-immigration-its-not-an-unintended-crisis-its-a-planned-event/","display_url":"breitbart.com/politics/2021/â€¦","indices":[126,149]}]	Exclusiveâ€“Kobach: Bidenâ€™s Immigration: Itâ€™s not an Unintended Crisis; Itâ€™s a Planned Event DEMOCRAT TAKEOVER OF AMERICA VRA https://t.co/WmtnYN2jWa	227201.0	RT @varepall: Exclusiveâ€“Kobach: Bidenâ€™s Immigration: Itâ€™s not an Unintended Crisis; Itâ€™s a Planned Event DEMOCRAT TAKEOVER OF AMERICA VRAâ€¦	666.0	True		breitbart.com	breitbart.com
371	6052b873ae86ff0038374f28	2021-03-18 02:18:22	[]	[]	Thu Mar 18 02:04:49 +0000 2021	[]	[{"url":"https://t.co/TS2Krx81zX","expanded_url":"https://elvenezolanonews.com/2021/03/17/avion-de-estados-unidos-esta-esperando-a-saab-en-cabo-verde-para-llevarlo-a-miami/","display_url":"elvenezolanonews.com/2021/03/17/aviâ€¦","indices":[231,254]}]	AviÃ³n de Estados Unidos estÃ¡ esperando a Ã�lex Saab en Cabo Verde para llevarlo a Miami. Colombia necesita saber cuanto antes los nexos de este testaferro de Maduro con loscorruptos colombianos, algunos que fueron sus financiados! https://t.co/TS2Krx81zX	137333.0	RT @CARLOSFMEJIA: AviÃ³n de Estados Unidos estÃ¡ esperando a Ã�lex Saab en Cabo Verde para llevarlo a Miami. Colombia necesita saber cuanto anâ€¦	84.0	True		anonews.co	anonews.co
372	6052b877ae86ff0038375076	2021-03-18 02:18:26	[]	[]	Wed Mar 17 10:28:48 +0000 2021	[{"text":"SputnikDestacado","indices":[0,17]}]	[{"url":"https://t.co/iLsJU0qja5","expanded_url":"https://mundo.sputniknews.com/20210316/1110034796.html","display_url":"mundo.sputniknews.com/20210316/11100â€¦","indices":[247,270]}]	#SputnikDestacadoðŸ“Œ Â¿QuÃ© fue lo mÃ¡s leÃ­do estas Ãºltimas 24 horas? La moneda de oro Double Eagle de 1933 estÃ¡ a la venta en Sotheby's. La casa de subastas estima que la moneda se venderÃ¡ a un precio de entre 10 millones y 15 millones de dÃ³lares ðŸ‘‰ https://t.co/iLsJU0qja5 https://t.co/T7NQULImym	144027.0	RT @SputnikMundo: #SputnikDestacadoðŸ“Œ Â¿QuÃ© fue lo mÃ¡s leÃ­do estas Ãºltimas 24 horas? La moneda de oro Double Eagle de 1933 estÃ¡ a la venta eâ€¦	17170.0	True		sputniknews.com	sputniknews.com
373	6052b878ae86ff00383750ca	2021-03-18 02:18:26	[]	[]	Thu Mar 18 00:20:10 +0000 2021	[]	[{"url":"https://t.co/gTQsgT5vCu","expanded_url":"https://actualidad.rt.com/actualidad/386556-brasil-muere-diputado-coronavirus","display_url":"actualidad.rt.com/actualidad/386â€¦","indices":[121,144]}]	Muere por coronavirus el diputado brasileÃ±o que presentÃ³ un proyecto de ley contra la vacunaciÃ³n obligatoria de covid-19 https://t.co/gTQsgT5vCu	4471.0	RT @arepandro: Muere por coronavirus el diputado brasileÃ±o que presentÃ³ un proyecto de ley contra la vacunaciÃ³n obligatoria de covid-19 httâ€¦	147.0	True		rt.com	rt.com
374	6052b87cae86ff0038375226	2021-03-18 02:18:30	[]	[]	Wed Mar 17 08:20:49 +0000 2021	[]	[{"url":"https://t.co/UoIa4gp73g","expanded_url":"https://www.globaltimes.cn/page/202103/1218593.shtml","display_url":"globaltimes.cn/page/202103/12â€¦","indices":[235,258]}]	Chinese FM spokesperson Zhao Lijian said Japanâ€™s joint statement with the US targeting China showed it was â€œwilling to depend on the pleasure of the US for its selfish purposes, and it downgraded Japan as the US' strategic appendage.â€� https://t.co/UoIa4gp73g https://t.co/4fpt8B6MiQ	1882081.0	RT @globaltimesnews: Chinese FM spokesperson Zhao Lijian said Japanâ€™s joint statement with the US targeting China showed it was â€œwilling toâ€¦	358.0	True		globaltimes.cn	globaltimes.cn
375	6052b87dae86ff003837528a	2021-03-18 02:18:31	[]	[]	Wed Mar 17 17:44:44 +0000 2021	[]	[{"url":"https://t.co/9Jmsy3QD1Q","expanded_url":"https://www.breitbart.com/health/2021/03/17/exclusive-sen-joni-ernst-us-funded-wuhan-institute-virology-coronavirus-research-nih-grants/","display_url":"breitbart.com/health/2021/03â€¦","indices":[203,226]}]	Ø§Ù„Ø³Ù†Ø§ØªÙˆØ± Ø§Ù„Ø¬Ù…Ù‡ÙˆØ±ÙŠ Ø¬ÙˆÙ†ÙŠ Ø¥Ø±Ù†Ø³Øª Ù†Ø¹Ù… Ù„Ù‚Ø¯ Ø¯Ø¹Ù…Ù†Ø§ Ø¨Ø§Ù„Ù�Ø¹Ù„ Ø§Ù„Ø£Ø¨Ø­Ø§Ø« Ù�ÙŠ Ù…Ø®ØªØ¨Ø± ÙˆÙˆÙ‡Ø§Ù† - ÙŠØ§ Ù„Ù‡ Ù…Ù† Ø£Ù…Ø± Ù…Ø®ÙŠÙ� - ÙˆÙ„Ø¹Ø¯Ø¯ Ù…Ù† Ø§Ù„Ø³Ù†ÙˆØ§Øª ÙƒØ§Ù† Ù„Ø¯ÙŠÙ†Ø§ Ø¯Ø¨Ù„ÙˆÙ…Ø§Ø³ÙŠÙˆÙ† Ø£Ù…Ø±ÙŠÙƒÙŠÙˆÙ† Ø­Ø°Ø±ÙˆÙ†Ø§ Ù…Ù† Ø§Ù„Ù…Ø®Ø§Ø·Ø± Ø§Ù„Ù…Ø±ØªØ¨Ø·Ø© Ø¨Ù‡Ø°Ø§ Ø§Ù„Ù…Ø®ØªØ¨Ø± ÙˆÙ…Ø¹ Ø°Ù„Ùƒ ÙƒÙ†Ø§ Ù†Ø¯Ø¹Ù…Ù‡ https://t.co/9Jmsy3QD1Q Ø¹Ø¨Ø± @Breit…	453.0	RT @HAlgasheesh: Ø§Ù„Ø³Ù†Ø§ØªÙˆØ± Ø§Ù„Ø¬Ù…Ù‡ÙˆØ±ÙŠ Ø¬ÙˆÙ†ÙŠ Ø¥Ø±Ù†Ø³Øª Ù†Ø¹Ù… Ù„Ù‚Ø¯ Ø¯Ø¹Ù…Ù†Ø§ Ø¨Ø§Ù„Ù�Ø¹Ù„ Ø§Ù„Ø£Ø¨Ø­Ø§Ø« Ù�ÙŠ Ù…Ø®ØªØ¨Ø± ÙˆÙˆÙ‡Ø§Ù† - ÙŠØ§ Ù„Ù‡ Ù…Ù† Ø£Ù…Ø± Ù…Ø®ÙŠÙ� - ÙˆÙ„Ø¹Ø¯Ø¯ Ù…Ù† Ø§Ù„Ø³Ù†ÙˆØ§Øª ÙƒØ§Ù† Ù„Ø¯ÙŠÙ†Ø§â€¦	4627.0	True		breitbart.com	breitbart.com
376	6052b885ae86ff00383755ac	2021-03-18 02:18:40	[]	[]	Thu Mar 18 02:04:49 +0000 2021	[]	[{"url":"https://t.co/TS2Krx81zX","expanded_url":"https://elvenezolanonews.com/2021/03/17/avion-de-estados-unidos-esta-esperando-a-saab-en-cabo-verde-para-llevarlo-a-miami/","display_url":"elvenezolanonews.com/2021/03/17/aviâ€¦","indices":[231,254]}]	AviÃ³n de Estados Unidos estÃ¡ esperando a Ã�lex Saab en Cabo Verde para llevarlo a Miami. Colombia necesita saber cuanto antes los nexos de este testaferro de Maduro con loscorruptos colombianos, algunos que fueron sus financiados! https://t.co/TS2Krx81zX	137333.0	RT @CARLOSFMEJIA: AviÃ³n de Estados Unidos estÃ¡ esperando a Ã�lex Saab en Cabo Verde para llevarlo a Miami. Colombia necesita saber cuanto anâ€¦	347.0	True		anonews.co	anonews.co
377	6052b8a1ae86ff0038375f86	2021-03-18 02:19:08	[]	[]	Thu Mar 18 02:04:49 +0000 2021	[]	[{"url":"https://t.co/TS2Krx81zX","expanded_url":"https://elvenezolanonews.com/2021/03/17/avion-de-estados-unidos-esta-esperando-a-saab-en-cabo-verde-para-llevarlo-a-miami/","display_url":"elvenezolanonews.com/2021/03/17/aviâ€¦","indices":[231,254]}]	AviÃ³n de Estados Unidos estÃ¡ esperando a Ã�lex Saab en Cabo Verde para llevarlo a Miami. Colombia necesita saber cuanto antes los nexos de este testaferro de Maduro con loscorruptos colombianos, algunos que fueron sus financiados! https://t.co/TS2Krx81zX	137333.0	RT @CARLOSFMEJIA: AviÃ³n de Estados Unidos estÃ¡ esperando a Ã�lex Saab en Cabo Verde para llevarlo a Miami. Colombia necesita saber cuanto anâ€¦	869.0	True		anonews.co	anonews.co
378	6052b8bdae86ff00383769aa	2021-03-18 02:19:36	[]	[]	Wed Mar 17 12:58:10 +0000 2021	[{"text":"TheDefender","indices":[168,180]}]	[{"url":"https://t.co/zL66Edfiw5","expanded_url":"https://bit.ly/3s5twWJ","display_url":"bit.ly/3s5twWJ","indices":[199,222]},{"url":"https://t.co/ZvwotjCpBD","expanded_url":"https://childrenshealthdefense.org/defender/20-countries-suspend-astrazeneca-vaccine/","display_url":"childrenshealthdefense.org/defender/20-coâ€¦","indices":[224,247]}]	20+ countries have either suspended or said they will delay AstraZeneca vaccinations based on reports of deaths or injuries in healthy people who received the vaccine. #TheDefender: SUBSCRIBE TODAY:Â https://t.co/zL66Edfiw5 https://t.co/ZvwotjCpBD	232339.0	RT @RobertKennedyJr: 20+ countries have either suspended or said they will delay AstraZeneca vaccinations based on reports of deaths or injâ€¦	897.0	True		childrenshealthdefense.org	childrenshealthdefense.org
379	6052b8c1ae86ff0038376b18	2021-03-18 02:19:40	[]	[]	Wed Mar 17 12:10:08 +0000 2021	[{"text":"Wuhan","indices":[38,44]}]	[{"url":"https://t.co/bAhHtaSe2U","expanded_url":"https://www.theepochtimes.com/us-nonprofit-with-ties-to-wuhan-lab-violated-federal-law-by-failing-to-disclose-taxpayer-funding-complaint-alleges_3733942.html?utm_medium=social&utm_source=twitter&utm_campaign=digitalsub","display_url":"theepochtimes.com/us-nonprofit-wâ€¦","indices":[219,242]}]	A US nonprofit with close ties to the #Wuhan Institute of Virology violated federal law by failing to disclose that taxpayer funds supported its work, according to a complaint a taxpayer watchdog group filed on Monday. https://t.co/bAhHtaSe2U	400325.0	RT @EpochTimes: A US nonprofit with close ties to the #Wuhan Institute of Virology violated federal law by failing to disclose that taxpayeâ€¦	3790.0	True		theepochtimes.com	theepochtimes.com
380	6052b8c2ae86ff0038376b38	2021-03-18 02:19:40	[]	[]	Thu Mar 18 01:54:06 +0000 2021	[]	[{"url":"https://t.co/T6lHRS3veG","expanded_url":"https://www.thegatewaypundit.com/2021/03/exclusive-nyc-judge-removes-6-year-old-mother-didnt-wear-mask-dropping-off-school/","display_url":"thegatewaypundit.com/2021/03/exclusâ€¦","indices":[126,149]}]	This is insane. ðŸ‘€ðŸ‘€ðŸ‘€ NYC Judge Removes 6-Year-Old From Mother Because She Didn't Wear a Mask While Dropping Her Off at School https://t.co/T6lHRS3veG	825177.0	RT @JennaEllisEsq: This is insane. ðŸ‘€ðŸ‘€ðŸ‘€ NYC Judge Removes 6-Year-Old From Mother Because She Didn't Wear a Mask While Dropping Her Off at Sâ€¦	46.0	True		thegatewaypundit.com	thegatewaypundit.com
381	6052b8d0ae86ff003837707a	2021-03-18 02:19:55	[]	[{"url":"https://t.co/uKmQ2Gsr2B","expanded_url":"https://www.breitbart.com/border/2021/03/15/migrant-girls-are-being-raped-latino-gop-lawmakers-warn-amid-biden-border-policy-shifts/","display_url":"breitbart.com/border/2021/03â€¦","indices":[152,175]}]		[]	[]			STAGING: @JoeBiden setting the stage for Migrant Girls 'Being Raped,' Latino @GOP Lawmakers Warn @JoeBiden Borderâ€¦ https://t.co/1tARJvAVQB	24.0	True	breitbart.com		breitbart.com
382	6052b8d4ae86ff00383771aa	2021-03-18 02:19:58	[]	[{"url":"https://t.co/OBZpm6LHtZ","expanded_url":"https://www.zibnews.com/index.php/2021/03/18/who-recommends-use-of-astra-vaccine-to-continue-health-news-et-healthworld/","display_url":"zibnews.com/index.php/2021â€¦","indices":[171,194]}]		[]	[]			New post (WHO recommends use of Astra vaccine to continue, Health News, ET HealthWorld) has been published on Technâ€¦ https://t.co/9XmR9LhoFF	0.0	True	health-news		health-news
383	6052b8e3ae86ff0038377704	2021-03-18 02:20:13	[]	[]	Thu Mar 18 02:04:49 +0000 2021	[]	[{"url":"https://t.co/TS2Krx81zX","expanded_url":"https://elvenezolanonews.com/2021/03/17/avion-de-estados-unidos-esta-esperando-a-saab-en-cabo-verde-para-llevarlo-a-miami/","display_url":"elvenezolanonews.com/2021/03/17/aviâ€¦","indices":[231,254]}]	AviÃ³n de Estados Unidos estÃ¡ esperando a Ã�lex Saab en Cabo Verde para llevarlo a Miami. Colombia necesita saber cuanto antes los nexos de este testaferro de Maduro con loscorruptos colombianos, algunos que fueron sus financiados! https://t.co/TS2Krx81zX	137333.0	RT @CARLOSFMEJIA: AviÃ³n de Estados Unidos estÃ¡ esperando a Ã�lex Saab en Cabo Verde para llevarlo a Miami. Colombia necesita saber cuanto anâ€¦	772.0	True		anonews.co	anonews.co
384	6052b8fbae86ff0038377fc8	2021-03-18 02:20:38	[]	[]	Wed Mar 17 23:51:24 +0000 2021	[]	[{"url":"https://t.co/Nk6NtreJNL","expanded_url":"https://www.theepochtimes.com/rand-paul-suggests-people-who-had-covid-19-dont-need-vaccine_3737145.html","display_url":"theepochtimes.com/rand-paul-suggâ€¦","indices":[263,286]}]	Rand Paul Suggests People Who Had COVID-19 Donâ€™t Need Vaccine â€œIâ€™m going with the science on this one...I got it naturally...science of 30 million people &amp; statistical validity of a 30-million sample is overwhelming...naturally immunity exist &amp; works"ðŸ™Œ https://t.co/Nk6NtreJNL	2636.0	RT @Gr8Coffe: Rand Paul Suggests People Who Had COVID-19 Donâ€™t Need Vaccine â€œIâ€™m going with the science on this one...I got it naturally.â€¦	30908.0	True		theepochtimes.com	theepochtimes.com
385	6052b8feae86ff00383780ec	2021-03-18 02:20:41	[]	[{"url":"https://t.co/UyJ6ZF7eoC","expanded_url":"https://www.borderreport.com/hot-topics/immigration/advocates-call-on-biden-to-rescind-title-42-rule-say-its-ruse-to-block-asylum-seekers/","display_url":"borderreport.com/hot-topics/immâ€¦","indices":[259,282]}]		[]	[]			Biden has a heart unlike the GQP Nazi regime who wish to carry on the inhumane tactics at the border &amp; deny entry oâ€¦ https://t.co/VmhXkWm0Xx	30.0	True	rt.com		rt.com
386	6052b8ffae86ff0038378120	2021-03-18 02:20:41	[]	[{"url":"https://t.co/ot0PDQPAum","expanded_url":"https://rumble.com/vemdun-covid-vaccines-are-weapons-of-mass-destruction-and-could-wipe-us-out-dr.-ve.html","display_url":"rumble.com/vemdun-covid-vâ€¦","indices":[153,176]}]		[]	[]			@gummibear737 Are you a doctor? Do you trust mainstream media? What risks are you prepared to take to protect yourâ€¦ https://t.co/nvWodIeXml	13.0	True	rumble.com		rumble.com
387	6052b906ae86ff00383783ce	2021-03-18 02:20:49	[]	[]	Thu Mar 18 01:54:06 +0000 2021	[]	[{"url":"https://t.co/T6lHRS3veG","expanded_url":"https://www.thegatewaypundit.com/2021/03/exclusive-nyc-judge-removes-6-year-old-mother-didnt-wear-mask-dropping-off-school/","display_url":"thegatewaypundit.com/2021/03/exclusâ€¦","indices":[126,149]}]	This is insane. ðŸ‘€ðŸ‘€ðŸ‘€ NYC Judge Removes 6-Year-Old From Mother Because She Didn't Wear a Mask While Dropping Her Off at School https://t.co/T6lHRS3veG	825178.0	RT @JennaEllisEsq: This is insane. ðŸ‘€ðŸ‘€ðŸ‘€ NYC Judge Removes 6-Year-Old From Mother Because She Didn't Wear a Mask While Dropping Her Off at Sâ€¦	158.0	True		thegatewaypundit.com	thegatewaypundit.com
388	6052b906ae86ff00383783d8	2021-03-18 02:20:49	[]	[]	Wed Mar 17 12:58:10 +0000 2021	[{"text":"TheDefender","indices":[168,180]}]	[{"url":"https://t.co/zL66Edfiw5","expanded_url":"https://bit.ly/3s5twWJ","display_url":"bit.ly/3s5twWJ","indices":[199,222]},{"url":"https://t.co/ZvwotjCpBD","expanded_url":"https://childrenshealthdefense.org/defender/20-countries-suspend-astrazeneca-vaccine/","display_url":"childrenshealthdefense.org/defender/20-coâ€¦","indices":[224,247]}]	20+ countries have either suspended or said they will delay AstraZeneca vaccinations based on reports of deaths or injuries in healthy people who received the vaccine. #TheDefender: SUBSCRIBE TODAY:Â https://t.co/zL66Edfiw5 https://t.co/ZvwotjCpBD	232339.0	RT @RobertKennedyJr: 20+ countries have either suspended or said they will delay AstraZeneca vaccinations based on reports of deaths or injâ€¦	12.0	True		childrenshealthdefense.org	childrenshealthdefense.org
389	6052b909ae86ff00383784e4	2021-03-18 02:20:52	[]	[{"url":"https://t.co/WcZvpjKIAt","expanded_url":"https://www.technocracy.news/professor-energy-justice-police-will-track-your-carbon-footprints/","display_url":"technocracy.news/professor-enerâ€¦","indices":[256,279]}]		[]	[]			Control over energy has been a core tenet of Technocracy since its inception in 1932 at Columbia University. Energyâ€¦ https://t.co/77zZpF4LC4	2328.0	True	technocracy.news		technocracy.news
390	6052b90dae86ff003837862a	2021-03-18 02:20:55	[]	[]	Thu Mar 18 01:42:02 +0000 2021	[]	[{"url":"https://t.co/RqpuQDUoF9","expanded_url":"https://www.breitbart.com/national-security/2021/03/15/pope-francis-calls-for-new-world-order-after-the-pandemic/","display_url":"breitbart.com/national-securâ€¦","indices":[115,138]}]	Was anybody waiting for him to chime in with his BS? Pope Francis Calls for â€˜New World Orderâ€™ After the Pandemic https://t.co/RqpuQDUoF9 via @BreitbartNews	738.0	RT @cavalierlion: Was anybody waiting for him to chime in with his BS? Pope Francis Calls for â€˜New World Orderâ€™ After the Pandemic https:â€¦	424.0	True		breitbart.com	breitbart.com
391	6052b90eae86ff003837869e	2021-03-18 02:20:57	[]	[{"url":"https://t.co/Xtf4GnBYvb","expanded_url":"https://www.thegatewaypundit.com/2021/03/spotted-liberal-hypocrite-biden-climate-envoy-john-kerry-flouts-federal-mask-mandate-american-airlines-flight/","display_url":"thegatewaypundit.com/2021/03/spotteâ€¦","indices":[131,154]}]		[]	[]			Iâ€™ve been on several flights in the past year, as recent as last week, and not one weâ€™re you allowed to take your mâ€¦ https://t.co/0PiD3LFEBZ	796.0	True	thegatewaypundit.com		thegatewaypundit.com
392	6052b918ae86ff0038378a46	2021-03-18 02:21:07	[]	[]	Thu Mar 18 02:04:49 +0000 2021	[]	[{"url":"https://t.co/TS2Krx81zX","expanded_url":"https://elvenezolanonews.com/2021/03/17/avion-de-estados-unidos-esta-esperando-a-saab-en-cabo-verde-para-llevarlo-a-miami/","display_url":"elvenezolanonews.com/2021/03/17/aviâ€¦","indices":[231,254]}]	AviÃ³n de Estados Unidos estÃ¡ esperando a Ã�lex Saab en Cabo Verde para llevarlo a Miami. Colombia necesita saber cuanto antes los nexos de este testaferro de Maduro con loscorruptos colombianos, algunos que fueron sus financiados! https://t.co/TS2Krx81zX	137333.0	RT @CARLOSFMEJIA: AviÃ³n de Estados Unidos estÃ¡ esperando a Ã�lex Saab en Cabo Verde para llevarlo a Miami. Colombia necesita saber cuanto anâ€¦	669.0	True		anonews.co	anonews.co
393	6052b926ae86ff0038378f22	2021-03-18 02:21:20	[]	[]	Thu Mar 18 02:11:27 +0000 2021	[]	[{"url":"https://t.co/3FPti7MbHT","expanded_url":"https://www.healthline.com/health-news/you-can-still-spread-develop-covid-19-after-getting-a-vaccine-what-to-know","display_url":"healthline.com/health-news/yoâ€¦","indices":[147,170]}]	@bana_sheh @RevengeBunny @Breaking911 Exactly, not only children though. Nobody should be getting these experimental, gene altering concoctions. https://t.co/3FPti7MbHT https://t.co/wREl8mGUcT	174.0	RT @DemonsDestroyer: @bana_sheh @RevengeBunny @Breaking911 Exactly, not only children though. Nobody should be getting these experimental,â€¦	3798.0	True		health-news	health-news
394	6052b928ae86ff0038378fe2	2021-03-18 02:21:23	[]	[]	Wed Mar 17 12:58:10 +0000 2021	[{"text":"TheDefender","indices":[168,180]}]	[{"url":"https://t.co/zL66Edfiw5","expanded_url":"https://bit.ly/3s5twWJ","display_url":"bit.ly/3s5twWJ","indices":[199,222]},{"url":"https://t.co/ZvwotjCpBD","expanded_url":"https://childrenshealthdefense.org/defender/20-countries-suspend-astrazeneca-vaccine/","display_url":"childrenshealthdefense.org/defender/20-coâ€¦","indices":[224,247]}]	20+ countries have either suspended or said they will delay AstraZeneca vaccinations based on reports of deaths or injuries in healthy people who received the vaccine. #TheDefender: SUBSCRIBE TODAY:Â https://t.co/zL66Edfiw5 https://t.co/ZvwotjCpBD	232749.0	RT @RobertKennedyJr: 20+ countries have either suspended or said they will delay AstraZeneca vaccinations based on reports of deaths or injâ€¦	949.0	True		childrenshealthdefense.org	childrenshealthdefense.org
395	6052b92aae86ff00383790c4	2021-03-18 02:21:25	[]	[]	Mon Mar 15 14:05:16 +0000 2021	[]	[{"url":"https://t.co/hbOmmC0uzt","expanded_url":"https://www.breitbart.com/national-security/2021/03/15/pope-francis-calls-for-new-world-order-after-the-pandemic/","display_url":"breitbart.com/national-securâ€¦","indices":[257,280]}]	Pope Francis calls for a NWO/Great Reset to preserve the environment, &amp; developing sustainable green energy technologies. Utter hypocrisy since the Vatican has kept secret ancient advanced energy technologies hidden in its library for over a century. https://t.co/hbOmmC0uzt	53849.0	RT @MichaelSalla: Pope Francis calls for a NWO/Great Reset to preserve the environment, &amp; developing sustainable green energy technologiesâ€¦	86.0	True		breitbart.com	breitbart.com
396	6052b93aae86ff0038379662	2021-03-18 02:21:41	[]	[{"url":"https://t.co/U8oBdEE1AI","expanded_url":"https://www.rt.com/op-ed/518382-covid-vaccines-science-politics/","display_url":"rt.com/op-ed/518382-câ€¦","indices":[138,161]}]		[]	[]			Countries arenâ€™t being â€˜guided by scienceâ€™ over Covid vaccines â€“ theyâ€™re playing â€œRussian Rouletteâ€� with their citiâ€¦ https://t.co/lMQZ8ynagx	836.0	True	rt.com		rt.com
397	6052b94dae86ff0038379d24	2021-03-18 02:22:00	[]	[{"url":"https://t.co/fvlQm81iRM","expanded_url":"https://www.thegatewaypundit.com/2021/03/exclusive-nyc-judge-removes-6-year-old-mother-didnt-wear-mask-dropping-off-school/?utm_source=Twitter&utm_medium=PostTopSharingButtons&utm_campaign=websitesharingbuttons","display_url":"thegatewaypundit.com/2021/03/exclusâ€¦","indices":[116,139]}]		[]	[]			EXCLUSIVE: NYC Judge Removes 6-Year-Old From Mother Because She Didn't Wear a Mask While Dropping Her Off at Schoolâ€¦ https://t.co/c4ZnUlNSfN	7.0	True	thegatewaypundit.com		thegatewaypundit.com
398	6052b956ae86ff003837a066	2021-03-18 02:22:09	[]	[{"url":"https://t.co/YlzRk8W1ZS","expanded_url":"https://thehighwire.com/videos/a-coming-covid-catastrophe/","display_url":"thehighwire.com/videos/a-cominâ€¦","indices":[133,156]}]		[]	[]			@denisrancourt @fordnation can't you see, Dougie, you are trusting Freemasons! That's the PROBLEM. +++ A COMING Câ€¦ https://t.co/BKMoFUULhE	80.0	True	thehighwire.com		thehighwire.com
399	6052b95bae86ff003837a21a	2021-03-18 02:22:13	[]	[{"url":"https://t.co/6KmHZq8QU8","expanded_url":"https://www.globaltimes.cn/page/202103/1218727.shtml","display_url":"globaltimes.cn/page/202103/12â€¦","indices":[257,280]}]		[]	[]			Uzbekistan, one of the world's leading cotton exporters, sent a high-level delegation earlier this week to the Chinâ€¦ https://t.co/uPvEyOwpfb	3944.0	True	globaltimes.cn		globaltimes.cn
400	6052b95dae86ff003837a2cc	2021-03-18 02:22:15	[]	[]	Thu Mar 18 01:54:06 +0000 2021	[]	[{"url":"https://t.co/T6lHRS3veG","expanded_url":"https://www.thegatewaypundit.com/2021/03/exclusive-nyc-judge-removes-6-year-old-mother-didnt-wear-mask-dropping-off-school/","display_url":"thegatewaypundit.com/2021/03/exclusâ€¦","indices":[126,149]}]	This is insane. ðŸ‘€ðŸ‘€ðŸ‘€ NYC Judge Removes 6-Year-Old From Mother Because She Didn't Wear a Mask While Dropping Her Off at School https://t.co/T6lHRS3veG	825178.0	RT @JennaEllisEsq: This is insane. ðŸ‘€ðŸ‘€ðŸ‘€ NYC Judge Removes 6-Year-Old From Mother Because She Didn't Wear a Mask While Dropping Her Off at Sâ€¦	1450.0	True		thegatewaypundit.com	thegatewaypundit.com
401	6052b964ae86ff003837a564	2021-03-18 02:22:22	[]	[]	Thu Mar 18 01:54:06 +0000 2021	[]	[{"url":"https://t.co/T6lHRS3veG","expanded_url":"https://www.thegatewaypundit.com/2021/03/exclusive-nyc-judge-removes-6-year-old-mother-didnt-wear-mask-dropping-off-school/","display_url":"thegatewaypundit.com/2021/03/exclusâ€¦","indices":[126,149]}]	This is insane. ðŸ‘€ðŸ‘€ðŸ‘€ NYC Judge Removes 6-Year-Old From Mother Because She Didn't Wear a Mask While Dropping Her Off at School https://t.co/T6lHRS3veG	824159.0	RT @JennaEllisEsq: This is insane. ðŸ‘€ðŸ‘€ðŸ‘€ NYC Judge Removes 6-Year-Old From Mother Because She Didn't Wear a Mask While Dropping Her Off at Sâ€¦	41.0	True		thegatewaypundit.com	thegatewaypundit.com
402	6052b965ae86ff003837a590	2021-03-18 02:22:23	[]	[]	Fri Mar 12 19:18:32 +0000 2021	[]	[{"url":"https://t.co/APgb2Du8kc","expanded_url":"https://rumble.com/vekwsd-the-dark-underworld-of-sex-trafficking-in-the-u.s.-rudy-giuliani-and-jaco-b.html","display_url":"rumble.com/vekwsd-the-darâ€¦","indices":[245,268]}]	ðŸš¨ Todayâ€™s episode exposes the dark underworld of sex trafficking in the US. @BooyensJaco explains how sex trafficking has become an epidemic and now, with the pandemic and crisis at the US-Mexico border, has reached unprecedented levels. Here: https://t.co/APgb2Du8kc https://t.co/5pMhlzSpXL	1167854.0	RT @RudyGiuliani: ðŸš¨ Todayâ€™s episode exposes the dark underworld of sex trafficking in the US. @BooyensJaco explains how sex trafficking hasâ€¦	10915.0	True		rumble.com	rumble.com
403	6052b976ae86ff003837abf4	2021-03-18 02:22:41	[]	[]	Thu Mar 18 02:04:49 +0000 2021	[]	[{"url":"https://t.co/TS2Krx81zX","expanded_url":"https://elvenezolanonews.com/2021/03/17/avion-de-estados-unidos-esta-esperando-a-saab-en-cabo-verde-para-llevarlo-a-miami/","display_url":"elvenezolanonews.com/2021/03/17/aviâ€¦","indices":[231,254]}]	AviÃ³n de Estados Unidos estÃ¡ esperando a Ã�lex Saab en Cabo Verde para llevarlo a Miami. Colombia necesita saber cuanto antes los nexos de este testaferro de Maduro con loscorruptos colombianos, algunos que fueron sus financiados! https://t.co/TS2Krx81zX	137333.0	RT @CARLOSFMEJIA: AviÃ³n de Estados Unidos estÃ¡ esperando a Ã�lex Saab en Cabo Verde para llevarlo a Miami. Colombia necesita saber cuanto anâ€¦	120.0	True		anonews.co	anonews.co
404	6052b987ae86ff003837b1d4	2021-03-18 02:22:58	[]	[]	Thu Mar 18 01:54:06 +0000 2021	[]	[{"url":"https://t.co/T6lHRS3veG","expanded_url":"https://www.thegatewaypundit.com/2021/03/exclusive-nyc-judge-removes-6-year-old-mother-didnt-wear-mask-dropping-off-school/","display_url":"thegatewaypundit.com/2021/03/exclusâ€¦","indices":[126,149]}]	This is insane. ðŸ‘€ðŸ‘€ðŸ‘€ NYC Judge Removes 6-Year-Old From Mother Because She Didn't Wear a Mask While Dropping Her Off at School https://t.co/T6lHRS3veG	825178.0	RT @JennaEllisEsq: This is insane. ðŸ‘€ðŸ‘€ðŸ‘€ NYC Judge Removes 6-Year-Old From Mother Because She Didn't Wear a Mask While Dropping Her Off at Sâ€¦	140.0	True		thegatewaypundit.com	thegatewaypundit.com
405	6052b995ae86ff003837b6d4	2021-03-18 02:23:12	[]	[]	Thu Mar 18 01:54:06 +0000 2021	[]	[{"url":"https://t.co/T6lHRS3veG","expanded_url":"https://www.thegatewaypundit.com/2021/03/exclusive-nyc-judge-removes-6-year-old-mother-didnt-wear-mask-dropping-off-school/","display_url":"thegatewaypundit.com/2021/03/exclusâ€¦","indices":[126,149]}]	This is insane. ðŸ‘€ðŸ‘€ðŸ‘€ NYC Judge Removes 6-Year-Old From Mother Because She Didn't Wear a Mask While Dropping Her Off at School https://t.co/T6lHRS3veG	824159.0	RT @JennaEllisEsq: This is insane. ðŸ‘€ðŸ‘€ðŸ‘€ NYC Judge Removes 6-Year-Old From Mother Because She Didn't Wear a Mask While Dropping Her Off at Sâ€¦	650.0	True		thegatewaypundit.com	thegatewaypundit.com
406	6052b9abae86ff003837bec4	2021-03-18 02:23:33	[]	[{"url":"https://t.co/gxtBavOdrA","expanded_url":"https://economictimes.indiatimes.com/news/politics-and-nation/pandemic-has-shown-multilateralism-the-way-forward-india-an-example-ipu-chief/articleshow/81530993.cms?from=mdr","display_url":"economictimes.indiatimes.com/news/politics-â€¦","indices":[83,106]}]		[]	[]			Inter-Parliamentary Union head Duarte Pacheco hails PM Modiâ€™s work during pandemic https://t.co/gxtBavOdrA via NaMâ€¦ https://t.co/6sGzcQOIkV	139198.0	True	economictimes.indiatimes.com		economictimes.indiatimes.com
407	6052b9bdae86ff003837c554	2021-03-18 02:23:52	[]	[]	Thu Mar 18 02:04:49 +0000 2021	[]	[{"url":"https://t.co/TS2Krx81zX","expanded_url":"https://elvenezolanonews.com/2021/03/17/avion-de-estados-unidos-esta-esperando-a-saab-en-cabo-verde-para-llevarlo-a-miami/","display_url":"elvenezolanonews.com/2021/03/17/aviâ€¦","indices":[231,254]}]	AviÃ³n de Estados Unidos estÃ¡ esperando a Ã�lex Saab en Cabo Verde para llevarlo a Miami. Colombia necesita saber cuanto antes los nexos de este testaferro de Maduro con loscorruptos colombianos, algunos que fueron sus financiados! https://t.co/TS2Krx81zX	137333.0	RT @CARLOSFMEJIA: AviÃ³n de Estados Unidos estÃ¡ esperando a Ã�lex Saab en Cabo Verde para llevarlo a Miami. Colombia necesita saber cuanto anâ€¦	4249.0	True		anonews.co	anonews.co
408	6052b9caae86ff003837c9e0	2021-03-18 02:24:05	[]	[]	Thu Mar 18 02:04:49 +0000 2021	[]	[{"url":"https://t.co/TS2Krx81zX","expanded_url":"https://elvenezolanonews.com/2021/03/17/avion-de-estados-unidos-esta-esperando-a-saab-en-cabo-verde-para-llevarlo-a-miami/","display_url":"elvenezolanonews.com/2021/03/17/aviâ€¦","indices":[231,254]}]	AviÃ³n de Estados Unidos estÃ¡ esperando a Ã�lex Saab en Cabo Verde para llevarlo a Miami. Colombia necesita saber cuanto antes los nexos de este testaferro de Maduro con loscorruptos colombianos, algunos que fueron sus financiados! https://t.co/TS2Krx81zX	137333.0	RT @CARLOSFMEJIA: AviÃ³n de Estados Unidos estÃ¡ esperando a Ã�lex Saab en Cabo Verde para llevarlo a Miami. Colombia necesita saber cuanto anâ€¦	161.0	True		anonews.co	anonews.co
409	6052b9e0ae86ff003837d1b6	2021-03-18 02:24:26	[]	[{"url":"https://t.co/W3btGL1PRP","expanded_url":"https://cnsnews.com/blog/craig-bannister/stanford-doctor-covid-lockdowns-are-biggest-public-health-mistake-weve-ever","display_url":"cnsnews.com/blog/craig-banâ€¦","indices":[246,269]}]		[]	[]			@tdeacon81 @redneckbritboy @ClareCraigPath Recently I watched an interview in which he said that locking down the hâ€¦ https://t.co/24LnsT60jn	2.0	True	cnsnews.com		cnsnews.com
410	6052b9e3ae86ff003837d2d6	2021-03-18 02:24:29	[]	[]	Thu Mar 18 01:14:53 +0000 2021	[]	[{"url":"https://t.co/0PH0TILr1v","expanded_url":"https://www.breitbart.com/politics/2021/03/17/white-house-silent-on-photos-of-john-kerry-not-wearing-mask-on-commercial-flight/","display_url":"breitbart.com/politics/2021/â€¦","indices":[214,237]}]	MASK wearing is only for us little people! Only us Neanderthals need bother! If we don't wear a mask in public, we'll be taken off a plane by armed police. This happens every day in many US airports! Believe it! https://t.co/0PH0TILr1v	152250.0	RT @DFBHarvard: MASK wearing is only for us little people! Only us Neanderthals need bother! If we don't wear a mask in public, we'll be taâ€¦	1648.0	True		breitbart.com	breitbart.com
411	6052b9e3ae86ff003837d2fe	2021-03-18 02:24:30	[]	[]	Tue Mar 16 14:09:05 +0000 2021	[{"text":"TheDefender","indices":[243,255]}]	[{"url":"https://t.co/mXWsTBHrYz","expanded_url":"https://childrenshealthdefense.org/defender/virologist-huge-price-covid-mass-vaccination/","display_url":"childrenshealthdefense.org/defender/virolâ€¦","indices":[257,280]}]	Virologist Geert Vanden Bossche has nothing against vaccines. In fact, he worked for Gavi, The Vaccine Alliance and Gates Foundation, but he says by vaccinating everyone with a vaccine that doesnâ€™t prevent transmission, we are destroying... #TheDefender https://t.co/mXWsTBHrYz	232749.0	RT @RobertKennedyJr: Virologist Geert Vanden Bossche has nothing against vaccines. In fact, he worked for Gavi, The Vaccine Alliance and Gaâ€¦	226.0	True		childrenshealthdefense.org	childrenshealthdefense.org
412	6052b9eeae86ff003837d6f0	2021-03-18 02:24:41	[]	[]	Wed Mar 17 19:20:56 +0000 2021	[]	[{"url":"https://t.co/CNibxVBl0E","expanded_url":"https://southseattleemerald.com/2021/03/15/toshiko-hasegawa-announces-candidacy-for-port-commission-vows-to-prioritize-economic-and-environmental-justice/","display_url":"southseattleemerald.com/2021/03/15/tosâ€¦","indices":[165,188]}]	SU alumna Toshiko Hasegawa (BA '10, MACJ '17) Announces Candidacy for Port Commission, Vows to Prioritize Economic and Environmental Justice | South Seattle Emerald https://t.co/CNibxVBl0E	200.0	RT @SeattleUCJ: SU alumna Toshiko Hasegawa (BA '10, MACJ '17) Announces Candidacy for Port Commission, Vows to Prioritize Economic and Enviâ€¦	200.0	True		rt-com	rt-com
413	6052b9f1ae86ff003837d7b4	2021-03-18 02:24:43	[]	[]	Thu Mar 18 02:15:32 +0000 2021	[]	[{"url":"https://t.co/OZLr8GYGgj","expanded_url":"https://on.rt.com/b40o","display_url":"on.rt.com/b40o","indices":[129,152]}]	Mandatory â€˜freedom braceletsâ€™? Israel OKs Covid tracking tech after â€˜satisfied volunteersâ€™ prefer it to military-run quarantines https://t.co/OZLr8GYGgj	2997352.0	RT @RT_com: Mandatory â€˜freedom braceletsâ€™? Israel OKs Covid tracking tech after â€˜satisfied volunteersâ€™ prefer it to military-run quarantineâ€¦	597.0	True		rt.com	rt.com
414	6052b9f1ae86ff003837d7e6	2021-03-18 02:24:44	[]	[]	Thu Mar 18 02:04:49 +0000 2021	[]	[{"url":"https://t.co/TS2Krx81zX","expanded_url":"https://elvenezolanonews.com/2021/03/17/avion-de-estados-unidos-esta-esperando-a-saab-en-cabo-verde-para-llevarlo-a-miami/","display_url":"elvenezolanonews.com/2021/03/17/aviâ€¦","indices":[231,254]}]	AviÃ³n de Estados Unidos estÃ¡ esperando a Ã�lex Saab en Cabo Verde para llevarlo a Miami. Colombia necesita saber cuanto antes los nexos de este testaferro de Maduro con loscorruptos colombianos, algunos que fueron sus financiados! https://t.co/TS2Krx81zX	137333.0	RT @CARLOSFMEJIA: AviÃ³n de Estados Unidos estÃ¡ esperando a Ã�lex Saab en Cabo Verde para llevarlo a Miami. Colombia necesita saber cuanto anâ€¦	958.0	True		anonews.co	anonews.co
415	6052b9f4ae86ff003837d8d6	2021-03-18 02:24:46	[]	[{"url":"https://t.co/QCKIkKqzNF","expanded_url":"https://rumble.com/veos2r-all-about-mrna-so-called-vaccines.html","display_url":"rumble.com/veos2r-all-aboâ€¦","indices":[162,185]}]		[]	[]			Dr. Steve Hotze and details exactly what a mRNA Non-vaccine actually is and what it can do to you! It's your choicâ€¦ https://t.co/e18d7LHXK7	1950.0	True	rumble.com		rumble.com
416	6052b9fdae86ff003837dc3e	2021-03-18 02:24:56	[]	[]	Thu Mar 18 02:23:33 +0000 2021	[]	[{"url":"https://t.co/gxtBavOdrA","expanded_url":"https://economictimes.indiatimes.com/news/politics-and-nation/pandemic-has-shown-multilateralism-the-way-forward-india-an-example-ipu-chief/articleshow/81530993.cms?from=mdr","display_url":"economictimes.indiatimes.com/news/politics-â€¦","indices":[83,106]}]	Inter-Parliamentary Union head Duarte Pacheco hails PM Modiâ€™s work during pandemic https://t.co/gxtBavOdrA via NaMo App https://t.co/rlKwYPmVeb	139198.0	RT @jualoram: Inter-Parliamentary Union head Duarte Pacheco hails PM Modiâ€™s work during pandemic https://t.co/gxtBavOdrA via NaMo App httpâ€¦	123.0	True		economictimes.indiatimes.com	economictimes.indiatimes.com
417	6052ba04ae86ff003837decc	2021-03-18 02:25:03	[]	[]	Thu Mar 18 01:54:06 +0000 2021	[]	[{"url":"https://t.co/T6lHRS3veG","expanded_url":"https://www.thegatewaypundit.com/2021/03/exclusive-nyc-judge-removes-6-year-old-mother-didnt-wear-mask-dropping-off-school/","display_url":"thegatewaypundit.com/2021/03/exclusâ€¦","indices":[126,149]}]	This is insane. ðŸ‘€ðŸ‘€ðŸ‘€ NYC Judge Removes 6-Year-Old From Mother Because She Didn't Wear a Mask While Dropping Her Off at School https://t.co/T6lHRS3veG	825179.0	RT @JennaEllisEsq: This is insane. ðŸ‘€ðŸ‘€ðŸ‘€ NYC Judge Removes 6-Year-Old From Mother Because She Didn't Wear a Mask While Dropping Her Off at Sâ€¦	1741.0	True		thegatewaypundit.com	thegatewaypundit.com
418	6052ba0aae86ff003837e0e2	2021-03-18 02:25:09	[]	[]	Thu Mar 18 00:50:28 +0000 2021	[]	[{"url":"https://t.co/eFfGoUUZ6w","expanded_url":"https://www.oann.com/report-73-of-voters-worried-about-migrants-spreading-covid-19/?utm_source=rss&utm_medium=rss&utm_campaign=report-73-of-voters-worried-about-migrants-spreading-covid-19","display_url":"oann.com/report-73-of-vâ€¦","indices":[257,280]}]	This is just bad policy and it is dangerous to the American people!There are super spreader caravans coming across the border and the stupid policies of the Biden administration has already allowed over 100,000 illegal aliens across! Many bad ones too! Sad https://t.co/eFfGoUUZ6w	2761.0	RT @rjp4USA: This is just bad policy and it is dangerous to the American people!There are super spreader caravans coming across the borderâ€¦	51065.0	True		oann.com	oann.com
419	6052ba0cae86ff003837e1b2	2021-03-18 02:25:11	[]	[]	Thu Mar 18 02:12:42 +0000 2021	[]	[{"url":"https://t.co/AYevWwsPwt","expanded_url":"http://themillenniumreport.com/2021/02/a-very-smart-rabbi-states-31-reasons-why-he-will-never-receive-a-covid-19-vaccine/","display_url":"themillenniumreport.com/2021/02/a-veryâ€¦","indices":[196,219]}]	31 REASONS WHY HE WILL NEVER RECEIVE A COVID-19 VACCINE. Challenge: Read this excellent compilation and see if you can find even a single lie in his concerns. Critical thinking is alive and well! https://t.co/AYevWwsPwt https://t.co/tfpdTGLITE	1406.0	RT @birb_k: 31 REASONS WHY HE WILL NEVER RECEIVE A COVID-19 VACCINE. Challenge: Read this excellent compilation and see if you can find eveâ€¦	996.0	True		themillenniumreport.com	themillenniumreport.com
420	6052ba10ae86ff003837e314	2021-03-18 02:25:15	[{"text":"Deal","indices":[155,160]}]	[{"url":"https://t.co/VtKKxEsFEP","expanded_url":"http://Walmart.com","display_url":"Walmart.com","indices":[0,23]},{"url":"https://t.co/19XTLjXou9","expanded_url":"https://bit.ly/2XDBSr4","display_url":"bit.ly/2XDBSr4","indices":[162,185]}]		[]	[]			https://t.co/VtKKxEsFEP has Little Tikes 2-in-1 Garden Cart and Wheelbarrow for $25. Shipping is free w/ Walmart+â€¦ https://t.co/ly9X2eiK5e	4863.0	True	rt.com		rt.com
421	6052ba11ae86ff003837e36e	2021-03-18 02:25:16	[]	[]	Wed Mar 17 23:31:00 +0000 2021	[{"text":"COVID_19","indices":[186,195]},{"text":"coronavirus","indices":[196,208]},{"text":"pandemia","indices":[209,218]}]	[{"url":"https://t.co/BpPOwEpofr","expanded_url":"https://mundo.sputniknews.com/20210317/1110091540.html","display_url":"mundo.sputniknews.com/20210317/11100â€¦","indices":[161,184]}]	ðŸ‡§ðŸ‡·ðŸ’‰ðŸ‡ºðŸ‡¸ La presiÃ³n estadounidense en cuanto a la compra de vacunas de Brasil, se volviÃ³ totalmente transparante al filtrarse esta informaciÃ³n en varios medios. ðŸ‘‰ https://t.co/BpPOwEpofr #COVID_19 #coronavirus #pandemia	144029.0	RT @SputnikMundo: ðŸ‡§ðŸ‡·ðŸ’‰ðŸ‡ºðŸ‡¸ La presiÃ³n estadounidense en cuanto a la compra de vacunas de Brasil, se volviÃ³ totalmente transparante al filtrarsâ€¦	4.0	True		sputniknews.com	sputniknews.com
422	6052ba14ae86ff003837e43c	2021-03-18 02:25:18	[]	[]	Wed Mar 17 17:29:00 +0000 2021	[{"text":"coronavirus","indices":[10,22]},{"text":"Covid_19","indices":[113,122]}]	[{"url":"https://t.co/0Jr2khCr6Y","expanded_url":"https://actualidad.rt.com/actualidad/386556-brasil-muere-diputado-coronavirus","display_url":"actualidad.rt.com/actualidad/386â€¦","indices":[124,147]}]	Muere por #coronavirus el diputado brasileÃ±o que presentÃ³ un proyecto de ley contra la vacunaciÃ³n obligatoria de #Covid_19 https://t.co/0Jr2khCr6Y	517068.0	RT @CMonteroOficial: Muere por #coronavirus el diputado brasileÃ±o que presentÃ³ un proyecto de ley contra la vacunaciÃ³n obligatoria de #Coviâ€¦	389.0	True		rt.com	rt.com
423	6052ba1eae86ff003837e808	2021-03-18 02:25:29	[]	[]	Wed Mar 17 19:56:49 +0000 2021	[]	[{"url":"https://t.co/579Gyhvv0v","expanded_url":"https://www.breitbart.com/health/2021/03/17/exclusive-sen-joni-ernst-us-funded-wuhan-institute-virology-coronavirus-research-nih-grants","display_url":"breitbart.com/health/2021/03â€¦","indices":[260,283]}]	â€œWe subsidized research at the Wuhan lab &amp; for a number of years we had U.S. diplomats warning us about the dangers associated with this lab. We know that our money was pouring into China to support research being done at the Wuhan Institute of Virology." https://t.co/579Gyhvv0v	7870.0	RT @TrinaSolis17: â€œWe subsidized research at the Wuhan lab &amp; for a number of years we had U.S. diplomats warning us about the dangers assocâ€¦	2174.0	True		breitbart.com	breitbart.com
424	6052ba24ae86ff003837ea22	2021-03-18 02:25:34	[]	[{"url":"https://t.co/bKYXOKDxZp","expanded_url":"https://www.walmart.com/pharmacy/clinical-services/immunization/scheduled?imzType=covid","display_url":"walmart.com/pharmacy/cliniâ€¦","indices":[101,124]}]		[]	[]			New availability: Walmart Littleton Supercenter: 7700 W Quincy Ave, Littleton, CO 80123 Access here:â€¦ https://t.co/eWKp94ChPX	6312.0	True	rt.com		rt.com
425	6052ba2cae86ff003837ed26	2021-03-18 02:25:43	[]	[]	Thu Mar 18 01:54:06 +0000 2021	[]	[{"url":"https://t.co/T6lHRS3veG","expanded_url":"https://www.thegatewaypundit.com/2021/03/exclusive-nyc-judge-removes-6-year-old-mother-didnt-wear-mask-dropping-off-school/","display_url":"thegatewaypundit.com/2021/03/exclusâ€¦","indices":[126,149]}]	This is insane. ðŸ‘€ðŸ‘€ðŸ‘€ NYC Judge Removes 6-Year-Old From Mother Because She Didn't Wear a Mask While Dropping Her Off at School https://t.co/T6lHRS3veG	825179.0	RT @JennaEllisEsq: This is insane. ðŸ‘€ðŸ‘€ðŸ‘€ NYC Judge Removes 6-Year-Old From Mother Because She Didn't Wear a Mask While Dropping Her Off at Sâ€¦	63.0	True		thegatewaypundit.com	thegatewaypundit.com
426	6052ba30ae86ff003837ee62	2021-03-18 02:25:46	[]	[]	Thu Mar 18 02:04:49 +0000 2021	[]	[{"url":"https://t.co/TS2Krx81zX","expanded_url":"https://elvenezolanonews.com/2021/03/17/avion-de-estados-unidos-esta-esperando-a-saab-en-cabo-verde-para-llevarlo-a-miami/","display_url":"elvenezolanonews.com/2021/03/17/aviâ€¦","indices":[231,254]}]	AviÃ³n de Estados Unidos estÃ¡ esperando a Ã�lex Saab en Cabo Verde para llevarlo a Miami. Colombia necesita saber cuanto antes los nexos de este testaferro de Maduro con loscorruptos colombianos, algunos que fueron sus financiados! https://t.co/TS2Krx81zX	137333.0	RT @CARLOSFMEJIA: AviÃ³n de Estados Unidos estÃ¡ esperando a Ã�lex Saab en Cabo Verde para llevarlo a Miami. Colombia necesita saber cuanto anâ€¦	442.0	True		anonews.co	anonews.co
427	6052ba59b6ee6100381c8bfb	2021-03-18 02:26:28	[]	[]	Thu Mar 18 01:35:49 +0000 2021	[]	[{"url":"https://t.co/yqtWqWOeme","expanded_url":"https://act.everytown.org/sign/Senate_background_checks_2021/?source=etno_hp_hero&refcode=etno_hp_hero&utm_source=etno_hp_hero&utm_medium=o&utm_campaign=hp_hero","display_url":"act.everytown.org/sign/Senate_baâ€¦","indices":[245,268]}]	Our personal freedoms - and Democracy itself - are being held at literal gunpoint because lawmakers are allowing gun lobbyists to write our nation's gun laws. RIGHT NOW: Demand the Senate vote to require a background check on every gun sale: https://t.co/yqtWqWOeme	518019.0	RT @shannonrwatts: Our personal freedoms - and Democracy itself - are being held at literal gunpoint because lawmakers are allowing gun lobâ€¦	238.0	True		everytown.org	everytown.org
428	6052ba5ab6ee6100381c8c65	2021-03-18 02:26:29	[]	[{"url":"https://t.co/R9wO8ltInC","expanded_url":"https://www.sciencealert.com/woman-with-months-of-long-covid-finds-her-symptoms-vanish-after-vaccination","display_url":"sciencealert.com/woman-with-monâ€¦","indices":[134,157]}]		[]	[]			Long COVID Symptoms Are Vanishing For Some Vaccinated Patients, And We Don't Know Why The placebo effect, or is iâ€¦ https://t.co/q8v16sIaVC	1094.0	True	rt.com		rt.com
429	6052ba62b6ee6100381c8f23	2021-03-18 02:26:36	[]	[]	Wed Mar 17 20:54:33 +0000 2021	[]	[{"url":"https://t.co/BVop8jk91c","expanded_url":"https://www.washingtontimes.com/news/2021/mar/15/john-katko-terror-suspects-are-part-border-surge/","display_url":"washingtontimes.com/news/2021/mar/â€¦","indices":[257,280]}]	â€œIndividuals that they have on the watch list for terrorism are now starting to exploit the southern border,â€�Rep.John Katko of New York,the top Republican on the House Homeland Security Committee,said as he stood near a section of border wall in El Paso,TX https://t.co/BVop8jk91c	17377.0	RT @Rickster_75: â€œIndividuals that they have on the watch list for terrorism are now starting to exploit the southern border,â€�Rep.John Katkâ€¦	7178.0	True		washingtontimes.com	washingtontimes.com
430	6052ba64b6ee6100381c9001	2021-03-18 02:26:39	[]	[]	Thu Mar 18 00:12:05 +0000 2021	[]	[{"url":"https://t.co/mQOCs8ZHCD","expanded_url":"https://www.tpusa.com/live/john-kerry-ignores-mask-mandate-on-flight#.YFKTmvNf4nY.link","display_url":"tpusa.com/live/john-kerrâ€¦","indices":[257,280]}]	Liberal Privilege means 'following the science'...but only when it's convenient for you. John Kerry's hypocrisy is another example of how the laws DC elites pass aren't meant to limit THEIR freedoms, just YOURS! More at TPUSA LIVE with @TheJordanRachel https://t.co/mQOCs8ZHCD	427129.0	RT @TPUSA: Liberal Privilege means 'following the science'...but only when it's convenient for you. John Kerry's hypocrisy is another exaâ€¦	624.0	True		tpusa.com	tpusa.com
431	6052ba68b6ee6100381c9153	2021-03-18 02:26:42	[]	[]	Thu Mar 18 02:15:32 +0000 2021	[]	[{"url":"https://t.co/OZLr8GYGgj","expanded_url":"https://on.rt.com/b40o","display_url":"on.rt.com/b40o","indices":[129,152]}]	Mandatory â€˜freedom braceletsâ€™? Israel OKs Covid tracking tech after â€˜satisfied volunteersâ€™ prefer it to military-run quarantines https://t.co/OZLr8GYGgj	2997352.0	RT @RT_com: Mandatory â€˜freedom braceletsâ€™? Israel OKs Covid tracking tech after â€˜satisfied volunteersâ€™ prefer it to military-run quarantineâ€¦	2387.0	True		rt.com	rt.com
432	6052ba6eb6ee6100381c937f	2021-03-18 02:26:49	[]	[]	Wed Mar 17 18:28:01 +0000 2021	[]	[{"url":"https://t.co/YuZYLv1fJQ","expanded_url":"https://rumble.com/veqxwd-biden-cabinet-pick-is-cornered-on-covid-testing-at-the-border-his-response-.html?mref=23gga&mc=8uxj1","display_url":"rumble.com/veqxwd-biden-câ€¦","indices":[148,171]}]	Biden DHS pick Mayorkas was asked today about COVID testing at the border and his response was truly baffling... â€œNot a single person was testedâ€� https://t.co/YuZYLv1fJQ	1720398.0	RT @DineshDSouza: Biden DHS pick Mayorkas was asked today about COVID testing at the border and his response was truly baffling... â€œNot aâ€¦	939.0	True		rumble.com	rumble.com
433	6052ba70b6ee6100381c9415	2021-03-18 02:26:50	[]	[]	Thu Mar 18 01:54:06 +0000 2021	[]	[{"url":"https://t.co/T6lHRS3veG","expanded_url":"https://www.thegatewaypundit.com/2021/03/exclusive-nyc-judge-removes-6-year-old-mother-didnt-wear-mask-dropping-off-school/","display_url":"thegatewaypundit.com/2021/03/exclusâ€¦","indices":[126,149]}]	This is insane. ðŸ‘€ðŸ‘€ðŸ‘€ NYC Judge Removes 6-Year-Old From Mother Because She Didn't Wear a Mask While Dropping Her Off at School https://t.co/T6lHRS3veG	825181.0	RT @JennaEllisEsq: This is insane. ðŸ‘€ðŸ‘€ðŸ‘€ NYC Judge Removes 6-Year-Old From Mother Because She Didn't Wear a Mask While Dropping Her Off at Sâ€¦	227.0	True		thegatewaypundit.com	thegatewaypundit.com
434	6052ba8ab6ee6100381c9d69	2021-03-18 02:27:16	[]	[]	Tue Mar 16 20:07:31 +0000 2021	[]	[{"url":"https://t.co/2SIMwO5wU6","expanded_url":"https://www.breitbart.com/politics/2021/03/16/ny-lawmakers-consider-probe-cuomo-administration-directive-sending-coronavirus-patients-group-homes/","display_url":"breitbart.com/politics/2021/â€¦","indices":[255,278]}]	Cuomo has also killed many hundreds in his group homes. @MyTruthStorm @JudyPep @RQPoliticalBlog @marcmolinaro @gerardkas @NickLangworthy @claudiatenney @leezeldin @EliseStefanik @EricTrump @OANN @WhistlblowrNews @newsmax @ny_gop @NYSenate @NYWFP @AP @NPR https://t.co/2SIMwO5wU6	1325.0	RT @MichaelCarey333: Cuomo has also killed many hundreds in his group homes. @MyTruthStorm @JudyPep @RQPoliticalBlog @marcmolinaro @gerardkâ€¦	2391.0	True		breitbart.com	breitbart.com
435	6052ba98b6ee6100381ca277	2021-03-18 02:27:30	[]	[]	Wed Mar 17 21:54:48 +0000 2021	[{"text":"StopAAPIHate","indices":[113,126]},{"text":"StopAsianHate","indices":[127,141]}]	[{"url":"https://t.co/nN5ygArrXZ","expanded_url":"https://dworkinreport.com/2020/03/24/kurt-bardella-tells-us-the-sinister-truth-behind-trumps-racist-coronavirus-propaganda/","display_url":"dworkinreport.com/2020/03/24/kurâ€¦","indices":[143,166]}]	.@kurtbardella spoke to me about the evil truth behind the former guyâ€™s racist Covid propaganda. Take a listen: #StopAAPIHate #StopAsianHate https://t.co/nN5ygArrXZ	963190.0	RT @funder: .@kurtbardella spoke to me about the evil truth behind the former guyâ€™s racist Covid propaganda. Take a listen: #StopAAPIHateâ€¦	3427.0	True		rt.com	rt.com
436	6052ba9eb6ee6100381ca4a5	2021-03-18 02:27:36	[]	[]	Thu Mar 18 01:35:49 +0000 2021	[]	[{"url":"https://t.co/yqtWqWOeme","expanded_url":"https://act.everytown.org/sign/Senate_background_checks_2021/?source=etno_hp_hero&refcode=etno_hp_hero&utm_source=etno_hp_hero&utm_medium=o&utm_campaign=hp_hero","display_url":"act.everytown.org/sign/Senate_baâ€¦","indices":[245,268]}]	Our personal freedoms - and Democracy itself - are being held at literal gunpoint because lawmakers are allowing gun lobbyists to write our nation's gun laws. RIGHT NOW: Demand the Senate vote to require a background check on every gun sale: https://t.co/yqtWqWOeme	517999.0	RT @shannonrwatts: Our personal freedoms - and Democracy itself - are being held at literal gunpoint because lawmakers are allowing gun lobâ€¦	38.0	True		everytown.org	everytown.org
437	6052ba9eb6ee6100381ca4c3	2021-03-18 02:27:36	[]	[]	Thu Mar 18 01:54:06 +0000 2021	[]	[{"url":"https://t.co/T6lHRS3veG","expanded_url":"https://www.thegatewaypundit.com/2021/03/exclusive-nyc-judge-removes-6-year-old-mother-didnt-wear-mask-dropping-off-school/","display_url":"thegatewaypundit.com/2021/03/exclusâ€¦","indices":[126,149]}]	This is insane. ðŸ‘€ðŸ‘€ðŸ‘€ NYC Judge Removes 6-Year-Old From Mother Because She Didn't Wear a Mask While Dropping Her Off at School https://t.co/T6lHRS3veG	825180.0	RT @JennaEllisEsq: This is insane. ðŸ‘€ðŸ‘€ðŸ‘€ NYC Judge Removes 6-Year-Old From Mother Because She Didn't Wear a Mask While Dropping Her Off at Sâ€¦	935.0	True		thegatewaypundit.com	thegatewaypundit.com
438	6052baa0b6ee6100381ca555	2021-03-18 02:27:38	[]	[]	Thu Mar 18 02:04:49 +0000 2021	[]	[{"url":"https://t.co/TS2Krx81zX","expanded_url":"https://elvenezolanonews.com/2021/03/17/avion-de-estados-unidos-esta-esperando-a-saab-en-cabo-verde-para-llevarlo-a-miami/","display_url":"elvenezolanonews.com/2021/03/17/aviâ€¦","indices":[231,254]}]	AviÃ³n de Estados Unidos estÃ¡ esperando a Ã�lex Saab en Cabo Verde para llevarlo a Miami. Colombia necesita saber cuanto antes los nexos de este testaferro de Maduro con loscorruptos colombianos, algunos que fueron sus financiados! https://t.co/TS2Krx81zX	137334.0	RT @CARLOSFMEJIA: AviÃ³n de Estados Unidos estÃ¡ esperando a Ã�lex Saab en Cabo Verde para llevarlo a Miami. Colombia necesita saber cuanto anâ€¦	453.0	True		anonews.co	anonews.co
439	6052baa8b6ee6100381ca817	2021-03-18 02:27:46	[{"text":"ccot","indices":[101,106]},{"text":"dems","indices":[107,112]},{"text":"gop","indices":[113,117]},{"text":"libcrib","indices":[118,126]},{"text":"lnyhbt","indices":[127,134]},{"text":"maga","indices":[135,140]},{"text":"msm","indices":[141,145]},{"text":"ofa","indices":[146,150]},{"text":"p2","indices":[151,154]},{"text":"resist","indices":[155,162]},{"text":"tcot","indices":[163,168]},…	[{"url":"https://t.co/0gWB2aE5MY","expanded_url":"https://pjmedia.com/news-and-politics/matt-margolis/2021/03/15/the-washington-posts-fake-trump-quote-scandal-is-a-lot-worse-than-you-think-n1432763","display_url":"pjmedia.com/news-and-politâ€¦","indices":[47,70]}]		[]	[]			The Washington Post's Fake Trump Quote Scandal https://t.co/0gWB2aE5MY Is a Lot Worse Than You Think #ccot #demsâ€¦ https://t.co/X3bHu75JG3	62676.0	True	pjmedia.com		pjmedia.com
440	6052bab3b6ee6100381cac65	2021-03-18 02:27:58	[]	[]	Thu Mar 18 01:54:06 +0000 2021	[]	[{"url":"https://t.co/T6lHRS3veG","expanded_url":"https://www.thegatewaypundit.com/2021/03/exclusive-nyc-judge-removes-6-year-old-mother-didnt-wear-mask-dropping-off-school/","display_url":"thegatewaypundit.com/2021/03/exclusâ€¦","indices":[126,149]}]	This is insane. ðŸ‘€ðŸ‘€ðŸ‘€ NYC Judge Removes 6-Year-Old From Mother Because She Didn't Wear a Mask While Dropping Her Off at School https://t.co/T6lHRS3veG	825179.0	RT @JennaEllisEsq: This is insane. ðŸ‘€ðŸ‘€ðŸ‘€ NYC Judge Removes 6-Year-Old From Mother Because She Didn't Wear a Mask While Dropping Her Off at Sâ€¦	119.0	True		thegatewaypundit.com	thegatewaypundit.com
441	6052bab8b6ee6100381cae2b	2021-03-18 02:28:03	[]	[]	Thu Mar 18 02:04:49 +0000 2021	[]	[{"url":"https://t.co/TS2Krx81zX","expanded_url":"https://elvenezolanonews.com/2021/03/17/avion-de-estados-unidos-esta-esperando-a-saab-en-cabo-verde-para-llevarlo-a-miami/","display_url":"elvenezolanonews.com/2021/03/17/aviâ€¦","indices":[231,254]}]	AviÃ³n de Estados Unidos estÃ¡ esperando a Ã�lex Saab en Cabo Verde para llevarlo a Miami. Colombia necesita saber cuanto antes los nexos de este testaferro de Maduro con loscorruptos colombianos, algunos que fueron sus financiados! https://t.co/TS2Krx81zX	137334.0	RT @CARLOSFMEJIA: AviÃ³n de Estados Unidos estÃ¡ esperando a Ã�lex Saab en Cabo Verde para llevarlo a Miami. Colombia necesita saber cuanto anâ€¦	1225.0	True		anonews.co	anonews.co
442	6052bac8b6ee6100381cb3b9	2021-03-18 02:28:19	[]	[]	Wed Mar 17 04:57:48 +0000 2021	[]	[{"url":"https://t.co/h8sOyrbs6f","expanded_url":"https://economictimes.indiatimes.com/news/politics-and-nation/pandemic-has-shown-multilateralism-the-way-forward-india-an-example-ipu-chief/articleshow/81530993.cms?from=mdr","display_url":"economictimes.indiatimes.com/news/politics-â€¦","indices":[83,106]}]	Inter-Parliamentary Union head Duarte Pacheco hails PM Modiâ€™s work during pandemic https://t.co/h8sOyrbs6f via NaMo App https://t.co/TWjegDgasP	52058.0	RT @BJPVinodSonkar: Inter-Parliamentary Union head Duarte Pacheco hails PM Modiâ€™s work during pandemic https://t.co/h8sOyrbs6f via NaMo Apâ€¦	5.0	True		economictimes.indiatimes.com	economictimes.indiatimes.com
443	6052bac9b6ee6100381cb415	2021-03-18 02:28:20	[]	[]	Wed Mar 17 20:02:00 +0000 2021	[{"text":"TheDefender","indices":[190,202]}]	[{"url":"https://t.co/cRxbYVSDUq","expanded_url":"https://bit.ly/3b74uzs","display_url":"bit.ly/3b74uzs","indices":[224,247]},{"url":"https://t.co/2ohpCievyS","expanded_url":"https://childrenshealthdefense.org/defender/johnson-johnson-why-trust-vaccine/?utm_source=twitter&utm_medium=defender","display_url":"childrenshealthdefense.org/defender/johnsâ€¦","indices":[248,271]}]	Johnsons &amp; Johnson has never made a vaccine, but since entering the pharmaceutical market in 1959, the company has made a lot of headlines â€” and been fined billions â€” for bad behavior. #TheDefender: SIGN UP TODAY--&gt; https://t.co/cRxbYVSDUq https://t.co/2ohpCievyS	56713.0	RT @ChildrensHD: Johnsons &amp; Johnson has never made a vaccine, but since entering the pharmaceutical market in 1959, the company has made aâ€¦	5644.0	True		childrenshealthdefense.org	childrenshealthdefense.org
444	6052bacbb6ee6100381cb4e9	2021-03-18 02:28:22	[{"text":"world","indices":[101,107]},{"text":"Neutered","indices":[108,117]},{"text":"Canada","indices":[118,125]}]	[{"url":"https://t.co/yopdUTDV4j","expanded_url":"http://globalresearch.ca","display_url":"globalresearch.ca","indices":[77,100]}]		[]	[]			"...study of bioethics has its roots in the dark history of eugenics. ..." ðŸ”— https://t.co/yopdUTDV4j #worldâ€¦ https://t.co/hcx8tB9QM8	888.0	True	globalresearch.ca		globalresearch.ca
445	6052bacdb6ee6100381cb587	2021-03-18 02:28:24	[]	[]	Wed Mar 17 20:02:00 +0000 2021	[{"text":"TheDefender","indices":[190,202]}]	[{"url":"https://t.co/cRxbYVSDUq","expanded_url":"https://bit.ly/3b74uzs","display_url":"bit.ly/3b74uzs","indices":[224,247]},{"url":"https://t.co/2ohpCievyS","expanded_url":"https://childrenshealthdefense.org/defender/johnson-johnson-why-trust-vaccine/?utm_source=twitter&utm_medium=defender","display_url":"childrenshealthdefense.org/defender/johnsâ€¦","indices":[248,271]}]	Johnsons &amp; Johnson has never made a vaccine, but since entering the pharmaceutical market in 1959, the company has made a lot of headlines â€” and been fined billions â€” for bad behavior. #TheDefender: SIGN UP TODAY--&gt; https://t.co/cRxbYVSDUq https://t.co/2ohpCievyS	56765.0	RT @ChildrensHD: Johnsons &amp; Johnson has never made a vaccine, but since entering the pharmaceutical market in 1959, the company has made aâ€¦	204.0	True		childrenshealthdefense.org	childrenshealthdefense.org
446	6052bad3b6ee6100381cb7a3	2021-03-18 02:28:30	[]	[]	Wed Mar 17 06:00:02 +0000 2021	[{"text":"China","indices":[76,82]},{"text":"Zimbabwe","indices":[154,163]},{"text":"vaccine","indices":[164,172]},{"text":"COVID_19","indices":[173,182]}]	[{"url":"https://t.co/zmPHEsQtwq","expanded_url":"http://www.chinadaily.com.cn/a/202103/17/WS60515ad5a31024ad0baafa77.html","display_url":"chinadaily.com.cn/a/202103/17/WSâ€¦","indices":[183,206]}]	Zimbabwe on Tuesday received the second batch of Sinopharm doses donated by #China plus additional Sinovac doses commercially procured by the government. #Zimbabwe #vaccine #COVID_19 https://t.co/zmPHEsQtwq	4320821.0	RT @ChinaDaily: Zimbabwe on Tuesday received the second batch of Sinopharm doses donated by #China plus additional Sinovac doses commercialâ€¦	1033.0	True		chinadaily.com.cn	chinadaily.com.cn
447	6052badab6ee6100381cba39	2021-03-18 02:28:37	[]	[]	Wed Mar 17 21:57:57 +0000 2021	[]	[{"url":"https://t.co/ojbg2uXfIB","expanded_url":"https://childrenshealthdefense.org/defender/virologist-huge-price-covid-mass-vaccination/","display_url":"childrenshealthdefense.org/defender/virolâ€¦","indices":[255,278]}]	ACHTUNG â€žWenn wir alle mit einem Impfstoff impfen, der die Ãœbertragung nicht verhindert, zerstÃ¶ren wir das Immunsystem der Menschen und bereiten die Voraussetzungen fÃ¼r eine globale Katastrophe.â€œ Dr.G. Vanden Bossche (Brief an WHO) via @thrustforever https://t.co/ojbg2uXfIB	2927.0	RT @AletheiaHappy: ACHTUNG â€žWenn wir alle mit einem Impfstoff impfen, der die Ãœbertragung nicht verhindert, zerstÃ¶ren wir das Immunsystemâ€¦	1142.0	True		childrenshealthdefense.org	childrenshealthdefense.org
448	6052badbb6ee6100381cbaa1	2021-03-18 02:28:38	[]	[]	Tue Mar 16 05:12:01 +0000 2021	[]	[{"url":"https://t.co/uC42OEsmxJ","expanded_url":"https://www.washingtontimes.com/news/2021/mar/12/remembering-a-year-of-liberal-lockdowns/","display_url":"washingtontimes.com/news/2021/mar/â€¦","indices":[219,242]}]	â€œ15 days to slow the spreadâ€� morphed into one full year of tyranny. Working class America suffered the violence of executive overreach and a flagrant disregard of the Constitution. Enough. End the lockdown madness. https://t.co/uC42OEsmxJ	236735.0	RT @drsimonegold: â€œ15 days to slow the spreadâ€� morphed into one full year of tyranny. Working class America suffered the violence of execâ€¦	1.0	True		washingtontimes.com	washingtontimes.com
449	6052baddb6ee6100381cbb3f	2021-03-18 02:28:39	[]	[]	Thu Mar 18 01:54:06 +0000 2021	[]	[{"url":"https://t.co/T6lHRS3veG","expanded_url":"https://www.thegatewaypundit.com/2021/03/exclusive-nyc-judge-removes-6-year-old-mother-didnt-wear-mask-dropping-off-school/","display_url":"thegatewaypundit.com/2021/03/exclusâ€¦","indices":[126,149]}]	This is insane. ðŸ‘€ðŸ‘€ðŸ‘€ NYC Judge Removes 6-Year-Old From Mother Because She Didn't Wear a Mask While Dropping Her Off at School https://t.co/T6lHRS3veG	824141.0	RT @JennaEllisEsq: This is insane. ðŸ‘€ðŸ‘€ðŸ‘€ NYC Judge Removes 6-Year-Old From Mother Because She Didn't Wear a Mask While Dropping Her Off at Sâ€¦	371.0	True		thegatewaypundit.com	thegatewaypundit.com
450	6052bae3b6ee6100381cbd75	2021-03-18 02:28:46	[{"text":"EU","indices":[4,7]},{"text":"coronavirus","indices":[66,78]},{"text":"tourism","indices":[133,141]}]	[{"url":"https://t.co/7BrWVHwvub","expanded_url":"https://english.alarabiya.net/News/world/2021/03/17/EU-set-to-unveil-plan-for-reopening-of-summer-travel","display_url":"english.alarabiya.net/News/world/202â€¦","indices":[209,232]}]		[]	[]			The #EU is set to unveil plans to reopen summer travel with a new #coronavirus pass intended to help revive the bloâ€¦ https://t.co/XfsQ62M9Bi	881225.0	True	english.alarabiya.net		english.alarabiya.net
451	6052bae5b6ee6100381cbe2d	2021-03-18 02:28:48	[]	[]	Wed Mar 17 19:56:49 +0000 2021	[]	[{"url":"https://t.co/579Gyhvv0v","expanded_url":"https://www.breitbart.com/health/2021/03/17/exclusive-sen-joni-ernst-us-funded-wuhan-institute-virology-coronavirus-research-nih-grants","display_url":"breitbart.com/health/2021/03â€¦","indices":[260,283]}]	â€œWe subsidized research at the Wuhan lab &amp; for a number of years we had U.S. diplomats warning us about the dangers associated with this lab. We know that our money was pouring into China to support research being done at the Wuhan Institute of Virology." https://t.co/579Gyhvv0v	7870.0	RT @TrinaSolis17: â€œWe subsidized research at the Wuhan lab &amp; for a number of years we had U.S. diplomats warning us about the dangers assocâ€¦	3355.0	True		breitbart.com	breitbart.com
452	6052baf0b6ee6100381cc223	2021-03-18 02:28:59	[]	[]	Wed Mar 17 21:54:48 +0000 2021	[{"text":"StopAAPIHate","indices":[113,126]},{"text":"StopAsianHate","indices":[127,141]}]	[{"url":"https://t.co/nN5ygArrXZ","expanded_url":"https://dworkinreport.com/2020/03/24/kurt-bardella-tells-us-the-sinister-truth-behind-trumps-racist-coronavirus-propaganda/","display_url":"dworkinreport.com/2020/03/24/kurâ€¦","indices":[143,166]}]	.@kurtbardella spoke to me about the evil truth behind the former guyâ€™s racist Covid propaganda. Take a listen: #StopAAPIHate #StopAsianHate https://t.co/nN5ygArrXZ	963190.0	RT @funder: .@kurtbardella spoke to me about the evil truth behind the former guyâ€™s racist Covid propaganda. Take a listen: #StopAAPIHateâ€¦	47.0	True		rt.com	rt.com
453	6052bb00b6ee6100381cc7cd	2021-03-18 02:29:15	[]	[]	Tue Mar 16 12:25:54 +0000 2021	[]	[{"url":"https://t.co/GQXIGSD8vU","expanded_url":"https://de.rt.com/inland/114447-vier-tage-angst-wie-covid-strategie-entstehung/","display_url":"de.rt.com/inland/114447-â€¦","indices":[252,275]}]	Auch @RT__Deutsch berichtet Ã¼ber den Leak. Auch sie irren sich, in Anlehnung an @Tim_Roehn/ @WELTAMSONNTAG Ã¼ber die Rolle von @OttoKolbl. Und bislang KEIN MEDIUM spricht im Zusammenhang der geleakten Mails Ã¼ber @c_drosten - obwohl auch er dabei war. https://t.co/GQXIGSD8vU	10314.0	RT @aya_velazquez: Auch @RT__Deutsch berichtet Ã¼ber den Leak. Auch sie irren sich, in Anlehnung an @Tim_Roehn/ @WELTAMSONNTAG Ã¼ber die Rollâ€¦	13.0	True		rt.com	rt.com
454	6052bb07b6ee6100381cca41	2021-03-18 02:29:22	[]	[]	Thu Mar 18 01:54:06 +0000 2021	[]	[{"url":"https://t.co/T6lHRS3veG","expanded_url":"https://www.thegatewaypundit.com/2021/03/exclusive-nyc-judge-removes-6-year-old-mother-didnt-wear-mask-dropping-off-school/","display_url":"thegatewaypundit.com/2021/03/exclusâ€¦","indices":[126,149]}]	This is insane. ðŸ‘€ðŸ‘€ðŸ‘€ NYC Judge Removes 6-Year-Old From Mother Because She Didn't Wear a Mask While Dropping Her Off at School https://t.co/T6lHRS3veG	825182.0	RT @JennaEllisEsq: This is insane. ðŸ‘€ðŸ‘€ðŸ‘€ NYC Judge Removes 6-Year-Old From Mother Because She Didn't Wear a Mask While Dropping Her Off at Sâ€¦	243.0	True		thegatewaypundit.com	thegatewaypundit.com
455	6052bb08b6ee6100381cca87	2021-03-18 02:29:22	[]	[]	Wed Mar 17 22:20:37 +0000 2021	[{"text":"Brasil","indices":[0,7]},{"text":"PlanSiembraBicentenaria","indices":[142,166]},{"text":"LaCovidNoJuega","indices":[169,184]}]	[{"url":"https://t.co/rtq93dru3q","expanded_url":"https://actualidad.rt.com/actualidad/386747-brasil-nuevo-record-muertes-diarias-coronavirus","display_url":"actualidad.rt.com/actualidad/386â€¦","indices":[116,139]}]	#Brasil registra 3.149 nuevas muertes por coronavirus, la cifra diaria mÃ¡s alta desde el inicio de la pandemia - RT https://t.co/rtq93dru3q #PlanSiembraBicentenaria #LaCovidNoJuega	14831.0	RT @luiscarrillo66: #Brasil registra 3.149 nuevas muertes por coronavirus, la cifra diaria mÃ¡s alta desde el inicio de la pandemia - RT httâ€¦	1410.0	True		rt.com	rt.com
456	6052bb08b6ee6100381ccab9	2021-03-18 02:29:23	[]	[]	Wed Mar 17 21:08:49 +0000 2021	[]	[{"url":"https://t.co/z8hFg8nd4m","expanded_url":"https://thehighwire.com/videos/a-coming-covid-catastrophe/","display_url":"thehighwire.com/videos/a-cominâ€¦","indices":[122,145]}]	NOT injecting myself. PERIOD. Let the sheep line up. I hear they have warm showers for you after the shot. â¬‡ï¸�â¬‡ï¸�â¬‡ï¸�â¬‡ï¸�â¬‡ï¸�â¬‡ï¸� https://t.co/z8hFg8nd4m	1834.0	RT @RedNhappy3: NOT injecting myself. PERIOD. Let the sheep line up. I hear they have warm showers for you after the shot. â¬‡ï¸�â¬‡ï¸�â¬‡ï¸�â¬‡ï¸�â¬‡ï¸�â¬‡ï¸� hâ€¦	6659.0	True		thehighwire.com	thehighwire.com
457	6052bb10b6ee6100381ccd95	2021-03-18 02:29:31	[]	[]	Thu Mar 18 02:12:44 +0000 2021	[]	[{"url":"https://t.co/0bDMuEi9C3","expanded_url":"https://economictimes.indiatimes.com/news/politics-and-nation/pandemic-has-shown-multilateralism-the-way-forward-india-an-example-ipu-chief/articleshow/81530993.cms?from=mdr","display_url":"economictimes.indiatimes.com/news/politics-â€¦","indices":[84,107]}]	Inter-Parliamentary Union head Duarte Pacheco hails PM Modiâ€™s work during pandemic https://t.co/0bDMuEi9C3 via NaMo App https://t.co/C616dlSFea	22043.0	RT @mkkumar_BJP: Inter-Parliamentary Union head Duarte Pacheco hails PM Modiâ€™s work during pandemic https://t.co/0bDMuEi9C3 via NaMo Appâ€¦	96.0	True		economictimes.indiatimes.com	economictimes.indiatimes.com
458	6052bb10b6ee6100381ccda3	2021-03-18 02:29:31	[]	[]	Thu Mar 18 02:04:49 +0000 2021	[]	[{"url":"https://t.co/TS2Krx81zX","expanded_url":"https://elvenezolanonews.com/2021/03/17/avion-de-estados-unidos-esta-esperando-a-saab-en-cabo-verde-para-llevarlo-a-miami/","display_url":"elvenezolanonews.com/2021/03/17/aviâ€¦","indices":[231,254]}]	AviÃ³n de Estados Unidos estÃ¡ esperando a Ã�lex Saab en Cabo Verde para llevarlo a Miami. Colombia necesita saber cuanto antes los nexos de este testaferro de Maduro con loscorruptos colombianos, algunos que fueron sus financiados! https://t.co/TS2Krx81zX	137334.0	RT @CARLOSFMEJIA: AviÃ³n de Estados Unidos estÃ¡ esperando a Ã�lex Saab en Cabo Verde para llevarlo a Miami. Colombia necesita saber cuanto anâ€¦	8233.0	True		anonews.co	anonews.co
459	6052bb12b6ee6100381cce37	2021-03-18 02:29:33	[]	[]	Wed Mar 17 23:51:24 +0000 2021	[]	[{"url":"https://t.co/Nk6NtreJNL","expanded_url":"https://www.theepochtimes.com/rand-paul-suggests-people-who-had-covid-19-dont-need-vaccine_3737145.html","display_url":"theepochtimes.com/rand-paul-suggâ€¦","indices":[263,286]}]	Rand Paul Suggests People Who Had COVID-19 Donâ€™t Need Vaccine â€œIâ€™m going with the science on this one...I got it naturally...science of 30 million people &amp; statistical validity of a 30-million sample is overwhelming...naturally immunity exist &amp; works"ðŸ™Œ https://t.co/Nk6NtreJNL	2637.0	RT @Gr8Coffe: Rand Paul Suggests People Who Had COVID-19 Donâ€™t Need Vaccine â€œIâ€™m going with the science on this one...I got it naturally.â€¦	267.0	True		theepochtimes.com	theepochtimes.com
460	6052bb14b6ee6100381ccf01	2021-03-18 02:29:35	[]	[{"url":"https://t.co/LtkHeiezvp","expanded_url":"https://childrenshealthdefense.org/defender/vaccine-secrets-parents-should-know-before-vaccinate/","display_url":"childrenshealthdefense.org/defender/vacciâ€¦","indices":[149,172]}]		[]	[]			@NicolasPichot6 @GeneviveCaron18 @ADv_in21 @ComploTisss `` Secrets de vaccins '': ce que les parents doivent savoirâ€¦ https://t.co/NXo20sLkqR	36.0	True	childrenshealthdefense.org		childrenshealthdefense.org
461	6052bb18b6ee6100381cd04b	2021-03-18 02:29:38	[]	[]	Thu Mar 18 01:35:49 +0000 2021	[]	[{"url":"https://t.co/yqtWqWOeme","expanded_url":"https://act.everytown.org/sign/Senate_background_checks_2021/?source=etno_hp_hero&refcode=etno_hp_hero&utm_source=etno_hp_hero&utm_medium=o&utm_campaign=hp_hero","display_url":"act.everytown.org/sign/Senate_baâ€¦","indices":[245,268]}]	Our personal freedoms - and Democracy itself - are being held at literal gunpoint because lawmakers are allowing gun lobbyists to write our nation's gun laws. RIGHT NOW: Demand the Senate vote to require a background check on every gun sale: https://t.co/yqtWqWOeme	518021.0	RT @shannonrwatts: Our personal freedoms - and Democracy itself - are being held at literal gunpoint because lawmakers are allowing gun lobâ€¦	63.0	True		everytown.org	everytown.org
462	6052bb18b6ee6100381cd077	2021-03-18 02:29:39	[]	[]	Thu Mar 18 02:04:49 +0000 2021	[]	[{"url":"https://t.co/TS2Krx81zX","expanded_url":"https://elvenezolanonews.com/2021/03/17/avion-de-estados-unidos-esta-esperando-a-saab-en-cabo-verde-para-llevarlo-a-miami/","display_url":"elvenezolanonews.com/2021/03/17/aviâ€¦","indices":[231,254]}]	AviÃ³n de Estados Unidos estÃ¡ esperando a Ã�lex Saab en Cabo Verde para llevarlo a Miami. Colombia necesita saber cuanto antes los nexos de este testaferro de Maduro con loscorruptos colombianos, algunos que fueron sus financiados! https://t.co/TS2Krx81zX	137334.0	RT @CARLOSFMEJIA: AviÃ³n de Estados Unidos estÃ¡ esperando a Ã�lex Saab en Cabo Verde para llevarlo a Miami. Colombia necesita saber cuanto anâ€¦	369.0	True		anonews.co	anonews.co
463	6052bb19b6ee6100381cd099	2021-03-18 02:29:39	[]	[]	Thu Mar 18 01:35:49 +0000 2021	[]	[{"url":"https://t.co/yqtWqWOeme","expanded_url":"https://act.everytown.org/sign/Senate_background_checks_2021/?source=etno_hp_hero&refcode=etno_hp_hero&utm_source=etno_hp_hero&utm_medium=o&utm_campaign=hp_hero","display_url":"act.everytown.org/sign/Senate_baâ€¦","indices":[245,268]}]	Our personal freedoms - and Democracy itself - are being held at literal gunpoint because lawmakers are allowing gun lobbyists to write our nation's gun laws. RIGHT NOW: Demand the Senate vote to require a background check on every gun sale: https://t.co/yqtWqWOeme	518021.0	RT @shannonrwatts: Our personal freedoms - and Democracy itself - are being held at literal gunpoint because lawmakers are allowing gun lobâ€¦	105.0	True		everytown.org	everytown.org
464	6052bb24b6ee6100381cd48b	2021-03-18 02:29:50	[]	[]	Thu Mar 18 02:04:49 +0000 2021	[]	[{"url":"https://t.co/TS2Krx81zX","expanded_url":"https://elvenezolanonews.com/2021/03/17/avion-de-estados-unidos-esta-esperando-a-saab-en-cabo-verde-para-llevarlo-a-miami/","display_url":"elvenezolanonews.com/2021/03/17/aviâ€¦","indices":[231,254]}]	AviÃ³n de Estados Unidos estÃ¡ esperando a Ã�lex Saab en Cabo Verde para llevarlo a Miami. Colombia necesita saber cuanto antes los nexos de este testaferro de Maduro con loscorruptos colombianos, algunos que fueron sus financiados! https://t.co/TS2Krx81zX	137334.0	RT @CARLOSFMEJIA: AviÃ³n de Estados Unidos estÃ¡ esperando a Ã�lex Saab en Cabo Verde para llevarlo a Miami. Colombia necesita saber cuanto anâ€¦	800.0	True		anonews.co	anonews.co
465	6052bb25b6ee6100381cd4d5	2021-03-18 02:29:51	[]	[]	Tue Mar 16 17:47:09 +0000 2021	[]	[{"url":"https://t.co/bUbOK4NL4u","expanded_url":"https://es.rt.com/8aas","display_url":"es.rt.com/8aas","indices":[127,150]}]	Myanmar incauta la cuenta bancaria de la filial de The Open Foundation de George Soros y dicta arresto contra sus 11 empleados https://t.co/bUbOK4NL4u	3513135.0	RT @ActualidadRT: Myanmar incauta la cuenta bancaria de la filial de The Open Foundation de George Soros y dicta arresto contra sus 11 emplâ€¦	21.0	True		rt.com	rt.com
466	6052bb26b6ee6100381cd555	2021-03-18 02:29:52	[]	[{"url":"https://t.co/rTvWawTAgB","expanded_url":"https://www.thegatewaypundit.com/2021/03/dr-fauci-birx-people-frankly-made-nothing-mistakes-president-trump-doctors-destroyed-freedom-using-covid-19/?utm_source=Twitter&utm_medium=PostBottomSharingButtons&utm_campaign=websitesharingbuttons","display_url":"thegatewaypundit.com/2021/03/dr-fauâ€¦","indices":[154,177]}]		[]	[]			"Dr. Fauci and Birx and All of These People that Frankly Made Nothing But Mistakes" - President Trump on the Doctorâ€¦ https://t.co/PeBxP1dVN9	37.0	True	thegatewaypundit.com		thegatewaypundit.com
467	6052bb33b6ee6100381cd9fb	2021-03-18 02:30:05	[]	[]	Thu Mar 18 02:23:55 +0000 2021	[{"text":"Maharashtra","indices":[42,54]},{"text":"coronavirus","indices":[148,160]}]	[{"url":"https://t.co/DPr8N6iDgF","expanded_url":"https://timesofindia.indiatimes.com/india/india-records-35886-fresh-covid-19-infections-highest-in-102-days/articleshow/81558784.cms?UTM_Source=Google_Newsstand&UTM_Campaign=RSS_Feed&UTM_Medium=Referral","display_url":"timesofindia.indiatimes.com/india/india-reâ€¦","indices":[162,185]}]	Something is not adding up. Either ppl in #Maharashtra are getting lawless and others more lawful; or Maha is screening more genuinely than others. #coronavirus https://t.co/DPr8N6iDgF via @GoogleNews	2409.0	RT @abhijit_sathe: Something is not adding up. Either ppl in #Maharashtra are getting lawless and others more lawful; or Maha is screeningâ€¦	1643.0	True		indiatimes.com	indiatimes.com
468	6052bb37b6ee6100381cdb9f	2021-03-18 02:30:10	[]	[{"url":"https://t.co/Odx8EKKaoG","expanded_url":"https://www.thegatewaypundit.com/2021/03/spotted-liberal-hypocrite-biden-climate-envoy-john-kerry-flouts-federal-mask-mandate-american-airlines-flight/?utm_source=Twitter&utm_medium=PostTopSharingButtons&utm_campaign=websitesharingbuttons","display_url":"thegatewaypundit.com/2021/03/spotteâ€¦","indices":[149,172]}]		[]	[]			Rules are only for plebeians. SPOTTED: Liberal Hypocrite and Biden Climate Envoy John Kerry Flouts Federal Mask Maâ€¦ https://t.co/RrY0kCUl9y	103.0	True	thegatewaypundit.com		thegatewaypundit.com
469	6052bb3db6ee6100381cdda1	2021-03-18 02:30:15	[]	[]	Thu Mar 18 01:54:06 +0000 2021	[]	[{"url":"https://t.co/T6lHRS3veG","expanded_url":"https://www.thegatewaypundit.com/2021/03/exclusive-nyc-judge-removes-6-year-old-mother-didnt-wear-mask-dropping-off-school/","display_url":"thegatewaypundit.com/2021/03/exclusâ€¦","indices":[126,149]}]	This is insane. ðŸ‘€ðŸ‘€ðŸ‘€ NYC Judge Removes 6-Year-Old From Mother Because She Didn't Wear a Mask While Dropping Her Off at School https://t.co/T6lHRS3veG	825182.0	RT @JennaEllisEsq: This is insane. ðŸ‘€ðŸ‘€ðŸ‘€ NYC Judge Removes 6-Year-Old From Mother Because She Didn't Wear a Mask While Dropping Her Off at Sâ€¦	54.0	True		thegatewaypundit.com	thegatewaypundit.com
470	6052bb4cb6ee6100381ce311	2021-03-18 02:30:31	[]	[]	Wed Mar 17 23:45:35 +0000 2021	[]	[{"url":"https://t.co/ScVmE6USxe","expanded_url":"https://www.globaltimes.cn/page/202103/1218716.shtml","display_url":"globaltimes.cn/page/202103/12â€¦","indices":[241,264]}]	The WHO COVID report isn't out yet, but China's propaganda media already put out their spin. It's exactly Beijing's line in every respect. The WHO report's credibility was already undermined by some team members' deep conflicts of interest. https://t.co/ScVmE6USxe	232015.0	RT @joshrogin: The WHO COVID report isn't out yet, but China's propaganda media already put out their spin. It's exactly Beijing's line inâ€¦	782.0	True		globaltimes.cn	globaltimes.cn
471	6052bb58b6ee6100381ce75d	2021-03-18 02:30:43	[]	[]	Tue Mar 16 14:09:05 +0000 2021	[{"text":"TheDefender","indices":[243,255]}]	[{"url":"https://t.co/mXWsTBHrYz","expanded_url":"https://childrenshealthdefense.org/defender/virologist-huge-price-covid-mass-vaccination/","display_url":"childrenshealthdefense.org/defender/virolâ€¦","indices":[257,280]}]	Virologist Geert Vanden Bossche has nothing against vaccines. In fact, he worked for Gavi, The Vaccine Alliance and Gates Foundation, but he says by vaccinating everyone with a vaccine that doesnâ€™t prevent transmission, we are destroying... #TheDefender https://t.co/mXWsTBHrYz	232752.0	RT @RobertKennedyJr: Virologist Geert Vanden Bossche has nothing against vaccines. In fact, he worked for Gavi, The Vaccine Alliance and Gaâ€¦	414.0	True		childrenshealthdefense.org	childrenshealthdefense.org
472	6052bb72b6ee6100381cf085	2021-03-18 02:31:08	[]	[{"url":"https://t.co/mw6mtUqcCj","expanded_url":"https://www.presstv.com/Detail/2021/03/15/647375/Yemen-Sam-Mahdi-Torabi-Saudi-invasion-bombing","display_url":"presstv.com/Detail/2021/03â€¦","indices":[200,223]}]		[]	[]			The Yemeni army's targeting of the Saudi oil industry in its efforts to counter the Saudi invasion and bombing is nâ€¦ https://t.co/jZgiRD3pNK	3182.0	True	presstv.com		presstv.com
473	6052bb72b6ee6100381cf099	2021-03-18 02:31:09	[]	[]	Thu Mar 18 01:54:06 +0000 2021	[]	[{"url":"https://t.co/T6lHRS3veG","expanded_url":"https://www.thegatewaypundit.com/2021/03/exclusive-nyc-judge-removes-6-year-old-mother-didnt-wear-mask-dropping-off-school/","display_url":"thegatewaypundit.com/2021/03/exclusâ€¦","indices":[126,149]}]	This is insane. ðŸ‘€ðŸ‘€ðŸ‘€ NYC Judge Removes 6-Year-Old From Mother Because She Didn't Wear a Mask While Dropping Her Off at School https://t.co/T6lHRS3veG	825184.0	RT @JennaEllisEsq: This is insane. ðŸ‘€ðŸ‘€ðŸ‘€ NYC Judge Removes 6-Year-Old From Mother Because She Didn't Wear a Mask While Dropping Her Off at Sâ€¦	53.0	True		thegatewaypundit.com	thegatewaypundit.com
474	6052bb77b6ee6100381cf263	2021-03-18 02:31:14	[]	[]	Thu Mar 18 00:12:05 +0000 2021	[]	[{"url":"https://t.co/mQOCs8ZHCD","expanded_url":"https://www.tpusa.com/live/john-kerry-ignores-mask-mandate-on-flight#.YFKTmvNf4nY.link","display_url":"tpusa.com/live/john-kerrâ€¦","indices":[257,280]}]	Liberal Privilege means 'following the science'...but only when it's convenient for you. John Kerry's hypocrisy is another example of how the laws DC elites pass aren't meant to limit THEIR freedoms, just YOURS! More at TPUSA LIVE with @TheJordanRachel https://t.co/mQOCs8ZHCD	427132.0	RT @TPUSA: Liberal Privilege means 'following the science'...but only when it's convenient for you. John Kerry's hypocrisy is another exaâ€¦	292.0	True		tpusa.com	tpusa.com
475	6052bb79b6ee6100381cf2f5	2021-03-18 02:31:15	[]	[{"url":"https://t.co/YAQOwaQ6x7","expanded_url":"https://link.theepochtimes.com/mkt_app/up-to-50-percent-of-illegal-immigrants-estimated-to-have-covid-19-national-sheriffs-association_3737923.html","display_url":"link.theepochtimes.com/mkt_app/up-to-â€¦","indices":[98,121]},{"url":"https://t.co/7OvCa2jlfC","expanded_url":"https://ept.ms/DownloadApp","display_url":"ept.ms/DownloadApp","indices":[…		[]	[]			Up to 50 Percent of Illegal Immigrants Estimated to Have COVID-19: National Sheriffâ€™s Associationâ€¦ https://t.co/yWh43fHnKz	209.0	True	theepochtimes.com		theepochtimes.com
476	6052bb7fb6ee6100381cf545	2021-03-18 02:31:21	[]	[]	Thu Mar 18 00:48:23 +0000 2021	[]	[{"url":"https://t.co/mpqARrOK7C","expanded_url":"https://www.takimag.com/article/black-lives-murdered/","display_url":"takimag.com/article/black-â€¦","indices":[258,281]},{"url":"https://t.co/hKhn5FARoh","expanded_url":"https://twitter.com/Steve_Sailer/status/1371968833225781252","display_url":"twitter.com/Steve_Sailer/sâ€¦","indices":[282,305]}]	The Massage Parlors Massacre, with 8 dead and 1 wounded, is a classic example of the type of mass shooting, usually by white or Asian men, that leave more dead than wounded. This Chicago shooting w/2 dead &amp; 13 wounded is a classic black mass shooting: https://t.co/mpqARrOK7C https://t.co/hKhn5FARoh	34842.0	RT @Steve_Sailer: The Massage Parlors Massacre, with 8 dead and 1 wounded, is a classic example of the type of mass shooting, usually by whâ€¦	510.0	True		takimag.com	takimag.com
477	6052bb84b6ee6100381cf733	2021-03-18 02:31:27	[]	[]	Wed Mar 17 23:27:02 +0000 2021	[]	[{"url":"https://t.co/f2ucuor3mR","expanded_url":"https://gnews.org/981621/","display_url":"gnews.org/981621/","indices":[253,276]}]	As we all know, after the outbreak of the international financial crisis in 2008, China's economic growth rate fell rapidly and the economy faced the risk of a hard landing. In response to the crisis, CCP launched the infamous "4 trillion plan" in Nove https://t.co/f2ucuor3mR	824.0	RT @sydneyhimalaya: As we all know, after the outbreak of the international financial crisis in 2008, China's economic growth rate fell rapâ€¦	17.0	True		gnews.org	gnews.org
478	6052bb95b6ee6100381cfd07	2021-03-18 02:31:43	[]	[{"url":"https://t.co/E8bUfhTX6b","expanded_url":"https://rumble.com/ver3p3-anti-immigration-in-the-usa.html?mref=bog4p&mc=czm9p","display_url":"rumble.com/ver3p3-anti-imâ€¦","indices":[241,264]}]		[]	[]			Anti immigration in the USA. With anti immigration fervor on the rise we discuss its history and how to stem the tiâ€¦ https://t.co/6i9ntLhEre	306094.0	True	rumble.com		rumble.com
479	6052bb9ab6ee6100381cfef9	2021-03-18 02:31:48	[]	[]	Thu Mar 18 01:54:06 +0000 2021	[]	[{"url":"https://t.co/T6lHRS3veG","expanded_url":"https://www.thegatewaypundit.com/2021/03/exclusive-nyc-judge-removes-6-year-old-mother-didnt-wear-mask-dropping-off-school/","display_url":"thegatewaypundit.com/2021/03/exclusâ€¦","indices":[126,149]}]	This is insane. ðŸ‘€ðŸ‘€ðŸ‘€ NYC Judge Removes 6-Year-Old From Mother Because She Didn't Wear a Mask While Dropping Her Off at School https://t.co/T6lHRS3veG	825185.0	RT @JennaEllisEsq: This is insane. ðŸ‘€ðŸ‘€ðŸ‘€ NYC Judge Removes 6-Year-Old From Mother Because She Didn't Wear a Mask While Dropping Her Off at Sâ€¦	1648.0	True		thegatewaypundit.com	thegatewaypundit.com
480	6052bb9eb6ee6100381d0089	2021-03-18 02:31:53	[]	[]	Thu Mar 18 02:04:49 +0000 2021	[]	[{"url":"https://t.co/TS2Krx81zX","expanded_url":"https://elvenezolanonews.com/2021/03/17/avion-de-estados-unidos-esta-esperando-a-saab-en-cabo-verde-para-llevarlo-a-miami/","display_url":"elvenezolanonews.com/2021/03/17/aviâ€¦","indices":[231,254]}]	AviÃ³n de Estados Unidos estÃ¡ esperando a Ã�lex Saab en Cabo Verde para llevarlo a Miami. Colombia necesita saber cuanto antes los nexos de este testaferro de Maduro con loscorruptos colombianos, algunos que fueron sus financiados! https://t.co/TS2Krx81zX	137334.0	RT @CARLOSFMEJIA: AviÃ³n de Estados Unidos estÃ¡ esperando a Ã�lex Saab en Cabo Verde para llevarlo a Miami. Colombia necesita saber cuanto anâ€¦	566.0	True		anonews.co	anonews.co
481	6052bba3b6ee6100381d0207	2021-03-18 02:31:57	[]	[{"url":"https://t.co/FMeUCEpFMG","expanded_url":"https://tinyurl.com/vph8wc","display_url":"tinyurl.com/vph8wc","indices":[147,170]},{"url":"https://t.co/qSNQgFqC6R","expanded_url":"https://sunfellow.com/vaccination-resource-page/","display_url":"sunfellow.com/vaccination-reâ€¦","indices":[189,212]},{"url":"https://t.co/aDASpgYEqt","expanded_url":"https://childrenshealthdefense.org/","display_ur…		[]	[]			Outstanding, super important, MUST WATCH VIDEO that illustrates what parents should know before they decide to do yâ€¦ https://t.co/rxJGmnI0Hr	1391.0	True	childrenshealthdefense.org		childrenshealthdefense.org
482	6052bbadb6ee6100381d05ab	2021-03-18 02:32:07	[]	[{"url":"https://t.co/5ssjrybLTr","expanded_url":"https://www.breitbart.com/entertainment/2021/03/17/matthew-mcconaughey-dumbfounded-by-texas-lifting-mask-mandate-its-just-a-small-inconvenience/","display_url":"breitbart.com/entertainment/â€¦","indices":[145,168]}]		[]	[]			Remember this Texas when he runs for office. Matthew McConaughey â€˜Dumbfoundedâ€˜ by Texas Lifting Mask Mandate: â€˜Itâ€˜â€¦ https://t.co/yIpyBirgSL	229.0	True	breitbart.com		breitbart.com
483	6052bbadb6ee6100381d05dd	2021-03-18 02:32:08	[]	[]	Wed Mar 17 17:29:00 +0000 2021	[{"text":"coronavirus","indices":[10,22]},{"text":"Covid_19","indices":[113,122]}]	[{"url":"https://t.co/0Jr2khCr6Y","expanded_url":"https://actualidad.rt.com/actualidad/386556-brasil-muere-diputado-coronavirus","display_url":"actualidad.rt.com/actualidad/386â€¦","indices":[124,147]}]	Muere por #coronavirus el diputado brasileÃ±o que presentÃ³ un proyecto de ley contra la vacunaciÃ³n obligatoria de #Covid_19 https://t.co/0Jr2khCr6Y	517069.0	RT @CMonteroOficial: Muere por #coronavirus el diputado brasileÃ±o que presentÃ³ un proyecto de ley contra la vacunaciÃ³n obligatoria de #Coviâ€¦	1193.0	True		rt.com	rt.com
484	6052bbb1b6ee6100381d0759	2021-03-18 02:32:12	[{"text":"mowx","indices":[215,220]}]	[{"url":"https://t.co/0Kv7H0mFlL","expanded_url":"http://www.simpleweatheralert.com/cgi-bin/weatherdetail.py?l=MO126194D398F4.FloodWarning.126194F33204MO.LSXFLWLSX.bf89eb020756dc713ebf042138db116c&a=029&t=0&wja=1","display_url":"simpleweatheralert.com/cgi-bin/weatheâ€¦","indices":[221,244]}]		[]	[]			NWS Alert&gt; Flood Warning for The Black River Near Annapolis. From Late Tonight to Late Friday Night. At 8:15 PM Wedâ€¦ https://t.co/HW9doHbyM8	289.0	True	rt.com		rt.com
485	6052bbbbb6ee6100381d0aaf	2021-03-18 02:32:21	[]	[]	Tue Mar 16 15:40:07 +0000 2021	[]	[{"url":"https://t.co/7lwvmIBnuj","expanded_url":"https://21stcenturywire.com/2021/03/11/doctors-and-scientists-challenge-european-medicines-agency-warning-of-covid-19-vaccine-dangers/","display_url":"21stcenturywire.com/2021/03/11/docâ€¦","indices":[215,238]}]	â€�A group of scientists and doctors have issued an open letter calling on the European Medicines Agency (EMA) to answer urgent safety questions regarding COVID-19 vaccines, or withdraw the vaccinesâ€™ authorisation.â€� https://t.co/7lwvmIBnuj	79884.0	RT @DrLiMengYAN1: â€�A group of scientists and doctors have issued an open letter calling on the European Medicines Agency (EMA) to answer urâ€¦	98.0	True		21stcenturywire.com	21stcenturywire.com
486	6052bbc2b6ee6100381d0d13	2021-03-18 02:32:28	[]	[]	Thu Mar 18 02:04:49 +0000 2021	[]	[{"url":"https://t.co/TS2Krx81zX","expanded_url":"https://elvenezolanonews.com/2021/03/17/avion-de-estados-unidos-esta-esperando-a-saab-en-cabo-verde-para-llevarlo-a-miami/","display_url":"elvenezolanonews.com/2021/03/17/aviâ€¦","indices":[231,254]}]	AviÃ³n de Estados Unidos estÃ¡ esperando a Ã�lex Saab en Cabo Verde para llevarlo a Miami. Colombia necesita saber cuanto antes los nexos de este testaferro de Maduro con loscorruptos colombianos, algunos que fueron sus financiados! https://t.co/TS2Krx81zX	137334.0	RT @CARLOSFMEJIA: AviÃ³n de Estados Unidos estÃ¡ esperando a Ã�lex Saab en Cabo Verde para llevarlo a Miami. Colombia necesita saber cuanto anâ€¦	2488.0	True		anonews.co	anonews.co
487	6052bbc5b6ee6100381d0e6b	2021-03-18 02:32:32	[]	[]	Thu Mar 18 01:54:06 +0000 2021	[]	[{"url":"https://t.co/T6lHRS3veG","expanded_url":"https://www.thegatewaypundit.com/2021/03/exclusive-nyc-judge-removes-6-year-old-mother-didnt-wear-mask-dropping-off-school/","display_url":"thegatewaypundit.com/2021/03/exclusâ€¦","indices":[126,149]}]	This is insane. ðŸ‘€ðŸ‘€ðŸ‘€ NYC Judge Removes 6-Year-Old From Mother Because She Didn't Wear a Mask While Dropping Her Off at School https://t.co/T6lHRS3veG	824147.0	RT @JennaEllisEsq: This is insane. ðŸ‘€ðŸ‘€ðŸ‘€ NYC Judge Removes 6-Year-Old From Mother Because She Didn't Wear a Mask While Dropping Her Off at Sâ€¦	130.0	True		thegatewaypundit.com	thegatewaypundit.com
488	6052bbd2b6ee6100381d1309	2021-03-18 02:32:45	[]	[]	Thu Mar 18 01:14:53 +0000 2021	[]	[{"url":"https://t.co/0PH0TILr1v","expanded_url":"https://www.breitbart.com/politics/2021/03/17/white-house-silent-on-photos-of-john-kerry-not-wearing-mask-on-commercial-flight/","display_url":"breitbart.com/politics/2021/â€¦","indices":[214,237]}]	MASK wearing is only for us little people! Only us Neanderthals need bother! If we don't wear a mask in public, we'll be taken off a plane by armed police. This happens every day in many US airports! Believe it! https://t.co/0PH0TILr1v	152253.0	RT @DFBHarvard: MASK wearing is only for us little people! Only us Neanderthals need bother! If we don't wear a mask in public, we'll be taâ€¦	551.0	True		breitbart.com	breitbart.com
489	6052bbd4b6ee6100381d13a5	2021-03-18 02:32:46	[]	[{"url":"https://t.co/VL5Yjs7gtd","expanded_url":"https://www.dcclothesline.com/2021/03/17/australian-navy-caught-in-massive-coronavirus-vaccine-side-effects-cover-up-as-sailors-collapse-into-critical-condition-following-vax-jabs/","display_url":"dcclothesline.com/2021/03/17/ausâ€¦","indices":[141,164]}]		[]	[]			Australian Navy caught in massive coronavirus vaccine side effects COVER-UP as sailors collapse into â€œcritical condâ€¦ https://t.co/lZJaUKOOmm	7.0	True	dcclothesline.com		dcclothesline.com
490	6052bbe0b6ee6100381d1823	2021-03-18 02:32:59	[]	[]	Thu Mar 18 01:35:49 +0000 2021	[]	[{"url":"https://t.co/yqtWqWOeme","expanded_url":"https://act.everytown.org/sign/Senate_background_checks_2021/?source=etno_hp_hero&refcode=etno_hp_hero&utm_source=etno_hp_hero&utm_medium=o&utm_campaign=hp_hero","display_url":"act.everytown.org/sign/Senate_baâ€¦","indices":[245,268]}]	Our personal freedoms - and Democracy itself - are being held at literal gunpoint because lawmakers are allowing gun lobbyists to write our nation's gun laws. RIGHT NOW: Demand the Senate vote to require a background check on every gun sale: https://t.co/yqtWqWOeme	518022.0	RT @shannonrwatts: Our personal freedoms - and Democracy itself - are being held at literal gunpoint because lawmakers are allowing gun lobâ€¦	1181.0	True		everytown.org	everytown.org
491	6052bbe7b6ee6100381d1a63	2021-03-18 02:33:05	[]	[]	Thu Mar 18 02:04:49 +0000 2021	[]	[{"url":"https://t.co/TS2Krx81zX","expanded_url":"https://elvenezolanonews.com/2021/03/17/avion-de-estados-unidos-esta-esperando-a-saab-en-cabo-verde-para-llevarlo-a-miami/","display_url":"elvenezolanonews.com/2021/03/17/aviâ€¦","indices":[231,254]}]	AviÃ³n de Estados Unidos estÃ¡ esperando a Ã�lex Saab en Cabo Verde para llevarlo a Miami. Colombia necesita saber cuanto antes los nexos de este testaferro de Maduro con loscorruptos colombianos, algunos que fueron sus financiados! https://t.co/TS2Krx81zX	137334.0	RT @CARLOSFMEJIA: AviÃ³n de Estados Unidos estÃ¡ esperando a Ã�lex Saab en Cabo Verde para llevarlo a Miami. Colombia necesita saber cuanto anâ€¦	1525.0	True		anonews.co	anonews.co
492	6052bbf2b6ee6100381d1e57	2021-03-18 02:33:16	[]	[]	Wed Mar 17 23:51:24 +0000 2021	[]	[{"url":"https://t.co/Nk6NtreJNL","expanded_url":"https://www.theepochtimes.com/rand-paul-suggests-people-who-had-covid-19-dont-need-vaccine_3737145.html","display_url":"theepochtimes.com/rand-paul-suggâ€¦","indices":[263,286]}]	Rand Paul Suggests People Who Had COVID-19 Donâ€™t Need Vaccine â€œIâ€™m going with the science on this one...I got it naturally...science of 30 million people &amp; statistical validity of a 30-million sample is overwhelming...naturally immunity exist &amp; works"ðŸ™Œ https://t.co/Nk6NtreJNL	2637.0	RT @Gr8Coffe: Rand Paul Suggests People Who Had COVID-19 Donâ€™t Need Vaccine â€œIâ€™m going with the science on this one...I got it naturally.â€¦	75.0	True		theepochtimes.com	theepochtimes.com
493	6052bbf6b6ee6100381d1fdd	2021-03-18 02:33:21	[]	[]	Thu Mar 18 02:02:21 +0000 2021	[{"text":"CCPVirus","indices":[88,97]},{"text":"Covid19","indices":[98,106]},{"text":"UnrestrictedBioweapon","indices":[107,129]},{"text":"ContemporaryGeneticWeapon","indices":[131,157]},{"text":"OriginOfCOVID19","indices":[158,174]},{"text":"CCPLiedPeopleDied","indices":[176,194]},{"text":"TakeDownTheCCP","indices":[195,210]}]	[{"url":"https://t.co/QPqWHn0CMU","expanded_url":"https://www.gnews.org/983584/","display_url":"gnews.org/983584/","indices":[212,235]}]	China Insight| Whatâ€™s the CCP Not Mention During the Recent National Peopleâ€™s Congress? #CCPVirus #Covid19 #UnrestrictedBioweapon #ContemporaryGeneticWeapon #OriginOfCOVID19 #CCPLiedPeopleDied #TakeDownTheCCP https://t.co/QPqWHn0CMU	850.0	RT @edendomain: China Insight| Whatâ€™s the CCP Not Mention During the Recent National Peopleâ€™s Congress? #CCPVirus #Covid19 #UnrestrictedBioâ€¦	812.0	True		gnews.org	gnews.org
494	6052bbf9b6ee6100381d2107	2021-03-18 02:33:24	[]	[]	Thu Mar 18 01:54:06 +0000 2021	[]	[{"url":"https://t.co/T6lHRS3veG","expanded_url":"https://www.thegatewaypundit.com/2021/03/exclusive-nyc-judge-removes-6-year-old-mother-didnt-wear-mask-dropping-off-school/","display_url":"thegatewaypundit.com/2021/03/exclusâ€¦","indices":[126,149]}]	This is insane. ðŸ‘€ðŸ‘€ðŸ‘€ NYC Judge Removes 6-Year-Old From Mother Because She Didn't Wear a Mask While Dropping Her Off at School https://t.co/T6lHRS3veG	825187.0	RT @JennaEllisEsq: This is insane. ðŸ‘€ðŸ‘€ðŸ‘€ NYC Judge Removes 6-Year-Old From Mother Because She Didn't Wear a Mask While Dropping Her Off at Sâ€¦	28.0	True		thegatewaypundit.com	thegatewaypundit.com
495	6052bbfab6ee6100381d2143	2021-03-18 02:33:24	[]	[]	Thu Mar 18 02:04:49 +0000 2021	[]	[{"url":"https://t.co/TS2Krx81zX","expanded_url":"https://elvenezolanonews.com/2021/03/17/avion-de-estados-unidos-esta-esperando-a-saab-en-cabo-verde-para-llevarlo-a-miami/","display_url":"elvenezolanonews.com/2021/03/17/aviâ€¦","indices":[231,254]}]	AviÃ³n de Estados Unidos estÃ¡ esperando a Ã�lex Saab en Cabo Verde para llevarlo a Miami. Colombia necesita saber cuanto antes los nexos de este testaferro de Maduro con loscorruptos colombianos, algunos que fueron sus financiados! https://t.co/TS2Krx81zX	137334.0	RT @CARLOSFMEJIA: AviÃ³n de Estados Unidos estÃ¡ esperando a Ã�lex Saab en Cabo Verde para llevarlo a Miami. Colombia necesita saber cuanto anâ€¦	1470.0	True		anonews.co	anonews.co
496	6052bc04b6ee6100381d24c3	2021-03-18 02:33:34	[]	[]	Wed Mar 17 21:54:48 +0000 2021	[{"text":"StopAAPIHate","indices":[113,126]},{"text":"StopAsianHate","indices":[127,141]}]	[{"url":"https://t.co/nN5ygArrXZ","expanded_url":"https://dworkinreport.com/2020/03/24/kurt-bardella-tells-us-the-sinister-truth-behind-trumps-racist-coronavirus-propaganda/","display_url":"dworkinreport.com/2020/03/24/kurâ€¦","indices":[143,166]}]	.@kurtbardella spoke to me about the evil truth behind the former guyâ€™s racist Covid propaganda. Take a listen: #StopAAPIHate #StopAsianHate https://t.co/nN5ygArrXZ	963192.0	RT @funder: .@kurtbardella spoke to me about the evil truth behind the former guyâ€™s racist Covid propaganda. Take a listen: #StopAAPIHateâ€¦	23.0	True		rt.com	rt.com
497	6052bc08b6ee6100381d262f	2021-03-18 02:33:38	[]	[]	Thu Mar 18 02:31:43 +0000 2021	[]	[{"url":"https://t.co/E8bUfhTX6b","expanded_url":"https://rumble.com/ver3p3-anti-immigration-in-the-usa.html?mref=bog4p&mc=czm9p","display_url":"rumble.com/ver3p3-anti-imâ€¦","indices":[241,264]}]	Anti immigration in the USA. With anti immigration fervor on the rise we discuss its history and how to stem the tide. We also discuss the recent Atlanta spa shootings. Watch the Dershow on RUMBLE and subscribe. Call me 24/7 @ 216-710-0050. https://t.co/E8bUfhTX6b	306029.0	RT @AlanDersh: Anti immigration in the USA. With anti immigration fervor on the rise we discuss its history and how to stem the tide. We alâ€¦	254.0	True		rumble.com	rumble.com
498	6052bc0ab6ee6100381d26e7	2021-03-18 02:33:40	[]	[]	Thu Mar 18 02:30:00 +0000 2021	[]	[{"url":"https://t.co/S85Xc82qVi","expanded_url":"http://www1.cbn.com/cbnnews/us/2021/march/im-opposing-tyranny-ca-restaurant-refuses-to-shut-down-even-after-city-cuts-its-power-to-enforce-lockdown","display_url":"www1.cbn.com/cbnnews/us/202â€¦","indices":[172,195]}]	A California judge gave the okay for the City of Burbank to disconnect power at a restaurant after the owners chose to remain open despite a court order for their closure. https://t.co/S85Xc82qVi via @CBNNews	147107.0	RT @CBNNews: A California judge gave the okay for the City of Burbank to disconnect power at a restaurant after the owners chose to remainâ€¦	179.0	True		www1.cbn.com	www1.cbn.com
499	6052bc10b6ee6100381d2913	2021-03-18 02:33:46	[]	[]	Wed Mar 17 23:32:14 +0000 2021	[]	[{"url":"https://t.co/JO8syjjlqD","expanded_url":"https://gnews.org/978902/","display_url":"gnews.org/978902/","indices":[250,273]}]	For five years of theft, in order to consolidate its dictatorship, the Chinese Communist Party has been deliberately waging wars and launching campaigns. In the name of the state, it looted the people's property and killed the Chinese people. From t https://t.co/JO8syjjlqD	824.0	RT @sydneyhimalaya: For five years of theft, in order to consolidate its dictatorship, the Chinese Communist Party has been deliberately waâ€¦	17.0	True		gnews.org	gnews.org
500	6052bc12b6ee6100381d29fb	2021-03-18 02:33:49	[]	[]	Thu Mar 18 02:04:49 +0000 2021	[]	[{"url":"https://t.co/TS2Krx81zX","expanded_url":"https://elvenezolanonews.com/2021/03/17/avion-de-estados-unidos-esta-esperando-a-saab-en-cabo-verde-para-llevarlo-a-miami/","display_url":"elvenezolanonews.com/2021/03/17/aviâ€¦","indices":[231,254]}]	AviÃ³n de Estados Unidos estÃ¡ esperando a Ã�lex Saab en Cabo Verde para llevarlo a Miami. Colombia necesita saber cuanto antes los nexos de este testaferro de Maduro con loscorruptos colombianos, algunos que fueron sus financiados! https://t.co/TS2Krx81zX	137334.0	RT @CARLOSFMEJIA: AviÃ³n de Estados Unidos estÃ¡ esperando a Ã�lex Saab en Cabo Verde para llevarlo a Miami. Colombia necesita saber cuanto anâ€¦	79.0	True		anonews.co	anonews.co
501	6052bc15b6ee6100381d2b1f	2021-03-18 02:33:52	[]	[]	Thu Mar 18 01:54:06 +0000 2021	[]	[{"url":"https://t.co/T6lHRS3veG","expanded_url":"https://www.thegatewaypundit.com/2021/03/exclusive-nyc-judge-removes-6-year-old-mother-didnt-wear-mask-dropping-off-school/","display_url":"thegatewaypundit.com/2021/03/exclusâ€¦","indices":[126,149]}]	This is insane. ðŸ‘€ðŸ‘€ðŸ‘€ NYC Judge Removes 6-Year-Old From Mother Because She Didn't Wear a Mask While Dropping Her Off at School https://t.co/T6lHRS3veG	825187.0	RT @JennaEllisEsq: This is insane. ðŸ‘€ðŸ‘€ðŸ‘€ NYC Judge Removes 6-Year-Old From Mother Because She Didn't Wear a Mask While Dropping Her Off at Sâ€¦	861.0	True		thegatewaypundit.com	thegatewaypundit.com
502	6052bc18b6ee6100381d2c0f	2021-03-18 02:33:55	[]	[]	Thu Mar 18 02:04:49 +0000 2021	[]	[{"url":"https://t.co/TS2Krx81zX","expanded_url":"https://elvenezolanonews.com/2021/03/17/avion-de-estados-unidos-esta-esperando-a-saab-en-cabo-verde-para-llevarlo-a-miami/","display_url":"elvenezolanonews.com/2021/03/17/aviâ€¦","indices":[231,254]}]	AviÃ³n de Estados Unidos estÃ¡ esperando a Ã�lex Saab en Cabo Verde para llevarlo a Miami. Colombia necesita saber cuanto antes los nexos de este testaferro de Maduro con loscorruptos colombianos, algunos que fueron sus financiados! https://t.co/TS2Krx81zX	137334.0	RT @CARLOSFMEJIA: AviÃ³n de Estados Unidos estÃ¡ esperando a Ã�lex Saab en Cabo Verde para llevarlo a Miami. Colombia necesita saber cuanto anâ€¦	4316.0	True		anonews.co	anonews.co
503	6052bc19b6ee6100381d2c59	2021-03-18 02:33:55	[]	[{"url":"https://t.co/IA0b1qleBb","expanded_url":"https://www.thepublicdiscourse.com/2021/03/74750/","display_url":"thepublicdiscourse.com/2021/03/74750/","indices":[217,240]}]		[]	[]			Mark this "These words mean the effective death of religious liberty, for the burden of proof will now fall to eachâ€¦ https://t.co/ZXKLaneJ9F	260.0	True	thepublicdiscourse.com		thepublicdiscourse.com
504	6052bc1db6ee6100381d2ddd	2021-03-18 02:34:00	[]	[]	Wed Mar 17 19:00:57 +0000 2021	[]	[{"url":"https://t.co/JiIocCFhVY","expanded_url":"https://fr.sputniknews.com/sante/202103171045362911-passeport-sanitaire-les-citoyens-francais-refusent-la-commission-europeenne-persiste-et-signe/","display_url":"fr.sputniknews.com/sante/20210317â€¦","indices":[134,157]}]	Je suis entrÃ© dans ce covid inquiet je ressors terrorisÃ© pour la sociÃ©tÃ© de demain ! Merci Ã @sputnik_fr de m'avoir donnÃ© la parole https://t.co/JiIocCFhVY	46455.0	RT @DIVIZIO1: Je suis entrÃ© dans ce covid inquiet je ressors terrorisÃ© pour la sociÃ©tÃ© de demain ! Merci Ã @sputnik_fr de m'avoir donnÃ© laâ€¦	33.0	True		sputniknews.com	sputniknews.com
505	6052bc21b6ee6100381d2f27	2021-03-18 02:34:03	[]	[]	Thu Mar 18 01:54:06 +0000 2021	[]	[{"url":"https://t.co/T6lHRS3veG","expanded_url":"https://www.thegatewaypundit.com/2021/03/exclusive-nyc-judge-removes-6-year-old-mother-didnt-wear-mask-dropping-off-school/","display_url":"thegatewaypundit.com/2021/03/exclusâ€¦","indices":[126,149]}]	This is insane. ðŸ‘€ðŸ‘€ðŸ‘€ NYC Judge Removes 6-Year-Old From Mother Because She Didn't Wear a Mask While Dropping Her Off at School https://t.co/T6lHRS3veG	825187.0	RT @JennaEllisEsq: This is insane. ðŸ‘€ðŸ‘€ðŸ‘€ NYC Judge Removes 6-Year-Old From Mother Because She Didn't Wear a Mask While Dropping Her Off at Sâ€¦	434.0	True		thegatewaypundit.com	thegatewaypundit.com
506	6052bc24b6ee6100381d304d	2021-03-18 02:34:07	[]	[]	Thu Mar 18 02:02:21 +0000 2021	[{"text":"CCPVirus","indices":[88,97]},{"text":"Covid19","indices":[98,106]},{"text":"UnrestrictedBioweapon","indices":[107,129]},{"text":"ContemporaryGeneticWeapon","indices":[131,157]},{"text":"OriginOfCOVID19","indices":[158,174]},{"text":"CCPLiedPeopleDied","indices":[176,194]},{"text":"TakeDownTheCCP","indices":[195,210]}]	[{"url":"https://t.co/QPqWHn0CMU","expanded_url":"https://www.gnews.org/983584/","display_url":"gnews.org/983584/","indices":[212,235]}]	China Insight| Whatâ€™s the CCP Not Mention During the Recent National Peopleâ€™s Congress? #CCPVirus #Covid19 #UnrestrictedBioweapon #ContemporaryGeneticWeapon #OriginOfCOVID19 #CCPLiedPeopleDied #TakeDownTheCCP https://t.co/QPqWHn0CMU	850.0	RT @edendomain: China Insight| Whatâ€™s the CCP Not Mention During the Recent National Peopleâ€™s Congress? #CCPVirus #Covid19 #UnrestrictedBioâ€¦	64.0	True		gnews.org	gnews.org
507	6052bc2ab6ee6100381d3267	2021-03-18 02:34:13	[]	[]	Wed Mar 17 20:02:00 +0000 2021	[{"text":"TheDefender","indices":[190,202]}]	[{"url":"https://t.co/cRxbYVSDUq","expanded_url":"https://bit.ly/3b74uzs","display_url":"bit.ly/3b74uzs","indices":[224,247]},{"url":"https://t.co/2ohpCievyS","expanded_url":"https://childrenshealthdefense.org/defender/johnson-johnson-why-trust-vaccine/?utm_source=twitter&utm_medium=defender","display_url":"childrenshealthdefense.org/defender/johnsâ€¦","indices":[248,271]}]	Johnsons &amp; Johnson has never made a vaccine, but since entering the pharmaceutical market in 1959, the company has made a lot of headlines â€” and been fined billions â€” for bad behavior. #TheDefender: SIGN UP TODAY--&gt; https://t.co/cRxbYVSDUq https://t.co/2ohpCievyS	56713.0	RT @ChildrensHD: Johnsons &amp; Johnson has never made a vaccine, but since entering the pharmaceutical market in 1959, the company has made aâ€¦	342.0	True		childrenshealthdefense.org	childrenshealthdefense.org
508	6052bc3cb6ee6100381d38ef	2021-03-18 02:34:31	[]	[]	Thu Mar 18 02:04:49 +0000 2021	[]	[{"url":"https://t.co/TS2Krx81zX","expanded_url":"https://elvenezolanonews.com/2021/03/17/avion-de-estados-unidos-esta-esperando-a-saab-en-cabo-verde-para-llevarlo-a-miami/","display_url":"elvenezolanonews.com/2021/03/17/aviâ€¦","indices":[231,254]}]	AviÃ³n de Estados Unidos estÃ¡ esperando a Ã�lex Saab en Cabo Verde para llevarlo a Miami. Colombia necesita saber cuanto antes los nexos de este testaferro de Maduro con loscorruptos colombianos, algunos que fueron sus financiados! https://t.co/TS2Krx81zX	137334.0	RT @CARLOSFMEJIA: AviÃ³n de Estados Unidos estÃ¡ esperando a Ã�lex Saab en Cabo Verde para llevarlo a Miami. Colombia necesita saber cuanto anâ€¦	40163.0	True		anonews.co	anonews.co
509	6052bc4cb6ee6100381d3e8b	2021-03-18 02:34:46	[]	[]	Thu Mar 18 00:50:28 +0000 2021	[]	[{"url":"https://t.co/eFfGoUUZ6w","expanded_url":"https://www.oann.com/report-73-of-voters-worried-about-migrants-spreading-covid-19/?utm_source=rss&utm_medium=rss&utm_campaign=report-73-of-voters-worried-about-migrants-spreading-covid-19","display_url":"oann.com/report-73-of-vâ€¦","indices":[257,280]}]	This is just bad policy and it is dangerous to the American people!There are super spreader caravans coming across the border and the stupid policies of the Biden administration has already allowed over 100,000 illegal aliens across! Many bad ones too! Sad https://t.co/eFfGoUUZ6w	2763.0	RT @rjp4USA: This is just bad policy and it is dangerous to the American people!There are super spreader caravans coming across the borderâ€¦	2645.0	True		oann.com	oann.com
510	6052bc4cb6ee6100381d3e9f	2021-03-18 02:34:46	[]	[]	Wed Mar 17 20:06:43 +0000 2021	[]	[{"url":"https://t.co/KAoTcDC15j","expanded_url":"https://everytown.org/actions/","display_url":"everytown.org/actions/","indices":[253,276]}]	Asian American women often experience the intersection of racism and sexism, reporting hate incidents 2.3 times more than men. Stop AAPI Hate found that during the pandemic, there have been around 3,800 reported incidents of attacks on Asian Americans. https://t.co/KAoTcDC15j	518024.0	RT @shannonrwatts: Asian American women often experience the intersection of racism and sexism, reporting hate incidents 2.3 times more thaâ€¦	81.0	True		everytown.org	everytown.org
511	6052bc50b6ee6100381d402b	2021-03-18 02:34:51	[]	[]	Thu Mar 18 02:15:32 +0000 2021	[]	[{"url":"https://t.co/OZLr8GYGgj","expanded_url":"https://on.rt.com/b40o","display_url":"on.rt.com/b40o","indices":[129,152]}]	Mandatory â€˜freedom braceletsâ€™? Israel OKs Covid tracking tech after â€˜satisfied volunteersâ€™ prefer it to military-run quarantines https://t.co/OZLr8GYGgj	2997351.0	RT @RT_com: Mandatory â€˜freedom braceletsâ€™? Israel OKs Covid tracking tech after â€˜satisfied volunteersâ€™ prefer it to military-run quarantineâ€¦	1154.0	True		rt.com	rt.com
512	6052bc69b6ee6100381d4915	2021-03-18 02:35:16	[]	[]	Wed Mar 17 23:45:35 +0000 2021	[]	[{"url":"https://t.co/ScVmE6USxe","expanded_url":"https://www.globaltimes.cn/page/202103/1218716.shtml","display_url":"globaltimes.cn/page/202103/12â€¦","indices":[241,264]}]	The WHO COVID report isn't out yet, but China's propaganda media already put out their spin. It's exactly Beijing's line in every respect. The WHO report's credibility was already undermined by some team members' deep conflicts of interest. https://t.co/ScVmE6USxe	232015.0	RT @joshrogin: The WHO COVID report isn't out yet, but China's propaganda media already put out their spin. It's exactly Beijing's line inâ€¦	2811.0	True		globaltimes.cn	globaltimes.cn
513	6052bc6ab6ee6100381d494f	2021-03-18 02:35:16	[]	[]	Wed Mar 17 21:39:03 +0000 2021	[{"text":"PortlandRiots","indices":[36,50]},{"text":"Antifa","indices":[52,59]},{"text":"BLM","indices":[71,75]}]	[{"url":"https://t.co/Y6zjjChraU","expanded_url":"https://newspunch.com/the-view-co-host-joy-behar-says-antifa-doesnt-exist-its-a-fictitious-idea/","display_url":"newspunch.com/the-view-co-hoâ€¦","indices":[248,271]}]	â�¦@JoyVBeharâ�© then who is destroying #PortlandRiots? #Antifa as well as #BLM are terrorist organizations! Despite Antifaâ€™s well-documented history of violence, Behar isnsisted that the group did not even exist during Mondays episode of â€˜The Viewâ€™. https://t.co/Y6zjjChraU	17378.0	RT @Rickster_75: â�¦@JoyVBeharâ�© then who is destroying #PortlandRiots? #Antifa as well as #BLM are terrorist organizations! Despite Antifaâ€™sâ€¦	1019.0	True		newspunch.com	newspunch.com
514	6052bc71b6ee6100381d4bbf	2021-03-18 02:35:23	[]	[]	Thu Mar 18 01:36:58 +0000 2021	[]	[{"url":"https://t.co/SGpRZGcu91","expanded_url":"https://economictimes.indiatimes.com/news/politics-and-nation/pandemic-has-shown-multilateralism-the-way-forward-india-an-example-ipu-chief/articleshow/81530993.cms?from=mdr","display_url":"economictimes.indiatimes.com/news/politics-â€¦","indices":[83,106]}]	Inter-Parliamentary Union head Duarte Pacheco hails PM Modiâ€™s work during pandemic https://t.co/SGpRZGcu91 via NaMo App https://t.co/JWGVOVyqd2	403.0	RT @hariharanCP2: Inter-Parliamentary Union head Duarte Pacheco hails PM Modiâ€™s work during pandemic https://t.co/SGpRZGcu91 via NaMo Appâ€¦	356.0	True		economictimes.indiatimes.com	economictimes.indiatimes.com
515	6052bc78b6ee6100381d4e73	2021-03-18 02:35:31	[]	[]	Thu Mar 18 01:54:06 +0000 2021	[]	[{"url":"https://t.co/T6lHRS3veG","expanded_url":"https://www.thegatewaypundit.com/2021/03/exclusive-nyc-judge-removes-6-year-old-mother-didnt-wear-mask-dropping-off-school/","display_url":"thegatewaypundit.com/2021/03/exclusâ€¦","indices":[126,149]}]	This is insane. ðŸ‘€ðŸ‘€ðŸ‘€ NYC Judge Removes 6-Year-Old From Mother Because She Didn't Wear a Mask While Dropping Her Off at School https://t.co/T6lHRS3veG	824150.0	RT @JennaEllisEsq: This is insane. ðŸ‘€ðŸ‘€ðŸ‘€ NYC Judge Removes 6-Year-Old From Mother Because She Didn't Wear a Mask While Dropping Her Off at Sâ€¦	380.0	True		thegatewaypundit.com	thegatewaypundit.com
516	6052bc7cb6ee6100381d4fbb	2021-03-18 02:35:34	[]	[]	Wed Mar 17 22:05:35 +0000 2021	[]	[{"url":"https://t.co/HuIs7WAHPB","expanded_url":"https://www.breitbart.com/border/2021/03/17/large-migrant-groups-continue-crossing-border-into-texas-24k-in-two-weeks","display_url":"breitbart.com/border/2021/03â€¦","indices":[256,279]}]	24K in 2 weeks! â€œEven with the spread of the COVID-19 virus, human smugglers continue to try these brazen attempts with zero regard for the lives they endanger nor to the health of the citizens of our great nation,â€� officials said in a written statement. https://t.co/HuIs7WAHPB	7846.0	RT @TrinaSolis17: 24K in 2 weeks! â€œEven with the spread of the COVID-19 virus, human smugglers continue to try these brazen attempts withâ€¦	3065.0	True		breitbart.com	breitbart.com
517	6052bc7eb6ee6100381d5097	2021-03-18 02:35:37	[]	[]	Thu Mar 18 02:32:07 +0000 2021	[]	[{"url":"https://t.co/5ssjrybLTr","expanded_url":"https://www.breitbart.com/entertainment/2021/03/17/matthew-mcconaughey-dumbfounded-by-texas-lifting-mask-mandate-its-just-a-small-inconvenience/","display_url":"breitbart.com/entertainment/â€¦","indices":[145,168]}]	Remember this Texas when he runs for office. Matthew McConaughey â€˜Dumbfoundedâ€˜ by Texas Lifting Mask Mandate: â€˜Itâ€˜sÂ Just a SmallÂ Inconvenienceâ€˜ https://t.co/5ssjrybLTr via @BreitbartNews	230.0	RT @Sheffie30281857: Remember this Texas when he runs for office. Matthew McConaughey â€˜Dumbfoundedâ€˜ by Texas Lifting Mask Mandate: â€˜Itâ€˜sÂ Jâ€¦	409.0	True		breitbart.com	breitbart.com
518	6052bc88b6ee6100381d541f	2021-03-18 02:35:46	[]	[]	Thu Mar 18 02:15:32 +0000 2021	[]	[{"url":"https://t.co/OZLr8GYGgj","expanded_url":"https://on.rt.com/b40o","display_url":"on.rt.com/b40o","indices":[129,152]}]	Mandatory â€˜freedom braceletsâ€™? Israel OKs Covid tracking tech after â€˜satisfied volunteersâ€™ prefer it to military-run quarantines https://t.co/OZLr8GYGgj	2997212.0	RT @RT_com: Mandatory â€˜freedom braceletsâ€™? Israel OKs Covid tracking tech after â€˜satisfied volunteersâ€™ prefer it to military-run quarantineâ€¦	218.0	True		rt.com	rt.com
519	6052bc8fb6ee6100381d56c3	2021-03-18 02:35:54	[]	[]	Wed Mar 17 20:02:00 +0000 2021	[{"text":"TheDefender","indices":[190,202]}]	[{"url":"https://t.co/cRxbYVSDUq","expanded_url":"https://bit.ly/3b74uzs","display_url":"bit.ly/3b74uzs","indices":[224,247]},{"url":"https://t.co/2ohpCievyS","expanded_url":"https://childrenshealthdefense.org/defender/johnson-johnson-why-trust-vaccine/?utm_source=twitter&utm_medium=defender","display_url":"childrenshealthdefense.org/defender/johnsâ€¦","indices":[248,271]}]	Johnsons &amp; Johnson has never made a vaccine, but since entering the pharmaceutical market in 1959, the company has made a lot of headlines â€” and been fined billions â€” for bad behavior. #TheDefender: SIGN UP TODAY--&gt; https://t.co/cRxbYVSDUq https://t.co/2ohpCievyS	56713.0	RT @ChildrensHD: Johnsons &amp; Johnson has never made a vaccine, but since entering the pharmaceutical market in 1959, the company has made aâ€¦	716.0	True		childrenshealthdefense.org	childrenshealthdefense.org
520	6052bc9bb6ee6100381d5b0b	2021-03-18 02:36:06	[]	[]	Thu Mar 18 02:04:49 +0000 2021	[]	[{"url":"https://t.co/TS2Krx81zX","expanded_url":"https://elvenezolanonews.com/2021/03/17/avion-de-estados-unidos-esta-esperando-a-saab-en-cabo-verde-para-llevarlo-a-miami/","display_url":"elvenezolanonews.com/2021/03/17/aviâ€¦","indices":[231,254]}]	AviÃ³n de Estados Unidos estÃ¡ esperando a Ã�lex Saab en Cabo Verde para llevarlo a Miami. Colombia necesita saber cuanto antes los nexos de este testaferro de Maduro con loscorruptos colombianos, algunos que fueron sus financiados! https://t.co/TS2Krx81zX	137334.0	RT @CARLOSFMEJIA: AviÃ³n de Estados Unidos estÃ¡ esperando a Ã�lex Saab en Cabo Verde para llevarlo a Miami. Colombia necesita saber cuanto anâ€¦	147.0	True		anonews.co	anonews.co
521	6052bc9bb6ee6100381d5b11	2021-03-18 02:36:06	[]	[]	Thu Mar 18 01:54:06 +0000 2021	[]	[{"url":"https://t.co/T6lHRS3veG","expanded_url":"https://www.thegatewaypundit.com/2021/03/exclusive-nyc-judge-removes-6-year-old-mother-didnt-wear-mask-dropping-off-school/","display_url":"thegatewaypundit.com/2021/03/exclusâ€¦","indices":[126,149]}]	This is insane. ðŸ‘€ðŸ‘€ðŸ‘€ NYC Judge Removes 6-Year-Old From Mother Because She Didn't Wear a Mask While Dropping Her Off at School https://t.co/T6lHRS3veG	824151.0	RT @JennaEllisEsq: This is insane. ðŸ‘€ðŸ‘€ðŸ‘€ NYC Judge Removes 6-Year-Old From Mother Because She Didn't Wear a Mask While Dropping Her Off at Sâ€¦	415.0	True		thegatewaypundit.com	thegatewaypundit.com
522	6052bccd4b0983003869aa69	2021-03-18 02:36:51	[]	[]	Thu Mar 18 02:04:49 +0000 2021	[]	[{"url":"https://t.co/TS2Krx81zX","expanded_url":"https://elvenezolanonews.com/2021/03/17/avion-de-estados-unidos-esta-esperando-a-saab-en-cabo-verde-para-llevarlo-a-miami/","display_url":"elvenezolanonews.com/2021/03/17/aviâ€¦","indices":[231,254]}]	AviÃ³n de Estados Unidos estÃ¡ esperando a Ã�lex Saab en Cabo Verde para llevarlo a Miami. Colombia necesita saber cuanto antes los nexos de este testaferro de Maduro con loscorruptos colombianos, algunos que fueron sus financiados! https://t.co/TS2Krx81zX	137334.0	RT @CARLOSFMEJIA: AviÃ³n de Estados Unidos estÃ¡ esperando a Ã�lex Saab en Cabo Verde para llevarlo a Miami. Colombia necesita saber cuanto anâ€¦	591.0	True		anonews.co	anonews.co
523	6052bcd54b0983003869acdb	2021-03-18 02:36:58	[]	[]	Wed Mar 17 17:29:00 +0000 2021	[{"text":"coronavirus","indices":[10,22]},{"text":"Covid_19","indices":[113,122]}]	[{"url":"https://t.co/0Jr2khCr6Y","expanded_url":"https://actualidad.rt.com/actualidad/386556-brasil-muere-diputado-coronavirus","display_url":"actualidad.rt.com/actualidad/386â€¦","indices":[124,147]}]	Muere por #coronavirus el diputado brasileÃ±o que presentÃ³ un proyecto de ley contra la vacunaciÃ³n obligatoria de #Covid_19 https://t.co/0Jr2khCr6Y	517069.0	RT @CMonteroOficial: Muere por #coronavirus el diputado brasileÃ±o que presentÃ³ un proyecto de ley contra la vacunaciÃ³n obligatoria de #Coviâ€¦	1621.0	True		rt.com	rt.com
524	6052bcdd4b0983003869af59	2021-03-18 02:37:05	[]	[]	Thu Mar 18 02:36:55 +0000 2021	[{"text":"EmraanHashmi","indices":[11,24]},{"text":"MumbaiSaga","indices":[28,39]}]	[{"url":"https://t.co/Z0GpYxzHbo","expanded_url":"https://www.firstpost.com/entertainment/emraan-hashmi-on-returning-to-gangster-genre-with-mumbai-saga-its-a-cinema-film-9430441.html","display_url":"firstpost.com/entertainment/â€¦","indices":[196,219]}]	Interview: #EmraanHashmi on #MumbaiSaga | "I have never seen characters as black or white, all the characters I have done live in a grey world, which I find to be very relatable." | @emraanhashmi https://t.co/Z0GpYxzHbo	2092283.0	RT @firstpost: Interview: #EmraanHashmi on #MumbaiSaga | "I have never seen characters as black or white, all the characters I have done liâ€¦	1249.0	True		firstpost.com	firstpost.com
525	6052bce44b0983003869b1dd	2021-03-18 02:37:12	[]	[{"url":"https://t.co/vpcan0J4at","expanded_url":"http://themillenniumreport.com/2018/06/the-khazarian-mafia-you-dont-know-what-you-dont-know/","display_url":"themillenniumreport.com/2018/06/the-khâ€¦","indices":[128,151]}]		[]	[]			The KHAZARIAN MAFIA: Secret History of Khazarian Mafia and its evil plan to hijack the whole world now revealed forâ€¦ https://t.co/2VLym4aioH	1422.0	True	themillenniumreport.com		themillenniumreport.com
526	6052bce54b0983003869b23f	2021-03-18 02:37:13	[]	[]	Thu Mar 18 01:54:06 +0000 2021	[]	[{"url":"https://t.co/T6lHRS3veG","expanded_url":"https://www.thegatewaypundit.com/2021/03/exclusive-nyc-judge-removes-6-year-old-mother-didnt-wear-mask-dropping-off-school/","display_url":"thegatewaypundit.com/2021/03/exclusâ€¦","indices":[126,149]}]	This is insane. ðŸ‘€ðŸ‘€ðŸ‘€ NYC Judge Removes 6-Year-Old From Mother Because She Didn't Wear a Mask While Dropping Her Off at School https://t.co/T6lHRS3veG	825194.0	RT @JennaEllisEsq: This is insane. ðŸ‘€ðŸ‘€ðŸ‘€ NYC Judge Removes 6-Year-Old From Mother Because She Didn't Wear a Mask While Dropping Her Off at Sâ€¦	22.0	True		thegatewaypundit.com	thegatewaypundit.com
527	6052bce94b0983003869b3bd	2021-03-18 02:37:17	[]	[]	Mon Aug 17 03:25:39 +0000 2020	[]	[{"url":"https://t.co/xkJ5sdJAbN","expanded_url":"https://www.niteflirt.com/listings/show/9948833-Sexy-Dom-with-sexy-feet-awaiting-ITs-Calls","display_url":"niteflirt.com/listings/show/â€¦","indices":[40,63]}]	Just added another vid on my Niteflirt: https://t.co/xkJ5sdJAbN Stomping the shit out of this loser's tiny cock! ðŸ¤£ðŸ¤£ðŸ¤£ https://t.co/zlL1qUPx1Z	656.0	RT @FindomLegend: Just added another vid on my Niteflirt: https://t.co/xkJ5sdJAbN Stomping the shit out of this loser's tiny cock! ðŸ¤£ðŸ¤£ðŸ¤£ httâ€¦	53.0	True		rt.com	rt.com
528	6052bcea4b0983003869b40d	2021-03-18 02:37:18	[]	[{"url":"https://t.co/79WHZuYrW7","expanded_url":"https://actualidad.rt.com/actualidad/386703-pasaporte-covid-ue-viajar-criticas","display_url":"actualidad.rt.com/actualidad/386â€¦","indices":[109,132]}]		[]	[]			Todo lo que se sabe sobre el pasaporte Covid que implementarÃ¡ la UE para viajar (y las principales crÃ­ticas)â€¦ https://t.co/HUkmWsfKVV	4572.0	True	rt.com		rt.com
529	6052bcf44b0983003869b78b	2021-03-18 02:37:28	[]	[{"url":"https://t.co/OeuXLTBZkg","expanded_url":"https://www.rt.com/uk/518398-uk-covid-vaccine-shortfall-april/","display_url":"rt.com/uk/518398-uk-câ€¦","indices":[144,167]}]		[]	[]			UK to be hit by â€˜significant reductionâ€™ in Covid vaccine supplies within a fortnight, prompting rollout change â€“ leâ€¦ https://t.co/3jPMCI3cu2	836.0	True	rt.com		rt.com
530	6052bcff4b0983003869bb65	2021-03-18 02:37:38	[]	[]	Thu Mar 18 00:12:05 +0000 2021	[]	[{"url":"https://t.co/mQOCs8ZHCD","expanded_url":"https://www.tpusa.com/live/john-kerry-ignores-mask-mandate-on-flight#.YFKTmvNf4nY.link","display_url":"tpusa.com/live/john-kerrâ€¦","indices":[257,280]}]	Liberal Privilege means 'following the science'...but only when it's convenient for you. John Kerry's hypocrisy is another example of how the laws DC elites pass aren't meant to limit THEIR freedoms, just YOURS! More at TPUSA LIVE with @TheJordanRachel https://t.co/mQOCs8ZHCD	426944.0	RT @TPUSA: Liberal Privilege means 'following the science'...but only when it's convenient for you. John Kerry's hypocrisy is another exaâ€¦	392.0	True		tpusa.com	tpusa.com
531	6052bd024b0983003869bcb3	2021-03-18 02:37:42	[{"text":"ilwx","indices":[218,223]}]	[{"url":"https://t.co/G7WGcKUlde","expanded_url":"http://www.simpleweatheralert.com/cgi-bin/weatherdetail.py?l=IL126194D39B4C.FloodWarning.126194E4B634IL.LSXFLWLSX.fd0c2e6ecf084233aa2a4ed20e7b0f97&a=997&t=0&wja=1","display_url":"simpleweatheralert.com/cgi-bin/weatheâ€¦","indices":[224,247]}]		[]	[]			NWS Alert&gt; Flood Warning for The Mississippi River At Hannibal. From Friday Morning until Further Notice. At 9:15 Pâ€¦ https://t.co/WsLNTHXKvM	1609.0	True	rt.com		rt.com
532	6052bd044b0983003869bd89	2021-03-18 02:37:44	[]	[]	Thu Mar 18 02:33:55 +0000 2021	[]	[{"url":"https://t.co/IA0b1qleBb","expanded_url":"https://www.thepublicdiscourse.com/2021/03/74750/","display_url":"thepublicdiscourse.com/2021/03/74750/","indices":[217,240]}]	Mark this "These words mean the effective death of religious liberty, for the burden of proof will now fall to each religious institution to prove to the governmentâ€™s satisfaction that its convictions are authentic." https://t.co/IA0b1qleBb	260.0	RT @CPC3Dad: Mark this "These words mean the effective death of religious liberty, for the burden of proof will now fall to each religiousâ€¦	633.0	True		thepublicdiscourse.com	thepublicdiscourse.com
533	6052bd084b0983003869bf07	2021-03-18 02:37:49	[]	[]	Wed Mar 17 20:02:00 +0000 2021	[{"text":"TheDefender","indices":[190,202]}]	[{"url":"https://t.co/cRxbYVSDUq","expanded_url":"https://bit.ly/3b74uzs","display_url":"bit.ly/3b74uzs","indices":[224,247]},{"url":"https://t.co/2ohpCievyS","expanded_url":"https://childrenshealthdefense.org/defender/johnson-johnson-why-trust-vaccine/?utm_source=twitter&utm_medium=defender","display_url":"childrenshealthdefense.org/defender/johnsâ€¦","indices":[248,271]}]	Johnsons &amp; Johnson has never made a vaccine, but since entering the pharmaceutical market in 1959, the company has made a lot of headlines â€” and been fined billions â€” for bad behavior. #TheDefender: SIGN UP TODAY--&gt; https://t.co/cRxbYVSDUq https://t.co/2ohpCievyS	56765.0	RT @ChildrensHD: Johnsons &amp; Johnson has never made a vaccine, but since entering the pharmaceutical market in 1959, the company has made aâ€¦	539.0	True		childrenshealthdefense.org	childrenshealthdefense.org
534	6052bd0b4b0983003869bfed	2021-03-18 02:37:51	[]	[]	Thu Mar 18 02:04:49 +0000 2021	[]	[{"url":"https://t.co/TS2Krx81zX","expanded_url":"https://elvenezolanonews.com/2021/03/17/avion-de-estados-unidos-esta-esperando-a-saab-en-cabo-verde-para-llevarlo-a-miami/","display_url":"elvenezolanonews.com/2021/03/17/aviâ€¦","indices":[231,254]}]	AviÃ³n de Estados Unidos estÃ¡ esperando a Ã�lex Saab en Cabo Verde para llevarlo a Miami. Colombia necesita saber cuanto antes los nexos de este testaferro de Maduro con loscorruptos colombianos, algunos que fueron sus financiados! https://t.co/TS2Krx81zX	137334.0	RT @CARLOSFMEJIA: AviÃ³n de Estados Unidos estÃ¡ esperando a Ã�lex Saab en Cabo Verde para llevarlo a Miami. Colombia necesita saber cuanto anâ€¦	1777.0	True		anonews.co	anonews.co
535	6052bd134b0983003869c2dd	2021-03-18 02:38:00	[{"text":"ilwx","indices":[218,223]}]	[{"url":"https://t.co/d5RnjcltHK","expanded_url":"http://www.simpleweatheralert.com/cgi-bin/weatherdetail.py?l=IL126194D39B4C.FloodWarning.126194E4B634IL.LSXFLWLSX.0395c649ec53d20f0d6fd9365d7d6d05&a=017&t=0&wja=1","display_url":"simpleweatheralert.com/cgi-bin/weatheâ€¦","indices":[224,247]}]		[]	[]			NWS Alert&gt; Flood Warning for The Mississippi River At Grafton. From Saturday Afternoon until Further Notice. At 9 Pâ€¦ https://t.co/TuDPWcm1J5	504.0	True	rt.com		rt.com
536	6052bd134b0983003869c2f9	2021-03-18 02:38:00	[]	[{"url":"https://t.co/TWVjycgCq8","expanded_url":"https://mundo.sputniknews.com/20210317/1110097579.html","display_url":"mundo.sputniknews.com/20210317/11100â€¦","indices":[221,244]}]		[]	[]			ðŸ�º Cada 17 de marzo se celebra el DÃ­a de San Patricio. Lo que comenzÃ³ como una celebraciÃ³n religiosa se transformÃ³ eâ€¦ https://t.co/iLql8nQeCD	144029.0	True	sputniknews.com		sputniknews.com
[truncated: 24,681 more rows]
