# Supplementary material for: Low credibility URL sharing on Twitter during reporting linking rare blood clots with the Oxford/AstraZeneca COVID-19 vaccine
Source: PLoS One. 2024 Jan 19;19(1):e0296444. doi: 10.1371/journal.pone.0296444 (PMC10798519; doi:10.1371/journal.pone.0296444)
Supplement: S49 File — (CSV) [file pone.0296444.s051.csv]

	_id	created_at	extended_tweet.entities.hashtags	URL	retweeted_status.created_at	retweeted_status.extended_tweet.entities.hashtags	RTURL	retweeted_status.extended_tweet.full_text	retweeted_status.user.followers_count	text	user.followers_count	indicator	origin
0	604023adbd192200384a6bbd	2021-03-04 00:02:48	[]	[]	Thu Mar 04 00:02:32 +0000 2021	[{"text":"WheelchairUser","indices":[160,175]},{"text":"COVID19","indices":[203,211]}]	[{"url":"https://t.co/erSH6uadIZ","expanded_url":"http://youtu.be/Xb6sWZc7t9M","display_url":"youtu.be/Xb6sWZc7t9M","indices":[221,244]},{"url":"https://t.co/z28sEfv2Uc","expanded_url":"http://tinyurl.com/y29mxnb2","display_url":"tinyurl.com/y29mxnb2","indices":[260,283]}]	@GovSisolak Instead of filling your face, why don’t you GET OFF YOUR FAT LAZY ASS &amp; HELP CITIZENS??? BECAUSE I WON’T PAY YOU A BRIBE, YOU HAVE IGNORED THIS #WheelchairUser FOR 2 YEARS—WATCH MY VIDEO #COVID19 My Video:https://t.co/erSH6uadIZ. Sisolak Email:https://t.co/z28sEfv2Uc.	2319.0	RT @rwwonwheels: @GovSisolak Instead of filling your face, why don’t you GET OFF YOUR FAT LAZY ASS &amp; HELP CITIZENS??? BECAUSE I WON’T PAY Y…	2319.0	True	full
1	604023c6bd192200384a748b	2021-03-04 00:03:13	[]	[]	Wed Mar 03 22:03:39 +0000 2021	[]	[{"url":"https://t.co/L4xGka7FiN","expanded_url":"https://twitter.com/asambleapa/status/1367185669420941317","display_url":"twitter.com/asambleapa/sta…","indices":[221,244]}]	Corregido: Pleno de @asambleapa aprueba en MADRUGONAZO el Proyecto de Ley 120, ... Con este Proyecto de Ley se PROHÍBE QUE PAREJAS DEL MISMO SEXO PUEDAN ADOPTAR EN PANAMÁ. 📢 ¡No descansaremos hasta la plena Igualdad! ✊🏽 https://t.co/L4xGka7FiN	7758.0	RT @ivan_chanis: Corregido: Pleno de @asambleapa aprueba en MADRUGONAZO el Proyecto de Ley 120, ... Con este Proyecto de Ley se PROHÍBE QUE…	569.0	True	full
2	604023d7bd192200384a7a77	2021-03-04 00:03:29	[]	[]	Thu Mar 04 00:02:09 +0000 2021	[]	[{"url":"https://t.co/GVkRGOEmpw","expanded_url":"http://azhealth.gov/findvaccine","display_url":"azhealth.gov/findvaccine","indices":[190,213]}]	@MMH73 @dougducey Grocery workers have the ability to register and book an appointment. Appointments may be fully booked. Please check back frequently as new appointments may open and visit https://t.co/GVkRGOEmpw for additional vaccination sites that may have available appointments.	42016.0	RT @AZDHS: @MMH73 @dougducey Grocery workers have the ability to register and book an appointment. Appointments may be fully booked. Please…	297.0	True	full
3	604023ecbd192200384a8215	2021-03-04 00:03:50	[]	[]	Thu Mar 04 00:01:59 +0000 2021	[{"text":"WheelchairUser","indices":[170,185]},{"text":"COVID19","indices":[213,221]}]	[{"url":"https://t.co/erSH6uadIZ","expanded_url":"http://youtu.be/Xb6sWZc7t9M","display_url":"youtu.be/Xb6sWZc7t9M","indices":[231,254]},{"url":"https://t.co/z28sEfv2Uc","expanded_url":"http://tinyurl.com/y29mxnb2","display_url":"tinyurl.com/y29mxnb2","indices":[270,293]}]	@GovSisolak Instead of filling your face, why don’t you GET OFF YOUR FAT LAZY ASS &amp; HELP CITIZENS??? BECAUSE I WON’T PAY YOU A BRIBE, YOU HAVE IGNORED THIS DESTITUTE #WheelchairUser FOR 2 YEARS—WATCH MY VIDEO #COVID19 My Video:https://t.co/erSH6uadIZ. Sisolak Email:https://t.co/z28sEfv2Uc.	2319.0	RT @rwwonwheels: @GovSisolak Instead of filling your face, why don’t you GET OFF YOUR FAT LAZY ASS &amp; HELP CITIZENS??? BECAUSE I WON’T PAY Y…	2422.0	True	full
4	6040243dbd192200384a9f03	2021-03-04 00:05:11	[]	[]	Wed Mar 03 08:52:03 +0000 2021	[]	[{"url":"https://t.co/r4B1FT2g1n","expanded_url":"http://www.deutschlandfunk.de/corona-impfungen-spahn-will-abstand-zwischen-erster-und.1939.de.html?drn:news_id=1233675","display_url":"deutschlandfunk.de/corona-impfung…","indices":[222,245]}]	Beide Vorschläge, AstraZeneca Impfstoff auch für Ältere und Erstimpfungen vorzuziehen, sind dringend nötig, um Tempo in die Impfstrategie zu bringen. Jetzt warten alle nur noch auf die STIKO. Wir verlieren wichtige Zeit. https://t.co/r4B1FT2g1n	391604.0	RT @Karl_Lauterbach: Beide Vorschläge, AstraZeneca Impfstoff auch für Ältere und Erstimpfungen vorzuziehen, sind dringend nötig, um Tempo i…	119.0	True	full
5	60402a8cb98ae500387faaf9	2021-03-04 00:32:06	[]	[{"url":"https://t.co/PXASiZEL3z","expanded_url":"https://discord.gg/WnptXh4K","display_url":"discord.gg/WnptXh4K","indices":[125,148]}]		[]	[]			@99DNAS JAZZZZZ ITS ME YMA I MADE A DISCORD CAUSE I CANT BE ON TWT (even tho im using my moots acc) BUT YOU SHOULD… https://t.co/zusTGLC1bn	1023.0	True	full
6	60402aa1b98ae500387fb271	2021-03-04 00:32:27	[]	[]	Wed Mar 03 18:18:39 +0000 2021	[]	[{"url":"https://t.co/eG0LMnmen6","expanded_url":"https://youtu.be/pe1ejeb7vXM","display_url":"youtu.be/pe1ejeb7vXM","indices":[144,167]}]	Germany, France and Belgium are all u-turning and now set to follow UK’s lead on Oxford vaccine after several EU leaders spread misinformation: https://t.co/eG0LMnmen6	61927.0	RT @Michael_Heaver: Germany, France and Belgium are all u-turning and now set to follow UK’s lead on Oxford vaccine after several EU leader…	1486.0	True	full
7	60402acab98ae500387fc115	2021-03-04 00:33:08	[]	[{"url":"https://t.co/3v0ejIjoUt","expanded_url":"http://www.streetinsider.com/ETFs/Wall+Street+drops+as+high-flying+tech+stocks+retreat/18070971.html","display_url":"streetinsider.com/ETFs/Wall+Stre…","indices":[43,66]}]		[]	[]			Wall Street drops as tech stocks retreat https://t.co/3v0ejIjoUt Vaccine rollout going well and Economy improvi… https://t.co/AZoDdVhHM1	1343.0	True	full
8	60402b52b98ae500387ff003	2021-03-04 00:35:19	[]	[]	Wed Mar 03 00:35:02 +0000 2021	[]	[{"url":"https://t.co/szQALJoFcH","expanded_url":"http://torstar.co/yxZi50DOnki","display_url":"torstar.co/yxZi50DOnki","indices":[239,262]}]	Provinces have an “opportunity” to vaccinate younger people sooner with the recently approved AstraZeneca vaccine, based on advice from government-appointed experts and the looming expiration date on thousands of doses arriving this week. https://t.co/szQALJoFcH	1066001.0	RT @TorontoStar: Provinces have an “opportunity” to vaccinate younger people sooner with the recently approved AstraZeneca vaccine, based o…	585.0	True	full
9	60402b59b98ae500387ff1eb	2021-03-04 00:35:24	[]	[]	Wed Mar 03 22:34:03 +0000 2021	[]	[{"url":"https://t.co/BHzlqkjqFo","expanded_url":"https://twitter.com/Strandjunker/status/1367125293442490369?s=20","display_url":"twitter.com/Strandjunker/s…","indices":[228,251]}]	@kyrstensinema Looking to keep Arizonans in poverty for 10 more years while Mitt Romney pretends to care about your clothes? You must be @SenatorSinema, supporter of sore loser filibusters. She's got hers, but we're on our own https://t.co/BHzlqkjqFo	1553.0	RT @AZIndivisible1: @kyrstensinema Looking to keep Arizonans in poverty for 10 more years while Mitt Romney pretends to care about your clo…	1553.0	True	full
10	60402b68b98ae500387ff7dd	2021-03-04 00:35:41	[]	[]	Wed Mar 03 14:17:30 +0000 2021	[]	[{"url":"https://t.co/POkQ2Mn7sk","expanded_url":"https://www.theguardian.com/world/2020/dec/18/belgian-minister-accidentally-tweets-eus-covid-vaccine-price-list?CMP=Share_iOSApp_Other","display_url":"theguardian.com/world/2020/dec…","indices":[256,279]}]	Hace 2 meses @guardian publicó precios de la compra de vacunas en zona Euro. Oxford/AstraZeneca: €1.78 Johnson &amp; Johnson: $8.50 Sanofi/GSK: €7.56 Pfizer/BioNTech: €12. CureVac: €10. Moderna: $18. Si alguien paga aprox $70 está carito, ¿no? El link: https://t.co/POkQ2Mn7sk	772321.0	RT @E_FLEISCHMAN: Hace 2 meses @guardian publicó precios de la compra de vacunas en zona Euro. Oxford/AstraZeneca: €1.78 Johnson &amp; Johnson…	1385.0	True	full
11	60402b77b98ae500387ffe8b	2021-03-04 00:36:00	[]	[]	Wed Mar 03 19:47:49 +0000 2021	[]	[{"url":"https://t.co/LhPFSi15cD","expanded_url":"https://dossier.substack.com/p/abandon-ship-governors-scramble-to","display_url":"dossier.substack.com/p/abandon-ship…","indices":[112,135]}]	16 States no longer have statewide mask orders: AK, AZ, FL, GA, IA, ID, MO, MS, MT, ND, NE, OK, SC, SD, TN, TX https://t.co/LhPFSi15cD @MichelleRempel @fordnation @JohnTory @epdevilla @randyhillier @Roman_Baber @DerekSloanCPC @JustinTrudeau @roccogalatilaw @FatEmperor @DrP_MD	1221.0	RT @BLNewsMedia: 16 States no longer have statewide mask orders: AK, AZ, FL, GA, IA, ID, MO, MS, MT, ND, NE, OK, SC, SD, TN, TX https://t.…	1184.0	True	full
12	60402bcab98ae50038801cbf	2021-03-04 00:37:24	[]	[{"url":"https://t.co/NjwzGamrog","expanded_url":"http://bit.ly/3be9tzK","display_url":"bit.ly/3be9tzK","indices":[197,220]}]		[]	[]			Roughly half a million doses of AstraZeneca vaccines are expected to arrive tonight. @CarolynBonquin explains how… https://t.co/pYVpeNeit5	1192414.0	True	full
13	60402bcbb98ae50038801d2b	2021-03-04 00:37:25	[]	[]	Tue Mar 02 17:35:26 +0000 2021	[]	[{"url":"https://t.co/xyOdTne3ml","expanded_url":"https://www.thesun.co.uk/news/14209564/eu-brussels-vaccines-scheme-france-germany-astrazeneca/","display_url":"thesun.co.uk/news/14209564/…","indices":[120,143]}]	EU BLEW IT Six EU countries abandon Brussels’ farcical vaccines scheme as France and Germany U-turn over AZ jab bashing https://t.co/xyOdTne3ml	114746.0	RT @MrHarryCole: EU BLEW IT Six EU countries abandon Brussels’ farcical vaccines scheme as France and Germany U-turn over AZ jab bashing ht…	7412.0	True	full
14	60402bf5b98ae50038802b43	2021-03-04 00:38:05	[]	[{"url":"https://t.co/92gZpDrTE4","expanded_url":"https://www.magazinelatino.com/federales-esperan-dosis-de-astrazeneca-mientras-pfizer-prepara-la-proxima-entrega/","display_url":"magazinelatino.com/federales-espe…","indices":[82,105]}]		[]	[]			Federales esperan dosis de AstraZeneca mientras Pfizer prepara la próxima entrega https://t.co/92gZpDrTE4 vía… https://t.co/5JF2s4rBR6	761.0	True	full
15	60402c14b98ae50038803759	2021-03-04 00:38:38	[]	[]	Tue Mar 02 12:32:23 +0000 2021	[]	[{"url":"https://t.co/Fd2GrzssYV","expanded_url":"https://www.theglobeandmail.com/canada/article-astrazeneca-moderna-or-pfizer-take-whichever-covid-19-vaccine-youre/","display_url":"theglobeandmail.com/canada/article…","indices":[188,211]}]	“I would take what is offered as it decreases your likelihood of severe disease and death.” AstraZeneca, Moderna or Pfizer? Take whichever COVID-19 vaccine you’re offered, experts say https://t.co/Fd2GrzssYV	23579.0	RT @MariekeWalsh: “I would take what is offered as it decreases your likelihood of severe disease and death.” AstraZeneca, Moderna or Pfi…	29.0	True	full
16	60402c20b98ae50038803b9b	2021-03-04 00:38:50	[]	[]	Thu Mar 04 00:35:36 +0000 2021	[{"text":"shop","indices":[270,275]}]	[{"url":"https://t.co/ZSWqpZjYW6","expanded_url":"https://thinblueline4women.com/shop/ols/categories/headgear","display_url":"thinblueline4women.com/shop/ols/categ…","indices":[31,54]},{"url":"https://t.co/LwfkFgRV7J","expanded_url":"https://thinblueline4women.com/shop/ols/categories/gloves","display_url":"thinblueline4women.com/shop/ols/categ…","indices":[63,86]},{"url":"https://t.co/ofAZRiEUOw"…	SHOPPING quick links: Beanies—https://t.co/ZSWqpZjYW6 Gloves—https://t.co/LwfkFgRV7J Firefighters—https://t.co/ofAZRiEUOw Challenge Coins—https://t.co/uyOR75FvZ8 Stickers—https://t.co/6apOkk7THj Wristbands—https://t.co/ALtVFcRM9j Jewelry—https://t.co/4ftTlfEiZF #shop https://t.co/dCtQorY55E	7706.0	RT @ThinBluLn4Women: SHOPPING quick links: Beanies—https://t.co/ZSWqpZjYW6 Gloves—https://t.co/LwfkFgRV7J Firefighters—https://t.co/ofAZ…	800.0	True	full
17	60402c37b98ae500388043f1	2021-03-04 00:39:13	[]	[]	Wed Mar 03 18:20:35 +0000 2021	[]	[{"url":"https://t.co/FpNLPeWpyb","expanded_url":"https://www.wsj.com/articles/doses-of-astrazenecas-covid-19-vaccine-pile-up-in-europe-amid-government-restrictions-11614715968?reflink=desktopwebshare_twitter","display_url":"wsj.com/articles/doses…","indices":[152,175]}]	Why is Justin Trudeau suddenly able to get large amounts of the short-dated AstraZeneca vaccine for Canada? Because, it seems, nobody else wants them. https://t.co/FpNLPeWpyb	5751.0	RT @levinepmc: Why is Justin Trudeau suddenly able to get large amounts of the short-dated AstraZeneca vaccine for Canada? Because, it seem…	400.0	True	full
18	60402c53b98ae50038804ded	2021-03-04 00:39:41	[{"text":"Scrummyninja","indices":[96,109]},{"text":"vegaslocals","indices":[110,122]},{"text":"bashninjas","indices":[123,134]},{"text":"vegas","indices":[135,141]},{"text":"vegasnews","indices":[142,152]},{"text":"lasvegas","indices":[153,162]},{"text":"summerlin","indices":[163,173]},{"text":"hendersonlv","indices":[174,186]},{"text":"lasvegasstrip","indices":[187,201]},{"text":"vegasstrong","…	[{"url":"https://t.co/Cgc9cPsVnw","expanded_url":"https://www.theguardian.com/world/2020/oct/12/englands-three-tier-covid-system-brings-much-needed-clarity","display_url":"theguardian.com/world/2020/oct…","indices":[72,95]}]		[]	[]			HEADLINE: England's simpler three-tier Covid system may not be enough : https://t.co/Cgc9cPsVnw #Scrummyninja… https://t.co/3SAZVXwnfG	907.0	True	full
19	60402c5eb98ae500388051df	2021-03-04 00:39:52	[]	[{"url":"https://t.co/QV4Ws6zu0J","expanded_url":"https://www.elmundo.es/internacional/2021/03/03/603f6a05fdddff8b828b45bd.html","display_url":"elmundo.es/internacional/…","indices":[237,260]}]		[]	[]			¿Y porque no se ponen las de AstraZeneca, Oxford o Moderna? A ver si no son tan fenomenales como nos han estado dic… https://t.co/bgo3groeku	918.0	True	full
20	60402cc9b98ae5003880785b	2021-03-04 00:41:40	[]	[{"url":"https://t.co/g2LJBlQX56","expanded_url":"http://presidente.la","display_url":"presidente.la","indices":[220,243]}]		[]	[]			@IvanValente Os bolsominions nós mandaram tanto ir pra Venezuela ou Cuba que estou cogitando essa situação.pelo men… https://t.co/KFJqkAZYY5	30.0	True	full
21	604030d7f10769003968efe0	2021-03-04 00:58:57	[]	[{"url":"https://t.co/MHOGLEzeZl","expanded_url":"http://BANDCAMP.COM","display_url":"BANDCAMP.COM","indices":[54,77]},{"url":"https://t.co/LLpWODCfT4","expanded_url":"https://ihhavess.blogspot.com/2018/02/bandcampcom-new-arrivals-jazz-30-albums.html?spref=tw","display_url":"ihhavess.blogspot.com/2018/02/bandca…","indices":[119,142]}]		[]	[]			I Have High Audio Visual Emotions&amp;Consciousness: https://t.co/MHOGLEzeZl New Arrivals JAZZ 30 ALBUMS 4 WITH AB...… https://t.co/Zs1lThU3Vy	145.0	True	full
22	604030d8f10769003968f026	2021-03-04 00:58:58	[]	[{"url":"https://t.co/GmAHsn4aje","expanded_url":"https://twitter.com/Hoseokao09/status/1366179569208860677?s=20","display_url":"twitter.com/Hoseokao09/sta…","indices":[172,195]}]		[]	[]			@BTSxSUD @JovemPanBH @BTS_twt @BTSxNORTE @BTSxSUL @BTSxNORD @BTSxBRAZIL @BTSxCENT Poderia tirar um minutinho do seu… https://t.co/MPmhSda7yY	865.0	True	full
23	604030e6f10769003968f53c	2021-03-04 00:59:12	[]	[]	Wed Mar 03 23:13:50 +0000 2021	[{"text":"uclazimancenter","indices":[7,23]},{"text":"UCLAEconomicLetter","indices":[48,67]},{"text":"COVID19","indices":[158,166]}]	[{"url":"https://t.co/ojKFXHlj0I","expanded_url":"https://bit.ly/3c54oZQ","display_url":"bit.ly/3c54oZQ","indices":[232,255]},{"url":"https://t.co/4tBYTmca1D","expanded_url":"https://bit.ly/33lrVlR","display_url":"bit.ly/33lrVlR","indices":[257,280]}]	In the #uclazimancenter @UCLAForecast March '21 #UCLAEconomicLetter "HOW SERIOUS IS THE BAY AREA EXODUS?", @uclaanderson Forecast Dir. @jnickelsburg compares #COVID19 related contraction in Northern CA to previous recessions. (PDF: https://t.co/ojKFXHlj0I) https://t.co/4tBYTmca1D https://t.co/F32nQQcrpa	1518.0	RT @UCLAZimanCenter: In the #uclazimancenter @UCLAForecast March '21 #UCLAEconomicLetter "HOW SERIOUS IS THE BAY AREA EXODUS?", @uclaanders…	744.0	True	full
24	60403116f107690039690680	2021-03-04 01:00:00	[]	[{"url":"https://t.co/0FSxhp22WH","expanded_url":"https://bit.ly/387g0tP","display_url":"bit.ly/387g0tP","indices":[240,263]}]		[]	[]			The first shipment of the AstraZeneca-Oxford vaccine arrived at Pearson on Wednesday. But in Ontario, questions, co… https://t.co/kZkX1MrErJ	602165.0	True	full
25	60403125f107690039690bb6	2021-03-04 01:00:15	[]	[]	Wed Mar 03 17:42:22 +0000 2021	[{"text":"12News","indices":[271,278]}]	[{"url":"https://t.co/p9j8GLHuEt","expanded_url":"https://bit.ly/3uNE2Uy","display_url":"bit.ly/3uNE2Uy","indices":[247,270]}]	I want a vaccination as much as anyone. But I don't understand why @AZDHS pushed me &amp; 10s of 1000s others 55+ to front of line ahead of my colleague @gabetrujillo &amp; other people with disabilities &amp; their caregivers. Read Gabe's story: https://t.co/p9j8GLHuEt #12News	32055.0	RT @brahmresnik: I want a vaccination as much as anyone. But I don't understand why @AZDHS pushed me &amp; 10s of 1000s others 55+ to front of…	375.0	True	full
26	60403125f107690039690c02	2021-03-04 01:00:16	[]	[{"url":"https://t.co/SgRKHH3N0T","expanded_url":"https://twitter.com/freakzoid/status/1367278567470624770","display_url":"twitter.com/freakzoid/stat…","indices":[205,228]}]		[]	[]			Vc sabia? A campanha de Carlos Bolsonaro, filho “02” do presidente Jair Bolsonaro, para sua reeleição como vereador… https://t.co/AZQgG5Luki	371.0	True	full
27	60403131f10769003969100c	2021-03-04 01:00:27	[]	[]	Thu Mar 04 01:00:00 +0000 2021	[]	[{"url":"https://t.co/0FSxhp22WH","expanded_url":"https://bit.ly/387g0tP","display_url":"bit.ly/387g0tP","indices":[240,263]}]	The first shipment of the AstraZeneca-Oxford vaccine arrived at Pearson on Wednesday. But in Ontario, questions, confusion and frustration around the province’s COVID-19 vaccine rollout plan continue. @CBCLorenda has the latest. Read more: https://t.co/0FSxhp22WH https://t.co/kUp0DQcBlT	602159.0	RT @CBCToronto: The first shipment of the AstraZeneca-Oxford vaccine arrived at Pearson on Wednesday. But in Ontario, questions, confusion…	80.0	True	full
28	6040313af10769003969134e	2021-03-04 01:00:36	[]	[]	Wed Mar 03 18:30:36 +0000 2021	[]	[{"url":"https://t.co/hJTFvyPWFj","expanded_url":"https://twitter.com/Michael_Heaver/status/1367177618647363585","display_url":"twitter.com/Michael_Heaver…","indices":[252,275]}]	It seems to me that the comments about the Oxford vaccine from the leaders of France, Germany and Belgium were as bad if not worse as anything Donald Trump said last year. Yet scientists were happy to criticise Trump but were generally silent on this. https://t.co/hJTFvyPWFj	87547.0	RT @mattwridley: It seems to me that the comments about the Oxford vaccine from the leaders of France, Germany and Belgium were as bad if n…	12.0	True	full
29	60403185f107690039692e28	2021-03-04 01:01:51	[]	[]	Wed Mar 03 17:42:22 +0000 2021	[{"text":"12News","indices":[271,278]}]	[{"url":"https://t.co/p9j8GLHuEt","expanded_url":"https://bit.ly/3uNE2Uy","display_url":"bit.ly/3uNE2Uy","indices":[247,270]}]	I want a vaccination as much as anyone. But I don't understand why @AZDHS pushed me &amp; 10s of 1000s others 55+ to front of line ahead of my colleague @gabetrujillo &amp; other people with disabilities &amp; their caregivers. Read Gabe's story: https://t.co/p9j8GLHuEt #12News	32056.0	RT @brahmresnik: I want a vaccination as much as anyone. But I don't understand why @AZDHS pushed me &amp; 10s of 1000s others 55+ to front of…	140.0	True	full
30	604031d9f107690039694960	2021-03-04 01:03:07	[]	[]	Thu Mar 04 01:00:08 +0000 2021	[{"text":"Asutralia","indices":[8,18]},{"text":"Risky","indices":[125,131]}]	[{"url":"https://t.co/WNl0fppEDE","expanded_url":"https://twitter.com/NikolovScience/status/1367277018228826112","display_url":"twitter.com/NikolovScience…","indices":[211,234]}]	And, in #Asutralia, there is no informed consent as you are unable to find out which you receiving (Pfizer or Astra Zeneca) #Risky (Prefer the rights to safety, informed consent, choice over the right to sue) https://t.co/WNl0fppEDE	166.0	RT @gavinbrand: And, in #Asutralia, there is no informed consent as you are unable to find out which you receiving (Pfizer or Astra Zeneca)…	517.0	True	full
31	60403249f107690039697486	2021-03-04 01:05:08	[]	[{"url":"https://t.co/uso4iIGEte","expanded_url":"https://twitter.com/FirstSquawk/status/1367145545572118528?s=20","display_url":"twitter.com/FirstSquawk/st…","indices":[15,38]},{"url":"https://t.co/Ka2BRuTOAT","expanded_url":"https://edition.cnn.com/2021/02/16/africa/south-africa-astrazeneca-johnson-and-johnson-vaccine-intl/index.html","display_url":"edition.cnn.com/2021/02/16/afr…","indices":[2…		[]	[]			@Barric_Tooker https://t.co/uso4iIGEte Also entirely pointless administering vaccines (AZ) to expats that are not w… https://t.co/YUswrbLpJR	48.0	True	full
32	60403280f107690039698824	2021-03-04 01:06:03	[{"text":"St0nks","indices":[7,14]}]	[{"url":"https://t.co/woXnw7jyCv","expanded_url":"http://st0nks.ml","display_url":"st0nks.ml","indices":[220,243]}]		[]	[]			Hourly #St0nks Update: Stock market TANKS as BRAZIL’S COVID CRISIS IS A WARNING TO THE WHOLE WORLD, SCIENTISTS SAY… https://t.co/q77sMx7Z3H	2.0	True	full
33	604037b1bfe41800389a77e4	2021-03-04 01:28:11	[]	[]	Wed Mar 03 08:44:11 +0000 2021	[]	[{"url":"https://t.co/Mjipd7TWfP","expanded_url":"http://j.mp/3kGSUPZ","display_url":"j.mp/3kGSUPZ","indices":[169,192]}]	Citing insufficient clinical trial data, France, Poland and Sweden join Germany and Italy in recommending that AstraZeneca's Covid vaccine not be used for older people: https://t.co/Mjipd7TWfP. South Korea probes death of two with preexisting conditions who received this vaccine.	147290.0	RT @Chellaney: Citing insufficient clinical trial data, France, Poland and Sweden join Germany and Italy in recommending that AstraZeneca's…	386.0	True	full
34	604037f2bfe41800389a8f24	2021-03-04 01:29:16	[]	[]	Wed Mar 03 17:42:22 +0000 2021	[{"text":"12News","indices":[271,278]}]	[{"url":"https://t.co/p9j8GLHuEt","expanded_url":"https://bit.ly/3uNE2Uy","display_url":"bit.ly/3uNE2Uy","indices":[247,270]}]	I want a vaccination as much as anyone. But I don't understand why @AZDHS pushed me &amp; 10s of 1000s others 55+ to front of line ahead of my colleague @gabetrujillo &amp; other people with disabilities &amp; their caregivers. Read Gabe's story: https://t.co/p9j8GLHuEt #12News	32058.0	RT @brahmresnik: I want a vaccination as much as anyone. But I don't understand why @AZDHS pushed me &amp; 10s of 1000s others 55+ to front of…	4302.0	True	full
35	60403826bfe41800389aa1da	2021-03-04 01:30:08	[{"text":"COVID19","indices":[110,118]}]	[{"url":"https://t.co/yHjn5J1Xg2","expanded_url":"https://www.facebook.com/watch/live/?v=435393494460320&ref=watch_permalink","display_url":"facebook.com/watch/live/?v=…","indices":[129,152]}]		[]	[]			(LIVE) Cambodian prime Minister Hun Sun and Samdech Kittipritthbandit are being vaccinated by the AstraZeneca… https://t.co/M1BKjaZVh2	1366.0	True	full
36	6040383abfe41800389aa914	2021-03-04 01:30:29	[]	[]	Wed Mar 03 17:55:03 +0000 2021	[]	[{"url":"https://t.co/KU4eEyZkHG","expanded_url":"https://twitter.com/jaketapper/status/1367124836674396165","display_url":"twitter.com/jaketapper/sta…","indices":[96,119]}]	Biden is setting the modern record for not holding a press conference, and it's not even close. https://t.co/KU4eEyZkHG https://t.co/arBgxDRIE8	31170.0	RT @AZachParkinson: Biden is setting the modern record for not holding a press conference, and it's not even close. https://t.co/KU4eEyZkHG…	3990.0	True	full
37	60403880bfe41800389ac21e	2021-03-04 01:31:38	[{"text":"Querétaro","indices":[13,23]}]	[{"url":"https://t.co/J0d7LYqelc","expanded_url":"https://bit.ly/3qdWbrb","display_url":"bit.ly/3qdWbrb","indices":[130,153]}]		[]	[]			Diputados de #Querétaro iiden que tanques De Oxígeno se faciliten gratis a pacientes con COVID-19 - Periódico Debat… https://t.co/uQAXQAZ25j	2178.0	True	full
38	604038abbfe41800389ad1ae	2021-03-04 01:32:22	[{"text":"WomenHistoryMonth","indices":[12,30]},{"text":"voiceEDU","indices":[266,275]}]	[{"url":"https://t.co/wQyjeQAyNy","expanded_url":"https://anchor.fm/julie-daniel-davis/episodes/Episode-110--Voice-in-Education--2-28-21-with-Monique-Howard--CEO-of-Smarticles-er4l78","display_url":"anchor.fm/julie-daniel-d…","indices":[242,265]}]		[]	[]			In honor of #WomenHistoryMonth I will be highlighting connections making an impact in the field of education. Firs… https://t.co/AZWO47c2ta	5450.0	True	full
39	604038fdbfe41800389aeedc	2021-03-04 01:33:44	[{"text":"redetelecine","indices":[85,98]},{"text":"telecine","indices":[99,108]},{"text":"telecinepremium","indices":[109,125]},{"text":"telecinepipoca","indices":[126,141]},{"text":"telecinefun","indices":[142,154]},{"text":"telecineaction","indices":[155,170]},{"text":"telecinetouch","indices":[171,185]},{"text":"telecinecult","indices":[186,199]},{"text":"telecineondemand","indices":[200,217]…	[{"url":"https://t.co/6uwKgex39s","expanded_url":"https://www.portalbsd.com.br/noticia.php?id=5727","display_url":"portalbsd.com.br/noticia.php?id…","indices":[60,83]}]		[]	[]			Top 15 Suíça de fevereiro: Ed Sheeran lidera com Afterglow! https://t.co/6uwKgex39s #redetelecine #telecine… https://t.co/AZk4QptBP8	5.0	True	full
40	60403912bfe41800389af68c	2021-03-04 01:34:05	[]	[{"url":"https://t.co/F7mTRGaFCz","expanded_url":"https://go.shr.lc/2PwAaHs","display_url":"go.shr.lc/2PwAaHs","indices":[236,259]}]		[]	[]			As crianças do Distrito Escolar Unificado de Los Angeles terão seu próprio código QR exclusivo, ou “passe diário”,… https://t.co/aryhAZJvfB	3746.0	True	full
41	60403955bfe41800389b0e54	2021-03-04 01:35:11	[]	[]	Wed Mar 03 12:53:06 +0000 2021	[{"text":"cdnpoli","indices":[119,127]}]	[{"url":"https://t.co/icWby0jxSd","expanded_url":"https://www.thestar.com/politics/federal/2021/03/02/under-65-your-covid-19-vaccination-may-be-sooner-than-you-expected.html?fbclid=IwAR27Q4wZi720xXnGYx752daem8vm64UnuatZZB-5ybfhXVZF_k2y_Cz1GB4","display_url":"thestar.com/politics/feder…","indices":[150,173]}]	“Provinces have an ‘opportunity’ to vaccinate younger people sooner with the recently approved AstraZeneca vaccine...” #cdnpoli Learn more here 👇🏼 https://t.co/icWby0jxSd	7386.0	RT @MarkGerretsen: “Provinces have an ‘opportunity’ to vaccinate younger people sooner with the recently approved AstraZeneca vaccine...” #…	4061.0	True	full
42	6040396fbfe41800389b17ae	2021-03-04 01:35:37	[]	[]	Wed Mar 03 12:15:12 +0000 2021	[]	[{"url":"https://t.co/RvZX7AiFZU","expanded_url":"https://www.reuters.com/article/us-health-coronavirus-vaccines-singledos-idUSKBN2AV14I","display_url":"reuters.com/article/us-hea…","indices":[235,258]}]	A new study shows the Oxford vaccine reduces hospitalisation by over 80% from just 2 weeks after the first dose. Additionally, and remarkably, the average age of this study was 88, showing how well it works in the most vulnerable. https://t.co/RvZX7AiFZU	83338.0	RT @Coronavirusgoo1: A new study shows the Oxford vaccine reduces hospitalisation by over 80% from just 2 weeks after the first dose. Add…	921.0	True	full
43	60403caa4729cd0038b6ecd3	2021-03-04 01:49:24	[]	[]	Thu Mar 04 01:16:15 +0000 2021	[{"text":"VacunaCovid","indices":[0,12]}]	[{"url":"https://t.co/tw00LyrNr7","expanded_url":"https://www.eleconomista.net/actualidad/Llegan-a-Guatemala-100000-vacunas-contra-el-covid-19-donadas-por-India-20210303-0013.html?utm_medium=Social&utm_source=Twitter#Echobox=1614818341","display_url":"eleconomista.net/actualidad/Lle…","indices":[179,202]}]	#VacunaCovid | Las inyecciones donadas son las llamadas Covishield, fabricadas por AstraZeneca, que requieren la inyección de dos dosis con entre ocho y 12 semanas de diferencia. https://t.co/tw00LyrNr7	859723.0	RT @prensagrafica: #VacunaCovid | Las inyecciones donadas son las llamadas Covishield, fabricadas por AstraZeneca, que requieren la inyecci…	1019.0	True	full
44	60403cc44729cd0038b6f63b	2021-03-04 01:49:50	[]	[]	Thu Mar 04 01:44:03 +0000 2021	[]	[{"url":"https://t.co/MiWruTb9MC","expanded_url":"https://www.twitch.tv/apollo_sva","display_url":"twitch.tv/apollo_sva","indices":[161,184]}]	PUBLIC SERVICE ANNOUNCEMENT. CAN EVERYONE GO FOLLOW THIS AMAZING MAN PLS HES SHOWN ME THE BIGGEST SUPPORT EVER AND HE DESERVES THE WORLD. ITS FREE DO IT NOW https://t.co/MiWruTb9MC	474.0	RT @ladylikesophie: PUBLIC SERVICE ANNOUNCEMENT. CAN EVERYONE GO FOLLOW THIS AMAZING MAN PLS HES SHOWN ME THE BIGGEST SUPPORT EVER AND HE…	163.0	True	full
45	60403cd94729cd0038b6fd2b	2021-03-04 01:50:10	[]	[]	Wed Mar 03 18:20:35 +0000 2021	[]	[{"url":"https://t.co/FpNLPeWpyb","expanded_url":"https://www.wsj.com/articles/doses-of-astrazenecas-covid-19-vaccine-pile-up-in-europe-amid-government-restrictions-11614715968?reflink=desktopwebshare_twitter","display_url":"wsj.com/articles/doses…","indices":[152,175]}]	Why is Justin Trudeau suddenly able to get large amounts of the short-dated AstraZeneca vaccine for Canada? Because, it seems, nobody else wants them. https://t.co/FpNLPeWpyb	5751.0	RT @levinepmc: Why is Justin Trudeau suddenly able to get large amounts of the short-dated AstraZeneca vaccine for Canada? Because, it seem…	64.0	True	full
46	60403ce14729cd0038b700a3	2021-03-04 01:50:20	[]	[]	Wed Mar 03 22:30:00 +0000 2021	[]	[{"url":"https://t.co/ilecIBjxmg","expanded_url":"https://www.azcentral.com/story/travel/arizona/road-trips/2021/02/19/arizona-desert-bloom-2021-where-to-see-wildflowers/6774629002/","display_url":"azcentral.com/story/travel/a…","indices":[125,148]}]	Looking to enjoy AZ's beautiful weather? Check out these hiking trails. Remember to wear a mask and keep 6 feet from others. https://t.co/ilecIBjxmg	158772.0	RT @kyrstensinema: Looking to enjoy AZ's beautiful weather? Check out these hiking trails. Remember to wear a mask and keep 6 feet from oth…	345.0	True	full
47	60403d004729cd0038b70bbd	2021-03-04 01:50:50	[]	[]	Wed Mar 03 15:21:58 +0000 2021	[{"text":"vaccin","indices":[15,22]}]	[{"url":"https://t.co/Agfk08M8CJ","expanded_url":"http://www.adrreports.eu/fr/search_subst.html#","display_url":"adrreports.eu/fr/search_subs…","indices":[152,175]}]	Cliquez sur le #vaccin au choix, Pfizer, AstraZeneca ou Moderna pour voir les effets secondaires déclarés... Ce n'est pas fini la suite ci-dessous... ⏬ https://t.co/Agfk08M8CJ https://t.co/u9fpKaB2Gy	14053.0	RT @momotchiii: Cliquez sur le #vaccin au choix, Pfizer, AstraZeneca ou Moderna pour voir les effets secondaires déclarés... Ce n'est pas f…	71.0	True	full
48	60403d874729cd0038b73c2b	2021-03-04 01:53:05	[]	[{"url":"https://t.co/4FvhmLiTCj","expanded_url":"https://www.facebook.com/semanariocontroversia","display_url":"facebook.com/semanariocontr…","indices":[131,154]}]		[]	[]			LA AMENAZA DEL CORONAVIRUS: Para hoy miércoles en Arequipa hay 441 nuevos casos diagnosticados el registro regiona… https://t.co/GrYJjM215S	871.0	True	full
49	60403d964729cd0038b74195	2021-03-04 01:53:20	[]	[]	Wed Mar 03 18:20:35 +0000 2021	[]	[{"url":"https://t.co/FpNLPeWpyb","expanded_url":"https://www.wsj.com/articles/doses-of-astrazenecas-covid-19-vaccine-pile-up-in-europe-amid-government-restrictions-11614715968?reflink=desktopwebshare_twitter","display_url":"wsj.com/articles/doses…","indices":[152,175]}]	Why is Justin Trudeau suddenly able to get large amounts of the short-dated AstraZeneca vaccine for Canada? Because, it seems, nobody else wants them. https://t.co/FpNLPeWpyb	5753.0	RT @levinepmc: Why is Justin Trudeau suddenly able to get large amounts of the short-dated AstraZeneca vaccine for Canada? Because, it seem…	714.0	True	full
50	60403dcf4729cd0038b755f9	2021-03-04 01:54:18	[]	[{"url":"https://t.co/yfFvtYJUh4","expanded_url":"https://www.thelancet.com/journals/lancet/article/PIIS0140-6736(20)32661-1/fulltext","display_url":"thelancet.com/journals/lance…","indices":[48,71]},{"url":"https://t.co/F1WAfiyPkY","expanded_url":"https://www.medrxiv.org/content/10.1101/2021.03.01.21252652v1","display_url":"medrxiv.org/content/10.110…","indices":[128,151]}]		[]	[]			@TOLTECATLn @dyctiostelium @areyesq AstraZeneca https://t.co/yfFvtYJUh4 Public Health England, en revisión porque… https://t.co/IZsykwqZn6	3928.0	True	full
51	60403dd44729cd0038b7579d	2021-03-04 01:54:22	[]	[{"url":"https://t.co/HKREn35TFn","expanded_url":"http://nassaucountyspca.org","display_url":"nassaucountyspca.org","indices":[227,250]},{"url":"https://t.co/ClePeFpdRb","expanded_url":"https://www.foxtv.com/news/theyve-lost-everything-4-dogs-who-lost-both-owners-to-covid-19-need-new-home","display_url":"foxtv.com/news/theyve-lo…","indices":[255,278]}]		[]	[]			"It breaks our hearts when we look into their little faces and they are asking when they could go home, but we are… https://t.co/shHm6znAZN	5351.0	True	full
52	60403de24729cd0038b75c99	2021-03-04 01:54:36	[]	[]	Wed Mar 03 12:47:26 +0000 2021	[{"text":"Andrea","indices":[254,261]},{"text":"prolapse","indices":[262,271]},{"text":"filthysluts","indices":[272,284]}]	[{"url":"https://t.co/6aNUZWtv5a","expanded_url":"http://PORNBOX.COM","display_url":"PORNBOX.COM","indices":[15,38]}]	COMING SOON TO https://t.co/6aNUZWtv5a! WHORE HOUSE BITCHES IS THE FILTHIEST &amp; CRAZIEST FISTING GANGBANG EVER RELEASED! 112-MINS OF PUSSY &amp; ANAL MADNESS! ITS HOT, SEXY, WILD &amp; WILL BLOW YOUR MIND! @JarushkaRossXXX @barbie_esm @SabrinaNight2 #Andrea #prolapse #filthysluts RETWEET https://t.co/J8R9DnPBpV	94058.0	RT @BrittanyBardot1: COMING SOON TO https://t.co/6aNUZWtv5a! WHORE HOUSE BITCHES IS THE FILTHIEST &amp; CRAZIEST FISTING GANGBANG EVER RELEASED…	3.0	True	full
53	60403e4b4729cd0038b7823f	2021-03-04 01:56:21	[]	[]	Wed Mar 03 21:46:58 +0000 2021	[{"text":"عكاظ","indices":[0,5]},{"text":"الخميس","indices":[22,29]},{"text":"كورونا","indices":[91,98]},{"text":"السعودية","indices":[187,196]},{"text":"الصحة","indices":[199,205]},{"text":"ان_تكون_اولا","indices":[238,251]}]	[{"url":"https://t.co/3SlA4INXWI","expanded_url":"https://www.okaz.com.sa/","display_url":"okaz.com.sa","indices":[253,276]}]	#عكاظ (الصفحة الأولى) #الخميس: - مصادر عكاظ: استمرار التقاضي الإلكتروني بعد انتهاء جائحة #كورونا - عكاظ ترصد.. ملاحقة منتهكي الملكية الفكرية بـــ 532 قضية - مليون جرعة لقاح معطاة في #السعودية.. #الصحة: سارعوا إلى التسجيل في التطعيم #ان_تكون_اولا https://t.co/3SlA4INXWI https://t.co/XdmGO39GOb	1922670.0	RT @OKAZ_online: #عكاظ (الصفحة الأولى) #الخميس: - مصادر عكاظ: استمرار التقاضي الإلكتروني بعد انتهاء جائحة #كورونا - عكاظ ترصد.. ملاحقة م…	225.0	True	full
54	60403e4f4729cd0038b783d5	2021-03-04 01:56:26	[]	[{"url":"https://t.co/8Ay0dBeFHV","expanded_url":"https://komonews.com/news/local/dea-pacific-northwest-being-flooded-with-fentanyl","display_url":"komonews.com/news/local/dea…","indices":[254,277]}]		[]	[]			...But we're supposed to support Biden's open border policy. 🙄 RT @komonews: The Pacific Northwest is being floode… https://t.co/AZsAkT6HKD	346.0	True	full
55	60403e524729cd0038b784f1	2021-03-04 01:56:29	[]	[{"url":"https://t.co/RAwM5WhDyH","expanded_url":"https://nypost.com/2021/03/03/china-makes-covid-19-anal-swabs-mandatory-for-foreigners/?utm_source=twitter_sitebuttons&utm_medium=site%20buttons&utm_campaign=site%20buttons","display_url":"nypost.com/2021/03/03/chi…","indices":[113,136]}]		[]	[]			clearly not vetted with Bureau of Travel and Tourism // China makes COVID-19 anal swabs mandatory for foreigners… https://t.co/PEiaZeoAZz	896.0	True	full
56	60403e774729cd0038b7920f	2021-03-04 01:57:05	[]	[]	Wed Mar 03 21:46:58 +0000 2021	[{"text":"عكاظ","indices":[0,5]},{"text":"الخميس","indices":[22,29]},{"text":"كورونا","indices":[91,98]},{"text":"السعودية","indices":[187,196]},{"text":"الصحة","indices":[199,205]},{"text":"ان_تكون_اولا","indices":[238,251]}]	[{"url":"https://t.co/3SlA4INXWI","expanded_url":"https://www.okaz.com.sa/","display_url":"okaz.com.sa","indices":[253,276]}]	#عكاظ (الصفحة الأولى) #الخميس: - مصادر عكاظ: استمرار التقاضي الإلكتروني بعد انتهاء جائحة #كورونا - عكاظ ترصد.. ملاحقة منتهكي الملكية الفكرية بـــ 532 قضية - مليون جرعة لقاح معطاة في #السعودية.. #الصحة: سارعوا إلى التسجيل في التطعيم #ان_تكون_اولا https://t.co/3SlA4INXWI https://t.co/XdmGO39GOb	1922670.0	RT @OKAZ_online: #عكاظ (الصفحة الأولى) #الخميس: - مصادر عكاظ: استمرار التقاضي الإلكتروني بعد انتهاء جائحة #كورونا - عكاظ ترصد.. ملاحقة م…	79.0	True	full
57	60403eca4729cd0038b7afb9	2021-03-04 01:58:29	[]	[]	Tue Mar 02 00:13:28 +0000 2021	[]	[{"url":"https://t.co/bzs5AXbUSr","expanded_url":"https://www.thestar.com/news/canada/2021/03/01/astrazeneca-covid-vaccine-not-recommended-for-seniors-advisory-committee-says-in-split-from-health-canada.html","display_url":"thestar.com/news/canada/20…","indices":[222,245]}]	Canadian advisory committee recommends not giving AstraZeneca COVID vaccine to seniors at *checks watch* roughly the same time France reverses a similar policy. Why there are questions about AZ's data and what that means: https://t.co/bzs5AXbUSr	3954.0	RT @alex_n_boyd: Canadian advisory committee recommends not giving AstraZeneca COVID vaccine to seniors at *checks watch* roughly the same…	394.0	True	full
58	60403fd75b63f80038cb1188	2021-03-04 02:02:57	[]	[]	Wed Mar 03 22:18:13 +0000 2021	[]	[{"url":"https://t.co/dMtrbkDZ0R","expanded_url":"https://bit.ly/2NXUvVD","display_url":"bit.ly/2NXUvVD","indices":[237,260]}]	The Philippines is set to receive its second batch of vaccines tonight — 487,200 doses of AstraZeneca through the COVAX facility. This is on top of more than 17 million doses procured by the government and private firms. More details: https://t.co/dMtrbkDZ0R https://t.co/PEO74JujT4	1192331.0	RT @cnnphilippines: The Philippines is set to receive its second batch of vaccines tonight — 487,200 doses of AstraZeneca through the COVAX…	1308.0	True	full
59	604040185b63f80038cb28c6	2021-03-04 02:04:02	[]	[]	Thu Mar 04 02:00:21 +0000 2021	[{"text":"vacuna","indices":[33,40]},{"text":"Covid_19","indices":[48,57]},{"text":"RegístrateGratis","indices":[184,201]}]	[{"url":"https://t.co/ABQ7xnuAyT","expanded_url":"https://reforma.com/L6gbFr","display_url":"reforma.com/L6gbFr","indices":[202,225]}]	▪️ @reformainter: Una dosis de #vacuna contra #Covid_19 de @pfizer o @AstraZeneca a reduce hospitalización de adultos mayores entre 71% y 80%, según un estudio hecho en Reino Unido. #RegístrateGratis https://t.co/ABQ7xnuAyT	3278764.0	RT @Reforma: ▪️ @reformainter: Una dosis de #vacuna contra #Covid_19 de @pfizer o @AstraZeneca a reduce hospitalización de adultos mayore…	7799.0	True	full
60	604040a75b63f80038cb5c32	2021-03-04 02:06:26	[]	[]	Wed Mar 03 17:42:22 +0000 2021	[{"text":"12News","indices":[271,278]}]	[{"url":"https://t.co/p9j8GLHuEt","expanded_url":"https://bit.ly/3uNE2Uy","display_url":"bit.ly/3uNE2Uy","indices":[247,270]}]	I want a vaccination as much as anyone. But I don't understand why @AZDHS pushed me &amp; 10s of 1000s others 55+ to front of line ahead of my colleague @gabetrujillo &amp; other people with disabilities &amp; their caregivers. Read Gabe's story: https://t.co/p9j8GLHuEt #12News	32054.0	RT @brahmresnik: I want a vaccination as much as anyone. But I don't understand why @AZDHS pushed me &amp; 10s of 1000s others 55+ to front of…	1079.0	True	full
61	604040e05b63f80038cb705e	2021-03-04 02:07:22	[]	[{"url":"https://t.co/PcJvJCIVaC","expanded_url":"http://unotv.mx/4pv","display_url":"unotv.mx/4pv","indices":[148,171]}]		[]	[]			VACUNA ASTRAZENECA,TAN EFICIENTE COMO LA PFIZER: OPS/POLICIA DE EU ALERTA POR PLAN PARA ATACAR MANANA CAPITOLIO/NIN… https://t.co/buJVk3s0nj	13605.0	True	full
62	604041015b63f80038cb7c48	2021-03-04 02:07:55	[]	[]	Wed Mar 03 18:20:35 +0000 2021	[]	[{"url":"https://t.co/FpNLPeWpyb","expanded_url":"https://www.wsj.com/articles/doses-of-astrazenecas-covid-19-vaccine-pile-up-in-europe-amid-government-restrictions-11614715968?reflink=desktopwebshare_twitter","display_url":"wsj.com/articles/doses…","indices":[152,175]}]	Why is Justin Trudeau suddenly able to get large amounts of the short-dated AstraZeneca vaccine for Canada? Because, it seems, nobody else wants them. https://t.co/FpNLPeWpyb	5753.0	RT @levinepmc: Why is Justin Trudeau suddenly able to get large amounts of the short-dated AstraZeneca vaccine for Canada? Because, it seem…	121.0	True	full
63	604041085b63f80038cb7eec	2021-03-04 02:08:03	[]	[]	Thu Feb 25 23:30:07 +0000 2021	[{"text":"Covid19","indices":[210,218]}]	[{"url":"https://t.co/Ct4v67X31I","expanded_url":"http://gov.br/saude","display_url":"gov.br/saude","indices":[247,270]}]	Com a chegada de 2 milhões de doses da vacina da AstraZeneca/Oxford, importadas da Índia, e 1,2 milhões de doses do Instituto Butantan, o @minsaude dá mais um passo para ampliar ainda mais a vacinação contra a #Covid19 no Brasil. Saiba mais em https://t.co/Ct4v67X31I https://t.co/wgBpeoxuGu	1274131.0	RT @minsaude: Com a chegada de 2 milhões de doses da vacina da AstraZeneca/Oxford, importadas da Índia, e 1,2 milhões de doses do Instituto…	8491.0	True	full
64	6040410a5b63f80038cb7f94	2021-03-04 02:08:04	[]	[]	Mon Mar 01 13:59:37 +0000 2021	[{"text":"COVID19","indices":[57,65]}]	[{"url":"https://t.co/u7Df3nwZgk","expanded_url":"https://bit.ly/3q4ysd0","display_url":"bit.ly/3q4ysd0","indices":[242,265]}]	In Scotland, the AstraZeneca vaccine reduced the risk of #COVID19-related hospitalization by **94%** after the first of 2 doses. This is data from 490000 people. *Yet another reminder that the first vaccine available is the best vaccine.* https://t.co/u7Df3nwZgk https://t.co/HtjaHbapcP	79437.0	RT @BogochIsaac: In Scotland, the AstraZeneca vaccine reduced the risk of #COVID19-related hospitalization by **94%** after the first of 2…	26572.0	True	full
65	6040411a5b63f80038cb8522	2021-03-04 02:08:20	[]	[{"url":"https://t.co/jv8VRgnMW8","expanded_url":"https://www.theseasonticket.com/news_article/show/1149918","display_url":"theseasonticket.com/news_article/s…","indices":[151,174]}]		[]	[]			No. 15 Dream City Christian (AZ) W Arthur Kaluma (@___kingart): 21 PTS, 10 REB, 3 AST, 3 STL in a win over USBA N3X… https://t.co/eRrcou8Nb5	4449.0	True	full
66	6040417d5b63f80038cba8e4	2021-03-04 02:10:00	[]	[]	Wed Mar 03 23:25:33 +0000 2021	[]	[{"url":"https://t.co/L8pld1eOqm","expanded_url":"https://www.lifesitenews.com/news/trudeau-govt-to-ignorewarningthat-seniorsnot-begiven-newly-approved-astrazeneca-covid-19-vaccine","display_url":"lifesitenews.com/news/trudeau-g…","indices":[250,273]}]	Trudeau gov’t to ignore warning that seniors not be given newly approved AstraZeneca COVID-19 vaccine Germany has also said that the vaccine should not be given to those over 65, with Italy saying those 55 or older shouldn't Trudeau forges ahead https://t.co/L8pld1eOqm	14469.0	RT @HaveWeAllGoneM1: Trudeau gov’t to ignore warning that seniors not be given newly approved AstraZeneca COVID-19 vaccine Germany has als…	15.0	True	full
67	604041815b63f80038cbaa1c	2021-03-04 02:10:03	[{"text":"france","indices":[93,100]},{"text":"paris","indices":[101,107]},{"text":"books","indices":[108,114]},{"text":"wine","indices":[115,120]},{"text":"french","indices":[121,128]},{"text":"memoirs","indices":[129,137]},{"text":"welovememoirs","indices":[138,152]},{"text":"books","indices":[153,159]},{"text":"kindle","indices":[160,167]},{"text":"kindleunlimited","indices":[168,184]},{"text"…	[{"url":"https://t.co/WoZHu1El0y","expanded_url":"https://bit.ly/Nealsm","display_url":"bit.ly/Nealsm","indices":[69,92]}]		[]	[]			From Paris to the Sunny South NOW ON AMAZON: KINDLE &amp; Unlimited https://t.co/WoZHu1El0y #france #paris #books… https://t.co/EU6V38yRRa	1257.0	True	full
68	604041825b63f80038cbaa98	2021-03-04 02:10:04	[]	[{"url":"https://t.co/5JjRyvWk9s","expanded_url":"http://a.msn.com/01/en-us/BB1ecjyb?ocid=st","display_url":"a.msn.com/01/en-us/BB1ec…","indices":[238,261]}]		[]	[]			AMAZING AMERICA! PROVIDED SECURITY TO WORLD AND SHOWERS SANCTIONS OVER CRIME BUT UNABLE TO CONTORL ITS UNSECURED CA… https://t.co/Q1y0ozxdzZ	1307.0	True	full
69	604041c55b63f80038cbc26a	2021-03-04 02:11:11	[]	[]	Mon Mar 01 17:36:20 +0000 2021	[]	[{"url":"https://t.co/0fUoRpvN8d","expanded_url":"https://bbc.in/3kGVSUz","display_url":"bbc.in/3kGVSUz","indices":[164,187]}]	Single shot of either Oxford-AstraZeneca or Pfizer-BioNTech Covid vaccine reduces chance of needing hospital treatment by more than 80%, analysis in England shows https://t.co/0fUoRpvN8d	47651572.0	RT @BBCBreaking: Single shot of either Oxford-AstraZeneca or Pfizer-BioNTech Covid vaccine reduces chance of needing hospital treatment by…	39.0	True	full
70	604041d05b63f80038cbc686	2021-03-04 02:11:23	[]	[]	Thu Mar 04 01:50:46 +0000 2021	[{"text":"COVID19","indices":[121,129]},{"text":"COVID19VaccinePH","indices":[224,241]}]	[{"url":"https://t.co/X8g9H2bb8K","expanded_url":"https://news.abs-cbn.com/news/03/03/21/philippines-to-get-487000-astrazeneca-covid-19-shots-on-thursdayofficial","display_url":"news.abs-cbn.com/news/03/03/21/…","indices":[242,265]}]	Nograles says authorities will wait for advisory group’s recommendation on which priority groups should take AstraZeneca #COVID19 vaccine, an initial batch of which is expected to arrive on Thursday night | via @jmnpunzalan #COVID19VaccinePH https://t.co/X8g9H2bb8K	7319558.0	RT @ABSCBNNews: Nograles says authorities will wait for advisory group’s recommendation on which priority groups should take AstraZeneca #C…	25412.0	True	full
71	604042a22b904000382604ad	2021-03-04 02:14:53	[]	[]	Wed Mar 03 02:02:44 +0000 2021	[{"text":"AstraZeneca","indices":[144,156]},{"text":"COVID19","indices":[157,165]},{"text":"COVID19Vaccination","indices":[166,185]}]	[{"url":"https://t.co/xayqSrGEm9","expanded_url":"https://bit.ly/2MEVUj9","display_url":"bit.ly/2MEVUj9","indices":[195,218]}]	Ontario’s health minister says the province won’t administer the Oxford-AstraZeneca COVID-19 vaccine to seniors. @nicolemartintv has the story. #AstraZeneca #COVID19 #COVID19Vaccination WATCH: https://t.co/xayqSrGEm9 https://t.co/T7ARMbZz3d	78531.0	RT @CHCHNews: Ontario’s health minister says the province won’t administer the Oxford-AstraZeneca COVID-19 vaccine to seniors. @nicolemarti…	154.0	True	full
72	604042ac2b90400038260825	2021-03-04 02:15:02	[]	[{"url":"https://t.co/5zE3S6Ce7k","expanded_url":"https://www.fox13news.com/news/stimulus-checks-democrats-agree-to-lower-income-limit-for-1400-covid-19-relief-payments?taid=604042a69004ec0001d7414c&utm_campaign=trueanthem&utm_medium=trueanthem&utm_source=twitter","display_url":"fox13news.com/news/stimulus-…","indices":[218,241]}]		[]	[]			President Joe Biden and Democrats have agreed to tighten the upper-income limits at which people could qualify for… https://t.co/OAZSS3mqZU	325892.0	True	full
73	604042b32b90400038260ad1	2021-03-04 02:15:10	[]	[{"url":"https://t.co/BaEXolBdOu","expanded_url":"https://www.gov.uk/government/news/new-data-show-vaccines-reduce-severe-covid-19-in-older-adults","display_url":"gov.uk/government/new…","indices":[199,222]}]		[]	[]			"A single dose of either the AstraZeneca--Oxford vaccine or the Pfizer--BioNTech COVID-19 shot cuts the risk of hos… https://t.co/6CYeBY2CK3	16136.0	True	full
74	604042dd2b904000382619c1	2021-03-04 02:15:52	[]	[{"url":"https://t.co/MYD5rl0zTj","expanded_url":"https://newsinfo.inquirer.net/1402844/astrazeneca-vaccines-from-covax-facility-on-the-way-to-ph-galvez?utm_medium=Social&utm_source=Twitter#Echobox=1614823863","display_url":"newsinfo.inquirer.net/1402844/astraz…","indices":[230,253]}]		[]	[]			Some 487,200 doses of AstraZeneca COVID-19 vaccines donated from the World Health Organization-led COVAX facility a… https://t.co/TvwLuRx2dF	3226595.0	True	full
75	604043732b90400038264f5b	2021-03-04 02:18:21	[]	[]	Wed Mar 03 18:18:39 +0000 2021	[]	[{"url":"https://t.co/eG0LMnmen6","expanded_url":"https://youtu.be/pe1ejeb7vXM","display_url":"youtu.be/pe1ejeb7vXM","indices":[144,167]}]	Germany, France and Belgium are all u-turning and now set to follow UK’s lead on Oxford vaccine after several EU leaders spread misinformation: https://t.co/eG0LMnmen6	61921.0	RT @Michael_Heaver: Germany, France and Belgium are all u-turning and now set to follow UK’s lead on Oxford vaccine after several EU leader…	482.0	True	full
76	604043f82b90400038267f31	2021-03-04 02:20:35	[]	[]	Wed Mar 03 14:17:30 +0000 2021	[]	[{"url":"https://t.co/POkQ2Mn7sk","expanded_url":"https://www.theguardian.com/world/2020/dec/18/belgian-minister-accidentally-tweets-eus-covid-vaccine-price-list?CMP=Share_iOSApp_Other","display_url":"theguardian.com/world/2020/dec…","indices":[256,279]}]	Hace 2 meses @guardian publicó precios de la compra de vacunas en zona Euro. Oxford/AstraZeneca: €1.78 Johnson &amp; Johnson: $8.50 Sanofi/GSK: €7.56 Pfizer/BioNTech: €12. CureVac: €10. Moderna: $18. Si alguien paga aprox $70 está carito, ¿no? El link: https://t.co/POkQ2Mn7sk	772330.0	RT @E_FLEISCHMAN: Hace 2 meses @guardian publicó precios de la compra de vacunas en zona Euro. Oxford/AstraZeneca: €1.78 Johnson &amp; Johnson…	157.0	True	full
77	604044462b90400038269afb	2021-03-04 02:21:53	[]	[{"url":"https://t.co/WrOCyoXHwG","expanded_url":"https://www.azcentral.com/story/news/politics/legislature/2021/03/03/arizona-house-passes-bill-let-businesses-reject-mask-mandates/6910090002/","display_url":"azcentral.com/story/news/pol…","indices":[271,294]}]		[]	[]			@AZHouseGOP @JosephChaplik Dude... Is this you? 👇 "Chaplik wondered aloud why masks are recommended to stop the spr… https://t.co/XowZlttzFA	65.0	True	full
78	6040445c2b9040003826a2ed	2021-03-04 02:22:15	[]	[]	Thu Mar 04 02:19:06 +0000 2021	[]	[{"url":"https://t.co/h5eF32mncV","expanded_url":"https://atlantic.ctvnews.ca/nova-scotia-s-first-13-000-astrazeneca-covid-19-vaccine-doses-allocated-to-residents-ages-50-to-64-1.5332270","display_url":"atlantic.ctvnews.ca/nova-scotia-s-…","indices":[148,171]}]	UPDATED: Nova Scotia’s first 13,000 AstraZeneca COVID-19 vaccine doses allocated to residents ages 50 to 64. Includes VIDEO report by @NatashaPace. https://t.co/h5eF32mncV	156185.0	RT @CTVAtlantic: UPDATED: Nova Scotia’s first 13,000 AstraZeneca COVID-19 vaccine doses allocated to residents ages 50 to 64. Includes VIDE…	144.0	True	full
79	604044722b9040003826aa89	2021-03-04 02:22:36	[{"text":"COVID","indices":[22,28]},{"text":"wine","indices":[83,88]}]	[{"url":"https://t.co/4LrKI16aeg","expanded_url":"https://www.winespectator.com/articles/what-s-a-sommelier-to-do-when-they-lose-their-sense-of-smell","display_url":"winespectator.com/articles/what-…","indices":[210,233]}]		[]	[]			For wine aficionados, #COVID related olfactory dysfunction is frustrating. But for #wine professionals, who depend… https://t.co/oliw1KvAZA	14242.0	True	full
80	60404676c5ae460038025e2e	2021-03-04 02:31:12	[]	[{"url":"https://t.co/nAJsel1QP8","expanded_url":"https://www.commondreams.org/news/2021/03/02/we-should-be-taxing-rich-not-unemployed-millions-set-receive-surprise-bills-pandemic","display_url":"commondreams.org/news/2021/03/0…","indices":[256,279]}]		[]	[]			Not the Onion. 'We Should Be Taxing the Rich, Not the Unemployed': Millions Set to Receive Surprise Bills for Pand… https://t.co/C8zpHAZhod	184.0	True	full
81	604046b0c5ae46003802733c	2021-03-04 02:32:11	[]	[{"url":"https://t.co/5WtnjsvUg5","expanded_url":"https://twitter.com/nytimes/status/1367294461701623809","display_url":"twitter.com/nytimes/status…","indices":[218,241]}]		[]	[]			@hughhowey @DavidQuammen Also, a 72% efficacy rate may not be adequate for global herd immunity, especially since m… https://t.co/AZ7ehDpVog	1.0	True	full
82	604046fec5ae460038028f00	2021-03-04 02:33:28	[]	[]	Wed Mar 03 12:53:06 +0000 2021	[{"text":"cdnpoli","indices":[119,127]}]	[{"url":"https://t.co/icWby0jxSd","expanded_url":"https://www.thestar.com/politics/federal/2021/03/02/under-65-your-covid-19-vaccination-may-be-sooner-than-you-expected.html?fbclid=IwAR27Q4wZi720xXnGYx752daem8vm64UnuatZZB-5ybfhXVZF_k2y_Cz1GB4","display_url":"thestar.com/politics/feder…","indices":[150,173]}]	“Provinces have an ‘opportunity’ to vaccinate younger people sooner with the recently approved AstraZeneca vaccine...” #cdnpoli Learn more here 👇🏼 https://t.co/icWby0jxSd	7388.0	RT @MarkGerretsen: “Provinces have an ‘opportunity’ to vaccinate younger people sooner with the recently approved AstraZeneca vaccine...” #…	1864.0	True	full
83	60404758c5ae46003802af7a	2021-03-04 02:34:59	[]	[]	Wed Mar 03 15:18:14 +0000 2021	[{"text":"SoberaníaEsPoderPopular","indices":[122,146]}]	[{"url":"https://t.co/GK30dzP4lO","expanded_url":"https://bit.ly/3qgSDV0","display_url":"bit.ly/3qgSDV0","indices":[97,120]}]	Llegaron a Guatemala 100 mil dosis de la vacuna de AstraZeneca contra la Covid-19 desde la India https://t.co/GK30dzP4lO #SoberaníaEsPoderPopular https://t.co/2wRRlif2MB	1426061.0	RT @PartidoPSUV: Llegaron a Guatemala 100 mil dosis de la vacuna de AstraZeneca contra la Covid-19 desde la India https://t.co/GK30dzP4lO…	247.0	True	full
84	60404769c5ae46003802b59a	2021-03-04 02:35:16	[{"text":"covid19canada","indices":[176,190]},{"text":"astrazenecavaccine","indices":[191,210]}]	[{"url":"https://t.co/A6zgcTVCh1","expanded_url":"https://globalnews.ca/news/7673798/astrazeneca-vaccine-1st-shipment-canada/","display_url":"globalnews.ca/news/7673798/a…","indices":[152,175]}]		[]	[]			"With AstraZeneca added to Canada’s vaccine arsenal, the country is on track to receive a total of 6.5 million vacc… https://t.co/9ElnfjaoZE	181.0	True	full
85	604047a4c5ae46003802ca6e	2021-03-04 02:36:14	[]	[{"url":"https://t.co/oRO3axIEpg","expanded_url":"https://amp.abc.net.au/article/12802396?__twitter_impression=true","display_url":"amp.abc.net.au/article/128023…","indices":[289,312]}]		[]	[]			@Hederhiggs @dpburnette @hrkbenowen Fraud. No true placebo Source told Reuters the trial of the AstraZeneca v@ccin… https://t.co/ZNaMk76PKL	1805.0	True	full
86	60404a12c583fa00386cdcfd	2021-03-04 02:46:37	[]	[{"url":"https://t.co/SQXkMarIoG","expanded_url":"https://g1.globo.com/df/distrito-federal/noticia/2021/03/03/medicos-intensivistas-repudiam-criticas-do-conselho-de-medicina-do-df-as-restricoes-contra-covid-19.ghtml","display_url":"g1.globo.com/df/distrito-fe…","indices":[114,137]}]		[]	[]			Médicos intensivistas repudiam críticas do Conselho de Medicina do Distrito Federal às restrições contra Covid-19… https://t.co/EY5NwdAZaS	3666.0	True	full
87	60404a64c583fa00386cfa51	2021-03-04 02:47:59	[{"text":"HAZARDPAY","indices":[87,97]},{"text":"LALATE","indices":[163,170]},{"text":"PURPLEPOWER","indices":[173,185]},{"text":"SEATS4STIMULUS","indices":[189,204]},{"text":"FPUCRETRO","indices":[209,219]},{"text":"MSC","indices":[222,226]},{"text":"stimuluscheck","indices":[227,241]},{"text":"stimuluschecks","indices":[242,257]},{"text":"SS200","indices":[259,265]}]	[{"url":"https://t.co/J291cNtN28","expanded_url":"https://youtu.be/LeRlZMm42LU","display_url":"youtu.be/LeRlZMm42LU","indices":[136,159]}]		[]	[]			OMG! IN 15 MINUTES LIVE CHAT W/ LALATE I SHARE + SUBSCRIBE ! 🌙 OVERNIGHT LALATE 🌙 #HAZARDPAY @ 7 PM PST / 10 P… https://t.co/rdcCklTbxC	136468.0	True	full
88	60404a80c583fa00386d043d	2021-03-04 02:48:26	[]	[]	Thu Mar 04 02:44:23 +0000 2021	[]	[{"url":"https://t.co/sSodZ7r4bL","expanded_url":"https://vodenglish.news/hun-sen-vaccinated-travel-ban-floated-for-preah-sihanouk/","display_url":"vodenglish.news/hun-sen-vaccin…","indices":[238,261]}]	Prime Minister Hun Sen received the country’s first dose of the AstraZeneca vaccine on Thursday, the morning after calling for either a travel ban or widespread vaccinations in Preah Sihanouk province amid a rise in Covid-19 cases there. https://t.co/sSodZ7r4bL	4599.0	RT @VOD_English: Prime Minister Hun Sen received the country’s first dose of the AstraZeneca vaccine on Thursday, the morning after calling…	4015.0	True	full
89	60404a8ec583fa00386d08ff	2021-03-04 02:48:40	[]	[]	Thu Mar 04 02:35:08 +0000 2021	[{"text":"ThrowinElbowsThursdays","indices":[17,40]}]	[{"url":"https://t.co/maA2Ojh8Fr","expanded_url":"http://twitch.tv/ksenorecords","display_url":"twitch.tv/ksenorecords","indices":[186,209]}]	⚔️🦾 ROUND 4 🦾⚔️ #ThrowinElbowsThursdays TOMORROW! Ft: @svrfce @TitoBurritoz @mgyikes @tephradubstep @BASSGAZM714 YOU DO NOT WANT TO MISS THIS 😈 Tune in starting at 7:15 PM EST: https://t.co/maA2Ojh8Fr https://t.co/i3LaHvHDAI	1534.0	RT @austintv_: ⚔️🦾 ROUND 4 🦾⚔️ #ThrowinElbowsThursdays TOMORROW! Ft: @svrfce @TitoBurritoz @mgyikes @tephradubstep @BASSGAZM714 YOU…	6229.0	True	full
90	60404accc583fa00386d1f47	2021-03-04 02:49:42	[]	[]	Wed Mar 03 21:25:22 +0000 2021	[]	[{"url":"https://t.co/MzedytUtAC","expanded_url":"https://twitter.com/anitaoakville/status/1367174888876867586","display_url":"twitter.com/anitaoakville/…","indices":[287,310]}]	This is incredible work - AstraZeneca was approved this past Friday &amp; thanks to Minister @AnitaOakville, her team &amp; the many others involved, 5 days later we’ve received 500,000 doses with 1.5M more on the way! We’re now set to receive more than 6.5M doses by the end of March! https://t.co/MzedytUtAC	8079.0	RT @JenOConnell_: This is incredible work - AstraZeneca was approved this past Friday &amp; thanks to Minister @AnitaOakville, her team &amp; the m…	2081.0	True	full
91	60404afdc583fa00386d312d	2021-03-04 02:50:32	[]	[]	Thu Mar 04 02:44:20 +0000 2021	[]	[{"url":"https://t.co/TqrUgUlWAj","expanded_url":"https://twitter.com/kaykenn52487022/status/1367299828129148930","display_url":"twitter.com/kaykenn5248702…","indices":[236,259]}]	EVERYONE EVERYONE LOOK LOOK THIS IS SO BEAUTIFUL I LOVE IT ITS AMAZING LOOK HOW PRECIOUS THIS IS I LOVE THIS SO MUCH 💕😭😭😭😭😭💕💕💕💕💞💕💕💞😭💞💞😭💞💞💕💕💞💕💞💕💞💕💞 THEY ARE SO PERFECT AND MY POOR HEART CANT HANDLE SUCH A BEAUTIFUL KISS AAAAAAAAAAA😭😭💕💕💕 https://t.co/TqrUgUlWAj	1966.0	RT @ShrimpBanana: EVERYONE EVERYONE LOOK LOOK THIS IS SO BEAUTIFUL I LOVE IT ITS AMAZING LOOK HOW PRECIOUS THIS IS I LOVE THIS SO MUCH 💕😭😭😭…	66.0	True	full
92	60404b08c583fa00386d34db	2021-03-04 02:50:42	[]	[{"url":"https://t.co/xQQRHoqbX6","expanded_url":"http://dld.bz/js36v","display_url":"dld.bz/js36v","indices":[253,276]}]		[]	[]			COVID-19 | Alemania y Bélgica autorizan la vacuna de AstraZeneca para los mayores de 65 años: ¡Atención! Este miérc… https://t.co/f3P5B4ehaU	311425.0	True	full
93	60404b36c583fa00386d456d	2021-03-04 02:51:29	[]	[]	Wed Mar 03 22:54:29 +0000 2021	[]	[{"url":"https://t.co/tfMjvhA676","expanded_url":"https://twitter.com/politicususa/status/1367206946777014276?s=20","display_url":"twitter.com/politicususa/s…","indices":[194,217]}]	@SenatorSinema OMG, Ron Johnson -- who prefers to celebrate the 4th of July in Moscow -- is so good at playing politics to hurt the American people, he must have learned from @kyrstensinema 🧐🧐 https://t.co/tfMjvhA676	1553.0	RT @AZIndivisible1: @SenatorSinema OMG, Ron Johnson -- who prefers to celebrate the 4th of July in Moscow -- is so good at playing politics…	81.0	True	full
94	60404b38c583fa00386d4639	2021-03-04 02:51:30	[]	[]	Thu Mar 04 01:08:47 +0000 2021	[]	[{"url":"https://t.co/BYOgIA3MJi","expanded_url":"https://trib.al/sbzYspd","display_url":"trib.al/sbzYspd","indices":[215,238]}]	The FDA still has not approved the AstraZeneca vaccine, or outlined a clear path to approval, although it is approved in many other developed nations. The result of that sluggishness is simply more American deaths https://t.co/BYOgIA3MJi	339499.0	RT @bopinion: The FDA still has not approved the AstraZeneca vaccine, or outlined a clear path to approval, although it is approved in many…	2478.0	True	full
95	60404b3fc583fa00386d487d	2021-03-04 02:51:37	[]	[{"url":"https://t.co/51BXecEXHf","expanded_url":"https://n.news.naver.com/entertain/article/108/0002936847","display_url":"n.news.naver.com/entertain/arti…","indices":[19,42]},{"url":"https://t.co/dBLGSdvnWa","expanded_url":"https://n.news.naver.com/entertain/article/609/0000408519","display_url":"n.news.naver.com/entertain/arti…","indices":[45,68]},{"url":"https://t.co/n2bSt2efBL","expanded_url…		[]	[]			《NAVER ARTICLES》 1.https://t.co/51BXecEXHf 2.https://t.co/dBLGSdvnWa 3.https://t.co/n2bSt2efBL 4.… https://t.co/NGaX7AZxPy	1969.0	True	full
96	60404b40c583fa00386d48cb	2021-03-04 02:51:38	[]	[]	Wed Mar 03 21:46:58 +0000 2021	[{"text":"عكاظ","indices":[0,5]},{"text":"الخميس","indices":[22,29]},{"text":"كورونا","indices":[91,98]},{"text":"السعودية","indices":[187,196]},{"text":"الصحة","indices":[199,205]},{"text":"ان_تكون_اولا","indices":[238,251]}]	[{"url":"https://t.co/3SlA4INXWI","expanded_url":"https://www.okaz.com.sa/","display_url":"okaz.com.sa","indices":[253,276]}]	#عكاظ (الصفحة الأولى) #الخميس: - مصادر عكاظ: استمرار التقاضي الإلكتروني بعد انتهاء جائحة #كورونا - عكاظ ترصد.. ملاحقة منتهكي الملكية الفكرية بـــ 532 قضية - مليون جرعة لقاح معطاة في #السعودية.. #الصحة: سارعوا إلى التسجيل في التطعيم #ان_تكون_اولا https://t.co/3SlA4INXWI https://t.co/XdmGO39GOb	1922683.0	RT @OKAZ_online: #عكاظ (الصفحة الأولى) #الخميس: - مصادر عكاظ: استمرار التقاضي الإلكتروني بعد انتهاء جائحة #كورونا - عكاظ ترصد.. ملاحقة م…	1070.0	True	full
97	60404b61c583fa00386d54cd	2021-03-04 02:52:11	[]	[]	Thu Mar 04 00:43:34 +0000 2021	[]	[{"url":"https://t.co/NjwzGamrog","expanded_url":"http://bit.ly/3be9tzK","display_url":"bit.ly/3be9tzK","indices":[187,210]}]	Roughly half a million doses of AstraZeneca vaccines are expected to arrive tonight. @CarolynBonquin explains how AstraZeneca is different from other COVID-19 vaccines, and how it works https://t.co/NjwzGamrog https://t.co/2NzgKssCyO	1192440.0	RT @cnnphilippines: Roughly half a million doses of AstraZeneca vaccines are expected to arrive tonight. @CarolynBonquin explains how Astr…	505.0	True	full
98	60404b62c583fa00386d5517	2021-03-04 02:52:12	[{"text":"elinformantedeveracruz","indices":[82,105]},{"text":"Xalapa","indices":[106,113]},{"text":"Veracruz","indices":[114,123]},{"text":"Córdoba","indices":[124,132]},{"text":"CórdobaVer","indices":[133,144]},{"text":"Orizaba","indices":[145,153]},{"text":"RíoBlanco","indices":[154,164]},{"text":"Nogales","indices":[165,173]},{"text":"CdMendoza","indices":[174,184]},{"text":"Huatusco","indice…	[{"url":"https://t.co/KPLmyGduCl","expanded_url":"http://elinformantedeveracruz.com/single.php?id=34872","display_url":"elinformantedeveracruz.com/single.php?id=…","indices":[56,79]}]		[]	[]			MENDOZA AMPLIA PLAZO DE DESCUENTOS EN PAGO DE PREDIAL https://t.co/KPLmyGduCl #elinformantedeveracruz #Xalapa… https://t.co/b1zHw7YWka	2128.0	True	full
99	60404b7ec583fa00386d5f41	2021-03-04 02:52:41	[]	[]	Thu Mar 04 02:19:06 +0000 2021	[]	[{"url":"https://t.co/h5eF32mncV","expanded_url":"https://atlantic.ctvnews.ca/nova-scotia-s-first-13-000-astrazeneca-covid-19-vaccine-doses-allocated-to-residents-ages-50-to-64-1.5332270","display_url":"atlantic.ctvnews.ca/nova-scotia-s-…","indices":[148,171]}]	UPDATED: Nova Scotia’s first 13,000 AstraZeneca COVID-19 vaccine doses allocated to residents ages 50 to 64. Includes VIDEO report by @NatashaPace. https://t.co/h5eF32mncV	156185.0	RT @CTVAtlantic: UPDATED: Nova Scotia’s first 13,000 AstraZeneca COVID-19 vaccine doses allocated to residents ages 50 to 64. Includes VIDE…	793.0	True	full
100	60404b81c583fa00386d607d	2021-03-04 02:52:44	[]	[]	Wed Mar 03 23:13:50 +0000 2021	[{"text":"uclazimancenter","indices":[7,23]},{"text":"UCLAEconomicLetter","indices":[48,67]},{"text":"COVID19","indices":[158,166]}]	[{"url":"https://t.co/ojKFXHlj0I","expanded_url":"https://bit.ly/3c54oZQ","display_url":"bit.ly/3c54oZQ","indices":[232,255]},{"url":"https://t.co/4tBYTmca1D","expanded_url":"https://bit.ly/33lrVlR","display_url":"bit.ly/33lrVlR","indices":[257,280]}]	In the #uclazimancenter @UCLAForecast March '21 #UCLAEconomicLetter "HOW SERIOUS IS THE BAY AREA EXODUS?", @uclaanderson Forecast Dir. @jnickelsburg compares #COVID19 related contraction in Northern CA to previous recessions. (PDF: https://t.co/ojKFXHlj0I) https://t.co/4tBYTmca1D https://t.co/F32nQQcrpa	1518.0	RT @UCLAZimanCenter: In the #uclazimancenter @UCLAForecast March '21 #UCLAEconomicLetter "HOW SERIOUS IS THE BAY AREA EXODUS?", @uclaanders…	2331.0	True	full
101	60404b86c583fa00386d6239	2021-03-04 02:52:49	[]	[{"url":"https://t.co/YxMGlmipEY","expanded_url":"https://www.bible.com/111/jas.1.18.niv","display_url":"bible.com/111/jas.1.18.n…","indices":[128,151]}]		[]	[]			“He chose to give us birth through the word of truth, that we might be a kind of firstfruits of all he created.” Ja… https://t.co/3qxfWd8IAZ	6.0	True	full
102	60404b8ec583fa00386d64df	2021-03-04 02:52:56	[]	[]	Thu Mar 04 02:35:08 +0000 2021	[{"text":"ThrowinElbowsThursdays","indices":[17,40]}]	[{"url":"https://t.co/maA2Ojh8Fr","expanded_url":"http://twitch.tv/ksenorecords","display_url":"twitch.tv/ksenorecords","indices":[186,209]}]	⚔️🦾 ROUND 4 🦾⚔️ #ThrowinElbowsThursdays TOMORROW! Ft: @svrfce @TitoBurritoz @mgyikes @tephradubstep @BASSGAZM714 YOU DO NOT WANT TO MISS THIS 😈 Tune in starting at 7:15 PM EST: https://t.co/maA2Ojh8Fr https://t.co/i3LaHvHDAI	1534.0	RT @austintv_: ⚔️🦾 ROUND 4 🦾⚔️ #ThrowinElbowsThursdays TOMORROW! Ft: @svrfce @TitoBurritoz @mgyikes @tephradubstep @BASSGAZM714 YOU…	1032.0	True	full
103	60404ba1c583fa00386d6bc1	2021-03-04 02:53:16	[]	[]	Fri Feb 05 00:05:09 +0000 2021	[{"text":"BTS","indices":[116,120]},{"text":"GAZE","indices":[121,126]},{"text":"TinyTAN","indices":[127,135]},{"text":"TinyTANmask","indices":[136,148]},{"text":"gazeshop","indices":[149,158]},{"text":"방탄소년단","indices":[159,165]},{"text":"게이즈","indices":[166,170]},{"text":"타이니탄","indices":[171,176]},{"text":"타이니탄마스크","indices":[177,185]},{"text":"게이즈샵","indices":[186,191]}]	[{"url":"https://t.co/hjMNQECmrj","expanded_url":"http://amazon.com/gaze","display_url":"amazon.com/gaze","indices":[91,114]}]	GAZE TinyTAN fashion mask, strap and case! Now all sets available on Amazon! ▶ Amazon US: https://t.co/hjMNQECmrj #BTS #GAZE #TinyTAN #TinyTANmask #gazeshop #방탄소년단 #게이즈 #타이니탄 #타이니탄마스크 #게이즈샵 https://t.co/OAmSs8iTI9	15547.0	RT @gaze_shop: GAZE TinyTAN fashion mask, strap and case! Now all sets available on Amazon! ▶ Amazon US: https://t.co/hjMNQECmrj #BTS #GA…	14.0	True	full
104	60404ba7c583fa00386d6e07	2021-03-04 02:53:22	[]	[]	Thu Mar 04 01:45:34 +0000 2021	[{"text":"SouthAustralia","indices":[143,158]},{"text":"COVID19","indices":[159,167]}]	[{"url":"https://t.co/tb2BBOnGK4","expanded_url":"https://www.adelaidenow.com.au/coronavirus/murray-bridge-first-in-nation-to-get-astrazeneca-vaccine/news-story/8aa8710083c4200082ec7f77943763ba","display_url":"adelaidenow.com.au/coronavirus/mu…","indices":[169,192]}]	Murray Bridge will lead the nation in administering the AstraZeneca vaccine from tomorrow with 1000 doses arriving today. @Bradcrouch reports. #SouthAustralia #COVID19 https://t.co/tb2BBOnGK4	141423.0	RT @theTiser: Murray Bridge will lead the nation in administering the AstraZeneca vaccine from tomorrow with 1000 doses arriving today. @Br…	6002.0	True	full
105	60404bbfc583fa00386d7657	2021-03-04 02:53:45	[{"text":"etsy","indices":[136,141]},{"text":"black","indices":[190,196]},{"text":"wraparound","indices":[197,208]},{"text":"no","indices":[209,212]},{"text":"fitted","indices":[213,220]},{"text":"adult","indices":[221,227]},{"text":"stoner","indices":[228,235]},{"text":"marijuana","indices":[236,246]},{"text":"mask","indices":[247,252]},{"text":"face","indices":[253,258]}]	[{"url":"https://t.co/BZWVQMwyZg","expanded_url":"https://etsy.me/3uQULGw","display_url":"etsy.me/3uQULGw","indices":[166,189]}]		[]	[]			HAZE420 Cards and Apparel officially opening Saturday. Here's a sneak peak at a couple items Excited to share the l… https://t.co/Q4SYLtye1b	149.0	True	full
106	60404bdfc583fa00386d81db	2021-03-04 02:54:17	[]	[{"url":"https://t.co/jozviFlnQu","expanded_url":"https://m.elsalvador.com/noticias/nacional/vacunas-coronavirus-covid-19-gobierno/812835/2021/","display_url":"m.elsalvador.com/noticias/nacio…","indices":[110,133]}]		[]	[]			Las cuentas del Ministerio de Salud sobre la vacuna COVID-19 no cuadran, ¿de dónde salieron las nuevas dosis?… https://t.co/4Hd2LUAZZ4	7129.0	True	full
107	60405095f5e02c0038897aaa	2021-03-04 03:14:23	[]	[]	Wed Mar 03 14:17:30 +0000 2021	[]	[{"url":"https://t.co/POkQ2Mn7sk","expanded_url":"https://www.theguardian.com/world/2020/dec/18/belgian-minister-accidentally-tweets-eus-covid-vaccine-price-list?CMP=Share_iOSApp_Other","display_url":"theguardian.com/world/2020/dec…","indices":[256,279]}]	Hace 2 meses @guardian publicó precios de la compra de vacunas en zona Euro. Oxford/AstraZeneca: €1.78 Johnson &amp; Johnson: $8.50 Sanofi/GSK: €7.56 Pfizer/BioNTech: €12. CureVac: €10. Moderna: $18. Si alguien paga aprox $70 está carito, ¿no? El link: https://t.co/POkQ2Mn7sk	772336.0	RT @E_FLEISCHMAN: Hace 2 meses @guardian publicó precios de la compra de vacunas en zona Euro. Oxford/AstraZeneca: €1.78 Johnson &amp; Johnson…	965.0	True	full
108	604050c5f5e02c0038898c06	2021-03-04 03:15:12	[]	[{"url":"https://t.co/zMSGn70JGJ","expanded_url":"https://www.instagram.com/p/CL-vWWwCcq1/","display_url":"instagram.com/p/CL-vWWwCcq1/","indices":[115,138]}]		[]	[]			[KOREAZ SPECIAL] MIKTA’s Year-long Journey in the COVID-19 Era Korea, the 7th MIKTA Chair (Feb.2020-Feb.2021.) -… https://t.co/Giy91Vk1xZ	1410.0	True	full
109	604050f6f5e02c0038899d60	2021-03-04 03:16:00	[]	[]	Wed Mar 03 17:34:54 +0000 2021	[]	[{"url":"https://t.co/Hy2kSYr1gS","expanded_url":"https://sg.news.yahoo.com/astrazenecas-china-partner-expects-able-084239075.html?guccounter=1&guce_referrer=aHR0cHM6Ly9kdWNrZHVja2dvLmNvbS8&guce_referrer_sig=AQAAADLaVt4BPdKodYMzigRwmDTKHd_1yg9p4ZRTe4sIs9yOqi6FBW38h5XRLucHAnbrPqWXH_YNvLFuZ8pt5ro11L2hT9gIT_xoUT7H-bAZj5R_sNu52_rfJ_F2dhqWAqhvo1W2psavmb6yNAqnGOkxqiK1VGOm27bkypu3Xj3Zz0F3","display_url"…	Why is the Covid vaccine being made in China? AstraZeneca's China partner expects to be able to make 400 million COVID-19 vaccine doses a year https://t.co/Hy2kSYr1gS	5295.0	RT @Piper_Fogle: Why is the Covid vaccine being made in China? AstraZeneca's China partner expects to be able to make 400 million COVID-19…	3002.0	True	full
110	6040519cf5e02c003889d8da	2021-03-04 03:18:46	[]	[]	Mon Mar 01 13:59:37 +0000 2021	[{"text":"COVID19","indices":[57,65]}]	[{"url":"https://t.co/u7Df3nwZgk","expanded_url":"https://bit.ly/3q4ysd0","display_url":"bit.ly/3q4ysd0","indices":[242,265]}]	In Scotland, the AstraZeneca vaccine reduced the risk of #COVID19-related hospitalization by **94%** after the first of 2 doses. This is data from 490000 people. *Yet another reminder that the first vaccine available is the best vaccine.* https://t.co/u7Df3nwZgk https://t.co/HtjaHbapcP	79441.0	RT @BogochIsaac: In Scotland, the AstraZeneca vaccine reduced the risk of #COVID19-related hospitalization by **94%** after the first of 2…	32.0	True	full
111	604051c9f5e02c003889e92e	2021-03-04 03:19:32	[]	[]	Thu Mar 04 01:40:45 +0000 2021	[]	[{"url":"https://t.co/vBu5gufitb","expanded_url":"https://www.sbs.com.au/news/south-australia-to-receive-the-country-s-first-astrazeneca-coronavirus-doses-on-friday","display_url":"sbs.com.au/news/south-aus…","indices":[132,155]}]	Doses of the AstraZeneca vaccine that have arrived from overseas will be administered from tomorrow, starting with South Australia. https://t.co/vBu5gufitb	423304.0	RT @SBSNews: Doses of the AstraZeneca vaccine that have arrived from overseas will be administered from tomorrow, starting with South Austr…	82.0	True	full
112	60405249f5e02c00388a16d8	2021-03-04 03:21:39	[]	[]	Wed Mar 03 18:20:35 +0000 2021	[]	[{"url":"https://t.co/FpNLPeWpyb","expanded_url":"https://www.wsj.com/articles/doses-of-astrazenecas-covid-19-vaccine-pile-up-in-europe-amid-government-restrictions-11614715968?reflink=desktopwebshare_twitter","display_url":"wsj.com/articles/doses…","indices":[152,175]}]	Why is Justin Trudeau suddenly able to get large amounts of the short-dated AstraZeneca vaccine for Canada? Because, it seems, nobody else wants them. https://t.co/FpNLPeWpyb	5754.0	RT @levinepmc: Why is Justin Trudeau suddenly able to get large amounts of the short-dated AstraZeneca vaccine for Canada? Because, it seem…	30.0	True	full
113	6040525ff5e02c00388a1e9c	2021-03-04 03:22:01	[]	[]	Wed Mar 03 22:25:42 +0000 2021	[]	[{"url":"https://t.co/z7h5yA9MNr","expanded_url":"http://bit.ly/3uTMnGc","display_url":"bit.ly/3uTMnGc","indices":[94,117]}]	Vacuna anticovid de AstraZeneca y Universidad de Oxford es eficiente en adultos mayores: OPS. https://t.co/z7h5yA9MNr https://t.co/jgF0IpIzkj	1193312.0	RT @telediariomty: Vacuna anticovid de AstraZeneca y Universidad de Oxford es eficiente en adultos mayores: OPS. https://t.co/z7h5yA9MNr ht…	64.0	True	full
114	604052f9b0ab2e00389fe9dc	2021-03-04 03:24:35	[]	[]	Wed Mar 03 17:55:03 +0000 2021	[]	[{"url":"https://t.co/KU4eEyZkHG","expanded_url":"https://twitter.com/jaketapper/status/1367124836674396165","display_url":"twitter.com/jaketapper/sta…","indices":[96,119]}]	Biden is setting the modern record for not holding a press conference, and it's not even close. https://t.co/KU4eEyZkHG https://t.co/arBgxDRIE8	31171.0	RT @AZachParkinson: Biden is setting the modern record for not holding a press conference, and it's not even close. https://t.co/KU4eEyZkHG…	624.0	True	full
115	60405340b0ab2e0038a0037a	2021-03-04 03:25:47	[]	[{"url":"https://t.co/lDIsN7Ge07","expanded_url":"https://www.gmanetwork.com/news/news/nation/778280/nograles-no-rollout-date-yet-for-astrazeneca-vaccines/story/","display_url":"gmanetwork.com/news/news/nati…","indices":[197,220]}]		[]	[]			There is no rollout date yet for the 487,200 doses of AstraZeneca's COVID-19 vaccines that are expected to be deliv… https://t.co/2zeA7DCJmN	5859680.0	True	full
116	60405351b0ab2e0038a0099a	2021-03-04 03:26:04	[]	[]	Sun Feb 28 15:35:29 +0000 2021	[]	[{"url":"https://t.co/fQGLsrZ9Gc","expanded_url":"https://youtu.be/Z-8RYf5aVQk","display_url":"youtu.be/Z-8RYf5aVQk","indices":[260,283]}]	¡¡ Hola AMIGOS !! En PLATICANDO CON ALAZRAKI hablé con el DR Francisco Moreno @DrPacoMoreno1 del ABC sobre el patético manejo de la pandemia y el peligro de hacer una vacunación de tutti frutti sin estrategia!!! Véanlo aquí y suscríbanse a @AtypicalTeve -&gt; https://t.co/fQGLsrZ9Gc https://t.co/fOX3YM7YQH	144580.0	RT @carlosalazraki: ¡¡ Hola AMIGOS !! En PLATICANDO CON ALAZRAKI hablé con el DR Francisco Moreno @DrPacoMoreno1 del ABC sobre el patético…	2228.0	True	full
117	60405414b0ab2e0038a04f60	2021-03-04 03:29:19	[]	[]	Thu Mar 04 01:47:20 +0000 2021	[]	[{"url":"https://t.co/lInjlJ5SHg","expanded_url":"https://twitter.com/cnnphilippines/status/1367237905760931841","display_url":"twitter.com/cnnphilippines…","indices":[206,229]}]	WHO's Abeyasinghe says the study showing the South Africa COVID-19 lessens the efficacy of AstraZeneca vaccines is a limited study involving less than 2,000 participants. He says more reviews are needed. https://t.co/lInjlJ5SHg	1192447.0	RT @cnnphilippines: WHO's Abeyasinghe says the study showing the South Africa COVID-19 lessens the efficacy of AstraZeneca vaccines is a li…	164.0	True	full
118	6040543bb0ab2e0038a05d26	2021-03-04 03:29:57	[]	[]	Thu Mar 04 02:06:13 +0000 2021	[{"text":"Austria","indices":[19,27]},{"text":"Germany","indices":[29,37]},{"text":"Switzerland","indices":[39,51]},{"text":"SputnikV","indices":[74,83]},{"text":"SputnikUpdates","indices":[115,130]}]	[{"url":"https://t.co/gl8H8GKTXr","expanded_url":"https://sptnkne.ws/F5aK","display_url":"sptnkne.ws/F5aK","indices":[147,170]}]	UPDATE | People in #Austria, #Germany, #Switzerland trust more in Russian #SputnikV than in AstraZeneca's vaccine #SputnikUpdates @sputnikvaccine https://t.co/gl8H8GKTXr	322381.0	RT @SputnikInt: UPDATE | People in #Austria, #Germany, #Switzerland trust more in Russian #SputnikV than in AstraZeneca's vaccine #Sputnik…	93.0	True	full
119	60405471b0ab2e0038a070b6	2021-03-04 03:30:52	[]	[{"url":"https://t.co/8m45lhUUrb","expanded_url":"https://www.focus.jor.br/ministerio-da-saude-decide-comprar-todas-as-vacinas-disponiveis-da-pfizer-e-johnson-johnson/#.YEBT_UsQHLQ.twitter","display_url":"focus.jor.br/ministerio-da-…","indices":[204,227]}]		[]	[]			Ñ há informação precisa em relação à quantidade de doses a serem adquiridas. “Número de doses vai depender de qto f… https://t.co/aIl0Mcl9AZ	70770.0	True	full
120	6040547bb0ab2e0038a07460	2021-03-04 03:31:02	[]	[{"url":"https://t.co/HkuOCSLIma","expanded_url":"https://newsinfo.inquirer.net/1402887/elderly-health-workers-seen-as-priority-for-astrazeneca-vaccines-galvez?utm_medium=Social&utm_source=Twitter#Echobox=1614828380","display_url":"newsinfo.inquirer.net/1402887/elderl…","indices":[196,219]}]		[]	[]			Some health experts are recommending that the arriving COVID-19 vaccines from AstraZeneca be allocated to elderly h… https://t.co/oc8OMKOjLl	3226615.0	True	full
121	604054b4b0ab2e0038a0889c	2021-03-04 03:31:59	[]	[]	Thu Mar 04 03:27:21 +0000 2021	[]	[{"url":"https://t.co/j1EVNYnyWf","expanded_url":"http://podvaccine.azdhs.gov","display_url":"podvaccine.azdhs.gov","indices":[98,121]}]	@AZDHS @AshleyVaughnxo As of right now at 8:26pm on March 3rd, there are open appointments at the https://t.co/j1EVNYnyWf portal for the Moderna vaccine for those 65+ at the Mesa Convention Center in downtown Mesa, AZ.	10.0	RT @FollowTheD8a: @AZDHS @AshleyVaughnxo As of right now at 8:26pm on March 3rd, there are open appointments at the https://t.co/j1EVNYnyWf…	2.0	True	full
122	604054fcb0ab2e0038a0a232	2021-03-04 03:33:10	[]	[]	Tue Mar 02 17:42:44 +0000 2021	[]	[{"url":"https://t.co/THSv5kiIVt","expanded_url":"http://ow.ly/ubun50DO6Us","display_url":"ow.ly/ubun50DO6Us","indices":[191,214]}]	Both the Pfizer BioNTech and the Oxford AstraZeneca vaccines are highly effective in reducing covid-19 infections and protecting against severe disease in older adults, preliminary data show https://t.co/THSv5kiIVt	444027.0	RT @bmj_latest: Both the Pfizer BioNTech and the Oxford AstraZeneca vaccines are highly effective in reducing covid-19 infections and prote…	43.0	True	full
123	60405507b0ab2e0038a0a648	2021-03-04 03:33:22	[]	[{"url":"https://t.co/j1EVNYnyWf","expanded_url":"http://podvaccine.azdhs.gov","display_url":"podvaccine.azdhs.gov","indices":[96,119]}]		[]	[]			@AZDHS @FOX10Phoenix As of right now at 8:26pm on March 3rd, there are open appointments at the… https://t.co/tPiFKYtYEC	10.0	True	full
124	60405517b0ab2e0038a0ac30	2021-03-04 03:33:38	[]	[{"url":"https://t.co/0ze5KzlBqz","expanded_url":"https://www.wsj.com/livecoverage/covid-2021-03-01/card/Je5On7EVv7Fpi0H48TZH","display_url":"wsj.com/livecoverage/c…","indices":[192,215]}]		[]	[]			UK: new data is in: just a single dose of vaccine - either Pfizer/BioNTech or Oxford/AstraZeneca - is observed to r… https://t.co/FSPHWpHpCY	409.0	True	full
125	60405538b0ab2e0038a0b7e6	2021-03-04 03:34:11	[]	[]	Thu Mar 04 01:40:45 +0000 2021	[]	[{"url":"https://t.co/vBu5gufitb","expanded_url":"https://www.sbs.com.au/news/south-australia-to-receive-the-country-s-first-astrazeneca-coronavirus-doses-on-friday","display_url":"sbs.com.au/news/south-aus…","indices":[132,155]}]	Doses of the AstraZeneca vaccine that have arrived from overseas will be administered from tomorrow, starting with South Australia. https://t.co/vBu5gufitb	423306.0	RT @SBSNews: Doses of the AstraZeneca vaccine that have arrived from overseas will be administered from tomorrow, starting with South Austr…	10.0	True	full
126	60405750b1c54000385be16d	2021-03-04 03:43:07	[]	[]	Thu Mar 04 02:00:02 +0000 2021	[]	[{"url":"https://t.co/S7St44Nb1U","expanded_url":"http://lrzn.es/wo3nn3","display_url":"lrzn.es/wo3nn3","indices":[180,203]}]	Coronavirus: Dudas ante la vacuna de AstraZeneca, ¿qué dice la ciencia? ➡ En Berlín, donde hay libertad para escoger, la mayoría prefiere el preparado de BioNTech/Pfizer o Moderna https://t.co/S7St44Nb1U	522847.0	RT @larazon_es: Coronavirus: Dudas ante la vacuna de AstraZeneca, ¿qué dice la ciencia? ➡ En Berlín, donde hay libertad para escoger, la ma…	1051.0	True	full
127	60405763b1c54000385be861	2021-03-04 03:43:26	[{"text":"medicaldarpan","indices":[97,111]},{"text":"astrazenecaoxford","indices":[112,130]},{"text":"seruminstituteindia","indices":[131,151]},{"text":"fightagainstcoronavirus","indices":[152,176]},{"text":"weaponagainstcoronavirus","indices":[177,202]}]	[{"url":"https://t.co/Oul6daZujF","expanded_url":"https://medicaldarpan.com/hi/news/serum-institute-of-india-to-provide-10-million-doses-of-astrazeneca-vaccine-to-the-uk/","display_url":"medicaldarpan.com/hi/news/serum-…","indices":[0,23]}]		[]	[]			https://t.co/Oul6daZujF The UK government shall receive 10 million doses of AstraZeneca vaccine! #medicaldarpan… https://t.co/SOX1TP9y4D	64.0	True	full
128	604057a9b1c54000385c0185	2021-03-04 03:44:36	[]	[{"url":"https://t.co/cQb9gVCDMW","expanded_url":"http://www.eminencercm.com","display_url":"eminencercm.com","indices":[255,278]}]		[]	[]			New CPT codes are implemented for the COVID-19 vaccine from AstraZeneca and the University of Oxford, and Janssen b… https://t.co/4462uidiu4	12.0	True	full
129	604057c4b1c54000385c0af7	2021-03-04 03:45:02	[]	[{"url":"https://t.co/G2jgCdw9L4","expanded_url":"https://www.khmertimeskh.com/820487/no-firm-deal-yet-for-astrazeneca-vaccine-doses-from-india/","display_url":"khmertimeskh.com/820487/no-firm…","indices":[163,186]}]		[]	[]			Negotiations for the purchase of Oxford/AstraZeneca vaccines from India are still ongoing, according to Indian Amba… https://t.co/LxbYMOyYBi	8934.0	True	full
130	60405822b1c54000385c2ca5	2021-03-04 03:46:36	[]	[]	Thu Mar 04 03:31:02 +0000 2021	[]	[{"url":"https://t.co/HkuOCSLIma","expanded_url":"https://newsinfo.inquirer.net/1402887/elderly-health-workers-seen-as-priority-for-astrazeneca-vaccines-galvez?utm_medium=Social&utm_source=Twitter#Echobox=1614828380","display_url":"newsinfo.inquirer.net/1402887/elderl…","indices":[196,219]}]	Some health experts are recommending that the arriving COVID-19 vaccines from AstraZeneca be allocated to elderly healthcare workers, vaccine czar Carlito Galvez Jr. said Thursday. | @KAguilarINQ https://t.co/HkuOCSLIma	3226745.0	RT @inquirerdotnet: Some health experts are recommending that the arriving COVID-19 vaccines from AstraZeneca be allocated to elderly healt…	482.0	True	full
131	60405836b1c54000385c33c9	2021-03-04 03:46:56	[{"text":"Congo","indices":[144,150]},{"text":"AstraZeneca","indices":[151,163]},{"text":"COVID19Vaccines","indices":[164,180]},{"text":"COVID19","indices":[181,189]},{"text":"VaccineDistribution","indices":[190,210]}]	[{"url":"https://t.co/evaeyGknaZ","expanded_url":"https://lnkd.in/dKTr-WB","display_url":"lnkd.in/dKTr-WB","indices":[211,234]}]		[]	[]			Congo received about half of its Covax distribution of the AstraZeneca Vaccines. Equitable and safe distribution of… https://t.co/697rV0Cpsz	800.0	True	full
132	60405838b1c54000385c3471	2021-03-04 03:46:58	[]	[]	Wed Mar 03 18:18:39 +0000 2021	[]	[{"url":"https://t.co/eG0LMnmen6","expanded_url":"https://youtu.be/pe1ejeb7vXM","display_url":"youtu.be/pe1ejeb7vXM","indices":[144,167]}]	Germany, France and Belgium are all u-turning and now set to follow UK’s lead on Oxford vaccine after several EU leaders spread misinformation: https://t.co/eG0LMnmen6	61921.0	RT @Michael_Heaver: Germany, France and Belgium are all u-turning and now set to follow UK’s lead on Oxford vaccine after several EU leader…	1009.0	True	full
133	6040583eb1c54000385c3691	2021-03-04 03:47:04	[]	[{"url":"https://t.co/cRIWUnoBLn","expanded_url":"https://apnews.com/article/europe-seeks-vaccinate-more-people-9533c6481af31a1602384238f1114bed","display_url":"apnews.com/article/europe…","indices":[223,246]}]		[]	[]			Data this week from England’s mass vaccination program showed that both AstraZeneca and the Pfizer-BioNTech vaccine… https://t.co/P4KxNdHPas	3466.0	True	full
134	60405882b1c54000385c4f27	2021-03-04 03:48:13	[]	[]	Wed Mar 03 17:55:03 +0000 2021	[]	[{"url":"https://t.co/KU4eEyZkHG","expanded_url":"https://twitter.com/jaketapper/status/1367124836674396165","display_url":"twitter.com/jaketapper/sta…","indices":[96,119]}]	Biden is setting the modern record for not holding a press conference, and it's not even close. https://t.co/KU4eEyZkHG https://t.co/arBgxDRIE8	31171.0	RT @AZachParkinson: Biden is setting the modern record for not holding a press conference, and it's not even close. https://t.co/KU4eEyZkHG…	426.0	True	full
135	604058bdb1c54000385c6427	2021-03-04 03:49:12	[]	[]	Thu Mar 04 01:39:22 +0000 2021	[]	[{"url":"https://t.co/M84dNh32q6","expanded_url":"https://mattstoller.substack.com/p/apple-threatens-north-dakota-suffers","display_url":"mattstoller.substack.com/p/apple-threat…","indices":[257,280]}]	A Democrat named Cesar Chavez, who has both ‘immigrant’ and ‘AZLGBTQ’ in his twitter biography, lavished praise over libertarian lobbyists at the Goldwater Institute and the American Legislative Exchange Council. ALEC lets corporations vote on its agenda!! https://t.co/M84dNh32q6	116705.0	RT @matthewstoller: A Democrat named Cesar Chavez, who has both ‘immigrant’ and ‘AZLGBTQ’ in his twitter biography, lavished praise over li…	395.0	True	full
136	604058c8b1c54000385c67f9	2021-03-04 03:49:22	[]	[{"url":"https://t.co/kDBNWPOX0f","expanded_url":"http://Globalnews.ca","display_url":"Globalnews.ca","indices":[127,150]},{"url":"https://t.co/HT6nBtkEYC","expanded_url":"https://globalnews.ca/news/7673851/oxford-astrazeneca-covid19-vaccine-ontario-aged-60-to-64/","display_url":"globalnews.ca/news/7673851/o…","indices":[151,174]}]		[]	[]			People 60-64 will get the AstraZeneca vaccine. Ontario to extend COVID-19 vaccine intervals after change in federal… https://t.co/hETFbPYtPd	7798.0	True	full
137	604058e2b1c54000385c715d	2021-03-04 03:49:48	[]	[{"url":"https://t.co/UF9dOspNCR","expanded_url":"https://www.midilibre.fr/2021/02/12/vaccin-astrazeneca-de-nombreux-soignants-victimes-deffets-secondaires-les-injections-suspendues-9369306.php","display_url":"midilibre.fr/2021/02/12/vac…","indices":[183,206]}]		[]	[]			Suspension de la vaccination avec le vaccin AstraZeneca après des effets secondaires chez le personnel soignant.… https://t.co/5RRmyStAtN	31.0	True	full
138	60405936b1c54000385c8f6f	2021-03-04 03:51:12	[]	[]	Wed Mar 03 18:20:35 +0000 2021	[]	[{"url":"https://t.co/FpNLPeWpyb","expanded_url":"https://www.wsj.com/articles/doses-of-astrazenecas-covid-19-vaccine-pile-up-in-europe-amid-government-restrictions-11614715968?reflink=desktopwebshare_twitter","display_url":"wsj.com/articles/doses…","indices":[152,175]}]	Why is Justin Trudeau suddenly able to get large amounts of the short-dated AstraZeneca vaccine for Canada? Because, it seems, nobody else wants them. https://t.co/FpNLPeWpyb	5753.0	RT @levinepmc: Why is Justin Trudeau suddenly able to get large amounts of the short-dated AstraZeneca vaccine for Canada? Because, it seem…	1149.0	True	full
139	6040593bb1c54000385c915b	2021-03-04 03:51:18	[{"text":"Alemania","indices":[67,76]},{"text":"AstraZeneca","indices":[98,110]}]	[{"url":"https://t.co/IutlBZjsaf","expanded_url":"https://www.vivonoticias.mx/notas/nota.php?id_n=43230","display_url":"vivonoticias.mx/notas/nota.php…","indices":[219,242]}]		[]	[]			Alemania autorizará vacuna de AstraZeneca para mayores de 65 años #Alemania autorizará la vacuna #AstraZeneca cont… https://t.co/EfCnAtW9KV	1057.0	True	full
140	60405945b1c54000385c94c5	2021-03-04 03:51:27	[]	[]	Wed Mar 03 18:20:35 +0000 2021	[]	[{"url":"https://t.co/FpNLPeWpyb","expanded_url":"https://www.wsj.com/articles/doses-of-astrazenecas-covid-19-vaccine-pile-up-in-europe-amid-government-restrictions-11614715968?reflink=desktopwebshare_twitter","display_url":"wsj.com/articles/doses…","indices":[152,175]}]	Why is Justin Trudeau suddenly able to get large amounts of the short-dated AstraZeneca vaccine for Canada? Because, it seems, nobody else wants them. https://t.co/FpNLPeWpyb	5753.0	RT @levinepmc: Why is Justin Trudeau suddenly able to get large amounts of the short-dated AstraZeneca vaccine for Canada? Because, it seem…	13.0	True	full
141	60405991b1c54000385cb01b	2021-03-04 03:52:44	[]	[]	Wed Mar 03 18:56:47 +0000 2021	[{"text":"AstraZeneca","indices":[14,26]},{"text":"COVID19","indices":[37,45]}]	[{"url":"https://t.co/aed3L9r6bh","expanded_url":"https://news.un.org/es/story/2021/03/1488992","display_url":"news.un.org/es/story/2021/…","indices":[250,273]}]	💠La vacuna de #AstraZeneca contra el #COVID19 es igual de eficaz que la de Pfizer, dice la @opsoms 💠COVAX ya ha repartido 10 millones de dosis en 15 países 💠La Corte Penal Internacional @IntlCrimCourt investigará crímenes de guerra en Palestina https://t.co/aed3L9r6bh	329523.0	RT @NoticiasONU: 💠La vacuna de #AstraZeneca contra el #COVID19 es igual de eficaz que la de Pfizer, dice la @opsoms 💠COVAX ya ha repartid…	1056.0	True	full
142	6040599db1c54000385cb445	2021-03-04 03:52:55	[]	[{"url":"https://t.co/frzr6IeI21","expanded_url":"https://bit.ly/2PyxdGk","display_url":"bit.ly/2PyxdGk","indices":[147,170]}]		[]	[]			The plane carrying the initial shipment of AstraZeneca COVID-19 vaccines is en route to the Philippines, according… https://t.co/DS6hjVSCEk	1192457.0	True	full
143	60405bd9de0b840038ef8726	2021-03-04 04:02:27	[]	[]	Wed Mar 03 18:20:35 +0000 2021	[]	[{"url":"https://t.co/FpNLPeWpyb","expanded_url":"https://www.wsj.com/articles/doses-of-astrazenecas-covid-19-vaccine-pile-up-in-europe-amid-government-restrictions-11614715968?reflink=desktopwebshare_twitter","display_url":"wsj.com/articles/doses…","indices":[152,175]}]	Why is Justin Trudeau suddenly able to get large amounts of the short-dated AstraZeneca vaccine for Canada? Because, it seems, nobody else wants them. https://t.co/FpNLPeWpyb	5754.0	RT @levinepmc: Why is Justin Trudeau suddenly able to get large amounts of the short-dated AstraZeneca vaccine for Canada? Because, it seem…	402.0	True	full
144	60405bf3de0b840038ef9076	2021-03-04 04:02:53	[]	[]	Wed Mar 03 18:20:35 +0000 2021	[]	[{"url":"https://t.co/FpNLPeWpyb","expanded_url":"https://www.wsj.com/articles/doses-of-astrazenecas-covid-19-vaccine-pile-up-in-europe-amid-government-restrictions-11614715968?reflink=desktopwebshare_twitter","display_url":"wsj.com/articles/doses…","indices":[152,175]}]	Why is Justin Trudeau suddenly able to get large amounts of the short-dated AstraZeneca vaccine for Canada? Because, it seems, nobody else wants them. https://t.co/FpNLPeWpyb	5753.0	RT @levinepmc: Why is Justin Trudeau suddenly able to get large amounts of the short-dated AstraZeneca vaccine for Canada? Because, it seem…	145.0	True	full
145	60405c11de0b840038ef9b44	2021-03-04 04:03:23	[]	[]	Wed Mar 03 22:30:00 +0000 2021	[]	[{"url":"https://t.co/ilecIBjxmg","expanded_url":"https://www.azcentral.com/story/travel/arizona/road-trips/2021/02/19/arizona-desert-bloom-2021-where-to-see-wildflowers/6774629002/","display_url":"azcentral.com/story/travel/a…","indices":[125,148]}]	Looking to enjoy AZ's beautiful weather? Check out these hiking trails. Remember to wear a mask and keep 6 feet from others. https://t.co/ilecIBjxmg	158774.0	RT @kyrstensinema: Looking to enjoy AZ's beautiful weather? Check out these hiking trails. Remember to wear a mask and keep 6 feet from oth…	268.0	True	full
146	60405c15de0b840038ef9c94	2021-03-04 04:03:27	[{"text":"9News","indices":[239,245]}]	[{"url":"https://t.co/1UNaQVVQ50","expanded_url":"https://www.9news.com.au/national/astrazeneca-vaccine-south-australia-rollout-from-tomorrow/ab707a98-940a-4d38-8547-c095d2b7dd9a?ocid=Social-9NewsB","display_url":"9news.com.au/national/astra…","indices":[246,269]}]		[]	[]			The first doses of the AstraZeneca COVID-19 vaccine will be administered in South Australia tomorrow. Australians… https://t.co/HbjSV5mAyB	139809.0	True	full
147	60405c1fde0b840038efa04e	2021-03-04 04:03:38	[]	[]	Thu Feb 25 02:30:04 +0000 2021	[{"text":"campesinos","indices":[11,22]}]	[{"url":"https://t.co/jqtcnAZp7T","expanded_url":"http://uni.vi/b90w102A5rk","display_url":"uni.vi/b90w102A5rk","indices":[197,220]}]	Aunque los #campesinos están contemplados como trabajadores esenciales, los que son indocumentados no pueden recibirla, por lo que piden estar protegidos para poder seguir desempeñando sus labores.https://t.co/jqtcnAZp7T	12797.0	RT @UnivisionAZ: Aunque los #campesinos están contemplados como trabajadores esenciales, los que son indocumentados no pueden recibirla, po…	442.0	True	full
148	60405c20de0b840038efa0c4	2021-03-04 04:03:39	[]	[]	Wed Mar 03 22:50:37 +0000 2021	[]	[{"url":"https://t.co/6RZEhwrnYo","expanded_url":"https://uwaterloo.ca/news/media/q-and-experts-astrazeneca-and-viral-vector-vaccines","display_url":"uwaterloo.ca/news/media/q-a…","indices":[218,241]}]	With the AstraZeneca vaccine now approved in Canada, here is a new, insightful expert Q&amp;A with @kgrindrod from @UWPharmacy. Some excellent information on viral vector vaccines, how they work and more. Read more: https://t.co/6RZEhwrnYo https://t.co/gzbFtJeKQt	4607.0	RT @UWaterlooPres: With the AstraZeneca vaccine now approved in Canada, here is a new, insightful expert Q&amp;A with @kgrindrod from @UWPharma…	204.0	True	full
149	60405c27de0b840038efa340	2021-03-04 04:03:46	[]	[]	Wed Mar 03 17:42:22 +0000 2021	[{"text":"12News","indices":[271,278]}]	[{"url":"https://t.co/p9j8GLHuEt","expanded_url":"https://bit.ly/3uNE2Uy","display_url":"bit.ly/3uNE2Uy","indices":[247,270]}]	I want a vaccination as much as anyone. But I don't understand why @AZDHS pushed me &amp; 10s of 1000s others 55+ to front of line ahead of my colleague @gabetrujillo &amp; other people with disabilities &amp; their caregivers. Read Gabe's story: https://t.co/p9j8GLHuEt #12News	32055.0	RT @brahmresnik: I want a vaccination as much as anyone. But I don't understand why @AZDHS pushed me &amp; 10s of 1000s others 55+ to front of…	10186.0	True	full
150	60405c68de0b840038efba9e	2021-03-04 04:04:51	[{"text":"LongCovid","indices":[59,69]}]	[{"url":"https://t.co/ED5xqgDXDW","expanded_url":"https://threadreaderapp.com/thread/1367310054450491392.html","display_url":"threadreaderapp.com/thread/1367310…","indices":[116,139]}]		[]	[]			@vegasbling Hello, the unroll you asked for: Vaccine &amp; #LongCovid benefit? “I started getting texts/calls: hey…… https://t.co/Jl95YCqiAZ	450368.0	True	full
151	60405c8fde0b840038efc878	2021-03-04 04:05:29	[{"text":"USA","indices":[66,70]},{"text":"AZ","indices":[71,74]},{"text":"Texas","indices":[75,81]},{"text":"Arizona","indices":[82,90]},{"text":"COVID19","indices":[91,99]},{"text":"corona","indices":[100,107]},{"text":"MedTwitter","indices":[108,119]},{"text":"ZeroCovid","indices":[120,130]}]	[{"url":"https://t.co/WShClu4fvd","expanded_url":"https://www.newswise.com/coronavirus/eliminating-covid-19-what-the-world-can-learn-from-nz-and-taiwan/?article_id=740437","display_url":"newswise.com/coronavirus/el…","indices":[132,155]}]		[]	[]			Eliminating COVID-19: What the world can learn from NZ and Taiwan #USA #AZ #Texas #Arizona #COVID19 #corona… https://t.co/dkOGb32y1K	91.0	True	full
152	60405c9ede0b840038efce00	2021-03-04 04:05:45	[]	[]	Thu Mar 04 03:52:55 +0000 2021	[]	[{"url":"https://t.co/frzr6IeI21","expanded_url":"https://bit.ly/2PyxdGk","display_url":"bit.ly/2PyxdGk","indices":[147,170]}]	The plane carrying the initial shipment of AstraZeneca COVID-19 vaccines is en route to the Philippines, according to vaccine czar Carlito Galvez. https://t.co/frzr6IeI21	1192464.0	RT @cnnphilippines: The plane carrying the initial shipment of AstraZeneca COVID-19 vaccines is en route to the Philippines, according to v…	316.0	True	full
153	60405d59de0b840038f010c4	2021-03-04 04:08:52	[{"text":"investors","indices":[194,204]}]	[{"url":"https://t.co/11ojAZA3Wf","expanded_url":"http://www.gf-accord.biz","display_url":"gf-accord.biz","indices":[24,47]},{"url":"https://t.co/sJCHiKmDg8","expanded_url":"https://cmun.it/l3oduuf","display_url":"cmun.it/l3oduuf","indices":[205,228]}]		[]	[]			Retweet selected by the https://t.co/11ojAZA3Wf team | HAGENS BERMAN, NATIONAL TRIAL ATTORNEYS, Encourages Bloom E… https://t.co/fRBlQULkvY	10083.0	True	full
154	60405db4de0b840038f03160	2021-03-04 04:10:23	[]	[]	Tue Mar 02 17:22:34 +0000 2021	[]	[{"url":"https://t.co/foYv2LluoC","expanded_url":"https://mprempel.ca/news/f/conservatives-call-for-emergency-health-committee-meeting","display_url":"mprempel.ca/news/f/conserv…","indices":[185,208]}]	We have called for an emergency meeting to understand why Health Canada is recommending use of the AstraZeneca vaccine in seniors when the Immunization Task Force did not. Details here https://t.co/foYv2LluoC	128567.0	RT @MichelleRempel: We have called for an emergency meeting to understand why Health Canada is recommending use of the AstraZeneca vaccine…	4606.0	True	full
155	60405e3ad1897f0039d21ae7	2021-03-04 04:12:37	[]	[]	Sat Feb 27 20:48:34 +0000 2021	[]	[{"url":"https://t.co/3zaUwTyWp4","expanded_url":"https://www.forbes.com/sites/tommybeer/2021/02/27/gops-gosar-skipped-covid-19-aid-vote-to-speak-at-conference-with-ties-to-white-nationalism/?sh=b6684ff60361","display_url":"forbes.com/sites/tommybee…","indices":[233,256]}]	Rep. Paul Gosar (R-AZ) stated he was unable to attend the coronavirus aid bill vote due to safety concerns related to the pandemic, yet traveled to Orlando that day as keynote speaker for a conference with ties to white nationalism. https://t.co/3zaUwTyWp4	405285.0	RT @CREWcrew: Rep. Paul Gosar (R-AZ) stated he was unable to attend the coronavirus aid bill vote due to safety concerns related to the pan…	7796.0	True	full
156	60405e85d1897f0039d235a5	2021-03-04 04:13:51	[]	[{"url":"https://t.co/IhmLlN6JOb","expanded_url":"https://www.etsy.com/listing/950407099/foxy-stickers?ref=listings_manager_grid&fbclid=IwAR15C4CWLyTEHjkvt42ncLagk9--jbDnhR6TNcTf8U7tKTusSuDb9d8Px7E","display_url":"etsy.com/listing/950407…","indices":[249,272]}]		[]	[]			If you would like to help support Foxy’s medical bills, I am selling these AMAZING $5 sticker packs so you can have… https://t.co/8mLJRfLON9	227.0	True	full
157	60405ec1d1897f0039d24b63	2021-03-04 04:14:52	[]	[]	Thu Mar 04 04:01:10 +0000 2021	[{"text":"tukonews","indices":[123,132]},{"text":"COVID19Vaccine","indices":[133,148]}]	[{"url":"https://t.co/gbvwFPsQXV","expanded_url":"https://www.tuko.co.ke/404744-2-people-die-receiving-astrazeneca-vaccine-south-korea.html","display_url":"tuko.co.ke/404744-2-peopl…","indices":[151,174]}]	South Koren authorities are investigating the deaths of two people that occurred after they took the AstraZeneca vaccine. #tukonews #COVID19Vaccine https://t.co/gbvwFPsQXV	143313.0	RT @Tuko_co_ke: South Koren authorities are investigating the deaths of two people that occurred after they took the AstraZeneca vaccine.…	8.0	True	full
158	60405ecbd1897f0039d24eeb	2021-03-04 04:15:02	[]	[{"url":"https://t.co/t77KZadB7a","expanded_url":"http://lrzn.es/vlm0u3","display_url":"lrzn.es/vlm0u3","indices":[223,246]}]		[]	[]			Coronavirus: Margarita del Val, contraria a poner vacuna de AstraZeneca a mayores: “Sus datos son malos” ➡ La exper… https://t.co/3VWFBD2RAy	522848.0	True	full
159	60405eeed1897f0039d25b41	2021-03-04 04:15:36	[]	[{"url":"https://t.co/UiSoj5Yyn9","expanded_url":"http://www.elacontecer.com.uy/38401-2021-02-24.html","display_url":"elacontecer.com.uy/38401-2021-02-…","indices":[119,142]}]		[]	[]			DURAZNO: El 15 de marzo comienza entrega de vacuna antiaftosa en oficinas del MGAP y el 16 inicia gira por el inter… https://t.co/kDP04RtKRK	5481.0	True	full
160	60405f0bd1897f0039d265b1	2021-03-04 04:16:05	[]	[]	Tue Mar 02 19:34:32 +0000 2021	[{"text":"Health","indices":[0,7]},{"text":"Spain","indices":[18,24]},{"text":"AstraZeneca","indices":[46,58]},{"text":"vaccines","indices":[65,74]},{"text":"paracetamol","indices":[87,99]}]	[{"url":"https://t.co/MNF1KeIfok","expanded_url":"https://www.theolivepress.es/spain-news/2021/03/02/health-chiefs-in-spain-say-anybody-who-gets-astrazeneca-covid-vaccines-should-take-paracetamol-beforehand/?utm_source=dlvr.it&utm_medium=twitter&utm_campaign=olivepress#utm_source=rss&utm_medium=rss","display_url":"theolivepress.es/spain-news/202…","indices":[111,134]}]	#Health chiefs in #Spain say anybody who gets #AstraZeneca COVID #vaccines should take #paracetamol beforehand https://t.co/MNF1KeIfok @olivepress	9266.0	RT @olivepress: #Health chiefs in #Spain say anybody who gets #AstraZeneca COVID #vaccines should take #paracetamol beforehand https://t.co…	375.0	True	full
161	60405f8dd1897f0039d2943d	2021-03-04 04:18:16	[]	[]	Wed Mar 03 21:46:58 +0000 2021	[{"text":"عكاظ","indices":[0,5]},{"text":"الخميس","indices":[22,29]},{"text":"كورونا","indices":[91,98]},{"text":"السعودية","indices":[187,196]},{"text":"الصحة","indices":[199,205]},{"text":"ان_تكون_اولا","indices":[238,251]}]	[{"url":"https://t.co/3SlA4INXWI","expanded_url":"https://www.okaz.com.sa/","display_url":"okaz.com.sa","indices":[253,276]}]	#عكاظ (الصفحة الأولى) #الخميس: - مصادر عكاظ: استمرار التقاضي الإلكتروني بعد انتهاء جائحة #كورونا - عكاظ ترصد.. ملاحقة منتهكي الملكية الفكرية بـــ 532 قضية - مليون جرعة لقاح معطاة في #السعودية.. #الصحة: سارعوا إلى التسجيل في التطعيم #ان_تكون_اولا https://t.co/3SlA4INXWI https://t.co/XdmGO39GOb	1922565.0	RT @OKAZ_online: #عكاظ (الصفحة الأولى) #الخميس: - مصادر عكاظ: استمرار التقاضي الإلكتروني بعد انتهاء جائحة #كورونا - عكاظ ترصد.. ملاحقة م…	386.0	True	full
162	60405f96d1897f0039d29779	2021-03-04 04:18:25	[]	[]	Thu Mar 04 03:52:55 +0000 2021	[]	[{"url":"https://t.co/frzr6IeI21","expanded_url":"https://bit.ly/2PyxdGk","display_url":"bit.ly/2PyxdGk","indices":[147,170]}]	The plane carrying the initial shipment of AstraZeneca COVID-19 vaccines is en route to the Philippines, according to vaccine czar Carlito Galvez. https://t.co/frzr6IeI21	1192467.0	RT @cnnphilippines: The plane carrying the initial shipment of AstraZeneca COVID-19 vaccines is en route to the Philippines, according to v…	55.0	True	full
163	60405fa0d1897f0039d29afd	2021-03-04 04:18:34	[]	[]	Wed Mar 03 21:46:58 +0000 2021	[{"text":"عكاظ","indices":[0,5]},{"text":"الخميس","indices":[22,29]},{"text":"كورونا","indices":[91,98]},{"text":"السعودية","indices":[187,196]},{"text":"الصحة","indices":[199,205]},{"text":"ان_تكون_اولا","indices":[238,251]}]	[{"url":"https://t.co/3SlA4INXWI","expanded_url":"https://www.okaz.com.sa/","display_url":"okaz.com.sa","indices":[253,276]}]	#عكاظ (الصفحة الأولى) #الخميس: - مصادر عكاظ: استمرار التقاضي الإلكتروني بعد انتهاء جائحة #كورونا - عكاظ ترصد.. ملاحقة منتهكي الملكية الفكرية بـــ 532 قضية - مليون جرعة لقاح معطاة في #السعودية.. #الصحة: سارعوا إلى التسجيل في التطعيم #ان_تكون_اولا https://t.co/3SlA4INXWI https://t.co/XdmGO39GOb	1922565.0	RT @OKAZ_online: #عكاظ (الصفحة الأولى) #الخميس: - مصادر عكاظ: استمرار التقاضي الإلكتروني بعد انتهاء جائحة #كورونا - عكاظ ترصد.. ملاحقة م…	47.0	True	full
164	60405ff9d1897f0039d2bb1d	2021-03-04 04:20:04	[]	[]	Thu Mar 04 04:19:59 +0000 2021	[]	[{"url":"https://t.co/SflsYLr5IJ","expanded_url":"https://twitter.com/timesofindia/status/1367328896958357504","display_url":"twitter.com/timesofindia/s…","indices":[265,288]}]	Anita Anand, MP for Oakville and Minister of Public Services and Procurement, said in a tweet, "The AZ/CoviShield vaccine is now in Canada. The first tranche of 500,000 doses arrived this morning from Serum Institute of India with 1.5 million more doses to follow. https://t.co/SflsYLr5IJ	13434191.0	RT @timesofindia: Anita Anand, MP for Oakville and Minister of Public Services and Procurement, said in a tweet, "The AZ/CoviShield vaccine…	1161.0	True	full
165	604061ea96c63300385938de	2021-03-04 04:28:21	[]	[]	Wed Mar 03 19:01:44 +0000 2021	[]	[{"url":"https://t.co/eHWU3QhppP","expanded_url":"http://ow.ly/aJpa50DPfPO","display_url":"ow.ly/aJpa50DPfPO","indices":[102,125]}]	Guayaquil adquirirá las vacunas de AstraZeneca, Sputnik V y Sinovac contra el coronavirus COVID-19. ► https://t.co/eHWU3QhppP https://t.co/Pj3MDSnZOc	2276371.0	RT @eluniversocom: Guayaquil adquirirá las vacunas de AstraZeneca, Sputnik V y Sinovac contra el coronavirus COVID-19. ► https://t.co/eHWU3…	83.0	True	full
166	6040622796c6330038594e94	2021-03-04 04:29:21	[]	[]	Mon Mar 01 17:36:20 +0000 2021	[]	[{"url":"https://t.co/0fUoRpvN8d","expanded_url":"https://bbc.in/3kGVSUz","display_url":"bbc.in/3kGVSUz","indices":[164,187]}]	Single shot of either Oxford-AstraZeneca or Pfizer-BioNTech Covid vaccine reduces chance of needing hospital treatment by more than 80%, analysis in England shows https://t.co/0fUoRpvN8d	47651288.0	RT @BBCBreaking: Single shot of either Oxford-AstraZeneca or Pfizer-BioNTech Covid vaccine reduces chance of needing hospital treatment by…	414.0	True	full
167	6040624096c63300385957bc	2021-03-04 04:29:47	[]	[]	Sat Feb 27 18:35:24 +0000 2021	[]	[{"url":"https://t.co/v8lWhAQKWt","expanded_url":"https://blog.cltexam.com/student-essay-civility-and-civic-discourse/","display_url":"blog.cltexam.com/student-essay-…","indices":[152,175]}]	AMAZING- This student is 15!! “If cancel culture remains so pervasive, the competition of ideas that is critical to American democracy will suffer.” https://t.co/v8lWhAQKWt	19586.0	RT @JeremyTate41: AMAZING- This student is 15!! “If cancel culture remains so pervasive, the competition of ideas that is critical to Ame…	20.0	True	full
168	6040629f96c63300385979a8	2021-03-04 04:31:22	[]	[]	Wed Mar 03 19:48:36 +0000 2021	[]	[{"url":"https://t.co/ymtNwQ326a","expanded_url":"https://www.wmicentral.com/community_beat/briefs/show-low-library-to-use-grant-to-expand-seed-program/article_d6559d7b-be5a-585a-a128-e100907f4ed9.html","display_url":"wmicentral.com/community_beat…","indices":[248,271]}]	"The Show Low Public Library received a $4,000 grant in 2020 from the @StateLibAZ via @US_IMLS for the purpose of expanding its seed library program by providing gardening kits for check-out, educational classes and more." @SNAP_Ed_Eval @Shareable https://t.co/ymtNwQ326a	1974.0	RT @LetsMoveLibrary: "The Show Low Public Library received a $4,000 grant in 2020 from the @StateLibAZ via @US_IMLS for the purpose of expa…	216.0	True	full
169	604062da96c6330038598ea0	2021-03-04 04:32:20	[]	[{"url":"https://t.co/zO1ieC9U93","expanded_url":"https://apnews.com/article/europe-seeks-vaccinate-more-people-9533c6481af31a1602384238f1114bed","display_url":"apnews.com/article/europe…","indices":[214,237]}]		[]	[]			New data out of the UK shows a single shot of Pfizer or AstraZeneca was around 60% in stopping a symptomatic covid… https://t.co/B9AclTx0BW	6052.0	True	full
170	6040632996c633003859aaf4	2021-03-04 04:33:40	[]	[]	Wed Mar 03 14:35:15 +0000 2021	[]	[{"url":"https://t.co/ifO0vmgSzU","expanded_url":"https://twitter.com/EileenMarieSar1/status/1366993680616353792","display_url":"twitter.com/EileenMarieSar…","indices":[172,195]}]	ITS 50 -50 AND MANCHIN AND THE OTHER DINO FROM AZ DIMINISH THEIR ABILITY TO GET THINGS DONE WONT VOTE TO END THE FIFLBUSTERDONT BLAME ALL THE DEMS https://t.co/ifO0vmgSzU	2589.0	RT @1307th: ITS 50 -50 AND MANCHIN AND THE OTHER DINO FROM AZ DIMINISH THEIR ABILITY TO GET THINGS DONE WONT VOTE TO E…	2589.0	True	full
171	6040632b96c633003859abee	2021-03-04 04:33:42	[]	[]	Thu Mar 04 02:05:10 +0000 2021	[{"text":"africabiz","indices":[121,131]},{"text":"tech","indices":[132,137]}]	[{"url":"https://t.co/cdYduKJ3AZ","expanded_url":"http://twib.in/l/bEKB4gRrqGaR","display_url":"twib.in/l/bEKB4gRrqGaR","indices":[76,99]}]	Worried About Coronavirus Variants? Here's What You Need To Know KERA News https://t.co/cdYduKJ3AZ via @theafricamentor #africabiz #tech https://t.co/KYuoXIeUjO	22543.0	RT @TheAfricaMentor: Worried About Coronavirus Variants? Here's What You Need To Know KERA News https://t.co/cdYduKJ3AZ via @theafricament…	1510.0	True	full
172	6040633696c633003859afca	2021-03-04 04:33:53	[]	[]	Wed Mar 03 22:30:00 +0000 2021	[]	[{"url":"https://t.co/ilecIBjxmg","expanded_url":"https://www.azcentral.com/story/travel/arizona/road-trips/2021/02/19/arizona-desert-bloom-2021-where-to-see-wildflowers/6774629002/","display_url":"azcentral.com/story/travel/a…","indices":[125,148]}]	Looking to enjoy AZ's beautiful weather? Check out these hiking trails. Remember to wear a mask and keep 6 feet from others. https://t.co/ilecIBjxmg	158776.0	RT @kyrstensinema: Looking to enjoy AZ's beautiful weather? Check out these hiking trails. Remember to wear a mask and keep 6 feet from oth…	693.0	True	full
173	6040634596c633003859b4fe	2021-03-04 04:34:08	[]	[]	Mon Mar 01 22:36:12 +0000 2021	[{"text":"COVID19","indices":[232,240]}]	[{"url":"https://t.co/I4hzyRYpmr","expanded_url":"https://bit.ly/3rjOYHa","display_url":"bit.ly/3rjOYHa","indices":[241,264]}]	The Pfizer and Oxford-AstraZeneca vaccines have been "highly effective" in reducing coronavirus infections and severe illness among elderly people in Britain, with a more than 80% reduction in hospitalization, official data showed. #COVID19 https://t.co/I4hzyRYpmr	7319681.0	RT @ABSCBNNews: The Pfizer and Oxford-AstraZeneca vaccines have been "highly effective" in reducing coronavirus infections and severe illne…	414.0	True	full
174	6040635f96c633003859be3e	2021-03-04 04:34:33	[]	[]	Wed Mar 03 18:20:35 +0000 2021	[]	[{"url":"https://t.co/FpNLPeWpyb","expanded_url":"https://www.wsj.com/articles/doses-of-astrazenecas-covid-19-vaccine-pile-up-in-europe-amid-government-restrictions-11614715968?reflink=desktopwebshare_twitter","display_url":"wsj.com/articles/doses…","indices":[152,175]}]	Why is Justin Trudeau suddenly able to get large amounts of the short-dated AstraZeneca vaccine for Canada? Because, it seems, nobody else wants them. https://t.co/FpNLPeWpyb	5754.0	RT @levinepmc: Why is Justin Trudeau suddenly able to get large amounts of the short-dated AstraZeneca vaccine for Canada? Because, it seem…	694.0	True	full
175	6040637e96c633003859c958	2021-03-04 04:35:04	[]	[{"url":"https://t.co/UNfu1fnrTO","expanded_url":"https://youtu.be/u62gcsrL2oY","display_url":"youtu.be/u62gcsrL2oY","indices":[106,129]}]		[]	[]			Así es como ANDRÉS ROEMER AMENAZABA a sus VÍCTIMAS y aseguraba ser AMIGO del despreciable SALINAS PLIEGO.… https://t.co/JMIt1b6yDC	394.0	True	full
176	6040638696c633003859cc40	2021-03-04 04:35:12	[]	[]	Wed Mar 03 23:27:13 +0000 2021	[]	[{"url":"https://t.co/MSCoPEsafH","expanded_url":"http://www.faz.net/aktuell/sport/sportpolitik/beschluesse-in-corona-krise-lockerungen-fuer-deutschen-sport-17226585.html","display_url":"faz.net/aktuell/sport/…","indices":[199,222]}]	Nach monatelangem Stillstand gibt es für den Amateur- und Breitensport in der Pandemie die Option für schrittweise Lockerungen. Dabei gibt es im Beschlusspapier allerdings einige Regeln zu beachten. https://t.co/MSCoPEsafH	67705.0	RT @FAZ_Sport: Nach monatelangem Stillstand gibt es für den Amateur- und Breitensport in der Pandemie die Option für schrittweise Lockerung…	582.0	True	full
177	604063a896c633003859d86a	2021-03-04 04:35:46	[]	[]	Thu Mar 04 04:35:27 +0000 2021	[]	[{"url":"https://t.co/WfRfW5hFaX","expanded_url":"https://twitter.com/DiegoFC/status/1366387757862510600","display_url":"twitter.com/DiegoFC/status…","indices":[281,304]}]	LA RATA MAS RATA DE MEXICO Y DEL PAN YUNQUERO NAZI EL DIEGO QUE CON LA MAFIA DEL PODER GANO MILLONES Y MILLONES Y FELIZ CON SUS ROBOS Y TRANZAS QUE RATA MAS RATA MILLONARIO $$$$$$$$$$$$$$$$$$$$$$$$$$$$$$$$$$$$$$$$$$$$$$$HIJO DE SALINAS$$$$$$$$$$$$$$$$$$$$$$$$$$$$$$$$$$$$$$$$$$$$. https://t.co/WfRfW5hFaX https://t.co/kBAQS7uaDi	904.0	RT @marcial030757: LA RATA MAS RATA DE MEXICO Y DEL PAN YUNQUERO NAZI EL DIEGO QUE CON LA MAFIA DEL PODER GANO MILLONES Y MILLONES Y FELIZ…	904.0	True	full
178	604063ae96c633003859da9c	2021-03-04 04:35:52	[]	[]	Thu Mar 04 04:29:09 +0000 2021	[]	[{"url":"https://t.co/gASAqje7sQ","expanded_url":"https://arizonaarsenalsc.wufoo.com/forms/sms0wu71qm2x71/","display_url":"arizonaarsenalsc.wufoo.com/forms/sms0wu71…","indices":[211,234]}]	We are excited to offer an indoor and outdoor SPRING BREAK futsal camp for boys and girls u8/2013- u13/2008 March 15-17 from 9:00am- 12:00pm at Cooley Middle School Cost- $100 See the below link to register https://t.co/gASAqje7sQ https://t.co/eIMVwHGejc	1222.0	RT @AZArsenalSC: We are excited to offer an indoor and outdoor SPRING BREAK futsal camp for boys and girls u8/2013- u13/2008 March 15-17 fr…	183.0	True	full
179	604063b796c633003859ddee	2021-03-04 04:36:02	[{"text":"SputnikV","indices":[0,9]},{"text":"Covishield","indices":[18,29]},{"text":"Sinopharm","indices":[46,56]},{"text":"vacunas","indices":[92,100]},{"text":"COVID19","indices":[111,119]},{"text":"coronavirus","indices":[121,133]},{"text":"Argentina","indices":[134,144]}]	[{"url":"https://t.co/NyVTQ8CicJ","expanded_url":"https://www.infobae.com/america/tendencias-america/2021/02/23/sputnik-v-covishield-y-sinopharm-diferencias-entre-las-3-vacunas-contra-el-covid-19-que-tendra-la-argentina/","display_url":"infobae.com/america/tenden…","indices":[146,169]}]		[]	[]			#SputnikV (rusa), #Covishield (india de AZ) y #Sinopharm (china): diferencias entre estas 3 #vacunas contra el… https://t.co/3pc89RhR9R	353.0	True	full
180	604063f296c633003859f2fc	2021-03-04 04:37:01	[]	[]	Fri Feb 26 14:38:06 +0000 2021	[]	[{"url":"https://t.co/vMGdKDKwwI","expanded_url":"https://www.theglobeandmail.com/world/article-pfizer-biontech-and-oxford-astrazeneca-vaccines-very-effective-after/","display_url":"theglobeandmail.com/world/article-…","indices":[238,261]}]	Worried about the Oxford-AZ vaccine's top-line efficacy against mild disease in clinical trials v. Pfizer, Moderna? Eye on the prize, people. In Scotland, Oxford-AZ prevented hospitalizations in 94% of cases 4 weeks after the first shot. https://t.co/vMGdKDKwwI	14438.0	RT @kellygrant1: Worried about the Oxford-AZ vaccine's top-line efficacy against mild disease in clinical trials v. Pfizer, Moderna? Eye on…	414.0	True	full
181	6040661899410d0038292f7d	2021-03-04 04:46:09	[]	[]	Wed Mar 03 19:48:36 +0000 2021	[]	[{"url":"https://t.co/ymtNwQ326a","expanded_url":"https://www.wmicentral.com/community_beat/briefs/show-low-library-to-use-grant-to-expand-seed-program/article_d6559d7b-be5a-585a-a128-e100907f4ed9.html","display_url":"wmicentral.com/community_beat…","indices":[248,271]}]	"The Show Low Public Library received a $4,000 grant in 2020 from the @StateLibAZ via @US_IMLS for the purpose of expanding its seed library program by providing gardening kits for check-out, educational classes and more." @SNAP_Ed_Eval @Shareable https://t.co/ymtNwQ326a	1974.0	RT @LetsMoveLibrary: "The Show Low Public Library received a $4,000 grant in 2020 from the @StateLibAZ via @US_IMLS for the purpose of expa…	9040.0	True	full
182	6040661c99410d0038293149	2021-03-04 04:46:14	[]	[]	Thu Mar 04 04:45:15 +0000 2021	[]	[{"url":"https://t.co/OWydL8fUXB","expanded_url":"https://www.voanews.com/covid-19-pandemic/south-africa-scraps-astrazeneca-who-okays-vaccines-emergency-use-other-countries","display_url":"voanews.com/covid-19-pande…","indices":[235,258]}]	@fordnation @JustinTrudeau If Africa scrapped AstraZeneca why are you giving it out?? I feel we need clarification. South Africa Scraps AstraZeneca; WHO Okays Vaccine's Emergency Use for Other Countries | Voice of America - English https://t.co/OWydL8fUXB	1375.0	RT @patrici47462841: @fordnation @JustinTrudeau If Africa scrapped AstraZeneca why are you giving it out?? I feel we need clarification.…	41.0	True	full
183	6040664799410d0038294073	2021-03-04 04:46:56	[]	[]	Thu Mar 04 04:19:59 +0000 2021	[]	[{"url":"https://t.co/SflsYLr5IJ","expanded_url":"https://twitter.com/timesofindia/status/1367328896958357504","display_url":"twitter.com/timesofindia/s…","indices":[265,288]}]	Anita Anand, MP for Oakville and Minister of Public Services and Procurement, said in a tweet, "The AZ/CoviShield vaccine is now in Canada. The first tranche of 500,000 doses arrived this morning from Serum Institute of India with 1.5 million more doses to follow. https://t.co/SflsYLr5IJ	13434187.0	RT @timesofindia: Anita Anand, MP for Oakville and Minister of Public Services and Procurement, said in a tweet, "The AZ/CoviShield vaccine…	322.0	True	full
184	6040668f99410d0038295a87	2021-03-04 04:48:09	[]	[]	Thu Mar 04 03:52:55 +0000 2021	[]	[{"url":"https://t.co/frzr6IeI21","expanded_url":"https://bit.ly/2PyxdGk","display_url":"bit.ly/2PyxdGk","indices":[147,170]}]	The plane carrying the initial shipment of AstraZeneca COVID-19 vaccines is en route to the Philippines, according to vaccine czar Carlito Galvez. https://t.co/frzr6IeI21	1192481.0	RT @cnnphilippines: The plane carrying the initial shipment of AstraZeneca COVID-19 vaccines is en route to the Philippines, according to v…	4330.0	True	full
185	6040669f99410d003829603f	2021-03-04 04:48:25	[]	[]	Thu Mar 04 04:44:56 +0000 2021	[{"text":"COVID19VaccinePH","indices":[117,134]}]	[{"url":"https://t.co/unlViBnNUl","expanded_url":"https://bit.ly/3ebAzJx","display_url":"bit.ly/3ebAzJx","indices":[135,158]}]	WHO says study on South African variant effect on AstraZeneca ‘very limited,’ deems COVID-19 vaccine still effective #COVID19VaccinePH https://t.co/unlViBnNUl	7319653.0	RT @ABSCBNNews: WHO says study on South African variant effect on AstraZeneca ‘very limited,’ deems COVID-19 vaccine still effective #COVID…	4522.0	True	full
186	604066e699410d00382979d9	2021-03-04 04:49:37	[]	[]	Wed Mar 03 22:30:00 +0000 2021	[]	[{"url":"https://t.co/ilecIBjxmg","expanded_url":"https://www.azcentral.com/story/travel/arizona/road-trips/2021/02/19/arizona-desert-bloom-2021-where-to-see-wildflowers/6774629002/","display_url":"azcentral.com/story/travel/a…","indices":[125,148]}]	Looking to enjoy AZ's beautiful weather? Check out these hiking trails. Remember to wear a mask and keep 6 feet from others. https://t.co/ilecIBjxmg	158778.0	RT @kyrstensinema: Looking to enjoy AZ's beautiful weather? Check out these hiking trails. Remember to wear a mask and keep 6 feet from oth…	57.0	True	full
187	6040675999410d003829a2e3	2021-03-04 04:51:32	[]	[]	Thu Mar 04 03:52:55 +0000 2021	[]	[{"url":"https://t.co/frzr6IeI21","expanded_url":"https://bit.ly/2PyxdGk","display_url":"bit.ly/2PyxdGk","indices":[147,170]}]	The plane carrying the initial shipment of AstraZeneca COVID-19 vaccines is en route to the Philippines, according to vaccine czar Carlito Galvez. https://t.co/frzr6IeI21	1192481.0	RT @cnnphilippines: The plane carrying the initial shipment of AstraZeneca COVID-19 vaccines is en route to the Philippines, according to v…	5.0	True	full
188	6040675a99410d003829a347	2021-03-04 04:51:33	[]	[]	Wed Mar 03 03:05:58 +0000 2021	[]	[{"url":"https://t.co/IAdMESqCum","expanded_url":"https://newsinfo.inquirer.net/1402349/palace-astrazenecas-vaccines-from-covax-sure-to-arrive-this-march?utm_medium=Social&utm_source=Twitter#Echobox=1614740577","display_url":"newsinfo.inquirer.net/1402349/palace…","indices":[189,212]}]	Malacañang on Wednesday assured that more than 500,000 doses of AstraZeneca’s COVID-19 vaccines from the World Health Organization-led COVAX facility will arrive this month. | @KAguilarINQ https://t.co/IAdMESqCum	3226756.0	RT @inquirerdotnet: Malacañang on Wednesday assured that more than 500,000 doses of AstraZeneca’s COVID-19 vaccines from the World Health O…	779.0	True	full
189	604067b399410d003829c355	2021-03-04 04:53:02	[]	[]	Wed Mar 03 19:27:17 +0000 2021	[]	[{"url":"https://t.co/3HK4bo6J7F","expanded_url":"https://twitter.com/StatusCoup/status/1367148770320916488","display_url":"twitter.com/StatusCoup/sta…","indices":[243,266]}]	Status Coup is the only outlet reporting on this story about a woman forced to CONDUCT AMAZONS COVID TESTING HERSELF and suddenly died. Poushawn Brown complained and nothing was done and now Amazon isn’t even acknowledging her death. Evil. https://t.co/3HK4bo6J7F	11433.0	RT @IsicaLynn: Status Coup is the only outlet reporting on this story about a woman forced to CONDUCT AMAZONS COVID TESTING HERSELF and sud…	65864.0	True	full
190	604067b499410d003829c367	2021-03-04 04:53:02	[]	[]	Thu Mar 04 03:52:55 +0000 2021	[]	[{"url":"https://t.co/frzr6IeI21","expanded_url":"https://bit.ly/2PyxdGk","display_url":"bit.ly/2PyxdGk","indices":[147,170]}]	The plane carrying the initial shipment of AstraZeneca COVID-19 vaccines is en route to the Philippines, according to vaccine czar Carlito Galvez. https://t.co/frzr6IeI21	1192481.0	RT @cnnphilippines: The plane carrying the initial shipment of AstraZeneca COVID-19 vaccines is en route to the Philippines, according to v…	57.0	True	full
191	604067c999410d003829cb07	2021-03-04 04:53:24	[]	[]	Fri Feb 05 00:05:09 +0000 2021	[{"text":"BTS","indices":[116,120]},{"text":"GAZE","indices":[121,126]},{"text":"TinyTAN","indices":[127,135]},{"text":"TinyTANmask","indices":[136,148]},{"text":"gazeshop","indices":[149,158]},{"text":"방탄소년단","indices":[159,165]},{"text":"게이즈","indices":[166,170]},{"text":"타이니탄","indices":[171,176]},{"text":"타이니탄마스크","indices":[177,185]},{"text":"게이즈샵","indices":[186,191]}]	[{"url":"https://t.co/hjMNQECmrj","expanded_url":"http://amazon.com/gaze","display_url":"amazon.com/gaze","indices":[91,114]}]	GAZE TinyTAN fashion mask, strap and case! Now all sets available on Amazon! ▶ Amazon US: https://t.co/hjMNQECmrj #BTS #GAZE #TinyTAN #TinyTANmask #gazeshop #방탄소년단 #게이즈 #타이니탄 #타이니탄마스크 #게이즈샵 https://t.co/OAmSs8iTI9	15539.0	RT @gaze_shop: GAZE TinyTAN fashion mask, strap and case! Now all sets available on Amazon! ▶ Amazon US: https://t.co/hjMNQECmrj #BTS #GA…	0.0	True	full
192	604067d999410d003829d093	2021-03-04 04:53:39	[]	[]	Wed Mar 03 19:27:17 +0000 2021	[]	[{"url":"https://t.co/3HK4bo6J7F","expanded_url":"https://twitter.com/StatusCoup/status/1367148770320916488","display_url":"twitter.com/StatusCoup/sta…","indices":[243,266]}]	Status Coup is the only outlet reporting on this story about a woman forced to CONDUCT AMAZONS COVID TESTING HERSELF and suddenly died. Poushawn Brown complained and nothing was done and now Amazon isn’t even acknowledging her death. Evil. https://t.co/3HK4bo6J7F	11434.0	RT @IsicaLynn: Status Coup is the only outlet reporting on this story about a woman forced to CONDUCT AMAZONS COVID TESTING HERSELF and sud…	17946.0	True	full
193	604067fb99410d003829dcc7	2021-03-04 04:54:13	[]	[]	Thu Mar 04 04:19:59 +0000 2021	[]	[{"url":"https://t.co/SflsYLr5IJ","expanded_url":"https://twitter.com/timesofindia/status/1367328896958357504","display_url":"twitter.com/timesofindia/s…","indices":[265,288]}]	Anita Anand, MP for Oakville and Minister of Public Services and Procurement, said in a tweet, "The AZ/CoviShield vaccine is now in Canada. The first tranche of 500,000 doses arrived this morning from Serum Institute of India with 1.5 million more doses to follow. https://t.co/SflsYLr5IJ	13434186.0	RT @timesofindia: Anita Anand, MP for Oakville and Minister of Public Services and Procurement, said in a tweet, "The AZ/CoviShield vaccine…	4577.0	True	full
194	6040680599410d003829e0a7	2021-03-04 04:54:24	[]	[]	Wed Mar 03 09:35:00 +0000 2021	[]	[{"url":"https://t.co/RJPys6Ymn6","expanded_url":"https://bit.ly/3q5BA8k","display_url":"bit.ly/3q5BA8k","indices":[130,153]}]	Two government officials offered opposing statements on the arrival of AstraZeneca COVID-19 vaccines on Thursday, March 4. READ: https://t.co/RJPys6Ymn6 https://t.co/rkcEzilSu5	7319659.0	RT @ABSCBNNews: Two government officials offered opposing statements on the arrival of AstraZeneca COVID-19 vaccines on Thursday, March 4.…	89.0	True	full
195	6040681299410d003829e533	2021-03-04 04:54:37	[]	[]	Wed Mar 03 18:20:35 +0000 2021	[]	[{"url":"https://t.co/FpNLPeWpyb","expanded_url":"https://www.wsj.com/articles/doses-of-astrazenecas-covid-19-vaccine-pile-up-in-europe-amid-government-restrictions-11614715968?reflink=desktopwebshare_twitter","display_url":"wsj.com/articles/doses…","indices":[152,175]}]	Why is Justin Trudeau suddenly able to get large amounts of the short-dated AstraZeneca vaccine for Canada? Because, it seems, nobody else wants them. https://t.co/FpNLPeWpyb	5753.0	RT @levinepmc: Why is Justin Trudeau suddenly able to get large amounts of the short-dated AstraZeneca vaccine for Canada? Because, it seem…	161.0	True	full
196	6040682199410d003829ea73	2021-03-04 04:54:51	[{"text":"Pandeia","indices":[0,8]},{"text":"Vacuna","indices":[11,18]}]	[{"url":"https://t.co/7OwUuuN2wq","expanded_url":"http://urbanotlaxcala.mx/salud/noticia/59320-vacuna-de-astrazeneca-tan-eficiente-como-pfizer-en-personas-mayores-de-70-a%C3%B1os-oms.html#.YEBn_9s0hn8.twitter","display_url":"urbanotlaxcala.mx/salud/noticia/…","indices":[129,152]}]		[]	[]			#Pandeia #Vacuna de @AstraZeneca tan eficiente como @pfizer en personas mayores de 70 años: @opsoms Urbano | No… https://t.co/Gb5wifARoP	4202.0	True	full
197	604068b9c154a6003905aa7b	2021-03-04 04:57:23	[]	[{"url":"https://t.co/U1w3AjlCNw","expanded_url":"https://thefinancialexpress.com.bd/national/40m-bangladeshis-to-be-vaccinated-by-july-1614828373","display_url":"thefinancialexpress.com.bd/national/40m-b…","indices":[203,226]}]		[]	[]			The 10.9-million doses of AstraZeneca jab manufactured by AstraZeneca/Oxford and licensed by Serum Institute throug… https://t.co/5wDxPYK8kr	4147.0	True	full
198	604068d5c154a6003905b4c9	2021-03-04 04:57:52	[]	[]	Wed Mar 03 18:20:35 +0000 2021	[]	[{"url":"https://t.co/FpNLPeWpyb","expanded_url":"https://www.wsj.com/articles/doses-of-astrazenecas-covid-19-vaccine-pile-up-in-europe-amid-government-restrictions-11614715968?reflink=desktopwebshare_twitter","display_url":"wsj.com/articles/doses…","indices":[152,175]}]	Why is Justin Trudeau suddenly able to get large amounts of the short-dated AstraZeneca vaccine for Canada? Because, it seems, nobody else wants them. https://t.co/FpNLPeWpyb	5753.0	RT @levinepmc: Why is Justin Trudeau suddenly able to get large amounts of the short-dated AstraZeneca vaccine for Canada? Because, it seem…	398.0	True	full
199	604068e8c154a6003905bb6d	2021-03-04 04:58:11	[]	[]	Tue Mar 02 13:34:13 +0000 2021	[{"text":"COPH_Go","indices":[176,184]}]	[{"url":"https://t.co/IOd5jS9QZV","expanded_url":"https://tinyurl.com/cophwwwavesof","display_url":"tinyurl.com/cophwwwavesof","indices":[151,174]}]	WONWOO WAVES MAGAZINE PH GO (FROM WONWOO BAR) 🌻 VER A / VER B 🌻 650 each / 1270 set 🌻 DOO: Mar 15 🌻 DOP: Mar 16 | Accepting 70% DP! Bal: Mar 30 &gt; https://t.co/IOd5jS9QZV #COPH_Go	895.0	RT @checkout_ph: WONWOO WAVES MAGAZINE PH GO (FROM WONWOO BAR) 🌻 VER A / VER B 🌻 650 each / 1270 set 🌻 DOO: Mar 15 🌻 DOP: Mar 16 | Accepti…	98.0	True	full
200	604068f9c154a6003905c197	2021-03-04 04:58:28	[]	[]	Wed Mar 03 19:27:17 +0000 2021	[]	[{"url":"https://t.co/3HK4bo6J7F","expanded_url":"https://twitter.com/StatusCoup/status/1367148770320916488","display_url":"twitter.com/StatusCoup/sta…","indices":[243,266]}]	Status Coup is the only outlet reporting on this story about a woman forced to CONDUCT AMAZONS COVID TESTING HERSELF and suddenly died. Poushawn Brown complained and nothing was done and now Amazon isn’t even acknowledging her death. Evil. https://t.co/3HK4bo6J7F	11434.0	RT @IsicaLynn: Status Coup is the only outlet reporting on this story about a woman forced to CONDUCT AMAZONS COVID TESTING HERSELF and sud…	170.0	True	full
201	60406959c154a6003905e377	2021-03-04 05:00:02	[{"text":"COVID19","indices":[85,93]},{"text":"BeatNCDs","indices":[253,262]}]	[{"url":"https://t.co/Gy3x5Hdz9j","expanded_url":"http://bit.ly/387Ssm3","display_url":"bit.ly/387Ssm3","indices":[264,287]}]		[]	[]			Today is World Obesity Day! Obesity may make you 7️⃣ times more likely to get severe #COVID19. Eat a healthy diet… https://t.co/saAZCAvuXq	587.0	True	full
202	60406973c154a6003905ed4f	2021-03-04 05:00:30	[]	[{"url":"https://t.co/ddY49TDfpC","expanded_url":"http://9Soci.al/KlSE50DPAvI","display_url":"9Soci.al/KlSE50DPAvI","indices":[136,159]}]		[]	[]			The first doses of the AstraZeneca COVID-19 vaccine will be administered in South Australia tomorrow, the Prime Min… https://t.co/tuYD45AOVF	14737.0	True	full
203	604069dfc154a600390613f9	2021-03-04 05:02:18	[]	[]	Thu Mar 04 04:58:05 +0000 2021	[{"text":"twitch","indices":[152,159]},{"text":"StreamRaiders","indices":[160,174]},{"text":"cod","indices":[175,179]},{"text":"zombies","indices":[180,188]},{"text":"outbreak","indices":[189,198]},{"text":"NinjaNationGaming","indices":[199,217]},{"text":"NinjaFam","indices":[218,227]}]	[{"url":"https://t.co/dfO6IQiE6l","expanded_url":"http://twitch.tv/dreamstaraz","display_url":"twitch.tv/dreamstaraz","indices":[229,252]}]	What's up y'all? We going LIVE with some more Cold War Zombies Outbreak and Stream Raiders "After Dark" Swing on by, chat, chill and have a few laughs! #twitch #StreamRaiders #cod #zombies #outbreak #NinjaNationGaming #NinjaFam https://t.co/dfO6IQiE6l	345.0	RT @DreamstarAZ: What's up y'all? We going LIVE with some more Cold War Zombies Outbreak and Stream Raiders "After Dark" Swing on by, chat,…	487.0	True	full
204	60406a30c154a600390630cd	2021-03-04 05:03:39	[]	[]	Sat Feb 27 18:35:24 +0000 2021	[]	[{"url":"https://t.co/v8lWhAQKWt","expanded_url":"https://blog.cltexam.com/student-essay-civility-and-civic-discourse/","display_url":"blog.cltexam.com/student-essay-…","indices":[152,175]}]	AMAZING- This student is 15!! “If cancel culture remains so pervasive, the competition of ideas that is critical to American democracy will suffer.” https://t.co/v8lWhAQKWt	19586.0	RT @JeremyTate41: AMAZING- This student is 15!! “If cancel culture remains so pervasive, the competition of ideas that is critical to Ame…	67.0	True	full
205	60406a5cc154a600390640af	2021-03-04 05:04:23	[]	[]	Wed Mar 03 19:27:17 +0000 2021	[]	[{"url":"https://t.co/3HK4bo6J7F","expanded_url":"https://twitter.com/StatusCoup/status/1367148770320916488","display_url":"twitter.com/StatusCoup/sta…","indices":[243,266]}]	Status Coup is the only outlet reporting on this story about a woman forced to CONDUCT AMAZONS COVID TESTING HERSELF and suddenly died. Poushawn Brown complained and nothing was done and now Amazon isn’t even acknowledging her death. Evil. https://t.co/3HK4bo6J7F	11434.0	RT @IsicaLynn: Status Coup is the only outlet reporting on this story about a woman forced to CONDUCT AMAZONS COVID TESTING HERSELF and sud…	212.0	True	full
206	60406a72c154a60039064863	2021-03-04 05:04:44	[]	[]	Mon Mar 01 17:36:20 +0000 2021	[]	[{"url":"https://t.co/0fUoRpvN8d","expanded_url":"https://bbc.in/3kGVSUz","display_url":"bbc.in/3kGVSUz","indices":[164,187]}]	Single shot of either Oxford-AstraZeneca or Pfizer-BioNTech Covid vaccine reduces chance of needing hospital treatment by more than 80%, analysis in England shows https://t.co/0fUoRpvN8d	47651450.0	RT @BBCBreaking: Single shot of either Oxford-AstraZeneca or Pfizer-BioNTech Covid vaccine reduces chance of needing hospital treatment by…	1374.0	True	full
207	60406a9ac154a600390656cf	2021-03-04 05:05:25	[]	[]	Wed Mar 03 06:20:10 +0000 2021	[]	[{"url":"https://t.co/lzGdqeMDVA","expanded_url":"http://bit.ly/2PiZgt6","display_url":"bit.ly/2PiZgt6","indices":[173,196]}]	JUST IN: Malacañang confirms the first batch of AstraZeneca vaccines will be arriving in the Philippines tomorrow, March 4 | @TriciahTerada More coronavirus updates here: https://t.co/lzGdqeMDVA https://t.co/qJSFRKCLmj	1192400.0	RT @cnnphilippines: JUST IN: Malacañang confirms the first batch of AstraZeneca vaccines will be arriving in the Philippines tomorrow, Marc…	896.0	True	full
208	60406d3b7658c80038c99fa1	2021-03-04 05:16:37	[]	[{"url":"https://t.co/zyyYaibVbX","expanded_url":"https://www.cbc.ca/news/health/astra-zeneca-vaccine-naci-age-1.5932347","display_url":"cbc.ca/news/health/as…","indices":[128,151]}]		[]	[]			AstraZeneca-Oxford's COVID-19 vaccine not recommended for seniors, Canadian committee says. @SAPBongGo @DOHgovph… https://t.co/9n3LeMtefP	36.0	True	full
209	60406d677658c80038c9af55	2021-03-04 05:17:21	[]	[]	Wed Mar 03 21:46:58 +0000 2021	[{"text":"عكاظ","indices":[0,5]},{"text":"الخميس","indices":[22,29]},{"text":"كورونا","indices":[91,98]},{"text":"السعودية","indices":[187,196]},{"text":"الصحة","indices":[199,205]},{"text":"ان_تكون_اولا","indices":[238,251]}]	[{"url":"https://t.co/3SlA4INXWI","expanded_url":"https://www.okaz.com.sa/","display_url":"okaz.com.sa","indices":[253,276]}]	#عكاظ (الصفحة الأولى) #الخميس: - مصادر عكاظ: استمرار التقاضي الإلكتروني بعد انتهاء جائحة #كورونا - عكاظ ترصد.. ملاحقة منتهكي الملكية الفكرية بـــ 532 قضية - مليون جرعة لقاح معطاة في #السعودية.. #الصحة: سارعوا إلى التسجيل في التطعيم #ان_تكون_اولا https://t.co/3SlA4INXWI https://t.co/XdmGO39GOb	1922607.0	RT @OKAZ_online: #عكاظ (الصفحة الأولى) #الخميس: - مصادر عكاظ: استمرار التقاضي الإلكتروني بعد انتهاء جائحة #كورونا - عكاظ ترصد.. ملاحقة م…	721.0	True	full
210	60406d917658c80038c9be93	2021-03-04 05:18:04	[]	[{"url":"https://t.co/UXI4wEHkgG","expanded_url":"http://bitly.ws/bYiT","display_url":"bitly.ws/bYiT","indices":[122,145]}]		[]	[]			MORENAZA🍑Con estas ardientes FOTOS 📸 de Brittanya Razavi, seguro vas a querer ser uno de sus 4M de seguidores (+fot… https://t.co/pSFeGyiHhu	1785657.0	True	full
211	60406d957658c80038c9bfcf	2021-03-04 05:18:08	[]	[]	Wed Mar 03 06:20:10 +0000 2021	[]	[{"url":"https://t.co/lzGdqeMDVA","expanded_url":"http://bit.ly/2PiZgt6","display_url":"bit.ly/2PiZgt6","indices":[173,196]}]	JUST IN: Malacañang confirms the first batch of AstraZeneca vaccines will be arriving in the Philippines tomorrow, March 4 | @TriciahTerada More coronavirus updates here: https://t.co/lzGdqeMDVA https://t.co/qJSFRKCLmj	1192404.0	RT @cnnphilippines: JUST IN: Malacañang confirms the first batch of AstraZeneca vaccines will be arriving in the Philippines tomorrow, Marc…	46.0	True	full
212	60406db07658c80038c9c97f	2021-03-04 05:18:35	[]	[]	Wed Mar 03 21:46:58 +0000 2021	[{"text":"عكاظ","indices":[0,5]},{"text":"الخميس","indices":[22,29]},{"text":"كورونا","indices":[91,98]},{"text":"السعودية","indices":[187,196]},{"text":"الصحة","indices":[199,205]},{"text":"ان_تكون_اولا","indices":[238,251]}]	[{"url":"https://t.co/3SlA4INXWI","expanded_url":"https://www.okaz.com.sa/","display_url":"okaz.com.sa","indices":[253,276]}]	#عكاظ (الصفحة الأولى) #الخميس: - مصادر عكاظ: استمرار التقاضي الإلكتروني بعد انتهاء جائحة #كورونا - عكاظ ترصد.. ملاحقة منتهكي الملكية الفكرية بـــ 532 قضية - مليون جرعة لقاح معطاة في #السعودية.. #الصحة: سارعوا إلى التسجيل في التطعيم #ان_تكون_اولا https://t.co/3SlA4INXWI https://t.co/XdmGO39GOb	1922607.0	RT @OKAZ_online: #عكاظ (الصفحة الأولى) #الخميس: - مصادر عكاظ: استمرار التقاضي الإلكتروني بعد انتهاء جائحة #كورونا - عكاظ ترصد.. ملاحقة م…	2418.0	True	full
213	60406dc37658c80038c9d06b	2021-03-04 05:18:54	[]	[]	Wed Mar 03 23:25:33 +0000 2021	[]	[{"url":"https://t.co/L8pld1eOqm","expanded_url":"https://www.lifesitenews.com/news/trudeau-govt-to-ignorewarningthat-seniorsnot-begiven-newly-approved-astrazeneca-covid-19-vaccine","display_url":"lifesitenews.com/news/trudeau-g…","indices":[250,273]}]	Trudeau gov’t to ignore warning that seniors not be given newly approved AstraZeneca COVID-19 vaccine Germany has also said that the vaccine should not be given to those over 65, with Italy saying those 55 or older shouldn't Trudeau forges ahead https://t.co/L8pld1eOqm	14499.0	RT @HaveWeAllGoneM1: Trudeau gov’t to ignore warning that seniors not be given newly approved AstraZeneca COVID-19 vaccine Germany has als…	5388.0	True	full
214	60406dc47658c80038c9d0e3	2021-03-04 05:18:55	[{"text":"YoSoiTú","indices":[0,8]},{"text":"ep","indices":[202,205]}]	[{"url":"https://t.co/XzlYHDXStM","expanded_url":"https://bit.ly/3c3vlgn","display_url":"bit.ly/3c3vlgn","indices":[207,230]}]		[]	[]			#YoSoiTú | En distintas entrevistas, los famosos han revelado cómo fueron sus primeras experiencias sexuales mismas… https://t.co/uAZZgft8PO	7684.0	True	full
215	60406de77658c80038c9dd33	2021-03-04 05:19:30	[]	[]	Wed Mar 03 14:24:07 +0000 2021	[]	[{"url":"https://t.co/RjVkZVuioL","expanded_url":"https://twitter.com/Ccajar/status/1367116543184756738","display_url":"twitter.com/Ccajar/status/…","indices":[265,288]}]	GLORIA, HONRA Y HONOR, POR SIEMPRE! JOSE ANTEQUERA, UN HOMBRE DE PAZ! El 3 de marzo de 1989, hacia las 2:40 pm, fue asesinado el dirigente político de la @UP_Colombia José Antequera en Bogotá. Fue un crimen de Estado y de lesa humanidad que sigue en la impunidad. https://t.co/RjVkZVuioL	2352.0	RT @laparticuladios: GLORIA, HONRA Y HONOR, POR SIEMPRE! JOSE ANTEQUERA, UN HOMBRE DE PAZ! El 3 de marzo de 1989, hacia las 2:40 pm, fue a…	74.0	True	full
216	60406e477658c80038c9ff73	2021-03-04 05:21:05	[]	[]	Tue Mar 02 20:57:29 +0000 2021	[]	[{"url":"https://t.co/d0VwYanWDb","expanded_url":"https://www.bbc.com/news/world-europe-56252028","display_url":"bbc.com/news/world-eur…","indices":[248,271]}]	France has shifted position on the Astra Zeneca vaccine and will allow its use for older people. But the doubts some people have about it won’t necessarily go away - not least because of what the government has said about it. Produced @michaelcoxj https://t.co/d0VwYanWDb https://t.co/bSwcTjuWRx	86541.0	RT @BBCRosAtkins: France has shifted position on the Astra Zeneca vaccine and will allow its use for older people. But the doubts some peop…	621.0	True	full
217	60406e757658c80038ca0fd1	2021-03-04 05:21:51	[]	[{"url":"https://t.co/6HnkjQ5gQ7","expanded_url":"https://youtu.be/rSeocBRSoRw","display_url":"youtu.be/rSeocBRSoRw","indices":[178,201]}]		[]	[]			MUST WATCH AND SHARE WIDELY HUMOR AND FACTS: RE: AMAZON, SIGN UP TO DUMP THEM AT PLANETCENTS DOT US Texas, Missis… https://t.co/1WIx7ELhya	88.0	True	full
218	60406e8a7658c80038ca17a5	2021-03-04 05:22:13	[]	[]	Thu Mar 04 00:43:34 +0000 2021	[]	[{"url":"https://t.co/NjwzGamrog","expanded_url":"http://bit.ly/3be9tzK","display_url":"bit.ly/3be9tzK","indices":[187,210]}]	Roughly half a million doses of AstraZeneca vaccines are expected to arrive tonight. @CarolynBonquin explains how AstraZeneca is different from other COVID-19 vaccines, and how it works https://t.co/NjwzGamrog https://t.co/2NzgKssCyO	1192492.0	RT @cnnphilippines: Roughly half a million doses of AstraZeneca vaccines are expected to arrive tonight. @CarolynBonquin explains how Astr…	281.0	True	full
219	60406e967658c80038ca1bd1	2021-03-04 05:22:25	[]	[]	Tue Mar 02 13:16:34 +0000 2021	[]	[{"url":"https://t.co/L9zUBgmXTw","expanded_url":"https://www.vanguardngr.com/2021/03/breaking-astrazeneca-oxford-vaccine-arrive-nigeria/","display_url":"vanguardngr.com/2021/03/breaki…","indices":[172,195]}]	I'm gladdened at reports of the arrival in Abuja of 3.94 million doses of the Oxford-AstraZeneca COVID-19 vaccine via the COVID-19 Vaccines Global Assess Facility, COVAX. https://t.co/L9zUBgmXTw	3609296.0	RT @atiku: I'm gladdened at reports of the arrival in Abuja of 3.94 million doses of the Oxford-AstraZeneca COVID-19 vaccine via the COVID-…	10091.0	True	full
220	60406e997658c80038ca1cc9	2021-03-04 05:22:28	[]	[]	Wed Mar 03 09:35:00 +0000 2021	[]	[{"url":"https://t.co/RJPys6Ymn6","expanded_url":"https://bit.ly/3q5BA8k","display_url":"bit.ly/3q5BA8k","indices":[130,153]}]	Two government officials offered opposing statements on the arrival of AstraZeneca COVID-19 vaccines on Thursday, March 4. READ: https://t.co/RJPys6Ymn6 https://t.co/rkcEzilSu5	7319684.0	RT @ABSCBNNews: Two government officials offered opposing statements on the arrival of AstraZeneca COVID-19 vaccines on Thursday, March 4.…	149.0	True	full
221	60406eb97658c80038ca282d	2021-03-04 05:22:59	[]	[{"url":"https://t.co/e4e6nEb5DB","expanded_url":"https://news.abs-cbn.com/news/03/04/21/who-says-study-on-south-african-variant-effect-on-astrazeneca-very-limited-deems-covid-19-vaccine-still-effective","display_url":"news.abs-cbn.com/news/03/04/21/…","indices":[132,155]}]		[]	[]			WHO says study on South African variant effect on AstraZeneca ‘very limited,’ deems COVID-19 vaccine still effectiv… https://t.co/sePbQ2dyLg	47.0	True	full
222	60406eba7658c80038ca28af	2021-03-04 05:23:01	[{"text":"infoviva","indices":[212,221]}]	[{"url":"https://t.co/AiPIfcoOdK","expanded_url":"https://www.rtbf.be/info/belgique/detail_c-est-officiel-le-vaccin-astrazeneca-sera-administre-pour-les-plus-de-55-ans?id=10710609","display_url":"rtbf.be/info/belgique/…","indices":[224,247]}]		[]	[]			Pour accélérer la campagne de vaccination, le vaccin d'AstraZeneca sera bien administré pour les plus de 55 ans. Le… https://t.co/RPB9RZvV0r	37126.0	True	full
223	60406ecd7658c80038ca2f6b	2021-03-04 05:23:19	[{"text":"philippines","indices":[51,63]},{"text":"galvez","indices":[64,71]},{"text":"vaccines","indices":[72,81]}]	[{"url":"https://t.co/giN3BL3fIc","expanded_url":"https://www.rappler.com/nation/astrazeneca-covid-19-vaccine-eyed-philippines-senior-health-workers","display_url":"rappler.com/nation/astraze…","indices":[148,171]}]		[]	[]			Talk about lazy, incompetent government officials! #philippines #galvez #vaccines AstraZeneca vaccine eyed for Ph… https://t.co/KPAzmQyDs9	1.0	True	full
224	60406ece7658c80038ca2fed	2021-03-04 05:23:21	[]	[]	Mon Mar 01 13:59:37 +0000 2021	[{"text":"COVID19","indices":[57,65]}]	[{"url":"https://t.co/u7Df3nwZgk","expanded_url":"https://bit.ly/3q4ysd0","display_url":"bit.ly/3q4ysd0","indices":[242,265]}]	In Scotland, the AstraZeneca vaccine reduced the risk of #COVID19-related hospitalization by **94%** after the first of 2 doses. This is data from 490000 people. *Yet another reminder that the first vaccine available is the best vaccine.* https://t.co/u7Df3nwZgk https://t.co/HtjaHbapcP	79453.0	RT @BogochIsaac: In Scotland, the AstraZeneca vaccine reduced the risk of #COVID19-related hospitalization by **94%** after the first of 2…	78.0	True	full
225	60406f317658c80038ca5351	2021-03-04 05:25:00	[]	[{"url":"https://t.co/xt3YPvaer3","expanded_url":"https://keyt.com/news/california/2021/03/03/california-to-give-40-of-vaccine-doses-to-vulnerable-areas/","display_url":"keyt.com/news/californi…","indices":[196,219]}]		[]	[]			California will begin setting aside 40% of all vaccine doses for the state’s most vulnerable neighborhoods, in an e… https://t.co/ul1xPgAZwW	19089.0	True	full
226	60406f377658c80038ca5549	2021-03-04 05:25:06	[]	[]	Thu Mar 04 05:14:33 +0000 2021	[{"text":"skynews","indices":[93,101]},{"text":"BreakingNews","indices":[102,115]},{"text":"PleaseRetweet","indices":[116,130]}]	[{"url":"https://t.co/xx4xTeq4NM","expanded_url":"http://dlvr.it/Rtwhc6","display_url":"dlvr.it/Rtwhc6","indices":[135,158]}]	✱ Pfizer and AstraZeneca vaccines 'highly effective' at preventing hospital admissions in ov #skynews #BreakingNews #PleaseRetweet ➯➯➯ https://t.co/xx4xTeq4NM https://t.co/Yl32CCDQXj	6988.0	RT @alfabeto: ✱ Pfizer and AstraZeneca vaccines 'highly effective' at preventing hospital admissions in ov #skynews #BreakingNews #PleaseRe…	38.0	True	full
227	60406f517658c80038ca5ed3	2021-03-04 05:25:32	[]	[{"url":"https://t.co/fKzfaeUuqh","expanded_url":"http://dlvr.it/Rtwjr9","display_url":"dlvr.it/Rtwjr9","indices":[255,278]}]		[]	[]			Black People Face Higher COVID Infections &amp; Deaths. Should They Have Lower Age Cutoffs for ...: Dr. Oni Blackstock,… https://t.co/T8XRxTvpAZ	4158.0	True	full
228	6040734a7a95770038d0c8db	2021-03-04 05:42:29	[]	[]	Wed Mar 03 16:30:00 +0000 2021	[{"text":"COVAX","indices":[20,26]}]	[{"url":"https://t.co/P9STuec43X","expanded_url":"https://bit.ly/2On3v6k","display_url":"bit.ly/2On3v6k","indices":[212,235]}]	Avec les livraisons #COVAX en cours, la première série d'allocations décrit la livraison de 237 millions de doses du vaccin AZ/Oxford - fabriqué par @AstraZeneca (AZ) et autorisé et fabriqué par @SerumInstIndia: https://t.co/P9STuec43X @CEPIvaccines @WHO @UNICEF_FR	2548.0	RT @gavi_fr: Avec les livraisons #COVAX en cours, la première série d'allocations décrit la livraison de 237 millions de doses du vaccin AZ…	33.0	True	full
229	604073df7a95770038d0fdf7	2021-03-04 05:44:58	[]	[]	Wed Mar 03 21:46:58 +0000 2021	[{"text":"عكاظ","indices":[0,5]},{"text":"الخميس","indices":[22,29]},{"text":"كورونا","indices":[91,98]},{"text":"السعودية","indices":[187,196]},{"text":"الصحة","indices":[199,205]},{"text":"ان_تكون_اولا","indices":[238,251]}]	[{"url":"https://t.co/3SlA4INXWI","expanded_url":"https://www.okaz.com.sa/","display_url":"okaz.com.sa","indices":[253,276]}]	#عكاظ (الصفحة الأولى) #الخميس: - مصادر عكاظ: استمرار التقاضي الإلكتروني بعد انتهاء جائحة #كورونا - عكاظ ترصد.. ملاحقة منتهكي الملكية الفكرية بـــ 532 قضية - مليون جرعة لقاح معطاة في #السعودية.. #الصحة: سارعوا إلى التسجيل في التطعيم #ان_تكون_اولا https://t.co/3SlA4INXWI https://t.co/XdmGO39GOb	1922616.0	RT @OKAZ_online: #عكاظ (الصفحة الأولى) #الخميس: - مصادر عكاظ: استمرار التقاضي الإلكتروني بعد انتهاء جائحة #كورونا - عكاظ ترصد.. ملاحقة م…	328.0	True	full
230	604073ff7a95770038d10957	2021-03-04 05:45:30	[]	[]	Thu Mar 04 05:13:02 +0000 2021	[]	[{"url":"https://t.co/hho7nKxLxc","expanded_url":"http://www.faz.net/aktuell/wirtschaft/neue-corona-beschluesse-gefangen-in-unterpunkten-17226620.html","display_url":"faz.net/aktuell/wirtsc…","indices":[212,235]}]	Deutschland schafft es so schnell nicht aus dem Lockdown. Die Beschlüsse der Bund-Länder-Konferenz bleiben gefangen in Unterpunkten. Das liegt am Virus – aber auch am Umgang mit ihm. Ein Kommentar von Julia Löhr https://t.co/hho7nKxLxc	134132.0	RT @FAZ_Wirtschaft: Deutschland schafft es so schnell nicht aus dem Lockdown. Die Beschlüsse der Bund-Länder-Konferenz bleiben gefangen in…	40.0	True	full
231	604074107a95770038d10f49	2021-03-04 05:45:46	[]	[{"url":"https://t.co/JCYWS36YQb","expanded_url":"https://www.bbc.com/news/world-europe-56275342?xtor=AL-72-%5Bpartner%5D-%5Bbbc.news.twitter%5D-%5Bheadline%5D-%5Bnews%5D-%5Bbizdev%5D-%5Bisapi%5D&at_custom3=%40BBCWorld&at_custom4=F653A1F2-7CA8-11EB-B75F-F5894744363C&at_custom2=twitter&at_campaign=64&at_medium=custom7&at_custom1=%5Bpost+type%5D","display_url":"bbc.com/news/world-eur…","indices":[5…		[]	[]			Covid: Germany to approve AstraZeneca vaccine for over-65s https://t.co/JCYWS36YQb Various studies have shown the A… https://t.co/PLLdmIQ2Yr	49192.0	True	full
232	604074117a95770038d10fe9	2021-03-04 05:45:48	[]	[]	Sat Aug 08 23:51:00 +0000 2020	[{"text":"covid19","indices":[78,86]},{"text":"healthcareheroes","indices":[215,232]},{"text":"getusppe","indices":[233,242]},{"text":"WearAMask","indices":[243,253]}]	[{"url":"https://t.co/EFXCMJL46u","expanded_url":"https://youtu.be/EOEBY6KNW1E","display_url":"youtu.be/EOEBY6KNW1E","indices":[254,277]}]	Rolando Clemente, Jr. 41yo ED RN, Banner Desert Hospital, Phoenix, AZ died of #covid19 on 7/23. He was gracious, welcoming, fun, and happy -while sick he was concerned for the safety of his colleagues nursing him. #healthcareheroes #getusppe #WearAMask https://t.co/EFXCMJL46u https://t.co/2DKOUZ8VNk	23573.0	RT @CTZebra: Rolando Clemente, Jr. 41yo ED RN, Banner Desert Hospital, Phoenix, AZ died of #covid19 on 7/23. He was gracious, welcoming, f…	98.0	True	full
233	6040747c7a95770038d135e9	2021-03-04 05:47:35	[{"text":"COVID19Vaccine","indices":[83,98]},{"text":"Covid_19","indices":[223,232]},{"text":"AmrefCovid19ResponseKE","indices":[245,268]}]	[{"url":"https://t.co/pcvqeljej3","expanded_url":"https://amref.org/coronavirus/","display_url":"amref.org/coronavirus/","indices":[280,303]}]		[]	[]			@YEDNetworkKe @Amref_Kenya @GAC_Corporate @MOH_Kenya Before sharing information on #COVID19Vaccine, try to verify t… https://t.co/KAZIWqS4cy	1045.0	True	full
234	604074937a95770038d13de9	2021-03-04 05:47:57	[{"text":"7NEWS","indices":[266,272]}]	[{"url":"https://t.co/eODnRrnaG6","expanded_url":"http://7news.link/2MJzFsq","display_url":"7news.link/2MJzFsq","indices":[230,253]}]		[]	[]			South Australians will be the first in the nation to receive the AstraZeneca COVID vaccine, 1,000 doses of the trea… https://t.co/QeIflYiHgS	88915.0	True	full
235	6040749c7a95770038d14149	2021-03-04 05:48:07	[]	[]	Wed Mar 03 13:01:07 +0000 2021	[{"text":"Covid_19","indices":[139,148]}]	[{"url":"https://t.co/AWXwYIKVOo","expanded_url":"https://www.20minutos.es/noticia/4606697/0/margarita-del-val-muy-critica-con-inocular-la-vacuna-de-astrazeneca-a-los-mayores-sus-datos-son-malos/?utm_source=twitter.com&utm_medium=smm&utm_campaign=noticias?utm_source=twitter.com&utm_medium=socialshare&utm_campaign=mobile_web","display_url":"20minutos.es/noticia/460669…","indices":[106,129]}]	Margarita del Val, muy crítica con inocular la vacuna de AstraZeneca a los mayores: "Sus datos son malos" https://t.co/AWXwYIKVOo vía @20m #Covid_19	6869.0	RT @e_nasarre: Margarita del Val, muy crítica con inocular la vacuna de AstraZeneca a los mayores: "Sus datos son malos" https://t.co/AWXwY…	22.0	True	full
236	604074bd7a95770038d14cdf	2021-03-04 05:48:40	[]	[{"url":"https://t.co/WqKjdcAIMw","expanded_url":"https://www.maricopa.gov/5659/COVID-19-Vaccine-Locations","display_url":"maricopa.gov/5659/COVID-19-…","indices":[206,229]}]		[]	[]			@MikeJackBauer @AZDHS I gave up on AZDHS site but just booked for tomorrow (and my booster) by using Maricopa Count… https://t.co/TTPsI1YqDg	64.0	True	full
237	604074f17a95770038d15fab	2021-03-04 05:49:32	[]	[]	Wed Mar 03 12:15:12 +0000 2021	[]	[{"url":"https://t.co/RvZX7AiFZU","expanded_url":"https://www.reuters.com/article/us-health-coronavirus-vaccines-singledos-idUSKBN2AV14I","display_url":"reuters.com/article/us-hea…","indices":[235,258]}]	A new study shows the Oxford vaccine reduces hospitalisation by over 80% from just 2 weeks after the first dose. Additionally, and remarkably, the average age of this study was 88, showing how well it works in the most vulnerable. https://t.co/RvZX7AiFZU	83685.0	RT @Coronavirusgoo1: A new study shows the Oxford vaccine reduces hospitalisation by over 80% from just 2 weeks after the first dose. Add…	441.0	True	full
238	604074fa7a95770038d162bb	2021-03-04 05:49:41	[]	[]	Wed Mar 03 21:46:58 +0000 2021	[{"text":"عكاظ","indices":[0,5]},{"text":"الخميس","indices":[22,29]},{"text":"كورونا","indices":[91,98]},{"text":"السعودية","indices":[187,196]},{"text":"الصحة","indices":[199,205]},{"text":"ان_تكون_اولا","indices":[238,251]}]	[{"url":"https://t.co/3SlA4INXWI","expanded_url":"https://www.okaz.com.sa/","display_url":"okaz.com.sa","indices":[253,276]}]	#عكاظ (الصفحة الأولى) #الخميس: - مصادر عكاظ: استمرار التقاضي الإلكتروني بعد انتهاء جائحة #كورونا - عكاظ ترصد.. ملاحقة منتهكي الملكية الفكرية بـــ 532 قضية - مليون جرعة لقاح معطاة في #السعودية.. #الصحة: سارعوا إلى التسجيل في التطعيم #ان_تكون_اولا https://t.co/3SlA4INXWI https://t.co/XdmGO39GOb	1922617.0	RT @OKAZ_online: #عكاظ (الصفحة الأولى) #الخميس: - مصادر عكاظ: استمرار التقاضي الإلكتروني بعد انتهاء جائحة #كورونا - عكاظ ترصد.. ملاحقة م…	649.0	True	full
239	60407b175118060038b48043	2021-03-04 06:15:46	[]	[]	Thu Mar 04 06:15:21 +0000 2021	[{"text":"vaccine","indices":[0,8]}]	[{"url":"https://t.co/Xsg0bER4pd","expanded_url":"https://reut.rs/3e8kFQb","display_url":"reut.rs/3e8kFQb","indices":[173,196]}]	#vaccine China's close ally, Cambodia's PM Hun Sen takes a jab of @AstraZeneca supplied by India but praises Chinese vaccines on which his country initially depended on. https://t.co/Xsg0bER4pd	2601.0	RT @spatranobis: #vaccine China's close ally, Cambodia's PM Hun Sen takes a jab of @AstraZeneca supplied by India but praises Chinese vacci…	20240.0	True	full
240	60407b175118060038b4805b	2021-03-04 06:15:46	[]	[{"url":"https://t.co/w0m7ah4rdt","expanded_url":"https://www.theguardian.com/world/2021/mar/03/brazil-covid-global-threat-new-more-lethal-variants-miguel-nicolelis","display_url":"theguardian.com/world/2021/mar…","indices":[188,211]}]		[]	[]			Brazil's Covid outbreak is global threat that opens door to lethal variants – scientist Coronavirus live news: Cov… https://t.co/EsIv6dAZOe	729.0	True	full
241	60407b325118060038b489c9	2021-03-04 06:16:13	[{"text":"FactCheck","indices":[37,47]}]	[{"url":"https://t.co/tAMpyXylNS","expanded_url":"https://www.factcheck.org/2018/04/did-the-polio-vaccine-cause-cancer/","display_url":"factcheck.org/2018/04/did-th…","indices":[173,196]}]		[]	[]			@JAZZYW257 @shah_hw @KassandraKitson #FactCheck: It’s highly unlikely that the lots of polio vaccine contaminated i… https://t.co/J9IbqeE3vE	590.0	True	full
242	60407b6d5118060038b49e95	2021-03-04 06:17:11	[]	[]	Tue Mar 02 16:00:03 +0000 2021	[{"text":"COVID19","indices":[34,42]}]	[{"url":"https://t.co/1cG4HV8Prg","expanded_url":"https://1.azdhs.gov/2NUSA3Y","display_url":"1.azdhs.gov/2NUSA3Y","indices":[167,190]}]	Today at 12 p.m. registration for #COVID19 appointments at Phoenix Municipal and State Farm Stadium will open to those 55 and older for appointments starting March 4. https://t.co/1cG4HV8Prg https://t.co/ctL3o3xrcU	42041.0	RT @AZDHS: Today at 12 p.m. registration for #COVID19 appointments at Phoenix Municipal and State Farm Stadium will open to those 55 and ol…	2921.0	True	full
243	60407b6d5118060038b49eb1	2021-03-04 06:17:12	[]	[]	Wed Mar 03 17:31:23 +0000 2021	[]	[{"url":"https://t.co/BftISc4ZP2","expanded_url":"https://adoracionyliberacion.com/2021/03/02/terremoto-cientifico-derek-knauss-concluye-que-no-he-sido-capaz-de-encontrar-pruebas-de-covid-19-en-mas-de-1500-muestras-de-supuestos-pacientes-positivos/","display_url":"adoracionyliberacion.com/2021/03/02/ter…","indices":[192,215]}]	🆘🆘🆘🆘🆘🆘🆘🆘🆘🆘TERREMOTO CIENTÍFICO: DEREK KNAUSS CONCLUYE QUE «NO HE SIDO CAPAZ DE ENCONTRAR PRUEBAS DE COVID-19 EN MÁS DE 1500 MUESTRAS DE SUPUESTOS PACIENTES POSITIVOS» – Adoración y Liberación https://t.co/BftISc4ZP2	4670.0	RT @Liliana70899152: 🆘🆘🆘🆘🆘🆘🆘🆘🆘🆘TERREMOTO CIENTÍFICO: DEREK KNAUSS CONCLUYE QUE «NO HE SIDO CAPAZ DE ENCONTRAR PRUEBAS DE COVID-19 EN MÁS DE…	936.0	True	full
244	60407b6e5118060038b49f15	2021-03-04 06:17:13	[]	[]	Thu Mar 04 06:15:21 +0000 2021	[{"text":"vaccine","indices":[0,8]}]	[{"url":"https://t.co/Xsg0bER4pd","expanded_url":"https://reut.rs/3e8kFQb","display_url":"reut.rs/3e8kFQb","indices":[173,196]}]	#vaccine China's close ally, Cambodia's PM Hun Sen takes a jab of @AstraZeneca supplied by India but praises Chinese vaccines on which his country initially depended on. https://t.co/Xsg0bER4pd	2601.0	RT @spatranobis: #vaccine China's close ally, Cambodia's PM Hun Sen takes a jab of @AstraZeneca supplied by India but praises Chinese vacci…	279.0	True	full
245	60407b715118060038b4a02f	2021-03-04 06:17:16	[]	[{"url":"https://t.co/BoRItKn8aQ","expanded_url":"https://kontrainfo.com/carta-de-un-profesor-peronista-a-sus-alumnos-que-apoyan-el-aborto-no-les-hace-ruido-que-peron-y-carrillo-estuvieran-en-contra-y-kissinger-soros-y-clarin-a-favor/","display_url":"kontrainfo.com/carta-de-un-pr…","indices":[233,256]}]		[]	[]			@ADELAVAZQUEZTRE @edgarsalaf @MujeresMovMX No, te están lavando el cerebro. Kissinger ha sido y es el principal pro… https://t.co/AaYsiflJxR	303.0	True	full
246	60407b855118060038b4a745	2021-03-04 06:17:36	[]	[]	Wed Mar 03 08:27:11 +0000 2021	[{"text":"macron","indices":[6,13]},{"text":"coronavirus","indices":[46,58]}]	[{"url":"https://t.co/FA5fKM65t8","expanded_url":"https://www.politico.eu/article/coronavirus-vaccine-europe-astrazeneca-macron-quasi-ineffective-older-pe/","display_url":"politico.eu/article/corona…","indices":[175,198]}]	Quand #macron déclare que le vaccin contre le #coronavirus AstraZeneca semble être "quasi inefficace" sur les personnes âgées de plus de 65 ans, il va être banni de Twitter ? https://t.co/FA5fKM65t8	2883.0	RT @PatriceCali: Quand #macron déclare que le vaccin contre le #coronavirus AstraZeneca semble être "quasi inefficace" sur les personnes âg…	406.0	True	full
247	60407b8d5118060038b4aa37	2021-03-04 06:17:44	[]	[]	Tue Mar 02 19:40:03 +0000 2021	[]	[{"url":"https://t.co/h77z6vLPCB","expanded_url":"https://www.theglobeandmail.com/canada/article-astrazeneca-moderna-or-pfizer-take-whichever-covid-19-vaccine-youre/","display_url":"theglobeandmail.com/canada/article…","indices":[255,278]}]	That difference was enough for an expert committee to draw a distinction between AstraZeneca and Canada's other two approved shots. The committee found there were not enough data to recommend the AstraZeneca vaccine for Canadians who are 65 and older. https://t.co/h77z6vLPCB https://t.co/x01PD3CA1e	1884725.0	RT @globeandmail: That difference was enough for an expert committee to draw a distinction between AstraZeneca and Canada's other two appro…	706.0	True	full
248	60407bd95118060038b4c4f7	2021-03-04 06:18:59	[{"text":"technology","indices":[133,144]}]	[{"url":"https://t.co/11ojAZA3Wf","expanded_url":"http://www.gf-accord.biz","display_url":"gf-accord.biz","indices":[24,47]},{"url":"https://t.co/EdW8yTHELw","expanded_url":"https://cmun.it/djzats","display_url":"cmun.it/djzats","indices":[145,168]}]		[]	[]			Retweet selected by the https://t.co/11ojAZA3Wf team | COVID-19 event cancellations: Communication is key to retai… https://t.co/8NX7qqTvMG	10083.0	True	full
249	60407be25118060038b4c841	2021-03-04 06:19:09	[]	[]	Wed Mar 03 13:43:48 +0000 2021	[{"text":"YoPacienteDigital","indices":[20,38]},{"text":"telemedicina","indices":[214,227]}]	[{"url":"https://t.co/OTgv3Wr1XC","expanded_url":"http://bit.ly/3sGvEo3","display_url":"bit.ly/3sGvEo3","indices":[238,261]}]	Descubre el informe #YoPacienteDigital, un estudio sobre la consulta de salud virtual y sus beneficios para el sistema sanitario. Impulsado por @BCNHealthHub y @ESADE, este proyecto tiene como objetivo promover la #telemedicina en España https://t.co/OTgv3Wr1XC https://t.co/Q0Sc3DOGWT	4433.0	RT @FundacionAZ: Descubre el informe #YoPacienteDigital, un estudio sobre la consulta de salud virtual y sus beneficios para el sistema san…	265.0	True	full
250	60407bfa5118060038b4d0b1	2021-03-04 06:19:32	[{"text":"liarinchief","indices":[112,124]}]	[{"url":"https://t.co/jAbQhynEZu","expanded_url":"https://apple.news/AP7D5vtgZRgGRzrzbJeg82g","display_url":"apple.news/AP7D5vtgZRgGRz…","indices":[177,200]}]		[]	[]			Trump's COVID-19 Struggle Was Worse Than The White House Said: Report - HuffPost WE ALREADY KNEW THIS! Classic… https://t.co/y5zBAZuzUU	2657.0	True	full
251	60407bfc5118060038b4d17f	2021-03-04 06:19:35	[]	[]	Thu Mar 04 06:08:49 +0000 2021	[{"text":"Niedersachsen","indices":[0,14]},{"text":"Astrazeneca","indices":[50,62]},{"text":"RKI","indices":[119,123]},{"text":"Hannover","indices":[148,157]}]	[{"url":"https://t.co/XE09m0txw3","expanded_url":"https://www.haz.de/Hannover/Aus-der-Stadt/Corona-Viele-Astrazeneca-Impfdosen-in-Niedersachsen-noch-nicht-verbraucht?utm_medium=Social&utm_source=Twitter#Echobox=1614836831","display_url":"haz.de/Hannover/Aus-d…","indices":[235,258]}]	#Niedersachsen hat bislang erst 22 Prozent seiner #Astrazeneca-Impfdosen verbraucht. Das geht aus einer Mitteilung des #RKI hervor. Land und Region #Hannover verweisen auf Meldeverzögerungen, die zu statistischen Verzerrungen führten. https://t.co/XE09m0txw3	88201.0	RT @HAZ: #Niedersachsen hat bislang erst 22 Prozent seiner #Astrazeneca-Impfdosen verbraucht. Das geht aus einer Mitteilung des #RKI hervor…	61.0	True	full
252	60407c435118060038b4eadd	2021-03-04 06:20:46	[]	[]	Wed Mar 03 21:46:58 +0000 2021	[{"text":"عكاظ","indices":[0,5]},{"text":"الخميس","indices":[22,29]},{"text":"كورونا","indices":[91,98]},{"text":"السعودية","indices":[187,196]},{"text":"الصحة","indices":[199,205]},{"text":"ان_تكون_اولا","indices":[238,251]}]	[{"url":"https://t.co/3SlA4INXWI","expanded_url":"https://www.okaz.com.sa/","display_url":"okaz.com.sa","indices":[253,276]}]	#عكاظ (الصفحة الأولى) #الخميس: - مصادر عكاظ: استمرار التقاضي الإلكتروني بعد انتهاء جائحة #كورونا - عكاظ ترصد.. ملاحقة منتهكي الملكية الفكرية بـــ 532 قضية - مليون جرعة لقاح معطاة في #السعودية.. #الصحة: سارعوا إلى التسجيل في التطعيم #ان_تكون_اولا https://t.co/3SlA4INXWI https://t.co/XdmGO39GOb	1922624.0	RT @OKAZ_online: #عكاظ (الصفحة الأولى) #الخميس: - مصادر عكاظ: استمرار التقاضي الإلكتروني بعد انتهاء جائحة #كورونا - عكاظ ترصد.. ملاحقة م…	413.0	True	full
253	60407c515118060038b4efa1	2021-03-04 06:21:00	[{"text":"EmpowerAfrica","indices":[219,233]}]	[{"url":"https://t.co/qEczaRysl1","expanded_url":"http://nation.africa","display_url":"nation.africa","indices":[106,129]},{"url":"https://t.co/EM20W2b9Qs","expanded_url":"http://nation.africa/subscribe","display_url":"nation.africa/subscribe","indices":[168,191]}]		[]	[]			Astra Zeneca or Pfizer vaccine? Find out which COVID-19 vaccine is most popular in Africa and why only on… https://t.co/ClTzvKHc1S	2816063.0	True	full
254	60407c515118060038b4efa9	2021-03-04 06:21:00	[{"text":"EmpowerAfrica","indices":[219,233]}]	[{"url":"https://t.co/3IsgKqa35b","expanded_url":"http://nation.africa","display_url":"nation.africa","indices":[106,129]},{"url":"https://t.co/HrrAEKG97i","expanded_url":"http://nation.africa/subscribe","display_url":"nation.africa/subscribe","indices":[168,191]}]		[]	[]			Astra Zeneca or Pfizer vaccine? Find out which COVID-19 vaccine is most popular in Africa and why only on… https://t.co/hCMcQRQK4F	834944.0	True	full
255	60407c8d5118060038b50509	2021-03-04 06:22:00	[{"text":"EmpowerAfrica","indices":[219,233]}]	[{"url":"https://t.co/EDU8dwuKkm","expanded_url":"http://nation.africa","display_url":"nation.africa","indices":[106,129]},{"url":"https://t.co/3cW1QssQuy","expanded_url":"http://nation.africa/subscribe","display_url":"nation.africa/subscribe","indices":[168,191]}]		[]	[]			Astra Zeneca or Pfizer vaccine? Find out which COVID-19 vaccine is most popular in Africa and why only on… https://t.co/xPKOvsQH7p	2327152.0	True	full
256	60407cb95118060038b51481	2021-03-04 06:22:44	[]	[]	Wed Mar 03 21:46:58 +0000 2021	[{"text":"عكاظ","indices":[0,5]},{"text":"الخميس","indices":[22,29]},{"text":"كورونا","indices":[91,98]},{"text":"السعودية","indices":[187,196]},{"text":"الصحة","indices":[199,205]},{"text":"ان_تكون_اولا","indices":[238,251]}]	[{"url":"https://t.co/3SlA4INXWI","expanded_url":"https://www.okaz.com.sa/","display_url":"okaz.com.sa","indices":[253,276]}]	#عكاظ (الصفحة الأولى) #الخميس: - مصادر عكاظ: استمرار التقاضي الإلكتروني بعد انتهاء جائحة #كورونا - عكاظ ترصد.. ملاحقة منتهكي الملكية الفكرية بـــ 532 قضية - مليون جرعة لقاح معطاة في #السعودية.. #الصحة: سارعوا إلى التسجيل في التطعيم #ان_تكون_اولا https://t.co/3SlA4INXWI https://t.co/XdmGO39GOb	1922625.0	RT @OKAZ_online: #عكاظ (الصفحة الأولى) #الخميس: - مصادر عكاظ: استمرار التقاضي الإلكتروني بعد انتهاء جائحة #كورونا - عكاظ ترصد.. ملاحقة م…	88.0	True	full
257	60407cc35118060038b517e5	2021-03-04 06:22:53	[]	[]	Wed Mar 03 18:18:39 +0000 2021	[]	[{"url":"https://t.co/eG0LMnmen6","expanded_url":"https://youtu.be/pe1ejeb7vXM","display_url":"youtu.be/pe1ejeb7vXM","indices":[144,167]}]	Germany, France and Belgium are all u-turning and now set to follow UK’s lead on Oxford vaccine after several EU leaders spread misinformation: https://t.co/eG0LMnmen6	61923.0	RT @Michael_Heaver: Germany, France and Belgium are all u-turning and now set to follow UK’s lead on Oxford vaccine after several EU leader…	3812.0	True	full
258	60407cdd5118060038b5215f	2021-03-04 06:23:20	[]	[]	Tue Mar 02 12:32:23 +0000 2021	[]	[{"url":"https://t.co/Fd2GrzssYV","expanded_url":"https://www.theglobeandmail.com/canada/article-astrazeneca-moderna-or-pfizer-take-whichever-covid-19-vaccine-youre/","display_url":"theglobeandmail.com/canada/article…","indices":[188,211]}]	“I would take what is offered as it decreases your likelihood of severe disease and death.” AstraZeneca, Moderna or Pfizer? Take whichever COVID-19 vaccine you’re offered, experts say https://t.co/Fd2GrzssYV	23581.0	RT @MariekeWalsh: “I would take what is offered as it decreases your likelihood of severe disease and death.” AstraZeneca, Moderna or Pfi…	801.0	True	full
259	60407ce25118060038b52325	2021-03-04 06:23:25	[]	[{"url":"https://t.co/qGbMKwAO8j","expanded_url":"https://www.actualite24.fr/covid-19-lallemagne-adopte-un-plan-de-deconfinement-progressif-et-autorise-le-vaccin-astrazeneca-pour-les-plus-de-65-ans/","display_url":"actualite24.fr/covid-19-lalle…","indices":[125,148]}]		[]	[]			Covid-19 : l'Allemagne adopte un plan de déconfinement progressif et autorise le vaccin AstraZeneca pour les plus d… https://t.co/G50WLJi3EK	3591.0	True	full
260	60407d115118060038b5336d	2021-03-04 06:24:11	[]	[]	Thu Mar 04 06:23:10 +0000 2021	[]	[{"url":"https://t.co/TlrarCrKRn","expanded_url":"https://bit.ly/3qlGQVG","display_url":"bit.ly/3qlGQVG","indices":[172,195]}]	Vacuna AstraZeneca ofrece protección similar a la de Pfizer en personas de 70 años o más; COVAX distribuirá más de 28 millones de dosis en América Latina y el Caribe: OPS. https://t.co/TlrarCrKRn	164582.0	RT @El_Chamuco: Vacuna AstraZeneca ofrece protección similar a la de Pfizer en personas de 70 años o más; COVAX distribuirá más de 28 millo…	501.0	True	full
261	60407d175118060038b5356b	2021-03-04 06:24:17	[]	[]	Thu Mar 04 05:54:00 +0000 2021	[]	[{"url":"https://t.co/CkPH0ArK1m","expanded_url":"https://www.francetvinfo.fr/sante/maladie/coronavirus/vaccin/covid-19-l-allemagne-adopte-un-plan-de-deconfinement-progressif-et-autorise-le-vaccin-astrazeneca-pour-les-plus-de-65-ans_4319351.html","display_url":"francetvinfo.fr/sante/maladie/…","indices":[125,148]}]	Covid-19 : l'Allemagne adopte un plan de déconfinement progressif et autorise le vaccin AstraZeneca pour les plus de 65 ans https://t.co/CkPH0ArK1m https://t.co/ssA3igukAE	1818675.0	RT @franceinfo: Covid-19 : l'Allemagne adopte un plan de déconfinement progressif et autorise le vaccin AstraZeneca pour les plus de 65 ans…	856.0	True	full
262	60407d2e5118060038b53d9d	2021-03-04 06:24:41	[]	[]	Wed Mar 03 18:30:36 +0000 2021	[]	[{"url":"https://t.co/hJTFvyPWFj","expanded_url":"https://twitter.com/Michael_Heaver/status/1367177618647363585","display_url":"twitter.com/Michael_Heaver…","indices":[252,275]}]	It seems to me that the comments about the Oxford vaccine from the leaders of France, Germany and Belgium were as bad if not worse as anything Donald Trump said last year. Yet scientists were happy to criticise Trump but were generally silent on this. https://t.co/hJTFvyPWFj	87569.0	RT @mattwridley: It seems to me that the comments about the Oxford vaccine from the leaders of France, Germany and Belgium were as bad if n…	260.0	True	full
263	60407d4c5118060038b547dd	2021-03-04 06:25:11	[]	[]	Tue Mar 02 13:34:13 +0000 2021	[{"text":"COPH_Go","indices":[176,184]}]	[{"url":"https://t.co/IOd5jS9QZV","expanded_url":"https://tinyurl.com/cophwwwavesof","display_url":"tinyurl.com/cophwwwavesof","indices":[151,174]}]	WONWOO WAVES MAGAZINE PH GO (FROM WONWOO BAR) 🌻 VER A / VER B 🌻 650 each / 1270 set 🌻 DOO: Mar 15 🌻 DOP: Mar 16 | Accepting 70% DP! Bal: Mar 30 &gt; https://t.co/IOd5jS9QZV #COPH_Go	898.0	RT @checkout_ph: WONWOO WAVES MAGAZINE PH GO (FROM WONWOO BAR) 🌻 VER A / VER B 🌻 650 each / 1270 set 🌻 DOO: Mar 15 🌻 DOP: Mar 16 | Accepti…	0.0	True	full
264	60407e159ac83e0038eec6e3	2021-03-04 06:28:31	[]	[]	Wed Mar 03 21:46:58 +0000 2021	[{"text":"عكاظ","indices":[0,5]},{"text":"الخميس","indices":[22,29]},{"text":"كورونا","indices":[91,98]},{"text":"السعودية","indices":[187,196]},{"text":"الصحة","indices":[199,205]},{"text":"ان_تكون_اولا","indices":[238,251]}]	[{"url":"https://t.co/3SlA4INXWI","expanded_url":"https://www.okaz.com.sa/","display_url":"okaz.com.sa","indices":[253,276]}]	#عكاظ (الصفحة الأولى) #الخميس: - مصادر عكاظ: استمرار التقاضي الإلكتروني بعد انتهاء جائحة #كورونا - عكاظ ترصد.. ملاحقة منتهكي الملكية الفكرية بـــ 532 قضية - مليون جرعة لقاح معطاة في #السعودية.. #الصحة: سارعوا إلى التسجيل في التطعيم #ان_تكون_اولا https://t.co/3SlA4INXWI https://t.co/XdmGO39GOb	1922628.0	RT @OKAZ_online: #عكاظ (الصفحة الأولى) #الخميس: - مصادر عكاظ: استمرار التقاضي الإلكتروني بعد انتهاء جائحة #كورونا - عكاظ ترصد.. ملاحقة م…	99.0	True	full
265	60407e549ac83e0038eedd31	2021-03-04 06:29:35	[]	[{"url":"https://t.co/gHJvJM9exI","expanded_url":"https://www.google.com/amp/s/amp.cnn.com/cnn/2021/02/16/africa/south-africa-astrazeneca-johnson-and-johnson-vaccine-intl/index.html?client=safari","display_url":"google.com/amp/s/amp.cnn.…","indices":[253,276]}]		[]	[]			We believe in AZ vaccine and its benefits to PH. That’s why we would like to protect the vaccine so it will be usef… https://t.co/xCu9tF7U24	25424.0	True	full
266	60407e609ac83e0038eee13d	2021-03-04 06:29:46	[{"text":"COVID","indices":[58,64]},{"text":"IndiaFightsCorona","indices":[78,96]}]	[{"url":"https://t.co/YWyX17gTjO","expanded_url":"https://www.mygov.in/covid-19/","display_url":"mygov.in/covid-19/","indices":[97,120]}]		[]	[]			Government is gearing up its efforts to fight against the #COVID-19 pandemic. #IndiaFightsCorona… https://t.co/2cOWvJmoAZ	0.0	True	full
267	60407e659ac83e0038eee2f3	2021-03-04 06:29:51	[]	[]	Wed Mar 03 18:30:00 +0000 2021	[{"text":"COVID19","indices":[164,172]}]	[{"url":"https://t.co/ni3dc0JEKt","expanded_url":"http://bit.ly/3kooqCa","display_url":"bit.ly/3kooqCa","indices":[214,237]}]	Vaccine data from Scotland provides reassurance that the Oxford-AstraZeneca and Pfizer-BioNTech vaccines will significantly reduce hospitalisations and deaths from #COVID19 among older people after the first dose: https://t.co/ni3dc0JEKt	136188.0	RT @gavi: Vaccine data from Scotland provides reassurance that the Oxford-AstraZeneca and Pfizer-BioNTech vaccines will significantly reduc…	2163.0	True	full
268	60407e669ac83e0038eee359	2021-03-04 06:29:52	[{"text":"r4today","indices":[139,147]}]	[{"url":"https://t.co/gh9JqxLt4U","expanded_url":"https://www.bbc.co.uk/news/world-europe-56275342","display_url":"bbc.co.uk/news/world-eur…","indices":[114,137]}]		[]	[]			Germany to allow the AstraZeneca vaccine to be given to people over 65, with a dose interval up to twelve weeks.… https://t.co/nNXnmFYOce	4766.0	True	full
269	60407e6d9ac83e0038eee5ad	2021-03-04 06:29:59	[]	[]	Wed Mar 03 23:34:50 +0000 2021	[]	[{"url":"https://t.co/P1ZjoJ4GWd","expanded_url":"https://www.theage.com.au/world/europe/early-signs-covid-19-vaccine-jab-clobbers-more-transmissible-variants-20210304-p577ll.html","display_url":"theage.com.au/world/europe/e…","indices":[164,187]}]	This surprised me. British scientists now claiming two doses of AstraZeneca provides robust protection against South African variant. Any published data on this? https://t.co/P1ZjoJ4GWd	6491.0	RT @liammannix: This surprised me. British scientists now claiming two doses of AstraZeneca provides robust protection against South Africa…	4895.0	True	full
270	60407e7c9ac83e0038eeeb71	2021-03-04 06:30:15	[]	[]	Thu Mar 04 01:39:22 +0000 2021	[]	[{"url":"https://t.co/M84dNh32q6","expanded_url":"https://mattstoller.substack.com/p/apple-threatens-north-dakota-suffers","display_url":"mattstoller.substack.com/p/apple-threat…","indices":[257,280]}]	A Democrat named Cesar Chavez, who has both ‘immigrant’ and ‘AZLGBTQ’ in his twitter biography, lavished praise over libertarian lobbyists at the Goldwater Institute and the American Legislative Exchange Council. ALEC lets corporations vote on its agenda!! https://t.co/M84dNh32q6	116745.0	RT @matthewstoller: A Democrat named Cesar Chavez, who has both ‘immigrant’ and ‘AZLGBTQ’ in his twitter biography, lavished praise over li…	237.0	True	full
271	60407e8a9ac83e0038eef06f	2021-03-04 06:30:29	[]	[]	Wed Mar 03 12:47:26 +0000 2021	[{"text":"Andrea","indices":[254,261]},{"text":"prolapse","indices":[262,271]},{"text":"filthysluts","indices":[272,284]}]	[{"url":"https://t.co/6aNUZWtv5a","expanded_url":"http://PORNBOX.COM","display_url":"PORNBOX.COM","indices":[15,38]}]	COMING SOON TO https://t.co/6aNUZWtv5a! WHORE HOUSE BITCHES IS THE FILTHIEST &amp; CRAZIEST FISTING GANGBANG EVER RELEASED! 112-MINS OF PUSSY &amp; ANAL MADNESS! ITS HOT, SEXY, WILD &amp; WILL BLOW YOUR MIND! @JarushkaRossXXX @barbie_esm @SabrinaNight2 #Andrea #prolapse #filthysluts RETWEET https://t.co/J8R9DnPBpV	94081.0	RT @BrittanyBardot1: COMING SOON TO https://t.co/6aNUZWtv5a! WHORE HOUSE BITCHES IS THE FILTHIEST &amp; CRAZIEST FISTING GANGBANG EVER RELEASED…	72.0	True	full
272	60407e9a9ac83e0038eef613	2021-03-04 06:30:45	[]	[]	Thu Mar 04 06:21:00 +0000 2021	[{"text":"EmpowerAfrica","indices":[219,233]}]	[{"url":"https://t.co/3IsgKqa35b","expanded_url":"http://nation.africa","display_url":"nation.africa","indices":[106,129]},{"url":"https://t.co/HrrAEKG97i","expanded_url":"http://nation.africa/subscribe","display_url":"nation.africa/subscribe","indices":[168,191]}]	Astra Zeneca or Pfizer vaccine? Find out which COVID-19 vaccine is most popular in Africa and why only on https://t.co/3IsgKqa35b. Subscribe to get unlimited access on https://t.co/HrrAEKG97i for only KES 150 per month.#EmpowerAfrica https://t.co/4DtDzc4D8R	834958.0	RT @BD_Africa: Astra Zeneca or Pfizer vaccine? Find out which COVID-19 vaccine is most popular in Africa and why only on https://t.co/3IsgK…	890.0	True	full
273	60407ebf9ac83e0038ef02cd	2021-03-04 06:31:21	[]	[]	Thu Mar 04 06:17:39 +0000 2021	[]	[{"url":"https://t.co/rY2T9sBfyf","expanded_url":"http://www.faz.net/aktuell/gerichtsprozess-um-biontech-impfstoff-17226005.html","display_url":"faz.net/aktuell/gerich…","indices":[166,189]}]	Der Staat managt die Massenimpfungen gegen Corona mehr schlecht als recht. Nun will eine Kölner Apotheke aushelfen und verklagt den Hersteller Biontech. Von @cbudras https://t.co/rY2T9sBfyf	134131.0	RT @FAZ_Wirtschaft: Der Staat managt die Massenimpfungen gegen Corona mehr schlecht als recht. Nun will eine Kölner Apotheke aushelfen und…	3957.0	True	full
274	60407ec79ac83e0038ef05e3	2021-03-04 06:31:30	[]	[]	Wed Mar 03 18:18:39 +0000 2021	[]	[{"url":"https://t.co/eG0LMnmen6","expanded_url":"https://youtu.be/pe1ejeb7vXM","display_url":"youtu.be/pe1ejeb7vXM","indices":[144,167]}]	Germany, France and Belgium are all u-turning and now set to follow UK’s lead on Oxford vaccine after several EU leaders spread misinformation: https://t.co/eG0LMnmen6	61919.0	RT @Michael_Heaver: Germany, France and Belgium are all u-turning and now set to follow UK’s lead on Oxford vaccine after several EU leader…	774.0	True	full
275	60407ee39ac83e0038ef0fad	2021-03-04 06:31:58	[]	[]	Sat Feb 27 09:36:12 +0000 2021	[]	[{"url":"https://t.co/wGJW2yD2Q9","expanded_url":"https://www.abc.net.au/news/2021-02-04/covid-vaccine-portfolio-astrazeneca-pfizer-not-enough-moderna/13118450?utm_source=abc_news_web&utm_medium=content_shared&utm_content=twitter&utm_campaign=abc_news_web","display_url":"abc.net.au/news/2021-02-0…","indices":[207,230]}]	Pfizer &amp; Moderna are the way to go. I don't trust Fed Gov strategy &amp; I'm not buying the AZ argument. 'Health chief defends AstraZeneca vaccine as some question Australia's COVID-19 vaccine strategy' https://t.co/wGJW2yD2Q9 via @ABCaustralia	525.0	RT @catherinedowlan: Pfizer &amp; Moderna are the way to go. I don't trust Fed Gov strategy &amp; I'm not buying the AZ argument. 'Health chief def…	1339.0	True	full
276	60407ee89ac83e0038ef1191	2021-03-04 06:32:03	[]	[]	Wed Feb 10 16:12:21 +0000 2021	[]	[{"url":"https://t.co/s1H4HXlZQU","expanded_url":"https://www.bloomberg.com/news/articles/2021-02-10/astrazeneca-vaccine-recommended-for-all-adults-by-who-panel","display_url":"bloomberg.com/news/articles/…","indices":[241,264]}]	Como llevo defendiendo últimamente. No tiene sentido limitar el uso de la vacuna de AZ a menores de 55 años. Al menos no lo tiene si lo que quieres es salvar vidas. Si buscas una justificación para mantener la economía abierta es otra cosa. https://t.co/s1H4HXlZQU	3998.0	RT @ElvisGarciaGlez: Como llevo defendiendo últimamente. No tiene sentido limitar el uso de la vacuna de AZ a menores de 55 años. Al menos…	168.0	True	full
277	60407eeb9ac83e0038ef127b	2021-03-04 06:32:06	[{"text":"RegionsEurope","indices":[0,14]}]	[{"url":"https://t.co/u4qywVpqrh","expanded_url":"http://dlvr.it/RtwsXC","display_url":"dlvr.it/RtwsXC","indices":[194,217]}]		[]	[]			#RegionsEurope Covid: Germany to approve AstraZeneca vaccine for over-65s: Chancellor Merkel says The EU member is… https://t.co/bqDZcStwcq	5628.0	True	full
278	60407efe9ac83e0038ef193f	2021-03-04 06:32:25	[]	[]	Tue Mar 02 12:47:43 +0000 2021	[{"text":"coronavirus","indices":[54,66]},{"text":"COVID19","indices":[222,230]},{"text":"cdnhealth","indices":[231,241]},{"text":"vaccination","indices":[242,254]}]	[{"url":"https://t.co/EkBDnTc03l","expanded_url":"https://www.theglobeandmail.com/canada/article-astrazeneca-moderna-or-pfizer-take-whichever-covid-19-vaccine-youre/?utm_medium=Referrer:+Social+Network+/+Media&utm_campaign=Shared+Web+Article+Links","display_url":"theglobeandmail.com/canada/article…","indices":[180,203]}]	.@AstraZeneca, @moderna_tx or @Pfizer? Take whichever #coronavirus vaccine you’re offered, experts say. They're all 100% effective at preventing death, by @perreaux @IvanSemeniuk https://t.co/EkBDnTc03l via @globeandmail #COVID19 #cdnhealth #vaccination	120063.0	RT @picardonhealth: .@AstraZeneca, @moderna_tx or @Pfizer? Take whichever #coronavirus vaccine you’re offered, experts say. They're all 100…	24.0	True	full
279	60407f0f9ac83e0038ef1f39	2021-03-04 06:32:41	[]	[{"url":"https://t.co/zZKWMOiez9","expanded_url":"https://www.buymeacoffee.com/pokernow/c/1120652","display_url":"buymeacoffee.com/pokernow/c/112…","indices":[173,196]}]		[]	[]			I just supported Poker Now on @buymeacoffee! 🎉 Poker Now is a free online poker with friends no download no regis… https://t.co/5KAZNwTvTB	12.0	True	full
280	60407fa59ac83e0038ef5463	2021-03-04 06:35:12	[]	[]	Thu Mar 04 00:06:04 +0000 2021	[]	[{"url":"https://t.co/KZ1Mo9whcf","expanded_url":"http://dlvr.it/Rtw6MV","display_url":"dlvr.it/Rtw6MV","indices":[145,168]}]	Germany will soon authorise the AstraZeneca/Oxford vaccine against Covid for people over the age of 65, Chancellor Angela Merkel said Wednesday. https://t.co/KZ1Mo9whcf	36722.0	RT @TheLocalGermany: Germany will soon authorise the AstraZeneca/Oxford vaccine against Covid for people over the age of 65, Chancellor Ang…	165.0	True	full
281	60407fd39ac83e0038ef646b	2021-03-04 06:35:58	[]	[{"url":"https://t.co/ToJ8R6MDhp","expanded_url":"https://thenewdaily.com.au/news/coronavirus/2021/03/04/south-australia-astrazeneca-virus-vaccines/","display_url":"thenewdaily.com.au/news/coronavir…","indices":[122,145]}]		[]	[]			South Australians will be first in line to receive the AstraZeneca COVID-19 vaccine, with the rollout to begin tomo… https://t.co/9d92cEVMKO	27857.0	True	full
282	60407fdb9ac83e0038ef6743	2021-03-04 06:36:05	[{"text":"Novavax","indices":[47,55]}]	[{"url":"https://t.co/A29dPJJd4v","expanded_url":"https://www.iol.co.za/news/politics/what-we-know-about-the-novavax-vaccine-and-why-it-could-be-an-option-for-sa-1e2f7d77-734f-4a99-8704-5d07f20e508d","display_url":"iol.co.za/news/politics/…","indices":[257,280]}]		[]	[]			South Africa should definitely be pursuing the #Novavax vaccine. “For the AstraZeneca vaccine there was no efficacy… https://t.co/SJqOCVA4bU	49.0	True	full
283	60407ff49ac83e0038ef701b	2021-03-04 06:36:31	[]	[]	Thu Mar 04 04:58:05 +0000 2021	[{"text":"twitch","indices":[152,159]},{"text":"StreamRaiders","indices":[160,174]},{"text":"cod","indices":[175,179]},{"text":"zombies","indices":[180,188]},{"text":"outbreak","indices":[189,198]},{"text":"NinjaNationGaming","indices":[199,217]},{"text":"NinjaFam","indices":[218,227]}]	[{"url":"https://t.co/dfO6IQiE6l","expanded_url":"http://twitch.tv/dreamstaraz","display_url":"twitch.tv/dreamstaraz","indices":[229,252]}]	What's up y'all? We going LIVE with some more Cold War Zombies Outbreak and Stream Raiders "After Dark" Swing on by, chat, chill and have a few laughs! #twitch #StreamRaiders #cod #zombies #outbreak #NinjaNationGaming #NinjaFam https://t.co/dfO6IQiE6l	345.0	RT @DreamstarAZ: What's up y'all? We going LIVE with some more Cold War Zombies Outbreak and Stream Raiders "After Dark" Swing on by, chat,…	11292.0	True	full
284	604086e42b0b2d0038cb4cc3	2021-03-04 07:06:07	[]	[]	Thu Mar 04 06:46:02 +0000 2021	[]	[{"url":"https://t.co/mdjchW42MT","expanded_url":"https://l.leparisien.fr/kQef","display_url":"l.leparisien.fr/kQef","indices":[155,178]}]	L'Allemagne, après la France, va à son tour autoriser l'utilisation du vaccin AstraZeneca contre le Covid-19 pour les personnes âgées de plus de 65 ans ⤵️ https://t.co/mdjchW42MT https://t.co/XnstuOttFZ	2764936.0	RT @le_Parisien: L'Allemagne, après la France, va à son tour autoriser l'utilisation du vaccin AstraZeneca contre le Covid-19 pour les pers…	51.0	True	full
285	604086ed2b0b2d0038cb4ff5	2021-03-04 07:06:16	[]	[]	Thu Feb 18 04:41:27 +0000 2021	[{"text":"AstraZeneca","indices":[107,119]},{"text":"PfizerBioNTech","indices":[120,135]},{"text":"vaccines","indices":[136,145]}]	[{"url":"https://t.co/6lkl0Fo7p8","expanded_url":"https://www.wowktv.com/news/u-s-world/thousands-of-service-members-saying-no-to-covid-19-vaccine/amp/","display_url":"wowktv.com/news/u-s-world…","indices":[148,171]}]	"Thousands of service members saying no to COVID-19 vaccine" More and more people know what is going on! #AstraZeneca #PfizerBioNTech #vaccines https://t.co/6lkl0Fo7p8	2506.0	RT @HPVSideEffects: "Thousands of service members saying no to COVID-19 vaccine" More and more people know what is going on! #AstraZeneca…	599.0	True	full
286	604087012b0b2d0038cb5711	2021-03-04 07:06:36	[]	[]	Wed Mar 03 09:09:53 +0000 2021	[{"text":"AZUDteam","indices":[92,101]}]	[{"url":"https://t.co/ZqmlRlSCGz","expanded_url":"http://www.azud.com","display_url":"azud.com","indices":[227,250]}]	Se cumplen 2 años de AZUD como espacio cardioprotegido ❤ Agradecemos el esfuerzo de todo el #AZUDteam y la dedicación de Emergency Global System por sus lecciones formativas. ¿Quieres mantenerte informado? ¡Síguenos! 💧w Web: https://t.co/ZqmlRlSCGz https://t.co/YsFFfmCsTJ	2168.0	RT @AZUDWater: Se cumplen 2 años de AZUD como espacio cardioprotegido ❤ Agradecemos el esfuerzo de todo el #AZUDteam y la dedicación de Eme…	830.0	True	full
287	6040870f2b0b2d0038cb5bdf	2021-03-04 07:06:50	[]	[]	Wed Mar 03 22:32:00 +0000 2021	[{"text":"VoteTheBumsOut","indices":[121,136]}]	[{"url":"https://t.co/7ZfAtKIJvM","expanded_url":"https://twitter.com/SecurElections/status/1367193055678275585","display_url":"twitter.com/SecurElections…","indices":[137,160]}]	Permanent doesn't mean permanent any more. @AZGOP is serving up its usual spite with a side of sore loser legislation. #VoteTheBumsOut https://t.co/7ZfAtKIJvM	1553.0	RT @AZIndivisible1: Permanent doesn't mean permanent any more. @AZGOP is serving up its usual spite with a side of sore loser legislation.…	36331.0	True	full
288	604087152b0b2d0038cb5de5	2021-03-04 07:06:56	[]	[]	Wed Mar 03 12:15:12 +0000 2021	[]	[{"url":"https://t.co/RvZX7AiFZU","expanded_url":"https://www.reuters.com/article/us-health-coronavirus-vaccines-singledos-idUSKBN2AV14I","display_url":"reuters.com/article/us-hea…","indices":[235,258]}]	A new study shows the Oxford vaccine reduces hospitalisation by over 80% from just 2 weeks after the first dose. Additionally, and remarkably, the average age of this study was 88, showing how well it works in the most vulnerable. https://t.co/RvZX7AiFZU	83696.0	RT @Coronavirusgoo1: A new study shows the Oxford vaccine reduces hospitalisation by over 80% from just 2 weeks after the first dose. Add…	39.0	True	full
289	604087aa2b0b2d0038cb92a9	2021-03-04 07:09:25	[]	[]	Thu Mar 04 07:09:11 +0000 2021	[]	[{"url":"https://t.co/bMdiUuDJeP","expanded_url":"https://twitter.com/skyscottbeasley/status/1365567702144856064","display_url":"twitter.com/skyscottbeasle…","indices":[267,290]}]	💉🇩🇪 Germany now u-turns on the AstraZeneca vaccine and recommends its use for those aged 65+ ✅ It will also follow the UK approach of leaving a longer 12 week gap between first and second doses But the damage to confidence is done, what a terrible unnecessary mess https://t.co/bMdiUuDJeP	7074.0	RT @SkyScottBeasley: 💉🇩🇪 Germany now u-turns on the AstraZeneca vaccine and recommends its use for those aged 65+ ✅ It will also follow th…	1085.0	True	full
290	604087ad2b0b2d0038cb937f	2021-03-04 07:09:28	[]	[]	Wed Feb 24 01:45:47 +0000 2021	[]	[{"url":"https://t.co/iVAk7ADixp","expanded_url":"http://Onlyfans.com/Adriano_Bunbury","display_url":"Onlyfans.com/Adriano_Bunbury","indices":[250,273]}]	❗Q CULO TAN BUENAZO TIENE EL CHIBOLO ❗ No te pierdas como mama la verga hasta el fondo y como mueve su culo mientras se la meto, sus gritos, sus gemidos y el baño de leche q le di al Cusqueño. 😈💦 Disponible a la venta por privado y en mi onlyfans https://t.co/iVAk7ADixp https://t.co/QB2aziIvHn	44819.0	RT @AdrianoBunbury: ❗Q CULO TAN BUENAZO TIENE EL CHIBOLO ❗ No te pierdas como mama la verga hasta el fondo y como mueve su culo mientras s…	37.0	True	full
291	604087ba2b0b2d0038cb981d	2021-03-04 07:09:40	[]	[]	Tue Mar 02 19:44:04 +0000 2021	[{"text":"COVAX","indices":[18,24]}]	[{"url":"https://t.co/VIVNdV5Ckz","expanded_url":"http://bit.ly/3sEa2Zm","display_url":"bit.ly/3sEa2Zm","indices":[184,207]}]	Very pleased that #COVAX has published details of the first round of allocations on the provision of @AstraZeneca-Oxford vaccine doses to COVAX Facility participants through May 2021: https://t.co/VIVNdV5Ckz @gavi @CEPIvaccines @WHO @UNICEF	70051.0	RT @GaviSeth: Very pleased that #COVAX has published details of the first round of allocations on the provision of @AstraZeneca-Oxford vacc…	92.0	True	full
292	604087ce2b0b2d0038cb9f29	2021-03-04 07:10:01	[]	[]	Thu Mar 04 07:00:52 +0000 2021	[{"text":"DarylDike","indices":[0,10]},{"text":"Barnsley","indices":[32,41]},{"text":"Nigeria","indices":[53,61]},{"text":"football","indices":[62,71]},{"text":"MLS","indices":[72,76]},{"text":"OrlandoCity","indices":[77,89]},{"text":"USA","indices":[90,94]},{"text":"QPRBAR","indices":[95,102]},{"text":"AAZauraCup","indices":[104,115]},{"text":"WeWinTogether","indices":[116,130]},{"text":"Biden",…	[{"url":"https://t.co/tEAiznW71q","expanded_url":"https://scorenigeria.com.ng/red-hot-daryl-dike-leads-barnsley-to-victory/","display_url":"scorenigeria.com.ng/red-hot-daryl-…","indices":[205,228]}]	#DarylDike scores again to lead #Barnsley to victory #Nigeria #football #MLS #OrlandoCity #USA #QPRBAR #AAZauraCup #WeWinTogether #Biden #BlackLivesMatter #coronavirus #CoronaVaccine #StayHome #StaySafe https://t.co/tEAiznW71q	5457.0	RT @ScoreNigeria1: #DarylDike scores again to lead #Barnsley to victory #Nigeria #football #MLS #OrlandoCity #USA #QPRBAR #AAZauraCup #WeW…	1839.0	True	full
293	604087fe2b0b2d0038cbae63	2021-03-04 07:10:43	[]	[]	Wed Mar 03 08:52:03 +0000 2021	[]	[{"url":"https://t.co/r4B1FT2g1n","expanded_url":"http://www.deutschlandfunk.de/corona-impfungen-spahn-will-abstand-zwischen-erster-und.1939.de.html?drn:news_id=1233675","display_url":"deutschlandfunk.de/corona-impfung…","indices":[222,245]}]	Beide Vorschläge, AstraZeneca Impfstoff auch für Ältere und Erstimpfungen vorzuziehen, sind dringend nötig, um Tempo in die Impfstrategie zu bringen. Jetzt warten alle nur noch auf die STIKO. Wir verlieren wichtige Zeit. https://t.co/r4B1FT2g1n	391774.0	RT @Karl_Lauterbach: Beide Vorschläge, AstraZeneca Impfstoff auch für Ältere und Erstimpfungen vorzuziehen, sind dringend nötig, um Tempo i…	531.0	True	full
294	604088282b0b2d0038cbbf1b	2021-03-04 07:11:31	[]	[]	Thu Mar 04 07:09:11 +0000 2021	[]	[{"url":"https://t.co/bMdiUuDJeP","expanded_url":"https://twitter.com/skyscottbeasley/status/1365567702144856064","display_url":"twitter.com/skyscottbeasle…","indices":[267,290]}]	💉🇩🇪 Germany now u-turns on the AstraZeneca vaccine and recommends its use for those aged 65+ ✅ It will also follow the UK approach of leaving a longer 12 week gap between first and second doses But the damage to confidence is done, what a terrible unnecessary mess https://t.co/bMdiUuDJeP	7074.0	RT @SkyScottBeasley: 💉🇩🇪 Germany now u-turns on the AstraZeneca vaccine and recommends its use for those aged 65+ ✅ It will also follow th…	162.0	True	full
295	604088372b0b2d0038cbc457	2021-03-04 07:11:46	[{"text":"euvaccinneeffort","indices":[204,221]},{"text":"fail","indices":[222,227]}]	[{"url":"https://t.co/pNklaUiGOk","expanded_url":"https://www.bbc.com/news/world-europe-56275342","display_url":"bbc.com/news/world-eur…","indices":[229,252]}]		[]	[]			“Since January, stocks of the Oxford-AstraZeneca jab have gone unused in several European countries, slowing vaccin… https://t.co/EqzmgjkSH6	1071.0	True	full
296	6040884f2b0b2d0038cbccc3	2021-03-04 07:12:10	[]	[{"url":"https://t.co/q0ZVNxSzm1","expanded_url":"https://news.sellorbuyhomefast.com/index.php/2021/02/06/how-astrazenecas-vaccine-was-hit-by-flawed-trials-defects-and-politics-but-might-still-save-the-world/","display_url":"news.sellorbuyhomefast.com/index.php/2021…","indices":[113,136]}]		[]	[]			How AstraZeneca’s vaccine was hit by flawed trials, defects and politics — but might still save the world ...… https://t.co/nbJhGyTYll	18.0	True	full
297	604088662b0b2d0038cbd4e5	2021-03-04 07:12:33	[]	[{"url":"https://t.co/TPpuCYuggx","expanded_url":"https://idelto.com/2021/03/voltage-brings-turnkey-btcpay-server-to-users-cloud-based-bitcoin-infrastructure/","display_url":"idelto.com/2021/03/voltag…","indices":[217,240]}]		[]	[]			"Voltage Brings Turnkey BTCPay Server To Users Cloud-Based Bitcoin Infrastructure" Bitcoin infrastructure hosting… https://t.co/4Exj4UAZEN	53.0	True	full
298	604088812b0b2d0038cbde85	2021-03-04 07:13:00	[]	[]	Thu Mar 04 06:29:35 +0000 2021	[]	[{"url":"https://t.co/gHJvJM9exI","expanded_url":"https://www.google.com/amp/s/amp.cnn.com/cnn/2021/02/16/africa/south-africa-astrazeneca-johnson-and-johnson-vaccine-intl/index.html?client=safari","display_url":"google.com/amp/s/amp.cnn.…","indices":[253,276]}]	We believe in AZ vaccine and its benefits to PH. That’s why we would like to protect the vaccine so it will be useful to the Filipinos. WHO has a long history of stonewalling info. Our plea is to stop B1357 variant spread so AZ vaccine can be useful. https://t.co/gHJvJM9exI	25425.0	RT @DrTonyLeachon: We believe in AZ vaccine and its benefits to PH. That’s why we would like to protect the vaccine so it will be useful to…	104.0	True	full
299	604088ac2b0b2d0038cbed7d	2021-03-04 07:13:42	[]	[]	Thu Mar 04 07:09:11 +0000 2021	[]	[{"url":"https://t.co/bMdiUuDJeP","expanded_url":"https://twitter.com/skyscottbeasley/status/1365567702144856064","display_url":"twitter.com/skyscottbeasle…","indices":[267,290]}]	💉🇩🇪 Germany now u-turns on the AstraZeneca vaccine and recommends its use for those aged 65+ ✅ It will also follow the UK approach of leaving a longer 12 week gap between first and second doses But the damage to confidence is done, what a terrible unnecessary mess https://t.co/bMdiUuDJeP	7073.0	RT @SkyScottBeasley: 💉🇩🇪 Germany now u-turns on the AstraZeneca vaccine and recommends its use for those aged 65+ ✅ It will also follow th…	748.0	True	full
300	604088bb2b0b2d0038cbf2ef	2021-03-04 07:13:58	[]	[]	Wed Mar 03 21:46:58 +0000 2021	[{"text":"عكاظ","indices":[0,5]},{"text":"الخميس","indices":[22,29]},{"text":"كورونا","indices":[91,98]},{"text":"السعودية","indices":[187,196]},{"text":"الصحة","indices":[199,205]},{"text":"ان_تكون_اولا","indices":[238,251]}]	[{"url":"https://t.co/3SlA4INXWI","expanded_url":"https://www.okaz.com.sa/","display_url":"okaz.com.sa","indices":[253,276]}]	#عكاظ (الصفحة الأولى) #الخميس: - مصادر عكاظ: استمرار التقاضي الإلكتروني بعد انتهاء جائحة #كورونا - عكاظ ترصد.. ملاحقة منتهكي الملكية الفكرية بـــ 532 قضية - مليون جرعة لقاح معطاة في #السعودية.. #الصحة: سارعوا إلى التسجيل في التطعيم #ان_تكون_اولا https://t.co/3SlA4INXWI https://t.co/XdmGO39GOb	1922670.0	RT @OKAZ_online: #عكاظ (الصفحة الأولى) #الخميس: - مصادر عكاظ: استمرار التقاضي الإلكتروني بعد انتهاء جائحة #كورونا - عكاظ ترصد.. ملاحقة م…	162.0	True	full
301	60408baeafde830038550e20	2021-03-04 07:26:33	[]	[{"url":"https://t.co/Ha4Vpnvdh8","expanded_url":"http://www.saludjuntos.com/hidroxicloroquina-con-o-sin-azitromicina-para-el-tratamiento-de-la-infeccion-ambulatoria-por-sars-cov-2/","display_url":"saludjuntos.com/hidroxicloroqu…","indices":[251,274]}]		[]	[]			Ni la hidroxicloroquina (HCQ) ni la hidroxicloroquina / azitromicina (AZ) acortan el curso clínico de los pacientes… https://t.co/2zM8F36Y49	9017.0	True	full
302	60408bd8afde830038551d36	2021-03-04 07:27:15	[{"text":"coathook","indices":[109,118]},{"text":"maskholder","indices":[119,130]},{"text":"keyhook","indices":[131,139]}]	[{"url":"https://t.co/TOhnUHyv28","expanded_url":"https://www.instagram.com/p/CL_QgZ9JMCt/?igshid=16pkvuta3u7ex","display_url":"instagram.com/p/CL_QgZ9JMCt/…","indices":[140,163]}]		[]	[]			Organise your things hanging around @myloveofwood. Coat, mask &amp; key hangers. Personlisation available. #coathook… https://t.co/pNuWZdAZCm	3.0	True	full
303	60408c3fafde83003855413c	2021-03-04 07:28:57	[]	[]	Thu Mar 04 07:23:19 +0000 2021	[]	[{"url":"https://t.co/9gdtWxpdVi","expanded_url":"http://www.faz.net/aktuell/wirtschaft/unternehmen/steigende-mieten-vonovia-verdient-in-der-corona-krise-mehr-17226740.html","display_url":"faz.net/aktuell/wirtsc…","indices":[158,181]}]	Auch im Pandemie-Jahr ist der Gewinn des Dax-Konzerns weiter gewachsen. Gleichzeitig investierte Vonovia weniger Geld in die Modernisierung seiner Wohnungen. https://t.co/9gdtWxpdVi	61390.0	RT @FAZ_NET: Auch im Pandemie-Jahr ist der Gewinn des Dax-Konzerns weiter gewachsen. Gleichzeitig investierte Vonovia weniger Geld in die M…	491.0	True	full
304	60408c79afde8300385555cc	2021-03-04 07:29:56	[]	[{"url":"https://t.co/fqVJj46oqN","expanded_url":"https://www1.wdr.de/nachrichten/themen/coronavirus/Corona-hochzeit-gaeste-dortmund-aufgeloest-100.html","display_url":"www1.wdr.de/nachrichten/th…","indices":[186,209]}]		[]	[]			@AfricaByToto261 @MasterChu19155 @PatrickGensing aber das sind keine großfamilien hochzeiten. Das sind vielleicht 5… https://t.co/3AZ3VPf3LO	6.0	True	full
305	60408c9eafde8300385562e6	2021-03-04 07:30:33	[{"text":"vaccin","indices":[101,108]},{"text":"covid19","indices":[109,117]}]	[{"url":"https://t.co/HMZsBAYZl1","expanded_url":"https://www.lexpress.fr/actualite/societe/sante/mal-aime-le-vaccin-d-astrazeneca-trouvera-t-il-la-confiance-des-soignants_2145975.html","display_url":"lexpress.fr/actualite/soci…","indices":[118,141]}]		[]	[]			Mal-aimé, le vaccin d'AstraZeneca trouvera-t-il la confiance des soignants ? - L'Express ⁦@LEXPRESS⁩ #vaccin… https://t.co/6aDlxmDL1J	2796.0	True	full
306	60408ca4afde830038556536	2021-03-04 07:30:39	[{"text":"interesting","indices":[121,133]},{"text":"news","indices":[134,139]}]	[{"url":"https://t.co/2z1SxffwJI","expanded_url":"http://news.sky.com/story/covid-19-pfizer-and-astrazeneca-vaccines-highly-effective-at-preventing-hospital-admissions-in-over-80s-study-finds-12234555","display_url":"news.sky.com/story/covid-19…","indices":[97,120]}]		[]	[]			Pfizer and AstraZeneca vaccines 'highly effective' at preventing hospital admissions in over-80s… https://t.co/6W3J8EUXxd	2931.0	True	full
307	60408cb8afde830038556c14	2021-03-04 07:30:59	[]	[]	Thu Mar 04 06:46:02 +0000 2021	[]	[{"url":"https://t.co/mdjchW42MT","expanded_url":"https://l.leparisien.fr/kQef","display_url":"l.leparisien.fr/kQef","indices":[155,178]}]	L'Allemagne, après la France, va à son tour autoriser l'utilisation du vaccin AstraZeneca contre le Covid-19 pour les personnes âgées de plus de 65 ans ⤵️ https://t.co/mdjchW42MT https://t.co/XnstuOttFZ	2764949.0	RT @le_Parisien: L'Allemagne, après la France, va à son tour autoriser l'utilisation du vaccin AstraZeneca contre le Covid-19 pour les pers…	67.0	True	full
308	60408cbbafde830038556d34	2021-03-04 07:31:01	[]	[]	Wed Mar 03 08:40:25 +0000 2021	[]	[{"url":"https://t.co/esryzt2Ctz","expanded_url":"https://bit.ly/3e4y0sE","display_url":"bit.ly/3e4y0sE","indices":[254,277]}]	The Foreign Affairs Commission of @Montecitorio in its resolution on implementation of the agreements between Armenia and Azerbaijan commits the government to encourage the parties to favor demining operations, urging them to provide maps of mined areas https://t.co/esryzt2Ctz	2437.0	RT @AmbasciataAZE: The Foreign Affairs Commission of @Montecitorio in its resolution on implementation of the agreements between Armenia an…	304.0	True	full
309	60408cbdafde830038556e08	2021-03-04 07:31:04	[]	[]	Wed Mar 03 11:24:22 +0000 2021	[]	[{"url":"https://t.co/468bSZ1Vut","expanded_url":"https://www.africanews.com/2021/03/03/drc-1-7-million-astrazeneca-covid-19-vaccines-arrive-via-covax/","display_url":"africanews.com/2021/03/03/drc…","indices":[139,162]}]	More than 1.7 million doses of COVID-19 AstraZeneca vaccines arrived in DR Congo yesterday. DRC has got vaccines? There’s hope for us all. https://t.co/468bSZ1Vut	446566.0	RT @cobbo3: More than 1.7 million doses of COVID-19 AstraZeneca vaccines arrived in DR Congo yesterday. DRC has got vaccines? There’s hope…	27432.0	True	full
310	60408ce4afde830038557ba6	2021-03-04 07:31:42	[]	[]	Thu Mar 04 03:03:18 +0000 2021	[]	[{"url":"https://t.co/vrpVIZp6fT","expanded_url":"http://www.faz.net/aktuell/politik/inland/neue-corona-beschluesse-gefangen-in-unterpunkten-17226620.html","display_url":"faz.net/aktuell/politi…","indices":[212,235]}]	Deutschland schafft es so schnell nicht aus dem Lockdown. Die Beschlüsse der Bund-Länder-Konferenz bleiben gefangen in Unterpunkten. Das liegt am Virus – aber auch am Umgang mit ihm. Ein Kommentar von Julia Löhr https://t.co/vrpVIZp6fT	127893.0	RT @FAZ_Politik: Deutschland schafft es so schnell nicht aus dem Lockdown. Die Beschlüsse der Bund-Länder-Konferenz bleiben gefangen in Unt…	1081.0	True	full
311	60408cebafde830038557e64	2021-03-04 07:31:50	[]	[]	Wed Mar 03 20:50:00 +0000 2021	[{"text":"LaDiariaSalud","indices":[161,175]}]	[{"url":"https://t.co/k3nBGAT9WG","expanded_url":"https://ladiaria.com.uy/salud/articulo/2021/3/si-no-llegan-en-menos-de-15-dias-las-dosis-de-pfizer-y-astrazeneca-msp-vacunara-al-personal-de-la-salud-con-coronavac-porque-previene-100-de-los-casos-graves/?utm_medium=Social&utm_source=Twitter#Echobox=1614754385","display_url":"ladiaria.com.uy/salud/articulo…","indices":[176,199]}]	Si no llegan en menos de 15 días las dosis de Pfizer y AstraZeneca, MSP vacunará al personal de la salud con Coronavac, porque previene 100% de los casos graves #LaDiariaSalud https://t.co/k3nBGAT9WG	345657.0	RT @ladiaria: Si no llegan en menos de 15 días las dosis de Pfizer y AstraZeneca, MSP vacunará al personal de la salud con Coronavac, porqu…	9852.0	True	full
312	60408cf1afde830038558068	2021-03-04 07:31:56	[{"text":"TwitchStreamer","indices":[169,184]},{"text":"Twitchafilliate","indices":[185,201]}]	[{"url":"https://t.co/SNdY1AZvJe","expanded_url":"https://maximumjeuce.live/home","display_url":"maximumjeuce.live/home","indices":[92,115]}]		[]	[]			Immerse In the Horror😱😱😱 Its "Terror Time" 🥤🥤🥤 and turn dem 🎧 Up!!! Join The Mix 105/200!!! https://t.co/SNdY1AZvJe… https://t.co/1DVjfC0Q4J	22.0	True	full
313	60408d5aafde83003855a62a	2021-03-04 07:33:41	[]	[]	Wed Mar 03 15:53:20 +0000 2021	[{"text":"AstraZeneca","indices":[43,55]}]	[{"url":"https://t.co/KPL97jZm37","expanded_url":"https://www.spiegel.de/wissenschaft/medizin/corona-das-sind-die-gruende-fuer-den-astrazeneca-impfstau-a-2423f3a2-d828-4b2b-b0e2-7967831a6add","display_url":"spiegel.de/wissenschaft/m…","indices":[135,158]}]	Nur etwa jede sechste gelieferte Dosis des #AstraZeneca-Impfstoffs ist schon verimpft – aber nicht wegen der weitverbreiteten Skepsis. https://t.co/KPL97jZm37	2767498.0	RT @derspiegel: Nur etwa jede sechste gelieferte Dosis des #AstraZeneca-Impfstoffs ist schon verimpft – aber nicht wegen der weitverbreitet…	203.0	True	full
314	60408d71afde83003855ae1a	2021-03-04 07:34:04	[]	[{"url":"https://t.co/FTrqJzB4nm","expanded_url":"https://www.nytimes.com/2021/03/03/world/asia/xi-china-congress.html?smid=tw-share","display_url":"nytimes.com/2021/03/03/wor…","indices":[201,224]}]		[]	[]			The country’s leader, Xi Jinping, will unveil a blueprint for steering it through a post-pandemic world when the Co… https://t.co/RQyAZgJF2n	883.0	True	full
315	6040969d594b540038b75891	2021-03-04 08:13:11	[]	[]	Thu Mar 04 08:12:38 +0000 2021	[]	[{"url":"https://t.co/ZcMGLQlZht","expanded_url":"https://clinicaltrials.gov/ct2/show/NCT04368728","display_url":"clinicaltrials.gov/ct2/show/NCT04…","indices":[147,170]},{"url":"https://t.co/6CCyXHn3vo","expanded_url":"https://clinicaltrials.gov/ct2/show/NCT04470427","display_url":"clinicaltrials.gov/ct2/show/NCT04…","indices":[203,226]},{"url":"https://t.co/bTt1ztjzhD","expanded_url":"https://c…	@AlexBerenson Pfizer, Moderna &amp; Oxford AstraZeneca randomized, PLACEBO-CONTROLLED clinical trial end dates: Pfizer mRNA BNT162b1: 31 Jan. 2023 https://t.co/ZcMGLQlZht Moderna mRNA-1273 27 Oct. 2022 https://t.co/6CCyXHn3vo Oxford AstraZeneca AZD1222: 14 Feb. 2023 https://t.co/bTt1ztjzhD https://t.co/HbPBxCgSKs	500.0	RT @DDawgly: @AlexBerenson Pfizer, Moderna &amp; Oxford AstraZeneca randomized, PLACEBO-CONTROLLED clinical trial end dates: Pfizer mRNA BNT162…	500.0	True	full
316	604096a7594b540038b75c71	2021-03-04 08:13:22	[]	[]	Wed Mar 03 13:30:30 +0000 2021	[]	[{"url":"https://t.co/rtym3Rj5zx","expanded_url":"https://reut.rs/3uRpmUw","display_url":"reut.rs/3uRpmUw","indices":[191,214]}]	Este es ya el TERCER estudio hasta ahora que muestra una tendencia después de 1 dosis de Ox/AZ mejor que Pfizer para mantener a los ancianos fuera del hospital. 🇪🇺🤦‍♂️ ¡AMBAS excelentes! https://t.co/rtym3Rj5zx	798.0	RT @lalbert75: Este es ya el TERCER estudio hasta ahora que muestra una tendencia después de 1 dosis de Ox/AZ mejor que Pfizer para mantene…	190.0	True	full
317	604096b3594b540038b760bf	2021-03-04 08:13:34	[]	[{"url":"https://t.co/S9M7wP7dwV","expanded_url":"https://www.porlalibreedomex.com/?p=48081","display_url":"porlalibreedomex.com/?p=48081","indices":[119,142]}]		[]	[]			CON TRABAJO Y VOLUNTAD LA UAEM AFRONTA LOS RETOS DE LA PANDEMIA PARA MANTENER SU CALIDAD EDUCATIVA: ALFREDO DEL MAZ… https://t.co/HKOknvGQp9	170.0	True	full
318	604096d7594b540038b76b65	2021-03-04 08:14:05	[]	[]	Wed Mar 03 18:18:39 +0000 2021	[]	[{"url":"https://t.co/eG0LMnmen6","expanded_url":"https://youtu.be/pe1ejeb7vXM","display_url":"youtu.be/pe1ejeb7vXM","indices":[144,167]}]	Germany, France and Belgium are all u-turning and now set to follow UK’s lead on Oxford vaccine after several EU leaders spread misinformation: https://t.co/eG0LMnmen6	61918.0	RT @Michael_Heaver: Germany, France and Belgium are all u-turning and now set to follow UK’s lead on Oxford vaccine after several EU leader…	483.0	True	full
319	604096de594b540038b76d43	2021-03-04 08:14:10	[{"text":"StudentSpace","indices":[57,70]}]	[{"url":"https://t.co/vQ1PVnGNEA","expanded_url":"https://studentspace.org.uk/","display_url":"studentspace.org.uk","indices":[133,156]}]		[]	[]			@hocking_leah Reach out, help and support is available 🧡 #StudentSpace is here to support students through the coro… https://t.co/QbMAZ6VhJ2	20880.0	True	full
320	604096e2594b540038b76e19	2021-03-04 08:14:12	[]	[]	Wed Mar 03 18:20:35 +0000 2021	[]	[{"url":"https://t.co/FpNLPeWpyb","expanded_url":"https://www.wsj.com/articles/doses-of-astrazenecas-covid-19-vaccine-pile-up-in-europe-amid-government-restrictions-11614715968?reflink=desktopwebshare_twitter","display_url":"wsj.com/articles/doses…","indices":[152,175]}]	Why is Justin Trudeau suddenly able to get large amounts of the short-dated AstraZeneca vaccine for Canada? Because, it seems, nobody else wants them. https://t.co/FpNLPeWpyb	5751.0	RT @levinepmc: Why is Justin Trudeau suddenly able to get large amounts of the short-dated AstraZeneca vaccine for Canada? Because, it seem…	575.0	True	full
321	60409711594b540038b77e7b	2021-03-04 08:14:58	[]	[]	Sat Feb 27 18:35:24 +0000 2021	[]	[{"url":"https://t.co/v8lWhAQKWt","expanded_url":"https://blog.cltexam.com/student-essay-civility-and-civic-discourse/","display_url":"blog.cltexam.com/student-essay-…","indices":[152,175]}]	AMAZING- This student is 15!! “If cancel culture remains so pervasive, the competition of ideas that is critical to American democracy will suffer.” https://t.co/v8lWhAQKWt	19588.0	RT @JeremyTate41: AMAZING- This student is 15!! “If cancel culture remains so pervasive, the competition of ideas that is critical to Ame…	816.0	True	full
322	60409711594b540038b77e99	2021-03-04 08:14:58	[]	[]	Thu Mar 04 07:37:15 +0000 2021	[]	[{"url":"https://t.co/62mbO9ZW67","expanded_url":"https://newsinfo.inquirer.net/1403020/no-reason-for-reluctance-over-astrazenecas-covid-19-vaccine-palace?utm_medium=Social&utm_source=Twitter#Echobox=1614842661","display_url":"newsinfo.inquirer.net/1403020/no-rea…","indices":[233,256]}]	The study showing the apparently limited protection given by AstraZeneca’s COVID-19 vaccine against the disease’s South African variant should not deter Filipinos from being injected with it, Malacañang said Thursday. | @KAguilarINQ https://t.co/62mbO9ZW67	3226816.0	RT @inquirerdotnet: The study showing the apparently limited protection given by AstraZeneca’s COVID-19 vaccine against the disease’s South…	1322.0	True	full
323	60409737594b540038b78db9	2021-03-04 08:15:41	[]	[{"url":"https://t.co/ZcMGLQlZht","expanded_url":"https://clinicaltrials.gov/ct2/show/NCT04368728","display_url":"clinicaltrials.gov/ct2/show/NCT04…","indices":[150,173]},{"url":"https://t.co/6CCyXHn3vo","expanded_url":"https://clinicaltrials.gov/ct2/show/NCT04470427","display_url":"clinicaltrials.gov/ct2/show/NCT04…","indices":[206,229]},{"url":"https://t.co/bTt1ztjzhD","expanded_url":"https://c…		[]	[]			@RobertKennedyJr Pfizer, Moderna &amp; Oxford/AstraZeneca randomized, PLACEBO-CONTROLLED clinical trial end dates: Pfiz… https://t.co/7nPGxkjqd2	500.0	True	full
324	60409750594b540038b7987f	2021-03-04 08:16:11	[]	[]	Wed Mar 03 21:46:58 +0000 2021	[{"text":"عكاظ","indices":[0,5]},{"text":"الخميس","indices":[22,29]},{"text":"كورونا","indices":[91,98]},{"text":"السعودية","indices":[187,196]},{"text":"الصحة","indices":[199,205]},{"text":"ان_تكون_اولا","indices":[238,251]}]	[{"url":"https://t.co/3SlA4INXWI","expanded_url":"https://www.okaz.com.sa/","display_url":"okaz.com.sa","indices":[253,276]}]	#عكاظ (الصفحة الأولى) #الخميس: - مصادر عكاظ: استمرار التقاضي الإلكتروني بعد انتهاء جائحة #كورونا - عكاظ ترصد.. ملاحقة منتهكي الملكية الفكرية بـــ 532 قضية - مليون جرعة لقاح معطاة في #السعودية.. #الصحة: سارعوا إلى التسجيل في التطعيم #ان_تكون_اولا https://t.co/3SlA4INXWI https://t.co/XdmGO39GOb	1922690.0	RT @OKAZ_online: #عكاظ (الصفحة الأولى) #الخميس: - مصادر عكاظ: استمرار التقاضي الإلكتروني بعد انتهاء جائحة #كورونا - عكاظ ترصد.. ملاحقة م…	277.0	True	full
325	60409781594b540038b7a9db	2021-03-04 08:17:00	[]	[]	Thu Mar 04 08:05:26 +0000 2021	[{"text":"Covid19","indices":[22,30]},{"text":"Impfstoff","indices":[78,88]},{"text":"AstraZeneca","indices":[93,105]},{"text":"corona","indices":[202,209]},{"text":"coronavirus","indices":[210,222]},{"text":"impfreihenfolge","indices":[223,239]},{"text":"repost","indices":[240,247]}]	[{"url":"https://t.co/RII8vjzrbX","expanded_url":"https://www.spektrum.de/news/astrazeneca-das-koennen-die-corona-impfstoffe-leisten/1839421?utm_term=Autofeed&utm_medium=Social&utm_source=Twitter#Echobox=1614844660","display_url":"spektrum.de/news/astrazene…","indices":[248,271]}]	Drei Impfstoffe gegen #Covid19 sind zugelassen. Unnötig unbeliebt: der Vektor-#Impfstoff von #AstraZeneca. Warum man ihn nicht ablehnen sollte und wie er sich von anderen unterscheidet – ein Überblick. #corona #coronavirus #impfreihenfolge #repost https://t.co/RII8vjzrbX	42640.0	RT @GundG: Drei Impfstoffe gegen #Covid19 sind zugelassen. Unnötig unbeliebt: der Vektor-#Impfstoff von #AstraZeneca. Warum man ihn nicht a…	196.0	True	full
326	60409792594b540038b7afc1	2021-03-04 08:17:16	[]	[{"url":"https://t.co/ZcMGLQlZht","expanded_url":"https://clinicaltrials.gov/ct2/show/NCT04368728","display_url":"clinicaltrials.gov/ct2/show/NCT04…","indices":[150,173]},{"url":"https://t.co/6CCyXHn3vo","expanded_url":"https://clinicaltrials.gov/ct2/show/NCT04470427","display_url":"clinicaltrials.gov/ct2/show/NCT04…","indices":[206,229]},{"url":"https://t.co/bTt1ztjzhD","expanded_url":"https://c…		[]	[]			@RobertKennedyJr Pfizer, Moderna &amp; Oxford AstraZeneca randomized, PLACEBO-CONTROLLED clinical trial end dates: Pfiz… https://t.co/N3nGxOtVp6	500.0	True	full
327	604097a1594b540038b7b53f	2021-03-04 08:17:31	[{"text":"BrexitBritain","indices":[210,224]}]	[{"url":"https://t.co/aOwwZkjloy","expanded_url":"https://www.bbc.com/news/amp/world-europe-56275342?__twitter_impression=true","display_url":"bbc.com/news/amp/world…","indices":[250,273]}]		[]	[]			So Germany have joined Austria and France in finally approving the Oxford vaccine for all ages. They're also now f… https://t.co/rvlXhBZmRM	1629.0	True	full
328	604097a9594b540038b7b849	2021-03-04 08:17:40	[]	[]	Thu Mar 04 08:17:31 +0000 2021	[{"text":"BrexitBritain","indices":[210,224]}]	[{"url":"https://t.co/aOwwZkjloy","expanded_url":"https://www.bbc.com/news/amp/world-europe-56275342?__twitter_impression=true","display_url":"bbc.com/news/amp/world…","indices":[250,273]}]	So Germany have joined Austria and France in finally approving the Oxford vaccine for all ages. They're also now following the UK's lead on delaying the second dose. What an embarrassment for the EU, letting #BrexitBritain show you how it's done. https://t.co/aOwwZkjloy	1629.0	RT @Rickay1904: So Germany have joined Austria and France in finally approving the Oxford vaccine for all ages. They're also now following…	54993.0	True	full
329	604097b8594b540038b7bdc1	2021-03-04 08:17:55	[]	[{"url":"https://t.co/ZcMGLQlZht","expanded_url":"https://clinicaltrials.gov/ct2/show/NCT04368728","display_url":"clinicaltrials.gov/ct2/show/NCT04…","indices":[150,173]},{"url":"https://t.co/6CCyXHn3vo","expanded_url":"https://clinicaltrials.gov/ct2/show/NCT04470427","display_url":"clinicaltrials.gov/ct2/show/NCT04…","indices":[206,229]},{"url":"https://t.co/bTt1ztjzhD","expanded_url":"https://c…		[]	[]			@RobertKennedyJr Pfizer, Moderna &amp; Oxford AstraZeneca randomized, PLACEBO-CONTROLLED clinical trial end dates: Pfiz… https://t.co/un6pKZKbb0	500.0	True	full
330	604097ca594b540038b7c425	2021-03-04 08:18:13	[]	[]	Thu Mar 04 08:05:33 +0000 2021	[]	[{"url":"https://t.co/cEwi3c61QM","expanded_url":"https://www.francetvinfo.fr/en-direct/tv.html","display_url":"francetvinfo.fr/en-direct/tv.h…","indices":[198,221]}]	Covid-19 : "Bien sûr je suis prêt" à me faire vacciner avec l’AstraZeneca "mais j’attendrai mon ordre de priorisation", déclare Bruno Retailleau, président du groupe LR au Sénat Suivez le direct 👇 https://t.co/cEwi3c61QM https://t.co/uGiIPZOTw3	1818736.0	RT @franceinfo: Covid-19 : "Bien sûr je suis prêt" à me faire vacciner avec l’AstraZeneca "mais j’attendrai mon ordre de priorisation", déc…	2797.0	True	full
331	604097df594b540038b7cac7	2021-03-04 08:18:32	[]	[{"url":"https://t.co/9Mx8sC9NV0","expanded_url":"https://ift.tt/3rezBQo","display_url":"ift.tt/3rezBQo","indices":[99,122]}]		[]	[]			Covid: Germany to approve AstraZeneca vaccine for over-65s publicado por Juan Francisco D Agostino… https://t.co/YYyxjGvgbG	8.0	True	full
332	604097e0594b540038b7cb89	2021-03-04 08:18:34	[]	[]	Thu Mar 04 08:17:31 +0000 2021	[{"text":"BrexitBritain","indices":[210,224]}]	[{"url":"https://t.co/aOwwZkjloy","expanded_url":"https://www.bbc.com/news/amp/world-europe-56275342?__twitter_impression=true","display_url":"bbc.com/news/amp/world…","indices":[250,273]}]	So Germany have joined Austria and France in finally approving the Oxford vaccine for all ages. They're also now following the UK's lead on delaying the second dose. What an embarrassment for the EU, letting #BrexitBritain show you how it's done. https://t.co/aOwwZkjloy	1629.0	RT @Rickay1904: So Germany have joined Austria and France in finally approving the Oxford vaccine for all ages. They're also now following…	489.0	True	full
333	604097ec594b540038b7d055	2021-03-04 08:18:47	[]	[]	Thu Mar 04 08:17:31 +0000 2021	[{"text":"BrexitBritain","indices":[210,224]}]	[{"url":"https://t.co/aOwwZkjloy","expanded_url":"https://www.bbc.com/news/amp/world-europe-56275342?__twitter_impression=true","display_url":"bbc.com/news/amp/world…","indices":[250,273]}]	So Germany have joined Austria and France in finally approving the Oxford vaccine for all ages. They're also now following the UK's lead on delaying the second dose. What an embarrassment for the EU, letting #BrexitBritain show you how it's done. https://t.co/aOwwZkjloy	1629.0	RT @Rickay1904: So Germany have joined Austria and France in finally approving the Oxford vaccine for all ages. They're also now following…	1024.0	True	full
334	60409806594b540038b7d95f	2021-03-04 08:19:12	[]	[{"url":"https://t.co/jZEdxdEJbw","expanded_url":"https://ift.tt/3c0wjd9","display_url":"ift.tt/3c0wjd9","indices":[188,211]}]		[]	[]			LATHE CAZENEUVE HB725 OF 1000-REBUILT Rebuilt lathe. Distance between centers: 1000mm. Swing over bed: 725mm. Swing… https://t.co/aKiHGFD1HV	662.0	True	full
335	6040980f594b540038b7dca3	2021-03-04 08:19:21	[]	[]	Thu Mar 04 07:59:04 +0000 2021	[{"text":"أمير_الكويت","indices":[0,12]},{"text":"أمريكا","indices":[23,30]},{"text":"عكاظ","indices":[64,69]},{"text":"ان_تكون_اولا","indices":[70,83]},{"text":"تطبيق_عكاظ","indices":[85,96]},{"text":"Corona","indices":[97,104]}]	[{"url":"https://t.co/hiZirp74eV","expanded_url":"http://okaz.com.sa","display_url":"okaz.com.sa","indices":[106,129]}]	#أمير_الكويت يتوجه إلى #أمريكا لإجراء الفحوصات الطبية المعتادة. #عكاظ #ان_تكون_اولا #تطبيق_عكاظ #Corona https://t.co/hiZirp74eV https://t.co/Y2d03Lib2R	1922687.0	RT @OKAZ_online: #أمير_الكويت يتوجه إلى #أمريكا لإجراء الفحوصات الطبية المعتادة. #عكاظ #ان_تكون_اولا #تطبيق_عكاظ #Corona https://t.co/hiZ…	84520.0	True	full
336	6040983d594b540038b7eced	2021-03-04 08:20:07	[]	[{"url":"https://t.co/1x2Vn9gWzm","expanded_url":"https://www.news-addict.com/fr/article/general/olivier-nataf-president-d-astrazeneca-france-depuis-que-les-generalistes-peuvent-vacciner-la-vaccination-a-double/604097511cf2520008d69ab3?utm_campaign=rss&utm_source=news-addict-france","display_url":"news-addict.com/fr/article/gen…","indices":[119,142]}]		[]	[]			Olivier Nataf, président d'AstraZeneca France: "Depuis que les généralistes peuvent vacciner, la vaccination a doub… https://t.co/u6T2d4pIXc	52.0	True	full
337	6040985c594b540038b7f84d	2021-03-04 08:20:39	[]	[{"url":"https://t.co/TfzYHTDV8Y","expanded_url":"https://ift.tt/386OpsO","display_url":"ift.tt/386OpsO","indices":[256,279]}]		[]	[]			The Supreme Court on March 4 directed that elderly people be given priority in admission and treatment at private h… https://t.co/AZqMNjNp6z	702.0	True	full
338	60409865594b540038b7fb63	2021-03-04 08:20:47	[]	[]	Wed Mar 03 13:04:53 +0000 2021	[{"text":"COVID19","indices":[35,43]},{"text":"VaccinesWork","indices":[230,243]}]	[{"url":"https://t.co/wPITp7SFbG","expanded_url":"http://on.ft.com/3bdyTNY","display_url":"on.ft.com/3bdyTNY","indices":[244,267]}]	AstraZeneca vs Pfizer - how do the #COVID19 vaccines compare? 🤔 "There is nothing to be gained by digging for any subtle differences between the two, as overall they are performing the same." @BeateKampmann in @FinancialTimes 👇 #VaccinesWork https://t.co/wPITp7SFbG	58954.0	RT @LSHTM: AstraZeneca vs Pfizer - how do the #COVID19 vaccines compare? 🤔 "There is nothing to be gained by digging for any subtle differ…	1083.0	True	full
339	6040989b594b540038b80edf	2021-03-04 08:21:42	[]	[{"url":"https://t.co/o3FuT5qv7Y","expanded_url":"https://africadailynews.net/2021/03/03/macron-admits-france-murdered-algerian-independence-figure.html","display_url":"africadailynews.net/2021/03/03/mac…","indices":[224,247]}]		[]	[]			President Emmanuel Macron of France, on Wednesday admitted that French soldiers actually murdered a top Algerian in… https://t.co/xXU9b94EAZ	201.0	True	full
340	604098b9594b540038b815cb	2021-03-04 08:22:01	[]	[]	Wed Mar 03 21:46:58 +0000 2021	[{"text":"عكاظ","indices":[0,5]},{"text":"الخميس","indices":[22,29]},{"text":"كورونا","indices":[91,98]},{"text":"السعودية","indices":[187,196]},{"text":"الصحة","indices":[199,205]},{"text":"ان_تكون_اولا","indices":[238,251]}]	[{"url":"https://t.co/3SlA4INXWI","expanded_url":"https://www.okaz.com.sa/","display_url":"okaz.com.sa","indices":[253,276]}]	#عكاظ (الصفحة الأولى) #الخميس: - مصادر عكاظ: استمرار التقاضي الإلكتروني بعد انتهاء جائحة #كورونا - عكاظ ترصد.. ملاحقة منتهكي الملكية الفكرية بـــ 532 قضية - مليون جرعة لقاح معطاة في #السعودية.. #الصحة: سارعوا إلى التسجيل في التطعيم #ان_تكون_اولا https://t.co/3SlA4INXWI https://t.co/XdmGO39GOb	1922687.0	RT @OKAZ_online: #عكاظ (الصفحة الأولى) #الخميس: - مصادر عكاظ: استمرار التقاضي الإلكتروني بعد انتهاء جائحة #كورونا - عكاظ ترصد.. ملاحقة م…	573.0	True	full
341	60409e170e83760038cb519a	2021-03-04 08:45:06	[]	[{"url":"https://t.co/hbbYu4RRN8","expanded_url":"https://www.hindustantimes.com/world-news/uk-to-receive-10-mn-astrazeneca-covid-vaccine-doses-from-india-s-serum-institute-101614783241754.html","display_url":"hindustantimes.com/world-news/uk-…","indices":[107,130]}]		[]	[]			Hindustan Times: UK to receive 10 million AstraZeneca Covid-19 vaccine doses from India's Serum Institute… https://t.co/8PO9BbJalc	426.0	True	full
342	60409e2d0e83760038cb595c	2021-03-04 08:45:28	[]	[]	Thu Mar 04 08:15:00 +0000 2021	[]	[{"url":"https://t.co/ji1YF4tWet","expanded_url":"https://twitter.com/AxelBlazen/status/1367387070176624642","display_url":"twitter.com/AxelBlazen/sta…","indices":[225,248]}]	Which drops the quality of recruits and incentivizes the *good* cops to change jobs. Anyone smart enough to do be a halfway decent cop is also too smart to join the police, given the utter goosefuck it's transmogrified into. https://t.co/ji1YF4tWet	50225.0	RT @RAZ0RFIST: Which drops the quality of recruits and incentivizes the *good* cops to change jobs. Anyone smart enough to do be a halfway…	19.0	True	full
343	60409e300e83760038cb5aa8	2021-03-04 08:45:31	[]	[]	Thu Mar 04 08:05:33 +0000 2021	[]	[{"url":"https://t.co/cEwi3c61QM","expanded_url":"https://www.francetvinfo.fr/en-direct/tv.html","display_url":"francetvinfo.fr/en-direct/tv.h…","indices":[198,221]}]	Covid-19 : "Bien sûr je suis prêt" à me faire vacciner avec l’AstraZeneca "mais j’attendrai mon ordre de priorisation", déclare Bruno Retailleau, président du groupe LR au Sénat Suivez le direct 👇 https://t.co/cEwi3c61QM https://t.co/uGiIPZOTw3	1818748.0	RT @franceinfo: Covid-19 : "Bien sûr je suis prêt" à me faire vacciner avec l’AstraZeneca "mais j’attendrai mon ordre de priorisation", déc…	2677.0	True	full
344	60409e3a0e83760038cb5e2c	2021-03-04 08:45:41	[]	[{"url":"https://t.co/OL2OGhre7I","expanded_url":"https://www.schildverlag.de/2021/03/04/aerzte-aus-der-ganzen-welt-schlagen-alarm-die-covid-19-impfung-ist-nicht-sicher-spike-proteine-der-impfung-koennen-toedlich-sein/","display_url":"schildverlag.de/2021/03/04/aer…","indices":[130,153]}]		[]	[]			Ärzte aus der ganzen Welt schlagen Alarm: „Die Covid-19 Impfung ist NICHT sicher!“ Spike-Proteine der Impfung könne… https://t.co/AmAZjjjQ8w	141.0	True	full
345	60409e3d0e83760038cb5f2a	2021-03-04 08:45:44	[]	[]	Thu Mar 04 08:17:31 +0000 2021	[{"text":"BrexitBritain","indices":[210,224]}]	[{"url":"https://t.co/aOwwZkjloy","expanded_url":"https://www.bbc.com/news/amp/world-europe-56275342?__twitter_impression=true","display_url":"bbc.com/news/amp/world…","indices":[250,273]}]	So Germany have joined Austria and France in finally approving the Oxford vaccine for all ages. They're also now following the UK's lead on delaying the second dose. What an embarrassment for the EU, letting #BrexitBritain show you how it's done. https://t.co/aOwwZkjloy	1631.0	RT @Rickay1904: So Germany have joined Austria and France in finally approving the Oxford vaccine for all ages. They're also now following…	40.0	True	full
346	60409e560e83760038cb683c	2021-03-04 08:46:09	[]	[]	Thu Mar 04 08:05:33 +0000 2021	[]	[{"url":"https://t.co/cEwi3c61QM","expanded_url":"https://www.francetvinfo.fr/en-direct/tv.html","display_url":"francetvinfo.fr/en-direct/tv.h…","indices":[198,221]}]	Covid-19 : "Bien sûr je suis prêt" à me faire vacciner avec l’AstraZeneca "mais j’attendrai mon ordre de priorisation", déclare Bruno Retailleau, président du groupe LR au Sénat Suivez le direct 👇 https://t.co/cEwi3c61QM https://t.co/uGiIPZOTw3	1818748.0	RT @franceinfo: Covid-19 : "Bien sûr je suis prêt" à me faire vacciner avec l’AstraZeneca "mais j’attendrai mon ordre de priorisation", déc…	3333.0	True	full
347	60409e5f0e83760038cb6b6e	2021-03-04 08:46:18	[]	[]	Wed Mar 03 18:18:39 +0000 2021	[]	[{"url":"https://t.co/eG0LMnmen6","expanded_url":"https://youtu.be/pe1ejeb7vXM","display_url":"youtu.be/pe1ejeb7vXM","indices":[144,167]}]	Germany, France and Belgium are all u-turning and now set to follow UK’s lead on Oxford vaccine after several EU leaders spread misinformation: https://t.co/eG0LMnmen6	61917.0	RT @Michael_Heaver: Germany, France and Belgium are all u-turning and now set to follow UK’s lead on Oxford vaccine after several EU leader…	59.0	True	full
348	60409e6e0e83760038cb70d8	2021-03-04 08:46:33	[]	[{"url":"https://t.co/ukYBMmB1D2","expanded_url":"https://www.youtube.com/watch?v=bvnwDoaixJs","display_url":"youtube.com/watch?v=bvnwDo…","indices":[108,131]}]		[]	[]			Covid: Germany to approve AstraZeneca vaccine for over-65s By Antonio Gonzalo Morales Divo BBC News - World… https://t.co/iVrgKs5kMm	39.0	True	full
349	60409e900e83760038cb7ce0	2021-03-04 08:47:07	[]	[]	Tue Mar 02 17:22:34 +0000 2021	[]	[{"url":"https://t.co/foYv2LluoC","expanded_url":"https://mprempel.ca/news/f/conservatives-call-for-emergency-health-committee-meeting","display_url":"mprempel.ca/news/f/conserv…","indices":[185,208]}]	We have called for an emergency meeting to understand why Health Canada is recommending use of the AstraZeneca vaccine in seniors when the Immunization Task Force did not. Details here https://t.co/foYv2LluoC	128580.0	RT @MichelleRempel: We have called for an emergency meeting to understand why Health Canada is recommending use of the AstraZeneca vaccine…	0.0	True	full
350	60409f0e0e83760038cba9f2	2021-03-04 08:49:13	[]	[]	Mon Mar 01 15:07:58 +0000 2021	[{"text":"COVID19","indices":[39,47]},{"text":"COVAX","indices":[164,170]}]	[{"url":"https://t.co/pcNLNSvriJ","expanded_url":"https://bit.ly/2NGTvoT","display_url":"bit.ly/2NGTvoT","indices":[261,284]}]	Ghana🇬🇭 &amp; Côte d'Ivoire🇨🇮 launched #COVID19 vaccinations today. A total of 1.1 million doses of Oxford-AstraZeneca vaccines were delivered to the countries via #COVAX. This marks a major step forward in Africa’s fight against COVID-19 with more to come. ➡️https://t.co/pcNLNSvriJ https://t.co/U0E2BH3Zf9	227110.0	RT @WHOAFRO: Ghana🇬🇭 &amp; Côte d'Ivoire🇨🇮 launched #COVID19 vaccinations today. A total of 1.1 million doses of Oxford-AstraZeneca vaccines we…	0.0	True	full
351	60409f1e0e83760038cbaf76	2021-03-04 08:49:28	[]	[]	Tue Mar 02 20:45:41 +0000 2021	[]	[{"url":"https://t.co/LZgOeqGEo1","expanded_url":"https://www.telegraph.co.uk/news/2021/03/02/carrie-symonds-charity-launches-bid-rescue-sick-bristol-zoo/","display_url":"telegraph.co.uk/news/2021/03/0…","indices":[250,273]}]	Worrying that EAZA sanctioned this, given its remit to ‘protect wildlife’. Puzzling too. EAZA was fine condemning this poor lion to misery but often goes to extreme lengths to prevent rare animals being put back in the wild. EAZA needs urgent reform https://t.co/LZgOeqGEo1	93506.0	RT @ZacGoldsmith: Worrying that EAZA sanctioned this, given its remit to ‘protect wildlife’. Puzzling too. EAZA was fine condemning this po…	57.0	True	full
352	60409f730e83760038cbce06	2021-03-04 08:50:54	[]	[]	Thu Mar 04 08:36:12 +0000 2021	[]	[{"url":"https://t.co/GcOD0Ero7n","expanded_url":"https://twitter.com/jburnmurdoch/status/1367154751201308672","display_url":"twitter.com/jburnmurdoch/s…","indices":[278,301]}]	This is really an excellent thread on France, the early +ve vaccine impact, the pathetically slow AZ vaccine roll-out, and the rise of new variants. @jburnmurdoch rightly credits the great entrepreneurial work sourcing and displaying FR data by @GuillaumeRozier and @eorphelin👏 https://t.co/GcOD0Ero7n	25140.0	RT @PedderSophie: This is really an excellent thread on France, the early +ve vaccine impact, the pathetically slow AZ vaccine roll-out, an…	7069.0	True	full
353	60409f7d0e83760038cbd1bc	2021-03-04 08:51:04	[]	[]	Thu Mar 04 08:10:18 +0000 2021	[{"text":"VaccinationCovid","indices":[129,146]},{"text":"AstraZeneca","indices":[147,159]}]	[{"url":"https://t.co/MNNHN4Uj04","expanded_url":"https://www.mesvaccins.net/web/news/17135-le-vaccin-covid-19-vaccine-astrazeneca-peut-etre-utilise-a-tout-age-chez-les-adultes","display_url":"mesvaccins.net/web/news/17135…","indices":[161,184]}]	Le vaccin "COVID-19 Vaccine AstraZeneca" peut être utilisé à tout âge chez les adultes - Synthèse des nouvelles recommandations. #VaccinationCovid #AstraZeneca https://t.co/MNNHN4Uj04 via @mesvaccins	1831.0	RT @MesVaccins: Le vaccin "COVID-19 Vaccine AstraZeneca" peut être utilisé à tout âge chez les adultes - Synthèse des nouvelles recommandat…	191.0	True	full
354	60409f820e83760038cbd356	2021-03-04 08:51:09	[]	[]	Thu Mar 04 08:36:38 +0000 2021	[{"text":"THFindsBudol","indices":[0,13]},{"text":"billkin","indices":[168,176]},{"text":"ppkrit","indices":[177,184]},{"text":"billkinpp","indices":[185,195]}]	[{"url":"https://t.co/c5ilm3sw13","expanded_url":"https://www.cognitoforms.com/THAIFindsPH/MINTMAGAZINEBKPP","display_url":"cognitoforms.com/THAIFindsPH/MI…","indices":[143,166]}]	#THFindsBudol MINT MAGAZINE PH GO BKPP SPECIAL COVER 💸 750 (all-in) + lsf 📅 DOO: March 10, 2021 or earlier 🗓 DOP: March 15, 2021 ⛴️ May-June 📝 https://t.co/c5ilm3sw13 #billkin #ppkrit #billkinpp https://t.co/xwkzOlkrbZ	580.0	RT @thaifindsph: #THFindsBudol MINT MAGAZINE PH GO BKPP SPECIAL COVER 💸 750 (all-in) + lsf 📅 DOO: March 10, 2021 or earlier 🗓 DOP: March 15…	1245.0	True	full
355	60409f960e83760038cbdab2	2021-03-04 08:51:29	[{"text":"coronavirusesp","indices":[92,107]}]	[{"url":"https://t.co/B38HmSMz47","expanded_url":"https://ift.tt/2Pz2poU","display_url":"ift.tt/2Pz2poU","indices":[256,279]}]		[]	[]			⚠️ Suben los casos de coronavirus en Navarra aunque suponen 20 menos que hace una semana ⚠️ #coronavirusesp Los con… https://t.co/i7AZqF6xf2	236.0	True	full
356	60409fae0e83760038cbe302	2021-03-04 08:51:52	[]	[]	Thu Mar 04 08:36:12 +0000 2021	[]	[{"url":"https://t.co/GcOD0Ero7n","expanded_url":"https://twitter.com/jburnmurdoch/status/1367154751201308672","display_url":"twitter.com/jburnmurdoch/s…","indices":[278,301]}]	This is really an excellent thread on France, the early +ve vaccine impact, the pathetically slow AZ vaccine roll-out, and the rise of new variants. @jburnmurdoch rightly credits the great entrepreneurial work sourcing and displaying FR data by @GuillaumeRozier and @eorphelin👏 https://t.co/GcOD0Ero7n	25140.0	RT @PedderSophie: This is really an excellent thread on France, the early +ve vaccine impact, the pathetically slow AZ vaccine roll-out, an…	2808.0	True	full
357	60409fb70e83760038cbe672	2021-03-04 08:52:02	[]	[]	Wed Mar 03 21:13:11 +0000 2021	[]	[{"url":"https://t.co/GlfDUnwNa0","expanded_url":"https://www.bbc.co.uk/news/health-56267473","display_url":"bbc.co.uk/news/health-56…","indices":[252,275]}]	The evidence keeps coming on how very effective the Oxford/AstraZeneca vaccine is in protecting the elderly. The JCVI equivalent committees in Germany, Sweden, Belgium, Italy etc really need to review their recommendations soon in order to save lives https://t.co/GlfDUnwNa0	79185.0	RT @BBCFergusWalsh: The evidence keeps coming on how very effective the Oxford/AstraZeneca vaccine is in protecting the elderly. The JCVI…	74.0	True	full
358	60409fda0e83760038cbf2e8	2021-03-04 08:52:37	[]	[{"url":"https://t.co/VJvHqrwkmz","expanded_url":"https://ift.tt/38450h1","display_url":"ift.tt/38450h1","indices":[200,223]}]		[]	[]			Peru Pacific Airlines loses its operating licensePeru Pacific Airlines loses its operating license ... The airline… https://t.co/ywPuHaKmAZ	777.0	True	full
359	60409fe90e83760038cbf854	2021-03-04 08:52:52	[]	[{"url":"https://t.co/urYle54DF0","expanded_url":"https://amazon.com/dp/B08L86QJ66","display_url":"amazon.com/dp/B08L86QJ66","indices":[255,278]}]		[]	[]			By analysing anxieties and its triggers, this journal provides a deeper understanding of anxiety, discovering repet… https://t.co/V8qdONmSAZ	5358.0	True	full
360	60409fec0e83760038cbf95e	2021-03-04 08:52:55	[]	[]	Wed Mar 03 18:20:35 +0000 2021	[]	[{"url":"https://t.co/FpNLPeWpyb","expanded_url":"https://www.wsj.com/articles/doses-of-astrazenecas-covid-19-vaccine-pile-up-in-europe-amid-government-restrictions-11614715968?reflink=desktopwebshare_twitter","display_url":"wsj.com/articles/doses…","indices":[152,175]}]	Why is Justin Trudeau suddenly able to get large amounts of the short-dated AstraZeneca vaccine for Canada? Because, it seems, nobody else wants them. https://t.co/FpNLPeWpyb	5752.0	RT @levinepmc: Why is Justin Trudeau suddenly able to get large amounts of the short-dated AstraZeneca vaccine for Canada? Because, it seem…	14.0	True	full
361	60409ffc0e83760038cbff20	2021-03-04 08:53:11	[]	[]	Wed Mar 03 18:18:39 +0000 2021	[]	[{"url":"https://t.co/eG0LMnmen6","expanded_url":"https://youtu.be/pe1ejeb7vXM","display_url":"youtu.be/pe1ejeb7vXM","indices":[144,167]}]	Germany, France and Belgium are all u-turning and now set to follow UK’s lead on Oxford vaccine after several EU leaders spread misinformation: https://t.co/eG0LMnmen6	61917.0	RT @Michael_Heaver: Germany, France and Belgium are all u-turning and now set to follow UK’s lead on Oxford vaccine after several EU leader…	1583.0	True	full
362	6040a0f01764cd00383153e9	2021-03-04 08:57:14	[]	[{"url":"https://t.co/EW9SwUIFd6","expanded_url":"https://lovethatbass.com/interviews/its-catch22-for-ben-snow/","display_url":"lovethatbass.com/interviews/its…","indices":[191,214]}]		[]	[]			Producer @bensnowdnb has experienced a very fast rise through the ranks of the D&amp;B scene. He’s not let that steep l… https://t.co/ORAZYc8zEF	139.0	True	full
363	6040a0f01764cd00383153ff	2021-03-04 08:57:15	[]	[{"url":"https://t.co/oebCgVpUpv","expanded_url":"https://www.spiegel.de/wissenschaft/medizin/coronavirus-britische-studie-belegt-wirksamkeit-von-impfungen-nach-erster-dosis-a-1ff31939-7223-4364-b10c-9a0bcbf5f433","display_url":"spiegel.de/wissenschaft/m…","indices":[107,130]}]		[]	[]			Impfstoffe von AstraZeneca und Biontech/Pfizer: Britische Studie belegt hohe Wirksamkeit nach erster Dosis… https://t.co/ieRgb7rvjk	114246.0	True	full
364	6040a1291764cd0038316865	2021-03-04 08:58:12	[]	[]	Thu Mar 04 08:57:15 +0000 2021	[]	[{"url":"https://t.co/oebCgVpUpv","expanded_url":"https://www.spiegel.de/wissenschaft/medizin/coronavirus-britische-studie-belegt-wirksamkeit-von-impfungen-nach-erster-dosis-a-1ff31939-7223-4364-b10c-9a0bcbf5f433","display_url":"spiegel.de/wissenschaft/m…","indices":[107,130]}]	Impfstoffe von AstraZeneca und Biontech/Pfizer: Britische Studie belegt hohe Wirksamkeit nach erster Dosis https://t.co/oebCgVpUpv via @derspiegel	114246.0	RT @ArminRohde: Impfstoffe von AstraZeneca und Biontech/Pfizer: Britische Studie belegt hohe Wirksamkeit nach erster Dosis https://t.co/oeb…	531.0	True	full
365	6040a12a1764cd0038316897	2021-03-04 08:58:13	[]	[]	Thu Feb 18 04:41:27 +0000 2021	[{"text":"AstraZeneca","indices":[107,119]},{"text":"PfizerBioNTech","indices":[120,135]},{"text":"vaccines","indices":[136,145]}]	[{"url":"https://t.co/6lkl0Fo7p8","expanded_url":"https://www.wowktv.com/news/u-s-world/thousands-of-service-members-saying-no-to-covid-19-vaccine/amp/","display_url":"wowktv.com/news/u-s-world…","indices":[148,171]}]	"Thousands of service members saying no to COVID-19 vaccine" More and more people know what is going on! #AstraZeneca #PfizerBioNTech #vaccines https://t.co/6lkl0Fo7p8	2510.0	RT @HPVSideEffects: "Thousands of service members saying no to COVID-19 vaccine" More and more people know what is going on! #AstraZeneca…	118.0	True	full
366	6040a1411764cd00383170cb	2021-03-04 08:58:35	[]	[{"url":"https://t.co/xikLwEEkHK","expanded_url":"https://www.spiegel.de/gesundheit/corona-impfung-in-tuebingen-wo-astrazeneca-ausgebucht-ist-a-f15311d4-dc13-4564-bbbc-0b9ecfaefcb1","display_url":"spiegel.de/gesundheit/cor…","indices":[123,146]}]		[]	[]			Oma sagt:" Es geht auch anders wie man sieht"! Corona-Impfungen in Baden-Württemberg: Wo AstraZeneca schon ausgebu… https://t.co/Mg4RznvTRu	353.0	True	full
367	6040a15b1764cd0038317a15	2021-03-04 08:59:01	[]	[]	Wed Mar 03 21:13:11 +0000 2021	[]	[{"url":"https://t.co/GlfDUnwNa0","expanded_url":"https://www.bbc.co.uk/news/health-56267473","display_url":"bbc.co.uk/news/health-56…","indices":[252,275]}]	The evidence keeps coming on how very effective the Oxford/AstraZeneca vaccine is in protecting the elderly. The JCVI equivalent committees in Germany, Sweden, Belgium, Italy etc really need to review their recommendations soon in order to save lives https://t.co/GlfDUnwNa0	79184.0	RT @BBCFergusWalsh: The evidence keeps coming on how very effective the Oxford/AstraZeneca vaccine is in protecting the elderly. The JCVI…	2911.0	True	full
368	6040a17d1764cd0038318671	2021-03-04 08:59:36	[{"text":"Coronavirus_News","indices":[51,68]}]	[{"url":"https://t.co/T8boRdEWBK","expanded_url":"https://www.iweller.com/coronavirus/cambodias-pm-takes-astrazeneca-covid-19-vaccine/","display_url":"iweller.com/coronavirus/ca…","indices":[210,233]}]		[]	[]			Cambodia’s PM takes AstraZeneca COVID-19 vaccine - #Coronavirus_News - Cambodian Prime Minister Hun Sen received on… https://t.co/CucHY74rdY	58.0	True	full
369	6040a18f1764cd0038318caf	2021-03-04 08:59:54	[]	[]	Thu Mar 04 06:29:35 +0000 2021	[]	[{"url":"https://t.co/gHJvJM9exI","expanded_url":"https://www.google.com/amp/s/amp.cnn.com/cnn/2021/02/16/africa/south-africa-astrazeneca-johnson-and-johnson-vaccine-intl/index.html?client=safari","display_url":"google.com/amp/s/amp.cnn.…","indices":[253,276]}]	We believe in AZ vaccine and its benefits to PH. That’s why we would like to protect the vaccine so it will be useful to the Filipinos. WHO has a long history of stonewalling info. Our plea is to stop B1357 variant spread so AZ vaccine can be useful. https://t.co/gHJvJM9exI	25428.0	RT @DrTonyLeachon: We believe in AZ vaccine and its benefits to PH. That’s why we would like to protect the vaccine so it will be useful to…	419.0	True	full
370	6040a1971764cd0038318fb5	2021-03-04 09:00:02	[]	[]	Thu Mar 04 08:15:00 +0000 2021	[]	[{"url":"https://t.co/ji1YF4tWet","expanded_url":"https://twitter.com/AxelBlazen/status/1367387070176624642","display_url":"twitter.com/AxelBlazen/sta…","indices":[225,248]}]	Which drops the quality of recruits and incentivizes the *good* cops to change jobs. Anyone smart enough to do be a halfway decent cop is also too smart to join the police, given the utter goosefuck it's transmogrified into. https://t.co/ji1YF4tWet	50241.0	RT @RAZ0RFIST: Which drops the quality of recruits and incentivizes the *good* cops to change jobs. Anyone smart enough to do be a halfway…	22.0	True	full
371	6040a1981764cd0038319007	2021-03-04 09:00:03	[]	[{"url":"https://t.co/m2c9uuwyyp","expanded_url":"https://bbc.in/2Oeesah","display_url":"bbc.in/2Oeesah","indices":[182,205]}]		[]	[]			RT @BBCBreaking: Single shot of either Oxford-AstraZeneca or Pfizer-BioNTech Covid vaccine being tested in UK appea… https://t.co/pPdOC3HpLl	4.0	True	full
372	6040a1a41764cd003831945d	2021-03-04 09:00:15	[]	[{"url":"https://t.co/gAiyeXFGzi","expanded_url":"https://windsor.ctvnews.ca/video?cid=sm%3Atrueanthem%3Actvwindsor%3Atwitterpost&clipId=2148878&taid=6040a19ff52f3200017338e6&utm_campaign=trueAnthem%3A+Trending+Content&utm_medium=trueAnthem&utm_source=twitter","display_url":"windsor.ctvnews.ca/video?cid=sm%3…","indices":[126,149]}]		[]	[]			A guilty verdict in the deadly 2018 Toronto van attack; plus the first shipment of AstraZeneca's vaccine arrives in… https://t.co/Bg0G1ed0Ii	32209.0	True	full
373	6040a1b01764cd00383198b1	2021-03-04 09:00:27	[{"text":"AstraZeneca","indices":[5,17]},{"text":"CovidUK","indices":[219,227]}]	[{"url":"https://t.co/lWxNY69Sz8","expanded_url":"https://www.wionews.com/videos/india-to-deliver-10-million-doses-of-astrazeneca-covid-19-vaccine-to-uk-367748","display_url":"wionews.com/videos/india-t…","indices":[229,252]}]		[]	[]			"The #AstraZeneca experimental COVID-19 vaccine is being given to many health workers. People who got vaccinated fo… https://t.co/tYF90JMrcq	604.0	True	full
374	6040a1c11764cd0038319e83	2021-03-04 09:00:43	[]	[]	Thu Feb 18 04:41:27 +0000 2021	[{"text":"AstraZeneca","indices":[107,119]},{"text":"PfizerBioNTech","indices":[120,135]},{"text":"vaccines","indices":[136,145]}]	[{"url":"https://t.co/6lkl0Fo7p8","expanded_url":"https://www.wowktv.com/news/u-s-world/thousands-of-service-members-saying-no-to-covid-19-vaccine/amp/","display_url":"wowktv.com/news/u-s-world…","indices":[148,171]}]	"Thousands of service members saying no to COVID-19 vaccine" More and more people know what is going on! #AstraZeneca #PfizerBioNTech #vaccines https://t.co/6lkl0Fo7p8	2510.0	RT @HPVSideEffects: "Thousands of service members saying no to COVID-19 vaccine" More and more people know what is going on! #AstraZeneca…	216.0	True	full
375	6040a1cf1764cd003831a3c7	2021-03-04 09:00:58	[]	[]	Thu Mar 04 08:15:00 +0000 2021	[]	[{"url":"https://t.co/ji1YF4tWet","expanded_url":"https://twitter.com/AxelBlazen/status/1367387070176624642","display_url":"twitter.com/AxelBlazen/sta…","indices":[225,248]}]	Which drops the quality of recruits and incentivizes the *good* cops to change jobs. Anyone smart enough to do be a halfway decent cop is also too smart to join the police, given the utter goosefuck it's transmogrified into. https://t.co/ji1YF4tWet	50241.0	RT @RAZ0RFIST: Which drops the quality of recruits and incentivizes the *good* cops to change jobs. Anyone smart enough to do be a halfway…	1759.0	True	full
376	6040a2311764cd003831c6cf	2021-03-04 09:02:36	[]	[]	Thu Mar 04 06:29:35 +0000 2021	[]	[{"url":"https://t.co/gHJvJM9exI","expanded_url":"https://www.google.com/amp/s/amp.cnn.com/cnn/2021/02/16/africa/south-africa-astrazeneca-johnson-and-johnson-vaccine-intl/index.html?client=safari","display_url":"google.com/amp/s/amp.cnn.…","indices":[253,276]}]	We believe in AZ vaccine and its benefits to PH. That’s why we would like to protect the vaccine so it will be useful to the Filipinos. WHO has a long history of stonewalling info. Our plea is to stop B1357 variant spread so AZ vaccine can be useful. https://t.co/gHJvJM9exI	25424.0	RT @DrTonyLeachon: We believe in AZ vaccine and its benefits to PH. That’s why we would like to protect the vaccine so it will be useful to…	637.0	True	full
377	6040a2391764cd003831c99d	2021-03-04 09:02:44	[]	[]	Thu Mar 04 08:49:17 +0000 2021	[]	[{"url":"https://t.co/Wf1SavGrhL","expanded_url":"https://www.bbc.co.uk/news/world-europe-56275342","display_url":"bbc.co.uk/news/world-eur…","indices":[199,222]}]	Germany dropped the ball on this. Now approving AZ vaccine for over 65s, having initially not. Damage already done as confidence in this (excellent) vaccine has been knocked in Germany. Mistake. https://t.co/Wf1SavGrhL	18172.0	RT @DrNeilStone: Germany dropped the ball on this. Now approving AZ vaccine for over 65s, having initially not. Damage already done as con…	36443.0	True	full
378	6040a23b1764cd003831ca2f	2021-03-04 09:02:45	[{"text":"business","indices":[123,132]}]	[{"url":"https://t.co/11ojAZA3Wf","expanded_url":"http://www.gf-accord.biz","display_url":"gf-accord.biz","indices":[24,47]},{"url":"https://t.co/VivjgPWJ6a","expanded_url":"https://cmun.it/mcbmfp5r","display_url":"cmun.it/mcbmfp5r","indices":[133,156]}]		[]	[]			Retweet selected by the https://t.co/11ojAZA3Wf team | Sony Outlines Coronavirus Impact on Music, Film and Game Di… https://t.co/npfXarJsFK	10083.0	True	full
379	6040a2671764cd003831da39	2021-03-04 09:03:30	[]	[]	Thu Mar 04 08:49:17 +0000 2021	[]	[{"url":"https://t.co/Wf1SavGrhL","expanded_url":"https://www.bbc.co.uk/news/world-europe-56275342","display_url":"bbc.co.uk/news/world-eur…","indices":[199,222]}]	Germany dropped the ball on this. Now approving AZ vaccine for over 65s, having initially not. Damage already done as confidence in this (excellent) vaccine has been knocked in Germany. Mistake. https://t.co/Wf1SavGrhL	18172.0	RT @DrNeilStone: Germany dropped the ball on this. Now approving AZ vaccine for over 65s, having initially not. Damage already done as con…	126.0	True	full
380	6040a28d1764cd003831e79f	2021-03-04 09:04:08	[{"text":"fuckcovid19","indices":[92,104]}]	[{"url":"https://t.co/WegicbALUi","expanded_url":"https://azoreansplendor.blogspot.com/2021/03/cafe-royal-ccxvi.html?spref=tw","display_url":"azoreansplendor.blogspot.com/2021/03/cafe-r…","indices":[141,164]}]		[]	[]			"Beware of the ides March" avisou o bardo. Ano 1 da Era Covid. Bem-vindos aos nosso Futuro? #fuckcovid19 AZOREAN S… https://t.co/X4sO6n9KSt	1.0	True	full
381	6040a29f1764cd003831edf5	2021-03-04 09:04:25	[{"text":"IMPFSTOFF","indices":[36,46]},{"text":"LOCKDOWN","indices":[72,81]},{"text":"STAATSVERSAGEN","indices":[128,143]},{"text":"TEAMHEIMAT","indices":[148,159]}]	[{"url":"https://t.co/lh4tCjcCuD","expanded_url":"https://youtu.be/bfR8dvkwulc","display_url":"youtu.be/bfR8dvkwulc","indices":[179,202]}]		[]	[]			Fazit des Gipfels - STAATSVERSAGEN! #IMPFSTOFF SKANDAL - TEST IRRSINN - #LOCKDOWN WAHNSINN❗️ ES IST EIN KOMPLETTES… https://t.co/thkNfAvAZy	5201.0	True	full
382	6040a2aa1764cd003831f207	2021-03-04 09:04:37	[]	[]	Thu Mar 04 08:57:15 +0000 2021	[]	[{"url":"https://t.co/oebCgVpUpv","expanded_url":"https://www.spiegel.de/wissenschaft/medizin/coronavirus-britische-studie-belegt-wirksamkeit-von-impfungen-nach-erster-dosis-a-1ff31939-7223-4364-b10c-9a0bcbf5f433","display_url":"spiegel.de/wissenschaft/m…","indices":[107,130]}]	Impfstoffe von AstraZeneca und Biontech/Pfizer: Britische Studie belegt hohe Wirksamkeit nach erster Dosis https://t.co/oebCgVpUpv via @derspiegel	114246.0	RT @ArminRohde: Impfstoffe von AstraZeneca und Biontech/Pfizer: Britische Studie belegt hohe Wirksamkeit nach erster Dosis https://t.co/oeb…	2345.0	True	full
383	6040a2ba1764cd003831f7e9	2021-03-04 09:04:53	[{"text":"QuedateEnCasa","indices":[120,134]},{"text":"exani","indices":[135,141]},{"text":"egel","indices":[142,147]},{"text":"acuerdo286","indices":[149,160]},{"text":"ceneval","indices":[162,170]}]	[{"url":"https://t.co/4mPAP8mYnW","expanded_url":"https://shortlink.store/KpXkPfton","display_url":"shortlink.store/KpXkPfton","indices":[70,93]},{"url":"https://t.co/NSTIGkGVMF","expanded_url":"http://www.ceneval.org","display_url":"ceneval.org","indices":[96,119]}]		[]	[]			Guía Ceneval Egel Contaduría Publica a solo $ 299.00 ✅Compra ahora: https://t.co/4mPAP8mYnW… https://t.co/AZMSN3b1hx	1360.0	True	full
384	6040a2be1764cd003831f929	2021-03-04 09:04:57	[]	[]	Thu Mar 04 08:49:17 +0000 2021	[]	[{"url":"https://t.co/Wf1SavGrhL","expanded_url":"https://www.bbc.co.uk/news/world-europe-56275342","display_url":"bbc.co.uk/news/world-eur…","indices":[199,222]}]	Germany dropped the ball on this. Now approving AZ vaccine for over 65s, having initially not. Damage already done as confidence in this (excellent) vaccine has been knocked in Germany. Mistake. https://t.co/Wf1SavGrhL	18172.0	RT @DrNeilStone: Germany dropped the ball on this. Now approving AZ vaccine for over 65s, having initially not. Damage already done as con…	6536.0	True	full
385	6040a30f1764cd00383215f5	2021-03-04 09:06:17	[]	[{"url":"https://t.co/u59jjDFAgS","expanded_url":"https://www.bfmtv.com/sante/en-direct-covid-19-le-pas-de-calais-confine-le-week-end-jean-castex-tient-une-conference-de-presse-ce-jeudi-soir_LN-202103040004.html","display_url":"bfmtv.com/sante/en-direc…","indices":[106,129]}]		[]	[]			EN DIRECT - Covid-19: sur BFMTV, le patron d'AstraZeneca France défend son vaccin, "sûr et très efficace"… https://t.co/SnEL2RVlQk	3025774.0	True	full
386	6040a33c1764cd0038322645	2021-03-04 09:07:03	[]	[]	Thu Mar 04 08:15:00 +0000 2021	[]	[{"url":"https://t.co/ji1YF4tWet","expanded_url":"https://twitter.com/AxelBlazen/status/1367387070176624642","display_url":"twitter.com/AxelBlazen/sta…","indices":[225,248]}]	Which drops the quality of recruits and incentivizes the *good* cops to change jobs. Anyone smart enough to do be a halfway decent cop is also too smart to join the police, given the utter goosefuck it's transmogrified into. https://t.co/ji1YF4tWet	50241.0	RT @RAZ0RFIST: Which drops the quality of recruits and incentivizes the *good* cops to change jobs. Anyone smart enough to do be a halfway…	209.0	True	full
387	6040a4003bd8c8003804c3ad	2021-03-04 09:10:18	[]	[{"url":"https://t.co/8h2715Ki82","expanded_url":"http://api.whatsapp.com/send?phone=96894808017","display_url":"api.whatsapp.com/send?phone=968…","indices":[248,271]}]		[]	[]			التنظيف صار ممتع مع هذا الاختراع . ✅✅ المنتج عبارة عن دريل لاسلكي (20 فولت) مع 15 قطعة بروشات وليفات لخيارات متعددة… https://t.co/tJAZnF0rU3	502.0	True	full
388	6040a42e3bd8c8003804d3cd	2021-03-04 09:11:04	[{"text":"accessibility","indices":[67,81]}]	[{"url":"https://t.co/1CFhnarkdq","expanded_url":"https://gestionnormalizacion.typeform.com/to/pEOTjiJ4","display_url":"gestionnormalizacion.typeform.com/to/pEOTjiJ4","indices":[215,238]}]		[]	[]			This event will address the relevance of the works of M/420 on the #accessibility of the built environment from bot… https://t.co/KG8QKAZgg9	3278.0	True	full
389	6040a45b3bd8c8003804e41d	2021-03-04 09:11:49	[{"text":"PSL6","indices":[205,210]},{"text":"javedafridi","indices":[212,224]}]	[{"url":"https://t.co/Bcoq3J2Szy","expanded_url":"https://www.espncricinfo.com/story/psl-2021-postponed-after-more-players-test-positive-for-covid-19-1253679","display_url":"espncricinfo.com/story/psl-2021…","indices":[181,204]}]		[]	[]			Such a poor act by our management letting wahab riaz play despite of breaching bubble Wahab riaz is such a big los… https://t.co/kAZijM8Boe	3.0	True	full
390	6040a49b3bd8c8003804faf3	2021-03-04 09:12:53	[]	[]	Thu Mar 04 09:03:00 +0000 2021	[{"text":"COVID19","indices":[105,113]},{"text":"EII","indices":[131,135]}]	[{"url":"https://t.co/zHLpkr7v3l","expanded_url":"https://geteccu.org/recomendaciones-de-geteccu-accu-geteii-sobre-la-vacuna-de-astrazeneca","display_url":"geteccu.org/recomendacione…","indices":[139,162]}]	‼️Consulta las recomendaciones de GETECCU, @GETEII y @ACCU_Espana sobre la vacuna de AstraZeneca para la #COVID19 en pacientes con #EII. 🔗https://t.co/zHLpkr7v3l	9715.0	RT @geteccu: ‼️Consulta las recomendaciones de GETECCU, @GETEII y @ACCU_Espana sobre la vacuna de AstraZeneca para la #COVID19 en pacientes…	127.0	True	full
391	6040a4a03bd8c8003804fcbd	2021-03-04 09:12:58	[]	[]	Thu Mar 04 09:08:18 +0000 2021	[]	[{"url":"https://t.co/fZlH3ej5t9","expanded_url":"https://www.dispatchlive.co.za/news/2021-03-04-plan-to-test-unused-astrazeneca-vaccines-shelved/?utm_term=Autofeed&utm_medium=Social&utm_source=Twitter#Echobox=1614838503","display_url":"dispatchlive.co.za/news/2021-03-0…","indices":[119,142]}]	Limited resources and time constraint behind decision to shelve implementation study of AstraZeneca’s Covid-19 vaccine https://t.co/fZlH3ej5t9	72668.0	RT @Dispatch_DD: Limited resources and time constraint behind decision to shelve implementation study of AstraZeneca’s Covid-19 vaccine htt…	802.0	True	full
392	6040a4c03bd8c80038050863	2021-03-04 09:13:31	[]	[]	Thu Mar 04 08:57:15 +0000 2021	[]	[{"url":"https://t.co/oebCgVpUpv","expanded_url":"https://www.spiegel.de/wissenschaft/medizin/coronavirus-britische-studie-belegt-wirksamkeit-von-impfungen-nach-erster-dosis-a-1ff31939-7223-4364-b10c-9a0bcbf5f433","display_url":"spiegel.de/wissenschaft/m…","indices":[107,130]}]	Impfstoffe von AstraZeneca und Biontech/Pfizer: Britische Studie belegt hohe Wirksamkeit nach erster Dosis https://t.co/oebCgVpUpv via @derspiegel	114246.0	RT @ArminRohde: Impfstoffe von AstraZeneca und Biontech/Pfizer: Britische Studie belegt hohe Wirksamkeit nach erster Dosis https://t.co/oeb…	179.0	True	full
393	6040a5293bd8c80038052735	2021-03-04 09:14:57	[]	[]	Thu Mar 04 09:06:17 +0000 2021	[]	[{"url":"https://t.co/u59jjDFAgS","expanded_url":"https://www.bfmtv.com/sante/en-direct-covid-19-le-pas-de-calais-confine-le-week-end-jean-castex-tient-une-conference-de-presse-ce-jeudi-soir_LN-202103040004.html","display_url":"bfmtv.com/sante/en-direc…","indices":[106,129]}]	EN DIRECT - Covid-19: sur BFMTV, le patron d'AstraZeneca France défend son vaccin, "sûr et très efficace" https://t.co/u59jjDFAgS https://t.co/ezPdZhrbho	3025785.0	RT @BFMTV: EN DIRECT - Covid-19: sur BFMTV, le patron d'AstraZeneca France défend son vaccin, "sûr et très efficace" https://t.co/u59jjDFAg…	110.0	True	full
394	6040a57b3bd8c800380540f5	2021-03-04 09:16:09	[]	[]	Wed Mar 03 16:06:01 +0000 2021	[]	[{"url":"https://t.co/zuRgvZUoek","expanded_url":"https://www.sueddeutsche.de/muenchen/muenchen-corona-impfzentren-ausbau-1.5222158","display_url":"sueddeutsche.de/muenchen/muenc…","indices":[224,247]}]	Totalversagen der @StadtMuenchen: Nur 800/24600 Dosen AstraZeneca und 650/8800 Dosen Moderna bisher verimpft. Alles so langsam dass Lehrer in Prio 2 (!) vor dem Sommer nicht mehr drankämen! Beatrix Zurek ist rücktrittsreif. https://t.co/zuRgvZUoek	345.0	RT @zettinig: Totalversagen der @StadtMuenchen: Nur 800/24600 Dosen AstraZeneca und 650/8800 Dosen Moderna bisher verimpft. Alles so langsa…	8.0	True	full
395	6040a59b3bd8c80038054d59	2021-03-04 09:16:44	[]	[]	Wed Mar 03 11:14:34 +0000 2021	[{"text":"Covid19","indices":[140,148]}]	[{"url":"https://t.co/6pPMGvVI8K","expanded_url":"http://www.faz.net/aktuell/wissen/expertenrat-in-globalen-krisen-wer-herrscht-hat-recht-17222949.html","display_url":"faz.net/aktuell/wissen…","indices":[163,186]}]	Lockern also. Das Ende der Expertenherrschaft? Als ob es so was schon gegeben hätte, wie @MuellerJung exemplarisch an der Klimakrise zeigt. #Covid19 # Klimawandel https://t.co/6pPMGvVI8K	42174.0	RT @FAZ_Wissen: Lockern also. Das Ende der Expertenherrschaft? Als ob es so was schon gegeben hätte, wie @MuellerJung exemplarisch an der K…	98.0	True	full
396	6040a5d03bd8c80038056555	2021-03-04 09:17:50	[]	[{"url":"https://t.co/HUjHtioynd","expanded_url":"https://youtu.be/CK6zTyGFnRk","display_url":"youtu.be/CK6zTyGFnRk","indices":[127,150]}]		[]	[]			@Rconstantino Recorde de mortes só de Covid, 1910 mortes em 24 horas. Descansem em paz. O Brasil não se preparou pa… https://t.co/ZbWxAZznon	8.0	True	full
397	6040a5d73bd8c8003805689b	2021-03-04 09:18:00	[]	[{"url":"https://t.co/ckazGAde8N","expanded_url":"https://www.pna.gov.ph/articles/1132530","display_url":"pna.gov.ph/articles/11325…","indices":[257,280]}]		[]	[]			Around 4.58 million AstraZeneca vaccine doses are expected to arrive in the PH within the year under COVAX Facility… https://t.co/nM2pcfEhCl	23547.0	True	full
398	6040a5db3bd8c80038056a85	2021-03-04 09:18:05	[]	[{"url":"https://t.co/G82gYbOvaQ","expanded_url":"https://www.bbc.co.uk/news/world-europe-56275342","display_url":"bbc.co.uk/news/world-eur…","indices":[198,221]}]		[]	[]			Covid: Germany to approve AstraZeneca vaccine for over-65s "Germany is changing its stance on the Oxford-AstraZene… https://t.co/6V14138tMQ	572.0	True	full
399	6040a5e13bd8c80038056cb9	2021-03-04 09:18:11	[]	[]	Thu Mar 04 08:05:33 +0000 2021	[]	[{"url":"https://t.co/cEwi3c61QM","expanded_url":"https://www.francetvinfo.fr/en-direct/tv.html","display_url":"francetvinfo.fr/en-direct/tv.h…","indices":[198,221]}]	Covid-19 : "Bien sûr je suis prêt" à me faire vacciner avec l’AstraZeneca "mais j’attendrai mon ordre de priorisation", déclare Bruno Retailleau, président du groupe LR au Sénat Suivez le direct 👇 https://t.co/cEwi3c61QM https://t.co/uGiIPZOTw3	1818762.0	RT @franceinfo: Covid-19 : "Bien sûr je suis prêt" à me faire vacciner avec l’AstraZeneca "mais j’attendrai mon ordre de priorisation", déc…	1834.0	True	full
400	6040a5f63bd8c8003805763b	2021-03-04 09:18:38	[{"text":"Covid19","indices":[68,76]}]	[{"url":"https://t.co/Hy30smb1nS","expanded_url":"https://www.nouvelobs.com/vaccination-anti-covid-19/20210303.OBS40921/vaccin-astrazeneca-des-nouvelles-donnees-sur-l-efficacite-chez-les-plus-de-80-ans.html?utm_medium=Social&utm_source=Twitter#Echobox=1614847844","display_url":"nouvelobs.com/vaccination-an…","indices":[210,233]}]		[]	[]			L'injection d'une seule dose de vaccin AstraZeneca/Oxford contre le #Covid19 permet de réduire de plus de 80% le ri… https://t.co/ZWNgGi0qEp	1441181.0	True	full
401	6040a5fe3bd8c80038057a2d	2021-03-04 09:18:49	[]	[{"url":"https://t.co/BViUajlEbi","expanded_url":"https://adoracionyliberacion.com/2021/03/02/terremoto-cientifico-derek-knauss-concluye-que-no-he-sido-capaz-de-encontrar-pruebas-de-covid-19-en-mas-de-1500-muestras-de-supuestos-pacientes-positivos/","display_url":"adoracionyliberacion.com/2021/03/02/ter…","indices":[126,149]}]		[]	[]			«NO HE SIDO CAPAZ DE ENCONTRAR PRUEBAS DE COVID-19 EN MÁS DE 1500 MUESTRAS DE SUPUESTOS PACIENTES POSITIVOS» Dice c… https://t.co/WExR7pmBkO	7101.0	True	full
402	6040a5ff3bd8c80038057a4b	2021-03-04 09:18:49	[]	[]	Wed Mar 03 16:06:01 +0000 2021	[]	[{"url":"https://t.co/zuRgvZUoek","expanded_url":"https://www.sueddeutsche.de/muenchen/muenchen-corona-impfzentren-ausbau-1.5222158","display_url":"sueddeutsche.de/muenchen/muenc…","indices":[224,247]}]	Totalversagen der @StadtMuenchen: Nur 800/24600 Dosen AstraZeneca und 650/8800 Dosen Moderna bisher verimpft. Alles so langsam dass Lehrer in Prio 2 (!) vor dem Sommer nicht mehr drankämen! Beatrix Zurek ist rücktrittsreif. https://t.co/zuRgvZUoek	345.0	RT @zettinig: Totalversagen der @StadtMuenchen: Nur 800/24600 Dosen AstraZeneca und 650/8800 Dosen Moderna bisher verimpft. Alles so langsa…	659.0	True	full
403	6040a6033bd8c80038057bef	2021-03-04 09:18:54	[]	[]	Thu Mar 04 08:36:12 +0000 2021	[]	[{"url":"https://t.co/GcOD0Ero7n","expanded_url":"https://twitter.com/jburnmurdoch/status/1367154751201308672","display_url":"twitter.com/jburnmurdoch/s…","indices":[278,301]}]	This is really an excellent thread on France, the early +ve vaccine impact, the pathetically slow AZ vaccine roll-out, and the rise of new variants. @jburnmurdoch rightly credits the great entrepreneurial work sourcing and displaying FR data by @GuillaumeRozier and @eorphelin👏 https://t.co/GcOD0Ero7n	25140.0	RT @PedderSophie: This is really an excellent thread on France, the early +ve vaccine impact, the pathetically slow AZ vaccine roll-out, an…	121.0	True	full
404	6040a63e3bd8c80038059111	2021-03-04 09:19:53	[{"text":"AyudasDGA","indices":[2,12]},{"text":"SubvencionesDGA","indices":[13,29]},{"text":"Ayuntamientos","indices":[30,44]}]	[{"url":"https://t.co/Y1XTXxRtrB","expanded_url":"https://cutt.ly/el7eFkS","display_url":"cutt.ly/el7eFkS","indices":[192,215]}]		[]	[]			💶 #AyudasDGA #SubvencionesDGA #Ayuntamientos 🎯 Mejora y equipamiento de las Policías Locales ⚙️ Cargo al Fondo Lo… https://t.co/dGRJX7nAZX	1970.0	True	full
405	6040a84f841fd60038dbbb3e	2021-03-04 09:28:41	[]	[]	Thu Mar 04 09:26:36 +0000 2021	[]	[{"url":"https://t.co/eU5nJT4xKC","expanded_url":"https://trib.al/6u8NrrZ","display_url":"trib.al/6u8NrrZ","indices":[171,194]}]	The Pfizer-BioNTech and Oxford-AstraZeneca coronavirus vaccines are both highly effective at preventing over-80s from being admitted to hospital, according to a new study https://t.co/eU5nJT4xKC	7004395.0	RT @SkyNews: The Pfizer-BioNTech and Oxford-AstraZeneca coronavirus vaccines are both highly effective at preventing over-80s from being ad…	54.0	True	full
406	6040a853841fd60038dbbcec	2021-03-04 09:28:46	[]	[]	Thu Mar 04 09:26:36 +0000 2021	[]	[{"url":"https://t.co/eU5nJT4xKC","expanded_url":"https://trib.al/6u8NrrZ","display_url":"trib.al/6u8NrrZ","indices":[171,194]}]	The Pfizer-BioNTech and Oxford-AstraZeneca coronavirus vaccines are both highly effective at preventing over-80s from being admitted to hospital, according to a new study https://t.co/eU5nJT4xKC	7004395.0	RT @SkyNews: The Pfizer-BioNTech and Oxford-AstraZeneca coronavirus vaccines are both highly effective at preventing over-80s from being ad…	229.0	True	full
407	6040a85b841fd60038dbbfc6	2021-03-04 09:28:54	[]	[]	Wed Mar 03 20:47:33 +0000 2021	[{"text":"soignants","indices":[69,79]},{"text":"AstraZeneca","indices":[107,119]},{"text":"COVID19","indices":[238,246]},{"text":"niBonnesNiNonnes","indices":[263,280]}]	[{"url":"https://t.co/7JUGqM4zvH","expanded_url":"https://twitter.com/djolabricot/status/1367019715869237249","display_url":"twitter.com/djolabricot/st…","indices":[281,304]}]	Au printemps on applaudissait les «héros» Aujourd’hui on insulte les #soignants : ces gueux ne veulent pas #AstraZeneca car ils sont incultes ! On demande juste à avoir les 2 autres vaccins plus efficaces car nous sommes très exposés au #COVID19 et ses variants #niBonnesNiNonnes https://t.co/7JUGqM4zvH	5094.0	RT @infirmierSNPI: Au printemps on applaudissait les «héros» Aujourd’hui on insulte les #soignants : ces gueux ne veulent pas #AstraZeneca…	223.0	True	full
408	6040a85f841fd60038dbc0fa	2021-03-04 09:28:57	[]	[]	Wed Mar 03 11:24:22 +0000 2021	[]	[{"url":"https://t.co/468bSZ1Vut","expanded_url":"https://www.africanews.com/2021/03/03/drc-1-7-million-astrazeneca-covid-19-vaccines-arrive-via-covax/","display_url":"africanews.com/2021/03/03/drc…","indices":[139,162]}]	More than 1.7 million doses of COVID-19 AstraZeneca vaccines arrived in DR Congo yesterday. DRC has got vaccines? There’s hope for us all. https://t.co/468bSZ1Vut	446578.0	RT @cobbo3: More than 1.7 million doses of COVID-19 AstraZeneca vaccines arrived in DR Congo yesterday. DRC has got vaccines? There’s hope…	248.0	True	full
409	6040a874841fd60038dbc87c	2021-03-04 09:29:19	[]	[]	Wed Mar 03 21:46:58 +0000 2021	[{"text":"عكاظ","indices":[0,5]},{"text":"الخميس","indices":[22,29]},{"text":"كورونا","indices":[91,98]},{"text":"السعودية","indices":[187,196]},{"text":"الصحة","indices":[199,205]},{"text":"ان_تكون_اولا","indices":[238,251]}]	[{"url":"https://t.co/3SlA4INXWI","expanded_url":"https://www.okaz.com.sa/","display_url":"okaz.com.sa","indices":[253,276]}]	#عكاظ (الصفحة الأولى) #الخميس: - مصادر عكاظ: استمرار التقاضي الإلكتروني بعد انتهاء جائحة #كورونا - عكاظ ترصد.. ملاحقة منتهكي الملكية الفكرية بـــ 532 قضية - مليون جرعة لقاح معطاة في #السعودية.. #الصحة: سارعوا إلى التسجيل في التطعيم #ان_تكون_اولا https://t.co/3SlA4INXWI https://t.co/XdmGO39GOb	1922743.0	RT @OKAZ_online: #عكاظ (الصفحة الأولى) #الخميس: - مصادر عكاظ: استمرار التقاضي الإلكتروني بعد انتهاء جائحة #كورونا - عكاظ ترصد.. ملاحقة م…	69.0	True	full
410	6040a885841fd60038dbceb8	2021-03-04 09:29:36	[]	[]	Thu Mar 04 09:26:36 +0000 2021	[]	[{"url":"https://t.co/eU5nJT4xKC","expanded_url":"https://trib.al/6u8NrrZ","display_url":"trib.al/6u8NrrZ","indices":[171,194]}]	The Pfizer-BioNTech and Oxford-AstraZeneca coronavirus vaccines are both highly effective at preventing over-80s from being admitted to hospital, according to a new study https://t.co/eU5nJT4xKC	7004397.0	RT @SkyNews: The Pfizer-BioNTech and Oxford-AstraZeneca coronavirus vaccines are both highly effective at preventing over-80s from being ad…	262.0	True	full
411	6040a89a841fd60038dbd5f6	2021-03-04 09:29:56	[{"text":"Coronavirus","indices":[23,35]},{"text":"Bayern","indices":[51,58]},{"text":"AstraZeneca","indices":[74,86]}]	[{"url":"https://t.co/BAV4dx30Bn","expanded_url":"https://www.mainpost.de/regional/wuerzburg/weiter-raetselraten-wo-sind-200-000-dosen-astrazeneca-geblieben-art-10573146","display_url":"mainpost.de/regional/wuerz…","indices":[165,188]}]		[]	[]			Weiter geht es mit der #Coronavirus-Unfähigkeit in #Bayern: 200.000 Dosen #AstraZeneca-Impfstoff werden vermisst. E… https://t.co/7TDLpEWpMI	29096.0	True	full
412	6040a89a841fd60038dbd60a	2021-03-04 09:29:56	[]	[]	Thu Mar 04 09:26:36 +0000 2021	[]	[{"url":"https://t.co/eU5nJT4xKC","expanded_url":"https://trib.al/6u8NrrZ","display_url":"trib.al/6u8NrrZ","indices":[171,194]}]	The Pfizer-BioNTech and Oxford-AstraZeneca coronavirus vaccines are both highly effective at preventing over-80s from being admitted to hospital, according to a new study https://t.co/eU5nJT4xKC	7004399.0	RT @SkyNews: The Pfizer-BioNTech and Oxford-AstraZeneca coronavirus vaccines are both highly effective at preventing over-80s from being ad…	504.0	True	full
413	6040a8a4841fd60038dbd990	2021-03-04 09:30:06	[]	[]	Wed Mar 03 08:40:25 +0000 2021	[]	[{"url":"https://t.co/esryzt2Ctz","expanded_url":"https://bit.ly/3e4y0sE","display_url":"bit.ly/3e4y0sE","indices":[254,277]}]	The Foreign Affairs Commission of @Montecitorio in its resolution on implementation of the agreements between Armenia and Azerbaijan commits the government to encourage the parties to favor demining operations, urging them to provide maps of mined areas https://t.co/esryzt2Ctz	2437.0	RT @AmbasciataAZE: The Foreign Affairs Commission of @Montecitorio in its resolution on implementation of the agreements between Armenia an…	1906.0	True	full
414	6040a8a7841fd60038dbdadc	2021-03-04 09:30:10	[{"text":"streamer","indices":[82,91]},{"text":"streaming","indices":[92,102]},{"text":"gamers","indices":[103,110]},{"text":"TikTok","indices":[111,118]},{"text":"tiktokchallenge","indices":[119,135]},{"text":"instagram","indices":[136,146]},{"text":"igtv","indices":[147,152]},{"text":"Corona","indices":[153,160]},{"text":"جده_lلان","indices":[161,170]},{"text":"برشلونه_اشبيليه","indices":[171,1…	[{"url":"https://t.co/3wimPQr0uF","expanded_url":"https://www.instagram.com/tv/CL9TEJLq9EW/?utm_source=ig_web_button_share_sheet","display_url":"instagram.com/tv/CL9TEJLq9EW…","indices":[58,81]}]		[]	[]			Sieh dir dieses Instagram-Video von @marsianeroffizial an https://t.co/3wimPQr0uF #streamer #streaming #gamers… https://t.co/Chr335yAZI	0.0	True	full
415	6040a8b8841fd60038dbe0d6	2021-03-04 09:30:27	[]	[{"url":"https://t.co/K7WaFeGSRg","expanded_url":"https://vk.com/club37624331","display_url":"vk.com/club37624331","indices":[90,113]}]		[]	[]			@FAZ_NET @cheh_faz @buchsteiner Killer-Makler aus Russland verwenden die Marke Medtronic, https://t.co/K7WaFeGSRg B… https://t.co/HmEyXPBoMV	2.0	True	full
416	6040a8bf841fd60038dbe362	2021-03-04 09:30:34	[]	[{"url":"https://t.co/K7WaFeGSRg","expanded_url":"https://vk.com/club37624331","display_url":"vk.com/club37624331","indices":[77,100]}]		[]	[]			@FAZ_NET @cheh_faz Killer-Makler aus Russland verwenden die Marke Medtronic, https://t.co/K7WaFeGSRg Bei einem Hack… https://t.co/naPTbRCuyu	2.0	True	full
417	6040a96d841fd60038dc218a	2021-03-04 09:33:28	[]	[]	Thu Mar 04 09:06:17 +0000 2021	[]	[{"url":"https://t.co/u59jjDFAgS","expanded_url":"https://www.bfmtv.com/sante/en-direct-covid-19-le-pas-de-calais-confine-le-week-end-jean-castex-tient-une-conference-de-presse-ce-jeudi-soir_LN-202103040004.html","display_url":"bfmtv.com/sante/en-direc…","indices":[106,129]}]	EN DIRECT - Covid-19: sur BFMTV, le patron d'AstraZeneca France défend son vaccin, "sûr et très efficace" https://t.co/u59jjDFAgS https://t.co/ezPdZhrbho	3025799.0	RT @BFMTV: EN DIRECT - Covid-19: sur BFMTV, le patron d'AstraZeneca France défend son vaccin, "sûr et très efficace" https://t.co/u59jjDFAg…	192.0	True	full
418	6040a972841fd60038dc2344	2021-03-04 09:33:32	[]	[]	Thu Mar 04 09:26:36 +0000 2021	[]	[{"url":"https://t.co/eU5nJT4xKC","expanded_url":"https://trib.al/6u8NrrZ","display_url":"trib.al/6u8NrrZ","indices":[171,194]}]	The Pfizer-BioNTech and Oxford-AstraZeneca coronavirus vaccines are both highly effective at preventing over-80s from being admitted to hospital, according to a new study https://t.co/eU5nJT4xKC	7004407.0	RT @SkyNews: The Pfizer-BioNTech and Oxford-AstraZeneca coronavirus vaccines are both highly effective at preventing over-80s from being ad…	3715.0	True	full
419	6040a975841fd60038dc2476	2021-03-04 09:33:36	[]	[]	Thu Mar 04 08:49:17 +0000 2021	[]	[{"url":"https://t.co/Wf1SavGrhL","expanded_url":"https://www.bbc.co.uk/news/world-europe-56275342","display_url":"bbc.co.uk/news/world-eur…","indices":[199,222]}]	Germany dropped the ball on this. Now approving AZ vaccine for over 65s, having initially not. Damage already done as confidence in this (excellent) vaccine has been knocked in Germany. Mistake. https://t.co/Wf1SavGrhL	18164.0	RT @DrNeilStone: Germany dropped the ball on this. Now approving AZ vaccine for over 65s, having initially not. Damage already done as con…	1321.0	True	full
420	6040a981841fd60038dc2880	2021-03-04 09:33:48	[]	[]	Wed Mar 03 21:46:58 +0000 2021	[{"text":"عكاظ","indices":[0,5]},{"text":"الخميس","indices":[22,29]},{"text":"كورونا","indices":[91,98]},{"text":"السعودية","indices":[187,196]},{"text":"الصحة","indices":[199,205]},{"text":"ان_تكون_اولا","indices":[238,251]}]	[{"url":"https://t.co/3SlA4INXWI","expanded_url":"https://www.okaz.com.sa/","display_url":"okaz.com.sa","indices":[253,276]}]	#عكاظ (الصفحة الأولى) #الخميس: - مصادر عكاظ: استمرار التقاضي الإلكتروني بعد انتهاء جائحة #كورونا - عكاظ ترصد.. ملاحقة منتهكي الملكية الفكرية بـــ 532 قضية - مليون جرعة لقاح معطاة في #السعودية.. #الصحة: سارعوا إلى التسجيل في التطعيم #ان_تكون_اولا https://t.co/3SlA4INXWI https://t.co/XdmGO39GOb	1922747.0	RT @OKAZ_online: #عكاظ (الصفحة الأولى) #الخميس: - مصادر عكاظ: استمرار التقاضي الإلكتروني بعد انتهاء جائحة #كورونا - عكاظ ترصد.. ملاحقة م…	805.0	True	full
421	6040a99a841fd60038dc318c	2021-03-04 09:34:13	[]	[]	Thu Mar 04 09:26:36 +0000 2021	[]	[{"url":"https://t.co/eU5nJT4xKC","expanded_url":"https://trib.al/6u8NrrZ","display_url":"trib.al/6u8NrrZ","indices":[171,194]}]	The Pfizer-BioNTech and Oxford-AstraZeneca coronavirus vaccines are both highly effective at preventing over-80s from being admitted to hospital, according to a new study https://t.co/eU5nJT4xKC	7004407.0	RT @SkyNews: The Pfizer-BioNTech and Oxford-AstraZeneca coronavirus vaccines are both highly effective at preventing over-80s from being ad…	65.0	True	full
422	6040a99c841fd60038dc322c	2021-03-04 09:34:14	[]	[]	Thu Mar 04 09:29:56 +0000 2021	[{"text":"Coronavirus","indices":[23,35]},{"text":"Bayern","indices":[51,58]},{"text":"AstraZeneca","indices":[74,86]}]	[{"url":"https://t.co/BAV4dx30Bn","expanded_url":"https://www.mainpost.de/regional/wuerzburg/weiter-raetselraten-wo-sind-200-000-dosen-astrazeneca-geblieben-art-10573146","display_url":"mainpost.de/regional/wuerz…","indices":[165,188]}]	Weiter geht es mit der #Coronavirus-Unfähigkeit in #Bayern: 200.000 Dosen #AstraZeneca-Impfstoff werden vermisst. Erde an @Markus_Soeder: Hallo? Jemand zuhause? /MS https://t.co/BAV4dx30Bn	29096.0	RT @watch_union: Weiter geht es mit der #Coronavirus-Unfähigkeit in #Bayern: 200.000 Dosen #AstraZeneca-Impfstoff werden vermisst. Erde an…	293.0	True	full
423	6040a9ae841fd60038dc3898	2021-03-04 09:34:33	[]	[]	Thu Mar 04 01:08:47 +0000 2021	[]	[{"url":"https://t.co/BYOgIA3MJi","expanded_url":"https://trib.al/sbzYspd","display_url":"trib.al/sbzYspd","indices":[215,238]}]	The FDA still has not approved the AstraZeneca vaccine, or outlined a clear path to approval, although it is approved in many other developed nations. The result of that sluggishness is simply more American deaths https://t.co/BYOgIA3MJi	339560.0	RT @bopinion: The FDA still has not approved the AstraZeneca vaccine, or outlined a clear path to approval, although it is approved in many…	147.0	True	full
424	6040a9b1841fd60038dc39dc	2021-03-04 09:34:36	[]	[]	Thu Mar 04 09:18:38 +0000 2021	[{"text":"Covid19","indices":[68,76]}]	[{"url":"https://t.co/Hy30smb1nS","expanded_url":"https://www.nouvelobs.com/vaccination-anti-covid-19/20210303.OBS40921/vaccin-astrazeneca-des-nouvelles-donnees-sur-l-efficacite-chez-les-plus-de-80-ans.html?utm_medium=Social&utm_source=Twitter#Echobox=1614847844","display_url":"nouvelobs.com/vaccination-an…","indices":[210,233]}]	L'injection d'une seule dose de vaccin AstraZeneca/Oxford contre le #Covid19 permet de réduire de plus de 80% le risque d'hospitalisation des personnes à risque de plus de 80 ans, montre une étude britannique. https://t.co/Hy30smb1nS https://t.co/ux18z81xTO	1441181.0	RT @lobs: L'injection d'une seule dose de vaccin AstraZeneca/Oxford contre le #Covid19 permet de réduire de plus de 80% le risque d'hospita…	436.0	True	full
425	6040a9ca841fd60038dc42dc	2021-03-04 09:35:01	[]	[{"url":"https://t.co/zgJjRztJlB","expanded_url":"http://enformtk.u-aizu.ac.jp/howard/gcep_dr_vanessa_schmidt_krueger/","display_url":"enformtk.u-aizu.ac.jp/howard/gcep_dr…","indices":[117,140]}]		[]	[]			@AsherBlackPalm Re Pfizer vax but Dr. Schmidt-Krueger will be looking at the Moderna &amp; AstraZeneca vaccines next… https://t.co/g2iBpJ9OVv	4726.0	True	full
426	6040a9d1841fd60038dc4510	2021-03-04 09:35:07	[]	[]	Thu Mar 04 09:26:36 +0000 2021	[]	[{"url":"https://t.co/eU5nJT4xKC","expanded_url":"https://trib.al/6u8NrrZ","display_url":"trib.al/6u8NrrZ","indices":[171,194]}]	The Pfizer-BioNTech and Oxford-AstraZeneca coronavirus vaccines are both highly effective at preventing over-80s from being admitted to hospital, according to a new study https://t.co/eU5nJT4xKC	7001730.0	RT @SkyNews: The Pfizer-BioNTech and Oxford-AstraZeneca coronavirus vaccines are both highly effective at preventing over-80s from being ad…	298.0	True	full
427	6040a9fd841fd60038dc54e8	2021-03-04 09:35:52	[{"text":"themarketherald","indices":[141,157]},{"text":"asxnews","indices":[158,166]},{"text":"asx","indices":[167,171]},{"text":"asx200","indices":[172,179]},{"text":"asxtoday","indices":[180,189]},{"text":"ausstocks","indices":[190,200]},{"text":"ausbiz","indices":[201,208]}]	[{"url":"https://t.co/bFSs7MJIoH","expanded_url":"https://buff.ly/2NTuDKG","display_url":"buff.ly/2NTuDKG","indices":[116,139]}]		[]	[]			Alta Zinc (AZI) has entered an agreement to sell its Paterson Project exploration tenement in Western Australia. --… https://t.co/d9RtpRwIEA	1345.0	True	full
428	6040aa05841fd60038dc5798	2021-03-04 09:35:59	[]	[]	Thu Mar 04 09:26:36 +0000 2021	[]	[{"url":"https://t.co/eU5nJT4xKC","expanded_url":"https://trib.al/6u8NrrZ","display_url":"trib.al/6u8NrrZ","indices":[171,194]}]	The Pfizer-BioNTech and Oxford-AstraZeneca coronavirus vaccines are both highly effective at preventing over-80s from being admitted to hospital, according to a new study https://t.co/eU5nJT4xKC	7004424.0	RT @SkyNews: The Pfizer-BioNTech and Oxford-AstraZeneca coronavirus vaccines are both highly effective at preventing over-80s from being ad…	148.0	True	full
429	6040aa0a841fd60038dc59ac	2021-03-04 09:36:05	[]	[]	Wed Mar 03 18:30:36 +0000 2021	[]	[{"url":"https://t.co/hJTFvyPWFj","expanded_url":"https://twitter.com/Michael_Heaver/status/1367177618647363585","display_url":"twitter.com/Michael_Heaver…","indices":[252,275]}]	It seems to me that the comments about the Oxford vaccine from the leaders of France, Germany and Belgium were as bad if not worse as anything Donald Trump said last year. Yet scientists were happy to criticise Trump but were generally silent on this. https://t.co/hJTFvyPWFj	87573.0	RT @mattwridley: It seems to me that the comments about the Oxford vaccine from the leaders of France, Germany and Belgium were as bad if n…	80.0	True	full
430	6040aa1a841fd60038dc5ee0	2021-03-04 09:36:20	[]	[]	Thu Mar 04 09:29:56 +0000 2021	[{"text":"Coronavirus","indices":[23,35]},{"text":"Bayern","indices":[51,58]},{"text":"AstraZeneca","indices":[74,86]}]	[{"url":"https://t.co/BAV4dx30Bn","expanded_url":"https://www.mainpost.de/regional/wuerzburg/weiter-raetselraten-wo-sind-200-000-dosen-astrazeneca-geblieben-art-10573146","display_url":"mainpost.de/regional/wuerz…","indices":[165,188]}]	Weiter geht es mit der #Coronavirus-Unfähigkeit in #Bayern: 200.000 Dosen #AstraZeneca-Impfstoff werden vermisst. Erde an @Markus_Soeder: Hallo? Jemand zuhause? /MS https://t.co/BAV4dx30Bn	29096.0	RT @watch_union: Weiter geht es mit der #Coronavirus-Unfähigkeit in #Bayern: 200.000 Dosen #AstraZeneca-Impfstoff werden vermisst. Erde an…	445.0	True	full
431	6040aa31841fd60038dc679e	2021-03-04 09:36:44	[]	[]	Thu Mar 04 08:49:17 +0000 2021	[]	[{"url":"https://t.co/Wf1SavGrhL","expanded_url":"https://www.bbc.co.uk/news/world-europe-56275342","display_url":"bbc.co.uk/news/world-eur…","indices":[199,222]}]	Germany dropped the ball on this. Now approving AZ vaccine for over 65s, having initially not. Damage already done as confidence in this (excellent) vaccine has been knocked in Germany. Mistake. https://t.co/Wf1SavGrhL	18172.0	RT @DrNeilStone: Germany dropped the ball on this. Now approving AZ vaccine for over 65s, having initially not. Damage already done as con…	666.0	True	full
432	6040aa44841fd60038dc6e76	2021-03-04 09:37:03	[]	[]	Thu Mar 04 08:17:31 +0000 2021	[{"text":"BrexitBritain","indices":[210,224]}]	[{"url":"https://t.co/aOwwZkjloy","expanded_url":"https://www.bbc.com/news/amp/world-europe-56275342?__twitter_impression=true","display_url":"bbc.com/news/amp/world…","indices":[250,273]}]	So Germany have joined Austria and France in finally approving the Oxford vaccine for all ages. They're also now following the UK's lead on delaying the second dose. What an embarrassment for the EU, letting #BrexitBritain show you how it's done. https://t.co/aOwwZkjloy	1631.0	RT @Rickay1904: So Germany have joined Austria and France in finally approving the Oxford vaccine for all ages. They're also now following…	447.0	True	full
433	6040aa59841fd60038dc75b4	2021-03-04 09:37:24	[]	[{"url":"https://t.co/kI3vEqvVir","expanded_url":"https://breathe99.com/discount/DAVIDB99?redirect=/products/b2-mask","display_url":"breathe99.com/discount/DAVID…","indices":[257,280]}]		[]	[]			@DrEricDing Until we have herd immunity, this is by far the best protection we have. TIME MAGAZINE 100 Best Inven… https://t.co/kH0rLovEx3	12600.0	True	full
434	6040aa59841fd60038dc75f0	2021-03-04 09:37:24	[]	[]	Thu Mar 04 09:26:36 +0000 2021	[]	[{"url":"https://t.co/eU5nJT4xKC","expanded_url":"https://trib.al/6u8NrrZ","display_url":"trib.al/6u8NrrZ","indices":[171,194]}]	The Pfizer-BioNTech and Oxford-AstraZeneca coronavirus vaccines are both highly effective at preventing over-80s from being admitted to hospital, according to a new study https://t.co/eU5nJT4xKC	7004427.0	RT @SkyNews: The Pfizer-BioNTech and Oxford-AstraZeneca coronavirus vaccines are both highly effective at preventing over-80s from being ad…	237.0	True	full
435	6040aa65841fd60038dc7a3c	2021-03-04 09:37:36	[{"text":"Breaking","indices":[0,9]},{"text":"pubs","indices":[186,191]},{"text":"uk","indices":[192,195]},{"text":"outdoor","indices":[196,204]},{"text":"beer","indices":[205,210]}]	[{"url":"https://t.co/QFOUen7L9u","expanded_url":"https://oigetit.com/breaking/8973084013","display_url":"oigetit.com/breaking/89730…","indices":[161,184]}]		[]	[]			#Breaking - Britain's JD Wetherspoon said on Thursday it would reopen patios, beer and roof-top gardens at 394 of i… https://t.co/zl70WafAZC	242.0	True	full
436	6040aa68841fd60038dc7b42	2021-03-04 09:37:39	[]	[]	Tue Feb 23 17:50:58 +0000 2021	[]	[{"url":"https://t.co/pso5Y6Eftl","expanded_url":"https://www.sueddeutsche.de/politik/corona-impfung-astra-zeneca-impfstoff-1.5215678","display_url":"sueddeutsche.de/politik/corona…","indices":[226,249]}]	In Deutschland liegen 1,4 Millionen Dosen des AstraZeneca-Impfstoffes ungenutzt herum. Vor allem Baden-Württemberg, Hessen und Sachsen bringen das Zeug nicht an Frau und Mann. Recherche mit @Kunkeline und @s_muellerhansen @SZ https://t.co/pso5Y6Eftl	6196.0	RT @c_endt: In Deutschland liegen 1,4 Millionen Dosen des AstraZeneca-Impfstoffes ungenutzt herum. Vor allem Baden-Württemberg, Hessen und…	31.0	True	full
437	6040aae4d721370038a897c1	2021-03-04 09:39:42	[]	[{"url":"https://t.co/ExCln1QJG1","expanded_url":"http://a.msn.com/01/en-gb/BB1echTK?ocid=st","display_url":"a.msn.com/01/en-gb/BB1ec…","indices":[166,189]}]		[]	[]			Survey conducted on 446 patients admitted to hospital? Puzzled .... Pfizer and AstraZeneca vaccines 'highly effect… https://t.co/0S6CpTkyGw	2053.0	True	full
438	6040aae6d721370038a898db	2021-03-04 09:39:45	[]	[]	Thu Mar 04 09:29:56 +0000 2021	[{"text":"Coronavirus","indices":[23,35]},{"text":"Bayern","indices":[51,58]},{"text":"AstraZeneca","indices":[74,86]}]	[{"url":"https://t.co/BAV4dx30Bn","expanded_url":"https://www.mainpost.de/regional/wuerzburg/weiter-raetselraten-wo-sind-200-000-dosen-astrazeneca-geblieben-art-10573146","display_url":"mainpost.de/regional/wuerz…","indices":[165,188]}]	Weiter geht es mit der #Coronavirus-Unfähigkeit in #Bayern: 200.000 Dosen #AstraZeneca-Impfstoff werden vermisst. Erde an @Markus_Soeder: Hallo? Jemand zuhause? /MS https://t.co/BAV4dx30Bn	29096.0	RT @watch_union: Weiter geht es mit der #Coronavirus-Unfähigkeit in #Bayern: 200.000 Dosen #AstraZeneca-Impfstoff werden vermisst. Erde an…	252.0	True	full
439	6040ab20d721370038a8ad55	2021-03-04 09:40:42	[]	[]	Wed Feb 03 11:48:16 +0000 2021	[]	[{"url":"https://t.co/vYXu9tIcJd","expanded_url":"https://papers.ssrn.com/sol3/papers.cfm?abstract_id=3777268","display_url":"papers.ssrn.com/sol3/papers.cf…","indices":[38,61]}]	بيانات جديدة لتطعيم أوكسفورد 💉AZD1222 https://t.co/vYXu9tIcJd بعد3أسابيع من الجرعة💉الأولى ✅كفاءة التطعيم70% إذا كان الفارق بين💉الجرعتين12أسبوع ✅تصل الكفاءة91.7% ✅الوقاية من🏥دخول المستشفى والوفاة100% 🔽خفض نقل العدوى بنسبة67% ⚠️83%من👥المشمولين بالدراسة بعمر18-55 (570) https://t.co/Ea5EPHuPQX	30772.0	RT @YAYshamsaldeen: بيانات جديدة لتطعيم أوكسفورد 💉AZD1222 https://t.co/vYXu9tIcJd بعد3أسابيع من الجرعة💉الأولى ✅كفاءة التطعيم70% إذا كان ال…	2053.0	True	full
440	6040ab5ad721370038a8c25b	2021-03-04 09:41:41	[]	[{"url":"https://t.co/FqWK6Fj628","expanded_url":"http://www.cricbuzz.com/cricket-news/116480/psl-2021-postponed-midway-through-due-to-covid-19-cases","display_url":"cricbuzz.com/cricket-news/1…","indices":[16,39]}]		[]	[]			@DennisCricket_ https://t.co/FqWK6Fj628 PSL 2021 postponed midway through due to Covid-19 cases ! This is why PSL c… https://t.co/F7msbAZDfk	33.0	True	full
441	6040ab63d721370038a8c591	2021-03-04 09:41:50	[]	[{"url":"https://t.co/ZcMGLQlZht","expanded_url":"https://clinicaltrials.gov/ct2/show/NCT04368728","display_url":"clinicaltrials.gov/ct2/show/NCT04…","indices":[191,214]},{"url":"https://t.co/6CCyXHn3vo","expanded_url":"https://clinicaltrials.gov/ct2/show/NCT04470427","display_url":"clinicaltrials.gov/ct2/show/NCT04…","indices":[247,270]},{"url":"https://t.co/bTt1ztjzhD","expanded_url":"https://c…		[]	[]			@jayne_puligan @angelovalidiya @Twitter @TwitterSafety Learn to read: Pfizer, Moderna &amp; Oxford AstraZeneca PLACEBO-… https://t.co/tpaj2qaAbJ	501.0	True	full
442	6040ab7bd721370038a8cdfd	2021-03-04 09:42:14	[]	[{"url":"https://t.co/K7WaFeGSRg","expanded_url":"https://vk.com/club37624331","display_url":"vk.com/club37624331","indices":[106,129]}]		[]	[]			@MaxZeising @ndaktuell @SZ @FAZ_NET @derspiegel Killer-Makler aus Russland verwenden die Marke Medtronic,… https://t.co/e3jYEL4A4Z	2.0	True	full
443	6040ab87d721370038a8d295	2021-03-04 09:42:26	[]	[{"url":"https://t.co/et4MRrg1fK","expanded_url":"https://www.bbc.com/news/world-europe-56275342","display_url":"bbc.com/news/world-eur…","indices":[248,271]}]		[]	[]			Germany is changing its stance on the Oxford-AstraZeneca vaccine, allowing over-65s to receive the jab, Chancellor… https://t.co/kmDmoBxdDA	34396.0	True	full
444	6040ab98d721370038a8d86d	2021-03-04 09:42:42	[]	[]	Thu Mar 04 08:49:17 +0000 2021	[]	[{"url":"https://t.co/Wf1SavGrhL","expanded_url":"https://www.bbc.co.uk/news/world-europe-56275342","display_url":"bbc.co.uk/news/world-eur…","indices":[199,222]}]	Germany dropped the ball on this. Now approving AZ vaccine for over 65s, having initially not. Damage already done as confidence in this (excellent) vaccine has been knocked in Germany. Mistake. https://t.co/Wf1SavGrhL	18173.0	RT @DrNeilStone: Germany dropped the ball on this. Now approving AZ vaccine for over 65s, having initially not. Damage already done as con…	359.0	True	full
445	6040abb5d721370038a8e2d5	2021-03-04 09:43:12	[]	[]	Wed Mar 03 21:46:58 +0000 2021	[{"text":"عكاظ","indices":[0,5]},{"text":"الخميس","indices":[22,29]},{"text":"كورونا","indices":[91,98]},{"text":"السعودية","indices":[187,196]},{"text":"الصحة","indices":[199,205]},{"text":"ان_تكون_اولا","indices":[238,251]}]	[{"url":"https://t.co/3SlA4INXWI","expanded_url":"https://www.okaz.com.sa/","display_url":"okaz.com.sa","indices":[253,276]}]	#عكاظ (الصفحة الأولى) #الخميس: - مصادر عكاظ: استمرار التقاضي الإلكتروني بعد انتهاء جائحة #كورونا - عكاظ ترصد.. ملاحقة منتهكي الملكية الفكرية بـــ 532 قضية - مليون جرعة لقاح معطاة في #السعودية.. #الصحة: سارعوا إلى التسجيل في التطعيم #ان_تكون_اولا https://t.co/3SlA4INXWI https://t.co/XdmGO39GOb	1922753.0	RT @OKAZ_online: #عكاظ (الصفحة الأولى) #الخميس: - مصادر عكاظ: استمرار التقاضي الإلكتروني بعد انتهاء جائحة #كورونا - عكاظ ترصد.. ملاحقة م…	570.0	True	full
446	6040abcad721370038a8e8d9	2021-03-04 09:43:28	[{"text":"Aliexpress","indices":[54,65]},{"text":"chollo","indices":[262,269]}]	[{"url":"https://t.co/aZHV8I915D","expanded_url":"https://www.cholloschina.com/2021/03/04/cortapelos-xiaomi-youpin-enchen-por-9-15/","display_url":"cholloschina.com/2021/03/04/cor…","indices":[238,261]}]		[]	[]			💥 [MINIMAZO] Cortapelos Xiaomi Youpin Enchen por 9€ 💥 #Aliexpress 🌀 Cortadora eléctrica de cabello Xiaomi, recarga… https://t.co/TfkskoiFV9	28887.0	True	full
447	6040abd5d721370038a8ec49	2021-03-04 09:43:38	[{"text":"Sneak","indices":[0,6]},{"text":"HAZE420","indices":[12,20]},{"text":"etsy","indices":[21,26]},{"text":"black","indices":[75,81]},{"text":"wraparound","indices":[82,93]},{"text":"no","indices":[94,97]},{"text":"fitted","indices":[98,105]},{"text":"adult","indices":[106,112]},{"text":"stoner","indices":[113,120]},{"text":"marijuana","indices":[121,131]},{"text":"mask","indices":[132,137]…	[{"url":"https://t.co/JDBMOLE7X5","expanded_url":"https://etsy.me/3uQyHf7","display_url":"etsy.me/3uQyHf7","indices":[51,74]}]		[]	[]			#Sneak Peek #HAZE420 #etsy shop: HAZE420 Face mask https://t.co/JDBMOLE7X5 #black #wraparound #no #fitted #adult… https://t.co/Zb8uOmgBWL	148.0	True	full
448	6040abeed721370038a8f637	2021-03-04 09:44:06	[]	[]	Thu Mar 04 06:04:20 +0000 2021	[]	[{"url":"https://t.co/45wNJ7ZGdY","expanded_url":"https://threadreaderapp.com/thread/1367148840596475920.html","display_url":"threadreaderapp.com/thread/1367148…","indices":[117,140]}]	@mynewlife2017 Namaste, here is your unroll: ⚠️BRAZIL COVID EMERGENCY—Entire 🇧🇷 is now “Manaus”. 1700+ deaths in 24… https://t.co/45wNJ7ZGdY Share this if you think it's interesting. 🤖	450423.0	RT @threadreaderapp: @mynewlife2017 Namaste, here is your unroll: ⚠️BRAZIL COVID EMERGENCY—Entire 🇧🇷 is now “Manaus”. 1700+ deaths in 24… h…	14490.0	True	full
449	6040abefd721370038a8f6a1	2021-03-04 09:44:07	[]	[]	Thu Mar 04 09:26:36 +0000 2021	[]	[{"url":"https://t.co/eU5nJT4xKC","expanded_url":"https://trib.al/6u8NrrZ","display_url":"trib.al/6u8NrrZ","indices":[171,194]}]	The Pfizer-BioNTech and Oxford-AstraZeneca coronavirus vaccines are both highly effective at preventing over-80s from being admitted to hospital, according to a new study https://t.co/eU5nJT4xKC	7004437.0	RT @SkyNews: The Pfizer-BioNTech and Oxford-AstraZeneca coronavirus vaccines are both highly effective at preventing over-80s from being ad…	475.0	True	full
450	6040abf9d721370038a8f973	2021-03-04 09:44:15	[{"text":"faceprotection","indices":[91,106]},{"text":"safetyglasses","indices":[107,121]},{"text":"PPE","indices":[122,126]},{"text":"COVID19","indices":[127,135]},{"text":"wellbeing","indices":[136,146]},{"text":"safety","indices":[147,154]}]	[{"url":"https://t.co/XhYgIDCQN8","expanded_url":"https://www.hsmsearch.com/What-price-for-good-face-protection#.YECrqGJNpbU.twitter","display_url":"hsmsearch.com/What-price-for…","indices":[52,75]}]		[]	[]			HSM MAGAZINE - What price for good face protection? https://t.co/XhYgIDCQN8 @SnickersWw_UK #faceprotection… https://t.co/IFxI23QRVJ	12927.0	True	full
451	6040ac19d721370038a904f9	2021-03-04 09:44:47	[{"text":"PPE","indices":[181,185]}]	[{"url":"https://t.co/ONCVurzkHi","expanded_url":"https://www.ipesearch.co.uk/Hultafors-Group-completes-acquisition#.YECrgIAzwPo.twitter","display_url":"ipesearch.co.uk/Hultafors-Grou…","indices":[193,216]}]		[]	[]			IPE MAGAZINE - @HultaforsGroup completes acquisition of Fristads, Kansas and Leijona Workwear. They join… https://t.co/la4FEUAwjQ	2722.0	True	full
452	6040ac53d721370038a914e1	2021-03-04 09:45:32	[]	[]	Thu Mar 04 09:06:17 +0000 2021	[]	[{"url":"https://t.co/u59jjDFAgS","expanded_url":"https://www.bfmtv.com/sante/en-direct-covid-19-le-pas-de-calais-confine-le-week-end-jean-castex-tient-une-conference-de-presse-ce-jeudi-soir_LN-202103040004.html","display_url":"bfmtv.com/sante/en-direc…","indices":[106,129]}]	EN DIRECT - Covid-19: sur BFMTV, le patron d'AstraZeneca France défend son vaccin, "sûr et très efficace" https://t.co/u59jjDFAgS https://t.co/ezPdZhrbho	3025809.0	RT @BFMTV: EN DIRECT - Covid-19: sur BFMTV, le patron d'AstraZeneca France défend son vaccin, "sûr et très efficace" https://t.co/u59jjDFAg…	253.0	True	full
453	6040ac71d721370038a91d4b	2021-03-04 09:45:55	[]	[]	Thu Mar 04 09:26:36 +0000 2021	[]	[{"url":"https://t.co/eU5nJT4xKC","expanded_url":"https://trib.al/6u8NrrZ","display_url":"trib.al/6u8NrrZ","indices":[171,194]}]	The Pfizer-BioNTech and Oxford-AstraZeneca coronavirus vaccines are both highly effective at preventing over-80s from being admitted to hospital, according to a new study https://t.co/eU5nJT4xKC	7004440.0	RT @SkyNews: The Pfizer-BioNTech and Oxford-AstraZeneca coronavirus vaccines are both highly effective at preventing over-80s from being ad…	2335.0	True	full
454	6040ac85d721370038a922bd	2021-03-04 09:46:10	[]	[]	Wed Mar 03 21:46:58 +0000 2021	[{"text":"عكاظ","indices":[0,5]},{"text":"الخميس","indices":[22,29]},{"text":"كورونا","indices":[91,98]},{"text":"السعودية","indices":[187,196]},{"text":"الصحة","indices":[199,205]},{"text":"ان_تكون_اولا","indices":[238,251]}]	[{"url":"https://t.co/3SlA4INXWI","expanded_url":"https://www.okaz.com.sa/","display_url":"okaz.com.sa","indices":[253,276]}]	#عكاظ (الصفحة الأولى) #الخميس: - مصادر عكاظ: استمرار التقاضي الإلكتروني بعد انتهاء جائحة #كورونا - عكاظ ترصد.. ملاحقة منتهكي الملكية الفكرية بـــ 532 قضية - مليون جرعة لقاح معطاة في #السعودية.. #الصحة: سارعوا إلى التسجيل في التطعيم #ان_تكون_اولا https://t.co/3SlA4INXWI https://t.co/XdmGO39GOb	1922754.0	RT @OKAZ_online: #عكاظ (الصفحة الأولى) #الخميس: - مصادر عكاظ: استمرار التقاضي الإلكتروني بعد انتهاء جائحة #كورونا - عكاظ ترصد.. ملاحقة م…	23.0	True	full
455	6040ac9bd721370038a92969	2021-03-04 09:46:29	[]	[]	Thu Mar 04 06:40:00 +0000 2021	[]	[{"url":"https://t.co/85FhyhUIJH","expanded_url":"https://www.gmanetwork.com/news/news/nation/778304/who-exec-astrazeneca-vaccine-still-effective-in-places-with-south-africa-variant/story/","display_url":"gmanetwork.com/news/news/nati…","indices":[193,216]}]	AstraZeneca's COVID-19 vaccine is still effective even in places with widespread transmission of the South Africa coronavirus variant, a World Health Organization (WHO) official said Thursday. https://t.co/85FhyhUIJH	5858858.0	RT @gmanews: AstraZeneca's COVID-19 vaccine is still effective even in places with widespread transmission of the South Africa coronavirus…	281.0	True	full
456	6040acb4d721370038a93181	2021-03-04 09:46:52	[]	[]	Thu Mar 04 08:15:00 +0000 2021	[]	[{"url":"https://t.co/ji1YF4tWet","expanded_url":"https://twitter.com/AxelBlazen/status/1367387070176624642","display_url":"twitter.com/AxelBlazen/sta…","indices":[225,248]}]	Which drops the quality of recruits and incentivizes the *good* cops to change jobs. Anyone smart enough to do be a halfway decent cop is also too smart to join the police, given the utter goosefuck it's transmogrified into. https://t.co/ji1YF4tWet	50240.0	RT @RAZ0RFIST: Which drops the quality of recruits and incentivizes the *good* cops to change jobs. Anyone smart enough to do be a halfway…	906.0	True	full
457	6040acbed721370038a93587	2021-03-04 09:47:03	[]	[]	Thu Mar 04 09:26:36 +0000 2021	[]	[{"url":"https://t.co/eU5nJT4xKC","expanded_url":"https://trib.al/6u8NrrZ","display_url":"trib.al/6u8NrrZ","indices":[171,194]}]	The Pfizer-BioNTech and Oxford-AstraZeneca coronavirus vaccines are both highly effective at preventing over-80s from being admitted to hospital, according to a new study https://t.co/eU5nJT4xKC	7004441.0	RT @SkyNews: The Pfizer-BioNTech and Oxford-AstraZeneca coronavirus vaccines are both highly effective at preventing over-80s from being ad…	56.0	True	full
458	6040acc3d721370038a937dd	2021-03-04 09:47:09	[]	[]	Wed Mar 03 12:47:26 +0000 2021	[{"text":"Andrea","indices":[254,261]},{"text":"prolapse","indices":[262,271]},{"text":"filthysluts","indices":[272,284]}]	[{"url":"https://t.co/6aNUZWtv5a","expanded_url":"http://PORNBOX.COM","display_url":"PORNBOX.COM","indices":[15,38]}]	COMING SOON TO https://t.co/6aNUZWtv5a! WHORE HOUSE BITCHES IS THE FILTHIEST &amp; CRAZIEST FISTING GANGBANG EVER RELEASED! 112-MINS OF PUSSY &amp; ANAL MADNESS! ITS HOT, SEXY, WILD &amp; WILL BLOW YOUR MIND! @JarushkaRossXXX @barbie_esm @SabrinaNight2 #Andrea #prolapse #filthysluts RETWEET https://t.co/J8R9DnPBpV	94095.0	RT @BrittanyBardot1: COMING SOON TO https://t.co/6aNUZWtv5a! WHORE HOUSE BITCHES IS THE FILTHIEST &amp; CRAZIEST FISTING GANGBANG EVER RELEASED…	212.0	True	full
459	6040acc7d721370038a939eb	2021-03-04 09:47:15	[]	[{"url":"https://t.co/7764esdDpz","expanded_url":"https://www.francetvinfo.fr/sante/maladie/coronavirus/vaccin/covid-19-l-allemagne-adopte-un-plan-de-deconfinement-progressif-et-autorise-le-vaccin-astrazeneca-pour-les-plus-de-65-ans_4319351.html#xtor=CS2-765-[twitter]-","display_url":"francetvinfo.fr/sante/maladie/…","indices":[127,150]}]		[]	[]			🇩🇪 Covid-19 : l'Allemagne adopte un plan de déconfinement progressif et autorise le vaccin AstraZeneca pour les plu… https://t.co/nNxSSBZVY4	819.0	True	full
460	6040acded721370038a945cb	2021-03-04 09:47:48	[]	[]	Wed Mar 03 10:30:00 +0000 2021	[]	[{"url":"https://t.co/sNv5n9BH0V","expanded_url":"https://www.ctvnews.ca/health/coronavirus/a-look-at-the-mixed-messages-and-confusion-surrounding-the-oxford-astrazeneca-vaccine-1.5330719","display_url":"ctvnews.ca/health/coronav…","indices":[251,274]}]	AstraZeneca vaccines land in Canada Wednesday, but they come with a catch. An expiry date, a very specific target audience, and confusion around which provinces are organized enough to take it, as @OmarSachedina reports. More on the mixed messaging: https://t.co/sNv5n9BH0V https://t.co/3P7XxDluUP	117902.0	RT @CTVNationalNews: AstraZeneca vaccines land in Canada Wednesday, but they come with a catch. An expiry date, a very specific target audi…	2985.0	True	full
461	6040ace3d721370038a947db	2021-03-04 09:47:54	[{"text":"Antofagasta","indices":[151,163]},{"text":"calama","indices":[164,171]},{"text":"taltal","indices":[172,179]},{"text":"mejillones","indices":[180,191]},{"text":"tocopilla","indices":[192,202]},{"text":"tarapaca","indices":[203,212]},{"text":"Iquique","indices":[213,221]},{"text":"osorno","indices":[223,230]}]	[{"url":"https://t.co/2NOxaQCmml","expanded_url":"http://www.diarioangamos.cl/la-vacuna-de-astrazeneca-ofrece-una-proteccion-similar-a-la-de-pfizer-en-personas-de-70-anos-o-mas/","display_url":"diarioangamos.cl/la-vacuna-de-a…","indices":[107,130]}]		[]	[]			Mundo| La vacuna de AstraZeneca ofrece una protección similar a la de Pfizer en personas de 70 años o más.… https://t.co/NlZo7XwGnE	336.0	True	full
462	6040aceed721370038a94d77	2021-03-04 09:48:10	[]	[{"url":"https://t.co/Lbwqqz5vIm","expanded_url":"https://youtu.be/EVHkoSgJEdE","display_url":"youtu.be/EVHkoSgJEdE","indices":[131,154]}]		[]	[]			Justice is blind and the feather is its sword. That’s my word🙏🏻 And one eye is enough 😜 To see the truth the phoen… https://t.co/ktd3RAZC1U	62.0	True	full
463	6040acfcd721370038a95429	2021-03-04 09:48:29	[]	[]	Wed Mar 03 16:49:04 +0000 2021	[]	[{"url":"https://t.co/45wNJ7ZGdY","expanded_url":"https://threadreaderapp.com/thread/1367148840596475920.html","display_url":"threadreaderapp.com/thread/1367148…","indices":[119,142]}]	@sryslysmibuch Halo! the unroll you asked for: ⚠️BRAZIL COVID EMERGENCY—Entire 🇧🇷 is now “Manaus”. 1700+ deaths in 24… https://t.co/45wNJ7ZGdY Share this if you think it's interesting. 🤖	450424.0	RT @threadreaderapp: @sryslysmibuch Halo! the unroll you asked for: ⚠️BRAZIL COVID EMERGENCY—Entire 🇧🇷 is now “Manaus”. 1700+ deaths in 24……	245.0	True	full
464	6040acfdd721370038a954e5	2021-03-04 09:48:30	[{"text":"fplus","indices":[258,264]}]	[{"url":"https://t.co/jeq9POk1YG","expanded_url":"https://www.faz.net/-gq5-a950b?GEPC=s3","display_url":"faz.net/-gq5-a950b?GEP…","indices":[234,257]}]		[]	[]			"Stattdessen lässt sich Emmanuel Macron selbst als Corona-Fachmann inszenieren" Il faut lire la FAZ pour trouver… https://t.co/HY9BEkAI3n	3519.0	True	full
465	6040acffd721370038a9557b	2021-03-04 09:48:32	[]	[]	Wed Mar 03 16:30:00 +0000 2021	[{"text":"COVAX","indices":[20,26]}]	[{"url":"https://t.co/P9STuec43X","expanded_url":"https://bit.ly/2On3v6k","display_url":"bit.ly/2On3v6k","indices":[212,235]}]	Avec les livraisons #COVAX en cours, la première série d'allocations décrit la livraison de 237 millions de doses du vaccin AZ/Oxford - fabriqué par @AstraZeneca (AZ) et autorisé et fabriqué par @SerumInstIndia: https://t.co/P9STuec43X @CEPIvaccines @WHO @UNICEF_FR	2550.0	RT @gavi_fr: Avec les livraisons #COVAX en cours, la première série d'allocations décrit la livraison de 237 millions de doses du vaccin AZ…	2073.0	True	full
466	6040ad60ceade000383899b5	2021-03-04 09:50:19	[]	[{"url":"https://t.co/fqVL5AfPbH","expanded_url":"https://newsnetwork.mayoclinic.org/discussion/different-types-of-covid-19-vaccines-how-they-work/","display_url":"newsnetwork.mayoclinic.org/discussion/dif…","indices":[174,197]}]		[]	[]			Which vaccines are being distributed through COVAX? 1) Pfizer-BioNTech (mRNA vaccine) 2) AstraZeneca/Oxford (vecto… https://t.co/SYOv7nkBQC	4776.0	True	full
467	6040ad66ceade00038389be9	2021-03-04 09:50:24	[{"text":"TLAlertCairns","indices":[201,215]},{"text":"TL100s","indices":[216,223]}]	[{"url":"https://t.co/Tv32I3SPjW","expanded_url":"https://bit.ly/3bSXmHa","display_url":"bit.ly/3bSXmHa","indices":[177,200]}]		[]	[]			The 7.26pm route 120 inbound bus is delayed 12 minutes due to late running of previous service. This bus is now due… https://t.co/Ni6rAAZbFR	206516.0	True	full
468	6040ad67ceade00038389c43	2021-03-04 09:50:26	[{"text":"COVID19","indices":[246,254]},{"text":"oxfordastrazeneca","indices":[255,273]}]	[{"url":"https://t.co/i0TTYrsoLh","expanded_url":"https://www.cope.es/emisoras/galicia/a-coruna-provincia/santiago/noticias/vacuna-astrazeneca-provoca-mas-efectos-secundarios-20210303_1169675","display_url":"cope.es/emisoras/galic…","indices":[212,235]}]		[]	[]			¿La vacuna de AstraZeneca provoca más efectos secundarios que las demás vacunas frente a COVID-19? NO. Se esta apli… https://t.co/T8gIyC8d6r	5269.0	True	full
469	6040adc8ceade0003838bedf	2021-03-04 09:52:02	[{"text":"Schulen","indices":[59,67]},{"text":"Berlin","indices":[71,78]},{"text":"Router","indices":[98,105]},{"text":"Internet","indices":[126,135]}]	[{"url":"https://t.co/hRjjQrrwgc","expanded_url":"https://rbb-my.sharepoint.com/:w:/r/personal/daniela_kuenne_rbb-online_de/_layouts/15/doc2.aspx?sourcedoc=%7BF19D8609-6277-4B49-B401-F8949D5A51B7%7D&file=Dokument11.docx&action=default&mobileredirect=true&cid=cbd04b1f-96c1-4105-ab5a-966b2147bf0e","display_url":"rbb-my.sharepoint.com/:w:/r/personal…","indices":[200,223]}]		[]	[]			"Die Bildungsverwaltung geht von rund 10.000 Geräten aus.” #Schulen in #Berlin sollen über mobile #Router Zugang zu… https://t.co/1AZ622pazZ	8935.0	True	full
470	6040add7ceade0003838c46f	2021-03-04 09:52:18	[]	[]	Wed Mar 03 21:46:58 +0000 2021	[{"text":"عكاظ","indices":[0,5]},{"text":"الخميس","indices":[22,29]},{"text":"كورونا","indices":[91,98]},{"text":"السعودية","indices":[187,196]},{"text":"الصحة","indices":[199,205]},{"text":"ان_تكون_اولا","indices":[238,251]}]	[{"url":"https://t.co/3SlA4INXWI","expanded_url":"https://www.okaz.com.sa/","display_url":"okaz.com.sa","indices":[253,276]}]	#عكاظ (الصفحة الأولى) #الخميس: - مصادر عكاظ: استمرار التقاضي الإلكتروني بعد انتهاء جائحة #كورونا - عكاظ ترصد.. ملاحقة منتهكي الملكية الفكرية بـــ 532 قضية - مليون جرعة لقاح معطاة في #السعودية.. #الصحة: سارعوا إلى التسجيل في التطعيم #ان_تكون_اولا https://t.co/3SlA4INXWI https://t.co/XdmGO39GOb	1922754.0	RT @OKAZ_online: #عكاظ (الصفحة الأولى) #الخميس: - مصادر عكاظ: استمرار التقاضي الإلكتروني بعد انتهاء جائحة #كورونا - عكاظ ترصد.. ملاحقة م…	6.0	True	full
471	6040addbceade0003838c599	2021-03-04 09:52:21	[]	[{"url":"https://t.co/7ctr29VZJN","expanded_url":"https://www.politico.eu/article/breton-no-astrazeneca-jabs-exported-from-netherlands-after-eu-export-controls/","display_url":"politico.eu/article/breton…","indices":[206,229]}]		[]	[]			🇪🇺: "AstraZeneca subcontractor Halix has not sent any Oxford/AstraZeneca vaccine doses to the U.K. after the EU imp… https://t.co/l8GscGP2za	4916.0	True	full
472	6040ade1ceade0003838c7cd	2021-03-04 09:52:28	[]	[]	Thu Mar 04 08:49:17 +0000 2021	[]	[{"url":"https://t.co/Wf1SavGrhL","expanded_url":"https://www.bbc.co.uk/news/world-europe-56275342","display_url":"bbc.co.uk/news/world-eur…","indices":[199,222]}]	Germany dropped the ball on this. Now approving AZ vaccine for over 65s, having initially not. Damage already done as confidence in this (excellent) vaccine has been knocked in Germany. Mistake. https://t.co/Wf1SavGrhL	18173.0	RT @DrNeilStone: Germany dropped the ball on this. Now approving AZ vaccine for over 65s, having initially not. Damage already done as con…	686.0	True	full
473	6040ade1ceade0003838c7e5	2021-03-04 09:52:28	[]	[]	Thu Mar 04 09:50:26 +0000 2021	[{"text":"COVID19","indices":[246,254]},{"text":"oxfordastrazeneca","indices":[255,273]}]	[{"url":"https://t.co/i0TTYrsoLh","expanded_url":"https://www.cope.es/emisoras/galicia/a-coruna-provincia/santiago/noticias/vacuna-astrazeneca-provoca-mas-efectos-secundarios-20210303_1169675","display_url":"cope.es/emisoras/galic…","indices":[212,235]}]	¿La vacuna de AstraZeneca provoca más efectos secundarios que las demás vacunas frente a COVID-19? NO. Se esta aplicando en gente + joven que las vacunas de ARNm, donde las molestias post-vacuna son + frecuentes https://t.co/i0TTYrsoLh via @COPE #COVID19 #oxfordastrazeneca	5269.0	RT @fedemartinon: ¿La vacuna de AstraZeneca provoca más efectos secundarios que las demás vacunas frente a COVID-19? NO. Se esta aplicando…	6191.0	True	full
474	6040adf3ceade0003838ce6d	2021-03-04 09:52:46	[]	[{"url":"https://t.co/shSi19NAW7","expanded_url":"https://ischinaresponsibleforcovid19outbreak.blogspot.com/","display_url":"…nsibleforcovid19outbreak.blogspot.com","indices":[141,164]},{"url":"https://t.co/UZwtF43fTO","expanded_url":"https://workfromhomeduringcovid19pandemic.blogspot.com/","display_url":"…omeduringcovid19pandemic.blogspot.com","indices":[237,260]}]		[]	[]			@robreiner The virus of Covid19 rapidly changing, revolving in new environment and makes the innovation of vaccine… https://t.co/ZShF7SjIAZ	1.0	True	full
475	6040ae16ceade0003838dabb	2021-03-04 09:53:20	[]	[{"url":"https://t.co/Y7HBl20839","expanded_url":"https://www.bmj.com/content/372/bmj.n308","display_url":"bmj.com/content/372/bm…","indices":[75,98]},{"url":"https://t.co/H3ny2m4JII","expanded_url":"https://www.medrxiv.org/content/10.1101/2021.02.05.21251182v1","display_url":"medrxiv.org/content/10.110…","indices":[100,123]},{"url":"https://t.co/dDfu5znO0B","expanded_url":"https://www.politico.e…		[]	[]			@miguelafonseca Isto não é uma invenção da DGS nem exclusivo de Portugal. https://t.co/Y7HBl20839… https://t.co/6kAZDHUdOq	728.0	True	full
476	6040ae42ceade0003838ea81	2021-03-04 09:54:04	[{"text":"SomosContinuidad","indices":[158,175]},{"text":"SomosCuba","indices":[176,186]},{"text":"CubaSalva","indices":[187,197]}]	[{"url":"https://t.co/ErTs4YVgax","expanded_url":"http://www.granma.cu/cuba-covid-19/2021-03-03/soberana-02-la-primera-vacuna-latinoamericana-en-avanzar-a-fase-iii-03-03-2021-20-03-54","display_url":"granma.cu/cuba-covid-19/…","indices":[198,221]}]		[]	[]			Soberana 02, la primera vacuna latinoamericana en avanzar a fase III @CubaMINREX @EmbaCuba_UK @oficome @oficult… https://t.co/dQJAZLo85M	2506.0	True	full
477	6040ae59ceade0003838f2e5	2021-03-04 09:54:28	[]	[]	Thu Mar 04 08:57:15 +0000 2021	[]	[{"url":"https://t.co/oebCgVpUpv","expanded_url":"https://www.spiegel.de/wissenschaft/medizin/coronavirus-britische-studie-belegt-wirksamkeit-von-impfungen-nach-erster-dosis-a-1ff31939-7223-4364-b10c-9a0bcbf5f433","display_url":"spiegel.de/wissenschaft/m…","indices":[107,130]}]	Impfstoffe von AstraZeneca und Biontech/Pfizer: Britische Studie belegt hohe Wirksamkeit nach erster Dosis https://t.co/oebCgVpUpv via @derspiegel	114248.0	RT @ArminRohde: Impfstoffe von AstraZeneca und Biontech/Pfizer: Britische Studie belegt hohe Wirksamkeit nach erster Dosis https://t.co/oeb…	81.0	True	full
478	6040ae69ceade0003838f8ad	2021-03-04 09:54:44	[]	[]	Thu Mar 04 09:29:56 +0000 2021	[{"text":"Coronavirus","indices":[23,35]},{"text":"Bayern","indices":[51,58]},{"text":"AstraZeneca","indices":[74,86]}]	[{"url":"https://t.co/BAV4dx30Bn","expanded_url":"https://www.mainpost.de/regional/wuerzburg/weiter-raetselraten-wo-sind-200-000-dosen-astrazeneca-geblieben-art-10573146","display_url":"mainpost.de/regional/wuerz…","indices":[165,188]}]	Weiter geht es mit der #Coronavirus-Unfähigkeit in #Bayern: 200.000 Dosen #AstraZeneca-Impfstoff werden vermisst. Erde an @Markus_Soeder: Hallo? Jemand zuhause? /MS https://t.co/BAV4dx30Bn	29097.0	RT @watch_union: Weiter geht es mit der #Coronavirus-Unfähigkeit in #Bayern: 200.000 Dosen #AstraZeneca-Impfstoff werden vermisst. Erde an…	38.0	True	full
479	6040ae73ceade0003838fc47	2021-03-04 09:54:54	[]	[]	Thu Mar 04 09:44:48 +0000 2021	[{"text":"Corona","indices":[4,11]}]	[{"url":"https://t.co/ZdpJnShqvH","expanded_url":"http://www.faz.net/aktuell/politik/inland/lockdown-bis-ostern-verlaengert-deutschland-hinkt-hinterher-17225767.html","display_url":"faz.net/aktuell/politi…","indices":[191,214]}]	Die #Corona-Beschlüsse ändern nichts daran, dass Deutschland weiter hinterherhinkt. Das liegt an Selbstblockade, die als bürokratische Bräsigkeit wahrgenommen wird, kommentiert @altenbockum. https://t.co/ZdpJnShqvH	127898.0	RT @FAZ_Politik: Die #Corona-Beschlüsse ändern nichts daran, dass Deutschland weiter hinterherhinkt. Das liegt an Selbstblockade, die als b…	3306.0	True	full
480	6040aea9ceade00038390f6d	2021-03-04 09:55:48	[]	[]	Thu Mar 04 09:55:02 +0000 2021	[{"text":"Niedersachsen","indices":[21,35]},{"text":"Gastronomie","indices":[130,142]},{"text":"Schnelltest","indices":[167,179]}]	[{"url":"https://t.co/TidAm3bsnr","expanded_url":"https://www.haz.de/Nachrichten/Der-Norden/Corona-Lockerungen-Wann-duerfen-Restaurants-in-Niedersachsen-oeffnen?utm_medium=Social&utm_source=Twitter#Echobox=1614850768","display_url":"haz.de/Nachrichten/De…","indices":[181,204]}]	Viele Restaurants in #Niedersachsen stehen nach monatelangen Schließungen vor dem Aus. Doch jetzt gibt es wieder Hoffnung für die #Gastronomie – mit Terminbuchung und #Schnelltest. https://t.co/TidAm3bsnr	88203.0	RT @HAZ: Viele Restaurants in #Niedersachsen stehen nach monatelangen Schließungen vor dem Aus. Doch jetzt gibt es wieder Hoffnung für die…	87.0	True	full
481	6040aee1ceade00038392397	2021-03-04 09:56:44	[]	[]	Tue Mar 02 18:07:49 +0000 2021	[{"text":"Europe","indices":[41,48]},{"text":"COVID","indices":[174,180]},{"text":"macronie","indices":[187,196]}]	[{"url":"https://t.co/lVt4Y0kI9e","expanded_url":"https://www.lemonde.fr/planete/article/2021/03/01/covid-19-la-commission-europeenne-presentera-un-projet-de-passeport-vaccinal-en-mars_6071615_3244.html","display_url":"lemonde.fr/planete/articl…","indices":[257,280]}]	On sait les origines NAZIES du concept d'#Europe. Ainsi, dans le droit fil de ses prédécesseurs, Frau @vonderleyen veut imposer l'ausweiss (laisser-passer) vaccinal pour le #COVID ! En #macronie, les kollabos cèdent ! Alors que PERSONNE n'est vacciné !! https://t.co/lVt4Y0kI9e	25025.0	RT @ChLECHEVALIER: On sait les origines NAZIES du concept d'#Europe. Ainsi, dans le droit fil de ses prédécesseurs, Frau @vonderleyen veut…	25025.0	True	full
482	6040af06ceade000383930af	2021-03-04 09:57:20	[{"text":"DesguaceFord","indices":[0,13]}]	[{"url":"https://t.co/7ryOl3Zh1B","expanded_url":"http://www.desguaces-stop.es/recambios","display_url":"desguaces-stop.es/recambios","indices":[180,203]}]		[]	[]			#DesguaceFord Mondeo (CA2) 2.0 TDCi 140cv año 2009, tipo motor AZBA , caja manual 6 velocidades. Solicite Hoy Mism… https://t.co/hq5SV3FUky	973.0	True	full
483	6040af1cceade000383938a9	2021-03-04 09:57:43	[]	[]	Wed Mar 03 22:09:17 +0000 2021	[{"text":"LaSilenciosaCat","indices":[138,154]},{"text":"EquiparacionYa","indices":[156,171]},{"text":"LaSilenciosa","indices":[173,186]}]	[{"url":"https://t.co/10kzRG8dt7","expanded_url":"https://www.leonoticias.com/sociedad/salud/incidencia-coronavirus-vuelta-20200914130510-ntrc.html#vca=fixed-btn&vso=rrss&vmc=tw&vli=Salud","display_url":"leonoticias.com/sociedad/salud…","indices":[190,213]}]	Coronavirus en directo | España recibirá 538.900 dosis adicionales de la vacuna de AstraZeneca Visto lo visto... ¿cuantas se perderán? #LaSilenciosaCat #EquiparacionYa #LaSilenciosa🇪🇸 https://t.co/10kzRG8dt7	788.0	RT @leonpolitica3: Coronavirus en directo | España recibirá 538.900 dosis adicionales de la vacuna de AstraZeneca Visto lo visto... ¿cuan…	2360.0	True	full
484	6040af21ceade00038393a79	2021-03-04 09:57:48	[]	[{"url":"https://t.co/5fkt35dFEu","expanded_url":"https://spice-spotlight.scot/2021/03/03/coronavirus-covid-19-in-scotland-latest-data/","display_url":"spice-spotlight.scot/2021/03/03/cor…","indices":[175,198]}]		[]	[]			Good morning, we have fresh updates on our blogs tracking the latest data on COVID-19. The latest stats on testing,… https://t.co/XCAZCPA1DN	5365.0	True	full
485	6040af47ceade000383947e3	2021-03-04 09:58:25	[]	[]	Thu Mar 04 09:29:56 +0000 2021	[{"text":"Coronavirus","indices":[23,35]},{"text":"Bayern","indices":[51,58]},{"text":"AstraZeneca","indices":[74,86]}]	[{"url":"https://t.co/BAV4dx30Bn","expanded_url":"https://www.mainpost.de/regional/wuerzburg/weiter-raetselraten-wo-sind-200-000-dosen-astrazeneca-geblieben-art-10573146","display_url":"mainpost.de/regional/wuerz…","indices":[165,188]}]	Weiter geht es mit der #Coronavirus-Unfähigkeit in #Bayern: 200.000 Dosen #AstraZeneca-Impfstoff werden vermisst. Erde an @Markus_Soeder: Hallo? Jemand zuhause? /MS https://t.co/BAV4dx30Bn	29097.0	RT @watch_union: Weiter geht es mit der #Coronavirus-Unfähigkeit in #Bayern: 200.000 Dosen #AstraZeneca-Impfstoff werden vermisst. Erde an…	464.0	True	full
486	6040af4dceade00038394a27	2021-03-04 09:58:32	[]	[{"url":"https://t.co/RfB1ExrBrZ","expanded_url":"https://www.bbc.co.uk/news/world-europe-56275342","display_url":"bbc.co.uk/news/world-eur…","indices":[135,158]}]		[]	[]			Germany is changing its stance on the Oxford-AstraZeneca vaccine, allowing over-65s to receive the jab, Chancellor… https://t.co/dWqzllSXgn	17.0	True	full
487	6040af51ceade00038394bb7	2021-03-04 09:58:36	[]	[]	Tue Mar 02 17:49:53 +0000 2021	[]	[{"url":"https://t.co/nHLUKHEhYd","expanded_url":"https://www.politico.eu/article/france-allows-oxford-astrazeneca-vaccine-for-people-over-65-2/?utm_medium=Social&utm_source=Twitter#Echobox=1614698992","display_url":"politico.eu/article/france…","indices":[257,280]}]	France was one of the countries that decided against using the AstraZeneca vaccine for those over 65, with Macron saying it seemed “quasi-ineffective." After gathering more data, French authorities have now declared the jab is safe for people of all ages. https://t.co/nHLUKHEhYd	276321.0	RT @POLITICOEurope: France was one of the countries that decided against using the AstraZeneca vaccine for those over 65, with Macron sayin…	136.0	True	full
488	6040b0603e69ce00380e1914	2021-03-04 10:03:07	[]	[{"url":"https://t.co/cq1idI4Moq","expanded_url":"https://www.wkbw.com/news/coronavirus/vaccinating-western-new-york/wyoming-county-department-of-health-announces-two-covid-19-vaccine-clinics","display_url":"wkbw.com/news/coronavir…","indices":[161,184]}]		[]	[]			Happening today: the Wyoming County Department of Health is hosting its first of two COVID-19 vaccination clinics.… https://t.co/pOAZY2iEfS	77262.0	True	full
489	6040b0633e69ce00380e19f0	2021-03-04 10:03:09	[{"text":"nouvelles","indices":[148,158]}]	[{"url":"https://t.co/g7JWzjfc8F","expanded_url":"https://www.francetvinfo.fr/sante/maladie/coronavirus/vaccin/covid-19-l-allemagne-adopte-un-plan-de-deconfinement-progressif-et-autorise-le-vaccin-astrazeneca-pour-les-plus-de-65-ans_4319351.html","display_url":"francetvinfo.fr/sante/maladie/…","indices":[124,147]}]		[]	[]			Covid-19 : l'Allemagne adopte un plan de déconfinement progressif et autorise le vaccin AstraZeneca pour les p - fr… https://t.co/8vNfJINK8Y	1498.0	True	full
490	6040b0973e69ce00380e2c9a	2021-03-04 10:04:02	[]	[]	Wed Mar 03 21:46:58 +0000 2021	[{"text":"عكاظ","indices":[0,5]},{"text":"الخميس","indices":[22,29]},{"text":"كورونا","indices":[91,98]},{"text":"السعودية","indices":[187,196]},{"text":"الصحة","indices":[199,205]},{"text":"ان_تكون_اولا","indices":[238,251]}]	[{"url":"https://t.co/3SlA4INXWI","expanded_url":"https://www.okaz.com.sa/","display_url":"okaz.com.sa","indices":[253,276]}]	#عكاظ (الصفحة الأولى) #الخميس: - مصادر عكاظ: استمرار التقاضي الإلكتروني بعد انتهاء جائحة #كورونا - عكاظ ترصد.. ملاحقة منتهكي الملكية الفكرية بـــ 532 قضية - مليون جرعة لقاح معطاة في #السعودية.. #الصحة: سارعوا إلى التسجيل في التطعيم #ان_تكون_اولا https://t.co/3SlA4INXWI https://t.co/XdmGO39GOb	1922756.0	RT @OKAZ_online: #عكاظ (الصفحة الأولى) #الخميس: - مصادر عكاظ: استمرار التقاضي الإلكتروني بعد انتهاء جائحة #كورونا - عكاظ ترصد.. ملاحقة م…	146.0	True	full
491	6040b0b63e69ce00380e379c	2021-03-04 10:04:32	[]	[]	Thu Mar 04 09:29:56 +0000 2021	[{"text":"Coronavirus","indices":[23,35]},{"text":"Bayern","indices":[51,58]},{"text":"AstraZeneca","indices":[74,86]}]	[{"url":"https://t.co/BAV4dx30Bn","expanded_url":"https://www.mainpost.de/regional/wuerzburg/weiter-raetselraten-wo-sind-200-000-dosen-astrazeneca-geblieben-art-10573146","display_url":"mainpost.de/regional/wuerz…","indices":[165,188]}]	Weiter geht es mit der #Coronavirus-Unfähigkeit in #Bayern: 200.000 Dosen #AstraZeneca-Impfstoff werden vermisst. Erde an @Markus_Soeder: Hallo? Jemand zuhause? /MS https://t.co/BAV4dx30Bn	29098.0	RT @watch_union: Weiter geht es mit der #Coronavirus-Unfähigkeit in #Bayern: 200.000 Dosen #AstraZeneca-Impfstoff werden vermisst. Erde an…	197.0	True	full
492	6040b0cb3e69ce00380e3f18	2021-03-04 10:04:53	[]	[]	Thu Mar 04 09:26:36 +0000 2021	[]	[{"url":"https://t.co/eU5nJT4xKC","expanded_url":"https://trib.al/6u8NrrZ","display_url":"trib.al/6u8NrrZ","indices":[171,194]}]	The Pfizer-BioNTech and Oxford-AstraZeneca coronavirus vaccines are both highly effective at preventing over-80s from being admitted to hospital, according to a new study https://t.co/eU5nJT4xKC	7004463.0	RT @SkyNews: The Pfizer-BioNTech and Oxford-AstraZeneca coronavirus vaccines are both highly effective at preventing over-80s from being ad…	11980.0	True	full
493	6040b0fd3e69ce00380e511c	2021-03-04 10:05:44	[]	[]	Thu Mar 04 10:02:06 +0000 2021	[]	[{"url":"https://t.co/Oxag5MSqsm","expanded_url":"http://www.faz.net/aktuell/wirtschaft/digitec/streaming-legt-weiter-stark-zu-deutscher-musikmarkt-waechst-um-9-prozent-17223482.html","display_url":"faz.net/aktuell/wirtsc…","indices":[235,258]}]	Die Pandemie trifft viele Musiker hart, was die Streamingdebatte weiter befeuert. Der deutsche Markt für Musikaufnahmen aber hat 2020 stark zugelegt – und Schallplatten bringen mittlerweile mehr Umsatz als Downloads. @bfchr berichtet: https://t.co/Oxag5MSqsm	134138.0	RT @FAZ_Wirtschaft: Die Pandemie trifft viele Musiker hart, was die Streamingdebatte weiter befeuert. Der deutsche Markt für Musikaufnahmen…	734.0	True	full
494	6040b10f3e69ce00380e5752	2021-03-04 10:06:01	[]	[{"url":"https://t.co/XCCopBpVpC","expanded_url":"http://W.Va","display_url":"W.Va","indices":[12,35]},{"url":"https://t.co/SAtkpvoDT6","expanded_url":"https://www.whsv.com/2021/03/03/governor-lowers-age-limit-to-get-covid-19-vaccine/?utm_campaign=snd-autopilot&utm_source=twitter&utm_medium=social&utm_campaign=snd&utm_content=whsv","display_url":"whsv.com/2021/03/03/gov…","indices":[150,173]}]		[]	[]			CHARLESTON, https://t.co/XCCopBpVpC. (WSAZ) - West Virginia Gov. Jim Justice is lowering the overall age to get the… https://t.co/PECRu6kIgh	38075.0	True	full
495	6040b1543e69ce00380e702e	2021-03-04 10:07:11	[]	[]	Wed Mar 03 16:26:39 +0000 2021	[{"text":"AstraZeneca","indices":[26,38]},{"text":"vaccine","indices":[39,47]},{"text":"Bosnia","indices":[124,131]},{"text":"Serbia","indices":[166,173]},{"text":"BiH","indices":[185,189]}]	[{"url":"https://t.co/8sIysdVSRk","expanded_url":"https://ba.n1info.com/english/news/bihs-fm-criticised-for-implying-vaccines-serbia-donated-are-not-of-good-quality/","display_url":"ba.n1info.com/english/news/b…","indices":[255,278]}]	There is only one type of #AstraZeneca #vaccine and it is being produced in several places, scientists told N1, criticising #Bosnia’s FM for saying that the vaccines #Serbia donated to #BiH are "mainly used in poor countries" and not approved in the EU. https://t.co/8sIysdVSRk	48959.0	RT @N1info: There is only one type of #AstraZeneca #vaccine and it is being produced in several places, scientists told N1, criticising #Bo…	709.0	True	full
496	6040b1733e69ce00380e7b3e	2021-03-04 10:07:42	[]	[]	Tue Mar 02 18:07:49 +0000 2021	[{"text":"Europe","indices":[41,48]},{"text":"COVID","indices":[174,180]},{"text":"macronie","indices":[187,196]}]	[{"url":"https://t.co/lVt4Y0kI9e","expanded_url":"https://www.lemonde.fr/planete/article/2021/03/01/covid-19-la-commission-europeenne-presentera-un-projet-de-passeport-vaccinal-en-mars_6071615_3244.html","display_url":"lemonde.fr/planete/articl…","indices":[257,280]}]	On sait les origines NAZIES du concept d'#Europe. Ainsi, dans le droit fil de ses prédécesseurs, Frau @vonderleyen veut imposer l'ausweiss (laisser-passer) vaccinal pour le #COVID ! En #macronie, les kollabos cèdent ! Alors que PERSONNE n'est vacciné !! https://t.co/lVt4Y0kI9e	25026.0	RT @ChLECHEVALIER: On sait les origines NAZIES du concept d'#Europe. Ainsi, dans le droit fil de ses prédécesseurs, Frau @vonderleyen veut…	509.0	True	full
497	6040b18b3e69ce00380e83d0	2021-03-04 10:08:06	[]	[]	Thu Mar 04 10:02:06 +0000 2021	[]	[{"url":"https://t.co/Oxag5MSqsm","expanded_url":"http://www.faz.net/aktuell/wirtschaft/digitec/streaming-legt-weiter-stark-zu-deutscher-musikmarkt-waechst-um-9-prozent-17223482.html","display_url":"faz.net/aktuell/wirtsc…","indices":[235,258]}]	Die Pandemie trifft viele Musiker hart, was die Streamingdebatte weiter befeuert. Der deutsche Markt für Musikaufnahmen aber hat 2020 stark zugelegt – und Schallplatten bringen mittlerweile mehr Umsatz als Downloads. @bfchr berichtet: https://t.co/Oxag5MSqsm	134139.0	RT @FAZ_Wirtschaft: Die Pandemie trifft viele Musiker hart, was die Streamingdebatte weiter befeuert. Der deutsche Markt für Musikaufnahmen…	1800.0	True	full
498	6040b1bb3e69ce00380e9540	2021-03-04 10:08:54	[]	[{"url":"https://t.co/iK5XSQgXRS","expanded_url":"https://www.nytimes.com/interactive/2020/health/oxford-astrazeneca-covid-19-vaccine.html","display_url":"nytimes.com/interactive/20…","indices":[213,236]}]		[]	[]			There sometimes seems to be confusion between how British-Swedish financed AstraZeneca Covid-19 Vaccine works and P… https://t.co/Las0LNqvpv	1582.0	True	full
499	6040b1dd3e69ce00380ea142	2021-03-04 10:09:28	[]	[]	Wed Mar 03 15:21:58 +0000 2021	[{"text":"vaccin","indices":[15,22]}]	[{"url":"https://t.co/Agfk08M8CJ","expanded_url":"http://www.adrreports.eu/fr/search_subst.html#","display_url":"adrreports.eu/fr/search_subs…","indices":[152,175]}]	Cliquez sur le #vaccin au choix, Pfizer, AstraZeneca ou Moderna pour voir les effets secondaires déclarés... Ce n'est pas fini la suite ci-dessous... ⏬ https://t.co/Agfk08M8CJ https://t.co/u9fpKaB2Gy	14082.0	RT @momotchiii: Cliquez sur le #vaccin au choix, Pfizer, AstraZeneca ou Moderna pour voir les effets secondaires déclarés... Ce n'est pas f…	240.0	True	full
500	6040b1e03e69ce00380ea22a	2021-03-04 10:09:30	[]	[]	Thu Mar 04 09:41:50 +0000 2021	[]	[{"url":"https://t.co/ZcMGLQlZht","expanded_url":"https://clinicaltrials.gov/ct2/show/NCT04368728","display_url":"clinicaltrials.gov/ct2/show/NCT04…","indices":[191,214]},{"url":"https://t.co/6CCyXHn3vo","expanded_url":"https://clinicaltrials.gov/ct2/show/NCT04470427","display_url":"clinicaltrials.gov/ct2/show/NCT04…","indices":[247,270]},{"url":"https://t.co/bTt1ztjzhD","expanded_url":"https://c…	@jayne_puligan @angelovalidiya @Twitter @TwitterSafety Learn to read: Pfizer, Moderna &amp; Oxford AstraZeneca PLACEBO-CONTROLLED clinical trial end dates: Pfizer mRNA BNT162b1: 31 Jan. 2023 https://t.co/ZcMGLQlZht Moderna mRNA-1273 27 Oct. 2022 https://t.co/6CCyXHn3vo Oxford AstraZeneca AZD1222: 14 Feb. 2023 https://t.co/bTt1ztjzhD	501.0	RT @DDawgly: @jayne_puligan @angelovalidiya @Twitter @TwitterSafety Learn to read: Pfizer, Moderna &amp; Oxford AstraZeneca PLACEBO-CONTROLLED…	855.0	True	full
501	6040b2043e69ce00380eaf4e	2021-03-04 10:10:07	[]	[]	Thu Mar 04 10:02:10 +0000 2021	[{"text":"Covid19","indices":[68,76]},{"text":"Coronavirus","indices":[77,89]}]	[{"url":"https://t.co/3SuA9cjFqd","expanded_url":"https://tribunanoticias.mx/autorizan-alemania-y-belgica-vacuna-de-astrazeneca-para-mayores-de-65-anos/","display_url":"tribunanoticias.mx/autorizan-alem…","indices":[132,155]}]	Alemania y Bélgica autorizaron la vacuna 💉 de AstraZeneca contra el #Covid19 #Coronavirus 🦠 para personas de la tercera edad. 🇩🇪 🇧🇪 https://t.co/3SuA9cjFqd	88404.0	RT @NoticiasTribuna: Alemania y Bélgica autorizaron la vacuna 💉 de AstraZeneca contra el #Covid19 #Coronavirus 🦠 para personas de la tercer…	61.0	True	full
502	6040b2313e69ce00380ebf76	2021-03-04 10:10:52	[]	[]	Thu Mar 04 09:43:38 +0000 2021	[{"text":"Sneak","indices":[0,6]},{"text":"HAZE420","indices":[12,20]},{"text":"etsy","indices":[21,26]},{"text":"black","indices":[75,81]},{"text":"wraparound","indices":[82,93]},{"text":"no","indices":[94,97]},{"text":"fitted","indices":[98,105]},{"text":"adult","indices":[106,112]},{"text":"stoner","indices":[113,120]},{"text":"marijuana","indices":[121,131]},{"text":"mask","indices":[132,137]…	[{"url":"https://t.co/JDBMOLE7X5","expanded_url":"https://etsy.me/3uQyHf7","display_url":"etsy.me/3uQyHf7","indices":[51,74]}]	#Sneak Peek #HAZE420 #etsy shop: HAZE420 Face mask https://t.co/JDBMOLE7X5 #black #wraparound #no #fitted #adult #stoner #marijuana #mask #face https://t.co/AcKrDxmKtE	148.0	RT @LisaAnn42349454: #Sneak Peek #HAZE420 #etsy shop: HAZE420 Face mask https://t.co/JDBMOLE7X5 #black #wraparound #no #fitted #adult #ston…	148.0	True	full
503	6040b24b3e69ce00380ec8d6	2021-03-04 10:11:18	[{"text":"Biontech","indices":[76,85]}]	[{"url":"https://t.co/uIA1Nhp35N","expanded_url":"https://www.faz.net/-gqe-a97o5?GEPC=s3","display_url":"faz.net/-gqe-a97o5?GEP…","indices":[130,153]}]		[]	[]			@CBudras @faznet Jetzt auch auf @faznet @FAZ_Wirtschaft lesbar Klage gegen #Biontech: Gerichtsprozess um den begeh… https://t.co/dtqLlKAtLP	6938.0	True	full
504	6040b2983e69ce00380ee442	2021-03-04 10:12:35	[]	[]	Thu Mar 04 10:00:24 +0000 2021	[]	[{"url":"https://t.co/NB746OW8Xt","expanded_url":"http://cdial.es/pvi4i1","display_url":"cdial.es/pvi4i1","indices":[220,243]}]	💉 Los vacunados de AstraZeneca comparan sus efectos secundarios con "la peor resaca" de su vida. En Atrévete hemos contactado con una oyente vacunada, así que... ¡Controla el volumen! 🤫 @lauradlcalle @LuisLarrodera ➡ https://t.co/NB746OW8Xt https://t.co/yUyhDmovnP	56691.0	RT @atrevetedial: 💉 Los vacunados de AstraZeneca comparan sus efectos secundarios con "la peor resaca" de su vida. En Atrévete hemos conta…	472.0	True	full
505	6040b2b42c4eba0038536c1d	2021-03-04 10:13:03	[]	[]	Thu Mar 04 10:09:30 +0000 2021	[{"text":"Corona","indices":[38,45]}]	[{"url":"https://t.co/3jCbovVHJh","expanded_url":"http://www.faz.net/aktuell/politik/inland/lockdown-bis-ostern-verlaengert-deutschland-hinkt-hinterher-17225767.html","display_url":"faz.net/aktuell/politi…","indices":[225,248]}]	Auf den Punkt... RT @FAZ_Politik: Die #Corona-Beschlüsse ändern nichts daran, dass Deutschland weiter hinterherhinkt. Das liegt an Selbstblockade, die als bürokratische Bräsigkeit wahrgenommen wird, kommentiert @altenbockum. https://t.co/3jCbovVHJh	2341.0	RT @StormAndreas: Auf den Punkt... RT @FAZ_Politik: Die #Corona-Beschlüsse ändern nichts daran, dass Deutschland weiter hinterherhinkt. Das…	532.0	True	full
506	6040b2e82c4eba0038537e7d	2021-03-04 10:13:54	[]	[]	Wed Mar 03 08:13:56 +0000 2021	[{"text":"Uganda","indices":[0,7]},{"text":"COVID19","indices":[49,57]}]	[{"url":"https://t.co/6DgSvCn2E9","expanded_url":"https://www.who.int/news-room/feature-stories/detail/the-oxford-astrazeneca-covid-19-vaccine-what-you-need-to-know","display_url":"who.int/news-room/feat…","indices":[134,157]}]	#Uganda is set to receive The Oxford/AstraZeneca #COVID19 vaccine on 5th March 2021. Here is what you need to know about the vaccine. https://t.co/6DgSvCn2E9	78874.0	RT @WHOUganda: #Uganda is set to receive The Oxford/AstraZeneca #COVID19 vaccine on 5th March 2021. Here is what you need to know about the…	1239.0	True	full
507	6040b3122c4eba0038538db7	2021-03-04 10:14:37	[]	[]	Wed Mar 03 09:35:00 +0000 2021	[]	[{"url":"https://t.co/RJPys6Ymn6","expanded_url":"https://bit.ly/3q5BA8k","display_url":"bit.ly/3q5BA8k","indices":[130,153]}]	Two government officials offered opposing statements on the arrival of AstraZeneca COVID-19 vaccines on Thursday, March 4. READ: https://t.co/RJPys6Ymn6 https://t.co/rkcEzilSu5	7320005.0	RT @ABSCBNNews: Two government officials offered opposing statements on the arrival of AstraZeneca COVID-19 vaccines on Thursday, March 4.…	79.0	True	full
508	6040b31a2c4eba00385390b9	2021-03-04 10:14:45	[]	[]	Thu Mar 04 00:18:47 +0000 2021	[{"text":"COVAX","indices":[0,6]},{"text":"CovidVaccine","indices":[32,45]},{"text":"Philippines","indices":[78,90]},{"text":"AstraZeneca","indices":[100,112]},{"text":"PfizerBioNTech","indices":[117,132]}]	[{"url":"https://t.co/tMGw9EsLRT","expanded_url":"https://www.unicef.org/press-releases/covax-publishes-first-round-allocations","display_url":"unicef.org/press-releases…","indices":[254,277]}]	#COVAX publishes first round of #CovidVaccine allocations, which includes the #Philippines for both #AstraZeneca and #PfizerBioNTech. @unicefphils proud to be key delivery partner for equitable vaccination. @ggonzzalezz @teddyboylocsin @arraperezDZMM https://t.co/tMGw9EsLRT	463.0	RT @bdnoub: #COVAX publishes first round of #CovidVaccine allocations, which includes the #Philippines for both #AstraZeneca and #PfizerBio…	267.0	True	full
509	6040b32d2c4eba003853976f	2021-03-04 10:15:04	[{"text":"leveragedloan","indices":[9,23]}]	[{"url":"https://t.co/mPxdYwwm1V","expanded_url":"https://buff.ly/3uUtfIq","display_url":"buff.ly/3uUtfIq","indices":[172,195]}]		[]	[]			European #leveragedloan downgrades are back to pre-COVID levels while upgrades hit 5-year high, prompting rosier de… https://t.co/LEW7UzAZsn	18622.0	True	full
510	6040b3332c4eba003853999d	2021-03-04 10:15:10	[]	[{"url":"https://t.co/r5OpMMKOVZ","expanded_url":"https://bit.ly/37I88Pd","display_url":"bit.ly/37I88Pd","indices":[239,262]}]		[]	[]			Can you help? - @UniOfSurrey are looking for volunteers to take part in a research project on placement opportuniti… https://t.co/dAZ0Eq0ogs	11085.0	True	full
511	6040b33e2c4eba0038539d71	2021-03-04 10:15:21	[]	[]	Thu Mar 04 08:05:33 +0000 2021	[]	[{"url":"https://t.co/cEwi3c61QM","expanded_url":"https://www.francetvinfo.fr/en-direct/tv.html","display_url":"francetvinfo.fr/en-direct/tv.h…","indices":[198,221]}]	Covid-19 : "Bien sûr je suis prêt" à me faire vacciner avec l’AstraZeneca "mais j’attendrai mon ordre de priorisation", déclare Bruno Retailleau, président du groupe LR au Sénat Suivez le direct 👇 https://t.co/cEwi3c61QM https://t.co/uGiIPZOTw3	1818806.0	RT @franceinfo: Covid-19 : "Bien sûr je suis prêt" à me faire vacciner avec l’AstraZeneca "mais j’attendrai mon ordre de priorisation", déc…	1055.0	True	full
512	6040b3422c4eba0038539ebd	2021-03-04 10:15:24	[]	[{"url":"https://t.co/1cQnuToFdv","expanded_url":"https://www.alsa.es/movilidad-segura","display_url":"alsa.es/movilidad-segu…","indices":[237,260]}]		[]	[]			@Ifvrbs Hola! Se permite el 100% de ocupación en el autobús siendo obligatorio el uso de mascarilla durante el viaj… https://t.co/eZkb2RAZHO	36671.0	True	full
513	6040b3562c4eba003853a5dd	2021-03-04 10:15:44	[]	[]	Thu Mar 04 04:44:56 +0000 2021	[{"text":"COVID19VaccinePH","indices":[117,134]}]	[{"url":"https://t.co/unlViBnNUl","expanded_url":"https://bit.ly/3ebAzJx","display_url":"bit.ly/3ebAzJx","indices":[135,158]}]	WHO says study on South African variant effect on AstraZeneca ‘very limited,’ deems COVID-19 vaccine still effective #COVID19VaccinePH https://t.co/unlViBnNUl	7320005.0	RT @ABSCBNNews: WHO says study on South African variant effect on AstraZeneca ‘very limited,’ deems COVID-19 vaccine still effective #COVID…	59.0	True	full
514	6040b35e2c4eba003853a8d3	2021-03-04 10:15:53	[]	[]	Thu Mar 04 10:11:18 +0000 2021	[{"text":"Biontech","indices":[76,85]}]	[{"url":"https://t.co/uIA1Nhp35N","expanded_url":"https://www.faz.net/-gqe-a97o5?GEPC=s3","display_url":"faz.net/-gqe-a97o5?GEP…","indices":[130,153]}]	@CBudras @faznet Jetzt auch auf @faznet @FAZ_Wirtschaft lesbar Klage gegen #Biontech: Gerichtsprozess um den begehrten Impfstoff https://t.co/uIA1Nhp35N	6938.0	RT @MarcusCJung: @CBudras @faznet Jetzt auch auf @faznet @FAZ_Wirtschaft lesbar Klage gegen #Biontech: Gerichtsprozess um den begehrten Im…	442.0	True	full
515	6040b36a2c4eba003853ad2f	2021-03-04 10:16:05	[]	[]	Tue Mar 02 23:14:55 +0000 2021	[{"text":"CCPVirus","indices":[238,247]},{"text":"vaccine","indices":[248,256]}]	[{"url":"https://t.co/RnlIyI1fNK","expanded_url":"https://m.youtube.com/watch?v=aJ6_X2vyQ28&list=PLdgoQ6C3ckQsEGVFpZLopNrugclGjfs9e&index=1","display_url":"m.youtube.com/watch?v=aJ6_X2…","indices":[257,280]}]	Fed gov’s decision to administer AstraZeneca’s cov19 vacc to people over 65. But CA National Advisory Committee against this. This kind of conflict guidances tell us that rush-build vacc without cov19 originated info can’t save Canadians.#CCPVirus #vaccine https://t.co/RnlIyI1fNK	154.0	RT @TorontoFarmEN: Fed gov’s decision to administer AstraZeneca’s cov19 vacc to people over 65. But CA National Advisory Committee against…	7.0	True	full
516	6040b37c2c4eba003853b3a9	2021-03-04 10:16:23	[]	[]	Wed Mar 03 08:27:11 +0000 2021	[{"text":"macron","indices":[6,13]},{"text":"coronavirus","indices":[46,58]}]	[{"url":"https://t.co/FA5fKM65t8","expanded_url":"https://www.politico.eu/article/coronavirus-vaccine-europe-astrazeneca-macron-quasi-ineffective-older-pe/","display_url":"politico.eu/article/corona…","indices":[175,198]}]	Quand #macron déclare que le vaccin contre le #coronavirus AstraZeneca semble être "quasi inefficace" sur les personnes âgées de plus de 65 ans, il va être banni de Twitter ? https://t.co/FA5fKM65t8	2888.0	RT @PatriceCali: Quand #macron déclare que le vaccin contre le #coronavirus AstraZeneca semble être "quasi inefficace" sur les personnes âg…	1184.0	True	full
517	6040b3d42c4eba003853d2fb	2021-03-04 10:17:50	[]	[{"url":"https://t.co/ZcMGLQlZht","expanded_url":"https://clinicaltrials.gov/ct2/show/NCT04368728","display_url":"clinicaltrials.gov/ct2/show/NCT04…","indices":[160,183]},{"url":"https://t.co/6CCyXHn3vo","expanded_url":"https://clinicaltrials.gov/ct2/show/NCT04470427","display_url":"clinicaltrials.gov/ct2/show/NCT04…","indices":[216,239]},{"url":"https://t.co/bTt1ztjzhD","expanded_url":"https://c…		[]	[]			@jonrappoport @AlisonBlunt Pfizer, Moderna &amp; Oxford AstraZeneca randomised, PLACEBO-CONTROLLED clinical trial end d… https://t.co/PEVt5bdSdy	501.0	True	full
518	6040b3dd2c4eba003853d67f	2021-03-04 10:18:00	[{"text":"Medical","indices":[118,126]},{"text":"GroupZirigoza","indices":[127,141]}]	[{"url":"https://t.co/1Vd7DgvVy4","expanded_url":"https://buff.ly/3kMzRnu","display_url":"buff.ly/3kMzRnu","indices":[92,115]}]		[]	[]			😷 Francia solo utilizó 25% de su stock de vacunas Covid-19 de AstraZeneca - El Economista 👉 https://t.co/1Vd7DgvVy4… https://t.co/aR3lvzfVM3	1484.0	True	full
519	6040b3e42c4eba003853d8ff	2021-03-04 10:18:07	[]	[{"url":"https://t.co/UInM4TxMOT","expanded_url":"https://www.pfizer.co.uk/behind-science-what-mrna-vaccine","display_url":"pfizer.co.uk/behind-science…","indices":[168,191]}]		[]	[]			@mgogorman To be clear. Only AZD1222 is Adenovirus based, as covered in the NYT article. Pfizer’s vaccine is comple… https://t.co/0CwEyseWtz	1582.0	True	full
520	6040b3e92c4eba003853da89	2021-03-04 10:18:12	[{"text":"BFMTV","indices":[7,13]},{"text":"AstraZeneca","indices":[30,42]},{"text":"France","indices":[43,50]},{"text":"Olivier","indices":[52,60]},{"text":"Nataf","indices":[61,67]},{"text":"vaccin","indices":[124,131]},{"text":"COVID19","indices":[233,241]}]	[{"url":"https://t.co/5k1UUfrd89","expanded_url":"https://twitter.com/BFMTV/status/1367387550399287297/video/1","display_url":"twitter.com/BFMTV/status/1…","indices":[244,267]}]		[]	[]			🇫🇷 Sur #BFMTV, le président d’#AstraZeneca #France, #Olivier #Nataf, affirme qu’en février et mars, 40 millions de… https://t.co/iwgJf4DbLs	1402.0	True	full
521	6040b4032c4eba003853e3f5	2021-03-04 10:18:38	[]	[]	Thu Mar 04 09:44:48 +0000 2021	[{"text":"Corona","indices":[4,11]}]	[{"url":"https://t.co/ZdpJnShqvH","expanded_url":"http://www.faz.net/aktuell/politik/inland/lockdown-bis-ostern-verlaengert-deutschland-hinkt-hinterher-17225767.html","display_url":"faz.net/aktuell/politi…","indices":[191,214]}]	Die #Corona-Beschlüsse ändern nichts daran, dass Deutschland weiter hinterherhinkt. Das liegt an Selbstblockade, die als bürokratische Bräsigkeit wahrgenommen wird, kommentiert @altenbockum. https://t.co/ZdpJnShqvH	127899.0	RT @FAZ_Politik: Die #Corona-Beschlüsse ändern nichts daran, dass Deutschland weiter hinterherhinkt. Das liegt an Selbstblockade, die als b…	16.0	True	full
522	6040b4162c4eba003853eaed	2021-03-04 10:18:57	[]	[]	Thu Mar 04 09:44:48 +0000 2021	[{"text":"Corona","indices":[4,11]}]	[{"url":"https://t.co/mslu90b59u","expanded_url":"http://www.faz.net/aktuell/politik/inland/lockdown-bis-ostern-verlaengert-deutschland-hinkt-hinterher-17225767.html","display_url":"faz.net/aktuell/politi…","indices":[191,214]}]	Die #Corona-Beschlüsse ändern nichts daran, dass Deutschland weiter hinterherhinkt. Das liegt an Selbstblockade, die als bürokratische Bräsigkeit wahrgenommen wird, kommentiert @altenbockum. https://t.co/mslu90b59u	61393.0	RT @FAZ_NET: Die #Corona-Beschlüsse ändern nichts daran, dass Deutschland weiter hinterherhinkt. Das liegt an Selbstblockade, die als bürok…	5.0	True	full
523	6040b4192c4eba003853ebaf	2021-03-04 10:18:59	[]	[{"url":"https://t.co/5bdr8HrPSA","expanded_url":"https://www.laprovence.com/actu/en-direct/6283110/coronavirus-face-aux-variants-astrazeneca-travaille-sur-un-vaccin-de-2e-generation-nataf.html","display_url":"laprovence.com/actu/en-direct…","indices":[96,119]}]		[]	[]			Coronavirus : face aux variants, AstraZeneca travaille sur un "vaccin de 2e génération" (Nataf)… https://t.co/iXsRDie6nX	898.0	True	full
524	6040b4452c4eba003853fba5	2021-03-04 10:19:44	[]	[]	Tue Mar 02 18:07:49 +0000 2021	[{"text":"Europe","indices":[41,48]},{"text":"COVID","indices":[174,180]},{"text":"macronie","indices":[187,196]}]	[{"url":"https://t.co/lVt4Y0kI9e","expanded_url":"https://www.lemonde.fr/planete/article/2021/03/01/covid-19-la-commission-europeenne-presentera-un-projet-de-passeport-vaccinal-en-mars_6071615_3244.html","display_url":"lemonde.fr/planete/articl…","indices":[257,280]}]	On sait les origines NAZIES du concept d'#Europe. Ainsi, dans le droit fil de ses prédécesseurs, Frau @vonderleyen veut imposer l'ausweiss (laisser-passer) vaccinal pour le #COVID ! En #macronie, les kollabos cèdent ! Alors que PERSONNE n'est vacciné !! https://t.co/lVt4Y0kI9e	25027.0	RT @ChLECHEVALIER: On sait les origines NAZIES du concept d'#Europe. Ainsi, dans le droit fil de ses prédécesseurs, Frau @vonderleyen veut…	777.0	True	full
525	6040b46c2c4eba003854096b	2021-03-04 10:20:23	[]	[]	Thu Mar 04 09:52:21 +0000 2021	[]	[{"url":"https://t.co/7ctr29VZJN","expanded_url":"https://www.politico.eu/article/breton-no-astrazeneca-jabs-exported-from-netherlands-after-eu-export-controls/","display_url":"politico.eu/article/breton…","indices":[206,229]}]	🇪🇺: "AstraZeneca subcontractor Halix has not sent any Oxford/AstraZeneca vaccine doses to the U.K. after the EU implemented export controls, Internal Market Commissioner Thierry Breton said Wednesday." - 🙄 https://t.co/7ctr29VZJN	4916.0	RT @IainLees: 🇪🇺: "AstraZeneca subcontractor Halix has not sent any Oxford/AstraZeneca vaccine doses to the U.K. after the EU implemented e…	117.0	True	full
526	6040b47f2c4eba0038541073	2021-03-04 10:20:42	[]	[]	Thu Mar 04 10:13:06 +0000 2021	[]	[{"url":"https://t.co/iWcRrAjI8o","expanded_url":"https://bit.ly/3rgUjPL","display_url":"bit.ly/3rgUjPL","indices":[149,172]}]	The health department originally planned to launch SA’s coronavirus vaccine rollout with AstraZeneca’s shot but changed its plans at the 11th hour 🔒 https://t.co/iWcRrAjI8o	334567.0	RT @BDliveSA: The health department originally planned to launch SA’s coronavirus vaccine rollout with AstraZeneca’s shot but changed its p…	388.0	True	full
527	6040b4822c4eba0038541171	2021-03-04 10:20:45	[{"text":"BTC","indices":[12,16]},{"text":"betfurysuccess","indices":[197,212]}]	[{"url":"https://t.co/QNwMfzyEJr","expanded_url":"https://betfury.io/boxes/all?r=5f39f1b57bb9c57cbbb13be4","display_url":"betfury.io/boxes/all?r=5f…","indices":[173,196]}]		[]	[]			💸 Earn free #BTC and multiply crypto up to 15% monthly with @betfury_io BOXes 📦 Enjoy the easy way to get cryptocur… https://t.co/AAZHGEeXO9	11.0	True	full
528	6040b4c12c4eba00385427fb	2021-03-04 10:21:48	[{"text":"Health","indices":[219,226]}]	[{"url":"https://t.co/AyIat6ydch","expanded_url":"https://briefly.co/anchor/Health/story/covid-germany-to-approve-astrazeneca-vaccine-for-over-65s?f=fuet&utm_source=Twitter&utm_medium=autotweet&utm_content=unhighlighted&utm_campaign=Health","display_url":"briefly.co/anchor/Health/…","indices":[194,217]}]		[]	[]			Covid: Germany to approve AstraZeneca vaccine for over-65s (BBC News) Some shops will reopen provided that regiona… https://t.co/eby1diT5DW	2456.0	True	full
529	6040bc7eb14cfc00396ef550	2021-03-04 10:54:48	[]	[]	Wed Mar 03 17:42:22 +0000 2021	[{"text":"12News","indices":[271,278]}]	[{"url":"https://t.co/p9j8GLHuEt","expanded_url":"https://bit.ly/3uNE2Uy","display_url":"bit.ly/3uNE2Uy","indices":[247,270]}]	I want a vaccination as much as anyone. But I don't understand why @AZDHS pushed me &amp; 10s of 1000s others 55+ to front of line ahead of my colleague @gabetrujillo &amp; other people with disabilities &amp; their caregivers. Read Gabe's story: https://t.co/p9j8GLHuEt #12News	32053.0	RT @brahmresnik: I want a vaccination as much as anyone. But I don't understand why @AZDHS pushed me &amp; 10s of 1000s others 55+ to front of…	2014.0	True	full
530	6040bc8fb14cfc00396efb56	2021-03-04 10:55:06	[]	[]	Wed Mar 03 09:30:33 +0000 2021	[]	[{"url":"https://t.co/H9EjBl6TKJ","expanded_url":"https://buff.ly/3e5nwZZ","display_url":"buff.ly/3e5nwZZ","indices":[249,272]}]	Two people died after getting AstraZeneca vaccines, the first such deaths in Korea. One man in his 50s who was hospitalized at a long-term care hospital received the AstraZeneca vaccine, suffering chest pain and difficulty breathing before dying. https://t.co/H9EjBl6TKJ https://t.co/XhW3cfuWFe	21011.0	RT @JoongAngDaily: Two people died after getting AstraZeneca vaccines, the first such deaths in Korea. One man in his 50s who was hospital…	114.0	True	full
531	6040bc90b14cfc00396efbec	2021-03-04 10:55:07	[{"text":"Kandal","indices":[80,87]},{"text":"PreahSihanouk","indices":[89,103]},{"text":"PhnomPenh","indices":[109,119]}]	[{"url":"https://t.co/I0YUsjlSDQ","expanded_url":"https://www.akp.gov.kh/post/detail/228041","display_url":"akp.gov.kh/post/detail/22…","indices":[120,143]}]		[]	[]			Three priority provinces and capital for the newly-arrived AstraZeneca vaccine, #Kandal, #PreahSihanouk, and… https://t.co/3w5Yr5HAV3	3433.0	True	full
532	6040bcc2b14cfc00396f0dcc	2021-03-04 10:55:57	[]	[]	Thu Mar 04 09:18:38 +0000 2021	[{"text":"Covid19","indices":[68,76]}]	[{"url":"https://t.co/Hy30smb1nS","expanded_url":"https://www.nouvelobs.com/vaccination-anti-covid-19/20210303.OBS40921/vaccin-astrazeneca-des-nouvelles-donnees-sur-l-efficacite-chez-les-plus-de-80-ans.html?utm_medium=Social&utm_source=Twitter#Echobox=1614847844","display_url":"nouvelobs.com/vaccination-an…","indices":[210,233]}]	L'injection d'une seule dose de vaccin AstraZeneca/Oxford contre le #Covid19 permet de réduire de plus de 80% le risque d'hospitalisation des personnes à risque de plus de 80 ans, montre une étude britannique. https://t.co/Hy30smb1nS https://t.co/ux18z81xTO	1441218.0	RT @lobs: L'injection d'une seule dose de vaccin AstraZeneca/Oxford contre le #Covid19 permet de réduire de plus de 80% le risque d'hospita…	119.0	True	full
533	6040bd00b14cfc00396f23f0	2021-03-04 10:56:59	[]	[]	Thu Mar 04 10:49:00 +0000 2021	[]	[{"url":"https://t.co/XKmlO3xMRv","expanded_url":"https://news.tv5.com.ph/top-stories/read/az-efficacy-who-guarantees-efficacy-of-astrazeneca-vaccines-despite-reports-it-is-ineffective-against-sa-variant","display_url":"news.tv5.com.ph/top-stories/re…","indices":[239,262]}]	Filipinos should trust AstraZeneca vaccines against COVID-19, an official of the World Health Organization (WHO) said on Thursday, saying studies showing it was not effective against the South African variant had been very limited. READ: https://t.co/XKmlO3xMRv https://t.co/tvrbgZJSZj	439539.0	RT @News5PH: Filipinos should trust AstraZeneca vaccines against COVID-19, an official of the World Health Organization (WHO) said on Thurs…	951.0	True	full
534	6040bd22b14cfc00396f3016	2021-03-04 10:57:33	[]	[]	Wed Mar 03 21:46:58 +0000 2021	[{"text":"عكاظ","indices":[0,5]},{"text":"الخميس","indices":[22,29]},{"text":"كورونا","indices":[91,98]},{"text":"السعودية","indices":[187,196]},{"text":"الصحة","indices":[199,205]},{"text":"ان_تكون_اولا","indices":[238,251]}]	[{"url":"https://t.co/3SlA4INXWI","expanded_url":"https://www.okaz.com.sa/","display_url":"okaz.com.sa","indices":[253,276]}]	#عكاظ (الصفحة الأولى) #الخميس: - مصادر عكاظ: استمرار التقاضي الإلكتروني بعد انتهاء جائحة #كورونا - عكاظ ترصد.. ملاحقة منتهكي الملكية الفكرية بـــ 532 قضية - مليون جرعة لقاح معطاة في #السعودية.. #الصحة: سارعوا إلى التسجيل في التطعيم #ان_تكون_اولا https://t.co/3SlA4INXWI https://t.co/XdmGO39GOb	1922772.0	RT @OKAZ_online: #عكاظ (الصفحة الأولى) #الخميس: - مصادر عكاظ: استمرار التقاضي الإلكتروني بعد انتهاء جائحة #كورونا - عكاظ ترصد.. ملاحقة م…	97.0	True	full
535	6040bd55b14cfc00396f4240	2021-03-04 10:58:24	[]	[]	Tue Mar 02 18:07:49 +0000 2021	[{"text":"Europe","indices":[41,48]},{"text":"COVID","indices":[174,180]},{"text":"macronie","indices":[187,196]}]	[{"url":"https://t.co/lVt4Y0kI9e","expanded_url":"https://www.lemonde.fr/planete/article/2021/03/01/covid-19-la-commission-europeenne-presentera-un-projet-de-passeport-vaccinal-en-mars_6071615_3244.html","display_url":"lemonde.fr/planete/articl…","indices":[257,280]}]	On sait les origines NAZIES du concept d'#Europe. Ainsi, dans le droit fil de ses prédécesseurs, Frau @vonderleyen veut imposer l'ausweiss (laisser-passer) vaccinal pour le #COVID ! En #macronie, les kollabos cèdent ! Alors que PERSONNE n'est vacciné !! https://t.co/lVt4Y0kI9e	25028.0	RT @ChLECHEVALIER: On sait les origines NAZIES du concept d'#Europe. Ainsi, dans le droit fil de ses prédécesseurs, Frau @vonderleyen veut…	65.0	True	full
536	6040bd67b14cfc00396f48c2	2021-03-04 10:58:42	[]	[{"url":"https://t.co/Aknl3aUaAZ","expanded_url":"https://www.youtube.com/watch?v=fzWSlcuJOoY","display_url":"youtube.com/watch?v=fzWSlc…","indices":[0,23]}]		[]	[]			https://t.co/Aknl3aUaAZ But the day may come when you got something to lose And just when you think you're done pa… https://t.co/LdjPPS5Wmt	2155.0	True	full
537	6040bd7ab14cfc00396f4f9a	2021-03-04 10:59:01	[]	[]	Wed Mar 03 21:46:58 +0000 2021	[{"text":"عكاظ","indices":[0,5]},{"text":"الخميس","indices":[22,29]},{"text":"كورونا","indices":[91,98]},{"text":"السعودية","indices":[187,196]},{"text":"الصحة","indices":[199,205]},{"text":"ان_تكون_اولا","indices":[238,251]}]	[{"url":"https://t.co/3SlA4INXWI","expanded_url":"https://www.okaz.com.sa/","display_url":"okaz.com.sa","indices":[253,276]}]	#عكاظ (الصفحة الأولى) #الخميس: - مصادر عكاظ: استمرار التقاضي الإلكتروني بعد انتهاء جائحة #كورونا - عكاظ ترصد.. ملاحقة منتهكي الملكية الفكرية بـــ 532 قضية - مليون جرعة لقاح معطاة في #السعودية.. #الصحة: سارعوا إلى التسجيل في التطعيم #ان_تكون_اولا https://t.co/3SlA4INXWI https://t.co/XdmGO39GOb	1922773.0	RT @OKAZ_online: #عكاظ (الصفحة الأولى) #الخميس: - مصادر عكاظ: استمرار التقاضي الإلكتروني بعد انتهاء جائحة #كورونا - عكاظ ترصد.. ملاحقة م…	724.0	True	full
538	6040bd7eb14cfc00396f50f4	2021-03-04 10:59:05	[]	[]	Thu Mar 04 10:44:03 +0000 2021	[{"text":"EscueladeTeatroUCA","indices":[242,261]},{"text":"PatriciaTrujillo","indices":[262,279]}]	[{"url":"https://t.co/mUper9N4Vm","expanded_url":"https://celama.uca.es/teatro20_21/03/","display_url":"celama.uca.es/teatro20_21/03/","indices":[217,240]}]	🔴 AMPLIACIÓN PLAZO DE INSCRIPCIONES HASTA 15 DE MARZO. 🎭'TEATRO IMAGEN. EL ARTE DE LA COMUNICACIÓN NO VERBAL', tercer módulo de la Escuela de Formación Teatral de la @univcadiz 👩‍💻 Modalidad online a través de Zoom https://t.co/mUper9N4Vm #EscueladeTeatroUCA #PatriciaTrujillo https://t.co/lwPNgKyPw6	450.0	RT @UCAextension: 🔴 AMPLIACIÓN PLAZO DE INSCRIPCIONES HASTA 15 DE MARZO. 🎭'TEATRO IMAGEN. EL ARTE DE LA COMUNICACIÓN NO VERBAL', tercer mód…	51518.0	True	full
539	6040bdaeb14cfc00396f6262	2021-03-04 10:59:53	[]	[]	Wed Mar 03 21:46:58 +0000 2021	[{"text":"عكاظ","indices":[0,5]},{"text":"الخميس","indices":[22,29]},{"text":"كورونا","indices":[91,98]},{"text":"السعودية","indices":[187,196]},{"text":"الصحة","indices":[199,205]},{"text":"ان_تكون_اولا","indices":[238,251]}]	[{"url":"https://t.co/3SlA4INXWI","expanded_url":"https://www.okaz.com.sa/","display_url":"okaz.com.sa","indices":[253,276]}]	#عكاظ (الصفحة الأولى) #الخميس: - مصادر عكاظ: استمرار التقاضي الإلكتروني بعد انتهاء جائحة #كورونا - عكاظ ترصد.. ملاحقة منتهكي الملكية الفكرية بـــ 532 قضية - مليون جرعة لقاح معطاة في #السعودية.. #الصحة: سارعوا إلى التسجيل في التطعيم #ان_تكون_اولا https://t.co/3SlA4INXWI https://t.co/XdmGO39GOb	1922773.0	RT @OKAZ_online: #عكاظ (الصفحة الأولى) #الخميس: - مصادر عكاظ: استمرار التقاضي الإلكتروني بعد انتهاء جائحة #كورونا - عكاظ ترصد.. ملاحقة م…	747.0	True	full
540	6040bdbbb14cfc00396f666c	2021-03-04 11:00:04	[{"text":"mercadolibre","indices":[62,75]},{"text":"chile","indices":[76,82]},{"text":"santiago","indices":[83,92]},{"text":"laflorida","indices":[93,103]},{"text":"quedateencasa","indices":[104,118]},{"text":"YoMeQuedoEnCasa","indices":[119,135]},{"text":"cuarentena","indices":[136,147]},{"text":"despacho","indices":[148,157]},{"text":"felizJueves","indices":[158,170]},{"text":"Huechuraba","indi…	[{"url":"https://t.co/tjNHQ9mfp1","expanded_url":"http://www.feriatecno.com/cables/348-cable-vga-5-mts-mm-cferrita-conector-azul.html","display_url":"feriatecno.com/cables/348-cab…","indices":[171,194]},{"url":"https://t.co/Op8Jg2X8O2","expanded_url":"https://www.facebook.com/feriatecno-cl","display_url":"facebook.com/feriatecno-cl","indices":[198,221]}]		[]	[]			CABLE VGA 5 MTS. M/M, C/FERRITA, CONECTOR AZUL, a solo $3990 #mercadolibre #chile #santiago #laflorida… https://t.co/t8mcDdKqzM	571.0	True	full
541	6040bddab14cfc00396f7220	2021-03-04 11:00:37	[{"text":"genomic","indices":[4,12]},{"text":"technology","indices":[114,125]},{"text":"COVID","indices":[180,186]},{"text":"scientists","indices":[187,198]},{"text":"research","indices":[199,208]}]	[{"url":"https://t.co/4XowXHqMtA","expanded_url":"http://bit.ly/3e7Pt3n","display_url":"bit.ly/3e7Pt3n","indices":[233,256]}]		[]	[]			The #genomic analysis was done using what molecular biologists like Tatu call next generation sequencing (NGS), a… https://t.co/ZvEc1cAZ2t	1664.0	True	full
542	6040bde1b14cfc00396f7494	2021-03-04 11:00:44	[]	[]	Thu Mar 04 10:54:37 +0000 2021	[]	[{"url":"https://t.co/70ecXjQHfC","expanded_url":"http://www.faz.net/aktuell/politik/inland/corona-stiko-empfiehlt-astra-zeneca-auch-fuer-aeltere-17227095.html","display_url":"faz.net/aktuell/politi…","indices":[212,235]}]	Die Ständige Impfkommission empfiehlt Astra-Zeneca nun auch für ältere Personen. Es besteht Hoffnung, dass der Impfstoff jetzt schneller verimpft werden kann und die Immunisierung der Bevölkerung Fahrt aufnimmt. https://t.co/70ecXjQHfC	127900.0	RT @FAZ_Politik: Die Ständige Impfkommission empfiehlt Astra-Zeneca nun auch für ältere Personen. Es besteht Hoffnung, dass der Impfstoff j…	128.0	True	full
543	6040bdf5b14cfc00396f7b96	2021-03-04 11:01:04	[]	[{"url":"https://t.co/Q2cIOJ2vK2","expanded_url":"https://reporterbetoribeiro.com.br/covid-19-prefeito-pedrinho-eliseu-assina-protocolo-de-intencoes-para-aquisicao-de-vacinas-para-a-cidade-de-araras-sp/","display_url":"reporterbetoribeiro.com.br/covid-19-prefe…","indices":[132,155]}]		[]	[]			Covid-19: Prefeito Pedrinho Eliseu assina protocolo de intenções para aquisição de vacinas para a cidade de Araras,… https://t.co/eF4iMAZKcH	301.0	True	full
544	6040be13b14cfc00396f8634	2021-03-04 11:01:33	[]	[{"url":"https://t.co/Sqt5mjDLNx","expanded_url":"http://dlvr.it/Rtxcfs","display_url":"dlvr.it/Rtxcfs","indices":[243,266]}]		[]	[]			DEGMT — AstraZeneca doch wirksamer bei Älteren? Neue Studien überraschen: Studien britischer Gesundheitsbehörden… https://t.co/gtVnjevDE2	1496.0	True	full
545	6040be8db14cfc00396fb1da	2021-03-04 11:03:35	[]	[]	Wed Mar 03 21:46:58 +0000 2021	[{"text":"عكاظ","indices":[0,5]},{"text":"الخميس","indices":[22,29]},{"text":"كورونا","indices":[91,98]},{"text":"السعودية","indices":[187,196]},{"text":"الصحة","indices":[199,205]},{"text":"ان_تكون_اولا","indices":[238,251]}]	[{"url":"https://t.co/3SlA4INXWI","expanded_url":"https://www.okaz.com.sa/","display_url":"okaz.com.sa","indices":[253,276]}]	#عكاظ (الصفحة الأولى) #الخميس: - مصادر عكاظ: استمرار التقاضي الإلكتروني بعد انتهاء جائحة #كورونا - عكاظ ترصد.. ملاحقة منتهكي الملكية الفكرية بـــ 532 قضية - مليون جرعة لقاح معطاة في #السعودية.. #الصحة: سارعوا إلى التسجيل في التطعيم #ان_تكون_اولا https://t.co/3SlA4INXWI https://t.co/XdmGO39GOb	1922774.0	RT @OKAZ_online: #عكاظ (الصفحة الأولى) #الخميس: - مصادر عكاظ: استمرار التقاضي الإلكتروني بعد انتهاء جائحة #كورونا - عكاظ ترصد.. ملاحقة م…	579.0	True	full
546	6040be99b14cfc00396fb5f6	2021-03-04 11:03:47	[]	[]	Wed Mar 03 11:49:28 +0000 2021	[]	[{"url":"https://t.co/iO2HXWRdtq","expanded_url":"https://reut.rs/3e4WPow","display_url":"reut.rs/3e4WPow","indices":[256,279]}]	A third study showing how highly effective the Pfizer and AZ vaccines are in older adults. Thank goodness for effective and clear UK vaccine implementation. Study was funded by Pfizer. Interim UK study finds one dose of COVID shots reduces hospitalisation https://t.co/iO2HXWRdtq	2662.0	RT @MenePangalos: A third study showing how highly effective the Pfizer and AZ vaccines are in older adults. Thank goodness for effective a…	596.0	True	full
547	6040be9bb14cfc00396fb686	2021-03-04 11:03:48	[{"text":"MicrosoftTeams","indices":[10,25]}]	[{"url":"https://t.co/byFGHkGdpi","expanded_url":"https://stuf.in/b5989g","display_url":"stuf.in/b5989g","indices":[125,148]}]		[]	[]			Learn how #MicrosoftTeams helps The Salvation Army continue to serve people while staying safe during the COVID-19… https://t.co/qOPSMJTAZZ	707.0	True	full
548	6040bea7b14cfc00396fbaaa	2021-03-04 11:04:00	[]	[{"url":"https://t.co/nAd6dzrLm1","expanded_url":"https://bit.ly/3bXeNGU","display_url":"bit.ly/3bXeNGU","indices":[176,199]}]		[]	[]			A vacina AstraZeneca ganhou a reputação de "vacina humanitária", adequada para derrotar o Covid até em países pobre… https://t.co/Oj4vtnz6uo	18637.0	True	full
549	6040c1995703ad0038309e7c	2021-03-04 11:16:36	[]	[]	Thu Mar 04 05:55:07 +0000 2021	[]	[{"url":"https://t.co/T2Jp32ZfWG","expanded_url":"https://www.theblaze.com/news/paul-gosar-covid-bill-amendment-10000-checks","display_url":"theblaze.com/news/paul-gosa…","indices":[147,170]}]	@ChewyWishy Haven't heard much about this in MSM. Republican Senator from AZ wanted to cut out all the bs and give us $10,000 stim checks instead. https://t.co/T2Jp32ZfWG	457.0	RT @JHitTheB: @ChewyWishy Haven't heard much about this in MSM. Republican Senator from AZ wanted to cut out all the bs and give us $10,000…	10.0	True	full
550	6040c19b5703ad0038309ef8	2021-03-04 11:16:38	[]	[]	Wed Mar 03 18:18:39 +0000 2021	[]	[{"url":"https://t.co/eG0LMnmen6","expanded_url":"https://youtu.be/pe1ejeb7vXM","display_url":"youtu.be/pe1ejeb7vXM","indices":[144,167]}]	Germany, France and Belgium are all u-turning and now set to follow UK’s lead on Oxford vaccine after several EU leaders spread misinformation: https://t.co/eG0LMnmen6	61915.0	RT @Michael_Heaver: Germany, France and Belgium are all u-turning and now set to follow UK’s lead on Oxford vaccine after several EU leader…	4186.0	True	full
551	6040c1a15703ad003830a114	2021-03-04 11:16:43	[]	[]	Thu Mar 04 09:48:45 +0000 2021	[]	[{"url":"https://t.co/2RWJ09FOgY","expanded_url":"https://www.buscomiperroperdido.com/perro-perdido/MESTIZO%20-%20DESCONOZCO%20LA%20RAZA-Cordoba%2014005-C%C3%B3rdoba/1029","display_url":"buscomiperroperdido.com/perro-perdido/…","indices":[113,136]}]	SE BUSCA A China - PERRA PERDIDA MESTIZO - DESCONOZCO LA RAZA el día 15-02-2021 EN Cordoba 14005 (Córdoba) -&gt; https://t.co/2RWJ09FOgY https://t.co/js1Nf9jf7K	410.0	RT @buscomiperroper: SE BUSCA A China - PERRA PERDIDA MESTIZO - DESCONOZCO LA RAZA el día 15-02-2021 EN Cordoba 14005 (Córdoba) -&gt; https://…	2726.0	True	full
552	6040c1b25703ad003830a766	2021-03-04 11:17:01	[]	[]	Wed Mar 03 21:46:58 +0000 2021	[{"text":"عكاظ","indices":[0,5]},{"text":"الخميس","indices":[22,29]},{"text":"كورونا","indices":[91,98]},{"text":"السعودية","indices":[187,196]},{"text":"الصحة","indices":[199,205]},{"text":"ان_تكون_اولا","indices":[238,251]}]	[{"url":"https://t.co/3SlA4INXWI","expanded_url":"https://www.okaz.com.sa/","display_url":"okaz.com.sa","indices":[253,276]}]	#عكاظ (الصفحة الأولى) #الخميس: - مصادر عكاظ: استمرار التقاضي الإلكتروني بعد انتهاء جائحة #كورونا - عكاظ ترصد.. ملاحقة منتهكي الملكية الفكرية بـــ 532 قضية - مليون جرعة لقاح معطاة في #السعودية.. #الصحة: سارعوا إلى التسجيل في التطعيم #ان_تكون_اولا https://t.co/3SlA4INXWI https://t.co/XdmGO39GOb	1922797.0	RT @OKAZ_online: #عكاظ (الصفحة الأولى) #الخميس: - مصادر عكاظ: استمرار التقاضي الإلكتروني بعد انتهاء جائحة #كورونا - عكاظ ترصد.. ملاحقة م…	489.0	True	full
553	6040c1bd5703ad003830ab52	2021-03-04 11:17:12	[]	[]	Thu Mar 04 11:11:51 +0000 2021	[]	[{"url":"https://t.co/pzeodHuk9b","expanded_url":"https://twitter.com/liza_touko/status/1367427830158622722","display_url":"twitter.com/liza_touko/sta…","indices":[193,216]}]	Súper sorteo de mi gran amiga @liza_touko por sus merecidos 1.000 seguidores 🥳🥳 ~ 2 PREMIAZOS ~ Sin límite de RT 😱 Ganador o ganadora asegurado 🤩 🐲 Vamos mis furias 🐲 https://t.co/pzeodHuk9b	7359.0	RT @pokeroy01: Súper sorteo de mi gran amiga @liza_touko por sus merecidos 1.000 seguidores 🥳🥳 ~ 2 PREMIAZOS ~ Sin límite d…	1018.0	True	full
554	6040c1cb5703ad003830b032	2021-03-04 11:17:26	[]	[]	Thu Mar 04 08:17:31 +0000 2021	[{"text":"BrexitBritain","indices":[210,224]}]	[{"url":"https://t.co/aOwwZkjloy","expanded_url":"https://www.bbc.com/news/amp/world-europe-56275342?__twitter_impression=true","display_url":"bbc.com/news/amp/world…","indices":[250,273]}]	So Germany have joined Austria and France in finally approving the Oxford vaccine for all ages. They're also now following the UK's lead on delaying the second dose. What an embarrassment for the EU, letting #BrexitBritain show you how it's done. https://t.co/aOwwZkjloy	1631.0	RT @Rickay1904: So Germany have joined Austria and France in finally approving the Oxford vaccine for all ages. They're also now following…	665.0	True	full
555	6040c1cd5703ad003830b0e6	2021-03-04 11:17:28	[]	[]	Thu Mar 04 10:41:04 +0000 2021	[]	[{"url":"https://t.co/xtJSJFEv5O","expanded_url":"http://www.faz.net/aktuell/politik/inland/protokollnotiz-warum-sachsen-geplante-oeffnung-kritisiert-17226927.html","display_url":"faz.net/aktuell/politi…","indices":[244,267]}]	In der Schaltkonferenz zu den weiteren Corona-Maßnahmen bestand Sachsen auf einer Protokollnotiz – und warnt darin vor übereilten Öffnungsschritten. Ministerpräsident Kretschmer will nicht noch einmal leichtsinnig sein, berichtet @Stefan_Locke https://t.co/xtJSJFEv5O	61397.0	RT @FAZ_NET: In der Schaltkonferenz zu den weiteren Corona-Maßnahmen bestand Sachsen auf einer Protokollnotiz – und warnt darin vor übereil…	1904.0	True	full
556	6040c1d05703ad003830b22c	2021-03-04 11:17:31	[]	[]	Thu Mar 04 11:08:53 +0000 2021	[]	[{"url":"https://t.co/N2RkkLnoo2","expanded_url":"https://dieunbestechlichen.com/2021/03/doch-keine-nazi-verschwoerungstheorie-der-weitaus-groesste-anteil-der-covid-intensivpatienten-sind-migranten/","display_url":"dieunbestechlichen.com/2021/03/doch-k…","indices":[129,152]}]	Doch keine NAZI-Verschwörungstheorie: Der weitaus größte Anteil der Covid-Intensivpatienten sind Migranten - Die Unbestechlichen https://t.co/N2RkkLnoo2	13063.0	RT @deutsch365: Doch keine NAZI-Verschwörungstheorie: Der weitaus größte Anteil der Covid-Intensivpatienten sind Migranten - Die Unbestechl…	862.0	True	full
557	6040c1e15703ad003830b81e	2021-03-04 11:17:48	[{"text":"Corona","indices":[12,19]},{"text":"US","indices":[43,46]},{"text":"Bundesstaaten","indices":[47,61]},{"text":"Schutzmaßnahmen","indices":[66,82]},{"text":"Biden","indices":[134,140]},{"text":"USA","indices":[205,209]},{"text":"Coronavirus","indices":[210,222]},{"text":"Texas","indices":[223,229]},{"text":"Mississippi","indices":[230,242]}]	[{"url":"https://t.co/ksae4w1hAv","expanded_url":"http://www.merkur.de/politik/corona-joe-biden-usa-lockerung-republikaner-texas-mississippi-neandertaler-denken-kritik-90227463.html","display_url":"merkur.de/politik/corona…","indices":[181,204]}]		[]	[]			Trotz hoher #Corona-Zahlen lockern mehrere #US-#Bundesstaaten die #Schutzmaßnahmen - gegen den ausdrücklichen Appel… https://t.co/kAZuktD1n5	41.0	True	full
558	6040c1f15703ad003830bdee	2021-03-04 11:18:04	[{"text":"LagingHandaPH","indices":[5,19]}]	[{"url":"https://t.co/7qcE3sN5Zo","expanded_url":"https://www.youtube.com/watch?v=6mBXgk6rF3Q","display_url":"youtube.com/watch?v=6mBXgk…","indices":[106,129]}]		[]	[]			NOW: #LagingHandaPH special coverage on the arrival of AstraZeneca COVID-19 vaccines from COVAX Facility… https://t.co/jthrUA6JmX	163205.0	True	full
559	6040c1fe5703ad003830c258	2021-03-04 11:18:16	[{"text":"FoxKat915","indices":[179,189]}]	[{"url":"https://t.co/ww2arkz0AT","expanded_url":"https://scottandkat.ca/toronto-and-peel-request-to-move-to-the-grey-zone-on-monday-full-covid-19-update/","display_url":"scottandkat.ca/toronto-and-pe…","indices":[191,214]}]		[]	[]			Of note today: -Toronto &amp; Peel to go Grey on Monday. -The AstraZeneca vaccine will go to 60-64 year olds. -3 feder… https://t.co/9K4zbQSXmL	14553.0	True	full
560	6040c2125703ad003830c9c0	2021-03-04 11:18:37	[]	[]	Thu Mar 04 11:14:03 +0000 2021	[]	[{"url":"https://t.co/YyhiAZ8vpY","expanded_url":"http://Impfterminmonitor.de","display_url":"Impfterminmonitor.de","indices":[40,63]}]	@CorneliusRoemer Wenn man im BaWü unter https://t.co/YyhiAZ8vpY schaut,finden sich fast nur Slots f Biontech.Wieso auch immer liegt Astra auf Halde. Wenn aber &lt;65Jährige n Terminen schauen(zB nahe Angehörige v Pflegebedürftigen)bekommen sie gar kein Termin angeboten,da f sie Astra vorgesehen ist!	963.0	RT @ArminPh: @CorneliusRoemer Wenn man im BaWü unter https://t.co/YyhiAZ8vpY schaut,finden sich fast nur Slots f Biontech.Wieso auch immer…	445.0	True	full
561	6040c21e5703ad003830cde8	2021-03-04 11:18:48	[{"text":"SamoonPHGOs","indices":[0,12]},{"text":"BKPP","indices":[212,217]},{"text":"MintMagTH","indices":[218,228]}]	[{"url":"https://t.co/mBQOUDZcxI","expanded_url":"https://forms.gle/P2L2HTPkUtch7Y359","display_url":"forms.gle/P2L2HTPkUtch7Y…","indices":[124,147]}]		[]	[]			#SamoonPHGOs BKPP MINT MAGAZINE 💵700php+LSF 📆DOO:MARCH 15 2021 📅DOP:MARCH 15 2021 🚢ETA:MAY/JUNE (W/FREEBIES) OR… https://t.co/VgD3rdDjJX	218.0	True	full
562	6040c2205703ad003830cec0	2021-03-04 11:18:51	[]	[{"url":"https://t.co/7WWDYkcDUt","expanded_url":"https://www.gov.uk/government/news/new-data-show-vaccines-reduce-severe-covid-19-in-older-adults","display_url":"gov.uk/government/new…","indices":[143,166]}]		[]	[]			@Patrici51213233 @boocoupe @BillBlair @JustinTrudeau @CanBorder @AstraZeneca The data from Public Health England su… https://t.co/n9uDSX1Ozi	1.0	True	full
563	6040c22b5703ad003830d270	2021-03-04 11:19:01	[]	[]	Wed Mar 03 20:40:22 +0000 2021	[]	[{"url":"https://t.co/eaAQEp0epI","expanded_url":"https://www.politico.eu/article/coronavirus-vaccine-europe-astrazeneca-macron-quasi-ineffective-older-pe/","display_url":"politico.eu/article/corona…","indices":[136,159]}]	Le 29 janvier, Macron déclarait : «le vaccin AstraZeneca semble quasi inefficace sur les personnes âgées» Pourquoi il a changé d’avis ? https://t.co/eaAQEp0epI	12420.0	RT @lolaweb71: Le 29 janvier, Macron déclarait : «le vaccin AstraZeneca semble quasi inefficace sur les personnes âgées» Pourquoi il a chan…	122.0	True	full
564	6040c23d5703ad003830d92a	2021-03-04 11:19:20	[]	[]	Thu Mar 04 10:41:04 +0000 2021	[]	[{"url":"https://t.co/xtJSJFEv5O","expanded_url":"http://www.faz.net/aktuell/politik/inland/protokollnotiz-warum-sachsen-geplante-oeffnung-kritisiert-17226927.html","display_url":"faz.net/aktuell/politi…","indices":[244,267]}]	In der Schaltkonferenz zu den weiteren Corona-Maßnahmen bestand Sachsen auf einer Protokollnotiz – und warnt darin vor übereilten Öffnungsschritten. Ministerpräsident Kretschmer will nicht noch einmal leichtsinnig sein, berichtet @Stefan_Locke https://t.co/xtJSJFEv5O	61397.0	RT @FAZ_NET: In der Schaltkonferenz zu den weiteren Corona-Maßnahmen bestand Sachsen auf einer Protokollnotiz – und warnt darin vor übereil…	5.0	True	full
565	6040c23e5703ad003830d988	2021-03-04 11:19:21	[]	[]	Thu Mar 04 08:17:31 +0000 2021	[{"text":"BrexitBritain","indices":[210,224]}]	[{"url":"https://t.co/aOwwZkjloy","expanded_url":"https://www.bbc.com/news/amp/world-europe-56275342?__twitter_impression=true","display_url":"bbc.com/news/amp/world…","indices":[250,273]}]	So Germany have joined Austria and France in finally approving the Oxford vaccine for all ages. They're also now following the UK's lead on delaying the second dose. What an embarrassment for the EU, letting #BrexitBritain show you how it's done. https://t.co/aOwwZkjloy	1631.0	RT @Rickay1904: So Germany have joined Austria and France in finally approving the Oxford vaccine for all ages. They're also now following…	1136.0	True	full
566	6040c2455703ad003830dbf0	2021-03-04 11:19:28	[]	[]	Thu Mar 04 00:06:04 +0000 2021	[]	[{"url":"https://t.co/KZ1Mo9whcf","expanded_url":"http://dlvr.it/Rtw6MV","display_url":"dlvr.it/Rtw6MV","indices":[145,168]}]	Germany will soon authorise the AstraZeneca/Oxford vaccine against Covid for people over the age of 65, Chancellor Angela Merkel said Wednesday. https://t.co/KZ1Mo9whcf	36710.0	RT @TheLocalGermany: Germany will soon authorise the AstraZeneca/Oxford vaccine against Covid for people over the age of 65, Chancellor Ang…	2319.0	True	full
567	6040c2485703ad003830dd06	2021-03-04 11:19:31	[{"text":"righttoregenerate","indices":[195,213]},{"text":"smallsites","indices":[214,225]},{"text":"publiclands","indices":[226,238]},{"text":"Architects","indices":[239,250]},{"text":"development","indices":[251,263]},{"text":"property","indices":[264,273]}]	[{"url":"https://t.co/Jgw1sNVueC","expanded_url":"https://buff.ly/2NYHdrO","display_url":"buff.ly/2NYHdrO","indices":[170,193]}]		[]	[]			‘Right to Regenerate’, the Government’s latest proposal to force public bodies to part with its small sites, has no… https://t.co/bAZDhKF9vQ	323.0	True	full
568	6040c2565703ad003830e1f8	2021-03-04 11:19:45	[]	[{"url":"https://t.co/KZ3B3oZ5t2","expanded_url":"https://t.me/REDAM_Crypto_BOT_Channel","display_url":"t.me/REDAM_Crypto_B…","indices":[200,223]}]		[]	[]			Buy position TP hit! $BNB BNBUSDT Open Price=237.807$ Start Date =2021-03-04 11:15:00 GMT TP=238.5204$ Close Dat… https://t.co/AZNRYX4Jwr	355.0	True	full
569	6040c2585703ad003830e2ba	2021-03-04 11:19:46	[]	[{"url":"https://t.co/74WpOdNF7H","expanded_url":"https://bit.ly/3riemgz","display_url":"bit.ly/3riemgz","indices":[113,136]}]		[]	[]			[MUNDO] ¡Luz verde! Dos países de la Unión Europea dicen “sí” a la vacuna contra al coronavirus de @AstraZeneca.… https://t.co/s1u8qYjtot	280.0	True	full
570	6040c2675703ad003830e800	2021-03-04 11:20:02	[]	[{"url":"https://t.co/DY9o6JVWJ9","expanded_url":"http://atres.red/rq85q2","display_url":"atres.red/rq85q2","indices":[232,255]}]		[]	[]			Las CCAA disponen de tres vacunas para actuar: la de Pfizer, la de Moderna y la de AstraZeneca, aunque en las próxi… https://t.co/dHVXDCHpF8	1067132.0	True	full
571	6040c2895703ad003830f45c	2021-03-04 11:20:36	[]	[]	Thu Mar 04 11:08:53 +0000 2021	[]	[{"url":"https://t.co/N2RkkLnoo2","expanded_url":"https://dieunbestechlichen.com/2021/03/doch-keine-nazi-verschwoerungstheorie-der-weitaus-groesste-anteil-der-covid-intensivpatienten-sind-migranten/","display_url":"dieunbestechlichen.com/2021/03/doch-k…","indices":[129,152]}]	Doch keine NAZI-Verschwörungstheorie: Der weitaus größte Anteil der Covid-Intensivpatienten sind Migranten - Die Unbestechlichen https://t.co/N2RkkLnoo2	13063.0	RT @deutsch365: Doch keine NAZI-Verschwörungstheorie: Der weitaus größte Anteil der Covid-Intensivpatienten sind Migranten - Die Unbestechl…	725.0	True	full
572	6040c2a85703ad003830ff42	2021-03-04 11:21:07	[{"text":"COVID19","indices":[0,8]},{"text":"AstraZeneca","indices":[41,53]},{"text":"Gironde","indices":[62,70]},{"text":"Preignac","indices":[95,104]}]	[{"url":"https://t.co/SrEEWk1bt5","expanded_url":"https://actu.fr/nouvelle-aquitaine/preignac_33337/covid-19-serge-carreau-premier-vaccine-astrazeneca-en-sud-gironde-a-la-maison-de-sante-de-preignac_39943822.html","display_url":"actu.fr/nouvelle-aquit…","indices":[106,129]}]		[]	[]			#COVID19. Serge Carreau, premier vacciné #AstraZeneca en Sud-#Gironde à la Maison de Santé de #Preignac… https://t.co/iy9ZzRthMt	455.0	True	full
573	6040c2cf5703ad0038310d50	2021-03-04 11:21:46	[]	[]	Thu Mar 04 10:41:04 +0000 2021	[]	[{"url":"https://t.co/NLI8wUtwZL","expanded_url":"http://www.faz.net/aktuell/politik/inland/protokollnotiz-warum-sachsen-geplante-oeffnung-kritisiert-17226927.html","display_url":"faz.net/aktuell/politi…","indices":[244,267]}]	In der Schaltkonferenz zu den weiteren Corona-Maßnahmen bestand Sachsen auf einer Protokollnotiz – und warnt darin vor übereilten Öffnungsschritten. Ministerpräsident Kretschmer will nicht noch einmal leichtsinnig sein, berichtet @Stefan_Locke https://t.co/NLI8wUtwZL	127899.0	RT @FAZ_Politik: In der Schaltkonferenz zu den weiteren Corona-Maßnahmen bestand Sachsen auf einer Protokollnotiz – und warnt darin vor übe…	68.0	True	full
574	6040c2d55703ad0038310fa0	2021-03-04 11:21:52	[]	[]	Wed Mar 03 15:18:14 +0000 2021	[{"text":"SoberaníaEsPoderPopular","indices":[122,146]}]	[{"url":"https://t.co/GK30dzP4lO","expanded_url":"https://bit.ly/3qgSDV0","display_url":"bit.ly/3qgSDV0","indices":[97,120]}]	Llegaron a Guatemala 100 mil dosis de la vacuna de AstraZeneca contra la Covid-19 desde la India https://t.co/GK30dzP4lO #SoberaníaEsPoderPopular https://t.co/2wRRlif2MB	1426083.0	RT @PartidoPSUV: Llegaron a Guatemala 100 mil dosis de la vacuna de AstraZeneca contra la Covid-19 desde la India https://t.co/GK30dzP4lO…	293.0	True	full
575	6040c2de5703ad00383112ce	2021-03-04 11:22:01	[]	[]	Wed Mar 03 13:13:12 +0000 2021	[{"text":"CovidVaccine","indices":[149,162]},{"text":"COVID19","indices":[163,171]}]	[{"url":"https://t.co/KMwkDo8QyH","expanded_url":"https://doi.org/10.1136/bmj.n612","display_url":"doi.org/10.1136/bmj.n6…","indices":[125,148]}]	'Single dose of Pfizer and Oxford vaccines cuts risk of hospital admission by 80% in over 80s, data suggest' via @bmj_latest https://t.co/KMwkDo8QyH #CovidVaccine #COVID19 https://t.co/Y4zp085fmh	26618.0	RT @GeriSoc: 'Single dose of Pfizer and Oxford vaccines cuts risk of hospital admission by 80% in over 80s, data suggest' via @bmj_latest h…	2109.0	True	full
576	6040c2e35703ad0038311476	2021-03-04 11:22:06	[]	[{"url":"https://t.co/ZcMGLQlZht","expanded_url":"https://clinicaltrials.gov/ct2/show/NCT04368728","display_url":"clinicaltrials.gov/ct2/show/NCT04…","indices":[157,180]},{"url":"https://t.co/6CCyXHn3vo","expanded_url":"https://clinicaltrials.gov/ct2/show/NCT04470427","display_url":"clinicaltrials.gov/ct2/show/NCT04…","indices":[213,236]},{"url":"https://t.co/bTt1ztjzhD","expanded_url":"https://c…		[]	[]			@MattHancock @MHRAgovuk Pfizer, Moderna &amp; Oxford AstraZeneca randomised, PLACEBO-CONTROLLED clinical trial end date… https://t.co/qCpIRIx1aa	501.0	True	full
577	6040c3005703ad0038311e2e	2021-03-04 11:22:33	[]	[{"url":"https://t.co/juMaddsxx7","expanded_url":"https://thewhistler.ng/buhari-osinbajo-to-take-covid-19-jab-saturday/?utm_source=dlvr.it&utm_medium=twitter","display_url":"thewhistler.ng/buhari-osinbaj…","indices":[240,263]}]		[]	[]			President @Mbuhari and Vice-President @ProfOsinbajo will on Saturday receive a jab of the AstraZeneca/Oxford COVID-… https://t.co/TW1yBWi2o1	30907.0	True	full
578	6040c3295703ad0038312d8a	2021-03-04 11:23:16	[]	[]	Thu Mar 04 11:08:53 +0000 2021	[]	[{"url":"https://t.co/N2RkkLnoo2","expanded_url":"https://dieunbestechlichen.com/2021/03/doch-keine-nazi-verschwoerungstheorie-der-weitaus-groesste-anteil-der-covid-intensivpatienten-sind-migranten/","display_url":"dieunbestechlichen.com/2021/03/doch-k…","indices":[129,152]}]	Doch keine NAZI-Verschwörungstheorie: Der weitaus größte Anteil der Covid-Intensivpatienten sind Migranten - Die Unbestechlichen https://t.co/N2RkkLnoo2	13063.0	RT @deutsch365: Doch keine NAZI-Verschwörungstheorie: Der weitaus größte Anteil der Covid-Intensivpatienten sind Migranten - Die Unbestechl…	277.0	True	full
579	6040c32b5703ad0038312e36	2021-03-04 11:23:17	[]	[]	Thu Mar 04 11:20:38 +0000 2021	[{"text":"Oxford","indices":[26,33]},{"text":"AstraZeneca","indices":[34,46]}]	[{"url":"https://t.co/HNREU6buyF","expanded_url":"https://twitter.com/DinahRoseQC/status/1367415978448085001","display_url":"twitter.com/DinahRoseQC/st…","indices":[166,189]}]	Me, too.😬 I'm hoping it's #Oxford #AstraZeneca, naturally (but an antibody is antibody, so I'd accept a vaccine even from the other place — if they'd developed one). https://t.co/HNREU6buyF	12629.0	RT @Adrian_Hilton: Me, too.😬 I'm hoping it's #Oxford #AstraZeneca, naturally (but an antibody is antibody, so I'd accept a vaccine even fro…	886.0	True	full
580	6040c3515703ad0038313bfe	2021-03-04 11:23:56	[]	[]	Thu Mar 04 11:23:42 +0000 2021	[{"text":"COVID19","indices":[38,46]}]	[{"url":"https://t.co/pCyTulcCUM","expanded_url":"http://news.abs-cbn.com","display_url":"news.abs-cbn.com","indices":[155,178]}]	JUST IN: 487,200 doses of AstraZeneca #COVID19 vaccines from the World Health Organization's COVAX Facility arrive in the Philippines on Thursday evening. https://t.co/pCyTulcCUM https://t.co/YYPqBZPOzs	7320068.0	RT @ABSCBNNews: JUST IN: 487,200 doses of AstraZeneca #COVID19 vaccines from the World Health Organization's COVAX Facility arrive in the P…	307.0	True	full
581	6040c3555703ad0038313d28	2021-03-04 11:23:59	[]	[]	Thu Mar 04 11:23:42 +0000 2021	[{"text":"COVID19","indices":[38,46]}]	[{"url":"https://t.co/pCyTulcCUM","expanded_url":"http://news.abs-cbn.com","display_url":"news.abs-cbn.com","indices":[155,178]}]	JUST IN: 487,200 doses of AstraZeneca #COVID19 vaccines from the World Health Organization's COVAX Facility arrive in the Philippines on Thursday evening. https://t.co/pCyTulcCUM https://t.co/YYPqBZPOzs	7320068.0	RT @ABSCBNNews: JUST IN: 487,200 doses of AstraZeneca #COVID19 vaccines from the World Health Organization's COVAX Facility arrive in the P…	732.0	True	full
582	6040c3565703ad0038313d8a	2021-03-04 11:24:00	[]	[]	Thu Mar 04 11:18:03 +0000 2021	[]	[{"url":"https://t.co/mYjrzIHZa7","expanded_url":"https://twitter.com/epec_epn/status/1367430546998112257","display_url":"twitter.com/epec_epn/statu…","indices":[275,298]}]	Here we are!! After a long break period due to covid, we are back with a virtual EPEC Annual Week that will be AMAZING! Share this tweet, invite colleagues and friends, let's make this AW huge!!! @europlanetmedia @phoebus_k @Chmee2 @IVaratharajan @Ines_Blgcm @GavinOnTheMoon https://t.co/mYjrzIHZa7	150.0	RT @erjaluz: Here we are!! After a long break period due to covid, we are back with a virtual EPEC Annual Week that will be AMAZING! Share…	2765.0	True	full
583	6040c35b5703ad0038313f38	2021-03-04 11:24:05	[]	[]	Thu Mar 04 11:23:42 +0000 2021	[{"text":"COVID19","indices":[38,46]}]	[{"url":"https://t.co/pCyTulcCUM","expanded_url":"http://news.abs-cbn.com","display_url":"news.abs-cbn.com","indices":[155,178]}]	JUST IN: 487,200 doses of AstraZeneca #COVID19 vaccines from the World Health Organization's COVAX Facility arrive in the Philippines on Thursday evening. https://t.co/pCyTulcCUM https://t.co/YYPqBZPOzs	7320068.0	RT @ABSCBNNews: JUST IN: 487,200 doses of AstraZeneca #COVID19 vaccines from the World Health Organization's COVAX Facility arrive in the P…	530.0	True	full
584	6040c35e5703ad0038314064	2021-03-04 11:24:08	[]	[]	Thu Mar 04 11:23:52 +0000 2021	[]	[{"url":"https://t.co/sDo55hwVGt","expanded_url":"http://www.cnn.ph","display_url":"cnn.ph","indices":[143,166]}]	BREAKING: After a slight delivery delay, the much-awaited COVID-19 vaccines from British-Swedish drug maker AstraZeneca arrive in the country. https://t.co/sDo55hwVGt https://t.co/upMaMlkykK	1192610.0	RT @cnnphilippines: BREAKING: After a slight delivery delay, the much-awaited COVID-19 vaccines from British-Swedish drug maker AstraZeneca…	732.0	True	full
585	6040c3655703ad0038314312	2021-03-04 11:24:16	[]	[]	Thu Mar 04 11:23:52 +0000 2021	[]	[{"url":"https://t.co/sDo55hwVGt","expanded_url":"http://www.cnn.ph","display_url":"cnn.ph","indices":[143,166]}]	BREAKING: After a slight delivery delay, the much-awaited COVID-19 vaccines from British-Swedish drug maker AstraZeneca arrive in the country. https://t.co/sDo55hwVGt https://t.co/upMaMlkykK	1192611.0	RT @cnnphilippines: BREAKING: After a slight delivery delay, the much-awaited COVID-19 vaccines from British-Swedish drug maker AstraZeneca…	878.0	True	full
586	6040c37d5703ad0038314ba4	2021-03-04 11:24:40	[]	[]	Thu Mar 04 11:23:52 +0000 2021	[]	[{"url":"https://t.co/sDo55hwVGt","expanded_url":"http://www.cnn.ph","display_url":"cnn.ph","indices":[143,166]}]	BREAKING: After a slight delivery delay, the much-awaited COVID-19 vaccines from British-Swedish drug maker AstraZeneca arrive in the country. https://t.co/sDo55hwVGt https://t.co/upMaMlkykK	1192611.0	RT @cnnphilippines: BREAKING: After a slight delivery delay, the much-awaited COVID-19 vaccines from British-Swedish drug maker AstraZeneca…	246.0	True	full
587	6040c3845703ad0038314df4	2021-03-04 11:24:46	[]	[]	Thu Mar 04 11:23:42 +0000 2021	[{"text":"COVID19","indices":[38,46]}]	[{"url":"https://t.co/pCyTulcCUM","expanded_url":"http://news.abs-cbn.com","display_url":"news.abs-cbn.com","indices":[155,178]}]	JUST IN: 487,200 doses of AstraZeneca #COVID19 vaccines from the World Health Organization's COVAX Facility arrive in the Philippines on Thursday evening. https://t.co/pCyTulcCUM https://t.co/YYPqBZPOzs	7320069.0	RT @ABSCBNNews: JUST IN: 487,200 doses of AstraZeneca #COVID19 vaccines from the World Health Organization's COVAX Facility arrive in the P…	835.0	True	full
588	6040c3885703ad0038314f70	2021-03-04 11:24:50	[]	[]	Thu Mar 04 11:23:52 +0000 2021	[]	[{"url":"https://t.co/sDo55hwVGt","expanded_url":"http://www.cnn.ph","display_url":"cnn.ph","indices":[143,166]}]	BREAKING: After a slight delivery delay, the much-awaited COVID-19 vaccines from British-Swedish drug maker AstraZeneca arrive in the country. https://t.co/sDo55hwVGt https://t.co/upMaMlkykK	1192611.0	RT @cnnphilippines: BREAKING: After a slight delivery delay, the much-awaited COVID-19 vaccines from British-Swedish drug maker AstraZeneca…	341.0	True	full
589	6040c3885703ad0038314f74	2021-03-04 11:24:50	[]	[]	Thu Mar 04 11:23:52 +0000 2021	[]	[{"url":"https://t.co/sDo55hwVGt","expanded_url":"http://www.cnn.ph","display_url":"cnn.ph","indices":[143,166]}]	BREAKING: After a slight delivery delay, the much-awaited COVID-19 vaccines from British-Swedish drug maker AstraZeneca arrive in the country. https://t.co/sDo55hwVGt https://t.co/upMaMlkykK	1192611.0	RT @cnnphilippines: BREAKING: After a slight delivery delay, the much-awaited COVID-19 vaccines from British-Swedish drug maker AstraZeneca…	835.0	True	full
590	6040c3905703ad0038315242	2021-03-04 11:24:58	[]	[]	Thu Mar 04 11:23:52 +0000 2021	[]	[{"url":"https://t.co/sDo55hwVGt","expanded_url":"http://www.cnn.ph","display_url":"cnn.ph","indices":[143,166]}]	BREAKING: After a slight delivery delay, the much-awaited COVID-19 vaccines from British-Swedish drug maker AstraZeneca arrive in the country. https://t.co/sDo55hwVGt https://t.co/upMaMlkykK	1192611.0	RT @cnnphilippines: BREAKING: After a slight delivery delay, the much-awaited COVID-19 vaccines from British-Swedish drug maker AstraZeneca…	812.0	True	full
591	6040c39c5703ad00383156a8	2021-03-04 11:25:10	[]	[]	Thu Mar 04 11:23:52 +0000 2021	[]	[{"url":"https://t.co/sDo55hwVGt","expanded_url":"http://www.cnn.ph","display_url":"cnn.ph","indices":[143,166]}]	BREAKING: After a slight delivery delay, the much-awaited COVID-19 vaccines from British-Swedish drug maker AstraZeneca arrive in the country. https://t.co/sDo55hwVGt https://t.co/upMaMlkykK	1192611.0	RT @cnnphilippines: BREAKING: After a slight delivery delay, the much-awaited COVID-19 vaccines from British-Swedish drug maker AstraZeneca…	6.0	True	full
592	6040c3a15703ad0038315876	2021-03-04 11:25:15	[]	[{"url":"https://t.co/imvWb0zFJd","expanded_url":"https://www.thelancet.com/journals/langlo/article/PIIS2214-109X(20)30387-9/fulltext#supplementaryMaterial","display_url":"thelancet.com/journals/langl…","indices":[300,323]}]		[]	[]			@LucianoCostaNo1 @DaniellePentea1 @mab_sp125 Manaus é um caso à parte. O famigerado estudo sobre imunidade de reban… https://t.co/pzS0AZXjot	91.0	True	full
593	6040c3a35703ad003831594a	2021-03-04 11:25:18	[]	[]	Thu Mar 04 11:23:42 +0000 2021	[{"text":"COVID19","indices":[38,46]}]	[{"url":"https://t.co/pCyTulcCUM","expanded_url":"http://news.abs-cbn.com","display_url":"news.abs-cbn.com","indices":[155,178]}]	JUST IN: 487,200 doses of AstraZeneca #COVID19 vaccines from the World Health Organization's COVAX Facility arrive in the Philippines on Thursday evening. https://t.co/pCyTulcCUM https://t.co/YYPqBZPOzs	7320069.0	RT @ABSCBNNews: JUST IN: 487,200 doses of AstraZeneca #COVID19 vaccines from the World Health Organization's COVAX Facility arrive in the P…	894.0	True	full
594	6040c3b75703ad0038316062	2021-03-04 11:25:38	[]	[]	Thu Mar 04 11:23:42 +0000 2021	[{"text":"COVID19","indices":[38,46]}]	[{"url":"https://t.co/pCyTulcCUM","expanded_url":"http://news.abs-cbn.com","display_url":"news.abs-cbn.com","indices":[155,178]}]	JUST IN: 487,200 doses of AstraZeneca #COVID19 vaccines from the World Health Organization's COVAX Facility arrive in the Philippines on Thursday evening. https://t.co/pCyTulcCUM https://t.co/YYPqBZPOzs	7320069.0	RT @ABSCBNNews: JUST IN: 487,200 doses of AstraZeneca #COVID19 vaccines from the World Health Organization's COVAX Facility arrive in the P…	1277.0	True	full
595	6040c3c25703ad003831643c	2021-03-04 11:25:49	[]	[]	Thu Mar 04 10:27:40 +0000 2021	[]	[{"url":"https://t.co/JSpBf5uvM1","expanded_url":"https://www.telegraph.co.uk/global-health/science-and-disease/coronavirus-news-covid-vaccine-eu-schools-testing-roadmap-patient/","display_url":"telegraph.co.uk/global-health/…","indices":[257,280]}]	Merkel going out w/a face-plant: "Germany will authorise the AstraZeneca vaccine for people over the age of 65, Chancellor Merkel has said. The country had previously approved it for under-65s only, citing insufficient data of its effects on older people." https://t.co/JSpBf5uvM1	185481.0	RT @hughhewitt: Merkel going out w/a face-plant: "Germany will authorise the AstraZeneca vaccine for people over the age of 65, Chancellor…	14584.0	True	full
596	6040c3c35703ad003831647c	2021-03-04 11:25:49	[]	[]	Thu Mar 04 11:23:52 +0000 2021	[]	[{"url":"https://t.co/sDo55hwVGt","expanded_url":"http://www.cnn.ph","display_url":"cnn.ph","indices":[143,166]}]	BREAKING: After a slight delivery delay, the much-awaited COVID-19 vaccines from British-Swedish drug maker AstraZeneca arrive in the country. https://t.co/sDo55hwVGt https://t.co/upMaMlkykK	1192611.0	RT @cnnphilippines: BREAKING: After a slight delivery delay, the much-awaited COVID-19 vaccines from British-Swedish drug maker AstraZeneca…	4798.0	True	full
597	6040c3c45703ad0038316510	2021-03-04 11:25:51	[]	[]	Thu Mar 04 11:23:52 +0000 2021	[]	[{"url":"https://t.co/sDo55hwVGt","expanded_url":"http://www.cnn.ph","display_url":"cnn.ph","indices":[143,166]}]	BREAKING: After a slight delivery delay, the much-awaited COVID-19 vaccines from British-Swedish drug maker AstraZeneca arrive in the country. https://t.co/sDo55hwVGt https://t.co/upMaMlkykK	1192611.0	RT @cnnphilippines: BREAKING: After a slight delivery delay, the much-awaited COVID-19 vaccines from British-Swedish drug maker AstraZeneca…	245.0	True	full
598	6040c3c55703ad003831653e	2021-03-04 11:25:51	[{"text":"organiccoffee","indices":[129,143]},{"text":"organictea","indices":[144,155]},{"text":"organicsnacks","indices":[156,170]},{"text":"coffeemaker","indices":[171,183]},{"text":"blender","indices":[184,192]},{"text":"kettle","indices":[193,200]},{"text":"juicer","indices":[201,208]},{"text":"coffeeaccessories","indices":[209,227]},{"text":"appliances","indices":[228,239]}]	[{"url":"https://t.co/is7DH7mMui","expanded_url":"http://LBDISCOUNTGROCERY.COM","display_url":"LBDISCOUNTGROCERY.COM","indices":[46,69]},{"url":"https://t.co/taHyM3rDww","expanded_url":"https://www.amazon.com/promocode/ANR2HJ99M2ZFT?ref_=assoc_tag_ph_1524219135995&_encoding=UTF8&camp=1789&creative=9325&linkCode=pf4&tag=lbdiscountg01-20&linkId=7d23dd63334e5b0601492aab6facc514","display_url":"amazo…		[]	[]			SAVE 15% on COCOGOODS Products @ AMAZON VIA https://t.co/is7DH7mMui NOW THROUGH 3/23/21 CLICK ON PROMOCODE BE… https://t.co/SLInotjkXh	208.0	True	full
599	6040c3ca5703ad0038316714	2021-03-04 11:25:57	[]	[]	Thu Mar 04 11:23:52 +0000 2021	[]	[{"url":"https://t.co/sDo55hwVGt","expanded_url":"http://www.cnn.ph","display_url":"cnn.ph","indices":[143,166]}]	BREAKING: After a slight delivery delay, the much-awaited COVID-19 vaccines from British-Swedish drug maker AstraZeneca arrive in the country. https://t.co/sDo55hwVGt https://t.co/upMaMlkykK	1192611.0	RT @cnnphilippines: BREAKING: After a slight delivery delay, the much-awaited COVID-19 vaccines from British-Swedish drug maker AstraZeneca…	691.0	True	full
600	6040c4da1601f300384733d5	2021-03-04 11:30:26	[]	[]	Thu Mar 04 01:08:47 +0000 2021	[]	[{"url":"https://t.co/BYOgIA3MJi","expanded_url":"https://trib.al/sbzYspd","display_url":"trib.al/sbzYspd","indices":[215,238]}]	The FDA still has not approved the AstraZeneca vaccine, or outlined a clear path to approval, although it is approved in many other developed nations. The result of that sluggishness is simply more American deaths https://t.co/BYOgIA3MJi	339567.0	RT @bopinion: The FDA still has not approved the AstraZeneca vaccine, or outlined a clear path to approval, although it is approved in many…	1337.0	True	full
601	6040c4e11601f3003847369f	2021-03-04 11:30:34	[]	[]	Thu Mar 04 11:23:42 +0000 2021	[{"text":"COVID19","indices":[38,46]}]	[{"url":"https://t.co/pCyTulcCUM","expanded_url":"http://news.abs-cbn.com","display_url":"news.abs-cbn.com","indices":[155,178]}]	JUST IN: 487,200 doses of AstraZeneca #COVID19 vaccines from the World Health Organization's COVAX Facility arrive in the Philippines on Thursday evening. https://t.co/pCyTulcCUM https://t.co/YYPqBZPOzs	7320073.0	RT @ABSCBNNews: JUST IN: 487,200 doses of AstraZeneca #COVID19 vaccines from the World Health Organization's COVAX Facility arrive in the P…	231.0	True	full
602	6040c4e31601f300384737b7	2021-03-04 11:30:37	[{"text":"COVID19PH","indices":[130,140]},{"text":"WeHealAsOnePH","indices":[141,155]},{"text":"COVIDvaccinePH","indices":[156,171]}]	[{"url":"https://t.co/JbBlp4SztN","expanded_url":"https://fb.watch/40vzhOkFyb/","display_url":"fb.watch/40vzhOkFyb/","indices":[105,128]}]		[]	[]			LIVE! PANOORIN: Laging Handa: Ang Pagdating ng AstraZeneca Vaccine - A PTV Special Coverage WATCH HERE:… https://t.co/1eSuxagsjc	14525.0	True	full
603	6040c4e31601f30038473807	2021-03-04 11:30:38	[]	[{"url":"https://t.co/Vjc1upPpaw","expanded_url":"https://bit.ly/3e9vrFF","display_url":"bit.ly/3e9vrFF","indices":[143,166]}]		[]	[]			BREAKING: The initial batch of AstraZeneca COVID-19 vaccines from the COVAX facility, consisting of 487,200 doses,… https://t.co/64BzpoxINc	1192614.0	True	full
604	6040c4ec1601f30038473b59	2021-03-04 11:30:47	[]	[{"url":"https://t.co/SJGRmZSS18","expanded_url":"https://www.aljazeera.com/news/2021/3/3/brazil-reports-new-single-day-high-of-covid-19-deaths","display_url":"aljazeera.com/news/2021/3/3/…","indices":[129,152]}]		[]	[]			“Mais de 1,000 pessoas por dia estão a morrer no Brasil. É como 5 desastres de avião por dia...”. Não é só o víru… https://t.co/B8fAZzGXjj	115841.0	True	full
605	6040c4f81601f30038473f2f	2021-03-04 11:30:58	[]	[]	Thu Mar 04 11:29:36 +0000 2021	[]	[{"url":"https://t.co/8VzQVGzPmg","expanded_url":"https://www.faz.net/aktuell/politik/inland/astra-zeneca-stiko-empfiehlt-corona-impfstoff-auch-fuer-aeltere-17227095.html","display_url":"faz.net/aktuell/politi…","indices":[163,186]}]	STIKO empfiehlt den AstraZeneca-Impfstoff jetzt nach vorliegen ausreichender Daten zur Wirksamkeit auch für Personen über 65. Halleluja, das wurde aber auch Zeit. https://t.co/8VzQVGzPmg	14898.0	RT @Anaesthet1: STIKO empfiehlt den AstraZeneca-Impfstoff jetzt nach vorliegen ausreichender Daten zur Wirksamkeit auch für Personen über 6…	914.0	True	full
606	6040c5101601f300384744df	2021-03-04 11:31:14	[]	[]	Thu Mar 04 11:23:42 +0000 2021	[{"text":"COVID19","indices":[38,46]}]	[{"url":"https://t.co/pCyTulcCUM","expanded_url":"http://news.abs-cbn.com","display_url":"news.abs-cbn.com","indices":[155,178]}]	JUST IN: 487,200 doses of AstraZeneca #COVID19 vaccines from the World Health Organization's COVAX Facility arrive in the Philippines on Thursday evening. https://t.co/pCyTulcCUM https://t.co/YYPqBZPOzs	7320074.0	RT @ABSCBNNews: JUST IN: 487,200 doses of AstraZeneca #COVID19 vaccines from the World Health Organization's COVAX Facility arrive in the P…	0.0	True	full
607	6040c52d1601f30038474d5d	2021-03-04 11:31:37	[]	[{"url":"https://t.co/M7hz77Jasn","expanded_url":"https://ashenewsonline.com/health-healthy-living/covid-19-s-korea-investigates-3-additional-deaths-after-astrazeneca-vaccine-shots/","display_url":"ashenewsonline.com/health-healthy…","indices":[256,279]}]		[]	[]			South Korea is investigating three more deaths following inoculation with AstraZeneca’s COVID-19 vaccine, the Korea… https://t.co/ruiaYbdyoB	23.0	True	full
608	6040c52e1601f30038474dad	2021-03-04 11:31:38	[]	[]	Thu Mar 04 11:29:36 +0000 2021	[]	[{"url":"https://t.co/8VzQVGzPmg","expanded_url":"https://www.faz.net/aktuell/politik/inland/astra-zeneca-stiko-empfiehlt-corona-impfstoff-auch-fuer-aeltere-17227095.html","display_url":"faz.net/aktuell/politi…","indices":[163,186]}]	STIKO empfiehlt den AstraZeneca-Impfstoff jetzt nach vorliegen ausreichender Daten zur Wirksamkeit auch für Personen über 65. Halleluja, das wurde aber auch Zeit. https://t.co/8VzQVGzPmg	14897.0	RT @Anaesthet1: STIKO empfiehlt den AstraZeneca-Impfstoff jetzt nach vorliegen ausreichender Daten zur Wirksamkeit auch für Personen über 6…	582.0	True	full
609	6040c5311601f30038474ea5	2021-03-04 11:31:41	[]	[]	Thu Mar 04 11:31:17 +0000 2021	[]	[{"url":"https://t.co/L8xk7d9fDJ","expanded_url":"https://bit.ly/2Ok3AYD","display_url":"bit.ly/2Ok3AYD","indices":[243,266]}]	EXCLUSIVE: Anticipating the delivery of around 23 million doses of AstraZeneca's COVID-19 vaccine to the Philippines this year, the United Kingdom is working with the Philippine government to ensure 'successful deployment' across the country. https://t.co/L8xk7d9fDJ	1192614.0	RT @cnnphilippines: EXCLUSIVE: Anticipating the delivery of around 23 million doses of AstraZeneca's COVID-19 vaccine to the Philippines th…	9447.0	True	full
610	6040c5331601f30038474f87	2021-03-04 11:31:43	[]	[]	Thu Mar 04 11:30:37 +0000 2021	[{"text":"COVID19PH","indices":[130,140]},{"text":"WeHealAsOnePH","indices":[141,155]},{"text":"COVIDvaccinePH","indices":[156,171]}]	[{"url":"https://t.co/JbBlp4SztN","expanded_url":"https://fb.watch/40vzhOkFyb/","display_url":"fb.watch/40vzhOkFyb/","indices":[105,128]}]	LIVE! PANOORIN: Laging Handa: Ang Pagdating ng AstraZeneca Vaccine - A PTV Special Coverage WATCH HERE: https://t.co/JbBlp4SztN #COVID19PH #WeHealAsOnePH #COVIDvaccinePH https://t.co/EwCGHN5u0j	14525.0	RT @ntfcovid19ph: LIVE! PANOORIN: Laging Handa: Ang Pagdating ng AstraZeneca Vaccine - A PTV Special Coverage WATCH HERE: https://t.co/JbB…	315.0	True	full
611	6040c5351601f3003847502b	2021-03-04 11:31:45	[]	[]	Thu Mar 04 11:31:17 +0000 2021	[]	[{"url":"https://t.co/L8xk7d9fDJ","expanded_url":"https://bit.ly/2Ok3AYD","display_url":"bit.ly/2Ok3AYD","indices":[243,266]}]	EXCLUSIVE: Anticipating the delivery of around 23 million doses of AstraZeneca's COVID-19 vaccine to the Philippines this year, the United Kingdom is working with the Philippine government to ensure 'successful deployment' across the country. https://t.co/L8xk7d9fDJ	1192614.0	RT @cnnphilippines: EXCLUSIVE: Anticipating the delivery of around 23 million doses of AstraZeneca's COVID-19 vaccine to the Philippines th…	878.0	True	full
612	6040c55b1601f30038475743	2021-03-04 11:32:05	[]	[{"url":"https://t.co/tlUFPlsHqO","expanded_url":"https://www.aerzteblatt.de/nachrichten/121675/England-Impfstoffe-von-Astrazeneca-und-Biontech-bei-Senioren-gleich-gut-wirksam","display_url":"aerzteblatt.de/nachrichten/12…","indices":[107,130]}]		[]	[]			Der Impfstoff von Astra Zeneca erzielt bei Ü70 ungefähr die gleiche Wirkung wie die 1. Dosis von Biontech.… https://t.co/QIsvqgztu0	11975.0	True	full
613	6040c55b1601f30038475771	2021-03-04 11:32:06	[]	[]	Wed Mar 03 15:21:58 +0000 2021	[{"text":"vaccin","indices":[15,22]}]	[{"url":"https://t.co/Agfk08M8CJ","expanded_url":"http://www.adrreports.eu/fr/search_subst.html#","display_url":"adrreports.eu/fr/search_subs…","indices":[152,175]}]	Cliquez sur le #vaccin au choix, Pfizer, AstraZeneca ou Moderna pour voir les effets secondaires déclarés... Ce n'est pas fini la suite ci-dessous... ⏬ https://t.co/Agfk08M8CJ https://t.co/u9fpKaB2Gy	14084.0	RT @momotchiii: Cliquez sur le #vaccin au choix, Pfizer, AstraZeneca ou Moderna pour voir les effets secondaires déclarés... Ce n'est pas f…	74.0	True	full
614	6040c5611601f300384758d9	2021-03-04 11:32:09	[]	[]	Wed Mar 03 21:46:58 +0000 2021	[{"text":"عكاظ","indices":[0,5]},{"text":"الخميس","indices":[22,29]},{"text":"كورونا","indices":[91,98]},{"text":"السعودية","indices":[187,196]},{"text":"الصحة","indices":[199,205]},{"text":"ان_تكون_اولا","indices":[238,251]}]	[{"url":"https://t.co/3SlA4INXWI","expanded_url":"https://www.okaz.com.sa/","display_url":"okaz.com.sa","indices":[253,276]}]	#عكاظ (الصفحة الأولى) #الخميس: - مصادر عكاظ: استمرار التقاضي الإلكتروني بعد انتهاء جائحة #كورونا - عكاظ ترصد.. ملاحقة منتهكي الملكية الفكرية بـــ 532 قضية - مليون جرعة لقاح معطاة في #السعودية.. #الصحة: سارعوا إلى التسجيل في التطعيم #ان_تكون_اولا https://t.co/3SlA4INXWI https://t.co/XdmGO39GOb	1922803.0	RT @OKAZ_online: #عكاظ (الصفحة الأولى) #الخميس: - مصادر عكاظ: استمرار التقاضي الإلكتروني بعد انتهاء جائحة #كورونا - عكاظ ترصد.. ملاحقة م…	515.0	True	full
615	6040c56d1601f30038475bb3	2021-03-04 11:32:17	[]	[{"url":"https://t.co/g79rAZdF30","expanded_url":"http://buenosaires.gob.ar/coronavirus/datos/vacunacion","display_url":"buenosaires.gob.ar/coronavirus/da…","indices":[0,23]}]		[]	[]			https://t.co/g79rAZdF30 Un buen gobierno. La transparencia es un valor fundamentales para el @gcba. Comparto la pub… https://t.co/xbybkKvBIa	886.0	True	full
616	6040c5861601f300384763cd	2021-03-04 11:32:40	[]	[]	Thu Mar 04 11:23:52 +0000 2021	[]	[{"url":"https://t.co/sDo55hwVGt","expanded_url":"http://www.cnn.ph","display_url":"cnn.ph","indices":[143,166]}]	BREAKING: After a slight delivery delay, the much-awaited COVID-19 vaccines from British-Swedish drug maker AstraZeneca arrive in the country. https://t.co/sDo55hwVGt https://t.co/upMaMlkykK	1192513.0	RT @cnnphilippines: BREAKING: After a slight delivery delay, the much-awaited COVID-19 vaccines from British-Swedish drug maker AstraZeneca…	44.0	True	full
617	6040c5921601f300384767df	2021-03-04 11:32:52	[]	[]	Thu Mar 04 11:30:38 +0000 2021	[]	[{"url":"https://t.co/Vjc1upPpaw","expanded_url":"https://bit.ly/3e9vrFF","display_url":"bit.ly/3e9vrFF","indices":[143,166]}]	BREAKING: The initial batch of AstraZeneca COVID-19 vaccines from the COVAX facility, consisting of 487,200 doses, has arrived in the country. https://t.co/Vjc1upPpaw	1192616.0	RT @cnnphilippines: BREAKING: The initial batch of AstraZeneca COVID-19 vaccines from the COVAX facility, consisting of 487,200 doses, has…	44.0	True	full
618	6040c5921601f30038476833	2021-03-04 11:32:52	[]	[{"url":"https://t.co/SlAlNTyFb4","expanded_url":"https://youtu.be/3vsHf7rYouU","display_url":"youtu.be/3vsHf7rYouU","indices":[135,158]}]		[]	[]			EXCLUSIVITE ECLAIR FM-TV Guadeloupe 🦎🌴🐚🌈 DECOUVERTE MONDIALE DE PHITOBOKAZ LE coronavirus (dingue, Chick, Covi...… https://t.co/o76oksnsjR	13.0	True	full
619	6040c5a51601f30038476ebd	2021-03-04 11:33:11	[]	[]	Thu Mar 04 09:29:56 +0000 2021	[{"text":"Coronavirus","indices":[23,35]},{"text":"Bayern","indices":[51,58]},{"text":"AstraZeneca","indices":[74,86]}]	[{"url":"https://t.co/BAV4dx30Bn","expanded_url":"https://www.mainpost.de/regional/wuerzburg/weiter-raetselraten-wo-sind-200-000-dosen-astrazeneca-geblieben-art-10573146","display_url":"mainpost.de/regional/wuerz…","indices":[165,188]}]	Weiter geht es mit der #Coronavirus-Unfähigkeit in #Bayern: 200.000 Dosen #AstraZeneca-Impfstoff werden vermisst. Erde an @Markus_Soeder: Hallo? Jemand zuhause? /MS https://t.co/BAV4dx30Bn	29103.0	RT @watch_union: Weiter geht es mit der #Coronavirus-Unfähigkeit in #Bayern: 200.000 Dosen #AstraZeneca-Impfstoff werden vermisst. Erde an…	313.0	True	full
620	6040c5ad1601f3003847715d	2021-03-04 11:33:18	[{"text":"OperationBreatheFreshCleanAir","indices":[40,70]},{"text":"EnviroklenzAirPurifiers","indices":[73,97]},{"text":"COVID19","indices":[176,184]},{"text":"COVIDisAirborne","indices":[247,263]}]	[{"url":"https://t.co/CpLgauIzmr","expanded_url":"https://enviroklenzairpurifiers.com/enviroklenz-mobile-air-system-promotion/?ap_id=SOSSTSE","display_url":"enviroklenzairpurifiers.com/enviroklenz-mo…","indices":[100,123]},{"url":"https://t.co/vBN1OIlFVo","expanded_url":"https://youtu.be/xhu0JZez4Dk","display_url":"youtu.be/xhu0JZez4Dk","indices":[126,149]}]		[]	[]			@QAZtheArtist @viralvideovlogs @NSRZine #OperationBreatheFreshCleanAir 👈 #EnviroklenzAirPurifiers 👈… https://t.co/NzCDtBOA31	1471.0	True	full
621	6040c5b11601f300384772a1	2021-03-04 11:33:21	[]	[]	Thu Mar 04 11:32:05 +0000 2021	[]	[{"url":"https://t.co/tlUFPlsHqO","expanded_url":"https://www.aerzteblatt.de/nachrichten/121675/England-Impfstoffe-von-Astrazeneca-und-Biontech-bei-Senioren-gleich-gut-wirksam","display_url":"aerzteblatt.de/nachrichten/12…","indices":[107,130]}]	Der Impfstoff von Astra Zeneca erzielt bei Ü70 ungefähr die gleiche Wirkung wie die 1. Dosis von Biontech. https://t.co/tlUFPlsHqO via @dt_aerzteblatt	11975.0	RT @lipsandskin: Der Impfstoff von Astra Zeneca erzielt bei Ü70 ungefähr die gleiche Wirkung wie die 1. Dosis von Biontech. https://t.co/tl…	2540.0	True	full
622	6040c5b31601f300384773a1	2021-03-04 11:33:24	[]	[]	Thu Mar 04 11:32:37 +0000 2021	[{"text":"COVID19","indices":[16,24]}]	[{"url":"https://t.co/tkdXiJValw","expanded_url":"https://www.bbc.com/news/world-europe-56275342","display_url":"bbc.com/news/world-eur…","indices":[232,255]}]	The AstraZeneca #COVID19 vaccine is now approved for those over 65 in Germany &amp; France. Both countries updated their age criteria based on more recent data - another example of policy adapting to emerging data in real time. https://t.co/tkdXiJValw	79434.0	RT @BogochIsaac: The AstraZeneca #COVID19 vaccine is now approved for those over 65 in Germany &amp; France. Both countries updated their age…	57.0	True	full
623	6040c5b51601f3003847748b	2021-03-04 11:33:27	[]	[]	Mon Mar 01 09:52:52 +0000 2021	[]	[{"url":"https://t.co/9FK1PzfPLr","expanded_url":"https://www.purplepicks.net/princetwitterthread/3121-day-15-working-3121-by-ruthlesdva/","display_url":"purplepicks.net/princetwittert…","indices":[254,277]}]	Day 15 - Wanna get close up &amp; personal to Prince &amp; the 3121 era. Well you probably won’t get any closer than this AMAZING thread by his Manager at the time - the super intelligent, beautiful &amp; very funny @ruthlesdva 💜💜 AN ESSENTIAL READ! https://t.co/9FK1PzfPLr	882.0	RT @deejayumb: Day 15 - Wanna get close up &amp; personal to Prince &amp; the 3121 era. Well you probably won’t get any closer than this AMAZING…	927.0	True	full
624	6040c5bd1601f30038477779	2021-03-04 11:33:35	[]	[]	Thu Mar 04 11:23:52 +0000 2021	[]	[{"url":"https://t.co/sDo55hwVGt","expanded_url":"http://www.cnn.ph","display_url":"cnn.ph","indices":[143,166]}]	BREAKING: After a slight delivery delay, the much-awaited COVID-19 vaccines from British-Swedish drug maker AstraZeneca arrive in the country. https://t.co/sDo55hwVGt https://t.co/upMaMlkykK	1192616.0	RT @cnnphilippines: BREAKING: After a slight delivery delay, the much-awaited COVID-19 vaccines from British-Swedish drug maker AstraZeneca…	6053.0	True	full
625	6040c5be1601f3003847783f	2021-03-04 11:33:37	[]	[{"url":"https://t.co/JecmI4KAFn","expanded_url":"https://www.noticiasextremadura.es/el-acuerdo-de-flexibilizacion-de-las-medidas-restrictivas-contra-la-covid-19-entrara-en-vigor-manana-viernes/","display_url":"noticiasextremadura.es/el-acuerdo-de-…","indices":[139,162]}]		[]	[]			El acuerdo de flexibilización de las medidas restrictivas contra la covid-19 entrará en vigor mañana viernes.… https://t.co/WNXAZkmi0G	491.0	True	full
626	6040c5bf1601f30038477895	2021-03-04 11:33:38	[]	[]	Thu Mar 04 11:32:37 +0000 2021	[{"text":"COVID19","indices":[16,24]}]	[{"url":"https://t.co/tkdXiJValw","expanded_url":"https://www.bbc.com/news/world-europe-56275342","display_url":"bbc.com/news/world-eur…","indices":[232,255]}]	The AstraZeneca #COVID19 vaccine is now approved for those over 65 in Germany &amp; France. Both countries updated their age criteria based on more recent data - another example of policy adapting to emerging data in real time. https://t.co/tkdXiJValw	79457.0	RT @BogochIsaac: The AstraZeneca #COVID19 vaccine is now approved for those over 65 in Germany &amp; France. Both countries updated their age…	795.0	True	full
627	6040c5c11601f30038477925	2021-03-04 11:33:39	[]	[]	Thu Mar 04 11:32:37 +0000 2021	[{"text":"COVID19","indices":[16,24]}]	[{"url":"https://t.co/tkdXiJValw","expanded_url":"https://www.bbc.com/news/world-europe-56275342","display_url":"bbc.com/news/world-eur…","indices":[232,255]}]	The AstraZeneca #COVID19 vaccine is now approved for those over 65 in Germany &amp; France. Both countries updated their age criteria based on more recent data - another example of policy adapting to emerging data in real time. https://t.co/tkdXiJValw	79457.0	RT @BogochIsaac: The AstraZeneca #COVID19 vaccine is now approved for those over 65 in Germany &amp; France. Both countries updated their age…	401.0	True	full
[truncated: 13,288 more rows]
