# Supplementary material for: Low credibility URL sharing on Twitter during reporting linking rare blood clots with the Oxford/AstraZeneca COVID-19 vaccine
Source: PLoS One. 2024 Jan 19;19(1):e0296444. doi: 10.1371/journal.pone.0296444 (PMC10798519; doi:10.1371/journal.pone.0296444)
Supplement: S50 File — (CSV) [file pone.0296444.s052.csv]

	_id	created_at	extended_tweet.entities.hashtags	URL	retweeted_status.created_at	retweeted_status.extended_tweet.entities.hashtags	RTURL	retweeted_status.extended_tweet.full_text	retweeted_status.user.followers_count	text	user.followers_count	indicator	origin
0	60495e76c0e48500386dce8b	2021-03-11 00:04:01	[]	[{"url":"https://t.co/oQDwUYSek6","expanded_url":"http://bit.ly/3l7XTJQ","display_url":"bit.ly/3l7XTJQ","indices":[200,223]}]		[]	[]			On Wednesday, Eli Lilly &amp; Co, announced results from its BLAZE-1 Phase 3 clinical trial involving high risk, symptoâ€¦ https://t.co/AbsmXQsgAU	203098.0	True	full
1	60495e8dc0e48500386dd6dd	2021-03-11 00:04:24	[]	[]	Tue Mar 09 14:22:23 +0000 2021	[{"text":"LaGeologÃ­aImporta","indices":[259,277]}]	[{"url":"https://t.co/6OSm6JUZ1Y","expanded_url":"http://mindat.org","display_url":"mindat.org","indices":[233,256]}]	Â¿SabÃ­ais que la vacuna de AstraZeneca tiene entre sus escipientes dos compuestos minerales? Se trata del cloruro sÃ³dico (foto) y del cloruro de magnesio, que nos recuerdan que la geologÃ­a estÃ¡ hasta en las vacunas (ðŸ“¸ Stefanie Menig, https://t.co/6OSm6JUZ1Y). #LaGeologÃ­aImporta https://t.co/idx7YSNJ30	2603.0	RT @GeologicalMan: Â¿SabÃ­ais que la vacuna de AstraZeneca tiene entre sus escipientes dos compuestos minerales? Se trata del cloruro sÃ³dicoâ€¦	13.0	True	full
2	60495eb0c0e48500386de351	2021-03-11 00:04:59	[]	[]	Thu Mar 11 00:00:09 +0000 2021	[{"text":"AZ02","indices":[0,5]},{"text":"COVID19","indices":[136,144]}]	[{"url":"https://t.co/laP9OYqlBv","expanded_url":"https://kirkpatrick.house.gov/2021/03/10/rep-kirkpatrick-votes-for-american-rescue-plan-sending-transformational-covid-relief-package-to-president-bidens-desk/","display_url":"kirkpatrick.house.gov/2021/03/10/repâ€¦","indices":[147,170]}]	#AZ02: House Democrats passed the final version of the American Rescue Plan earlier today! Help is on the way. Together, we will crush #COVID19. https://t.co/laP9OYqlBv	8800.0	RT @RepKirkpatrick: #AZ02: House Democrats passed the final version of the American Rescue Plan earlier today! Help is on the way. Togetheâ€¦	772.0	True	full
3	60495ec8c0e48500386debfb	2021-03-11 00:05:23	[]	[]	Wed Mar 10 12:56:06 +0000 2021	[{"text":"homedecor","indices":[92,102]},{"text":"homedecoratin","indices":[103,117]},{"text":"pillows","indices":[118,126]},{"text":"monogrammed","indices":[127,139]},{"text":"custom","indices":[140,147]},{"text":"personalized","indices":[148,161]},{"text":"personalised","indices":[162,175]},{"text":"uniquegifts","indices":[176,188]},{"text":"golf","indices":[189,194]},{"text":"onlinestore","ind…	[{"url":"https://t.co/JWBDHtutHA","expanded_url":"https://zazzle.com/collections/pillow_personality-119547642368851766?rf=238423044473770840","display_url":"zazzle.com/collections/piâ€¦","indices":[0,23]}]	https://t.co/JWBDHtutHA via @zazzle 15% off code SPRINGFUNZAZ Ends 3-11-21 @ 11:59 PM PST #homedecor #homedecoratin #pillows #monogrammed #custom #personalized #personalised #uniquegifts #golf #onlinestore #motivational #interiordesigner #beachpausedesigns #zazzle #ZazzleMade	3546.0	RT @Beachpause: https://t.co/JWBDHtutHA via @zazzle 15% off code SPRINGFUNZAZ Ends 3-11-21 @ 11:59 PM PST #homedecor #homedecoratin #pillâ€¦	9189.0	True	full
4	60495f2fc0e48500386e10a1	2021-03-11 00:07:05	[]	[]	Wed Mar 10 23:48:58 +0000 2021	[]	[{"url":"https://t.co/nOi6CYoy0h","expanded_url":"https://twitter.com/bobemannbball/status/1369568285713305601","display_url":"twitter.com/bobemannbball/â€¦","indices":[280,303]}]	COVID-19 AstraZeneca Vaccine: Look under â€œBacterial Infectionsâ€� and youâ€™ll see *checks official record below* Cellulitis ðŸ˜‰ Which MP, their children or partners passing from the Covid Jab will stop the roll out? It will definitely NOT be the loss of your dad, daughter or nan ... https://t.co/nOi6CYoy0h https://t.co/sqtb3O5r1k	881.0	RT @SenatorChristos: COVID-19 AstraZeneca Vaccine: Look under â€œBacterial Infectionsâ€� and youâ€™ll see *checks official record below* Cellulitâ€¦	368.0	True	full
5	60495f31c0e48500386e1177	2021-03-11 00:07:07	[{"text":"FauciHero","indices":[268,278]}]	[{"url":"https://t.co/OKiXQ4yGTF","expanded_url":"https://www.rawstory.com/roger-wicker-loves-stimulus-he-voted-against/?utm_source=dlvr.it&utm_medium=twitter","display_url":"rawstory.com/roger-wicker-lâ€¦","indices":[244,267]}]		[]	[]			Republican Senator Roger Wicker touts support for COVID stimulus package he trashed and voted against: Not one Repuâ€¦ https://t.co/3FQBAZgkj4	3838.0	True	full
6	60495f34c0e48500386e12af	2021-03-11 00:07:11	[]	[]	Wed Mar 10 19:00:01 +0000 2021	[{"text":"MaisonBlanche","indices":[97,111]},{"text":"Twitter","indices":[112,120]},{"text":"HongKong","indices":[121,130]},{"text":"UBS","indices":[131,135]},{"text":"HSMC","indices":[136,141]},{"text":"Chine","indices":[142,148]},{"text":"AstraZeneca","indices":[149,161]},{"text":"vaccination","indices":[162,174]},{"text":"actualite","indices":[175,185]}]	[{"url":"https://t.co/xzoR7ePAu9","expanded_url":"http://bit.ly/NTDactu1003","display_url":"bit.ly/NTDactu1003","indices":[188,211]}]	UBS conteste lâ€™amende pour fraude fiscale en France ; les sceptiques sur les vaccins AstraZeneca #MaisonBlanche #Twitter #HongKong #UBS #HSMC #Chine #AstraZeneca #vaccination #actualite https://t.co/xzoR7ePAu9	2749.0	RT @NTDTVFrance: UBS conteste lâ€™amende pour fraude fiscale en France ; les sceptiques sur les vaccins AstraZeneca #MaisonBlanche #Twitter #â€¦	29.0	True	full
7	60495f44c0e48500386e1831	2021-03-11 00:07:26	[]	[]	Wed Mar 10 21:29:19 +0000 2021	[]	[{"url":"https://t.co/ck89xOfS6v","expanded_url":"https://covid-19.ontario.ca/vaccine-locations","display_url":"covid-19.ontario.ca/vaccine-locatiâ€¦","indices":[211,234]},{"url":"https://t.co/hCv11RQZex","expanded_url":"https://twitter.com/ONThealth/status/1369747676154183681","display_url":"twitter.com/ONThealth/statâ€¦","indices":[235,258]}]	Please note individuals aged 60 to 64 may now book appointments to receive the Oxford-AstraZeneca vaccine at select pharmacies in Ontario. Administration of these vaccines is organized by @ONThealth. More info: https://t.co/ck89xOfS6v https://t.co/hCv11RQZex	9984.0	RT @MGHToronto: Please note individuals aged 60 to 64 may now book appointments to receive the Oxford-AstraZeneca vaccine at select pharmacâ€¦	426.0	True	full
8	60495f4dc0e48500386e1b55	2021-03-11 00:07:35	[]	[{"url":"https://t.co/oQDwUYSek6","expanded_url":"http://bit.ly/3l7XTJQ","display_url":"bit.ly/3l7XTJQ","indices":[200,223]}]		[]	[]			On Wednesday, Eli Lilly &amp; Co. announced results from its BLAZE-1 Phase 3 clinical trial involving high risk, symptoâ€¦ https://t.co/Dun5P6uzSj	203098.0	True	full
9	60495fbac0e48500386e42a5	2021-03-11 00:09:25	[{"text":"Weathercloud","indices":[196,209]}]	[{"url":"https://t.co/SgbxuQM14c","expanded_url":"http://app.weathercloud.net/map#5730653179","display_url":"app.weathercloud.net/map#5730653179","indices":[172,195]}]		[]	[]			PWS METEOALCAZAR 10/03/21 | Resumen diario Viento: 1.1 km/h SE Racha: 20.9 km/h Temperatura: 15.8 | 3.5 Â°C Humedadâ€¦ https://t.co/Ug0HgRjn68	125.0	True	full
10	60495fc2c0e48500386e458b	2021-03-11 00:09:33	[]	[]	Sun Mar 07 15:31:26 +0000 2021	[]	[{"url":"https://t.co/BRAPXlDeVo","expanded_url":"https://www.thelancet.com/journals/lancet/article/PIIS0140-6736(21)00528-6/fulltext?fbclid=IwAR2FHpSbPi-LtuQqKz5eG-l55za6K62V6jY1AUTwJGy_IU99nJPySEmehAQ","display_url":"thelancet.com/journals/lanceâ€¦","indices":[253,276]}]	Continued emergence of real-world evidence supporting a 12-week interval dosing for the AZ vaccine. it also provides documented efficacy of an improved immune response when c/w a shorter interval. This latter observation is a tenet of vaccine science. https://t.co/BRAPXlDeVo	2859.0	RT @skepticalIDdoc: Continued emergence of real-world evidence supporting a 12-week interval dosing for the AZ vaccine. it also provides doâ€¦	910.0	True	full
11	60495fe4c0e48500386e5187	2021-03-11 00:10:06	[{"text":"update","indices":[129,136]},{"text":"covid","indices":[137,143]},{"text":"astrazeneca","indices":[144,156]},{"text":"vaccine","indices":[157,165]}]	[{"url":"https://t.co/3Zip6MwNyl","expanded_url":"https://collectedtimes.com/daily/60495fd96ff17900049eeb03","display_url":"collectedtimes.com/daily/60495fd9â€¦","indices":[103,126]}]		[]	[]			Alberta reports 399 new COVID 19 cases as province begins AstraZeneca rollout Stories from 4 sourcesâ€¦ https://t.co/QtXD564522	16.0	True	full
12	6049602fc0e48500386e6c3b	2021-03-11 00:11:21	[]	[{"url":"https://t.co/usoAoXKy2k","expanded_url":"https://www.niusdiario.es/nacional/politica/isabel-diaz-ayuso-no-acompana-reyes-felipe-letizia-concierto-memoria-victimas-terrorismo-elecciones-anticipadas-mociones-censura_18_3104070317.html","display_url":"niusdiario.es/nacional/politâ€¦","indices":[257,280]}]		[]	[]			Abrumada por trabajar tanto el 10M por la tarde decide hacer otra de sus ayusadas y excusa su asistencia, seguramenâ€¦ https://t.co/92u5AZHJH5	70282.0	True	full
13	60496052c0e48500386e78ef	2021-03-11 00:11:56	[]	[]	Wed Mar 10 23:09:59 +0000 2021	[]	[{"url":"https://t.co/ttF8kg7PH7","expanded_url":"https://www.euronews.com/2021/03/10/no-indication-astrazeneca-covid-vaccine-led-to-austria-death-says-ema?utm_term=Autofeed&utm_medium=Social&utm_source=Twitter#Echobox=1615417360","display_url":"euronews.com/2021/03/10/no-â€¦","indices":[135,158]}]	Austria suspended the use of an AstraZeneca vaccine batch on Sunday following the death of a woman and the hospitalisation of another. https://t.co/ttF8kg7PH7	455301.0	RT @euronews: Austria suspended the use of an AstraZeneca vaccine batch on Sunday following the death of a woman and the hospitalisation ofâ€¦	176.0	True	full
14	6049606fc0e48500386e834f	2021-03-11 00:12:26	[]	[]	Wed Mar 10 23:09:59 +0000 2021	[]	[{"url":"https://t.co/ttF8kg7PH7","expanded_url":"https://www.euronews.com/2021/03/10/no-indication-astrazeneca-covid-vaccine-led-to-austria-death-says-ema?utm_term=Autofeed&utm_medium=Social&utm_source=Twitter#Echobox=1615417360","display_url":"euronews.com/2021/03/10/no-â€¦","indices":[135,158]}]	Austria suspended the use of an AstraZeneca vaccine batch on Sunday following the death of a woman and the hospitalisation of another. https://t.co/ttF8kg7PH7	455211.0	RT @euronews: Austria suspended the use of an AstraZeneca vaccine batch on Sunday following the death of a woman and the hospitalisation ofâ€¦	828.0	True	full
15	60496074c0e48500386e8515	2021-03-11 00:12:31	[{"text":"TVCEcuador","indices":[203,214]}]	[{"url":"https://t.co/z0MhQBq8Ww","expanded_url":"http://ow.ly/hYeo30rAcAh","display_url":"ow.ly/hYeo30rAcAh","indices":[179,202]}]		[]	[]			A travÃ©s de un oficio enviado al Ministro de Salud, los laboratorios de Pfizer y AstraZeneca, dieron a conocer queâ€¦ https://t.co/Dlusv8p8UP	27601.0	True	full
16	6049634ac6ef1a0038f94fe7	2021-03-11 00:24:37	[]	[]	Tue Mar 09 18:03:44 +0000 2021	[]	[{"url":"https://t.co/ShnhrwIGeq","expanded_url":"https://www.vox.com/22320606/arizona-kyrsten-sinema-poll-filibuster","display_url":"vox.com/22320606/arizoâ€¦","indices":[244,267]}]	Arizonans want results. â€¢62% support the $15 federal minimum wage increase. â€¢61% say passing major legislation is more important than the filibuster. @SenatorSinema these are bipartisan issues that most Arizonans support. Why donâ€™t you? https://t.co/ShnhrwIGeq	6390.0	RT @Progress_AZ: Arizonans want results. â€¢62% support the $15 federal minimum wage increase. â€¢61% say passing major legislation is moreâ€¦	46843.0	True	full
17	6049638dc6ef1a0038f967f3	2021-03-11 00:25:44	[{"text":"Wilmington","indices":[57,68]},{"text":"LAtraffic","indices":[159,169]}]	[{"url":"https://t.co/e2e6MWkOvI","expanded_url":"http://bit.ly/10F395r","display_url":"bit.ly/10F395r","indices":[170,193]}]		[]	[]			Multi-car injury wreck cleared to the right shoulder. in #Wilmington on 110 (I-110 Harbor Fwy) SB before Harry Bridâ€¦ https://t.co/vvOAZJCGRx	17942.0	True	full
18	604963bdc6ef1a0038f978e9	2021-03-11 00:26:31	[]	[]	Tue Mar 09 18:03:44 +0000 2021	[]	[{"url":"https://t.co/ShnhrwIGeq","expanded_url":"https://www.vox.com/22320606/arizona-kyrsten-sinema-poll-filibuster","display_url":"vox.com/22320606/arizoâ€¦","indices":[244,267]}]	Arizonans want results. â€¢62% support the $15 federal minimum wage increase. â€¢61% say passing major legislation is more important than the filibuster. @SenatorSinema these are bipartisan issues that most Arizonans support. Why donâ€™t you? https://t.co/ShnhrwIGeq	6396.0	RT @Progress_AZ: Arizonans want results. â€¢62% support the $15 federal minimum wage increase. â€¢61% say passing major legislation is moreâ€¦	4098.0	True	full
19	604963ffc6ef1a0038f99093	2021-03-11 00:27:37	[{"text":"AGINFORMACION","indices":[0,14]},{"text":"FUERTEABRAZO","indices":[31,44]},{"text":"FAMILIARES","indices":[51,62]},{"text":"AMIGOS","indices":[65,72]},{"text":"DESCANSE","indices":[74,83]},{"text":"PAZ","indices":[87,91]}]	[{"url":"https://t.co/5tSjVjQlor","expanded_url":"https://aginformacion.tv/mexico-filmoteca-unam-lamenta-el-fallecimiento-de-la-actriz-isela-vega/","display_url":"aginformacion.tv/mexico-filmoteâ€¦","indices":[96,119]}]		[]	[]			#AGINFORMACION... "ENVIAMOS UN #FUERTEABRAZO A SUS #FAMILIARES Y #AMIGOS. #DESCANSE EN #PAZ..."â€¦ https://t.co/edwFTbJ2Co	915.0	True	full
20	6049647cc6ef1a0038f9bd8d	2021-03-11 00:29:43	[]	[]	Wed Mar 10 12:05:35 +0000 2021	[]	[{"url":"https://t.co/O7uUHnY2QY","expanded_url":"https://mobile.reuters.com/article/amp/idUSKBN2AZ0AO?__twitter_impression=true","display_url":"mobile.reuters.com/article/amp/idâ€¦","indices":[265,288]}]	@TBG9270584 Apparently, there is no connection to the 11 Pulmonary Embolisms, that occurred after the AstraZeneca Vaccine, or theðŸ‘‡ 244 - Deaths 23 - Blinded 25 - Deafened 4 - Miscarriages 34,656 - Nervous Disorders 17,597 - Gastro Disorders 157,637 - Total https://t.co/O7uUHnY2QY	937.0	RT @tonto_1964: @TBG9270584 Apparently, there is no connection to the 11 Pulmonary Embolisms, that occurred after the AstraZeneca Vaccine,â€¦	81.0	True	full
21	6049651ec6ef1a0038f9f759	2021-03-11 00:32:24	[]	[]	Thu Mar 11 00:09:19 +0000 2021	[]	[{"url":"https://t.co/fLYlqhMdiB","expanded_url":"https://twitter.com/cynthiamckinney/status/1369744280076566532","display_url":"twitter.com/cynthiamckinneâ€¦","indices":[140,163]}]	@leytedriver COVID-19 Vaccine Developers Oxford-AstraZeneca Linked To British Eugenics Movement Report by Jeremy Loffredo and Whitney Webb https://t.co/fLYlqhMdiB	241.0	RT @mochereel: @leytedriver COVID-19 Vaccine Developers Oxford-AstraZeneca Linked To British Eugenics Movement Report by Jeremy Loffredo aâ€¦	1645.0	True	full
22	60496520c6ef1a0038f9f83b	2021-03-11 00:32:27	[]	[]	Tue Mar 09 18:03:44 +0000 2021	[]	[{"url":"https://t.co/ShnhrwIGeq","expanded_url":"https://www.vox.com/22320606/arizona-kyrsten-sinema-poll-filibuster","display_url":"vox.com/22320606/arizoâ€¦","indices":[244,267]}]	Arizonans want results. â€¢62% support the $15 federal minimum wage increase. â€¢61% say passing major legislation is more important than the filibuster. @SenatorSinema these are bipartisan issues that most Arizonans support. Why donâ€™t you? https://t.co/ShnhrwIGeq	6397.0	RT @Progress_AZ: Arizonans want results. â€¢62% support the $15 federal minimum wage increase. â€¢61% say passing major legislation is moreâ€¦	340.0	True	full
23	6049661082fbdc0038f96a2b	2021-03-11 00:36:26	[]	[]	Thu Mar 11 00:36:21 +0000 2021	[]	[{"url":"https://t.co/fDk3U4eZx2","expanded_url":"https://www.dailysignal.com/2021/03/10/bidens-covid-19-plan-force-taxpayers-to-pay-for-abortions/?utm_medium=social&utm_source=twitter&utm_campaign=tds-tw","display_url":"dailysignal.com/2021/03/10/bidâ€¦","indices":[215,238]}]	The Democratsâ€™ $2 trillion COVID spending package allows for taxpayer-funded abortions. Iâ€™m outraged to see that the sanctity of life is brutally unprotected by congressional Democrats and the Biden administration. https://t.co/fDk3U4eZx2	290954.0	RT @RepAndyBiggsAZ: The Democratsâ€™ $2 trillion COVID spending package allows for taxpayer-funded abortions. Iâ€™m outraged to see that the saâ€¦	4443.0	True	full
24	6049662682fbdc0038f97211	2021-03-11 00:36:49	[]	[]	Thu Mar 11 00:36:21 +0000 2021	[]	[{"url":"https://t.co/fDk3U4eZx2","expanded_url":"https://www.dailysignal.com/2021/03/10/bidens-covid-19-plan-force-taxpayers-to-pay-for-abortions/?utm_medium=social&utm_source=twitter&utm_campaign=tds-tw","display_url":"dailysignal.com/2021/03/10/bidâ€¦","indices":[215,238]}]	The Democratsâ€™ $2 trillion COVID spending package allows for taxpayer-funded abortions. Iâ€™m outraged to see that the sanctity of life is brutally unprotected by congressional Democrats and the Biden administration. https://t.co/fDk3U4eZx2	290712.0	RT @RepAndyBiggsAZ: The Democratsâ€™ $2 trillion COVID spending package allows for taxpayer-funded abortions. Iâ€™m outraged to see that the saâ€¦	89.0	True	full
25	6049662982fbdc0038f97323	2021-03-11 00:36:52	[]	[]	Thu Mar 11 00:36:21 +0000 2021	[]	[{"url":"https://t.co/fDk3U4eZx2","expanded_url":"https://www.dailysignal.com/2021/03/10/bidens-covid-19-plan-force-taxpayers-to-pay-for-abortions/?utm_medium=social&utm_source=twitter&utm_campaign=tds-tw","display_url":"dailysignal.com/2021/03/10/bidâ€¦","indices":[215,238]}]	The Democratsâ€™ $2 trillion COVID spending package allows for taxpayer-funded abortions. Iâ€™m outraged to see that the sanctity of life is brutally unprotected by congressional Democrats and the Biden administration. https://t.co/fDk3U4eZx2	290954.0	RT @RepAndyBiggsAZ: The Democratsâ€™ $2 trillion COVID spending package allows for taxpayer-funded abortions. Iâ€™m outraged to see that the saâ€¦	90.0	True	full
26	6049664c82fbdc0038f97f91	2021-03-11 00:37:26	[]	[]	Thu Mar 11 00:36:21 +0000 2021	[]	[{"url":"https://t.co/fDk3U4eZx2","expanded_url":"https://www.dailysignal.com/2021/03/10/bidens-covid-19-plan-force-taxpayers-to-pay-for-abortions/?utm_medium=social&utm_source=twitter&utm_campaign=tds-tw","display_url":"dailysignal.com/2021/03/10/bidâ€¦","indices":[215,238]}]	The Democratsâ€™ $2 trillion COVID spending package allows for taxpayer-funded abortions. Iâ€™m outraged to see that the sanctity of life is brutally unprotected by congressional Democrats and the Biden administration. https://t.co/fDk3U4eZx2	290955.0	RT @RepAndyBiggsAZ: The Democratsâ€™ $2 trillion COVID spending package allows for taxpayer-funded abortions. Iâ€™m outraged to see that the saâ€¦	4.0	True	full
27	6049665382fbdc0038f98213	2021-03-11 00:37:34	[]	[]	Thu Mar 11 00:36:21 +0000 2021	[]	[{"url":"https://t.co/fDk3U4eZx2","expanded_url":"https://www.dailysignal.com/2021/03/10/bidens-covid-19-plan-force-taxpayers-to-pay-for-abortions/?utm_medium=social&utm_source=twitter&utm_campaign=tds-tw","display_url":"dailysignal.com/2021/03/10/bidâ€¦","indices":[215,238]}]	The Democratsâ€™ $2 trillion COVID spending package allows for taxpayer-funded abortions. Iâ€™m outraged to see that the sanctity of life is brutally unprotected by congressional Democrats and the Biden administration. https://t.co/fDk3U4eZx2	290955.0	RT @RepAndyBiggsAZ: The Democratsâ€™ $2 trillion COVID spending package allows for taxpayer-funded abortions. Iâ€™m outraged to see that the saâ€¦	69.0	True	full
28	6049665682fbdc0038f9835b	2021-03-11 00:37:37	[]	[]	Thu Mar 11 00:36:21 +0000 2021	[]	[{"url":"https://t.co/fDk3U4eZx2","expanded_url":"https://www.dailysignal.com/2021/03/10/bidens-covid-19-plan-force-taxpayers-to-pay-for-abortions/?utm_medium=social&utm_source=twitter&utm_campaign=tds-tw","display_url":"dailysignal.com/2021/03/10/bidâ€¦","indices":[215,238]}]	The Democratsâ€™ $2 trillion COVID spending package allows for taxpayer-funded abortions. Iâ€™m outraged to see that the sanctity of life is brutally unprotected by congressional Democrats and the Biden administration. https://t.co/fDk3U4eZx2	290713.0	RT @RepAndyBiggsAZ: The Democratsâ€™ $2 trillion COVID spending package allows for taxpayer-funded abortions. Iâ€™m outraged to see that the saâ€¦	878.0	True	full
29	6049665b82fbdc0038f98507	2021-03-11 00:37:42	[]	[]	Thu Mar 11 00:36:21 +0000 2021	[]	[{"url":"https://t.co/fDk3U4eZx2","expanded_url":"https://www.dailysignal.com/2021/03/10/bidens-covid-19-plan-force-taxpayers-to-pay-for-abortions/?utm_medium=social&utm_source=twitter&utm_campaign=tds-tw","display_url":"dailysignal.com/2021/03/10/bidâ€¦","indices":[215,238]}]	The Democratsâ€™ $2 trillion COVID spending package allows for taxpayer-funded abortions. Iâ€™m outraged to see that the sanctity of life is brutally unprotected by congressional Democrats and the Biden administration. https://t.co/fDk3U4eZx2	290955.0	RT @RepAndyBiggsAZ: The Democratsâ€™ $2 trillion COVID spending package allows for taxpayer-funded abortions. Iâ€™m outraged to see that the saâ€¦	212.0	True	full
30	6049665b82fbdc0038f98517	2021-03-11 00:37:42	[]	[]	Mon Mar 08 10:24:35 +0000 2021	[]	[{"url":"https://t.co/JMruRSAZJZ","expanded_url":"https://www.google.com/amp/s/amp.townsvillebulletin.com.au/news/townsville-park-ranger-haydn-troy-togo-sentenced-for-sexually-assaulting-15-year-old-girl/news-story/1f766ad0f06cd2f7b98ba95d1322a8a4","display_url":"google.com/amp/s/amp.townâ€¦","indices":[0,23]}]	https://t.co/JMruRSAZJZ 49 year old Townsville &amp; Cardwell traditional ranger, Haydn Togo who sexually assaulted 15 year old girl 5 times, sentenced to 2 1/2 years jail suspended after 10mths by Judge Graham Lynham	3993.0	RT @WiriGuyulba87: https://t.co/JMruRSAZJZ 49 year old Townsville &amp; Cardwell traditional ranger, Haydn Togo who sexually assaulted 15 yearâ€¦	165.0	True	full
31	6049666f82fbdc0038f98c4f	2021-03-11 00:38:02	[]	[]	Thu Mar 11 00:36:21 +0000 2021	[]	[{"url":"https://t.co/fDk3U4eZx2","expanded_url":"https://www.dailysignal.com/2021/03/10/bidens-covid-19-plan-force-taxpayers-to-pay-for-abortions/?utm_medium=social&utm_source=twitter&utm_campaign=tds-tw","display_url":"dailysignal.com/2021/03/10/bidâ€¦","indices":[215,238]}]	The Democratsâ€™ $2 trillion COVID spending package allows for taxpayer-funded abortions. Iâ€™m outraged to see that the sanctity of life is brutally unprotected by congressional Democrats and the Biden administration. https://t.co/fDk3U4eZx2	290713.0	RT @RepAndyBiggsAZ: The Democratsâ€™ $2 trillion COVID spending package allows for taxpayer-funded abortions. Iâ€™m outraged to see that the saâ€¦	3397.0	True	full
32	6049669982fbdc0038f99b35	2021-03-11 00:38:44	[]	[]	Thu Mar 04 17:02:31 +0000 2021	[]	[{"url":"https://t.co/p2CXGYFqRZ","expanded_url":"https://assets.publishing.service.gov.uk/government/uploads/system/uploads/attachment_data/file/966183/COVID-19_AstraZeneca_Vaccine_Analysis_Print.pdf","display_url":"assets.publishing.service.gov.uk/government/uplâ€¦","indices":[174,197]},{"url":"https://t.co/8TWiU4JZr2","expanded_url":"https://assets.publishing.service.gov.uk/government/uploads/…	Update on MHRA adverse events: AZ has increased to 244 deaths from the v@x and Pfizer has increased to 212! Totalling 456 deaths &amp; over 242,000 of reactions! Links here: https://t.co/p2CXGYFqRZ and Pfizer: https://t.co/8TWiU4JZr2 https://t.co/uT04obDjOw	384.0	RT @Data__Driven: Update on MHRA adverse events: AZ has increased to 244 deaths from the v@x and Pfizer has increased to 212! Totalling 456â€¦	66.0	True	full
33	604966b982fbdc0038f9a6d3	2021-03-11 00:39:16	[]	[]	Thu Mar 11 00:36:21 +0000 2021	[]	[{"url":"https://t.co/fDk3U4eZx2","expanded_url":"https://www.dailysignal.com/2021/03/10/bidens-covid-19-plan-force-taxpayers-to-pay-for-abortions/?utm_medium=social&utm_source=twitter&utm_campaign=tds-tw","display_url":"dailysignal.com/2021/03/10/bidâ€¦","indices":[215,238]}]	The Democratsâ€™ $2 trillion COVID spending package allows for taxpayer-funded abortions. Iâ€™m outraged to see that the sanctity of life is brutally unprotected by congressional Democrats and the Biden administration. https://t.co/fDk3U4eZx2	290955.0	RT @RepAndyBiggsAZ: The Democratsâ€™ $2 trillion COVID spending package allows for taxpayer-funded abortions. Iâ€™m outraged to see that the saâ€¦	28.0	True	full
34	604966bd82fbdc0038f9a815	2021-03-11 00:39:19	[]	[]	Thu Mar 11 00:36:21 +0000 2021	[]	[{"url":"https://t.co/fDk3U4eZx2","expanded_url":"https://www.dailysignal.com/2021/03/10/bidens-covid-19-plan-force-taxpayers-to-pay-for-abortions/?utm_medium=social&utm_source=twitter&utm_campaign=tds-tw","display_url":"dailysignal.com/2021/03/10/bidâ€¦","indices":[215,238]}]	The Democratsâ€™ $2 trillion COVID spending package allows for taxpayer-funded abortions. Iâ€™m outraged to see that the sanctity of life is brutally unprotected by congressional Democrats and the Biden administration. https://t.co/fDk3U4eZx2	290955.0	RT @RepAndyBiggsAZ: The Democratsâ€™ $2 trillion COVID spending package allows for taxpayer-funded abortions. Iâ€™m outraged to see that the saâ€¦	10.0	True	full
35	604966be82fbdc0038f9a859	2021-03-11 00:39:20	[]	[]	Thu Mar 11 00:36:21 +0000 2021	[]	[{"url":"https://t.co/fDk3U4eZx2","expanded_url":"https://www.dailysignal.com/2021/03/10/bidens-covid-19-plan-force-taxpayers-to-pay-for-abortions/?utm_medium=social&utm_source=twitter&utm_campaign=tds-tw","display_url":"dailysignal.com/2021/03/10/bidâ€¦","indices":[215,238]}]	The Democratsâ€™ $2 trillion COVID spending package allows for taxpayer-funded abortions. Iâ€™m outraged to see that the sanctity of life is brutally unprotected by congressional Democrats and the Biden administration. https://t.co/fDk3U4eZx2	290713.0	RT @RepAndyBiggsAZ: The Democratsâ€™ $2 trillion COVID spending package allows for taxpayer-funded abortions. Iâ€™m outraged to see that the saâ€¦	37.0	True	full
36	604966d582fbdc0038f9b097	2021-03-11 00:39:43	[]	[]	Wed Mar 10 08:54:49 +0000 2021	[{"text":"vaccine","indices":[237,245]},{"text":"AZ","indices":[246,249]}]	[{"url":"https://t.co/zvfzjwKhg4","expanded_url":"https://assets.publishing.service.gov.uk/government/uploads/system/uploads/attachment_data/file/966183/COVID-19_AstraZeneca_Vaccine_Analysis_Print.pdf","display_url":"assets.publishing.service.gov.uk/government/uplâ€¦","indices":[250,273]}]	This document is really worrying. I was looking whether Astra Zeneca could cause cellulitis. Look what is has caused. Look at the fatalities. Prior to this I was just thinking it was useless now I think itâ€™s also dangerous. Have a look. #vaccine #AZ https://t.co/zvfzjwKhg4	997.0	RT @Randall87454048: This document is really worrying. I was looking whether Astra Zeneca could cause cellulitis. Look what is has caused.â€¦	12.0	True	full
37	604966d682fbdc0038f9b133	2021-03-11 00:39:45	[]	[]	Thu Mar 11 00:09:19 +0000 2021	[]	[{"url":"https://t.co/fLYlqhMdiB","expanded_url":"https://twitter.com/cynthiamckinney/status/1369744280076566532","display_url":"twitter.com/cynthiamckinneâ€¦","indices":[140,163]}]	@leytedriver COVID-19 Vaccine Developers Oxford-AstraZeneca Linked To British Eugenics Movement Report by Jeremy Loffredo and Whitney Webb https://t.co/fLYlqhMdiB	241.0	RT @mochereel: @leytedriver COVID-19 Vaccine Developers Oxford-AstraZeneca Linked To British Eugenics Movement Report by Jeremy Loffredo aâ€¦	243.0	True	full
38	604966ed82fbdc0038f9b91f	2021-03-11 00:40:07	[{"text":"Nacional","indices":[0,9]}]	[{"url":"https://t.co/37y72TSG4G","expanded_url":"https://inperfecto.com.mx/2021/03/10/lopez-obrador-ve-simulacion-en-mecanismo-de-la-onu-para-garantizar-vacunas/","display_url":"inperfecto.com.mx/2021/03/10/lopâ€¦","indices":[241,264]}]		[]	[]			#NacionalÂ ðŸ“£ AfirmÃ³ que su Gobierno seguirÃ¡ insistiendo en que no se acaparen las vacunas y recordÃ³ que 10 paÃ­ses tiâ€¦ https://t.co/YdMC5vQqAZ	737.0	True	full
39	6049672182fbdc0038f9cbbd	2021-03-11 00:40:59	[{"text":"AstraZeneca_vaccine","indices":[44,64]},{"text":"SKoreaAstraZenecavaccineforover65s","indices":[183,218]}]	[{"url":"https://t.co/IFh47ObITv","expanded_url":"https://k-odyssey.com/news/newsview.php?ncode=179540724628320","display_url":"k-odyssey.com/news/newsview.â€¦","indices":[219,242]}]		[]	[]			South Korea on Thursday approved the use of #AstraZeneca_vaccine for people aged 65 and older, seeking to boost theâ€¦ https://t.co/jey5PXOnfl	13.0	True	full
40	6049673382fbdc0038f9d233	2021-03-11 00:41:17	[]	[]	Thu Mar 11 00:36:21 +0000 2021	[]	[{"url":"https://t.co/fDk3U4eZx2","expanded_url":"https://www.dailysignal.com/2021/03/10/bidens-covid-19-plan-force-taxpayers-to-pay-for-abortions/?utm_medium=social&utm_source=twitter&utm_campaign=tds-tw","display_url":"dailysignal.com/2021/03/10/bidâ€¦","indices":[215,238]}]	The Democratsâ€™ $2 trillion COVID spending package allows for taxpayer-funded abortions. Iâ€™m outraged to see that the sanctity of life is brutally unprotected by congressional Democrats and the Biden administration. https://t.co/fDk3U4eZx2	290713.0	RT @RepAndyBiggsAZ: The Democratsâ€™ $2 trillion COVID spending package allows for taxpayer-funded abortions. Iâ€™m outraged to see that the saâ€¦	27.0	True	full
41	6049674882fbdc0038f9d9c9	2021-03-11 00:41:38	[]	[]	Tue Mar 09 18:03:44 +0000 2021	[]	[{"url":"https://t.co/ShnhrwIGeq","expanded_url":"https://www.vox.com/22320606/arizona-kyrsten-sinema-poll-filibuster","display_url":"vox.com/22320606/arizoâ€¦","indices":[244,267]}]	Arizonans want results. â€¢62% support the $15 federal minimum wage increase. â€¢61% say passing major legislation is more important than the filibuster. @SenatorSinema these are bipartisan issues that most Arizonans support. Why donâ€™t you? https://t.co/ShnhrwIGeq	6398.0	RT @Progress_AZ: Arizonans want results. â€¢62% support the $15 federal minimum wage increase. â€¢61% say passing major legislation is moreâ€¦	167.0	True	full
42	6049677182fbdc0038f9e88b	2021-03-11 00:42:20	[]	[]	Thu Mar 11 00:36:21 +0000 2021	[]	[{"url":"https://t.co/fDk3U4eZx2","expanded_url":"https://www.dailysignal.com/2021/03/10/bidens-covid-19-plan-force-taxpayers-to-pay-for-abortions/?utm_medium=social&utm_source=twitter&utm_campaign=tds-tw","display_url":"dailysignal.com/2021/03/10/bidâ€¦","indices":[215,238]}]	The Democratsâ€™ $2 trillion COVID spending package allows for taxpayer-funded abortions. Iâ€™m outraged to see that the sanctity of life is brutally unprotected by congressional Democrats and the Biden administration. https://t.co/fDk3U4eZx2	290957.0	RT @RepAndyBiggsAZ: The Democratsâ€™ $2 trillion COVID spending package allows for taxpayer-funded abortions. Iâ€™m outraged to see that the saâ€¦	414.0	True	full
43	6049677782fbdc0038f9ea93	2021-03-11 00:42:25	[]	[]	Thu Mar 11 00:36:21 +0000 2021	[]	[{"url":"https://t.co/fDk3U4eZx2","expanded_url":"https://www.dailysignal.com/2021/03/10/bidens-covid-19-plan-force-taxpayers-to-pay-for-abortions/?utm_medium=social&utm_source=twitter&utm_campaign=tds-tw","display_url":"dailysignal.com/2021/03/10/bidâ€¦","indices":[215,238]}]	The Democratsâ€™ $2 trillion COVID spending package allows for taxpayer-funded abortions. Iâ€™m outraged to see that the sanctity of life is brutally unprotected by congressional Democrats and the Biden administration. https://t.co/fDk3U4eZx2	290957.0	RT @RepAndyBiggsAZ: The Democratsâ€™ $2 trillion COVID spending package allows for taxpayer-funded abortions. Iâ€™m outraged to see that the saâ€¦	42.0	True	full
44	6049678d82fbdc0038f9f289	2021-03-11 00:42:48	[]	[]	Thu Mar 11 00:36:21 +0000 2021	[]	[{"url":"https://t.co/fDk3U4eZx2","expanded_url":"https://www.dailysignal.com/2021/03/10/bidens-covid-19-plan-force-taxpayers-to-pay-for-abortions/?utm_medium=social&utm_source=twitter&utm_campaign=tds-tw","display_url":"dailysignal.com/2021/03/10/bidâ€¦","indices":[215,238]}]	The Democratsâ€™ $2 trillion COVID spending package allows for taxpayer-funded abortions. Iâ€™m outraged to see that the sanctity of life is brutally unprotected by congressional Democrats and the Biden administration. https://t.co/fDk3U4eZx2	290957.0	RT @RepAndyBiggsAZ: The Democratsâ€™ $2 trillion COVID spending package allows for taxpayer-funded abortions. Iâ€™m outraged to see that the saâ€¦	53.0	True	full
45	6049679282fbdc0038f9f46f	2021-03-11 00:42:53	[]	[]	Thu Mar 11 00:36:21 +0000 2021	[]	[{"url":"https://t.co/fDk3U4eZx2","expanded_url":"https://www.dailysignal.com/2021/03/10/bidens-covid-19-plan-force-taxpayers-to-pay-for-abortions/?utm_medium=social&utm_source=twitter&utm_campaign=tds-tw","display_url":"dailysignal.com/2021/03/10/bidâ€¦","indices":[215,238]}]	The Democratsâ€™ $2 trillion COVID spending package allows for taxpayer-funded abortions. Iâ€™m outraged to see that the sanctity of life is brutally unprotected by congressional Democrats and the Biden administration. https://t.co/fDk3U4eZx2	290957.0	RT @RepAndyBiggsAZ: The Democratsâ€™ $2 trillion COVID spending package allows for taxpayer-funded abortions. Iâ€™m outraged to see that the saâ€¦	79.0	True	full
46	6049679682fbdc0038f9f5ed	2021-03-11 00:42:57	[]	[]	Thu Mar 11 00:36:21 +0000 2021	[]	[{"url":"https://t.co/fDk3U4eZx2","expanded_url":"https://www.dailysignal.com/2021/03/10/bidens-covid-19-plan-force-taxpayers-to-pay-for-abortions/?utm_medium=social&utm_source=twitter&utm_campaign=tds-tw","display_url":"dailysignal.com/2021/03/10/bidâ€¦","indices":[215,238]}]	The Democratsâ€™ $2 trillion COVID spending package allows for taxpayer-funded abortions. Iâ€™m outraged to see that the sanctity of life is brutally unprotected by congressional Democrats and the Biden administration. https://t.co/fDk3U4eZx2	290957.0	RT @RepAndyBiggsAZ: The Democratsâ€™ $2 trillion COVID spending package allows for taxpayer-funded abortions. Iâ€™m outraged to see that the saâ€¦	514.0	True	full
47	604967bd82fbdc0038fa03ed	2021-03-11 00:43:36	[]	[]	Wed Mar 10 12:05:35 +0000 2021	[]	[{"url":"https://t.co/O7uUHnY2QY","expanded_url":"https://mobile.reuters.com/article/amp/idUSKBN2AZ0AO?__twitter_impression=true","display_url":"mobile.reuters.com/article/amp/idâ€¦","indices":[265,288]}]	@TBG9270584 Apparently, there is no connection to the 11 Pulmonary Embolisms, that occurred after the AstraZeneca Vaccine, or theðŸ‘‡ 244 - Deaths 23 - Blinded 25 - Deafened 4 - Miscarriages 34,656 - Nervous Disorders 17,597 - Gastro Disorders 157,637 - Total https://t.co/O7uUHnY2QY	937.0	RT @tonto_1964: @TBG9270584 Apparently, there is no connection to the 11 Pulmonary Embolisms, that occurred after the AstraZeneca Vaccine,â€¦	279.0	True	full
48	604967c182fbdc0038fa052b	2021-03-11 00:43:39	[]	[]	Thu Mar 11 00:36:21 +0000 2021	[]	[{"url":"https://t.co/fDk3U4eZx2","expanded_url":"https://www.dailysignal.com/2021/03/10/bidens-covid-19-plan-force-taxpayers-to-pay-for-abortions/?utm_medium=social&utm_source=twitter&utm_campaign=tds-tw","display_url":"dailysignal.com/2021/03/10/bidâ€¦","indices":[215,238]}]	The Democratsâ€™ $2 trillion COVID spending package allows for taxpayer-funded abortions. Iâ€™m outraged to see that the sanctity of life is brutally unprotected by congressional Democrats and the Biden administration. https://t.co/fDk3U4eZx2	290715.0	RT @RepAndyBiggsAZ: The Democratsâ€™ $2 trillion COVID spending package allows for taxpayer-funded abortions. Iâ€™m outraged to see that the saâ€¦	2162.0	True	full
49	604967cb82fbdc0038fa08cf	2021-03-11 00:43:50	[]	[]	Wed Mar 10 12:59:42 +0000 2021	[{"text":"savethedate","indices":[32,44]},{"text":"wedding","indices":[45,53]},{"text":"invitations","indices":[54,66]},{"text":"weddingideas","indices":[132,145]},{"text":"InvitationSuites","indices":[146,163]},{"text":"weddings","indices":[164,173]},{"text":"engagement","indices":[174,185]},{"text":"engaged","indices":[186,194]},{"text":"weddingsuites","indices":[195,209]},{"text":"weddingplann…	[{"url":"https://t.co/8vgar9oK2f","expanded_url":"https://bit.ly/3uU6P9V","display_url":"bit.ly/3uU6P9V","indices":[0,23]}]	https://t.co/8vgar9oK2f 50% off #savethedate #wedding #invitations 15% off Sitewide Code SPRINGFUNZAZ Ends 3-11-21 @ 11:59 PM PST #weddingideas #InvitationSuites #weddings #engagement #engaged #weddingsuites #weddingplanning #weddinginspiration #weddingday #zazzlemade #zazzle	3411.0	RT @InvitationSuitz: https://t.co/8vgar9oK2f 50% off #savethedate #wedding #invitations 15% off Sitewide Code SPRINGFUNZAZ Ends 3-11-21 @â€¦	7416.0	True	full
50	604967ec82fbdc0038fa147d	2021-03-11 00:44:22	[]	[{"url":"https://t.co/u9AOAZqLvK","expanded_url":"https://twitter.com/educationgovuk/status/1366738865671782400?ref_src=twsrc%5Etfw%7Ctwcamp%5Etweetembed%7Ctwterm%5E1366738865671782400%7Ctwgr%5E%7Ctwcon%5Es1_&ref_url=https%3A%2F%2Fwww.goodto.com%2Ffamily%2Fchildren%2Fwearing-face-masks-school-uk-556369","display_url":"twitter.com/educationgovukâ€¦","indices":[90,113]},{"url":"https://t.co/PiF7Rrl…		[]	[]			@jenkinshelen @ElissaPerkins The PHE seems to have taken the opposite view, unfortunately https://t.co/u9AOAZqLvK Pâ€¦ https://t.co/OjY0FaVncZ	85.0	True	full
51	6049681b82fbdc0038fa2561	2021-03-11 00:45:10	[]	[]	Thu Mar 11 00:36:21 +0000 2021	[]	[{"url":"https://t.co/fDk3U4eZx2","expanded_url":"https://www.dailysignal.com/2021/03/10/bidens-covid-19-plan-force-taxpayers-to-pay-for-abortions/?utm_medium=social&utm_source=twitter&utm_campaign=tds-tw","display_url":"dailysignal.com/2021/03/10/bidâ€¦","indices":[215,238]}]	The Democratsâ€™ $2 trillion COVID spending package allows for taxpayer-funded abortions. Iâ€™m outraged to see that the sanctity of life is brutally unprotected by congressional Democrats and the Biden administration. https://t.co/fDk3U4eZx2	290716.0	RT @RepAndyBiggsAZ: The Democratsâ€™ $2 trillion COVID spending package allows for taxpayer-funded abortions. Iâ€™m outraged to see that the saâ€¦	400.0	True	full
52	6049681b82fbdc0038fa2573	2021-03-11 00:45:10	[]	[{"url":"https://t.co/GIBAZFcUil","expanded_url":"https://www.youtube.com/watch?v=R2pONE2X5cI","display_url":"youtube.com/watch?v=R2pONEâ€¦","indices":[72,95]}]		[]	[]			I will drop the second part of my male favorite matches day-by-day. 10. https://t.co/GIBAZFcUil Shodai Tiger Mask (â€¦ https://t.co/JkVWbfj5g4	225.0	True	full
53	6049681d82fbdc0038fa2611	2021-03-11 00:45:11	[]	[]	Thu Mar 11 00:36:21 +0000 2021	[]	[{"url":"https://t.co/fDk3U4eZx2","expanded_url":"https://www.dailysignal.com/2021/03/10/bidens-covid-19-plan-force-taxpayers-to-pay-for-abortions/?utm_medium=social&utm_source=twitter&utm_campaign=tds-tw","display_url":"dailysignal.com/2021/03/10/bidâ€¦","indices":[215,238]}]	The Democratsâ€™ $2 trillion COVID spending package allows for taxpayer-funded abortions. Iâ€™m outraged to see that the sanctity of life is brutally unprotected by congressional Democrats and the Biden administration. https://t.co/fDk3U4eZx2	290958.0	RT @RepAndyBiggsAZ: The Democratsâ€™ $2 trillion COVID spending package allows for taxpayer-funded abortions. Iâ€™m outraged to see that the saâ€¦	51.0	True	full
54	6049681d82fbdc0038fa2639	2021-03-11 00:45:12	[]	[]	Wed Mar 10 12:13:59 +0000 2021	[{"text":"ØµÙˆØ±","indices":[1,5]},{"text":"Ù…Ø£Ø±Ø¨","indices":[66,71]},{"text":"Ø¹ÙƒØ§Ø¸","indices":[204,209]},{"text":"Ø§Ù†_ØªÙƒÙˆÙ†_Ø§ÙˆÙ„Ø§","indices":[210,223]},{"text":"ØªØ·Ø¨ÙŠÙ‚_Ø¹ÙƒØ§Ø¸","indices":[225,236]},{"text":"Corona","indices":[237,244]}]	[{"url":"https://t.co/hiZirp74eV","expanded_url":"http://okaz.com.sa","display_url":"okaz.com.sa","indices":[246,269]}]	ðŸ“·#ØµÙˆØ±| Ù…ØªØ­Ø¯Ø« Ø§Ù„ØªØ­Ø§Ù„Ù�ØŒ Ø§Ù„Ø¹Ù…ÙŠØ¯ Ø§Ù„Ø±ÙƒÙ† ØªØ±ÙƒÙŠ Ø§Ù„Ù…Ø§Ù„ÙƒÙŠ Ù…Ù† Ø¹Ù„Ù‰ Ø§Ù„Ø¯Ø¨Ø§Ø¨Ø© Ù�ÙŠ #Ù…Ø£Ø±Ø¨ØŒ Ø¨Ø±Ù�Ù‚Ø© Ø±Ø¦ÙŠØ³ Ù‡ÙŠØ¦Ø© Ø§Ù„Ø§Ø±ÙƒØ§Ù† Ø§Ù„Ù�Ø±ÙŠÙ‚ Ø§Ù„Ø±ÙƒÙ† ØµØºÙŠØ± Ø¹Ø²ÙŠØ² ÙˆÙ‚Ø§Ø¦Ø¯ Ø§Ù„Ù…Ù†Ø·Ù‚Ù‡ Ø§Ù„Ø³Ø§Ø¯Ø³Ø© Ø§Ù„Ù„ÙˆØ§Ø¡ Ø§Ù…ÙŠÙ† Ø§Ù„ÙˆØ§Ø¦Ù„ÙŠ ÙˆØ¹Ø¯Ø¯ Ù…Ù† Ø¶Ø¨Ø§Ø· ÙˆØ§Ù�Ø±Ø§Ø¯ Ø§Ù„Ø¬ÙŠØ´ Ø§Ù„ÙˆØ·Ù†ÙŠ Ø§Ù„ÙŠÙ…Ù†ÙŠ. #Ø¹ÙƒØ§Ø¸ #Ø§Ù†_ØªÙƒÙˆÙ†_Ø§Ù…	1926462.0	RT @OKAZ_online: ðŸ“·#ØµÙˆØ±| Ù…ØªØ­Ø¯Ø« Ø§Ù„ØªØ­Ø§Ù„Ù�ØŒ Ø§Ù„Ø¹Ù…ÙŠØ¯ Ø§Ù„Ø±ÙƒÙ† ØªØ±ÙƒÙŠ Ø§Ù„Ù…Ø§Ù„ÙƒÙŠ Ù…Ù† Ø¹Ù„Ù‰ Ø§Ù„Ø¯Ø¨Ø§Ø¨Ø© Ù�ÙŠ #Ù…Ø£Ø±Ø¨ØŒ Ø¨Ø±Ù�Ù‚Ø© Ø±Ø¦ÙŠØ³ Ù‡ÙŠØ¦Ø© Ø§Ù„Ø§Ø±ÙƒØ§Ù† Ø§Ù„Ù�Ø±ÙŠÙ‚ Ø§Ù„Ø±ÙƒÙ† ØµØºÙŠØ± Ø¹Ø²ÙŠØ² Ùˆâ€¦	2.0	True	full
55	6049684082fbdc0038fa32bd	2021-03-11 00:45:47	[]	[{"url":"https://t.co/ZCgbaSBXy8","expanded_url":"https://www.youtube.com/watch?v=uFdnGuRo20o","display_url":"youtube.com/watch?v=uFdnGuâ€¦","indices":[0,23]}]		[]	[]			https://t.co/ZCgbaSBXy8 People really sleeping on $LTC. He actually explains why its possible to make huge gains oâ€¦ https://t.co/VjzoAZ63bs	5.0	True	full
56	6049684782fbdc0038fa3523	2021-03-11 00:45:53	[]	[]	Wed Mar 10 23:09:59 +0000 2021	[]	[{"url":"https://t.co/ttF8kg7PH7","expanded_url":"https://www.euronews.com/2021/03/10/no-indication-astrazeneca-covid-vaccine-led-to-austria-death-says-ema?utm_term=Autofeed&utm_medium=Social&utm_source=Twitter#Echobox=1615417360","display_url":"euronews.com/2021/03/10/no-â€¦","indices":[135,158]}]	Austria suspended the use of an AstraZeneca vaccine batch on Sunday following the death of a woman and the hospitalisation of another. https://t.co/ttF8kg7PH7	455304.0	RT @euronews: Austria suspended the use of an AstraZeneca vaccine batch on Sunday following the death of a woman and the hospitalisation ofâ€¦	1527.0	True	full
57	6049685282fbdc0038fa392b	2021-03-11 00:46:05	[]	[]	Wed Mar 10 19:32:56 +0000 2021	[]	[{"url":"https://t.co/BBhBRuxs1V","expanded_url":"http://acrecs.lnk.to/letthislove","display_url":"acrecs.lnk.to/letthislove","indices":[115,138]}]	ITS OUT!!!!!! HIT THE LINK TO WATCH OUR DEBUT MUSIC VIDEO â€œLET THIS LOVE LIE DEADâ€�!!! RT AND SHARE IT EVERYWHERE https://t.co/BBhBRuxs1V https://t.co/aKCSmegeW3	7365.0	RT @FirstForeverAZ: ITS OUT!!!!!! HIT THE LINK TO WATCH OUR DEBUT MUSIC VIDEO â€œLET THIS LOVE LIE DEADâ€�!!! RT AND SHARE IT EVERYWHERE httpâ€¦	2352.0	True	full
58	60496a366a60d200387e1bd6	2021-03-11 00:54:09	[]	[]	Thu Mar 11 00:38:48 +0000 2021	[]	[{"url":"https://t.co/Qym98aNi3k","expanded_url":"https://www.euronews.com/2021/03/10/no-indication-astrazeneca-covid-vaccine-led-to-austria-death-says-ema","display_url":"euronews.com/2021/03/10/no-â€¦","indices":[136,159]}]	Austria suspended the use of an AstraZeneca vaccine batch on Sunday following the death of a woman and the hospitalization of another. https://t.co/Qym98aNi3k	2.0	RT @Indubitabilis: Austria suspended the use of an AstraZeneca vaccine batch on Sunday following the death of a woman and the hospitalizatiâ€¦	18.0	True	full
59	60496a6d6a60d200387e2f7a	2021-03-11 00:55:03	[]	[{"url":"https://t.co/p44PRaJqZF","expanded_url":"https://trib.al/EKhojjp","display_url":"trib.al/EKhojjp","indices":[204,227]}]		[]	[]			The first doses of AstraZeneca COVID-19 vaccine have arrived in Manitoba as the province rolls out its vaccinationâ€¦ https://t.co/VpfAQ7BR8L	46186.0	True	full
60	60496a726a60d200387e3144	2021-03-11 00:55:09	[]	[]	Thu Mar 11 00:36:21 +0000 2021	[]	[{"url":"https://t.co/fDk3U4eZx2","expanded_url":"https://www.dailysignal.com/2021/03/10/bidens-covid-19-plan-force-taxpayers-to-pay-for-abortions/?utm_medium=social&utm_source=twitter&utm_campaign=tds-tw","display_url":"dailysignal.com/2021/03/10/bidâ€¦","indices":[215,238]}]	The Democratsâ€™ $2 trillion COVID spending package allows for taxpayer-funded abortions. Iâ€™m outraged to see that the sanctity of life is brutally unprotected by congressional Democrats and the Biden administration. https://t.co/fDk3U4eZx2	290961.0	RT @RepAndyBiggsAZ: The Democratsâ€™ $2 trillion COVID spending package allows for taxpayer-funded abortions. Iâ€™m outraged to see that the saâ€¦	53.0	True	full
61	60496a776a60d200387e332a	2021-03-11 00:55:14	[]	[]	Wed Mar 10 16:29:10 +0000 2021	[{"text":"invitations","indices":[32,44]},{"text":"babyshower","indices":[109,120]},{"text":"party","indices":[121,127]},{"text":"babybump","indices":[128,137]},{"text":"mom","indices":[138,142]},{"text":"partytime","indices":[143,153]},{"text":"newborn","indices":[154,162]},{"text":"momtobe","indices":[163,171]},{"text":"pregnant","indices":[172,181]},{"text":"pregnancy","indices":[182,192]},{"t…	[{"url":"https://t.co/kMDVTZ5QWw","expanded_url":"https://www.zazzle.com/z/a7bdg6ec?rf=238423044473770840","display_url":"zazzle.com/z/a7bdg6ec?rf=â€¦","indices":[0,23]}]	https://t.co/kMDVTZ5QWw 50% off #invitations &amp; 15% off Sitewide SPRINGFUNZAZ Ends 3-11-21 @ 11:59 PM PST #babyshower #party #babybump #mom #partytime #newborn #momtobe #pregnant #pregnancy #momlife #maternity #babyboy #babygirl #babies #mom #InvitationSuites #zazzlemade #zazzle	3411.0	RT @InvitationSuitz: https://t.co/kMDVTZ5QWw 50% off #invitations &amp; 15% off Sitewide SPRINGFUNZAZ Ends 3-11-21 @ 11:59 PM PST #babyshower #â€¦	2999.0	True	full
62	60496a796a60d200387e33ea	2021-03-11 00:55:16	[]	[]	Wed Mar 10 16:56:41 +0000 2021	[{"text":"thankyou","indices":[32,41]},{"text":"cards","indices":[42,48]},{"text":"savethedate","indices":[49,61]},{"text":"wedding","indices":[62,70]},{"text":"invitations","indices":[71,83]},{"text":"weddingideas","indices":[149,162]},{"text":"InvitationSuites","indices":[163,180]},{"text":"weddings","indices":[181,190]},{"text":"zazzle","indices":[191,198]},{"text":"engagement","indices":[199,…	[{"url":"https://t.co/7QumwcP9kk","expanded_url":"http://bit.ly/2OCCmwI","display_url":"bit.ly/2OCCmwI","indices":[0,23]}]	https://t.co/7QumwcP9kk 50% off #thankyou #cards #savethedate #wedding #invitations &amp; 15% off Sitewide SPRINGFUNZAZ Ends 3-11-21 @ 11:59 PM PST #weddingideas #InvitationSuites #weddings #zazzle #engagement #weddingsuites #weddingplanning #weddinginspiration #zazzlemade	3411.0	RT @InvitationSuitz: https://t.co/7QumwcP9kk 50% off #thankyou #cards #savethedate #wedding #invitations &amp; 15% off Sitewide SPRINGFUNZAZ Enâ€¦	2999.0	True	full
63	60496a7e6a60d200387e3564	2021-03-11 00:55:20	[]	[]	Wed Mar 10 16:18:24 +0000 2021	[{"text":"napkins","indices":[32,40]},{"text":"forever","indices":[105,113]},{"text":"heart","indices":[114,120]},{"text":"weddingbelles","indices":[121,135]},{"text":"dinner","indices":[136,143]},{"text":"party","indices":[144,150]},{"text":"reception","indices":[151,161]},{"text":"wedding","indices":[162,170]},{"text":"weddingideas","indices":[171,184]},{"text":"InvitationSuites","indices":[185…	[{"url":"https://t.co/uqErOFNvtA","expanded_url":"https://www.zazzle.com/elegant_rose_floral_gold_metallic_wedding_white_paper_guest_towels-256341540271608942","display_url":"zazzle.com/elegant_rose_fâ€¦","indices":[0,23]}]	https://t.co/uqErOFNvtA 40% off #napkins &amp; 15% off Sitewide SPRINGFUNZAZ Ends 3-11-21 @ 11:59 PM PST #forever #heart #weddingbelles #dinner #party #reception #wedding #weddingideas #InvitationSuites #weddings #weddingsuites #weddingplanning #weddinginspiration #zazzlemade https://t.co/kf1lGTRHaU	3411.0	RT @InvitationSuitz: https://t.co/uqErOFNvtA 40% off #napkins &amp; 15% off Sitewide SPRINGFUNZAZ Ends 3-11-21 @ 11:59 PM PST #forever #heart #â€¦	2999.0	True	full
64	60496a7e6a60d200387e35b4	2021-03-11 00:55:21	[]	[]	Thu Mar 11 00:36:21 +0000 2021	[]	[{"url":"https://t.co/fDk3U4eZx2","expanded_url":"https://www.dailysignal.com/2021/03/10/bidens-covid-19-plan-force-taxpayers-to-pay-for-abortions/?utm_medium=social&utm_source=twitter&utm_campaign=tds-tw","display_url":"dailysignal.com/2021/03/10/bidâ€¦","indices":[215,238]}]	The Democratsâ€™ $2 trillion COVID spending package allows for taxpayer-funded abortions. Iâ€™m outraged to see that the sanctity of life is brutally unprotected by congressional Democrats and the Biden administration. https://t.co/fDk3U4eZx2	290962.0	RT @RepAndyBiggsAZ: The Democratsâ€™ $2 trillion COVID spending package allows for taxpayer-funded abortions. Iâ€™m outraged to see that the saâ€¦	2.0	True	full
65	60496a9c6a60d200387e4038	2021-03-11 00:55:50	[]	[{"url":"https://t.co/69tU3Pgp7J","expanded_url":"https://www.economist.com/graphic-detail/2021/03/06/new-data-show-that-leading-covid-19-vaccines-have-similarly-high-efficacy","display_url":"economist.com/graphic-detailâ€¦","indices":[224,247]}]		[]	[]			â€œrecent data from Britain, which has given either Pfizerâ€™s or AstraZenecaâ€™s jabs to 20m people, paint a different pâ€¦ https://t.co/SFRvWypft4	3142.0	True	full
66	60496a9f6a60d200387e415a	2021-03-11 00:55:53	[]	[]	Wed Mar 10 21:22:14 +0000 2021	[]	[{"url":"https://t.co/Aeh6TDuZWX","expanded_url":"https://www.cbsnews.com/news/covid-vaccine-astrazeneca-oxford-file-fda-authorization-next-weeks/","display_url":"cbsnews.com/news/covid-vacâ€¦","indices":[157,180]}]	Yeah so AstraZeneca if you booked or know someone who booked an appointment take 10 minutes and watch this interview from March 5 on CBS - here's an excerpt https://t.co/Aeh6TDuZWX https://t.co/Tq9clgOvUs	3520.0	RT @inklessPW: Yeah so AstraZeneca if you booked or know someone who booked an appointment take 10 minutes and watch this interview from Maâ€¦	112.0	True	full
67	60496abf6a60d200387e4cc6	2021-03-11 00:56:25	[]	[{"url":"https://t.co/w2reBdDPq4","expanded_url":"https://www.tricitynews.com/bc-news/riverview-hospital-is-renamed-smiqwel-as-master-planning-starts-on-the-coquitlam-site-3533196","display_url":"tricitynews.com/bc-news/rivervâ€¦","indices":[190,213]}]		[]	[]			Wednesday, the provincial government renamed the historical property â€œsÉ™miqÌ“wÉ™Ê”elÉ™â€� â€” pronounced Suh-MEE-kwuh-EL-uhâ€¦ https://t.co/DAdVITNAZN	13189.0	True	full
68	60496acc6a60d200387e5148	2021-03-11 00:56:38	[]	[]	Thu Mar 11 00:36:21 +0000 2021	[]	[{"url":"https://t.co/fDk3U4eZx2","expanded_url":"https://www.dailysignal.com/2021/03/10/bidens-covid-19-plan-force-taxpayers-to-pay-for-abortions/?utm_medium=social&utm_source=twitter&utm_campaign=tds-tw","display_url":"dailysignal.com/2021/03/10/bidâ€¦","indices":[215,238]}]	The Democratsâ€™ $2 trillion COVID spending package allows for taxpayer-funded abortions. Iâ€™m outraged to see that the sanctity of life is brutally unprotected by congressional Democrats and the Biden administration. https://t.co/fDk3U4eZx2	290963.0	RT @RepAndyBiggsAZ: The Democratsâ€™ $2 trillion COVID spending package allows for taxpayer-funded abortions. Iâ€™m outraged to see that the saâ€¦	501.0	True	full
69	60496acd6a60d200387e51f8	2021-03-11 00:56:40	[]	[{"url":"https://t.co/R8n1I9795Y","expanded_url":"https://www.abc.net.au/news/health/2021-03-11/covid-19-vaccines-astrazeneca-doses-efficacy-rate/13202050?utm_source=abc_news_web&utm_medium=content_shared&utm_content=twitter&utm_campaign=abc_news_web","display_url":"abc.net.au/news/health/20â€¦","indices":[95,118]}]		[]	[]			AstraZeneca COVID-19 vaccine doses have better efficacy when given 12 weeks apart, study findsâ€¦ https://t.co/NI5icJYHNh	31.0	True	full
70	60496afb6a60d200387e623a	2021-03-11 00:57:26	[]	[]	Wed Mar 10 18:38:00 +0000 2021	[]	[{"url":"https://t.co/GCjEoWuigD","expanded_url":"https://nationwideradiojm.com/former-jaaa-president-dr-warren-blake-among-first-to-be-vaccinated/","display_url":"nationwideradiojm.com/former-jaaa-prâ€¦","indices":[204,227]}]	Former president of the JAAA Dr. Warren Blake, was among the first set of Jamaicans to receive the AstraZeneca COVID-19 vaccine. Dr. Blake is assuring all the athletes that the vaccine is safe to take. https://t.co/GCjEoWuigD https://t.co/RAHbQJfhrn	65631.0	RT @Nationwideradio: Former president of the JAAA Dr. Warren Blake, was among the first set of Jamaicans to receive the AstraZeneca COVID-1â€¦	134.0	True	full
71	60496afd6a60d200387e6318	2021-03-11 00:57:28	[]	[]	Wed Mar 10 16:13:28 +0000 2021	[{"text":"COVID19","indices":[5,13]},{"text":"CovidVaccine","indices":[267,280]}]	[{"url":"https://t.co/uK25ow8A5X","expanded_url":"https://costcopharmacy.ca/appointment","display_url":"costcopharmacy.ca/appointment","indices":[129,152]},{"url":"https://t.co/Zjt1p0kZRA","expanded_url":"https://www.rexall.ca/covid-19/ontario-vaccine","display_url":"rexall.ca/covid-19/ontarâ€¦","indices":[170,193]}]	NEW: #COVID19 AstraZeneca VACCINE available for 60-64 year olds in Toronto, Kingston &amp; Windsor pharmacies: Costco sign up: https://t.co/uK25ow8A5X Rexall sign up: https://t.co/Zjt1p0kZRA Spread the word! (Because the Ontario govt is doing a poor job of this) #CovidVaccine	13298.0	RT @IshatReza: NEW: #COVID19 AstraZeneca VACCINE available for 60-64 year olds in Toronto, Kingston &amp; Windsor pharmacies: Costco sign up:â€¦	12571.0	True	full
72	60496b0e6a60d200387e692e	2021-03-11 00:57:45	[]	[]	Tue Mar 09 18:03:44 +0000 2021	[]	[{"url":"https://t.co/ShnhrwIGeq","expanded_url":"https://www.vox.com/22320606/arizona-kyrsten-sinema-poll-filibuster","display_url":"vox.com/22320606/arizoâ€¦","indices":[244,267]}]	Arizonans want results. â€¢62% support the $15 federal minimum wage increase. â€¢61% say passing major legislation is more important than the filibuster. @SenatorSinema these are bipartisan issues that most Arizonans support. Why donâ€™t you? https://t.co/ShnhrwIGeq	6394.0	RT @Progress_AZ: Arizonans want results. â€¢62% support the $15 federal minimum wage increase. â€¢61% say passing major legislation is moreâ€¦	151.0	True	full
73	60496baf6a60d200387ea2d0	2021-03-11 01:00:26	[]	[]	Thu Mar 11 00:36:21 +0000 2021	[]	[{"url":"https://t.co/fDk3U4eZx2","expanded_url":"https://www.dailysignal.com/2021/03/10/bidens-covid-19-plan-force-taxpayers-to-pay-for-abortions/?utm_medium=social&utm_source=twitter&utm_campaign=tds-tw","display_url":"dailysignal.com/2021/03/10/bidâ€¦","indices":[215,238]}]	The Democratsâ€™ $2 trillion COVID spending package allows for taxpayer-funded abortions. Iâ€™m outraged to see that the sanctity of life is brutally unprotected by congressional Democrats and the Biden administration. https://t.co/fDk3U4eZx2	290965.0	RT @RepAndyBiggsAZ: The Democratsâ€™ $2 trillion COVID spending package allows for taxpayer-funded abortions. Iâ€™m outraged to see that the saâ€¦	12.0	True	full
74	60496bd56a60d200387eb068	2021-03-11 01:01:04	[]	[]	Thu Mar 11 00:36:21 +0000 2021	[]	[{"url":"https://t.co/fDk3U4eZx2","expanded_url":"https://www.dailysignal.com/2021/03/10/bidens-covid-19-plan-force-taxpayers-to-pay-for-abortions/?utm_medium=social&utm_source=twitter&utm_campaign=tds-tw","display_url":"dailysignal.com/2021/03/10/bidâ€¦","indices":[215,238]}]	The Democratsâ€™ $2 trillion COVID spending package allows for taxpayer-funded abortions. Iâ€™m outraged to see that the sanctity of life is brutally unprotected by congressional Democrats and the Biden administration. https://t.co/fDk3U4eZx2	290965.0	RT @RepAndyBiggsAZ: The Democratsâ€™ $2 trillion COVID spending package allows for taxpayer-funded abortions. Iâ€™m outraged to see that the saâ€¦	73.0	True	full
75	60496bf66a60d200387ebc00	2021-03-11 01:01:36	[]	[]	Wed Mar 10 12:36:36 +0000 2021	[{"text":"etribune","indices":[115,124]}]	[{"url":"https://t.co/6CC9H1hXjm","expanded_url":"https://tribune.com.pk/story/2288621/pakistan-to-get-indian-made-covid-19-vaccine-by-mid-march","display_url":"tribune.com.pk/story/2288621/â€¦","indices":[127,150]}]	Pakistan will get 16 million free doses of Oxford-AstraZeneca's vaccine, manufactured by Serum Institute of India. #etribune https://t.co/6CC9H1hXjm	1000041.0	RT @etribune: Pakistan will get 16 million free doses of Oxford-AstraZeneca's vaccine, manufactured by Serum Institute of India. #etribuneâ€¦	745.0	True	full
76	60496c0e6a60d200387ec4f6	2021-03-11 01:02:01	[]	[{"url":"https://t.co/1xZwMEVKQd","expanded_url":"https://shortlink.store/QCzJL6G8d","display_url":"shortlink.store/QCzJL6G8d","indices":[155,178]}]		[]	[]			Check out this product ðŸ˜� BEAUTY GLAZED Portable Eyeshadow Palette 15 Ultra Pigmented Eye Shadows... ðŸ˜� by Best Ladiâ€¦ https://t.co/lIEuD0Zs7p	97.0	True	full
77	60496c126a60d200387ec62a	2021-03-11 01:02:04	[]	[]	Wed Mar 10 16:13:28 +0000 2021	[{"text":"COVID19","indices":[5,13]},{"text":"CovidVaccine","indices":[267,280]}]	[{"url":"https://t.co/uK25ow8A5X","expanded_url":"https://costcopharmacy.ca/appointment","display_url":"costcopharmacy.ca/appointment","indices":[129,152]},{"url":"https://t.co/Zjt1p0kZRA","expanded_url":"https://www.rexall.ca/covid-19/ontario-vaccine","display_url":"rexall.ca/covid-19/ontarâ€¦","indices":[170,193]}]	NEW: #COVID19 AstraZeneca VACCINE available for 60-64 year olds in Toronto, Kingston &amp; Windsor pharmacies: Costco sign up: https://t.co/uK25ow8A5X Rexall sign up: https://t.co/Zjt1p0kZRA Spread the word! (Because the Ontario govt is doing a poor job of this) #CovidVaccine	13298.0	RT @IshatReza: NEW: #COVID19 AstraZeneca VACCINE available for 60-64 year olds in Toronto, Kingston &amp; Windsor pharmacies: Costco sign up:â€¦	190.0	True	full
78	60496c2e6a60d200387ed038	2021-03-11 01:02:33	[]	[]	Thu Mar 11 00:36:21 +0000 2021	[]	[{"url":"https://t.co/fDk3U4eZx2","expanded_url":"https://www.dailysignal.com/2021/03/10/bidens-covid-19-plan-force-taxpayers-to-pay-for-abortions/?utm_medium=social&utm_source=twitter&utm_campaign=tds-tw","display_url":"dailysignal.com/2021/03/10/bidâ€¦","indices":[215,238]}]	The Democratsâ€™ $2 trillion COVID spending package allows for taxpayer-funded abortions. Iâ€™m outraged to see that the sanctity of life is brutally unprotected by congressional Democrats and the Biden administration. https://t.co/fDk3U4eZx2	290965.0	RT @RepAndyBiggsAZ: The Democratsâ€™ $2 trillion COVID spending package allows for taxpayer-funded abortions. Iâ€™m outraged to see that the saâ€¦	32.0	True	full
79	6049708ab41189003853077e	2021-03-11 01:21:09	[]	[]	Thu Mar 11 00:36:21 +0000 2021	[]	[{"url":"https://t.co/fDk3U4eZx2","expanded_url":"https://www.dailysignal.com/2021/03/10/bidens-covid-19-plan-force-taxpayers-to-pay-for-abortions/?utm_medium=social&utm_source=twitter&utm_campaign=tds-tw","display_url":"dailysignal.com/2021/03/10/bidâ€¦","indices":[215,238]}]	The Democratsâ€™ $2 trillion COVID spending package allows for taxpayer-funded abortions. Iâ€™m outraged to see that the sanctity of life is brutally unprotected by congressional Democrats and the Biden administration. https://t.co/fDk3U4eZx2	290970.0	RT @RepAndyBiggsAZ: The Democratsâ€™ $2 trillion COVID spending package allows for taxpayer-funded abortions. Iâ€™m outraged to see that the saâ€¦	2326.0	True	full
80	604970b0b411890038531518	2021-03-11 01:21:47	[]	[]	Tue Jan 12 00:24:49 +0000 2021	[]	[{"url":"https://t.co/CAZlPyFXgt","expanded_url":"https://entertain.naver.com/read?oid=112&aid=0003387851","display_url":"entertain.naver.com/read?oid=112&aâ€¦","indices":[101,124]}]	Weki Meki Yoojung will join the cast of SBS Plus beauty variety 'Trend Record 2' Begins January 22 https://t.co/CAZlPyFXgt https://t.co/jLHLP2Mllf	492010.0	RT @OH_mes2: Weki Meki Yoojung will join the cast of SBS Plus beauty variety 'Trend Record 2' Begins January 22 https://t.co/CAZlPyFXgt hâ€¦	24.0	True	full
81	604970fbb411890038532fe6	2021-03-11 01:23:01	[{"text":"WheelchairUser","indices":[161,176]},{"text":"COVID19","indices":[204,212]}]	[{"url":"https://t.co/erSH6uadIZ","expanded_url":"http://youtu.be/Xb6sWZc7t9M","display_url":"youtu.be/Xb6sWZc7t9M","indices":[222,245]},{"url":"https://t.co/z28sEfv2Uc","expanded_url":"http://tinyurl.com/y29mxnb2","display_url":"tinyurl.com/y29mxnb2","indices":[261,284]}]		[]	[]			@Nevada_Trucking @GovSisolak Glad @GovSisolak helped you. Unfortunately since Iâ€™m not important HE &amp; HIS LAZY STAFFâ€¦ https://t.co/HzWrXxlZ3o	2319.0	True	full
82	60497107b411890038533468	2021-03-11 01:23:14	[]	[]	Thu Mar 11 00:36:21 +0000 2021	[]	[{"url":"https://t.co/fDk3U4eZx2","expanded_url":"https://www.dailysignal.com/2021/03/10/bidens-covid-19-plan-force-taxpayers-to-pay-for-abortions/?utm_medium=social&utm_source=twitter&utm_campaign=tds-tw","display_url":"dailysignal.com/2021/03/10/bidâ€¦","indices":[215,238]}]	The Democratsâ€™ $2 trillion COVID spending package allows for taxpayer-funded abortions. Iâ€™m outraged to see that the sanctity of life is brutally unprotected by congressional Democrats and the Biden administration. https://t.co/fDk3U4eZx2	290970.0	RT @RepAndyBiggsAZ: The Democratsâ€™ $2 trillion COVID spending package allows for taxpayer-funded abortions. Iâ€™m outraged to see that the saâ€¦	29655.0	True	full
83	6049712eb411890038534222	2021-03-11 01:23:52	[]	[]	Thu Mar 11 00:36:21 +0000 2021	[]	[{"url":"https://t.co/fDk3U4eZx2","expanded_url":"https://www.dailysignal.com/2021/03/10/bidens-covid-19-plan-force-taxpayers-to-pay-for-abortions/?utm_medium=social&utm_source=twitter&utm_campaign=tds-tw","display_url":"dailysignal.com/2021/03/10/bidâ€¦","indices":[215,238]}]	The Democratsâ€™ $2 trillion COVID spending package allows for taxpayer-funded abortions. Iâ€™m outraged to see that the sanctity of life is brutally unprotected by congressional Democrats and the Biden administration. https://t.co/fDk3U4eZx2	290970.0	RT @RepAndyBiggsAZ: The Democratsâ€™ $2 trillion COVID spending package allows for taxpayer-funded abortions. Iâ€™m outraged to see that the saâ€¦	25201.0	True	full
84	60497140b41189003853488c	2021-03-11 01:24:10	[]	[]	Thu Mar 11 01:23:01 +0000 2021	[{"text":"WheelchairUser","indices":[161,176]},{"text":"COVID19","indices":[204,212]}]	[{"url":"https://t.co/erSH6uadIZ","expanded_url":"http://youtu.be/Xb6sWZc7t9M","display_url":"youtu.be/Xb6sWZc7t9M","indices":[222,245]},{"url":"https://t.co/z28sEfv2Uc","expanded_url":"http://tinyurl.com/y29mxnb2","display_url":"tinyurl.com/y29mxnb2","indices":[261,284]}]	@Nevada_Trucking @GovSisolak Glad @GovSisolak helped you. Unfortunately since Iâ€™m not important HE &amp; HIS LAZY STAFF HAVE IGNORED THIS DESTITUTE QUADRIPLEGIC #WheelchairUser FOR 2 YEARSâ€”WATCH MY VIDEO.#COVID19 My Video:https://t.co/erSH6uadIZ Sisolak Email: https://t.co/z28sEfv2Uc	2319.0	RT @rwwonwheels: @Nevada_Trucking @GovSisolak Glad @GovSisolak helped you. Unfortunately since Iâ€™m not important HE &amp; HIS LAZY STAFF HAVE Iâ€¦	2427.0	True	full
85	604971adb411890038536fa8	2021-03-11 01:25:59	[]	[]	Thu Mar 11 00:36:21 +0000 2021	[]	[{"url":"https://t.co/fDk3U4eZx2","expanded_url":"https://www.dailysignal.com/2021/03/10/bidens-covid-19-plan-force-taxpayers-to-pay-for-abortions/?utm_medium=social&utm_source=twitter&utm_campaign=tds-tw","display_url":"dailysignal.com/2021/03/10/bidâ€¦","indices":[215,238]}]	The Democratsâ€™ $2 trillion COVID spending package allows for taxpayer-funded abortions. Iâ€™m outraged to see that the sanctity of life is brutally unprotected by congressional Democrats and the Biden administration. https://t.co/fDk3U4eZx2	290953.0	RT @RepAndyBiggsAZ: The Democratsâ€™ $2 trillion COVID spending package allows for taxpayer-funded abortions. Iâ€™m outraged to see that the saâ€¦	11401.0	True	full
86	604971efb411890038538788	2021-03-11 01:27:06	[]	[]	Mon Mar 08 09:57:49 +0000 2021	[]	[{"url":"https://t.co/wEk1aOk8XX","expanded_url":"https://t.me/BeachMilkChannel","display_url":"t.me/BeachMilkChannâ€¦","indices":[159,182]}]	The AstraZeneca vaccine contains polysorbate 80. Itâ€™s a substance that opens the blood brain barrier, to allow their COVID vaccine poisons to enter the brain. https://t.co/wEk1aOk8XX https://t.co/1RAWRXQrC7	2512.0	RT @SVTrimaran: The AstraZeneca vaccine contains polysorbate 80. Itâ€™s a substance that opens the blood brain barrier, to allow their COVIDâ€¦	1842.0	True	full
87	604971f2b41189003853889e	2021-03-11 01:27:09	[]	[]	Thu Oct 29 14:19:55 +0000 2020	[]	[{"url":"https://t.co/IsVnrZMKj7","expanded_url":"http://Brazilianhotwife.com","display_url":"Brazilianhotwife.com","indices":[95,118]}]	AlguÃ©m pode me explicar o porque daquela aglomeraÃ§Ã£o ali atrÃ¡s em tempos de pandemia ? ðŸ˜‚ðŸ˜‚ðŸ˜‚ðŸ˜‚ https://t.co/IsVnrZMKj7 ðŸ”¥ https://t.co/Bq6cAcD6Kz	94387.0	RT @BRAZILIANHOTWI1: AlguÃ©m pode me explicar o porque daquela aglomeraÃ§Ã£o ali atrÃ¡s em tempos de pandemia ? ðŸ˜‚ðŸ˜‚ðŸ˜‚ðŸ˜‚ https://t.co/IsVnrZMKj7â€¦	58.0	True	full
88	60497201b411890038538dbc	2021-03-11 01:27:24	[]	[{"url":"https://t.co/r4PulO4N7R","expanded_url":"https://manitoba.ca/covid19/vaccine/eligibility-criteria.html","display_url":"manitoba.ca/covid19/vaccinâ€¦","indices":[187,210]},{"url":"https://t.co/bdO731OJ9g","expanded_url":"http://manitobavaccine.ca","display_url":"manitobavaccine.ca","indices":[233,256]}]		[]	[]			@roussin_brent @brianpallister The websites to obtain AstraZeneca eligibility are confusing for people. Can you mâ€¦ https://t.co/YAR4aqb9Df	3040.0	True	full
89	60497250b41189003853aa44	2021-03-11 01:28:43	[]	[{"url":"https://t.co/yxTsHLNf3K","expanded_url":"https://bmcinfectdis.biomedcentral.com/articles/10.1186/s12879-021-05773-w","display_url":"bmcinfectdis.biomedcentral.com/articles/10.11â€¦","indices":[122,145]}]		[]	[]			@edw_tweet @AudeDolo @EChabriere @RadioTeleSuisse L'HQC-AZ EmpÃªche les aggravations et donc l'encombrement des hÃ´piâ€¦ https://t.co/5l5ZEsMVGz	37.0	True	full
90	604975c798d0380038bfd63d	2021-03-11 01:43:30	[]	[]	Wed Mar 10 21:48:10 +0000 2021	[]	[{"url":"https://t.co/5Q31CDOUAI","expanded_url":"http://ontario.ca/pharmacycovidvaccine","display_url":"ontario.ca/pharmacycovidvâ€¦","indices":[231,254]}]	Starting March 12, over 325 pharmacies will be offering the @AstraZeneca vaccine to Ontarians aged 60-64, by appointment only. Select pharmacies will begin booking appointments starting March 10 in three PHU regions. Learn more: https://t.co/5Q31CDOUAI https://t.co/YeDsp31kMc	450261.0	RT @fordnation: Starting March 12, over 325 pharmacies will be offering the @AstraZeneca vaccine to Ontarians aged 60-64, by appointment onâ€¦	336.0	True	full
91	604975f298d0380038bfe5bb	2021-03-11 01:44:13	[]	[{"url":"https://t.co/HrnsTqniw7","expanded_url":"http://snstr.co/c60","display_url":"snstr.co/c60","indices":[174,197]}]		[]	[]			TOP STORIES AstraZeneca Covid-19 vaccines will be offered to more than 30,000 regular employees and subcontractors,â€¦ https://t.co/ButEkUES1C	319873.0	True	full
92	604975f698d0380038bfe6dd	2021-03-11 01:44:16	[]	[]	Thu Mar 11 00:02:52 +0000 2021	[{"text":"RaiseTheWage","indices":[128,141]},{"text":"EndTheFilibuster","indices":[148,165]}]	[{"url":"https://t.co/OHEwHuL6aR","expanded_url":"https://twitter.com/MehdiHasanShow/status/1369453164215296014","display_url":"twitter.com/MehdiHasanShowâ€¦","indices":[166,189]}]	Thanks @ezralevin for uplifting our activism &amp; *anger* over the vote by @SenatorSinema - Arizonans deserve someone who will #RaiseTheWage &amp; #EndTheFilibuster https://t.co/OHEwHuL6aR	6165.0	RT @IndivisibleofAZ: Thanks @ezralevin for uplifting our activism &amp; *anger* over the vote by @SenatorSinema - Arizonans deserve someone whoâ€¦	2218.0	True	full
93	604975fc98d0380038bfe915	2021-03-11 01:44:22	[]	[]	Thu Mar 11 00:36:21 +0000 2021	[]	[{"url":"https://t.co/fDk3U4eZx2","expanded_url":"https://www.dailysignal.com/2021/03/10/bidens-covid-19-plan-force-taxpayers-to-pay-for-abortions/?utm_medium=social&utm_source=twitter&utm_campaign=tds-tw","display_url":"dailysignal.com/2021/03/10/bidâ€¦","indices":[215,238]}]	The Democratsâ€™ $2 trillion COVID spending package allows for taxpayer-funded abortions. Iâ€™m outraged to see that the sanctity of life is brutally unprotected by congressional Democrats and the Biden administration. https://t.co/fDk3U4eZx2	290959.0	RT @RepAndyBiggsAZ: The Democratsâ€™ $2 trillion COVID spending package allows for taxpayer-funded abortions. Iâ€™m outraged to see that the saâ€¦	1427.0	True	full
94	6049762298d0380038bff6bf	2021-03-11 01:45:00	[]	[]	Wed Mar 10 19:32:56 +0000 2021	[]	[{"url":"https://t.co/BBhBRuxs1V","expanded_url":"http://acrecs.lnk.to/letthislove","display_url":"acrecs.lnk.to/letthislove","indices":[115,138]}]	ITS OUT!!!!!! HIT THE LINK TO WATCH OUR DEBUT MUSIC VIDEO â€œLET THIS LOVE LIE DEADâ€�!!! RT AND SHARE IT EVERYWHERE https://t.co/BBhBRuxs1V https://t.co/aKCSmegeW3	7366.0	RT @FirstForeverAZ: ITS OUT!!!!!! HIT THE LINK TO WATCH OUR DEBUT MUSIC VIDEO â€œLET THIS LOVE LIE DEADâ€�!!! RT AND SHARE IT EVERYWHERE httpâ€¦	136.0	True	full
95	6049763598d0380038bffd9f	2021-03-11 01:45:20	[]	[]	Thu Mar 11 00:36:21 +0000 2021	[]	[{"url":"https://t.co/fDk3U4eZx2","expanded_url":"https://www.dailysignal.com/2021/03/10/bidens-covid-19-plan-force-taxpayers-to-pay-for-abortions/?utm_medium=social&utm_source=twitter&utm_campaign=tds-tw","display_url":"dailysignal.com/2021/03/10/bidâ€¦","indices":[215,238]}]	The Democratsâ€™ $2 trillion COVID spending package allows for taxpayer-funded abortions. Iâ€™m outraged to see that the sanctity of life is brutally unprotected by congressional Democrats and the Biden administration. https://t.co/fDk3U4eZx2	290959.0	RT @RepAndyBiggsAZ: The Democratsâ€™ $2 trillion COVID spending package allows for taxpayer-funded abortions. Iâ€™m outraged to see that the saâ€¦	342.0	True	full
96	6049763e98d0380038c0009b	2021-03-11 01:45:28	[]	[]	Wed Mar 10 22:35:13 +0000 2021	[{"text":"LesVÃ©rificateurs","indices":[0,17]},{"text":"AstraZeneca","indices":[20,32]},{"text":"vaccination","indices":[43,55]}]	[{"url":"https://t.co/vOp7dt75AK","expanded_url":"https://bit.ly/3qAl5RY","display_url":"bit.ly/3qAl5RY","indices":[121,144]}]	#LesVÃ©rificateurs - #AstraZeneca : non, la #vaccination n'a pas Ã©tÃ© suspendue aprÃ¨s la mort d'une infirmiÃ¨re en Autriche https://t.co/vOp7dt75AK https://t.co/NXVP1fGe5h	311599.0	RT @LCI: #LesVÃ©rificateurs - #AstraZeneca : non, la #vaccination n'a pas Ã©tÃ© suspendue aprÃ¨s la mort d'une infirmiÃ¨re en Autriche https://tâ€¦	15.0	True	full
97	6049763f98d0380038c00117	2021-03-11 01:45:29	[]	[]	Thu Mar 11 00:36:21 +0000 2021	[]	[{"url":"https://t.co/fDk3U4eZx2","expanded_url":"https://www.dailysignal.com/2021/03/10/bidens-covid-19-plan-force-taxpayers-to-pay-for-abortions/?utm_medium=social&utm_source=twitter&utm_campaign=tds-tw","display_url":"dailysignal.com/2021/03/10/bidâ€¦","indices":[215,238]}]	The Democratsâ€™ $2 trillion COVID spending package allows for taxpayer-funded abortions. Iâ€™m outraged to see that the sanctity of life is brutally unprotected by congressional Democrats and the Biden administration. https://t.co/fDk3U4eZx2	290959.0	RT @RepAndyBiggsAZ: The Democratsâ€™ $2 trillion COVID spending package allows for taxpayer-funded abortions. Iâ€™m outraged to see that the saâ€¦	11.0	True	full
98	6049769a98d0380038c0219d	2021-03-11 01:47:00	[]	[]	Thu Mar 11 00:36:21 +0000 2021	[]	[{"url":"https://t.co/fDk3U4eZx2","expanded_url":"https://www.dailysignal.com/2021/03/10/bidens-covid-19-plan-force-taxpayers-to-pay-for-abortions/?utm_medium=social&utm_source=twitter&utm_campaign=tds-tw","display_url":"dailysignal.com/2021/03/10/bidâ€¦","indices":[215,238]}]	The Democratsâ€™ $2 trillion COVID spending package allows for taxpayer-funded abortions. Iâ€™m outraged to see that the sanctity of life is brutally unprotected by congressional Democrats and the Biden administration. https://t.co/fDk3U4eZx2	290735.0	RT @RepAndyBiggsAZ: The Democratsâ€™ $2 trillion COVID spending package allows for taxpayer-funded abortions. Iâ€™m outraged to see that the saâ€¦	72.0	True	full
99	604976c998d0380038c032c7	2021-03-11 01:47:48	[]	[{"url":"https://t.co/ktR1YZkwhb","expanded_url":"https://www.thelantern.com/2021/03/mens-basketball-no-9-ohio-state-limps-into-postseason-play-amid-four-game-skid/","display_url":"thelantern.com/2021/03/mens-bâ€¦","indices":[156,179]}]		[]	[]			To begin its postseason run at the Big Ten Tournament Thursday, Ohio State will go up against Minnesota (14-14, 7-1â€¦ https://t.co/mAZLw0ZCNj	9632.0	True	full
100	6049774b98d0380038c0612d	2021-03-11 01:49:58	[]	[]	Thu Mar 11 01:38:25 +0000 2021	[]	[{"url":"https://t.co/NbDA93XEYu","expanded_url":"https://twitter.com/CarlosVerareal/status/1369774119177363456","display_url":"twitter.com/CarlosVerarealâ€¦","indices":[279,302]}]	He leÃ­do las cartas de Pfizer y AstraZeneca. Solo le vende a los Gobiernos Centrales. Es hora de no politizar el tema de vacunas. El Gobierno debe traer las vacunas lo mÃ¡s rÃ¡pido posible y los Municipios incluido el de Guayaquil deben ser tomados en cuenta para ayudar a vacunar https://t.co/NbDA93XEYu	12448.0	RT @pochoharbEC: He leÃ­do las cartas de Pfizer y AstraZeneca. Solo le vende a los Gobiernos Centrales. Es hora de no politizar el tema de vâ€¦	35.0	True	full
101	6049776798d0380038c06b47	2021-03-11 01:50:26	[]	[]	Wed Mar 10 16:55:52 +0000 2021	[]	[{"url":"https://t.co/IfoQyqwiIC","expanded_url":"https://twitter.com/DeanlovesCas2/status/1369626328824221700","display_url":"twitter.com/DeanlovesCas2/â€¦","indices":[280,303]}]	THIS IS AMAZING. GOD this translation hits different. I dont know why exactly but it just does. FYI i'm a french canadian french speaker so I feel that I can't quite sus out the connotations of all the words for france-french speakers. but it just lskdjflskdjflksd its so good https://t.co/IfoQyqwiIC	96.0	RT @pantlessvantas: THIS IS AMAZING. GOD this translation hits different. I dont know why exactly but it just does. FYI i'm a french canâ€¦	537.0	True	full
102	6049779298d0380038c07a7f	2021-03-11 01:51:08	[]	[]	Fri Feb 19 16:17:08 +0000 2021	[{"text":"BTS","indices":[170,174]},{"text":"GAZE","indices":[175,180]},{"text":"TinyTAN","indices":[181,189]},{"text":"TinyTANmask","indices":[190,202]},{"text":"gazeshop","indices":[203,212]},{"text":"ë°©íƒ„ì†Œë…„ë‹¨","indices":[213,219]},{"text":"ê²Œì�´ì¦ˆ","indices":[220,224]},{"text":"íƒ€ì�´ë‹ˆíƒ„","indices":[225,230]},{"text":"íƒ€ì�´ë‹ˆíƒ„ë§ˆìŠ¤í�¬","indices":[231,239]},{"text":"ê²Œì�´ì¦ˆìƒ…	[{"url":"https://t.co/hjMNQECmrj","expanded_url":"http://amazon.com/gaze","display_url":"amazon.com/gaze","indices":[70,93]},{"url":"https://t.co/Zcg6pdGSPe","expanded_url":"http://gazelab.myshopify.com","display_url":"gazelab.myshopify.com","indices":[113,136]},{"url":"https://t.co/BpC8kYP4VP","expanded_url":"http://bit.ly/2WqOSjl","display_url":"bit.ly/2WqOSjl","indices":[145,168]}]	GAZE TinyTAN fashion mask, New Unboxing video launched! â–¶ Amazon US:Â https://t.co/hjMNQECmrj â–¶ Global shipping: https://t.co/Zcg6pdGSPe â–¶ êµ­ë‚´ë°°ì†¡: https://t.co/BpC8kYP4VP #BTS #GAZE #TinyTAN #TinyTANmask #gazeshop #ë°©íƒ„ì†Œë…„ë‹¨ #ê²Œì�´ì¦ˆ #íƒ€ì�´ë‹ˆíƒ„ #íƒ€ì�´ë‹ˆíƒ„ë§ˆìŠ¤í�¬ #ê²Œì�´ì¦ˆìƒµ https://t.co/I4yUbyUsD1	15142.0	RT @gaze_shop: GAZE TinyTAN fashion mask, New Unboxing video launched! â–¶ Amazon US:Â https://t.co/hjMNQECmrj â–¶ Global shipping: https://t.câ€¦	2839.0	True	full
103	604977bb98d0380038c08925	2021-03-11 01:51:49	[]	[]	Wed Mar 10 18:16:17 +0000 2021	[{"text":"onpoli","indices":[197,204]},{"text":"COVIDontario","indices":[205,218]}]	[{"url":"https://t.co/AsGemdgh2b","expanded_url":"https://drive.google.com/file/d/1ZWbTbusoo3hq3QEoWv3SXmHX6Zo2PQW1/view","display_url":"drive.google.com/file/d/1ZWbTbuâ€¦","indices":[172,195]}]	The 325 pharmacies providing the AstraZeneca COVID vaccine are only located in Toronto, Kingston &amp; Frontenac, and the Windsor-Essex PHUs. Full list of pharmacies here: https://t.co/AsGemdgh2b #onpoli #COVIDontario	20100.0	RT @tylerwatt90: The 325 pharmacies providing the AstraZeneca COVID vaccine are only located in Toronto, Kingston &amp; Frontenac, and the Windâ€¦	1110.0	True	full
104	604977dc98d0380038c0953d	2021-03-11 01:52:23	[]	[]	Wed Mar 10 16:13:28 +0000 2021	[{"text":"COVID19","indices":[5,13]},{"text":"CovidVaccine","indices":[267,280]}]	[{"url":"https://t.co/uK25ow8A5X","expanded_url":"https://costcopharmacy.ca/appointment","display_url":"costcopharmacy.ca/appointment","indices":[129,152]},{"url":"https://t.co/Zjt1p0kZRA","expanded_url":"https://www.rexall.ca/covid-19/ontario-vaccine","display_url":"rexall.ca/covid-19/ontarâ€¦","indices":[170,193]}]	NEW: #COVID19 AstraZeneca VACCINE available for 60-64 year olds in Toronto, Kingston &amp; Windsor pharmacies: Costco sign up: https://t.co/uK25ow8A5X Rexall sign up: https://t.co/Zjt1p0kZRA Spread the word! (Because the Ontario govt is doing a poor job of this) #CovidVaccine	13298.0	RT @IshatReza: NEW: #COVID19 AstraZeneca VACCINE available for 60-64 year olds in Toronto, Kingston &amp; Windsor pharmacies: Costco sign up:â€¦	1357.0	True	full
105	60497862a1efe6003836d094	2021-03-11 01:53:56	[]	[]	Wed Mar 10 12:36:36 +0000 2021	[{"text":"etribune","indices":[115,124]}]	[{"url":"https://t.co/6CC9H1hXjm","expanded_url":"https://tribune.com.pk/story/2288621/pakistan-to-get-indian-made-covid-19-vaccine-by-mid-march","display_url":"tribune.com.pk/story/2288621/â€¦","indices":[127,150]}]	Pakistan will get 16 million free doses of Oxford-AstraZeneca's vaccine, manufactured by Serum Institute of India. #etribune https://t.co/6CC9H1hXjm	1000041.0	RT @etribune: Pakistan will get 16 million free doses of Oxford-AstraZeneca's vaccine, manufactured by Serum Institute of India. #etribuneâ€¦	270.0	True	full
106	60497863a1efe6003836d0da	2021-03-11 01:53:57	[]	[]	Wed Mar 10 16:13:28 +0000 2021	[{"text":"COVID19","indices":[5,13]},{"text":"CovidVaccine","indices":[267,280]}]	[{"url":"https://t.co/uK25ow8A5X","expanded_url":"https://costcopharmacy.ca/appointment","display_url":"costcopharmacy.ca/appointment","indices":[129,152]},{"url":"https://t.co/Zjt1p0kZRA","expanded_url":"https://www.rexall.ca/covid-19/ontario-vaccine","display_url":"rexall.ca/covid-19/ontarâ€¦","indices":[170,193]}]	NEW: #COVID19 AstraZeneca VACCINE available for 60-64 year olds in Toronto, Kingston &amp; Windsor pharmacies: Costco sign up: https://t.co/uK25ow8A5X Rexall sign up: https://t.co/Zjt1p0kZRA Spread the word! (Because the Ontario govt is doing a poor job of this) #CovidVaccine	13299.0	RT @IshatReza: NEW: #COVID19 AstraZeneca VACCINE available for 60-64 year olds in Toronto, Kingston &amp; Windsor pharmacies: Costco sign up:â€¦	617.0	True	full
107	604978ada1efe6003836e486	2021-03-11 01:54:52	[]	[]	Thu Mar 11 00:36:21 +0000 2021	[]	[{"url":"https://t.co/fDk3U4eZx2","expanded_url":"https://www.dailysignal.com/2021/03/10/bidens-covid-19-plan-force-taxpayers-to-pay-for-abortions/?utm_medium=social&utm_source=twitter&utm_campaign=tds-tw","display_url":"dailysignal.com/2021/03/10/bidâ€¦","indices":[215,238]}]	The Democratsâ€™ $2 trillion COVID spending package allows for taxpayer-funded abortions. Iâ€™m outraged to see that the sanctity of life is brutally unprotected by congressional Democrats and the Biden administration. https://t.co/fDk3U4eZx2	290737.0	RT @RepAndyBiggsAZ: The Democratsâ€™ $2 trillion COVID spending package allows for taxpayer-funded abortions. Iâ€™m outraged to see that the saâ€¦	238.0	True	full
108	60497909a1efe6003836fd40	2021-03-11 01:56:01	[]	[]	Thu Mar 11 01:10:18 +0000 2021	[]	[{"url":"https://t.co/2AQZq7e2NT","expanded_url":"https://thecovidblog.com/2021/03/08/austria-astrazeneca-vaccine-appointments-halted-after-one-nurse-dies-another-has-pulmonary-embolism/","display_url":"thecovidblog.com/2021/03/08/ausâ€¦","indices":[121,144]}]	Austria: AstraZeneca "vaccine" appointments halted after one nurse dies, another has pulmonary embolism - The COVID Blog https://t.co/2AQZq7e2NT	2642.0	RT @DemonHunters2: Austria: AstraZeneca "vaccine" appointments halted after one nurse dies, another has pulmonary embolism - The COVID Blogâ€¦	70.0	True	full
109	60497915a1efe600383700a6	2021-03-11 01:56:11	[]	[]	Wed Mar 10 12:05:35 +0000 2021	[]	[{"url":"https://t.co/O7uUHnY2QY","expanded_url":"https://mobile.reuters.com/article/amp/idUSKBN2AZ0AO?__twitter_impression=true","display_url":"mobile.reuters.com/article/amp/idâ€¦","indices":[265,288]}]	@TBG9270584 Apparently, there is no connection to the 11 Pulmonary Embolisms, that occurred after the AstraZeneca Vaccine, or theðŸ‘‡ 244 - Deaths 23 - Blinded 25 - Deafened 4 - Miscarriages 34,656 - Nervous Disorders 17,597 - Gastro Disorders 157,637 - Total https://t.co/O7uUHnY2QY	937.0	RT @tonto_1964: @TBG9270584 Apparently, there is no connection to the 11 Pulmonary Embolisms, that occurred after the AstraZeneca Vaccine,â€¦	1382.0	True	full
110	6049793ca1efe60038370b0e	2021-03-11 01:56:40	[]	[]	Thu Mar 11 00:36:21 +0000 2021	[]	[{"url":"https://t.co/fDk3U4eZx2","expanded_url":"https://www.dailysignal.com/2021/03/10/bidens-covid-19-plan-force-taxpayers-to-pay-for-abortions/?utm_medium=social&utm_source=twitter&utm_campaign=tds-tw","display_url":"dailysignal.com/2021/03/10/bidâ€¦","indices":[215,238]}]	The Democratsâ€™ $2 trillion COVID spending package allows for taxpayer-funded abortions. Iâ€™m outraged to see that the sanctity of life is brutally unprotected by congressional Democrats and the Biden administration. https://t.co/fDk3U4eZx2	290961.0	RT @RepAndyBiggsAZ: The Democratsâ€™ $2 trillion COVID spending package allows for taxpayer-funded abortions. Iâ€™m outraged to see that the saâ€¦	1080.0	True	full
111	6049794ea1efe60038370fb0	2021-03-11 01:56:53	[]	[]	Wed Mar 10 16:13:28 +0000 2021	[{"text":"COVID19","indices":[5,13]},{"text":"CovidVaccine","indices":[267,280]}]	[{"url":"https://t.co/uK25ow8A5X","expanded_url":"https://costcopharmacy.ca/appointment","display_url":"costcopharmacy.ca/appointment","indices":[129,152]},{"url":"https://t.co/Zjt1p0kZRA","expanded_url":"https://www.rexall.ca/covid-19/ontario-vaccine","display_url":"rexall.ca/covid-19/ontarâ€¦","indices":[170,193]}]	NEW: #COVID19 AstraZeneca VACCINE available for 60-64 year olds in Toronto, Kingston &amp; Windsor pharmacies: Costco sign up: https://t.co/uK25ow8A5X Rexall sign up: https://t.co/Zjt1p0kZRA Spread the word! (Because the Ontario govt is doing a poor job of this) #CovidVaccine	13299.0	RT @IshatReza: NEW: #COVID19 AstraZeneca VACCINE available for 60-64 year olds in Toronto, Kingston &amp; Windsor pharmacies: Costco sign up:â€¦	72.0	True	full
112	60497968a1efe600383716f6	2021-03-11 01:57:13	[]	[]	Thu Mar 11 01:52:34 +0000 2021	[{"text":"COVID19AB","indices":[196,206]}]	[{"url":"https://t.co/s52mCntZCY","expanded_url":"https://calgaryherald.com/news/local-news/live-at-330-p-m-hinshaw-to-provide-update-on-covid-19-as-alberta-begins-astrazeneca-vaccine-rollout","display_url":"calgaryherald.com/news/local-newâ€¦","indices":[208,231]}]	My story on today's update: More than 11,500 eligible Albertans had booked appointments for the AstraZeneca vaccine by Wednesday afternoon, as the province expanded its COVID-19 vaccine rollout. #COVID19AB https://t.co/s52mCntZCY	1535.0	RT @BabychStephanie: My story on today's update: More than 11,500 eligible Albertans had booked appointments for the AstraZeneca vaccine bâ€¦	1598.0	True	full
113	604979e8a1efe60038373676	2021-03-11 01:58:41	[]	[]	Thu Mar 11 00:36:21 +0000 2021	[]	[{"url":"https://t.co/fDk3U4eZx2","expanded_url":"https://www.dailysignal.com/2021/03/10/bidens-covid-19-plan-force-taxpayers-to-pay-for-abortions/?utm_medium=social&utm_source=twitter&utm_campaign=tds-tw","display_url":"dailysignal.com/2021/03/10/bidâ€¦","indices":[215,238]}]	The Democratsâ€™ $2 trillion COVID spending package allows for taxpayer-funded abortions. Iâ€™m outraged to see that the sanctity of life is brutally unprotected by congressional Democrats and the Biden administration. https://t.co/fDk3U4eZx2	290962.0	RT @RepAndyBiggsAZ: The Democratsâ€™ $2 trillion COVID spending package allows for taxpayer-funded abortions. Iâ€™m outraged to see that the saâ€¦	4.0	True	full
114	604979faa1efe60038373a2c	2021-03-11 01:58:52	[]	[]	Tue Mar 09 18:03:44 +0000 2021	[]	[{"url":"https://t.co/ShnhrwIGeq","expanded_url":"https://www.vox.com/22320606/arizona-kyrsten-sinema-poll-filibuster","display_url":"vox.com/22320606/arizoâ€¦","indices":[244,267]}]	Arizonans want results. â€¢62% support the $15 federal minimum wage increase. â€¢61% say passing major legislation is more important than the filibuster. @SenatorSinema these are bipartisan issues that most Arizonans support. Why donâ€™t you? https://t.co/ShnhrwIGeq	6394.0	RT @Progress_AZ: Arizonans want results. â€¢62% support the $15 federal minimum wage increase. â€¢61% say passing major legislation is moreâ€¦	539.0	True	full
115	60497a28a1efe600383744c2	2021-03-11 01:59:21	[]	[]	Sat Mar 06 04:01:28 +0000 2021	[]	[{"url":"https://t.co/fje0CtU2go","expanded_url":"https://www.si.com/more-sports/2020/02/12/jim-jordan-accused-cover-up-sexual-abuse-ohio-state","display_url":"si.com/more-sports/20â€¦","indices":[257,280]}]	@Jim_Jordan States open and close moron. (Issue with OH data on Covid) "Jim Jordan called me crying, groveling, begging me to go against my brother, begging me, crying for a half-hour," DiSabato said. "Thatâ€™s the kind of cover-up thatâ€™s going on there." https://t.co/fje0CtU2go	9221.0	RT @AZDem_w_Dogs: @Jim_Jordan States open and close moron. (Issue with OH data on Covid) "Jim Jordan called me crying, groveling, beggingâ€¦	339.0	True	full
116	60497a43a1efe60038374a92	2021-03-11 01:59:37	[{"text":"NYCU","indices":[39,44]},{"text":"UPSL","indices":[155,160]},{"text":"Friendly","indices":[161,170]},{"text":"U20","indices":[171,175]},{"text":"Soccer","indices":[176,183]},{"text":"Futbol","indices":[184,191]},{"text":"NewYorkContour","indices":[192,207]},{"text":"NewYork","indices":[208,216]},{"text":"NY","indices":[217,220]}]	[{"url":"https://t.co/9cZkPoVZ4h","expanded_url":"http://www.nycontourunited.com","display_url":"nycontourunited.com","indices":[129,152]}]		[]	[]			ðŸ¦� FULL TIME: A WIN FOR THE BOYS! âš½ ðŸ”¥ #NYCU U20 completed its first preseason friendly game with a 2-0 win againstâ€¦ https://t.co/W9JAZyZcS6	138.0	True	full
117	60497c9d57a8c70038fc4416	2021-03-11 02:12:39	[]	[{"url":"https://t.co/f5jIHb9cQc","expanded_url":"https://www.cbc.ca/news/canada/calgary/astrazeneca-vaccine-covid-19-ahs-1.5943395","display_url":"cbc.ca/news/canada/caâ€¦","indices":[0,23]}]		[]	[]			https://t.co/f5jIHb9cQc How exciting! My dad was born in 1957 so he can book for the AstraZeneca vaccine. This artâ€¦ https://t.co/RKlVkHbPGH	90.0	True	full
118	60497cb957a8c70038fc4e64	2021-03-11 02:13:08	[{"text":"Kentucky","indices":[0,9]},{"text":"COVID19","indices":[69,77]},{"text":"Covid_19","indices":[78,87]},{"text":"COVID","indices":[88,94]},{"text":"Corona","indices":[95,102]},{"text":"facemasks","indices":[103,113]},{"text":"MaskUp","indices":[114,121]},{"text":"giftideas","indices":[122,132]}]	[{"url":"https://t.co/RS2tsa197D","expanded_url":"https://www.zazzle.com/z/0cahijcq?rf=238575750834487874","display_url":"zazzle.com/z/0cahijcq?rf=â€¦","indices":[135,158]}]		[]	[]			#Kentucky face mask by dalDesignNZ 15% off with code SPRINGFUNZAZ #COVID19 #Covid_19 #COVID #Corona #facemasksâ€¦ https://t.co/rx9P5UcyPo	916.0	True	full
119	60497cce57a8c70038fc55f0	2021-03-11 02:13:29	[{"text":"NewZealand","indices":[0,11]},{"text":"COVID19","indices":[71,79]},{"text":"Covid_19","indices":[80,89]},{"text":"COVID","indices":[90,96]},{"text":"Corona","indices":[97,104]},{"text":"facemasks","indices":[105,115]},{"text":"MaskUp","indices":[116,123]},{"text":"giftideas","indices":[124,134]}]	[{"url":"https://t.co/tt1jRa0GYM","expanded_url":"https://www.zazzle.com/z/5vzdpucx?rf=238575750834487874","display_url":"zazzle.com/z/5vzdpucx?rf=â€¦","indices":[137,160]}]		[]	[]			#NewZealand face mask by dalDesignNZ 15% off with code SPRINGFUNZAZ #COVID19 #Covid_19 #COVID #Corona #facemasksâ€¦ https://t.co/yZzswZG0o5	916.0	True	full
120	60497cd857a8c70038fc596a	2021-03-11 02:13:38	[]	[]	Thu Mar 11 02:05:37 +0000 2021	[{"text":"SouthKorea","indices":[0,11]},{"text":"AstraZeneca","indices":[27,39]},{"text":"Vaccine","indices":[49,57]}]	[{"url":"https://t.co/cumY6mcHGq","expanded_url":"http://reut.rs/3qHjk5G","display_url":"reut.rs/3qHjk5G","indices":[99,122]}]	#SouthKorea extends use of #AstraZeneca COVID-19 #Vaccine to people aged 65 and over VÃ­a @Reuters https://t.co/cumY6mcHGq https://t.co/wjRVEfgRVW	11975.0	RT @Aroguden: #SouthKorea extends use of #AstraZeneca COVID-19 #Vaccine to people aged 65 and over VÃ­a @Reuters https://t.co/cumY6mcHGq htâ€¦	970.0	True	full
121	60497cf557a8c70038fc63f8	2021-03-11 02:14:08	[{"text":"Hawaii","indices":[0,7]},{"text":"COVID19","indices":[66,74]},{"text":"Covid_19","indices":[75,84]},{"text":"COVID","indices":[85,91]},{"text":"Corona","indices":[92,99]},{"text":"facemasks","indices":[100,110]},{"text":"MaskUp","indices":[111,118]},{"text":"giftideas","indices":[119,129]}]	[{"url":"https://t.co/BZqDlsZwaU","expanded_url":"https://www.zazzle.com/z/a79xkjv9?rf=238575750834487874","display_url":"zazzle.com/z/a79xkjv9?rf=â€¦","indices":[133,156]}]		[]	[]			#Hawaii face mask by dalDesignNZ 15% off with code SPRINGFUNZAZ #COVID19 #Covid_19 #COVID #Corona #facemasksâ€¦ https://t.co/Qq94cBKExG	916.0	True	full
122	60497d0a57a8c70038fc6b56	2021-03-11 02:14:28	[]	[{"url":"https://t.co/OmzYFukkif","expanded_url":"https://www.usatoday.com/story/news/politics/2021/03/10/covid-19-relief-10-things-you-might-not-know-bidens-bill/6936905002/","display_url":"usatoday.com/story/news/polâ€¦","indices":[109,132]}]		[]	[]			Money for colleges, libraries and clubs: 10 things you might not know are in Biden's COVID-19 relief packageâ€¦ https://t.co/GC9AZ2EfP2	8187.0	True	full
123	60497d0f57a8c70038fc6d1c	2021-03-11 02:14:33	[]	[{"url":"https://t.co/uOAAr8gpVu","expanded_url":"http://dlvr.it/RvNpP4","display_url":"dlvr.it/RvNpP4","indices":[187,210]}]		[]	[]			AstraZeneca Vaccine Rollout Starts Today: Today, people age 64 and First Nations, Metis, and Inuit people who are 4â€¦ https://t.co/2Jdb5uICKZ	1498.0	True	full
124	60497d1157a8c70038fc6e00	2021-03-11 02:14:36	[]	[{"url":"https://t.co/0u1EOvJbYo","expanded_url":"http://revistaunica.com.mx/se-cumple-un-ano-del-primer-caso-covid-19-en-puebla-9-mil-993-muertes/","display_url":"revistaunica.com.mx/se-cumple-un-aâ€¦","indices":[141,164]}]		[]	[]			Se cumple un aÃ±o del primer caso Covid-19 en Puebla: 9 mil 993 muertes y 214 nuevos contagios en las Ãºltimas horas,â€¦ https://t.co/RWLKbLYAZ4	4482.0	True	full
125	60497d1d57a8c70038fc7254	2021-03-11 02:14:48	[]	[{"url":"https://t.co/uzWnNKJ3Mx","expanded_url":"https://www.nytimes.com/2021/03/09/business/oecd-doubles-us-growth-forecast.html","display_url":"nytimes.com/2021/03/09/busâ€¦","indices":[282,305]}]		[]	[]			@RepAndyBiggsAZ FALSE. To be clear, Insurrectionist Biggs voted against: -Small Business -$1,400 relief checks tâ€¦ https://t.co/4qP2DvzFew	14366.0	True	full
126	60497d2c57a8c70038fc7780	2021-03-11 02:15:02	[]	[{"url":"https://t.co/0mnsSzcEom","expanded_url":"https://www.reuters.com/article/us-health-coronavirus-southkorea-idUSKBN2B303I?taid=60497d26d52b5600013a4eb3&utm_campaign=trueanthem&utm_medium=trueanthem&utm_source=twitter","display_url":"reuters.com/article/us-heaâ€¦","indices":[215,238]}]		[]	[]			South Korea will extend vaccination for people aged 65 years and older with AstraZeneca's coronavirus vaccine to raâ€¦ https://t.co/EW7th64FMT	252769.0	True	full
127	60497d4257a8c70038fc7f8a	2021-03-11 02:15:25	[]	[]	Fri Mar 05 14:43:43 +0000 2021	[]	[{"url":"https://t.co/lVFcLi0j9p","expanded_url":"https://www.huffingtonpost.fr/entry/covid-19-400000-doses-du-vaccin-astrazeneca-snobbees-par-les-soignants-vont-servir-au-public_fr_6041ff9ac5b60208555dbe0e?ncid=other_twitter_cooo9wqtham&utm_campaign=share_twitter","display_url":"huffingtonpost.fr/entry/covid-19â€¦","indices":[181,204]}]	BIZARRE ! Â«400.000 doses du vaccin AstraZeneca snobÃ©es par les soignants vont servir au publicÂ» Visiblement les soignants sont au courant dâ€™Ã©lÃ©ments qui Ã©chappent au grand public !ðŸ¤”https://t.co/lVFcLi0j9p	12807.0	RT @lolaweb71: BIZARRE ! Â«400.000 doses du vaccin AstraZeneca snobÃ©es par les soignants vont servir au publicÂ» Visiblement les soignants soâ€¦	1666.0	True	full
128	60497d5657a8c70038fc8698	2021-03-11 02:15:45	[{"text":"COVID19","indices":[59,67]},{"text":"Covid_19","indices":[68,77]},{"text":"COVID","indices":[78,84]},{"text":"Corona","indices":[85,92]},{"text":"facemasks","indices":[93,103]},{"text":"MaskUp","indices":[104,111]},{"text":"giftideas","indices":[112,122]}]	[{"url":"https://t.co/jU3EBwIb1h","expanded_url":"https://www.zazzle.com/z/kkonj2yd?rf=238575750834487874","display_url":"zazzle.com/z/kkonj2yd?rf=â€¦","indices":[125,148]}]		[]	[]			face mask by dalDesignNZ 15% off with code SPRINGFUNZAZ #COVID19 #Covid_19 #COVID #Corona #facemasks #MaskUpâ€¦ https://t.co/PwHCjGAWqB	916.0	True	full
129	60497d9357a8c70038fc9c44	2021-03-11 02:16:45	[]	[]	Thu Mar 11 02:04:31 +0000 2021	[]	[{"url":"https://t.co/TyvmGnxDPv","expanded_url":"https://quickbitenews.com/article/brampton/family-doctors-in-brampton-can-start-vaccinating-select-residents-this-month/","display_url":"quickbitenews.com/article/bramptâ€¦","indices":[238,261]}]	Brampton is part of the pilot program for the AstraZeneca Vaccine @gurratansingh. Brampton is doing vaccinations at doctor offices. Seniors aged 60-64 will be contacted by physicians directly to book their vaccinations starting today! https://t.co/TyvmGnxDPv	655.0	RT @SukhpalSidhu_: Brampton is part of the pilot program for the AstraZeneca Vaccine @gurratansingh. Brampton is doing vaccinations at doâ€¦	357.0	True	full
130	60497d9457a8c70038fc9cf8	2021-03-11 02:16:47	[]	[]	Thu Mar 11 00:36:21 +0000 2021	[]	[{"url":"https://t.co/fDk3U4eZx2","expanded_url":"https://www.dailysignal.com/2021/03/10/bidens-covid-19-plan-force-taxpayers-to-pay-for-abortions/?utm_medium=social&utm_source=twitter&utm_campaign=tds-tw","display_url":"dailysignal.com/2021/03/10/bidâ€¦","indices":[215,238]}]	The Democratsâ€™ $2 trillion COVID spending package allows for taxpayer-funded abortions. Iâ€™m outraged to see that the sanctity of life is brutally unprotected by congressional Democrats and the Biden administration. https://t.co/fDk3U4eZx2	290963.0	RT @RepAndyBiggsAZ: The Democratsâ€™ $2 trillion COVID spending package allows for taxpayer-funded abortions. Iâ€™m outraged to see that the saâ€¦	7.0	True	full
131	60497dd357a8c70038fcb380	2021-03-11 02:17:50	[]	[]	Thu Mar 11 00:36:21 +0000 2021	[]	[{"url":"https://t.co/fDk3U4eZx2","expanded_url":"https://www.dailysignal.com/2021/03/10/bidens-covid-19-plan-force-taxpayers-to-pay-for-abortions/?utm_medium=social&utm_source=twitter&utm_campaign=tds-tw","display_url":"dailysignal.com/2021/03/10/bidâ€¦","indices":[215,238]}]	The Democratsâ€™ $2 trillion COVID spending package allows for taxpayer-funded abortions. Iâ€™m outraged to see that the sanctity of life is brutally unprotected by congressional Democrats and the Biden administration. https://t.co/fDk3U4eZx2	290963.0	RT @RepAndyBiggsAZ: The Democratsâ€™ $2 trillion COVID spending package allows for taxpayer-funded abortions. Iâ€™m outraged to see that the saâ€¦	12.0	True	full
132	60497de757a8c70038fcba88	2021-03-11 02:18:09	[]	[{"url":"https://t.co/O6C08SBMoY","expanded_url":"https://www.azureholdinggroup.com/","display_url":"azureholdinggroup.com","indices":[20,43]}]		[]	[]			$AZRH Stimulus play https://t.co/O6C08SBMoY Weekly Chart showing .15+ O/S: 154m Inflation: producing gold miningâ€¦ https://t.co/Aih4M4QzAy	88303.0	True	full
133	60497df057a8c70038fcbdd8	2021-03-11 02:18:19	[]	[{"url":"https://t.co/wPnFAL2goI","expanded_url":"https://www.nytimes.com/es/interactive/2021/health/oxford-astrazeneca-vacuna-covid.html","display_url":"nytimes.com/es/interactiveâ€¦","indices":[155,178]}]		[]	[]			Otra que utuliza ADN de hÃ©lice doble es la vacuna de Oxford-AstraZeneca, pero, a diferencia de la de Johnson &amp; Johnâ€¦ https://t.co/68nmxAZbcc	12793.0	True	full
134	60497df357a8c70038fcbeb0	2021-03-11 02:18:21	[]	[{"url":"https://t.co/wpxQ6X0u4Z","expanded_url":"http://CHRISTMAS.COM","display_url":"CHRISTMAS.COM","indices":[0,23]},{"url":"https://t.co/kTbFtoAarr","expanded_url":"http://CHRISTIAN.COM","display_url":"CHRISTIAN.COM","indices":[75,98]},{"url":"https://t.co/MgFUKd4bFj","expanded_url":"http://JESUSLOVESYA.COM","display_url":"JESUSLOVESYA.COM","indices":[117,140]},{"url":"https://t.co/hUHjhwBB88…		[]	[]			https://t.co/wpxQ6X0u4Z SOLD FOR $3.15 MILLION VIP Brokerage FEB/17/2021 https://t.co/kTbFtoAarr SOLD FOR $600,00â€¦ https://t.co/MMAZfwlVwC	6.0	True	full
135	60497df357a8c70038fcbefc	2021-03-11 02:18:22	[]	[]	Wed Mar 10 23:47:37 +0000 2021	[{"text":"golf","indices":[32,37]},{"text":"golfchat","indices":[110,119]},{"text":"golfer","indices":[120,127]},{"text":"golflife","indices":[128,137]},{"text":"callaway","indices":[138,147]},{"text":"wilson","indices":[148,155]},{"text":"golfmates","indices":[156,166]},{"text":"golfbabes","indices":[167,177]},{"text":"golfblitz","indices":[178,188]},{"text":"sports","indices":[189,196]},{"text"…	[{"url":"https://t.co/bWlXuj28b2","expanded_url":"https://zazzle.com/z/vu36kukq?rf=238423044473770840","display_url":"zazzle.com/z/vu36kukq?rf=â€¦","indices":[0,23]}]	https://t.co/bWlXuj28b2 15% off #golf balls &amp; storewide until 3-11-21 @ 11:59:59 PM PST code SPRINGFUNZAZ #golfchat #golfer #golflife #callaway #wilson #golfmates #golfbabes #golfblitz #sports #vectorart #custom #personalized #personalised #beachpausedesigns #zazzlemade #zazzle	3547.0	RT @Beachpause: https://t.co/bWlXuj28b2 15% off #golf balls &amp; storewide until 3-11-21 @ 11:59:59 PM PST code SPRINGFUNZAZ #golfchat #golferâ€¦	18896.0	True	full
136	60497dfb57a8c70038fcc19a	2021-03-11 02:18:29	[]	[]	Wed Mar 10 16:29:10 +0000 2021	[{"text":"invitations","indices":[32,44]},{"text":"babyshower","indices":[109,120]},{"text":"party","indices":[121,127]},{"text":"babybump","indices":[128,137]},{"text":"mom","indices":[138,142]},{"text":"partytime","indices":[143,153]},{"text":"newborn","indices":[154,162]},{"text":"momtobe","indices":[163,171]},{"text":"pregnant","indices":[172,181]},{"text":"pregnancy","indices":[182,192]},{"t…	[{"url":"https://t.co/kMDVTZ5QWw","expanded_url":"https://www.zazzle.com/z/a7bdg6ec?rf=238423044473770840","display_url":"zazzle.com/z/a7bdg6ec?rf=â€¦","indices":[0,23]}]	https://t.co/kMDVTZ5QWw 50% off #invitations &amp; 15% off Sitewide SPRINGFUNZAZ Ends 3-11-21 @ 11:59 PM PST #babyshower #party #babybump #mom #partytime #newborn #momtobe #pregnant #pregnancy #momlife #maternity #babyboy #babygirl #babies #mom #InvitationSuites #zazzlemade #zazzle	3411.0	RT @InvitationSuitz: https://t.co/kMDVTZ5QWw 50% off #invitations &amp; 15% off Sitewide SPRINGFUNZAZ Ends 3-11-21 @ 11:59 PM PST #babyshower #â€¦	18896.0	True	full
137	60497e0157a8c70038fcc3b6	2021-03-11 02:18:35	[]	[{"url":"https://t.co/EJOGJhsxl1","expanded_url":"https://www.washingtonpost.com/lifestyle/interactive/2021/lost-time-coronavirus-anniversary/?tid=ss_tw","display_url":"washingtonpost.com/lifestyle/inteâ€¦","indices":[237,260]}]		[]	[]			@Bartees_Strange I promise you that I will get a little bit drunk at your first post pandemic show, tip the bartendâ€¦ https://t.co/opAZ3JDMmI	19.0	True	full
138	60497e1057a8c70038fcc91e	2021-03-11 02:18:51	[]	[]	Wed Mar 10 16:56:41 +0000 2021	[{"text":"thankyou","indices":[32,41]},{"text":"cards","indices":[42,48]},{"text":"savethedate","indices":[49,61]},{"text":"wedding","indices":[62,70]},{"text":"invitations","indices":[71,83]},{"text":"weddingideas","indices":[149,162]},{"text":"InvitationSuites","indices":[163,180]},{"text":"weddings","indices":[181,190]},{"text":"zazzle","indices":[191,198]},{"text":"engagement","indices":[199,…	[{"url":"https://t.co/7QumwcP9kk","expanded_url":"http://bit.ly/2OCCmwI","display_url":"bit.ly/2OCCmwI","indices":[0,23]}]	https://t.co/7QumwcP9kk 50% off #thankyou #cards #savethedate #wedding #invitations &amp; 15% off Sitewide SPRINGFUNZAZ Ends 3-11-21 @ 11:59 PM PST #weddingideas #InvitationSuites #weddings #zazzle #engagement #weddingsuites #weddingplanning #weddinginspiration #zazzlemade	3411.0	RT @InvitationSuitz: https://t.co/7QumwcP9kk 50% off #thankyou #cards #savethedate #wedding #invitations &amp; 15% off Sitewide SPRINGFUNZAZ Enâ€¦	1587.0	True	full
139	60497e1a57a8c70038fccce0	2021-03-11 02:19:01	[]	[]	Wed Mar 10 21:48:10 +0000 2021	[]	[{"url":"https://t.co/5Q31CDOUAI","expanded_url":"http://ontario.ca/pharmacycovidvaccine","display_url":"ontario.ca/pharmacycovidvâ€¦","indices":[231,254]}]	Starting March 12, over 325 pharmacies will be offering the @AstraZeneca vaccine to Ontarians aged 60-64, by appointment only. Select pharmacies will begin booking appointments starting March 10 in three PHU regions. Learn more: https://t.co/5Q31CDOUAI https://t.co/YeDsp31kMc	450250.0	RT @fordnation: Starting March 12, over 325 pharmacies will be offering the @AstraZeneca vaccine to Ontarians aged 60-64, by appointment onâ€¦	436.0	True	full
140	60497e2557a8c70038fcd0c8	2021-03-11 02:19:12	[]	[]	Fri Mar 05 01:21:08 +0000 2021	[]	[{"url":"https://t.co/m15DJ5ekXz","expanded_url":"https://www.beckershospitalreview.com/public-health/us-coronavirus-deaths-by-state-july-1.html","display_url":"beckershospitalreview.com/public-health/â€¦","indices":[255,278]}]	COVID deaths per 100,000 residents: 1) NJ 263 2) NY 244 3) RI 239 4) MA 236 5) MS 227 6) AZ 221 7) CT 215 8) SD 214 9) LA 208 10) AL 205 11) ND 194 12) PA 189 13) IN 188 14) IL 180 15) NM 179 16) IA, AR 174 18) SC 167 19) TN, MI 166 20) KS 165 21) NV 162 https://t.co/m15DJ5ekXz	79863.0	RT @MattWelch: COVID deaths per 100,000 residents: 1) NJ 263 2) NY 244 3) RI 239 4) MA 236 5) MS 227 6) AZ 221 7) CT 215 8) SD 214 9) LA 20â€¦	144.0	True	full
141	60497e4057a8c70038fcda90	2021-03-11 02:19:39	[{"text":"NajatKaanache","indices":[37,51]},{"text":"Marruecos","indices":[79,89]}]	[{"url":"https://t.co/nRs46SiOnH","expanded_url":"http://bookingfax.com/?mod=url&id=9252&ag=48036","display_url":"bookingfax.com/?mod=url&id=92â€¦","indices":[147,170]}]		[]	[]			Las recetas y relatos fascinantes de #NajatKaanache para descubrir la magia de #Marruecos. Â¡AquÃ­ te mostramos algunâ€¦ https://t.co/wptrAZvspR	112.0	True	full
142	60497e9257a8c70038fcf7ae	2021-03-11 02:21:01	[]	[{"url":"https://t.co/MC42tAu8oC","expanded_url":"https://www.thestar.com.my/news/nation/2021/03/05/interactive-why-covid-19-vaccine-queue-jumpers-are-a-threat-and-what-can-be-done","display_url":"thestar.com.my/news/nation/20â€¦","indices":[118,141]}]		[]	[]			INTERACTIVE: Why Covid-19 vaccine queue-jumpers are a threat, and what can be done By RAZAK AHMAD and DIYANA PFORDTâ€¦ https://t.co/zXVRCNJajI	1493.0	True	full
143	60497ea457a8c70038fcfe14	2021-03-11 02:21:18	[]	[]	Wed Mar 10 20:49:23 +0000 2021	[{"text":"covid19","indices":[104,112]},{"text":"coronavirus","indices":[113,125]},{"text":"pandemie","indices":[126,135]},{"text":"catholiques","indices":[136,148]},{"text":"eviter","indices":[149,156]},{"text":"AstraZeneca","indices":[157,169]},{"text":"JohnsonJohnson","indices":[170,185]},{"text":"UVVC","indices":[186,191]}]	[{"url":"https://t.co/D9GXQwtps0","expanded_url":"https://www.lapresse.ca/covid-19/2021-03-10/vaccins/les-catholiques-invites-a-eviter-astrazeneca-et-johnson-johnson.php","display_url":"lapresse.ca/covid-19/2021-â€¦","indices":[80,103]},{"url":"https://t.co/qbAPjrpcMX","expanded_url":"http://www.uvvc.ca","display_url":"uvvc.ca","indices":[192,215]},{"url":"https://t.co/QIdixTYhAQ","expanded_url":…	Vaccins | Les catholiques invitÃ©s Ã Ã©viter AstraZeneca et Johnson &amp; Johnson https://t.co/D9GXQwtps0 #covid19 #coronavirus #pandemie #catholiques #eviter #AstraZeneca #JohnsonJohnson #UVVC https://t.co/qbAPjrpcMX https://t.co/QIdixTYhAQ	28.0	RT @UvvcCanada: Vaccins | Les catholiques invitÃ©s Ã Ã©viter AstraZeneca et Johnson &amp; Johnson https://t.co/D9GXQwtps0 #covid19 #coronavirus #â€¦	5.0	True	full
144	60497eb157a8c70038fd02e2	2021-03-11 02:21:32	[]	[]	Wed Mar 10 20:01:13 +0000 2021	[{"text":"FuerzaProductiva","indices":[48,65]}]	[{"url":"https://t.co/Sbzs2NolOy","expanded_url":"https://twitter.com/Vilma_Meche/status/1369600261111611401","display_url":"twitter.com/Vilma_Meche/stâ€¦","indices":[252,275]}]	Buenos DÃ­as del MAZO DANDO @ConElMazoDando ðŸ‘‰ðŸ˜·ðŸ‘ˆ #FuerzaProductiva ðŸ‘Š ðŸ‘� @Vilma_Meche @GrupoRhd @Twitera74 @CarnetDLaPatria @brazon1933 @Mippcivzla @mercedeslouzaod @Amerik79330042 @amelia74698445 @gloriamaria057 @ruso_yo @SistemaPatria @NicolasMaduro ðŸ¦‚ https://t.co/Sbzs2NolOy	396.0	RT @GrupoRhd: Buenos DÃ­as del MAZO DANDO @ConElMazoDando ðŸ‘‰ðŸ˜·ðŸ‘ˆ #FuerzaProductiva ðŸ‘Š ðŸ‘� @Vilma_Meche @GrupoRhd @Twitera74 @CarnetDLaPatria @braâ€¦	25695.0	True	full
145	6049895f840ed60038f6c255	2021-03-11 03:07:05	[]	[{"url":"https://t.co/MP5SxpWA5S","expanded_url":"https://www.reuters.com/article/health-coronavirus-austria-nurse/austria-suspends-astrazeneca-covid-19-vaccine-batch-after-death-idINKBN2AZ0AK","display_url":"reuters.com/article/healthâ€¦","indices":[193,216]}]		[]	[]			@cbcnewsbc Question: Does Dr. Bonnie have concerns about BC/Canada still using the Oxford-AstraZeneca vaccine whenâ€¦ https://t.co/Ettg5qyKGV	786.0	True	full
146	60498966840ed60038f6c4f3	2021-03-11 03:07:13	[]	[{"url":"https://t.co/OSShUlXnD7","expanded_url":"https://www.humblebundle.com/games/stellaris-discovery-bundle","display_url":"humblebundle.com/games/stellariâ€¦","indices":[151,174]}]		[]	[]			@humble Put this bundle out... Get it! Its well worth it. You will need to buy the rest of the DLC separately, butâ€¦ https://t.co/0AZzRqaWLh	1188.0	True	full
147	60498967840ed60038f6c577	2021-03-11 03:07:14	[{"text":"LaNuevaPatriaYoutube","indices":[68,89]}]	[{"url":"https://t.co/yCAZkjJyeO","expanded_url":"https://youtu.be/loQfwj16a9U","display_url":"youtu.be/loQfwj16a9U","indices":[0,23]}]		[]	[]			https://t.co/yCAZkjJyeO Nos vemos a las 21:15 (Centro de MÃ©xico) en #LaNuevaPatriaYoutube @makakikus1 @evita_morâ€¦ https://t.co/e9CtMo4I2H	1684.0	True	full
148	604989a6840ed60038f6dbdd	2021-03-11 03:08:17	[]	[]	Thu Mar 11 00:36:21 +0000 2021	[]	[{"url":"https://t.co/fDk3U4eZx2","expanded_url":"https://www.dailysignal.com/2021/03/10/bidens-covid-19-plan-force-taxpayers-to-pay-for-abortions/?utm_medium=social&utm_source=twitter&utm_campaign=tds-tw","display_url":"dailysignal.com/2021/03/10/bidâ€¦","indices":[215,238]}]	The Democratsâ€™ $2 trillion COVID spending package allows for taxpayer-funded abortions. Iâ€™m outraged to see that the sanctity of life is brutally unprotected by congressional Democrats and the Biden administration. https://t.co/fDk3U4eZx2	290971.0	RT @RepAndyBiggsAZ: The Democratsâ€™ $2 trillion COVID spending package allows for taxpayer-funded abortions. Iâ€™m outraged to see that the saâ€¦	618.0	True	full
149	604989cc840ed60038f6e99d	2021-03-11 03:08:55	[]	[]	Wed Mar 10 22:25:14 +0000 2021	[]	[{"url":"https://t.co/bZTEiT8gRo","expanded_url":"https://www.knau.org/post/navajo-nation-reports-downward-trend-covid-19-cases","display_url":"knau.org/post/navajo-naâ€¦","indices":[128,151]}]	Navajo Nation officials say eight communities on the reservation have uncontrolled spread of COVID-19, down from 75 in January. https://t.co/bZTEiT8gRo https://t.co/ruOe2RmiLV	5166.0	RT @AZPubRadio: Navajo Nation officials say eight communities on the reservation have uncontrolled spread of COVID-19, down from 75 in Januâ€¦	14906.0	True	full
150	604989e8840ed60038f6f353	2021-03-11 03:09:22	[{"text":"Weathercloud","indices":[181,194]}]	[{"url":"https://t.co/XCh17TbUlK","expanded_url":"http://app.weathercloud.net/map#8092794545","display_url":"app.weathercloud.net/map#8092794545","indices":[157,180]}]		[]	[]			DAZA 10/03/21 | Resumen diario Viento: 0.9 kn ESE Racha: 15.9 kn Temperatura: 28.3 | 13.8 Â°C Humedad: 98 | 56 % Prâ€¦ https://t.co/vM77s9mKcK	257.0	True	full
151	60498a33840ed60038f70e2b	2021-03-11 03:10:37	[]	[]	Wed Mar 10 19:32:56 +0000 2021	[]	[{"url":"https://t.co/BBhBRuxs1V","expanded_url":"http://acrecs.lnk.to/letthislove","display_url":"acrecs.lnk.to/letthislove","indices":[115,138]}]	ITS OUT!!!!!! HIT THE LINK TO WATCH OUR DEBUT MUSIC VIDEO â€œLET THIS LOVE LIE DEADâ€�!!! RT AND SHARE IT EVERYWHERE https://t.co/BBhBRuxs1V https://t.co/aKCSmegeW3	7368.0	RT @FirstForeverAZ: ITS OUT!!!!!! HIT THE LINK TO WATCH OUR DEBUT MUSIC VIDEO â€œLET THIS LOVE LIE DEADâ€�!!! RT AND SHARE IT EVERYWHERE httpâ€¦	520.0	True	full
152	60498a53840ed60038f719f3	2021-03-11 03:11:10	[]	[]	Wed Mar 10 18:05:35 +0000 2021	[{"text":"NEW","indices":[0,4]},{"text":"Onpoli","indices":[127,134]},{"text":"COVID19Ontario","indices":[135,150]}]	[{"url":"https://t.co/qpilOdsoVw","expanded_url":"https://drive.google.com/file/d/1ZWbTbusoo3hq3QEoWv3SXmHX6Zo2PQW1/view?usp=drivesdk","display_url":"drive.google.com/file/d/1ZWbTbuâ€¦","indices":[168,191]}]	#NEW: Here is the list of select pharmacies that will begin offering the @AstraZeneca/COVISHIELD vaccine in Ontario this week. #Onpoli #COVID19Ontario Pharmacy List: https://t.co/qpilOdsoVw	43463.0	RT @Travisdhanraj: #NEW: Here is the list of select pharmacies that will begin offering the @AstraZeneca/COVISHIELD vaccine in Ontario thisâ€¦	373.0	True	full
153	60498a6c840ed60038f722e5	2021-03-11 03:11:35	[]	[{"url":"https://t.co/lDtxxf5QvZ","expanded_url":"https://www.smh.com.au/politics/federal/not-all-second-covid-19-shots-will-be-delivered-by-october-20210311-p579tv.html","display_url":"smh.com.au/politics/federâ€¦","indices":[226,249]}]		[]	[]			Some people will be waiting until mid-December for their second shot of the AstraZeneca vaccine - six weeks after tâ€¦ https://t.co/AdT7FNxeEA	2774.0	True	full
154	60498aa1840ed60038f735e1	2021-03-11 03:12:28	[]	[]	Wed Mar 10 16:56:41 +0000 2021	[{"text":"thankyou","indices":[32,41]},{"text":"cards","indices":[42,48]},{"text":"savethedate","indices":[49,61]},{"text":"wedding","indices":[62,70]},{"text":"invitations","indices":[71,83]},{"text":"weddingideas","indices":[149,162]},{"text":"InvitationSuites","indices":[163,180]},{"text":"weddings","indices":[181,190]},{"text":"zazzle","indices":[191,198]},{"text":"engagement","indices":[199,…	[{"url":"https://t.co/7QumwcP9kk","expanded_url":"http://bit.ly/2OCCmwI","display_url":"bit.ly/2OCCmwI","indices":[0,23]}]	https://t.co/7QumwcP9kk 50% off #thankyou #cards #savethedate #wedding #invitations &amp; 15% off Sitewide SPRINGFUNZAZ Ends 3-11-21 @ 11:59 PM PST #weddingideas #InvitationSuites #weddings #zazzle #engagement #weddingsuites #weddingplanning #weddinginspiration #zazzlemade	3411.0	RT @InvitationSuitz: https://t.co/7QumwcP9kk 50% off #thankyou #cards #savethedate #wedding #invitations &amp; 15% off Sitewide SPRINGFUNZAZ Enâ€¦	5678.0	True	full
155	60498ad9840ed60038f749b1	2021-03-11 03:13:24	[]	[]	Thu Mar 11 00:36:21 +0000 2021	[]	[{"url":"https://t.co/fDk3U4eZx2","expanded_url":"https://www.dailysignal.com/2021/03/10/bidens-covid-19-plan-force-taxpayers-to-pay-for-abortions/?utm_medium=social&utm_source=twitter&utm_campaign=tds-tw","display_url":"dailysignal.com/2021/03/10/bidâ€¦","indices":[215,238]}]	The Democratsâ€™ $2 trillion COVID spending package allows for taxpayer-funded abortions. Iâ€™m outraged to see that the sanctity of life is brutally unprotected by congressional Democrats and the Biden administration. https://t.co/fDk3U4eZx2	290740.0	RT @RepAndyBiggsAZ: The Democratsâ€™ $2 trillion COVID spending package allows for taxpayer-funded abortions. Iâ€™m outraged to see that the saâ€¦	7.0	True	full
156	60498ae5840ed60038f74e05	2021-03-11 03:13:35	[]	[]	Wed Mar 10 13:18:38 +0000 2021	[{"text":"India","indices":[151,157]},{"text":"Pakistan","indices":[158,167]},{"text":"CovidVaccine","indices":[169,182]},{"text":"India","indices":[193,199]}]	[{"url":"https://t.co/YZw7YgJtuw","expanded_url":"https://www.dnaindia.com/india/report-pakistan-to-receive-45-crore-doses-of-made-in-india-covid-19-vaccine-2880220","display_url":"dnaindia.com/india/report-pâ€¦","indices":[204,227]}]	Pakistan will receive a free dose of the Indian-made Oxford-AstraZeneca coronavirus vaccine, which will cover 20 per cent of the country's population. #India #Pakistan #CovidVaccine Thank You #India ðŸ™�ðŸ™� https://t.co/YZw7YgJtuw	30790.0	RT @Arzookazmi30: Pakistan will receive a free dose of the Indian-made Oxford-AstraZeneca coronavirus vaccine, which will cover 20 per centâ€¦	69.0	True	full
157	60498ae7840ed60038f74ec9	2021-03-11 03:13:38	[]	[{"url":"https://t.co/7EU2uXMeCF","expanded_url":"http://www.koreaherald.com/view.php?ud=20210311000126","display_url":"koreaherald.com/view.php?ud=20â€¦","indices":[154,177]}]		[]	[]			S. Korea has approved the AstraZeneca vaccine for over-65s, so care home provision, which was limited to younger râ€¦ https://t.co/opW9Q3T4fk	1536.0	True	full
158	60498b2d840ed60038f767b9	2021-03-11 03:14:47	[]	[]	Thu Mar 11 03:13:40 +0000 2021	[]	[{"url":"https://t.co/sdyNRBLvSg","expanded_url":"https://twitter.com/jeremyduda/status/1369732483621687296","display_url":"twitter.com/jeremyduda/staâ€¦","indices":[275,298]}]	What will take only one year to spend will take a generation to pay back. This is not to be celebrated. For context AZ will receive in the latest COVID package abt the same amount of money it spends in one fiscal year for ALL of state govâ€™t. AZâ€™s budget for 2020 was $11.9B. https://t.co/sdyNRBLvSg	7218.0	RT @MichelleUgenti: What will take only one year to spend will take a generation to pay back. This is not to be celebrated. For context AZâ€¦	88.0	True	full
159	60498b4c840ed60038f772c7	2021-03-11 03:15:18	[]	[{"url":"https://t.co/ljTMMrrtY9","expanded_url":"https://www.reuters.com/article/us-health-coronavirus-loblaw-idUSKBN2B22FV?taid=60498b46d52b5600013a4f00&utm_campaign=trueanthem&utm_medium=trueanthem&utm_source=twitter","display_url":"reuters.com/article/us-heaâ€¦","indices":[209,232]}]		[]	[]			Canada's Loblaw Cos Ltd said on Wednesday it had started administering AstraZeneca Plc's COVID-19 vaccine at 160 phâ€¦ https://t.co/J1exvYULA1	252763.0	True	full
160	60498b6b840ed60038f77e2d	2021-03-11 03:15:50	[]	[]	Wed Mar 10 18:05:35 +0000 2021	[{"text":"NEW","indices":[0,4]},{"text":"Onpoli","indices":[127,134]},{"text":"COVID19Ontario","indices":[135,150]}]	[{"url":"https://t.co/qpilOdsoVw","expanded_url":"https://drive.google.com/file/d/1ZWbTbusoo3hq3QEoWv3SXmHX6Zo2PQW1/view?usp=drivesdk","display_url":"drive.google.com/file/d/1ZWbTbuâ€¦","indices":[168,191]}]	#NEW: Here is the list of select pharmacies that will begin offering the @AstraZeneca/COVISHIELD vaccine in Ontario this week. #Onpoli #COVID19Ontario Pharmacy List: https://t.co/qpilOdsoVw	43463.0	RT @Travisdhanraj: #NEW: Here is the list of select pharmacies that will begin offering the @AstraZeneca/COVISHIELD vaccine in Ontario thisâ€¦	1373.0	True	full
161	60498b7b840ed60038f783dd	2021-03-11 03:16:06	[]	[]	Thu Mar 11 03:15:37 +0000 2021	[]	[{"url":"https://t.co/dqEJNn1pmv","expanded_url":"https://view.ceros.com/postmedia-network/cv-vancouver-sun/p/1","display_url":"view.ceros.com/postmedia-netwâ€¦","indices":[225,248]}]	Which BC front-line sectors will be prioritized for 68,000 doses of the Oxford-AstraZeneca vaccine? Demand from various groups is greater than supply. Read more in tonightâ€™s @vancouversun @theprovince newsletter. Subscribe: https://t.co/dqEJNn1pmv https://t.co/kqT4VLRLvw	1182.0	RT @dharm_makwana: Which BC front-line sectors will be prioritized for 68,000 doses of the Oxford-AstraZeneca vaccine? Demand from variousâ€¦	181902.0	True	full
162	60498b80840ed60038f7859f	2021-03-11 03:16:11	[]	[]	Wed Mar 10 13:35:09 +0000 2021	[{"text":"Windsor","indices":[14,22]},{"text":"AstraZeneca","indices":[65,77]}]	[{"url":"https://t.co/vECgl7hhyb","expanded_url":"https://www.costcopharmacy.ca/appointment","display_url":"costcopharmacy.ca/appointment","indices":[158,181]}]	The Costco in #Windsor is one of several pharmacies offering the #AstraZeneca vaccine as part of a pilot program for those 60-64. @AM800News Book online â¬‡ï¸� https://t.co/vECgl7hhyb	800.0	RT @KathieMcMann: The Costco in #Windsor is one of several pharmacies offering the #AstraZeneca vaccine as part of a pilot program for thosâ€¦	322.0	True	full
163	60498b8a840ed60038f788fd	2021-03-11 03:16:20	[]	[]	Thu Mar 11 03:15:37 +0000 2021	[]	[{"url":"https://t.co/dqEJNn1pmv","expanded_url":"https://view.ceros.com/postmedia-network/cv-vancouver-sun/p/1","display_url":"view.ceros.com/postmedia-netwâ€¦","indices":[225,248]}]	Which BC front-line sectors will be prioritized for 68,000 doses of the Oxford-AstraZeneca vaccine? Demand from various groups is greater than supply. Read more in tonightâ€™s @vancouversun @theprovince newsletter. Subscribe: https://t.co/dqEJNn1pmv https://t.co/kqT4VLRLvw	1182.0	RT @dharm_makwana: Which BC front-line sectors will be prioritized for 68,000 doses of the Oxford-AstraZeneca vaccine? Demand from variousâ€¦	262918.0	True	full
164	60498b8f840ed60038f78ad3	2021-03-11 03:16:25	[]	[]	Thu Mar 11 03:13:51 +0000 2021	[{"text":"topoli","indices":[208,215]},{"text":"onpoli","indices":[216,223]},{"text":"onted","indices":[224,230]}]	[{"url":"https://t.co/nbComEWCrx","expanded_url":"https://globalnews.ca/news/7688146/guelph-covid-19-vaccine-phase-2/","display_url":"globalnews.ca/news/7688146/gâ€¦","indices":[184,207]}]	Why not vaccinate teachers across the province with the AstraZeneca vaccine like Guelph is? Guelph teachers, adults over 60 among those who can now pre-register for a COVID-19 vaccine https://t.co/nbComEWCrx #topoli #onpoli #onted	7233.0	RT @normsworld: Why not vaccinate teachers across the province with the AstraZeneca vaccine like Guelph is? Guelph teachers, adults over 60â€¦	738.0	True	full
165	60498ba6840ed60038f79327	2021-03-11 03:16:48	[]	[]	Thu Mar 11 03:09:59 +0000 2021	[]	[{"url":"https://t.co/7LUEcyql2g","expanded_url":"https://corp-research.org/astrazeneca","display_url":"corp-research.org/astrazeneca","indices":[88,111]},{"url":"https://t.co/ky49q9OZMe","expanded_url":"https://corp-research.org/eli-lilly","display_url":"corp-research.org/eli-lilly","indices":[124,147]},{"url":"https://t.co/HkPKbpaXMN","expanded_url":"https://corp-research.org/jnj","display_url"…	@cbcnewsbc "Safe based on available data" from dodgy convicted criminals? AstraZeneca https://t.co/7LUEcyql2g Eli Lilly: https://t.co/ky49q9OZMe Johnson &amp; Johnson: https://t.co/HkPKbpaXMN Pfizer: https://t.co/Lng4grFueY	34.0	RT @Ambera88371847: @cbcnewsbc "Safe based on available data" from dodgy convicted criminals? AstraZeneca https://t.co/7LUEcyql2g Eli Liâ€¦	33.0	True	full
166	60498bab840ed60038f794cd	2021-03-11 03:16:53	[]	[]	Mon Mar 08 06:27:55 +0000 2021	[]	[{"url":"https://t.co/uFitBkmseN","expanded_url":"https://econ.st/2PEsJhq","display_url":"econ.st/2PEsJhq","indices":[132,155]}]	If the AstraZeneca vaccine matches Pfizerâ€™s efficacy, which now appears likely, it could play a leading role in ending the pandemic https://t.co/uFitBkmseN	25541696.0	RT @TheEconomist: If the AstraZeneca vaccine matches Pfizerâ€™s efficacy, which now appears likely, it could play a leading role in ending thâ€¦	2331.0	True	full
167	60498fe342073e003829d8f9	2021-03-11 03:34:54	[]	[]	Thu Mar 11 03:11:35 +0000 2021	[]	[{"url":"https://t.co/lDtxxf5QvZ","expanded_url":"https://www.smh.com.au/politics/federal/not-all-second-covid-19-shots-will-be-delivered-by-october-20210311-p579tv.html","display_url":"smh.com.au/politics/federâ€¦","indices":[226,249]}]	Some people will be waiting until mid-December for their second shot of the AstraZeneca vaccine - six weeks after the government's initial plan to have the rollout completed by the end of October, a senate committee has heard https://t.co/lDtxxf5QvZ	2774.0	RT @rachelclun: Some people will be waiting until mid-December for their second shot of the AstraZeneca vaccine - six weeks after the goverâ€¦	578.0	True	full
168	60498fee42073e003829dcd1	2021-03-11 03:35:04	[]	[]	Wed Mar 10 16:56:41 +0000 2021	[{"text":"thankyou","indices":[32,41]},{"text":"cards","indices":[42,48]},{"text":"savethedate","indices":[49,61]},{"text":"wedding","indices":[62,70]},{"text":"invitations","indices":[71,83]},{"text":"weddingideas","indices":[149,162]},{"text":"InvitationSuites","indices":[163,180]},{"text":"weddings","indices":[181,190]},{"text":"zazzle","indices":[191,198]},{"text":"engagement","indices":[199,…	[{"url":"https://t.co/7QumwcP9kk","expanded_url":"http://bit.ly/2OCCmwI","display_url":"bit.ly/2OCCmwI","indices":[0,23]}]	https://t.co/7QumwcP9kk 50% off #thankyou #cards #savethedate #wedding #invitations &amp; 15% off Sitewide SPRINGFUNZAZ Ends 3-11-21 @ 11:59 PM PST #weddingideas #InvitationSuites #weddings #zazzle #engagement #weddingsuites #weddingplanning #weddinginspiration #zazzlemade	3412.0	RT @InvitationSuitz: https://t.co/7QumwcP9kk 50% off #thankyou #cards #savethedate #wedding #invitations &amp; 15% off Sitewide SPRINGFUNZAZ Enâ€¦	405.0	True	full
169	6049906342073e00382a06cd	2021-03-11 03:37:02	[]	[]	Thu Mar 11 03:35:12 +0000 2021	[{"text":"BREAKING","indices":[0,9]}]	[{"url":"https://t.co/SHWtXSaCth","expanded_url":"https://www.dailytelegraph.com.au/lifestyle/health/dr-brendan-murphy-admits-october-date-for-astrazeneca-completion-could-be-unlikely/news-story/eedd626074bc6c8a74a1453a9269acc6","display_url":"dailytelegraph.com.au/lifestyle/healâ€¦","indices":[199,222]}]	#BREAKING Health Department secretary Brendan Murphy has cast doubts over whether the rollout of the AstraZeneca vaccine will be completed by the end of October as the government originally planned. https://t.co/SHWtXSaCth	205312.0	RT @dailytelegraph: #BREAKING Health Department secretary Brendan Murphy has cast doubts over whether the rollout of the AstraZeneca vaccinâ€¦	776.0	True	full
170	6049907842073e00382a0e31	2021-03-11 03:37:22	[]	[]	Thu Mar 11 00:36:21 +0000 2021	[]	[{"url":"https://t.co/fDk3U4eZx2","expanded_url":"https://www.dailysignal.com/2021/03/10/bidens-covid-19-plan-force-taxpayers-to-pay-for-abortions/?utm_medium=social&utm_source=twitter&utm_campaign=tds-tw","display_url":"dailysignal.com/2021/03/10/bidâ€¦","indices":[215,238]}]	The Democratsâ€™ $2 trillion COVID spending package allows for taxpayer-funded abortions. Iâ€™m outraged to see that the sanctity of life is brutally unprotected by congressional Democrats and the Biden administration. https://t.co/fDk3U4eZx2	290978.0	RT @RepAndyBiggsAZ: The Democratsâ€™ $2 trillion COVID spending package allows for taxpayer-funded abortions. Iâ€™m outraged to see that the saâ€¦	102.0	True	full
171	6049909842073e00382a19bb	2021-03-11 03:37:55	[]	[]	Wed Mar 10 16:39:11 +0000 2021	[{"text":"Coronavirus","indices":[0,12]}]	[{"url":"https://t.co/TqatptWG0C","expanded_url":"https://www.univision.com/local/arizona-ktvw/arizona-registra-menos-de-1-000-nuevos-casos-por-tercer-dia","display_url":"univision.com/local/arizona-â€¦","indices":[256,279]}]	#Coronavirus: Mientras se llega a la inmunidad colectiva, autoridades y expertos le piden al pÃºblico no bajar la guardia y mantener las medidas para evitar el contagio sobretodo en este momento en el que coronavirus continÃºa propagÃ¡ndose en la comunidad. https://t.co/TqatptWG0C	12805.0	RT @UnivisionAZ: #Coronavirus: Mientras se llega a la inmunidad colectiva, autoridades y expertos le piden al pÃºblico no bajar la guardia yâ€¦	12805.0	True	full
172	604990b042073e00382a2287	2021-03-11 03:38:19	[]	[]	Thu Mar 11 03:13:51 +0000 2021	[{"text":"topoli","indices":[208,215]},{"text":"onpoli","indices":[216,223]},{"text":"onted","indices":[224,230]}]	[{"url":"https://t.co/nbComEWCrx","expanded_url":"https://globalnews.ca/news/7688146/guelph-covid-19-vaccine-phase-2/","display_url":"globalnews.ca/news/7688146/gâ€¦","indices":[184,207]}]	Why not vaccinate teachers across the province with the AstraZeneca vaccine like Guelph is? Guelph teachers, adults over 60 among those who can now pre-register for a COVID-19 vaccine https://t.co/nbComEWCrx #topoli #onpoli #onted	7233.0	RT @normsworld: Why not vaccinate teachers across the province with the AstraZeneca vaccine like Guelph is? Guelph teachers, adults over 60â€¦	478.0	True	full
173	604990ba42073e00382a25f7	2021-03-11 03:38:29	[]	[]	Thu Mar 11 03:35:00 +0000 2021	[]	[{"url":"https://t.co/kMxWPlWpoG","expanded_url":"https://ab.co/3qzpdl9","display_url":"ab.co/3qzpdl9","indices":[158,181]}]	Waiting longer than six weeks between the first and second dose of the AstraZeneca COVID-19 vaccine results in a higher efficacy rate, according to experts. https://t.co/kMxWPlWpoG @LaurenRobertsNT https://t.co/2XZNVeZJ9d	60044.0	RT @ABCscience: Waiting longer than six weeks between the first and second dose of the AstraZeneca COVID-19 vaccine results in a higher effâ€¦	335.0	True	full
174	604990cf42073e00382a2da5	2021-03-11 03:38:50	[]	[{"url":"https://t.co/dGhQt18zlP","expanded_url":"https://c19study.com/","display_url":"c19study.com","indices":[265,288]}]		[]	[]			@Urso_de_bota @LaSinistra_23 @ProluxproRg @_Gabiiel @MariaRo04793046 @Estadao @EstadaoPolitica Pois Ã©... quando tivâ€¦ https://t.co/25x94FpWAZ	4496.0	True	full
175	604990d742073e00382a3035	2021-03-11 03:38:57	[]	[]	Mon Mar 08 06:27:55 +0000 2021	[]	[{"url":"https://t.co/uFitBkmseN","expanded_url":"https://econ.st/2PEsJhq","display_url":"econ.st/2PEsJhq","indices":[132,155]}]	If the AstraZeneca vaccine matches Pfizerâ€™s efficacy, which now appears likely, it could play a leading role in ending the pandemic https://t.co/uFitBkmseN	25542533.0	RT @TheEconomist: If the AstraZeneca vaccine matches Pfizerâ€™s efficacy, which now appears likely, it could play a leading role in ending thâ€¦	426.0	True	full
176	604990d842073e00382a30a7	2021-03-11 03:38:59	[]	[]	Sat Mar 06 15:57:39 +0000 2021	[]	[{"url":"https://t.co/hxWys6M8lR","expanded_url":"https://cronkitenews.azpbs.org/2021/03/02/arizona-heritage-center-coronavirus-memorial/?utm_source=Cronkite+News+Daily&utm_campaign=798b5cc54c-RSS_EMAIL_CAMPAIGN&utm_medium=email&utm_term=0_bfd7e71833-798b5cc54c-216462840","display_url":"cronkitenews.azpbs.org/2021/03/02/ariâ€¦","indices":[196,219]}]	Art Installation Honors AZ COVID Dead â€œGive us the wisdom to teach our children to love, to respect and to be kind to one another that we may grow with peace in mind.â€� Â -Â Native American Prayer https://t.co/hxWys6M8lR	437.0	RT @az_hopi: Art Installation Honors AZ COVID Dead â€œGive us the wisdom to teach our children to love, to respect and to be kind to one anoâ€¦	19530.0	True	full
177	6049911042073e00382a448f	2021-03-11 03:39:54	[]	[]	Thu Mar 11 03:35:00 +0000 2021	[]	[{"url":"https://t.co/kMxWPlWpoG","expanded_url":"https://ab.co/3qzpdl9","display_url":"ab.co/3qzpdl9","indices":[158,181]}]	Waiting longer than six weeks between the first and second dose of the AstraZeneca COVID-19 vaccine results in a higher efficacy rate, according to experts. https://t.co/kMxWPlWpoG @LaurenRobertsNT https://t.co/2XZNVeZJ9d	60044.0	RT @ABCscience: Waiting longer than six weeks between the first and second dose of the AstraZeneca COVID-19 vaccine results in a higher effâ€¦	1065.0	True	full
178	6049915942073e00382a5ec9	2021-03-11 03:41:07	[]	[]	Wed Mar 10 16:39:11 +0000 2021	[{"text":"Coronavirus","indices":[0,12]}]	[{"url":"https://t.co/TqatptWG0C","expanded_url":"https://www.univision.com/local/arizona-ktvw/arizona-registra-menos-de-1-000-nuevos-casos-por-tercer-dia","display_url":"univision.com/local/arizona-â€¦","indices":[256,279]}]	#Coronavirus: Mientras se llega a la inmunidad colectiva, autoridades y expertos le piden al pÃºblico no bajar la guardia y mantener las medidas para evitar el contagio sobretodo en este momento en el que coronavirus continÃºa propagÃ¡ndose en la comunidad. https://t.co/TqatptWG0C	12805.0	RT @UnivisionAZ: #Coronavirus: Mientras se llega a la inmunidad colectiva, autoridades y expertos le piden al pÃºblico no bajar la guardia yâ€¦	359.0	True	full
179	6049916142073e00382a61b1	2021-03-11 03:41:16	[]	[]	Wed Mar 10 18:55:25 +0000 2021	[]	[{"url":"https://t.co/ZCEEEt618B","expanded_url":"https://www.univision.com/local/arizona-ktvw/maricopa-se-prepara-distribuir-vacuna-de-johnson-johnson-y-publica-nuevas-pautas-de-elegibilidad","display_url":"univision.com/local/arizona-â€¦","indices":[241,264]}]	Autoridades de Maricopa han publicado nuevas pautas sobre la elegibilidad de la vacuna contra el coronavirus para los trabajadores esenciales a medida que se preparan para la distribuciÃ³n de las vacunas de Johnson &amp; Johnson esta semana. https://t.co/ZCEEEt618B	12805.0	RT @UnivisionAZ: Autoridades de Maricopa han publicado nuevas pautas sobre la elegibilidad de la vacuna contra el coronavirus para los trabâ€¦	359.0	True	full
180	6049918042073e00382a6cbb	2021-03-11 03:41:46	[{"text":"business","indices":[112,121]}]	[{"url":"https://t.co/11ojAZA3Wf","expanded_url":"http://www.gf-accord.biz","display_url":"gf-accord.biz","indices":[24,47]},{"url":"https://t.co/HpbW91qN8X","expanded_url":"https://cmun.it/gqlerjzk","display_url":"cmun.it/gqlerjzk","indices":[122,145]}]		[]	[]			Retweet selected by the https://t.co/11ojAZA3Wf team | MSG Chairman James Dolan Tests Positive for Coronavirusâ€¦ https://t.co/HhFNJEPfcN	10092.0	True	full
181	6049918d42073e00382a714d	2021-03-11 03:41:59	[]	[]	Mon Mar 08 09:57:49 +0000 2021	[]	[{"url":"https://t.co/wEk1aOk8XX","expanded_url":"https://t.me/BeachMilkChannel","display_url":"t.me/BeachMilkChannâ€¦","indices":[159,182]}]	The AstraZeneca vaccine contains polysorbate 80. Itâ€™s a substance that opens the blood brain barrier, to allow their COVID vaccine poisons to enter the brain. https://t.co/wEk1aOk8XX https://t.co/1RAWRXQrC7	2513.0	RT @SVTrimaran: The AstraZeneca vaccine contains polysorbate 80. Itâ€™s a substance that opens the blood brain barrier, to allow their COVIDâ€¦	122.0	True	full
182	6049919f42073e00382a77db	2021-03-11 03:42:17	[]	[]	Thu Mar 11 03:13:51 +0000 2021	[{"text":"topoli","indices":[208,215]},{"text":"onpoli","indices":[216,223]},{"text":"onted","indices":[224,230]}]	[{"url":"https://t.co/nbComEWCrx","expanded_url":"https://globalnews.ca/news/7688146/guelph-covid-19-vaccine-phase-2/","display_url":"globalnews.ca/news/7688146/gâ€¦","indices":[184,207]}]	Why not vaccinate teachers across the province with the AstraZeneca vaccine like Guelph is? Guelph teachers, adults over 60 among those who can now pre-register for a COVID-19 vaccine https://t.co/nbComEWCrx #topoli #onpoli #onted	7233.0	RT @normsworld: Why not vaccinate teachers across the province with the AstraZeneca vaccine like Guelph is? Guelph teachers, adults over 60â€¦	372.0	True	full
183	604991a942073e00382a7b83	2021-03-11 03:42:28	[]	[]	Thu Mar 11 03:35:12 +0000 2021	[{"text":"BREAKING","indices":[0,9]}]	[{"url":"https://t.co/SHWtXSaCth","expanded_url":"https://www.dailytelegraph.com.au/lifestyle/health/dr-brendan-murphy-admits-october-date-for-astrazeneca-completion-could-be-unlikely/news-story/eedd626074bc6c8a74a1453a9269acc6","display_url":"dailytelegraph.com.au/lifestyle/healâ€¦","indices":[199,222]}]	#BREAKING Health Department secretary Brendan Murphy has cast doubts over whether the rollout of the AstraZeneca vaccine will be completed by the end of October as the government originally planned. https://t.co/SHWtXSaCth	205328.0	RT @dailytelegraph: #BREAKING Health Department secretary Brendan Murphy has cast doubts over whether the rollout of the AstraZeneca vaccinâ€¦	7507.0	True	full
184	604991bc42073e00382a826f	2021-03-11 03:42:47	[]	[]	Thu Mar 11 03:11:35 +0000 2021	[]	[{"url":"https://t.co/lDtxxf5QvZ","expanded_url":"https://www.smh.com.au/politics/federal/not-all-second-covid-19-shots-will-be-delivered-by-october-20210311-p579tv.html","display_url":"smh.com.au/politics/federâ€¦","indices":[226,249]}]	Some people will be waiting until mid-December for their second shot of the AstraZeneca vaccine - six weeks after the government's initial plan to have the rollout completed by the end of October, a senate committee has heard https://t.co/lDtxxf5QvZ	2774.0	RT @rachelclun: Some people will be waiting until mid-December for their second shot of the AstraZeneca vaccine - six weeks after the goverâ€¦	1178.0	True	full
185	604991d642073e00382a8b89	2021-03-11 03:43:12	[]	[{"url":"https://t.co/gYkDukDJ2G","expanded_url":"http://blog.naver.com/sekiho007/222271406107","display_url":"blog.naver.com/sekiho007/2222â€¦","indices":[89,112]}]		[]	[]			Australian Minister of Health and Human Services, Serious after Astra Zeneca vaccination https://t.co/gYkDukDJ2G Goâ€¦ https://t.co/CaW6Kcpg8y	0.0	True	full
186	604996a8171e6000387fde9e	2021-03-11 04:03:47	[]	[{"url":"https://t.co/EoWTp5mKrP","expanded_url":"http://www.cbc.ca/1.5943765","display_url":"cbc.ca/1.5943765","indices":[188,211]}]		[]	[]			Dr. Deena Hinshaw says demand was high to book the AstraZeneca vaccine in Alberta on Wednesday, and the ongoing rolâ€¦ https://t.co/DefXSuLV2S	154496.0	True	full
187	604996c7171e6000387fe980	2021-03-11 04:04:17	[]	[]	Thu Mar 11 03:35:12 +0000 2021	[{"text":"BREAKING","indices":[0,9]}]	[{"url":"https://t.co/SHWtXSaCth","expanded_url":"https://www.dailytelegraph.com.au/lifestyle/health/dr-brendan-murphy-admits-october-date-for-astrazeneca-completion-could-be-unlikely/news-story/eedd626074bc6c8a74a1453a9269acc6","display_url":"dailytelegraph.com.au/lifestyle/healâ€¦","indices":[199,222]}]	#BREAKING Health Department secretary Brendan Murphy has cast doubts over whether the rollout of the AstraZeneca vaccine will be completed by the end of October as the government originally planned. https://t.co/SHWtXSaCth	205312.0	RT @dailytelegraph: #BREAKING Health Department secretary Brendan Murphy has cast doubts over whether the rollout of the AstraZeneca vaccinâ€¦	2353.0	True	full
188	604996d6171e6000387fef22	2021-03-11 04:04:33	[{"text":"covid_","indices":[145,152]}]	[{"url":"https://t.co/11ojAZA3Wf","expanded_url":"http://www.gf-accord.biz","display_url":"gf-accord.biz","indices":[24,47]},{"url":"https://t.co/F55DrhWfen","expanded_url":"https://cmun.it/epityi","display_url":"cmun.it/epityi","indices":[153,176]}]		[]	[]			Retweet selected by the https://t.co/11ojAZA3Wf team | The Legal Toolkit : Bar-pocalypse!Bar Prep and Exams in theâ€¦ https://t.co/OZDW2joq6P	10092.0	True	full
189	6049972d171e600038800e26	2021-03-11 04:06:00	[]	[]	Wed Mar 10 13:18:38 +0000 2021	[{"text":"India","indices":[151,157]},{"text":"Pakistan","indices":[158,167]},{"text":"CovidVaccine","indices":[169,182]},{"text":"India","indices":[193,199]}]	[{"url":"https://t.co/YZw7YgJtuw","expanded_url":"https://www.dnaindia.com/india/report-pakistan-to-receive-45-crore-doses-of-made-in-india-covid-19-vaccine-2880220","display_url":"dnaindia.com/india/report-pâ€¦","indices":[204,227]}]	Pakistan will receive a free dose of the Indian-made Oxford-AstraZeneca coronavirus vaccine, which will cover 20 per cent of the country's population. #India #Pakistan #CovidVaccine Thank You #India ðŸ™�ðŸ™� https://t.co/YZw7YgJtuw	30792.0	RT @Arzookazmi30: Pakistan will receive a free dose of the Indian-made Oxford-AstraZeneca coronavirus vaccine, which will cover 20 per centâ€¦	87.0	True	full
190	60499737171e6000388011ac	2021-03-11 04:06:10	[]	[]	Thu Mar 11 03:13:51 +0000 2021	[{"text":"topoli","indices":[208,215]},{"text":"onpoli","indices":[216,223]},{"text":"onted","indices":[224,230]}]	[{"url":"https://t.co/nbComEWCrx","expanded_url":"https://globalnews.ca/news/7688146/guelph-covid-19-vaccine-phase-2/","display_url":"globalnews.ca/news/7688146/gâ€¦","indices":[184,207]}]	Why not vaccinate teachers across the province with the AstraZeneca vaccine like Guelph is? Guelph teachers, adults over 60 among those who can now pre-register for a COVID-19 vaccine https://t.co/nbComEWCrx #topoli #onpoli #onted	7233.0	RT @normsworld: Why not vaccinate teachers across the province with the AstraZeneca vaccine like Guelph is? Guelph teachers, adults over 60â€¦	606.0	True	full
191	6049976a171e6000388023de	2021-03-11 04:07:00	[{"text":"VSM","indices":[24,28]},{"text":"digitaltransformation","indices":[249,271]},{"text":"agile","indices":[272,278]}]	[{"url":"https://t.co/LrEGNMi0eC","expanded_url":"https://okt.to/5uDRpk","display_url":"okt.to/5uDRpk","indices":[225,248]}]		[]	[]			More orgs are embracing #VSM in light of COVID-19 disruptions. As work &amp; communication move remotely, orgs need sysâ€¦ https://t.co/ZAZxu70TIN	436.0	True	full
192	60499770171e60003880261a	2021-03-11 04:07:06	[{"text":"koozie","indices":[73,80]},{"text":"beeroclock","indices":[81,92]},{"text":"beer","indices":[93,98]},{"text":"cozie","indices":[99,105]},{"text":"beerlover","indices":[106,116]},{"text":"beerjacket","indices":[117,128]},{"text":"giftideas","indices":[130,140]}]	[{"url":"https://t.co/eXiF99gwPn","expanded_url":"https://www.zazzle.com/z/ahmncoeu?rf=238575750834487874","display_url":"zazzle.com/z/ahmncoeu?rf=â€¦","indices":[144,167]}]		[]	[]			koozie/cozie/can cooler by dalDesignNZ 15% off with code SPRINGFUNZAZ #koozie #beeroclock #beer #cozieâ€¦ https://t.co/KsRdZRvpqF	916.0	True	full
193	604997b6171e600038803f32	2021-03-11 04:08:17	[]	[]	Thu Mar 11 00:36:21 +0000 2021	[]	[{"url":"https://t.co/fDk3U4eZx2","expanded_url":"https://www.dailysignal.com/2021/03/10/bidens-covid-19-plan-force-taxpayers-to-pay-for-abortions/?utm_medium=social&utm_source=twitter&utm_campaign=tds-tw","display_url":"dailysignal.com/2021/03/10/bidâ€¦","indices":[215,238]}]	The Democratsâ€™ $2 trillion COVID spending package allows for taxpayer-funded abortions. Iâ€™m outraged to see that the sanctity of life is brutally unprotected by congressional Democrats and the Biden administration. https://t.co/fDk3U4eZx2	290744.0	RT @RepAndyBiggsAZ: The Democratsâ€™ $2 trillion COVID spending package allows for taxpayer-funded abortions. Iâ€™m outraged to see that the saâ€¦	4.0	True	full
194	604997d6171e600038804a86	2021-03-11 04:08:48	[]	[]	Wed Mar 10 23:09:59 +0000 2021	[]	[{"url":"https://t.co/ttF8kg7PH7","expanded_url":"https://www.euronews.com/2021/03/10/no-indication-astrazeneca-covid-vaccine-led-to-austria-death-says-ema?utm_term=Autofeed&utm_medium=Social&utm_source=Twitter#Echobox=1615417360","display_url":"euronews.com/2021/03/10/no-â€¦","indices":[135,158]}]	Austria suspended the use of an AstraZeneca vaccine batch on Sunday following the death of a woman and the hospitalisation of another. https://t.co/ttF8kg7PH7	455301.0	RT @euronews: Austria suspended the use of an AstraZeneca vaccine batch on Sunday following the death of a woman and the hospitalisation ofâ€¦	87.0	True	full
195	604997f9171e60003880574c	2021-03-11 04:09:24	[]	[]	Wed Mar 10 13:30:00 +0000 2021	[{"text":"COVID19Vaccine","indices":[22,37]}]	[{"url":"https://t.co/oRAZfZVpnH","expanded_url":"https://weather.com/en-IN/india/coronavirus/news/2021-03-10-who-declares-covid-19-vaccine-passports-should-not-be-required-at","display_url":"weather.com/en-IN/india/coâ€¦","indices":[97,120]}]	.@WHO Advises Against #COVID19Vaccine Passports Until Vaccines Become Equally Available For All https://t.co/oRAZfZVpnH (ðŸ“¸: IANS) https://t.co/MjTBEXJdg1	52282.0	RT @weatherindia: .@WHO Advises Against #COVID19Vaccine Passports Until Vaccines Become Equally Available For All https://t.co/oRAZfZVpnHâ€¦	5.0	True	full
196	60499817171e60003880620a	2021-03-11 04:09:54	[]	[]	Thu Mar 11 00:00:09 +0000 2021	[{"text":"AZ02","indices":[0,5]},{"text":"COVID19","indices":[136,144]}]	[{"url":"https://t.co/laP9OYqlBv","expanded_url":"https://kirkpatrick.house.gov/2021/03/10/rep-kirkpatrick-votes-for-american-rescue-plan-sending-transformational-covid-relief-package-to-president-bidens-desk/","display_url":"kirkpatrick.house.gov/2021/03/10/repâ€¦","indices":[147,170]}]	#AZ02: House Democrats passed the final version of the American Rescue Plan earlier today! Help is on the way. Together, we will crush #COVID19. https://t.co/laP9OYqlBv	8804.0	RT @RepKirkpatrick: #AZ02: House Democrats passed the final version of the American Rescue Plan earlier today! Help is on the way. Togetheâ€¦	955.0	True	full
197	6049983e171e600038807004	2021-03-11 04:10:33	[]	[]	Wed Mar 10 22:25:14 +0000 2021	[]	[{"url":"https://t.co/bZTEiT8gRo","expanded_url":"https://www.knau.org/post/navajo-nation-reports-downward-trend-covid-19-cases","display_url":"knau.org/post/navajo-naâ€¦","indices":[128,151]}]	Navajo Nation officials say eight communities on the reservation have uncontrolled spread of COVID-19, down from 75 in January. https://t.co/bZTEiT8gRo https://t.co/ruOe2RmiLV	5166.0	RT @AZPubRadio: Navajo Nation officials say eight communities on the reservation have uncontrolled spread of COVID-19, down from 75 in Januâ€¦	529.0	True	full
198	604998d4171e60003880a576	2021-03-11 04:13:02	[]	[{"url":"https://t.co/6AqPf9Lw7v","expanded_url":"http://dlvr.it/RvP0Q5","display_url":"dlvr.it/RvP0Q5","indices":[99,122]}]		[]	[]			Vaccine nationalism: 'UK has not blocked exports' says Johnson in rebuke to EU's Michel over claimâ€¦ https://t.co/AZcXicDFdt	2853.0	True	full
199	60499ead712d51003875bea5	2021-03-11 04:38:00	[]	[]	Fri Mar 05 20:10:11 +0000 2021	[]	[{"url":"https://t.co/KUbfkD5SWs","expanded_url":"https://twitter.com/Roots_Action/status/1367906192626831363","display_url":"twitter.com/Roots_Action/sâ€¦","indices":[269,292]}]	And do y'all know what the the AZ Democratic Party and Maricopa County Democratic Party will do about it? Nothing (of consequence). AZ Dems refuse to even build a bench w/in its own state legislature or state-wide candidates because Dems, materially, agree w/ the GOP. https://t.co/KUbfkD5SWs	2607.0	RT @MiQL: And do y'all know what the the AZ Democratic Party and Maricopa County Democratic Party will do about it? Nothing (of consequenceâ€¦	265.0	True	full
200	60499ed3712d51003875cc2d	2021-03-11 04:38:38	[]	[]	Thu Mar 11 01:31:46 +0000 2021	[]	[{"url":"https://t.co/CtjiTMtD4t","expanded_url":"https://thevaccinereaction.org/2016/01/polysorbate-80-a-risky-vaccine-ingredient/","display_url":"thevaccinereaction.org/2016/01/polysoâ€¦","indices":[51,74]},{"url":"https://t.co/yMVvz3EftO","expanded_url":"https://thegoodhuman.com/what-is-polysorbate-80/","display_url":"thegoodhuman.com/what-is-polysoâ€¦","indices":[75,98]},{"url":"https://t.co/…	@RebelNewsOnline AstraZeneca and Johnson @ Johnson https://t.co/CtjiTMtD4t https://t.co/yMVvz3EftO https://t.co/vntq3INuOH https://t.co/romk9vblce https://t.co/btwUkIcUgK	398.0	RT @Feniks82948212: @RebelNewsOnline AstraZeneca and Johnson @ Johnson https://t.co/CtjiTMtD4t https://t.co/yMVvz3EftO https://t.co/vntq3INâ€¦	114.0	True	full
201	60499ef0712d51003875d683	2021-03-11 04:39:06	[]	[]	Thu Mar 11 00:36:21 +0000 2021	[]	[{"url":"https://t.co/fDk3U4eZx2","expanded_url":"https://www.dailysignal.com/2021/03/10/bidens-covid-19-plan-force-taxpayers-to-pay-for-abortions/?utm_medium=social&utm_source=twitter&utm_campaign=tds-tw","display_url":"dailysignal.com/2021/03/10/bidâ€¦","indices":[215,238]}]	The Democratsâ€™ $2 trillion COVID spending package allows for taxpayer-funded abortions. Iâ€™m outraged to see that the sanctity of life is brutally unprotected by congressional Democrats and the Biden administration. https://t.co/fDk3U4eZx2	290985.0	RT @RepAndyBiggsAZ: The Democratsâ€™ $2 trillion COVID spending package allows for taxpayer-funded abortions. Iâ€™m outraged to see that the saâ€¦	733.0	True	full
202	60499f33712d51003875ee87	2021-03-11 04:40:14	[]	[{"url":"https://t.co/T6aGmSUsUV","expanded_url":"https://www.nytimes.com/interactive/2020/health/johnson-johnson-covid-19-vaccine.html","display_url":"nytimes.com/interactive/20â€¦","indices":[147,170]}]		[]	[]			@TishaBohr j&amp;j is a fundamentally different type of vaccine than pfizer/moderna/oxford-AZ (itâ€™s not an mRNA vaccineâ€¦ https://t.co/eGmEOh8hy4	453.0	True	full
203	60499f89712d510038760d33	2021-03-11 04:41:39	[]	[]	Thu Mar 11 03:35:12 +0000 2021	[{"text":"BREAKING","indices":[0,9]}]	[{"url":"https://t.co/SHWtXSaCth","expanded_url":"https://www.dailytelegraph.com.au/lifestyle/health/dr-brendan-murphy-admits-october-date-for-astrazeneca-completion-could-be-unlikely/news-story/eedd626074bc6c8a74a1453a9269acc6","display_url":"dailytelegraph.com.au/lifestyle/healâ€¦","indices":[199,222]}]	#BREAKING Health Department secretary Brendan Murphy has cast doubts over whether the rollout of the AstraZeneca vaccine will be completed by the end of October as the government originally planned. https://t.co/SHWtXSaCth	205313.0	RT @dailytelegraph: #BREAKING Health Department secretary Brendan Murphy has cast doubts over whether the rollout of the AstraZeneca vaccinâ€¦	44.0	True	full
204	60499fae712d510038761aad	2021-03-11 04:42:17	[]	[]	Wed Mar 10 17:20:52 +0000 2021	[]	[{"url":"https://t.co/iDDRURk2lI","expanded_url":"https://www.youtube.com/watch?v=IMAkFKprzRQ","display_url":"youtube.com/watch?v=IMAkFKâ€¦","indices":[246,269]}]	1 nurse has died in Zwettl Austria after taking the AZ jab, 2 more are seriously ill, all from blood clotting. Gov denies connection but has destroyed partic batch of AZ. Tragic! Austrians need to take legal acion against gov, AZ, Prof John Bell https://t.co/iDDRURk2lI	1574.0	RT @JaneBurgermeis2: 1 nurse has died in Zwettl Austria after taking the AZ jab, 2 more are seriously ill, all from blood clotting. Gov denâ€¦	1878.0	True	full
205	60499fd5712d510038762891	2021-03-11 04:42:56	[]	[]	Mon Mar 08 08:25:41 +0000 2021	[{"text":"art","indices":[90,94]},{"text":"indieartists","indices":[98,111]}]	[{"url":"https://t.co/D38j0678JL","expanded_url":"https://zazzle.com/m_sylvia_chaume","display_url":"zazzle.com/m_sylvia_chaume","indices":[122,145]},{"url":"https://t.co/ddhqPEmvGC","expanded_url":"https://zazzle.com/happywishingwell","display_url":"zazzle.com/happywishingweâ€¦","indices":[146,169]},{"url":"https://t.co/lYj2BH8K5H","expanded_url":"https://www.zazzle.com/collections/sampler_2_60_…	ðŸ�€Hi friends! ðŸ˜ƒðŸ‘‹Glad you're here ðŸ’• $ SAVE 15 - 50% w code SPRINGFUNZAZ Amazing deals on #art by #indieartists! SHOP â¬‡ï¸� https://t.co/D38j0678JL https://t.co/ddhqPEmvGC â™¥ï¸�60+ items from my shops. Savings, delivery info on product page. https://t.co/lYj2BH8K5H via @zazzle	3213.0	RT @Sylvia_FineArt: ðŸ�€Hi friends! ðŸ˜ƒðŸ‘‹Glad you're here ðŸ’• $ SAVE 15 - 50% w code SPRINGFUNZAZ Amazing deals on #art by #indieartists! SHOPâ€¦	6183.0	True	full
206	6049a001712d51003876384f	2021-03-11 04:43:40	[]	[]	Thu Mar 11 04:37:52 +0000 2021	[{"text":"coronavirus","indices":[77,89]},{"text":"deaths","indices":[90,97]}]	[{"url":"https://t.co/y8AZIRtCi3","expanded_url":"https://92newshd.tv/6286096/view-post?source=tweet","display_url":"92newshd.tv/6286096/view-pâ€¦","indices":[98,121]}]	53 more deaths reported during last 24 hours, death toll increases to 13,377 #coronavirus #deaths https://t.co/y8AZIRtCi3 https://t.co/zkQykCDdKL	1290344.0	RT @92newschannel: 53 more deaths reported during last 24 hours, death toll increases to 13,377 #coronavirus #deaths https://t.co/y8AZIRtCiâ€¦	558.0	True	full
207	6049a005712d5100387639c1	2021-03-11 04:43:44	[]	[]	Thu Mar 11 00:36:21 +0000 2021	[]	[{"url":"https://t.co/fDk3U4eZx2","expanded_url":"https://www.dailysignal.com/2021/03/10/bidens-covid-19-plan-force-taxpayers-to-pay-for-abortions/?utm_medium=social&utm_source=twitter&utm_campaign=tds-tw","display_url":"dailysignal.com/2021/03/10/bidâ€¦","indices":[215,238]}]	The Democratsâ€™ $2 trillion COVID spending package allows for taxpayer-funded abortions. Iâ€™m outraged to see that the sanctity of life is brutally unprotected by congressional Democrats and the Biden administration. https://t.co/fDk3U4eZx2	290747.0	RT @RepAndyBiggsAZ: The Democratsâ€™ $2 trillion COVID spending package allows for taxpayer-funded abortions. Iâ€™m outraged to see that the saâ€¦	149.0	True	full
208	6049a039712d510038764c67	2021-03-11 04:44:36	[]	[]	Wed Mar 10 21:47:56 +0000 2021	[{"text":"totebag","indices":[140,148]},{"text":"giftforher","indices":[149,160]},{"text":"mothersdaygift","indices":[161,176]},{"text":"monogram","indices":[177,186]},{"text":"personalized","indices":[187,200]},{"text":"giftideas","indices":[201,211]},{"text":"chevron","indices":[212,220]},{"text":"zazzlemade","indices":[221,232]},{"text":"lines_and_patterns","indices":[233,252]},{"text":"jaanik…	[{"url":"https://t.co/IlmHiJZkWJ","expanded_url":"https://www.zazzle.com/z/a70au22d?rf=238545240801959078","display_url":"zazzle.com/z/a70au22d?rf=â€¦","indices":[104,127]}]	15% off SITEWIDE with code SPRINGFUNZAZ &gt;&gt; Gray and yellow chevron pattern with monogram tote bag https://t.co/IlmHiJZkWJ via @zazzle #totebag #giftforher #mothersdaygift #monogram #personalized #giftideas #chevron #zazzlemade #lines_and_patterns #jaanikka_	711.0	RT @Jaanikka_: 15% off SITEWIDE with code SPRINGFUNZAZ &gt;&gt; Gray and yellow chevron pattern with monogram tote bag https://t.co/IlmHiJZkWJ viâ€¦	9190.0	True	full
209	6049a0a5712d5100387672cb	2021-03-11 04:46:23	[]	[{"url":"https://t.co/B7hmeJohjB","expanded_url":"https://www.thestar.com/news/canada/2021/03/10/coronavirus-updates-covid-19-canada-ontario-toronto-gta-march-10-2021.html","display_url":"thestar.com/news/canada/20â€¦","indices":[194,217]}]		[]	[]			Todayâ€™s coronavirus news: AstraZeneca vaccine to be available at 325 pharmacies starting Friday; Toronto launches câ€¦ https://t.co/Zb89TJPdWB	929.0	True	full
210	6049a1e463665d0038548cbf	2021-03-11 04:51:42	[{"text":"LaResistenciA","indices":[620,634]}]	[{"url":"https://t.co/BYaEeb9e1b","expanded_url":"https://youtu.be/7JjuSYpRZg4","display_url":"youtu.be/7JjuSYpRZg4","indices":[767,790]}]		[]	[]			@Melody30570617 @HUGOVAZZG @FlaccoAlex @areliron @dioj6416 @jelagos14 @HernanCortesHK @LeonGTO01 @DalliSusanâ€¦ https://t.co/lonCQRw9Q7	6379.0	True	full
211	6049a23363665d003854a927	2021-03-11 04:53:02	[]	[]	Thu Mar 11 03:32:04 +0000 2021	[]	[{"url":"https://t.co/EiwMvVKeON","expanded_url":"https://twitter.com/theage/status/1369850083500494848","display_url":"twitter.com/theage/status/â€¦","indices":[280,303]}]	Update ðŸ’‰ Questions from a fed parliamentary committee have revealed that 2nd dose vaccinations for AZ (12 weeks between jabs) will NOT be achievable by the end of Oct Mid-Dec is now the final date for all Australians who want a jab despite CSL producing 1million doses per week https://t.co/EiwMvVKeON	1290.0	RT @Mirella_PhD: Update ðŸ’‰ Questions from a fed parliamentary committee have revealed that 2nd dose vaccinations for AZ (12 weeks between jâ€¦	1367.0	True	full
212	6049a23363665d003854a941	2021-03-11 04:53:02	[]	[{"url":"https://t.co/T7sJ9px7eH","expanded_url":"https://mesonet.agron.iastate.edu/lsr/#PSR/202103100015/202103100015","display_url":"mesonet.agron.iastate.edu/lsr/#PSR/20210â€¦","indices":[254,277]}]		[]	[]			[Delayed Report] On Mar 9, at 5:15 PM MST, 7 NNE Maricopa [Pinal Co, AZ] DEPT OF HIGHWAYS reports DUST STORM. DENSEâ€¦ https://t.co/gqC5fc1dEC	199.0	True	full
213	6049a23e63665d003854ad1d	2021-03-11 04:53:13	[]	[{"url":"https://t.co/huGD4ylkly","expanded_url":"https://mobile.reuters.com/article/amp/idUSKCN24V2EN?__twitter_impression=true","display_url":"mobile.reuters.com/article/amp/idâ€¦","indices":[224,247]}]		[]	[]			@rtmiller99 @FromeneKa Hey guys, just calm down. AstraZenecaâ€™s CEO has announced it will have no liability for itâ€¦ https://t.co/uUtRzCdDnC	279.0	True	full
214	6049a26863665d003854bc39	2021-03-11 04:53:55	[{"text":"MamataBanerjee","indices":[17,32]},{"text":"TrinamoolCongress","indices":[116,134]},{"text":"WestBengalElections2021","indices":[232,256]}]	[{"url":"https://t.co/WSh9vFyuGy","expanded_url":"https://scroll.in/latest/989207/mamata-banerjee-has-severe-bone-injuries-in-left-ankle-other-wounds-after-attack-says-doctor","display_url":"scroll.in/latest/989207/â€¦","indices":[257,280]}]		[]	[]			Via @scroll_in: "#MamataBanerjee has â€˜severe bone injuriesâ€™ in left ankle, other wounds after attack, says doctor.â€¦ https://t.co/EiAZ4YS7qE	117714.0	True	full
215	6049a28d63665d003854c97f	2021-03-11 04:54:32	[]	[]	Wed Mar 10 17:46:56 +0000 2021	[{"text":"PRAC","indices":[46,51]},{"text":"COVID19","indices":[97,105]}]	[{"url":"https://t.co/292s0fSNJs","expanded_url":"https://www.ema.europa.eu/en/news/covid-19-vaccine-astrazeneca-prac-preliminary-view-suggests-no-specific-issue-batch-used-austria","display_url":"ema.europa.eu/en/news/covid-â€¦","indices":[213,236]}]	Preliminary view from EMAâ€™s safety committee (#PRAC): there is no specific issue with a batch of #COVID19 Vaccine AstraZeneca that has been suspended in Austria after cases of multiple thrombosis were reported. ðŸ‘‰https://t.co/292s0fSNJs https://t.co/lh3BXG4e1m	73344.0	RT @EMA_News: Preliminary view from EMAâ€™s safety committee (#PRAC): there is no specific issue with a batch of #COVID19 Vaccine AstraZenecaâ€¦	224.0	True	full
216	6049a2bc63665d003854d97f	2021-03-11 04:55:17	[{"text":"à¤®à¤¹à¤¾à¤¶à¤¿à¤µà¤°à¤¾à¤¤à¥�à¤°à¤¿_2021","indices":[16,34]}]	[{"url":"https://t.co/AGw0BEFFeI","expanded_url":"http://thepassengerofsatlok.blogspot.com/2021/03/How%20did%20the%20worship%20of%20Shivling%20begin.html","display_url":"thepassengerofsatlok.blogspot.com/2021/03/How%20â€¦","indices":[209,232]},{"url":"https://t.co/kIeonydomw","expanded_url":"https://thepassengerofsatlok.blogspot.com/2021/02/Mahashivratri%202021%20Special%20Massage.html?m=1","disp…		[]	[]			@ZeeNewsEnglish #à¤®à¤¹à¤¾à¤¶à¤¿à¤µà¤°à¤¾à¤¤à¥�à¤°à¤¿_2021 Maha Shivratri is one of the famous festivals in India celebrating Lord Shiva. Hâ€¦ https://t.co/OGAZKwRj3P	1542.0	True	full
217	6049a2ca63665d003854de65	2021-03-11 04:55:31	[]	[]	Thu Mar 11 03:13:51 +0000 2021	[{"text":"topoli","indices":[208,215]},{"text":"onpoli","indices":[216,223]},{"text":"onted","indices":[224,230]}]	[{"url":"https://t.co/nbComEWCrx","expanded_url":"https://globalnews.ca/news/7688146/guelph-covid-19-vaccine-phase-2/","display_url":"globalnews.ca/news/7688146/gâ€¦","indices":[184,207]}]	Why not vaccinate teachers across the province with the AstraZeneca vaccine like Guelph is? Guelph teachers, adults over 60 among those who can now pre-register for a COVID-19 vaccine https://t.co/nbComEWCrx #topoli #onpoli #onted	7235.0	RT @normsworld: Why not vaccinate teachers across the province with the AstraZeneca vaccine like Guelph is? Guelph teachers, adults over 60â€¦	3353.0	True	full
218	6049a34f63665d0038550ea3	2021-03-11 04:57:45	[]	[]	Thu Mar 11 03:08:56 +0000 2021	[]	[{"url":"https://t.co/2gDvrgSGbL","expanded_url":"https://tribune.com.pk/story/2288068/securing-the-vaccine","display_url":"tribune.com.pk/story/2288068/â€¦","indices":[125,148]}]	"another 16 million free doses of the Indian-made Oxford-AstraZenecaâ€™s Covid-19 vaccine are expected to arrive in June,..." https://t.co/2gDvrgSGbL	29728.0	RT @HerrBains: "another 16 million free doses of the Indian-made Oxford-AstraZenecaâ€™s Covid-19 vaccine are expected to arrive in June,..."â€¦	310.0	True	full
219	6049a893e2cabe0038fca382	2021-03-11 05:20:14	[]	[]	Wed Mar 10 13:18:38 +0000 2021	[{"text":"India","indices":[151,157]},{"text":"Pakistan","indices":[158,167]},{"text":"CovidVaccine","indices":[169,182]},{"text":"India","indices":[193,199]}]	[{"url":"https://t.co/YZw7YgJtuw","expanded_url":"https://www.dnaindia.com/india/report-pakistan-to-receive-45-crore-doses-of-made-in-india-covid-19-vaccine-2880220","display_url":"dnaindia.com/india/report-pâ€¦","indices":[204,227]}]	Pakistan will receive a free dose of the Indian-made Oxford-AstraZeneca coronavirus vaccine, which will cover 20 per cent of the country's population. #India #Pakistan #CovidVaccine Thank You #India ðŸ™�ðŸ™� https://t.co/YZw7YgJtuw	30830.0	RT @Arzookazmi30: Pakistan will receive a free dose of the Indian-made Oxford-AstraZeneca coronavirus vaccine, which will cover 20 per centâ€¦	128.0	True	full
220	6049a8d7e2cabe0038fcbbdc	2021-03-11 05:21:22	[]	[]	Thu Mar 11 03:13:51 +0000 2021	[{"text":"topoli","indices":[208,215]},{"text":"onpoli","indices":[216,223]},{"text":"onted","indices":[224,230]}]	[{"url":"https://t.co/nbComEWCrx","expanded_url":"https://globalnews.ca/news/7688146/guelph-covid-19-vaccine-phase-2/","display_url":"globalnews.ca/news/7688146/gâ€¦","indices":[184,207]}]	Why not vaccinate teachers across the province with the AstraZeneca vaccine like Guelph is? Guelph teachers, adults over 60 among those who can now pre-register for a COVID-19 vaccine https://t.co/nbComEWCrx #topoli #onpoli #onted	7235.0	RT @normsworld: Why not vaccinate teachers across the province with the AstraZeneca vaccine like Guelph is? Guelph teachers, adults over 60â€¦	12673.0	True	full
221	6049a8fde2cabe0038fcc924	2021-03-11 05:21:59	[]	[]	Mon Mar 08 06:27:55 +0000 2021	[]	[{"url":"https://t.co/uFitBkmseN","expanded_url":"https://econ.st/2PEsJhq","display_url":"econ.st/2PEsJhq","indices":[132,155]}]	If the AstraZeneca vaccine matches Pfizerâ€™s efficacy, which now appears likely, it could play a leading role in ending the pandemic https://t.co/uFitBkmseN	25542003.0	RT @TheEconomist: If the AstraZeneca vaccine matches Pfizerâ€™s efficacy, which now appears likely, it could play a leading role in ending thâ€¦	3598.0	True	full
222	6049a900e2cabe0038fcca3e	2021-03-11 05:22:02	[{"text":"ChartMill","indices":[98,108]},{"text":"IntesaSanpaoloSpA","indices":[109,127]},{"text":"ISP","indices":[128,132]},{"text":"BorsaItalianaMilan","indices":[133,152]},{"text":"TechnicalAnalysis","indices":[153,171]}]	[{"url":"https://t.co/Oc2spjiFAZ","expanded_url":"https://www.chartmill.com/stock/analyzer/stock/ISP.MI?key=988ca7cc-8307-4bd4-b4ac-ac4b79aa1b12&utm_source=twitterEU&utm_medium=TA&utm_content=ISP.MI&utm_campaign=social_tracking","display_url":"chartmill.com/stock/analyzerâ€¦","indices":[74,97]}]		[]	[]			$ISP.MI is currently trading near its 52 week high, which is a good sign. https://t.co/Oc2spjiFAZ #ChartMillâ€¦ https://t.co/07pDTtTbcx	7219.0	True	full
223	6049a914e2cabe0038fcd166	2021-03-11 05:22:23	[]	[]	Thu Mar 11 01:09:05 +0000 2021	[]	[{"url":"https://t.co/sY7lXpY9Ab","expanded_url":"https://www.publico.pt/2021/03/10/sociedade/noticia/covid19-governo-revela-plano-desconfinamento-parceiros-sociais-quartafeira-1953767","display_url":"publico.pt/2021/03/10/socâ€¦","indices":[119,142]}]	Variante detectada no Reino Unido Ã© 64% mais fatal. DGS confirma: maiores de 65 anos vÃ£o receber vacina da AstraZeneca https://t.co/sY7lXpY9Ab	15030.0	RT @MendesOnca: Variante detectada no Reino Unido Ã© 64% mais fatal. DGS confirma: maiores de 65 anos vÃ£o receber vacina da AstraZeneca httpâ€¦	5959.0	True	full
224	6049a95fe2cabe0038fcec10	2021-03-11 05:23:37	[{"text":"houstonrapper","indices":[130,144]},{"text":"texasrapper","indices":[145,157]},{"text":"texasrap","indices":[158,167]},{"text":"dallasrapper","indices":[168,181]},{"text":"exclusive","indices":[182,192]},{"text":"rapartist","indices":[193,203]},{"text":"rap","indices":[204,208]},{"text":"newrap","indices":[209,216]},{"text":"southernrap","indices":[217,229]},{"text":"drake","indices":[2…	[{"url":"https://t.co/bEY9obD3Hj","expanded_url":"https://ift.tt/30wZK17","display_url":"ift.tt/30wZK17","indices":[252,275]}]		[]	[]			ðŸ”¥CAPE TOWN âœŒðŸ�¿ðŸ”¥ lTS ON THE WIZAYðŸ¤˜ðŸ�¾PLAYAZ ITS OUR YEAR. Follow the link in the bio and subscribe for the realest andâ€¦ https://t.co/4Ny7GVS3BX	31.0	True	full
225	6049a961e2cabe0038fced1a	2021-03-11 05:23:40	[]	[{"url":"https://t.co/xaGedzNcFj","expanded_url":"https://arrano.network/","display_url":"arrano.network","indices":[142,165]}]		[]	[]			Hello Mates, its time to verify your $ANO funds. Login to your Arrano Account and re-verify Email Download the apâ€¦ https://t.co/TAZ1THv36V	0.0	True	full
226	6049a970e2cabe0038fcf286	2021-03-11 05:23:55	[]	[]	Wed Mar 10 19:32:56 +0000 2021	[]	[{"url":"https://t.co/BBhBRuxs1V","expanded_url":"http://acrecs.lnk.to/letthislove","display_url":"acrecs.lnk.to/letthislove","indices":[115,138]}]	ITS OUT!!!!!! HIT THE LINK TO WATCH OUR DEBUT MUSIC VIDEO â€œLET THIS LOVE LIE DEADâ€�!!! RT AND SHARE IT EVERYWHERE https://t.co/BBhBRuxs1V https://t.co/aKCSmegeW3	7370.0	RT @FirstForeverAZ: ITS OUT!!!!!! HIT THE LINK TO WATCH OUR DEBUT MUSIC VIDEO â€œLET THIS LOVE LIE DEADâ€�!!! RT AND SHARE IT EVERYWHERE httpâ€¦	372.0	True	full
227	6049a992e2cabe0038fcfe84	2021-03-11 05:24:29	[]	[]	Thu Mar 11 00:36:21 +0000 2021	[]	[{"url":"https://t.co/fDk3U4eZx2","expanded_url":"https://www.dailysignal.com/2021/03/10/bidens-covid-19-plan-force-taxpayers-to-pay-for-abortions/?utm_medium=social&utm_source=twitter&utm_campaign=tds-tw","display_url":"dailysignal.com/2021/03/10/bidâ€¦","indices":[215,238]}]	The Democratsâ€™ $2 trillion COVID spending package allows for taxpayer-funded abortions. Iâ€™m outraged to see that the sanctity of life is brutally unprotected by congressional Democrats and the Biden administration. https://t.co/fDk3U4eZx2	290992.0	RT @RepAndyBiggsAZ: The Democratsâ€™ $2 trillion COVID spending package allows for taxpayer-funded abortions. Iâ€™m outraged to see that the saâ€¦	104.0	True	full
228	6049a9e2e2cabe0038fd1aee	2021-03-11 05:25:49	[]	[]	Wed Mar 10 12:05:35 +0000 2021	[]	[{"url":"https://t.co/O7uUHnY2QY","expanded_url":"https://mobile.reuters.com/article/amp/idUSKBN2AZ0AO?__twitter_impression=true","display_url":"mobile.reuters.com/article/amp/idâ€¦","indices":[265,288]}]	@TBG9270584 Apparently, there is no connection to the 11 Pulmonary Embolisms, that occurred after the AstraZeneca Vaccine, or theðŸ‘‡ 244 - Deaths 23 - Blinded 25 - Deafened 4 - Miscarriages 34,656 - Nervous Disorders 17,597 - Gastro Disorders 157,637 - Total https://t.co/O7uUHnY2QY	939.0	RT @tonto_1964: @TBG9270584 Apparently, there is no connection to the 11 Pulmonary Embolisms, that occurred after the AstraZeneca Vaccine,â€¦	1439.0	True	full
229	6049a9eae2cabe0038fd1dc4	2021-03-11 05:25:57	[{"text":"HernandoPresidente","indices":[51,70]},{"text":"JulioPresidente","indices":[72,88]}]	[{"url":"https://t.co/mkpLQSkwYf","expanded_url":"https://gestion.pe/peru/politica/julio-guzman-caso-odebrecht-fiscalia-abre-investigacion-por-lavado-de-activos-contra-julio-guzman-noticia/","display_url":"gestion.pe/peru/politica/â€¦","indices":[274,297]}]		[]	[]			@julianaoxenford PerÃº necesita un presidente hÃ¡bil #HernandoPresidente #JulioPresidente NO! Tiene DENUNCIAS. Su câ€¦ https://t.co/ZCb8JnziAZ	285.0	True	full
230	6049a9f9e2cabe0038fd2348	2021-03-11 05:26:12	[]	[]	Tue Mar 09 18:03:44 +0000 2021	[]	[{"url":"https://t.co/ShnhrwIGeq","expanded_url":"https://www.vox.com/22320606/arizona-kyrsten-sinema-poll-filibuster","display_url":"vox.com/22320606/arizoâ€¦","indices":[244,267]}]	Arizonans want results. â€¢62% support the $15 federal minimum wage increase. â€¢61% say passing major legislation is more important than the filibuster. @SenatorSinema these are bipartisan issues that most Arizonans support. Why donâ€™t you? https://t.co/ShnhrwIGeq	6400.0	RT @Progress_AZ: Arizonans want results. â€¢62% support the $15 federal minimum wage increase. â€¢61% say passing major legislation is moreâ€¦	34.0	True	full
231	6049b960bada0d0038b4ab0a	2021-03-11 06:31:55	[]	[]	Wed Mar 10 16:13:28 +0000 2021	[{"text":"COVID19","indices":[5,13]},{"text":"CovidVaccine","indices":[267,280]}]	[{"url":"https://t.co/uK25ow8A5X","expanded_url":"https://costcopharmacy.ca/appointment","display_url":"costcopharmacy.ca/appointment","indices":[129,152]},{"url":"https://t.co/Zjt1p0kZRA","expanded_url":"https://www.rexall.ca/covid-19/ontario-vaccine","display_url":"rexall.ca/covid-19/ontarâ€¦","indices":[170,193]}]	NEW: #COVID19 AstraZeneca VACCINE available for 60-64 year olds in Toronto, Kingston &amp; Windsor pharmacies: Costco sign up: https://t.co/uK25ow8A5X Rexall sign up: https://t.co/Zjt1p0kZRA Spread the word! (Because the Ontario govt is doing a poor job of this) #CovidVaccine	13305.0	RT @IshatReza: NEW: #COVID19 AstraZeneca VACCINE available for 60-64 year olds in Toronto, Kingston &amp; Windsor pharmacies: Costco sign up:â€¦	1707.0	True	full
232	6049b971bada0d0038b4b148	2021-03-11 06:32:12	[]	[{"url":"https://t.co/P0yrtoEnLo","expanded_url":"http://fl511.com/EventDetails/District%206/984596?lang=es","display_url":"fl511.com/EventDetails/Dâ€¦","indices":[196,219]}]		[]	[]			Actualizada: ConstrucciÃ³n prevista en Condado de Miami-Dade en la I-95 Sur, en I-195 East: Miami Beach/SR-112 West:â€¦ https://t.co/BAZTxMjgcL	191.0	True	full
233	6049b9a1bada0d0038b4c242	2021-03-11 06:33:00	[{"text":"NoticieroHechos","indices":[166,182]}]	[{"url":"https://t.co/shBhcujHLc","expanded_url":"http://ow.ly/VeOK50DVSSi","display_url":"ow.ly/VeOK50DVSSi","indices":[142,165]}]		[]	[]			Se trata de 33.600 dosis de la farmacÃ©utica AstraZeneca y que se administrarÃ¡n a los trabajadores de salud que no aâ€¦ https://t.co/NQwsLhCwpv	415211.0	True	full
234	6049b9e6bada0d0038b4daf8	2021-03-11 06:34:09	[{"text":"BÃ¼rgermeister","indices":[0,14]},{"text":"Erstimpfung","indices":[20,32]},{"text":"Corona","indices":[37,44]},{"text":"infiziert","indices":[45,55]},{"text":"AstraZeneca","indices":[73,85]},{"text":"Experte","indices":[87,95]},{"text":"Klarheit","indices":[107,116]}]	[{"url":"https://t.co/PoxsdkeOBD","expanded_url":"https://www.merkur.de/lokales/region-holzkirchen/warngau-ort66932/coronavirus-impfung-astrazeneca-schutz-wirksamkeit-nebenwirkungen-infektion-bayern-warngau-buergermeister-90235034.html","display_url":"merkur.de/lokales/regionâ€¦","indices":[118,141]}]		[]	[]			#BÃ¼rgermeister nach #Erstimpfung mit #Corona #infiziert: Wie gut schÃ¼tzt #AstraZeneca? #Experte verschafftâ€¦ https://t.co/BpuNUIjgtC	29659.0	True	full
235	6049b9efbada0d0038b4de52	2021-03-11 06:34:18	[]	[]	Thu Mar 11 06:34:09 +0000 2021	[{"text":"BÃ¼rgermeister","indices":[0,14]},{"text":"Erstimpfung","indices":[20,32]},{"text":"Corona","indices":[37,44]},{"text":"infiziert","indices":[45,55]},{"text":"AstraZeneca","indices":[73,85]},{"text":"Experte","indices":[87,95]},{"text":"Klarheit","indices":[107,116]}]	[{"url":"https://t.co/PoxsdkeOBD","expanded_url":"https://www.merkur.de/lokales/region-holzkirchen/warngau-ort66932/coronavirus-impfung-astrazeneca-schutz-wirksamkeit-nebenwirkungen-infektion-bayern-warngau-buergermeister-90235034.html","display_url":"merkur.de/lokales/regionâ€¦","indices":[118,141]}]	#BÃ¼rgermeister nach #Erstimpfung mit #Corona #infiziert: Wie gut schÃ¼tzt #AstraZeneca? #Experte verschafft #Klarheit https://t.co/PoxsdkeOBD	29659.0	RT @merkur_de: #BÃ¼rgermeister nach #Erstimpfung mit #Corona #infiziert: Wie gut schÃ¼tzt #AstraZeneca? #Experte verschafft #Klarheit https:â€¦	71688.0	True	full
236	6049b9f6bada0d0038b4e0aa	2021-03-11 06:34:25	[]	[]	Wed Mar 10 12:56:06 +0000 2021	[{"text":"homedecor","indices":[92,102]},{"text":"homedecoratin","indices":[103,117]},{"text":"pillows","indices":[118,126]},{"text":"monogrammed","indices":[127,139]},{"text":"custom","indices":[140,147]},{"text":"personalized","indices":[148,161]},{"text":"personalised","indices":[162,175]},{"text":"uniquegifts","indices":[176,188]},{"text":"golf","indices":[189,194]},{"text":"onlinestore","ind…	[{"url":"https://t.co/JWBDHtutHA","expanded_url":"https://zazzle.com/collections/pillow_personality-119547642368851766?rf=238423044473770840","display_url":"zazzle.com/collections/piâ€¦","indices":[0,23]}]	https://t.co/JWBDHtutHA via @zazzle 15% off code SPRINGFUNZAZ Ends 3-11-21 @ 11:59 PM PST #homedecor #homedecoratin #pillows #monogrammed #custom #personalized #personalised #uniquegifts #golf #onlinestore #motivational #interiordesigner #beachpausedesigns #zazzle #ZazzleMade	3545.0	RT @Beachpause: https://t.co/JWBDHtutHA via @zazzle 15% off code SPRINGFUNZAZ Ends 3-11-21 @ 11:59 PM PST #homedecor #homedecoratin #pillâ€¦	4060.0	True	full
237	6049b9f7bada0d0038b4e126	2021-03-11 06:34:26	[]	[]	Thu Mar 11 06:34:09 +0000 2021	[{"text":"BÃ¼rgermeister","indices":[0,14]},{"text":"Erstimpfung","indices":[20,32]},{"text":"Corona","indices":[37,44]},{"text":"infiziert","indices":[45,55]},{"text":"AstraZeneca","indices":[73,85]},{"text":"Experte","indices":[87,95]},{"text":"Klarheit","indices":[107,116]}]	[{"url":"https://t.co/PoxsdkeOBD","expanded_url":"https://www.merkur.de/lokales/region-holzkirchen/warngau-ort66932/coronavirus-impfung-astrazeneca-schutz-wirksamkeit-nebenwirkungen-infektion-bayern-warngau-buergermeister-90235034.html","display_url":"merkur.de/lokales/regionâ€¦","indices":[118,141]}]	#BÃ¼rgermeister nach #Erstimpfung mit #Corona #infiziert: Wie gut schÃ¼tzt #AstraZeneca? #Experte verschafft #Klarheit https://t.co/PoxsdkeOBD	29659.0	RT @merkur_de: #BÃ¼rgermeister nach #Erstimpfung mit #Corona #infiziert: Wie gut schÃ¼tzt #AstraZeneca? #Experte verschafft #Klarheit https:â€¦	13.0	True	full
238	6049b9fdbada0d0038b4e2cc	2021-03-11 06:34:31	[]	[]	Thu Mar 11 06:34:09 +0000 2021	[{"text":"BÃ¼rgermeister","indices":[0,14]},{"text":"Erstimpfung","indices":[20,32]},{"text":"Corona","indices":[37,44]},{"text":"infiziert","indices":[45,55]},{"text":"AstraZeneca","indices":[73,85]},{"text":"Experte","indices":[87,95]},{"text":"Klarheit","indices":[107,116]}]	[{"url":"https://t.co/PoxsdkeOBD","expanded_url":"https://www.merkur.de/lokales/region-holzkirchen/warngau-ort66932/coronavirus-impfung-astrazeneca-schutz-wirksamkeit-nebenwirkungen-infektion-bayern-warngau-buergermeister-90235034.html","display_url":"merkur.de/lokales/regionâ€¦","indices":[118,141]}]	#BÃ¼rgermeister nach #Erstimpfung mit #Corona #infiziert: Wie gut schÃ¼tzt #AstraZeneca? #Experte verschafft #Klarheit https://t.co/PoxsdkeOBD	29659.0	RT @merkur_de: #BÃ¼rgermeister nach #Erstimpfung mit #Corona #infiziert: Wie gut schÃ¼tzt #AstraZeneca? #Experte verschafft #Klarheit https:â€¦	38.0	True	full
239	6049ba01bada0d0038b4e3da	2021-03-11 06:34:34	[]	[]	Thu Mar 11 06:34:09 +0000 2021	[{"text":"BÃ¼rgermeister","indices":[0,14]},{"text":"Erstimpfung","indices":[20,32]},{"text":"Corona","indices":[37,44]},{"text":"infiziert","indices":[45,55]},{"text":"AstraZeneca","indices":[73,85]},{"text":"Experte","indices":[87,95]},{"text":"Klarheit","indices":[107,116]}]	[{"url":"https://t.co/PoxsdkeOBD","expanded_url":"https://www.merkur.de/lokales/region-holzkirchen/warngau-ort66932/coronavirus-impfung-astrazeneca-schutz-wirksamkeit-nebenwirkungen-infektion-bayern-warngau-buergermeister-90235034.html","display_url":"merkur.de/lokales/regionâ€¦","indices":[118,141]}]	#BÃ¼rgermeister nach #Erstimpfung mit #Corona #infiziert: Wie gut schÃ¼tzt #AstraZeneca? #Experte verschafft #Klarheit https://t.co/PoxsdkeOBD	29659.0	RT @merkur_de: #BÃ¼rgermeister nach #Erstimpfung mit #Corona #infiziert: Wie gut schÃ¼tzt #AstraZeneca? #Experte verschafft #Klarheit https:â€¦	719.0	True	full
240	6049ba03bada0d0038b4e4a6	2021-03-11 06:34:36	[]	[]	Thu Mar 11 06:34:09 +0000 2021	[{"text":"BÃ¼rgermeister","indices":[0,14]},{"text":"Erstimpfung","indices":[20,32]},{"text":"Corona","indices":[37,44]},{"text":"infiziert","indices":[45,55]},{"text":"AstraZeneca","indices":[73,85]},{"text":"Experte","indices":[87,95]},{"text":"Klarheit","indices":[107,116]}]	[{"url":"https://t.co/PoxsdkeOBD","expanded_url":"https://www.merkur.de/lokales/region-holzkirchen/warngau-ort66932/coronavirus-impfung-astrazeneca-schutz-wirksamkeit-nebenwirkungen-infektion-bayern-warngau-buergermeister-90235034.html","display_url":"merkur.de/lokales/regionâ€¦","indices":[118,141]}]	#BÃ¼rgermeister nach #Erstimpfung mit #Corona #infiziert: Wie gut schÃ¼tzt #AstraZeneca? #Experte verschafft #Klarheit https://t.co/PoxsdkeOBD	29659.0	RT @merkur_de: #BÃ¼rgermeister nach #Erstimpfung mit #Corona #infiziert: Wie gut schÃ¼tzt #AstraZeneca? #Experte verschafft #Klarheit https:â€¦	34.0	True	full
241	6049ba0abada0d0038b4e6d2	2021-03-11 06:34:42	[]	[]	Thu Mar 11 06:34:09 +0000 2021	[{"text":"BÃ¼rgermeister","indices":[0,14]},{"text":"Erstimpfung","indices":[20,32]},{"text":"Corona","indices":[37,44]},{"text":"infiziert","indices":[45,55]},{"text":"AstraZeneca","indices":[73,85]},{"text":"Experte","indices":[87,95]},{"text":"Klarheit","indices":[107,116]}]	[{"url":"https://t.co/PoxsdkeOBD","expanded_url":"https://www.merkur.de/lokales/region-holzkirchen/warngau-ort66932/coronavirus-impfung-astrazeneca-schutz-wirksamkeit-nebenwirkungen-infektion-bayern-warngau-buergermeister-90235034.html","display_url":"merkur.de/lokales/regionâ€¦","indices":[118,141]}]	#BÃ¼rgermeister nach #Erstimpfung mit #Corona #infiziert: Wie gut schÃ¼tzt #AstraZeneca? #Experte verschafft #Klarheit https://t.co/PoxsdkeOBD	29659.0	RT @merkur_de: #BÃ¼rgermeister nach #Erstimpfung mit #Corona #infiziert: Wie gut schÃ¼tzt #AstraZeneca? #Experte verschafft #Klarheit https:â€¦	18.0	True	full
242	6049ba0cbada0d0038b4e7d4	2021-03-11 06:34:45	[]	[]	Thu Mar 11 06:34:09 +0000 2021	[{"text":"BÃ¼rgermeister","indices":[0,14]},{"text":"Erstimpfung","indices":[20,32]},{"text":"Corona","indices":[37,44]},{"text":"infiziert","indices":[45,55]},{"text":"AstraZeneca","indices":[73,85]},{"text":"Experte","indices":[87,95]},{"text":"Klarheit","indices":[107,116]}]	[{"url":"https://t.co/PoxsdkeOBD","expanded_url":"https://www.merkur.de/lokales/region-holzkirchen/warngau-ort66932/coronavirus-impfung-astrazeneca-schutz-wirksamkeit-nebenwirkungen-infektion-bayern-warngau-buergermeister-90235034.html","display_url":"merkur.de/lokales/regionâ€¦","indices":[118,141]}]	#BÃ¼rgermeister nach #Erstimpfung mit #Corona #infiziert: Wie gut schÃ¼tzt #AstraZeneca? #Experte verschafft #Klarheit https://t.co/PoxsdkeOBD	29659.0	RT @merkur_de: #BÃ¼rgermeister nach #Erstimpfung mit #Corona #infiziert: Wie gut schÃ¼tzt #AstraZeneca? #Experte verschafft #Klarheit https:â€¦	45.0	True	full
243	6049ba13bada0d0038b4eab0	2021-03-11 06:34:53	[]	[]	Thu Mar 11 06:34:09 +0000 2021	[{"text":"BÃ¼rgermeister","indices":[0,14]},{"text":"Erstimpfung","indices":[20,32]},{"text":"Corona","indices":[37,44]},{"text":"infiziert","indices":[45,55]},{"text":"AstraZeneca","indices":[73,85]},{"text":"Experte","indices":[87,95]},{"text":"Klarheit","indices":[107,116]}]	[{"url":"https://t.co/PoxsdkeOBD","expanded_url":"https://www.merkur.de/lokales/region-holzkirchen/warngau-ort66932/coronavirus-impfung-astrazeneca-schutz-wirksamkeit-nebenwirkungen-infektion-bayern-warngau-buergermeister-90235034.html","display_url":"merkur.de/lokales/regionâ€¦","indices":[118,141]}]	#BÃ¼rgermeister nach #Erstimpfung mit #Corona #infiziert: Wie gut schÃ¼tzt #AstraZeneca? #Experte verschafft #Klarheit https://t.co/PoxsdkeOBD	29659.0	RT @merkur_de: #BÃ¼rgermeister nach #Erstimpfung mit #Corona #infiziert: Wie gut schÃ¼tzt #AstraZeneca? #Experte verschafft #Klarheit https:â€¦	24.0	True	full
244	6049ba1ebada0d0038b4eef4	2021-03-11 06:35:05	[]	[]	Thu Mar 11 06:34:09 +0000 2021	[{"text":"BÃ¼rgermeister","indices":[0,14]},{"text":"Erstimpfung","indices":[20,32]},{"text":"Corona","indices":[37,44]},{"text":"infiziert","indices":[45,55]},{"text":"AstraZeneca","indices":[73,85]},{"text":"Experte","indices":[87,95]},{"text":"Klarheit","indices":[107,116]}]	[{"url":"https://t.co/PoxsdkeOBD","expanded_url":"https://www.merkur.de/lokales/region-holzkirchen/warngau-ort66932/coronavirus-impfung-astrazeneca-schutz-wirksamkeit-nebenwirkungen-infektion-bayern-warngau-buergermeister-90235034.html","display_url":"merkur.de/lokales/regionâ€¦","indices":[118,141]}]	#BÃ¼rgermeister nach #Erstimpfung mit #Corona #infiziert: Wie gut schÃ¼tzt #AstraZeneca? #Experte verschafft #Klarheit https://t.co/PoxsdkeOBD	29659.0	RT @merkur_de: #BÃ¼rgermeister nach #Erstimpfung mit #Corona #infiziert: Wie gut schÃ¼tzt #AstraZeneca? #Experte verschafft #Klarheit https:â€¦	58.0	True	full
245	6049ba24bada0d0038b4f0d8	2021-03-11 06:35:10	[{"text":"awardOfOrder","indices":[0,13]},{"text":"nse","indices":[14,18]},{"text":"bse","indices":[19,23]},{"text":"trading","indices":[24,32]},{"text":"stocks","indices":[33,40]},{"text":"stockmarket","indices":[41,53]},{"text":"KmpChange","indices":[54,64]},{"text":"FAZETHREE","indices":[65,75]}]	[{"url":"https://t.co/6o4h50CUn0","expanded_url":"https://rmls.co/vAM8Xn","display_url":"rmls.co/vAM8Xn","indices":[257,280]}]		[]	[]			#awardOfOrder #nse #bse #trading #stocks #stockmarket #KmpChange #FAZETHREE - Appointment of Company Secretary andâ€¦ https://t.co/v8L2mGwb8F	271.0	True	full
246	6049ba26bada0d0038b4f190	2021-03-11 06:35:12	[{"text":"TeamMicroFocus","indices":[74,89]}]	[{"url":"https://t.co/LQkabbhv5O","expanded_url":"http://ms.spr.ly/6019VyK0R","display_url":"ms.spr.ly/6019VyK0R","indices":[243,266]}]		[]	[]			Don't forget we're @LegalweekShow soon and you'd be ðŸ¤ª CRAZY ðŸ¤ª to miss our #TeamMicroFocus Emerging Tech Session onâ€¦ https://t.co/s3WHnNhysS	1770.0	True	full
247	6049ba2dbada0d0038b4f40a	2021-03-11 06:35:19	[]	[]	Mon Nov 30 22:47:38 +0000 2020	[]	[{"url":"https://t.co/y5X4RmWZgl","expanded_url":"https://pudding.cool/2019/06/people-map-uk/","display_url":"pudding.cool/2019/06/peopleâ€¦","indices":[132,155]}]	This is AMAZING. An interactive map of Blighty in which the name of every settlement is replaced by its most famous ever residence. https://t.co/y5X4RmWZgl	17653.0	RT @Ed_Dorrell: This is AMAZING. An interactive map of Blighty in which the name of every settlement is replaced by its most famous ever reâ€¦	2627.0	True	full
248	6049ba40bada0d0038b4faca	2021-03-11 06:35:38	[]	[]	Thu Mar 11 06:34:09 +0000 2021	[{"text":"BÃ¼rgermeister","indices":[0,14]},{"text":"Erstimpfung","indices":[20,32]},{"text":"Corona","indices":[37,44]},{"text":"infiziert","indices":[45,55]},{"text":"AstraZeneca","indices":[73,85]},{"text":"Experte","indices":[87,95]},{"text":"Klarheit","indices":[107,116]}]	[{"url":"https://t.co/PoxsdkeOBD","expanded_url":"https://www.merkur.de/lokales/region-holzkirchen/warngau-ort66932/coronavirus-impfung-astrazeneca-schutz-wirksamkeit-nebenwirkungen-infektion-bayern-warngau-buergermeister-90235034.html","display_url":"merkur.de/lokales/regionâ€¦","indices":[118,141]}]	#BÃ¼rgermeister nach #Erstimpfung mit #Corona #infiziert: Wie gut schÃ¼tzt #AstraZeneca? #Experte verschafft #Klarheit https://t.co/PoxsdkeOBD	29659.0	RT @merkur_de: #BÃ¼rgermeister nach #Erstimpfung mit #Corona #infiziert: Wie gut schÃ¼tzt #AstraZeneca? #Experte verschafft #Klarheit https:â€¦	36.0	True	full
249	6049ba43bada0d0038b4fc08	2021-03-11 06:35:42	[]	[]	Thu Mar 11 06:34:09 +0000 2021	[{"text":"BÃ¼rgermeister","indices":[0,14]},{"text":"Erstimpfung","indices":[20,32]},{"text":"Corona","indices":[37,44]},{"text":"infiziert","indices":[45,55]},{"text":"AstraZeneca","indices":[73,85]},{"text":"Experte","indices":[87,95]},{"text":"Klarheit","indices":[107,116]}]	[{"url":"https://t.co/PoxsdkeOBD","expanded_url":"https://www.merkur.de/lokales/region-holzkirchen/warngau-ort66932/coronavirus-impfung-astrazeneca-schutz-wirksamkeit-nebenwirkungen-infektion-bayern-warngau-buergermeister-90235034.html","display_url":"merkur.de/lokales/regionâ€¦","indices":[118,141]}]	#BÃ¼rgermeister nach #Erstimpfung mit #Corona #infiziert: Wie gut schÃ¼tzt #AstraZeneca? #Experte verschafft #Klarheit https://t.co/PoxsdkeOBD	29659.0	RT @merkur_de: #BÃ¼rgermeister nach #Erstimpfung mit #Corona #infiziert: Wie gut schÃ¼tzt #AstraZeneca? #Experte verschafft #Klarheit https:â€¦	30.0	True	full
250	6049ba46bada0d0038b4fce6	2021-03-11 06:35:45	[]	[]	Thu Mar 11 06:34:09 +0000 2021	[{"text":"BÃ¼rgermeister","indices":[0,14]},{"text":"Erstimpfung","indices":[20,32]},{"text":"Corona","indices":[37,44]},{"text":"infiziert","indices":[45,55]},{"text":"AstraZeneca","indices":[73,85]},{"text":"Experte","indices":[87,95]},{"text":"Klarheit","indices":[107,116]}]	[{"url":"https://t.co/PoxsdkeOBD","expanded_url":"https://www.merkur.de/lokales/region-holzkirchen/warngau-ort66932/coronavirus-impfung-astrazeneca-schutz-wirksamkeit-nebenwirkungen-infektion-bayern-warngau-buergermeister-90235034.html","display_url":"merkur.de/lokales/regionâ€¦","indices":[118,141]}]	#BÃ¼rgermeister nach #Erstimpfung mit #Corona #infiziert: Wie gut schÃ¼tzt #AstraZeneca? #Experte verschafft #Klarheit https://t.co/PoxsdkeOBD	29659.0	RT @merkur_de: #BÃ¼rgermeister nach #Erstimpfung mit #Corona #infiziert: Wie gut schÃ¼tzt #AstraZeneca? #Experte verschafft #Klarheit https:â€¦	20.0	True	full
251	6049ba4bbada0d0038b4feb6	2021-03-11 06:35:49	[]	[]	Thu Mar 11 06:34:09 +0000 2021	[{"text":"BÃ¼rgermeister","indices":[0,14]},{"text":"Erstimpfung","indices":[20,32]},{"text":"Corona","indices":[37,44]},{"text":"infiziert","indices":[45,55]},{"text":"AstraZeneca","indices":[73,85]},{"text":"Experte","indices":[87,95]},{"text":"Klarheit","indices":[107,116]}]	[{"url":"https://t.co/PoxsdkeOBD","expanded_url":"https://www.merkur.de/lokales/region-holzkirchen/warngau-ort66932/coronavirus-impfung-astrazeneca-schutz-wirksamkeit-nebenwirkungen-infektion-bayern-warngau-buergermeister-90235034.html","display_url":"merkur.de/lokales/regionâ€¦","indices":[118,141]}]	#BÃ¼rgermeister nach #Erstimpfung mit #Corona #infiziert: Wie gut schÃ¼tzt #AstraZeneca? #Experte verschafft #Klarheit https://t.co/PoxsdkeOBD	29659.0	RT @merkur_de: #BÃ¼rgermeister nach #Erstimpfung mit #Corona #infiziert: Wie gut schÃ¼tzt #AstraZeneca? #Experte verschafft #Klarheit https:â€¦	38.0	True	full
252	6049ba4dbada0d0038b4ff8a	2021-03-11 06:35:52	[]	[]	Thu Mar 11 06:34:09 +0000 2021	[{"text":"BÃ¼rgermeister","indices":[0,14]},{"text":"Erstimpfung","indices":[20,32]},{"text":"Corona","indices":[37,44]},{"text":"infiziert","indices":[45,55]},{"text":"AstraZeneca","indices":[73,85]},{"text":"Experte","indices":[87,95]},{"text":"Klarheit","indices":[107,116]}]	[{"url":"https://t.co/PoxsdkeOBD","expanded_url":"https://www.merkur.de/lokales/region-holzkirchen/warngau-ort66932/coronavirus-impfung-astrazeneca-schutz-wirksamkeit-nebenwirkungen-infektion-bayern-warngau-buergermeister-90235034.html","display_url":"merkur.de/lokales/regionâ€¦","indices":[118,141]}]	#BÃ¼rgermeister nach #Erstimpfung mit #Corona #infiziert: Wie gut schÃ¼tzt #AstraZeneca? #Experte verschafft #Klarheit https://t.co/PoxsdkeOBD	29659.0	RT @merkur_de: #BÃ¼rgermeister nach #Erstimpfung mit #Corona #infiziert: Wie gut schÃ¼tzt #AstraZeneca? #Experte verschafft #Klarheit https:â€¦	922.0	True	full
253	6049ba53bada0d0038b5015e	2021-03-11 06:35:57	[]	[]	Thu Mar 11 06:35:12 +0000 2021	[{"text":"TeamMicroFocus","indices":[74,89]}]	[{"url":"https://t.co/LQkabbhv5O","expanded_url":"http://ms.spr.ly/6019VyK0R","display_url":"ms.spr.ly/6019VyK0R","indices":[243,266]}]	Don't forget we're @LegalweekShow soon and you'd be ðŸ¤ª CRAZY ðŸ¤ª to miss our #TeamMicroFocus Emerging Tech Session on March 16. We're gonna let you know how to manage the Post-COVID Spike in Enterprise Compliance Risk Exposure. All details ðŸ‘‰ https://t.co/LQkabbhv5O ðŸ‘ˆ https://t.co/XGHGJdmpeH	1770.0	RT @MicroFocusIMG: Don't forget we're @LegalweekShow soon and you'd be ðŸ¤ª CRAZY ðŸ¤ª to miss our #TeamMicroFocus Emerging Tech Session on Marchâ€¦	70.0	True	full
254	6049ba58bada0d0038b50384	2021-03-11 06:36:03	[]	[]	Wed Mar 10 12:56:06 +0000 2021	[{"text":"homedecor","indices":[92,102]},{"text":"homedecoratin","indices":[103,117]},{"text":"pillows","indices":[118,126]},{"text":"monogrammed","indices":[127,139]},{"text":"custom","indices":[140,147]},{"text":"personalized","indices":[148,161]},{"text":"personalised","indices":[162,175]},{"text":"uniquegifts","indices":[176,188]},{"text":"golf","indices":[189,194]},{"text":"onlinestore","ind…	[{"url":"https://t.co/JWBDHtutHA","expanded_url":"https://zazzle.com/collections/pillow_personality-119547642368851766?rf=238423044473770840","display_url":"zazzle.com/collections/piâ€¦","indices":[0,23]}]	https://t.co/JWBDHtutHA via @zazzle 15% off code SPRINGFUNZAZ Ends 3-11-21 @ 11:59 PM PST #homedecor #homedecoratin #pillows #monogrammed #custom #personalized #personalised #uniquegifts #golf #onlinestore #motivational #interiordesigner #beachpausedesigns #zazzle #ZazzleMade	3545.0	RT @Beachpause: https://t.co/JWBDHtutHA via @zazzle 15% off code SPRINGFUNZAZ Ends 3-11-21 @ 11:59 PM PST #homedecor #homedecoratin #pillâ€¦	3728.0	True	full
255	6049ba87bada0d0038b513b2	2021-03-11 06:36:49	[]	[]	Thu Mar 11 06:19:26 +0000 2021	[]	[{"url":"https://t.co/dPihBYAvmk","expanded_url":"https://twitter.com/AntibioticDoc/status/1369888590591795200","display_url":"twitter.com/AntibioticDoc/â€¦","indices":[282,305]}]	Yes, I have been fascinated by the AZ vaccine doing so well to protect elderly from severe disease in the UK. Given that J&amp;J vaccine here (adenovirus-DNA virus) has so many similarities to AZ vaccine, I am super hopeful about J&amp;J role out with our mRNA vaccines here in US https://t.co/dPihBYAvmk	21280.0	RT @MonicaGandhi9: Yes, I have been fascinated by the AZ vaccine doing so well to protect elderly from severe disease in the UK. Given thaâ€¦	411.0	True	full
256	6049baaabada0d0038b52012	2021-03-11 06:37:24	[]	[]	Wed Mar 10 22:55:50 +0000 2021	[{"text":"Hannover","indices":[32,41]}]	[{"url":"https://t.co/KVYv2X3msj","expanded_url":"https://www.haz.de/Hannover/Aus-der-Stadt/Corona-in-der-Region-Hannover-Inzidenzwert-schwankt-stark?utm_medium=Social&utm_source=Twitter#Echobox=1615407551","display_url":"haz.de/Hannover/Aus-dâ€¦","indices":[156,179]}]	Der Inzidenzwert fÃ¼r die Region #Hannover ist am Mittwoch von 109,3 auf 121,1 nach oben geschnellt. Das Gesundheitsamt der Region hat dafÃ¼r eine ErklÃ¤rung. https://t.co/KVYv2X3msj	88253.0	RT @HAZ: Der Inzidenzwert fÃ¼r die Region #Hannover ist am Mittwoch von 109,3 auf 121,1 nach oben geschnellt. Das Gesundheitsamt der Regionâ€¦	3.0	True	full
257	6049bad9bada0d0038b53102	2021-03-11 06:38:12	[]	[{"url":"https://t.co/7LUEcyql2g","expanded_url":"https://corp-research.org/astrazeneca","display_url":"corp-research.org/astrazeneca","indices":[57,80]},{"url":"https://t.co/ky49q9OZMe","expanded_url":"https://corp-research.org/eli-lilly","display_url":"corp-research.org/eli-lilly","indices":[93,116]},{"url":"https://t.co/HkPKbpaXMN","expanded_url":"https://corp-research.org/jnj","display_url":"…		[]	[]			@CTVToronto Questions about actual safety? AstraZeneca https://t.co/7LUEcyql2g Eli Lilly:â€¦ https://t.co/q2RbyWJCOS	35.0	True	full
258	6049bafbbada0d0038b53d1a	2021-03-11 06:38:46	[]	[]	Wed Mar 10 19:32:56 +0000 2021	[]	[{"url":"https://t.co/BBhBRuxs1V","expanded_url":"http://acrecs.lnk.to/letthislove","display_url":"acrecs.lnk.to/letthislove","indices":[115,138]}]	ITS OUT!!!!!! HIT THE LINK TO WATCH OUR DEBUT MUSIC VIDEO â€œLET THIS LOVE LIE DEADâ€�!!! RT AND SHARE IT EVERYWHERE https://t.co/BBhBRuxs1V https://t.co/aKCSmegeW3	7371.0	RT @FirstForeverAZ: ITS OUT!!!!!! HIT THE LINK TO WATCH OUR DEBUT MUSIC VIDEO â€œLET THIS LOVE LIE DEADâ€�!!! RT AND SHARE IT EVERYWHERE httpâ€¦	127.0	True	full
259	6049bb17bada0d0038b546d8	2021-03-11 06:39:14	[]	[]	Thu Mar 11 06:35:12 +0000 2021	[{"text":"TeamMicroFocus","indices":[74,89]}]	[{"url":"https://t.co/LQkabbhv5O","expanded_url":"http://ms.spr.ly/6019VyK0R","display_url":"ms.spr.ly/6019VyK0R","indices":[243,266]}]	Don't forget we're @LegalweekShow soon and you'd be ðŸ¤ª CRAZY ðŸ¤ª to miss our #TeamMicroFocus Emerging Tech Session on March 16. We're gonna let you know how to manage the Post-COVID Spike in Enterprise Compliance Risk Exposure. All details ðŸ‘‰ https://t.co/LQkabbhv5O ðŸ‘ˆ https://t.co/XGHGJdmpeH	1770.0	RT @MicroFocusIMG: Don't forget we're @LegalweekShow soon and you'd be ðŸ¤ª CRAZY ðŸ¤ª to miss our #TeamMicroFocus Emerging Tech Session on Marchâ€¦	3700.0	True	full
260	6049bb31bada0d0038b55008	2021-03-11 06:39:39	[{"text":"covid","indices":[108,114]}]	[{"url":"https://t.co/YGz1MoR3Xo","expanded_url":"https://tinyurl.com/y9pwkqjh","display_url":"tinyurl.com/y9pwkqjh","indices":[123,146]}]		[]	[]			Compra de CASANARE - EMPRESA DE ACUEDUCTO ALCANTARILLADO Y ASEO SA ESP - PAZ DE ARIPORO por COP$ 12.000.000 #covidâ€¦ https://t.co/ohfEPNLPtS	11.0	True	full
261	6049bb4fbada0d0038b55b10	2021-03-11 06:40:10	[]	[]	Mon Mar 08 06:27:55 +0000 2021	[]	[{"url":"https://t.co/uFitBkmseN","expanded_url":"https://econ.st/2PEsJhq","display_url":"econ.st/2PEsJhq","indices":[132,155]}]	If the AstraZeneca vaccine matches Pfizerâ€™s efficacy, which now appears likely, it could play a leading role in ending the pandemic https://t.co/uFitBkmseN	25542204.0	RT @TheEconomist: If the AstraZeneca vaccine matches Pfizerâ€™s efficacy, which now appears likely, it could play a leading role in ending thâ€¦	109.0	True	full
262	6049bb80bada0d0038b56c3c	2021-03-11 06:40:59	[]	[]	Tue Mar 09 18:03:44 +0000 2021	[]	[{"url":"https://t.co/ShnhrwIGeq","expanded_url":"https://www.vox.com/22320606/arizona-kyrsten-sinema-poll-filibuster","display_url":"vox.com/22320606/arizoâ€¦","indices":[244,267]}]	Arizonans want results. â€¢62% support the $15 federal minimum wage increase. â€¢61% say passing major legislation is more important than the filibuster. @SenatorSinema these are bipartisan issues that most Arizonans support. Why donâ€™t you? https://t.co/ShnhrwIGeq	6400.0	RT @Progress_AZ: Arizonans want results. â€¢62% support the $15 federal minimum wage increase. â€¢61% say passing major legislation is moreâ€¦	6.0	True	full
263	6049bc78cb7a5e0038fc651b	2021-03-11 06:44:19	[{"text":"AstraZeneca","indices":[68,80]},{"text":"VaccineGH","indices":[81,91]},{"text":"CovidVaccine","indices":[92,105]}]	[{"url":"https://t.co/9DEyDSPgL7","expanded_url":"https://bit.ly/3rDRvfB","display_url":"bit.ly/3rDRvfB","indices":[119,142]}]		[]	[]			COVID-19 vaccines should be made compulsory for all workers â€“ GEA. #AstraZeneca #VaccineGH #CovidVaccine READ MOâ€¦ https://t.co/9IFocf4Uva	2373.0	True	full
264	6049bc9dcb7a5e0038fc6e5f	2021-03-11 06:44:46	[]	[{"url":"https://t.co/HTBiCNhYNh","expanded_url":"https://mobile.twitter.com/eucopresident/status/1369287818573447171","display_url":"mobile.twitter.com/eucopresident/â€¦","indices":[237,260]}]		[]	[]			@GarethKendall4 @joelbasson @metaburbia @DaveKeating EU signed the AZ contract one day earlier than the UK. And ifâ€¦ https://t.co/n6P82HEmKz	57.0	True	full
265	6049bcd7cb7a5e0038fc8479	2021-03-11 06:45:49	[]	[{"url":"https://t.co/tK2dghO2Dr","expanded_url":"https://www.theglobeandmail.com/amp/canada/british-columbia/article-genome-science-is-shaping-bcs-covid-19-response-and-guiding-health/","display_url":"theglobeandmail.com/amp/canada/briâ€¦","indices":[62,85]}]		[]	[]			@critiklthinking @MedicineMatters Was ramped up in Feb. e.g https://t.co/tK2dghO2Dr The increase in VOCâ€™s is actâ€¦ https://t.co/6AZuue4Iks	1194.0	True	full
266	6049bd05cb7a5e0038fc935b	2021-03-11 06:46:31	[]	[]	Wed Mar 10 16:29:10 +0000 2021	[{"text":"invitations","indices":[32,44]},{"text":"babyshower","indices":[109,120]},{"text":"party","indices":[121,127]},{"text":"babybump","indices":[128,137]},{"text":"mom","indices":[138,142]},{"text":"partytime","indices":[143,153]},{"text":"newborn","indices":[154,162]},{"text":"momtobe","indices":[163,171]},{"text":"pregnant","indices":[172,181]},{"text":"pregnancy","indices":[182,192]},{"t…	[{"url":"https://t.co/kMDVTZ5QWw","expanded_url":"https://www.zazzle.com/z/a7bdg6ec?rf=238423044473770840","display_url":"zazzle.com/z/a7bdg6ec?rf=â€¦","indices":[0,23]}]	https://t.co/kMDVTZ5QWw 50% off #invitations &amp; 15% off Sitewide SPRINGFUNZAZ Ends 3-11-21 @ 11:59 PM PST #babyshower #party #babybump #mom #partytime #newborn #momtobe #pregnant #pregnancy #momlife #maternity #babyboy #babygirl #babies #mom #InvitationSuites #zazzlemade #zazzle	3412.0	RT @InvitationSuitz: https://t.co/kMDVTZ5QWw 50% off #invitations &amp; 15% off Sitewide SPRINGFUNZAZ Ends 3-11-21 @ 11:59 PM PST #babyshower #â€¦	3376.0	True	full
267	6049bd87cb7a5e0038fcbec9	2021-03-11 06:48:34	[]	[{"url":"https://t.co/ejGIKMoLKG","expanded_url":"https://coinnounce.com/ripple-settles-its-legal-dispute-with-youtube/","display_url":"coinnounce.com/ripple-settlesâ€¦","indices":[169,192]}]		[]	[]			In a complaint filed with the US district court in Northern California in April 2020, blockchain firm Ripple Labs hâ€¦ https://t.co/R5F4RAZAm7	5532.0	True	full
268	6049bd97cb7a5e0038fcc3ef	2021-03-11 06:48:49	[]	[{"url":"https://t.co/IMKeRVp7MD","expanded_url":"https://medicalxpress.com/news/2021-03-astrazeneca-vaccine-blame-austria-death.amp","display_url":"medicalxpress.com/news/2021-03-aâ€¦","indices":[122,145]}]		[]	[]			@mhd_rdz @ChristopheBene6 @jadorelanight Tenez pour ma part ! "AstraZeneca vaccine not to blame for Austria death:â€¦ https://t.co/oOTTxkJqg9	83.0	True	full
269	6049bdfbcb7a5e0038fce235	2021-03-11 06:50:15	[]	[]	Wed Mar 10 16:29:10 +0000 2021	[{"text":"invitations","indices":[32,44]},{"text":"babyshower","indices":[109,120]},{"text":"party","indices":[121,127]},{"text":"babybump","indices":[128,137]},{"text":"mom","indices":[138,142]},{"text":"partytime","indices":[143,153]},{"text":"newborn","indices":[154,162]},{"text":"momtobe","indices":[163,171]},{"text":"pregnant","indices":[172,181]},{"text":"pregnancy","indices":[182,192]},{"t…	[{"url":"https://t.co/kMDVTZ5QWw","expanded_url":"https://www.zazzle.com/z/a7bdg6ec?rf=238423044473770840","display_url":"zazzle.com/z/a7bdg6ec?rf=â€¦","indices":[0,23]}]	https://t.co/kMDVTZ5QWw 50% off #invitations &amp; 15% off Sitewide SPRINGFUNZAZ Ends 3-11-21 @ 11:59 PM PST #babyshower #party #babybump #mom #partytime #newborn #momtobe #pregnant #pregnancy #momlife #maternity #babyboy #babygirl #babies #mom #InvitationSuites #zazzlemade #zazzle	3412.0	RT @InvitationSuitz: https://t.co/kMDVTZ5QWw 50% off #invitations &amp; 15% off Sitewide SPRINGFUNZAZ Ends 3-11-21 @ 11:59 PM PST #babyshower #â€¦	90310.0	True	full
270	6049be29cb7a5e0038fcf0df	2021-03-11 06:50:56	[]	[]	Wed Mar 10 19:14:59 +0000 2021	[]	[{"url":"https://t.co/xsN4cqNHcB","expanded_url":"https://vk.com/wall495187639_6257","display_url":"vk.com/wall495187639_â€¦","indices":[127,150]}]	10/03/2021. Australie:. Le ministre de la santÃ© est dans un Ã©tat critique, 24h aprÃ¨s avoir reÃ§u le vaccin Covid AstraZeneca. https://t.co/xsN4cqNHcB	6776.0	RT @languillem: 10/03/2021. Australie:. Le ministre de la santÃ© est dans un Ã©tat critique, 24h aprÃ¨s avoir reÃ§u le vaccin Covid AstraZenecaâ€¦	49.0	True	full
271	6049be9fcb7a5e0038fd1b23	2021-03-11 06:52:56	[{"text":"ApexLegends","indices":[62,74]},{"text":"doggo","indices":[76,82]},{"text":"cam","indices":[83,87]},{"text":"apex","indices":[95,100]},{"text":"twitch","indices":[101,108]},{"text":"tiktok","indices":[109,116]},{"text":"cod","indices":[117,121]},{"text":"DOFUS","indices":[122,128]},{"text":"pubg","indices":[129,134]},{"text":"dogs","indices":[135,140]},{"text":"twitchpartner","indices":…	[{"url":"https://t.co/PJL8y2oNLf","expanded_url":"https://twitch.tv/itsvanbaby","display_url":"twitch.tv/itsvanbaby","indices":[38,61]}]		[]	[]			ðŸ”´LIVE - TWITCHH Y U TAKE MY JAMZZZ?!ðŸ”´ https://t.co/PJL8y2oNLf #ApexLegends #doggo #cam #2020 #apex #twitchâ€¦ https://t.co/7JPqvBAZ63	148.0	True	full
272	6049bea5cb7a5e0038fd1d25	2021-03-11 06:53:01	[]	[{"url":"https://t.co/VrAKswexnQ","expanded_url":"https://bit.ly/30uKyl0","display_url":"bit.ly/30uKyl0","indices":[119,142]}]		[]	[]			Ciudadanos activa la bomba nuclear para desterrar 26 aÃ±os de hegemonÃ­a del PP en sus dos fortines: la RegiÃ³n y Murcâ€¦ https://t.co/j3u7kAZ2Mq	107465.0	True	full
273	6049becccb7a5e0038fd2961	2021-03-11 06:53:36	[]	[]	Wed Mar 10 15:50:22 +0000 2021	[]	[{"url":"https://t.co/Uol2fHVmvd","expanded_url":"https://newsrand.com/2021/03/10/gov-sule-deputy-take-first-dose-of-covid-19-vaccine/","display_url":"newsrand.com/2021/03/10/govâ€¦","indices":[155,178]}]	Gov. Abdullahi Sule of Nasarawa State and his deputy, Dr. Emmanuel Akabe have received their first dose of the AstraZeneca Coronavirus (COVID-19) vaccine. https://t.co/Uol2fHVmvd	3349.0	RT @Newsrandng: Gov. Abdullahi Sule of Nasarawa State and his deputy, Dr. Emmanuel Akabe have received their first dose of the AstraZenecaâ€¦	4232.0	True	full
274	6049bf2acb7a5e0038fd45d5	2021-03-11 06:54:56	[]	[]	Tue Mar 09 07:45:57 +0000 2021	[{"text":"compchem","indices":[164,173]},{"text":"chemjobs","indices":[174,183]},{"text":"euchemjobs","indices":[184,195]}]	[{"url":"https://t.co/o6ULD7JwGt","expanded_url":"http://ai-dd.eu/esr-positions","display_url":"ai-dd.eu/esr-positions","indices":[140,163]}]	Do you want to do a PhD in Machine Learning for Drug Discovery? For 5 of the 15 positions, you can do part time @AstraZeneca ! Have a look: https://t.co/o6ULD7JwGt #compchem #chemjobs #euchemjobs	3588.0	RT @PeONor: Do you want to do a PhD in Machine Learning for Drug Discovery? For 5 of the 15 positions, you can do part time @AstraZeneca !â€¦	25.0	True	full
275	6049bf70cb7a5e0038fd5bcd	2021-03-11 06:55:58	[]	[]	Wed Mar 10 17:46:56 +0000 2021	[{"text":"PRAC","indices":[46,51]},{"text":"COVID19","indices":[97,105]}]	[{"url":"https://t.co/292s0fSNJs","expanded_url":"https://www.ema.europa.eu/en/news/covid-19-vaccine-astrazeneca-prac-preliminary-view-suggests-no-specific-issue-batch-used-austria","display_url":"ema.europa.eu/en/news/covid-â€¦","indices":[213,236]}]	Preliminary view from EMAâ€™s safety committee (#PRAC): there is no specific issue with a batch of #COVID19 Vaccine AstraZeneca that has been suspended in Austria after cases of multiple thrombosis were reported. ðŸ‘‰https://t.co/292s0fSNJs https://t.co/lh3BXG4e1m	73356.0	RT @EMA_News: Preliminary view from EMAâ€™s safety committee (#PRAC): there is no specific issue with a batch of #COVID19 Vaccine AstraZenecaâ€¦	35.0	True	full
276	6049bf76cb7a5e0038fd5dbb	2021-03-11 06:56:03	[]	[]	Fri Mar 05 21:14:00 +0000 2021	[]	[{"url":"https://t.co/MjbvCGFxMR","expanded_url":"https://apnews.com/article/technology-europe-global-trade-coronavirus-vaccine-coronavirus-pandemic-22d92afbc3ea9ed519be007f8887bcf6","display_url":"apnews.com/article/technoâ€¦","indices":[205,228]}]	AstraZeneca, Pfizer, and Moderna must share their production &amp; to ramp up production. If weâ€™re serious about ending this pandemic for good, then we must ensure there are enough vaccines for everyone. https://t.co/MjbvCGFxMR	104805.0	RT @RepRoKhanna: AstraZeneca, Pfizer, and Moderna must share their production &amp; to ramp up production. If weâ€™re serious about ending thisâ€¦	5020.0	True	full
277	6049bf88cb7a5e0038fd64eb	2021-03-11 06:56:24	[]	[{"url":"https://t.co/O3ljXCtWkO","expanded_url":"https://www.theaustraliatoday.com.au/billboards-thanking-pm-modi-for-providing-covid-19-vaccines-come-up-in-canada/","display_url":"theaustraliatoday.com.au/billboards-thaâ€¦","indices":[200,223]}]		[]	[]			Canada received the first consignment of 500,000 AstraZenecaâ€™s â€œMade-in-Indiaâ€� CoviShield COVID-19 vaccines on Marcâ€¦ https://t.co/CMSDMkQ2ej	32.0	True	full
278	6049bfa4cb7a5e0038fd6edb	2021-03-11 06:56:52	[]	[]	Mon Mar 08 19:35:44 +0000 2021	[{"text":"Garbsen","indices":[3,11]},{"text":"Hannover","indices":[116,125]}]	[{"url":"https://t.co/VGoyQxYqS3","expanded_url":"https://www.haz.de/Umland/Garbsen/Garbsen-ist-Corona-Hotspot-der-Region-Hannover-aber-warum?utm_medium=Social&utm_source=Twitter#Echobox=1615225706","display_url":"haz.de/Umland/Garbsenâ€¦","indices":[209,232]}]	In #Garbsen ist der Sieben-Tage-Inzidenzwert am Montag auf 162,4 gestiegen â€“ das ist der hÃ¶chste Wert in der Region #Hannover. Wo aber stecken sich die Garbsener an? Ein Regionssprecher Ã¤uÃŸert einen Verdacht. https://t.co/VGoyQxYqS3	88253.0	RT @HAZ: In #Garbsen ist der Sieben-Tage-Inzidenzwert am Montag auf 162,4 gestiegen â€“ das ist der hÃ¶chste Wert in der Region #Hannover. Woâ€¦	517.0	True	full
279	6049bfc5cb7a5e0038fd78eb	2021-03-11 06:57:21	[]	[]	Wed Mar 10 11:29:10 +0000 2021	[{"text":"YourZoosNeedYou","indices":[201,217]}]	[{"url":"https://t.co/iccrheaq12","expanded_url":"https://biaza.org.uk/news/detail/the-time-to-act-is-now-zoos-write-to-government","display_url":"biaza.org.uk/news/detail/thâ€¦","indices":[220,243]}]	6 BIAZA members, some of the largest zoos in England, have written to Government today calling for an urgent review of the support Government has provided to zoos &amp; aquariums through this pandemic #YourZoosNeedYou https://t.co/iccrheaq12 ðŸ“¸ Heather Fickweiler https://t.co/cLkcJrFFeR	8048.0	RT @BIAZA: 6 BIAZA members, some of the largest zoos in England, have written to Government today calling for an urgent review of the suppoâ€¦	843.0	True	full
280	6049bfc6cb7a5e0038fd791f	2021-03-11 06:57:21	[]	[]	Thu Mar 11 06:56:24 +0000 2021	[]	[{"url":"https://t.co/O3ljXCtWkO","expanded_url":"https://www.theaustraliatoday.com.au/billboards-thanking-pm-modi-for-providing-covid-19-vaccines-come-up-in-canada/","display_url":"theaustraliatoday.com.au/billboards-thaâ€¦","indices":[200,223]}]	Canada received the first consignment of 500,000 AstraZenecaâ€™s â€œMade-in-Indiaâ€� CoviShield COVID-19 vaccines on March 4.@DrAmitSarwal @HCICanberra @VohraManpreet @manishpant22 @MEAIndia @JournoPranay https://t.co/O3ljXCtWkO	35.0	RT @TheAustoday: Canada received the first consignment of 500,000 AstraZenecaâ€™s â€œMade-in-Indiaâ€� CoviShield COVID-19 vaccines on March 4.@Drâ€¦	1778.0	True	full
281	6049bfd3cb7a5e0038fd7c69	2021-03-11 06:57:31	[]	[]	Thu Mar 11 06:56:24 +0000 2021	[]	[{"url":"https://t.co/O3ljXCtWkO","expanded_url":"https://www.theaustraliatoday.com.au/billboards-thanking-pm-modi-for-providing-covid-19-vaccines-come-up-in-canada/","display_url":"theaustraliatoday.com.au/billboards-thaâ€¦","indices":[200,223]}]	Canada received the first consignment of 500,000 AstraZenecaâ€™s â€œMade-in-Indiaâ€� CoviShield COVID-19 vaccines on March 4.@DrAmitSarwal @HCICanberra @VohraManpreet @manishpant22 @MEAIndia @JournoPranay https://t.co/O3ljXCtWkO	32.0	RT @TheAustoday: Canada received the first consignment of 500,000 AstraZenecaâ€™s â€œMade-in-Indiaâ€� CoviShield COVID-19 vaccines on March 4.@Drâ€¦	763.0	True	full
282	6049bfd6cb7a5e0038fd7d47	2021-03-11 06:57:33	[]	[]	Thu Mar 11 02:00:36 +0000 2021	[{"text":"D3TM","indices":[93,98]},{"text":"AZToastmasters","indices":[99,114]}]	[{"url":"https://t.co/UK10s2i3b6","expanded_url":"http://ow.ly/YlHY50DLskP","display_url":"ow.ly/YlHY50DLskP","indices":[149,172]}]	Showtimeâ€™s Next Power Hour â€¢ Connecting with the Audience â€¢ is scheduled for March 15, 2021. #D3TM #AZToastmasters 6:30 PM Arizona Time. Register: https://t.co/UK10s2i3b6 https://t.co/cr2uTJXmDE	557.0	RT @d3_toastmasters: Showtimeâ€™s Next Power Hour â€¢ Connecting with the Audience â€¢ is scheduled for March 15, 2021. #D3TM #AZToastmasters 6:â€¦	79.0	True	full
283	6049c004cb7a5e0038fd87fb	2021-03-11 06:58:03	[]	[]	Thu Mar 11 06:35:12 +0000 2021	[{"text":"TeamMicroFocus","indices":[74,89]}]	[{"url":"https://t.co/LQkabbhv5O","expanded_url":"http://ms.spr.ly/6019VyK0R","display_url":"ms.spr.ly/6019VyK0R","indices":[243,266]}]	Don't forget we're @LegalweekShow soon and you'd be ðŸ¤ª CRAZY ðŸ¤ª to miss our #TeamMicroFocus Emerging Tech Session on March 16. We're gonna let you know how to manage the Post-COVID Spike in Enterprise Compliance Risk Exposure. All details ðŸ‘‰ https://t.co/LQkabbhv5O ðŸ‘ˆ https://t.co/XGHGJdmpeH	1770.0	RT @MicroFocusIMG: Don't forget we're @LegalweekShow soon and you'd be ðŸ¤ª CRAZY ðŸ¤ª to miss our #TeamMicroFocus Emerging Tech Session on Marchâ€¦	2604.0	True	full
284	6049c03fcb7a5e0038fd97bd	2021-03-11 06:58:48	[]	[]	Mon Mar 08 14:28:39 +0000 2021	[]	[{"url":"https://t.co/zhFUA4tVqv","expanded_url":"https://twitter.com/SenRonJohnson/status/1368618479507677185","display_url":"twitter.com/SenRonJohnson/â€¦","indices":[292,315]}]	Americans can't get near the U.S. Capitol to visit their elected representatives because of Nancy Pelosi's wall &amp; restrictions. But illegal aliens &amp; cartels can cross over our southern border on a daily basis &amp; disappear into thousands of American communities across the nation. https://t.co/zhFUA4tVqv	291009.0	RT @RepAndyBiggsAZ: Americans can't get near the U.S. Capitol to visit their elected representatives because of Nancy Pelosi's wall &amp; restrâ€¦	566.0	True	full
285	6049c048cb7a5e0038fd99fd	2021-03-11 06:58:54	[]	[]	Wed Mar 10 07:16:36 +0000 2021	[{"text":"WeAreOUAZ","indices":[228,238]},{"text":"OUAZgolf","indices":[239,248]}]	[{"url":"https://t.co/DafXUPNNhv","expanded_url":"http://bit.ly/3qzhBzd","display_url":"bit.ly/3qzhBzd","indices":[203,226]}]	MGOLF | The 10th-ranked @OUAZGOLF men rewrote the record book with its runaway performance at the ERAU Spring Invite. Mason Domecq earned his first collegiate victory with a school-record 14-under. ðŸ“°: https://t.co/DafXUPNNhv #WeAreOUAZ #OUAZgolf https://t.co/AtJ09drArH	2381.0	RT @OUAZSpirit: MGOLF | The 10th-ranked @OUAZGOLF men rewrote the record book with its runaway performance at the ERAU Spring Invite. Masoâ€¦	555.0	True	full
286	6049c0b2cb7a5e0038fdb367	2021-03-11 07:00:07	[{"text":"OURENSE","indices":[0,8]}]	[{"url":"https://t.co/1M9lYGjpX6","expanded_url":"http://ow.ly/TrtQ50DVTqq","display_url":"ow.ly/TrtQ50DVTqq","indices":[141,164]}]		[]	[]			#OURENSE | MÃ¡s de 1.400 empresas ourensanas siguen sin actividad tras el aÃ±o covid, entre ellas, casi un tercio deâ€¦ https://t.co/WSxPOwfoAZ	22439.0	True	full
287	6049c0c5cb7a5e0038fdb79f	2021-03-11 07:00:18	[]	[]	Thu Mar 11 06:56:24 +0000 2021	[]	[{"url":"https://t.co/O3ljXCtWkO","expanded_url":"https://www.theaustraliatoday.com.au/billboards-thanking-pm-modi-for-providing-covid-19-vaccines-come-up-in-canada/","display_url":"theaustraliatoday.com.au/billboards-thaâ€¦","indices":[200,223]}]	Canada received the first consignment of 500,000 AstraZenecaâ€™s â€œMade-in-Indiaâ€� CoviShield COVID-19 vaccines on March 4.@DrAmitSarwal @HCICanberra @VohraManpreet @manishpant22 @MEAIndia @JournoPranay https://t.co/O3ljXCtWkO	32.0	RT @TheAustoday: Canada received the first consignment of 500,000 AstraZenecaâ€™s â€œMade-in-Indiaâ€� CoviShield COVID-19 vaccines on March 4.@Drâ€¦	475.0	True	full
288	6049c0cacb7a5e0038fdb8a1	2021-03-11 07:00:21	[{"text":"AstraZeneca","indices":[0,12]},{"text":"EU","indices":[43,46]}]	[{"url":"https://t.co/sMVn9qb6pL","expanded_url":"https://theconversation.com/astrazeneca-vaccine-careless-talk-has-dented-confidence-and-uptake-in-europe-156021","display_url":"theconversation.com/astrazeneca-vaâ€¦","indices":[125,148]}]		[]	[]			#AstraZeneca vaccine: careless talk in the #EU by Jealous incompetent politicians has dented confidence and uptakeâ€¦ https://t.co/LfmQ9UJ5Uh	20339.0	True	full
289	6049c0d5cb7a5e0038fdbc5b	2021-03-11 07:00:32	[]	[]	Sat Feb 13 12:01:05 +0000 2021	[]	[{"url":"https://t.co/3eqfCVyCxg","expanded_url":"https://www.theguardian.com/world/live/2021/feb/13/coronavirus-live-news-who-cautions-against-relaxing-restrictions-australian-state-of-victoria-braces-for-more-cases?CMP=twt_gu&utm_source=Twitter&utm_medium#Echobox=1613217665","display_url":"theguardian.com/world/live/202â€¦","indices":[149,172]}]	Coronavirus live news: Heathrow says 'significant gaps' remain over UK quarantine policy; Oxford vaccine to be tested on children from six years old https://t.co/3eqfCVyCxg	9597853.0	RT @guardian: Coronavirus live news: Heathrow says 'significant gaps' remain over UK quarantine policy; Oxford vaccine to be tested on chilâ€¦	367.0	True	full
290	6049c0dbcb7a5e0038fdbe9f	2021-03-11 07:00:38	[]	[]	Tue Mar 09 21:35:37 +0000 2021	[]	[{"url":"https://t.co/zlcML0YYPs","expanded_url":"https://www.pewresearch.org/fact-tank/2019/07/30/two-thirds-of-americans-favor-raising-federal-minimum-wage-to-15-an-hour/","display_url":"pewresearch.org/fact-tank/2019â€¦","indices":[117,140]}]	@kyrstensinema @ASU A Pew Research Center study found that two-thirds of Americans favor a $15 federal minimum wage. https://t.co/zlcML0YYPs https://t.co/GStMrv0ni6	35559.0	RT @BWestbrookAZ8: @kyrstensinema @ASU A Pew Research Center study found that two-thirds of Americans favor a $15 federal minimum wage. httâ€¦	12138.0	True	full
291	6049c0ddcb7a5e0038fdbf4d	2021-03-11 07:00:40	[]	[{"url":"https://t.co/ZW3dUYypOT","expanded_url":"https://www.independent.ie/world-news/coronavirus/hse-chiefs-warned-of-fake-supply-of-vaccines-insalesscam-40183268.html","display_url":"independent.ie/world-news/corâ€¦","indices":[173,196]}]		[]	[]			AstraZeneca has said it is not selling any of its jabs privately and is focused on its commitment to provide vaccinâ€¦ https://t.co/0MPHhSRMD1	611026.0	True	full
292	6049c0e3cb7a5e0038fdc121	2021-03-11 07:00:45	[]	[]	Thu Mar 11 07:00:40 +0000 2021	[]	[{"url":"https://t.co/ZW3dUYypOT","expanded_url":"https://www.independent.ie/world-news/coronavirus/hse-chiefs-warned-of-fake-supply-of-vaccines-insalesscam-40183268.html","display_url":"independent.ie/world-news/corâ€¦","indices":[173,196]}]	AstraZeneca has said it is not selling any of its jabs privately and is focused on its commitment to provide vaccines to governments and international health organisations https://t.co/ZW3dUYypOT	610997.0	RT @Independent_ie: AstraZeneca has said it is not selling any of its jabs privately and is focused on its commitment to provide vaccines tâ€¦	1162.0	True	full
293	6049c0e6cb7a5e0038fdc1c3	2021-03-11 07:00:47	[]	[]	Thu Mar 11 07:00:44 +0000 2021	[{"text":"twitch","indices":[152,159]},{"text":"StreamRaiders","indices":[160,174]},{"text":"cod","indices":[175,179]},{"text":"zombies","indices":[180,188]},{"text":"outbreak","indices":[189,198]},{"text":"NinjaNationGaming","indices":[199,217]},{"text":"NinjaFam","indices":[218,227]}]	[{"url":"https://t.co/dfO6IQiE6l","expanded_url":"http://twitch.tv/dreamstaraz","display_url":"twitch.tv/dreamstaraz","indices":[229,252]}]	What's up y'all? We going LIVE with some more Cold War Zombies Outbreak and Stream Raiders "After Dark" Swing on by, chat, chill and have a few laughs! #twitch #StreamRaiders #cod #zombies #outbreak #NinjaNationGaming #NinjaFam https://t.co/dfO6IQiE6l	349.0	RT @DreamstarAZ: What's up y'all? We going LIVE with some more Cold War Zombies Outbreak and Stream Raiders "After Dark" Swing on by, chat,â€¦	11324.0	True	full
294	6049c0efcb7a5e0038fdc3d9	2021-03-11 07:00:53	[]	[{"url":"https://t.co/TWyJOy9ofq","expanded_url":"https://www.adigamistudio.com/event-details/kaagaz-ke-rang","display_url":"adigamistudio.com/event-details/â€¦","indices":[228,251]}]		[]	[]			RTI, LCI &amp; PF invite you at Adigamiâ€™s Origami Workshop KAAGAZ KE RANG An initiative of DMRT43 and DMLC 112 Speakâ€¦ https://t.co/EXpdDiKB7L	25.0	True	full
295	6049c0f1cb7a5e0038fdc445	2021-03-11 07:00:54	[]	[]	Thu Mar 11 06:59:27 +0000 2021	[]	[{"url":"https://t.co/auQcgISf9q","expanded_url":"https://www.infolibre.es/noticias/politica/2021/03/10/ayuso_pandemia_del_protocolo_verguenza_residencias_descontrol_transmision_nombre_libertad_117825_1012.html?utm_source=twitter.com&utm_medium=smmshare&utm_campaign=noticias&rnot=1016742","display_url":"infolibre.es/noticias/politâ€¦","indices":[123,146]}]	Ayuso en pandemia: del "protocolo de la vergÃ¼enza" en residencias al descontrol de la transmisiÃ³n en nombre de la libertad https://t.co/auQcgISf9q a travÃ©s de @_infoLibre	5372.0	RT @RAFAELLEALSALAZ: Ayuso en pandemia: del "protocolo de la vergÃ¼enza" en residencias al descontrol de la transmisiÃ³n en nombre de la libeâ€¦	4250.0	True	full
296	6049c157cb7a5e0038fddd45	2021-03-11 07:02:05	[]	[]	Tue Mar 09 21:28:33 +0000 2021	[{"text":"RaiseTheWage","indices":[181,194]},{"text":"EndTheFilibuster","indices":[196,213]}]	[{"url":"https://t.co/Jvj5lMjt3V","expanded_url":"https://livingwage.mit.edu/counties/04013","display_url":"livingwage.mit.edu/counties/04013","indices":[222,245]}]	@kyrstensinema @ASU Senator Sinema: @ASU is in Maricopa County, where it takes *more* than $15/hr (that you voted against) for a single adult *without* kids to make a living wage. #RaiseTheWage #EndTheFilibuster Info: https://t.co/Jvj5lMjt3V https://t.co/Ud0XHOZFjl	4630.0	RT @RepresentMeAZ: @kyrstensinema @ASU Senator Sinema: @ASU is in Maricopa County, where it takes *more* than $15/hr (that you voted againsâ€¦	5812.0	True	full
297	6049c17dcb7a5e0038fde427	2021-03-11 07:02:25	[]	[]	Wed Mar 10 13:18:38 +0000 2021	[{"text":"India","indices":[151,157]},{"text":"Pakistan","indices":[158,167]},{"text":"CovidVaccine","indices":[169,182]},{"text":"India","indices":[193,199]}]	[{"url":"https://t.co/YZw7YgJtuw","expanded_url":"https://www.dnaindia.com/india/report-pakistan-to-receive-45-crore-doses-of-made-in-india-covid-19-vaccine-2880220","display_url":"dnaindia.com/india/report-pâ€¦","indices":[204,227]}]	Pakistan will receive a free dose of the Indian-made Oxford-AstraZeneca coronavirus vaccine, which will cover 20 per cent of the country's population. #India #Pakistan #CovidVaccine Thank You #India ðŸ™�ðŸ™� https://t.co/YZw7YgJtuw	30832.0	RT @Arzookazmi30: Pakistan will receive a free dose of the Indian-made Oxford-AstraZeneca coronavirus vaccine, which will cover 20 per centâ€¦	564.0	True	full
298	6049c1c1cb7a5e0038fdf75f	2021-03-11 07:03:19	[]	[]	Wed Mar 10 09:42:08 +0000 2021	[{"text":"auspol","indices":[282,289]},{"text":"COVID19Aus","indices":[290,301]}]	[{"url":"https://t.co/86ZQyLLamV","expanded_url":"https://medrxiv.org/content/10.110","display_url":"medrxiv.org/content/10.110","indices":[302,325]}]	@Mozza08977290 @Auspolpundit @ScottMorrisonMP The AstraZeneca vaccine doesnâ€™t prevent mild-to-moderate disease caused by the South African variant. Efficacy is only 10%, compared to 60% for Novavax. Why is Australia using AstraZeneca, when we could use Pfizer or Novavax instead? #auspol #COVID19Aus https://t.co/86ZQyLLamV	1646.0	RT @Spockarama: @Mozza08977290 @Auspolpundit @ScottMorrisonMP The AstraZeneca vaccine doesnâ€™t prevent mild-to-moderate disease caused by thâ€¦	1138.0	True	full
299	6049c233cb7a5e0038fe1a19	2021-03-11 07:04:57	[]	[]	Wed Aug 19 03:20:43 +0000 2020	[]	[{"url":"https://t.co/rQENAWhMVa","expanded_url":"https://on.ft.com/34eCt7o","display_url":"on.ft.com/34eCt7o","indices":[256,279]}]	Daily coronavirus thread: Australia is planning a mandatory, free Covid-19 inoculation programme with AstraZenecaâ€™s vaccine, Singapore will retest migrant workers every 14 days and New York City tightened entry restrictions. Follow our live coverage here: https://t.co/rQENAWhMVa	6900778.0	RT @FinancialTimes: Daily coronavirus thread: Australia is planning a mandatory, free Covid-19 inoculation programme with AstraZenecaâ€™s vacâ€¦	0.0	True	full
300	6049c233cb7a5e0038fe1a23	2021-03-11 07:04:57	[]	[]	Thu Mar 11 06:59:27 +0000 2021	[]	[{"url":"https://t.co/auQcgISf9q","expanded_url":"https://www.infolibre.es/noticias/politica/2021/03/10/ayuso_pandemia_del_protocolo_verguenza_residencias_descontrol_transmision_nombre_libertad_117825_1012.html?utm_source=twitter.com&utm_medium=smmshare&utm_campaign=noticias&rnot=1016742","display_url":"infolibre.es/noticias/politâ€¦","indices":[123,146]}]	Ayuso en pandemia: del "protocolo de la vergÃ¼enza" en residencias al descontrol de la transmisiÃ³n en nombre de la libertad https://t.co/auQcgISf9q a travÃ©s de @_infoLibre	5372.0	RT @RAFAELLEALSALAZ: Ayuso en pandemia: del "protocolo de la vergÃ¼enza" en residencias al descontrol de la transmisiÃ³n en nombre de la libeâ€¦	1790.0	True	full
301	6049c279cb7a5e0038fe2f21	2021-03-11 07:05:57	[]	[]	Thu Mar 11 06:07:25 +0000 2021	[{"text":"COVID19","indices":[12,20]}]	[{"url":"https://t.co/UgEkldR3SQ","expanded_url":"https://burnet.edu.au/news/1392_astrazeneca_vaccine_better_when_given_12_weeks_apart","display_url":"burnet.edu.au/news/1392_astrâ€¦","indices":[188,211]}]	AstraZeneca #COVID19 vaccine more effective when doses given 12 weeks apart, study in @TheLancet finds. "People should be reassured that the AstraZeneca vaccine is excellent," @hdrummer1 https://t.co/UgEkldR3SQ https://t.co/XUpqRJ1haI	8902.0	RT @BurnetInstitute: AstraZeneca #COVID19 vaccine more effective when doses given 12 weeks apart, study in @TheLancet finds. "People shouldâ€¦	1156.0	True	full
302	6049c293cb7a5e0038fe3687	2021-03-11 07:06:18	[]	[]	Thu Mar 11 04:52:28 +0000 2021	[{"text":"Coronavirus","indices":[81,93]},{"text":"RKI","indices":[202,206]}]	[{"url":"https://t.co/zqfKbk2TCj","expanded_url":"http://www.faz.net/aktuell/gesellschaft/gesundheit/robert-koch-institut-zahl-der-corona-neuinfektionen-und-sieben-tage-inzidenz-steigen-17238329.html","display_url":"faz.net/aktuell/gesellâ€¦","indices":[207,230]}]	Die GesundheitsÃ¤mter in Deutschland haben mehr als 14.000 Neuinfektionen mit dem #Coronavirus verzeichnet. Das sind fast 2500 mehr als vor einer Woche. Die Zahl der gemeldeten TodesfÃ¤lle liegt bei 321. #RKI https://t.co/zqfKbk2TCj	61532.0	RT @FAZ_NET: Die GesundheitsÃ¤mter in Deutschland haben mehr als 14.000 Neuinfektionen mit dem #Coronavirus verzeichnet. Das sind fast 2500â€¦	41.0	True	full
303	6049c2d6cb7a5e0038fe4a91	2021-03-11 07:07:14	[]	[]	Thu Mar 11 07:06:34 +0000 2021	[]	[{"url":"https://t.co/hlpV6Bl9fJ","expanded_url":"https://twitter.com/mimiryudo/status/1369727434027905025","display_url":"twitter.com/mimiryudo/statâ€¦","indices":[184,207]}]	Il est demeurÃ© ce type. Depuis le dÃ©but de campagne de vaccination je n'ai reÃ§u que 3 flacons AstraZeneca et j'ai vaccinÃ© 37 personnes. Ã‰videmment que je n'ai "pas vaccinÃ© beaucoup" ! https://t.co/hlpV6Bl9fJ	17056.0	RT @Fraslin: Il est demeurÃ© ce type. Depuis le dÃ©but de campagne de vaccination je n'ai reÃ§u que 3 flacons AstraZeneca et j'ai vaccinÃ© 37 pâ€¦	3039.0	True	full
304	6049c2fdcb7a5e0038fe57d9	2021-03-11 07:07:52	[]	[{"url":"https://t.co/KpweQ54OB9","expanded_url":"https://www.smh.com.au/politics/federal/not-all-second-covid-19-shots-will-be-delivered-by-october-20210311-p579tv.html?btis","display_url":"smh.com.au/politics/federâ€¦","indices":[161,184]}]		[]	[]			So when @GregHuntMP and @ScottMorrisonMP claimed Australia didn't need the quarter of a million doses Italy blockedâ€¦ https://t.co/JrAZiNy1JX	117063.0	True	full
305	6049c320cb7a5e0038fe645b	2021-03-11 07:08:27	[]	[{"url":"https://t.co/RxVYMAfXZP","expanded_url":"https://www.thetimes.co.uk/article/italy-creates-covid-hospital-train-as-wards-overflow-bpgrvtbn3","display_url":"thetimes.co.uk/article/italy-â€¦","indices":[224,247]}]		[]	[]			As Italy sadly struggles with third wave they finally prioritise 1st doses in UK and lift ban on AZ vaccination forâ€¦ https://t.co/CrUNQTTJ3T	15931.0	True	full
306	6049c399cb7a5e0038fe8d35	2021-03-11 07:10:23	[]	[]	Tue Feb 16 01:35:01 +0000 2021	[]	[{"url":"https://t.co/7GrKEfOc3G","expanded_url":"https://www.tga.gov.au/media-release/tga-provisionally-approves-astrazenecas-covid-19-vaccine","display_url":"tga.gov.au/media-release/â€¦","indices":[183,206]}]	The TGA has granted provisional approval to AstraZeneca Pty Ltd for its COVID-19 vaccine. This is the second COVID-19 vaccine to receive regulatory approval in Australia. Read more: https://t.co/7GrKEfOc3G https://t.co/auZvhkoKrZ	5619.0	RT @TGAgovau: The TGA has granted provisional approval to AstraZeneca Pty Ltd for its COVID-19 vaccine. This is the second COVID-19 vaccineâ€¦	0.0	True	full
307	6049c3f9cb7a5e0038feaf9b	2021-03-11 07:12:01	[]	[]	Wed Mar 10 17:46:56 +0000 2021	[{"text":"PRAC","indices":[46,51]},{"text":"COVID19","indices":[97,105]}]	[{"url":"https://t.co/292s0fSNJs","expanded_url":"https://www.ema.europa.eu/en/news/covid-19-vaccine-astrazeneca-prac-preliminary-view-suggests-no-specific-issue-batch-used-austria","display_url":"ema.europa.eu/en/news/covid-â€¦","indices":[213,236]}]	Preliminary view from EMAâ€™s safety committee (#PRAC): there is no specific issue with a batch of #COVID19 Vaccine AstraZeneca that has been suspended in Austria after cases of multiple thrombosis were reported. ðŸ‘‰https://t.co/292s0fSNJs https://t.co/lh3BXG4e1m	73358.0	RT @EMA_News: Preliminary view from EMAâ€™s safety committee (#PRAC): there is no specific issue with a batch of #COVID19 Vaccine AstraZenecaâ€¦	8.0	True	full
308	6049c40acb7a5e0038feb623	2021-03-11 07:12:20	[]	[]	Thu Mar 11 06:59:27 +0000 2021	[]	[{"url":"https://t.co/auQcgISf9q","expanded_url":"https://www.infolibre.es/noticias/politica/2021/03/10/ayuso_pandemia_del_protocolo_verguenza_residencias_descontrol_transmision_nombre_libertad_117825_1012.html?utm_source=twitter.com&utm_medium=smmshare&utm_campaign=noticias&rnot=1016742","display_url":"infolibre.es/noticias/politâ€¦","indices":[123,146]}]	Ayuso en pandemia: del "protocolo de la vergÃ¼enza" en residencias al descontrol de la transmisiÃ³n en nombre de la libertad https://t.co/auQcgISf9q a travÃ©s de @_infoLibre	5372.0	RT @RAFAELLEALSALAZ: Ayuso en pandemia: del "protocolo de la vergÃ¼enza" en residencias al descontrol de la transmisiÃ³n en nombre de la libeâ€¦	399.0	True	full
309	6049c45dcb7a5e0038feceaf	2021-03-11 07:13:30	[]	[]	Wed Mar 10 20:40:51 +0000 2021	[]	[{"url":"https://t.co/EK4pAJ36bs","expanded_url":"https://assets.publishing.service.gov.uk/government/uploads/system/uploads/attachment_data/file/966183/COVID-19_AstraZeneca_Vaccine_Analysis_Print.pdf","display_url":"assets.publishing.service.gov.uk/government/uplâ€¦","indices":[154,177]}]	Add the AstraZeneca vaccine - up to 24 Feb in UK 244 have died, 23 have gone blind. With both vaxs - 456 dead, 35 gone blind. Nothing on the Moderna vax. https://t.co/EK4pAJ36bs	856.0	RT @sonicstout: Add the AstraZeneca vaccine - up to 24 Feb in UK 244 have died, 23 have gone blind. With both vaxs - 456 dead, 35 gone blinâ€¦	423.0	True	full
310	6049c470cb7a5e0038fed4d1	2021-03-11 07:13:48	[]	[]	Wed Mar 10 17:46:56 +0000 2021	[{"text":"PRAC","indices":[46,51]},{"text":"COVID19","indices":[97,105]}]	[{"url":"https://t.co/292s0fSNJs","expanded_url":"https://www.ema.europa.eu/en/news/covid-19-vaccine-astrazeneca-prac-preliminary-view-suggests-no-specific-issue-batch-used-austria","display_url":"ema.europa.eu/en/news/covid-â€¦","indices":[213,236]}]	Preliminary view from EMAâ€™s safety committee (#PRAC): there is no specific issue with a batch of #COVID19 Vaccine AstraZeneca that has been suspended in Austria after cases of multiple thrombosis were reported. ðŸ‘‰https://t.co/292s0fSNJs https://t.co/lh3BXG4e1m	73358.0	RT @EMA_News: Preliminary view from EMAâ€™s safety committee (#PRAC): there is no specific issue with a batch of #COVID19 Vaccine AstraZenecaâ€¦	2333.0	True	full
311	6049c4a1cb7a5e0038fee23d	2021-03-11 07:14:25	[]	[]	Thu Mar 11 00:36:21 +0000 2021	[]	[{"url":"https://t.co/fDk3U4eZx2","expanded_url":"https://www.dailysignal.com/2021/03/10/bidens-covid-19-plan-force-taxpayers-to-pay-for-abortions/?utm_medium=social&utm_source=twitter&utm_campaign=tds-tw","display_url":"dailysignal.com/2021/03/10/bidâ€¦","indices":[215,238]}]	The Democratsâ€™ $2 trillion COVID spending package allows for taxpayer-funded abortions. Iâ€™m outraged to see that the sanctity of life is brutally unprotected by congressional Democrats and the Biden administration. https://t.co/fDk3U4eZx2	291009.0	RT @RepAndyBiggsAZ: The Democratsâ€™ $2 trillion COVID spending package allows for taxpayer-funded abortions. Iâ€™m outraged to see that the saâ€¦	264.0	True	full
312	6049c4bdcb7a5e0038fee901	2021-03-11 07:14:44	[]	[]	Wed Mar 10 12:00:02 +0000 2021	[{"text":"COVID19","indices":[16,24]}]	[{"url":"https://t.co/sh22lO67Gj","expanded_url":"https://focustaiwan.tw/society/202103100016","display_url":"focustaiwan.tw/society/202103â€¦","indices":[248,271]}]	The AstraZeneca #COVID19 vaccine doses that Taiwan received last week have to pass just one more test, as required by the Food and Drug Administration (FDA), before distribution can begin, the Central Epidemic Command Center (CECC) said Wednesday. https://t.co/sh22lO67Gj	49625.0	RT @Focus_Taiwan: The AstraZeneca #COVID19 vaccine doses that Taiwan received last week have to pass just one more test, as required by theâ€¦	77.0	True	full
313	6049c4cdcb7a5e0038feee6b	2021-03-11 07:14:59	[]	[]	Thu Mar 11 06:04:00 +0000 2021	[{"text":"EspaÃ±aAlas7","indices":[18,30]}]	[{"url":"https://t.co/JeoxxF04d0","expanded_url":"http://rtve.es/radio","display_url":"rtve.es/radio","indices":[241,264]}]	âš¡Los titulares de #EspaÃ±aAlas7 â–ªï¸� Sanidad estudia aplicar la vacuna de AstraZeneca a mayores de 55 â–ªï¸� La incidencia acumulada sube medio punto â–ªï¸� Familias vulnerables en pandemia â–ªï¸� DÃ­a Europeo de las VÃ­ctimas del Terrorismo â–¶ï¸� En directo https://t.co/JeoxxF04d0	23310.0	RT @LasMananas_rne: âš¡Los titulares de #EspaÃ±aAlas7 â–ªï¸� Sanidad estudia aplicar la vacuna de AstraZeneca a mayores de 55 â–ªï¸� La incidencia acâ€¦	2749.0	True	full
314	6049c4e8cb7a5e0038fef7cf	2021-03-11 07:15:26	[]	[{"url":"https://t.co/TBR9DbixFu","expanded_url":"https://tinyurl.com/ydc78omu","display_url":"tinyurl.com/ydc78omu","indices":[111,134]}]		[]	[]			MO: Vaccine appointments available at Walmart Kansas City Supercenter on Mar 17. Sign up here, zip code 64133:â€¦ https://t.co/ZzsgVHAZCA	11821.0	True	full
315	6049c523cb7a5e0038ff0b31	2021-03-11 07:16:20	[]	[]	Thu Mar 11 03:13:51 +0000 2021	[{"text":"topoli","indices":[208,215]},{"text":"onpoli","indices":[216,223]},{"text":"onted","indices":[224,230]}]	[{"url":"https://t.co/nbComEWCrx","expanded_url":"https://globalnews.ca/news/7688146/guelph-covid-19-vaccine-phase-2/","display_url":"globalnews.ca/news/7688146/gâ€¦","indices":[184,207]}]	Why not vaccinate teachers across the province with the AstraZeneca vaccine like Guelph is? Guelph teachers, adults over 60 among those who can now pre-register for a COVID-19 vaccine https://t.co/nbComEWCrx #topoli #onpoli #onted	7235.0	RT @normsworld: Why not vaccinate teachers across the province with the AstraZeneca vaccine like Guelph is? Guelph teachers, adults over 60â€¦	2691.0	True	full
316	6049c55dcb7a5e0038ff2037	2021-03-11 07:17:20	[]	[]	Thu Mar 11 06:59:27 +0000 2021	[]	[{"url":"https://t.co/auQcgISf9q","expanded_url":"https://www.infolibre.es/noticias/politica/2021/03/10/ayuso_pandemia_del_protocolo_verguenza_residencias_descontrol_transmision_nombre_libertad_117825_1012.html?utm_source=twitter.com&utm_medium=smmshare&utm_campaign=noticias&rnot=1016742","display_url":"infolibre.es/noticias/politâ€¦","indices":[123,146]}]	Ayuso en pandemia: del "protocolo de la vergÃ¼enza" en residencias al descontrol de la transmisiÃ³n en nombre de la libertad https://t.co/auQcgISf9q a travÃ©s de @_infoLibre	5372.0	RT @RAFAELLEALSALAZ: Ayuso en pandemia: del "protocolo de la vergÃ¼enza" en residencias al descontrol de la transmisiÃ³n en nombre de la libeâ€¦	340.0	True	full
317	6049c59dcb7a5e0038ff309f	2021-03-11 07:18:07	[]	[]	Thu Mar 11 06:43:50 +0000 2021	[]	[{"url":"https://t.co/QYoGcfvSiH","expanded_url":"https://www.heute.at/s/aerzte-chef-optimistisch-impfung-fuer-alle-bis-juni-100131949","display_url":"heute.at/s/aerzte-chef-â€¦","indices":[0,23]}]	https://t.co/QYoGcfvSiH ðŸ‘€ â€œKein VerstÃ¤ndnis fÃ¼r Impf-Verweigererâ€� "Alle drei Impfstoffe, die es derzeit gibt (AstraZeneca, Pfizer, Moderna, Anm.) sind sicher"	1335.0	RT @GerryGerd: https://t.co/QYoGcfvSiH ðŸ‘€ â€œKein VerstÃ¤ndnis fÃ¼r Impf-Verweigererâ€� "Alle drei Impfstoffe, die es derzeit gibt (AstraZeneca,â€¦	212.0	True	full
318	6049c62ccb7a5e0038ff555b	2021-03-11 07:26:22	[{"text":"Covid19","indices":[55,63]},{"text":"vaccine","indices":[64,72]},{"text":"AstraZeneca","indices":[101,113]},{"text":"Pfizer","indices":[114,121]}]	[{"url":"https://t.co/1vucw0gsDt","expanded_url":"https://t.me/covidvaccinevictims","display_url":"t.me/covidvaccineviâ€¦","indices":[204,227]}]		[]	[]			@TheTorontoSun @angelswack77 Telegram original link on #Covid19 #vaccine Victims injuries and deaths #AstraZenecaâ€¦ https://t.co/WOljcjvwtV	292.0	True	full
319	6049c64dcb7a5e0038ff5e47	2021-03-11 07:26:48	[]	[]	Wed Mar 10 19:32:56 +0000 2021	[]	[{"url":"https://t.co/BBhBRuxs1V","expanded_url":"http://acrecs.lnk.to/letthislove","display_url":"acrecs.lnk.to/letthislove","indices":[115,138]}]	ITS OUT!!!!!! HIT THE LINK TO WATCH OUR DEBUT MUSIC VIDEO â€œLET THIS LOVE LIE DEADâ€�!!! RT AND SHARE IT EVERYWHERE https://t.co/BBhBRuxs1V https://t.co/aKCSmegeW3	7371.0	RT @FirstForeverAZ: ITS OUT!!!!!! HIT THE LINK TO WATCH OUR DEBUT MUSIC VIDEO â€œLET THIS LOVE LIE DEADâ€�!!! RT AND SHARE IT EVERYWHERE httpâ€¦	32.0	True	full
320	6049c64dcb7a5e0038ff5e6b	2021-03-11 07:26:48	[]	[]	Thu Mar 11 07:08:27 +0000 2021	[]	[{"url":"https://t.co/RxVYMAfXZP","expanded_url":"https://www.thetimes.co.uk/article/italy-creates-covid-hospital-train-as-wards-overflow-bpgrvtbn3","display_url":"thetimes.co.uk/article/italy-â€¦","indices":[224,247]}]	As Italy sadly struggles with third wave they finally prioritise 1st doses in UK and lift ban on AZ vaccination for over 55â€™s...reminder of the wise choices made by our scientific chiefs &amp; gov here in UK â�¦@nadhimzahawiâ�© https://t.co/RxVYMAfXZP	15931.0	RT @nickdebois: As Italy sadly struggles with third wave they finally prioritise 1st doses in UK and lift ban on AZ vaccination for over 55â€¦	1571.0	True	full
321	6049c650cb7a5e0038ff5f4f	2021-03-11 07:26:50	[]	[]	Wed Mar 10 21:22:20 +0000 2021	[]	[{"url":"https://t.co/2fe30NYyu8","expanded_url":"https://www.telegraph.co.uk/politics/2021/03/10/boris-johnson-demands-eu-apology-uk-accused-blocking-vaccine/?WT.mc_id=tmgliveapp_androidshare_Awz0rhbBhmGZ","display_url":"telegraph.co.uk/politics/2021/â€¦","indices":[245,268]}]	"the EU is providing jabs for it's own citizens and around the world" What planet does this idiot inhabit? OAZ has plants in various countries making the stuff unlike the EU. Boris Johnson attacks EU claims Britain is blocking vaccine exports https://t.co/2fe30NYyu8	1791.0	RT @Bob261048: "the EU is providing jabs for it's own citizens and around the world" What planet does this idiot inhabit? OAZ has plants inâ€¦	508.0	True	full
322	6049c731cb7a5e0038ffa583	2021-03-11 07:30:09	[]	[{"url":"https://t.co/ANuGtNx8aQ","expanded_url":"https://www.hounslow.gov.uk/coronavirus","display_url":"hounslow.gov.uk/coronavirus","indices":[260,283]}]		[]	[]			Keep safe on the school run and: 1. Stick to your allocated pick-up and drop-off slot if you have one. 2. Observeâ€¦ https://t.co/AZwdbcVRla	13909.0	True	full
323	6049c758cb7a5e0038ffae25	2021-03-11 07:30:34	[]	[{"url":"https://t.co/R6qAAPGblg","expanded_url":"http://medias-presse.info","display_url":"medias-presse.info","indices":[146,169]},{"url":"https://t.co/Og9znZOrkB","expanded_url":"https://medias-presse.info/marc-olivier-fogiel-et-christophe-barbier-dans-des-restaurants-ouverts-clandestinement-preuve-quils-ne-croient-pas-ce-quils-disent-du-covid/140744/","display_url":"medias-presse.info/marc-ol…		[]	[]			Marc-Olivier Fogiel et Christophe Barbier dans des restaurants ouverts clandestinement : preuve qu'ils ne croient pâ€¦ https://t.co/OAZHfn1IQh	92.0	True	full
324	6049c75dcb7a5e0038ffaf25	2021-03-11 07:30:37	[{"text":"Ø±ÙˆØ³ÙŠØ§","indices":[186,192]},{"text":"Ù„Ù‚Ø§Ø­","indices":[193,198]},{"text":"ÙƒÙˆØ±ÙˆÙ†Ø§","indices":[199,206]}]	[{"url":"https://t.co/65Mn7D29Ng","expanded_url":"https://bit.ly/30vSwdL","display_url":"bit.ly/30vSwdL","indices":[208,231]}]		[]	[]			ÙŠÙ‚ÙˆÙ„ Ø§Ù„Ø·Ø§Ù„Ø¨ Ø¹Ø¸ÙŠÙ… ØµÙ…Ø¯Ø§Ù†ÙŠ : "Ù„Ù‚Ø¯ ÙƒØ§Ù† "Ø³Ø¨ÙˆØªÙ†ÙŠÙƒ-Ù�ÙŠ" Ø£ÙˆÙ„ Ù„Ù‚Ø§Ø­ Ù„Ù�ÙŠØ±ÙˆØ³ ÙƒÙˆÙ�ÙŠØ¯ Ù�ÙŠ Ø§Ù„Ø¹Ø§Ù„Ù… ÙˆØ£Ø¹ØªÙ‚Ø¯ Ø£Ù†Ù‡ Ø¬ÙŠØ¯ Ø¬Ø¯Ù‹Ø§! Ø£Ø¹Ø±Ù� Ø·Ù„Ø§Ø¨Ù‹Ø§ Ù‡Ù†â€¦ https://t.co/aAZUBsT9G2	344847.0	True	full
325	6049c78ccb7a5e0038ffbb2f	2021-03-11 07:31:11	[]	[{"url":"https://t.co/cfp87gtDh4","expanded_url":"https://s.flashalert.me/Fc2IT","display_url":"s.flashalert.me/Fc2IT","indices":[166,189]}]		[]	[]			$FINV [15s. delayed]: Issued Press Release on March 11, 02:15:00: FinVolution Group Announces Dividend of US$ 0.17â€¦ https://t.co/SfAw9AZFRb	2016.0	True	full
326	6049c7dccb7a5e0038ffccab	2021-03-11 07:32:00	[{"text":"HAZILAN","indices":[59,67]}]	[{"url":"https://t.co/YFwJ9uZfXA","expanded_url":"https://labur.eus/VoKGB","display_url":"labur.eus/VoKGB","indices":[205,228]},{"url":"https://t.co/7DWI24GsTB","expanded_url":"https://labur.eus/8iBLD","display_url":"labur.eus/8iBLD","indices":[237,260]}]		[]	[]			Â¡Â¡RECORDAD!! TODAVÃ�A HAY PLAZAS PARA EL PROGRAMA DE EMPLEO #HAZILAN 15 Â¿QUÃ‰ ESâ�“ Experiencia laboral + desarrollo dâ€¦ https://t.co/299We8gNbz	1914.0	True	full
327	6049c7f4cb7a5e0038ffd383	2021-03-11 07:32:19	[]	[]	Wed Mar 10 17:46:56 +0000 2021	[{"text":"PRAC","indices":[46,51]},{"text":"COVID19","indices":[97,105]}]	[{"url":"https://t.co/292s0fSNJs","expanded_url":"https://www.ema.europa.eu/en/news/covid-19-vaccine-astrazeneca-prac-preliminary-view-suggests-no-specific-issue-batch-used-austria","display_url":"ema.europa.eu/en/news/covid-â€¦","indices":[213,236]}]	Preliminary view from EMAâ€™s safety committee (#PRAC): there is no specific issue with a batch of #COVID19 Vaccine AstraZeneca that has been suspended in Austria after cases of multiple thrombosis were reported. ðŸ‘‰https://t.co/292s0fSNJs https://t.co/lh3BXG4e1m	73357.0	RT @EMA_News: Preliminary view from EMAâ€™s safety committee (#PRAC): there is no specific issue with a batch of #COVID19 Vaccine AstraZenecaâ€¦	4767.0	True	full
328	6049c821cb7a5e0038ffdf49	2021-03-11 07:32:53	[]	[{"url":"https://t.co/rhG1egrQIu","expanded_url":"https://www.access24.news/lagos-government-receives-covid-19-vaccines/","display_url":"access24.news/lagos-governmeâ€¦","indices":[150,173]}]		[]	[]			The Lagos State government has received doses of the Oxford-AstraZeneca COVID-19 vaccines from the Federal Governmeâ€¦ https://t.co/Cz0BB0EKWI	700.0	True	full
329	6049c853cb7a5e0038ffec03	2021-03-11 07:33:28	[]	[]	Thu Mar 11 06:23:55 +0000 2021	[]	[{"url":"https://t.co/k5FzU3ozW7","expanded_url":"http://bit.ly/3cmX3ow","display_url":"bit.ly/3cmX3ow","indices":[227,250]}]	GoK has returned to the World Bank for a Sh10B loan to help purchase 11M doses of AstraZeneca-Oxford Covid-19 vaccines following a financing shortfall that threatens the countryâ€™s inoculation plan against the infectious virus. https://t.co/k5FzU3ozW7	41708.0	RT @mmnjug: GoK has returned to the World Bank for a Sh10B loan to help purchase 11M doses of AstraZeneca-Oxford Covid-19 vaccines followinâ€¦	7905.0	True	full
330	6049c857cb7a5e0038ffed4d	2021-03-11 07:33:32	[]	[]	Wed Mar 10 07:32:34 +0000 2021	[]	[{"url":"https://t.co/yWk6HTfjvk","expanded_url":"http://dlvr.it/RvKfjQ","display_url":"dlvr.it/RvKfjQ","indices":[224,247]}]	Eligible Albertans can book for AstraZeneca vaccine starting Mar. 10: The second cohort is all First Nations, Metis, and Inuit born in 1972 and is 49 years old this year. All individuals must not have any severe chronicÂ ... https://t.co/yWk6HTfjvk	1498.0	RT @pairsonnalitesN: Eligible Albertans can book for AstraZeneca vaccine starting Mar. 10: The second cohort is all First Nations, Metis, aâ€¦	1498.0	True	full
331	6049c85ecb7a5e0038ffefbf	2021-03-11 07:33:39	[]	[{"url":"https://t.co/2kf4TUiVSg","expanded_url":"https://www.bmj.com/content/372/bmj.n281","display_url":"bmj.com/content/372/bmâ€¦","indices":[204,227]}]		[]	[]			The EU has negociated a price of $2.15 for the AstraZeneca vaccine, much less than the $3-4 that the UK and the USâ€¦ https://t.co/1WDERUuuJS	2558.0	True	full
332	6049c86acb7a5e0038fff36d	2021-03-11 07:33:49	[]	[{"url":"https://t.co/NMp9B6CYRr","expanded_url":"https://twitter.com/RGL4U/status/1299301105348812800?s=20","display_url":"twitter.com/RGL4U/status/1â€¦","indices":[251,274]}]		[]	[]			@filipe_rafaeli @EthelMaciel @CochraneLibrary Confie em quem entende do assunto e nÃ£o em na IMPRENSA fascista! NÃ£oâ€¦ https://t.co/AZa5Y80tsb	191.0	True	full
333	6049c885cb7a5e0038fffa95	2021-03-11 07:34:10	[]	[]	Thu Mar 11 07:31:10 +0000 2021	[]	[{"url":"https://t.co/bssR2Aff4e","expanded_url":"https://twitter.com/guardian/status/1369908651314589700","display_url":"twitter.com/guardian/statuâ€¦","indices":[261,284]}]	"The UK did ensure that vaccine doses produced by Oxford/AstraZeneca at the sites in Staffordshire and Oxford were directed in the first instance to residents in Britain. The company has... dedicated and largely separate supply chains for the UK and the EU." https://t.co/bssR2Aff4e	1881.0	RT @paolomossetti: "The UK did ensure that vaccine doses produced by Oxford/AstraZeneca at the sites in Staffordshire and Oxford were direcâ€¦	9385.0	True	full
334	6049c8cbcb7a5e0038000c02	2021-03-11 07:34:58	[{"text":"Covid_19","indices":[0,9]},{"text":"Vaccine","indices":[10,18]}]	[{"url":"https://t.co/vUUzC5CjOm","expanded_url":"http://bit.ly/3vfEtr2","display_url":"bit.ly/3vfEtr2","indices":[130,153]}]		[]	[]			#Covid_19 #Vaccine AstraZeneca: PRAC preliminary view suggests no specific issue with batch used in Austria. Moreâ€¦ https://t.co/tDwNg9a3lf	12323.0	True	full
335	6049c8d2cb7a5e0038000df2	2021-03-11 07:35:04	[]	[]	Thu Mar 11 07:33:39 +0000 2021	[]	[{"url":"https://t.co/2kf4TUiVSg","expanded_url":"https://www.bmj.com/content/372/bmj.n281","display_url":"bmj.com/content/372/bmâ€¦","indices":[204,227]}]	The EU has negociated a price of $2.15 for the AstraZeneca vaccine, much less than the $3-4 that the UK and the US are expected to pay. Surprisingly, the EU gets less of it. How many EU lives lost ? https://t.co/2kf4TUiVSg	2558.0	RT @CGollier: The EU has negociated a price of $2.15 for the AstraZeneca vaccine, much less than the $3-4 that the UK and the US are expectâ€¦	598.0	True	full
336	6049c8f5cb7a5e003800164e	2021-03-11 07:35:28	[]	[]	Thu Mar 11 07:33:39 +0000 2021	[]	[{"url":"https://t.co/2kf4TUiVSg","expanded_url":"https://www.bmj.com/content/372/bmj.n281","display_url":"bmj.com/content/372/bmâ€¦","indices":[204,227]}]	The EU has negociated a price of $2.15 for the AstraZeneca vaccine, much less than the $3-4 that the UK and the US are expected to pay. Surprisingly, the EU gets less of it. How many EU lives lost ? https://t.co/2kf4TUiVSg	2558.0	RT @CGollier: The EU has negociated a price of $2.15 for the AstraZeneca vaccine, much less than the $3-4 that the UK and the US are expectâ€¦	233.0	True	full
337	6049c932cb7a5e003800251c	2021-03-11 07:36:10	[]	[{"url":"https://t.co/J3d1RPXVRo","expanded_url":"https://lacarcoma-criticas.blogspot.com/2021/03/mapa-la-vida-y-sus-reveses.html?m=1","display_url":"lacarcoma-criticas.blogspot.com/2021/03/mapa-lâ€¦","indices":[165,188]}]		[]	[]			Nueva entrada. La valiente y hermosa â€˜MaPaâ€™, que pese a su brevedad y su aparente ausencia de pretensiones, puede lâ€¦ https://t.co/AZdxehMiaq	65.0	True	full
338	6049c978cb7a5e0038003532	2021-03-11 07:36:56	[]	[]	Wed Mar 10 22:55:52 +0000 2021	[]	[{"url":"https://t.co/BYLYSEv79R","expanded_url":"https://globalnation.inquirer.net/194276/4-58m-doses-of-astrazeneca-delivered-by-may-who?utm_medium=Social&utm_source=Twitter#Echobox=1615414489","display_url":"globalnation.inquirer.net/194276/4-58m-dâ€¦","indices":[158,181]}]	The global vaccine pool COVAX will deliver 4.58 million doses of the AstraZeneca COVID-19 shot by May, WHO said on Wednesday. | @cgonzalesINQ @JeromeAningINQ https://t.co/BYLYSEv79R	3228069.0	RT @inquirerdotnet: The global vaccine pool COVAX will deliver 4.58 million doses of the AstraZeneca COVID-19 shot by May, WHO said on Wednâ€¦	719.0	True	full
339	6049c983cb7a5e0038003784	2021-03-11 07:37:02	[]	[]	Wed Mar 10 18:15:05 +0000 2021	[]	[{"url":"https://t.co/DY9FguIE3v","expanded_url":"https://twitter.com/govkaduna/status/1369646035715362816","display_url":"twitter.com/govkaduna/statâ€¦","indices":[262,285]}]	ASTRAZENECA VACCINE IS SAFE: Just had my first meal some 5 hours after taking my first dose of the Oxford-AstraZeneca vaccine. No pain. No headache. No side effects. Excellent appetite. Looking forward to NEC Committee meeting at 7.30pm in sha Allah. - @elrufai https://t.co/DY9FguIE3v	1933493.0	RT @elrufai: ASTRAZENECA VACCINE IS SAFE: Just had my first meal some 5 hours after taking my first dose of the Oxford-AstraZeneca vaccine.â€¦	1489.0	True	full
340	6049c995cb7a5e0038003ba8	2021-03-11 07:37:14	[]	[]	Sat Jan 23 23:05:06 +0000 2021	[]	[{"url":"https://t.co/ip9rSiKOQR","expanded_url":"https://theconversation.com/coronavirus-why-combining-the-oxford-vaccine-with-russias-sputnik-v-vaccine-could-make-it-more-effective-152873","display_url":"theconversation.com/coronavirus-whâ€¦","indices":[250,273]}]	Esta nota explica porquÃ© serÃ­a una buena idea la de combinar la vacuna de AstraZeneca con la Sputnik V. Esencialmente porque serÃ­a lo que ya es la Sputnik: dos dosis diferentes para evitar la posible resistencia a la 2da dosis despuÃ©s de dar la 1ra. https://t.co/ip9rSiKOQR	54536.0	RT @ernestorr: Esta nota explica porquÃ© serÃ­a una buena idea la de combinar la vacuna de AstraZeneca con la Sputnik V. Esencialmente porqueâ€¦	14485.0	True	full
341	6049ca05cb7a5e0038005202	2021-03-11 07:38:18	[{"text":"ICYMI","indices":[0,6]},{"text":"THISWEEK","indices":[7,16]},{"text":"sports","indices":[47,54]},{"text":"cycling","indices":[117,125]},{"text":"virtual","indices":[148,156]},{"text":"STARTUP","indices":[219,227]},{"text":"sportstech","indices":[228,239]}]	[{"url":"https://t.co/du8O7XWz7b","expanded_url":"https://www.fastcompany.com/90600398/zwift-most-innovative-companies-2021","display_url":"fastcompany.com/90600398/zwiftâ€¦","indices":[166,189]},{"url":"https://t.co/BKuxtCCuIY","expanded_url":"https://www.fastcompany.com/90600328/sports-most-innovative-companies-2021","display_url":"fastcompany.com/90600328/sportâ€¦","indices":[195,218]}]		[]	[]			#ICYMI #THISWEEK:Top 10 Most Innovative Cos in #sports *Itâ€™s not just a pandemic pastime...â€™s gamified version ofâ€¦ https://t.co/fJZ3AZcDZ0	2602.0	True	full
342	6049ca2ecb7a5e00380058e6	2021-03-11 07:38:38	[]	[]	Thu Mar 11 07:08:27 +0000 2021	[]	[{"url":"https://t.co/RxVYMAfXZP","expanded_url":"https://www.thetimes.co.uk/article/italy-creates-covid-hospital-train-as-wards-overflow-bpgrvtbn3","display_url":"thetimes.co.uk/article/italy-â€¦","indices":[224,247]}]	As Italy sadly struggles with third wave they finally prioritise 1st doses in UK and lift ban on AZ vaccination for over 55â€™s...reminder of the wise choices made by our scientific chiefs &amp; gov here in UK â�¦@nadhimzahawiâ�© https://t.co/RxVYMAfXZP	15931.0	RT @nickdebois: As Italy sadly struggles with third wave they finally prioritise 1st doses in UK and lift ban on AZ vaccination for over 55â€¦	126.0	True	full
343	6049ca95cb7a5e0038006f50	2021-03-11 07:39:42	[]	[]	Wed Mar 10 11:55:41 +0000 2021	[]	[{"url":"https://t.co/Wtlbdg8ihs","expanded_url":"https://www.ilmeteo.it/notizie/astrazeneca-malori-dopo-il-vaccino-stop-alla-somministrazione-in-germania-la-situazione-094028/amp?utm_campaign=pulsanti_social&utm_source=facebook&utm_medium=news_amp","display_url":"ilmeteo.it/notizie/astrazâ€¦","indices":[255,278]}]	First, Austria suspended the AstraZeneca vaccine rollout after the death of one person. Now the district of Laar, in Germany, halts the rollout too due to the many side effects. Draghi's government instead keeps allowing the distribution of this vaccine. https://t.co/Wtlbdg8ihs	38947.0	RT @CesareSacchetti: First, Austria suspended the AstraZeneca vaccine rollout after the death of one person. Now the district of Laar, in Gâ€¦	117.0	True	full
344	6049caf3cb7a5e0038008394	2021-03-11 07:40:40	[]	[]	Mon Mar 08 08:25:41 +0000 2021	[{"text":"art","indices":[90,94]},{"text":"indieartists","indices":[98,111]}]	[{"url":"https://t.co/D38j0678JL","expanded_url":"https://zazzle.com/m_sylvia_chaume","display_url":"zazzle.com/m_sylvia_chaume","indices":[122,145]},{"url":"https://t.co/ddhqPEmvGC","expanded_url":"https://zazzle.com/happywishingwell","display_url":"zazzle.com/happywishingweâ€¦","indices":[146,169]},{"url":"https://t.co/lYj2BH8K5H","expanded_url":"https://www.zazzle.com/collections/sampler_2_60_…	ðŸ�€Hi friends! ðŸ˜ƒðŸ‘‹Glad you're here ðŸ’• $ SAVE 15 - 50% w code SPRINGFUNZAZ Amazing deals on #art by #indieartists! SHOP â¬‡ï¸� https://t.co/D38j0678JL https://t.co/ddhqPEmvGC â™¥ï¸�60+ items from my shops. Savings, delivery info on product page. https://t.co/lYj2BH8K5H via @zazzle	3216.0	RT @Sylvia_FineArt: ðŸ�€Hi friends! ðŸ˜ƒðŸ‘‹Glad you're here ðŸ’• $ SAVE 15 - 50% w code SPRINGFUNZAZ Amazing deals on #art by #indieartists! SHOPâ€¦	29789.0	True	full
345	6049cb58cb7a5e0038009cb0	2021-03-11 07:41:51	[]	[]	Wed Mar 10 17:46:56 +0000 2021	[{"text":"PRAC","indices":[46,51]},{"text":"COVID19","indices":[97,105]}]	[{"url":"https://t.co/292s0fSNJs","expanded_url":"https://www.ema.europa.eu/en/news/covid-19-vaccine-astrazeneca-prac-preliminary-view-suggests-no-specific-issue-batch-used-austria","display_url":"ema.europa.eu/en/news/covid-â€¦","indices":[213,236]}]	Preliminary view from EMAâ€™s safety committee (#PRAC): there is no specific issue with a batch of #COVID19 Vaccine AstraZeneca that has been suspended in Austria after cases of multiple thrombosis were reported. ðŸ‘‰https://t.co/292s0fSNJs https://t.co/lh3BXG4e1m	73360.0	RT @EMA_News: Preliminary view from EMAâ€™s safety committee (#PRAC): there is no specific issue with a batch of #COVID19 Vaccine AstraZenecaâ€¦	203.0	True	full
346	6049cbabcb7a5e003800b19a	2021-03-11 07:42:51	[]	[]	Wed Mar 10 23:48:51 +0000 2021	[{"text":"golfchat","indices":[121,130]},{"text":"golf","indices":[131,136]},{"text":"valet","indices":[137,143]},{"text":"sports","indices":[144,151]},{"text":"golflife","indices":[152,161]},{"text":"golfer","indices":[162,169]},{"text":"tray","indices":[170,175]},{"text":"forhim","indices":[176,183]},{"text":"forher","indices":[184,191]},{"text":"uniquegifts","indices":[192,204]},{"text":"golfm…	[{"url":"https://t.co/lzg9q51mYK","expanded_url":"http://zazzle.com/z/wgptska9?rf=238423044473770840","display_url":"zazzle.com/z/wgptska9?rf=â€¦","indices":[0,23]}]	https://t.co/lzg9q51mYK 15% off trinket trays - valets &amp; storewide until 3-11-21 @ 11:59:59 PM PST code SPRINGFUNZAZ #golfchat #golf #valet #sports #golflife #golfer #tray #forhim #forher #uniquegifts #golfmates #golfbabes #golfblitz #beachpausedesigns #zazzlemade #zazzle	3545.0	RT @Beachpause: https://t.co/lzg9q51mYK 15% off trinket trays - valets &amp; storewide until 3-11-21 @ 11:59:59 PM PST code SPRINGFUNZAZ #golfcâ€¦	25827.0	True	full
347	6049cbaccb7a5e003800b1fe	2021-03-11 07:42:52	[]	[]	Wed Mar 10 12:05:35 +0000 2021	[]	[{"url":"https://t.co/O7uUHnY2QY","expanded_url":"https://mobile.reuters.com/article/amp/idUSKBN2AZ0AO?__twitter_impression=true","display_url":"mobile.reuters.com/article/amp/idâ€¦","indices":[265,288]}]	@TBG9270584 Apparently, there is no connection to the 11 Pulmonary Embolisms, that occurred after the AstraZeneca Vaccine, or theðŸ‘‡ 244 - Deaths 23 - Blinded 25 - Deafened 4 - Miscarriages 34,656 - Nervous Disorders 17,597 - Gastro Disorders 157,637 - Total https://t.co/O7uUHnY2QY	940.0	RT @tonto_1964: @TBG9270584 Apparently, there is no connection to the 11 Pulmonary Embolisms, that occurred after the AstraZeneca Vaccine,â€¦	389.0	True	full
348	6049cc03cb7a5e003800c99c	2021-03-11 07:43:59	[]	[]	Wed Mar 10 22:40:37 +0000 2021	[]	[{"url":"https://t.co/IUPIOQL7Ed","expanded_url":"https://www.youtube.com/watch?v=Gm8u_UQxQZQ","display_url":"youtube.com/watch?v=Gm8u_Uâ€¦","indices":[216,239]},{"url":"https://t.co/zA8RbY4hVw","expanded_url":"http://jamaica-gleaner.com/article/news/20210310/bring-vaccine","display_url":"jamaica-gleaner.com/article/news/2â€¦","indices":[251,274]}]	Fifty thousand doses of the AstraZeneca vaccine arrived on the island on Monday. For some Frankfield residents, the vaccine is welcomed news. One man told The Gleaner that he was tired of the suffering. Full video: https://t.co/IUPIOQL7Ed Read more: https://t.co/zA8RbY4hVw https://t.co/i1oo8d0PEh	301650.0	RT @JamaicaGleaner: Fifty thousand doses of the AstraZeneca vaccine arrived on the island on Monday. For some Frankfield residents, the vacâ€¦	13228.0	True	full
349	6049cc44cb7a5e003800ddfc	2021-03-11 07:52:30	[]	[]	Wed Mar 10 23:48:51 +0000 2021	[{"text":"golfchat","indices":[121,130]},{"text":"golf","indices":[131,136]},{"text":"valet","indices":[137,143]},{"text":"sports","indices":[144,151]},{"text":"golflife","indices":[152,161]},{"text":"golfer","indices":[162,169]},{"text":"tray","indices":[170,175]},{"text":"forhim","indices":[176,183]},{"text":"forher","indices":[184,191]},{"text":"uniquegifts","indices":[192,204]},{"text":"golfm…	[{"url":"https://t.co/lzg9q51mYK","expanded_url":"http://zazzle.com/z/wgptska9?rf=238423044473770840","display_url":"zazzle.com/z/wgptska9?rf=â€¦","indices":[0,23]}]	https://t.co/lzg9q51mYK 15% off trinket trays - valets &amp; storewide until 3-11-21 @ 11:59:59 PM PST code SPRINGFUNZAZ #golfchat #golf #valet #sports #golflife #golfer #tray #forhim #forher #uniquegifts #golfmates #golfbabes #golfblitz #beachpausedesigns #zazzlemade #zazzle	3546.0	RT @Beachpause: https://t.co/lzg9q51mYK 15% off trinket trays - valets &amp; storewide until 3-11-21 @ 11:59:59 PM PST code SPRINGFUNZAZ #golfcâ€¦	57956.0	True	full
350	6049cce6cb7a5e0038010910	2021-03-11 07:54:32	[]	[]	Mon Mar 08 06:27:55 +0000 2021	[]	[{"url":"https://t.co/uFitBkmseN","expanded_url":"https://econ.st/2PEsJhq","display_url":"econ.st/2PEsJhq","indices":[132,155]}]	If the AstraZeneca vaccine matches Pfizerâ€™s efficacy, which now appears likely, it could play a leading role in ending the pandemic https://t.co/uFitBkmseN	25543233.0	RT @TheEconomist: If the AstraZeneca vaccine matches Pfizerâ€™s efficacy, which now appears likely, it could play a leading role in ending thâ€¦	7007.0	True	full
351	6049ccf6cb7a5e0038010d80	2021-03-11 07:54:45	[]	[]	Thu Mar 11 06:30:00 +0000 2021	[{"text":"bcpoli","indices":[170,177]}]	[{"url":"https://t.co/dDV8XMIj8L","expanded_url":"https://globalnews.ca/video/7689812/who-will-get-b-cs-first-batch-of-astrazeneca-vaccine","display_url":"globalnews.ca/video/7689812/â€¦","indices":[178,201]}]	Who will get B.Câ€™s first batch of AstraZeneca vaccine? Still asking two weeks later. Why hasn't the NDP Government released the list? How is is going to be distributed? #bcpoli https://t.co/dDV8XMIj8L	838.0	RT @ReneeMerrifiel3: Who will get B.Câ€™s first batch of AstraZeneca vaccine? Still asking two weeks later. Why hasn't the NDP Government reâ€¦	131.0	True	full
352	6049cd97cb7a5e0038013d58	2021-03-11 07:56:59	[]	[]	Wed Mar 10 21:47:56 +0000 2021	[{"text":"totebag","indices":[140,148]},{"text":"giftforher","indices":[149,160]},{"text":"mothersdaygift","indices":[161,176]},{"text":"monogram","indices":[177,186]},{"text":"personalized","indices":[187,200]},{"text":"giftideas","indices":[201,211]},{"text":"chevron","indices":[212,220]},{"text":"zazzlemade","indices":[221,232]},{"text":"lines_and_patterns","indices":[233,252]},{"text":"jaanik…	[{"url":"https://t.co/IlmHiJZkWJ","expanded_url":"https://www.zazzle.com/z/a70au22d?rf=238545240801959078","display_url":"zazzle.com/z/a70au22d?rf=â€¦","indices":[104,127]}]	15% off SITEWIDE with code SPRINGFUNZAZ &gt;&gt; Gray and yellow chevron pattern with monogram tote bag https://t.co/IlmHiJZkWJ via @zazzle #totebag #giftforher #mothersdaygift #monogram #personalized #giftideas #chevron #zazzlemade #lines_and_patterns #jaanikka_	710.0	RT @Jaanikka_: 15% off SITEWIDE with code SPRINGFUNZAZ &gt;&gt; Gray and yellow chevron pattern with monogram tote bag https://t.co/IlmHiJZkWJ viâ€¦	23450.0	True	full
353	6049cdc2cb7a5e003801492a	2021-03-11 07:57:33	[]	[]	Wed Mar 10 21:39:35 +0000 2021	[{"text":"AZNG","indices":[121,126]},{"text":"vaccination","indices":[176,188]},{"text":"InThisTogether","indices":[255,270]}]	[{"url":"https://t.co/ppZlrkP3QS","expanded_url":"https://azfoodbanks.org/","display_url":"azfoodbanks.org","indices":[230,253]}]	The pandemic has reminded us of how critical food banks are to our communities. Food bank volunteers are needed to help #AZNG increase our assistance to rural communities and #vaccination sites statewide. Volunteer information: https://t.co/ppZlrkP3QS #InThisTogether https://t.co/lpRFrlU2Rz	8311.0	RT @AZNationalGuard: The pandemic has reminded us of how critical food banks are to our communities. Food bank volunteers are needed to heâ€¦	2782.0	True	full
354	6049cdcecb7a5e0038014c2a	2021-03-11 07:57:41	[{"text":"InmovilizaciÃ³n","indices":[26,41]},{"text":"vacuna","indices":[70,77]},{"text":"COVID","indices":[90,96]},{"text":"AstraZeneca","indices":[103,115]},{"text":"PedsICU","indices":[223,231]},{"text":"UCIP","indices":[232,237]},{"text":"Medicos","indices":[238,246]},{"text":"Urgencias","indices":[248,258]},{"text":"Pediatras","indices":[259,269]}]	[{"url":"https://t.co/k962GLeTpd","expanded_url":"http://bit.ly/3v7ncjA","display_url":"bit.ly/3v7ncjA","indices":[199,222]}]		[]	[]			ðŸ“¢ðŸ“¢PUBLICACION DE INTERÃ‰S: #InmovilizaciÃ³n en Austria de un lote de la #vacuna frente a la #COVID-19 de #AstraZenecaâ€¦ https://t.co/aIA0jyCWje	4143.0	True	full
355	6049ce26cb7a5e00380162de	2021-03-11 07:58:46	[]	[]	Wed Mar 10 13:18:38 +0000 2021	[{"text":"India","indices":[151,157]},{"text":"Pakistan","indices":[158,167]},{"text":"CovidVaccine","indices":[169,182]},{"text":"India","indices":[193,199]}]	[{"url":"https://t.co/YZw7YgJtuw","expanded_url":"https://www.dnaindia.com/india/report-pakistan-to-receive-45-crore-doses-of-made-in-india-covid-19-vaccine-2880220","display_url":"dnaindia.com/india/report-pâ€¦","indices":[204,227]}]	Pakistan will receive a free dose of the Indian-made Oxford-AstraZeneca coronavirus vaccine, which will cover 20 per cent of the country's population. #India #Pakistan #CovidVaccine Thank You #India ðŸ™�ðŸ™� https://t.co/YZw7YgJtuw	30839.0	RT @Arzookazmi30: Pakistan will receive a free dose of the Indian-made Oxford-AstraZeneca coronavirus vaccine, which will cover 20 per centâ€¦	1786.0	True	full
356	6049ceabcb7a5e0038017d20	2021-03-11 08:00:00	[{"text":"Carlow","indices":[111,118]},{"text":"Kilkenny","indices":[119,128]}]	[{"url":"https://t.co/24VOLKejpM","expanded_url":"https://kclr96fm.com/procurement-process-for-covid-19-vaccines-criticised-by-tds-with-one-carlow-kilkenny-deputy-offering-a-solution/","display_url":"kclr96fm.com/procurement-prâ€¦","indices":[233,256]}]		[]	[]			The Health Minister has said there's "no mountain" of vaccine supply out there that Ireland can tap into but aâ€¦ https://t.co/yAZLaPzJ9o	22333.0	True	full
357	6049ceb0cb7a5e0038017e6a	2021-03-11 08:00:04	[{"text":"advantibahrain","indices":[175,190]},{"text":"razer","indices":[191,197]},{"text":"mercenary","indices":[198,208]},{"text":"teambahrain","indices":[218,230]},{"text":"manama","indices":[231,238]},{"text":"wedeliver","indices":[239,249]},{"text":"stayathome","indices":[250,261]}]	[{"url":"https://t.co/Se9Pn11ZpM","expanded_url":"http://www.advanti.com","display_url":"advanti.com","indices":[106,129]}]		[]	[]			â¬‡GAMING BACKPACK â¬‡ ðŸ”¥ RAZER MERCENARY BAG ðŸ”¥ PRICE: BHD 29.400 (VAT Inclusive) For orders: ðŸ“ž 17744707 ðŸŒ�â€¦ https://t.co/nISOBctZ5h	820.0	True	full
358	6049cf48cb7a5e003801a7f6	2021-03-11 08:02:01	[]	[{"url":"https://t.co/fbydYmafwb","expanded_url":"https://ift.tt/2PIJlo8","display_url":"ift.tt/2PIJlo8","indices":[131,154]}]		[]	[]			"Spanish regions press Madrid to speed up vaccine access with more AstraZeneca shots." by BY RAPHAEL MINDER via NYTâ€¦ https://t.co/qPr0V21jT5	89.0	True	full
359	6049cf50cb7a5e003801aa12	2021-03-11 08:02:07	[]	[]	Tue Mar 09 13:21:58 +0000 2021	[]	[{"url":"https://t.co/SsYuvJPCXY","expanded_url":"https://www.smh.com.au/national/astrazeneca-boss-says-vaccine-effective-against-variants-20210307-p578id.html","display_url":"smh.com.au/national/astraâ€¦","indices":[180,203]}]	The chief executive of AstraZeneca, Pascal Soriot, has said the Oxford vaccine will provide strong protection against both the Brazillian and South African coronavirus variants. https://t.co/SsYuvJPCXY	88532.0	RT @Coronavirusgoo1: The chief executive of AstraZeneca, Pascal Soriot, has said the Oxford vaccine will provide strong protection againstâ€¦	33.0	True	full
360	6049cf5ccb7a5e003801adbe	2021-03-11 08:02:17	[]	[{"url":"https://t.co/iCUcJmJmPk","expanded_url":"https://www.euronews.com/2021/03/10/no-indication-astrazeneca-covid-vaccine-led-to-austria-death-says-ema?utm_term=Autofeed&utm_medium=Social&utm_source=Twitter#Echobox=1615417360","display_url":"euronews.com/2021/03/10/no-â€¦","indices":[145,168]}]		[]	[]			euronews: Austria suspended the use of an AstraZeneca vaccine batch on Sunday following the death of a woman and thâ€¦ https://t.co/zR38koUezk	401.0	True	full
361	6049cf69cb7a5e003801b188	2021-03-11 08:02:28	[{"text":"infosec","indices":[116,124]},{"text":"software","indices":[125,134]},{"text":"technology","indices":[135,146]}]	[{"url":"https://t.co/N1lVQDkvAZ","expanded_url":"https://ift.tt/3ere7MP","display_url":"ift.tt/3ere7MP","indices":[75,98]}]		[]	[]			Malware Operator Employs New Trick to Upload Its Dropper into Google Play: https://t.co/N1lVQDkvAZ by Dark Reading:â€¦ https://t.co/yfQgwjgL5a	28890.0	True	full
362	6049cf93cb7a5e003801c000	2021-03-11 08:03:09	[]	[{"url":"https://t.co/QDqT849kAP","expanded_url":"https://www.google.com/amp/s/www.bbc.com/news/amp/health-56351084","display_url":"google.com/amp/s/www.bbc.â€¦","indices":[197,220]}]		[]	[]			More bad news for the governments Pfizer (not AZ) dosing strategy in cancer patients. This was pushed forward withâ€¦ https://t.co/YdSGJg6tgl	9085.0	True	full
363	6049cfa1cb7a5e003801c49a	2021-03-11 08:03:22	[]	[]	Wed Mar 10 13:18:38 +0000 2021	[{"text":"India","indices":[151,157]},{"text":"Pakistan","indices":[158,167]},{"text":"CovidVaccine","indices":[169,182]},{"text":"India","indices":[193,199]}]	[{"url":"https://t.co/YZw7YgJtuw","expanded_url":"https://www.dnaindia.com/india/report-pakistan-to-receive-45-crore-doses-of-made-in-india-covid-19-vaccine-2880220","display_url":"dnaindia.com/india/report-pâ€¦","indices":[204,227]}]	Pakistan will receive a free dose of the Indian-made Oxford-AstraZeneca coronavirus vaccine, which will cover 20 per cent of the country's population. #India #Pakistan #CovidVaccine Thank You #India ðŸ™�ðŸ™� https://t.co/YZw7YgJtuw	30802.0	RT @Arzookazmi30: Pakistan will receive a free dose of the Indian-made Oxford-AstraZeneca coronavirus vaccine, which will cover 20 per centâ€¦	46.0	True	full
364	6049cfc8cb7a5e003801cf90	2021-03-11 08:03:52	[]	[{"url":"https://t.co/dd7rMSdjmH","expanded_url":"http://ofertitasdiarias.es/bGm","display_url":"ofertitasdiarias.es/bGm","indices":[184,207]},{"url":"https://t.co/0t8PfcHwVL","expanded_url":"https://ift.tt/3bB5BsM","display_url":"ift.tt/3bB5BsM","indices":[208,231]}]		[]	[]			OFERTITA AMAZON REACONDICIONADOS ESPAÃ‘A â€‹Bionaire BTF002X - Ventilador torre con mando a distancia, altura 120 cmâ€¦ https://t.co/Jb151LeWNh	713.0	True	full
365	6049cfcccb7a5e003801d06a	2021-03-11 08:03:55	[{"text":"AZ","indices":[255,258]}]	[{"url":"https://t.co/9OzzTspfZA","expanded_url":"https://health.chosun.com/site/data/html_dir/2021/03/10/2021031002465.html","display_url":"health.chosun.com/site/data/htmlâ€¦","indices":[259,282]}]		[]	[]			54 yrs old woman works at Hospital died after the AZ vaccination. She is the first non-patient death after the vaccâ€¦ https://t.co/zdNwjB91Ts	396.0	True	full
366	6049d00ccb7a5e003801e1a2	2021-03-11 08:04:43	[]	[{"url":"https://t.co/oOe9j6mCPB","expanded_url":"https://www.economist.com/graphic-detail/2021/03/06/new-data-show-that-leading-covid-19-vaccines-have-similarly-high-efficacy","display_url":"economist.com/graphic-detailâ€¦","indices":[26,49]},{"url":"https://t.co/yUgwwrMMgO","expanded_url":"https://www.nejm.org/doi/full/10.1056/NEJMoa2034577?query=RP","display_url":"nejm.org/doi/full/10.10â€¦","…		[]	[]			Quellen: Grafik (gekÃ¼rzt) https://t.co/oOe9j6mCPB BioNTech 95% https://t.co/yUgwwrMMgO AZ 82%â€¦ https://t.co/ECTl8t5Dhz	13724.0	True	full
367	6049d032cb7a5e003801ec12	2021-03-11 08:05:12	[]	[]	Wed Mar 10 12:05:35 +0000 2021	[]	[{"url":"https://t.co/O7uUHnY2QY","expanded_url":"https://mobile.reuters.com/article/amp/idUSKBN2AZ0AO?__twitter_impression=true","display_url":"mobile.reuters.com/article/amp/idâ€¦","indices":[265,288]}]	@TBG9270584 Apparently, there is no connection to the 11 Pulmonary Embolisms, that occurred after the AstraZeneca Vaccine, or theðŸ‘‡ 244 - Deaths 23 - Blinded 25 - Deafened 4 - Miscarriages 34,656 - Nervous Disorders 17,597 - Gastro Disorders 157,637 - Total https://t.co/O7uUHnY2QY	940.0	RT @tonto_1964: @TBG9270584 Apparently, there is no connection to the 11 Pulmonary Embolisms, that occurred after the AstraZeneca Vaccine,â€¦	11.0	True	full
368	6049d048cb7a5e003801f256	2021-03-11 08:05:30	[]	[{"url":"https://t.co/Fhim7HHP4y","expanded_url":"https://ift.tt/2PIJlo8","display_url":"ift.tt/2PIJlo8","indices":[131,154]}]		[]	[]			"Spanish regions press Madrid to speed up vaccine access with more AstraZeneca shots." by BY RAPHAEL MINDER via NYTâ€¦ https://t.co/uPzvUsdIEv	49.0	True	full
369	6049d09acb7a5e0038020c5c	2021-03-11 08:06:43	[]	[]	Wed Mar 10 12:56:06 +0000 2021	[{"text":"homedecor","indices":[92,102]},{"text":"homedecoratin","indices":[103,117]},{"text":"pillows","indices":[118,126]},{"text":"monogrammed","indices":[127,139]},{"text":"custom","indices":[140,147]},{"text":"personalized","indices":[148,161]},{"text":"personalised","indices":[162,175]},{"text":"uniquegifts","indices":[176,188]},{"text":"golf","indices":[189,194]},{"text":"onlinestore","ind…	[{"url":"https://t.co/JWBDHtutHA","expanded_url":"https://zazzle.com/collections/pillow_personality-119547642368851766?rf=238423044473770840","display_url":"zazzle.com/collections/piâ€¦","indices":[0,23]}]	https://t.co/JWBDHtutHA via @zazzle 15% off code SPRINGFUNZAZ Ends 3-11-21 @ 11:59 PM PST #homedecor #homedecoratin #pillows #monogrammed #custom #personalized #personalised #uniquegifts #golf #onlinestore #motivational #interiordesigner #beachpausedesigns #zazzle #ZazzleMade	3545.0	RT @Beachpause: https://t.co/JWBDHtutHA via @zazzle 15% off code SPRINGFUNZAZ Ends 3-11-21 @ 11:59 PM PST #homedecor #homedecoratin #pillâ€¦	16100.0	True	full
370	6049d09ecb7a5e0038020d8a	2021-03-11 08:06:47	[]	[]	Wed Mar 10 23:48:51 +0000 2021	[{"text":"golfchat","indices":[121,130]},{"text":"golf","indices":[131,136]},{"text":"valet","indices":[137,143]},{"text":"sports","indices":[144,151]},{"text":"golflife","indices":[152,161]},{"text":"golfer","indices":[162,169]},{"text":"tray","indices":[170,175]},{"text":"forhim","indices":[176,183]},{"text":"forher","indices":[184,191]},{"text":"uniquegifts","indices":[192,204]},{"text":"golfm…	[{"url":"https://t.co/lzg9q51mYK","expanded_url":"http://zazzle.com/z/wgptska9?rf=238423044473770840","display_url":"zazzle.com/z/wgptska9?rf=â€¦","indices":[0,23]}]	https://t.co/lzg9q51mYK 15% off trinket trays - valets &amp; storewide until 3-11-21 @ 11:59:59 PM PST code SPRINGFUNZAZ #golfchat #golf #valet #sports #golflife #golfer #tray #forhim #forher #uniquegifts #golfmates #golfbabes #golfblitz #beachpausedesigns #zazzlemade #zazzle	3545.0	RT @Beachpause: https://t.co/lzg9q51mYK 15% off trinket trays - valets &amp; storewide until 3-11-21 @ 11:59:59 PM PST code SPRINGFUNZAZ #golfcâ€¦	16100.0	True	full
371	6049d0bacb7a5e003802179a	2021-03-11 08:07:15	[]	[{"url":"https://t.co/Ky0J7mnQZa","expanded_url":"https://ift.tt/2PIJlo8","display_url":"ift.tt/2PIJlo8","indices":[131,154]}]		[]	[]			"Spanish regions press Madrid to speed up vaccine access with more AstraZeneca shots." by BY RAPHAEL MINDER via NYTâ€¦ https://t.co/B7f7Ui1D61	1182.0	True	full
372	6049d0e9cb7a5e0038022646	2021-03-11 08:07:56	[]	[{"url":"https://t.co/oOe9j6mCPB","expanded_url":"https://www.economist.com/graphic-detail/2021/03/06/new-data-show-that-leading-covid-19-vaccines-have-similarly-high-efficacy","display_url":"economist.com/graphic-detailâ€¦","indices":[26,49]},{"url":"https://t.co/yUgwwrMMgO","expanded_url":"https://www.nejm.org/doi/full/10.1056/NEJMoa2034577?query=RP","display_url":"nejm.org/doi/full/10.10â€¦","…		[]	[]			Quellen: Grafik (gekÃ¼rzt) https://t.co/oOe9j6mCPB BioNTech 95% https://t.co/yUgwwrMMgO AZ 82%â€¦ https://t.co/JlegpUMXiJ	13724.0	True	full
373	6049d110cb7a5e003802334e	2021-03-11 08:08:32	[]	[]	Wed Mar 10 11:38:46 +0000 2021	[{"text":"Covid19","indices":[82,90]}]	[{"url":"https://t.co/qXJkzKn82t","expanded_url":"http://u.afp.com/UNYM","display_url":"u.afp.com/UNYM","indices":[218,241]}]	ðŸ‡¦ðŸ‡¹ Non, l'Autriche n'a pas suspendu l'utilisation du vaccin AstraZeneca contre le #Covid19 Les autoritÃ©s autrichiennes n'ont retirÃ© qu'un lot de la circulation, "par mesure de sÃ©curitÃ©" Toutes les explications ici âž¡ï¸� https://t.co/qXJkzKn82t https://t.co/lJDDjCst78	126871.0	RT @AfpFactuel: ðŸ‡¦ðŸ‡¹ Non, l'Autriche n'a pas suspendu l'utilisation du vaccin AstraZeneca contre le #Covid19 Les autoritÃ©s autrichiennes n'onâ€¦	15.0	True	full
374	6049d151cb7a5e00380247b0	2021-03-11 08:09:30	[]	[]	Wed Mar 10 18:29:35 +0000 2021	[{"text":"UgochukwuOduenyi","indices":[0,17]},{"text":"Nigeria","indices":[43,51]},{"text":"football","indices":[52,61]},{"text":"Ukraine","indices":[62,70]},{"text":"FCMinaj","indices":[71,79]},{"text":"SCORENigeriaTop30","indices":[80,98]},{"text":"AAZauraCup","indices":[99,110]},{"text":"WeWinTogether","indices":[111,125]},{"text":"Biden","indices":[126,132]},{"text":"BlackLivesMatter","indice…	[{"url":"https://t.co/ll0BxJ52Jn","expanded_url":"https://scorenigeria.com.ng/ugochukwu-oduenyi-out-for-at-least-2-weeks/","display_url":"scorenigeria.com.ng/ugochukwu-odueâ€¦","indices":[207,230]}]	#UgochukwuOduenyi out for at least 2 weeks #Nigeria #football #Ukraine #FCMinaj #SCORENigeriaTop30 #AAZauraCup #WeWinTogether #Biden #BlackLivesMatter #coronavirus #CoronaVaccine #StaySafe #staysafeNigeria https://t.co/ll0BxJ52Jn	5467.0	RT @ScoreNigeria1: #UgochukwuOduenyi out for at least 2 weeks #Nigeria #football #Ukraine #FCMinaj #SCORENigeriaTop30 #AAZauraCup #WeWinTogâ€¦	589.0	True	full
375	6049d15fcb7a5e0038024be6	2021-03-11 08:09:41	[]	[{"url":"https://t.co/kgIPP8n313","expanded_url":"https://ift.tt/2PIJlo8","display_url":"ift.tt/2PIJlo8","indices":[131,154]}]		[]	[]			"Spanish regions press Madrid to speed up vaccine access with more AstraZeneca shots." by BY RAPHAEL MINDER via NYTâ€¦ https://t.co/lgiCq9gLAV	1111.0	True	full
376	6049d166cb7a5e0038024ec4	2021-03-11 08:09:50	[]	[{"url":"https://t.co/eoCInwlKR4","expanded_url":"https://offstream.news/feed/2021/03/10/fiji-begins-a-vaccination-campaign-against-covid-19-using-the-oxford-astrazeneca-vaccine-donated-by-the-covax-initiative.html","display_url":"offstream.news/feed/2021/03/1â€¦","indices":[192,215]}]		[]	[]			Fiji begins a vaccination campaign against COVID-19 using the Oxfordâ€“AstraZeneca vaccine donated by the COVAX initiâ€¦ https://t.co/OjqHseohi0	2015.0	True	full
377	6049d167cb7a5e0038024eec	2021-03-11 08:09:50	[]	[{"url":"https://t.co/TXh8c6cOln","expanded_url":"https://offstream.news/feed/2021/03/10/the-government-of-papua-new-guinea-approves-the-use-of-the-oxford-astrazeneca-vaccine-prime-minister-james-marape-says.html","display_url":"offstream.news/feed/2021/03/1â€¦","indices":[256,279]}]		[]	[]			The government of Papua New Guinea approves the use of the Oxfordâ€“AstraZeneca vaccine. Prime Minister James Marapeâ€¦ https://t.co/i7XM8Q7C73	2015.0	True	full
378	6049d172cb7a5e003802532a	2021-03-11 08:10:01	[{"text":"Ø§Ù„ÙƒÙˆÙ†ØºØ±Ø³","indices":[0,9]},{"text":"ÙƒÙˆØ±ÙˆÙ†Ø§","indices":[53,60]}]	[{"url":"https://t.co/ufYv8UobNY","expanded_url":"http://www.al-makdesy.com/Page.asp?ID=38520","display_url":"al-makdesy.com/Page.asp?ID=38â€¦","indices":[94,117]}]		[]	[]			#Ø§Ù„ÙƒÙˆÙ†ØºØ±Ø³ Ø§Ù„Ø£Ù…ÙŠØ±ÙƒÙŠ ÙŠÙˆØ§Ù�Ù‚ Ø¹Ù„Ù‰ Ø®Ø·ØªÙ‡ Ù„Ø¥Ù†Ù‚Ø§Ø° Ø§Ù„Ø§Ù‚ØªØµØ§Ø¯ Ù…Ù† #ÙƒÙˆØ±ÙˆÙ†Ø§ Ø¨Ù‚ÙŠÙ…Ø© ØªØ±ÙŠÙ„ÙŠÙˆÙ†ÙŠ Ø¯ÙˆÙ„Ø§Ø±.. Ø§Ù„ØªÙ�Ø§ØµÙŠÙ„:â€¦ https://t.co/TAZ3AZPyAm	2809.0	True	full
379	6049d197cb7a5e0038025e46	2021-03-11 08:10:33	[]	[{"url":"https://t.co/nHntFpTKYY","expanded_url":"https://ift.tt/2PIJlo8","display_url":"ift.tt/2PIJlo8","indices":[116,139]}]		[]	[]			"Spanish regions press Madrid to speed up vaccine access with more AstraZeneca shots." by BY RAPHAEL MINDER via NYTâ€¦ https://t.co/Hrs3uo4bWv	222.0	True	full
380	6049d1d2cb7a5e0038027166	2021-03-11 08:11:26	[]	[{"url":"https://t.co/BuEPE8lNnA","expanded_url":"https://ift.tt/2PIJlo8","display_url":"ift.tt/2PIJlo8","indices":[131,154]}]		[]	[]			"Spanish regions press Madrid to speed up vaccine access with more AstraZeneca shots." by BY RAPHAEL MINDER via NYTâ€¦ https://t.co/rND2ReZIm1	56.0	True	full
381	6049d1d9cb7a5e00380273b4	2021-03-11 08:11:33	[]	[]	Wed Mar 10 16:29:10 +0000 2021	[{"text":"invitations","indices":[32,44]},{"text":"babyshower","indices":[109,120]},{"text":"party","indices":[121,127]},{"text":"babybump","indices":[128,137]},{"text":"mom","indices":[138,142]},{"text":"partytime","indices":[143,153]},{"text":"newborn","indices":[154,162]},{"text":"momtobe","indices":[163,171]},{"text":"pregnant","indices":[172,181]},{"text":"pregnancy","indices":[182,192]},{"t…	[{"url":"https://t.co/kMDVTZ5QWw","expanded_url":"https://www.zazzle.com/z/a7bdg6ec?rf=238423044473770840","display_url":"zazzle.com/z/a7bdg6ec?rf=â€¦","indices":[0,23]}]	https://t.co/kMDVTZ5QWw 50% off #invitations &amp; 15% off Sitewide SPRINGFUNZAZ Ends 3-11-21 @ 11:59 PM PST #babyshower #party #babybump #mom #partytime #newborn #momtobe #pregnant #pregnancy #momlife #maternity #babyboy #babygirl #babies #mom #InvitationSuites #zazzlemade #zazzle	3412.0	RT @InvitationSuitz: https://t.co/kMDVTZ5QWw 50% off #invitations &amp; 15% off Sitewide SPRINGFUNZAZ Ends 3-11-21 @ 11:59 PM PST #babyshower #â€¦	16100.0	True	full
382	6049d1dacb7a5e00380273c6	2021-03-11 08:11:33	[]	[{"url":"https://t.co/LWIeMxE7t7","expanded_url":"https://ift.tt/2PIJlo8","display_url":"ift.tt/2PIJlo8","indices":[131,154]}]		[]	[]			"Spanish regions press Madrid to speed up vaccine access with more AstraZeneca shots." by BY RAPHAEL MINDER via NYTâ€¦ https://t.co/ok6UGSKE1E	4670.0	True	full
383	6049d1e1cb7a5e0038027648	2021-03-11 08:11:40	[]	[]	Thu Mar 11 08:11:19 +0000 2021	[]	[{"url":"https://t.co/buoIuLpUQI","expanded_url":"https://livesicilia.it/2021/03/10/stesso-lotto-di-vaccino-del-militare-verifiche-su-un-secondo-decesso/","display_url":"livesicilia.it/2021/03/10/steâ€¦","indices":[246,269]}]	A 43-year old Italian Navy member and a 50-year old Italian policeman died after receiving the AstraZeneca vaccine. These vaccines come from the same batch. People are dying and Draghi's government doesn't halt the distribution of this vaccine. https://t.co/buoIuLpUQI	38947.0	RT @CesareSacchetti: A 43-year old Italian Navy member and a 50-year old Italian policeman died after receiving the AstraZeneca vaccine. Tâ€¦	47475.0	True	full
384	6049d1facb7a5e0038027da4	2021-03-11 08:12:01	[]	[]	Thu Mar 11 08:11:19 +0000 2021	[]	[{"url":"https://t.co/buoIuLpUQI","expanded_url":"https://livesicilia.it/2021/03/10/stesso-lotto-di-vaccino-del-militare-verifiche-su-un-secondo-decesso/","display_url":"livesicilia.it/2021/03/10/steâ€¦","indices":[246,269]}]	A 43-year old Italian Navy member and a 50-year old Italian policeman died after receiving the AstraZeneca vaccine. These vaccines come from the same batch. People are dying and Draghi's government doesn't halt the distribution of this vaccine. https://t.co/buoIuLpUQI	38947.0	RT @CesareSacchetti: A 43-year old Italian Navy member and a 50-year old Italian policeman died after receiving the AstraZeneca vaccine. Tâ€¦	111.0	True	full
385	6049d211cb7a5e0038028508	2021-03-11 08:12:22	[{"text":"walmart","indices":[152,160]},{"text":"robotics","indices":[161,170]},{"text":"FutureTech","indices":[171,182]}]	[{"url":"https://t.co/qkUhfuBlGi","expanded_url":"https://www.engadget.com/walmart-automated-fulfillment-centers-132500980.html","display_url":"engadget.com/walmart-automaâ€¦","indices":[184,207]}]		[]	[]			Walmartâ€™s using robots to automate more of its fulfillment centers. How many other robots are we going to bump intoâ€¦ https://t.co/CF5UaNuAZe	142.0	True	full
386	6049d215cb7a5e0038028616	2021-03-11 08:12:25	[]	[]	Wed Mar 10 13:18:38 +0000 2021	[{"text":"India","indices":[151,157]},{"text":"Pakistan","indices":[158,167]},{"text":"CovidVaccine","indices":[169,182]},{"text":"India","indices":[193,199]}]	[{"url":"https://t.co/YZw7YgJtuw","expanded_url":"https://www.dnaindia.com/india/report-pakistan-to-receive-45-crore-doses-of-made-in-india-covid-19-vaccine-2880220","display_url":"dnaindia.com/india/report-pâ€¦","indices":[204,227]}]	Pakistan will receive a free dose of the Indian-made Oxford-AstraZeneca coronavirus vaccine, which will cover 20 per cent of the country's population. #India #Pakistan #CovidVaccine Thank You #India ðŸ™�ðŸ™� https://t.co/YZw7YgJtuw	30839.0	RT @Arzookazmi30: Pakistan will receive a free dose of the Indian-made Oxford-AstraZeneca coronavirus vaccine, which will cover 20 per centâ€¦	119.0	True	full
387	6049d21ccb7a5e0038028844	2021-03-11 08:12:31	[]	[]	Thu Mar 11 08:11:19 +0000 2021	[]	[{"url":"https://t.co/buoIuLpUQI","expanded_url":"https://livesicilia.it/2021/03/10/stesso-lotto-di-vaccino-del-militare-verifiche-su-un-secondo-decesso/","display_url":"livesicilia.it/2021/03/10/steâ€¦","indices":[246,269]}]	A 43-year old Italian Navy member and a 50-year old Italian policeman died after receiving the AstraZeneca vaccine. These vaccines come from the same batch. People are dying and Draghi's government doesn't halt the distribution of this vaccine. https://t.co/buoIuLpUQI	38947.0	RT @CesareSacchetti: A 43-year old Italian Navy member and a 50-year old Italian policeman died after receiving the AstraZeneca vaccine. Tâ€¦	344.0	True	full
388	6049d229cb7a5e0038028d3c	2021-03-11 08:12:45	[]	[]	Thu Mar 11 08:11:19 +0000 2021	[]	[{"url":"https://t.co/buoIuLpUQI","expanded_url":"https://livesicilia.it/2021/03/10/stesso-lotto-di-vaccino-del-militare-verifiche-su-un-secondo-decesso/","display_url":"livesicilia.it/2021/03/10/steâ€¦","indices":[246,269]}]	A 43-year old Italian Navy member and a 50-year old Italian policeman died after receiving the AstraZeneca vaccine. These vaccines come from the same batch. People are dying and Draghi's government doesn't halt the distribution of this vaccine. https://t.co/buoIuLpUQI	38947.0	RT @CesareSacchetti: A 43-year old Italian Navy member and a 50-year old Italian policeman died after receiving the AstraZeneca vaccine. Tâ€¦	1738.0	True	full
389	6049d235cb7a5e00380290b2	2021-03-11 08:12:55	[]	[]	Wed Mar 10 15:50:22 +0000 2021	[]	[{"url":"https://t.co/Uol2fHVmvd","expanded_url":"https://newsrand.com/2021/03/10/gov-sule-deputy-take-first-dose-of-covid-19-vaccine/","display_url":"newsrand.com/2021/03/10/govâ€¦","indices":[155,178]}]	Gov. Abdullahi Sule of Nasarawa State and his deputy, Dr. Emmanuel Akabe have received their first dose of the AstraZeneca Coronavirus (COVID-19) vaccine. https://t.co/Uol2fHVmvd	3347.0	RT @Newsrandng: Gov. Abdullahi Sule of Nasarawa State and his deputy, Dr. Emmanuel Akabe have received their first dose of the AstraZenecaâ€¦	569.0	True	full
390	6049d27dcb7a5e003802a440	2021-03-11 08:13:50	[]	[]	Thu Mar 11 08:11:19 +0000 2021	[]	[{"url":"https://t.co/buoIuLpUQI","expanded_url":"https://livesicilia.it/2021/03/10/stesso-lotto-di-vaccino-del-militare-verifiche-su-un-secondo-decesso/","display_url":"livesicilia.it/2021/03/10/steâ€¦","indices":[246,269]}]	A 43-year old Italian Navy member and a 50-year old Italian policeman died after receiving the AstraZeneca vaccine. These vaccines come from the same batch. People are dying and Draghi's government doesn't halt the distribution of this vaccine. https://t.co/buoIuLpUQI	38947.0	RT @CesareSacchetti: A 43-year old Italian Navy member and a 50-year old Italian policeman died after receiving the AstraZeneca vaccine. Tâ€¦	169.0	True	full
391	6049d27ecb7a5e003802a49c	2021-03-11 08:13:50	[{"text":"World","indices":[110,116]}]	[{"url":"https://t.co/Qw926QJnGi","expanded_url":"https://ift.tt/2PIJlo8","display_url":"ift.tt/2PIJlo8","indices":[86,109]}]		[]	[]			Spanish regions press Madrid to speed up vaccine access with more AstraZeneca shots. https://t.co/Qw926QJnGiâ€¦ https://t.co/kMaoNBg8f6	31.0	True	full
392	6049d33fcb7a5e003802d084	2021-03-11 08:15:54	[]	[]	Thu Mar 11 07:33:39 +0000 2021	[]	[{"url":"https://t.co/2kf4TUiVSg","expanded_url":"https://www.bmj.com/content/372/bmj.n281","display_url":"bmj.com/content/372/bmâ€¦","indices":[204,227]}]	The EU has negociated a price of $2.15 for the AstraZeneca vaccine, much less than the $3-4 that the UK and the US are expected to pay. Surprisingly, the EU gets less of it. How many EU lives lost ? https://t.co/2kf4TUiVSg	2558.0	RT @CGollier: The EU has negociated a price of $2.15 for the AstraZeneca vaccine, much less than the $3-4 that the UK and the US are expectâ€¦	126.0	True	full
393	6049d348cb7a5e003802d240	2021-03-11 08:15:59	[]	[]	Mon Mar 08 06:27:55 +0000 2021	[]	[{"url":"https://t.co/uFitBkmseN","expanded_url":"https://econ.st/2PEsJhq","display_url":"econ.st/2PEsJhq","indices":[132,155]}]	If the AstraZeneca vaccine matches Pfizerâ€™s efficacy, which now appears likely, it could play a leading role in ending the pandemic https://t.co/uFitBkmseN	25543281.0	RT @TheEconomist: If the AstraZeneca vaccine matches Pfizerâ€™s efficacy, which now appears likely, it could play a leading role in ending thâ€¦	3815.0	True	full
394	6049d35fcb7a5e003802d92c	2021-03-11 08:16:18	[]	[]	Thu Mar 11 00:51:25 +0000 2021	[{"text":"Covid19","indices":[142,150]},{"text":"vaccine","indices":[151,159]},{"text":"Dead","indices":[160,165]},{"text":"Died","indices":[166,171]},{"text":"Austria","indices":[172,180]}]	[{"url":"https://t.co/0y4uMpb0mN","expanded_url":"https://www.empressivenaija.com/2021/03/austria-suspends-astrazeneca-covid-19.html?m=1","display_url":"empressivenaija.com/2021/03/austriâ€¦","indices":[118,141]}]	Austria suspends AstraZeneca COVID-19 vaccine batch after one person died and another fell ill after taking the shots https://t.co/0y4uMpb0mN #Covid19 #vaccine #Dead #Died #Austria	23.0	RT @HouseOfGab: Austria suspends AstraZeneca COVID-19 vaccine batch after one person died and another fell ill after taking the shots httpsâ€¦	1071.0	True	full
395	6049d360cb7a5e003802d97c	2021-03-11 08:16:19	[]	[]	Thu Mar 11 08:11:19 +0000 2021	[]	[{"url":"https://t.co/buoIuLpUQI","expanded_url":"https://livesicilia.it/2021/03/10/stesso-lotto-di-vaccino-del-militare-verifiche-su-un-secondo-decesso/","display_url":"livesicilia.it/2021/03/10/steâ€¦","indices":[246,269]}]	A 43-year old Italian Navy member and a 50-year old Italian policeman died after receiving the AstraZeneca vaccine. These vaccines come from the same batch. People are dying and Draghi's government doesn't halt the distribution of this vaccine. https://t.co/buoIuLpUQI	38947.0	RT @CesareSacchetti: A 43-year old Italian Navy member and a 50-year old Italian policeman died after receiving the AstraZeneca vaccine. Tâ€¦	59.0	True	full
396	6049d366cb7a5e003802dac2	2021-03-11 08:16:22	[]	[{"url":"https://t.co/eA98qc6qOg","expanded_url":"https://nyti.ms/3cAsFHt","display_url":"nyti.ms/3cAsFHt","indices":[131,154]}]		[]	[]			"Spanish regions press Madrid to speed up vaccine access with more AstraZeneca shots." by BY RAPHAEL MINDER via NYTâ€¦ https://t.co/I13Nkz6Gd5	3725.0	True	full
397	6049d38ecb7a5e003802e57e	2021-03-11 08:16:52	[]	[{"url":"https://t.co/yk96kEqFOZ","expanded_url":"https://www.aljazeera.com/amp/features/2021/3/10/how-portugal-silenced-centuries-of-violence-and-trauma?__twitter_impression=true","display_url":"aljazeera.com/amp/features/2â€¦","indices":[246,269]}]		[]	[]			"For a country that both established the transatlantic slave trade and was one of the last to continue reaping itsâ€¦ https://t.co/5iFAZ8TC1D	136.0	True	full
398	6049d39acb7a5e003802e94e	2021-03-11 08:17:03	[]	[]	Wed Mar 10 12:54:16 +0000 2021	[{"text":"vegans","indices":[144,151]},{"text":"vegetablesoup","indices":[152,166]},{"text":"soupmug","indices":[167,175]}]	[{"url":"https://t.co/cYqxY0plt2","expanded_url":"https://zazzle.com/cute_100_percent_vegan_cartoon_vegetable_soup_coffee_mug-168402908158135323","display_url":"zazzle.com/cute_100_perceâ€¦","indices":[107,130]}]	Vegans, your favorite Homemade Vegetable Soup goes in this Mug. 15% off today w/Zazzle code SPRINGFUNZAZ. https://t.co/cYqxY0plt2 via @zazzle #vegans #vegetablesoup #soupmug	5963.0	RT @swisstoons: Vegans, your favorite Homemade Vegetable Soup goes in this Mug. 15% off today w/Zazzle code SPRINGFUNZAZ. https://t.co/cYqâ€¦	1191.0	True	full
399	6049d3a0cb7a5e003802eb0c	2021-03-11 08:17:08	[]	[]	Wed Mar 10 13:37:34 +0000 2021	[{"text":"dancers","indices":[121,129]},{"text":"gardeners","indices":[130,140]},{"text":"caterpillar","indices":[141,153]}]	[{"url":"https://t.co/UqTYOQy311","expanded_url":"https://www.zazzle.com/funny_dancing_cartoon_caterpillar_gardener_giant_coffee_mug-183080773988729418","display_url":"zazzle.com/funny_dancing_â€¦","indices":[85,108]}]	Cute Mug for Dancers or Flower Gardeners is 15% off today w/Zazzle code SPRINGFUNZAZ https://t.co/UqTYOQy311 via @zazzle #dancers #gardeners #caterpillar	5963.0	RT @swisstoons: Cute Mug for Dancers or Flower Gardeners is 15% off today w/Zazzle code SPRINGFUNZAZ https://t.co/UqTYOQy311 via @zazzle #dâ€¦	1191.0	True	full
400	6049d3a4cb7a5e003802ec0a	2021-03-11 08:17:11	[]	[]	Thu Mar 11 08:11:19 +0000 2021	[]	[{"url":"https://t.co/buoIuLpUQI","expanded_url":"https://livesicilia.it/2021/03/10/stesso-lotto-di-vaccino-del-militare-verifiche-su-un-secondo-decesso/","display_url":"livesicilia.it/2021/03/10/steâ€¦","indices":[246,269]}]	A 43-year old Italian Navy member and a 50-year old Italian policeman died after receiving the AstraZeneca vaccine. These vaccines come from the same batch. People are dying and Draghi's government doesn't halt the distribution of this vaccine. https://t.co/buoIuLpUQI	38947.0	RT @CesareSacchetti: A 43-year old Italian Navy member and a 50-year old Italian policeman died after receiving the AstraZeneca vaccine. Tâ€¦	1639.0	True	full
401	6049d3cbcb7a5e003802f53a	2021-03-11 08:17:36	[]	[{"url":"https://t.co/cTnYWNOLGR","expanded_url":"https://nyti.ms/3cjhN0g","display_url":"nyti.ms/3cjhN0g","indices":[131,154]}]		[]	[]			"Spanish regions press Madrid to speed up vaccine access with more AstraZeneca shots." by BY RAPHAEL MINDER via NYTâ€¦ https://t.co/Tj6GeX0jbK	1718.0	True	full
402	6049d3d6cb7a5e003802f81e	2021-03-11 08:17:45	[]	[]	Wed Mar 10 12:56:06 +0000 2021	[{"text":"homedecor","indices":[92,102]},{"text":"homedecoratin","indices":[103,117]},{"text":"pillows","indices":[118,126]},{"text":"monogrammed","indices":[127,139]},{"text":"custom","indices":[140,147]},{"text":"personalized","indices":[148,161]},{"text":"personalised","indices":[162,175]},{"text":"uniquegifts","indices":[176,188]},{"text":"golf","indices":[189,194]},{"text":"onlinestore","ind…	[{"url":"https://t.co/JWBDHtutHA","expanded_url":"https://zazzle.com/collections/pillow_personality-119547642368851766?rf=238423044473770840","display_url":"zazzle.com/collections/piâ€¦","indices":[0,23]}]	https://t.co/JWBDHtutHA via @zazzle 15% off code SPRINGFUNZAZ Ends 3-11-21 @ 11:59 PM PST #homedecor #homedecoratin #pillows #monogrammed #custom #personalized #personalised #uniquegifts #golf #onlinestore #motivational #interiordesigner #beachpausedesigns #zazzle #ZazzleMade	3545.0	RT @Beachpause: https://t.co/JWBDHtutHA via @zazzle 15% off code SPRINGFUNZAZ Ends 3-11-21 @ 11:59 PM PST #homedecor #homedecoratin #pillâ€¦	1191.0	True	full
403	6049d3dacb7a5e003802f9a4	2021-03-11 08:17:49	[{"text":"Lockdown","indices":[129,138]},{"text":"Viral","indices":[140,146]},{"text":"ViralVideo","indices":[147,158]},{"text":"COVID19","indices":[159,167]}]	[{"url":"https://t.co/30oYWDHClj","expanded_url":"https://buff.ly/3tdxeOz","display_url":"buff.ly/3tdxeOz","indices":[168,191]}]		[]	[]			[WATCH] This is AMAZING ðŸŽžï¸� Wow! instead of doing household renovations, he decided to build a video store in his baâ€¦ https://t.co/8wDdfmViMr	379543.0	True	full
404	6049d3dccb7a5e003802fa6a	2021-03-11 08:17:51	[]	[{"url":"https://t.co/y1minxUDNq","expanded_url":"https://www.aemps.gob.es/informa/notasinformativas/productossanitarios/seguridad-3/2021/inmovilizacion-en-austria-de-un-lote-de-la-vacuna-frente-a-la-covid-19-de-astrazeneca-la-evaluacion-preliminar-no-indica-relacion-con-los-acontecimientos-notificados/","display_url":"aemps.gob.es/informa/notasiâ€¦","indices":[175,198]}]		[]	[]			(AEMPS) InmovilizaciÃ³n en Austria de un lote de la vacuna frente a la COVID-19 de AstraZeneca: la evaluaciÃ³n prelimâ€¦ https://t.co/penSVdK5X7	4726.0	True	full
405	6049d406cb7a5e0038030534	2021-03-11 08:18:21	[]	[]	Sat Mar 21 18:17:07 +0000 2020	[{"text":"Covid_19","indices":[79,88]},{"text":"faggot","indices":[89,96]},{"text":"exposed","indices":[97,105]},{"text":"murraychapman","indices":[106,120]}]	[{"url":"https://t.co/w7TOWcfHpH","expanded_url":"https://picsart.app.link/R2YYyeME24","display_url":"picsart.app.link/R2YYyeME24","indices":[55,78]}]	I created something AMAZING with PicsArt. Take a look https://t.co/w7TOWcfHpH #Covid_19 #faggot #exposed #murraychapman.absolutely.exposed https://t.co/KSPR7N14l3	14.0	RT @IroticaSoleen: I created something AMAZING with PicsArt. Take a look https://t.co/w7TOWcfHpH #Covid_19 #faggot #exposed #murraychapmanâ€¦	225.0	True	full
406	6049d407cb7a5e00380305ac	2021-03-11 08:18:23	[]	[]	Thu Mar 11 08:11:19 +0000 2021	[]	[{"url":"https://t.co/buoIuLpUQI","expanded_url":"https://livesicilia.it/2021/03/10/stesso-lotto-di-vaccino-del-militare-verifiche-su-un-secondo-decesso/","display_url":"livesicilia.it/2021/03/10/steâ€¦","indices":[246,269]}]	A 43-year old Italian Navy member and a 50-year old Italian policeman died after receiving the AstraZeneca vaccine. These vaccines come from the same batch. People are dying and Draghi's government doesn't halt the distribution of this vaccine. https://t.co/buoIuLpUQI	38947.0	RT @CesareSacchetti: A 43-year old Italian Navy member and a 50-year old Italian policeman died after receiving the AstraZeneca vaccine. Tâ€¦	971.0	True	full
407	6049d414cb7a5e0038030912	2021-03-11 08:18:32	[]	[]	Thu Mar 11 08:11:19 +0000 2021	[]	[{"url":"https://t.co/buoIuLpUQI","expanded_url":"https://livesicilia.it/2021/03/10/stesso-lotto-di-vaccino-del-militare-verifiche-su-un-secondo-decesso/","display_url":"livesicilia.it/2021/03/10/steâ€¦","indices":[246,269]}]	A 43-year old Italian Navy member and a 50-year old Italian policeman died after receiving the AstraZeneca vaccine. These vaccines come from the same batch. People are dying and Draghi's government doesn't halt the distribution of this vaccine. https://t.co/buoIuLpUQI	38947.0	RT @CesareSacchetti: A 43-year old Italian Navy member and a 50-year old Italian policeman died after receiving the AstraZeneca vaccine. Tâ€¦	2572.0	True	full
408	6049d467cb7a5e003803210a	2021-03-11 08:27:12	[]	[]	Mon Mar 08 17:01:34 +0000 2021	[]	[{"url":"https://t.co/1xHlQCc4nj","expanded_url":"https://thevaccinereaction.org/2016/01/polysorbate-80-a-risky-vaccine-ingredient/","display_url":"thevaccinereaction.org/2016/01/polysoâ€¦","indices":[156,179]}]	The AstraZeneca vaccine contains polysorbate 80. A substance that opens the blood brain barrier, to allow their COVID vaccine poisons to enter the brain. https://t.co/1xHlQCc4nj https://t.co/VswR4SzESN	2733.0	RT @Djindji75: The AstraZeneca vaccine contains polysorbate 80. A substance that opens the blood brain barrier, to allow their COVID vaccinâ€¦	129.0	True	full
409	6049d496cb7a5e0038032f4c	2021-03-11 08:27:52	[]	[]	Thu Mar 11 08:11:19 +0000 2021	[]	[{"url":"https://t.co/buoIuLpUQI","expanded_url":"https://livesicilia.it/2021/03/10/stesso-lotto-di-vaccino-del-militare-verifiche-su-un-secondo-decesso/","display_url":"livesicilia.it/2021/03/10/steâ€¦","indices":[246,269]}]	A 43-year old Italian Navy member and a 50-year old Italian policeman died after receiving the AstraZeneca vaccine. These vaccines come from the same batch. People are dying and Draghi's government doesn't halt the distribution of this vaccine. https://t.co/buoIuLpUQI	38947.0	RT @CesareSacchetti: A 43-year old Italian Navy member and a 50-year old Italian policeman died after receiving the AstraZeneca vaccine. Tâ€¦	5386.0	True	full
410	6049d4c7cb7a5e0038033efa	2021-03-11 08:28:36	[]	[]	Thu Mar 11 08:11:19 +0000 2021	[]	[{"url":"https://t.co/buoIuLpUQI","expanded_url":"https://livesicilia.it/2021/03/10/stesso-lotto-di-vaccino-del-militare-verifiche-su-un-secondo-decesso/","display_url":"livesicilia.it/2021/03/10/steâ€¦","indices":[246,269]}]	A 43-year old Italian Navy member and a 50-year old Italian policeman died after receiving the AstraZeneca vaccine. These vaccines come from the same batch. People are dying and Draghi's government doesn't halt the distribution of this vaccine. https://t.co/buoIuLpUQI	38947.0	RT @CesareSacchetti: A 43-year old Italian Navy member and a 50-year old Italian policeman died after receiving the AstraZeneca vaccine. Tâ€¦	59.0	True	full
411	6049d4c9cb7a5e0038033f8c	2021-03-11 08:28:37	[]	[{"url":"https://t.co/9hmO40NfRw","expanded_url":"http://intranet.lothian.scot.nhs.uk/Directory/eHealth/Training/TRAKCourses/TrakMentalHealth/DigitalMentalHealth/Pages/DMH-Forums.aspx","display_url":"intranet.lothian.scot.nhs.uk/Directory/eHeaâ€¦","indices":[106,129]}]		[]	[]			Today 2-4pm on Teams - 2nd @NHS_Lothian DIGITAL MENTAL HEALTH FORUM. Agenda in image. Link on inTRAnet atâ€¦ https://t.co/YWAZK5EzuQ	1812.0	True	full
412	6049d4dacb7a5e003803431e	2021-03-11 08:28:48	[]	[]	Thu Mar 11 08:15:32 +0000 2021	[{"text":"Corona","indices":[4,11]}]	[{"url":"https://t.co/aScrDlK9og","expanded_url":"https://www.migazin.de/2021/03/11/datenreport-2021-corona-pandemie-erhoeht-soziale-ungleichheit/?utm_source=dlvr.it&utm_medium=twitter","display_url":"migazin.de/2021/03/11/datâ€¦","indices":[227,250]}]	Die #Corona-Pandemie macht die Menschen nicht gleicher, sondern ihre Lebenssituation noch ungleicher. Besonders negativ betroffen sind unter anderem Menschen mit Migrationshintergrund. Das geht aus dem Datenreport 2021 hervor. https://t.co/aScrDlK9og	10230.0	RT @MiGAZIN: Die #Corona-Pandemie macht die Menschen nicht gleicher, sondern ihre Lebenssituation noch ungleicher. Besonders negativ betrofâ€¦	1401.0	True	full
413	6049d507cb7a5e0038034e12	2021-03-11 08:29:18	[]	[]	Thu Mar 11 08:11:19 +0000 2021	[]	[{"url":"https://t.co/buoIuLpUQI","expanded_url":"https://livesicilia.it/2021/03/10/stesso-lotto-di-vaccino-del-militare-verifiche-su-un-secondo-decesso/","display_url":"livesicilia.it/2021/03/10/steâ€¦","indices":[246,269]}]	A 43-year old Italian Navy member and a 50-year old Italian policeman died after receiving the AstraZeneca vaccine. These vaccines come from the same batch. People are dying and Draghi's government doesn't halt the distribution of this vaccine. https://t.co/buoIuLpUQI	38947.0	RT @CesareSacchetti: A 43-year old Italian Navy member and a 50-year old Italian policeman died after receiving the AstraZeneca vaccine. Tâ€¦	637.0	True	full
414	6049d511cb7a5e0038034fe0	2021-03-11 08:29:23	[]	[]	Thu Mar 11 08:11:19 +0000 2021	[]	[{"url":"https://t.co/buoIuLpUQI","expanded_url":"https://livesicilia.it/2021/03/10/stesso-lotto-di-vaccino-del-militare-verifiche-su-un-secondo-decesso/","display_url":"livesicilia.it/2021/03/10/steâ€¦","indices":[246,269]}]	A 43-year old Italian Navy member and a 50-year old Italian policeman died after receiving the AstraZeneca vaccine. These vaccines come from the same batch. People are dying and Draghi's government doesn't halt the distribution of this vaccine. https://t.co/buoIuLpUQI	38947.0	RT @CesareSacchetti: A 43-year old Italian Navy member and a 50-year old Italian policeman died after receiving the AstraZeneca vaccine. Tâ€¦	49.0	True	full
415	6049d523cb7a5e00380354ca	2021-03-11 08:29:37	[]	[]	Thu Mar 11 08:11:19 +0000 2021	[]	[{"url":"https://t.co/buoIuLpUQI","expanded_url":"https://livesicilia.it/2021/03/10/stesso-lotto-di-vaccino-del-militare-verifiche-su-un-secondo-decesso/","display_url":"livesicilia.it/2021/03/10/steâ€¦","indices":[246,269]}]	A 43-year old Italian Navy member and a 50-year old Italian policeman died after receiving the AstraZeneca vaccine. These vaccines come from the same batch. People are dying and Draghi's government doesn't halt the distribution of this vaccine. https://t.co/buoIuLpUQI	38947.0	RT @CesareSacchetti: A 43-year old Italian Navy member and a 50-year old Italian policeman died after receiving the AstraZeneca vaccine. Tâ€¦	220.0	True	full
416	6049d580cb7a5e0038036798	2021-03-11 08:30:30	[]	[]	Wed Mar 10 11:00:00 +0000 2021	[{"text":"MovimientoCeliaco","indices":[234,252]}]	[{"url":"https://t.co/CNi29v6S2y","expanded_url":"https://celiacos.org/seminario-online-novedades-en-investigacion-de-la-enfermedad-celiaca/","display_url":"celiacos.org/seminario-onliâ€¦","indices":[253,276]}]	â€¼ï¸�PLAZAS LIMITADASâ€¼ï¸� Hemos reunido a los equipos ganadores de los Premios FACE de fomento a la investigaciÃ³n para hablar sobre Ãºltimas novedades y saber cÃ³mo se estÃ¡n desarrollando sus proyectos de investigaciÃ³n. â¬‡ InscrÃ­bete AQUÃ� â¬‡ #MovimientoCeliacoðŸ’™https://t.co/CNi29v6S2y	8733.0	RT @FACEceliacos: â€¼ï¸�PLAZAS LIMITADASâ€¼ï¸� Hemos reunido a los equipos ganadores de los Premios FACE de fomento a la investigaciÃ³n para hablarâ€¦	83.0	True	full
417	6049d594cb7a5e0038036d52	2021-03-11 08:30:46	[]	[]	Thu Mar 11 08:11:19 +0000 2021	[]	[{"url":"https://t.co/buoIuLpUQI","expanded_url":"https://livesicilia.it/2021/03/10/stesso-lotto-di-vaccino-del-militare-verifiche-su-un-secondo-decesso/","display_url":"livesicilia.it/2021/03/10/steâ€¦","indices":[246,269]}]	A 43-year old Italian Navy member and a 50-year old Italian policeman died after receiving the AstraZeneca vaccine. These vaccines come from the same batch. People are dying and Draghi's government doesn't halt the distribution of this vaccine. https://t.co/buoIuLpUQI	38947.0	RT @CesareSacchetti: A 43-year old Italian Navy member and a 50-year old Italian policeman died after receiving the AstraZeneca vaccine. Tâ€¦	317.0	True	full
418	6049d5cecb7a5e0038037b5c	2021-03-11 08:31:25	[]	[{"url":"https://t.co/a2dMJeD4bp","expanded_url":"https://ift.tt/2PIJlo8","display_url":"ift.tt/2PIJlo8","indices":[131,154]}]		[]	[]			"Spanish regions press Madrid to speed up vaccine access with more AstraZeneca shots." by BY RAPHAEL MINDER via NYTâ€¦ https://t.co/9GlCdnoQle	968.0	True	full
419	6049d5e0cb7a5e0038037ed0	2021-03-11 08:31:35	[]	[]	Thu Mar 11 08:11:19 +0000 2021	[]	[{"url":"https://t.co/buoIuLpUQI","expanded_url":"https://livesicilia.it/2021/03/10/stesso-lotto-di-vaccino-del-militare-verifiche-su-un-secondo-decesso/","display_url":"livesicilia.it/2021/03/10/steâ€¦","indices":[246,269]}]	A 43-year old Italian Navy member and a 50-year old Italian policeman died after receiving the AstraZeneca vaccine. These vaccines come from the same batch. People are dying and Draghi's government doesn't halt the distribution of this vaccine. https://t.co/buoIuLpUQI	38947.0	RT @CesareSacchetti: A 43-year old Italian Navy member and a 50-year old Italian policeman died after receiving the AstraZeneca vaccine. Tâ€¦	1283.0	True	full
420	6049d60bcb7a5e0038038862	2021-03-11 08:32:02	[]	[]	Wed Mar 10 13:30:01 +0000 2021	[]	[{"url":"https://t.co/gQp9VDTsTz","expanded_url":"https://know.az/3ckKDNM","display_url":"know.az/3ckKDNM","indices":[251,274]}]	Together with our partners, @gavi @WHO @CEPIvaccines, we are doing everything possible to ensure people around the world have access to safe, effective Covid-19 vaccines, wherever they live and regardless of income level. More from CEO Pascal Soriot: https://t.co/gQp9VDTsTz https://t.co/NuTuThUaFV	247939.0	RT @AstraZeneca: Together with our partners, @gavi @WHO @CEPIvaccines, we are doing everything possible to ensure people around the world hâ€¦	414.0	True	full
421	6049d61fcb7a5e0038038d64	2021-03-11 08:32:16	[]	[{"url":"https://t.co/2RCzlq2Zfe","expanded_url":"https://ift.tt/2PIJlo8","display_url":"ift.tt/2PIJlo8","indices":[131,154]}]		[]	[]			"Spanish regions press Madrid to speed up vaccine access with more AstraZeneca shots." by BY RAPHAEL MINDER via NYTâ€¦ https://t.co/jzXp3zY0Bm	19.0	True	full
422	6049d635cb7a5e003803949c	2021-03-11 08:32:37	[]	[]	Thu Mar 11 08:11:19 +0000 2021	[]	[{"url":"https://t.co/buoIuLpUQI","expanded_url":"https://livesicilia.it/2021/03/10/stesso-lotto-di-vaccino-del-militare-verifiche-su-un-secondo-decesso/","display_url":"livesicilia.it/2021/03/10/steâ€¦","indices":[246,269]}]	A 43-year old Italian Navy member and a 50-year old Italian policeman died after receiving the AstraZeneca vaccine. These vaccines come from the same batch. People are dying and Draghi's government doesn't halt the distribution of this vaccine. https://t.co/buoIuLpUQI	38947.0	RT @CesareSacchetti: A 43-year old Italian Navy member and a 50-year old Italian policeman died after receiving the AstraZeneca vaccine. Tâ€¦	33.0	True	full
423	6049d636cb7a5e00380394ec	2021-03-11 08:32:37	[{"text":"Toyota","indices":[195,202]},{"text":"ToyotaIndia","indices":[203,215]},{"text":"ToyotaGlanza","indices":[216,229]},{"text":"Glanza","indices":[230,237]},{"text":"HatchinPartners","indices":[238,254]}]	[{"url":"https://t.co/G0WjZ7kaFQ","expanded_url":"https://bit.ly/3fzltuR","display_url":"bit.ly/3fzltuR","indices":[129,152]},{"url":"https://t.co/EZEi3eIBqq","expanded_url":"https://bit.ly/2Cakp2c","display_url":"bit.ly/2Cakp2c","indices":[169,192]}]		[]	[]			The Club canâ€™t even handle us right now. âœ… Price Starting @ Rs.7.18 Lakhs. âœ… Benefits upto @ Rs.15,000 * Bookâ€¦ https://t.co/hMAZ94abrT	116.0	True	full
424	6049d646cb7a5e00380399d0	2021-03-11 08:32:51	[]	[]	Sat Jan 23 23:05:06 +0000 2021	[]	[{"url":"https://t.co/ip9rSiKOQR","expanded_url":"https://theconversation.com/coronavirus-why-combining-the-oxford-vaccine-with-russias-sputnik-v-vaccine-could-make-it-more-effective-152873","display_url":"theconversation.com/coronavirus-whâ€¦","indices":[250,273]}]	Esta nota explica porquÃ© serÃ­a una buena idea la de combinar la vacuna de AstraZeneca con la Sputnik V. Esencialmente porque serÃ­a lo que ya es la Sputnik: dos dosis diferentes para evitar la posible resistencia a la 2da dosis despuÃ©s de dar la 1ra. https://t.co/ip9rSiKOQR	54537.0	RT @ernestorr: Esta nota explica porquÃ© serÃ­a una buena idea la de combinar la vacuna de AstraZeneca con la Sputnik V. Esencialmente porqueâ€¦	2395.0	True	full
425	6049d682cb7a5e003803aaaa	2021-03-11 08:33:39	[{"text":"TÃ¼bingen","indices":[70,79]}]	[{"url":"https://t.co/AHsE2gFXVd","expanded_url":"https://www.swr.de/swraktuell/baden-wuerttemberg/coronavirus-liveblog-bw-100.html","display_url":"swr.de/swraktuell/badâ€¦","indices":[251,274]}]		[]	[]			Das @MSI_BW kÃ¼rzt die @AstraZeneca-Impflieferungen an das Impfzentrum #TÃ¼bingen. In der Folge wurden 140 Impfterminâ€¦ https://t.co/H39l19xyRz	70696.0	True	full
426	6049d69ccb7a5e003803b27c	2021-03-11 08:34:00	[]	[]	Thu Mar 11 08:11:19 +0000 2021	[]	[{"url":"https://t.co/buoIuLpUQI","expanded_url":"https://livesicilia.it/2021/03/10/stesso-lotto-di-vaccino-del-militare-verifiche-su-un-secondo-decesso/","display_url":"livesicilia.it/2021/03/10/steâ€¦","indices":[246,269]}]	A 43-year old Italian Navy member and a 50-year old Italian policeman died after receiving the AstraZeneca vaccine. These vaccines come from the same batch. People are dying and Draghi's government doesn't halt the distribution of this vaccine. https://t.co/buoIuLpUQI	38948.0	RT @CesareSacchetti: A 43-year old Italian Navy member and a 50-year old Italian policeman died after receiving the AstraZeneca vaccine. Tâ€¦	174.0	True	full
427	6049d6a6cb7a5e003803b6de	2021-03-11 08:34:13	[]	[]	Thu Mar 11 08:11:19 +0000 2021	[]	[{"url":"https://t.co/buoIuLpUQI","expanded_url":"https://livesicilia.it/2021/03/10/stesso-lotto-di-vaccino-del-militare-verifiche-su-un-secondo-decesso/","display_url":"livesicilia.it/2021/03/10/steâ€¦","indices":[246,269]}]	A 43-year old Italian Navy member and a 50-year old Italian policeman died after receiving the AstraZeneca vaccine. These vaccines come from the same batch. People are dying and Draghi's government doesn't halt the distribution of this vaccine. https://t.co/buoIuLpUQI	38948.0	RT @CesareSacchetti: A 43-year old Italian Navy member and a 50-year old Italian policeman died after receiving the AstraZeneca vaccine. Tâ€¦	1569.0	True	full
428	6049d6a7cb7a5e003803b74a	2021-03-11 08:34:14	[]	[{"url":"https://t.co/uVf5usJHnY","expanded_url":"https://ift.tt/2PIJlo8","display_url":"ift.tt/2PIJlo8","indices":[131,154]}]		[]	[]			"Spanish regions press Madrid to speed up vaccine access with more AstraZeneca shots." by BY RAPHAEL MINDER via NYTâ€¦ https://t.co/waNdX4jFcA	21.0	True	full
429	6049d6bacb7a5e003803bc46	2021-03-11 08:34:28	[]	[]	Wed Mar 10 19:00:40 +0000 2021	[{"text":"Porzellanmanufaktur","indices":[28,48]},{"text":"fplus","indices":[180,186]}]	[{"url":"https://t.co/J8cviAUUod","expanded_url":"http://www.faz.net/aktuell/rhein-main/wirtschaft/hoechster-porzellanmanufaktur-hat-trotz-pandemie-verkauft-17236209.html","display_url":"faz.net/aktuell/rhein-â€¦","indices":[187,210]}]	Die 275 Jahre alte HÃ¶chster #Porzellanmanufaktur musste ihre LÃ¤den wegen der Pandemie schlieÃŸen â€“ und hat dennoch mehr verkauft. Denn die ExportauftrÃ¤ge nach Asien sind gestiegen. #fplus https://t.co/J8cviAUUod	78507.0	RT @FAZ_RheinMain: Die 275 Jahre alte HÃ¶chster #Porzellanmanufaktur musste ihre LÃ¤den wegen der Pandemie schlieÃŸen â€“ und hat dennoch mehr vâ€¦	1083.0	True	full
430	6049d6c6cb7a5e003803bf36	2021-03-11 08:34:36	[]	[]	Thu Mar 11 08:33:39 +0000 2021	[{"text":"TÃ¼bingen","indices":[70,79]}]	[{"url":"https://t.co/AHsE2gFXVd","expanded_url":"https://www.swr.de/swraktuell/baden-wuerttemberg/coronavirus-liveblog-bw-100.html","display_url":"swr.de/swraktuell/badâ€¦","indices":[251,274]}]	Das @MSI_BW kÃ¼rzt die @AstraZeneca-Impflieferungen an das Impfzentrum #TÃ¼bingen. In der Folge wurden 140 Impftermine am Sonntag abgesagt, am folgenden Montag und Dienstag sogar tÃ¤glich 420. Der Grund: es sind weniger Impfdosen vorhanden als zugesagt. https://t.co/AHsE2gFXVd	70696.0	RT @SWRAktuellBW: Das @MSI_BW kÃ¼rzt die @AstraZeneca-Impflieferungen an das Impfzentrum #TÃ¼bingen. In der Folge wurden 140 Impftermine am Sâ€¦	9847.0	True	full
431	6049d6d5cb7a5e003803c39e	2021-03-11 08:34:48	[]	[{"url":"https://t.co/zCzH57kVXC","expanded_url":"https://www.thetimes.co.uk/article/german-medics-applaud-russias-clever-sputnik-v-vaccine-d2q9xv5n9?utm_medium=Social&utm_source=Twitter#Echobox=1615447230","display_url":"thetimes.co.uk/article/germanâ€¦","indices":[222,245]}]		[]	[]			Russia's Sputnik V jab, which is based on similar technology to AstraZenecaâ€™s, has been praised as "cleverly designâ€¦ https://t.co/2O2O5zItu2	1525353.0	True	full
432	6049d6ffcb7a5e003803d160	2021-03-11 08:35:27	[]	[]	Thu Mar 11 08:34:48 +0000 2021	[]	[{"url":"https://t.co/zCzH57kVXC","expanded_url":"https://www.thetimes.co.uk/article/german-medics-applaud-russias-clever-sputnik-v-vaccine-d2q9xv5n9?utm_medium=Social&utm_source=Twitter#Echobox=1615447230","display_url":"thetimes.co.uk/article/germanâ€¦","indices":[222,245]}]	Russia's Sputnik V jab, which is based on similar technology to AstraZenecaâ€™s, has been praised as "cleverly designed" by the head of Germanyâ€™s vaccine panel, who predicted that it will soon be approved for use in the EU. https://t.co/zCzH57kVXC	1525354.0	RT @thetimes: Russia's Sputnik V jab, which is based on similar technology to AstraZenecaâ€™s, has been praised as "cleverly designed" by theâ€¦	683.0	True	full
433	6049d6ffcb7a5e003803d180	2021-03-11 08:35:28	[]	[{"url":"https://t.co/EOHqLreSmb","expanded_url":"https://www.bbc.co.uk/news/health-56351084","display_url":"bbc.co.uk/news/health-56â€¦","indices":[245,268]}]		[]	[]			Great. Just what I feared. Cancer patients 'lack same protection' after 1st jab. Is this also for Oxford AZ? Whatâ€™sâ€¦ https://t.co/pBMP6WCM1Z	2198.0	True	full
434	6049d70ccb7a5e003803d5f2	2021-03-11 08:35:40	[]	[]	Thu Mar 11 08:34:48 +0000 2021	[]	[{"url":"https://t.co/zCzH57kVXC","expanded_url":"https://www.thetimes.co.uk/article/german-medics-applaud-russias-clever-sputnik-v-vaccine-d2q9xv5n9?utm_medium=Social&utm_source=Twitter#Echobox=1615447230","display_url":"thetimes.co.uk/article/germanâ€¦","indices":[222,245]}]	Russia's Sputnik V jab, which is based on similar technology to AstraZenecaâ€™s, has been praised as "cleverly designed" by the head of Germanyâ€™s vaccine panel, who predicted that it will soon be approved for use in the EU. https://t.co/zCzH57kVXC	1525354.0	RT @thetimes: Russia's Sputnik V jab, which is based on similar technology to AstraZenecaâ€™s, has been praised as "cleverly designed" by theâ€¦	430.0	True	full
435	6049d74acb7a5e003803e7e2	2021-03-11 08:36:30	[]	[]	Thu Mar 11 08:11:19 +0000 2021	[]	[{"url":"https://t.co/buoIuLpUQI","expanded_url":"https://livesicilia.it/2021/03/10/stesso-lotto-di-vaccino-del-militare-verifiche-su-un-secondo-decesso/","display_url":"livesicilia.it/2021/03/10/steâ€¦","indices":[246,269]}]	A 43-year old Italian Navy member and a 50-year old Italian policeman died after receiving the AstraZeneca vaccine. These vaccines come from the same batch. People are dying and Draghi's government doesn't halt the distribution of this vaccine. https://t.co/buoIuLpUQI	38948.0	RT @CesareSacchetti: A 43-year old Italian Navy member and a 50-year old Italian policeman died after receiving the AstraZeneca vaccine. Tâ€¦	337.0	True	full
436	6049d759cb7a5e003803ed12	2021-03-11 08:36:45	[]	[]	Thu Mar 11 08:34:48 +0000 2021	[]	[{"url":"https://t.co/zCzH57kVXC","expanded_url":"https://www.thetimes.co.uk/article/german-medics-applaud-russias-clever-sputnik-v-vaccine-d2q9xv5n9?utm_medium=Social&utm_source=Twitter#Echobox=1615447230","display_url":"thetimes.co.uk/article/germanâ€¦","indices":[222,245]}]	Russia's Sputnik V jab, which is based on similar technology to AstraZenecaâ€™s, has been praised as "cleverly designed" by the head of Germanyâ€™s vaccine panel, who predicted that it will soon be approved for use in the EU. https://t.co/zCzH57kVXC	1525354.0	RT @thetimes: Russia's Sputnik V jab, which is based on similar technology to AstraZenecaâ€™s, has been praised as "cleverly designed" by theâ€¦	1611.0	True	full
437	6049d774cb7a5e003803f456	2021-03-11 08:37:05	[]	[]	Wed Mar 10 20:05:57 +0000 2021	[{"text":"polqc","indices":[139,145]},{"text":"AssNat","indices":[147,154]}]	[{"url":"https://t.co/AZzaGxeBkE","expanded_url":"https://youtu.be/X5GBQh4XXwY","display_url":"youtu.be/X5GBQh4XXwY","indices":[54,77]}]	Les effets secondaires des vaxxins .. Pfizer surtout. https://t.co/AZzaGxeBkE @AlloToi @Radio_Quebec @JEAN85063615 @BanGsansBooM @SAudet80 #polqc #AssNat	4593.0	RT @pres_reine: Les effets secondaires des vaxxins .. Pfizer surtout. https://t.co/AZzaGxeBkE @AlloToi @Radio_Quebec @JEAN85063615 @BanGsanâ€¦	138.0	True	full
438	6049d784cb7a5e003803f832	2021-03-11 08:37:16	[]	[]	Thu Mar 11 08:11:19 +0000 2021	[]	[{"url":"https://t.co/buoIuLpUQI","expanded_url":"https://livesicilia.it/2021/03/10/stesso-lotto-di-vaccino-del-militare-verifiche-su-un-secondo-decesso/","display_url":"livesicilia.it/2021/03/10/steâ€¦","indices":[246,269]}]	A 43-year old Italian Navy member and a 50-year old Italian policeman died after receiving the AstraZeneca vaccine. These vaccines come from the same batch. People are dying and Draghi's government doesn't halt the distribution of this vaccine. https://t.co/buoIuLpUQI	38948.0	RT @CesareSacchetti: A 43-year old Italian Navy member and a 50-year old Italian policeman died after receiving the AstraZeneca vaccine. Tâ€¦	63.0	True	full
439	6049d785cb7a5e003803f898	2021-03-11 08:37:17	[]	[]	Thu Mar 11 08:34:48 +0000 2021	[]	[{"url":"https://t.co/zCzH57kVXC","expanded_url":"https://www.thetimes.co.uk/article/german-medics-applaud-russias-clever-sputnik-v-vaccine-d2q9xv5n9?utm_medium=Social&utm_source=Twitter#Echobox=1615447230","display_url":"thetimes.co.uk/article/germanâ€¦","indices":[222,245]}]	Russia's Sputnik V jab, which is based on similar technology to AstraZenecaâ€™s, has been praised as "cleverly designed" by the head of Germanyâ€™s vaccine panel, who predicted that it will soon be approved for use in the EU. https://t.co/zCzH57kVXC	1525354.0	RT @thetimes: Russia's Sputnik V jab, which is based on similar technology to AstraZenecaâ€™s, has been praised as "cleverly designed" by theâ€¦	1561.0	True	full
440	6049d789cb7a5e003803f986	2021-03-11 08:37:20	[]	[]	Thu Mar 11 08:11:19 +0000 2021	[]	[{"url":"https://t.co/buoIuLpUQI","expanded_url":"https://livesicilia.it/2021/03/10/stesso-lotto-di-vaccino-del-militare-verifiche-su-un-secondo-decesso/","display_url":"livesicilia.it/2021/03/10/steâ€¦","indices":[246,269]}]	A 43-year old Italian Navy member and a 50-year old Italian policeman died after receiving the AstraZeneca vaccine. These vaccines come from the same batch. People are dying and Draghi's government doesn't halt the distribution of this vaccine. https://t.co/buoIuLpUQI	38948.0	RT @CesareSacchetti: A 43-year old Italian Navy member and a 50-year old Italian policeman died after receiving the AstraZeneca vaccine. Tâ€¦	741.0	True	full
441	6049d7decb7a5e0038040e96	2021-03-11 08:38:19	[]	[]	Thu Mar 11 08:34:48 +0000 2021	[]	[{"url":"https://t.co/zCzH57kVXC","expanded_url":"https://www.thetimes.co.uk/article/german-medics-applaud-russias-clever-sputnik-v-vaccine-d2q9xv5n9?utm_medium=Social&utm_source=Twitter#Echobox=1615447230","display_url":"thetimes.co.uk/article/germanâ€¦","indices":[222,245]}]	Russia's Sputnik V jab, which is based on similar technology to AstraZenecaâ€™s, has been praised as "cleverly designed" by the head of Germanyâ€™s vaccine panel, who predicted that it will soon be approved for use in the EU. https://t.co/zCzH57kVXC	1525389.0	RT @thetimes: Russia's Sputnik V jab, which is based on similar technology to AstraZenecaâ€™s, has been praised as "cleverly designed" by theâ€¦	18.0	True	full
442	6049d82fcb7a5e00380421f0	2021-03-11 08:39:14	[{"text":"CM","indices":[233,236]}]	[{"url":"https://t.co/CbYpvQ87DS","expanded_url":"http://twib.in/l/GL6B9MbjjMyE","display_url":"twib.in/l/GL6B9MbjjMyE","indices":[209,232]}]		[]	[]			COVID-19 | CoagulaÃ§Ã£o do sangue em pacientes vacinados com AstraZeneca leva cinco paÃ­ses a suspender vacina Ã�ustriaâ€¦ https://t.co/YZRxBnHexN	3690.0	True	full
443	6049d830cb7a5e0038042204	2021-03-11 08:39:14	[]	[]	Thu Mar 11 08:34:48 +0000 2021	[]	[{"url":"https://t.co/zCzH57kVXC","expanded_url":"https://www.thetimes.co.uk/article/german-medics-applaud-russias-clever-sputnik-v-vaccine-d2q9xv5n9?utm_medium=Social&utm_source=Twitter#Echobox=1615447230","display_url":"thetimes.co.uk/article/germanâ€¦","indices":[222,245]}]	Russia's Sputnik V jab, which is based on similar technology to AstraZenecaâ€™s, has been praised as "cleverly designed" by the head of Germanyâ€™s vaccine panel, who predicted that it will soon be approved for use in the EU. https://t.co/zCzH57kVXC	1525354.0	RT @thetimes: Russia's Sputnik V jab, which is based on similar technology to AstraZenecaâ€™s, has been praised as "cleverly designed" by theâ€¦	408.0	True	full
444	6049d8dbcb7a5e003804544e	2021-03-11 08:41:35	[]	[{"url":"https://t.co/MsHGUstGZM","expanded_url":"https://ift.tt/2PIJlo8","display_url":"ift.tt/2PIJlo8","indices":[93,116]},{"url":"https://t.co/BeeDNPKOoc","expanded_url":"https://ift.tt/30uQrPd","display_url":"ift.tt/30uQrPd","indices":[117,140]}]		[]	[]			Spanish regions press Madrid to speed up vaccine access with more AstraZeneca shots. via NYTâ€¦ https://t.co/rntKTLenJE	2029.0	True	full
445	6049d8eacb7a5e00380458e6	2021-03-11 08:41:48	[]	[]	Wed Mar 10 11:55:41 +0000 2021	[]	[{"url":"https://t.co/Wtlbdg8ihs","expanded_url":"https://www.ilmeteo.it/notizie/astrazeneca-malori-dopo-il-vaccino-stop-alla-somministrazione-in-germania-la-situazione-094028/amp?utm_campaign=pulsanti_social&utm_source=facebook&utm_medium=news_amp","display_url":"ilmeteo.it/notizie/astrazâ€¦","indices":[255,278]}]	First, Austria suspended the AstraZeneca vaccine rollout after the death of one person. Now the district of Laar, in Germany, halts the rollout too due to the many side effects. Draghi's government instead keeps allowing the distribution of this vaccine. https://t.co/Wtlbdg8ihs	38948.0	RT @CesareSacchetti: First, Austria suspended the AstraZeneca vaccine rollout after the death of one person. Now the district of Laar, in Gâ€¦	237.0	True	full
446	6049d8ebcb7a5e003804590a	2021-03-11 08:41:49	[]	[]	Thu Mar 11 08:03:09 +0000 2021	[]	[{"url":"https://t.co/QDqT849kAP","expanded_url":"https://www.google.com/amp/s/www.bbc.com/news/amp/health-56351084","display_url":"google.com/amp/s/www.bbc.â€¦","indices":[197,220]}]	More bad news for the governments Pfizer (not AZ) dosing strategy in cancer patients. This was pushed forward with scant evidence when we had raging transmission - this needs reviewing. And now. https://t.co/QDqT849kAP	9087.0	RT @goldstone_tony: More bad news for the governments Pfizer (not AZ) dosing strategy in cancer patients. This was pushed forward with scaâ€¦	36.0	True	full
447	6049d8f7cb7a5e0038045c34	2021-03-11 08:41:57	[]	[{"url":"https://t.co/eVnln7P7ei","expanded_url":"https://www.theguardian.com/politics/2021/mar/10/untouchable-boris-bluster-busting-starmer-could-well-put-him-on-the-back-foot-again","display_url":"theguardian.com/politics/2021/â€¦","indices":[260,283]}]		[]	[]			Folks, I had my (first) jab yesterday( the inferior protecting AZ ) &amp; they gave me a sticker! â€œIâ€™ve BEEN vaccinatedâ€¦ https://t.co/61XgCRkW0M	1466.0	True	full
448	6049d92fcb7a5e0038046b8e	2021-03-11 08:42:41	[]	[]	Thu Mar 11 08:11:19 +0000 2021	[]	[{"url":"https://t.co/buoIuLpUQI","expanded_url":"https://livesicilia.it/2021/03/10/stesso-lotto-di-vaccino-del-militare-verifiche-su-un-secondo-decesso/","display_url":"livesicilia.it/2021/03/10/steâ€¦","indices":[246,269]}]	A 43-year old Italian Navy member and a 50-year old Italian policeman died after receiving the AstraZeneca vaccine. These vaccines come from the same batch. People are dying and Draghi's government doesn't halt the distribution of this vaccine. https://t.co/buoIuLpUQI	38948.0	RT @CesareSacchetti: A 43-year old Italian Navy member and a 50-year old Italian policeman died after receiving the AstraZeneca vaccine. Tâ€¦	109.0	True	full
449	6049d94bcb7a5e00380472a0	2021-03-11 08:43:01	[]	[{"url":"https://t.co/qKQQgAcrfb","expanded_url":"https://www.express.co.uk/news/world/1408276/France-news-latest-emmanuel-Macron-oxford-Astrazenca-vaccine-vn","display_url":"express.co.uk/news/world/140â€¦","indices":[136,159]}]		[]	[]			Step on a crack: Macron's OWN ally admits President's AstraZeneca attacks 'not true' after vaccine PROVEN perfectlyâ€¦ https://t.co/0kQfMmjyBq	2750.0	True	full
450	6049d964cb7a5e00380478e8	2021-03-11 08:43:18	[]	[]	Thu Mar 11 07:34:58 +0000 2021	[{"text":"Covid_19","indices":[0,9]},{"text":"Vaccine","indices":[10,18]}]	[{"url":"https://t.co/vUUzC5CjOm","expanded_url":"http://bit.ly/3vfEtr2","display_url":"bit.ly/3vfEtr2","indices":[130,153]}]	#Covid_19 #Vaccine AstraZeneca: PRAC preliminary view suggests no specific issue with batch used in Austria. More â„¹ï¸� @MinHealthCYðŸ‘‰https://t.co/vUUzC5CjOm https://t.co/ZeEL1jnhbY	12324.0	RT @CyprusPIO: #Covid_19 #Vaccine AstraZeneca: PRAC preliminary view suggests no specific issue with batch used in Austria. More â„¹ï¸� @MinHeaâ€¦	9256.0	True	full
451	6049d972cb7a5e0038047b84	2021-03-11 08:43:25	[]	[]	Thu Mar 11 08:11:19 +0000 2021	[]	[{"url":"https://t.co/buoIuLpUQI","expanded_url":"https://livesicilia.it/2021/03/10/stesso-lotto-di-vaccino-del-militare-verifiche-su-un-secondo-decesso/","display_url":"livesicilia.it/2021/03/10/steâ€¦","indices":[246,269]}]	A 43-year old Italian Navy member and a 50-year old Italian policeman died after receiving the AstraZeneca vaccine. These vaccines come from the same batch. People are dying and Draghi's government doesn't halt the distribution of this vaccine. https://t.co/buoIuLpUQI	38948.0	RT @CesareSacchetti: A 43-year old Italian Navy member and a 50-year old Italian policeman died after receiving the AstraZeneca vaccine. Tâ€¦	215.0	True	full
452	6049da03cb7a5e0038049f58	2021-03-11 08:45:05	[]	[]	Thu Mar 11 08:26:26 +0000 2021	[]	[{"url":"https://t.co/A2DzG208fc","expanded_url":"https://threadreaderapp.com/thread/1369923017837514755.html","display_url":"threadreaderapp.com/thread/1369923â€¦","indices":[111,134]}]	@Simon_maskeauf Hola, you can read it here: Thread bezÃ¼glich der AstraZeneca (kurz AZ) vs. BioNTech (kurz BT)â€¦ https://t.co/A2DzG208fc Share this if you think it's interesting. ðŸ¤–	452053.0	RT @threadreaderapp: @Simon_maskeauf Hola, you can read it here: Thread bezÃ¼glich der AstraZeneca (kurz AZ) vs. BioNTech (kurz BT)â€¦ https:/â€¦	78.0	True	full
453	6049da2dcb7a5e003804a83e	2021-03-11 08:45:30	[]	[]	Thu Mar 11 08:34:48 +0000 2021	[]	[{"url":"https://t.co/zCzH57kVXC","expanded_url":"https://www.thetimes.co.uk/article/german-medics-applaud-russias-clever-sputnik-v-vaccine-d2q9xv5n9?utm_medium=Social&utm_source=Twitter#Echobox=1615447230","display_url":"thetimes.co.uk/article/germanâ€¦","indices":[222,245]}]	Russia's Sputnik V jab, which is based on similar technology to AstraZenecaâ€™s, has been praised as "cleverly designed" by the head of Germanyâ€™s vaccine panel, who predicted that it will soon be approved for use in the EU. https://t.co/zCzH57kVXC	1525357.0	RT @thetimes: Russia's Sputnik V jab, which is based on similar technology to AstraZenecaâ€™s, has been praised as "cleverly designed" by theâ€¦	71.0	True	full
454	6049da36cb7a5e003804aa08	2021-03-11 08:45:35	[]	[]	Thu Mar 11 08:11:19 +0000 2021	[]	[{"url":"https://t.co/buoIuLpUQI","expanded_url":"https://livesicilia.it/2021/03/10/stesso-lotto-di-vaccino-del-militare-verifiche-su-un-secondo-decesso/","display_url":"livesicilia.it/2021/03/10/steâ€¦","indices":[246,269]}]	A 43-year old Italian Navy member and a 50-year old Italian policeman died after receiving the AstraZeneca vaccine. These vaccines come from the same batch. People are dying and Draghi's government doesn't halt the distribution of this vaccine. https://t.co/buoIuLpUQI	38948.0	RT @CesareSacchetti: A 43-year old Italian Navy member and a 50-year old Italian policeman died after receiving the AstraZeneca vaccine. Tâ€¦	897.0	True	full
455	6049da3dcb7a5e003804ac12	2021-03-11 08:45:41	[]	[]	Wed Mar 10 13:37:34 +0000 2021	[{"text":"dancers","indices":[121,129]},{"text":"gardeners","indices":[130,140]},{"text":"caterpillar","indices":[141,153]}]	[{"url":"https://t.co/UqTYOQy311","expanded_url":"https://www.zazzle.com/funny_dancing_cartoon_caterpillar_gardener_giant_coffee_mug-183080773988729418","display_url":"zazzle.com/funny_dancing_â€¦","indices":[85,108]}]	Cute Mug for Dancers or Flower Gardeners is 15% off today w/Zazzle code SPRINGFUNZAZ https://t.co/UqTYOQy311 via @zazzle #dancers #gardeners #caterpillar	5964.0	RT @swisstoons: Cute Mug for Dancers or Flower Gardeners is 15% off today w/Zazzle code SPRINGFUNZAZ https://t.co/UqTYOQy311 via @zazzle #dâ€¦	1064.0	True	full
456	6049da79cb7a5e003804bd82	2021-03-11 08:46:30	[]	[]	Thu Mar 11 08:11:19 +0000 2021	[]	[{"url":"https://t.co/buoIuLpUQI","expanded_url":"https://livesicilia.it/2021/03/10/stesso-lotto-di-vaccino-del-militare-verifiche-su-un-secondo-decesso/","display_url":"livesicilia.it/2021/03/10/steâ€¦","indices":[246,269]}]	A 43-year old Italian Navy member and a 50-year old Italian policeman died after receiving the AstraZeneca vaccine. These vaccines come from the same batch. People are dying and Draghi's government doesn't halt the distribution of this vaccine. https://t.co/buoIuLpUQI	38901.0	RT @CesareSacchetti: A 43-year old Italian Navy member and a 50-year old Italian policeman died after receiving the AstraZeneca vaccine. Tâ€¦	68.0	True	full
457	6049da8acb7a5e003804c262	2021-03-11 08:46:44	[]	[]	Thu Mar 11 08:11:19 +0000 2021	[]	[{"url":"https://t.co/buoIuLpUQI","expanded_url":"https://livesicilia.it/2021/03/10/stesso-lotto-di-vaccino-del-militare-verifiche-su-un-secondo-decesso/","display_url":"livesicilia.it/2021/03/10/steâ€¦","indices":[246,269]}]	A 43-year old Italian Navy member and a 50-year old Italian policeman died after receiving the AstraZeneca vaccine. These vaccines come from the same batch. People are dying and Draghi's government doesn't halt the distribution of this vaccine. https://t.co/buoIuLpUQI	38948.0	RT @CesareSacchetti: A 43-year old Italian Navy member and a 50-year old Italian policeman died after receiving the AstraZeneca vaccine. Tâ€¦	283.0	True	full
458	6049dadfcb7a5e003804dbac	2021-03-11 08:47:55	[{"text":"maker","indices":[94,100]},{"text":"bonplan","indices":[101,109]},{"text":"deal","indices":[110,115]},{"text":"makers","indices":[116,123]}]	[{"url":"https://t.co/TVxwrtD7QE","expanded_url":"https://nozzler.fr/connecteurs-electrique-type-wago-120pcs/?feed_id=5289&_unique_id=6049d93b36922","display_url":"nozzler.fr/connecteurs-elâ€¦","indices":[124,147]}]		[]	[]			ðŸ¤– Connecteurs Ã‰lectrique type Wago 120pcs ðŸ¤– ACHETER SUR AMAZON ðŸ’¸ 15,59 â‚¬ au lieu de 18,99 â‚¬ ðŸ’¸ #maker #bonplan #dealâ€¦ https://t.co/xnGF79oyKd	973.0	True	full
459	6049daedcb7a5e003804e022	2021-03-11 08:48:07	[]	[{"url":"https://t.co/kkivyRE9pb","expanded_url":"https://edition.cnn.com/2021/02/17/europe/uk-astrazeneca-vaccine-contract-details-intl/index.html","display_url":"edition.cnn.com/2021/02/17/eurâ€¦","indices":[111,134]},{"url":"https://t.co/TlqwKhnD9A","expanded_url":"https://www.theguardian.com/world/2021/mar/10/britain-has-no-ban-on-covid-vaccine-exports-eu-concedes","display_url":"theguardian.…		[]	[]			@GuyMegson @b00nhead74 @thehotdogshop @eucopresident AstraZenecaâ€™s agreements with EU and UK are very similar:â€¦ https://t.co/yzisoKCfyB	9.0	True	full
460	6049db05cb7a5e003804e922	2021-03-11 08:48:32	[]	[]	Thu Mar 11 08:11:19 +0000 2021	[]	[{"url":"https://t.co/buoIuLpUQI","expanded_url":"https://livesicilia.it/2021/03/10/stesso-lotto-di-vaccino-del-militare-verifiche-su-un-secondo-decesso/","display_url":"livesicilia.it/2021/03/10/steâ€¦","indices":[246,269]}]	A 43-year old Italian Navy member and a 50-year old Italian policeman died after receiving the AstraZeneca vaccine. These vaccines come from the same batch. People are dying and Draghi's government doesn't halt the distribution of this vaccine. https://t.co/buoIuLpUQI	38948.0	RT @CesareSacchetti: A 43-year old Italian Navy member and a 50-year old Italian policeman died after receiving the AstraZeneca vaccine. Tâ€¦	241.0	True	full
461	6049db06cb7a5e003804e954	2021-03-11 08:48:33	[]	[{"url":"https://t.co/btpiDs04Kj","expanded_url":"https://ift.tt/2PIJlo8","display_url":"ift.tt/2PIJlo8","indices":[131,154]}]		[]	[]			"Spanish regions press Madrid to speed up vaccine access with more AstraZeneca shots." by BY RAPHAEL MINDER via NYTâ€¦ https://t.co/CpnYLva96I	66.0	True	full
462	6049db1bcb7a5e003804eff8	2021-03-11 08:48:52	[]	[]	Wed Mar 10 17:46:56 +0000 2021	[{"text":"PRAC","indices":[46,51]},{"text":"COVID19","indices":[97,105]}]	[{"url":"https://t.co/292s0fSNJs","expanded_url":"https://www.ema.europa.eu/en/news/covid-19-vaccine-astrazeneca-prac-preliminary-view-suggests-no-specific-issue-batch-used-austria","display_url":"ema.europa.eu/en/news/covid-â€¦","indices":[213,236]}]	Preliminary view from EMAâ€™s safety committee (#PRAC): there is no specific issue with a batch of #COVID19 Vaccine AstraZeneca that has been suspended in Austria after cases of multiple thrombosis were reported. ðŸ‘‰https://t.co/292s0fSNJs https://t.co/lh3BXG4e1m	73374.0	RT @EMA_News: Preliminary view from EMAâ€™s safety committee (#PRAC): there is no specific issue with a batch of #COVID19 Vaccine AstraZenecaâ€¦	117.0	True	full
463	6049db4dcb7a5e003805006e	2021-03-11 08:56:36	[]	[]	Thu Mar 11 08:26:26 +0000 2021	[]	[{"url":"https://t.co/A2DzG208fc","expanded_url":"https://threadreaderapp.com/thread/1369923017837514755.html","display_url":"threadreaderapp.com/thread/1369923â€¦","indices":[111,134]}]	@Simon_maskeauf Hola, you can read it here: Thread bezÃ¼glich der AstraZeneca (kurz AZ) vs. BioNTech (kurz BT)â€¦ https://t.co/A2DzG208fc Share this if you think it's interesting. ðŸ¤–	452048.0	RT @threadreaderapp: @Simon_maskeauf Hola, you can read it here: Thread bezÃ¼glich der AstraZeneca (kurz AZ) vs. BioNTech (kurz BT)â€¦ https:/â€¦	12.0	True	full
464	6049db52cb7a5e0038050202	2021-03-11 08:56:41	[]	[]	Thu Mar 11 08:11:19 +0000 2021	[]	[{"url":"https://t.co/buoIuLpUQI","expanded_url":"https://livesicilia.it/2021/03/10/stesso-lotto-di-vaccino-del-militare-verifiche-su-un-secondo-decesso/","display_url":"livesicilia.it/2021/03/10/steâ€¦","indices":[246,269]}]	A 43-year old Italian Navy member and a 50-year old Italian policeman died after receiving the AstraZeneca vaccine. These vaccines come from the same batch. People are dying and Draghi's government doesn't halt the distribution of this vaccine. https://t.co/buoIuLpUQI	38948.0	RT @CesareSacchetti: A 43-year old Italian Navy member and a 50-year old Italian policeman died after receiving the AstraZeneca vaccine. Tâ€¦	18.0	True	full
465	6049db8ccb7a5e003805176e	2021-03-11 08:57:41	[]	[]	Wed Mar 10 14:49:45 +0000 2021	[{"text":"ImranKhanLegalizeCryptocurrency","indices":[189,221]}]	[{"url":"https://t.co/f7JOOiMiWp","expanded_url":"https://tribune.com.pk/story/2287800/learn-all-about-the-craft-of-crypto-with-mastermind-waqar-zaka","display_url":"tribune.com.pk/story/2287800/â€¦","indices":[256,279]}]	Name one political leader who gave ideas like Waqar Zaka did and allowed people to earn, he is fighting to bringing AMAZON, PAYPAL to Crypto in Pakistan @ImranKhanPTI its ur job not his so #ImranKhanLegalizeCryptocurrency @CoinDesk @ZakaWaqar @TenupNation https://t.co/f7JOOiMiWp	278.0	RT @HNglobal11: Name one political leader who gave ideas like Waqar Zaka did and allowed people to earn, he is fighting to bringing AMAZON,â€¦	138.0	True	full
466	6049dbc5cb7a5e003805298c	2021-03-11 08:58:32	[]	[]	Thu Mar 11 08:11:19 +0000 2021	[]	[{"url":"https://t.co/buoIuLpUQI","expanded_url":"https://livesicilia.it/2021/03/10/stesso-lotto-di-vaccino-del-militare-verifiche-su-un-secondo-decesso/","display_url":"livesicilia.it/2021/03/10/steâ€¦","indices":[246,269]}]	A 43-year old Italian Navy member and a 50-year old Italian policeman died after receiving the AstraZeneca vaccine. These vaccines come from the same batch. People are dying and Draghi's government doesn't halt the distribution of this vaccine. https://t.co/buoIuLpUQI	38948.0	RT @CesareSacchetti: A 43-year old Italian Navy member and a 50-year old Italian policeman died after receiving the AstraZeneca vaccine. Tâ€¦	1153.0	True	full
467	6049dbe4cb7a5e0038053360	2021-03-11 08:58:59	[]	[]	Wed Mar 10 17:46:56 +0000 2021	[{"text":"PRAC","indices":[46,51]},{"text":"COVID19","indices":[97,105]}]	[{"url":"https://t.co/292s0fSNJs","expanded_url":"https://www.ema.europa.eu/en/news/covid-19-vaccine-astrazeneca-prac-preliminary-view-suggests-no-specific-issue-batch-used-austria","display_url":"ema.europa.eu/en/news/covid-â€¦","indices":[213,236]}]	Preliminary view from EMAâ€™s safety committee (#PRAC): there is no specific issue with a batch of #COVID19 Vaccine AstraZeneca that has been suspended in Austria after cases of multiple thrombosis were reported. ðŸ‘‰https://t.co/292s0fSNJs https://t.co/lh3BXG4e1m	73379.0	RT @EMA_News: Preliminary view from EMAâ€™s safety committee (#PRAC): there is no specific issue with a batch of #COVID19 Vaccine AstraZenecaâ€¦	3611.0	True	full
468	6049dbf4cb7a5e003805396c	2021-03-11 08:59:16	[]	[]	Thu Mar 11 08:35:28 +0000 2021	[]	[{"url":"https://t.co/EOHqLreSmb","expanded_url":"https://www.bbc.co.uk/news/health-56351084","display_url":"bbc.co.uk/news/health-56â€¦","indices":[245,268]}]	Great. Just what I feared. Cancer patients 'lack same protection' after 1st jab. Is this also for Oxford AZ? Whatâ€™s being done to address it (3 week spacing btw jabs). What of those now over this timeframe? â�¦@BreastCancerNowâ�© â�¦@macmillancancerâ�© https://t.co/EOHqLreSmb	2198.0	RT @JaneElRoberts: Great. Just what I feared. Cancer patients 'lack same protection' after 1st jab. Is this also for Oxford AZ? Whatâ€™s beinâ€¦	2644.0	True	full
469	6049dbf6cb7a5e0038053ac0	2021-03-11 08:59:20	[]	[]	Tue Mar 09 13:40:33 +0000 2021	[]	[{"url":"https://t.co/GjCFZviDG2","expanded_url":"https://medicalkidnap.com/2021/03/08/one-nurse-dead-and-another-one-injured-as-austria-suspends-astrazeneca-covid-vaccine-inoculations/","display_url":"medicalkidnap.com/2021/03/08/oneâ€¦","indices":[98,121]}]	One Nurse Dead and Another One Injured as Austria Suspends AstraZeneca COVID Vaccine Inoculations https://t.co/GjCFZviDG2 https://t.co/zr7zhuniXf	10421.0	RT @JanaMurray: One Nurse Dead and Another One Injured as Austria Suspends AstraZeneca COVID Vaccine Inoculations https://t.co/GjCFZviDG2 hâ€¦	306.0	True	full
470	6049dc17cb7a5e00380546bc	2021-03-11 08:59:54	[{"text":"glamssecret","indices":[124,136]},{"text":"lazartigue","indices":[137,148]},{"text":"shampoo","indices":[149,157]},{"text":"conditioner","indices":[158,170]},{"text":"mask","indices":[171,176]},{"text":"hair","indices":[177,182]},{"text":"haircare","indices":[183,192]},{"text":"beauty","indices":[193,200]},{"text":"woman","indices":[201,207]},{"text":"selfcare","indices":[208,217]}]	[{"url":"https://t.co/UOcI2uXNrL","expanded_url":"https://glamssecret.com/j-f-lazartigue.html","display_url":"glamssecret.com/j-f-lazartigueâ€¦","indices":[100,123]}]		[]	[]			PROMOÃ‡ÃƒO em CUIDADOS CAPILARES! ðŸ’� Aproveite os DESCONTOS atÃ© -40% em LAZARTIGUE! ðŸ‘ŒðŸ‘Œ ðŸ›� COMPRAR AQUI:â€¦ https://t.co/fyJycR2r7c	393.0	True	full
471	6049dc19cb7a5e0038054794	2021-03-11 08:59:56	[]	[{"url":"https://t.co/YlFBF4TFjH","expanded_url":"https://www.hawaiinewsnow.com/2021/03/10/ap-source-us-buy-additional-million-johnson-johnson-doses/","display_url":"hawaiinewsnow.com/2021/03/10/ap-â€¦","indices":[10,33]}]		[]	[]			@JoeBiden https://t.co/YlFBF4TFjH Ok middle of May is nice for vaccine commitments. We want it faster. Also, whereâ€¦ https://t.co/rjCdQxWJAZ	25.0	True	full
472	6049dc1fcb7a5e00380549f8	2021-03-11 09:00:03	[]	[]	Thu Mar 11 08:11:19 +0000 2021	[]	[{"url":"https://t.co/buoIuLpUQI","expanded_url":"https://livesicilia.it/2021/03/10/stesso-lotto-di-vaccino-del-militare-verifiche-su-un-secondo-decesso/","display_url":"livesicilia.it/2021/03/10/steâ€¦","indices":[246,269]}]	A 43-year old Italian Navy member and a 50-year old Italian policeman died after receiving the AstraZeneca vaccine. These vaccines come from the same batch. People are dying and Draghi's government doesn't halt the distribution of this vaccine. https://t.co/buoIuLpUQI	38948.0	RT @CesareSacchetti: A 43-year old Italian Navy member and a 50-year old Italian policeman died after receiving the AstraZeneca vaccine. Tâ€¦	22.0	True	full
473	6049dc37cb7a5e00380551f6	2021-03-11 09:00:25	[{"text":"Coronaimpfstoff","indices":[4,20]},{"text":"AstraZeneca","indices":[25,37]},{"text":"Vakzin","indices":[85,92]},{"text":"BioNTech","indices":[97,106]},{"text":"UK","indices":[111,114]},{"text":"Coronaimpfung","indices":[165,179]}]	[{"url":"https://t.co/RNGV2bYXLr","expanded_url":"https://www.apotheke-adhoc.de/nachrichten/detail/coronavirus/das-imageproblem-der-astrazeneca-vakzin/","display_url":"apotheke-adhoc.de/nachrichten/deâ€¦","indices":[180,203]}]		[]	[]			Der #Coronaimpfstoff von #AstraZeneca hat hierzulande einen schlechteren Ruf als die #Vakzin von #BioNTech. In #UKâ€¦ https://t.co/dUrbS8H1ff	7171.0	True	full
474	6049dc50cb7a5e0038055b86	2021-03-11 09:00:53	[]	[]	Mon Mar 08 06:27:55 +0000 2021	[]	[{"url":"https://t.co/uFitBkmseN","expanded_url":"https://econ.st/2PEsJhq","display_url":"econ.st/2PEsJhq","indices":[132,155]}]	If the AstraZeneca vaccine matches Pfizerâ€™s efficacy, which now appears likely, it could play a leading role in ending the pandemic https://t.co/uFitBkmseN	25543393.0	RT @TheEconomist: If the AstraZeneca vaccine matches Pfizerâ€™s efficacy, which now appears likely, it could play a leading role in ending thâ€¦	152.0	True	full
475	6049dc5ecb7a5e0038056006	2021-03-11 09:01:05	[]	[]	Thu Mar 11 08:33:39 +0000 2021	[{"text":"TÃ¼bingen","indices":[70,79]}]	[{"url":"https://t.co/AHsE2gFXVd","expanded_url":"https://www.swr.de/swraktuell/baden-wuerttemberg/coronavirus-liveblog-bw-100.html","display_url":"swr.de/swraktuell/badâ€¦","indices":[251,274]}]	Das @MSI_BW kÃ¼rzt die @AstraZeneca-Impflieferungen an das Impfzentrum #TÃ¼bingen. In der Folge wurden 140 Impftermine am Sonntag abgesagt, am folgenden Montag und Dienstag sogar tÃ¤glich 420. Der Grund: es sind weniger Impfdosen vorhanden als zugesagt. https://t.co/AHsE2gFXVd	70697.0	RT @SWRAktuellBW: Das @MSI_BW kÃ¼rzt die @AstraZeneca-Impflieferungen an das Impfzentrum #TÃ¼bingen. In der Folge wurden 140 Impftermine am Sâ€¦	210.0	True	full
476	6049dc8bcb7a5e0038056c66	2021-03-11 09:01:40	[]	[]	Thu Mar 11 08:11:19 +0000 2021	[]	[{"url":"https://t.co/buoIuLpUQI","expanded_url":"https://livesicilia.it/2021/03/10/stesso-lotto-di-vaccino-del-militare-verifiche-su-un-secondo-decesso/","display_url":"livesicilia.it/2021/03/10/steâ€¦","indices":[246,269]}]	A 43-year old Italian Navy member and a 50-year old Italian policeman died after receiving the AstraZeneca vaccine. These vaccines come from the same batch. People are dying and Draghi's government doesn't halt the distribution of this vaccine. https://t.co/buoIuLpUQI	38948.0	RT @CesareSacchetti: A 43-year old Italian Navy member and a 50-year old Italian policeman died after receiving the AstraZeneca vaccine. Tâ€¦	1883.0	True	full
477	6049dca0cb7a5e0038057282	2021-03-11 09:01:57	[]	[]	Wed Mar 10 16:10:56 +0000 2021	[]	[{"url":"https://t.co/qFR73XPbqY","expanded_url":"https://nta2.tv/ondo-state-government-takes-delivery-of-covid-19-vaccines/","display_url":"nta2.tv/ondo-state-govâ€¦","indices":[174,197]}]	ONDO STATE GOVERNMENT TAKES DELIVERY OF COVID-19 VACCINES Ondo state government has received doses of the Oxford-AstraZeneca COVID-19 vaccines from the Federal Government. https://t.co/qFR73XPbqY	2276.0	RT @NTA2LNC: ONDO STATE GOVERNMENT TAKES DELIVERY OF COVID-19 VACCINES Ondo state government has received doses of the Oxford-AstraZenecaâ€¦	4.0	True	full
478	6049dcd5cb7a5e003805827c	2021-03-11 09:02:42	[]	[]	Thu Mar 11 09:02:09 +0000 2021	[{"text":"BoBoiBoyBeyond10","indices":[140,157]}]	[{"url":"https://t.co/uZw67hVlQq","expanded_url":"https://twitter.com/AZ9i18r/status/1369931040383512578","display_url":"twitter.com/AZ9i18r/statusâ€¦","indices":[158,181]}]	THE FACT THAT THE DIFFERENCE ARE NOTICABLE IN THE SPAN OF 4/5 YEARS BBB WAS 10 IN BBB EP 1 AND HE WAS EITHER 14 OR 15 IN BBBM2 i mean whaâ€” #BoBoiBoyBeyond10 https://t.co/uZw67hVlQq	849.0	RT @AZ9i18r: THE FACT THAT THE DIFFERENCE ARE NOTICABLE IN THE SPAN OF 4/5 YEARS BBB WAS 10 IN BBB EP 1 AND HE WAS EITHER 14 OR 15 IN BBBMâ€¦	6.0	True	full
479	6049dce9cb7a5e003805874a	2021-03-11 09:02:55	[]	[]	Thu Mar 11 08:49:30 +0000 2021	[{"text":"maker","indices":[91,97]},{"text":"bonplan","indices":[98,106]},{"text":"deal","indices":[107,112]},{"text":"makers","indices":[113,120]}]	[{"url":"https://t.co/GndBjPefZ7","expanded_url":"https://nozzler.fr/interrupteur-intelligent-wifi-meross/?feed_id=5293&_unique_id=6049d99acdb61","display_url":"nozzler.fr/interrupteur-iâ€¦","indices":[121,144]}]	ðŸ¤– Interrupteur Intelligent Wifi Meross ðŸ¤– ACHETER SUR AMAZON ðŸ’¸ 12,47 â‚¬ au lieu de 15,99 â‚¬ ðŸ’¸ #maker #bonplan #deal #makers https://t.co/GndBjPefZ7	973.0	RT @NozzlerFR: ðŸ¤– Interrupteur Intelligent Wifi Meross ðŸ¤– ACHETER SUR AMAZON ðŸ’¸ 12,47 â‚¬ au lieu de 15,99 â‚¬ ðŸ’¸ #maker #bonplan #deal #makers httâ€¦	951.0	True	full
480	6049dd5acb7a5e003805a1d2	2021-03-11 09:04:10	[]	[{"url":"https://t.co/S7wNUqPCHB","expanded_url":"https://twitter.com/ScarletSedition/status/1353235142563782656?s=20","display_url":"twitter.com/ScarletSeditioâ€¦","indices":[274,297]}]		[]	[]			@ChrisGPackham @PDeeley TESTABLE* Incinerate refuse inside power greenhouses, big but clean. Generating in the greeâ€¦ https://t.co/v1Y4vAAZVK	385.0	True	full
481	6049dd88cb7a5e003805ad68	2021-03-11 09:04:43	[]	[]	Thu Mar 11 08:11:19 +0000 2021	[]	[{"url":"https://t.co/buoIuLpUQI","expanded_url":"https://livesicilia.it/2021/03/10/stesso-lotto-di-vaccino-del-militare-verifiche-su-un-secondo-decesso/","display_url":"livesicilia.it/2021/03/10/steâ€¦","indices":[246,269]}]	A 43-year old Italian Navy member and a 50-year old Italian policeman died after receiving the AstraZeneca vaccine. These vaccines come from the same batch. People are dying and Draghi's government doesn't halt the distribution of this vaccine. https://t.co/buoIuLpUQI	38948.0	RT @CesareSacchetti: A 43-year old Italian Navy member and a 50-year old Italian policeman died after receiving the AstraZeneca vaccine. Tâ€¦	24.0	True	full
482	6049dd90cb7a5e003805af6a	2021-03-11 09:04:48	[]	[]	Wed Mar 10 21:04:39 +0000 2021	[]	[{"url":"https://t.co/WtMz8UsWsa","expanded_url":"https://news.sky.com/story/covid-19-rejected-contracts-and-a-hollywood-movie-how-uk-struck-deal-to-guarantee-vaccine-supply-12204044","display_url":"news.sky.com/story/covid-19â€¦","indices":[256,279]}]	I see some saying 'if there's a UK First contract, EU should be mad at AZ, not UK' But AZ's CEO suggested it was UK gov that put this clause in contract with *Oxford*, then inherited by AZ UK ministers have been bragging about *their* Britain First idea https://t.co/WtMz8UsWsa https://t.co/yLav6JmK1j	28836.0	RT @DaveKeating: I see some saying 'if there's a UK First contract, EU should be mad at AZ, not UK' But AZ's CEO suggested it was UK gov tâ€¦	3611.0	True	full
483	6049dd95cb7a5e003805b0c8	2021-03-11 09:04:52	[]	[]	Mon Mar 08 06:27:55 +0000 2021	[]	[{"url":"https://t.co/uFitBkmseN","expanded_url":"https://econ.st/2PEsJhq","display_url":"econ.st/2PEsJhq","indices":[132,155]}]	If the AstraZeneca vaccine matches Pfizerâ€™s efficacy, which now appears likely, it could play a leading role in ending the pandemic https://t.co/uFitBkmseN	25543404.0	RT @TheEconomist: If the AstraZeneca vaccine matches Pfizerâ€™s efficacy, which now appears likely, it could play a leading role in ending thâ€¦	2806.0	True	full
484	6049ddc6cb7a5e003805bf6e	2021-03-11 09:05:34	[]	[{"url":"https://t.co/bfaFcKINM6","expanded_url":"http://dlvr.it/RvPd0h","display_url":"dlvr.it/RvPd0h","indices":[224,247]}]		[]	[]			Albertans can now begin booking their AstraZeneca vaccine appointments: Albertans born in 1957 and First Nations, Mâ€¦ https://t.co/jAa0N0p0hB	1498.0	True	full
485	6049ddc8cb7a5e003805bff4	2021-03-11 09:05:35	[{"text":"airdrop","indices":[196,204]},{"text":"Airdrop","indices":[205,213]},{"text":"dappswap","indices":[214,223]},{"text":"dapper","indices":[224,231]},{"text":"Bitcoin","indices":[232,240]},{"text":"BSC","indices":[241,245]},{"text":"BinanceChain","indices":[246,259]}]	[{"url":"https://t.co/KAZK0hwvUZ","expanded_url":"https://tinyurl.com/Dapper-Airdrop","display_url":"tinyurl.com/Dapper-Airdrop","indices":[92,115]}]		[]	[]			ðŸš€ DapperSwap (DAPPER) Airdrop ðŸš€ ðŸ’° Rewards: 5-DAPPER ($25) ðŸ‘¥ Referral: 2-DAPPER ($10) ðŸ”¥ https://t.co/KAZK0hwvUZâ€¦ https://t.co/0suTezHpkr	13.0	True	full
486	6049ddcfcb7a5e003805c210	2021-03-11 09:05:41	[]	[]	Sun Mar 07 14:33:13 +0000 2021	[{"text":"Ù�ÙŠØ¯ÙŠÙˆ","indices":[2,8]},{"text":"Ø¹ÙƒØ§Ø¸","indices":[10,15]},{"text":"Ø§Ù„Ù‚ØµÙŠÙ…","indices":[68,75]},{"text":"ÙƒÙˆØ±ÙˆÙ†Ø§","indices":[130,137]},{"text":"Ø§Ù†_ØªÙƒÙˆÙ†_Ø§ÙˆÙ„Ø§","indices":[198,211]},{"text":"ØªØ·Ø¨ÙŠÙ‚_Ø¹ÙƒØ§Ø¸","indices":[212,223]}]	[{"url":"https://t.co/hiZirp74eV","expanded_url":"http://okaz.com.sa","display_url":"okaz.com.sa","indices":[226,249]}]	ðŸŽ¥â�§#Ù�ÙŠØ¯ÙŠÙˆ| #Ø¹ÙƒØ§Ø¸â�© ØªØ±Ø§Ù�Ù‚ Ø§Ù„Ø±Ø¹Ø§ÙŠØ© Ø§Ù„ØµØ­ÙŠØ© Ø§Ù„Ù…Ù†Ø²Ù„ÙŠØ© Ø¨Ø§Ù„ØªØ¬Ù…Ø¹ Ø§Ù„ØµØ­ÙŠ Ø¨Ù…Ù†Ø·Ù‚Ø© #Ø§Ù„Ù‚ØµÙŠÙ… Ø¨Ø§Ù„ØªØ¹Ø§ÙˆÙ† Ù…Ø¹ ØµØ­Ø© Ø§Ù„Ù‚ØµÙŠÙ… Ø£Ø«Ù†Ø§Ø¡ ØªØ¯Ø´ÙŠÙ† Ø®Ø¯Ù…Ø© Ø§Ù„ØªØ·Ø¹ÙŠÙ… Ø¨Ù„Ù‚Ø§Ø­ #ÙƒÙˆØ±ÙˆÙ†Ø§ Ù�ÙŠ Ù…Ù†Ø§Ø²Ù„ Ø§Ù„Ù…Ø³ØªÙ�ÙŠØ¯ÙŠÙ† ÙˆÙ…Ø±Ø§Ù�Ù‚ÙŠÙ‡Ù… ðŸ“¸ðŸŽ¬Ø¥Ø¨Ø±Ø§Ù‡ÙŠÙ… Ø§Ù„Ø´Ù…Ø³Ø§Ù† @ialshamsan #Ø§Ù†_ØªÙƒÙˆÙ†_Ø§ÙˆÙ„Ø§ #ØªØ·Ø¨ÙŠÙ‚_Ø¹…	1926448.0	RT @OKAZ_online: ðŸŽ¥â�§#Ù�ÙŠØ¯ÙŠÙˆ| #Ø¹ÙƒØ§Ø¸â�© ØªØ±Ø§Ù�Ù‚ Ø§Ù„Ø±Ø¹Ø§ÙŠØ© Ø§Ù„ØµØ­ÙŠØ© Ø§Ù„Ù…Ù†Ø²Ù„ÙŠØ© Ø¨Ø§Ù„ØªØ¬Ù…Ø¹ Ø§Ù„ØµØ­ÙŠ Ø¨Ù…Ù†Ø·Ù‚Ø© #Ø§Ù„Ù‚ØµÙŠÙ… Ø¨Ø§Ù„ØªØ¹Ø§ÙˆÙ† Ù…Ø¹ ØµØ­Ø© Ø§Ù„Ù‚ØµÙŠÙ… Ø£Ø«Ù†Ø§Ø¡ ØªØ¯Ø´ÙŠÙ† Ø®Ø¯Ù…Ø© Ø§Ù„ØªØ·Ø¹ÙŠâ€¦	1181.0	True	full
487	6049dde7cb7a5e003805c762	2021-03-11 09:05:56	[]	[{"url":"https://t.co/GPphuC2pkk","expanded_url":"https://actu.orange.fr/societe/videos/olivier-nataf-president-d-astrazeneca-france-l-efficacite-du-vaccin-est-confirme-a-plus-de-80-chez-les-personnes-agees-CNT000001xx5He.html#plmAnchor","display_url":"actu.orange.fr/societe/videosâ€¦","indices":[147,170]}]		[]	[]			Olivier Nataf, prÃ©sident d'AstraZeneca France, disait il y a une semaine: "Depuis que les gÃ©nÃ©ralistes peuvent vaccâ€¦ https://t.co/bMNFLJaA2g	17056.0	True	full
488	6049ddf3cb7a5e003805c97a	2021-03-11 09:06:02	[]	[]	Thu Mar 11 03:13:51 +0000 2021	[{"text":"topoli","indices":[208,215]},{"text":"onpoli","indices":[216,223]},{"text":"onted","indices":[224,230]}]	[{"url":"https://t.co/nbComEWCrx","expanded_url":"https://globalnews.ca/news/7688146/guelph-covid-19-vaccine-phase-2/","display_url":"globalnews.ca/news/7688146/gâ€¦","indices":[184,207]}]	Why not vaccinate teachers across the province with the AstraZeneca vaccine like Guelph is? Guelph teachers, adults over 60 among those who can now pre-register for a COVID-19 vaccine https://t.co/nbComEWCrx #topoli #onpoli #onted	7235.0	RT @normsworld: Why not vaccinate teachers across the province with the AstraZeneca vaccine like Guelph is? Guelph teachers, adults over 60â€¦	50.0	True	full
489	6049ddf6cb7a5e003805ca74	2021-03-11 09:06:04	[]	[{"url":"https://t.co/JU2L9ypwrU","expanded_url":"https://barackobama.com/","display_url":"barackobama.com","indices":[269,292]}]		[]	[]			@OldhamMade As a random twitterâ€™er: a) Its not on his website, but he has been putting out statements like this siâ€¦ https://t.co/JFDlAZu7ii	774.0	True	full
490	6049de01cb7a5e003805cd94	2021-03-11 09:06:13	[]	[]	Thu Mar 11 08:11:19 +0000 2021	[]	[{"url":"https://t.co/buoIuLpUQI","expanded_url":"https://livesicilia.it/2021/03/10/stesso-lotto-di-vaccino-del-militare-verifiche-su-un-secondo-decesso/","display_url":"livesicilia.it/2021/03/10/steâ€¦","indices":[246,269]}]	A 43-year old Italian Navy member and a 50-year old Italian policeman died after receiving the AstraZeneca vaccine. These vaccines come from the same batch. People are dying and Draghi's government doesn't halt the distribution of this vaccine. https://t.co/buoIuLpUQI	38948.0	RT @CesareSacchetti: A 43-year old Italian Navy member and a 50-year old Italian policeman died after receiving the AstraZeneca vaccine. Tâ€¦	238.0	True	full
491	6049de1dcb7a5e003805d3f2	2021-03-11 09:06:31	[]	[{"url":"https://t.co/tTw5kXY40V","expanded_url":"https://youtu.be/DbvocKxDtSc","display_url":"youtu.be/DbvocKxDtSc","indices":[157,180]}]		[]	[]			AMAAZINGG! Ghana is officially ceasing to export raw cocoa to Switzerland so that it can develop its own chocolateâ€¦ https://t.co/MmmqsgN6EJ	743.0	True	full
492	6049de30cb7a5e003805d8d8	2021-03-11 09:06:45	[]	[{"url":"https://t.co/SJ0Xl2HJ08","expanded_url":"http://www.espacomilitar.com/2021/03/pandemia-quem-faz-os-decretos-de.html","display_url":"espacomilitar.com/2021/03/pandemâ€¦","indices":[100,123]}]		[]	[]			PANDEMIA: QUEM FAZ OS DECRETOS DE PROTOCOLOS E FECHAMENTOS NÃƒO TEM QUE SER EXEMPLO PRIMEIRAMENTE? -â€¦ https://t.co/HVM3mwb83F	154.0	True	full
493	6049deadcb7a5e003805fe7e	2021-03-11 09:08:31	[{"text":"AstraZeneca","indices":[25,37]},{"text":"Covid19","indices":[48,56]}]	[{"url":"https://t.co/Sc2mszX9Pb","expanded_url":"https://m.facebook.com/story.php?story_fbid=2155684691230062&id=571833539615193","display_url":"m.facebook.com/story.php?storâ€¦","indices":[153,176]}]		[]	[]			Le dÃ©ploiement du vaccin #AstraZeneca contre le #Covid19 a Ã©tÃ© suspendu aprÃ¨s un essai clinique mettant en doute soâ€¦ https://t.co/EZS9pvdmje	178.0	True	full
494	6049df17cb7a5e0038061ea6	2021-03-11 09:10:01	[]	[{"url":"https://t.co/lyYRuq9cxf","expanded_url":"https://twitter.com/davekeating/status/1369895381732106242?s=21","display_url":"twitter.com/davekeating/stâ€¦","indices":[11,34]}]		[]	[]			@GregHands https://t.co/lyYRuq9cxf Not that straightforward as your denials suggest is it though. Fact is AZ and Uâ€¦ https://t.co/KwKv2RMRQf	2734.0	True	full
495	6049df24cb7a5e0038062262	2021-03-11 09:10:11	[]	[]	Sat Mar 06 11:28:05 +0000 2021	[{"text":"AstraZeneca","indices":[15,27]}]	[{"url":"https://t.co/GClPVsR5HQ","expanded_url":"https://www.francetvinfo.fr/sante/maladie/coronavirus/vaccin/vrai-ou-fake-covid-19-le-vaccin-astrazeneca-est-il-aussi-efficace-que-ses-concurrents_4319657.html","display_url":"francetvinfo.fr/sante/maladie/â€¦","indices":[254,277]}]	Le fabricant d'#AstraZeneca a annoncÃ© dans un premier temps une efficacitÃ© allant de 60 Ã 90 %. L'Agence europÃ©enne du mÃ©dicament a retenu le chiffre le plus bas, câ€™est-Ã -dire 60 % d'efficacitÃ©. On est donc loin des 95 % des vaccins Pfizer et Moderna. https://t.co/GClPVsR5HQ	2691.0	RT @AssoInfirmiere: Le fabricant d'#AstraZeneca a annoncÃ© dans un premier temps une efficacitÃ© allant de 60 Ã 90 %. L'Agence europÃ©enne duâ€¦	190.0	True	full
496	6049df32cb7a5e00380625a4	2021-03-11 09:10:20	[{"text":"Vaccine","indices":[32,40]},{"text":"AstraZeneca","indices":[41,53]}]	[{"url":"https://t.co/xhrivJfUpe","expanded_url":"http://ema.europa.eu","display_url":"ema.europa.eu","indices":[8,31]}]		[]	[]			Source: https://t.co/xhrivJfUpe #Vaccine #AstraZeneca Reports of side reactions, By age group and by Serious caseâ€¦ https://t.co/X0yCsRxMEF	37.0	True	full
497	6049df49cb7a5e0038062b56	2021-03-11 09:10:37	[]	[{"url":"https://t.co/lf063LVCq9","expanded_url":"https://ebay.to/3rBACSZ","display_url":"ebay.to/3rBACSZ","indices":[242,265]}]		[]	[]			Nike Dunk High Syracuse (W) (2021) Size: 6.0 Cost: $215.00 Savings: $46.15 (17.67%) Deal Level: Steal ðŸ”¥ Lowest Marâ€¦ https://t.co/AZYfYrgyH4	873.0	True	full
498	6049df4acb7a5e0038062b9c	2021-03-11 09:10:37	[]	[]	Thu Mar 11 08:11:19 +0000 2021	[]	[{"url":"https://t.co/buoIuLpUQI","expanded_url":"https://livesicilia.it/2021/03/10/stesso-lotto-di-vaccino-del-militare-verifiche-su-un-secondo-decesso/","display_url":"livesicilia.it/2021/03/10/steâ€¦","indices":[246,269]}]	A 43-year old Italian Navy member and a 50-year old Italian policeman died after receiving the AstraZeneca vaccine. These vaccines come from the same batch. People are dying and Draghi's government doesn't halt the distribution of this vaccine. https://t.co/buoIuLpUQI	38948.0	RT @CesareSacchetti: A 43-year old Italian Navy member and a 50-year old Italian policeman died after receiving the AstraZeneca vaccine. Tâ€¦	336.0	True	full
499	6049df58cb7a5e003806311e	2021-03-11 09:10:53	[]	[]	Thu Mar 11 08:11:19 +0000 2021	[]	[{"url":"https://t.co/buoIuLpUQI","expanded_url":"https://livesicilia.it/2021/03/10/stesso-lotto-di-vaccino-del-militare-verifiche-su-un-secondo-decesso/","display_url":"livesicilia.it/2021/03/10/steâ€¦","indices":[246,269]}]	A 43-year old Italian Navy member and a 50-year old Italian policeman died after receiving the AstraZeneca vaccine. These vaccines come from the same batch. People are dying and Draghi's government doesn't halt the distribution of this vaccine. https://t.co/buoIuLpUQI	38948.0	RT @CesareSacchetti: A 43-year old Italian Navy member and a 50-year old Italian policeman died after receiving the AstraZeneca vaccine. Tâ€¦	192.0	True	full
500	6049df65cb7a5e003806368a	2021-03-11 09:11:08	[]	[]	Thu Mar 11 09:10:04 +0000 2021	[{"text":"PHSSRSummit","indices":[227,239]}]	[{"url":"https://t.co/4DxbrTlDCe","expanded_url":"https://webstreamlive.com/astrazeneca/global/phssrsummit/150321/","display_url":"webstreamlive.com/astrazeneca/glâ€¦","indices":[256,279]}]	On Monday 15 March, @nedwards_1 will speak at the @LSEnews @AstraZeneca @wef Partnership for Health System Sustainability and Resilience Summit. The event will look at building sustainable health systems in a post-Covid world. #PHSSRSummit Register here ðŸ‘‡ https://t.co/4DxbrTlDCe	55272.0	RT @NuffieldTrust: On Monday 15 March, @nedwards_1 will speak at the @LSEnews @AstraZeneca @wef Partnership for Health System Sustainabilitâ€¦	1619.0	True	full
501	6049dfb5cb7a5e003806501e	2021-03-11 09:12:20	[]	[{"url":"https://t.co/pbZ1gg9AXv","expanded_url":"https://cyprus-mail.com/2021/03/11/coronavirus-batch-of-azn-vaccine-on-hold-after-death-in-austria/","display_url":"cyprus-mail.com/2021/03/11/corâ€¦","indices":[108,131]}]		[]	[]			@AnastasiadesCY @CYpresidency @K_Ioannou Coronavirus: Batch of AZN vaccine on hold after death in Austria -â€¦ https://t.co/QTMw27aRro	107.0	True	full
502	6049dfc1cb7a5e003806550e	2021-03-11 09:12:34	[]	[]	Thu Mar 11 08:11:19 +0000 2021	[]	[{"url":"https://t.co/buoIuLpUQI","expanded_url":"https://livesicilia.it/2021/03/10/stesso-lotto-di-vaccino-del-militare-verifiche-su-un-secondo-decesso/","display_url":"livesicilia.it/2021/03/10/steâ€¦","indices":[246,269]}]	A 43-year old Italian Navy member and a 50-year old Italian policeman died after receiving the AstraZeneca vaccine. These vaccines come from the same batch. People are dying and Draghi's government doesn't halt the distribution of this vaccine. https://t.co/buoIuLpUQI	38948.0	RT @CesareSacchetti: A 43-year old Italian Navy member and a 50-year old Italian policeman died after receiving the AstraZeneca vaccine. Tâ€¦	4377.0	True	full
503	6049dfcccb7a5e00380658e0	2021-03-11 09:12:44	[]	[]	Thu Mar 11 07:33:39 +0000 2021	[]	[{"url":"https://t.co/2kf4TUiVSg","expanded_url":"https://www.bmj.com/content/372/bmj.n281","display_url":"bmj.com/content/372/bmâ€¦","indices":[204,227]}]	The EU has negociated a price of $2.15 for the AstraZeneca vaccine, much less than the $3-4 that the UK and the US are expected to pay. Surprisingly, the EU gets less of it. How many EU lives lost ? https://t.co/2kf4TUiVSg	2558.0	RT @CGollier: The EU has negociated a price of $2.15 for the AstraZeneca vaccine, much less than the $3-4 that the UK and the US are expectâ€¦	208225.0	True	full
504	6049dfdbcb7a5e0038065df4	2021-03-11 09:12:58	[]	[{"url":"https://t.co/7Et8MHbeFx","expanded_url":"https://www.produktwarnung.eu/rubrik/atemschutzmasken","display_url":"produktwarnung.eu/rubrik/atemschâ€¦","indices":[250,273]}]		[]	[]			@AZ_Augsburg @dpa 10. MÃ„RZ 2021 RÃ¼ckruf: Freistaat Bayern ruft â€žTitanium Silver Antibacterial Antiviral Maskâ€œ Atemsâ€¦ https://t.co/WQQaU7gBBB	27.0	True	full
505	6049dfdecb7a5e0038065ee2	2021-03-11 09:13:01	[]	[{"url":"https://t.co/duuwesam3k","expanded_url":"https://www.independent.co.uk/news/uk/politics/brexit-news-live-boris-johnson-update-eu-b1815635.html","display_url":"independent.co.uk/news/uk/politiâ€¦","indices":[127,150]}]		[]	[]			UK Government knows its completely f**ked up thats why! Johnson scrambles for Biden support on Northern Ireland â€“â€¦ https://t.co/c6MTj9BAZt	1430.0	True	full
506	6049dfdfcb7a5e0038065f22	2021-03-11 09:13:02	[]	[]	Thu Mar 11 08:33:39 +0000 2021	[{"text":"TÃ¼bingen","indices":[70,79]}]	[{"url":"https://t.co/AHsE2gFXVd","expanded_url":"https://www.swr.de/swraktuell/baden-wuerttemberg/coronavirus-liveblog-bw-100.html","display_url":"swr.de/swraktuell/badâ€¦","indices":[251,274]}]	Das @MSI_BW kÃ¼rzt die @AstraZeneca-Impflieferungen an das Impfzentrum #TÃ¼bingen. In der Folge wurden 140 Impftermine am Sonntag abgesagt, am folgenden Montag und Dienstag sogar tÃ¤glich 420. Der Grund: es sind weniger Impfdosen vorhanden als zugesagt. https://t.co/AHsE2gFXVd	70697.0	RT @SWRAktuellBW: Das @MSI_BW kÃ¼rzt die @AstraZeneca-Impflieferungen an das Impfzentrum #TÃ¼bingen. In der Folge wurden 140 Impftermine am Sâ€¦	138.0	True	full
507	6049e024cb7a5e0038067560	2021-03-11 09:14:04	[]	[]	Thu Mar 11 07:33:39 +0000 2021	[]	[{"url":"https://t.co/2kf4TUiVSg","expanded_url":"https://www.bmj.com/content/372/bmj.n281","display_url":"bmj.com/content/372/bmâ€¦","indices":[204,227]}]	The EU has negociated a price of $2.15 for the AstraZeneca vaccine, much less than the $3-4 that the UK and the US are expected to pay. Surprisingly, the EU gets less of it. How many EU lives lost ? https://t.co/2kf4TUiVSg	2558.0	RT @CGollier: The EU has negociated a price of $2.15 for the AstraZeneca vaccine, much less than the $3-4 that the UK and the US are expectâ€¦	200.0	True	full
508	6049e049cb7a5e00380680ba	2021-03-11 09:14:36	[{"text":"covid19","indices":[136,144]},{"text":"coronavirus","indices":[145,157]},{"text":"covid19brasil","indices":[158,172]},{"text":"FiqueEmCasa","indices":[173,185]},{"text":"FicaEmCasa","indices":[186,197]}]	[{"url":"https://t.co/J0eycPkjik","expanded_url":"https://ultimosegundo.ig.com.br/brasil/2021-03-10/video-mostra-ala-para-pacientes-com-covid-19-superlotada-em-hospital-do-df.html","display_url":"ultimosegundo.ig.com.br/brasil/2021-03â€¦","indices":[110,133]}]		[]	[]			ðŸ“ƒ NotÃ­cia ðŸ“ƒ : ðŸ“¡ VÃ­deo mostra ala para pacientes com Covid-19 superlotada em hospital do DF DisponÃ­vel em:â€¦ https://t.co/Xl2h1zZ1AZ	25.0	True	full
509	6049e04fcb7a5e003806830a	2021-03-11 09:14:42	[]	[]	Thu Mar 11 08:11:19 +0000 2021	[]	[{"url":"https://t.co/buoIuLpUQI","expanded_url":"https://livesicilia.it/2021/03/10/stesso-lotto-di-vaccino-del-militare-verifiche-su-un-secondo-decesso/","display_url":"livesicilia.it/2021/03/10/steâ€¦","indices":[246,269]}]	A 43-year old Italian Navy member and a 50-year old Italian policeman died after receiving the AstraZeneca vaccine. These vaccines come from the same batch. People are dying and Draghi's government doesn't halt the distribution of this vaccine. https://t.co/buoIuLpUQI	38948.0	RT @CesareSacchetti: A 43-year old Italian Navy member and a 50-year old Italian policeman died after receiving the AstraZeneca vaccine. Tâ€¦	303.0	True	full
510	6049e083cb7a5e00380690a8	2021-03-11 09:15:21	[]	[]	Thu Mar 11 08:33:39 +0000 2021	[{"text":"TÃ¼bingen","indices":[70,79]}]	[{"url":"https://t.co/AHsE2gFXVd","expanded_url":"https://www.swr.de/swraktuell/baden-wuerttemberg/coronavirus-liveblog-bw-100.html","display_url":"swr.de/swraktuell/badâ€¦","indices":[251,274]}]	Das @MSI_BW kÃ¼rzt die @AstraZeneca-Impflieferungen an das Impfzentrum #TÃ¼bingen. In der Folge wurden 140 Impftermine am Sonntag abgesagt, am folgenden Montag und Dienstag sogar tÃ¤glich 420. Der Grund: es sind weniger Impfdosen vorhanden als zugesagt. https://t.co/AHsE2gFXVd	70697.0	RT @SWRAktuellBW: Das @MSI_BW kÃ¼rzt die @AstraZeneca-Impflieferungen an das Impfzentrum #TÃ¼bingen. In der Folge wurden 140 Impftermine am Sâ€¦	237.0	True	full
511	6049e08fcb7a5e00380693b0	2021-03-11 09:15:29	[]	[{"url":"https://t.co/UhTZn8ZuZy","expanded_url":"https://www.reuters.com/article/us-health-coronavirus-eu-vaccine-price-idUKKBN25N25Xhttps://www.statista.com/statistics/316691/eu-budget-contributions-by-country/","display_url":"reuters.com/article/us-heaâ€¦","indices":[197,220]}]		[]	[]			@MBreeg @GShinade @d0ntfOll0wme @HarryYorke1 EU paid Euro336m to AstraZeneca in August 2020. Britain was the fourthâ€¦ https://t.co/HQk7nZjqLO	1.0	True	full
512	6049e091cb7a5e003806945a	2021-03-11 09:15:31	[]	[]	Thu Mar 11 08:11:19 +0000 2021	[]	[{"url":"https://t.co/buoIuLpUQI","expanded_url":"https://livesicilia.it/2021/03/10/stesso-lotto-di-vaccino-del-militare-verifiche-su-un-secondo-decesso/","display_url":"livesicilia.it/2021/03/10/steâ€¦","indices":[246,269]}]	A 43-year old Italian Navy member and a 50-year old Italian policeman died after receiving the AstraZeneca vaccine. These vaccines come from the same batch. People are dying and Draghi's government doesn't halt the distribution of this vaccine. https://t.co/buoIuLpUQI	38948.0	RT @CesareSacchetti: A 43-year old Italian Navy member and a 50-year old Italian policeman died after receiving the AstraZeneca vaccine. Tâ€¦	4836.0	True	full
513	6049e0cacb7a5e003806a7ac	2021-03-11 09:16:25	[]	[]	Thu Mar 11 06:56:24 +0000 2021	[]	[{"url":"https://t.co/O3ljXCtWkO","expanded_url":"https://www.theaustraliatoday.com.au/billboards-thanking-pm-modi-for-providing-covid-19-vaccines-come-up-in-canada/","display_url":"theaustraliatoday.com.au/billboards-thaâ€¦","indices":[200,223]}]	Canada received the first consignment of 500,000 AstraZenecaâ€™s â€œMade-in-Indiaâ€� CoviShield COVID-19 vaccines on March 4.@DrAmitSarwal @HCICanberra @VohraManpreet @manishpant22 @MEAIndia @JournoPranay https://t.co/O3ljXCtWkO	32.0	RT @TheAustoday: Canada received the first consignment of 500,000 AstraZenecaâ€™s â€œMade-in-Indiaâ€� CoviShield COVID-19 vaccines on March 4.@Drâ€¦	15.0	True	full
514	6049e117cb7a5e003806b386	2021-03-11 09:16:58	[]	[]	Mon Mar 08 02:27:07 +0000 2021	[]	[{"url":"https://t.co/KUNk9Zn3Ri","expanded_url":"https://www.sciencedaily.com/releases/2009/11/091116165635.htm","display_url":"sciencedaily.com/releases/2009/â€¦","indices":[194,217]}]	Guess what they are using in Astra Zeneca and Johnson &amp;Johnson injections? Yep. The same vector that failed in the past. HIV vaccine failure probably caused by virus used, says new research https://t.co/KUNk9Zn3Ri	39375.0	RT @DrMadej: Guess what they are using in Astra Zeneca and Johnson &amp;Johnson injections? Yep. The same vector that failed in the past. HIV vâ€¦	19.0	True	full
515	6049e127cb7a5e003806b75a	2021-03-11 09:17:09	[]	[]	Thu Mar 11 08:53:03 +0000 2021	[{"text":"Coronavirus","indices":[73,85]},{"text":"turkeystopscovid","indices":[86,103]},{"text":"AstraZeneca","indices":[104,116]},{"text":"lockdown2021","indices":[117,130]}]	[{"url":"https://t.co/uIHrBTloSx","expanded_url":"https://ilkha.com/english/health-life/coronavirus-worldwide-the-number-of-confirmed-cases-reaches-118-684-343-12233","display_url":"ilkha.com/english/healthâ€¦","indices":[131,154]}]	Coronavirus worldwide: The number of confirmed cases reaches 118,684,343 #Coronavirus #turkeystopscovid #AstraZeneca #lockdown2021 https://t.co/uIHrBTloSx https://t.co/3Mv6YIdhxo	4697.0	RT @IlkhaAgency: Coronavirus worldwide: The number of confirmed cases reaches 118,684,343 #Coronavirus #turkeystopscovid #AstraZeneca #lockâ€¦	45.0	True	full
516	6049e133cb7a5e003806bab2	2021-03-11 09:17:18	[]	[{"url":"https://t.co/98J90yDpsd","expanded_url":"https://www.faz.net/aktuell/gesellschaft/gesundheit/coronavirus/impf-reihenfolge-fuer-corona-impfung-laut-stiko-nicht-eingehalten-17234679.html?utm_source=pocket-newtab-global-de-DE","display_url":"faz.net/aktuell/gesellâ€¦","indices":[149,172]}]		[]	[]			Bevor ich Ã¼ber die Risikogruppe geimpft werde, bin ich als Mitglied der Schulgemeinschaft dran (mit AZ). Gestern kaâ€¦ https://t.co/hmBSXtlmrs	443.0	True	full
517	6049e13ecb7a5e003806bef6	2021-03-11 09:17:30	[]	[]	Thu Mar 11 07:33:39 +0000 2021	[]	[{"url":"https://t.co/2kf4TUiVSg","expanded_url":"https://www.bmj.com/content/372/bmj.n281","display_url":"bmj.com/content/372/bmâ€¦","indices":[204,227]}]	The EU has negociated a price of $2.15 for the AstraZeneca vaccine, much less than the $3-4 that the UK and the US are expected to pay. Surprisingly, the EU gets less of it. How many EU lives lost ? https://t.co/2kf4TUiVSg	2558.0	RT @CGollier: The EU has negociated a price of $2.15 for the AstraZeneca vaccine, much less than the $3-4 that the UK and the US are expectâ€¦	294.0	True	full
518	6049e181cb7a5e003806d650	2021-03-11 09:18:36	[]	[]	Thu Mar 11 08:11:19 +0000 2021	[]	[{"url":"https://t.co/buoIuLpUQI","expanded_url":"https://livesicilia.it/2021/03/10/stesso-lotto-di-vaccino-del-militare-verifiche-su-un-secondo-decesso/","display_url":"livesicilia.it/2021/03/10/steâ€¦","indices":[246,269]}]	A 43-year old Italian Navy member and a 50-year old Italian policeman died after receiving the AstraZeneca vaccine. These vaccines come from the same batch. People are dying and Draghi's government doesn't halt the distribution of this vaccine. https://t.co/buoIuLpUQI	38948.0	RT @CesareSacchetti: A 43-year old Italian Navy member and a 50-year old Italian policeman died after receiving the AstraZeneca vaccine. Tâ€¦	30.0	True	full
519	6049e186cb7a5e003806d926	2021-03-11 09:18:44	[]	[]	Wed Mar 10 23:09:59 +0000 2021	[]	[{"url":"https://t.co/ttF8kg7PH7","expanded_url":"https://www.euronews.com/2021/03/10/no-indication-astrazeneca-covid-vaccine-led-to-austria-death-says-ema?utm_term=Autofeed&utm_medium=Social&utm_source=Twitter#Echobox=1615417360","display_url":"euronews.com/2021/03/10/no-â€¦","indices":[135,158]}]	Austria suspended the use of an AstraZeneca vaccine batch on Sunday following the death of a woman and the hospitalisation of another. https://t.co/ttF8kg7PH7	455316.0	RT @euronews: Austria suspended the use of an AstraZeneca vaccine batch on Sunday following the death of a woman and the hospitalisation ofâ€¦	14.0	True	full
520	6049e19bcb7a5e003806e0f2	2021-03-11 09:19:06	[]	[]	Thu Mar 11 09:16:20 +0000 2021	[{"text":"Ø§Ù„ØµÙŠÙ†","indices":[0,6]},{"text":"ÙƒÙˆØ±ÙˆÙ†Ø§","indices":[56,63]},{"text":"Ø¹ÙƒØ§Ø¸","indices":[65,70]},{"text":"Ø§Ù†_ØªÙƒÙˆÙ†_Ø§ÙˆÙ„Ø§","indices":[71,84]},{"text":"ØªØ·Ø¨ÙŠÙ‚_Ø¹ÙƒØ§Ø¸","indices":[86,97]},{"text":"Corona","indices":[98,105]}]	[{"url":"https://t.co/hiZirp74eV","expanded_url":"http://okaz.com.sa","display_url":"okaz.com.sa","indices":[107,130]}]	#Ø§Ù„ØµÙŠÙ† ØªØªØ¹Ù‡Ø¯ Ø¨Ø§Ù„Ø¹Ù…Ù„ Ù…Ø¹ Ø§Ù„ØµØ­Ø© Ø§Ù„Ø¹Ø§Ù„Ù…ÙŠØ© Ù„Ù…Ø¹Ø±Ù�Ø© Ø£ØµÙ„ Ù�Ø§ÙŠØ±ÙˆØ³ #ÙƒÙˆØ±ÙˆÙ†Ø§ #Ø¹ÙƒØ§Ø¸ #Ø§Ù†_ØªÙƒÙˆÙ†_Ø§ÙˆÙ„Ø§ #ØªØ·Ø¨ÙŠÙ‚_Ø¹ÙƒØ§Ø¸ #Corona https://t.co/hiZirp74eV https://t.co/7JqpFL3rY7	1926455.0	RT @OKAZ_online: #Ø§Ù„ØµÙŠÙ† ØªØªØ¹Ù‡Ø¯ Ø¨Ø§Ù„Ø¹Ù…Ù„ Ù…Ø¹ Ø§Ù„ØµØ­Ø© Ø§Ù„Ø¹Ø§Ù„Ù…ÙŠØ© Ù„Ù…Ø¹Ø±Ù�Ø© Ø£ØµÙ„ Ù�Ø§ÙŠØ±ÙˆØ³ #ÙƒÙˆØ±ÙˆÙ†Ø§ #Ø¹ÙƒØ§Ø¸ #Ø§Ù†_ØªÙƒÙˆÙ†_Ø§ÙˆÙ„Ø§ #ØªØ·Ø¨ÙŠÙ‚_Ø¹ÙƒØ§Ø¸ #Corona https://t.co/hiâ€¦	162219.0	True	full
521	6049e1a8cb7a5e003806e4fa	2021-03-11 09:19:17	[]	[{"url":"https://t.co/w6lDmBz9Lz","expanded_url":"https://www.gov.uk/government/publications/coronavirus-covid-19-vaccine-adverse-reactions/coronavirus-vaccine-summary-of-yellow-card-reporting","display_url":"gov.uk/government/pubâ€¦","indices":[255,278]}]		[]	[]			@DrHilaryJones lying shill UPDATE to Pfizer and AstraZeneca Yellow Card System. (Report Run 9 Dec to 21 Feb)â€¦ https://t.co/h6gW05FzOc	811.0	True	full
522	6049e1accb7a5e003806e67a	2021-03-11 09:19:21	[]	[]	Thu Mar 11 08:11:19 +0000 2021	[]	[{"url":"https://t.co/buoIuLpUQI","expanded_url":"https://livesicilia.it/2021/03/10/stesso-lotto-di-vaccino-del-militare-verifiche-su-un-secondo-decesso/","display_url":"livesicilia.it/2021/03/10/steâ€¦","indices":[246,269]}]	A 43-year old Italian Navy member and a 50-year old Italian policeman died after receiving the AstraZeneca vaccine. These vaccines come from the same batch. People are dying and Draghi's government doesn't halt the distribution of this vaccine. https://t.co/buoIuLpUQI	38948.0	RT @CesareSacchetti: A 43-year old Italian Navy member and a 50-year old Italian policeman died after receiving the AstraZeneca vaccine. Tâ€¦	13.0	True	full
523	6049e1b6cb7a5e003806e96e	2021-03-11 09:19:30	[]	[]	Thu Mar 11 08:11:19 +0000 2021	[]	[{"url":"https://t.co/buoIuLpUQI","expanded_url":"https://livesicilia.it/2021/03/10/stesso-lotto-di-vaccino-del-militare-verifiche-su-un-secondo-decesso/","display_url":"livesicilia.it/2021/03/10/steâ€¦","indices":[246,269]}]	A 43-year old Italian Navy member and a 50-year old Italian policeman died after receiving the AstraZeneca vaccine. These vaccines come from the same batch. People are dying and Draghi's government doesn't halt the distribution of this vaccine. https://t.co/buoIuLpUQI	38948.0	RT @CesareSacchetti: A 43-year old Italian Navy member and a 50-year old Italian policeman died after receiving the AstraZeneca vaccine. Tâ€¦	44.0	True	full
524	6049e1e2cb7a5e003806f9da	2021-03-11 09:20:16	[]	[]	Thu Mar 11 08:35:28 +0000 2021	[]	[{"url":"https://t.co/EOHqLreSmb","expanded_url":"https://www.bbc.co.uk/news/health-56351084","display_url":"bbc.co.uk/news/health-56â€¦","indices":[245,268]}]	Great. Just what I feared. Cancer patients 'lack same protection' after 1st jab. Is this also for Oxford AZ? Whatâ€™s being done to address it (3 week spacing btw jabs). What of those now over this timeframe? â�¦@BreastCancerNowâ�© â�¦@macmillancancerâ�© https://t.co/EOHqLreSmb	2198.0	RT @JaneElRoberts: Great. Just what I feared. Cancer patients 'lack same protection' after 1st jab. Is this also for Oxford AZ? Whatâ€™s beinâ€¦	554.0	True	full
525	6049e1f2cb7a5e003806fe70	2021-03-11 09:20:29	[]	[{"url":"https://t.co/C3YkatcIt2","expanded_url":"https://twitter.com/plamen_neykov/status/1369794564521930754?s=20","display_url":"twitter.com/plamen_neykov/â€¦","indices":[236,259]}]		[]	[]			@Swen_2017 @RichardGCorbett @AstraZeneca @adamfleming @BBCChrisMorris heavily redacted - as AZ is jointly listed inâ€¦ https://t.co/i2xr1c3FQz	457.0	True	full
526	6049e1fecb7a5e0038070240	2021-03-11 09:20:39	[]	[{"url":"https://t.co/J2HFYhfunU","expanded_url":"https://www.abc.net.au/news/2021-03-11/covid-19-committee-health-australia-vaccine-rollout/13238062","display_url":"abc.net.au/news/2021-03-1â€¦","indices":[126,149]}]		[]	[]			I wonder if all the problems with the AZ supplies will mean weâ€™ll potentially use more Pfizer? That could have someâ€¦ https://t.co/cschHJ3P4m	10469.0	True	full
527	6049e205cb7a5e003807046a	2021-03-11 09:20:45	[]	[{"url":"https://t.co/AIKcAunQ44","expanded_url":"https://www1.wdr.de/mediathek/audio/wdr5/wdr5-profit-aktuell/audio-lego-steine-ohne-patent-guenstige-alternative-fuer-kunden-100.html","display_url":"www1.wdr.de/mediathek/audiâ€¦","indices":[229,252]}]		[]	[]			Lego als Markenikone. AZ Ã¼ber SelbstÃ¤hnlichkeit am Beispiel der Klemmbausteine aus Billund. Selbst die Pommes werdeâ€¦ https://t.co/oIQORRQqsW	30.0	True	full
528	6049e220cb7a5e0038070ca0	2021-03-11 09:21:08	[{"text":"formatfestival","indices":[0,15]},{"text":"thepeoplespicture","indices":[16,34]}]	[{"url":"https://t.co/x9FGZKr4tu","expanded_url":"https://formatfestival.com/event/giant-photo-mosaic-by-the-peoples-picture/","display_url":"formatfestival.com/event/giant-phâ€¦","indices":[251,274]}]		[]	[]			#formatfestival #thepeoplespicture @formatfestival @derbyquad Wow, fantastic project and super pleased to have imagâ€¦ https://t.co/ZGNJ90OAZV	364.0	True	full
529	6049e23ecb7a5e0038071894	2021-03-11 09:21:42	[{"text":"covid19","indices":[150,158]},{"text":"Covid19Kogi","indices":[159,171]},{"text":"COVID19Vaccine","indices":[172,187]},{"text":"Kogi","indices":[188,193]},{"text":"KogiState","indices":[194,204]},{"text":"YahayaBello","indices":[205,217]}]	[{"url":"https://t.co/29m4fAJthF","expanded_url":"http://yup.ng/kogi-state-set-to-receive-covid-19-vaccines-after-the-governors-denial-of-the-existence-of-the-virus/","display_url":"yup.ng/kogi-state-setâ€¦","indices":[219,242]}]		[]	[]			The Kogi State Government has expressed readiness to receive the AstraZeneca/ Oxford COVID-19 vaccines given to theâ€¦ https://t.co/LIqak6dueo	82.0	True	full
530	6049e261cb7a5e00380721ba	2021-03-11 09:22:08	[]	[]	Thu Mar 11 09:16:20 +0000 2021	[{"text":"Ø§Ù„ØµÙŠÙ†","indices":[0,6]},{"text":"ÙƒÙˆØ±ÙˆÙ†Ø§","indices":[56,63]},{"text":"Ø¹ÙƒØ§Ø¸","indices":[65,70]},{"text":"Ø§Ù†_ØªÙƒÙˆÙ†_Ø§ÙˆÙ„Ø§","indices":[71,84]},{"text":"ØªØ·Ø¨ÙŠÙ‚_Ø¹ÙƒØ§Ø¸","indices":[86,97]},{"text":"Corona","indices":[98,105]}]	[{"url":"https://t.co/hiZirp74eV","expanded_url":"http://okaz.com.sa","display_url":"okaz.com.sa","indices":[107,130]}]	#Ø§Ù„ØµÙŠÙ† ØªØªØ¹Ù‡Ø¯ Ø¨Ø§Ù„Ø¹Ù…Ù„ Ù…Ø¹ Ø§Ù„ØµØ­Ø© Ø§Ù„Ø¹Ø§Ù„Ù…ÙŠØ© Ù„Ù…Ø¹Ø±Ù�Ø© Ø£ØµÙ„ Ù�Ø§ÙŠØ±ÙˆØ³ #ÙƒÙˆØ±ÙˆÙ†Ø§ #Ø¹ÙƒØ§Ø¸ #Ø§Ù†_ØªÙƒÙˆÙ†_Ø§ÙˆÙ„Ø§ #ØªØ·Ø¨ÙŠÙ‚_Ø¹ÙƒØ§Ø¸ #Corona https://t.co/hiZirp74eV https://t.co/7JqpFL3rY7	1926457.0	RT @OKAZ_online: #Ø§Ù„ØµÙŠÙ† ØªØªØ¹Ù‡Ø¯ Ø¨Ø§Ù„Ø¹Ù…Ù„ Ù…Ø¹ Ø§Ù„ØµØ­Ø© Ø§Ù„Ø¹Ø§Ù„Ù…ÙŠØ© Ù„Ù…Ø¹Ø±Ù�Ø© Ø£ØµÙ„ Ù�Ø§ÙŠØ±ÙˆØ³ #ÙƒÙˆØ±ÙˆÙ†Ø§ #Ø¹ÙƒØ§Ø¸ #Ø§Ù†_ØªÙƒÙˆÙ†_Ø§ÙˆÙ„Ø§ #ØªØ·Ø¨ÙŠÙ‚_Ø¹ÙƒØ§Ø¸ #Corona https://t.co/hiâ€¦	672.0	True	full
531	6049e26ecb7a5e0038072512	2021-03-11 09:22:17	[]	[]	Thu Mar 11 08:11:19 +0000 2021	[]	[{"url":"https://t.co/buoIuLpUQI","expanded_url":"https://livesicilia.it/2021/03/10/stesso-lotto-di-vaccino-del-militare-verifiche-su-un-secondo-decesso/","display_url":"livesicilia.it/2021/03/10/steâ€¦","indices":[246,269]}]	A 43-year old Italian Navy member and a 50-year old Italian policeman died after receiving the AstraZeneca vaccine. These vaccines come from the same batch. People are dying and Draghi's government doesn't halt the distribution of this vaccine. https://t.co/buoIuLpUQI	38948.0	RT @CesareSacchetti: A 43-year old Italian Navy member and a 50-year old Italian policeman died after receiving the AstraZeneca vaccine. Tâ€¦	1091.0	True	full
532	6049e280cb7a5e0038072a2e	2021-03-11 09:22:31	[]	[]	Thu Mar 11 07:33:39 +0000 2021	[]	[{"url":"https://t.co/2kf4TUiVSg","expanded_url":"https://www.bmj.com/content/372/bmj.n281","display_url":"bmj.com/content/372/bmâ€¦","indices":[204,227]}]	The EU has negociated a price of $2.15 for the AstraZeneca vaccine, much less than the $3-4 that the UK and the US are expected to pay. Surprisingly, the EU gets less of it. How many EU lives lost ? https://t.co/2kf4TUiVSg	2559.0	RT @CGollier: The EU has negociated a price of $2.15 for the AstraZeneca vaccine, much less than the $3-4 that the UK and the US are expectâ€¦	95.0	True	full
533	6049e295cb7a5e003807311e	2021-03-11 09:22:51	[]	[]	Wed Mar 10 19:38:03 +0000 2021	[]	[{"url":"https://t.co/3gxRaNpzvi","expanded_url":"http://CatalanNews.com","display_url":"CatalanNews.com","indices":[241,264]}]	ðŸ“½ï¸� Catalan News in 100 seconds ðŸ’‰ AstraZeneca vaccine will be given to over 55s despite Spain's ban â�Œ Social gathering restrictions tightened for Easter ðŸ“š Writer Maria Barbal wins prestigious literary award Learn more on these stories at https://t.co/3gxRaNpzvi https://t.co/e5f2tjDnMa	32101.0	RT @catalannews: ðŸ“½ï¸� Catalan News in 100 seconds ðŸ’‰ AstraZeneca vaccine will be given to over 55s despite Spain's ban â�Œ Social gathering reâ€¦	14309.0	True	full
534	6049e2cfcb7a5e0038074068	2021-03-11 09:23:34	[]	[]	Thu Mar 11 08:11:19 +0000 2021	[]	[{"url":"https://t.co/buoIuLpUQI","expanded_url":"https://livesicilia.it/2021/03/10/stesso-lotto-di-vaccino-del-militare-verifiche-su-un-secondo-decesso/","display_url":"livesicilia.it/2021/03/10/steâ€¦","indices":[246,269]}]	A 43-year old Italian Navy member and a 50-year old Italian policeman died after receiving the AstraZeneca vaccine. These vaccines come from the same batch. People are dying and Draghi's government doesn't halt the distribution of this vaccine. https://t.co/buoIuLpUQI	38948.0	RT @CesareSacchetti: A 43-year old Italian Navy member and a 50-year old Italian policeman died after receiving the AstraZeneca vaccine. Tâ€¦	184.0	True	full
535	6049e2dccb7a5e00380744a4	2021-03-11 09:23:45	[]	[]	Wed Mar 10 21:26:09 +0000 2021	[]	[{"url":"https://t.co/ky9oG2aTE5","expanded_url":"https://twitter.com/DeutschJill/status/1369635762023579654","display_url":"twitter.com/DeutschJill/stâ€¦","indices":[281,304]}]	ICYMI That duplicitous snake Soriot, AstraZeneca CEO, had an op-ed today. In his op-ed (in the UK press), he mentions vaccines already being delivered to developing countries. He neglects to mention that this is coming from the EU, since there are no vaccine exports from the UK. https://t.co/ky9oG2aTE5	1006.0	RT @curates_egg: ICYMI That duplicitous snake Soriot, AstraZeneca CEO, had an op-ed today. In his op-ed (in the UK press), he mentions vacâ€¦	1006.0	True	full
536	6049e32ecb7a5e0038075a1e	2021-03-11 09:24:46	[]	[{"url":"https://t.co/0CovGWQqQq","expanded_url":"https://www.euronews.com/2021/03/10/no-indication-astrazeneca-covid-vaccine-led-to-austria-death-says-ema","display_url":"euronews.com/2021/03/10/no-â€¦","indices":[136,159]}]		[]	[]			Austria suspended the use of an AstraZeneca vaccine batch on Sunday following the death of a woman and the hospitalâ€¦ https://t.co/POLUG1nnMC	2396.0	True	full
537	6049e356cb7a5e0038076296	2021-03-11 09:25:09	[{"text":"COVID19","indices":[62,70]}]	[{"url":"https://t.co/9YlyP2ACQK","expanded_url":"https://www.aemps.gob.es/informa/notasinformativas/productossanitarios/seguridad-3/2021/inmovilizacion-en-austria-de-un-lote-de-la-vacuna-frente-a-la-covid-19-de-astrazeneca-la-evaluacion-preliminar-no-indica-relacion-con-los-acontecimientos-notificados/","display_url":"aemps.gob.es/informa/notasiâ€¦","indices":[246,269]}]		[]	[]			InmovilizaciÃ³n en Austria de un lote de la vacuna frente a la #COVID19 de AstraZeneca: @AEMPSGOB considera que no eâ€¦ https://t.co/xUBP5QUp86	18599.0	True	full
538	6049e357cb7a5e00380762d0	2021-03-11 09:25:10	[]	[]	Wed Mar 10 23:09:59 +0000 2021	[]	[{"url":"https://t.co/ttF8kg7PH7","expanded_url":"https://www.euronews.com/2021/03/10/no-indication-astrazeneca-covid-vaccine-led-to-austria-death-says-ema?utm_term=Autofeed&utm_medium=Social&utm_source=Twitter#Echobox=1615417360","display_url":"euronews.com/2021/03/10/no-â€¦","indices":[135,158]}]	Austria suspended the use of an AstraZeneca vaccine batch on Sunday following the death of a woman and the hospitalisation of another. https://t.co/ttF8kg7PH7	455316.0	RT @euronews: Austria suspended the use of an AstraZeneca vaccine batch on Sunday following the death of a woman and the hospitalisation ofâ€¦	412.0	True	full
539	6049e395cb7a5e0038077092	2021-03-11 09:25:49	[]	[{"url":"https://t.co/cwN2bdDvVn","expanded_url":"http://pltwps.it/_nYwQ7x4","display_url":"pltwps.it/_nYwQ7x4","indices":[166,189]}]		[]	[]			DT Nadhim Zahawi: RT David Yelland: I'm jabbed! â�¤ï¸� Thank you Â AstraZeneca ,University of Oxford's Sarah Gilbert, Anâ€¦ https://t.co/WJQJGIvZP9	30421.0	True	full
540	6049e396cb7a5e00380770be	2021-03-11 09:25:49	[]	[]	Thu Mar 11 08:03:09 +0000 2021	[]	[{"url":"https://t.co/QDqT849kAP","expanded_url":"https://www.google.com/amp/s/www.bbc.com/news/amp/health-56351084","display_url":"google.com/amp/s/www.bbc.â€¦","indices":[197,220]}]	More bad news for the governments Pfizer (not AZ) dosing strategy in cancer patients. This was pushed forward with scant evidence when we had raging transmission - this needs reviewing. And now. https://t.co/QDqT849kAP	9087.0	RT @goldstone_tony: More bad news for the governments Pfizer (not AZ) dosing strategy in cancer patients. This was pushed forward with scaâ€¦	26.0	True	full
541	6049e3b9cb7a5e0038077692	2021-03-11 09:26:05	[]	[]	Thu Mar 11 09:24:46 +0000 2021	[]	[{"url":"https://t.co/0CovGWQqQq","expanded_url":"https://www.euronews.com/2021/03/10/no-indication-astrazeneca-covid-vaccine-led-to-austria-death-says-ema","display_url":"euronews.com/2021/03/10/no-â€¦","indices":[136,159]}]	Austria suspended the use of an AstraZeneca vaccine batch on Sunday following the death of a woman and the hospitalisation of another. https://t.co/0CovGWQqQq	2396.0	RT @alanpps: Austria suspended the use of an AstraZeneca vaccine batch on Sunday following the death of a woman and the hospitalisation ofâ€¦	912.0	True	full
542	6049e3dccb7a5e0038077af2	2021-03-11 09:26:17	[]	[{"url":"https://t.co/NhNkq5LybC","expanded_url":"http://bit.ly/2T7ty2p","display_url":"bit.ly/2T7ty2p","indices":[173,196]}]		[]	[]			MÃ¡s de 15 aÃ±os lleva @DANIROVIRA haciÃ©ndonos reÃ­r en un escenario. Y despuÃ©s del aÃ±o de parÃ³n, vuelve con el segundâ€¦ https://t.co/zzy2AZOHvQ	10768.0	True	full
543	6049e3ddcb7a5e0038077b2a	2021-03-11 09:26:18	[]	[]	Thu Mar 11 08:11:19 +0000 2021	[]	[{"url":"https://t.co/buoIuLpUQI","expanded_url":"https://livesicilia.it/2021/03/10/stesso-lotto-di-vaccino-del-militare-verifiche-su-un-secondo-decesso/","display_url":"livesicilia.it/2021/03/10/steâ€¦","indices":[246,269]}]	A 43-year old Italian Navy member and a 50-year old Italian policeman died after receiving the AstraZeneca vaccine. These vaccines come from the same batch. People are dying and Draghi's government doesn't halt the distribution of this vaccine. https://t.co/buoIuLpUQI	38948.0	RT @CesareSacchetti: A 43-year old Italian Navy member and a 50-year old Italian policeman died after receiving the AstraZeneca vaccine. Tâ€¦	27.0	True	full
544	6049e3e5cb7a5e0038077c5c	2021-03-11 09:26:22	[]	[]	Thu Mar 11 03:13:51 +0000 2021	[{"text":"topoli","indices":[208,215]},{"text":"onpoli","indices":[216,223]},{"text":"onted","indices":[224,230]}]	[{"url":"https://t.co/nbComEWCrx","expanded_url":"https://globalnews.ca/news/7688146/guelph-covid-19-vaccine-phase-2/","display_url":"globalnews.ca/news/7688146/gâ€¦","indices":[184,207]}]	Why not vaccinate teachers across the province with the AstraZeneca vaccine like Guelph is? Guelph teachers, adults over 60 among those who can now pre-register for a COVID-19 vaccine https://t.co/nbComEWCrx #topoli #onpoli #onted	7235.0	RT @normsworld: Why not vaccinate teachers across the province with the AstraZeneca vaccine like Guelph is? Guelph teachers, adults over 60â€¦	181.0	True	full
545	6049e430cb7a5e0038078c38	2021-03-11 09:27:06	[]	[{"url":"https://t.co/cBnyu9WB07","expanded_url":"https://steadyx.org/sdg-goals-after-covid-19-attainable/","display_url":"steadyx.org/sdg-goals-afteâ€¦","indices":[161,184]}]		[]	[]			It is 5days more to the official launch of the SteadyX Learning Management System Why should everyone hop on to thiâ€¦ https://t.co/6agpgQBVAZ	14.0	True	full
546	6049e44ecb7a5e003807933c	2021-03-11 09:27:26	[]	[{"url":"https://t.co/5wcZr8gPUe","expanded_url":"https://www.nytimes.com/2021/03/08/learning/teens-pandemic-art.html?referringSource=articleShare","display_url":"nytimes.com/2021/03/08/leaâ€¦","indices":[133,156]}]		[]	[]			"In words, images and video, teens across the United States show us how they have met life's challenges in the midsâ€¦ https://t.co/NRN77bAZQV	20426.0	True	full
547	6049e492cb7a5e0038079cb2	2021-03-11 09:27:53	[]	[]	Thu Mar 11 08:34:48 +0000 2021	[]	[{"url":"https://t.co/zCzH57kVXC","expanded_url":"https://www.thetimes.co.uk/article/german-medics-applaud-russias-clever-sputnik-v-vaccine-d2q9xv5n9?utm_medium=Social&utm_source=Twitter#Echobox=1615447230","display_url":"thetimes.co.uk/article/germanâ€¦","indices":[222,245]}]	Russia's Sputnik V jab, which is based on similar technology to AstraZenecaâ€™s, has been praised as "cleverly designed" by the head of Germanyâ€™s vaccine panel, who predicted that it will soon be approved for use in the EU. https://t.co/zCzH57kVXC	1525360.0	RT @thetimes: Russia's Sputnik V jab, which is based on similar technology to AstraZenecaâ€™s, has been praised as "cleverly designed" by theâ€¦	2802.0	True	full
548	6049e49bcb7a5e0038079e74	2021-03-11 09:27:57	[]	[]	Thu Mar 11 08:11:19 +0000 2021	[]	[{"url":"https://t.co/buoIuLpUQI","expanded_url":"https://livesicilia.it/2021/03/10/stesso-lotto-di-vaccino-del-militare-verifiche-su-un-secondo-decesso/","display_url":"livesicilia.it/2021/03/10/steâ€¦","indices":[246,269]}]	A 43-year old Italian Navy member and a 50-year old Italian policeman died after receiving the AstraZeneca vaccine. These vaccines come from the same batch. People are dying and Draghi's government doesn't halt the distribution of this vaccine. https://t.co/buoIuLpUQI	38948.0	RT @CesareSacchetti: A 43-year old Italian Navy member and a 50-year old Italian policeman died after receiving the AstraZeneca vaccine. Tâ€¦	38.0	True	full
549	6049e4d5cb7a5e003807ab82	2021-03-11 09:28:34	[]	[]	Thu Mar 11 08:11:19 +0000 2021	[]	[{"url":"https://t.co/buoIuLpUQI","expanded_url":"https://livesicilia.it/2021/03/10/stesso-lotto-di-vaccino-del-militare-verifiche-su-un-secondo-decesso/","display_url":"livesicilia.it/2021/03/10/steâ€¦","indices":[246,269]}]	A 43-year old Italian Navy member and a 50-year old Italian policeman died after receiving the AstraZeneca vaccine. These vaccines come from the same batch. People are dying and Draghi's government doesn't halt the distribution of this vaccine. https://t.co/buoIuLpUQI	38948.0	RT @CesareSacchetti: A 43-year old Italian Navy member and a 50-year old Italian policeman died after receiving the AstraZeneca vaccine. Tâ€¦	1705.0	True	full
550	6049e4dccb7a5e003807adc0	2021-03-11 09:28:40	[{"text":"auspol","indices":[266,273]},{"text":"COVID19Aus","indices":[274,285]}]	[{"url":"https://t.co/86ZQyLLamV","expanded_url":"https://medrxiv.org/content/10.110","display_url":"medrxiv.org/content/10.110","indices":[286,309]}]		[]	[]			@MarylouiseMcla1 @peterc_150 The AstraZeneca vaccine doesnâ€™t prevent mild-to-moderate disease caused by the South Aâ€¦ https://t.co/uivxpEQGm0	1645.0	True	full
551	6049e4ebcb7a5e003807b1b0	2021-03-11 09:28:51	[]	[]	Thu Mar 11 08:11:19 +0000 2021	[]	[{"url":"https://t.co/buoIuLpUQI","expanded_url":"https://livesicilia.it/2021/03/10/stesso-lotto-di-vaccino-del-militare-verifiche-su-un-secondo-decesso/","display_url":"livesicilia.it/2021/03/10/steâ€¦","indices":[246,269]}]	A 43-year old Italian Navy member and a 50-year old Italian policeman died after receiving the AstraZeneca vaccine. These vaccines come from the same batch. People are dying and Draghi's government doesn't halt the distribution of this vaccine. https://t.co/buoIuLpUQI	38948.0	RT @CesareSacchetti: A 43-year old Italian Navy member and a 50-year old Italian policeman died after receiving the AstraZeneca vaccine. Tâ€¦	16.0	True	full
552	6049e502cb7a5e003807b83e	2021-03-11 09:29:10	[]	[]	Thu Mar 11 09:25:09 +0000 2021	[{"text":"COVID19","indices":[62,70]}]	[{"url":"https://t.co/9YlyP2ACQK","expanded_url":"https://www.aemps.gob.es/informa/notasinformativas/productossanitarios/seguridad-3/2021/inmovilizacion-en-austria-de-un-lote-de-la-vacuna-frente-a-la-covid-19-de-astrazeneca-la-evaluacion-preliminar-no-indica-relacion-con-los-acontecimientos-notificados/","display_url":"aemps.gob.es/informa/notasiâ€¦","indices":[246,269]}]	InmovilizaciÃ³n en Austria de un lote de la vacuna frente a la #COVID19 de AstraZeneca: @AEMPSGOB considera que no existen motivos que justifiquen la adopciÃ³n de medidas cautelares, por lo que se podrÃ¡ continuar con el plan de vacunaciÃ³n previsto https://t.co/9YlyP2ACQK	18599.0	RT @SEFAC_aldia: InmovilizaciÃ³n en Austria de un lote de la vacuna frente a la #COVID19 de AstraZeneca: @AEMPSGOB considera que no existenâ€¦	191.0	True	full
553	6049e505cb7a5e003807b926	2021-03-11 09:29:12	[{"text":"COVID19","indices":[69,77]}]	[{"url":"https://t.co/NiGHK4jbqD","expanded_url":"https://www.thelancet.com/journals/lancet/article/PIIS0140-6736(21)00622-X/fulltext#.YEniwHX3Bkg.twitter","display_url":"thelancet.com/journals/lanceâ€¦","indices":[121,144]}]		[]	[]			New correspondence in @TheLancet&gt; School reopening without robust #COVID19 mitigation risks accelerating the pandemâ€¦ https://t.co/AZq78nFxIs	4597.0	True	full
554	6049e509cb7a5e003807ba60	2021-03-11 09:29:15	[{"text":"COVID19","indices":[67,75]},{"text":"emergencyresponse","indices":[107,125]}]	[{"url":"https://t.co/mz0ZJ9xCmN","expanded_url":"http://irrd.org/covid-19","display_url":"irrd.org/covid-19","indices":[130,153]}]		[]	[]			BRAZIL/BRASIL 270656 deaths/mortes no vacination/ sem vacinaÃ§Ã£o no #COVID19 fight/ sem combate Ã pandemiaâ€¦ https://t.co/lYx0QTgnnq	879.0	True	full
555	6049e51ccb7a5e003807bed8	2021-03-11 09:29:28	[]	[]	Thu Mar 11 08:11:19 +0000 2021	[]	[{"url":"https://t.co/buoIuLpUQI","expanded_url":"https://livesicilia.it/2021/03/10/stesso-lotto-di-vaccino-del-militare-verifiche-su-un-secondo-decesso/","display_url":"livesicilia.it/2021/03/10/steâ€¦","indices":[246,269]}]	A 43-year old Italian Navy member and a 50-year old Italian policeman died after receiving the AstraZeneca vaccine. These vaccines come from the same batch. People are dying and Draghi's government doesn't halt the distribution of this vaccine. https://t.co/buoIuLpUQI	38948.0	RT @CesareSacchetti: A 43-year old Italian Navy member and a 50-year old Italian policeman died after receiving the AstraZeneca vaccine. Tâ€¦	172.0	True	full
556	6049e550cb7a5e003807cb10	2021-03-11 09:39:12	[]	[]	Thu Mar 11 09:37:35 +0000 2021	[]	[{"url":"https://t.co/i04Zk7UYhA","expanded_url":"https://twitter.com/Heunicke/status/1369941582196133890","display_url":"twitter.com/Heunicke/statuâ€¦","indices":[252,275]}]	El ministro de Sanidad danÃ©s dice que han suspendido la vacunaciÃ³n con AstraZeneca tras "un posible efecto secundario grave en forma de coÃ¡gulos de sangre mortales". "Actualmente no es posible concluir si existe una conexiÃ³n, necesita ser investigado".https://t.co/i04Zk7UYhA	61721.0	RT @jmdelalamo: El ministro de Sanidad danÃ©s dice que han suspendido la vacunaciÃ³n con AstraZeneca tras "un posible efecto secundario graveâ€¦	291.0	True	full
557	6049e559cb7a5e003807cdaa	2021-03-11 09:39:19	[]	[]	Thu Mar 11 09:37:35 +0000 2021	[]	[{"url":"https://t.co/i04Zk7UYhA","expanded_url":"https://twitter.com/Heunicke/status/1369941582196133890","display_url":"twitter.com/Heunicke/statuâ€¦","indices":[252,275]}]	El ministro de Sanidad danÃ©s dice que han suspendido la vacunaciÃ³n con AstraZeneca tras "un posible efecto secundario grave en forma de coÃ¡gulos de sangre mortales". "Actualmente no es posible concluir si existe una conexiÃ³n, necesita ser investigado".https://t.co/i04Zk7UYhA	61721.0	RT @jmdelalamo: El ministro de Sanidad danÃ©s dice que han suspendido la vacunaciÃ³n con AstraZeneca tras "un posible efecto secundario graveâ€¦	158.0	True	full
558	6049e55ccb7a5e003807cebc	2021-03-11 09:39:23	[]	[]	Thu Mar 11 09:37:35 +0000 2021	[]	[{"url":"https://t.co/i04Zk7UYhA","expanded_url":"https://twitter.com/Heunicke/status/1369941582196133890","display_url":"twitter.com/Heunicke/statuâ€¦","indices":[252,275]}]	El ministro de Sanidad danÃ©s dice que han suspendido la vacunaciÃ³n con AstraZeneca tras "un posible efecto secundario grave en forma de coÃ¡gulos de sangre mortales". "Actualmente no es posible concluir si existe una conexiÃ³n, necesita ser investigado".https://t.co/i04Zk7UYhA	61721.0	RT @jmdelalamo: El ministro de Sanidad danÃ©s dice que han suspendido la vacunaciÃ³n con AstraZeneca tras "un posible efecto secundario graveâ€¦	110.0	True	full
559	6049e579cb7a5e003807d66c	2021-03-11 09:39:44	[]	[]	Wed Mar 10 19:38:03 +0000 2021	[]	[{"url":"https://t.co/3gxRaNpzvi","expanded_url":"http://CatalanNews.com","display_url":"CatalanNews.com","indices":[241,264]}]	ðŸ“½ï¸� Catalan News in 100 seconds ðŸ’‰ AstraZeneca vaccine will be given to over 55s despite Spain's ban â�Œ Social gathering restrictions tightened for Easter ðŸ“š Writer Maria Barbal wins prestigious literary award Learn more on these stories at https://t.co/3gxRaNpzvi https://t.co/e5f2tjDnMa	32101.0	RT @catalannews: ðŸ“½ï¸� Catalan News in 100 seconds ðŸ’‰ AstraZeneca vaccine will be given to over 55s despite Spain's ban â�Œ Social gathering reâ€¦	195.0	True	full
560	6049e57bcb7a5e003807d72c	2021-03-11 09:39:46	[]	[{"url":"https://t.co/4Y1cwsiyTe","expanded_url":"http://www.breakingthenews.net/news/details/54873883","display_url":"breakingthenews.net/news/details/5â€¦","indices":[230,253]}]		[]	[]			A Danish health authority announced on Thursday that it has temporarily suspended the use of AstraZeneca's COVID-19â€¦ https://t.co/27VyetOfxV	42.0	True	full
561	6049e584cb7a5e003807d99a	2021-03-11 09:39:53	[]	[]	Wed Mar 10 13:18:38 +0000 2021	[{"text":"India","indices":[151,157]},{"text":"Pakistan","indices":[158,167]},{"text":"CovidVaccine","indices":[169,182]},{"text":"India","indices":[193,199]}]	[{"url":"https://t.co/YZw7YgJtuw","expanded_url":"https://www.dnaindia.com/india/report-pakistan-to-receive-45-crore-doses-of-made-in-india-covid-19-vaccine-2880220","display_url":"dnaindia.com/india/report-pâ€¦","indices":[204,227]}]	Pakistan will receive a free dose of the Indian-made Oxford-AstraZeneca coronavirus vaccine, which will cover 20 per cent of the country's population. #India #Pakistan #CovidVaccine Thank You #India ðŸ™�ðŸ™� https://t.co/YZw7YgJtuw	30841.0	RT @Arzookazmi30: Pakistan will receive a free dose of the Indian-made Oxford-AstraZeneca coronavirus vaccine, which will cover 20 per centâ€¦	141.0	True	full
562	6049e58fcb7a5e003807dce8	2021-03-11 09:40:02	[]	[{"url":"https://t.co/EWDjyzJ7cB","expanded_url":"http://www.breakingthenews.net/news/details/54873883","display_url":"breakingthenews.net/news/details/5â€¦","indices":[230,253]}]		[]	[]			A Danish health authority announced on Thursday that it has temporarily suspended the use of AstraZeneca's COVID-19â€¦ https://t.co/lyHEXgFY3W	44.0	True	full
563	6049e598cb7a5e003807dfb4	2021-03-11 09:40:10	[]	[{"url":"https://t.co/HmJZZ1p6jf","expanded_url":"https://www.astrazeneca.com/media-centre/press-releases/2020/astrazeneca-to-supply-europe-with-up-to-400-million-doses-of-oxford-universitys-vaccine-at-no-profit.html","display_url":"astrazeneca.com/media-centre/pâ€¦","indices":[204,227]}]		[]	[]			(1b) The myth that the UK committed to the AZ vaccine 3 months before the EU. The contracts with AZ were signed 1 dâ€¦ https://t.co/5Hyey2fYka	67.0	True	full
564	6049e5a8cb7a5e003807e3a8	2021-03-11 09:40:21	[]	[{"url":"https://t.co/boNYFI6HGZ","expanded_url":"https://www.tradethenews.com/?twtId=21080","display_url":"tradethenews.com/?twtId=21080","indices":[128,151]}]		[]	[]			$AZN Reportedly Denmark suspends use of AstraZeneca vaccine due to serious cases blood clots - press (AstraZeneca Pâ€¦ https://t.co/R73SqJZlLU	17112.0	True	full
565	6049e5becb7a5e003807ea2e	2021-03-11 09:40:39	[]	[]	Thu Mar 11 09:37:35 +0000 2021	[]	[{"url":"https://t.co/i04Zk7UYhA","expanded_url":"https://twitter.com/Heunicke/status/1369941582196133890","display_url":"twitter.com/Heunicke/statuâ€¦","indices":[252,275]}]	El ministro de Sanidad danÃ©s dice que han suspendido la vacunaciÃ³n con AstraZeneca tras "un posible efecto secundario grave en forma de coÃ¡gulos de sangre mortales". "Actualmente no es posible concluir si existe una conexiÃ³n, necesita ser investigado".https://t.co/i04Zk7UYhA	61721.0	RT @jmdelalamo: El ministro de Sanidad danÃ©s dice que han suspendido la vacunaciÃ³n con AstraZeneca tras "un posible efecto secundario graveâ€¦	342.0	True	full
566	6049e5becb7a5e003807ea60	2021-03-11 09:40:40	[]	[]	Thu Mar 11 09:37:35 +0000 2021	[]	[{"url":"https://t.co/i04Zk7UYhA","expanded_url":"https://twitter.com/Heunicke/status/1369941582196133890","display_url":"twitter.com/Heunicke/statuâ€¦","indices":[252,275]}]	El ministro de Sanidad danÃ©s dice que han suspendido la vacunaciÃ³n con AstraZeneca tras "un posible efecto secundario grave en forma de coÃ¡gulos de sangre mortales". "Actualmente no es posible concluir si existe una conexiÃ³n, necesita ser investigado".https://t.co/i04Zk7UYhA	61712.0	RT @jmdelalamo: El ministro de Sanidad danÃ©s dice que han suspendido la vacunaciÃ³n con AstraZeneca tras "un posible efecto secundario graveâ€¦	810.0	True	full
567	6049e5c4cb7a5e003807ebf0	2021-03-11 09:40:44	[]	[{"url":"https://t.co/3P6LITSdsZ","expanded_url":"https://bit.ly/2OFvs9O","display_url":"bit.ly/2OFvs9O","indices":[112,135]}]		[]	[]			(South Cyprus among countries with controversial AstraZeneca vaccine batch) has been published on CypriumNews -â€¦ https://t.co/3Xo2XWXTeK	356.0	True	full
568	6049e5decb7a5e003807f278	2021-03-11 09:41:02	[]	[]	Thu Mar 11 09:37:35 +0000 2021	[]	[{"url":"https://t.co/i04Zk7UYhA","expanded_url":"https://twitter.com/Heunicke/status/1369941582196133890","display_url":"twitter.com/Heunicke/statuâ€¦","indices":[252,275]}]	El ministro de Sanidad danÃ©s dice que han suspendido la vacunaciÃ³n con AstraZeneca tras "un posible efecto secundario grave en forma de coÃ¡gulos de sangre mortales". "Actualmente no es posible concluir si existe una conexiÃ³n, necesita ser investigado".https://t.co/i04Zk7UYhA	61721.0	RT @jmdelalamo: El ministro de Sanidad danÃ©s dice que han suspendido la vacunaciÃ³n con AstraZeneca tras "un posible efecto secundario graveâ€¦	354.0	True	full
569	6049e5f5cb7a5e003807f70a	2021-03-11 09:41:15	[]	[]	Thu Mar 11 09:37:35 +0000 2021	[]	[{"url":"https://t.co/i04Zk7UYhA","expanded_url":"https://twitter.com/Heunicke/status/1369941582196133890","display_url":"twitter.com/Heunicke/statuâ€¦","indices":[252,275]}]	El ministro de Sanidad danÃ©s dice que han suspendido la vacunaciÃ³n con AstraZeneca tras "un posible efecto secundario grave en forma de coÃ¡gulos de sangre mortales". "Actualmente no es posible concluir si existe una conexiÃ³n, necesita ser investigado".https://t.co/i04Zk7UYhA	61721.0	RT @jmdelalamo: El ministro de Sanidad danÃ©s dice que han suspendido la vacunaciÃ³n con AstraZeneca tras "un posible efecto secundario graveâ€¦	372.0	True	full
570	6049e61dcb7a5e003807fd64	2021-03-11 09:41:33	[{"text":"Impfdesaster","indices":[0,13]},{"text":"Politikversagen","indices":[14,30]},{"text":"schwereSchuld","indices":[101,115]}]	[{"url":"https://t.co/rXrIF0ySqR","expanded_url":"https://www.zdf.de/nachrichten/panorama/corona-impfen-arztpraxen-gassen-100.html","display_url":"zdf.de/nachrichten/paâ€¦","indices":[161,184]}]		[]	[]			#Impfdesaster #Politikversagen @HBraun @RegSprecher @NdsLandesReg @HAZ @NDRinfo @NDRnds Ohne Worte ! #schwereSchuldâ€¦ https://t.co/XJwGqncQh5	173.0	True	full
571	6049e64acb7a5e0038080538	2021-03-11 09:41:55	[]	[{"url":"https://t.co/6Ux5R3zw6k","expanded_url":"https://twitter.com/rowlsmanthorpe/status/1360975302583803905?s=19","display_url":"twitter.com/rowlsmanthorpeâ€¦","indices":[194,217]}]		[]	[]			@tforcworc It might help that I've had several tries. This was another effort. I actually made the same point as yoâ€¦ https://t.co/lG5Na2wRAZ	22257.0	True	full
572	6049e653cb7a5e0038080758	2021-03-11 09:42:01	[]	[]	Thu Mar 11 09:37:35 +0000 2021	[]	[{"url":"https://t.co/i04Zk7UYhA","expanded_url":"https://twitter.com/Heunicke/status/1369941582196133890","display_url":"twitter.com/Heunicke/statuâ€¦","indices":[252,275]}]	El ministro de Sanidad danÃ©s dice que han suspendido la vacunaciÃ³n con AstraZeneca tras "un posible efecto secundario grave en forma de coÃ¡gulos de sangre mortales". "Actualmente no es posible concluir si existe una conexiÃ³n, necesita ser investigado".https://t.co/i04Zk7UYhA	61721.0	RT @jmdelalamo: El ministro de Sanidad danÃ©s dice que han suspendido la vacunaciÃ³n con AstraZeneca tras "un posible efecto secundario graveâ€¦	1127.0	True	full
573	6049e658cb7a5e003808089c	2021-03-11 09:42:04	[]	[]	Thu Mar 11 09:37:35 +0000 2021	[]	[{"url":"https://t.co/i04Zk7UYhA","expanded_url":"https://twitter.com/Heunicke/status/1369941582196133890","display_url":"twitter.com/Heunicke/statuâ€¦","indices":[252,275]}]	El ministro de Sanidad danÃ©s dice que han suspendido la vacunaciÃ³n con AstraZeneca tras "un posible efecto secundario grave en forma de coÃ¡gulos de sangre mortales". "Actualmente no es posible concluir si existe una conexiÃ³n, necesita ser investigado".https://t.co/i04Zk7UYhA	61721.0	RT @jmdelalamo: El ministro de Sanidad danÃ©s dice que han suspendido la vacunaciÃ³n con AstraZeneca tras "un posible efecto secundario graveâ€¦	825.0	True	full
574	6049e66ccb7a5e0038080ef4	2021-03-11 09:42:22	[]	[]	Thu Mar 11 09:37:35 +0000 2021	[]	[{"url":"https://t.co/i04Zk7UYhA","expanded_url":"https://twitter.com/Heunicke/status/1369941582196133890","display_url":"twitter.com/Heunicke/statuâ€¦","indices":[252,275]}]	El ministro de Sanidad danÃ©s dice que han suspendido la vacunaciÃ³n con AstraZeneca tras "un posible efecto secundario grave en forma de coÃ¡gulos de sangre mortales". "Actualmente no es posible concluir si existe una conexiÃ³n, necesita ser investigado".https://t.co/i04Zk7UYhA	61721.0	RT @jmdelalamo: El ministro de Sanidad danÃ©s dice que han suspendido la vacunaciÃ³n con AstraZeneca tras "un posible efecto secundario graveâ€¦	1380.0	True	full
575	6049e68acb7a5e0038081642	2021-03-11 09:42:42	[{"text":"AztraZeneca","indices":[58,70]},{"text":"VaccinesWork","indices":[71,84]},{"text":"VaccinesSavesLives","indices":[85,104]},{"text":"CovidVaccination","indices":[105,122]}]	[{"url":"https://t.co/WJeMV38pcR","expanded_url":"https://www.instagram.com/p/CMRg1IYnPNZrfHM8Y6IYkBNpCR4Cn1hPQKSL3U0/?igshid=1xpahse3n6wbh","display_url":"instagram.com/p/CMRg1IYnPNZrâ€¦","indices":[147,170]}]		[]	[]			My husband just had his first dose of AZ vaccine. ðŸ’ªðŸ’‰â�¤ï¸� âœ… #AztraZeneca #VaccinesWork #VaccinesSavesLivesâ€¦ https://t.co/IZmVCe1VqM	168.0	True	full
576	6049e68dcb7a5e0038081740	2021-03-11 09:42:45	[]	[]	Thu Mar 11 09:37:35 +0000 2021	[]	[{"url":"https://t.co/i04Zk7UYhA","expanded_url":"https://twitter.com/Heunicke/status/1369941582196133890","display_url":"twitter.com/Heunicke/statuâ€¦","indices":[252,275]}]	El ministro de Sanidad danÃ©s dice que han suspendido la vacunaciÃ³n con AstraZeneca tras "un posible efecto secundario grave en forma de coÃ¡gulos de sangre mortales". "Actualmente no es posible concluir si existe una conexiÃ³n, necesita ser investigado".https://t.co/i04Zk7UYhA	61721.0	RT @jmdelalamo: El ministro de Sanidad danÃ©s dice que han suspendido la vacunaciÃ³n con AstraZeneca tras "un posible efecto secundario graveâ€¦	214.0	True	full
577	6049e6a8cb7a5e0038081e8e	2021-03-11 09:43:06	[{"text":"AstraZeneca","indices":[83,95]},{"text":"BreakingNews","indices":[187,200]},{"text":"News","indices":[201,206]}]	[{"url":"https://t.co/67OfGoKAki","expanded_url":"http://ow.ly/OIho50DVYWc","display_url":"ow.ly/OIho50DVYWc","indices":[209,232]}]		[]	[]			ðŸ’‰ A Danish health authority announced that it has temporarily suspended the use of #AstraZeneca's COVID-19 vaccineâ€¦ https://t.co/pugXt19to5	12658.0	True	full
578	6049e6accb7a5e0038081fc6	2021-03-11 09:43:09	[]	[]	Thu Mar 11 08:07:56 +0000 2021	[]	[{"url":"https://t.co/oOe9j6mCPB","expanded_url":"https://www.economist.com/graphic-detail/2021/03/06/new-data-show-that-leading-covid-19-vaccines-have-similarly-high-efficacy","display_url":"economist.com/graphic-detailâ€¦","indices":[26,49]},{"url":"https://t.co/yUgwwrMMgO","expanded_url":"https://www.nejm.org/doi/full/10.1056/NEJMoa2034577?query=RP","display_url":"nejm.org/doi/full/10.10â€¦","…	Quellen: Grafik (gekÃ¼rzt) https://t.co/oOe9j6mCPB BioNTech 95% https://t.co/yUgwwrMMgO AZ 82% https://t.co/YdXoRT4jmE Schutz vor schweren VerlÃ¤ufen https://t.co/EIMO7pf9QO	13765.0	RT @Martin_Moder: Quellen: Grafik (gekÃ¼rzt) https://t.co/oOe9j6mCPB BioNTech 95% https://t.co/yUgwwrMMgO AZ 82% https://t.co/YdXoRT4jmEâ€¦	1638.0	True	full
[truncated: 36,623 more rows]
